# Supplementary material for: Identification of Haptic Based Guiding Using Hard Reins
Source: PLoS One. 2015 Jul 22;10(7):e0132020. doi: 10.1371/journal.pone.0132020 (PMC4511788; doi:10.1371/journal.pone.0132020)
Supplement: S5 File — (ZIP) [file pone.0132020.s005.zip › Exp2_ForceData1/Subject2/path2/T10.csv]

Force X (N)	Force Y (N)	Force Z (N)	Torque X (N-m)	Torque Y (N-m)	Torque Z (N-m)	Frequency = 10000	Averaging Level = 16	F/T Serial Number = FT11772	Time Started = 19/02/2013 16:59:37
-6.43248987197876	-9.00239276885986	-10.2191257476807	-0.0864810645580292	0.266652166843414	0.0991029664874077
-6.43104982376099	-9.00201892852783	-10.2267446517944	-0.0861400365829468	0.26673623919487	0.098900280892849
-6.43327951431274	-9.00066184997559	-10.2366256713867	-0.085706040263176	0.266716480255127	0.0986513495445251
-6.43366575241089	-8.99834728240967	-10.2223558425903	-0.0854392200708389	0.266791522502899	0.0984584465622902
-6.4355354309082	-9.00442981719971	-10.2197380065918	-0.0852393954992294	0.267015129327774	0.0983258038759232
-6.43685913085938	-9.01403522491455	-10.2173852920532	-0.0850314870476723	0.267300993204117	0.0982782319188118
-6.44057655334473	-9.02564144134521	-10.2125196456909	-0.0848158001899719	0.267587959766388	0.0981346666812897
-6.44283246994019	-9.03607749938965	-10.2306118011475	-0.0844796895980835	0.267621487379074	0.0979221984744072
-6.44463109970093	-9.03679275512695	-10.240138053894	-0.0841806307435036	0.267634391784668	0.097493901848793
-6.44849538803101	-9.03884696960449	-10.2445821762085	-0.0839476808905602	0.267660647630692	0.0972760543227196
-6.44974946975708	-9.04553413391113	-10.2289848327637	-0.0837445557117462	0.267719447612762	0.0971105769276619
-6.45272970199585	-9.05429649353027	-10.2159490585327	-0.083579458296299	0.267872393131256	0.0970349907875061
-6.45425510406494	-9.06272125244141	-10.2136487960815	-0.0833181589841843	0.26789665222168	0.0968608260154724
-6.45679903030396	-9.07325458526611	-10.2228736877441	-0.0829986557364464	0.267935246229172	0.0965370908379555
-6.45740652084351	-9.08593273162842	-10.2409534454346	-0.0829208195209503	0.267983675003052	0.0961421355605125
-6.46741104125977	-9.0927734375	-10.2502212524414	-0.0825937390327454	0.26806914806366	0.095751665532589
-6.47694253921509	-9.10102272033691	-10.2392644882202	-0.0823464095592499	0.268104255199432	0.0955618396401405
-6.49154996871948	-9.1077241897583	-10.232590675354	-0.0819853618741035	0.268267005681992	0.0953914001584053
-6.50085973739624	-9.12087345123291	-10.2333765029907	-0.0817501693964005	0.268481999635696	0.0952897593379021
-6.50624895095825	-9.13769435882568	-10.2447299957275	-0.0814877822995186	0.268645286560059	0.0951392278075218
-6.5097975730896	-9.1503963470459	-10.2595071792603	-0.0813136324286461	0.268704473972321	0.094848558306694
-6.52174091339111	-9.1500301361084	-10.2750911712646	-0.0808032527565956	0.268566429615021	0.0946079567074776
-6.53286838531494	-9.15237903594971	-10.2786378860474	-0.0805166512727737	0.268571704626083	0.0943773239850998
-6.54023790359497	-9.15628814697266	-10.2673749923706	-0.0802653729915619	0.268650084733963	0.094171404838562
-6.54862403869629	-9.16366958618164	-10.2661371231079	-0.0800597965717316	0.268805027008057	0.0940564423799515
-6.56448793411255	-9.17938423156738	-10.2648143768311	-0.0798719599843025	0.268996030092239	0.0939630120992661
-6.57522392272949	-9.18767166137695	-10.2843799591064	-0.0795564502477646	0.268945872783661	0.0937032625079155
-6.58303642272949	-9.19069576263428	-10.2988529205322	-0.0794230774044991	0.268742471933365	0.0934156477451324
-6.58669948577881	-9.18814754486084	-10.2879619598389	-0.0791794136166573	0.268637210130692	0.0932359024882317
-6.60107898712158	-9.19484806060791	-10.2730484008789	-0.0789021849632263	0.268748432397842	0.0932771116495132
-6.61077117919922	-9.20374011993408	-10.2930822372437	-0.0787301883101463	0.268807262182236	0.0932164341211319
-6.61165332794189	-9.21066379547119	-10.3081026077271	-0.0785041525959969	0.268802642822266	0.092889241874218
-6.61632251739502	-9.20914840698242	-10.3098316192627	-0.0782377421855927	0.268662869930267	0.0927059575915337
-6.62330722808838	-9.20602703094482	-10.2886629104614	-0.0779734998941422	0.26858714222908	0.0926847383379936
-6.63038730621338	-9.21017360687256	-10.2797069549561	-0.0777837857604027	0.268699496984482	0.09263726323843
-6.62875509262085	-9.22314453125	-10.2943000793457	-0.0777190923690796	0.268860220909119	0.0926300510764122
-6.62753200531006	-9.23162937164307	-10.3047800064087	-0.0775508880615234	0.268923997879028	0.0924622863531113
-6.62890291213989	-9.22577667236328	-10.3127508163452	-0.0771284699440002	0.268838316202164	0.0922752171754837
-6.63220405578613	-9.22347545623779	-10.3151979446411	-0.0766918435692787	0.268901258707047	0.0921458005905151
-6.63572931289673	-9.22915458679199	-10.3129634857178	-0.0764572694897652	0.269147545099258	0.0922271311283112
-6.64227914810181	-9.23981094360352	-10.3168258666992	-0.076266773045063	0.269508004188538	0.0924151912331581
-6.64607048034668	-9.24209022521973	-10.3332281112671	-0.0759819522500038	0.269583642482758	0.0924141705036163
-6.63867664337158	-9.23945617675781	-10.341456413269	-0.0757546871900558	0.26950740814209	0.0922788754105568
-6.63733673095703	-9.23579597473145	-10.3415746688843	-0.0755733028054237	0.269533395767212	0.0923714488744736
-6.63469505310059	-9.23756885528564	-10.3338871002197	-0.0754340291023254	0.269631415605545	0.0926159992814064
-6.63707113265991	-9.24380016326904	-10.3254594802856	-0.075203463435173	0.269688010215759	0.0928890556097031
-6.63282251358032	-9.252516746521	-10.3424501419067	-0.0751070603728294	0.269846767187119	0.0929570272564888
-6.62747621536255	-9.25480842590332	-10.3586921691895	-0.0748987123370171	0.269806236028671	0.0929757356643677
-6.62255907058716	-9.25356960296631	-10.3499994277954	-0.0746645480394363	0.269804149866104	0.093146063387394
-6.6253547668457	-9.25081443786621	-10.33971118927	-0.0745068341493607	0.26988685131073	0.0934358686208725
-6.62617921829224	-9.25318717956543	-10.3224420547485	-0.0743472129106522	0.269962012767792	0.0937835499644279
-6.62410688400269	-9.2582311630249	-10.3255453109741	-0.0743325054645538	0.270081698894501	0.0939850956201553
-6.61943578720093	-9.26786041259766	-10.3345937728882	-0.0742587000131607	0.270251423120499	0.0942167937755585
-6.60965442657471	-9.2701301574707	-10.3419342041016	-0.0740180537104607	0.270248085260391	0.0944069027900696
-6.60722732543945	-9.26501274108887	-10.3521871566772	-0.0737244039773941	0.270200222730637	0.0945563986897469
-6.60131597518921	-9.25899600982666	-10.3488998413086	-0.0734829306602478	0.270238548517227	0.0947565361857414
-6.59532880783081	-9.25444507598877	-10.3418397903442	-0.0733844563364983	0.270356118679047	0.0949368253350258
-6.58864641189575	-9.25830459594727	-10.33571434021	-0.0733230784535408	0.270592361688614	0.0952428951859474
-6.58412313461304	-9.26272106170654	-10.3343963623047	-0.0732811242341995	0.270765900611877	0.0956027507781982
-6.57716464996338	-9.26454830169678	-10.3355922698975	-0.0730284154415131	0.270927518606186	0.0958740934729576
-6.56966972351074	-9.26323413848877	-10.3655662536621	-0.0729191973805428	0.270903170108795	0.096036396920681
-6.56084871292114	-9.25604724884033	-10.3716077804565	-0.0727245807647705	0.270902544260025	0.0961575508117676
-6.55630779266357	-9.2512731552124	-10.3673753738403	-0.0725784972310066	0.271014869213104	0.0963212996721268
-6.55206727981567	-9.24731159210205	-10.3602924346924	-0.0724811181426048	0.271106958389282	0.0966665521264076
-6.54683685302734	-9.24342918395996	-10.3498363494873	-0.0723606050014496	0.271220147609711	0.0969927385449409
-6.5406289100647	-9.24273490905762	-10.358793258667	-0.0721452459692955	0.271319091320038	0.097229115664959
-6.53061437606812	-9.23746395111084	-10.3732929229736	-0.0720692276954651	0.27142745256424	0.097317710518837
-6.52212047576904	-9.23364162445068	-10.3863105773926	-0.0719911754131317	0.271482795476913	0.097365640103817
-6.51918888092041	-9.22831726074219	-10.3923044204712	-0.0717893838882446	0.271519929170609	0.0974336937069893
-6.51961421966553	-9.22130393981934	-10.3809700012207	-0.0716132894158363	0.271613329648972	0.0976306647062302
-6.52043867111206	-9.21871471405029	-10.3718395233154	-0.0714570581912994	0.271618038415909	0.0978794991970062
-6.51771688461304	-9.21404838562012	-10.3673763275146	-0.0712805464863777	0.271778345108032	0.0980491563677788
-6.51725625991821	-9.21550846099854	-10.3689346313477	-0.0711910054087639	0.27189764380455	0.0982006192207336
-6.5079517364502	-9.21958160400391	-10.3822441101074	-0.0710930004715919	0.27204304933548	0.0982563123106956
-6.50533151626587	-9.2163200378418	-10.3961582183838	-0.0708784610033035	0.272136807441711	0.0982868671417236
-6.50353860855103	-9.20526313781738	-10.4063339233398	-0.0706450790166855	0.272073119878769	0.0981952100992203
-6.50135326385498	-9.19547939300537	-10.4086484909058	-0.0704254731535912	0.27200248837471	0.0980368554592133
-6.49940061569214	-9.19235897064209	-10.4019412994385	-0.0703559368848801	0.272159546613693	0.0980146676301956
-6.50263452529907	-9.19534111022949	-10.4031019210815	-0.0702744275331497	0.272374927997589	0.0980605855584145
-6.50700998306274	-9.20020484924316	-10.4066801071167	-0.0701717585325241	0.272487282752991	0.0980443730950356
-6.50440979003906	-9.20214557647705	-10.4194946289063	-0.0699806064367294	0.272525310516357	0.0978498235344887
-6.5037407875061	-9.20030212402344	-10.4354219436646	-0.0698806643486023	0.27246218919754	0.0975417420268059
-6.50219678878784	-9.1959924697876	-10.4298963546753	-0.0697033107280731	0.272426903247833	0.0973764210939407
-6.50451183319092	-9.19874668121338	-10.4234161376953	-0.0696657970547676	0.272464871406555	0.0973814129829407
-6.51211404800415	-9.20298385620117	-10.4133539199829	-0.0695603340864182	0.272518754005432	0.0974773094058037
-6.5145788192749	-9.20800399780273	-10.4232368469238	-0.0694780424237251	0.272626608610153	0.0973875001072884
-6.51324319839478	-9.21213531494141	-10.4387769699097	-0.0693900063633919	0.272645562887192	0.0971236377954483
-6.51575803756714	-9.21173763275146	-10.4502649307251	-0.0693398043513298	0.272678673267365	0.0968416482210159
-6.52158164978027	-9.21269035339355	-10.4391832351685	-0.0691996738314629	0.272588342428207	0.0966680198907852
-6.53291273117065	-9.21050071716309	-10.4327344894409	-0.06912811845541	0.272619545459747	0.0966420546174049
-6.53722190856934	-9.21885013580322	-10.4313907623291	-0.0690827667713165	0.272849142551422	0.0965228751301765
-6.53928518295288	-9.22963809967041	-10.4510440826416	-0.0690962746739388	0.272922724485397	0.096351683139801
-6.54361391067505	-9.23360633850098	-10.4705629348755	-0.069009393453598	0.272790461778641	0.0961179360747337
-6.55180835723877	-9.22601127624512	-10.4719276428223	-0.0687877982854843	0.272664904594421	0.0958976671099663
-6.55921936035156	-9.23138904571533	-10.4639873504639	-0.0688957348465919	0.272937744855881	0.0958170741796494
-6.56894540786743	-9.24374580383301	-10.4783992767334	-0.0689170807600021	0.273087024688721	0.0957790911197662
-6.57554531097412	-9.24728965759277	-10.4954051971436	-0.0688815414905548	0.272984027862549	0.0956117063760757
-6.58181285858154	-9.2479944229126	-10.499005317688	-0.0689437836408615	0.272822767496109	0.095373161137104
-6.58456563949585	-9.24307918548584	-10.491153717041	-0.0689895078539848	0.272845923900604	0.0953255370259285
-6.59360599517822	-9.2452278137207	-10.4797286987305	-0.0689999982714653	0.272890269756317	0.0954208448529243
-6.60118436813354	-9.25387954711914	-10.4883575439453	-0.0689893513917923	0.272907346487045	0.0953356251120567
-6.60233640670776	-9.25969982147217	-10.5089511871338	-0.0690850615501404	0.272845655679703	0.0951403230428696
-6.6076340675354	-9.25513648986816	-10.5072813034058	-0.0691919848322868	0.27277660369873	0.0950491651892662
-6.61848449707031	-9.24891185760498	-10.48756980896	-0.0692074298858643	0.272664815187454	0.0950449258089066
-6.6261248588562	-9.25301837921143	-10.4758529663086	-0.069433756172657	0.272654682397842	0.0950507074594498
-6.62660980224609	-9.26350784301758	-10.4919128417969	-0.0696826204657555	0.272665709257126	0.0950557217001915
-6.63065338134766	-9.26175308227539	-10.4981889724731	-0.0697832927107811	0.272482812404633	0.0949359908699989
-6.63769102096558	-9.25172424316406	-10.4974250793457	-0.0697272196412086	0.272236973047256	0.0948289856314659
-6.63837432861328	-9.24670600891113	-10.4925527572632	-0.0698187276721001	0.272230684757233	0.0947932302951813
-6.64493131637573	-9.2543478012085	-10.479434967041	-0.07004065066576	0.272287845611572	0.0948465839028358
-6.65358686447144	-9.2592191696167	-10.4876432418823	-0.0702332481741905	0.272341430187225	0.0949927121400833
-6.65629959106445	-9.25916576385498	-10.5003051757813	-0.0704169124364853	0.272131770849228	0.0948375910520554
-6.65631246566772	-9.25180435180664	-10.5019674301147	-0.0705466121435165	0.271939486265183	0.0947484970092773
-6.65819644927979	-9.24855327606201	-10.489727973938	-0.0706918314099312	0.271917819976807	0.0948826968669891
-6.66546583175659	-9.25039863586426	-10.4768171310425	-0.0707761272788048	0.271878153085709	0.0951240956783295
-6.668044090271	-9.25570201873779	-10.4936647415161	-0.0710263848304749	0.271858841180801	0.095067135989666
-6.6685848236084	-9.25379180908203	-10.5076789855957	-0.071103997528553	0.27178105711937	0.0949600636959076
-6.67147541046143	-9.24855136871338	-10.4937591552734	-0.0711584612727165	0.271646350622177	0.0949933454394341
-6.67823648452759	-9.2459888458252	-10.4781227111816	-0.0714024901390076	0.271603226661682	0.0951496362686157
-6.6819372177124	-9.25157260894775	-10.4716768264771	-0.0716381892561913	0.271607011556625	0.0952324196696281
-6.67948865890503	-9.26107501983643	-10.4861745834351	-0.0718913748860359	0.271594285964966	0.0953354611992836
-6.6770133972168	-9.26341342926025	-10.4889688491821	-0.0720501095056534	0.271456599235535	0.0954019650816917
-6.6758770942688	-9.25829219818115	-10.496808052063	-0.0720404610037804	0.271398156881332	0.0953911244869232
-6.67565631866455	-9.25607681274414	-10.4886589050293	-0.0720635056495667	0.27122437953949	0.0954509302973747
-6.67647838592529	-9.25139141082764	-10.477632522583	-0.0722053647041321	0.271249115467072	0.0954959914088249
-6.67507934570313	-9.25819492340088	-10.4686279296875	-0.072529248893261	0.271346271038055	0.0957076549530029
-6.67809391021729	-9.26637077331543	-10.4680452346802	-0.0727395489811897	0.271407753229141	0.0958709269762039
-6.67269611358643	-9.26467800140381	-10.4805774688721	-0.0727839097380638	0.271313726902008	0.0958400070667267
-6.66460800170898	-9.25829887390137	-10.4895915985107	-0.0730108022689819	0.271054446697235	0.0957074984908104
-6.65867042541504	-9.25294971466064	-10.4754104614258	-0.0730627402663231	0.270903378725052	0.0957129374146461
-6.65596151351929	-9.24876594543457	-10.4592218399048	-0.0733331963419914	0.270932525396347	0.0958954840898514
-6.65554857254028	-9.24942684173584	-10.4483337402344	-0.0735434740781784	0.270945072174072	0.096068449318409
-6.6459789276123	-9.24717140197754	-10.4529829025269	-0.07371436804533	0.270873785018921	0.0961442589759827
-6.63423013687134	-9.24566268920898	-10.4722204208374	-0.0738949105143547	0.27085867524147	0.0960178002715111
-6.62909698486328	-9.23892688751221	-10.4596138000488	-0.0739999860525131	0.270653247833252	0.0959431380033493
-6.62516021728516	-9.2317943572998	-10.4361591339111	-0.0742542371153831	0.270499467849731	0.0960421189665794
-6.62129211425781	-9.22974109649658	-10.4146881103516	-0.0745372101664543	0.270496279001236	0.0961508303880692
-6.60942268371582	-9.23383617401123	-10.4078855514526	-0.0748580694198608	0.270505458116531	0.0961379855871201
-6.5974817276001	-9.23526000976563	-10.4217100143433	-0.0750812068581581	0.270356029272079	0.0960146486759186
-6.59097146987915	-9.22125148773193	-10.4094343185425	-0.0750802010297775	0.270097672939301	0.0958736538887024
-6.58381986618042	-9.21396636962891	-10.3925809860229	-0.0754099637269974	0.270029127597809	0.0958002805709839
-6.57512092590332	-9.21372413635254	-10.3725605010986	-0.0757783353328705	0.270045757293701	0.0959127843379974
-6.56859254837036	-9.2199649810791	-10.3624706268311	-0.0760474279522896	0.27005273103714	0.0959093123674393
-6.56448841094971	-9.21640491485596	-10.3667631149292	-0.0762185528874397	0.269857257604599	0.0957373604178429
-6.5507755279541	-9.20853042602539	-10.3643827438354	-0.0765132680535316	0.269524067640305	0.0955250114202499
-6.54063653945923	-9.19999217987061	-10.352089881897	-0.0769345685839653	0.269346326589584	0.0954012498259544
-6.53261280059814	-9.19029235839844	-10.3228492736816	-0.0772571861743927	0.269217282533646	0.0953663438558578
-6.52541351318359	-9.18686294555664	-10.3020648956299	-0.0775308534502983	0.269069284200668	0.0953528806567192
-6.5168309211731	-9.18461227416992	-10.3008403778076	-0.0777967050671577	0.268952667713165	0.0952665507793427
-6.50407886505127	-9.18119812011719	-10.302752494812	-0.0781381949782372	0.268719583749771	0.0949255898594856
-6.4929838180542	-9.16863632202148	-10.2937507629395	-0.0785536915063858	0.268473088741302	0.0946470573544502
-6.49216270446777	-9.15853309631348	-10.2681798934937	-0.0789044052362442	0.268271386623383	0.0945049077272415
-6.48829364776611	-9.1517276763916	-10.2420454025269	-0.0792529955506325	0.268124639987946	0.0944530591368675
-6.48172521591187	-9.15155410766602	-10.2333755493164	-0.079730898141861	0.267988860607147	0.0943069308996201
-6.4679536819458	-9.15094566345215	-10.235785484314	-0.0801578313112259	0.267857760190964	0.0941486433148384
-6.46205615997314	-9.14443397521973	-10.2306356430054	-0.0805602446198463	0.267529875040054	0.0939187556505203
-6.45803833007813	-9.13137054443359	-10.2284002304077	-0.0808709859848022	0.267214953899384	0.0937160700559616
-6.45275497436523	-9.11803150177002	-10.2077322006226	-0.0811845883727074	0.26697438955307	0.0935423821210861
-6.44637680053711	-9.11138153076172	-10.1877107620239	-0.0817250534892082	0.266908288002014	0.0934450328350067
-6.44387006759644	-9.11216640472412	-10.179539680481	-0.082185335457325	0.266874521970749	0.0933542251586914
-6.44359064102173	-9.10951709747314	-10.1810255050659	-0.0826616510748863	0.266629308462143	0.0931141749024391
-6.43820381164551	-9.09829711914063	-10.1871900558472	-0.0830908566713333	0.266343981027603	0.0927687212824821
-6.42799949645996	-9.0878963470459	-10.1735143661499	-0.083599366247654	0.266037672758102	0.0925388634204865
-6.42671251296997	-9.07614612579346	-10.1495380401611	-0.0840020105242729	0.265874445438385	0.0924771875143051
-6.42942428588867	-9.07347297668457	-10.1487627029419	-0.0845162197947502	0.265760123729706	0.0924257338047028
-6.42636251449585	-9.06954002380371	-10.1650562286377	-0.085002563893795	0.265609353780746	0.0921769589185715
-6.41964960098267	-9.0553560256958	-10.1546602249146	-0.0855471640825272	0.265307694673538	0.0918814465403557
-6.42132663726807	-9.04323196411133	-10.1307821273804	-0.0860128998756409	0.265094012022018	0.0918480977416039
-6.42483043670654	-9.03645420074463	-10.1255178451538	-0.0865771546959877	0.26493376493454	0.0918139964342117
-6.42108535766602	-9.03953170776367	-10.1277532577515	-0.0872230157256126	0.264838755130768	0.0918200984597206
-6.42016506195068	-9.03519535064697	-10.1319274902344	-0.0877107009291649	0.264548659324646	0.091682456433773
-6.42133665084839	-9.01676559448242	-10.1339616775513	-0.0880530923604965	0.264162421226501	0.0914917290210724
-6.4213228225708	-9.00505256652832	-10.1231298446655	-0.0885125696659088	0.263979703187943	0.091476134955883
-6.4295654296875	-9.00717258453369	-10.1133508682251	-0.0891867354512215	0.263973027467728	0.0916978195309639
-6.4339427947998	-9.0036096572876	-10.1183452606201	-0.0896821245551109	0.26376411318779	0.0916729122400284
-6.43100881576538	-8.9905891418457	-10.1288738250732	-0.0902017652988434	0.263387948274612	0.0915501266717911
-6.43210220336914	-8.97736740112305	-10.1186332702637	-0.090635746717453	0.263081967830658	0.091618150472641
-6.44001531600952	-8.97175693511963	-10.104808807373	-0.0910994634032249	0.263036549091339	0.0919151231646538
-6.44339990615845	-8.97069835662842	-10.1055431365967	-0.0915961787104607	0.262851595878601	0.092017188668251
-6.44196224212646	-8.97021675109863	-10.1305589675903	-0.0920819938182831	0.262795984745026	0.0918979197740555
-6.44032049179077	-8.95992469787598	-10.1422061920166	-0.0924759954214096	0.262593150138855	0.0919165089726448
-6.44710397720337	-8.94587802886963	-10.1372661590576	-0.0928337350487709	0.262452363967896	0.09200070053339
-6.45435857772827	-8.94153785705566	-10.1290597915649	-0.0933484435081482	0.262472480535507	0.0921967476606369
-6.45620489120483	-8.94042301177979	-10.1377325057983	-0.093883104622364	0.262397676706314	0.0922586172819138
-6.45070934295654	-8.94126129150391	-10.1516609191895	-0.0943369790911675	0.262305080890656	0.0923346951603889
-6.45045948028564	-8.92737579345703	-10.1653623580933	-0.0946009233593941	0.262117952108383	0.0923707336187363
-6.45197629928589	-8.91178798675537	-10.173113822937	-0.0948275923728943	0.261951923370361	0.0924033373594284
-6.45130395889282	-8.90089797973633	-10.1721382141113	-0.0951083526015282	0.261808037757874	0.0924867987632751
-6.45414447784424	-8.90112400054932	-10.1597986221313	-0.0955868363380432	0.261970937252045	0.0927282422780991
-6.45347833633423	-8.90130233764648	-10.1629962921143	-0.0960042476654053	0.261977076530457	0.092967689037323
-6.44991397857666	-8.89486217498779	-10.1810417175293	-0.0962066873908043	0.261874705553055	0.0930846035480499
-6.44614362716675	-8.8824348449707	-10.1929969787598	-0.0963865295052528	0.261731594800949	0.0930492654442787
-6.44183111190796	-8.8718204498291	-10.185622215271	-0.0966555699706078	0.261634469032288	0.0931554064154625
-6.44161891937256	-8.86604690551758	-10.1618404388428	-0.0968606695532799	0.261671125888824	0.0934609398245811
-6.43624305725098	-8.86555099487305	-10.175253868103	-0.0969806984066963	0.261661529541016	0.0936688035726547
-6.43104696273804	-8.86710262298584	-10.1933698654175	-0.0971628278493881	0.261733859777451	0.093624584376812
-6.4240345954895	-8.86240196228027	-10.1943054199219	-0.0972560718655586	0.261721193790436	0.093642570078373
-6.42808246612549	-8.8540506362915	-10.1752843856812	-0.097341775894165	0.261693745851517	0.0938152149319649
-6.42729187011719	-8.85559368133545	-10.1771621704102	-0.0975488647818565	0.261887609958649	0.0940115079283714
-6.41926240921021	-8.86109924316406	-10.1912469863892	-0.0976589247584343	0.262032717466354	0.094125434756279
-6.41430234909058	-8.86356163024902	-10.2049779891968	-0.0976556017994881	0.261966347694397	0.0941270142793655
-6.41028642654419	-8.85843467712402	-10.2062454223633	-0.0975678488612175	0.261907130479813	0.0941541194915771
-6.40534639358521	-8.85013103485107	-10.2008810043335	-0.0975332036614418	0.261835664510727	0.0942025408148766
-6.40505218505859	-8.85862159729004	-10.1901445388794	-0.0976454168558121	0.262287795543671	0.0944867208600044
-6.40455102920532	-8.86591815948486	-10.197452545166	-0.0976544991135597	0.262413442134857	0.0946789458394051
-6.39581060409546	-8.86367702484131	-10.2129011154175	-0.0976149588823318	0.262306869029999	0.0946440175175667
-6.38913154602051	-8.86001014709473	-10.2043333053589	-0.0975553691387177	0.26229140162468	0.0946486592292786
-6.38448905944824	-8.85813331604004	-10.1903390884399	-0.0975881367921829	0.262277245521545	0.0949465110898018
-6.38335227966309	-8.86136054992676	-10.1777324676514	-0.0975078940391541	0.262430042028427	0.0952747464179993
-6.37795829772949	-8.86380767822266	-10.1845016479492	-0.0974080115556717	0.262583315372467	0.0954076051712036
-6.37029266357422	-8.86871242523193	-10.2010202407837	-0.0973741412162781	0.262603163719177	0.0954086035490036
-6.36616897583008	-8.86570453643799	-10.1979465484619	-0.097210019826889	0.262644678354263	0.0954945012927055
-6.36373376846313	-8.86014747619629	-10.1771154403687	-0.0971918106079102	0.262598186731339	0.0956811159849167
-6.36380577087402	-8.8598575592041	-10.1595144271851	-0.0971043631434441	0.262725323438644	0.0959424450993538
-6.35584592819214	-8.86879920959473	-10.1601886749268	-0.0970810800790787	0.262876719236374	0.0960428342223167
-6.34671878814697	-8.87420463562012	-10.160590171814	-0.0969523936510086	0.262887328863144	0.0961747020483017
-6.34233713150024	-8.87199592590332	-10.167407989502	-0.0967269390821457	0.262736767530441	0.0962828174233437
-6.33867979049683	-8.86317348480225	-10.1518383026123	-0.0965088829398155	0.262684166431427	0.0963952541351318
-6.33296680450439	-8.86407279968262	-10.1306133270264	-0.0964894592761993	0.262902826070786	0.0966325923800468
-6.33233213424683	-8.8739709854126	-10.1285581588745	-0.0962752103805542	0.263099014759064	0.0968934968113899
-6.32833051681519	-8.87479877471924	-10.1341896057129	-0.0962010622024536	0.262988090515137	0.0969388335943222
-6.32034254074097	-8.8703727722168	-10.1310443878174	-0.0960607379674912	0.26288902759552	0.0969774723052979
-6.31561040878296	-8.86388969421387	-10.1004371643066	-0.095926433801651	0.262953847646713	0.0972126871347427
-6.31490898132324	-8.86759757995605	-10.0862169265747	-0.0956296175718308	0.263080656528473	0.0974343121051788
-6.30948114395142	-8.87446689605713	-10.0945768356323	-0.0954042002558708	0.263165086507797	0.0975271910429001
-6.30667686462402	-8.88048839569092	-10.1065053939819	-0.0952802672982216	0.263168454170227	0.0974278524518013
-6.30406808853149	-8.8779821395874	-10.0972366333008	-0.0951612368226051	0.263190716505051	0.0974559336900711
-6.30656147003174	-8.87832641601563	-10.0757617950439	-0.0949452370405197	0.263255208730698	0.0976241528987885
-6.30521726608276	-8.89054012298584	-10.0775537490845	-0.0948912650346756	0.263470113277435	0.0977524444460869
-6.30572557449341	-8.90256118774414	-10.0867805480957	-0.0947833433747292	0.263586729764938	0.0977815017104149
-6.30276298522949	-8.90386009216309	-10.0880222320557	-0.094561830163002	0.263462066650391	0.0978297516703606
-6.30629014968872	-8.90084171295166	-10.0991201400757	-0.0942714884877205	0.263429373502731	0.0978890359401703
-6.30527067184448	-8.89965343475342	-10.0910377502441	-0.0940729528665543	0.263460129499435	0.0980097576975822
-6.30822229385376	-8.90972518920898	-10.0831823348999	-0.0940533131361008	0.263674974441528	0.0982820689678192
-6.31804943084717	-8.9205493927002	-10.0898218154907	-0.0940282493829727	0.263862788677216	0.0985175892710686
-6.32474422454834	-8.92833518981934	-10.1025876998901	-0.0938837379217148	0.26389268040657	0.0986551493406296
-6.32812452316284	-8.93004703521729	-10.1248054504395	-0.0938416793942451	0.263814389705658	0.0986599177122116
-6.33733940124512	-8.92855644226074	-10.1328954696655	-0.0936884209513664	0.263808935880661	0.0987187400460243
-6.35497188568115	-8.92904186248779	-10.1309871673584	-0.0935167297720909	0.263953745365143	0.0991107895970345
-6.36261796951294	-8.93989562988281	-10.1347589492798	-0.0935362726449966	0.263914346694946	0.0994423404335976
-6.35408449172974	-8.94551372528076	-10.1482124328613	-0.0935845971107483	0.263899356126785	0.0996171087026596
-6.3459358215332	-8.94229793548584	-10.1702671051025	-0.0936036631464958	0.263816893100739	0.0995669513940811
-6.34053468704224	-8.93427181243896	-10.167857170105	-0.0935157462954521	0.263791263103485	0.0996768176555634
-6.34941244125366	-8.92310237884521	-10.1559028625488	-0.0934190228581429	0.263709664344788	0.0997915714979172
-6.35908985137939	-8.92634296417236	-10.1471366882324	-0.0934899523854256	0.263773769140244	0.0999196767807007
-6.36032629013062	-8.93828678131104	-10.1585102081299	-0.093562088906765	0.263809144496918	0.100167669355869
-6.36392831802368	-8.94759464263916	-10.1773462295532	-0.093537375330925	0.263915538787842	0.100332342088223
-6.36566162109375	-8.94522476196289	-10.1924381256104	-0.0932884961366653	0.263982057571411	0.100416079163551
-6.36781549453735	-8.93454551696777	-10.2049522399902	-0.0930261984467506	0.263843923807144	0.100488111376762
-6.36651945114136	-8.93386554718018	-10.2068939208984	-0.0930036976933479	0.263874053955078	0.100680701434612
-6.37078380584717	-8.93806934356689	-10.206995010376	-0.0930906608700752	0.263956993818283	0.100934781134129
-6.37750101089478	-8.94298934936523	-10.2139148712158	-0.0931623578071594	0.264081418514252	0.101176954805851
-6.3838038444519	-8.94345474243164	-10.2325620651245	-0.093011200428009	0.263963222503662	0.101194277405739
-6.39425992965698	-8.93346786499023	-10.2568912506104	-0.0928842350840569	0.263813525438309	0.10103577375412
-6.38815641403198	-8.91885280609131	-10.2335872650146	-0.0928550809621811	0.263862639665604	0.101308077573776
-6.39625406265259	-8.92354106903076	-10.2163591384888	-0.092808373272419	0.263759732246399	0.101460039615631
-6.40705537796021	-8.92824935913086	-10.2137727737427	-0.0928235873579979	0.263596743345261	0.101643994450569
-6.4015007019043	-8.92940521240234	-10.2089347839355	-0.092746838927269	0.26349088549614	0.102032817900181
-6.39769983291626	-8.93459224700928	-10.2232084274292	-0.0927944332361221	0.263421803712845	0.102028511464596
-6.39067506790161	-8.93685054779053	-10.2369375228882	-0.0927684754133224	0.26325523853302	0.102087244391441
-6.3953971862793	-8.93545055389404	-10.2358913421631	-0.0927305221557617	0.263154149055481	0.102076813578606
-6.40041208267212	-8.92812728881836	-10.2185087203979	-0.0924672782421112	0.263028174638748	0.102194778621197
-6.41177845001221	-8.92789363861084	-10.2120132446289	-0.0923743769526482	0.263034403324127	0.102366156876087
-6.41595983505249	-8.93224239349365	-10.2017517089844	-0.0923339650034904	0.263067781925201	0.102616652846336
-6.41963481903076	-8.93551254272461	-10.2039089202881	-0.0922393426299095	0.26306414604187	0.102752566337585
-6.41775560379028	-8.93962860107422	-10.2143125534058	-0.0921610146760941	0.263161569833755	0.102988973259926
-6.41368246078491	-8.94363784790039	-10.2190103530884	-0.0920706316828728	0.263062179088593	0.10306191444397
-6.4130072593689	-8.94307708740234	-10.2261943817139	-0.0918439403176308	0.262975841760635	0.103146225214005
-6.41674900054932	-8.93811893463135	-10.2214069366455	-0.0915810316801071	0.262766659259796	0.103278674185276
-6.42041206359863	-8.93150043487549	-10.2166681289673	-0.0913763716816902	0.262536883354187	0.103360660374165
-6.42029714584351	-8.92922782897949	-10.2026844024658	-0.0912899225950241	0.262518852949142	0.103517197072506
-6.42788982391357	-8.93046188354492	-10.1923313140869	-0.0911640822887421	0.262555241584778	0.103734113276005
-6.43115472793579	-8.94317150115967	-10.18541431427	-0.0910970792174339	0.262637227773666	0.103949829936028
-6.43669414520264	-8.95512104034424	-10.1855897903442	-0.0910115540027618	0.262585908174515	0.104159273207188
-6.44126605987549	-8.96230030059814	-10.1863422393799	-0.0907788947224617	0.262495905160904	0.10426390171051
-6.44799518585205	-8.97175788879395	-10.1958713531494	-0.090640053153038	0.26246851682663	0.104405254125595
-6.45157384872437	-8.97901248931885	-10.2044467926025	-0.0904512703418732	0.2623410820961	0.104397565126419
-6.45460796356201	-8.98338603973389	-10.2125692367554	-0.0903171226382256	0.262231737375259	0.104416444897652
-6.46116018295288	-8.98597717285156	-10.2084932327271	-0.0901381149888039	0.262115240097046	0.104454904794693
-6.46608591079712	-8.99119472503662	-10.1997556686401	-0.0899436697363853	0.262084513902664	0.104607686400414
-6.47176933288574	-8.99587917327881	-10.195969581604	-0.0898494496941566	0.262104004621506	0.10483106970787
-6.48099040985107	-9.00296974182129	-10.1892614364624	-0.0895841717720032	0.262152522802353	0.105035588145256
-6.4888129234314	-9.01742839813232	-10.19287109375	-0.0894696190953255	0.262188941240311	0.105182580649853
-6.48837232589722	-9.02735996246338	-10.2102928161621	-0.08927021920681	0.262222796678543	0.105277225375175
-6.49238300323486	-9.03631591796875	-10.2223920822144	-0.0890760719776154	0.262246280908585	0.105312205851078
-6.49243307113647	-9.04758262634277	-10.232138633728	-0.0889456048607826	0.2622931599617	0.105312049388885
-6.4955849647522	-9.05359268188477	-10.2370567321777	-0.0888276323676109	0.262288153171539	0.105276808142662
-6.4970383644104	-9.05875301361084	-10.2365655899048	-0.0886324569582939	0.262353301048279	0.105362482368946
-6.5035605430603	-9.06365203857422	-10.2289953231812	-0.0884453803300858	0.262332081794739	0.105419084429741
-6.51097393035889	-9.06705379486084	-10.2208652496338	-0.0882984548807144	0.26237416267395	0.105554983019829
-6.51287317276001	-9.07797813415527	-10.2163152694702	-0.0882111415266991	0.262480676174164	0.105641238391399
-6.51391506195068	-9.09167194366455	-10.2179574966431	-0.0880786180496216	0.26264026761055	0.105730533599854
-6.51344299316406	-9.10562992095947	-10.2287969589233	-0.0880514830350876	0.262723952531815	0.105772852897644
-6.51596975326538	-9.11668586730957	-10.2429533004761	-0.087983027100563	0.262812852859497	0.105766333639622
-6.51686000823975	-9.12570190429688	-10.2463960647583	-0.0879365056753159	0.262766629457474	0.105821996927261
-6.51862478256226	-9.13309669494629	-10.2487335205078	-0.0878014862537384	0.262670040130615	0.105818286538124
-6.52414226531982	-9.13185405731201	-10.2532806396484	-0.0876510441303253	0.262594103813171	0.10584582388401
-6.52463912963867	-9.13785552978516	-10.2463302612305	-0.0875945165753365	0.262531042098999	0.105887860059738
-6.52098083496094	-9.1406421661377	-10.2385225296021	-0.0875869318842888	0.262573421001434	0.105972535908222
-6.52494096755981	-9.15097427368164	-10.2266759872437	-0.0877027437090874	0.262686908245087	0.106091134250164
-6.52869892120361	-9.16451168060303	-10.2292203903198	-0.0876978412270546	0.262700885534287	0.106219783425331
-6.53231620788574	-9.17054176330566	-10.2356624603271	-0.0877558439970016	0.262627243995667	0.106219232082367
-6.53258943557739	-9.17548370361328	-10.2411212921143	-0.0878546386957169	0.262449771165848	0.106188111007214
-6.53627014160156	-9.1781063079834	-10.2466144561768	-0.0879247784614563	0.262358665466309	0.106129229068756
-6.5350546836853	-9.17304992675781	-10.2443552017212	-0.0880456864833832	0.262123107910156	0.106090977787971
-6.53520727157593	-9.1741771697998	-10.2391681671143	-0.0881120264530182	0.262010544538498	0.106086671352386
-6.5366644859314	-9.17493534088135	-10.22829246521	-0.088321678340435	0.261960238218308	0.106235332787037
-6.54067659378052	-9.17506790161133	-10.216064453125	-0.0883561372756958	0.261916309595108	0.106368631124496
-6.54590845108032	-9.17678356170654	-10.213228225708	-0.0884841084480286	0.261835545301437	0.106425002217293
-6.54753541946411	-9.17706394195557	-10.2125034332275	-0.0886114612221718	0.261760056018829	0.106562897562981
-6.55288028717041	-9.17717361450195	-10.2080669403076	-0.0887965857982636	0.261595785617828	0.106697060167789
-6.55898952484131	-9.17880439758301	-10.2111587524414	-0.0889511629939079	0.26155087351799	0.106770940124989
-6.56175136566162	-9.17843055725098	-10.2101049423218	-0.089090034365654	0.261447727680206	0.106824934482574
-6.56577444076538	-9.18024349212646	-10.220067024231	-0.0893314853310585	0.261316031217575	0.106852650642395
-6.56846284866333	-9.1801233291626	-10.227014541626	-0.089444600045681	0.26121985912323	0.106851316988468
-6.56993341445923	-9.17781639099121	-10.2311010360718	-0.08963692933321	0.261053770780563	0.106912523508072
-6.57070589065552	-9.1759147644043	-10.2352695465088	-0.0897647067904472	0.260871231555939	0.106958225369453
-6.57519245147705	-9.1729679107666	-10.2360410690308	-0.0899608880281448	0.260697394609451	0.107080094516277
-6.5783371925354	-9.16501331329346	-10.2240962982178	-0.0900319442152977	0.260451197624207	0.107284970581532
-6.58239793777466	-9.16229057312012	-10.2128877639771	-0.0900987237691879	0.260354042053223	0.107483595609665
-6.58563709259033	-9.16097736358643	-10.2009353637695	-0.0902562439441681	0.260301470756531	0.107683770358562
-6.59099531173706	-9.16025638580322	-10.1919059753418	-0.0903451889753342	0.260231077671051	0.107959896326065
-6.58850479125977	-9.15854263305664	-10.1914405822754	-0.0904692411422729	0.260136187076569	0.108141794800758
-6.58923959732056	-9.16526126861572	-10.1977005004883	-0.090589165687561	0.260165482759476	0.108420453965664
-6.58987522125244	-9.1680269241333	-10.2088279724121	-0.0907059013843536	0.260155260562897	0.108635783195496
-6.58638048171997	-9.16941833496094	-10.2122449874878	-0.0907035693526268	0.260036140680313	0.108849316835403
-6.58966064453125	-9.16776752471924	-10.215030670166	-0.0906792730093002	0.259991466999054	0.109026469290257
-6.58594226837158	-9.16438579559326	-10.2242250442505	-0.0905718356370926	0.259875357151031	0.109209224581718
-6.58896017074585	-9.16204357147217	-10.2228221893311	-0.0904708206653595	0.259830355644226	0.10937987267971
-6.58924198150635	-9.15854835510254	-10.2261257171631	-0.0903070718050003	0.259893119335175	0.109624586999416
-6.58790159225464	-9.15835857391357	-10.2279167175293	-0.0901840776205063	0.259990036487579	0.109820045530796
-6.59125852584839	-9.15870761871338	-10.2265119552612	-0.0900675430893898	0.260108470916748	0.110108494758606
-6.58858823776245	-9.16538906097412	-10.2314796447754	-0.089988574385643	0.260255455970764	0.110379472374916
-6.59060049057007	-9.16925430297852	-10.2335443496704	-0.0898986756801605	0.260531276464462	0.110724911093712
-6.59436368942261	-9.17715072631836	-10.2364110946655	-0.0897558704018593	0.260704457759857	0.111089736223221
-6.59300088882446	-9.1818675994873	-10.2437534332275	-0.0896254703402519	0.260828852653503	0.111396916210651
-6.59348917007446	-9.18691349029541	-10.2528791427612	-0.0894259959459305	0.260942429304123	0.111669979989529
-6.59544086456299	-9.19471740722656	-10.26038646698	-0.0892439335584641	0.261077165603638	0.111971400678158
-6.59419107437134	-9.19757747650146	-10.2757959365845	-0.0890610218048096	0.261214226484299	0.112216204404831
-6.59147548675537	-9.19870853424072	-10.292501449585	-0.0887739360332489	0.261195093393326	0.112415581941605
-6.59055376052856	-9.1983470916748	-10.3052291870117	-0.0885376259684563	0.261302083730698	0.112495444715023
-6.58855104446411	-9.19928455352783	-10.3162651062012	-0.0883295983076096	0.261428207159042	0.112698376178741
-6.58708047866821	-9.19904232025146	-10.3318910598755	-0.0880996882915497	0.261530131101608	0.112855345010757
-6.58797359466553	-9.20227146148682	-10.3342533111572	-0.0879213362932205	0.261669725179672	0.113065958023071
-6.58577823638916	-9.20445823669434	-10.3389167785645	-0.0875829756259918	0.261807173490524	0.11330558359623
-6.58891916275024	-9.20677375793457	-10.3396062850952	-0.0873501002788544	0.261971980333328	0.113506682217121
-6.59012699127197	-9.21058368682861	-10.3445615768433	-0.0870737358927727	0.262095808982849	0.11375430971384
-6.59224271774292	-9.21183490753174	-10.3500909805298	-0.0868838354945183	0.262264162302017	0.114017114043236
-6.59448575973511	-9.21859645843506	-10.3502511978149	-0.0866358801722527	0.262442767620087	0.11425344645977
-6.59670495986938	-9.22328948974609	-10.3577947616577	-0.0863183215260506	0.262586772441864	0.114487111568451
-6.60003852844238	-9.23086261749268	-10.3635320663452	-0.0860614776611328	0.262684315443039	0.114707507193089
-6.60195159912109	-9.23631954193115	-10.3653507232666	-0.0859461426734924	0.26276707649231	0.114932596683502
-6.60528326034546	-9.24229717254639	-10.3686046600342	-0.085659570991993	0.262879073619843	0.115126818418503
-6.6078667640686	-9.25044631958008	-10.371693611145	-0.085412785410881	0.262935787439346	0.115240171551704
-6.61043882369995	-9.25444221496582	-10.3752069473267	-0.0851704031229019	0.262995600700378	0.115411266684532
-6.61024904251099	-9.25985431671143	-10.38356590271	-0.0850590616464615	0.263060301542282	0.115564487874508
-6.61370420455933	-9.26113510131836	-10.3855323791504	-0.0847683250904083	0.263110727071762	0.115668036043644
-6.61675643920898	-9.26888370513916	-10.3849000930786	-0.0845949053764343	0.263118416070938	0.11580502986908
-6.61802577972412	-9.2721004486084	-10.3838720321655	-0.0844956934452057	0.263194680213928	0.115939997136593
-6.62130784988403	-9.27565288543701	-10.3935079574585	-0.0842236652970314	0.263265311717987	0.116024300456047
-6.61971187591553	-9.28063869476318	-10.3893737792969	-0.0840469300746918	0.26330691576004	0.116141460835934
-6.62267446517944	-9.28558158874512	-10.3914842605591	-0.0838557332754135	0.263317704200745	0.116192102432251
-6.62654447555542	-9.28864860534668	-10.3963651657104	-0.0837421491742134	0.263292104005814	0.116219192743301
-6.62761402130127	-9.29184246063232	-10.3976182937622	-0.0835421904921532	0.263331025838852	0.116318188607693
-6.63338613510132	-9.29225826263428	-10.3990964889526	-0.0833676531910896	0.263348430395126	0.116381235420704
-6.63655948638916	-9.29416275024414	-10.4009494781494	-0.0832329913973808	0.263390511274338	0.116464771330357
-6.63867521286011	-9.29522323608398	-10.4009456634521	-0.0830690786242485	0.263331830501556	0.116548500955105
-6.63699197769165	-9.30118560791016	-10.4040908813477	-0.0830381214618683	0.263316035270691	0.116559378802776
-6.63800191879272	-9.30330848693848	-10.4082908630371	-0.082844614982605	0.263273060321808	0.116549104452133
-6.639808177948	-9.30299091339111	-10.410698890686	-0.0827625915408134	0.263256996870041	0.116548717021942
-6.6401743888855	-9.30423355102539	-10.4153089523315	-0.082650400698185	0.263250440359116	0.116512045264244
-6.64273881912231	-9.30373668670654	-10.4142322540283	-0.0825216621160507	0.26319232583046	0.116421915590763
-6.6407904624939	-9.30435371398926	-10.4169950485229	-0.0824534073472023	0.263198673725128	0.11632477492094
-6.6391167640686	-9.30242252349854	-10.4222164154053	-0.0823496505618095	0.263175994157791	0.11620556563139
-6.63826894760132	-9.29856300354004	-10.4153852462769	-0.0823198109865189	0.263080179691315	0.116120412945747
-6.63897180557251	-9.29439258575439	-10.4072675704956	-0.082168810069561	0.263058960437775	0.116096936166286
-6.63567352294922	-9.29319381713867	-10.4030160903931	-0.0821299776434898	0.262927770614624	0.116004414856434
-6.63552045822144	-9.29159069061279	-10.3960456848145	-0.0820875987410545	0.262878447771072	0.115992523729801
-6.63300275802612	-9.28397083282471	-10.3909244537354	-0.0819955840706825	0.262774348258972	0.115854397416115
-6.63364744186401	-9.28133964538574	-10.3811197280884	-0.0819665938615799	0.262741565704346	0.115709513425827
-6.63121366500854	-9.27836799621582	-10.3717832565308	-0.0819706842303276	0.262693554162979	0.115549460053444
-6.62756156921387	-9.27483081817627	-10.3705739974976	-0.081932507455349	0.262692540884018	0.115436464548111
-6.62547016143799	-9.2700366973877	-10.36301612854	-0.0819446444511414	0.26260107755661	0.115245498716831
-6.62524509429932	-9.26787567138672	-10.3519325256348	-0.0819460600614548	0.26254802942276	0.115080751478672
-6.62161779403687	-9.26353740692139	-10.3448467254639	-0.0820281282067299	0.26249298453331	0.114982858300209
-6.61850309371948	-9.25791835784912	-10.3378210067749	-0.0820025950670242	0.262364745140076	0.114763662219048
-6.6160364151001	-9.25249099731445	-10.3251085281372	-0.0820454955101013	0.262329250574112	0.114572733640671
-6.6131386756897	-9.24881458282471	-10.3170289993286	-0.0821041911840439	0.262316524982452	0.114406958222389
-6.60946178436279	-9.24022388458252	-10.3121452331543	-0.0821476206183434	0.262138575315475	0.11419340223074
-6.60654163360596	-9.23770809173584	-10.3016729354858	-0.0821963846683502	0.262019813060761	0.11406634747982
-6.60494947433472	-9.23105239868164	-10.2915086746216	-0.0822570472955704	0.262052625417709	0.113876603543758
-6.60245132446289	-9.22484683990479	-10.2902784347534	-0.0823554247617722	0.261915296316147	0.113730378448963
-6.59852981567383	-9.21949672698975	-10.2796936035156	-0.082459844648838	0.261803448200226	0.113532885909081
-6.59248685836792	-9.21825408935547	-10.2711849212646	-0.082554429769516	0.261750549077988	0.11335039883852
-6.58799314498901	-9.21127223968506	-10.2673301696777	-0.0826107636094093	0.261663824319839	0.113133892416954
-6.58367156982422	-9.20572376251221	-10.2579040527344	-0.0826848819851875	0.261648893356323	0.112879365682602
-6.57782077789307	-9.19860458374023	-10.2560634613037	-0.0827590152621269	0.261470496654511	0.112609528005123
-6.57260608673096	-9.19505882263184	-10.2477102279663	-0.0828196257352829	0.261394292116165	0.112352453172207
-6.56833362579346	-9.18635368347168	-10.2437419891357	-0.082940474152565	0.261326283216476	0.112031728029251
-6.56025314331055	-9.184326171875	-10.2334499359131	-0.0830385684967041	0.261291652917862	0.111763440072536
-6.55311155319214	-9.17817974090576	-10.2302522659302	-0.0829971209168434	0.261140376329422	0.111457161605358
-6.54735040664673	-9.17361736297607	-10.2267475128174	-0.0830956399440765	0.261042892932892	0.111084789037704
-6.54028940200806	-9.16798877716064	-10.2166681289673	-0.0830643251538277	0.260899811983109	0.11062078922987
-6.53624153137207	-9.15871143341064	-10.2111597061157	-0.083099752664566	0.260786145925522	0.110232725739479
-6.53282403945923	-9.15088653564453	-10.2019939422607	-0.0830333232879639	0.260608792304993	0.109742343425751
-6.52801847457886	-9.14252090454102	-10.1969013214111	-0.0829857513308525	0.260422587394714	0.109257079660892
-6.52292680740356	-9.1396312713623	-10.1915721893311	-0.0830446481704712	0.260295033454895	0.108804248273373
-6.51878118515015	-9.13264179229736	-10.1775960922241	-0.0830718129873276	0.260148912668228	0.108322396874428
-6.51496410369873	-9.12640476226807	-10.1672286987305	-0.0831278413534164	0.260064393281937	0.107823051512241
-6.51208066940308	-9.12532615661621	-10.147008895874	-0.0832425728440285	0.260059803724289	0.107367150485516
-6.51090383529663	-9.12297630310059	-10.1366176605225	-0.0833824425935745	0.259991317987442	0.106911040842533
-6.50911855697632	-9.12434673309326	-10.1304836273193	-0.0835311412811279	0.259957104921341	0.106417559087276
-6.50848817825317	-9.1232795715332	-10.1209554672241	-0.0835711359977722	0.259798288345337	0.105842463672161
-6.50995540618896	-9.12194633483887	-10.1207084655762	-0.0835744738578796	0.259533643722534	0.10522548109293
-6.50995922088623	-9.1174840927124	-10.1205968856812	-0.0836572200059891	0.259339392185211	0.104497589170933
-6.50672197341919	-9.11038780212402	-10.1229677200317	-0.0837390795350075	0.259102016687393	0.103744104504585
-6.5052752494812	-9.1044864654541	-10.1163883209229	-0.083836056292057	0.25881627202034	0.102922007441521
-6.50323724746704	-9.09903907775879	-10.1097736358643	-0.0839328169822693	0.258564054965973	0.102124266326427
-6.50324153900146	-9.0908784866333	-10.0867052078247	-0.0840300992131233	0.258394181728363	0.101312778890133
-6.50881671905518	-9.0862283706665	-10.0712928771973	-0.0841642320156097	0.258173376321793	0.100580826401711
-6.50957059860229	-9.0831995010376	-10.0647792816162	-0.0842392966151237	0.257945716381073	0.0998194366693497
-6.51451015472412	-9.08211040496826	-10.0580921173096	-0.0843269377946854	0.257731586694717	0.0989418923854828
-6.51391267776489	-9.08316516876221	-10.0683374404907	-0.0844833701848984	0.257480472326279	0.0980297327041626
-6.51255559921265	-9.08092594146729	-10.0759649276733	-0.0846012607216835	0.257235467433929	0.0970673635601997
-6.51375484466553	-9.07550048828125	-10.0642261505127	-0.0847394615411758	0.256928414106369	0.0962032899260521
-6.52404260635376	-9.06930065155029	-10.0364179611206	-0.0848622620105743	0.256573617458344	0.0954578444361687
-6.53026676177979	-9.06968402862549	-10.0197725296021	-0.0850854367017746	0.256445020437241	0.0947028547525406
-6.52928113937378	-9.07582092285156	-10.0179557800293	-0.0853362008929253	0.256170690059662	0.0938957706093788
-6.52560615539551	-9.0766544342041	-10.0247325897217	-0.0854913592338562	0.255795568227768	0.0930769741535187
-6.53039503097534	-9.06692504882813	-10.0210494995117	-0.0854610130190849	0.2553830742836	0.0920832455158234
-6.53485774993896	-9.05845260620117	-10.0027160644531	-0.085543654859066	0.254975497722626	0.0912496149539948
-6.54178333282471	-9.06304264068604	-9.98750877380371	-0.0858534425497055	0.254918694496155	0.0905770063400269
-6.55014324188232	-9.06964492797852	-9.98600292205811	-0.0860265493392944	0.254718989133835	0.0897978991270065
-6.5480751991272	-9.06504154205322	-9.99576854705811	-0.0861890763044357	0.254265546798706	0.0887049362063408
-6.55107402801514	-9.05963039398193	-9.98092842102051	-0.0863901898264885	0.25392735004425	0.0878680124878883
-6.55927228927612	-9.05615043640137	-9.96041393280029	-0.0864865854382515	0.253767520189285	0.0872532278299332
-6.56420135498047	-9.05662250518799	-9.96073913574219	-0.0866159051656723	0.253649175167084	0.0865194424986839
-6.56340551376343	-9.05718517303467	-9.97212696075439	-0.0867669805884361	0.253397822380066	0.0855616331100464
-6.56563854217529	-9.05010986328125	-9.97202110290527	-0.0869416445493698	0.253081381320953	0.0846215412020683
-6.5721583366394	-9.0403413772583	-9.94981575012207	-0.0870926380157471	0.252792000770569	0.0839087888598442
-6.57833814620972	-9.03396701812744	-9.93829727172852	-0.087370254099369	0.25270801782608	0.0832116603851318
-6.57384443283081	-9.0346155166626	-9.94291305541992	-0.0876096487045288	0.252602249383926	0.0823225751519203
-6.57347917556763	-9.02597999572754	-9.94460678100586	-0.087730199098587	0.25217804312706	0.0814172700047493
-6.57305192947388	-9.00896453857422	-9.93753337860107	-0.0877661928534508	0.25182968378067	0.0805038064718246
-6.57119703292847	-8.99823951721191	-9.91414165496826	-0.0881065279245377	0.25178325176239	0.0798231214284897
-6.57520437240601	-8.99773406982422	-9.90830612182617	-0.0882799252867699	0.25177389383316	0.0792028680443764
-6.57474231719971	-8.98717403411865	-9.92459106445313	-0.0883840918540955	0.25140854716301	0.0782948285341263
-6.5727105140686	-8.96924209594727	-9.90718746185303	-0.0886892974376678	0.251110315322876	0.0776095017790794
-6.57590198516846	-8.9565258026123	-9.88664150238037	-0.0888532400131226	0.251052051782608	0.0771425664424896
-6.57663488388062	-8.95919322967529	-9.89629173278809	-0.0890262126922607	0.250908553600311	0.0764693766832352
-6.57664155960083	-8.94774532318115	-9.89884090423584	-0.0891836881637573	0.250700771808624	0.0757127404212952
-6.58110046386719	-8.93180274963379	-9.87463283538818	-0.089240662753582	0.250557720661163	0.0752133280038834
-6.57967758178711	-8.93673229217529	-9.86764717102051	-0.0894543528556824	0.250575006008148	0.0747793689370155
-6.57798719406128	-8.93597507476807	-9.87759113311768	-0.0895730182528496	0.250452101230621	0.0741525962948799
-6.57833576202393	-8.91814517974854	-9.87165355682373	-0.0893871709704399	0.2502581179142	0.0734894871711731
-6.57830715179443	-8.91964149475098	-9.85499858856201	-0.0893872901797295	0.250399768352509	0.0730791017413139
-6.58611679077148	-8.9257287979126	-9.85849189758301	-0.0895002484321594	0.250511884689331	0.072587251663208
-6.58216333389282	-8.92064571380615	-9.87332439422607	-0.0894160494208336	0.25028121471405	0.0718851387500763
-6.58040523529053	-8.91774082183838	-9.85265731811523	-0.089243195950985	0.250365138053894	0.0714717209339142
-6.58759784698486	-8.9257230758667	-9.8561487197876	-0.0891799107193947	0.250455021858215	0.0710849165916443
-6.58421516418457	-8.93050575256348	-9.88150119781494	-0.0889858826994896	0.250451266765594	0.0704210326075554
-6.58771848678589	-8.92709445953369	-9.85481548309326	-0.0887289494276047	0.250591039657593	0.0700276494026184
-6.59293746948242	-8.94060134887695	-9.86628437042236	-0.0887679234147072	0.250819712877274	0.0696166530251503
-6.58743190765381	-8.9445276260376	-9.88403415679932	-0.0883650109171867	0.250773757696152	0.0690591856837273
-6.5959849357605	-8.94652462005615	-9.87191390991211	-0.0880889222025871	0.250906318426132	0.0687060952186584
-6.59962749481201	-8.96333885192871	-9.8779878616333	-0.0879449397325516	0.251171618700027	0.0684225112199783
-6.59745740890503	-8.96216773986816	-9.89728927612305	-0.0876075848937035	0.251133859157562	0.0678119733929634
-6.60941219329834	-8.96946048736572	-9.87954711914063	-0.0873455107212067	0.251331657171249	0.0677134320139885
-6.60890436172485	-8.97897148132324	-9.91524600982666	-0.0870511755347252	0.251576870679855	0.0672642141580582
-6.61773347854614	-8.98292922973633	-9.91480350494385	-0.0866574048995972	0.251676142215729	0.0668662637472153
-6.62903118133545	-8.9890604019165	-9.9014720916748	-0.0864724963903427	0.251882463693619	0.0666351392865181
-6.62607622146606	-9.00386905670166	-9.93583869934082	-0.0861002206802368	0.252013027667999	0.0662475749850273
-6.63256549835205	-9.00312519073486	-9.93945407867432	-0.085734024643898	0.252082973718643	0.0657608285546303
-6.64275169372559	-9.01648330688477	-9.94857215881348	-0.0855046287178993	0.252548009157181	0.065615601837635
-6.64606952667236	-9.02504253387451	-9.97982597351074	-0.0850385949015617	0.252680003643036	0.0650630593299866
-6.64993619918823	-9.02548694610596	-9.98473358154297	-0.084855705499649	0.2527816593647	0.0647934526205063
-6.65804386138916	-9.03461933135986	-9.99330615997314	-0.0843924805521965	0.253084897994995	0.0646668896079063
-6.66312980651855	-9.04374980926514	-10.0256624221802	-0.084088072180748	0.253314614295959	0.064106397330761
-6.67696762084961	-9.04390621185303	-10.020809173584	-0.0838685035705566	0.253551691770554	0.0640136823058128
-6.68054580688477	-9.05972385406494	-10.0437841415405	-0.0835382640361786	0.253854781389236	0.0638675540685654
-6.69043207168579	-9.06348133087158	-10.0757646560669	-0.0831331536173821	0.254016280174255	0.0635379180312157
-6.69546937942505	-9.06176376342773	-10.0848007202148	-0.0827828645706177	0.254245162010193	0.0633319839835167
-6.70625352859497	-9.07889747619629	-10.0957508087158	-0.0825573280453682	0.254714965820313	0.0633692443370819
-6.71844911575317	-9.08624172210693	-10.1316652297974	-0.0823519974946976	0.254736125469208	0.0631210580468178
-6.72449684143066	-9.08685302734375	-10.1239976882935	-0.08214071393013	0.254942506551743	0.0631325915455818
-6.73518562316895	-9.10284996032715	-10.1570615768433	-0.0818676799535751	0.255253344774246	0.0631817728281021
-6.74194622039795	-9.10511207580566	-10.171989440918	-0.0817070677876472	0.255296438932419	0.063046783208847
-6.75162172317505	-9.10789489746094	-10.1701135635376	-0.0815344303846359	0.255462676286697	0.0632965490221977
-6.75394630432129	-9.12499618530273	-10.1895847320557	-0.0815506801009178	0.255717635154724	0.0634929910302162
-6.75705862045288	-9.11782455444336	-10.2052917480469	-0.0812227874994278	0.25557667016983	0.0633918717503548
-6.76410579681396	-9.12912654876709	-10.1966800689697	-0.0811171755194664	0.255938947200775	0.0637301802635193
-6.767746925354	-9.13265800476074	-10.2134428024292	-0.0810482874512672	0.255900502204895	0.0638025775551796
-6.769127368927	-9.12797546386719	-10.2120943069458	-0.0808499902486801	0.25592839717865	0.064037449657917
-6.77654409408569	-9.13673782348633	-10.2138643264771	-0.0809235796332359	0.256082743406296	0.064396396279335
-6.76827335357666	-9.13545227050781	-10.2340240478516	-0.0807159245014191	0.256141006946564	0.064430758357048
-6.77949047088623	-9.13176727294922	-10.2117624282837	-0.0806949362158775	0.256246477365494	0.0648779645562172
-6.77420997619629	-9.13929653167725	-10.2322835922241	-0.0807071179151535	0.256426751613617	0.0651508048176765
-6.77342081069946	-9.12799549102783	-10.2457466125488	-0.0803625583648682	0.256332069635391	0.0654112473130226
-6.77733850479126	-9.13326644897461	-10.2275733947754	-0.0804721340537071	0.256702691316605	0.0658352896571159
-6.77578687667847	-9.13684463500977	-10.2436866760254	-0.0803681015968323	0.256724804639816	0.0661592707037926
-6.76776027679443	-9.12993049621582	-10.2517099380493	-0.0802716612815857	0.256704390048981	0.0663294345140457
-6.77018022537231	-9.12740707397461	-10.2312135696411	-0.0801604092121124	0.256885588169098	0.0668648779392242
-6.76149702072144	-9.13192749023438	-10.252495765686	-0.0801479145884514	0.256988793611526	0.0671513378620148
-6.75646209716797	-9.12917995452881	-10.2471990585327	-0.0799863785505295	0.257168561220169	0.0672882497310638
-6.75542449951172	-9.12932395935059	-10.2268285751343	-0.0800371691584587	0.257263958454132	0.067796990275383
-6.74211931228638	-9.13662433624268	-10.2427167892456	-0.0801035910844803	0.257422089576721	0.0680698752403259
-6.73483324050903	-9.12394332885742	-10.233696937561	-0.0798688530921936	0.257343769073486	0.0681881383061409
-6.73483800888062	-9.13265323638916	-10.2211542129517	-0.0799612104892731	0.257683247327805	0.0687403976917267
-6.72455549240112	-9.131760597229	-10.2343425750732	-0.0798871591687202	0.257811188697815	0.0689613074064255
-6.71473360061646	-9.12538623809814	-10.2211055755615	-0.0799133256077766	0.257725358009338	0.0691311284899712
-6.71320724487305	-9.12732791900635	-10.2011156082153	-0.0798683688044548	0.257995545864105	0.0696975961327553
-6.7003321647644	-9.12830638885498	-10.2266988754272	-0.0797942951321602	0.258116751909256	0.0697610527276993
-6.69593954086304	-9.12211513519287	-10.2078351974487	-0.0798431932926178	0.258113294839859	0.0700617060065269
-6.69016742706299	-9.12279033660889	-10.1907501220703	-0.0799713805317879	0.258416950702667	0.0704721063375473
-6.67777538299561	-9.12644577026367	-10.205828666687	-0.0799651220440865	0.258418738842011	0.0706503242254257
-6.67454099655151	-9.11417388916016	-10.1873207092285	-0.0798557475209236	0.258390516042709	0.0708533227443695
-6.6687126159668	-9.11706256866455	-10.1719522476196	-0.0799601227045059	0.258762151002884	0.0712339803576469
-6.6660270690918	-9.12442111968994	-10.1817331314087	-0.0799369141459465	0.258844256401062	0.0713847950100899
-6.65200471878052	-9.11032199859619	-10.1671581268311	-0.0800571888685226	0.258743703365326	0.071519672870636
-6.65022706985474	-9.11012363433838	-10.1505670547485	-0.080025739967823	0.259000539779663	0.0719612911343575
-6.6418342590332	-9.11621475219727	-10.1673059463501	-0.0800900310277939	0.259079277515411	0.0720439553260803
-6.63792705535889	-9.1045093536377	-10.1569786071777	-0.0802037864923477	0.259073793888092	0.0722202509641647
-6.63462543487549	-9.10772228240967	-10.1380701065063	-0.0802735686302185	0.259174466133118	0.0725536197423935
-6.62721967697144	-9.11559581756592	-10.1477670669556	-0.0805366113781929	0.259408563375473	0.0727678537368774
-6.62002372741699	-9.09901714324951	-10.1461000442505	-0.0804625526070595	0.259139090776443	0.0727932378649712
-6.61263704299927	-9.09745597839355	-10.1327486038208	-0.0805457904934883	0.25932389497757	0.0730522125959396
-6.61492395401001	-9.10531139373779	-10.130051612854	-0.080812580883503	0.259473204612732	0.0733267441391945
-6.6039891242981	-9.09429836273193	-10.1383094787598	-0.0809149444103241	0.259302347898483	0.0732844173908234
-6.60146474838257	-9.09339332580566	-10.1126117706299	-0.0810737237334251	0.259361445903778	0.0737395659089088
-6.59665250778198	-9.09299755096436	-10.1270170211792	-0.0812628567218781	0.25943049788475	0.0737720876932144
-6.59046983718872	-9.08323764801025	-10.1256237030029	-0.081284299492836	0.259353071451187	0.0738902986049652
-6.59563589096069	-9.080153465271	-10.1101636886597	-0.0816179513931274	0.25946918129921	0.0741880163550377
-6.58411264419556	-9.08528614044189	-10.1161031723022	-0.0818212851881981	0.259490460157394	0.0743114799261093
-6.57617330551147	-9.07184028625488	-10.1193161010742	-0.0817250832915306	0.259249299764633	0.0743459612131119
-6.57803630828857	-9.06612873077393	-10.0960025787354	-0.0819181129336357	0.259334892034531	0.0745953470468521
-6.57664155960083	-9.07008934020996	-10.0994443893433	-0.0821841359138489	0.259539723396301	0.0748409181833267
-6.56788682937622	-9.06319141387939	-10.1158695220947	-0.0821950435638428	0.259338200092316	0.0747543200850487
-6.56811094284058	-9.05969047546387	-10.0838499069214	-0.0823818519711494	0.259270399808884	0.0749664008617401
-6.56008148193359	-9.05856037139893	-10.0938444137573	-0.0824917033314705	0.259424716234207	0.0751909017562866
-6.55135107040405	-9.059157371521	-10.1075448989868	-0.0825536325573921	0.259322673082352	0.0750759541988373
-6.55860471725464	-9.05063819885254	-10.0801296234131	-0.082591287791729	0.259317874908447	0.0752850919961929
-6.55731058120728	-9.05815982818604	-10.0793857574463	-0.0828468352556229	0.259492754936218	0.0754148066043854
-6.54508876800537	-9.06540203094482	-10.0965948104858	-0.0828641206026077	0.259434729814529	0.0753705054521561
-6.54533624649048	-9.06106567382813	-10.0900382995605	-0.0828157812356949	0.259290277957916	0.0752511695027351
-6.54517126083374	-9.06497573852539	-10.0786590576172	-0.0830853804945946	0.259511381387711	0.0753538087010384
-6.54466390609741	-9.07920169830322	-10.0897626876831	-0.0831335484981537	0.259598702192307	0.0753022059798241
-6.54326772689819	-9.08085060119629	-10.1049194335938	-0.0832116156816483	0.259493172168732	0.0749420449137688
-6.54632663726807	-9.07715225219727	-10.087212562561	-0.0834407955408096	0.259533405303955	0.0749272853136063
-6.54749441146851	-9.09055995941162	-10.0955247879028	-0.0835354700684547	0.259580671787262	0.0748506337404251
-6.54631090164185	-9.09712696075439	-10.1213426589966	-0.0837696343660355	0.259668290615082	0.0744835287332535
-6.5543384552002	-9.091796875	-10.1035566329956	-0.0839419662952423	0.259641885757446	0.0743785127997398
-6.55599069595337	-9.10170364379883	-10.1109848022461	-0.0842362120747566	0.25968861579895	0.0744008272886276
-6.55389595031738	-9.11178207397461	-10.1226320266724	-0.0845635607838631	0.259654104709625	0.0743292197585106
-6.55874824523926	-9.10052299499512	-10.1252288818359	-0.0847186744213104	0.259419769048691	0.0741674154996872
-6.55842256546021	-9.10064601898193	-10.1167802810669	-0.0850583612918854	0.259466737508774	0.0741835385560989
-6.56691312789917	-9.11092090606689	-10.122124671936	-0.085417665541172	0.259408324956894	0.0742221474647522
-6.56593370437622	-9.10231590270996	-10.1338930130005	-0.0857972651720047	0.259106755256653	0.0739672407507896
-6.56365871429443	-9.09279727935791	-10.1161365509033	-0.0862057581543922	0.258982002735138	0.0740325748920441
-6.56898021697998	-9.09344959259033	-10.1230335235596	-0.0866050496697426	0.258954137563705	0.0741664841771126
-6.56444501876831	-9.08812236785889	-10.1333160400391	-0.0871170461177826	0.258704155683517	0.0739668533205986
-6.56687831878662	-9.07448482513428	-10.104341506958	-0.087494283914566	0.258441060781479	0.073983833193779
-6.56756448745728	-9.07259082794189	-10.1050329208374	-0.0880435332655907	0.258399069309235	0.074106477200985
-6.56108236312866	-9.06393146514893	-10.105149269104	-0.0885709226131439	0.258138865232468	0.074053019285202
-6.55891752243042	-9.04467964172363	-10.101243019104	-0.0887173414230347	0.257742881774902	0.0740084573626518
-6.5613112449646	-9.03629589080811	-10.0802736282349	-0.0892860218882561	0.257820010185242	0.0742129683494568
-6.56235265731812	-9.03590774536133	-10.0776224136353	-0.0898060947656631	0.257638901472092	0.0742827132344246
-6.55133533477783	-9.0156192779541	-10.0780992507935	-0.0901493951678276	0.257197618484497	0.0741389840841293
-6.55443096160889	-9.00626468658447	-10.0410671234131	-0.0906040295958519	0.257115483283997	0.0744635090231895
-6.54998207092285	-9.00351047515869	-10.0425291061401	-0.0910136699676514	0.256977915763855	0.0744901224970818
-6.54477977752686	-8.98701000213623	-10.045446395874	-0.09134791046381	0.256716191768646	0.074479341506958
-6.55206441879272	-8.98039627075195	-10.0086488723755	-0.0918248817324638	0.256560921669006	0.0746971443295479
-6.54458808898926	-8.97904777526855	-10.0040225982666	-0.0922010391950607	0.256517887115479	0.0748249813914299
-6.54192161560059	-8.96566009521484	-10.0071172714233	-0.0923143178224564	0.256108582019806	0.0749448910355568
-6.54325151443481	-8.95955848693848	-9.97813034057617	-0.0926463901996613	0.256129235029221	0.0750387758016586
-6.54514455795288	-8.96462249755859	-9.96790504455566	-0.0929613709449768	0.256203591823578	0.0753665417432785
-6.54542922973633	-8.95925331115723	-9.99144840240479	-0.0931368470191956	0.25592565536499	0.0753521174192429
-6.54579544067383	-8.95654678344727	-9.97421264648438	-0.0933157950639725	0.255879372358322	0.0755369067192078
-6.55092525482178	-8.95706462860107	-9.95789909362793	-0.093518853187561	0.255920976400375	0.0758813545107841
-6.54858160018921	-8.96557235717773	-9.98814010620117	-0.0937056466937065	0.255921095609665	0.0759422332048416
-6.55118179321289	-8.96226406097412	-9.98725414276123	-0.0938030034303665	0.255986839532852	0.0759067311882973
-6.55816507339478	-8.96175003051758	-9.97314453125	-0.0939667969942093	0.255967140197754	0.0760616585612297
-6.55360507965088	-8.97087669372559	-9.9915943145752	-0.0941812470555305	0.256175398826599	0.0761066004633904
-6.5508885383606	-8.96735191345215	-10.0046110153198	-0.0941632464528084	0.25602799654007	0.0759067535400391
-6.55095481872559	-8.96166324615479	-10.0015802383423	-0.0942704007029533	0.256034404039383	0.0757695510983467
-6.55414581298828	-8.97004413604736	-10.0085287094116	-0.0945117026567459	0.25635901093483	0.0758332163095474
-6.54921293258667	-8.96450042724609	-10.0330896377563	-0.0945034995675087	0.256319284439087	0.0754994079470634
-6.5448579788208	-8.95443916320801	-10.0350189208984	-0.0946674719452858	0.256157904863358	0.0752572640776634
-6.54599285125732	-8.94660186767578	-10.023754119873	-0.0947160795331001	0.256321519613266	0.0754085406661034
-6.53759288787842	-8.94703578948975	-10.0533590316772	-0.0948218926787376	0.256447285413742	0.0751699954271317
-6.53242015838623	-8.93858337402344	-10.0581216812134	-0.094867080450058	0.256323635578156	0.0749465972185135
-6.53702163696289	-8.92327404022217	-10.0446672439575	-0.0949486047029495	0.256307333707809	0.0750392898917198
-6.53126525878906	-8.918869972229	-10.0447454452515	-0.0950935706496239	0.256475836038589	0.0749790966510773
-6.52502155303955	-8.91093635559082	-10.0580015182495	-0.0950008258223534	0.256238251924515	0.0747505128383636
-6.52025413513184	-8.89468765258789	-10.055118560791	-0.0949633121490479	0.256153494119644	0.0746392607688904
-6.52006244659424	-8.89048290252686	-10.0424489974976	-0.0950404703617096	0.256450086832047	0.0746429562568665
-6.51798439025879	-8.89039516448975	-10.0626697540283	-0.0950040966272354	0.256299138069153	0.0744554772973061
-6.51416826248169	-8.87245559692383	-10.0602054595947	-0.0950763151049614	0.256092309951782	0.0741365104913712
-6.51520824432373	-8.86428165435791	-10.0466165542603	-0.0950227156281471	0.256182909011841	0.0741798728704453
-6.51715183258057	-8.86616039276123	-10.0569686889648	-0.0948684141039848	0.25618377327919	0.0740017145872116
-6.51466274261475	-8.86000823974609	-10.0683116912842	-0.0948506444692612	0.256191164255142	0.0736125409603119
-6.51872444152832	-8.84598922729492	-10.0479459762573	-0.0947366431355476	0.256065100431442	0.073382169008255
-6.51898717880249	-8.85102081298828	-10.0502004623413	-0.09470484405756	0.256170600652695	0.0732203722000122
-6.51898527145386	-8.85339736938477	-10.0584669113159	-0.0946826785802841	0.256126970052719	0.072930209338665
-6.520432472229	-8.8397102355957	-10.0497341156006	-0.0943033248186111	0.255864977836609	0.0725212246179581
-6.52035045623779	-8.84466075897217	-10.0335168838501	-0.0942413434386253	0.256065636873245	0.072430893778801
-6.52603721618652	-8.85067081451416	-10.0396041870117	-0.0941514074802399	0.256037890911102	0.0721020102500916
-6.5258584022522	-8.8446159362793	-10.0449743270874	-0.0939578488469124	0.255789995193481	0.0716577619314194
-6.52736520767212	-8.84367752075195	-10.0160140991211	-0.0937613844871521	0.255777686834335	0.0715111196041107
-6.53333282470703	-8.85593605041504	-10.0172462463379	-0.0936652421951294	0.255700916051865	0.0712208524346352
-6.53241682052612	-8.85799312591553	-10.0307950973511	-0.0934507921338081	0.255688190460205	0.0707823932170868
-6.54096746444702	-8.85841941833496	-9.99742794036865	-0.0931882709264755	0.255561113357544	0.0705335438251495
-6.54296875	-8.87517356872559	-9.99056148529053	-0.093174047768116	0.255596220493317	0.0702963843941689
-6.53719854354858	-8.87273597717285	-9.99606513977051	-0.0928259491920471	0.255353897809982	0.0698618814349175
-6.54351425170898	-8.87494087219238	-9.97261619567871	-0.0925561636686325	0.255237460136414	0.0695528388023376
-6.54978704452515	-8.88894176483154	-9.96662902832031	-0.0924092829227448	0.255350321531296	0.0693674087524414
-6.5426926612854	-8.8919038772583	-9.9637975692749	-0.0921494886279106	0.255021721124649	0.0688175708055496
-6.55014944076538	-8.89826774597168	-9.93235492706299	-0.0919168293476105	0.254961341619492	0.0686381831765175
-6.54519557952881	-8.91137504577637	-9.94094085693359	-0.0917184427380562	0.254959344863892	0.0682808980345726
-6.54777717590332	-8.91436958312988	-9.92268466949463	-0.0914332792162895	0.254705458879471	0.0678154528141022
-6.55531454086304	-8.92329406738281	-9.8910665512085	-0.0912795811891556	0.254799216985703	0.0676622241735458
-6.54498386383057	-8.93471813201904	-9.8957347869873	-0.0909454002976418	0.254576981067657	0.0672247037291527
-6.54547643661499	-8.93163871765137	-9.87115097045898	-0.0906521901488304	0.254311889410019	0.0668037682771683
-6.5475172996521	-8.94856262207031	-9.84390926361084	-0.0904868394136429	0.254462838172913	0.0666901841759682
-6.54335260391235	-8.95532608032227	-9.84187698364258	-0.0901859402656555	0.254184156656265	0.0661203265190125
-6.54161262512207	-8.95590972900391	-9.80198001861572	-0.0900378748774529	0.254023849964142	0.0659958124160767
-6.53646039962769	-8.97282123565674	-9.80037212371826	-0.0896673202514648	0.253895848989487	0.0656644031405449
-6.53440237045288	-8.97320938110352	-9.78250122070313	-0.0894615799188614	0.253698706626892	0.0652583837509155
-6.53223371505737	-8.98698806762695	-9.74284362792969	-0.089245967566967	0.253613382577896	0.065140575170517
-6.52887868881226	-8.9960765838623	-9.74312782287598	-0.0889041721820831	0.25332573056221	0.0647581219673157
-6.52359104156494	-8.99449634552002	-9.70145416259766	-0.0886126309633255	0.253167152404785	0.0645121932029724
-6.52576017379761	-9.01366996765137	-9.68291282653809	-0.0884317085146904	0.253189593553543	0.0642814859747887
-6.51561689376831	-9.01650619506836	-9.66319465637207	-0.0881398469209671	0.25272074341774	0.0639660656452179
-6.51849126815796	-9.03062534332275	-9.64291477203369	-0.0878758877515793	0.252824157476425	0.0638672560453415
-6.51484727859497	-9.03812694549561	-9.63602256774902	-0.0876940339803696	0.252617090940475	0.0634811073541641
-6.51666212081909	-9.04391860961914	-9.59194469451904	-0.0874017179012299	0.252481073141098	0.0634335950016975
-6.51416540145874	-9.06615734100342	-9.59772968292236	-0.0873992368578911	0.252399057149887	0.0633251667022705
-6.51151466369629	-9.06409358978271	-9.57891368865967	-0.0870020613074303	0.252083837985992	0.0630102679133415
-6.5213508605957	-9.0847635269165	-9.55541515350342	-0.0869925618171692	0.252241253852844	0.0630780234932899
-6.51862382888794	-9.09271621704102	-9.56135654449463	-0.0868028029799461	0.251961469650269	0.0626932978630066
-6.52249431610107	-9.09544372558594	-9.53884601593018	-0.0866665095090866	0.251953721046448	0.0627445578575134
-6.5282130241394	-9.11539649963379	-9.54144096374512	-0.0866306722164154	0.251969009637833	0.0625699609518051
-6.52937984466553	-9.11476802825928	-9.54201126098633	-0.0864042416214943	0.251882582902908	0.0624512210488319
-6.54106950759888	-9.1272087097168	-9.52978324890137	-0.0865011885762215	0.251962572336197	0.0624369420111179
-6.53697204589844	-9.13529682159424	-9.54864692687988	-0.0863084569573402	0.251786172389984	0.0623257830739021
-6.54632997512817	-9.13317489624023	-9.52996063232422	-0.0861858576536179	0.251669228076935	0.0622412376105785
-6.55334043502808	-9.1491231918335	-9.53767776489258	-0.0862728208303452	0.251811981201172	0.0623588226735592
-6.5548357963562	-9.14539527893066	-9.55390357971191	-0.0861533507704735	0.251592844724655	0.0621942803263664
-6.56569528579712	-9.14829540252686	-9.52304172515869	-0.086181640625	0.251591742038727	0.0623991973698139
-6.56268787384033	-9.15703392028809	-9.56093788146973	-0.0861483365297318	0.251599043607712	0.0623092129826546
-6.57456636428833	-9.15223503112793	-9.53210735321045	-0.0861855894327164	0.251426517963409	0.0623738653957844
-6.57333755493164	-9.16228866577148	-9.54515266418457	-0.0862920209765434	0.251471370458603	0.0625119134783745
-6.57259464263916	-9.15563774108887	-9.55241775512695	-0.0861014649271965	0.251155763864517	0.062456201761961
-6.57970809936523	-9.16263866424561	-9.53907012939453	-0.0862206667661667	0.251249015331268	0.062761627137661
-6.57760715484619	-9.16344261169434	-9.55167484283447	-0.0862526074051857	0.25104632973671	0.0626267194747925
-6.58023977279663	-9.16185855865479	-9.535475730896	-0.0863369181752205	0.250789195299149	0.0628906562924385
-6.57891416549683	-9.16399002075195	-9.54443073272705	-0.0862643048167229	0.250916302204132	0.0629304647445679
-6.58095598220825	-9.16058254241943	-9.53604793548584	-0.0863008499145508	0.250705480575562	0.062993086874485
-6.57667827606201	-9.16598415374756	-9.53219413757324	-0.0863346979022026	0.250712901353836	0.0631119608879089
-6.57695770263672	-9.16325950622559	-9.53945064544678	-0.0862348675727844	0.250393867492676	0.0631064474582672
-6.57519245147705	-9.16439247131348	-9.51888942718506	-0.0862608551979065	0.250567018985748	0.0632554739713669
-6.57503747940063	-9.16820430755615	-9.53122997283936	-0.0861795991659164	0.250328004360199	0.0631775632500649
-6.57033967971802	-9.15915584564209	-9.5173454284668	-0.0862384438514709	0.250313550233841	0.0633018314838409
-6.56880617141724	-9.17246437072754	-9.53216934204102	-0.0861227959394455	0.2503781914711	0.0633222535252571
-6.56660461425781	-9.16418170928955	-9.51967144012451	-0.0861094072461128	0.250290513038635	0.0632153823971748
-6.56345701217651	-9.18052291870117	-9.51584815979004	-0.0861299186944962	0.250368982553482	0.0633143112063408
-6.56146049499512	-9.17889499664307	-9.52779388427734	-0.0860184133052826	0.250258296728134	0.063138373196125
-6.55664920806885	-9.18041801452637	-9.51616191864014	-0.0859356001019478	0.250354379415512	0.0631045177578926
-6.55940675735474	-9.19412612915039	-9.52788066864014	-0.0860249847173691	0.250393211841583	0.0630230382084847
-6.54956912994385	-9.1899356842041	-9.52069473266602	-0.0858759954571724	0.250315070152283	0.0628930553793907
-6.55120420455933	-9.19776725769043	-9.50836181640625	-0.0859450250864029	0.250325202941895	0.0629979521036148
-6.54179286956787	-9.20177936553955	-9.53445339202881	-0.0859059244394302	0.250381320714951	0.0627305135130882
-6.54163646697998	-9.19901180267334	-9.51213073730469	-0.0859568566083908	0.250250220298767	0.0628119930624962
-6.53868389129639	-9.21250629425049	-9.51606273651123	-0.0862392261624336	0.250335246324539	0.0628963932394981
-6.52898931503296	-9.20592784881592	-9.52993774414063	-0.0862156227231026	0.250127553939819	0.0628256499767303
-6.53042554855347	-9.19992351531982	-9.5087776184082	-0.0862156227231026	0.25011020898819	0.0628808662295341
-6.52621984481812	-9.20492076873779	-9.51263999938965	-0.0864578932523727	0.25018498301506	0.0630127862095833
-6.51491832733154	-9.19794082641602	-9.51897239685059	-0.0865939259529114	0.24986544251442	0.0629165172576904
-6.51281070709229	-9.19298458099365	-9.48822975158691	-0.0868317112326622	0.249801680445671	0.0631445273756981
-6.49847412109375	-9.19062519073486	-9.51600074768066	-0.0870260819792748	0.249724790453911	0.063075914978981
-6.5008339881897	-9.17582893371582	-9.48673629760742	-0.0872113332152367	0.24952819943428	0.0631233975291252
-6.49712467193604	-9.17255973815918	-9.48256874084473	-0.0875661820173264	0.249607637524605	0.0633776113390923
-6.48342514038086	-9.16088008880615	-9.49109554290771	-0.0876829698681831	0.249247580766678	0.0633488968014717
-6.47772073745728	-9.14429378509521	-9.46724224090576	-0.0879410803318024	0.249162957072258	0.0635635703802109
-6.47078847885132	-9.14154815673828	-9.47124767303467	-0.0881323665380478	0.249185994267464	0.063763789832592
-6.46177625656128	-9.12038707733154	-9.45998764038086	-0.0884121730923653	0.248876929283142	0.063780702650547
-6.45672559738159	-9.10720539093018	-9.43528270721436	-0.0885961502790451	0.248806953430176	0.0641553327441216
-6.44509267807007	-9.09798431396484	-9.452073097229	-0.0888244211673737	0.248716920614243	0.0641892403364182
-6.44075918197632	-9.07659435272217	-9.41945171356201	-0.0891008749604225	0.248577043414116	0.0644478127360344
-6.43120861053467	-9.07833480834961	-9.41617202758789	-0.0894269719719887	0.248547181487083	0.0647079274058342
-6.42545175552368	-9.05553436279297	-9.41750240325928	-0.0894002318382263	0.248269334435463	0.0647728219628334
-6.41422605514526	-9.04963207244873	-9.38997554779053	-0.089683473110199	0.248348832130432	0.0650563314557076
-6.4146203994751	-9.0470666885376	-9.40317440032959	-0.0898613259196281	0.248119220137596	0.0652235299348831
-6.40469455718994	-9.03381538391113	-9.37790775299072	-0.089999184012413	0.248024627566338	0.0654547587037086
-6.40863561630249	-9.03229427337646	-9.38238620758057	-0.09014593064785	0.248151779174805	0.0658358335494995
-6.40335083007813	-9.029372215271	-9.39414024353027	-0.0902814418077469	0.248145207762718	0.0658547505736351
-6.40599203109741	-9.02206516265869	-9.37402439117432	-0.0904547721147537	0.24809505045414	0.0661623477935791
-6.40418148040771	-9.03023147583008	-9.39016151428223	-0.0906728133559227	0.248282358050346	0.0665010288357735
-6.39836406707764	-9.01272773742676	-9.39955520629883	-0.0905681848526001	0.248035550117493	0.0665929839015007
-6.40438842773438	-9.01721477508545	-9.40158081054688	-0.0907412767410278	0.248329624533653	0.0670753493905067
-6.40085363388062	-9.01483058929443	-9.42262840270996	-0.0908680409193039	0.248200803995132	0.0671872571110725
-6.40222549438477	-9.00191116333008	-9.42855167388916	-0.0909255221486092	0.248198226094246	0.0675380527973175
-6.4034161567688	-9.0090446472168	-9.42852401733398	-0.091062493622303	0.248350158333778	0.0680133700370789
-6.39883089065552	-8.99690246582031	-9.45395278930664	-0.090956911444664	0.248313471674919	0.0681668668985367
-6.40761661529541	-8.99544620513916	-9.44396495819092	-0.0911078453063965	0.248444378376007	0.0685965195298195
-6.39947652816772	-8.99850368499756	-9.46641159057617	-0.0912574902176857	0.24850295484066	0.0688860192894936
-6.39948272705078	-8.98293399810791	-9.47270488739014	-0.091086708009243	0.248318806290627	0.0691797360777855
-6.39965963363647	-8.99020671844482	-9.46971988677979	-0.091287337243557	0.248583376407623	0.0695733577013016
-6.39470672607422	-8.98457336425781	-9.49991512298584	-0.0913013145327568	0.248476669192314	0.0698614493012428
-6.39327383041382	-8.97356510162354	-9.481201171875	-0.0913187265396118	0.248469009995461	0.0702726244926453
-6.39051246643066	-8.97513389587402	-9.50752258300781	-0.0913079157471657	0.24852928519249	0.0706163793802261
-6.38954162597656	-8.96833801269531	-9.51584625244141	-0.0912858098745346	0.248573198914528	0.0707482397556305
-6.39047574996948	-8.96769428253174	-9.51090145111084	-0.0913802906870842	0.248670309782028	0.0711981654167175
-6.38324737548828	-8.9702844619751	-9.53192520141602	-0.091329850256443	0.248777523636818	0.0713847577571869
-6.38467931747437	-8.95953559875488	-9.53380393981934	-0.0911801010370255	0.248630002140999	0.0715113878250122
-6.38916540145874	-8.96573352813721	-9.53302383422852	-0.0911507830023766	0.249017015099525	0.0719614624977112
-6.38304901123047	-8.96352386474609	-9.55827617645264	-0.0911402702331543	0.248867258429527	0.0719127431511879
-6.38447284698486	-8.96169471740723	-9.55238151550293	-0.0910586416721344	0.248881056904793	0.0720715448260307
-6.39184141159058	-8.96366691589355	-9.55610847473145	-0.0909339338541031	0.249105721712112	0.0724544003605843
-6.38504314422607	-8.96616363525391	-9.58309936523438	-0.0907950177788734	0.249096065759659	0.072393499314785
-6.39699411392212	-8.96784591674805	-9.56644439697266	-0.0908192321658134	0.249216437339783	0.0726904645562172
-6.39247131347656	-8.97881317138672	-9.58611392974854	-0.09073456376791	0.249336391687393	0.0728078261017799
-6.39626598358154	-8.97300815582275	-9.5919885635376	-0.0904466286301613	0.249175727367401	0.0728201195597649
-6.40009069442749	-8.97700595855713	-9.58610439300537	-0.0904547423124313	0.249449208378792	0.0731036141514778
-6.40482091903687	-8.98860836029053	-9.60799789428711	-0.0902807265520096	0.249470293521881	0.0731180459260941
-6.40296030044556	-8.98175811767578	-9.60440731048584	-0.0902800932526588	0.249443992972374	0.0732029974460602
-6.40730857849121	-8.99355697631836	-9.60768413543701	-0.0900918841362	0.249546438455582	0.0733895227313042
-6.40783166885376	-8.99333477020264	-9.62733936309814	-0.0900326669216156	0.249524280428886	0.0732837095856667
-6.41426706314087	-8.99377918243408	-9.61130905151367	-0.0898270905017853	0.249577820301056	0.0734965801239014
-6.41311407089233	-9.01021003723145	-9.62861919403076	-0.0898806005716324	0.249684929847717	0.0735840201377869
-6.41585302352905	-9.00155925750732	-9.63628959655762	-0.089605525135994	0.249561831355095	0.0735660493373871
-6.41333055496216	-9.00158309936523	-9.63168239593506	-0.0895549580454826	0.24966824054718	0.0737035349011421
-6.4214015007019	-9.0149974822998	-9.63949298858643	-0.0895812287926674	0.249726995825768	0.0738231316208839
-6.41564083099365	-9.0078592300415	-9.64380168914795	-0.089507982134819	0.249575719237328	0.0736960098147392
-6.41707706451416	-9.00813770294189	-9.62060165405273	-0.0893427133560181	0.249619111418724	0.074028380215168
-6.41937351226807	-9.01660346984863	-9.64040851593018	-0.0893388167023659	0.249579042196274	0.0739639177918434
-6.41638565063477	-9.00948810577393	-9.63603115081787	-0.0891304835677147	0.249564051628113	0.0739796683192253
-6.42227935791016	-9.01823616027832	-9.61746501922607	-0.0892357155680656	0.249602690339088	0.0741877928376198
-6.41534757614136	-9.02707386016846	-9.63510704040527	-0.0892498418688774	0.249581456184387	0.0742254853248596
-6.41535043716431	-9.01582622528076	-9.62838172912598	-0.0889736860990524	0.249340713024139	0.0741701424121857
-6.42250108718872	-9.02485275268555	-9.61270904541016	-0.0891049206256866	0.249499186873436	0.0744059756398201
-6.41703653335571	-9.02762508392334	-9.62571334838867	-0.0890454575419426	0.249366581439972	0.0743560940027237
-6.4165415763855	-9.02489280700684	-9.61862182617188	-0.0890176817774773	0.249181047081947	0.0743003189563751
-6.4199743270874	-9.02998828887939	-9.59893321990967	-0.0889544859528542	0.24923899769783	0.0745690688490868
-6.411789894104	-9.03041553497314	-9.6256217956543	-0.0889429301023483	0.249210357666016	0.0743694305419922
-6.41990947723389	-9.02832698822021	-9.60009098052979	-0.0888929292559624	0.249024197459221	0.0744261890649796
-6.41998052597046	-9.0367488861084	-9.60192966461182	-0.0890455171465874	0.249168321490288	0.0745915696024895
-6.41165113449097	-9.04129791259766	-9.61740970611572	-0.0889330431818962	0.248997941613197	0.0744919404387474
-6.41219186782837	-9.03592300415039	-9.60687923431396	-0.0888843685388565	0.248856902122498	0.0744819939136505
-6.41663503646851	-9.04753589630127	-9.60888385772705	-0.0889676809310913	0.249079331755638	0.0746285542845726
-6.41539430618286	-9.0523099899292	-9.61702060699463	-0.0889419466257095	0.248868405818939	0.0744476169347763
-6.4165997505188	-9.04820728302002	-9.60252952575684	-0.089015007019043	0.248881846666336	0.0747362449765205
-6.41379690170288	-9.05944728851318	-9.62083339691162	-0.0889920741319656	0.248871460556984	0.074702151119709
-6.41988134384155	-9.05415344238281	-9.61359024047852	-0.088975302875042	0.248813793063164	0.0747036561369896
-6.41878986358643	-9.06034469604492	-9.59757900238037	-0.089054673910141	0.248844623565674	0.0748834982514381
-6.41425609588623	-9.06662654876709	-9.61975765228271	-0.0890684053301811	0.248748496174812	0.0749069675803185
-6.41746234893799	-9.05514621734619	-9.60205745697021	-0.088908962905407	0.248632967472076	0.0749430432915688
-6.41635370254517	-9.06639289855957	-9.59788227081299	-0.0889617875218391	0.248827323317528	0.0751621723175049
-6.42082023620605	-9.06723499298096	-9.6166296005249	-0.088938906788826	0.248631656169891	0.0750382021069527
-6.41269063949585	-9.0619592666626	-9.59671401977539	-0.0889102220535278	0.2485341578722	0.0750788152217865
-6.41706800460815	-9.06922149658203	-9.59585475921631	-0.0888559445738792	0.248668700456619	0.0752909928560257
-6.41579627990723	-9.07034111022949	-9.60997581481934	-0.0888207480311394	0.248675853013992	0.0751416832208633
-6.41622495651245	-9.0632266998291	-9.58767890930176	-0.0887350812554359	0.248535439372063	0.0751820355653763
-6.41753911972046	-9.07342624664307	-9.58797073364258	-0.0886657685041428	0.248746335506439	0.0753197222948074
-6.41362905502319	-9.07702922821045	-9.59944438934326	-0.0886779874563217	0.248661667108536	0.0752102509140968
-6.40899562835693	-9.06955814361572	-9.59426307678223	-0.0883742347359657	0.248578786849976	0.0751095339655876
-6.41866302490234	-9.08715057373047	-9.59056091308594	-0.0884551554918289	0.248880296945572	0.0752210915088654
-6.41371870040894	-9.08872318267822	-9.60555362701416	-0.0883717313408852	0.248733073472977	0.0749783888459206
-6.41542625427246	-9.09084892272949	-9.59689521789551	-0.0883218720555305	0.248801112174988	0.0750331357121468
-6.42075824737549	-9.10530948638916	-9.59797668457031	-0.0882683247327805	0.248885333538055	0.0749570429325104
-6.41654586791992	-9.10925960540771	-9.61839294433594	-0.0881587713956833	0.248921900987625	0.0747751072049141
-6.42567825317383	-9.1166410446167	-9.59310817718506	-0.0881252512335777	0.248945936560631	0.0747917369008064
-6.42718839645386	-9.13336563110352	-9.60540866851807	-0.0882417634129524	0.249097913503647	0.0746955946087837
-6.42507219314575	-9.13212585449219	-9.62368011474609	-0.0879701003432274	0.248921945691109	0.0745374411344528
-6.43229579925537	-9.13620662689209	-9.60960483551025	-0.0880204886198044	0.248976945877075	0.0744929686188698
-6.44697856903076	-9.15518569946289	-9.61330795288086	-0.0881976559758186	0.249180153012276	0.0745425000786781
-6.44641923904419	-9.15926361083984	-9.63582801818848	-0.0881802514195442	0.248997464776039	0.0743144527077675
-6.45416688919067	-9.16061019897461	-9.61859512329102	-0.0882427245378494	0.249008730053902	0.0742594450712204
-6.46243858337402	-9.16968154907227	-9.61956405639648	-0.0883789733052254	0.248991370201111	0.0743716955184937
-6.46195650100708	-9.17595291137695	-9.64755153656006	-0.0883715376257896	0.248978450894356	0.0741563141345978
-6.47383499145508	-9.17122268676758	-9.62713623046875	-0.0884775817394257	0.248900026082993	0.074102871119976
-6.47693300247192	-9.17787647247314	-9.62889289855957	-0.0887582674622536	0.248887345194817	0.0742596536874771
-6.47408723831177	-9.18191242218018	-9.63955783843994	-0.0888477638363838	0.248754531145096	0.0742190629243851
-6.48225688934326	-9.17077159881592	-9.6403694152832	-0.0889407098293304	0.24853153526783	0.0741183310747147
-6.48888778686523	-9.17841911315918	-9.6251392364502	-0.0892343148589134	0.248619750142097	0.0744378417730331
-6.48680019378662	-9.17715549468994	-9.64885711669922	-0.089444175362587	0.248393192887306	0.0742208063602448
-6.48748254776001	-9.16975402832031	-9.62677001953125	-0.08976711332798	0.248146370053291	0.0743429288268089
-6.48882341384888	-9.17276954650879	-9.63670063018799	-0.0899805799126625	0.24815571308136	0.0744091421365738
-6.48860597610474	-9.16949844360352	-9.64322090148926	-0.0901972576975822	0.247985750436783	0.0742525607347488
-6.49186325073242	-9.16074085235596	-9.62334632873535	-0.0905091762542725	0.247902899980545	0.0744598060846329
-6.48553657531738	-9.16786956787109	-9.6292142868042	-0.0909227654337883	0.247852221131325	0.0744230970740318
-6.48739576339722	-9.15451335906982	-9.6416540145874	-0.0910501182079315	0.247412741184235	0.0743712410330772
-6.48309946060181	-9.14389991760254	-9.61931610107422	-0.0914999693632126	0.247419416904449	0.0744998529553413
-6.48541831970215	-9.14628410339355	-9.63092041015625	-0.0917143970727921	0.247306510806084	0.074609138071537
-6.4806342124939	-9.12924098968506	-9.62363719940186	-0.0921429544687271	0.247053682804108	0.0746516138315201
-6.47858858108521	-9.12397384643555	-9.61007881164551	-0.0924509912729263	0.246942028403282	0.0749592185020447
-6.47443151473999	-9.11969089508057	-9.6247501373291	-0.0927754342556	0.246739506721497	0.0749450400471687
-6.47177839279175	-9.09868431091309	-9.59934902191162	-0.0931011885404587	0.246509879827499	0.0752033665776253
-6.4661602973938	-9.10383319854736	-9.59897708892822	-0.0935658290982246	0.246506929397583	0.0755134969949722
-6.45688724517822	-9.08554172515869	-9.59792613983154	-0.0937526226043701	0.246033981442451	0.0756279826164246
-6.44669961929321	-9.07198333740234	-9.57635688781738	-0.09400475025177	0.245983570814133	0.0759031549096107
-6.44324922561646	-9.06977462768555	-9.57482147216797	-0.094476506114006	0.245899602770805	0.0762030258774757
-6.43180227279663	-9.04964923858643	-9.56734466552734	-0.0946042984724045	0.24556927382946	0.0762230753898621
-6.42562627792358	-9.04026412963867	-9.53974151611328	-0.094912201166153	0.24548764526844	0.0767389535903931
-6.41263818740845	-9.03791904449463	-9.54136943817139	-0.0951837003231049	0.245272517204285	0.0768284872174263
-6.40207481384277	-9.02057647705078	-9.53674221038818	-0.0953110083937645	0.245133355259895	0.0770569518208504
-6.3967809677124	-9.01448822021484	-9.50424861907959	-0.0956284776329994	0.245105445384979	0.0774772837758064
-6.38233995437622	-9.01310253143311	-9.514084815979	-0.0959605425596237	0.24506838619709	0.0777802690863609
-6.37138319015503	-8.99484348297119	-9.51318550109863	-0.0958688110113144	0.244788274168968	0.07795500010252
-6.36787557601929	-8.98821449279785	-9.48256492614746	-0.0960337072610855	0.244809508323669	0.0783331692218781
-6.35568141937256	-8.98792457580566	-9.48729038238525	-0.0962041094899178	0.244932636618614	0.0786634162068367
-6.34287214279175	-8.97664928436279	-9.49060249328613	-0.0962376371026039	0.244681194424629	0.0787240341305733
-6.33689975738525	-8.97067928314209	-9.45823192596436	-0.0963210612535477	0.244680836796761	0.0792089253664017
-6.32438945770264	-8.96932506561279	-9.47794246673584	-0.0963826254010201	0.244829833507538	0.07945167273283
-6.31173658370972	-8.96405696868896	-9.47603607177734	-0.0964062362909317	0.244699046015739	0.0796519443392754
-6.30861282348633	-8.95549011230469	-9.4498119354248	-0.0964468643069267	0.244659006595612	0.0800528675317764
-6.2939453125	-8.95638656616211	-9.45107269287109	-0.0965606272220612	0.244811087846756	0.0804611071944237
-6.27946281433105	-8.94930934906006	-9.45565223693848	-0.0963429883122444	0.24462902545929	0.0806582421064377
-6.2742977142334	-8.93515586853027	-9.43007659912109	-0.0963732078671455	0.244635328650475	0.0809847712516785
-6.26557588577271	-8.93746948242188	-9.42687034606934	-0.0964095219969749	0.244860991835594	0.0815007388591766
-6.2536358833313	-8.93606281280518	-9.43363285064697	-0.0963106527924538	0.244707450270653	0.0816383808851242
-6.24346017837524	-8.92129898071289	-9.41329002380371	-0.0964278876781464	0.244618788361549	0.0819054692983627
-6.23444652557373	-8.91606712341309	-9.39556884765625	-0.0962694808840752	0.244702979922295	0.0824849456548691
-6.22265958786011	-8.91595554351807	-9.41519641876221	-0.0961999595165253	0.244649395346642	0.0825471952557564
-6.21465969085693	-8.90152359008789	-9.39144992828369	-0.09622972458601	0.24458310008049	0.0828260630369186
-6.20754623413086	-8.89937305450439	-9.37000846862793	-0.0962158069014549	0.24464176595211	0.083313874900341
-6.19368314743042	-8.90027523040771	-9.3750114440918	-0.0962436571717262	0.244619309902191	0.0835438966751099
-6.1853551864624	-8.88660907745361	-9.37298679351807	-0.0960755124688149	0.244381412863731	0.0837149173021317
-6.17514562606812	-8.88087272644043	-9.34368419647217	-0.0961183235049248	0.244486913084984	0.0840285792946815
-6.17410659790039	-8.88506031036377	-9.35176181793213	-0.0961244702339172	0.244537115097046	0.0843534618616104
-6.16260576248169	-8.87656211853027	-9.35647106170654	-0.0961904302239418	0.244245305657387	0.0844231322407722
-6.15649604797363	-8.87013339996338	-9.32631397247314	-0.0961921587586403	0.244256168603897	0.0849120616912842
-6.15618801116943	-8.87369537353516	-9.34321784973145	-0.0961824730038643	0.244316950440407	0.085203506052494
-6.14959955215454	-8.86556148529053	-9.34192848205566	-0.0962457805871964	0.244185090065002	0.085369773209095
-6.15252161026001	-8.85641479492188	-9.31494426727295	-0.0962044075131416	0.244105041027069	0.0856998190283775
-6.15074253082275	-8.86187934875488	-9.3203706741333	-0.0963792130351067	0.24420739710331	0.0861265584826469
-6.14746761322021	-8.85216522216797	-9.32877159118652	-0.0963736474514008	0.24399396777153	0.0862892791628838
-6.14330434799194	-8.83960056304932	-9.32457828521729	-0.0962650030851364	0.243886962532997	0.0865340232849121
-6.14829635620117	-8.84558296203613	-9.30728816986084	-0.096473291516304	0.244045227766037	0.0870507210493088
-6.14613008499146	-8.83954334259033	-9.32517433166504	-0.0965602546930313	0.243819624185562	0.0872012600302696
-6.14398574829102	-8.82301330566406	-9.32222461700439	-0.0965441092848778	0.243622779846191	0.0874600037932396
-6.14699697494507	-8.82103633880615	-9.30495166778564	-0.0967269390821457	0.243609398603439	0.0879675224423409
-6.14380264282227	-8.81814002990723	-9.3196268081665	-0.0968144163489342	0.243491649627686	0.0880723148584366
-6.14167451858521	-8.79935264587402	-9.31415843963623	-0.0968003273010254	0.243316844105721	0.0884901732206345
-6.1475076675415	-8.80005836486816	-9.29003620147705	-0.0970124825835228	0.243306279182434	0.088910199701786
-6.13895797729492	-8.80039501190186	-9.29859447479248	-0.0971764251589775	0.243168473243713	0.0892483964562416
-6.13647127151489	-8.78240299224854	-9.30423831939697	-0.0970894247293472	0.242785096168518	0.0895795300602913
-6.13508367538452	-8.77406692504883	-9.27149200439453	-0.0971667245030403	0.242714643478394	0.090021513402462
-6.13710880279541	-8.77597522735596	-9.26321411132813	-0.0973506644368172	0.242772936820984	0.0904667526483536
-6.12879180908203	-8.76445293426514	-9.28250122070313	-0.0974000841379166	0.242455706000328	0.0907073691487312
-6.1265983581543	-8.75344276428223	-9.24412059783936	-0.0975024253129959	0.242260053753853	0.0910822749137878
-6.12309646606445	-8.75213050842285	-9.23368167877197	-0.0975167825818062	0.242120563983917	0.0916262492537498
-6.11553478240967	-8.75212097167969	-9.24490261077881	-0.0975333824753761	0.24203072488308	0.091805562376976
-6.11732053756714	-8.74003219604492	-9.2189302444458	-0.0975578874349594	0.24188631772995	0.092198483645916
-6.11652755737305	-8.7405948638916	-9.20360565185547	-0.097607284784317	0.241847813129425	0.0926202684640884
-6.10807418823242	-8.74724388122559	-9.20898246765137	-0.097714938223362	0.241869762539864	0.0930303707718849
-6.10403537750244	-8.73649501800537	-9.20974445343018	-0.0975631326436996	0.24161796271801	0.0932727307081223
-6.10534048080444	-8.73363590240479	-9.19160842895508	-0.097535714507103	0.241607502102852	0.0936200767755508
-6.10447025299072	-8.74267387390137	-9.19095420837402	-0.097570963203907	0.241771757602692	0.0941469743847847
-6.09928321838379	-8.74199867248535	-9.20411682128906	-0.0974362418055534	0.241582378745079	0.0942442044615746
-6.09575033187866	-8.73713874816895	-9.18398666381836	-0.0973994806408882	0.241467222571373	0.0945781543850899
-6.09613227844238	-8.74138355255127	-9.18263721466064	-0.0973102673888206	0.241622045636177	0.0951195508241653
-6.09041166305542	-8.74510192871094	-9.20685768127441	-0.0971736684441566	0.241615429520607	0.0951891914010048
-6.09029102325439	-8.74388313293457	-9.20197010040283	-0.0970639958977699	0.241502940654755	0.0954428985714912
-6.09600257873535	-8.74686527252197	-9.18810844421387	-0.0969659611582756	0.241595238447189	0.0958683788776398
-6.09220027923584	-8.75937366485596	-9.19715690612793	-0.0970508456230164	0.241782784461975	0.0961110219359398
-6.09617853164673	-8.76372623443604	-9.21182250976563	-0.0967280492186546	0.24159237742424	0.0963314846158028
-6.09721326828003	-8.76152610778809	-9.21562671661377	-0.0965577363967896	0.241466924548149	0.0965243652462959
-6.09892416000366	-8.77208709716797	-9.20907115936279	-0.0965073108673096	0.241637632250786	0.0968163311481476
-6.10923051834106	-8.79069042205811	-9.22007083892822	-0.0963583514094353	0.241721749305725	0.0971429347991943
-6.11349678039551	-8.80111694335938	-9.24310398101807	-0.0961867719888687	0.241658180952072	0.09713464230299
-6.11784601211548	-8.80066680908203	-9.24554634094238	-0.0960371270775795	0.241572633385658	0.0973089337348938
-6.1283540725708	-8.81366634368896	-9.24000358581543	-0.0957813858985901	0.241660639643669	0.097668819129467
-6.13874292373657	-8.83507537841797	-9.26576137542725	-0.0956059619784355	0.241738229990005	0.0978059247136116
-6.14746189117432	-8.85049438476563	-9.30081653594971	-0.0954842269420624	0.241722092032433	0.0977746471762657
-6.16065979003906	-8.85873031616211	-9.29930973052979	-0.0952290073037148	0.241635516285896	0.0978787913918495
-6.17927646636963	-8.87238502502441	-9.30461692810059	-0.0949648395180702	0.241684779524803	0.098029151558876
-6.18878650665283	-8.90323925018311	-9.32558727264404	-0.0949392020702362	0.241791814565659	0.0981736108660698
-6.20495843887329	-8.92196369171143	-9.35381126403809	-0.0946468263864517	0.241831943392754	0.0981100648641586
-6.22010326385498	-8.93126678466797	-9.37449359893799	-0.0942167043685913	0.241639882326126	0.0980212390422821
-6.23418760299683	-8.94920921325684	-9.3842658996582	-0.09389378875494	0.24173940718174	0.0980470180511475
-6.25836038589478	-8.98377513885498	-9.39567470550537	-0.0937241911888123	0.241960525512695	0.0981755554676056
-6.27874803543091	-9.00878524780273	-9.42980194091797	-0.0934148654341698	0.241912111639977	0.098071776330471
-6.29674243927002	-9.02881336212158	-9.45979499816895	-0.0930500030517578	0.241856619715691	0.0978185832500458
-6.31501531600952	-9.05309104919434	-9.46975326538086	-0.0927680060267448	0.241878822445869	0.0978845581412315
-6.34139060974121	-9.0873851776123	-9.47891902923584	-0.0924007445573807	0.241979852318764	0.0978862047195435
-6.36246728897095	-9.11884212493896	-9.52779674530029	-0.092015728354454	0.242067128419876	0.0975555554032326
-6.38179445266724	-9.14847564697266	-9.54706001281738	-0.0916237160563469	0.242077544331551	0.0973582565784454
-6.41174936294556	-9.17654037475586	-9.55589771270752	-0.0912125408649445	0.2421485632658	0.097193218767643
-6.44057512283325	-9.21748447418213	-9.57149410247803	-0.0909096077084541	0.242329806089401	0.0970100611448288
-6.46335697174072	-9.26114940643311	-9.59827327728271	-0.0906172916293144	0.242407143115997	0.0968170762062073
-6.48307085037231	-9.29893207550049	-9.63548755645752	-0.090124174952507	0.24241030216217	0.0964158773422241
-6.50654983520508	-9.32408332824707	-9.65505504608154	-0.0894686728715897	0.242337003350258	0.096014678478241
-6.53479623794556	-9.36527156829834	-9.66202354431152	-0.0891128331422806	0.242484137415886	0.0957603603601456
-6.56322574615479	-9.40981197357178	-9.67546653747559	-0.0888186618685722	0.242762893438339	0.0955206304788589
-6.58385896682739	-9.44178009033203	-9.7174825668335	-0.0883703455328941	0.242701947689056	0.0949254408478737
-6.60191822052002	-9.4769172668457	-9.7271614074707	-0.0880343988537788	0.24257218837738	0.094440758228302
-6.62675857543945	-9.51367568969727	-9.72107315063477	-0.0876128077507019	0.242617681622505	0.0941798165440559
-6.65155220031738	-9.55026531219482	-9.72986507415771	-0.0873035490512848	0.242748111486435	0.0939100608229637
-6.66557836532593	-9.58177375793457	-9.763596534729	-0.0869506746530533	0.242818742990494	0.0934311896562576
-6.68034410476685	-9.6109504699707	-9.78006839752197	-0.0866949260234833	0.242821171879768	0.0928651839494705
-6.69748020172119	-9.62992668151855	-9.77013301849365	-0.0864572450518608	0.242741301655769	0.0924872234463692
-6.71719312667847	-9.64757633209229	-9.75716876983643	-0.0863426774740219	0.24278698861599	0.0921945944428444
-6.71850824356079	-9.67153453826904	-9.77042675018311	-0.086353562772274	0.24285700917244	0.0918320864439011
-6.72114229202271	-9.68335819244385	-9.78398132324219	-0.0861809626221657	0.242737576365471	0.091371051967144
-6.72649621963501	-9.68259620666504	-9.7797737121582	-0.0860108062624931	0.242466986179352	0.0909082069993019
-6.72724390029907	-9.68026447296143	-9.76136779785156	-0.0861233398318291	0.242546886205673	0.0905088260769844
-6.72986555099487	-9.68574523925781	-9.74404716491699	-0.0863258242607117	0.24266591668129	0.090238556265831
-6.72540855407715	-9.68417835235596	-9.75027751922607	-0.0864371508359909	0.242616668343544	0.0898778513073921
-6.7155647277832	-9.66841411590576	-9.74724102020264	-0.0866012126207352	0.242322981357574	0.0893183499574661
-6.70344829559326	-9.64688110351563	-9.72308158874512	-0.0870734974741936	0.242153882980347	0.0889318734407425
-6.69336175918579	-9.62599468231201	-9.69179248809814	-0.0873529091477394	0.24218738079071	0.0888395234942436
-6.67693614959717	-9.60882663726807	-9.68839550018311	-0.0877011567354202	0.242063164710999	0.0885101109743118
-6.65455484390259	-9.58178901672363	-9.6835241317749	-0.0881966650485992	0.241885408759117	0.0881008058786392
-6.63348627090454	-9.54406356811523	-9.65589237213135	-0.088781900703907	0.241679847240448	0.0878366008400917
-6.61730432510376	-9.50612449645996	-9.61474514007568	-0.0893543735146523	0.241543874144554	0.0877179279923439
-6.59069156646729	-9.48028182983398	-9.59931087493896	-0.0899671912193298	0.241510152816772	0.087641716003418
-6.56327152252197	-9.43901920318604	-9.58873081207275	-0.0905531495809555	0.241199836134911	0.0873925238847733
-6.53629302978516	-9.38607692718506	-9.55200672149658	-0.0911215841770172	0.240938797593117	0.0871694833040237
-6.50824546813965	-9.34780311584473	-9.5164623260498	-0.0918566882610321	0.240992292761803	0.0871882066130638
-6.48296880722046	-9.30896949768066	-9.49972152709961	-0.0925863161683083	0.240819796919823	0.087066650390625
-6.44820642471313	-9.25731945037842	-9.47948551177979	-0.0932963341474533	0.240540444850922	0.0868065655231476
-6.41546058654785	-9.20795059204102	-9.42928123474121	-0.0939565971493721	0.240421399474144	0.086855873465538
-6.38791799545288	-9.16697216033936	-9.42753124237061	-0.0946367681026459	0.24044331908226	0.0867854431271553
-6.35249519348145	-9.11572360992432	-9.40870475769043	-0.0953861773014069	0.240238383412361	0.0865595862269402
-6.32081460952759	-9.06497097015381	-9.36301040649414	-0.0960015878081322	0.240124925971031	0.0866329073905945
-6.29207563400269	-9.03163051605225	-9.35233879089355	-0.0968154296278954	0.240203380584717	0.0866588577628136
-6.25725364685059	-8.9796085357666	-9.33755016326904	-0.09727893024683	0.23994342982769	0.0864921733736992
-6.22689390182495	-8.93441295623779	-9.31266498565674	-0.0978122130036354	0.239926367998123	0.0864690393209457
-6.19948959350586	-8.9046745300293	-9.2876501083374	-0.0985817238688469	0.240163862705231	0.0866151303052902
-6.16820335388184	-8.86026477813721	-9.28369903564453	-0.099018894135952	0.239974185824394	0.0863683074712753
-6.13337564468384	-8.81269073486328	-9.2598123550415	-0.0994188413023949	0.239953681826591	0.0864075124263763
-6.10980796813965	-8.78451919555664	-9.23565006256104	-0.0999448373913765	0.240111783146858	0.0864997878670692
-6.07523775100708	-8.75276947021484	-9.24349212646484	-0.100384034216404	0.240133836865425	0.0862287953495979
-6.05122375488281	-8.71593379974365	-9.21525859832764	-0.10071961581707	0.240215837955475	0.0862505584955215
-6.03935956954956	-8.69806003570557	-9.19382095336914	-0.101240783929825	0.240476101636887	0.0861005559563637
-6.02608966827393	-8.6685619354248	-9.21186637878418	-0.101385958492756	0.240571826696396	0.0859798789024353
-6.01225757598877	-8.63757419586182	-9.20020008087158	-0.101416274905205	0.240632072091103	0.0859452411532402
-5.98796081542969	-8.63162803649902	-9.18156623840332	-0.101918160915375	0.240803211927414	0.0859445184469223
-5.94503974914551	-8.61583709716797	-9.19522762298584	-0.102208450436592	0.240684241056442	0.0858006328344345
-5.9103856086731	-8.58500003814697	-9.17789459228516	-0.102449536323547	0.240706533193588	0.0854280963540077
-5.89086771011353	-8.56094074249268	-9.14558601379395	-0.102528922259808	0.240894705057144	0.0852184295654297
-5.87548685073853	-8.55434799194336	-9.17236709594727	-0.102626197040081	0.241034731268883	0.0846819430589676
-5.8673152923584	-8.55067443847656	-9.1373872756958	-0.102821081876755	0.241206452250481	0.0844084545969963
-5.85169124603271	-8.56241798400879	-9.15154075622559	-0.102977804839611	0.241498917341232	0.0842399820685387
-5.83944129943848	-8.55349731445313	-9.16592788696289	-0.102712787687778	0.24159948527813	0.0837729498744011
-5.83244037628174	-8.54303550720215	-9.15179443359375	-0.102650746703148	0.241987377405167	0.0836509987711906
-5.82399892807007	-8.54946327209473	-9.17055702209473	-0.102662943303585	0.242364540696144	0.0834706798195839
-5.8091139793396	-8.54179286956787	-9.17262935638428	-0.102700375020504	0.242200613021851	0.0829435214400291
-5.80719709396362	-8.54301261901855	-9.16985416412354	-0.102731794118881	0.242472767829895	0.0828803703188896
-5.80751466751099	-8.54049682617188	-9.18881130218506	-0.102668844163418	0.242638885974884	0.0821464359760284
-5.81654500961304	-8.53227043151855	-9.17427730560303	-0.102738216519356	0.242740750312805	0.0819171592593193
-5.81213569641113	-8.54225540161133	-9.18566417694092	-0.102771632373333	0.243021354079247	0.0815538987517357
-5.81578922271729	-8.53986263275146	-9.188645362854	-0.102624773979187	0.242813676595688	0.0810065418481827
-5.81947469711304	-8.53672504425049	-9.17759895324707	-0.102635614573956	0.243088245391846	0.0805584415793419
-5.83154106140137	-8.55471992492676	-9.19241428375244	-0.102570362389088	0.243257567286491	0.0801486223936081
-5.83377027511597	-8.55703258514404	-9.20145225524902	-0.102685309946537	0.243058770895004	0.0794901698827744
-5.84692335128784	-8.56398105621338	-9.19200420379639	-0.102559387683868	0.243254825472832	0.0791615173220634
-5.86050939559937	-8.58035469055176	-9.22713184356689	-0.102597497403622	0.243306025862694	0.0785458460450172
-5.87661743164063	-8.57741641998291	-9.22205448150635	-0.102529354393482	0.243270739912987	0.0779014602303505
-5.89673662185669	-8.58427715301514	-9.21959018707275	-0.10258923470974	0.243426084518433	0.0774375349283218
-5.91009378433228	-8.60277843475342	-9.24219417572021	-0.102657102048397	0.243452504277229	0.0768683925271034
-5.92398405075073	-8.59831047058105	-9.25614452362061	-0.102524891495705	0.243187412619591	0.0761900469660759
-5.93972587585449	-8.61181259155273	-9.24995231628418	-0.102552957832813	0.243377804756165	0.0757697820663452
-5.96113061904907	-8.62692928314209	-9.27457904815674	-0.1026471555233	0.243271917104721	0.0750828832387924
-5.9727463722229	-8.62995147705078	-9.27468204498291	-0.10263092815876	0.243185475468636	0.0745130777359009
-5.99606704711914	-8.64823722839355	-9.28400135040283	-0.102615728974342	0.243166029453278	0.0740862712264061
-6.0058274269104	-8.65640068054199	-9.31135749816895	-0.102638885378838	0.243181079626083	0.0733565390110016
-6.03088855743408	-8.66676139831543	-9.29566383361816	-0.102722615003586	0.243074983358383	0.0729512721300125
-6.04515838623047	-8.6837911605835	-9.31858444213867	-0.102730296552181	0.243092507123947	0.0723541527986526
-6.06065464019775	-8.6864185333252	-9.32426261901855	-0.102656565606594	0.242809936404228	0.0718058198690414
-6.08374738693237	-8.70433330535889	-9.32230091094971	-0.102807514369488	0.242957696318626	0.0715431272983551
-6.09254932403564	-8.71380424499512	-9.35755634307861	-0.10281366109848	0.242622002959251	0.0708831250667572
-6.11438417434692	-8.7232141494751	-9.33515453338623	-0.102865897119045	0.242562904953957	0.0706030577421188
-6.12171077728271	-8.73646354675293	-9.37439155578613	-0.102870270609856	0.242551758885384	0.0700967535376549
-6.14071941375732	-8.74355030059814	-9.35438537597656	-0.102913819253445	0.242347568273544	0.0697033852338791
-6.15370178222656	-8.76207160949707	-9.35771656036377	-0.103078410029411	0.242427110671997	0.0694177821278572
-6.15776968002319	-8.77380752563477	-9.37975597381592	-0.102994523942471	0.242123931646347	0.0689672604203224
-6.17463684082031	-8.78180694580078	-9.36582660675049	-0.103105917572975	0.242225855588913	0.0687660425901413
-6.18267774581909	-8.80314540863037	-9.38487339019775	-0.10302746295929	0.242108717560768	0.0684437230229378
-6.19128370285034	-8.80511379241943	-9.38010501861572	-0.103166379034519	0.241955861449242	0.0681268498301506
-6.19982481002808	-8.82109546661377	-9.37725067138672	-0.103128381073475	0.241980463266373	0.0680587664246559
-6.20249509811401	-8.83132076263428	-9.38672924041748	-0.103175826370716	0.241904318332672	0.06764255464077
-6.21140718460083	-8.83632659912109	-9.376540184021	-0.103175237774849	0.241904780268669	0.0675797387957573
-6.21053552627563	-8.85433197021484	-9.39037609100342	-0.103195779025555	0.241913512349129	0.067377544939518
-6.21412420272827	-8.8509693145752	-9.39743900299072	-0.103005066514015	0.241773352026939	0.0671926140785217
-6.22087526321411	-8.86462879180908	-9.39644336700439	-0.103020660579205	0.242024838924408	0.0671614333987236
-6.22038984298706	-8.87329769134521	-9.4088888168335	-0.10297442227602	0.241916969418526	0.0668937638401985
-6.21936893463135	-8.87802696228027	-9.40237712860107	-0.102848932147026	0.24206517636776	0.0669755265116692
-6.22326517105103	-8.89233493804932	-9.43556213378906	-0.10276298224926	0.242266044020653	0.066744863986969
-6.22646141052246	-8.891282081604	-9.41874599456787	-0.102670535445213	0.242225289344788	0.066723607480526
-6.22871828079224	-8.90806293487549	-9.43725967407227	-0.102689042687416	0.242518335580826	0.0668278634548187
-6.22766494750977	-8.90762901306152	-9.451096534729	-0.102452129125595	0.242437228560448	0.066734254360199
-6.22835206985474	-8.91379547119141	-9.4488468170166	-0.102364376187325	0.242712885141373	0.0669192224740982
-6.23010444641113	-8.92740440368652	-9.45777225494385	-0.10232188552618	0.242887794971466	0.067101962864399
-6.22446441650391	-8.91986656188965	-9.46687126159668	-0.10209034383297	0.242853283882141	0.0671735778450966
-6.22926187515259	-8.93129062652588	-9.46533298492432	-0.102028660476208	0.243162170052528	0.0675003528594971
-6.21996736526489	-8.92947101593018	-9.48614883422852	-0.101754151284695	0.243218988180161	0.0675876960158348
-6.22736597061157	-8.93549919128418	-9.4700231552124	-0.101734131574631	0.243433445692062	0.0679796785116196
-6.21419286727905	-8.94426918029785	-9.49459648132324	-0.101625144481659	0.243560194969177	0.068253867328167
-6.21483993530273	-8.93169498443604	-9.5021448135376	-0.101221814751625	0.243515014648438	0.068486325442791
-6.2150821685791	-8.93866443634033	-9.4887752532959	-0.10120801627636	0.243896678090096	0.068935714662075
-6.20469045639038	-8.93987369537354	-9.52490329742432	-0.101019226014614	0.243940398097038	0.069180965423584
-6.20241069793701	-8.93748950958252	-9.50189018249512	-0.100862666964531	0.244077324867249	0.0695922672748566
-6.19338893890381	-8.93980693817139	-9.51930904388428	-0.100679069757462	0.244218558073044	0.0700365006923676
-6.18711185455322	-8.93658638000488	-9.53860092163086	-0.100423254072666	0.244436576962471	0.0702655613422394
-6.18784713745117	-8.93287658691406	-9.52057838439941	-0.100281737744808	0.244572162628174	0.0707681626081467
-6.17507600784302	-8.943434715271	-9.54215812683105	-0.100245587527752	0.244806200265884	0.0712860450148582
-6.16545391082764	-8.92967224121094	-9.55006217956543	-0.0997977405786514	0.244788855314255	0.0715643614530563
-6.16277503967285	-8.92853355407715	-9.54073619842529	-0.0996779650449753	0.245117664337158	0.0722570791840553
-6.15356826782227	-8.92985248565674	-9.56493473052979	-0.0994802638888359	0.24538579583168	0.0727599412202835
-6.14522838592529	-8.92495536804199	-9.56995487213135	-0.0993752926588058	0.245320647954941	0.0730942189693451
-6.13999271392822	-8.92198181152344	-9.56599807739258	-0.099135734140873	0.245616719126701	0.0739112496376038
-6.12719392776489	-8.91993999481201	-9.59900093078613	-0.0988636463880539	0.245749741792679	0.0742048025131226
-6.12773561477661	-8.91258335113525	-9.58682155609131	-0.0987373292446136	0.245839282870293	0.0748751163482666
-6.11641883850098	-8.9186954498291	-9.59591770172119	-0.0986832529306412	0.246246114373207	0.075485497713089
-6.10972738265991	-8.91122055053711	-9.62604999542236	-0.0983548685908318	0.246177136898041	0.0759282857179642
-6.10075426101685	-8.89889335632324	-9.61844348907471	-0.0982070714235306	0.246385082602501	0.0765369608998299
-6.09603500366211	-8.90330982208252	-9.6240177154541	-0.098011925816536	0.246803805232048	0.0772732868790627
-6.08661937713623	-8.89777851104736	-9.64585494995117	-0.097875714302063	0.246763750910759	0.0777131915092468
-6.07778692245483	-8.88300704956055	-9.63427734375	-0.0977811589837074	0.246985882520676	0.0784117728471756
-6.07086992263794	-8.88857936859131	-9.65219688415527	-0.0976042449474335	0.247182548046112	0.0790565013885498
-6.06251859664917	-8.87240409851074	-9.66462326049805	-0.0975172370672226	0.24732731282711	0.0795711949467659
-6.05668354034424	-8.86305046081543	-9.65250587463379	-0.0973157063126564	0.247473999857903	0.0803341120481491
-6.04652500152588	-8.86796474456787	-9.6650972366333	-0.0974204763770103	0.247685462236404	0.0809810683131218
-6.03382778167725	-8.84682083129883	-9.67037105560303	-0.0971421599388123	0.247616201639175	0.081509567797184
-6.02719259262085	-8.84423828125	-9.66114616394043	-0.097106859087944	0.247908934950829	0.0823032706975937
-6.01767301559448	-8.84153270721436	-9.67354202270508	-0.0971625372767448	0.247948884963989	0.0829239562153816
-6.00348854064941	-8.8269681930542	-9.6736364364624	-0.0970342010259628	0.24795638024807	0.0834688544273376
-5.99915552139282	-8.81638622283936	-9.65374565124512	-0.0969645529985428	0.24807907640934	0.0843730494379997
-5.98815679550171	-8.81359195709229	-9.6748218536377	-0.0969661548733711	0.248174697160721	0.0849417969584465
-5.9777889251709	-8.79696178436279	-9.67381858825684	-0.0968343764543533	0.248244136571884	0.0854896754026413
-5.97572946548462	-8.79245758056641	-9.65225505828857	-0.0969192087650299	0.248347282409668	0.0863176286220551
-5.95996475219727	-8.79547309875488	-9.65686702728271	-0.0970034971833229	0.248466670513153	0.0869628041982651
-5.94786596298218	-8.77841472625732	-9.66370582580566	-0.0967705473303795	0.248294487595558	0.0875253453850746
-5.94578170776367	-8.77248477935791	-9.63949966430664	-0.0968579351902008	0.248460277915001	0.0882557258009911
-5.93858909606934	-8.77413177490234	-9.64894104003906	-0.0968877002596855	0.248572617769241	0.0889359638094902
-5.9256010055542	-8.76347732543945	-9.65915584564209	-0.0968534275889397	0.24846838414669	0.089312382042408
-5.91946458816528	-8.75549697875977	-9.62909889221191	-0.0967893376946449	0.248448342084885	0.0901339948177338
-5.9151668548584	-8.75416946411133	-9.6265697479248	-0.0967744886875153	0.248605787754059	0.0908385813236237
-5.89903879165649	-8.75183582305908	-9.6525182723999	-0.0967543497681618	0.248620867729187	0.0911832600831985
-5.897780418396	-8.74225807189941	-9.62442493438721	-0.096704825758934	0.248548835515976	0.0917690247297287
-5.89494323730469	-8.73895740509033	-9.61739444732666	-0.0967183783650398	0.248720571398735	0.0924726277589798
-5.87827491760254	-8.74269771575928	-9.62752151489258	-0.0967523157596588	0.248793825507164	0.0930255055427551
-5.87392044067383	-8.73368453979492	-9.63457012176514	-0.0964723974466324	0.248628333210945	0.093425564467907
-5.86654996871948	-8.725905418396	-9.61716651916504	-0.096488818526268	0.248754307627678	0.0939869657158852
-5.86553859710693	-8.73381328582764	-9.61228370666504	-0.0964876115322113	0.249061927199364	0.0946649983525276
-5.86381244659424	-8.73713207244873	-9.63057136535645	-0.0962845981121063	0.249116063117981	0.0950292944908142
-5.85423183441162	-8.73265075683594	-9.63437938690186	-0.0962651893496513	0.249007657170296	0.0952609851956367
-5.85319757461548	-8.72838973999023	-9.62792110443115	-0.0961331352591515	0.249113276600838	0.0957803949713707
-5.85425424575806	-8.72960948944092	-9.61870574951172	-0.0960089191794395	0.24927818775177	0.0963374897837639
-5.85225677490234	-8.73721313476563	-9.63663387298584	-0.095779575407505	0.249493017792702	0.0965848341584206
-5.84430599212646	-8.73748207092285	-9.66189765930176	-0.0956832095980644	0.249550729990005	0.0967109352350235
-5.8461971282959	-8.73395156860352	-9.64937877655029	-0.0955846831202507	0.249549090862274	0.0970657095313072
-5.84837627410889	-8.73607540130615	-9.64191150665283	-0.0954238101840019	0.249750778079033	0.0974172055721283
-5.84439945220947	-8.74778366088867	-9.65128803253174	-0.0953275859355927	0.249978557229042	0.0977003499865532
-5.83940362930298	-8.74993228912354	-9.66933441162109	-0.0951547399163246	0.250115245580673	0.0979345291852951
-5.84216690063477	-8.74338245391846	-9.67894744873047	-0.0948539227247238	0.250039130449295	0.0980553478002548
-5.84062814712524	-8.74044036865234	-9.67678356170654	-0.0947190150618553	0.250094085931778	0.0982184931635857
-5.84138298034668	-8.74813270568848	-9.67389106750488	-0.0946695730090141	0.250407725572586	0.0985190942883492
-5.84664249420166	-8.75930309295654	-9.68642520904541	-0.0945172011852264	0.250613808631897	0.0987892299890518
-5.85035943984985	-8.75839138031006	-9.71117305755615	-0.0943607017397881	0.250598549842834	0.0987585708498955
-5.84669876098633	-8.75190734863281	-9.70702457427979	-0.0942715629935265	0.250590920448303	0.0988464206457138
-5.84975957870483	-8.74976062774658	-9.69687080383301	-0.0941142588853836	0.250747174024582	0.0991778001189232
-5.85699272155762	-8.75601863861084	-9.71298122406006	-0.0939314812421799	0.250961661338806	0.0993930920958519
-5.852952003479	-8.75684452056885	-9.73833465576172	-0.0939225852489471	0.25097844004631	0.0993450209498405
-5.85497331619263	-8.75005912780762	-9.72801494598389	-0.0937191918492317	0.250930607318878	0.0994336977601051
-5.86403512954712	-8.7490177154541	-9.72012233734131	-0.0936213284730911	0.251070380210876	0.0995473712682724
-5.86596870422363	-8.75159549713135	-9.72945976257324	-0.093643806874752	0.251235902309418	0.0996821448206902
-5.86209058761597	-8.76021289825439	-9.74610710144043	-0.0936899855732918	0.25139182806015	0.0997513383626938
-5.86358165740967	-8.75697040557861	-9.75670051574707	-0.0935609862208366	0.251207828521729	0.0996387600898743
-5.86437082290649	-8.74704360961914	-9.75261211395264	-0.0933482646942139	0.251206576824188	0.0995930358767509
-5.86773061752319	-8.75072479248047	-9.74752044677734	-0.0933893099427223	0.251481205224991	0.0997414439916611
-5.87301206588745	-8.76011657714844	-9.75517654418945	-0.093451052904129	0.251567751169205	0.0997049659490585
-5.8692741394043	-8.75903034210205	-9.77105617523193	-0.0934353470802307	0.251437306404114	0.0994119122624397
-5.86451148986816	-8.75473022460938	-9.77327442169189	-0.0934198424220085	0.251314491033554	0.0993193909525871
-5.86784982681274	-8.75370407104492	-9.76768589019775	-0.0934135019779205	0.251399278640747	0.0993107408285141
-5.87536811828613	-8.76052474975586	-9.76243877410889	-0.093438558280468	0.251493602991104	0.0993608385324478
-5.87126970291138	-8.7688159942627	-9.78065872192383	-0.0934937447309494	0.25151851773262	0.0990482419729233
-5.87030458450317	-8.76637840270996	-9.78716659545898	-0.0933910012245178	0.251488476991653	0.0987580940127373
-5.87961101531982	-8.7641658782959	-9.77109622955322	-0.0934022888541222	0.251431077718735	0.0987056866288185
-5.88668346405029	-8.77081298828125	-9.76570129394531	-0.0935707241296768	0.251505047082901	0.0986137613654137
-5.8873291015625	-8.78295993804932	-9.77328777313232	-0.0936807170510292	0.251549959182739	0.0984467342495918
-5.88533353805542	-8.78361892700195	-9.79433727264404	-0.0936941653490067	0.251388281583786	0.0982382893562317
-5.89142465591431	-8.77992057800293	-9.79150581359863	-0.0936074107885361	0.251213550567627	0.0980064496397972
-5.89830636978149	-8.78139495849609	-9.77777767181396	-0.0937274172902107	0.251337826251984	0.097837008535862
-5.90296125411987	-8.79171752929688	-9.77783298492432	-0.0938581898808479	0.25138983130455	0.0978413298726082
-5.91153717041016	-8.79380512237549	-9.79786396026611	-0.0939337983727455	0.251342982053757	0.097565233707428
-5.9100775718689	-8.78962802886963	-9.81232070922852	-0.0939759463071823	0.251092195510864	0.0972087755799294
-5.91652297973633	-8.7854471206665	-9.79568481445313	-0.0941436886787415	0.251093775033951	0.0970399305224419
-5.92472457885742	-8.78720760345459	-9.78227233886719	-0.0941133424639702	0.251132607460022	0.0970571264624596
-5.92644453048706	-8.79230117797852	-9.81646251678467	-0.0942361578345299	0.25111535191536	0.0967473015189171
-5.93177080154419	-8.78852844238281	-9.82283020019531	-0.09428471326828	0.251035958528519	0.0964189171791077
-5.94430017471313	-8.78081607818604	-9.80324363708496	-0.0943659022450447	0.250985234975815	0.0962640717625618
-5.94833517074585	-8.78434658050537	-9.79817199707031	-0.0945827215909958	0.251020103693008	0.0961355566978455
-5.95126914978027	-8.79121398925781	-9.81261825561523	-0.0947448089718819	0.251040250062943	0.0959746614098549
-5.95303726196289	-8.78313446044922	-9.81949520111084	-0.0946338847279549	0.250892847776413	0.0956304147839546
-5.95483779907227	-8.77314949035645	-9.82025718688965	-0.0946979746222496	0.250668704509735	0.0953029915690422
-5.9628119468689	-8.77394676208496	-9.80294990539551	-0.0947885364294052	0.250797301530838	0.0952741131186485
-5.96829748153687	-8.78355312347412	-9.81119441986084	-0.0949890315532684	0.250892877578735	0.095178984105587
-5.96818161010742	-8.78200912475586	-9.82036399841309	-0.0949748829007149	0.250727832317352	0.0949180200695992
-5.9698486328125	-8.77820491790771	-9.82461738586426	-0.0951310619711876	0.250526934862137	0.0945526957511902
-5.97115468978882	-8.77396202087402	-9.80959415435791	-0.0953329503536224	0.250451683998108	0.094509594142437
-5.97343921661377	-8.77355766296387	-9.79034614562988	-0.0954211354255676	0.250471204519272	0.0945903211832047
-5.97510957717896	-8.77381896972656	-9.80119514465332	-0.0954227447509766	0.250496178865433	0.0944443568587303
-5.97130537033081	-8.77419376373291	-9.82811260223389	-0.0955372974276543	0.250392645597458	0.0941072702407837
-5.97425127029419	-8.76785564422607	-9.80713939666748	-0.0955983400344849	0.250158280134201	0.0939911380410194
-5.97976541519165	-8.76398181915283	-9.78244304656982	-0.0957313477993011	0.250225096940994	0.0939569249749184
-5.97445583343506	-8.77102947235107	-9.79371738433838	-0.0959529578685761	0.250231087207794	0.093814842402935
-5.97284364700317	-8.76774883270264	-9.80583095550537	-0.0958957448601723	0.249939322471619	0.0935143232345581
-5.9728889465332	-8.75350666046143	-9.79679775238037	-0.0958465412259102	0.249856799840927	0.0932841971516609
-5.9716625213623	-8.75911998748779	-9.77469635009766	-0.0960628911852837	0.250072985887527	0.0932624116539955
-5.97413444519043	-8.76469039916992	-9.79328918457031	-0.0960409864783287	0.250001132488251	0.0930281206965446
-5.96817445755005	-8.76071071624756	-9.7914342880249	-0.0961721763014793	0.249796226620674	0.0926928594708443
-5.96680879592896	-8.75562477111816	-9.77522087097168	-0.0962403789162636	0.249854147434235	0.0926861613988876
-5.97187900543213	-8.7652645111084	-9.77890586853027	-0.0961243361234665	0.249909937381744	0.0925277099013329
-5.96728515625	-8.76633262634277	-9.79774856567383	-0.0962196961045265	0.249887272715569	0.0921471640467644
-5.97156381607056	-8.76142311096191	-9.77586841583252	-0.0962288081645966	0.249906167387962	0.0920364037156105
-5.97012901306152	-8.77886772155762	-9.78369045257568	-0.0963565707206726	0.250030994415283	0.0919452458620071
-5.96886968612671	-8.78108882904053	-9.78528881072998	-0.096339575946331	0.249925166368484	0.0917048528790474
-5.96756458282471	-8.77232360839844	-9.78705596923828	-0.0960982292890549	0.249852314591408	0.091463178396225
-5.97117471694946	-8.78970146179199	-9.77825927734375	-0.096227191388607	0.250087916851044	0.0914161577820778
-5.97104740142822	-8.79388236999512	-9.79844379425049	-0.0962477698922157	0.249984234571457	0.0911309570074081
-5.96529769897461	-8.792405128479	-9.79160785675049	-0.0962435603141785	0.249901488423347	0.0908802002668381
-5.97170305252075	-8.79828262329102	-9.77847385406494	-0.0962551385164261	0.250022023916245	0.0909388437867165
-5.97016525268555	-8.80781936645508	-9.80092716217041	-0.0962731242179871	0.250057578086853	0.0906431525945663
-5.96884679794312	-8.80660152435303	-9.80187320709229	-0.0962591394782066	0.250041216611862	0.0904442444443703
-5.97649431228638	-8.80818367004395	-9.78564834594727	-0.0963250771164894	0.249981582164764	0.09044349193573
-5.97718334197998	-8.81960582733154	-9.78874683380127	-0.0964735522866249	0.250106483697891	0.0904141291975975
-5.97233533859253	-8.81785774230957	-9.80735874176025	-0.0965060293674469	0.249938547611237	0.090153656899929
-5.97618246078491	-8.80741691589355	-9.79972648620605	-0.0962677597999573	0.24986757338047	0.0900351479649544
-5.98289108276367	-8.8173942565918	-9.7851505279541	-0.0965887978672981	0.250074356794357	0.0901048630475998
-5.98304510116577	-8.81378173828125	-9.80788516998291	-0.0966544896364212	0.249970406293869	0.0899079218506813
-5.98133754730225	-8.80689430236816	-9.81396293640137	-0.0966726168990135	0.249744936823845	0.0896334424614906
-5.99029636383057	-8.80667495727539	-9.78688335418701	-0.0968599542975426	0.249788552522659	0.0896703228354454
-5.99167346954346	-8.80675029754639	-9.79626941680908	-0.0968842282891274	0.24981464445591	0.089657187461853
-5.99046611785889	-8.80385112762451	-9.82069683074951	-0.0969469621777534	0.249792292714119	0.089299164712429
-5.99841356277466	-8.79472351074219	-9.79976463317871	-0.0970667377114296	0.249629572033882	0.0892538502812386
-6.00609731674194	-8.79484367370605	-9.79273414611816	-0.0972226411104202	0.249607026576996	0.089211143553257
-6.0023946762085	-8.80047607421875	-9.80657005310059	-0.0973870679736137	0.249663308262825	0.0891072228550911
-6.00587320327759	-8.79198265075684	-9.82358932495117	-0.0972463563084602	0.249350249767303	0.0888963863253593
-6.00735473632813	-8.78120613098145	-9.80776977539063	-0.0973649471998215	0.249359786510468	0.0887676104903221
-6.0143084526062	-8.78625106811523	-9.80740928649902	-0.0974911749362946	0.249554350972176	0.0887934118509293
-6.01463651657104	-8.78407573699951	-9.82790565490723	-0.0975181758403778	0.249290764331818	0.0885318592190742
-6.01658725738525	-8.77556037902832	-9.82187843322754	-0.0976933613419533	0.249146237969398	0.0883902460336685
-6.02042436599731	-8.77000331878662	-9.80929851531982	-0.0977797135710716	0.249153152108192	0.0885017439723015
-6.02464771270752	-8.77373027801514	-9.82206249237061	-0.0978223755955696	0.249114975333214	0.0884381830692291
-6.02210474014282	-8.7711353302002	-9.84037017822266	-0.0978864952921867	0.249062433838844	0.0881981328129768
-6.0271635055542	-8.7566556930542	-9.8310022354126	-0.0979853793978691	0.248983144760132	0.0880827829241753
-6.03230142593384	-8.75132942199707	-9.81014442443848	-0.0980389937758446	0.248948588967323	0.0881511718034744
-6.03125429153442	-8.75511264801025	-9.81619071960449	-0.0981396585702896	0.249004483222961	0.088159404695034
-6.02503252029419	-8.75344085693359	-9.83022499084473	-0.0982818603515625	0.248837888240814	0.0880767181515694
-6.02906560897827	-8.74132442474365	-9.83255767822266	-0.0981792286038399	0.248612329363823	0.0879799723625183
-6.025550365448	-8.73469829559326	-9.81671524047852	-0.0983282178640366	0.248673021793365	0.0880094915628433
-6.02804660797119	-8.73800086975098	-9.81228733062744	-0.0984122902154922	0.248802781105042	0.0881478041410446
-6.03120183944702	-8.73862648010254	-9.82890224456787	-0.0984623730182648	0.248749598860741	0.0881380438804626
-6.02507019042969	-8.72621059417725	-9.82952499389648	-0.0985643863677979	0.248536765575409	0.0880140885710716
-6.02619886398315	-8.71919822692871	-9.81433773040771	-0.0985582396388054	0.248601168394089	0.0882631614804268
-6.02430772781372	-8.72275924682617	-9.8443717956543	-0.0986732840538025	0.248693257570267	0.0882481783628464
-6.02262115478516	-8.71390056610107	-9.83574867248535	-0.0987258851528168	0.248610451817513	0.0882487520575523
-6.0241584777832	-8.70624351501465	-9.81996059417725	-0.0987434983253479	0.24864062666893	0.0884580239653587
-6.01923894882202	-8.71209526062012	-9.83243465423584	-0.0988811701536179	0.248775213956833	0.088605597615242
-6.01538228988647	-8.69855976104736	-9.83225345611572	-0.0987370759248734	0.248525902628899	0.088606208562851
-6.01063823699951	-8.6887321472168	-9.82636833190918	-0.0986909568309784	0.2485281676054	0.0887439250946045
-6.0137357711792	-8.69521808624268	-9.8126163482666	-0.0988318249583244	0.248785093426704	0.0890432000160217
-6.00880718231201	-8.69479846954346	-9.82590961456299	-0.0988609790802002	0.248671770095825	0.0890773087739944
-5.9985785484314	-8.68339729309082	-9.83013248443604	-0.0987591147422791	0.248518720269203	0.0891464501619339
-5.9983377456665	-8.67846584320068	-9.80754566192627	-0.0987128913402557	0.248629510402679	0.0895027071237564
-5.99453973770142	-8.68597412109375	-9.81226444244385	-0.0986979678273201	0.248756378889084	0.0895912498235703
-5.98364400863647	-8.68407440185547	-9.83191776275635	-0.0986380577087402	0.248732924461365	0.0894659832119942
-5.9845027923584	-8.67818355560303	-9.81534290313721	-0.0984861329197884	0.248709082603455	0.089555986225605
-5.98578548431396	-8.67739105224609	-9.80310344696045	-0.098520927131176	0.248832732439041	0.0897174701094627
-5.97824478149414	-8.687424659729	-9.80861473083496	-0.0984919592738152	0.248988002538681	0.0896980091929436
-5.97172355651855	-8.68512058258057	-9.82730579376221	-0.0982806608080864	0.248984590172768	0.0897150635719299
-5.96646451950073	-8.67554187774658	-9.82311534881592	-0.0980599075555801	0.248903021216393	0.0896591693162918
-5.96948957443237	-8.68175506591797	-9.80780029296875	-0.0980421826243401	0.249183550477028	0.0897790268063545
-5.96756315231323	-8.68956565856934	-9.82567691802979	-0.0979603379964828	0.249218165874481	0.089819110929966
-5.9590425491333	-8.68897533416748	-9.8389720916748	-0.0978574603796005	0.249101564288139	0.0896418541669846
-5.96038198471069	-8.68701076507568	-9.81954002380371	-0.0977195873856544	0.24930065870285	0.0896904915571213
-5.96400165557861	-8.69035816192627	-9.81722927093506	-0.0976320430636406	0.249327540397644	0.0897964611649513
-5.96297740936279	-8.69758033752441	-9.83051204681396	-0.0974802002310753	0.249402776360512	0.0897862836718559
-5.95753335952759	-8.70418071746826	-9.85458755493164	-0.0974861979484558	0.24947252869606	0.0896489098668098
-5.96004295349121	-8.70531272888184	-9.84152507781982	-0.0973236486315727	0.249384939670563	0.0895670875906944
-5.96704769134521	-8.70509624481201	-9.82528018951416	-0.0973256975412369	0.249457001686096	0.0896388962864876
-5.96644830703735	-8.71679210662842	-9.83887481689453	-0.0974084436893463	0.249556690454483	0.0896592885255814
-5.96324968338013	-8.72060394287109	-9.85035133361816	-0.0973272025585175	0.249542206525803	0.0895895287394524
-5.96638870239258	-8.71316432952881	-9.8477258682251	-0.0970442667603493	0.249377906322479	0.0894105285406113
-5.97137451171875	-8.71464443206787	-9.83989238739014	-0.0971812009811401	0.249451279640198	0.089507207274437
-5.97480154037476	-8.72228908538818	-9.84404373168945	-0.0972099453210831	0.24963966012001	0.0895868539810181
-5.97400999069214	-8.71810817718506	-9.85446929931641	-0.0971659943461418	0.249355986714363	0.0892600864171982
-5.97662878036499	-8.7134313583374	-9.83461093902588	-0.0972265228629112	0.249278917908669	0.08940539509058
-5.98153448104858	-8.71585559844971	-9.8385181427002	-0.097188800573349	0.249352112412453	0.0894581899046898
-5.97961807250977	-8.71899700164795	-9.85631656646729	-0.0972048193216324	0.249325916171074	0.0892247259616852
-5.98262977600098	-8.712477684021	-9.84885406494141	-0.097204253077507	0.249184876680374	0.0891140699386597
-5.99002504348755	-8.71023750305176	-9.83292388916016	-0.0973101332783699	0.249196857213974	0.0892384648323059
-5.98632335662842	-8.71412754058838	-9.84067821502686	-0.0973769947886467	0.249279901385307	0.0891244634985924
-5.98536014556885	-8.71167659759521	-9.85478782653809	-0.0972865894436836	0.248986065387726	0.0889419317245483
-5.98736572265625	-8.70238876342773	-9.84090518951416	-0.0972992181777954	0.248907953500748	0.0888622999191284
-5.9902868270874	-8.70115947723389	-9.83860683441162	-0.0974209755659103	0.249133110046387	0.0888594388961792
-5.99926471710205	-8.70642375946045	-9.8436975479126	-0.0974520221352577	0.249199107289314	0.0888610556721687
-5.99869108200073	-8.70233821868896	-9.85733032226563	-0.097526989877224	0.248940527439117	0.0886174291372299
-5.99754953384399	-8.69223880767822	-9.83906745910645	-0.0976584777235985	0.248872488737106	0.0885827168822289
-6.00342750549316	-8.69543552398682	-9.83091449737549	-0.0976306274533272	0.248944610357285	0.0886699557304382
-6.00395154953003	-8.69648170471191	-9.85650062561035	-0.0977402403950691	0.24890299141407	0.0884789675474167
-6.00578498840332	-8.68597412109375	-9.84436321258545	-0.0978348404169083	0.248795613646507	0.0883419066667557
-6.01124429702759	-8.68640899658203	-9.82743358612061	-0.0978713780641556	0.248849600553513	0.0884354412555695
-6.00914669036865	-8.69326400756836	-9.84851169586182	-0.0981536507606506	0.248879790306091	0.0884161442518234
-6.01148748397827	-8.68314933776855	-9.84989166259766	-0.098053827881813	0.248599335551262	0.0882242023944855
-6.00989437103271	-8.67954349517822	-9.84010791778564	-0.098078079521656	0.248639404773712	0.0882227048277855
-6.02120590209961	-8.69175148010254	-9.83680629730225	-0.0983354821801186	0.248826235532761	0.088309533894062
-6.01883602142334	-8.6888484954834	-9.86028099060059	-0.098427452147007	0.24864998459816	0.0880455523729324
-6.01598262786865	-8.68508720397949	-9.84976673126221	-0.0985091030597687	0.24855899810791	0.0879403650760651
-6.02365112304688	-8.68890857696533	-9.84380531311035	-0.09857527166605	0.248661860823631	0.0880595967173576
-6.02302885055542	-8.69327449798584	-9.86867332458496	-0.0987042784690857	0.24871826171875	0.0878691896796227
-6.02180576324463	-8.69071674346924	-9.87274551391602	-0.0986610725522041	0.248729705810547	0.0877704918384552
-6.03326463699341	-8.68878936767578	-9.85264682769775	-0.0987062677741051	0.24871289730072	0.0878021568059921
-6.03504085540771	-8.69914436340332	-9.86379528045654	-0.0989402532577515	0.248905867338181	0.0877723172307014
-6.03135108947754	-8.70366859436035	-9.87419033050537	-0.0989458113908768	0.248888045549393	0.0876479223370552
-6.03287076950073	-8.69511222839355	-9.88101768493652	-0.0987678468227386	0.248754739761353	0.0873960852622986
-6.04210186004639	-8.70711612701416	-9.86931705474854	-0.0989161357283592	0.248995453119278	0.0874485075473785
-6.04408979415894	-8.71447277069092	-9.89365482330322	-0.0989470407366753	0.249063566327095	0.0873329937458038
-6.04800844192505	-8.71217918395996	-9.9030876159668	-0.0989099442958832	0.249006822705269	0.0869984105229378
-6.05860471725464	-8.72035312652588	-9.88663291931152	-0.0988885685801506	0.249046608805656	0.0871028378605843
-6.06210517883301	-8.7294921875	-9.9077320098877	-0.0988775566220284	0.249221056699753	0.0869821980595589
-6.06290721893311	-8.73763179779053	-9.92258358001709	-0.0988287478685379	0.249189287424088	0.0866560861468315
-6.0783052444458	-8.74167537689209	-9.90306854248047	-0.0987315028905869	0.249258801341057	0.0866923630237579
-6.08119487762451	-8.75657367706299	-9.91463470458984	-0.098886176943779	0.249452009797096	0.0866479948163033
-6.08371305465698	-8.76452541351318	-9.93466567993164	-0.0986970737576485	0.249317944049835	0.0863796174526215
-6.09277057647705	-8.7640552520752	-9.92571640014648	-0.0985906645655632	0.249239608645439	0.0861701816320419
-6.10602903366089	-8.78255462646484	-9.92312240600586	-0.0986482128500938	0.249582454562187	0.0862087979912758
-6.11186456680298	-8.79535865783691	-9.94853591918945	-0.0984389185905457	0.249573409557343	0.0859740599989891
-6.12092399597168	-8.7970724105835	-9.93878746032715	-0.0985487401485443	0.249452874064445	0.0857189819216728
-6.13268232345581	-8.81097316741943	-9.93181705474854	-0.0984002873301506	0.249553769826889	0.0857493728399277
-6.13987827301025	-8.82772254943848	-9.95891571044922	-0.0982832759618759	0.249606624245644	0.0853945910930634
-6.15124845504761	-8.8330249786377	-9.96020603179932	-0.0982923284173012	0.249516949057579	0.0851958096027374
-6.16668796539307	-8.84660053253174	-9.94833850860596	-0.0982366800308228	0.249720767140388	0.0850940719246864
-6.16957426071167	-8.8667516708374	-9.96573829650879	-0.0983100309967995	0.24971678853035	0.0848444402217865
-6.1829776763916	-8.87330436706543	-9.9811897277832	-0.0981115773320198	0.249586924910545	0.0845520049333572
-6.19112396240234	-8.87195777893066	-9.97641849517822	-0.0979616269469261	0.249541759490967	0.08429916203022
-6.19709300994873	-8.88565158843994	-9.96940326690674	-0.0980062559247017	0.249774426221848	0.0841102004051209
-6.20877838134766	-8.8993968963623	-9.98463344573975	-0.0979913398623466	0.249775022268295	0.0839383378624916
-6.21398210525513	-8.89637279510498	-9.99507617950439	-0.0979341194033623	0.249596580862999	0.0835087075829506
-6.21745920181274	-8.89934635162354	-9.97892284393311	-0.0979432314634323	0.249494910240173	0.0833520740270615
-6.22905111312866	-8.90696430206299	-9.98346996307373	-0.0979049876332283	0.24965038895607	0.0832477509975433
-6.22878980636597	-8.90969085693359	-10.0085096359253	-0.0979277044534683	0.249584570527077	0.0828601568937302
-6.23301362991333	-8.90385627746582	-9.98230266571045	-0.0979129448533058	0.249444380402565	0.0826673433184624
-6.24123430252075	-8.90784549713135	-9.97538471221924	-0.0979049578309059	0.249539494514465	0.0825693607330322
-6.2388744354248	-8.91278839111328	-9.99000072479248	-0.0980584993958473	0.249466061592102	0.0823776200413704
-6.23865175247192	-8.89853572845459	-9.98899078369141	-0.0978465676307678	0.249151811003685	0.0820419192314148
-6.23872900009155	-8.89636993408203	-9.97773838043213	-0.0978792011737823	0.249290600419044	0.0819597020745277
-6.2440185546875	-8.90220737457275	-9.97365283966064	-0.0980681702494621	0.249334201216698	0.0818701460957527
-6.2358250617981	-8.89587306976318	-9.99117946624756	-0.0980350449681282	0.249087139964104	0.0814399719238281
-6.2341480255127	-8.8836612701416	-9.97375965118408	-0.0980396494269371	0.249022677540779	0.0813662633299828
-6.23641872406006	-8.88495349884033	-9.95288467407227	-0.0981533601880074	0.249070197343826	0.0813333243131638
-6.2269082069397	-8.88555335998535	-9.97602653503418	-0.0982199758291245	0.248990535736084	0.0810278058052063
-6.22357606887817	-8.87039279937744	-9.96032047271729	-0.0982062965631485	0.248860970139503	0.080864354968071
-6.22439479827881	-8.87130928039551	-9.93172359466553	-0.0983576774597168	0.248833388090134	0.0808551385998726
-6.21449708938599	-8.87398242950439	-9.93477916717529	-0.098541833460331	0.248797208070755	0.0807579606771469
-6.20556402206421	-8.85989952087402	-9.93612098693848	-0.0984679162502289	0.248491823673248	0.0805913805961609
-6.20084238052368	-8.85950565338135	-9.89572048187256	-0.0985858589410782	0.248600825667381	0.0805247500538826
-6.19644737243652	-8.86170959472656	-9.89775562286377	-0.098697230219841	0.248592853546143	0.080550529062748
-6.18699264526367	-8.85380172729492	-9.89130306243896	-0.0988590493798256	0.248335003852844	0.0803776904940605
-6.18286895751953	-8.84952068328857	-9.85810565948486	-0.0988403633236885	0.248341917991638	0.0805233865976334
-6.17136430740356	-8.85303020477295	-9.8646764755249	-0.0989531874656677	0.248251020908356	0.0804155021905899
-6.16453981399536	-8.84734153747559	-9.85783290863037	-0.0989900454878807	0.248148739337921	0.0802165195345879
-6.16274642944336	-8.84266757965088	-9.82300567626953	-0.0990597754716873	0.248057708144188	0.0802303999662399
-6.15413618087769	-8.85125923156738	-9.81173801422119	-0.0992595180869102	0.248061493039131	0.0803506150841713
-6.13884449005127	-8.85202026367188	-9.81855773925781	-0.0992860123515129	0.24793553352356	0.080189473927021
-6.13524007797241	-8.84259700775146	-9.79878997802734	-0.0992089137434959	0.247730329632759	0.0799997970461845
-6.13320016860962	-8.85220813751221	-9.77478885650635	-0.0994454696774483	0.247911721467972	0.0802421644330025
-6.12493371963501	-8.85819435119629	-9.78293514251709	-0.0994122698903084	0.247859120368958	0.0800956413149834
-6.11652994155884	-8.85857105255127	-9.76488971710205	-0.0995731726288795	0.247647359967232	0.0799922570586205
-6.11575698852539	-8.86306762695313	-9.74737644195557	-0.0995366871356964	0.247784629464149	0.0802573710680008
-6.10360813140869	-8.87361526489258	-9.76712608337402	-0.0996068343520164	0.247705295681953	0.079985223710537
-6.10759735107422	-8.87260055541992	-9.73884963989258	-0.099601574242115	0.247534245252609	0.0800110846757889
-6.10503482818604	-8.88029193878174	-9.72456455230713	-0.0997645184397697	0.247689440846443	0.0800983458757401
-6.10005760192871	-8.89261150360107	-9.73511695861816	-0.0998677536845207	0.247674137353897	0.0800278931856155
-6.10328483581543	-8.89163494110107	-9.73838329315186	-0.0997740775346756	0.247371524572372	0.0798984169960022
-6.10350036621094	-8.90213203430176	-9.72213935852051	-0.0999671071767807	0.247568041086197	0.0799159109592438
-6.11054849624634	-8.91509246826172	-9.74147701263428	-0.0999004915356636	0.247535109519958	0.0798102915287018
-6.10977840423584	-8.91044235229492	-9.73271465301514	-0.100067704916	0.247359588742256	0.0796175748109818
-6.11681699752808	-8.92151737213135	-9.72692775726318	-0.100048705935478	0.247454255819321	0.0797329992055893
-6.12131690979004	-8.93474197387695	-9.7538423538208	-0.100107811391354	0.247467070817947	0.0794887840747833
-6.13109540939331	-8.92869472503662	-9.74327087402344	-0.100094877183437	0.247378379106522	0.079386368393898
-6.13750028610229	-8.94632148742676	-9.74000644683838	-0.100288845598698	0.247467264533043	0.0794789642095566
-6.14283895492554	-8.95430946350098	-9.75998973846436	-0.100369773805141	0.247433751821518	0.0793586894869804
-6.14671468734741	-8.94625377655029	-9.76130771636963	-0.100219659507275	0.24720287322998	0.0791978314518929
-6.15789365768433	-8.9617395401001	-9.75215721130371	-0.100339286029339	0.247433513402939	0.0793838277459145
-6.16758871078491	-8.96474456787109	-9.77418518066406	-0.100420825183392	0.247267961502075	0.0792095214128494
-6.16913080215454	-8.96009731292725	-9.77065658569336	-0.100427985191345	0.247191414237022	0.0791783481836319
-6.18008661270142	-8.96694087982178	-9.76811218261719	-0.100511036813259	0.247233271598816	0.0793905779719353
-6.18458223342896	-8.97030925750732	-9.78509998321533	-0.100635334849358	0.247225418686867	0.0791415125131607
-6.19324111938477	-8.96043300628662	-9.77616405487061	-0.100509256124496	0.247148528695107	0.0792412683367729
-6.20342683792114	-8.97061824798584	-9.76845073699951	-0.100745990872383	0.247198015451431	0.0793375670909882
-6.20093727111816	-8.97070407867432	-9.79319477081299	-0.100740604102612	0.247082605957985	0.0792726874351501
-6.20815181732178	-8.96133327484131	-9.77766609191895	-0.100672744214535	0.246931701898575	0.0793230757117271
-6.21963548660278	-8.96832847595215	-9.76691436767578	-0.100879102945328	0.247155398130417	0.0796493515372276
-6.22009468078613	-8.96827411651611	-9.78691673278809	-0.100901365280151	0.246928542852402	0.079578772187233
-6.22190141677856	-8.96024703979492	-9.77073383331299	-0.100988872349262	0.24676650762558	0.0797446817159653
-6.22841167449951	-8.96322441101074	-9.76207447052002	-0.101116210222244	0.246851325035095	0.0801244154572487
-6.22540616989136	-8.96046257019043	-9.77831649780273	-0.101135618984699	0.246755719184875	0.0800392478704453
-6.23038005828857	-8.95482444763184	-9.75231456756592	-0.101203434169292	0.246560290455818	0.0803084969520569
-6.23799610137939	-8.95020580291748	-9.73541641235352	-0.1014084815979	0.246678978204727	0.0806395262479782
-6.23190546035767	-8.9589786529541	-9.74116897583008	-0.101523488759995	0.24654296040535	0.0808847919106483
-6.2310996055603	-8.95002746582031	-9.74039649963379	-0.101414151489735	0.246311217546463	0.0810617804527283
-6.23263835906982	-8.9434700012207	-9.71795845031738	-0.101615615189075	0.24625401198864	0.0814982503652573
-6.23632049560547	-8.95152950286865	-9.70759105682373	-0.10167633742094	0.24633552134037	0.0820511505007744
-6.23183727264404	-8.95290756225586	-9.71071243286133	-0.101712539792061	0.24607902765274	0.0823347121477127
-6.22854089736938	-8.94621181488037	-9.6893892288208	-0.101859122514725	0.245896592736244	0.0828464478254318
-6.231032371521	-8.94980907440186	-9.66204357147217	-0.101852126419544	0.245937570929527	0.0835884734988213
-6.22416973114014	-8.95781421661377	-9.66764640808105	-0.101858951151371	0.245891690254211	0.084033839404583
-6.21776676177979	-8.96007347106934	-9.66492748260498	-0.101951986551285	0.245689392089844	0.0845010727643967
-6.22087049484253	-8.955641746521	-9.62666320800781	-0.101988822221756	0.245579183101654	0.0851740315556526
-6.21272802352905	-8.9664831161499	-9.60751724243164	-0.102057293057442	0.245629027485847	0.0858243778347969
-6.20098209381104	-8.97526359558105	-9.60762214660645	-0.102124489843845	0.245544731616974	0.086396187543869
-6.1951470375061	-8.9657735824585	-9.59463119506836	-0.101954475045204	0.245264574885368	0.0868733078241348
-6.18338060379028	-8.9659423828125	-9.55824375152588	-0.10193407535553	0.245428770780563	0.0875167325139046
-6.18019771575928	-8.97502136230469	-9.54764175415039	-0.101951397955418	0.245556712150574	0.0881696417927742
-6.16944360733032	-8.97255611419678	-9.55276679992676	-0.101911075413227	0.245332300662994	0.0885619670152664
-6.1550612449646	-8.96346664428711	-9.51835536956787	-0.101839244365692	0.245237678289413	0.089225172996521
-6.14776182174683	-8.96863555908203	-9.5007905960083	-0.101751834154129	0.245434686541557	0.089963972568512
-6.13198137283325	-8.97086524963379	-9.51225185394287	-0.101679809391499	0.245442271232605	0.0903994888067245
-6.11526393890381	-8.96384143829346	-9.48861789703369	-0.101566880941391	0.245375096797943	0.0908492654561996
-6.1083607673645	-8.95750713348389	-9.45616340637207	-0.101422511041164	0.245492503046989	0.0915547236800194
-6.09451818466187	-8.96938133239746	-9.45508289337158	-0.10146326571703	0.245644956827164	0.0921822488307953
-6.07600212097168	-8.96080493927002	-9.44578742980957	-0.101244524121284	0.245491534471512	0.0925852507352829
-6.06164741516113	-8.94949722290039	-9.42407417297363	-0.100905910134315	0.245450064539909	0.0930537879467011
-6.04943037033081	-8.95540332794189	-9.40184688568115	-0.100905664265156	0.245783269405365	0.0937221869826317
-6.04306602478027	-8.96065711975098	-9.39254760742188	-0.100742518901825	0.245863601565361	0.0942378267645836
-6.02500009536743	-8.95249557495117	-9.39285659790039	-0.100527077913284	0.245748609304428	0.0944704413414001
-6.01554727554321	-8.94666862487793	-9.36960983276367	-0.100411728024483	0.245828747749329	0.0950065925717354
-6.01128244400024	-8.95457363128662	-9.35549163818359	-0.100256599485874	0.245990753173828	0.0955353304743767
-5.995032787323	-8.95710372924805	-9.37136936187744	-0.100066907703876	0.246138617396355	0.095751665532589
-5.99016237258911	-8.95038604736328	-9.35524368286133	-0.0998320206999779	0.246126413345337	0.0961250215768814
-5.99334669113159	-8.9531774520874	-9.32564163208008	-0.0997616574168205	0.246280819177628	0.0966503098607063
-5.98651170730591	-8.9647912979126	-9.32801532745361	-0.0996986106038094	0.246462166309357	0.0970752611756325
-5.97679948806763	-8.96866321563721	-9.33768844604492	-0.0994845256209373	0.246524840593338	0.0974002629518509
-5.97295093536377	-8.96114540100098	-9.33303546905518	-0.0991335511207581	0.246345445513725	0.0977720841765404
-5.97278118133545	-8.9644889831543	-9.30926990509033	-0.0990692600607872	0.246536746621132	0.0980985015630722
-5.97278785705566	-8.97616672515869	-9.29585647583008	-0.0990007668733597	0.246780008077621	0.098575159907341
-5.96861505508423	-8.97977352142334	-9.30755233764648	-0.098919041454792	0.246708646416664	0.0988653674721718
-5.96679496765137	-8.97818183898926	-9.30184364318848	-0.0988391190767288	0.246635466814041	0.0990896672010422
-5.96783208847046	-8.97586154937744	-9.27268505096436	-0.098729707300663	0.246748149394989	0.0995597839355469
-5.9665060043335	-8.98470592498779	-9.26244831085205	-0.0986639782786369	0.246843799948692	0.0999657437205315
-5.96274328231812	-8.9905309677124	-9.27977561950684	-0.0985399261116982	0.24681082367897	0.100187867879868
-5.96133136749268	-8.9901180267334	-9.27835369110107	-0.0985587164759636	0.246789678931236	0.100310929119587
-5.9658374786377	-8.98606967926025	-9.2422924041748	-0.0984077230095863	0.24679408967495	0.100685402750969
-5.96710252761841	-8.99087619781494	-9.23021602630615	-0.0985532850027084	0.246845901012421	0.101084120571613
-5.96005964279175	-8.99792575836182	-9.24304580688477	-0.098581001162529	0.24690181016922	0.101382404565811
-5.95924854278564	-8.99202060699463	-9.23818016052246	-0.0984192937612534	0.246805638074875	0.101555086672306
-5.96061325073242	-8.98645782470703	-9.22541427612305	-0.0983527004718781	0.24670946598053	0.101791232824326
-5.96634531021118	-8.99071598052979	-9.21279335021973	-0.0984417423605919	0.246878862380981	0.102264150977135
-5.96754217147827	-8.99957466125488	-9.21596813201904	-0.0985117107629776	0.246903449296951	0.10261495411396
-5.9635910987854	-8.99522686004639	-9.22396850585938	-0.0985216572880745	0.246745124459267	0.102667093276978
-5.96743583679199	-8.99120616912842	-9.21370601654053	-0.0985776484012604	0.246660947799683	0.102991320192814
-5.97300052642822	-8.99228668212891	-9.19692993164063	-0.098600447177887	0.246789380908012	0.103461086750031
-5.9693455696106	-8.99550437927246	-9.21832275390625	-0.0985608845949173	0.246887698769569	0.103643171489239
-5.96961116790771	-8.99294376373291	-9.22332763671875	-0.0986402109265327	0.246835812926292	0.103733390569687
-5.97777223587036	-8.98526859283447	-9.19241619110107	-0.0987353399395943	0.246767401695251	0.104118071496487
-5.97825336456299	-8.98741340637207	-9.19307613372803	-0.0988066419959068	0.246955916285515	0.104503102600574
-5.97416973114014	-8.98988437652588	-9.2010498046875	-0.0988717600703239	0.24693363904953	0.104767866432667
-5.97350263595581	-8.98162174224854	-9.20621299743652	-0.098775252699852	0.246733129024506	0.104964874684811
-5.97506904602051	-8.96560859680176	-9.19099998474121	-0.0987460985779762	0.246655821800232	0.105222336947918
-5.97509002685547	-8.96589756011963	-9.17386913299561	-0.0989454090595245	0.246863022446632	0.105573065578938
-5.97825765609741	-8.97027015686035	-9.18679046630859	-0.0989720821380615	0.246939718723297	0.105892814695835
-5.97614097595215	-8.9646053314209	-9.19520854949951	-0.0989739522337914	0.246788546442986	0.105957202613354
-5.96938467025757	-8.95335388183594	-9.18636798858643	-0.099111944437027	0.246693134307861	0.106164917349815
-5.96978569030762	-8.94631385803223	-9.16517353057861	-0.0990758836269379	0.246822416782379	0.106445960700512
-5.97125101089478	-8.94496154785156	-9.16017818450928	-0.0990632846951485	0.246825784444809	0.106686256825924
-5.96770572662354	-8.94898414611816	-9.17841339111328	-0.0991759076714516	0.246967494487762	0.106703616678715
-5.96576452255249	-8.94480228424072	-9.17679691314697	-0.0991684794425964	0.24688196182251	0.10672490298748
-5.96936750411987	-8.93669509887695	-9.15317344665527	-0.0991862490773201	0.246892780065536	0.106855846941471
-5.967529296875	-8.94223499298096	-9.14485263824463	-0.0992629304528236	0.247024238109589	0.107048884034157
-5.96290588378906	-8.95155334472656	-9.16022109985352	-0.0994321182370186	0.247099414467812	0.107041455805302
-5.96078014373779	-8.9463586807251	-9.16053867340088	-0.0992914363741875	0.246994465589523	0.106996856629848
-5.95921516418457	-8.93720817565918	-9.14910411834717	-0.0991751328110695	0.24693688750267	0.106966391205788
-5.96153688430786	-8.94600391387939	-9.13830280303955	-0.0992848128080368	0.247278124094009	0.107115343213081
-5.96427202224731	-8.95809459686279	-9.13882064819336	-0.0993377938866615	0.247360825538635	0.107137896120548
-5.9581995010376	-8.9508056640625	-9.15400505065918	-0.099239319562912	0.247118756175041	0.106901951134205
-5.95484781265259	-8.94890403747559	-9.13695812225342	-0.0992922186851501	0.247145086526871	0.106870539486408
-5.95953130722046	-8.95431613922119	-9.12372970581055	-0.0993047654628754	0.247304394841194	0.107023328542709
-5.96080541610718	-8.96195983886719	-9.14002323150635	-0.0993049293756485	0.24742728471756	0.106856875121593
-5.95385599136353	-8.96086025238037	-9.14985847473145	-0.0992280021309853	0.247409388422966	0.106498442590237
-5.95171880722046	-8.95919036865234	-9.13955307006836	-0.0992328748106956	0.247402280569077	0.10640025138855
-5.95516872406006	-8.95967102050781	-9.1209020614624	-0.099283903837204	0.247463345527649	0.106341131031513
-5.95761680603027	-8.96840190887451	-9.1258544921875	-0.0994023457169533	0.247619137167931	0.106233425438404
-5.95055961608887	-8.975266456604	-9.13585948944092	-0.0994837135076523	0.247596397995949	0.106031633913517
-5.94954299926758	-8.96782112121582	-9.14443111419678	-0.099356085062027	0.247476905584335	0.105730593204498
-5.95260334014893	-8.96314239501953	-9.1312141418457	-0.0993493124842644	0.24753275513649	0.105549305677414
-5.95612859725952	-8.96973896026611	-9.11530303955078	-0.0995526909828186	0.247620671987534	0.105499289929867
-5.9577956199646	-8.97165203094482	-9.12436580657959	-0.0996280163526535	0.247707799077034	0.105328097939491
-5.95460176467896	-8.96965599060059	-9.13428783416748	-0.0997200831770897	0.247510358691216	0.104950651526451
-5.95415210723877	-8.96216678619385	-9.12312507629395	-0.0997311696410179	0.247312009334564	0.104772873222828
-5.96068143844604	-8.95961761474609	-9.09887504577637	-0.0998524501919746	0.247328117489815	0.104709528386593
-5.96136665344238	-8.96187210083008	-9.10682106018066	-0.0999782234430313	0.247341603040695	0.10455746203661
-5.95768785476685	-8.96464824676514	-9.12413787841797	-0.100131750106812	0.247331619262695	0.104124799370766
-5.96164512634277	-8.96171474456787	-9.12055206298828	-0.100163996219635	0.247157379984856	0.103744506835938
-5.97109222412109	-8.95743465423584	-9.0931568145752	-0.100356444716454	0.247039183974266	0.103593051433563
-5.97684764862061	-8.95796203613281	-9.08869075775146	-0.100590579211712	0.247084081172943	0.103331260383129
-5.97497034072876	-8.96401786804199	-9.09849739074707	-0.10087639093399	0.247142851352692	0.103091783821583
-5.97536659240723	-8.96444702148438	-9.10972309112549	-0.100887924432755	0.24684850871563	0.102695591747761
-5.98098754882813	-8.95048236846924	-9.10553741455078	-0.100916981697083	0.246601805090904	0.102258957922459
-5.98584461212158	-8.94780921936035	-9.08763599395752	-0.101156063377857	0.246709406375885	0.102007307112217
-5.98999214172363	-8.95658397674561	-9.08981609344482	-0.10139624774456	0.246810108423233	0.101796723902225
-5.99041223526001	-8.95532131195068	-9.10548877716064	-0.101463496685028	0.246516942977905	0.101251058280468
-5.9900050163269	-8.9479866027832	-9.09787082672119	-0.101733662188053	0.246355727314949	0.100787401199341
-5.99541473388672	-8.94276905059814	-9.08366775512695	-0.101893037557602	0.246321335434914	0.100594036281109
-5.99778652191162	-8.95033836364746	-9.09116458892822	-0.102029249072075	0.246325522661209	0.100358739495277
-5.99842691421509	-8.95271110534668	-9.1108283996582	-0.102212868630886	0.246231377124786	0.0997097790241241
-6.00883626937866	-8.9433479309082	-9.09263324737549	-0.102433085441589	0.246159702539444	0.0994244068861008
-6.00943803787231	-8.95105075836182	-9.09135913848877	-0.102668516337872	0.246116995811462	0.09914580732584
-6.01103973388672	-8.96175765991211	-9.10757923126221	-0.102844409644604	0.246092155575752	0.0987231582403183
-6.01914024353027	-8.95084571838379	-9.11391067504883	-0.102874100208282	0.245835587382317	0.0981895923614502
-6.01867246627808	-8.95224380493164	-9.10662174224854	-0.103159263730049	0.245868414640427	0.0978163555264473
-6.0277214050293	-8.96289348602295	-9.10857391357422	-0.103374108672142	0.245955601334572	0.0975570529699326
-6.03263139724731	-8.96601390838623	-9.12932300567627	-0.103582553565502	0.245731666684151	0.0970088392496109
-6.03519010543823	-8.96368503570557	-9.1274471282959	-0.103762798011303	0.245574340224266	0.0965329483151436
-6.04135179519653	-8.96389961242676	-9.10986137390137	-0.103978805243969	0.245529726147652	0.0963532850146294
-6.05031061172485	-8.9743127822876	-9.13997077941895	-0.104226142168045	0.245607614517212	0.0959722921252251
-6.05343866348267	-8.97579574584961	-9.14982128143311	-0.104441955685616	0.24541038274765	0.0954503789544106
-6.0671010017395	-8.97461605072021	-9.13425540924072	-0.104619473218918	0.245286196470261	0.0951702296733856
-6.07374715805054	-8.98544216156006	-9.141921043396	-0.105019152164459	0.24532213807106	0.0948661863803864
-6.08111143112183	-8.99332809448242	-9.1649923324585	-0.105346709489822	0.245220765471458	0.0944914147257805
-6.08547782897949	-8.98360633850098	-9.17090511322021	-0.105362549424171	0.244899451732635	0.0939957946538925
-6.09724950790405	-8.98662948608398	-9.16247272491455	-0.105638220906258	0.245068550109863	0.093850202858448
-6.10948801040649	-9.00024890899658	-9.17761325836182	-0.106040276587009	0.245049372315407	0.0936313942074776
-6.11176013946533	-8.99868583679199	-9.19801807403564	-0.106272093951702	0.244710937142372	0.0931145846843719
-6.11614513397217	-8.9941520690918	-9.19695472717285	-0.106554634869099	0.24458672106266	0.0927782878279686
-6.12720155715942	-9.00039196014404	-9.18546581268311	-0.106828898191452	0.244640439748764	0.092661589384079
-6.13227319717407	-9.00825977325439	-9.21464252471924	-0.107139632105827	0.244569957256317	0.0922286882996559
-6.1346287727356	-9.00400257110596	-9.22748184204102	-0.107385121285915	0.244398653507233	0.0917760655283928
-6.15076875686646	-9.00192070007324	-9.21227264404297	-0.107675306499004	0.244361639022827	0.0916193425655365
-6.15924453735352	-9.01226806640625	-9.21404933929443	-0.108110629022121	0.244362786412239	0.0913719311356544
-6.15737199783325	-9.01371192932129	-9.24270343780518	-0.108302161097527	0.244179710745811	0.0911091342568398
-6.16465520858765	-9.00456619262695	-9.23860549926758	-0.108451157808304	0.244000807404518	0.0907655358314514
-6.17364406585693	-9.00905704498291	-9.21797466278076	-0.108803138136864	0.244102641940117	0.0905912518501282
-6.17909097671509	-9.01507759094238	-9.2441291809082	-0.109095983207226	0.244023829698563	0.0903855264186859
-6.18034172058105	-9.01021480560303	-9.25009727478027	-0.109441794455051	0.243747413158417	0.0899190828204155
-6.18575143814087	-9.00223445892334	-9.22956371307373	-0.109695464372635	0.243709728121758	0.089799590408802
-6.18895244598389	-9.00833129882813	-9.23730659484863	-0.109962649643421	0.243667855858803	0.0896398201584816
-6.18778133392334	-9.00601863861084	-9.26433372497559	-0.110150948166847	0.243605434894562	0.0891689732670784
-6.19629764556885	-8.9986629486084	-9.25015640258789	-0.110379084944725	0.243459314107895	0.0889171361923218
-6.20245885848999	-9.00155639648438	-9.24505805969238	-0.110767975449562	0.243504956364632	0.0888470634818077
-6.19844675064087	-9.00257968902588	-9.27144050598145	-0.110962234437466	0.243400976061821	0.0885355249047279
-6.20257472991943	-8.98489379882813	-9.2620325088501	-0.111023083329201	0.243185073137283	0.0882118567824364
-6.21247386932373	-8.99105072021484	-9.25738334655762	-0.111352287232876	0.243371859192848	0.0882282927632332
-6.2115478515625	-8.98892498016357	-9.27283096313477	-0.111507132649422	0.243352919816971	0.0879601612687111
-6.21039152145386	-8.98421192169189	-9.27906608581543	-0.111699067056179	0.243110567331314	0.0875778645277023
-6.21688175201416	-8.97975254058838	-9.26130199432373	-0.111906424164772	0.243081957101822	0.0876073688268662
-6.21515130996704	-8.97993564605713	-9.26885414123535	-0.112000651657581	0.243132159113884	0.0875004008412361
-6.21247863769531	-8.97672176361084	-9.28521823883057	-0.112169668078423	0.243079632520676	0.0870425999164581
-6.21867847442627	-8.97196292877197	-9.26806163787842	-0.11233276873827	0.242959693074226	0.0869794562458992
-6.21882724761963	-8.9707670211792	-9.26881980895996	-0.112571366131306	0.243052437901497	0.0868944600224495
-6.21526765823364	-8.97305583953857	-9.28470706939697	-0.112611092627048	0.243043541908264	0.0866611152887344
-6.2182240486145	-8.96075439453125	-9.28614902496338	-0.11257565766573	0.242751613259315	0.0864000767469406
-6.21839046478271	-8.95456027984619	-9.27525424957275	-0.112723402678967	0.242906957864761	0.0863483399152756
-6.22085905075073	-8.96444797515869	-9.28356266021729	-0.112807586789131	0.243009254336357	0.0863090455532074
-6.21879529953003	-8.95759963989258	-9.29718399047852	-0.112777501344681	0.242818832397461	0.0860216915607452
-6.22068214416504	-8.94640922546387	-9.29001331329346	-0.112887777388096	0.242822796106339	0.0858274027705193
-6.22527551651001	-8.94395446777344	-9.28407287597656	-0.112729877233505	0.242962047457695	0.0858602076768875
-6.22200489044189	-8.95117568969727	-9.3170862197876	-0.112692900002003	0.242990791797638	0.0855936035513878
-6.22546291351318	-8.93995761871338	-9.3148193359375	-0.112637475132942	0.242939621210098	0.0853483080863953
-6.22940111160278	-8.93654251098633	-9.30406379699707	-0.112551063299179	0.243000328540802	0.0852790772914886
-6.23236036300659	-8.94855308532715	-9.31566905975342	-0.112510740756989	0.243252769112587	0.0851965919137001
-6.2315845489502	-8.94359016418457	-9.33651828765869	-0.112392857670784	0.24313448369503	0.0849561840295792
-6.23457813262939	-8.93652439117432	-9.33754062652588	-0.112040191888809	0.243162661790848	0.0847852006554604
-6.23876428604126	-8.95097732543945	-9.33687877655029	-0.112039782106876	0.243475422263145	0.0848488286137581
-6.24544048309326	-8.95715045928955	-9.35893440246582	-0.111867308616638	0.243490010499954	0.084618866443634
-6.24527788162231	-8.9524974822998	-9.36638641357422	-0.111614346504211	0.243439063429832	0.0843832865357399
-6.25002241134644	-8.95795249938965	-9.35861492156982	-0.111387260258198	0.243658766150475	0.0844336673617363
-6.25467300415039	-8.97303485870361	-9.37959575653076	-0.11122190207243	0.243752598762512	0.0842586383223534
-6.25702953338623	-8.9710111618042	-9.39811706542969	-0.110900655388832	0.243848666548729	0.0840298980474472
-6.26885747909546	-8.97885227203369	-9.39000129699707	-0.110737256705761	0.243918508291245	0.0840491279959679
-6.26977968215942	-8.99662685394287	-9.4105806350708	-0.110588446259499	0.244136020541191	0.0839980691671371
-6.27201557159424	-8.99610996246338	-9.43731689453125	-0.110118798911572	0.244125530123711	0.08379927277565
-6.28088855743408	-8.99897384643555	-9.43097972869873	-0.109890632331371	0.244215860962868	0.0837385803461075
-6.29210329055786	-9.01653861999512	-9.44080638885498	-0.109702475368977	0.244525939226151	0.0838051810860634
-6.29201221466064	-9.01732635498047	-9.47974109649658	-0.109368927776814	0.24445253610611	0.0835252180695534
-6.29724407196045	-9.01740074157715	-9.46560668945313	-0.109117969870567	0.244512677192688	0.0834701135754585
-6.30644416809082	-9.02248668670654	-9.46328830718994	-0.108757808804512	0.244742974638939	0.0836533829569817
-6.30453729629517	-9.03238487243652	-9.50463771820068	-0.108525060117245	0.244937479496002	0.0834517925977707
-6.30883550643921	-9.031005859375	-9.50758743286133	-0.108247272670269	0.244838014245033	0.083322212100029
-6.31967544555664	-9.03107452392578	-9.49319076538086	-0.107965894043446	0.244989529252052	0.0834221169352531
-6.32073783874512	-9.04204845428467	-9.51366901397705	-0.107858762145042	0.245274379849434	0.083507277071476
-6.31711006164551	-9.04181003570557	-9.53385734558105	-0.107344299554825	0.245236277580261	0.0833367258310318
-6.32284593582153	-9.03354549407959	-9.53125476837158	-0.107031375169754	0.245206773281097	0.0832929834723473
-6.32923412322998	-9.04115772247314	-9.54023361206055	-0.10687642544508	0.245635911822319	0.0835065022110939
-6.33292770385742	-9.04776191711426	-9.55848407745361	-0.106466524302959	0.245728567242622	0.0834176540374756
-6.32800817489624	-9.04399871826172	-9.5731143951416	-0.106316775083542	0.24556390941143	0.0832461044192314
-6.33891582489014	-9.04085922241211	-9.56022548675537	-0.106038473546505	0.245794340968132	0.0835399851202965
-6.33813142776489	-9.04824924468994	-9.58426666259766	-0.105711415410042	0.246041432023048	0.0835691168904305
-6.33932638168335	-9.04838085174561	-9.61353588104248	-0.10543205589056	0.246123224496841	0.0834270492196083
-6.34830760955811	-9.04059410095215	-9.60141658782959	-0.105171911418438	0.246190786361694	0.0835433453321457
-6.34794282913208	-9.04800128936768	-9.60440540313721	-0.105051025748253	0.246338829398155	0.0836822539567947
-6.34479856491089	-9.05374622344971	-9.62414646148682	-0.104864351451397	0.246417611837387	0.08370690792799
-6.34870147705078	-9.04468631744385	-9.63449096679688	-0.104483656585217	0.246381521224976	0.0836559757590294
-6.34613800048828	-9.04187202453613	-9.62443065643311	-0.104293137788773	0.246576815843582	0.0838286876678467
-6.35050582885742	-9.04968643188477	-9.63843059539795	-0.104150354862213	0.246719568967819	0.0840156301856041
-6.34811305999756	-9.04392051696777	-9.6540641784668	-0.103969804942608	0.246566534042358	0.0839163586497307
-6.34684562683105	-9.03495597839355	-9.63592433929443	-0.103786811232567	0.246648535132408	0.0841320902109146
-6.34931898117065	-9.04023742675781	-9.64381122589111	-0.103612996637821	0.246803969144821	0.0843216255307198
-6.34645223617554	-9.04378128051758	-9.66747665405273	-0.103481650352478	0.24688495695591	0.0842779502272606
-6.34387159347534	-9.03207302093506	-9.66424655914307	-0.103277951478958	0.246796295046806	0.0842975080013275
-6.34982633590698	-9.03099060058594	-9.656569480896	-0.103128924965858	0.246926799416542	0.0844810456037521
-6.34937763214111	-9.0393705368042	-9.67041015625	-0.10307789593935	0.247144043445587	0.0845947489142418
-6.34498071670532	-9.02872943878174	-9.67609405517578	-0.102770403027534	0.24696558713913	0.0845916569232941
-6.34719276428223	-9.02413749694824	-9.67242622375488	-0.102607570588589	0.247152432799339	0.0847409591078758
-6.34910440444946	-9.03411769866943	-9.6763744354248	-0.10262144356966	0.247360214591026	0.084973432123661
-6.34591960906982	-9.0272970199585	-9.69676494598389	-0.102489560842514	0.247081875801086	0.0848426893353462
-6.34521389007568	-9.01655769348145	-9.68637084960938	-0.10237605124712	0.247147485613823	0.0849987640976906
-6.35034465789795	-9.01945114135742	-9.67008972167969	-0.102300025522709	0.247239962220192	0.0852974876761436
-6.34457159042358	-9.02232646942139	-9.6931209564209	-0.1022122874856	0.247342064976692	0.0852559730410576
-6.34093523025513	-9.0137939453125	-9.69938278198242	-0.102086566388607	0.247197955846786	0.0853085890412331
-6.34643459320068	-9.00890445709229	-9.67696571350098	-0.10198924690485	0.247191607952118	0.0855152532458305
-6.34576654434204	-9.01550483703613	-9.67720508575439	-0.102114379405975	0.247354492545128	0.0856420174241066
-6.33553314208984	-9.01395511627197	-9.69199180603027	-0.101989880204201	0.247191578149796	0.085695244371891
-6.33582925796509	-9.00080585479736	-9.68192386627197	-0.101681970059872	0.247074007987976	0.0857735127210617
-6.33972358703613	-9.00350379943848	-9.66259479522705	-0.101781114935875	0.247327759861946	0.0859874412417412
-6.33333110809326	-9.00865077972412	-9.68006134033203	-0.101791776716709	0.247160792350769	0.0860633105039597
-6.32938718795776	-8.99914073944092	-9.67730331420898	-0.101692177355289	0.246978104114532	0.0859763398766518
-6.32861661911011	-8.99388217926025	-9.64858150482178	-0.101657003164291	0.247078076004982	0.0862809047102928
-6.3250412940979	-8.99533557891846	-9.65704727172852	-0.101647153496742	0.247041970491409	0.0863866731524467
-6.31736421585083	-8.99455738067627	-9.67194175720215	-0.101558707654476	0.247058629989624	0.0862641111016274
-6.3202691078186	-8.98621082305908	-9.64005756378174	-0.101513639092445	0.246938318014145	0.0864019840955734
-6.31687068939209	-8.9908390045166	-9.63592052459717	-0.101570792496204	0.247037172317505	0.0865498185157776
-6.30469226837158	-8.99294757843018	-9.64466953277588	-0.101492509245872	0.246953621506691	0.0865674987435341
-6.30190181732178	-8.98136806488037	-9.6332311630249	-0.101295165717602	0.246695131063461	0.0865010172128677
-6.30437612533569	-8.98319625854492	-9.61349964141846	-0.101331941783428	0.246948689222336	0.086765743792057
-6.30154132843018	-8.98885631561279	-9.62414169311523	-0.101306147873402	0.24697545170784	0.0867754071950912
-6.29083061218262	-8.98295307159424	-9.62799739837646	-0.101238518953323	0.24668462574482	0.0865501463413239
-6.29102849960327	-8.9802885055542	-9.59874820709229	-0.101299427449703	0.246627554297447	0.0866721197962761
-6.29300117492676	-8.98287677764893	-9.58932971954346	-0.101206228137016	0.246786415576935	0.0868306756019592
-6.2847261428833	-8.98665332794189	-9.61349391937256	-0.101109676063061	0.246775075793266	0.0866045504808426
-6.28248023986816	-8.98304271697998	-9.60373687744141	-0.101069897413254	0.246673718094826	0.0864839032292366
-6.28686666488647	-8.97951602935791	-9.57719230651855	-0.100984007120132	0.246605008840561	0.0865669250488281
-6.28484773635864	-8.98642921447754	-9.57933044433594	-0.101112373173237	0.246764868497849	0.0865514129400253
-6.27521228790283	-8.99447059631348	-9.58322620391846	-0.101036317646503	0.246716782450676	0.0863974392414093
-6.27362871170044	-8.98514366149902	-9.58078002929688	-0.100862771272659	0.24641278386116	0.0862724483013153
-6.2700138092041	-8.98673057556152	-9.55139541625977	-0.100957445800304	0.246589586138725	0.0862565636634827
-6.27018594741821	-8.99949550628662	-9.55823135375977	-0.100923515856266	0.246641471982002	0.0862709507346153
-6.2672266960144	-9.00170993804932	-9.56443405151367	-0.100890696048737	0.246342435479164	0.0859978124499321
-6.26019859313965	-8.99225807189941	-9.53959846496582	-0.100982837378979	0.246304258704185	0.0859955027699471
-6.26237630844116	-9.00076866149902	-9.52524089813232	-0.100954696536064	0.246274158358574	0.0860636010766029
-6.25681924819946	-9.00683307647705	-9.54307842254639	-0.100994579493999	0.246226727962494	0.0857849642634392
-6.25485849380493	-8.99732494354248	-9.52853679656982	-0.100989177823067	0.246026590466499	0.0856264978647232
-6.25614929199219	-8.99999904632568	-9.50957775115967	-0.101071044802666	0.246073246002197	0.0856144800782204
-6.25715017318726	-9.01126956939697	-9.51797485351563	-0.101184770464897	0.246098533272743	0.0854930058121681
-6.25439596176147	-8.99871730804443	-9.51981830596924	-0.101199090480804	0.245814472436905	0.085286483168602
-6.25240182876587	-8.99429702758789	-9.50835418701172	-0.101115122437477	0.245733022689819	0.0851962491869926
-6.26159858703613	-9.0025634765625	-9.4965124130249	-0.101340346038342	0.245898500084877	0.0852015838027
-6.26236486434937	-9.0009880065918	-9.50867366790771	-0.101385891437531	0.245752677321434	0.0850610956549644
-6.2546215057373	-8.99453258514404	-9.50946998596191	-0.101479701697826	0.245526656508446	0.0847419276833534
-6.26033973693848	-8.99340629577637	-9.48925685882568	-0.101522386074066	0.245578333735466	0.0849101096391678
-6.26221227645874	-8.99418354034424	-9.49381637573242	-0.101648256182671	0.245516687631607	0.0847483351826668
-6.25646734237671	-8.99146747589111	-9.50663089752197	-0.101697497069836	0.245391204953194	0.0845087990164757
-6.25785112380981	-8.98510646820068	-9.48642539978027	-0.101793296635151	0.245283588767052	0.08443982899189
-6.26384449005127	-8.9899435043335	-9.46979427337646	-0.101990677416325	0.245261654257774	0.084467776119709
-6.25978994369507	-8.99696731567383	-9.48435497283936	-0.102286875247955	0.245203033089638	0.0843816921114922
-6.25826072692871	-8.98635005950928	-9.48691463470459	-0.102164380252361	0.244859620928764	0.0841745659708977
-6.2614917755127	-8.98216152191162	-9.46569538116455	-0.102284133434296	0.244885385036469	0.0841431468725204
-6.26702356338501	-8.99222755432129	-9.45985984802246	-0.102593012154102	0.245030716061592	0.0842671021819115
-6.26328420639038	-8.9885311126709	-9.47249984741211	-0.102616466581821	0.244745641946793	0.0840295180678368
-6.26578283309937	-8.98251342773438	-9.46541976928711	-0.102743364870548	0.244501724839211	0.0838816687464714
-6.27332830429077	-8.98221206665039	-9.4433650970459	-0.102877780795097	0.244512394070625	0.0840630382299423
-6.26814126968384	-8.98700618743896	-9.46834564208984	-0.103021860122681	0.244475692510605	0.0840024575591087
-6.26851606369019	-8.98598098754883	-9.46942329406738	-0.103046327829361	0.244301900267601	0.0838430225849152
-6.27788543701172	-8.98334693908691	-9.43678665161133	-0.103228747844696	0.244273543357849	0.0839198678731918
-6.27431583404541	-8.99180316925049	-9.4499683380127	-0.103474497795105	0.244264528155327	0.0839104130864143
-6.27459239959717	-8.98922348022461	-9.45797348022461	-0.103342466056347	0.243959158658981	0.0838361456990242
-6.27784442901611	-8.97987461090088	-9.44376754760742	-0.103423945605755	0.243860945105553	0.0837891697883606
-6.28029155731201	-8.98811531066895	-9.42936420440674	-0.103623822331429	0.244114592671394	0.084037147462368
-6.27786064147949	-8.99250316619873	-9.43994808197021	-0.103558972477913	0.243908762931824	0.0839976668357849
-6.27754592895508	-8.98881530761719	-9.43442249298096	-0.103724092245102	0.243720635771751	0.0839362367987633
-6.28208255767822	-8.98184967041016	-9.41080570220947	-0.103712469339371	0.243664056062698	0.0842380300164223
-6.27907276153564	-8.98902034759521	-9.41555976867676	-0.103639364242554	0.243669077754021	0.084351658821106
-6.27267789840698	-8.99005126953125	-9.42139625549316	-0.103739328682423	0.24362388253212	0.0842988640069962
-6.27556371688843	-8.98222351074219	-9.39454174041748	-0.103712059557438	0.243531212210655	0.084497258067131
-6.27445793151855	-8.98823738098145	-9.37681484222412	-0.1037572696805	0.24362225830555	0.084697313606739
-6.26769733428955	-8.99564361572266	-9.38685417175293	-0.103795945644379	0.243529364466667	0.0848379358649254
-6.27068328857422	-8.98574161529541	-9.38518047332764	-0.103592231869698	0.243334278464317	0.0849115774035454
-6.26227903366089	-8.98402690887451	-9.36116313934326	-0.103540584445	0.243382826447487	0.0851009637117386
-6.26305198669434	-8.99366092681885	-9.35556602478027	-0.103467129170895	0.243508756160736	0.0853569135069847
-6.2620210647583	-8.98956871032715	-9.36608600616455	-0.103413991630077	0.243365257978439	0.0852834582328796
-6.25340127944946	-8.98653697967529	-9.3363676071167	-0.103289306163788	0.243318110704422	0.0856680944561958
-6.25482177734375	-8.99334907531738	-9.33769798278809	-0.103148736059666	0.243521422147751	0.0859276056289673
-6.24896955490112	-8.99759101867676	-9.34912586212158	-0.103006429970264	0.243517875671387	0.0859599709510803
-6.2490611076355	-8.99356555938721	-9.32152843475342	-0.102769590914249	0.243462964892387	0.0861842185258865
-6.2494010925293	-9.00264453887939	-9.31692314147949	-0.102687120437622	0.243646696209908	0.0865141674876213
-6.24006652832031	-9.01331329345703	-9.32670116424561	-0.102590546011925	0.243788838386536	0.0867321193218231
-6.23670196533203	-9.00271034240723	-9.31808185577393	-0.102154530584812	0.243599370121956	0.0867837816476822
-6.2353720664978	-9.0053539276123	-9.30905532836914	-0.101908229291439	0.24395863711834	0.0870811641216278
-6.2392897605896	-9.02212142944336	-9.30462265014648	-0.101732231676579	0.244141548871994	0.0873595178127289
-6.22969341278076	-9.02168083190918	-9.31702613830566	-0.101471036672592	0.24401368200779	0.0873320177197456
-6.22489404678345	-9.02453708648682	-9.3017406463623	-0.101189345121384	0.2441216558218	0.0875985771417618
-6.23074626922607	-9.03207778930664	-9.28756809234619	-0.100920014083385	0.244426116347313	0.0879506692290306
-6.22116231918335	-9.04740142822266	-9.31063938140869	-0.100684449076653	0.244491264224052	0.0880215167999268
-6.21379566192627	-9.04588603973389	-9.31324768066406	-0.100283868610859	0.244577795267105	0.0880117490887642
-6.2201714515686	-9.05090522766113	-9.2937707901001	-0.099984735250473	0.24468220770359	0.0882368683815002
-6.21893835067749	-9.06800842285156	-9.29778957366943	-0.0998667925596237	0.245060175657272	0.0884145945310593
-6.21083784103394	-9.07298469543457	-9.31855964660645	-0.0994546636939049	0.245094075798988	0.0885287299752235
-6.21152353286743	-9.07013607025146	-9.30585384368896	-0.0990033224225044	0.245182454586029	0.0885812193155289
-6.21390056610107	-9.08691596984863	-9.29250144958496	-0.0988302081823349	0.245563969016075	0.0887954905629158
-6.21595335006714	-9.09568023681641	-9.31154823303223	-0.0984222814440727	0.245652332901955	0.0889106243848801
-6.21340656280518	-9.09530830383301	-9.32095241546631	-0.0980648025870323	0.245643481612206	0.088855966925621
-6.21667337417603	-9.10311698913574	-9.29634857177734	-0.097768746316433	0.245922207832336	0.0890436246991158
-6.21512842178345	-9.11404991149902	-9.31056499481201	-0.0974202752113342	0.246077463030815	0.089217521250248
-6.21344566345215	-9.12241840362549	-9.33745288848877	-0.0970633625984192	0.246283918619156	0.0890469625592232
-6.22259902954102	-9.12665367126465	-9.31463813781738	-0.0967875272035599	0.246467217803001	0.0891576409339905
-6.22407722473145	-9.13861656188965	-9.32356929779053	-0.0966026484966278	0.246674299240112	0.0892840996384621
-6.22113990783691	-9.15198135375977	-9.34222316741943	-0.0963116213679314	0.246795609593391	0.0892786532640457
-6.22218418121338	-9.14581966400146	-9.34465789794922	-0.0957984551787376	0.246642097830772	0.0891503617167473
-6.22641038894653	-9.15439510345459	-9.32642364501953	-0.0957195088267326	0.246957167983055	0.089372344315052
-6.22686243057251	-9.16839694976807	-9.34035301208496	-0.0954639464616776	0.247157752513885	0.0894685164093971
-6.22539567947388	-9.16946220397949	-9.34592628479004	-0.0952413529157639	0.246968567371368	0.0893003568053246
-6.23407363891602	-9.1704044342041	-9.32685279846191	-0.0951166078448296	0.247097998857498	0.0896252989768982
-6.23631143569946	-9.17722415924072	-9.33688831329346	-0.0948729291558266	0.247247666120529	0.0896657332777977
-6.23474502563477	-9.18092632293701	-9.35795307159424	-0.0946752279996872	0.247287169098854	0.0895129889249802
-6.24267768859863	-9.17861747741699	-9.34406471252441	-0.0945212244987488	0.247222810983658	0.0895577445626259
-6.25024509429932	-9.18381500244141	-9.32890224456787	-0.0944884046912193	0.247366264462471	0.0897215902805328
-6.24931859970093	-9.19002151489258	-9.3453426361084	-0.0944042801856995	0.247464939951897	0.0897140949964523
-6.2545599937439	-9.19192028045654	-9.35960292816162	-0.0942525193095207	0.247291937470436	0.0896476060152054
-6.25649833679199	-9.18582725524902	-9.35560512542725	-0.0940470099449158	0.247196942567825	0.0896422266960144
-6.26028537750244	-9.18740844726563	-9.34832572937012	-0.0940427631139755	0.247397035360336	0.0897270366549492
-6.26864433288574	-9.19772624969482	-9.35258197784424	-0.093969963490963	0.247516363859177	0.0898812860250473
-6.26911163330078	-9.19612884521484	-9.36542510986328	-0.0938897505402565	0.247330144047737	0.0898052603006363
-6.26930522918701	-9.19241428375244	-9.35386180877686	-0.093938946723938	0.247254624962807	0.0898398905992508
-6.27210760116577	-9.19122505187988	-9.33974266052246	-0.0938051491975784	0.247300341725349	0.0900802239775658
-6.27293348312378	-9.20253944396973	-9.35342025756836	-0.0937076658010483	0.24736262857914	0.0901531353592873
-6.27257680892944	-9.20277500152588	-9.36655712127686	-0.093717947602272	0.247295871376991	0.0900874212384224
-6.27302837371826	-9.19600296020508	-9.34715747833252	-0.0936037451028824	0.247246816754341	0.0902088657021523
-6.27666902542114	-9.19835376739502	-9.333420753479	-0.0935231298208237	0.247330412268639	0.0903829634189606
-6.27519130706787	-9.21170425415039	-9.34399032592773	-0.0936572253704071	0.247445970773697	0.0905469879508018
-6.27609729766846	-9.20929050445557	-9.34346580505371	-0.0935602560639381	0.24731856584549	0.0905619859695435
-6.27535915374756	-9.19786548614502	-9.34364795684814	-0.093316450715065	0.247113049030304	0.0906132012605667
-6.27603769302368	-9.20441246032715	-9.32680130004883	-0.0934193879365921	0.247359484434128	0.0908729210495949
-6.28110122680664	-9.21393585205078	-9.3342456817627	-0.0934222340583801	0.247399926185608	0.0910523310303688
-6.27424573898315	-9.20493030548096	-9.34651851654053	-0.0933359861373901	0.247240990400314	0.0909340605139732
-6.26883363723755	-9.19975566864014	-9.33128261566162	-0.0932974368333817	0.247288435697556	0.0911218523979187
-6.27573537826538	-9.20609855651855	-9.31709575653076	-0.0931935459375381	0.247357025742531	0.0914125815033913
-6.27376270294189	-9.2098445892334	-9.33513069152832	-0.0931022316217422	0.247400730848312	0.0913867056369781
-6.27079200744629	-9.20358657836914	-9.33984279632568	-0.0929595679044724	0.247433513402939	0.0914270207285881
-6.27512407302856	-9.20002365112305	-9.3209342956543	-0.0928627923130989	0.247377052903175	0.0917373597621918
-6.27527236938477	-9.21115970611572	-9.31372928619385	-0.092963382601738	0.247572496533394	0.0919396132230759
-6.26784896850586	-9.21292209625244	-9.33296394348145	-0.0928445011377335	0.247639566659927	0.0920847505331039
-6.26481866836548	-9.20087814331055	-9.33294296264648	-0.0924125090241432	0.247434854507446	0.0921177938580513
-6.26751232147217	-9.20193290710449	-9.31751346588135	-0.0923838242888451	0.247706174850464	0.0924149379134178
-6.27002477645874	-9.21222114562988	-9.31209850311279	-0.0922649577260017	0.247928097844124	0.0926859751343727
-6.26284599304199	-9.20501518249512	-9.33200263977051	-0.0920051410794258	0.24783843755722	0.0927116349339485
-6.25730848312378	-9.2047061920166	-9.32251644134521	-0.0919026210904121	0.247866615653038	0.0927302911877632
-6.25752973556519	-9.20443248748779	-9.3005895614624	-0.091640405356884	0.247990742325783	0.0931467786431313
-6.2519326210022	-9.20693778991699	-9.30858039855957	-0.0914161950349808	0.248151153326035	0.0932432860136032
-6.24369668960571	-9.20973682403564	-9.33438205718994	-0.09113709628582	0.248260259628296	0.0931991711258888
-6.24577808380127	-9.20751953125	-9.31966686248779	-0.0908612534403801	0.248288005590439	0.0933531224727631
-6.24583292007446	-9.20805931091309	-9.30761051177979	-0.0906962603330612	0.248499169945717	0.0936573594808578
-6.23810911178589	-9.21790599822998	-9.31838798522949	-0.0905165150761604	0.248755007982254	0.0937986075878143
-6.23242473602295	-9.21930694580078	-9.33849048614502	-0.0901045799255371	0.248625531792641	0.0938087999820709
-6.23004961013794	-9.20853042602539	-9.32473754882813	-0.0898005589842796	0.2487463504076	0.0938826948404312
-6.23000812530518	-9.21580410003662	-9.32013320922852	-0.0896491408348084	0.249056547880173	0.0940996780991554
-6.22958040237427	-9.22445774078369	-9.32421493530273	-0.0893315896391869	0.249379441142082	0.0943117886781693
-6.22357892990112	-9.2256031036377	-9.3414831161499	-0.0889685675501823	0.249281406402588	0.0941613763570786
-6.22416877746582	-9.22190570831299	-9.32825183868408	-0.0887374728918076	0.249363049864769	0.0943270772695541
-6.22213459014893	-9.22803974151611	-9.31720542907715	-0.0884092971682549	0.249580755829811	0.0945642739534378
-6.22062540054321	-9.23993301391602	-9.34532165527344	-0.0881374329328537	0.249733045697212	0.0945080667734146
-6.22109699249268	-9.24042224884033	-9.34340000152588	-0.0878573507070541	0.249855056405067	0.0944950357079506
-6.22566413879395	-9.2369327545166	-9.32279586791992	-0.0875712037086487	0.250038683414459	0.0947159975767136
-6.22184610366821	-9.24826335906982	-9.3342924118042	-0.0872998759150505	0.250209152698517	0.0948047637939453
-6.22103118896484	-9.25292682647705	-9.35256671905518	-0.0870179012417793	0.250321835279465	0.0948540419340134
-6.22478485107422	-9.24321460723877	-9.34840393066406	-0.0865938141942024	0.250229597091675	0.0948209762573242
-6.22318744659424	-9.24888134002686	-9.33411407470703	-0.0864656865596771	0.250536412000656	0.0949349775910378
-6.22912502288818	-9.25943660736084	-9.3448371887207	-0.0861766487360001	0.250746995210648	0.0950410515069962
-6.22536706924438	-9.26006698608398	-9.36363792419434	-0.0860048681497574	0.250642448663712	0.0948862284421921
-6.22045993804932	-9.25178718566895	-9.34401416778564	-0.0857521370053291	0.250629365444183	0.0948422104120255
-6.22314834594727	-9.25149726867676	-9.33697891235352	-0.0855093076825142	0.250811994075775	0.0949360206723213
-6.2211799621582	-9.26160526275635	-9.35614585876465	-0.0853021517395973	0.251035273075104	0.0948259234428406
-6.21797704696655	-9.25741767883301	-9.36373996734619	-0.0851262956857681	0.251004159450531	0.0946186631917953
-6.22008419036865	-9.25183486938477	-9.343918800354	-0.0848483592271805	0.251031339168549	0.094630055129528
-6.22415685653687	-9.25634479522705	-9.33888053894043	-0.0848240181803703	0.251223623752594	0.0946043133735657
-6.21987771987915	-9.26652240753174	-9.35078048706055	-0.0848065242171288	0.251376867294312	0.0945629924535751
-6.21507692337036	-9.26272678375244	-9.3579740524292	-0.084614209830761	0.251225084066391	0.0943746641278267
-6.21797704696655	-9.24889469146729	-9.35417747497559	-0.0843242183327675	0.251096278429031	0.0941981449723244
-6.22277784347534	-9.2558422088623	-9.34285163879395	-0.0843309238553047	0.251386225223541	0.0943322628736496
-6.22511434555054	-9.26246452331543	-9.34323406219482	-0.0844029635190964	0.251464128494263	0.0943595767021179
-6.22393941879272	-9.25629138946533	-9.35379791259766	-0.0842812582850456	0.251296848058701	0.0941624119877815
-6.22171926498413	-9.24637222290039	-9.36166095733643	-0.0842398703098297	0.251174777746201	0.0940737426280975
-6.23030471801758	-9.2443962097168	-9.34078121185303	-0.0843172073364258	0.251321464776993	0.094204306602478
-6.23226070404053	-9.24729824066162	-9.343825340271	-0.084287241101265	0.251363337039948	0.0941168963909149
-6.22768354415894	-9.24380493164063	-9.36894702911377	-0.084228552877903	0.25131493806839	0.093850314617157
-6.23120641708374	-9.23413372039795	-9.36053657531738	-0.0842869281768799	0.251243978738785	0.0938001722097397
-6.24174547195435	-9.2348165512085	-9.34908580780029	-0.0844111293554306	0.25129908323288	0.0938416421413422
-6.24345302581787	-9.23768138885498	-9.35464096069336	-0.0844299122691154	0.251362025737762	0.0937649607658386
-6.23729419708252	-9.23747730255127	-9.36811351776123	-0.0844524800777435	0.25124454498291	0.0936725735664368
-6.23926973342896	-9.22588634490967	-9.3702974319458	-0.0843054875731468	0.251085788011551	0.093560978770256
-6.24041748046875	-9.22373485565186	-9.35201644897461	-0.084404356777668	0.251226663589478	0.0935662165284157
-6.24343252182007	-9.22979164123535	-9.35489082336426	-0.084435798227787	0.251309096813202	0.0936825424432755
-6.24145412445068	-9.23177146911621	-9.36710739135742	-0.0844298526644707	0.251260012388229	0.0934989601373672
-6.2365779876709	-9.21916007995605	-9.37491989135742	-0.0843537226319313	0.251112639904022	0.0933739542961121
-6.23773527145386	-9.21107482910156	-9.35399723052979	-0.0842850133776665	0.251195520162582	0.0934756696224213
-6.23765182495117	-9.20750904083252	-9.34636402130127	-0.0843320563435555	0.251212418079376	0.0936069712042809
-6.23611497879028	-9.20884227752686	-9.35626125335693	-0.084239549934864	0.25126251578331	0.0936168432235718
-6.23096609115601	-9.20783996582031	-9.37592601776123	-0.0841246545314789	0.251285225152969	0.0934371203184128
-6.2317681312561	-9.20159912109375	-9.37512493133545	-0.0840361565351486	0.251321405172348	0.0933574736118317
-6.23442554473877	-9.1934871673584	-9.35447692871094	-0.0839054957032204	0.251372635364532	0.093440979719162
-6.2348051071167	-9.19728565216064	-9.35043334960938	-0.0838264152407646	0.251598715782166	0.0935575217008591
-6.22632265090942	-9.20380115509033	-9.37130641937256	-0.0837515667080879	0.251790910959244	0.0934871286153793
-6.22250461578369	-9.19587993621826	-9.38172912597656	-0.0834387168288231	0.251737713813782	0.0933992564678192
-6.22231435775757	-9.19135189056396	-9.37439250946045	-0.0832135751843452	0.251750379800797	0.0933263450860977
-6.22757816314697	-9.19714641571045	-9.3722095489502	-0.0831068679690361	0.252145111560822	0.0935775637626648
-6.22562885284424	-9.2048978805542	-9.38745021820068	-0.0828374102711678	0.252389997243881	0.0935992375016212
-6.22368192672729	-9.20170783996582	-9.40589618682861	-0.0826258286833763	0.252309024333954	0.0934453532099724
-6.22442960739136	-9.20116424560547	-9.3904447555542	-0.0824487283825874	0.252399235963821	0.0935889407992363
-6.2253589630127	-9.20226192474365	-9.39164352416992	-0.0821440443396568	0.252692431211472	0.0937991067767143
-6.22159862518311	-9.20902347564697	-9.41738891601563	-0.0818766877055168	0.252904027700424	0.093669593334198
-6.21828746795654	-9.2099494934082	-9.41923999786377	-0.0815917998552322	0.253005027770996	0.0935925021767616
-6.2248969078064	-9.20888614654541	-9.40506172180176	-0.0813021436333656	0.253089934587479	0.0937665775418282
-6.22885370254517	-9.2186803817749	-9.40646076202393	-0.0811143666505814	0.253424465656281	0.0939145684242249
-6.22447633743286	-9.22691631317139	-9.42924499511719	-0.0808783322572708	0.253548175096512	0.0939058437943459
-6.22779178619385	-9.22375679016113	-9.44105625152588	-0.0803771242499352	0.253477931022644	0.0938913077116013
-6.22491359710693	-9.22145462036133	-9.4318323135376	-0.0801524668931961	0.253512054681778	0.0939524173736572
-6.23079967498779	-9.227126121521	-9.42886734008789	-0.0798142850399017	0.25398975610733	0.0941170528531075
-6.23456764221191	-9.23397541046143	-9.4420166015625	-0.0795480906963348	0.254133403301239	0.0942339971661568
-6.23584032058716	-9.23488712310791	-9.4614429473877	-0.0791893973946571	0.254080146551132	0.0941531658172607
-6.23539686203003	-9.23188972473145	-9.4613151550293	-0.0789425820112228	0.254189014434814	0.0941146314144135
-6.24120998382568	-9.23380565643311	-9.44138813018799	-0.0786521956324577	0.254461765289307	0.0943769738078117
-6.24767351150513	-9.24471950531006	-9.45868015289307	-0.0782266929745674	0.254541128873825	0.0944614410400391
-6.24726629257202	-9.24965858459473	-9.47909450531006	-0.0779228582978249	0.254673719406128	0.0943450182676315
-6.25178241729736	-9.23856830596924	-9.47470951080322	-0.0775953456759453	0.254767507314682	0.0944047048687935
-6.25622367858887	-9.24370861053467	-9.45498561859131	-0.0772934779524803	0.254987090826035	0.0944912806153297
-6.25900888442993	-9.25743961334229	-9.4790153503418	-0.0770203471183777	0.255201995372772	0.0945403128862381
-6.25786733627319	-9.26525115966797	-9.49645233154297	-0.0767683908343315	0.255308508872986	0.0945127978920937
-6.26561450958252	-9.25973892211914	-9.50243949890137	-0.0763440355658531	0.255233854055405	0.0944696590304375
-6.26737976074219	-9.25502872467041	-9.49668216705322	-0.0759344324469566	0.25533002614975	0.0944269895553589
-6.2734203338623	-9.2637357711792	-9.49609184265137	-0.0758039504289627	0.255683213472366	0.0945763438940048
-6.2816424369812	-9.2729606628418	-9.50101566314697	-0.0755581259727478	0.255829393863678	0.0946717485785484
-6.28064727783203	-9.27328014373779	-9.5205249786377	-0.0752801150083542	0.255769044160843	0.0945032462477684
-6.2805495262146	-9.26890659332275	-9.52042388916016	-0.0749306529760361	0.255741894245148	0.0943789556622505
-6.27890777587891	-9.27383804321289	-9.50589847564697	-0.0746326372027397	0.255880415439606	0.0944921672344208
-6.28423833847046	-9.28343105316162	-9.49850082397461	-0.0743904262781143	0.255995035171509	0.0945472344756126
-6.28436422348022	-9.29379844665527	-9.51612091064453	-0.0741254314780235	0.256079107522964	0.0943378433585167
-6.27804470062256	-9.30228614807129	-9.53676128387451	-0.0738622844219208	0.256092101335526	0.0940444245934486
-6.28332090377808	-9.29807281494141	-9.50907230377197	-0.0735697969794273	0.256126523017883	0.093970961868763
-6.28564453125	-9.30317211151123	-9.50464630126953	-0.0733901634812355	0.256206929683685	0.0939315631985664
-6.28315830230713	-9.3160400390625	-9.51108074188232	-0.0732773989439011	0.256369829177856	0.0938193202018738
-6.27644300460815	-9.31619358062744	-9.52133560180664	-0.0729250907897949	0.256303787231445	0.0936420634388924
-6.27617263793945	-9.30946350097656	-9.5202579498291	-0.0724805295467377	0.256161510944366	0.093390628695488
-6.28106021881104	-9.3162260055542	-9.49932289123535	-0.0724072754383087	0.256370902061462	0.0934048295021057
-6.28120470046997	-9.32414150238037	-9.50415229797363	-0.07216876745224	0.256570816040039	0.0933284088969231
-6.27398252487183	-9.31671905517578	-9.52284049987793	-0.0718089193105698	0.256429374217987	0.0930385440587997
-6.2689790725708	-9.31141185760498	-9.51469230651855	-0.0715939402580261	0.256322085857391	0.0928339585661888
-6.27258968353271	-9.31437397003174	-9.49518299102783	-0.0714394599199295	0.256532967090607	0.0928598940372467
-6.27301740646362	-9.31730556488037	-9.50183296203613	-0.0711967498064041	0.256574869155884	0.0927896499633789
-6.26641893386841	-9.32076740264893	-9.52754974365234	-0.0709037110209465	0.25662899017334	0.0924609154462814
-6.27230787277222	-9.31766223907471	-9.51362037658691	-0.0706534385681152	0.256597310304642	0.0922929495573044
-6.27769756317139	-9.31769943237305	-9.49658489227295	-0.0705646649003029	0.256736785173416	0.0922081246972084
-6.27244567871094	-9.32576942443848	-9.50691795349121	-0.0704910084605217	0.256932824850082	0.0921251699328423
-6.26879024505615	-9.32590770721436	-9.53007888793945	-0.0702135190367699	0.256795912981033	0.0918172597885132
-6.27176904678345	-9.32079124450684	-9.52486133575439	-0.0699624195694923	0.256693214178085	0.0915977582335472
-6.27769374847412	-9.3268461227417	-9.51505470275879	-0.0699581354856491	0.256903052330017	0.0915632322430611
-6.2830605506897	-9.33668231964111	-9.52414608001709	-0.0698030665516853	0.257047206163406	0.0915355607867241
-6.28420639038086	-9.33983325958252	-9.54074764251709	-0.0696380436420441	0.256928831338882	0.0911681354045868
-6.28812646865845	-9.33390140533447	-9.53911972045898	-0.0696598365902901	0.256886065006256	0.0909604877233505
-6.29376697540283	-9.33800792694092	-9.52798843383789	-0.0695424675941467	0.256974041461945	0.0910832583904266
-6.29602289199829	-9.34964561462402	-9.55416870117188	-0.0694696977734566	0.25710853934288	0.0908637866377831
-6.30151462554932	-9.34691047668457	-9.56736373901367	-0.0693952366709709	0.257045865058899	0.09061598777771
-6.30962085723877	-9.34234809875488	-9.55113220214844	-0.0694340318441391	0.256994426250458	0.0905491411685944
-6.31581020355225	-9.34777641296387	-9.55079174041748	-0.0694310218095779	0.257045894861221	0.0904991999268532
-6.31449365615845	-9.35449028015137	-9.57413578033447	-0.0694505944848061	0.257082551717758	0.0903808698058128
-6.32152843475342	-9.34764194488525	-9.5908145904541	-0.0693243369460106	0.256911993026733	0.0901782810688019
-6.32440328598022	-9.33845615386963	-9.57790279388428	-0.0692858994007111	0.256855487823486	0.0900288671255112
-6.32633781433105	-9.33985805511475	-9.57327270507813	-0.0693851187825203	0.256962597370148	0.0900133326649666
-6.33725881576538	-9.34793472290039	-9.58154773712158	-0.0694222003221512	0.257085889577866	0.0899616405367851
-6.34012746810913	-9.34047222137451	-9.6014518737793	-0.069419726729393	0.256909787654877	0.0897155851125717
-6.33812141418457	-9.33350467681885	-9.60137367248535	-0.0695566907525063	0.256740182638168	0.0894865542650223
-6.3414158821106	-9.32375431060791	-9.58163166046143	-0.069589652121067	0.256708145141602	0.0896160155534744
-6.34846258163452	-9.32489395141602	-9.59911346435547	-0.0696243047714233	0.256835579872131	0.0895292013883591
-6.34723091125488	-9.32302188873291	-9.61419010162354	-0.0697315260767937	0.256764799356461	0.0892559364438057
-6.35004472732544	-9.31091022491455	-9.60763645172119	-0.0697522759437561	0.256632715463638	0.0891670286655426
-6.35608530044556	-9.30431747436523	-9.58978939056396	-0.0698874816298485	0.256616801023483	0.0891725420951843
-6.3564977645874	-9.30849361419678	-9.59903240203857	-0.0700291395187378	0.256634712219238	0.0891470462083817
-6.35403251647949	-9.30288505554199	-9.60834312438965	-0.0701433047652245	0.256511121988297	0.0889340788125992
-6.35251426696777	-9.28512668609619	-9.60328388214111	-0.0700196474790573	0.256324768066406	0.0887396484613419
-6.35688829421997	-9.29044628143311	-9.59139442443848	-0.0702213495969772	0.256542891263962	0.0888862088322639
-6.35868406295776	-9.29490566253662	-9.59932231903076	-0.070400670170784	0.256427496671677	0.0886880606412888
-6.35492992401123	-9.27897167205811	-9.60571956634521	-0.0704746022820473	0.256290107965469	0.0884264409542084
-6.3575439453125	-9.27048587799072	-9.58555889129639	-0.0705551430583	0.256304770708084	0.088499628007412
-6.35867023468018	-9.27616786956787	-9.5974588394165	-0.0707024484872818	0.256340712308884	0.0883648917078972
-6.35120248794556	-9.26875686645508	-9.610671043396	-0.0706909373402596	0.256280303001404	0.0880995914340019
-6.3597936630249	-9.25766468048096	-9.59124755859375	-0.070748545229435	0.256243914365768	0.0880898833274841
-6.36021041870117	-9.26074504852295	-9.58831977844238	-0.0710019320249558	0.256387919187546	0.0879645571112633
-6.35198402404785	-9.2617015838623	-9.59670925140381	-0.0710690021514893	0.256279200315475	0.0878031924366951
-6.35208749771118	-9.25069522857666	-9.61286926269531	-0.0709755420684814	0.256169319152832	0.0876062214374542
-6.35254383087158	-9.24382209777832	-9.59045505523682	-0.0710429251194	0.256156593561172	0.0874424204230309
-6.35253620147705	-9.25230693817139	-9.58495235443115	-0.071243092417717	0.256338596343994	0.0874526873230934
-6.35099411010742	-9.25032329559326	-9.60616397857666	-0.0712880343198776	0.256262928247452	0.0872824564576149
-6.34585905075073	-9.24278259277344	-9.59502410888672	-0.0713053271174431	0.256099760532379	0.0869555845856667
-6.34673833847046	-9.23777866363525	-9.56695556640625	-0.0713329687714577	0.256151169538498	0.0870232954621315
-6.34550714492798	-9.24020290374756	-9.57234477996826	-0.0714142695069313	0.256127059459686	0.0869184881448746
-6.33807945251465	-9.23989391326904	-9.59288787841797	-0.0714451670646667	0.256152749061584	0.0866357460618019
-6.33823585510254	-9.23349380493164	-9.56704711914063	-0.0715545490384102	0.256067603826523	0.0864527896046638
-6.33779287338257	-9.23534870147705	-9.55175304412842	-0.0717424303293228	0.256061106920242	0.0863866209983826
-6.3314414024353	-9.24313259124756	-9.56442070007324	-0.0718743950128555	0.256094813346863	0.0862161442637444
-6.3277416229248	-9.23376369476318	-9.56762790679932	-0.0717623680830002	0.255930632352829	0.0858092829585075
-6.32166051864624	-9.23141479492188	-9.5490608215332	-0.0719029605388641	0.25586599111557	0.085613913834095
-6.32439804077148	-9.23810291290283	-9.54164600372314	-0.0721321403980255	0.256069093942642	0.0855871811509132
-6.32012033462524	-9.23875713348389	-9.55113792419434	-0.0721519142389297	0.256028652191162	0.0852127373218536
-6.3167667388916	-9.23254013061523	-9.55530452728271	-0.0723453909158707	0.255723267793655	0.0848270803689957
-6.31746912002563	-9.23105335235596	-9.53815269470215	-0.0725416019558907	0.25578698515892	0.0848954021930695
-6.31759595870972	-9.23656558990479	-9.54677391052246	-0.0726618245244026	0.255847930908203	0.084675095975399
-6.31608200073242	-9.2310905456543	-9.56334495544434	-0.0727770552039146	0.255695939064026	0.0842926129698753
-6.32554054260254	-9.22580909729004	-9.53815364837646	-0.0729666128754616	0.255634039640427	0.0842693671584129
-6.31984901428223	-9.22761726379395	-9.54000854492188	-0.0732884332537651	0.255696266889572	0.0841332376003265
-6.32352542877197	-9.22848510742188	-9.55628108978271	-0.0733489170670509	0.255459636449814	0.0838929787278175
-6.32394552230835	-9.21487617492676	-9.54658222198486	-0.0735093429684639	0.255284577608109	0.0837099254131317
-6.32773685455322	-9.21886539459229	-9.53541946411133	-0.0738290175795555	0.255401581525803	0.0837474539875984
-6.33058595657349	-9.2181568145752	-9.54326629638672	-0.0740252137184143	0.255220890045166	0.0835014060139656
-6.32843589782715	-9.20660972595215	-9.53687763214111	-0.0743220522999763	0.254928767681122	0.0833326950669289
-6.3323392868042	-9.19966220855713	-9.51726627349854	-0.074489451944828	0.254900544881821	0.0833905041217804
-6.33451652526855	-9.20079803466797	-9.53491401672363	-0.0746632069349289	0.254849821329117	0.0831539630889893
-6.33703756332397	-9.18738269805908	-9.53110408782959	-0.0748478621244431	0.254691779613495	0.0830084457993507
-6.34351444244385	-9.18086051940918	-9.5237340927124	-0.0750892981886864	0.254564076662064	0.082959771156311
-6.34309959411621	-9.18888473510742	-9.53201484680176	-0.0753806158900261	0.254555463790894	0.0828736796975136
-6.34494638442993	-9.17301368713379	-9.53523731231689	-0.0754297450184822	0.254213809967041	0.0825706869363785
-6.34540224075317	-9.16802215576172	-9.5289888381958	-0.0755437910556793	0.25422739982605	0.0824196338653564
-6.35638666152954	-9.17483615875244	-9.5347146987915	-0.0758731067180634	0.254361689090729	0.0823389068245888
-6.35758972167969	-9.1643590927124	-9.54965782165527	-0.0760076195001602	0.254062205553055	0.0819377675652504
-6.35816478729248	-9.15749359130859	-9.53866672515869	-0.0761410519480705	0.254001259803772	0.0818387120962143
-6.36557579040527	-9.16158866882324	-9.53610801696777	-0.0762699916958809	0.253976136445999	0.0817793682217598
-6.36741971969604	-9.15973663330078	-9.56900978088379	-0.0763795673847198	0.253944724798203	0.0814083963632584
-6.37532711029053	-9.15230369567871	-9.5568904876709	-0.0764544010162354	0.253860145807266	0.0813255533576012
-6.38415384292603	-9.16256713867188	-9.56287860870361	-0.0767721608281136	0.253848761320114	0.0812127888202667
-6.38391065597534	-9.16396331787109	-9.58665561676025	-0.076884537935257	0.253790825605392	0.0809341296553612
-6.39191722869873	-9.15744018554688	-9.58699417114258	-0.0768635272979736	0.253592699766159	0.0807099118828774
-6.40594911575317	-9.16626453399658	-9.58172607421875	-0.0771239921450615	0.253847032785416	0.0806634724140167
-6.40717267990112	-9.16448497772217	-9.60793495178223	-0.0771898180246353	0.25366285443306	0.080400139093399
-6.41042184829712	-9.16289043426514	-9.61228466033936	-0.077366404235363	0.253480613231659	0.0800651609897614
-6.42445087432861	-9.16081237792969	-9.60251808166504	-0.0774953961372375	0.253568589687347	0.0801199227571487
-6.42190980911255	-9.16701507568359	-9.63522624969482	-0.0775376856327057	0.253590166568756	0.0798777565360069
-6.4275074005127	-9.16542816162109	-9.64538860321045	-0.077591560781002	0.253481388092041	0.0795631557703018
-6.44226455688477	-9.16238689422607	-9.6237964630127	-0.0777734592556953	0.253486782312393	0.0794737264513969
-6.4383430480957	-9.16952896118164	-9.64420032501221	-0.0779308527708054	0.253571927547455	0.0794040113687515
-6.43926000595093	-9.16306018829346	-9.65721416473389	-0.0779136791825294	0.253324717283249	0.0790502727031708
-6.44156646728516	-9.15538692474365	-9.65215396881104	-0.0780729725956917	0.253361761569977	0.0789576843380928
-6.45186281204224	-9.16219997406006	-9.65867614746094	-0.0781743824481964	0.25358584523201	0.0789055749773979
-6.45020151138306	-9.15945816040039	-9.67506122589111	-0.0782311335206032	0.253385841846466	0.0785119831562042
-6.45217514038086	-9.1474552154541	-9.6665506362915	-0.0784542933106422	0.253321170806885	0.0784778967499733
-6.45543813705444	-9.15067958831787	-9.68173217773438	-0.0785048827528954	0.253383070230484	0.078358568251133
-6.45443058013916	-9.14627456665039	-9.69582271575928	-0.0786570161581039	0.253364145755768	0.0780146941542625
-6.46251392364502	-9.13544750213623	-9.67850494384766	-0.0787960961461067	0.253371745347977	0.0779714956879616
-6.45828247070313	-9.13917350769043	-9.68880462646484	-0.0790356546640396	0.25346639752388	0.0779345855116844
-6.45523643493652	-9.13648128509521	-9.70447635650635	-0.0791350528597832	0.253318667411804	0.0777449011802673
-6.45623159408569	-9.11836624145508	-9.69827556610107	-0.079166866838932	0.253211438655853	0.0776389241218567
-6.45527696609497	-9.11973762512207	-9.68769645690918	-0.0794017314910889	0.253400325775146	0.0776879191398621
-6.45885181427002	-9.11832141876221	-9.70727157592773	-0.0795534327626228	0.253353834152222	0.077657163143158
-6.45328140258789	-9.10403156280518	-9.70321273803711	-0.079745776951313	0.253105580806732	0.0774769335985184
-6.44991111755371	-9.09635734558105	-9.68639278411865	-0.0798233821988106	0.253107219934464	0.0776741206645966
-6.45278739929199	-9.09466648101807	-9.70634746551514	-0.0800078585743904	0.25313276052475	0.0776624381542206
-6.44964504241943	-9.08428573608398	-9.7138204574585	-0.0800958871841431	0.252974063158035	0.0774755403399467
-6.45098447799683	-9.07077026367188	-9.68138980865479	-0.0802437216043472	0.252858638763428	0.0774952918291092
-6.45119857788086	-9.07548427581787	-9.6857967376709	-0.0803955569863319	0.253060907125473	0.077531673014164
-6.44453382492065	-9.06952953338623	-9.69640922546387	-0.0806184336543083	0.252911597490311	0.0774547532200813
-6.43829441070557	-9.05285453796387	-9.69317722320557	-0.0804536044597626	0.252651542425156	0.0772452801465988
-6.44018220901489	-9.05795383453369	-9.68663597106934	-0.0807169303297997	0.252954304218292	0.0773672610521317
-6.43843841552734	-9.05764293670654	-9.69890022277832	-0.080804318189621	0.252757012844086	0.0771333873271942
-6.43270444869995	-9.04489994049072	-9.70325946807861	-0.08085086196661	0.252686858177185	0.0769498124718666
-6.43713521957397	-9.04491901397705	-9.696946144104	-0.0809036046266556	0.2527856528759	0.0771076083183289
-6.43350505828857	-9.04835510253906	-9.72377777099609	-0.0810023844242096	0.252844512462616	0.0767824277281761
-6.43257284164429	-9.04179286956787	-9.72995090484619	-0.0809345319867134	0.252850919961929	0.0766137912869453
-6.44093465805054	-9.04357433319092	-9.72147655487061	-0.0811426118016243	0.252959460020065	0.0766120627522469
-6.43688011169434	-9.0514965057373	-9.73989200592041	-0.081219844520092	0.253088980913162	0.0764620825648308
-6.43534183502197	-9.04292106628418	-9.76204681396484	-0.0811095386743546	0.252941429615021	0.076261080801487
-6.4423623085022	-9.04463958740234	-9.74520778656006	-0.0811976566910744	0.253190606832504	0.0761836022138596
-6.44422245025635	-9.05149269104004	-9.77368450164795	-0.081328921020031	0.253237396478653	0.0761235058307648
-6.44510698318481	-9.04732322692871	-9.79394817352295	-0.0813786685466766	0.25303190946579	0.0758748799562454
-6.45444202423096	-9.04585266113281	-9.77049541473389	-0.0814124122262001	0.253155916929245	0.0760282725095749
-6.45282459259033	-9.05391883850098	-9.80867671966553	-0.081472210586071	0.253181397914886	0.0759796276688576
-6.45996379852295	-9.04967212677002	-9.81103515625	-0.0814719870686531	0.253254026174545	0.0757749006152153
-6.46753883361816	-9.05397129058838	-9.79719924926758	-0.0816771239042282	0.253261297941208	0.0759446322917938
-6.46540212631226	-9.06487464904785	-9.82557964324951	-0.0818317532539368	0.253275960683823	0.0759385153651237
-6.47066879272461	-9.05214500427246	-9.83441066741943	-0.0817230716347694	0.253124207258224	0.0757672190666199
-6.47697305679321	-9.05300426483154	-9.82749557495117	-0.0819372311234474	0.253116309642792	0.0759361833333969
-6.48377227783203	-9.06066703796387	-9.83671188354492	-0.0820857137441635	0.253311723470688	0.0761206299066544
-6.48453712463379	-9.0543384552002	-9.86363697052002	-0.0821388810873032	0.25311490893364	0.075879268348217
-6.49160575866699	-9.04898357391357	-9.85248279571533	-0.0824125707149506	0.253017872571945	0.0760670080780983
-6.4971489906311	-9.04983997344971	-9.85648155212402	-0.082511767745018	0.253171056509018	0.0762975737452507
-6.49635362625122	-9.05216693878174	-9.88460636138916	-0.0825857296586037	0.253100872039795	0.0761540606617928
-6.50716352462769	-9.04356384277344	-9.8701114654541	-0.0827233344316483	0.252935498952866	0.0763856694102287
-6.51167821884155	-9.04377365112305	-9.87410545349121	-0.0829871967434883	0.253018021583557	0.076537162065506
-6.51065683364868	-9.04735088348389	-9.89196681976318	-0.083118163049221	0.252943634986877	0.0766775533556938
-6.51379251480103	-9.03354930877686	-9.89679908752441	-0.0831300616264343	0.252665489912033	0.0767695680260658
-6.51798391342163	-9.02939605712891	-9.881103515625	-0.0833706930279732	0.252822875976563	0.0769956782460213
-6.52718496322632	-9.03454494476318	-9.89794063568115	-0.08341134339571	0.252838432788849	0.0771858841180801
-6.52416896820068	-9.02481651306152	-9.90474319458008	-0.083580493927002	0.252583980560303	0.0771420076489449
-6.52691507339478	-9.01481914520264	-9.89025115966797	-0.0837243348360062	0.252608835697174	0.0774457603693008
-6.53169775009155	-9.01851272583008	-9.90654945373535	-0.083775021135807	0.252687633037567	0.0776043757796288
-6.53231430053711	-9.0164623260498	-9.92519855499268	-0.0838671028614044	0.252662092447281	0.0775404125452042
-6.53786325454712	-9.00463008880615	-9.91182518005371	-0.0838965252041817	0.252649188041687	0.0777126252651215
-6.53762626647949	-9.00994682312012	-9.91514205932617	-0.0840863212943077	0.25272411108017	0.0779270306229591
-6.53433704376221	-9.01135730743408	-9.93249702453613	-0.0842125862836838	0.25260466337204	0.0780234932899475
-6.53215742111206	-8.99712657928467	-9.92970371246338	-0.0840769186615944	0.252459168434143	0.0780291929841042
-6.53042459487915	-8.99942016601563	-9.91831493377686	-0.0842087790369987	0.252607822418213	0.0782863348722458
-6.53670167922974	-9.00580883026123	-9.9323844909668	-0.0842210352420807	0.252644240856171	0.0784949213266373
-6.53128528594971	-8.99889850616455	-9.94617462158203	-0.0842825472354889	0.252467930316925	0.0783872231841087
-6.53036499023438	-8.99387264251709	-9.93209552764893	-0.0842455178499222	0.252526432275772	0.0786230191588402
-6.53550720214844	-8.99863433837891	-9.92543697357178	-0.0843085646629334	0.252641707658768	0.0788014307618141
-6.52818536758423	-8.99885845184326	-9.95687961578369	-0.0842830464243889	0.252699941396713	0.0787234604358673
-6.52726793289185	-8.99409580230713	-9.9495735168457	-0.0841904431581497	0.252685308456421	0.0787208154797554
-6.53102111816406	-8.99487018585205	-9.93652153015137	-0.084289975464344	0.252768039703369	0.0789297968149185
-6.52972793579102	-9.00242805480957	-9.95915412902832	-0.0843471586704254	0.25289049744606	0.0789888724684715
-6.52190971374512	-9.00118160247803	-9.97148323059082	-0.0842186361551285	0.252812087535858	0.0789147093892097
-6.52643156051636	-8.99554061889648	-9.96800231933594	-0.0840606316924095	0.252801358699799	0.078929990530014
-6.53001976013184	-9.00628566741943	-9.95929336547852	-0.0842857658863068	0.253062278032303	0.0791785940527916
-6.53032636642456	-9.0075101852417	-9.97770690917969	-0.0841702595353127	0.253131896257401	0.0792170241475105
-6.52680492401123	-9.00677967071533	-9.99350643157959	-0.0841638296842575	0.252973645925522	0.0791481882333755
-6.52909088134766	-9.00556373596191	-9.96907901763916	-0.0842437446117401	0.253067761659622	0.0794428810477257
-6.52555656433105	-9.00957107543945	-9.98796081542969	-0.0842303112149239	0.253160744905472	0.0795476660132408
-6.52297735214233	-9.01521015167236	-10.0092077255249	-0.0841926038265228	0.253201425075531	0.0794652700424194
-6.53090333938599	-9.01078033447266	-9.99780654907227	-0.0842553749680519	0.253195315599442	0.0796177387237549
-6.53170442581177	-9.01628875732422	-9.99368000030518	-0.0843952372670174	0.253397345542908	0.0797956883907318
-6.52432727813721	-9.01969146728516	-10.0209970474243	-0.0844348445534706	0.253427565097809	0.0798535570502281
-6.52908849716187	-9.01010322570801	-10.0291395187378	-0.0843571871519089	0.253201395273209	0.0798404142260551
-6.53127193450928	-9.00587272644043	-10.0285472869873	-0.0845168977975845	0.253479033708572	0.0800264701247215
-6.53364419937134	-9.01423645019531	-10.0464687347412	-0.0845519155263901	0.25364476442337	0.080217219889164
-6.53268337249756	-9.0097188949585	-10.0698728561401	-0.0846435353159904	0.253514170646667	0.0800099149346352
-6.5333514213562	-9.00122451782227	-10.0702085494995	-0.0848252475261688	0.25352618098259	0.0800688862800598
-6.53620338439941	-8.99784660339355	-10.0712490081787	-0.0849112942814827	0.253673672676086	0.0803684890270233
-6.53651809692383	-8.9990873336792	-10.1035823822021	-0.0849336311221123	0.253757923841476	0.0802991986274719
-6.53644514083862	-8.99049282073975	-10.1170902252197	-0.0851341113448143	0.253799736499786	0.0802542567253113
-6.5438404083252	-8.98068523406982	-10.107250213623	-0.0852719396352768	0.253837734460831	0.0803798884153366
-6.5408821105957	-8.98407554626465	-10.1249599456787	-0.0855080336332321	0.254006236791611	0.0805588364601135
-6.54312133789063	-8.97924423217773	-10.1510143280029	-0.085638515651226	0.253978610038757	0.0805533528327942
-6.54684829711914	-8.96250247955322	-10.1635303497314	-0.0856931582093239	0.253867208957672	0.0806417018175125
-6.54379558563232	-8.9550724029541	-10.1539812088013	-0.0858524367213249	0.253979653120041	0.0807628929615021
-6.55087518692017	-8.95596694946289	-10.164680480957	-0.0860973671078682	0.254131853580475	0.0809926316142082
-6.55432319641113	-8.95047569274902	-10.1964845657349	-0.0862811356782913	0.254044771194458	0.0809765458106995
-6.553542137146	-8.93629837036133	-10.2087364196777	-0.0865078121423721	0.253933399915695	0.0810009613633156
-6.55286407470703	-8.92177772521973	-10.1985883712769	-0.0866658762097359	0.253951191902161	0.081173948943615
-6.55552577972412	-8.91782855987549	-10.1941080093384	-0.0868705362081528	0.253966927528381	0.0813906937837601
-6.55999946594238	-8.91140937805176	-10.2255783081055	-0.0870133116841316	0.2541124522686	0.0814661905169487
-6.55752420425415	-8.9019136428833	-10.2506704330444	-0.0871964767575264	0.254047334194183	0.0814632922410965
-6.56152534484863	-8.89030647277832	-10.2370576858521	-0.0873491838574409	0.253920435905457	0.081603541970253
-6.56603765487671	-8.88311958312988	-10.2291374206543	-0.0875450521707535	0.254032343626022	0.0818477943539619
-6.56224632263184	-8.88775539398193	-10.2471361160278	-0.0878972932696342	0.254123032093048	0.0820602998137474
-6.5600643157959	-8.8782434463501	-10.2621221542358	-0.0880273729562759	0.25397402048111	0.0821443274617195
-6.55971050262451	-8.86312294006348	-10.263897895813	-0.0879979282617569	0.253757447004318	0.0821898505091667
-6.56145429611206	-8.86496734619141	-10.2613182067871	-0.0882418602705002	0.25398188829422	0.0824664607644081
-6.56454277038574	-8.87121486663818	-10.264310836792	-0.0884347558021545	0.254031211137772	0.0827184244990349
-6.55999898910522	-8.86270999908447	-10.2828359603882	-0.0884809345006943	0.253852874040604	0.0826130509376526
-6.55662965774536	-8.85254764556885	-10.2795715332031	-0.0886119604110718	0.253824323415756	0.0827515423297882
-6.55848789215088	-8.85370349884033	-10.2659349441528	-0.0887042433023453	0.253896743059158	0.0831068530678749
-6.56013584136963	-8.85853290557861	-10.2841958999634	-0.0886997580528259	0.254007548093796	0.0831183418631554
-6.55041837692261	-8.8597993850708	-10.3065462112427	-0.0888357982039452	0.253946304321289	0.0830455794930458
-6.55544424057007	-8.85770702362061	-10.2922334671021	-0.0887753143906593	0.253928989171982	0.0832145661115646
-6.55961036682129	-8.86111259460449	-10.2844638824463	-0.088937871158123	0.2540083527565	0.0833945423364639
-6.55949878692627	-8.8729190826416	-10.2950468063354	-0.0891243368387222	0.254142940044403	0.083514116704464
-6.55203771591187	-8.87637996673584	-10.3163547515869	-0.089123323559761	0.254038393497467	0.0836336463689804
-6.55350494384766	-8.87231636047363	-10.3247156143188	-0.0890530422329903	0.253916710615158	0.0837267488241196
-6.55531454086304	-8.8747386932373	-10.3090677261353	-0.0891780480742455	0.254035711288452	0.0839348286390305
-6.55926609039307	-8.88838768005371	-10.3062887191772	-0.0893079414963722	0.254227995872498	0.0842616036534309
-6.56252193450928	-8.89026355743408	-10.3275461196899	-0.0893512070178986	0.254185765981674	0.0844580233097076
-6.5610089302063	-8.8893346786499	-10.3486804962158	-0.0894118100404739	0.254003018140793	0.0845077484846115
-6.56227540969849	-8.88977909088135	-10.3474941253662	-0.0895069390535355	0.253996640443802	0.0846885591745377
-6.56544828414917	-8.88714694976807	-10.3279113769531	-0.0896117091178894	0.254078596830368	0.0850391536951065
-6.56696462631226	-8.89051532745361	-10.3319845199585	-0.0897002071142197	0.254109799861908	0.0854146853089333
-6.56676387786865	-8.89261150360107	-10.3641223907471	-0.089649572968483	0.254155993461609	0.0855508595705032
-6.56508016586304	-8.89105129241943	-10.3735284805298	-0.0897600054740906	0.254199028015137	0.0856850743293762
-6.57000732421875	-8.88246154785156	-10.3538455963135	-0.0898094475269318	0.254077285528183	0.0859050825238228
-6.57557916641235	-8.88132095336914	-10.350396156311	-0.0899538919329643	0.254110753536224	0.0862884894013405
-6.5735034942627	-8.8903980255127	-10.374532699585	-0.0901274234056473	0.254183828830719	0.0865978002548218
-6.5690770149231	-8.88921070098877	-10.3881168365479	-0.0901114940643311	0.254066050052643	0.0867787450551987
-6.57079744338989	-8.88005065917969	-10.3862190246582	-0.0900278687477112	0.253899723291397	0.0869473069906235
-6.5720477104187	-8.8754243850708	-10.3826761245728	-0.0901744365692139	0.253898948431015	0.0871649011969566
-6.57444620132446	-8.88175868988037	-10.3809413909912	-0.0902733206748962	0.254107505083084	0.0876519232988358
-6.57918262481689	-8.88607883453369	-10.390115737915	-0.0903661772608757	0.254209011793137	0.0879930183291435
-6.57462453842163	-8.88575458526611	-10.4065418243408	-0.090397484600544	0.254000008106232	0.0880949422717094
-6.57503414154053	-8.88471412658691	-10.4142055511475	-0.0904505699872971	0.25391685962677	0.0882829576730728
-6.57877731323242	-8.87865352630615	-10.3965330123901	-0.0905439928174019	0.253872990608215	0.0887131914496422
-6.58535528182983	-8.87976360321045	-10.3971681594849	-0.0905361622571945	0.254016578197479	0.0891255438327789
-6.58334398269653	-8.88550472259521	-10.4252939224243	-0.0905426517128944	0.254075348377228	0.0893170461058617
-6.58491563796997	-8.88305950164795	-10.4376077651978	-0.0905243158340454	0.254042893648148	0.0894268825650215
-6.59166812896729	-8.8786039352417	-10.4300870895386	-0.0905613750219345	0.253983974456787	0.0897656306624413
-6.59871339797974	-8.8775463104248	-10.4305973052979	-0.0905842557549477	0.254084944725037	0.0901179909706116
-6.59784507751465	-8.88763427734375	-10.4449901580811	-0.0906389132142067	0.254256367683411	0.0903889164328575
-6.59818887710571	-8.89326572418213	-10.4600658416748	-0.090604230761528	0.254307925701141	0.0905856490135193
-6.60426616668701	-8.8888111114502	-10.4760084152222	-0.0904593244194984	0.254259586334229	0.0907704904675484
-6.60519695281982	-8.88385486602783	-10.4841022491455	-0.0903529450297356	0.254090249538422	0.0909558981657028
-6.60593414306641	-8.88181209564209	-10.4780511856079	-0.0902428179979324	0.25420093536377	0.0912551134824753
-6.61118173599243	-8.89106559753418	-10.4703855514526	-0.0903185904026031	0.254539161920547	0.0916174501180649
-6.61818265914917	-8.90230083465576	-10.4852294921875	-0.0901923775672913	0.254653602838516	0.0919006317853928
-6.61859369277954	-8.90607929229736	-10.5075407028198	-0.0901218503713608	0.25449526309967	0.0920371115207672
-6.61235475540161	-8.90512084960938	-10.5072050094604	-0.0901267826557159	0.254412442445755	0.0922252535820007
-6.61355829238892	-8.90137577056885	-10.500636100769	-0.0900497511029243	0.254562616348267	0.0925842374563217
-6.61625719070435	-8.90660190582275	-10.4955635070801	-0.0899288430809975	0.254685908555985	0.0930090993642807
-6.61756038665771	-8.91240787506104	-10.5090036392212	-0.0897937566041946	0.254696756601334	0.093206062912941
-6.61304330825806	-8.92212295532227	-10.5315361022949	-0.0896717756986618	0.254808723926544	0.0933031588792801
-6.61230993270874	-8.91615104675293	-10.5329942703247	-0.0896261855959892	0.254799544811249	0.0934599563479424
-6.61378955841064	-8.91377258300781	-10.5195741653442	-0.0895099192857742	0.254844188690186	0.0938450843095779
-6.6134991645813	-8.91894054412842	-10.5103845596313	-0.0894671306014061	0.254937589168549	0.0941235050559044
-6.61127471923828	-8.926513671875	-10.5212211608887	-0.0894293710589409	0.255134403705597	0.0944394543766975
-6.60507345199585	-8.93026161193848	-10.5337390899658	-0.0894443541765213	0.255104005336761	0.0947043150663376
-6.60127401351929	-8.9246072769165	-10.5343370437622	-0.0892642065882683	0.254998326301575	0.0948287472128868
-6.59760665893555	-8.91398429870605	-10.5312528610229	-0.0890474766492844	0.254955530166626	0.0950726866722107
[truncated: 13,315 more rows]
