# Supplementary material for: Identification of Haptic Based Guiding Using Hard Reins
Source: PLoS One. 2015 Jul 22;10(7):e0132020. doi: 10.1371/journal.pone.0132020 (PMC4511788; doi:10.1371/journal.pone.0132020)
Supplement: S5 File — (ZIP) [file pone.0132020.s005.zip › Exp2_ForceData1/Subject2/path2/T2.csv]

Force X (N)	Force Y (N)	Force Z (N)	Torque X (N-m)	Torque Y (N-m)	Torque Z (N-m)	Frequency = 10000	Averaging Level = 16	F/T Serial Number = FT11772	Time Started = 19/02/2013 16:37:49
-5.59286785125732	-7.47232723236084	-8.66135692596436	-0.0646723508834839	0.29965004324913	0.19310063123703
-5.59020566940308	-7.46735048294067	-8.65576553344727	-0.0648629143834114	0.299496352672577	0.192943423986435
-5.57619285583496	-7.45931482315063	-8.64586734771729	-0.0647165104746819	0.299480378627777	0.192846700549126
-5.59201812744141	-7.46279430389404	-8.65062999725342	-0.0645751953125	0.299656122922897	0.192650437355042
-5.58867454528809	-7.45950841903687	-8.63075542449951	-0.0648665875196457	0.299480348825455	0.192539840936661
-5.57661819458008	-7.45043039321899	-8.62676334381104	-0.0647686570882797	0.299522787332535	0.192463353276253
-5.58213806152344	-7.45046758651733	-8.6347827911377	-0.0645119324326515	0.299639314413071	0.192308276891708
-5.57888650894165	-7.44960355758667	-8.60849857330322	-0.0647840946912766	0.299561589956284	0.192155346274376
-5.57929182052612	-7.44701766967773	-8.60652732849121	-0.0647277235984802	0.299578785896301	0.192088931798935
-5.56827592849731	-7.44208717346191	-8.59788513183594	-0.0646855682134628	0.299633592367172	0.192027375102043
-5.55792379379272	-7.43651628494263	-8.59333896636963	-0.0645667687058449	0.299625486135483	0.19183349609375
-5.56570816040039	-7.44255495071411	-8.57700634002686	-0.0645556598901749	0.299767434597015	0.191706642508507
-5.55525779724121	-7.43560886383057	-8.55236148834229	-0.064747765660286	0.299610614776611	0.191672027111053
-5.54595327377319	-7.43041706085205	-8.55238246917725	-0.0645610317587852	0.299794971942902	0.191590115427971
-5.54075479507446	-7.43267583847046	-8.55018329620361	-0.06447933614254	0.299759298563004	0.1913852840662
-5.53649044036865	-7.42924642562866	-8.5205192565918	-0.0645912140607834	0.29972231388092	0.191347286105156
-5.53022050857544	-7.42714548110962	-8.51590442657471	-0.0644896104931831	0.299826562404633	0.191257417201996
-5.52673053741455	-7.42473793029785	-8.51152896881104	-0.0642508193850517	0.299826502799988	0.191057607531548
-5.52462863922119	-7.42126178741455	-8.48082160949707	-0.0643612444400787	0.299731642007828	0.19098699092865
-5.51619005203247	-7.41522789001465	-8.47717475891113	-0.0642078891396523	0.299763888120651	0.19093282520771
-5.51399898529053	-7.41703224182129	-8.48177528381348	-0.0638756677508354	0.299789667129517	0.190729111433029
-5.51571130752563	-7.41981601715088	-8.45526695251465	-0.0640773996710777	0.299718260765076	0.19052566587925
-5.5099310874939	-7.41459465026855	-8.44152450561523	-0.0638906434178352	0.299736797809601	0.190486192703247
-5.51192283630371	-7.42085695266724	-8.44625949859619	-0.0635782480239868	0.299773514270782	0.190221428871155
-5.51185131072998	-7.4227180480957	-8.4175386428833	-0.063615970313549	0.299577057361603	0.190069854259491
-5.51176786422729	-7.42090368270874	-8.41175651550293	-0.0635430440306664	0.299606025218964	0.189975038170815
-5.51358461380005	-7.43118476867676	-8.40880107879639	-0.0632577314972878	0.299573868513107	0.189807593822479
-5.51923131942749	-7.4373345375061	-8.38725757598877	-0.0632342770695686	0.299437940120697	0.189643606543541
-5.51484870910645	-7.43981695175171	-8.38043880462646	-0.063124306499958	0.299277603626251	0.189562976360321
-5.52067756652832	-7.44768524169922	-8.37862586975098	-0.0627449303865433	0.299273043870926	0.18938735127449
-5.52646160125732	-7.46015596389771	-8.35604000091553	-0.0629161223769188	0.299045115709305	0.189331486821175
-5.52073907852173	-7.46087646484375	-8.34855079650879	-0.0628517046570778	0.298868596553802	0.189285218715668
-5.52907276153564	-7.46827125549316	-8.35463619232178	-0.062477845698595	0.298887342214584	0.189096584916115
-5.52954053878784	-7.47760486602783	-8.3365421295166	-0.0626070201396942	0.298650324344635	0.189003616571426
-5.52779769897461	-7.478844165802	-8.32187843322754	-0.0626536086201668	0.298456788063049	0.188922628760338
-5.52749538421631	-7.48601579666138	-8.32590579986572	-0.0623834170401096	0.298471540212631	0.188696533441544
-5.53239583969116	-7.49479722976685	-8.31087875366211	-0.0625607669353485	0.298302471637726	0.188463494181633
-5.52076435089111	-7.49159574508667	-8.29585933685303	-0.0626101493835449	0.29819244146347	0.188312515616417
-5.52414178848267	-7.49434757232666	-8.30085563659668	-0.0623840689659119	0.298243135213852	0.188152402639389
-5.52963161468506	-7.49790239334106	-8.28399085998535	-0.0626086741685867	0.298021078109741	0.187891572713852
-5.51404476165771	-7.48855543136597	-8.28171825408936	-0.0627355724573135	0.297856360673904	0.187724903225899
-5.51857423782349	-7.49098825454712	-8.28287696838379	-0.0624891482293606	0.29792332649231	0.187559932470322
-5.52515697479248	-7.48940229415894	-8.26959800720215	-0.0626364126801491	0.297830075025558	0.187431752681732
-5.51778745651245	-7.48934078216553	-8.2659273147583	-0.0626036822795868	0.297748655080795	0.187233909964561
-5.51653957366943	-7.49021577835083	-8.24148368835449	-0.0628866776823998	0.297594368457794	0.187106668949127
-5.50492000579834	-7.47841167449951	-8.24573135375977	-0.0627709627151489	0.297661185264587	0.186983600258827
-5.51635885238647	-7.48582172393799	-8.23751449584961	-0.0626332461833954	0.297567009925842	0.186758980154991
-5.50762701034546	-7.47933149337769	-8.21701335906982	-0.0630005225539207	0.297352999448776	0.186696097254753
-5.49425172805786	-7.47382640838623	-8.20624923706055	-0.0628769025206566	0.297310680150986	0.186553835868835
-5.5072135925293	-7.47845506668091	-8.21524429321289	-0.0627640411257744	0.29746276140213	0.186392560601234
-5.49814796447754	-7.47731971740723	-8.20134830474854	-0.0629509687423706	0.297266364097595	0.186230823397636
-5.48735332489014	-7.47231101989746	-8.19222164154053	-0.0629083588719368	0.29722648859024	0.186055198311806
-5.49318408966064	-7.47342157363892	-8.18272876739502	-0.0628762170672417	0.297203630208969	0.185893088579178
-5.48892545700073	-7.47197532653809	-8.19108772277832	-0.0627433285117149	0.297197222709656	0.185698702931404
-5.49692535400391	-7.48102903366089	-8.18116569519043	-0.0629308223724365	0.297134429216385	0.185428142547607
-5.48408794403076	-7.4706859588623	-8.17809677124023	-0.0629291385412216	0.296999871730804	0.185283318161964
-5.48552989959717	-7.47461032867432	-8.18042182922363	-0.0625979155302048	0.297079801559448	0.185108378529549
-5.49814224243164	-7.48153638839722	-8.16782665252686	-0.0627220720052719	0.297001898288727	0.184946849942207
-5.48348379135132	-7.47390985488892	-8.17121315002441	-0.0626595988869667	0.296850055456162	0.184798091650009
-5.48554944992065	-7.47688007354736	-8.16528129577637	-0.0624789036810398	0.296977251768112	0.184622555971146
-5.49021339416504	-7.47650575637817	-8.16323089599609	-0.0623199641704559	0.296921998262405	0.184450134634972
-5.48816061019897	-7.48064947128296	-8.16765117645264	-0.0621519088745117	0.296827644109726	0.184260621666908
-5.48921251296997	-7.4785943031311	-8.15247249603271	-0.0623389407992363	0.29676142334938	0.184149459004402
-5.47286558151245	-7.4717960357666	-8.15388298034668	-0.0620509311556816	0.296736806631088	0.184015139937401
-5.48891115188599	-7.48442125320435	-8.15576076507568	-0.0619075372815132	0.296861797571182	0.183778077363968
-5.48666191101074	-7.47727394104004	-8.13529586791992	-0.0619643777608871	0.296734869480133	0.183652296662331
-5.47163391113281	-7.47241163253784	-8.1359338760376	-0.0617413707077503	0.296740382909775	0.183529630303383
-5.48054504394531	-7.47659492492676	-8.13247203826904	-0.0616910196840763	0.296789765357971	0.183432891964912
-5.47414541244507	-7.47382879257202	-8.13386249542236	-0.0614756867289543	0.296784788370132	0.183261781930923
-5.47369527816772	-7.47627115249634	-8.12424945831299	-0.0614905431866646	0.296743631362915	0.183046936988831
-5.47008562088013	-7.46917057037354	-8.10774803161621	-0.0614028126001358	0.296751469373703	0.182926371693611
-5.46441698074341	-7.46984100341797	-8.11650848388672	-0.0610081218183041	0.296806663274765	0.182737901806831
-5.47467851638794	-7.47771739959717	-8.10164737701416	-0.0611209906637669	0.296769589185715	0.182520136237144
-5.45866680145264	-7.47072124481201	-8.10046100616455	-0.0610178709030151	0.296671718358994	0.182292938232422
-5.45885133743286	-7.47132921218872	-8.08438110351563	-0.0608523115515709	0.296698808670044	0.182075500488281
-5.45628023147583	-7.4655294418335	-8.08169460296631	-0.0606802441179752	0.29674443602562	0.181881070137024
-5.44779109954834	-7.46641778945923	-8.07857418060303	-0.0604496821761131	0.296647399663925	0.181551247835159
-5.44487190246582	-7.46439933776855	-8.0477180480957	-0.0604171752929688	0.296586900949478	0.181340232491493
-5.43391704559326	-7.46073770523071	-8.04441928863525	-0.0601111091673374	0.296581923961639	0.181112140417099
-5.43258619308472	-7.4666576385498	-8.04014873504639	-0.0598061271011829	0.296698153018951	0.180717691779137
-5.42578411102295	-7.46433210372925	-8.00334072113037	-0.0598456524312496	0.296446412801743	0.180499747395515
-5.40688323974609	-7.4604697227478	-7.98787689208984	-0.0593872033059597	0.296476602554321	0.18026676774025
-5.41374731063843	-7.46993255615234	-7.98194169998169	-0.0590915307402611	0.296562969684601	0.179862067103386
-5.40135860443115	-7.46925830841064	-7.95988464355469	-0.0589727945625782	0.29643851518631	0.179612025618553
-5.39067316055298	-7.47021865844727	-7.94246912002563	-0.0587076917290688	0.296397149562836	0.179290577769279
-5.38965654373169	-7.47162199020386	-7.92153406143188	-0.0585001148283482	0.296257793903351	0.179077103734016
-5.37980079650879	-7.47576570510864	-7.91937398910522	-0.0580135323107243	0.296213030815125	0.178802788257599
-5.38398170471191	-7.48929357528687	-7.8929009437561	-0.057892594486475	0.296135157346725	0.178445070981979
-5.36800813674927	-7.48870658874512	-7.87780284881592	-0.0577272661030293	0.296016693115234	0.178173363208771
-5.36990261077881	-7.49523830413818	-7.85323858261108	-0.0573548004031181	0.295939475297928	0.177954867482185
-5.3660831451416	-7.50054883956909	-7.84419536590576	-0.0570302084088326	0.295867294073105	0.177689716219902
-5.36385917663574	-7.5088095664978	-7.8358907699585	-0.0566629655659199	0.295702069997787	0.177329257130623
-5.3598427772522	-7.5088586807251	-7.80443859100342	-0.0566691644489765	0.295515030622482	0.177057221531868
-5.3457350730896	-7.50778388977051	-7.78735589981079	-0.0562015846371651	0.295459479093552	0.176847904920578
-5.35464525222778	-7.52361106872559	-7.77773380279541	-0.0559835620224476	0.295353144407272	0.176516696810722
-5.34582424163818	-7.52756023406982	-7.76321744918823	-0.0556748397648335	0.295219540596008	0.176252409815788
-5.34132766723633	-7.53627872467041	-7.73615264892578	-0.0555458441376686	0.294978648424149	0.175875142216682
-5.32286739349365	-7.53792095184326	-7.71711778640747	-0.055277731269598	0.294797271490097	0.175578489899635
-5.32200288772583	-7.54688453674316	-7.70320796966553	-0.0550972819328308	0.294735610485077	0.175255939364433
-5.31403923034668	-7.54826736450195	-7.69532871246338	-0.0547556839883327	0.294631540775299	0.175032392144203
-5.31653547286987	-7.55984354019165	-7.67651605606079	-0.0545940883457661	0.294486820697784	0.174621030688286
-5.30231142044067	-7.56078863143921	-7.66206407546997	-0.0544143356382847	0.294267952442169	0.174329519271851
-5.29723834991455	-7.56906270980835	-7.63744640350342	-0.0543692149221897	0.294151961803436	0.173987746238708
-5.28062343597412	-7.56783485412598	-7.62436628341675	-0.0540630705654621	0.294021755456924	0.173756763339043
-5.28160667419434	-7.57804203033447	-7.61762189865112	-0.0538314282894135	0.294004529714584	0.173341825604439
-5.27191066741943	-7.58392906188965	-7.61000442504883	-0.0536644347012043	0.293854385614395	0.173095017671585
-5.26690340042114	-7.58974170684814	-7.5934796333313	-0.0534898675978184	0.293728590011597	0.172734171152115
-5.24833250045776	-7.58526039123535	-7.57238292694092	-0.0535237155854702	0.293523401021957	0.172430083155632
-5.23573684692383	-7.59298467636108	-7.55146265029907	-0.0532474033534527	0.293445855379105	0.172112599015236
-5.22568893432617	-7.59090566635132	-7.53910493850708	-0.0529860481619835	0.293405026197433	0.171883523464203
-5.22530031204224	-7.60094833374023	-7.52822399139404	-0.0527228266000748	0.293356269598007	0.17156882584095
-5.21239757537842	-7.60438442230225	-7.50807809829712	-0.0525436885654926	0.293148994445801	0.171330899000168
-5.20301485061646	-7.61246776580811	-7.48477268218994	-0.0524540916085243	0.293117612600327	0.171035140752792
-5.18576812744141	-7.61145877838135	-7.45949506759644	-0.052350077778101	0.292919814586639	0.17085374891758
-5.18328046798706	-7.61749076843262	-7.44392919540405	-0.0520786345005035	0.292971134185791	0.17059014737606
-5.17073917388916	-7.61580419540405	-7.43987035751343	-0.0518442466855049	0.292896956205368	0.17040827870369
-5.17740869522095	-7.629958152771	-7.4182071685791	-0.0517290718853474	0.292919456958771	0.170082241296768
-5.16746377944946	-7.63045835494995	-7.41124725341797	-0.0514563918113709	0.292725056409836	0.169808775186539
-5.1638011932373	-7.63711261749268	-7.38894033432007	-0.0516300946474075	0.292618900537491	0.169525980949402
-5.14915180206299	-7.63928079605103	-7.37877941131592	-0.051358237862587	0.292637258768082	0.169242635369301
-5.14242029190063	-7.63711261749268	-7.35146570205688	-0.0513697788119316	0.292568743228912	0.16895167529583
-5.12980699539185	-7.64342927932739	-7.34132957458496	-0.0510008670389652	0.292579650878906	0.16863514482975
-5.12804555892944	-7.64216279983521	-7.32044696807861	-0.0508932210505009	0.292547076940537	0.16834083199501
-5.12358903884888	-7.64864730834961	-7.31297397613525	-0.0506836734712124	0.292553305625916	0.167918846011162
-5.11454010009766	-7.64724111557007	-7.29050350189209	-0.0506236664950848	0.292394429445267	0.16759492456913
-5.10971164703369	-7.65461301803589	-7.26881265640259	-0.0505407825112343	0.292317569255829	0.16716642677784
-5.09685897827148	-7.6550464630127	-7.25877618789673	-0.0504133328795433	0.292223006486893	0.166876032948494
-5.09294462203979	-7.65820646286011	-7.23437309265137	-0.0504040643572807	0.292165875434875	0.166559115052223
-5.08510494232178	-7.66111040115356	-7.221266746521	-0.0501816123723984	0.292158484458923	0.166290014982224
-5.08081531524658	-7.66214990615845	-7.20957231521606	-0.0500532127916813	0.292047202587128	0.166027262806892
-5.0892653465271	-7.66984081268311	-7.20335912704468	-0.0498254857957363	0.292168498039246	0.165801197290421
-5.08957242965698	-7.67208242416382	-7.20566558837891	-0.0496764481067657	0.29204249382019	0.165582001209259
-5.0947380065918	-7.6811408996582	-7.19233655929565	-0.0496398918330669	0.29200267791748	0.165309518575668
-5.08879661560059	-7.68012571334839	-7.1913890838623	-0.0496139414608479	0.29187548160553	0.164986878633499
-5.09235525131226	-7.68577241897583	-7.16692686080933	-0.0496753826737404	0.291815012693405	0.164722234010696
-5.08286619186401	-7.68773317337036	-7.1639461517334	-0.0494633093476295	0.291748136281967	0.164431273937225
-5.08562040328979	-7.68734836578369	-7.15549468994141	-0.0494731888175011	0.291626989841461	0.164161115884781
-5.08957433700562	-7.69519662857056	-7.16009855270386	-0.04929418861866	0.291714251041412	0.163858205080032
-5.09133100509644	-7.69928884506226	-7.15151643753052	-0.0492231361567974	0.291648119688034	0.16351754963398
-5.0975193977356	-7.70690822601318	-7.14238977432251	-0.0491880364716053	0.291610926389694	0.163141563534737
-5.09050130844116	-7.70649337768555	-7.14270973205566	-0.0491015687584877	0.291503101587296	0.162875071167946
-5.09061098098755	-7.7150673866272	-7.12334537506104	-0.049189381301403	0.291418522596359	0.162621706724167
-5.08182525634766	-7.71449947357178	-7.12162828445435	-0.0490335188806057	0.291383445262909	0.162331134080887
-5.08165121078491	-7.71981287002563	-7.10630035400391	-0.049082200974226	0.291369467973709	0.162165701389313
-5.07815885543823	-7.7227520942688	-7.10785055160522	-0.0488766171038151	0.291461259126663	0.161906883120537
-5.08001899719238	-7.7314887046814	-7.09409236907959	-0.0489454343914986	0.291399031877518	0.161778196692467
-5.08271169662476	-7.73715209960938	-7.09717655181885	-0.0488465800881386	0.291488289833069	0.161481663584709
-5.07555484771729	-7.73719549179077	-7.09350442886353	-0.0488451719284058	0.291429311037064	0.161256715655327
-5.07846879959106	-7.74221277236938	-7.0793023109436	-0.0489617995917797	0.291424095630646	0.160968124866486
-5.07610273361206	-7.74525213241577	-7.07609558105469	-0.0489177070558071	0.291422545909882	0.160638839006424
-5.06843614578247	-7.74229097366333	-7.06586074829102	-0.048938725143671	0.291206389665604	0.160413563251495
-5.0711669921875	-7.74756717681885	-7.05867290496826	-0.049047764390707	0.291258186101913	0.160159155726433
-5.06156349182129	-7.74667119979858	-7.05592060089111	-0.049008671194315	0.291193246841431	0.159948900341988
-5.06164598464966	-7.74580574035645	-7.04913282394409	-0.0491722039878368	0.291131049394608	0.15980988740921
-5.06143188476563	-7.74974346160889	-7.04379558563232	-0.049113854765892	0.2912477850914	0.159599825739861
-5.05598783493042	-7.75167179107666	-7.04593372344971	-0.0491089001297951	0.291182994842529	0.159477308392525
-5.05807971954346	-7.7578067779541	-7.03739023208618	-0.0492314957082272	0.291195631027222	0.159269198775291
-5.05573272705078	-7.75812482833862	-7.05067920684814	-0.0491837821900845	0.291271150112152	0.159122630953789
-5.05867528915405	-7.75633239746094	-7.03530788421631	-0.0493836887180805	0.291180491447449	0.158966064453125
-5.05396699905396	-7.76247453689575	-7.04021692276001	-0.0494332611560822	0.291206270456314	0.15873259305954
-5.0443902015686	-7.75389432907104	-7.02916526794434	-0.0496716164052486	0.291075259447098	0.158584773540497
-5.04642772674561	-7.7526798248291	-7.02163648605347	-0.0497657172381878	0.291017919778824	0.158385202288628
-5.03631687164307	-7.74984073638916	-7.0210428237915	-0.0497255474328995	0.290990620851517	0.158188626170158
-5.0325288772583	-7.74781703948975	-7.01851272583008	-0.0498636104166508	0.290923714637756	0.157973080873489
-5.03067445755005	-7.7467999458313	-7.01676654815674	-0.049985121935606	0.290907800197601	0.157783895730972
-5.02195739746094	-7.74296283721924	-7.01688528060913	-0.0499423742294312	0.290892720222473	0.157529667019844
-5.01837348937988	-7.73947525024414	-7.01207208633423	-0.0500022135674953	0.29083389043808	0.15733078122139
-5.0191969871521	-7.74013423919678	-7.00815391540527	-0.0500440001487732	0.290926963090897	0.157150581479073
-5.01554489135742	-7.73627710342407	-7.00866937637329	-0.0499411188066006	0.290951579809189	0.156901732087135
-5.0132622718811	-7.73902988433838	-7.00069999694824	-0.0500222072005272	0.290893405675888	0.156714051961899
-5.01950740814209	-7.74269151687622	-6.99960279464722	-0.0499799326062202	0.290892392396927	0.156473964452744
-5.01535892486572	-7.74123287200928	-6.99584436416626	-0.0499626323580742	0.290861845016479	0.156310990452766
-5.01954698562622	-7.7438440322876	-6.98192071914673	-0.0500518754124641	0.290810495615005	0.156187891960144
-5.0145697593689	-7.7498779296875	-6.97903537750244	-0.049975324422121	0.29073902964592	0.155962750315666
-5.01250791549683	-7.74636268615723	-6.96107006072998	-0.0500241480767727	0.290586948394775	0.155848264694214
-5.01379823684692	-7.75334310531616	-6.94990873336792	-0.0501202456653118	0.29052209854126	0.155707284808159
-5.00517320632935	-7.75183629989624	-6.93956804275513	-0.0500525422394276	0.29046693444252	0.155592709779739
-5.00462341308594	-7.75412464141846	-6.92837858200073	-0.050108689814806	0.290381699800491	0.15542197227478
-5.01024675369263	-7.76002311706543	-6.91089963912964	-0.0500973053276539	0.2903952896595	0.15523074567318
-5.0045313835144	-7.75813341140747	-6.90582942962646	-0.0499466061592102	0.290259778499603	0.155052125453949
-5.00376224517822	-7.76325941085815	-6.88704442977905	-0.0500154308974743	0.290203243494034	0.15491509437561
-5.00785207748413	-7.76782560348511	-6.87553596496582	-0.0499063208699226	0.290225803852081	0.154670611023903
-5.00508069992065	-7.77079153060913	-6.86665058135986	-0.0497693158686161	0.290194243192673	0.154506757855415
-5.0131139755249	-7.78112554550171	-6.84671545028687	-0.0498119071125984	0.29021492600441	0.154271170496941
-5.01244831085205	-7.78715896606445	-6.83720970153809	-0.0496660023927689	0.290089428424835	0.154043093323708
-5.00771236419678	-7.78941059112549	-6.80983018875122	-0.0497237741947174	0.28994482755661	0.153870761394501
-5.01086711883545	-7.79856061935425	-6.78718137741089	-0.0497520640492439	0.28986644744873	0.153674572706223
-5.00656270980835	-7.80208873748779	-6.77292919158936	-0.0496425703167915	0.28975036740303	0.153528705239296
-5.00094413757324	-7.80335521697998	-6.7442364692688	-0.0495461523532867	0.289608418941498	0.153335765004158
-5.00052261352539	-7.80849742889404	-6.72433042526245	-0.0495328679680824	0.289524346590042	0.153127372264862
-4.99900054931641	-7.81598806381226	-6.70292901992798	-0.0494297184050083	0.289522290229797	0.152943879365921
-4.99203777313232	-7.82095670700073	-6.68389463424683	-0.0493366904556751	0.289455145597458	0.152677714824677
-4.99014759063721	-7.82582235336304	-6.65001153945923	-0.0493833124637604	0.28933647274971	0.152507841587067
-4.98063278198242	-7.82949304580688	-6.62274026870728	-0.0491890087723732	0.289174318313599	0.152285426855087
-4.97177743911743	-7.8306622505188	-6.60380840301514	-0.0490025542676449	0.28910556435585	0.152075991034508
-4.9715633392334	-7.83361434936523	-6.57255363464355	-0.0489803925156593	0.28904190659523	0.151904746890068
-4.96342277526855	-7.83756875991821	-6.55803918838501	-0.0487259775400162	0.288971215486526	0.151755228638649
-4.95919942855835	-7.84478855133057	-6.53475856781006	-0.048613291233778	0.288948237895966	0.151578024029732
-4.96115732192993	-7.85283517837524	-6.50839567184448	-0.0484199412167072	0.288957357406616	0.151442021131516
-4.95659351348877	-7.86424016952515	-6.49571561813354	-0.0482715405523777	0.288902938365936	0.151316359639168
-4.95268774032593	-7.86970043182373	-6.47220087051392	-0.0481081269681454	0.288779407739639	0.151226505637169
-4.94940948486328	-7.87357425689697	-6.44831848144531	-0.0480093583464623	0.288642555475235	0.15106064081192
-4.95076942443848	-7.88151502609253	-6.42269039154053	-0.0477906167507172	0.288532286882401	0.150893017649651
-4.95022773742676	-7.8893346786499	-6.40809297561646	-0.0476542040705681	0.288454353809357	0.150762945413589
-4.949782371521	-7.89209651947021	-6.38650846481323	-0.0475150421261787	0.288429290056229	0.150638237595558
-4.9521222114563	-7.89658212661743	-6.36944437026978	-0.0475176721811295	0.288354367017746	0.150516122579575
-4.95521545410156	-7.9049768447876	-6.35610771179199	-0.047260619699955	0.288305342197418	0.150433599948883
-4.95309114456177	-7.90575647354126	-6.34115886688232	-0.0471925847232342	0.288156628608704	0.150323584675789
-4.95548820495605	-7.91012907028198	-6.32285976409912	-0.0471089743077755	0.288069695234299	0.150224223732948
-4.95607900619507	-7.91359758377075	-6.31069135665894	-0.0469455718994141	0.288041472434998	0.150093704462051
-4.94948101043701	-7.91162109375	-6.30062627792358	-0.046847652643919	0.288036286830902	0.14992693066597
-4.95034837722778	-7.91502618789673	-6.28731536865234	-0.0467474088072777	0.287968039512634	0.149814486503601
-4.9461784362793	-7.91375207901001	-6.26712894439697	-0.0467161759734154	0.287913352251053	0.149627894163132
-4.94584703445435	-7.91276073455811	-6.25795125961304	-0.0465297549962997	0.287933856248856	0.149410605430603
-4.94326734542847	-7.91153526306152	-6.23781394958496	-0.0463121086359024	0.287941813468933	0.149284511804581
-4.94438505172729	-7.9144344329834	-6.23284339904785	-0.0462380945682526	0.288078963756561	0.149130553007126
-4.94576978683472	-7.91896629333496	-6.22337675094604	-0.0461304411292076	0.288237273693085	0.148974940180779
-4.95133399963379	-7.92522621154785	-6.21366024017334	-0.0458113811910152	0.288416057825089	0.148745387792587
-4.95447206497192	-7.92765092849731	-6.21452379226685	-0.0455479137599468	0.288628935813904	0.148650228977203
-4.96124219894409	-7.93406963348389	-6.20989084243774	-0.0454143360257149	0.288777470588684	0.148496732115746
-4.96920728683472	-7.94310808181763	-6.21159934997559	-0.0451196692883968	0.288915157318115	0.148465856909752
-4.96934080123901	-7.95313262939453	-6.20740795135498	-0.0448527596890926	0.289077609777451	0.148412942886353
-4.97439527511597	-7.96162414550781	-6.20364332199097	-0.044653408229351	0.289188325405121	0.148459732532501
-4.98256301879883	-7.9676399230957	-6.19862604141235	-0.0444797724485397	0.289384692907333	0.148453086614609
-4.98793363571167	-7.9748649597168	-6.1969895362854	-0.0441913455724716	0.289467543363571	0.148416921496391
-4.98998403549194	-7.98265886306763	-6.19724655151367	-0.0439020544290543	0.289667755365372	0.148419857025146
-4.99305629730225	-7.98962020874023	-6.19232177734375	-0.0436435751616955	0.28978106379509	0.148452281951904
-4.99491262435913	-7.99673223495483	-6.1882004737854	-0.0434819273650646	0.289992094039917	0.148455455899239
-4.99889278411865	-8.00486278533936	-6.18356800079346	-0.0431479550898075	0.290179044008255	0.148440688848495
-4.99584197998047	-8.00739669799805	-6.18552350997925	-0.0428587794303894	0.290244251489639	0.148432776331902
-4.9978494644165	-8.01060581207275	-6.17252445220947	-0.0426723174750805	0.290377080440521	0.148432552814484
-4.99774599075317	-8.01560878753662	-6.17370367050171	-0.0423842780292034	0.290615767240524	0.14843961596489
-5.00093364715576	-8.02271270751953	-6.16702890396118	-0.0422186106443405	0.290766149759293	0.148428544402122
-4.99755525588989	-8.0227575302124	-6.16424751281738	-0.0419069528579712	0.290894389152527	0.148490890860558
-5.00254106521606	-8.02725505828857	-6.15732717514038	-0.0417770817875862	0.290943682193756	0.148513242602348
-5.00977945327759	-8.03438758850098	-6.15597581863403	-0.0414201021194458	0.291128128767014	0.148605421185493
-5.01614904403687	-8.03904247283936	-6.1487250328064	-0.0411967895925045	0.291253447532654	0.148584380745888
-5.01655435562134	-8.04158306121826	-6.14374923706055	-0.0408815778791904	0.291331231594086	0.148622035980225
-5.0193829536438	-8.04465579986572	-6.13931226730347	-0.0406625233590603	0.291378229856491	0.148646861314774
-5.02561521530151	-8.05155754089355	-6.12845420837402	-0.0403513349592686	0.291550606489182	0.148625954985619
-5.02431964874268	-8.052903175354	-6.12667083740234	-0.0400880575180054	0.291615337133408	0.148680552840233
-5.01990842819214	-8.05712032318115	-6.11372709274292	-0.0398273319005966	0.291615635156631	0.148592725396156
-5.02417755126953	-8.05865859985352	-6.10040616989136	-0.0395852886140347	0.291747123003006	0.148543879389763
-5.02613401412964	-8.06404304504395	-6.09508657455444	-0.0392280779778957	0.291881144046783	0.148477911949158
-5.02448511123657	-8.06561660766602	-6.09000062942505	-0.0389967896044254	0.291855752468109	0.148426905274391
-5.02049112319946	-8.06836986541748	-6.0800256729126	-0.0388043485581875	0.291882932186127	0.148325473070145
-5.02091979980469	-8.0742359161377	-6.0634446144104	-0.0386002399027348	0.292044937610626	0.148268982768059
-5.02378225326538	-8.07967948913574	-6.053147315979	-0.0384600758552551	0.292154729366302	0.148092165589333
-5.01508045196533	-8.07865810394287	-6.04872751235962	-0.0381725840270519	0.292151361703873	0.148000612854958
-5.00823545455933	-8.08100605010986	-6.04220485687256	-0.0379656106233597	0.292258441448212	0.147742003202438
-5.010498046875	-8.08058643341064	-6.02725076675415	-0.0378131195902824	0.292397499084473	0.147446945309639
-5.01240634918213	-8.08221340179443	-6.02364540100098	-0.0375646874308586	0.292524248361588	0.147189036011696
-5.00657939910889	-8.08501625061035	-6.01008224487305	-0.0374090746045113	0.292626559734344	0.146859660744667
-5.00451374053955	-8.09176254272461	-6.00791883468628	-0.0372047387063503	0.292635798454285	0.146604761481285
-5.00067377090454	-8.09185981750488	-5.99525785446167	-0.0370838232338429	0.292671173810959	0.146412223577499
-4.99939155578613	-8.09256935119629	-5.98268413543701	-0.0368463769555092	0.292712450027466	0.146193698048592
-4.99667453765869	-8.09315204620361	-5.96981525421143	-0.0365814492106438	0.292831599712372	0.146064221858978
-4.98740482330322	-8.094482421875	-5.96565055847168	-0.0364216305315495	0.29291757941246	0.145811423659325
-4.97507810592651	-8.0927734375	-5.9502534866333	-0.0361975207924843	0.29296749830246	0.145600840449333
-4.97137641906738	-8.09257507324219	-5.93575716018677	-0.0359811261296272	0.293079137802124	0.145392835140228
-4.96725988388062	-8.09452056884766	-5.92717552185059	-0.0359168238937855	0.293142735958099	0.145123183727264
-4.95934295654297	-8.09479141235352	-5.9269585609436	-0.0356159806251526	0.29320216178894	0.144896313548088
-4.94289779663086	-8.09484100341797	-5.9116587638855	-0.0355154648423195	0.293188720941544	0.144723162055016
-4.93935203552246	-8.08715057373047	-5.89820909500122	-0.035355556756258	0.293353408575058	0.14459091424942
-4.92631149291992	-8.08671569824219	-5.88439702987671	-0.0352203026413918	0.293341219425201	0.144418239593506
-4.91743230819702	-8.08467102050781	-5.87186813354492	-0.0350896716117859	0.293458044528961	0.144372552633286
-4.90562582015991	-8.08435153961182	-5.86605453491211	-0.0349453315138817	0.293539702892303	0.144282385706902
-4.8937783241272	-8.08360481262207	-5.85425329208374	-0.0347828045487404	0.293549567461014	0.144220262765884
-4.8905177116394	-8.07968139648438	-5.84379529953003	-0.0347203947603703	0.293500423431396	0.14417028427124
-4.88424253463745	-8.08242893218994	-5.8301854133606	-0.034663587808609	0.293651521205902	0.144150897860527
-4.87649822235107	-8.08640956878662	-5.82388067245483	-0.0345850959420204	0.29361492395401	0.14414818584919
-4.87274885177612	-8.07984352111816	-5.81122398376465	-0.0344746001064777	0.293617725372314	0.144213169813156
-4.8677716255188	-8.08034324645996	-5.80655145645142	-0.0345244482159615	0.293487757444382	0.144219502806664
-4.87023687362671	-8.08034420013428	-5.80186080932617	-0.0343896634876728	0.293578803539276	0.144258096814156
-4.86713171005249	-8.07635402679443	-5.78422403335571	-0.0342958644032478	0.293552279472351	0.144320636987686
-4.86425542831421	-8.07597255706787	-5.78330850601196	-0.0341754332184792	0.293457955121994	0.144331321120262
-4.8604211807251	-8.07814979553223	-5.76990175247192	-0.0342158749699593	0.293425887823105	0.144432842731476
-4.86407995223999	-8.08013725280762	-5.76855611801147	-0.0340382046997547	0.293407261371613	0.144537925720215
-4.86238145828247	-8.07744979858398	-5.75993728637695	-0.0340081565082073	0.293379664421082	0.144667968153954
-4.86249732971191	-8.07806491851807	-5.75787258148193	-0.0339597128331661	0.293490529060364	0.144785895943642
-4.86492156982422	-8.07817840576172	-5.75015163421631	-0.0340039171278477	0.293453544378281	0.144918844103813
-4.87165212631226	-8.08206653594971	-5.7442421913147	-0.0340177789330482	0.293409168720245	0.145062953233719
-4.86999797821045	-8.08347606658936	-5.73849964141846	-0.0340164266526699	0.293431282043457	0.14520289003849
-4.87410688400269	-8.08554840087891	-5.7422046661377	-0.0340033173561096	0.293477267026901	0.145418271422386
-4.8804178237915	-8.08929347991943	-5.73124647140503	-0.0341538898646832	0.293442785739899	0.145575940608978
-4.88404035568237	-8.08921146392822	-5.72923374176025	-0.0341775752604008	0.293392539024353	0.145767286419868
-4.88656616210938	-8.08980274200439	-5.73319053649902	-0.0342524386942387	0.293491721153259	0.145923510193825
-4.88791656494141	-8.08589363098145	-5.73759460449219	-0.0342474840581417	0.293439269065857	0.146044045686722
-4.89045381546021	-8.08774852752686	-5.72956323623657	-0.0344256535172462	0.293444991111755	0.146301001310349
-4.89691877365112	-8.08539485931396	-5.72338342666626	-0.0345617569983006	0.293519884347916	0.146479606628418
-4.89798974990845	-8.08021926879883	-5.7200493812561	-0.0345810391008854	0.293539673089981	0.146624177694321
-4.89570331573486	-8.07801723480225	-5.71790647506714	-0.0346535183489323	0.293448358774185	0.146818339824677
-4.89569330215454	-8.07321929931641	-5.71517372131348	-0.0348282232880592	0.293596148490906	0.147045239806175
-4.89826154708862	-8.07114028930664	-5.70484113693237	-0.0350282303988934	0.29366871714592	0.147290900349617
-4.89606857299805	-8.07158660888672	-5.70203351974487	-0.0350217446684837	0.29373762011528	0.147494211792946
-4.89613151550293	-8.06513118743896	-5.70479011535645	-0.0351249687373638	0.293699711561203	0.14770944416523
-4.89158487319946	-8.0545768737793	-5.69668436050415	-0.0352049879729748	0.293714284896851	0.148003339767456
-4.89747762680054	-8.05596351623535	-5.68974733352661	-0.0353436022996902	0.293838530778885	0.148219183087349
-4.89786195755005	-8.0508918762207	-5.67737483978271	-0.03542635217309	0.293804824352264	0.148546069860458
-4.89896535873413	-8.04549694061279	-5.67751216888428	-0.0355200730264187	0.293830037117004	0.148773744702339
-4.89979410171509	-8.03904438018799	-5.67044115066528	-0.0355468988418579	0.2938172519207	0.149018749594688
-4.9037127494812	-8.033860206604	-5.6593132019043	-0.0356732308864594	0.293767899274826	0.149311557412148
-4.90951633453369	-8.03192806243896	-5.65924310684204	-0.0357924327254295	0.293784737586975	0.149587497115135
-4.91147661209106	-8.02646827697754	-5.64856958389282	-0.0358002707362175	0.293790906667709	0.149787753820419
-4.90883874893188	-8.02286338806152	-5.647620677948	-0.0358951054513454	0.293689161539078	0.150062203407288
-4.91146183013916	-8.01779174804688	-5.63679313659668	-0.0359924323856831	0.293644934892654	0.150318562984467
-4.91679048538208	-8.01275825500488	-5.61734676361084	-0.0360348001122475	0.293605476617813	0.150459170341492
-4.92199754714966	-8.01303958892822	-5.61449384689331	-0.0360856093466282	0.293685495853424	0.15057872235775
-4.9183988571167	-8.00532531738281	-5.61605024337769	-0.0360493026673794	0.293555706739426	0.15072326362133
-4.91724061965942	-8.00107860565186	-5.61134672164917	-0.0360073484480381	0.293504744768143	0.150831311941147
-4.92126369476318	-8.00123405456543	-5.60004186630249	-0.036008644849062	0.293468117713928	0.150931596755981
-4.92916393280029	-7.99862146377563	-5.5943169593811	-0.0360052101314068	0.293429493904114	0.151017665863037
-4.93076944351196	-7.99343395233154	-5.58609342575073	-0.0358683615922928	0.293326705694199	0.151086047291756
-4.93174600601196	-7.99014282226563	-5.59036445617676	-0.0358179174363613	0.293214648962021	0.151177823543549
-4.93772411346436	-7.98804712295532	-5.58409404754639	-0.0357963293790817	0.293075144290924	0.151229530572891
-4.94735956192017	-7.98536157608032	-5.58148717880249	-0.0357158035039902	0.293034762144089	0.151253625750542
-4.94364070892334	-7.98523139953613	-5.58496713638306	-0.0355916991829872	0.292962074279785	0.151177108287811
-4.9430947303772	-7.97927141189575	-5.58375310897827	-0.0355161875486374	0.292827516794205	0.151111930608749
-4.9471960067749	-7.98113918304443	-5.58017158508301	-0.0355117172002792	0.292664647102356	0.151022344827652
-4.94639921188354	-7.97683000564575	-5.58478164672852	-0.0354799963533878	0.2926065325737	0.150859281420708
-4.94518518447876	-7.97242259979248	-5.59230709075928	-0.0353007912635803	0.292462408542633	0.150706335902214
-4.94653701782227	-7.97248840332031	-5.58774995803833	-0.0353898033499718	0.292397797107697	0.150519087910652
-4.95359086990356	-7.97530937194824	-5.59387683868408	-0.0354505963623524	0.292320072650909	0.150432661175728
-4.95137643814087	-7.97520399093628	-5.59637880325317	-0.0353287756443024	0.292148560285568	0.150278821587563
-4.95232343673706	-7.9744553565979	-5.59994602203369	-0.03533636033535	0.292051672935486	0.150173082947731
-4.95485401153564	-7.97654294967651	-5.59871864318848	-0.0355651527643204	0.291865617036819	0.150110989809036
-4.96280670166016	-7.97748613357544	-5.60546970367432	-0.0356517247855663	0.291783690452576	0.150039315223694
-4.9634165763855	-7.97795295715332	-5.61561393737793	-0.0356493815779686	0.291558772325516	0.149989768862724
-4.96913433074951	-7.97868633270264	-5.62167453765869	-0.0357866436243057	0.291377365589142	0.149963244795799
-4.98025560379028	-7.97988033294678	-5.63158464431763	-0.0359369590878487	0.291246920824051	0.149855807423592
-4.98441219329834	-7.97822380065918	-5.63375186920166	-0.0360596254467964	0.291087955236435	0.149750471115112
-4.98655986785889	-7.97209072113037	-5.64953279495239	-0.0360147878527641	0.290952026844025	0.149733930826187
-4.99545764923096	-7.97093057632446	-5.65491724014282	-0.0362967848777771	0.290827810764313	0.149618491530418
-5.00558185577393	-7.96534776687622	-5.659104347229	-0.0364312827587128	0.290666729211807	0.149589717388153
-5.00919055938721	-7.96008729934692	-5.67220830917358	-0.0365198850631714	0.290514707565308	0.149371802806854
-5.01268625259399	-7.95395660400391	-5.67661285400391	-0.0365514680743217	0.290416896343231	0.149311676621437
-5.0171537399292	-7.94930410385132	-5.67971897125244	-0.0368005372583866	0.290255576372147	0.149262681603432
-5.02899551391602	-7.94649457931519	-5.69395112991333	-0.0368950963020325	0.290172547101974	0.14920037984848
-5.0309681892395	-7.94344043731689	-5.69980621337891	-0.0369776822626591	0.290054619312286	0.149120151996613
-5.03384780883789	-7.93556499481201	-5.7151837348938	-0.0370490588247776	0.289974927902222	0.149011865258217
-5.03454256057739	-7.92778730392456	-5.72258138656616	-0.03724654763937	0.289814382791519	0.148904576897621
-5.04100799560547	-7.92243194580078	-5.72731781005859	-0.0373640172183514	0.289778649806976	0.148808732628822
-5.04133653640747	-7.91791105270386	-5.73299694061279	-0.0374883525073528	0.28966960310936	0.148707240819931
-5.03648853302002	-7.90879821777344	-5.74865436553955	-0.0377095006406307	0.289604395627975	0.148544237017632
-5.03761577606201	-7.90132522583008	-5.75025129318237	-0.0378686562180519	0.289440453052521	0.148472130298615
-5.03836107254028	-7.89991521835327	-5.74593448638916	-0.0379343554377556	0.289360105991364	0.148310631513596
-5.03026151657104	-7.89143943786621	-5.75661039352417	-0.0380047932267189	0.289267092943192	0.148159295320511
-5.02889919281006	-7.8836784362793	-5.75767374038696	-0.0381643027067184	0.289150476455688	0.148026198148727
-5.02841186523438	-7.87788915634155	-5.75670766830444	-0.0383219346404076	0.289060205221176	0.147935271263123
-5.02400255203247	-7.87203073501587	-5.760582447052	-0.0384294018149376	0.288985878229141	0.147814244031906
-5.02144289016724	-7.8660192489624	-5.77094268798828	-0.038471408188343	0.288935780525208	0.147662594914436
-5.01378154754639	-7.85430669784546	-5.77216958999634	-0.0385969206690788	0.288819283246994	0.147545978426933
-5.01452827453613	-7.84820938110352	-5.77122592926025	-0.0386638194322586	0.288749933242798	0.147486537694931
-5.01589822769165	-7.84471797943115	-5.77382707595825	-0.038799837231636	0.288713425397873	0.147406905889511
-5.01342821121216	-7.83740472793579	-5.77863073348999	-0.0388312563300133	0.288620412349701	0.147281348705292
-5.00825643539429	-7.83025503158569	-5.78240299224854	-0.0389245077967644	0.288470476865768	0.147288396954536
-5.0106348991394	-7.82369613647461	-5.7760214805603	-0.038991142064333	0.288433879613876	0.147286206483841
-5.00947999954224	-7.81910943984985	-5.78230857849121	-0.0391213074326515	0.288285881280899	0.147228598594666
-5.01057910919189	-7.81547355651855	-5.78837299346924	-0.0391861200332642	0.28822386264801	0.147173210978508
-5.00699186325073	-7.80926752090454	-5.79082059860229	-0.0392281152307987	0.288009315729141	0.147227585315704
-5.01305818557739	-7.80568981170654	-5.78690338134766	-0.0393363498151302	0.287905663251877	0.147203579545021
-5.01672601699829	-7.80219554901123	-5.78088665008545	-0.039353996515274	0.287762522697449	0.147241488099098
-5.01749563217163	-7.79871797561646	-5.78724670410156	-0.0393367819488049	0.287611305713654	0.147192746400833
-5.01735496520996	-7.79268598556519	-5.78324127197266	-0.0394821912050247	0.287496745586395	0.147319674491882
-5.0175633430481	-7.78882932662964	-5.78394985198975	-0.0395143330097198	0.28729036450386	0.147324398159981
-5.01988124847412	-7.78351545333862	-5.78096199035645	-0.0396133102476597	0.287023216485977	0.147340163588524
-5.0237078666687	-7.78210783004761	-5.77834844589233	-0.039704117923975	0.286937326192856	0.147304877638817
-5.02587509155273	-7.78127765655518	-5.78204441070557	-0.0396581031382084	0.286825001239777	0.147292986512184
-5.02956867218018	-7.77889585494995	-5.78174209594727	-0.0398002415895462	0.286596029996872	0.147292152047157
-5.03592348098755	-7.7723274230957	-5.78943490982056	-0.0398939810693264	0.286395519971848	0.147287756204605
-5.04088020324707	-7.7726616859436	-5.79063272476196	-0.03997802734375	0.286258637905121	0.147257953882217
-5.04715919494629	-7.76728534698486	-5.79081726074219	-0.0400118231773376	0.286143243312836	0.147282645106316
-5.05281114578247	-7.76695728302002	-5.79136419296265	-0.0400911867618561	0.28592711687088	0.147277131676674
-5.05712080001831	-7.76541519165039	-5.79689645767212	-0.0402031503617764	0.285701453685761	0.147401794791222
-5.0693793296814	-7.76913928985596	-5.79747533798218	-0.0403239093720913	0.285594820976257	0.147367760539055
-5.06811666488647	-7.76318168640137	-5.80331420898438	-0.0403265170753002	0.285401672124863	0.147442057728767
-5.07379913330078	-7.76549816131592	-5.80291175842285	-0.0404637902975082	0.285277277231216	0.147421553730965
-5.08136701583862	-7.76825189590454	-5.80680465698242	-0.0405802875757217	0.285029113292694	0.147392183542252
-5.08646488189697	-7.77275657653809	-5.80678415298462	-0.0406474061310291	0.284812420606613	0.147273927927017
-5.0886025428772	-7.76774311065674	-5.81707382202148	-0.0407074615359306	0.284690260887146	0.147110804915428
-5.08946657180786	-7.76938581466675	-5.82456207275391	-0.0406981483101845	0.28460156917572	0.146927863359451
-5.09241342544556	-7.76909828186035	-5.82523918151855	-0.0407860092818737	0.284431338310242	0.146835774183273
-5.09156942367554	-7.76883554458618	-5.82563209533691	-0.0409073680639267	0.284315019845963	0.146638914942741
-5.08767461776733	-7.76729726791382	-5.8346061706543	-0.0409350246191025	0.284193724393845	0.146371826529503
-5.09092044830322	-7.76749420166016	-5.84670400619507	-0.0409503653645515	0.284170806407928	0.146233305335045
-5.08311557769775	-7.76311349868774	-5.85066318511963	-0.0410581864416599	0.284039616584778	0.14606848359108
-5.08329916000366	-7.75858354568481	-5.85404062271118	-0.0411858074367046	0.283916771411896	0.145925879478455
-5.07876491546631	-7.75897264480591	-5.8588924407959	-0.0413516722619534	0.283786445856094	0.145761251449585
-5.07610321044922	-7.75662469863892	-5.86735534667969	-0.0413594432175159	0.283764898777008	0.145555526018143
-5.06540060043335	-7.75423908233643	-5.87653636932373	-0.0415586605668068	0.2836654484272	0.145428717136383
-5.06091356277466	-7.74835395812988	-5.87598705291748	-0.0416571237146854	0.283573776483536	0.145262941718102
-5.05411529541016	-7.74488925933838	-5.87912511825562	-0.0418872311711311	0.283332318067551	0.145150080323219
-5.04729700088501	-7.74091291427612	-5.87783479690552	-0.0420399643480778	0.28328138589859	0.14501990377903
-5.0460057258606	-7.74175834655762	-5.88521480560303	-0.0422190986573696	0.283148735761642	0.144833162426949
-5.03986310958862	-7.73665857315063	-5.89213275909424	-0.0423065982758999	0.283008188009262	0.144705325365067
-5.03523540496826	-7.73573160171509	-5.89988803863525	-0.0423898547887802	0.282956570386887	0.144507095217705
-5.03566074371338	-7.735435962677	-5.90833330154419	-0.0425838753581047	0.282887905836105	0.144303843379021
-5.03536462783813	-7.73679685592651	-5.91077041625977	-0.0426249764859676	0.282803803682327	0.144203826785088
-5.03162431716919	-7.73425722122192	-5.91640472412109	-0.0426714196801186	0.282748013734818	0.14403010904789
-5.02904558181763	-7.73478889465332	-5.92479085922241	-0.0426031723618507	0.28275728225708	0.143892839550972
-5.02982044219971	-7.73377275466919	-5.92620801925659	-0.0426769442856312	0.28268826007843	0.143751531839371
-5.03015279769897	-7.73448610305786	-5.93164730072021	-0.0426836125552654	0.282614350318909	0.143671870231628
-5.02924394607544	-7.73739337921143	-5.93709754943848	-0.042687714099884	0.282537877559662	0.143568098545074
-5.02728700637817	-7.74081516265869	-5.93936061859131	-0.0426773764193058	0.282517343759537	0.143452599644661
-5.0236964225769	-7.74368333816528	-5.94506692886353	-0.0426151268184185	0.282438397407532	0.143391340970993
-5.02097082138062	-7.74346208572388	-5.93759441375732	-0.0426446571946144	0.282301843166351	0.143412083387375
-5.01739263534546	-7.74704074859619	-5.93663024902344	-0.0426963679492474	0.282200366258621	0.143296614289284
-5.01367998123169	-7.74777126312256	-5.9340181350708	-0.0427596382796764	0.28203409910202	0.143173441290855
-5.02308368682861	-7.74638366699219	-5.93422889709473	-0.0426086597144604	0.28206068277359	0.143019840121269
-5.02466583251953	-7.74956846237183	-5.93577003479004	-0.0424668118357658	0.281937956809998	0.142868116497993
-5.02430391311646	-7.74754619598389	-5.93414449691772	-0.0427202470600605	0.281787484884262	0.142849966883659
-5.0261025428772	-7.74645137786865	-5.92750120162964	-0.042860459536314	0.281644105911255	0.142609313130379
-5.04387331008911	-7.7635498046875	-5.93029308319092	-0.0428568795323372	0.281408250331879	0.142370402812958
-5.05738210678101	-7.77425956726074	-5.93614864349365	-0.0429064556956291	0.281207025051117	0.142515733838081
-5.06466627120972	-7.77332925796509	-5.94550466537476	-0.0428237803280354	0.280998170375824	0.142409682273865
-5.06938600540161	-7.77566528320313	-5.95326662063599	-0.04276492446661	0.281027406454086	0.142313316464424
-5.07278108596802	-7.77305030822754	-5.94742870330811	-0.0427493304014206	0.280957758426666	0.142213642597198
-5.06718301773071	-7.77020931243896	-5.93492937088013	-0.0427425913512707	0.280807942152023	0.142071455717087
-5.06943702697754	-7.77528095245361	-5.92821407318115	-0.0427262634038925	0.2806116938591	0.141910448670387
-5.07464694976807	-7.7763843536377	-5.93342351913452	-0.0427857935428619	0.280609011650085	0.141737923026085
-5.06959295272827	-7.77418422698975	-5.93322515487671	-0.0428493246436119	0.28049972653389	0.14161328971386
-5.06798791885376	-7.77687406539917	-5.92575931549072	-0.0429558344185352	0.280348628759384	0.141524136066437
-5.06409025192261	-7.77541017532349	-5.91997337341309	-0.0430894941091537	0.280135601758957	0.141363993287086
-5.0616192817688	-7.77713441848755	-5.90910148620605	-0.0431646555662155	0.280116319656372	0.141287475824356
-5.06022596359253	-7.77901029586792	-5.90965604782104	-0.0432029590010643	0.280004471540451	0.14116482436657
-5.06017923355103	-7.77679777145386	-5.91176271438599	-0.0430965572595596	0.279864430427551	0.140975266695023
-5.05715084075928	-7.77615118026733	-5.92378854751587	-0.0430183410644531	0.279821157455444	0.140870973467827
-5.05694627761841	-7.77902364730835	-5.91969919204712	-0.0433026812970638	0.279805541038513	0.140830218791962
-5.06225395202637	-7.78745126724243	-5.91289091110229	-0.0434464700520039	0.279640316963196	0.140719190239906
-5.06365823745728	-7.7914457321167	-5.91397857666016	-0.0434914790093899	0.279487609863281	0.14062462747097
-5.07371807098389	-7.79434728622437	-5.91911363601685	-0.0433499328792095	0.279425919055939	0.14057782292366
-5.07615947723389	-7.79784202575684	-5.92262172698975	-0.0433731190860271	0.279343366622925	0.140601277351379
-5.07453584671021	-7.80132818222046	-5.92753076553345	-0.0434289760887623	0.279247730970383	0.140555888414383
-5.07576656341553	-7.80114364624023	-5.9287371635437	-0.0433671921491623	0.279279589653015	0.140473082661629
-5.07291698455811	-7.80317211151123	-5.92303037643433	-0.0433915890753269	0.27918952703476	0.140417084097862
-5.06957721710205	-7.80303907394409	-5.92258501052856	-0.0433226116001606	0.279172629117966	0.140349328517914
-5.06774282455444	-7.80428791046143	-5.91845655441284	-0.0433908477425575	0.279118627309799	0.140363052487373
-5.06961584091187	-7.81226873397827	-5.92297840118408	-0.0435433350503445	0.27906197309494	0.14028126001358
-5.06365585327148	-7.81113576889038	-5.92139911651611	-0.0436398237943649	0.278902262449265	0.140213832259178
-5.0616626739502	-7.80709934234619	-5.91334629058838	-0.0435675568878651	0.278881996870041	0.140113949775696
-5.06076622009277	-7.80336904525757	-5.9187593460083	-0.043349951505661	0.278949588537216	0.140094056725502
-5.0570502281189	-7.80192089080811	-5.91488981246948	-0.0433971285820007	0.278794884681702	0.140159428119659
-5.05562543869019	-7.80071496963501	-5.90544176101685	-0.0435981079936028	0.278658449649811	0.140100926160812
-5.06098461151123	-7.80744743347168	-5.89841938018799	-0.04373949021101	0.278605133295059	0.140000358223915
-5.06941270828247	-7.8124041557312	-5.9011812210083	-0.0437246486544609	0.278472721576691	0.140051394701004
-5.07907247543335	-7.81636095046997	-5.91120481491089	-0.0438319407403469	0.278311431407928	0.140034839510918
-5.08565425872803	-7.81905317306519	-5.91801834106445	-0.0437641516327858	0.278280824422836	0.14000315964222
-5.09086656570435	-7.81980514526367	-5.91195201873779	-0.0437713861465454	0.278192281723022	0.140003442764282
-5.09224939346313	-7.8178915977478	-5.90527772903442	-0.0436873286962509	0.278148114681244	0.139941275119781
-5.09174680709839	-7.82414197921753	-5.90949726104736	-0.0434872582554817	0.27814719080925	0.139873221516609
-5.08846807479858	-7.82847309112549	-5.90617179870605	-0.0433260686695576	0.278104811906815	0.139886468648911
-5.08175182342529	-7.83340501785278	-5.90708255767822	-0.0435078181326389	0.27802586555481	0.139905571937561
-5.07317447662354	-7.84368371963501	-5.89720010757446	-0.0436346344649792	0.277880012989044	0.139821708202362
-5.08182716369629	-7.84233903884888	-5.89389181137085	-0.043697252869606	0.277799040079117	0.139621734619141
-5.09999942779541	-7.83779382705688	-5.88942670822144	-0.0435280613601208	0.277903109788895	0.139564365148544
-5.105881690979	-7.85020971298218	-5.89616298675537	-0.0434875674545765	0.277737945318222	0.139635130763054
-5.09465456008911	-7.85498189926147	-5.89634370803833	-0.0434414632618427	0.277561962604523	0.139605715870857
-5.09025812149048	-7.85651206970215	-5.89257335662842	-0.0433607399463654	0.277476340532303	0.139465674757957
-5.08924245834351	-7.86402320861816	-5.89629316329956	-0.0435332953929901	0.277394682168961	0.139367759227753
-5.09964561462402	-7.86457395553589	-5.88841390609741	-0.0435289964079857	0.27732789516449	0.139229267835617
-5.11106586456299	-7.86800527572632	-5.88782787322998	-0.0434109307825565	0.277174025774002	0.139114767313004
-5.12122249603271	-7.88064336776733	-5.89506959915161	-0.0432572104036808	0.27724900841713	0.138945668935776
-5.1235294342041	-7.88497686386108	-5.89711999893188	-0.0431677028536797	0.277241885662079	0.138822287321091
-5.11882448196411	-7.87788343429565	-5.89919948577881	-0.0431824177503586	0.277190238237381	0.138847663998604
-5.11561441421509	-7.87792825698853	-5.88636684417725	-0.0431442894041538	0.277045220136642	0.138755023479462
-5.10960531234741	-7.8780083656311	-5.87140464782715	-0.0433168150484562	0.276791572570801	0.138728573918343
-5.111741065979	-7.88327217102051	-5.86318731307983	-0.043344471603632	0.276591807603836	0.138540044426918
-5.11300039291382	-7.88756704330444	-5.86078071594238	-0.0433537811040878	0.276621311903	0.138326480984688
-5.11878538131714	-7.88757181167603	-5.85991239547729	-0.0433067418634892	0.2766273021698	0.138134002685547
-5.12258052825928	-7.89301824569702	-5.8563985824585	-0.0433168970048428	0.276633888483047	0.138078212738037
-5.12235307693481	-7.89637994766235	-5.85187482833862	-0.0432348772883415	0.276535749435425	0.137959003448486
-5.13034820556641	-7.89569091796875	-5.84725856781006	-0.0430783852934837	0.276536524295807	0.137915134429932
-5.13352727890015	-7.90412139892578	-5.84846305847168	-0.0430562719702721	0.276531457901001	0.137841150164604
-5.12956476211548	-7.90675210952759	-5.84413719177246	-0.0431389510631561	0.276440978050232	0.137840643525124
-5.13043546676636	-7.90432548522949	-5.83851909637451	-0.0431035831570625	0.276323884725571	0.137780919671059
-5.13663053512573	-7.9058313369751	-5.82634782791138	-0.0431700348854065	0.276322513818741	0.137796804308891
-5.14093446731567	-7.90794324874878	-5.82493305206299	-0.0432608164846897	0.276166498661041	0.137785762548447
-5.13963937759399	-7.91080093383789	-5.82014179229736	-0.0432346649467945	0.276107519865036	0.137682631611824
-5.15190982818604	-7.91777515411377	-5.81696605682373	-0.0432879664003849	0.276087164878845	0.137729793787003
-5.16260290145874	-7.92422199249268	-5.81990337371826	-0.0433905571699142	0.276082992553711	0.137838184833527
-5.16622161865234	-7.92821550369263	-5.81610679626465	-0.0434735268354416	0.275915741920471	0.137836843729019
-5.17916917800903	-7.93425846099854	-5.82559204101563	-0.0434114038944244	0.27593594789505	0.137932434678078
-5.18762159347534	-7.93895578384399	-5.82616472244263	-0.0434328503906727	0.275947213172913	0.137983083724976
-5.19075298309326	-7.94106245040894	-5.82831144332886	-0.0434632264077663	0.275896042585373	0.138070344924927
-5.19858694076538	-7.94298315048218	-5.83268213272095	-0.0436279252171516	0.275855630636215	0.138117805123329
-5.20059204101563	-7.94492626190186	-5.8222131729126	-0.0436795763671398	0.27580663561821	0.13819931447506
-5.20394945144653	-7.94585609436035	-5.82486438751221	-0.0437948405742645	0.275801807641983	0.138345569372177
-5.20280313491821	-7.94450092315674	-5.81573629379272	-0.0439114235341549	0.275648176670074	0.138434022665024
-5.20925807952881	-7.94825792312622	-5.81811952590942	-0.0440406389534473	0.275605022907257	0.138543918728828
-5.21390867233276	-7.95208215713501	-5.82026815414429	-0.0441865213215351	0.27560618519783	0.138672575354576
-5.22313356399536	-7.95452880859375	-5.82434320449829	-0.0442272946238518	0.2755326628685	0.138853564858437
-5.22831869125366	-7.95847654342651	-5.82013368606567	-0.0442886054515839	0.275565624237061	0.138978749513626
-5.23421859741211	-7.95755481719971	-5.83010196685791	-0.0443252176046371	0.275556683540344	0.139143213629723
-5.23576402664185	-7.96013402938843	-5.83305692672729	-0.0444389060139656	0.275585263967514	0.139210432767868
-5.23791074752808	-7.95941066741943	-5.83283996582031	-0.0445061773061752	0.275559604167938	0.139326542615891
-5.23624277114868	-7.95370292663574	-5.82830333709717	-0.0445084422826767	0.275547385215759	0.139460608363152
-5.24006462097168	-7.95324325561523	-5.82954120635986	-0.044561006128788	0.275529623031616	0.139598846435547
-5.23956680297852	-7.95359802246094	-5.82120037078857	-0.0447541251778603	0.275405377149582	0.139653369784355
-5.24005031585693	-7.95343828201294	-5.81827068328857	-0.0447394400835037	0.275333434343338	0.139789581298828
-5.24386072158813	-7.95558834075928	-5.81371068954468	-0.0448899455368519	0.275394320487976	0.139828741550446
-5.24448490142822	-7.9603271484375	-5.81995820999146	-0.0450447574257851	0.275287717580795	0.139971494674683
-5.25237321853638	-7.96447706222534	-5.82589817047119	-0.0449824742972851	0.2751524746418	0.140099689364433
-5.26375150680542	-7.96538114547729	-5.82174921035767	-0.0449698567390442	0.275218725204468	0.140197277069092
-5.26109218597412	-7.96716165542603	-5.82298040390015	-0.0449524261057377	0.275157123804092	0.140264913439751
-5.26305961608887	-7.96386384963989	-5.82385540008545	-0.0449028387665749	0.275171548128128	0.14030584692955
-5.25822353363037	-7.95631790161133	-5.82358741760254	-0.0449465066194534	0.275206387042999	0.140303656458855
-5.25443410873413	-7.95759773254395	-5.817223072052	-0.0448905229568481	0.27512601017952	0.140334218740463
-5.25013303756714	-7.9480185508728	-5.80821228027344	-0.0449795983731747	0.274975150823593	0.140326574444771
-5.24600458145142	-7.94573926925659	-5.81314086914063	-0.0449019260704517	0.27494215965271	0.140285730361938
-5.24693965911865	-7.94625377655029	-5.81774568557739	-0.0450171008706093	0.274938315153122	0.140271231532097
-5.24955797195435	-7.94269132614136	-5.81613349914551	-0.0449527837336063	0.274809241294861	0.140276312828064
-5.25832176208496	-7.93750095367432	-5.81912469863892	-0.0448806658387184	0.274828881025314	0.14030097424984
-5.25982570648193	-7.93618583679199	-5.82453298568726	-0.0447659604251385	0.274854451417923	0.140331327915192
-5.25818061828613	-7.93407344818115	-5.82375717163086	-0.0447670519351959	0.274799793958664	0.140322774648666
-5.25786924362183	-7.92658376693726	-5.83526992797852	-0.0447417013347149	0.274831205606461	0.14030547440052
-5.25594234466553	-7.92154169082642	-5.82899141311646	-0.0446907803416252	0.27484005689621	0.140319362282753
-5.25753736495972	-7.91771793365479	-5.82632112503052	-0.0447266027331352	0.274715334177017	0.140261545777321
-5.25167798995972	-7.91203451156616	-5.83205032348633	-0.044685635715723	0.274568110704422	0.140151008963585
-5.25924205780029	-7.91460132598877	-5.83025503158569	-0.0446879900991917	0.27463972568512	0.140086978673935
-5.26433277130127	-7.91490602493286	-5.83471345901489	-0.0447118170559406	0.274627149105072	0.140039429068565
-5.26360082626343	-7.91372489929199	-5.83108186721802	-0.044644370675087	0.274494379758835	0.139954373240471
-5.26995325088501	-7.9106879234314	-5.84409046173096	-0.0444488488137722	0.274598687887192	0.139907404780388
-5.27181673049927	-7.90997934341431	-5.84202671051025	-0.0444657914340496	0.274568408727646	0.13982954621315
-5.26624441146851	-7.90742063522339	-5.8497109413147	-0.0444355607032776	0.274490505456924	0.139803543686867
-5.26676368713379	-7.90500831604004	-5.84862899780273	-0.0443898104131222	0.274547964334488	0.139693453907967
-5.26344871520996	-7.90533447265625	-5.83817291259766	-0.0444168820977211	0.274442344903946	0.139699697494507
-5.25660419464111	-7.90517616271973	-5.83357763290405	-0.0444555766880512	0.274379193782806	0.139672860503197
-5.2600359916687	-7.90378999710083	-5.8371205329895	-0.0444472692906857	0.274400442838669	0.139560282230377
-5.26175832748413	-7.90715932846069	-5.83457946777344	-0.0444121733307838	0.274246543645859	0.139520972967148
-5.2654333114624	-7.90946626663208	-5.84748983383179	-0.0443953797221184	0.274287402629852	0.139565110206604
-5.27036285400391	-7.91268348693848	-5.84479713439941	-0.0443792268633842	0.274179607629776	0.139591097831726
-5.27833032608032	-7.91034555435181	-5.84432411193848	-0.0442550778388977	0.274117320775986	0.139667212963104
-5.28532981872559	-7.91333866119385	-5.85116243362427	-0.0443230234086514	0.274138510227203	0.139674633741379
-5.28925848007202	-7.91440296173096	-5.85500431060791	-0.0441591069102287	0.274173438549042	0.139732345938683
-5.29328489303589	-7.91680908203125	-5.86115026473999	-0.0442785546183586	0.274044394493103	0.139806881546974
-5.29789304733276	-7.91578722000122	-5.8637113571167	-0.0441488176584244	0.274089306592941	0.139858022332191
-5.30764484405518	-7.91207218170166	-5.86267232894897	-0.0441624894738197	0.27401340007782	0.139950230717659
-5.31424140930176	-7.91186094284058	-5.86330461502075	-0.0441602692008018	0.273978382349014	0.140066102147102
-5.31001234054565	-7.90559148788452	-5.86285734176636	-0.0441378466784954	0.274052828550339	0.140049442648888
-5.30880451202393	-7.90431022644043	-5.86438131332397	-0.0441602654755116	0.273993939161301	0.140223383903503
-5.31300449371338	-7.9037823677063	-5.85762357711792	-0.0442822612822056	0.273950606584549	0.14037849009037
-5.30953025817871	-7.90503454208374	-5.86629867553711	-0.0445147268474102	0.273866057395935	0.140500754117966
-5.31202459335327	-7.90915536880493	-5.85919284820557	-0.0446055382490158	0.273818850517273	0.140565812587738
-5.31425142288208	-7.90359210968018	-5.86017894744873	-0.0446771569550037	0.273800402879715	0.140640124678612
-5.31266307830811	-7.89901494979858	-5.8649640083313	-0.0447392053902149	0.27390068769455	0.14060315489769
-5.3171534538269	-7.89639663696289	-5.86856317520142	-0.0448440425097942	0.273910582065582	0.140717387199402
-5.32150173187256	-7.89819049835205	-5.87356185913086	-0.0449120886623859	0.273964285850525	0.140868291258812
-5.32814788818359	-7.89942979812622	-5.88330268859863	-0.0449736267328262	0.274070411920547	0.140971764922142
-5.33090353012085	-7.89892911911011	-5.88725709915161	-0.0450358390808105	0.274129420518875	0.141154497861862
-5.33413362503052	-7.89911413192749	-5.90396547317505	-0.0450622402131557	0.274180442094803	0.141246408224106
-5.32939863204956	-7.89579439163208	-5.90617942810059	-0.0450937561690807	0.274175047874451	0.141435235738754
-5.33191585540771	-7.88672971725464	-5.91096878051758	-0.0451837070286274	0.274337470531464	0.141554817557335
-5.3324933052063	-7.8825626373291	-5.90837526321411	-0.0452909581363201	0.274365723133087	0.141720548272133
-5.32578134536743	-7.87828683853149	-5.91151428222656	-0.0454159788787365	0.274322479963303	0.141831114888191
-5.32435989379883	-7.8743052482605	-5.90980243682861	-0.0455133803188801	0.274405121803284	0.14199523627758
-5.32435989379883	-7.87506151199341	-5.90796947479248	-0.0456446930766106	0.274428635835648	0.142158403992653
-5.32392978668213	-7.87248611450195	-5.91402196884155	-0.0457400903105736	0.274458527565002	0.142251029610634
-5.32818222045898	-7.86945104598999	-5.92256259918213	-0.0457516759634018	0.274435192346573	0.142256960272789
-5.3369083404541	-7.87102699279785	-5.92745923995972	-0.0457920469343662	0.274524480104446	0.142457485198975
-5.34227275848389	-7.86946249008179	-5.92849397659302	-0.0457563437521458	0.27464085817337	0.142626479268074
-5.34375047683716	-7.86512088775635	-5.93469333648682	-0.0456977151334286	0.274641185998917	0.142715454101563
-5.34789419174194	-7.86170434951782	-5.9420018196106	-0.0457873046398163	0.274769842624664	0.142781436443329
-5.34227800369263	-7.86272001266479	-5.94056367874146	-0.0458674654364586	0.274720877408981	0.142904937267303
-5.34464645385742	-7.85879707336426	-5.93927383422852	-0.0459107272326946	0.274700522422791	0.143081605434418
-5.34431791305542	-7.85748386383057	-5.93252563476563	-0.0460135564208031	0.274729698896408	0.143122166395187
-5.35056638717651	-7.8598198890686	-5.94127321243286	-0.0460746102035046	0.274710685014725	0.143169835209846
-5.35792684555054	-7.8635048866272	-5.94336748123169	-0.0461579635739326	0.27467867732048	0.143191128969193
-5.3599681854248	-7.86734247207642	-5.94447231292725	-0.0461530052125454	0.274670332670212	0.143262833356857
-5.36924982070923	-7.8703293800354	-5.95169067382813	-0.0461219809949398	0.274720728397369	0.143347099423409
-5.37454032897949	-7.87089204788208	-5.95165205001831	-0.0461648926138878	0.274757295846939	0.14344747364521
-5.37511110305786	-7.87342166900635	-5.95531177520752	-0.0462231896817684	0.274705976247787	0.143525347113609
-5.38183927536011	-7.87453079223633	-5.94594240188599	-0.0461307615041733	0.274672240018845	0.143639102578163
-5.38724660873413	-7.87652063369751	-5.9461612701416	-0.0461815670132637	0.27468079328537	0.143682911992073
-5.38712453842163	-7.87929201126099	-5.95494508743286	-0.0462412983179092	0.274625957012177	0.143773198127747
-5.38589286804199	-7.87905979156494	-5.95014953613281	-0.0462335385382175	0.274574965238571	0.14387358725071
-5.38883638381958	-7.87905550003052	-5.94639682769775	-0.0463111214339733	0.274534791707993	0.143885537981987
-5.3887939453125	-7.87893199920654	-5.94369506835938	-0.0464507192373276	0.274538308382034	0.143898352980614
-5.38913106918335	-7.88262271881104	-5.93763494491577	-0.0464152172207832	0.274473249912262	0.143932819366455
-5.38715600967407	-7.88401889801025	-5.93943166732788	-0.0464452914893627	0.274431735277176	0.143851861357689
-5.38561677932739	-7.88469123840332	-5.93414402008057	-0.0465105213224888	0.274336159229279	0.143779635429382
-5.3866114616394	-7.88559675216675	-5.93740177154541	-0.0465044118463993	0.274486511945724	0.143699750304222
-5.38572072982788	-7.88423156738281	-5.93760061264038	-0.0464423820376396	0.27440556883812	0.143624618649483
-5.38771104812622	-7.88352203369141	-5.93630027770996	-0.046450387686491	0.274469137191772	0.14360985159874
-5.39080190658569	-7.88013124465942	-5.93708038330078	-0.0464098006486893	0.274500489234924	0.143538281321526
-5.38963413238525	-7.88387250900269	-5.93596649169922	-0.0464462526142597	0.274502635002136	0.143507614731789
-5.38923835754395	-7.88532495498657	-5.94799709320068	-0.0463896617293358	0.274438232183456	0.143500506877899
-5.39017152786255	-7.88072538375854	-5.94783592224121	-0.0463250502943993	0.274549037218094	0.143541052937508
-5.39434003829956	-7.88323163986206	-5.94672536849976	-0.0464399605989456	0.274520874023438	0.143588557839394
-5.39241170883179	-7.88269567489624	-5.9451756477356	-0.0465681664645672	0.274400025606155	0.14358876645565
-5.39455604553223	-7.88228702545166	-5.93838262557983	-0.0465184338390827	0.274273186922073	0.143580466508865
-5.39827871322632	-7.88384008407593	-5.94045686721802	-0.0465863719582558	0.274257034063339	0.143525391817093
-5.3961706161499	-7.88252830505371	-5.94182062149048	-0.046644564718008	0.274250835180283	0.143463551998138
-5.39961624145508	-7.88166284561157	-5.94412326812744	-0.0465707406401634	0.274124652147293	0.143377691507339
-5.40241861343384	-7.88049125671387	-5.94140243530273	-0.0465788543224335	0.274131059646606	0.14330880343914
-5.4064245223999	-7.87824487686157	-5.93596839904785	-0.0465993247926235	0.27414008975029	0.143178135156631
-5.40934610366821	-7.87907123565674	-5.93836975097656	-0.0465818010270596	0.27416729927063	0.143102884292603
-5.40944623947144	-7.87816667556763	-5.94517469406128	-0.0465402230620384	0.274106472730637	0.143015578389168
-5.40740060806274	-7.87590885162354	-5.93672227859497	-0.0466663166880608	0.274024784564972	0.142911061644554
-5.41460704803467	-7.87383937835693	-5.93071985244751	-0.0467824749648571	0.274012506008148	0.142961978912354
-5.41616725921631	-7.87135314941406	-5.92947101593018	-0.0469576045870781	0.273951023817062	0.142840057611465
-5.41595935821533	-7.86826705932617	-5.92771339416504	-0.0470321364700794	0.273814231157303	0.142721980810165
-5.41815090179443	-7.86037397384644	-5.91915845870972	-0.0472810119390488	0.273755699396133	0.142643973231316
-5.41752624511719	-7.85908460617065	-5.91814231872559	-0.0474452301859856	0.273674368858337	0.142523944377899
-5.42151975631714	-7.85724020004272	-5.91358947753906	-0.0477735809981823	0.273500621318817	0.142526388168335
-5.42361545562744	-7.8517804145813	-5.90699672698975	-0.0480414517223835	0.273336440324783	0.142387837171555
-5.43378591537476	-7.85201930999756	-5.89936590194702	-0.0483007542788982	0.273234903812408	0.142223119735718
-5.43949604034424	-7.85224103927612	-5.90284585952759	-0.0486134588718414	0.273129165172577	0.142084032297134
-5.44535112380981	-7.84560775756836	-5.90280532836914	-0.0487608499825001	0.272998541593552	0.141891479492188
-5.44843006134033	-7.84138536453247	-5.9100546836853	-0.0489110574126244	0.27293872833252	0.141672655940056
-5.45922660827637	-7.83934640884399	-5.90716457366943	-0.049197182059288	0.272818833589554	0.141488745808601
-5.46256542205811	-7.83774662017822	-5.90869140625	-0.0493673495948315	0.272765338420868	0.141342610120773
-5.46633338928223	-7.83238935470581	-5.90117883682251	-0.0495230033993721	0.272646635770798	0.141135439276695
-5.46657943725586	-7.8269829750061	-5.91025924682617	-0.0497805513441563	0.272590041160584	0.140964791178703
-5.46484184265137	-7.82721662521362	-5.9081563949585	-0.0500512756407261	0.272465735673904	0.14078488945961
-5.46098661422729	-7.82261896133423	-5.89340496063232	-0.0502233244478703	0.272305876016617	0.140617147088051
-5.46171379089355	-7.82006120681763	-5.89004850387573	-0.0504684038460255	0.272169172763824	0.140444874763489
-5.46391677856445	-7.81801176071167	-5.89503574371338	-0.0506488867104054	0.272112727165222	0.14027900993824
-5.46576499938965	-7.82143545150757	-5.89181327819824	-0.0508778616786003	0.272026389837265	0.140078186988831
-5.46549987792969	-7.81921768188477	-5.88356733322144	-0.0510671362280846	0.271870493888855	0.139925613999367
-5.46679639816284	-7.81920146942139	-5.89181566238403	-0.051130436360836	0.271764516830444	0.139789879322052
-5.47097778320313	-7.82175493240356	-5.89009761810303	-0.0513959601521492	0.271743267774582	0.139704465866089
-5.47567558288574	-7.82473468780518	-5.89279890060425	-0.0515445061028004	0.271681427955627	0.13958215713501
-5.47483158111572	-7.82227611541748	-5.88740634918213	-0.0515034310519695	0.271547704935074	0.139538392424583
-5.47867107391357	-7.82532501220703	-5.89058208465576	-0.0515165589749813	0.271657258272171	0.139454662799835
-5.47659540176392	-7.82309246063232	-5.88688707351685	-0.0515968389809132	0.271551638841629	0.139344125986099
-5.47143602371216	-7.81805562973022	-5.88479852676392	-0.0516898073256016	0.27146452665329	0.139379978179932
-5.46802949905396	-7.81641721725464	-5.87393617630005	-0.0517188049852848	0.271414339542389	0.139389276504517
-5.46938276290894	-7.81771373748779	-5.86232233047485	-0.0518679022789001	0.271241694688797	0.139327242970467
-5.47174119949341	-7.81710386276245	-5.857985496521	-0.0518807135522366	0.271123796701431	0.139365047216415
-5.47159767150879	-7.81791591644287	-5.85555219650269	-0.0518391579389572	0.271010875701904	0.139292508363724
-5.47428464889526	-7.81609630584717	-5.84734630584717	-0.0519427806138992	0.270854949951172	0.13930045068264
-5.47529363632202	-7.81934261322021	-5.8421106338501	-0.0519259013235569	0.270803183317184	0.139344364404678
-5.47755146026611	-7.81947660446167	-5.83756351470947	-0.0519461072981358	0.270696640014648	0.139360874891281
-5.48524475097656	-7.8225040435791	-5.83055830001831	-0.0518874526023865	0.270539671182632	0.139424979686737
-5.48587131500244	-7.82214021682739	-5.82822561264038	-0.0518242977559567	0.270566254854202	0.139444798231125
-5.48854780197144	-7.82684707641602	-5.83374166488647	-0.0517140813171864	0.270533740520477	0.139466986060143
-5.48850250244141	-7.82571125030518	-5.82344627380371	-0.0516363456845284	0.270412862300873	0.139574080705643
-5.48485517501831	-7.82632780075073	-5.81854104995728	-0.0515763200819492	0.270327031612396	0.139648213982582
-5.48514938354492	-7.82820844650269	-5.80699491500854	-0.0514671728014946	0.270289421081543	0.139691829681396
-5.48163843154907	-7.82902669906616	-5.78804731369019	-0.0515210330486298	0.270195037126541	0.13979198038578
-5.48065614700317	-7.83043766021729	-5.78453063964844	-0.0513759851455688	0.270095020532608	0.139800801873207
-5.47995710372925	-7.82775068283081	-5.77647161483765	-0.0513853281736374	0.269979774951935	0.139800608158112
-5.47576665878296	-7.83001089096069	-5.7689733505249	-0.0514169856905937	0.269855499267578	0.13981918990612
-5.47788286209106	-7.83316802978516	-5.76779317855835	-0.0513230636715889	0.269738465547562	0.139750063419342
-5.48475313186646	-7.83251905441284	-5.7629566192627	-0.0512063764035702	0.269662529230118	0.139706760644913
-5.49017381668091	-7.83755302429199	-5.76931858062744	-0.0511307381093502	0.269654422998428	0.13967490196228
-5.49289655685425	-7.8411717414856	-5.77052974700928	-0.0510902553796768	0.269538581371307	0.139696300029755
-5.49330568313599	-7.83646059036255	-5.76824569702148	-0.05090606585145	0.269535720348358	0.1396594196558
-5.49179267883301	-7.84075832366943	-5.76777744293213	-0.050877183675766	0.269399434328079	0.139686688780785
-5.49080753326416	-7.8375563621521	-5.75842380523682	-0.0509691499173641	0.269242405891418	0.139654964208603
-5.49374580383301	-7.84281635284424	-5.7594747543335	-0.0509652607142925	0.269087076187134	0.139587447047234
-5.49916124343872	-7.84426975250244	-5.7661452293396	-0.0509371422231197	0.269030958414078	0.139504820108414
-5.50134229660034	-7.84904813766479	-5.76739549636841	-0.0509004108607769	0.268906027078629	0.139483392238617
-5.50890016555786	-7.85265398025513	-5.76529359817505	-0.0509252771735191	0.268840044736862	0.139482796192169
-5.51072025299072	-7.85072946548462	-5.77464866638184	-0.0508743636310101	0.268804907798767	0.139406144618988
-5.51583671569824	-7.85531663894653	-5.78603839874268	-0.0507724434137344	0.268810927867889	0.139314785599709
-5.51618242263794	-7.85292387008667	-5.78793239593506	-0.0507775507867336	0.268724501132965	0.139207899570465
-5.51167011260986	-7.84886693954468	-5.79114627838135	-0.0507332980632782	0.268725097179413	0.139171242713928
-5.51760005950928	-7.85110950469971	-5.79964828491211	-0.0508123338222504	0.26859113574028	0.139083445072174
-5.5152416229248	-7.85137510299683	-5.80426979064941	-0.0508970059454441	0.26846832036972	0.138961881399155
-5.51678895950317	-7.85246801376343	-5.8098316192627	-0.0509203560650349	0.268421590328217	0.138922274112701
-5.52085876464844	-7.85474014282227	-5.81754207611084	-0.050956018269062	0.268444120883942	0.138811945915222
-5.51712799072266	-7.85325145721436	-5.82290315628052	-0.050995659083128	0.268374800682068	0.138675957918167
-5.51469755172729	-7.85309791564941	-5.82608509063721	-0.0510600209236145	0.268257558345795	0.138528928160667
-5.51675224304199	-7.85144710540771	-5.83263492584229	-0.051099069416523	0.268195629119873	0.13840714097023
-5.51968765258789	-7.85460138320923	-5.83417797088623	-0.0511494576931	0.268198877573013	0.138258159160614
-5.51611518859863	-7.85702896118164	-5.84813022613525	-0.0511255748569965	0.26818373799324	0.138075172901154
-5.51654481887817	-7.85792922973633	-5.86093091964722	-0.0511220507323742	0.268196046352386	0.137916103005409
-5.51534795761108	-7.85307121276855	-5.86944437026978	-0.0511063486337662	0.268177211284637	0.13770554959774
-5.5119161605835	-7.85413312911987	-5.87427043914795	-0.0511515736579895	0.268254369497299	0.137592375278473
-5.51505899429321	-7.85446882247925	-5.87882709503174	-0.0512626394629478	0.268241316080093	0.13742795586586
-5.50672006607056	-7.85110139846802	-5.8883490562439	-0.0511874817311764	0.268115401268005	0.137209013104439
-5.50238609313965	-7.84765243530273	-5.89081621170044	-0.0511959679424763	0.268091768026352	0.137041077017784
-5.49995470046997	-7.84347772598267	-5.89860010147095	-0.0512023456394672	0.268056988716125	0.136891528964043
-5.49585390090942	-7.84509658813477	-5.90387678146362	-0.051323015242815	0.267950564622879	0.136733457446098
-5.49680042266846	-7.84441328048706	-5.91085624694824	-0.0514288060367107	0.267848461866379	0.136570453643799
-5.49909925460815	-7.84915399551392	-5.91800689697266	-0.0514446683228016	0.267749577760696	0.136408984661102
-5.50891876220703	-7.85477828979492	-5.93230056762695	-0.0514008700847626	0.267707198858261	0.136291071772575
-5.50962686538696	-7.85514307022095	-5.94045495986938	-0.0513112656772137	0.267637342214584	0.136158660054207
-5.51431512832642	-7.85795879364014	-5.95395851135254	-0.0512978695333004	0.267688453197479	0.136050134897232
-5.51248121261597	-7.85510444641113	-5.95984935760498	-0.0511551462113857	0.267627835273743	0.135955557227135
-5.51059532165527	-7.85343933105469	-5.9663257598877	-0.0511190965771675	0.267480313777924	0.135828629136086
-5.51062488555908	-7.85597038269043	-5.96487522125244	-0.0512248240411282	0.267414540052414	0.135691910982132
-5.51015472412109	-7.85956239700317	-5.96994972229004	-0.0512204729020596	0.267322152853012	0.135541006922722
-5.51874399185181	-7.8581919670105	-5.98080110549927	-0.0511358492076397	0.267238736152649	0.135413721203804
-5.52362966537476	-7.86566638946533	-5.98762655258179	-0.0511386357247829	0.267239689826965	0.135268300771713
-5.52679014205933	-7.86891651153564	-5.99529075622559	-0.051005806773901	0.26719143986702	0.135146141052246
-5.52886915206909	-7.86698865890503	-6.00414991378784	-0.0508307963609695	0.267252802848816	0.135020613670349
-5.52818012237549	-7.86584568023682	-6.00978374481201	-0.0507065542042255	0.267242163419724	0.134903609752655
-5.52531623840332	-7.86681461334229	-6.00816631317139	-0.0507651753723621	0.267182171344757	0.134815633296967
-5.52430963516235	-7.86338090896606	-6.01208829879761	-0.0507466271519661	0.267034828662872	0.13468112051487
-5.52463340759277	-7.86484622955322	-6.01324701309204	-0.0508157424628735	0.266959697008133	0.13455094397068
-5.52973747253418	-7.86745834350586	-6.02627372741699	-0.0507370308041573	0.266942262649536	0.134362831711769
-5.53521490097046	-7.87457418441772	-6.035400390625	-0.0507210083305836	0.26683434844017	0.134287506341934
-5.54041910171509	-7.87435340881348	-6.04481315612793	-0.0506845004856586	0.266775101423264	0.13409686088562
-5.54794788360596	-7.88013124465942	-6.05524301528931	-0.0505043193697929	0.266919851303101	0.133906185626984
-5.55458498001099	-7.88318920135498	-6.06672143936157	-0.0504453144967556	0.266866594552994	0.13372802734375
-5.55027484893799	-7.87819910049438	-6.0750560760498	-0.0503471717238426	0.26679939031601	0.133589208126068
-5.55506801605225	-7.88152694702148	-6.08064842224121	-0.0502611994743347	0.266834408044815	0.133349016308784
-5.55015802383423	-7.88031339645386	-6.0848536491394	-0.0503311716020107	0.26677280664444	0.133098438382149
-5.54744052886963	-7.87983894348145	-6.08214092254639	-0.0502547770738602	0.266661494970322	0.132808148860931
-5.55180883407593	-7.87999677658081	-6.08729124069214	-0.0503348000347614	0.266669929027557	0.132518127560616
-5.551598072052	-7.87998628616333	-6.09397172927856	-0.0502908937633038	0.266622066497803	0.132177770137787
-5.5556206703186	-7.88453531265259	-6.10440444946289	-0.0501234829425812	0.266616702079773	0.13188536465168
-5.56365156173706	-7.88896656036377	-6.10964822769165	-0.0501371137797832	0.266705513000488	0.131623983383179
-5.56189584732056	-7.88281965255737	-6.1220178604126	-0.0500108562409878	0.266624003648758	0.131347626447678
-5.5563907623291	-7.88119268417358	-6.12542057037354	-0.0500058196485043	0.2665955722332	0.131113409996033
-5.55750608444214	-7.88107204437256	-6.12632894515991	-0.0501223839819431	0.266579061746597	0.13081419467926
-5.55987691879272	-7.87920808792114	-6.13140773773193	-0.050133753567934	0.266503065824509	0.130520701408386
-5.5665864944458	-7.88069438934326	-6.13992261886597	-0.0501703061163425	0.266444534063339	0.1302729845047
-5.57185649871826	-7.88206052780151	-6.14632749557495	-0.050162099301815	0.26651406288147	0.130030125379562
-5.57911491394043	-7.88165283203125	-6.1571831703186	-0.0499811396002769	0.26651930809021	0.12978307902813
-5.58310413360596	-7.88279151916504	-6.16785335540771	-0.0499498061835766	0.266500294208527	0.129598274827003
-5.58204174041748	-7.88137435913086	-6.16756916046143	-0.0500775054097176	0.266456544399261	0.129433646798134
-5.586501121521	-7.87781524658203	-6.16889238357544	-0.0500658378005028	0.266386836767197	0.129251137375832
-5.58960008621216	-7.8791069984436	-6.17173290252686	-0.0501473806798458	0.266235679388046	0.129117459058762
-5.60097455978394	-7.88397932052612	-6.17941474914551	-0.0501294396817684	0.266167223453522	0.128961980342865
-5.61000490188599	-7.88680028915405	-6.18818664550781	-0.0502024218440056	0.266130924224854	0.128777921199799
-5.61886501312256	-7.88792085647583	-6.19235277175903	-0.0500798858702183	0.266243636608124	0.128821477293968
-5.62187433242798	-7.88716554641724	-6.1984920501709	-0.0500680431723595	0.266126692295074	0.128705680370331
-5.62314796447754	-7.88824653625488	-6.19114542007446	-0.0501270852982998	0.265964835882187	0.128717735409737
-5.63050556182861	-7.8847770690918	-6.19497680664063	-0.0501353889703751	0.265975952148438	0.128694161772728
-5.63288354873657	-7.8929705619812	-6.19861841201782	-0.0502752624452114	0.265772849321365	0.128652483224869
-5.64223718643188	-7.89403057098389	-6.20423793792725	-0.0502397194504738	0.265763580799103	0.12868557870388
-5.65249443054199	-7.90056562423706	-6.21609830856323	-0.0501494593918324	0.265846818685532	0.128626301884651
-5.65242767333984	-7.89708042144775	-6.2253565788269	-0.0501266494393349	0.265793025493622	0.128654271364212
-5.65051174163818	-7.89387369155884	-6.22489356994629	-0.0500672198832035	0.265748858451843	0.128624603152275
-5.65079164505005	-7.89596509933472	-6.22416543960571	-0.0501754991710186	0.26564833521843	0.12859995663166
-5.64684915542603	-7.89268255233765	-6.22495555877686	-0.0503080524504185	0.265466123819351	0.128508388996124
-5.64811706542969	-7.89498472213745	-6.23180675506592	-0.0503139272332191	0.265437960624695	0.128457263112068
-5.65370273590088	-7.89717483520508	-6.23183965682983	-0.0503937192261219	0.265470027923584	0.128449007868767
-5.65727615356445	-7.89452075958252	-6.23925971984863	-0.0502395294606686	0.265380859375	0.128451094031334
-5.66434144973755	-7.89450740814209	-6.25249433517456	-0.0501730106770992	0.265504956245422	0.128424108028412
-5.65964365005493	-7.89392995834351	-6.25898551940918	-0.0502108298242092	0.265400886535645	0.128415435552597
-5.65506792068481	-7.88819456100464	-6.26464366912842	-0.050223246216774	0.265320956707001	0.128473043441772
-5.65551710128784	-7.88859987258911	-6.26224899291992	-0.0502760857343674	0.265187442302704	0.128478512167931
-5.65946531295776	-7.88776063919067	-6.27320909500122	-0.050430703908205	0.265139847993851	0.128479912877083
-5.66233921051025	-7.8835768699646	-6.28291749954224	-0.0503947585821152	0.265066146850586	0.128308147192001
-5.67112684249878	-7.88856220245361	-6.29145240783691	-0.0503901094198227	0.265066355466843	0.128333449363708
-5.67442321777344	-7.8837718963623	-6.30085420608521	-0.050371591001749	0.265129685401917	0.128376811742783
-5.67595911026001	-7.88445281982422	-6.31146001815796	-0.0502978004515171	0.265029847621918	0.128318265080452
-5.67662048339844	-7.87647581100464	-6.32592678070068	-0.0503700636327267	0.26504972577095	0.128264576196671
-5.66926860809326	-7.87749338150024	-6.3257360458374	-0.0504510849714279	0.26491242647171	0.128278404474258
-5.67107105255127	-7.8689489364624	-6.32926368713379	-0.0505551882088184	0.264772564172745	0.128243952989578
-5.67488956451416	-7.87015295028687	-6.33659601211548	-0.0505636297166348	0.26477038860321	0.128132417798042
-5.68168354034424	-7.87046337127686	-6.35435676574707	-0.0504824742674828	0.26474142074585	0.128111094236374
-5.6807165145874	-7.86712694168091	-6.36179685592651	-0.0504834391176701	0.264749050140381	0.12803427875042
-5.68061876296997	-7.86291027069092	-6.3697075843811	-0.050472155213356	0.264763981103897	0.128105536103249
-5.67676496505737	-7.85938358306885	-6.37474203109741	-0.0504274219274521	0.264685124158859	0.127977594733238
-5.67425060272217	-7.85538148880005	-6.37674999237061	-0.0505250059068203	0.264573901891708	0.12794540822506
-5.67841196060181	-7.85542249679565	-6.3843560218811	-0.0506028980016708	0.264610052108765	0.127916276454926
-5.68504524230957	-7.85563945770264	-6.39871454238892	-0.0505050793290138	0.264456331729889	0.127911314368248
-5.69253969192505	-7.85825538635254	-6.41320562362671	-0.050431489944458	0.264587491750717	0.127869933843613
-5.69408988952637	-7.85803699493408	-6.42133617401123	-0.0504507087171078	0.264556765556335	0.127844601869583
-5.69299793243408	-7.85473775863647	-6.43376111984253	-0.0504105277359486	0.264487266540527	0.127930164337158
-5.69771528244019	-7.85541725158691	-6.43747806549072	-0.0504851900041103	0.264484971761703	0.127923116087914
-5.69805240631104	-7.85953998565674	-6.44495391845703	-0.0506245568394661	0.264298290014267	0.127974554896355
-5.70471858978271	-7.85647392272949	-6.46103382110596	-0.0506223514676094	0.26421132683754	0.127931088209152
-5.71706104278564	-7.86292791366577	-6.47344636917114	-0.0507462806999683	0.26424914598465	0.127952426671982
-5.72483062744141	-7.86277389526367	-6.49109220504761	-0.0506736747920513	0.264206528663635	0.128014519810677
-5.733323097229	-7.85821628570557	-6.50495576858521	-0.050623070448637	0.264215409755707	0.128051340579987
-5.73924922943115	-7.8606424331665	-6.52145004272461	-0.0507157184183598	0.264226019382477	0.128042459487915
-5.73695802688599	-7.85823726654053	-6.53258657455444	-0.0507662035524845	0.264088451862335	0.128077268600464
-5.74123430252075	-7.8541464805603	-6.54444313049316	-0.0508238635957241	0.264128535985947	0.128142014145851
-5.74588966369629	-7.85443782806396	-6.54809665679932	-0.050874013453722	0.264058768749237	0.128219082951546
-5.75374317169189	-7.85839128494263	-6.55915260314941	-0.0509884990751743	0.263968080282211	0.128238499164581
-5.76028633117676	-7.85756731033325	-6.58235883712769	-0.0510258413851261	0.263922512531281	0.128250077366829
-5.77490663528442	-7.86159133911133	-6.59772634506226	-0.05103425309062	0.263995200395584	0.128385975956917
-5.78214359283447	-7.85966682434082	-6.6116681098938	-0.051026489585638	0.264101147651672	0.128465980291367
-5.78812408447266	-7.86253595352173	-6.62274646759033	-0.0510045364499092	0.264065831899643	0.128587454557419
-5.789137840271	-7.8594331741333	-6.64024114608765	-0.0510692670941353	0.264104276895523	0.128609403967857
-5.79161739349365	-7.85963487625122	-6.64422464370728	-0.0511911325156689	0.264203667640686	0.128717020153999
-5.79345035552979	-7.85677194595337	-6.65854358673096	-0.0513159111142159	0.264086574316025	0.128852367401123
-5.79797267913818	-7.85352373123169	-6.6615891456604	-0.0513413175940514	0.264120489358902	0.128956839442253
-5.80482387542725	-7.85917854309082	-6.6704626083374	-0.0515027046203613	0.26421520113945	0.129106596112251
-5.81705284118652	-7.85783052444458	-6.68250274658203	-0.0516261197626591	0.264226317405701	0.129199251532555
-5.82706737518311	-7.85520696640015	-6.69580888748169	-0.0515941008925438	0.264222413301468	0.129284769296646
-5.83753633499146	-7.85679960250854	-6.70640897750854	-0.0515975952148438	0.264426201581955	0.129533559083939
-5.84747982025146	-7.86090612411499	-6.72757053375244	-0.0516331158578396	0.264535933732986	0.12968248128891
-5.8528094291687	-7.85390281677246	-6.73702001571655	-0.0515672191977501	0.264642387628555	0.129895210266113
-5.85982704162598	-7.8497576713562	-6.7457914352417	-0.0516685135662556	0.26475602388382	0.130131021142006
-5.85748147964478	-7.84852027893066	-6.74759864807129	-0.0518255643546581	0.264691293239594	0.130341470241547
-5.86266088485718	-7.84115839004517	-6.75554800033569	-0.0519669093191624	0.264672636985779	0.130607813596725
-5.87625741958618	-7.84174251556396	-6.75767660140991	-0.0519700609147549	0.264847427606583	0.130772233009338
-5.88421154022217	-7.84403848648071	-6.77245616912842	-0.0520620681345463	0.264869868755341	0.131084561347961
-5.88849544525146	-7.84317350387573	-6.77960777282715	-0.0520878545939922	0.264932006597519	0.131289973855019
-5.89985609054565	-7.84014797210693	-6.7954626083374	-0.052056048065424	0.265072584152222	0.131533265113831
-5.90818929672241	-7.84262037277222	-6.80474472045898	-0.0520885586738586	0.265150606632233	0.131818309426308
-5.91314268112183	-7.83913087844849	-6.80680370330811	-0.0521142408251762	0.265248894691467	0.132186323404312
-5.92078590393066	-7.83635282516479	-6.81230640411377	-0.0520544424653053	0.265258610248566	0.132398396730423
-5.9237117767334	-7.82964277267456	-6.81932306289673	-0.0520894192159176	0.265440881252289	0.132616326212883
-5.923583984375	-7.82482814788818	-6.82471227645874	-0.0521589666604996	0.265500217676163	0.132938221096992
-5.92151546478271	-7.82108592987061	-6.82630681991577	-0.052280455827713	0.26542854309082	0.133204653859138
-5.92614364624023	-7.8156886100769	-6.83154535293579	-0.0523391105234623	0.265489041805267	0.133438780903816
-5.93374252319336	-7.81480836868286	-6.83868980407715	-0.0523995831608772	0.265476405620575	0.133601889014244
-5.94276142120361	-7.81358861923218	-6.84801483154297	-0.0525338649749756	0.265539467334747	0.133830413222313
-5.95111131668091	-7.8066463470459	-6.86072015762329	-0.0524208471179008	0.265583246946335	0.134011298418045
-5.96152114868164	-7.80540609359741	-6.87301969528198	-0.0524938702583313	0.265743732452393	0.134269177913666
-5.96945571899414	-7.80207967758179	-6.88779497146606	-0.0524613931775093	0.265848189592361	0.134567275643349
-5.97500371932983	-7.80076122283936	-6.90257024765015	-0.0524917319417	0.265788733959198	0.134842574596405
-5.98862266540527	-7.79804754257202	-6.91640567779541	-0.0525025278329849	0.26584979891777	0.135112941265106
-5.99752426147461	-7.80033731460571	-6.9248685836792	-0.0525409281253815	0.266020834445953	0.135348632931709
-6.00656366348267	-7.80069065093994	-6.94266843795776	-0.0524848774075508	0.266021966934204	0.13558928668499
-6.00947046279907	-7.79707765579224	-6.96405124664307	-0.0525897890329361	0.266057968139648	0.135880768299103
-6.01982450485229	-7.79689645767212	-6.97620344161987	-0.0526491552591324	0.266036242246628	0.136108204722404
-6.02450895309448	-7.80024671554565	-6.98432970046997	-0.0529281534254551	0.265951007604599	0.136345490813255
-6.03549528121948	-7.79929351806641	-7.00346851348877	-0.0530378222465515	0.265955775976181	0.136595100164413
-6.04156398773193	-7.79957389831543	-7.02210140228271	-0.0531689375638962	0.265921115875244	0.136765494942665
-6.04876613616943	-7.80138731002808	-7.03701782226563	-0.0532650910317898	0.265906453132629	0.136986538767815
-6.06172180175781	-7.8022575378418	-7.06124687194824	-0.0534204915165901	0.265902280807495	0.137194901704788
-6.06966352462769	-7.80304193496704	-7.07896327972412	-0.0536023713648319	0.265865385532379	0.137351185083389
-6.08247041702271	-7.80693531036377	-7.09463500976563	-0.0537711754441261	0.265788078308105	0.137519255280495
-6.09169387817383	-7.8043041229248	-7.11817932128906	-0.0539617016911507	0.265805929899216	0.137655600905418
-6.0993218421936	-7.80693626403809	-7.14091825485229	-0.0540144629776478	0.265874743461609	0.137780293822289
-6.10881948471069	-7.80672359466553	-7.16252136230469	-0.0542027093470097	0.265856981277466	0.137897595763206
-6.11616086959839	-7.8070650100708	-7.17777490615845	-0.0543585009872913	0.265825420618057	0.138001158833504
-6.12377548217773	-7.80712080001831	-7.20415353775024	-0.0544333979487419	0.2658711373806	0.138149693608284
-6.13277673721313	-7.81120491027832	-7.22915554046631	-0.0545763373374939	0.265993148088455	0.138242155313492
-6.13654088973999	-7.80653285980225	-7.24581670761108	-0.0547368600964546	0.265962690114975	0.13835272192955
-6.13946533203125	-7.80866956710815	-7.26166296005249	-0.0548645779490471	0.265963733196259	0.138532772660255
-6.14452886581421	-7.81125068664551	-7.27304697036743	-0.0550859309732914	0.265945941209793	0.138596937060356
-6.15288591384888	-7.81196737289429	-7.29841423034668	-0.0552168190479279	0.266014665365219	0.138639405369759
-6.15323781967163	-7.81432628631592	-7.31396913528442	-0.0553143844008446	0.266080677509308	0.13874776661396
-6.15018606185913	-7.81351375579834	-7.3238353729248	-0.0554379187524319	0.266013294458389	0.138869285583496
-6.15517520904541	-7.81414413452148	-7.32948350906372	-0.0556580610573292	0.266010582447052	0.138928145170212
-6.1559271812439	-7.81313610076904	-7.34191417694092	-0.0557524152100086	0.266062915325165	0.139013931155205
-6.15853118896484	-7.81545400619507	-7.35322237014771	-0.0558367222547531	0.266112864017487	0.139083817601204
-6.15546560287476	-7.81549119949341	-7.36399745941162	-0.0559504665434361	0.266105026006699	0.139149338006973
-6.15246057510376	-7.81359100341797	-7.37936353683472	-0.0560389086604118	0.266143471002579	0.139172002673149
-6.15508031845093	-7.81406354904175	-7.38108253479004	-0.0560972392559052	0.266104280948639	0.139267653226852
-6.15930509567261	-7.8163275718689	-7.38258218765259	-0.0561358295381069	0.266246676445007	0.1393111795187
-6.15353918075562	-7.81688499450684	-7.3898344039917	-0.0561164580285549	0.266249656677246	0.139397591352463
-6.15305805206299	-7.81383657455444	-7.39682674407959	-0.0561638697981834	0.266296744346619	0.139461070299149
-6.15551662445068	-7.8114652633667	-7.39457082748413	-0.0561397038400173	0.266272246837616	0.139579102396965
-6.16156816482544	-7.81433963775635	-7.40228939056396	-0.0561498254537582	0.266358286142349	0.139611020684242
-6.16105508804321	-7.8135986328125	-7.40371704101563	-0.0560881346464157	0.266458183526993	0.139710515737534
-6.1617226600647	-7.81452703475952	-7.41196775436401	-0.0559974201023579	0.266456633806229	0.139826789498329
-6.16016817092896	-7.81217670440674	-7.40909147262573	-0.0560361482203007	0.266410619020462	0.139933243393898
-6.16474199295044	-7.81577730178833	-7.40588283538818	-0.0559963397681713	0.26654976606369	0.14000928401947
-6.16503429412842	-7.81672239303589	-7.40436220169067	-0.0558636523783207	0.266561537981033	0.140100583434105
-6.16735744476318	-7.81999635696411	-7.39929723739624	-0.0558231957256794	0.266687363386154	0.1401536911726
-6.16093397140503	-7.82045412063599	-7.40435409545898	-0.0556626729667187	0.266592174768448	0.140233248472214
-6.16622257232666	-7.81519365310669	-7.39842557907104	-0.0555681698024273	0.266684830188751	0.140250593423843
-6.1686429977417	-7.82340621948242	-7.38479566574097	-0.055560726672411	0.266723036766052	0.140228539705276
-6.16563940048218	-7.82533740997314	-7.39127779006958	-0.0554175563156605	0.266691535711288	0.140114635229111
-6.1604380607605	-7.82464599609375	-7.3873348236084	-0.0553518831729889	0.266662001609802	0.140134662389755
-6.16385841369629	-7.83087587356567	-7.37966680526733	-0.0553022883832455	0.26658895611763	0.140026479959488
-6.1656756401062	-7.83303737640381	-7.37071084976196	-0.0552866831421852	0.266623347997665	0.139958649873734
-6.16754627227783	-7.83544540405273	-7.37173080444336	-0.0551194474101067	0.26661616563797	0.139889270067215
-6.166907787323	-7.83922863006592	-7.37261295318604	-0.0550390593707561	0.266524940729141	0.139889881014824
-6.16866159439087	-7.83832359313965	-7.37147903442383	-0.055021695792675	0.26650133728981	0.139779180288315
-6.16947984695435	-7.84483575820923	-7.3727502822876	-0.0549310073256493	0.266382902860641	0.139766424894333
-6.1746973991394	-7.84878635406494	-7.37800264358521	-0.0548591949045658	0.266466528177261	0.139767348766327
-6.18173265457153	-7.85141324996948	-7.38153028488159	-0.0548550225794315	0.266455918550491	0.139745205640793
-6.18236875534058	-7.85495138168335	-7.37758207321167	-0.0549408681690693	0.266387820243835	0.139717802405357
-6.18220186233521	-7.85713529586792	-7.38284921646118	-0.055046021938324	0.266210287809372	0.139707431197166
-6.18705177307129	-7.85914039611816	-7.3885612487793	-0.0550091713666916	0.266242235898972	0.139697223901749
-6.19075155258179	-7.85594177246094	-7.39299488067627	-0.0550904609262943	0.266229391098022	0.139694675803185
-6.19382953643799	-7.85693359375	-7.39736843109131	-0.0552126727998257	0.266129940748215	0.139673367142677
-6.19694566726685	-7.85636377334595	-7.39987468719482	-0.0552842542529106	0.266102433204651	0.13964931666851
-6.19892120361328	-7.85222482681274	-7.40748929977417	-0.0552822910249233	0.266094177961349	0.139588788151741
-6.20004463195801	-7.84924411773682	-7.41503572463989	-0.0553354881703854	0.266051262617111	0.139541208744049
-6.20104789733887	-7.84350395202637	-7.41741371154785	-0.0554317757487297	0.266045868396759	0.139525830745697
-6.20429563522339	-7.84095668792725	-7.41545867919922	-0.0555014945566654	0.265993058681488	0.139509126543999
-6.20283079147339	-7.84178066253662	-7.41943407058716	-0.0556255169212818	0.265986174345016	0.139501348137856
-6.20019149780273	-7.83425045013428	-7.42206001281738	-0.0555950179696083	0.265971690416336	0.139443591237068
-6.19648122787476	-7.83318519592285	-7.4238395690918	-0.0556398592889309	0.265968650579453	0.13941378891468
-6.19884300231934	-7.83166265487671	-7.41970300674438	-0.0557125434279442	0.265933692455292	0.139421582221985
-6.19834995269775	-7.83132886886597	-7.42170810699463	-0.0558568425476551	0.265896886587143	0.139444798231125
-6.19045734405518	-7.83105134963989	-7.42654466629028	-0.0558472648262978	0.2659592628479	0.139430284500122
-6.18483877182007	-7.82890939712524	-7.41660737991333	-0.0558748692274094	0.265930682420731	0.139412745833397
-6.18496179580688	-7.8288402557373	-7.42037487030029	-0.0559692941606045	0.265980958938599	0.139407739043236
-6.17904472351074	-7.82937383651733	-7.41547155380249	-0.0559761598706245	0.266007304191589	0.139271333813667
-6.17459201812744	-7.82678604125977	-7.412184715271	-0.0560074374079704	0.26604101061821	0.13922218978405
-6.16690826416016	-7.82951974868774	-7.40643358230591	-0.056059218943119	0.265992641448975	0.139220401644707
-6.16709852218628	-7.83385419845581	-7.40043163299561	-0.0560490749776363	0.26592093706131	0.139182835817337
-6.15815019607544	-7.83057069778442	-7.39692068099976	-0.0561124943196774	0.266026020050049	0.139168351888657
-6.15251016616821	-7.82805585861206	-7.39809226989746	-0.0560533292591572	0.266025274991989	0.139055445790291
-6.14894533157349	-7.8305516242981	-7.38386058807373	-0.0561448819935322	0.266022652387619	0.139085575938225
-6.14790010452271	-7.83134651184082	-7.38318204879761	-0.0562170669436455	0.266038984060287	0.139063790440559
-6.13986682891846	-7.83186483383179	-7.37992095947266	-0.0561844520270824	0.266066193580627	0.139034539461136
-6.13510036468506	-7.83209562301636	-7.37964200973511	-0.0561451353132725	0.266019821166992	0.138998374342918
-6.13068437576294	-7.83257293701172	-7.36766958236694	-0.0561830922961235	0.265972673892975	0.13901486992836
-6.12703990936279	-7.83543062210083	-7.35309600830078	-0.0562559552490711	0.265997558832169	0.138980954885483
-6.11687040328979	-7.83218479156494	-7.35387802124023	-0.0560996755957603	0.265989154577255	0.13896544277668
-6.11162281036377	-7.83346128463745	-7.34860610961914	-0.0562462508678436	0.266010344028473	0.139009639620781
-6.11325788497925	-7.83471536636353	-7.33854722976685	-0.0562122911214828	0.265933066606522	0.139012172818184
-6.11056900024414	-7.83146095275879	-7.33118581771851	-0.0562021322548389	0.265930980443954	0.138993248343468
-6.10675621032715	-7.83327388763428	-7.33209180831909	-0.0560948327183723	0.265967845916748	0.139038518071175
-6.10456800460815	-7.83482122421265	-7.31829929351807	-0.0561651065945625	0.265943199396133	0.139075696468353
-6.10403108596802	-7.83362627029419	-7.3084602355957	-0.0561891682446003	0.265905827283859	0.139084577560425
-6.10164165496826	-7.83372926712036	-7.30453157424927	-0.0560630150139332	0.265926867723465	0.139084056019783
-6.10043382644653	-7.83519315719604	-7.30451345443726	-0.0559853613376617	0.265877217054367	0.139151513576508
-6.10056829452515	-7.83292102813721	-7.29208564758301	-0.056012000888586	0.265807628631592	0.139188677072525
-6.10278844833374	-7.83355093002319	-7.27322196960449	-0.0560297071933746	0.265758991241455	0.139180466532707
-6.09896087646484	-7.83404207229614	-7.27676725387573	-0.0558628030121326	0.26573720574379	0.139235809445381
-6.09466791152954	-7.83412218093872	-7.26298379898071	-0.0557726994156837	0.265588372945786	0.139265790581703
-6.09792041778564	-7.83792924880981	-7.25888204574585	-0.0557881779968739	0.265572220087051	0.139369338750839
-6.09565877914429	-7.83963441848755	-7.24565982818604	-0.0557285510003567	0.26556584239006	0.139377877116203
-6.09372997283936	-7.8427300453186	-7.24694108963013	-0.0556022226810455	0.265526473522186	0.139450445771217
-6.08917713165283	-7.84654426574707	-7.23480558395386	-0.0556546971201897	0.265453815460205	0.139543831348419
-6.09414052963257	-7.85087871551514	-7.23446655273438	-0.0555866025388241	0.265357375144959	0.139589428901672
-6.09634208679199	-7.85375356674194	-7.22961282730103	-0.0555191114544868	0.265444040298462	0.139674603939056
-6.0981912612915	-7.85761070251465	-7.23571634292603	-0.0553654581308365	0.26540619134903	0.139621868729591
-6.1035008430481	-7.85709810256958	-7.23507022857666	-0.0554383397102356	0.265328615903854	0.139705508947372
-6.10670042037964	-7.86154174804688	-7.2299370765686	-0.0555248782038689	0.265295028686523	0.139721423387527
-6.10860919952393	-7.86071014404297	-7.23826932907104	-0.055400837212801	0.265282511711121	0.139638692140579
-6.1065731048584	-7.8614296913147	-7.24064493179321	-0.0553922764956951	0.265142291784287	0.139659002423286
-6.10866165161133	-7.86188697814941	-7.24311351776123	-0.0554510727524757	0.265077918767929	0.139678820967674
-6.11276912689209	-7.86275959014893	-7.24308443069458	-0.0554541945457459	0.265079945325851	0.13964182138443
-6.11128377914429	-7.86670207977295	-7.2429370880127	-0.0553543865680695	0.265054225921631	0.139619752764702
-6.11098289489746	-7.86512231826782	-7.2424259185791	-0.0554300807416439	0.264944225549698	0.139676973223686
-6.10877132415771	-7.86712598800659	-7.24246072769165	-0.0555626712739468	0.264824628829956	0.13974229991436
-6.10739088058472	-7.86478614807129	-7.23918533325195	-0.0555053502321243	0.264858186244965	0.139707937836647
-6.10837507247925	-7.86899375915527	-7.25217723846436	-0.0554424375295639	0.264897376298904	0.139720723032951
-6.10358333587646	-7.86251020431519	-7.25051069259644	-0.0553812682628632	0.264811158180237	0.139713317155838
-6.10009717941284	-7.86357069015503	-7.25299835205078	-0.0555654279887676	0.26477462053299	0.139679804444313
-6.09667348861694	-7.86330366134644	-7.24857139587402	-0.0554376170039177	0.26470485329628	0.139595523476601
-6.09315204620361	-7.85929679870605	-7.24907827377319	-0.0554799512028694	0.264759659767151	0.139420121908188
-6.08260011672974	-7.85306644439697	-7.24978876113892	-0.0554784387350082	0.264763653278351	0.139399752020836
-6.0843300819397	-7.85340213775635	-7.24298524856567	-0.0555776953697205	0.264725118875504	0.139278963208199
-6.07791185379028	-7.8522253036499	-7.24288749694824	-0.0554991774260998	0.264766037464142	0.139152139425278
-6.07601404190063	-7.84664821624756	-7.24505662918091	-0.0554507039487362	0.264649242162704	0.139107152819633
-6.06781530380249	-7.84088754653931	-7.24381637573242	-0.055499579757452	0.264625400304794	0.139042213559151
-6.06847620010376	-7.84279298782349	-7.24001216888428	-0.055473618209362	0.26463770866394	0.138987198472023
-6.06616544723511	-7.84256458282471	-7.2338924407959	-0.0555041022598743	0.264596283435822	0.138933509588242
-6.06159400939941	-7.83685636520386	-7.23528623580933	-0.0554112978279591	0.264579266309738	0.138871729373932
-6.05464887619019	-7.83650302886963	-7.23111820220947	-0.0554242171347141	0.264490932226181	0.138869643211365
-6.05872392654419	-7.83500194549561	-7.21966028213501	-0.0554332807660103	0.264481008052826	0.138763681054115
-6.05763959884644	-7.83256435394287	-7.22638654708862	-0.055353794246912	0.264429152011871	0.13862781226635
-6.05016803741455	-7.83187961578369	-7.22355890274048	-0.0553383305668831	0.264404535293579	0.138600751757622
-6.0486307144165	-7.8311333656311	-7.2163028717041	-0.0553078539669514	0.264317721128464	0.138475060462952
-6.04881477355957	-7.83025598526001	-7.2143988609314	-0.0553394518792629	0.264277458190918	0.138452768325806
-6.04349660873413	-7.82796812057495	-7.20920133590698	-0.0552904382348061	0.264209926128387	0.138295784592628
-6.04068565368652	-7.82528400421143	-7.2010440826416	-0.0552867241203785	0.264187097549438	0.138221651315689
-6.03696393966675	-7.82328033447266	-7.19725275039673	-0.0551920793950558	0.264106422662735	0.138149753212929
-6.03272247314453	-7.82104301452637	-7.19565105438232	-0.0552914775907993	0.264024496078491	0.138083145022392
-6.02800035476685	-7.82222986221313	-7.18546438217163	-0.0551454126834869	0.264014065265656	0.137984186410904
-6.0232949256897	-7.82111215591431	-7.18239688873291	-0.0551302693784237	0.263958960771561	0.137786775827408
-6.01940488815308	-7.82082653045654	-7.17907762527466	-0.0551401935517788	0.263979524374008	0.137740284204483
-6.01141309738159	-7.81798553466797	-7.16926765441895	-0.0551765635609627	0.263811528682709	0.137671828269958
-6.01061296463013	-7.81819820404053	-7.16520071029663	-0.055101815611124	0.263707458972931	0.137574762105942
-6.00950860977173	-7.81893587112427	-7.15595626831055	-0.0550307668745518	0.263695687055588	0.13749235868454
-6.00087976455688	-7.81788015365601	-7.15155792236328	-0.0549350343644619	0.263696402311325	0.137423530220985
-6.00278282165527	-7.82028388977051	-7.15156030654907	-0.0549255013465881	0.263607084751129	0.137386083602905
-6.00134515762329	-7.81704044342041	-7.14629030227661	-0.0548115558922291	0.263597786426544	0.137292265892029
-6.00034427642822	-7.82058668136597	-7.14398384094238	-0.0547395385801792	0.263530373573303	0.137276515364647
-5.99682331085205	-7.81954860687256	-7.14074039459229	-0.0545949265360832	0.26349264383316	0.13729065656662
-5.99314260482788	-7.82073831558228	-7.13607692718506	-0.0545790567994118	0.263519495725632	0.137286394834518
-5.99021625518799	-7.82265996932983	-7.13037157058716	-0.0545201227068901	0.263422578573227	0.137290015816689
-5.98931694030762	-7.8221869468689	-7.12877178192139	-0.0544258318841457	0.263334929943085	0.137293696403503
-5.99115753173828	-7.82578802108765	-7.13785552978516	-0.0542646385729313	0.263314634561539	0.137258380651474
-5.98691177368164	-7.82775115966797	-7.12842607498169	-0.054172907024622	0.263282150030136	0.137359142303467
-5.98649406433105	-7.82606601715088	-7.13002729415894	-0.0540100410580635	0.263165593147278	0.137433305382729
-5.98709487915039	-7.83209323883057	-7.12369823455811	-0.0539286434650421	0.263061374425888	0.137512102723122
-5.98712301254272	-7.83358001708984	-7.12502908706665	-0.053778100758791	0.263089507818222	0.137552812695503
-5.9815239906311	-7.83586025238037	-7.1174144744873	-0.0535660199820995	0.262980341911316	0.137672856450081
-5.98228931427002	-7.83832168579102	-7.109947681427	-0.0534488335251808	0.262856036424637	0.13788229227066
-5.98166942596436	-7.84287309646606	-7.10342407226563	-0.0533325299620628	0.262788146734238	0.137999251484871
-5.97996187210083	-7.84280347824097	-7.09384632110596	-0.0531814992427826	0.2625932097435	0.138110548257828
-5.9825119972229	-7.84779262542725	-7.08827638626099	-0.0530230030417442	0.262540221214294	0.138304263353348
-5.97858095169067	-7.85207986831665	-7.07988166809082	-0.0529310218989849	0.262432873249054	0.138406321406364
-5.97825527191162	-7.85602378845215	-7.07246685028076	-0.0528097823262215	0.262217938899994	0.138581722974777
-5.98240661621094	-7.86056041717529	-7.06429100036621	-0.0526777990162373	0.262070596218109	0.138791143894196
-5.98792791366577	-7.86691808700562	-7.05930948257446	-0.0524803549051285	0.261980593204498	0.138836771249771
-5.98748207092285	-7.87205696105957	-7.05373191833496	-0.052326787263155	0.261916428804398	0.139066070318222
-5.99357032775879	-7.87748956680298	-7.04647254943848	-0.052183736115694	0.261735200881958	0.139207407832146
-5.99590110778809	-7.88574838638306	-7.03932762145996	-0.052075807005167	0.261558502912521	0.139402747154236
-6.00526857376099	-7.89504480361938	-7.04004812240601	-0.0519531853497028	0.261507987976074	0.139539584517479
-6.01074743270874	-7.90177249908447	-7.03020477294922	-0.0518997460603714	0.261398434638977	0.139777615666389
-6.017249584198	-7.90987730026245	-7.0352783203125	-0.0517046041786671	0.261358290910721	0.139952093362808
-6.02167940139771	-7.91281747817993	-7.02731704711914	-0.0516334436833858	0.261139333248138	0.14014957845211
-6.0292763710022	-7.91919898986816	-7.0245361328125	-0.0516018196940422	0.26105260848999	0.140350505709648
-6.03497314453125	-7.92152547836304	-7.01708745956421	-0.05146798864007	0.261074811220169	0.140482231974602
-6.03844594955444	-7.92920303344727	-7.01838111877441	-0.051305428147316	0.260991364717484	0.14062337577343
-6.03925895690918	-7.92972707748413	-7.0190052986145	-0.0512782745063305	0.260882198810577	0.140825837850571
-6.03852272033691	-7.92655372619629	-7.01530694961548	-0.0512202084064484	0.260814726352692	0.140977248549461
-6.04374027252197	-7.92871427536011	-7.00595092773438	-0.0511316508054733	0.260829478502274	0.14107321202755
-6.04494667053223	-7.93055248260498	-7.0017786026001	-0.0511941388249397	0.260736465454102	0.141259372234344
-6.04372406005859	-7.92769336700439	-7.00161743164063	-0.0511353574693203	0.260652720928192	0.141323521733284
-6.04114198684692	-7.92566919326782	-7.00420808792114	-0.0510206036269665	0.260605901479721	0.141446560621262
-6.04161643981934	-7.92519378662109	-6.99140357971191	-0.0510903559625149	0.260583877563477	0.141550332307816
-6.03845691680908	-7.92243194580078	-6.99228096008301	-0.0511369146406651	0.260508686304092	0.141584917902946
-6.03247547149658	-7.9253044128418	-6.98237180709839	-0.0511703379452229	0.260498285293579	0.141642794013023
-6.03009080886841	-7.92430925369263	-6.97953748703003	-0.0512137562036514	0.260410279035568	0.141708180308342
-6.02493238449097	-7.92417430877686	-6.97202253341675	-0.0512267053127289	0.260343849658966	0.141789928078651
-6.02329635620117	-7.92239284515381	-6.9666953086853	-0.0512140654027462	0.260284334421158	0.141832053661346
-6.02638959884644	-7.9275689125061	-6.97421932220459	-0.0512737147510052	0.260214895009995	0.141836687922478
-6.01882791519165	-7.9232611656189	-6.96688461303711	-0.0513028278946877	0.260238468647003	0.141836032271385
-6.01487159729004	-7.92274379730225	-6.96892595291138	-0.0512128099799156	0.260187923908234	0.1418636739254
-6.0170316696167	-7.9236798286438	-6.96671962738037	-0.0512109994888306	0.260217696428299	0.141875952482224
-6.01818704605103	-7.92415952682495	-6.96319341659546	-0.0512768812477589	0.260196655988693	0.141897052526474
-6.01026391983032	-7.92290878295898	-6.96025896072388	-0.051274050027132	0.260138928890228	0.141792953014374
-6.00785779953003	-7.92233514785767	-6.96002197265625	-0.0511835552752018	0.260088950395584	0.141745358705521
-6.00644254684448	-7.92407464981079	-6.96045207977295	-0.0512178726494312	0.260035932064056	0.141718745231628
-6.00798654556274	-7.92542886734009	-6.95036315917969	-0.0512280538678169	0.260052889585495	0.141698807477951
-6.00034999847412	-7.92360067367554	-6.94786596298218	-0.0511242337524891	0.260033577680588	0.141655907034874
-5.99607086181641	-7.92493677139282	-6.95089769363403	-0.0511419512331486	0.259948641061783	0.141656994819641
-5.99860429763794	-7.9251127243042	-6.9411735534668	-0.0510443598031998	0.259903639554977	0.14160493016243
-5.99431705474854	-7.92619562149048	-6.93789339065552	-0.051070511341095	0.259811967611313	0.14151793718338
-5.99855136871338	-7.92466831207275	-6.94112777709961	-0.0509415417909622	0.259749323129654	0.141400709748268
-5.99600601196289	-7.92589807510376	-6.93694353103638	-0.0509957075119019	0.259722054004669	0.141302317380905
-5.99714136123657	-7.92753791809082	-6.93088722229004	-0.0509981028735638	0.259593665599823	0.141166388988495
-5.99761152267456	-7.92603397369385	-6.92688322067261	-0.0509109199047089	0.259532630443573	0.14103077352047
-5.99736166000366	-7.9281702041626	-6.92488765716553	-0.0507382042706013	0.259552597999573	0.140833660960197
-5.9990930557251	-7.92832660675049	-6.92702960968018	-0.0507261641323566	0.259423732757568	0.140666782855988
-5.99424457550049	-7.92906665802002	-6.92138433456421	-0.0506474412977695	0.259314298629761	0.140505373477936
-5.99722242355347	-7.93207931518555	-6.91649675369263	-0.0506935268640518	0.259260416030884	0.140379399061203
-5.99814653396606	-7.93693685531616	-6.91602945327759	-0.050643689930439	0.259151518344879	0.140211805701256
-5.99502086639404	-7.93608570098877	-6.91364336013794	-0.0505210794508457	0.258941560983658	0.140057563781738
-5.99642896652222	-7.94143867492676	-6.90560245513916	-0.05060113966465	0.258847832679749	0.140025183558464
-6.00156450271606	-7.94480562210083	-6.90187311172485	-0.050597008317709	0.258826464414597	0.139829680323601
-6.00118064880371	-7.94728136062622	-6.89728498458862	-0.0504731237888336	0.258607059717178	0.139650419354439
-5.99629640579224	-7.94928503036499	-6.8947548866272	-0.0504096150398254	0.25844132900238	0.139543086290359
-6.00206089019775	-7.94968128204346	-6.89118099212646	-0.0503730587661266	0.258422940969467	0.139451563358307
-6.00401496887207	-7.95325946807861	-6.88495206832886	-0.0503372400999069	0.258304327726364	0.139269888401031
-6.00133848190308	-7.96056461334229	-6.88194513320923	-0.0502749532461166	0.258179366588593	0.139097303152084
-5.99371862411499	-7.96079921722412	-6.87746572494507	-0.0502707287669182	0.25810432434082	0.139010056853294
-5.9936089515686	-7.96295261383057	-6.87276792526245	-0.0501729734241962	0.258008152246475	0.138883888721466
-5.9922947883606	-7.96725702285767	-6.8610200881958	-0.0502365194261074	0.257876545190811	0.138798266649246
-5.99096441268921	-7.97239971160889	-6.85458040237427	-0.0501403845846653	0.257771342992783	0.138669088482857
-5.98567056655884	-7.9781289100647	-6.84936189651489	-0.0501535981893539	0.257750630378723	0.138536497950554
-5.98515605926514	-7.9754114151001	-6.85257148742676	-0.0500865541398525	0.257621675729752	0.138474240899086
-5.98281860351563	-7.98141431808472	-6.84446001052856	-0.0500924289226532	0.257479608058929	0.138416990637779
-5.98563051223755	-7.98638916015625	-6.83986759185791	-0.0501585379242897	0.257490545511246	0.138348788022995
-5.98661613464355	-7.99318027496338	-6.83880233764648	-0.0501213595271111	0.257350951433182	0.138285353779793
-5.98498964309692	-7.99363088607788	-6.83610963821411	-0.050081230700016	0.25724270939827	0.138268738985062
-5.9837007522583	-7.99526071548462	-6.8382887840271	-0.0500964634120464	0.257165431976318	0.138229489326477
-5.98887777328491	-8.00113201141357	-6.83301687240601	-0.0501542314887047	0.25717905163765	0.138157397508621
-5.99009132385254	-8.00306797027588	-6.83099985122681	-0.0501085743308067	0.257133573293686	0.138227343559265
-5.99030017852783	-8.00466346740723	-6.8363356590271	-0.0501529611647129	0.257013738155365	0.138199374079704
-5.99253177642822	-8.00156307220459	-6.83058881759644	-0.050134364515543	0.256932467222214	0.138219550251961
-5.99530076980591	-8.004714012146	-6.82559299468994	-0.0501045361161232	0.256924569606781	0.138225808739662
-5.9966459274292	-8.00692749023438	-6.82199192047119	-0.0502406358718872	0.256874799728394	0.138235256075859
-5.9926552772522	-8.00599002838135	-6.82762479782104	-0.0501883514225483	0.256889790296555	0.138271167874336
-5.99432039260864	-8.00439262390137	-6.82028388977051	-0.0502418614923954	0.256767183542252	0.138308718800545
-5.99587535858154	-8.00647926330566	-6.81389284133911	-0.0502886176109314	0.25675031542778	0.138382107019424
-5.9977879524231	-8.00440120697021	-6.81635189056396	-0.0501857399940491	0.256849050521851	0.138363212347031
-5.99722099304199	-8.01127529144287	-6.82696390151978	-0.0501441061496735	0.256862014532089	0.138366520404816
-5.99647998809814	-8.00873565673828	-6.81672334671021	-0.050242505967617	0.256829261779785	0.138494655489922
-5.99503326416016	-8.00589466094971	-6.81716299057007	-0.050153836607933	0.25683805346489	0.138600900769234
-5.99807977676392	-8.00718593597412	-6.81106948852539	-0.0503425225615501	0.256892532110214	0.138663738965988
-5.99666881561279	-8.00881099700928	-6.81154537200928	-0.0503665544092655	0.256892055273056	0.138772487640381
-5.9947566986084	-8.0062255859375	-6.80236339569092	-0.0504187978804111	0.256822854280472	0.138961926102638
-5.98962020874023	-8.0044641494751	-6.80566549301147	-0.0503520220518112	0.256683588027954	0.139035746455193
-5.99481582641602	-8.00295925140381	-6.79359006881714	-0.0504758581519127	0.256787687540054	0.139143824577332
-5.99037456512451	-8.00088500976563	-6.79266214370728	-0.0505536906421185	0.256694704294205	0.139240384101868
-5.99263477325439	-8.00213146209717	-6.78459453582764	-0.0505589246749878	0.256673872470856	0.139318242669106
-5.98845720291138	-7.99637651443481	-6.78399038314819	-0.0505743063986301	0.256636649370193	0.139410063624382
-5.98808431625366	-7.99610090255737	-6.78081369400024	-0.0506854355335236	0.256647288799286	0.139484971761703
-5.98964929580688	-7.99513578414917	-6.77794551849365	-0.0506359227001667	0.256621867418289	0.139588236808777
-5.99032735824585	-7.99577283859253	-6.76940155029297	-0.0507663078606129	0.256546407938004	0.139653041958809
-5.98709869384766	-7.99475812911987	-6.77622509002686	-0.0507090911269188	0.256488680839539	0.139769092202187
-5.98662996292114	-7.98971843719482	-6.77678298950195	-0.0507814101874828	0.256443023681641	0.139868021011353
-5.98752498626709	-7.99506378173828	-6.77201890945435	-0.0508735813200474	0.25641468167305	0.139941841363907
-5.99542665481567	-7.99809646606445	-6.75701427459717	-0.0508776307106018	0.256465345621109	0.139994740486145
-5.98996067047119	-7.99891138076782	-6.76370429992676	-0.050785519182682	0.256353169679642	0.140076786279678
-5.98861360549927	-8.00008296966553	-6.75885820388794	-0.0508342087268829	0.256281763315201	0.140162423253059
-5.99075365066528	-7.99773931503296	-6.75087690353394	-0.0508040152490139	0.256192088127136	0.140258207917213
-5.99441194534302	-8.00307464599609	-6.75565433502197	-0.050848912447691	0.256216317415237	0.14039321243763
-5.9963493347168	-8.00720024108887	-6.75129413604736	-0.0507913678884506	0.256239712238312	0.140414521098137
-6.00146102905273	-8.01082897186279	-6.75603103637695	-0.0507681630551815	0.256177186965942	0.140479192137718
-6.0054874420166	-8.01127910614014	-6.75206995010376	-0.050731223076582	0.256106376647949	0.14055123925209
-6.0142650604248	-8.01281261444092	-6.75165939331055	-0.0506252199411392	0.256131231784821	0.140659049153328
-6.02225542068481	-8.01771545410156	-6.74476480484009	-0.0506090112030506	0.256209850311279	0.140710294246674
-6.02419519424438	-8.02050590515137	-6.75095987319946	-0.0505186468362808	0.256111204624176	0.140734031796455
-6.02472972869873	-8.01956272125244	-6.74460315704346	-0.0504113584756851	0.255971193313599	0.140784814953804
-6.03204345703125	-8.01951217651367	-6.73797225952148	-0.0504558607935905	0.255931586027145	0.140850231051445
-6.03661060333252	-8.02621173858643	-6.72925233840942	-0.0504111871123314	0.255941987037659	0.140862911939621
-6.0366415977478	-8.02676105499268	-6.72856616973877	-0.0503107681870461	0.255913913249969	0.140793323516846
-6.03057956695557	-8.02548789978027	-6.72167873382568	-0.0502076111733913	0.2557412981987	0.140835419297218
-6.03496265411377	-8.02940464019775	-6.71641969680786	-0.0502330623567104	0.25571408867836	0.14081808924675
-6.03246688842773	-8.03222560882568	-6.70340633392334	-0.0502006858587265	0.255652815103531	0.140807971358299
-6.03475999832153	-8.03306865692139	-6.69623517990112	-0.0500459298491478	0.25565779209137	0.140794098377228
-6.0276460647583	-8.03496265411377	-6.68320608139038	-0.0500070601701736	0.25559738278389	0.140863001346588
-6.02830743789673	-8.03399085998535	-6.68221855163574	-0.0499709956347942	0.255571901798248	0.140832543373108
-6.02766370773315	-8.03494262695313	-6.6718316078186	-0.0499117448925972	0.255431801080704	0.140810430049896
-6.02340364456177	-8.03857421875	-6.66475868225098	-0.0498663075268269	0.255427151918411	0.140847936272621
-6.02242231369019	-8.04311656951904	-6.65642738342285	-0.0499579682946205	0.255365043878555	0.140901550650597
-6.01777267456055	-8.04383850097656	-6.65481662750244	-0.0499665886163712	0.255263149738312	0.140871062874794
-6.01683664321899	-8.04390239715576	-6.65353059768677	-0.0499123111367226	0.255277901887894	0.140916675329208
-6.01746129989624	-8.04298305511475	-6.6470742225647	-0.0499583855271339	0.255214959383011	0.140931755304337
-6.01958656311035	-8.04691791534424	-6.64410543441772	-0.0499963127076626	0.255141615867615	0.140986382961273
-6.01426410675049	-8.04408168792725	-6.64932727813721	-0.049976646900177	0.255122303962708	0.141032949090004
-6.01186990737915	-8.04224586486816	-6.65063905715942	-0.0500192232429981	0.25508388876915	0.141037791967392
-6.01516056060791	-8.04387283325195	-6.64246559143066	-0.0500379167497158	0.255070269107819	0.141173899173737
-6.01220750808716	-8.0447473526001	-6.63916873931885	-0.0501077920198441	0.255060940980911	0.141217395663261
-6.01360177993774	-8.04393768310547	-6.6511664390564	-0.049979817122221	0.255032628774643	0.141291916370392
-6.00880336761475	-8.04495525360107	-6.6406364440918	-0.049987681210041	0.255075514316559	0.14135704934597
-6.00613260269165	-8.04725456237793	-6.6425666809082	-0.0501345917582512	0.255006015300751	0.141428828239441
-6.00627374649048	-8.04490184783936	-6.63770627975464	-0.0502191632986069	0.255059272050858	0.141517996788025
-6.00791835784912	-8.04726982116699	-6.63629007339478	-0.0502068065106869	0.255089968442917	0.141574963927269
-6.00497388839722	-8.04390525817871	-6.64028072357178	-0.0501982010900974	0.255126148462296	0.141715824604034
-5.99976110458374	-8.04659175872803	-6.63365364074707	-0.0502478331327438	0.255115419626236	0.141870647668839
-6.00421857833862	-8.05012893676758	-6.63441848754883	-0.050273522734642	0.255134791135788	0.141994118690491
-6.00597620010376	-8.05441570281982	-6.62709999084473	-0.0504081659018993	0.255191147327423	0.142190515995026
-6.00245237350464	-8.05259227752686	-6.63302898406982	-0.0503773167729378	0.255171120166779	0.142327859997749
-6.00209140777588	-8.05236625671387	-6.63431072235107	-0.050288300961256	0.255059748888016	0.142583459615707
-6.00600051879883	-8.05535888671875	-6.62548923492432	-0.0504359193146229	0.255067855119705	0.142776623368263
-6.00639200210571	-8.05343627929688	-6.62854433059692	-0.050350658595562	0.255071610212326	0.142980858683586
-6.00445127487183	-8.05634021759033	-6.62951517105103	-0.050417460501194	0.255007892847061	0.143173351883888
-6.00360774993896	-8.05488300323486	-6.62251615524292	-0.0505175516009331	0.254943877458572	0.143436774611473
-6.00628423690796	-8.05444145202637	-6.6221661567688	-0.0504842698574066	0.254905790090561	0.143721550703049
-6.00931215286255	-8.05614852905273	-6.61522388458252	-0.0505001805722713	0.254896610975266	0.143901869654655
-6.01299428939819	-8.05772686004639	-6.61067533493042	-0.0505053140223026	0.25492987036705	0.144216507673264
-6.0087251663208	-8.05410671234131	-6.61309671401978	-0.0505282320082188	0.254857748746872	0.144425600767136
-6.00652599334717	-8.05328464508057	-6.61006212234497	-0.0505501888692379	0.254788726568222	0.144658416509628
-6.01162385940552	-8.05196475982666	-6.60633945465088	-0.0504845641553402	0.25483763217926	0.144897773861885
-6.0096287727356	-8.04799461364746	-6.60951995849609	-0.0503705628216267	0.25477460026741	0.145084455609322
-6.01159334182739	-8.0495491027832	-6.60361766815186	-0.0503711327910423	0.254834473133087	0.145303562283516
-6.01517057418823	-8.04864406585693	-6.60359477996826	-0.0503879748284817	0.254840642213821	0.145452544093132
-6.0105504989624	-8.05036926269531	-6.60689496994019	-0.0503278188407421	0.254792898893356	0.145625114440918
-6.01438426971436	-8.04760646820068	-6.59431505203247	-0.0503378324210644	0.25479781627655	0.145750865340233
-6.01511287689209	-8.0529899597168	-6.59307813644409	-0.0504327230155468	0.254771947860718	0.145909905433655
-6.01307344436646	-8.05338287353516	-6.59245443344116	-0.0502365380525589	0.254752218723297	0.146049723029137
-6.00841999053955	-8.04873085021973	-6.58800745010376	-0.0501909591257572	0.254710823297501	0.146167010068893
-6.01141786575317	-8.0542516708374	-6.58020687103271	-0.050261776894331	0.254692405462265	0.146259263157845
-6.00913429260254	-8.05856800079346	-6.5728611946106	-0.0502940565347672	0.254635602235794	0.146437808871269
-6.00864696502686	-8.06103324890137	-6.5770058631897	-0.0502436645328999	0.254728853702545	0.14653617143631
-6.00406742095947	-8.06397819519043	-6.57142114639282	-0.0502507276833057	0.254634559154511	0.146742597222328
-6.01152467727661	-8.0727653503418	-6.57118225097656	-0.0503584742546082	0.254606068134308	0.146828025579453
-6.00948572158813	-8.07516384124756	-6.57394647598267	-0.0502714700996876	0.25461220741272	0.146889045834541
-6.00581502914429	-8.07449913024902	-6.57031631469727	-0.0504086390137672	0.254562109708786	0.147017732262611
-6.01187658309937	-8.07753562927246	-6.56075143814087	-0.0505132675170898	0.254555553197861	0.147128224372864
-6.00934362411499	-8.08261203765869	-6.56576013565063	-0.050455454736948	0.254489004611969	0.147235214710236
-6.01002550125122	-8.07875633239746	-6.561203956604	-0.0504759177565575	0.25444284081459	0.147324725985527
-6.01010179519653	-8.07716846466064	-6.56164360046387	-0.0505792796611786	0.254442811012268	0.147437423467636
-6.01545000076294	-8.07843399047852	-6.55714225769043	-0.0505740232765675	0.25445219874382	0.147539630532265
-6.01584815979004	-8.07871055603027	-6.55486488342285	-0.0506201796233654	0.254396051168442	0.147617757320404
-6.01406908035278	-8.07468509674072	-6.55697011947632	-0.0506282672286034	0.254329085350037	0.147725611925125
-6.01777410507202	-8.07366466522217	-6.55088758468628	-0.0507268086075783	0.254329204559326	0.147875860333443
-6.02130079269409	-8.07340145111084	-6.55124664306641	-0.0507262982428074	0.254288971424103	0.147901818156242
-6.0201096534729	-8.06914138793945	-6.54688692092896	-0.0506267510354519	0.254233449697495	0.147945016622543
-6.01568174362183	-8.06582832336426	-6.53890943527222	-0.050631545484066	0.254264324903488	0.14807990193367
-6.02212333679199	-8.06802940368652	-6.53179311752319	-0.0506891831755638	0.254286080598831	0.148150593042374
-6.01968431472778	-8.06829452514648	-6.52840757369995	-0.050685778260231	0.254289209842682	0.148147270083427
-6.01773834228516	-8.06704902648926	-6.52138900756836	-0.0506184175610542	0.254256159067154	0.148202359676361
-6.01653909683228	-8.063232421875	-6.51022243499756	-0.0505732595920563	0.254277944564819	0.14833115041256
-6.01915168762207	-8.06770324707031	-6.50460386276245	-0.0505168586969376	0.254221320152283	0.148330360651016
-6.02043914794922	-8.07071113586426	-6.50086259841919	-0.0504842512309551	0.254294216632843	0.148368582129478
-6.0177960395813	-8.06921577453613	-6.49747037887573	-0.0504645816981792	0.254254907369614	0.14841391146183
-6.01969146728516	-8.06909942626953	-6.495041847229	-0.0504386387765408	0.254290252923965	0.148466497659683
-6.02015447616577	-8.073317527771	-6.48824214935303	-0.0503853186964989	0.254236042499542	0.148409858345985
-6.02148246765137	-8.07656002044678	-6.48759031295776	-0.0502997115254402	0.254355728626251	0.148399174213409
-6.02047252655029	-8.07585620880127	-6.48566389083862	-0.0503082424402237	0.25432962179184	0.148417964577675
-6.02669048309326	-8.07833576202393	-6.48143291473389	-0.0504138544201851	0.254337310791016	0.148372799158096
-6.02869558334351	-8.08161640167236	-6.47692060470581	-0.0504187345504761	0.254295438528061	0.148323312401772
-6.02874660491943	-8.08171653747559	-6.48293781280518	-0.0503275208175182	0.254308104515076	0.148359760642052
-6.02982664108276	-8.07710838317871	-6.47669506072998	-0.0503294877707958	0.254245281219482	0.148281246423721
-6.03548908233643	-8.07806396484375	-6.48079633712769	-0.05041129514575	0.254255771636963	0.148290872573853
-6.03842163085938	-8.07865524291992	-6.48465251922607	-0.0504253506660461	0.254220008850098	0.148240625858307
-6.03768301010132	-8.0761194229126	-6.48634481430054	-0.0504968203604221	0.254183381795883	0.148255899548531
-6.03729867935181	-8.07386684417725	-6.4873628616333	-0.050621896982193	0.254175841808319	0.148248091340065
-6.03800392150879	-8.0744743347168	-6.48599243164063	-0.050625167787075	0.254111856222153	0.148138105869293
-6.03922462463379	-8.07097339630127	-6.48889636993408	-0.0506482906639576	0.254069894552231	0.148065850138664
-6.03875684738159	-8.06180667877197	-6.4883713722229	-0.0507086180150509	0.254111111164093	0.148059248924255
-6.03930568695068	-8.06280612945557	-6.48616790771484	-0.0508637428283691	0.254108190536499	0.14798441529274
-6.04092693328857	-8.06235694885254	-6.48628282546997	-0.0508088953793049	0.254078537225723	0.147923111915588
-6.03767967224121	-8.05880355834961	-6.49249935150146	-0.0508523061871529	0.254031747579575	0.147806093096733
-6.03236103057861	-8.05615425109863	-6.48964500427246	-0.0508560016751289	0.254061937332153	0.147782787680626
-6.03497409820557	-8.05982112884521	-6.48902893066406	-0.0509299524128437	0.253971815109253	0.147643968462944
-6.03081655502319	-8.06355762481689	-6.48404884338379	-0.0509407594799995	0.254066377878189	0.147662341594696
-6.02559375762939	-8.05942153930664	-6.48926877975464	-0.0509882494807243	0.254021823406219	0.147514328360558
-6.02422761917114	-8.05861282348633	-6.48254013061523	-0.0508867725729942	0.253993839025497	0.147520065307617
-6.02540254592896	-8.06579494476318	-6.48302507400513	-0.0510045178234577	0.253918647766113	0.147462353110313
-6.02745485305786	-8.06920528411865	-6.48304653167725	-0.050977561622858	0.253995895385742	0.147381335496902
-6.02200937271118	-8.07202625274658	-6.48307752609253	-0.0509711764752865	0.254006028175354	0.14737993478775
-6.02652168273926	-8.07188701629639	-6.4776177406311	-0.0510200187563896	0.253982663154602	0.147390097379684
-6.02549409866333	-8.07460498809814	-6.47477579116821	-0.0510801561176777	0.253854513168335	0.147390127182007
-6.02953433990479	-8.07892513275146	-6.48154401779175	-0.0510438606142998	0.253846794366837	0.147372007369995
-6.02906560897827	-8.07933521270752	-6.47684288024902	-0.0510312989354134	0.253866195678711	0.147373214364052
-6.03459739685059	-8.08082389831543	-6.48112964630127	-0.0511215999722481	0.253817290067673	0.147400110960007
-6.03464317321777	-8.08296394348145	-6.48572826385498	-0.0511995665729046	0.253739804029465	0.147414565086365
-6.03714275360107	-8.0831995010376	-6.47911930084229	-0.0511264428496361	0.253717213869095	0.147419303655624
-6.04176616668701	-8.08037090301514	-6.48833036422729	-0.0511267594993114	0.253674447536469	0.14740426838398
-6.04257154464722	-8.07737731933594	-6.48439979553223	-0.0511614866554737	0.2536760866642	0.147477224469185
-6.04582500457764	-8.07908248901367	-6.49042320251465	-0.0512909628450871	0.253652989864349	0.147476494312286
-6.04628944396973	-8.08033561706543	-6.48300266265869	-0.0512305647134781	0.253614842891693	0.147446125745773
-6.04839181900024	-8.07669448852539	-6.48676824569702	-0.0513095371425152	0.253562390804291	0.147495955228806
-6.05128622055054	-8.07478713989258	-6.48602437973022	-0.0512738823890686	0.253563046455383	0.147425413131714
-6.05083751678467	-8.07420635223389	-6.48700523376465	-0.0513042099773884	0.253584951162338	0.147484600543976
-6.05441665649414	-8.07453346252441	-6.48701477050781	-0.0513101778924465	0.253510892391205	0.147440239787102
-6.04905128479004	-8.07059192657471	-6.49191761016846	-0.0513125956058502	0.253499180078506	0.147399187088013
-6.05225944519043	-8.06744956970215	-6.49293375015259	-0.0511811599135399	0.253480851650238	0.147371992468834
-6.05363845825195	-8.06828880310059	-6.49759864807129	-0.0512100271880627	0.253544956445694	0.147350639104843
-6.05913162231445	-8.0702657699585	-6.49269390106201	-0.0511937662959099	0.25358384847641	0.147424474358559
-6.05165243148804	-8.07131004333496	-6.48728466033936	-0.0511503592133522	0.253464609384537	0.147416576743126
-6.05539798736572	-8.07443618774414	-6.49550533294678	-0.0510595701634884	0.253615230321884	0.147471338510513
-6.0607123374939	-8.07579708099365	-6.49366188049316	-0.0509968511760235	0.253596395254135	0.147544160485268
-6.06271362304688	-8.07691192626953	-6.49444055557251	-0.05097721144557	0.253580123186111	0.147584155201912
-6.06242418289185	-8.08349323272705	-6.49662637710571	-0.0510010719299316	0.253606915473938	0.147607073187828
-6.06700611114502	-8.08460235595703	-6.49999856948853	-0.0509624779224396	0.25363564491272	0.147604689002037
-6.06109142303467	-8.08467674255371	-6.49582386016846	-0.0508774109184742	0.253681689500809	0.147637203335762
-6.06316328048706	-8.08502388000488	-6.4955153465271	-0.0508471205830574	0.253648728132248	0.147710397839546
-6.06335926055908	-8.08704948425293	-6.49169301986694	-0.0509614571928978	0.253635793924332	0.147750526666641
-6.06221866607666	-8.08781433105469	-6.48832321166992	-0.050898052752018	0.25350946187973	0.147771567106247
-6.06394004821777	-8.08916282653809	-6.48603200912476	-0.0508832260966301	0.253574103116989	0.147856667637825
-6.0626277923584	-8.08682537078857	-6.47982692718506	-0.0508985109627247	0.253586649894714	0.147890880703926
-6.06140565872192	-8.0889310836792	-6.47064590454102	-0.0509979054331779	0.253494441509247	0.147976070642471
-6.06326341629028	-8.08735275268555	-6.46356344223022	-0.0510398112237453	0.253417313098907	0.147977694869041
-6.06579256057739	-8.08736515045166	-6.46197938919067	-0.051056757569313	0.253408342599869	0.148008480668068
-6.063720703125	-8.08636093139648	-6.46111345291138	-0.0510549992322922	0.253409445285797	0.148054853081703
-6.06381034851074	-8.08421993255615	-6.45491075515747	-0.0510669052600861	0.253320217132568	0.148086488246918
-6.06554985046387	-8.08174133300781	-6.45059442520142	-0.0510981231927872	0.253308892250061	0.148113608360291
-6.06807613372803	-8.0802698135376	-6.45086336135864	-0.0510589107871056	0.253346294164658	0.148082464933395
-6.06141901016235	-8.07637405395508	-6.44319152832031	-0.051006868481636	0.253266394138336	0.148064091801643
-6.06336069107056	-8.07392883300781	-6.44254779815674	-0.0510504655539989	0.25324210524559	0.148051634430885
-6.06357336044312	-8.07247543334961	-6.43637561798096	-0.0511041507124901	0.253278493881226	0.148001432418823
-6.05890369415283	-8.07394790649414	-6.43631362915039	-0.0510473363101482	0.253245890140533	0.147955998778343
-6.05705451965332	-8.06922912597656	-6.43457794189453	-0.0510590188205242	0.253182590007782	0.147891208529472
-6.05442905426025	-8.06335926055908	-6.42582273483276	-0.0510626658797264	0.253213375806808	0.14781291782856
-6.05787992477417	-8.06587791442871	-6.42689418792725	-0.0510819628834724	0.253270179033279	0.147716611623764
-6.0566782951355	-8.06536865234375	-6.42484712600708	-0.0511041954159737	0.25321751832962	0.147654473781586
-6.05133628845215	-8.06022834777832	-6.42938184738159	-0.0510878413915634	0.253187835216522	0.147597581148148
-6.05122852325439	-8.05848789215088	-6.42374134063721	-0.0511763170361519	0.253103703260422	0.147466883063316
-6.05474424362183	-8.05814456939697	-6.42578744888306	-0.0511462613940239	0.253126472234726	0.147353664040565
-6.05366849899292	-8.05678939819336	-6.42517948150635	-0.0512313544750214	0.253142476081848	0.147296130657196
-6.04960680007935	-8.05224990844727	-6.42603635787964	-0.0512795075774193	0.253176599740982	0.147196397185326
-6.04660749435425	-8.05275630950928	-6.42157363891602	-0.0513596162199974	0.253092765808105	0.147155746817589
-6.04820394515991	-8.04730224609375	-6.41856718063354	-0.0513571426272392	0.253074318170547	0.147056430578232
-6.04774045944214	-8.04433441162109	-6.42644166946411	-0.0514910183846951	0.253136277198792	0.147036284208298
-6.04883623123169	-8.04524421691895	-6.42596626281738	-0.0514484718441963	0.253243297338486	0.146892711520195
-6.04505062103271	-8.03732681274414	-6.42672967910767	-0.0515772849321365	0.253162682056427	0.146872729063034
-6.04539585113525	-8.03894519805908	-6.41988563537598	-0.0516656637191772	0.253126829862595	0.146787568926811
-6.04151296615601	-8.03572654724121	-6.42093324661255	-0.0516935847699642	0.253180623054504	0.146696552634239
-6.04173183441162	-8.0340404510498	-6.42681694030762	-0.0516883879899979	0.253269523382187	0.14662216603756
-6.03986644744873	-8.03308582305908	-6.42170476913452	-0.0517752915620804	0.253197818994522	0.14659009873867
-6.03970909118652	-8.0305290222168	-6.41630268096924	-0.0518903583288193	0.253290176391602	0.146577894687653
-6.03934860229492	-8.03105735778809	-6.41703367233276	-0.051841139793396	0.253208011388779	0.14654815196991
-6.03895664215088	-8.03256416320801	-6.42005109786987	-0.0518503189086914	0.25327479839325	0.146499633789063
-6.03479671478271	-8.03024196624756	-6.41133785247803	-0.0517940260469913	0.253332078456879	0.146559655666351
-6.0375714302063	-8.03182029724121	-6.4095401763916	-0.0518015772104263	0.253361999988556	0.146565392613411
-6.03802728652954	-8.03776836395264	-6.40729236602783	-0.0518070161342621	0.253428369760513	0.146552324295044
-6.03211832046509	-8.03360748291016	-6.40934753417969	-0.051789790391922	0.253421127796173	0.14658460021019
-6.02880716323853	-8.03225708007813	-6.3974814414978	-0.051707711070776	0.253408670425415	0.146606147289276
-6.03555917739868	-8.03596019744873	-6.39492130279541	-0.0517340861260891	0.253435760736465	0.146622121334076
-6.03522396087646	-8.04086208343506	-6.38573217391968	-0.051737017929554	0.253538906574249	0.146701008081436
-6.03107929229736	-8.03638553619385	-6.39228582382202	-0.0517173521220684	0.253541618585587	0.146716758608818
-6.02960777282715	-8.03338050842285	-6.3904185295105	-0.0515790805220604	0.253552377223969	0.1468216329813
-6.03480243682861	-8.03725147247314	-6.37808275222778	-0.0516828745603561	0.253568321466446	0.146919429302216
-6.03359174728394	-8.03764533996582	-6.38838338851929	-0.0515911541879177	0.253638237714767	0.146954074501991
-6.03087759017944	-8.0353364944458	-6.3832859992981	-0.0516158863902092	0.253713309764862	0.147129714488983
-6.03429365158081	-8.04051113128662	-6.37201881408691	-0.0516939423978329	0.253730803728104	0.147246479988098
-6.03551006317139	-8.0435905456543	-6.37537908554077	-0.051712691783905	0.253794580698013	0.147389784455299
-6.03519916534424	-8.04398536682129	-6.37690401077271	-0.0516970120370388	0.253958195447922	0.147521674633026
-6.02777767181396	-8.04007434844971	-6.37689876556396	-0.0516930855810642	0.253923654556274	0.147672176361084
-6.03267383575439	-8.04365348815918	-6.3753490447998	-0.0517710633575916	0.254064738750458	0.147875517606735
-6.03407430648804	-8.04388809204102	-6.36745405197144	-0.0518567152321339	0.254065543413162	0.147952482104301
-6.03146076202393	-8.04205989837646	-6.37633800506592	-0.0518228225409985	0.254125833511353	0.148103207349777
-6.03217077255249	-8.04166889190674	-6.37788772583008	-0.0519223921000957	0.254115611314774	0.148332640528679
-6.03372764587402	-8.04723167419434	-6.37552309036255	-0.0520732328295708	0.254140943288803	0.148481294512749
-6.03627824783325	-8.04734992980957	-6.37913084030151	-0.0520539060235024	0.254231035709381	0.148645251989365
-6.02942085266113	-8.04611492156982	-6.37835836410522	-0.0520739369094372	0.254278868436813	0.148821339011192
-6.02731800079346	-8.04765319824219	-6.37675333023071	-0.0522136241197586	0.25430953502655	0.148979380726814
-6.0239405632019	-8.05204772949219	-6.3751859664917	-0.0523202456533909	0.254258304834366	0.149114370346069
-6.0205512046814	-8.04943466186523	-6.36991357803345	-0.052310835570097	0.254424154758453	0.149281159043312
-6.01314067840576	-8.0510082244873	-6.37211656570435	-0.0523984655737877	0.25445032119751	0.149396955966949
-6.01697015762329	-8.05532360076904	-6.37585163116455	-0.0524989925324917	0.254469305276871	0.149485856294632
-6.01754808425903	-8.05960941314697	-6.36112260818481	-0.0526073575019836	0.254557281732559	0.149647265672684
-6.01135635375977	-8.06096649169922	-6.36727428436279	-0.0526261329650879	0.254556864500046	0.149725869297981
-6.00621175765991	-8.06089019775391	-6.36384344100952	-0.0526790544390678	0.254599690437317	0.149916470050812
-6.00742387771606	-8.07151412963867	-6.35288000106812	-0.0528152585029602	0.254618108272552	0.150041729211807
-6.00571346282959	-8.07483577728271	-6.35512351989746	-0.0527675598859787	0.254750788211823	0.150114610791206
-5.99356079101563	-8.07682800292969	-6.35528707504272	-0.0527918487787247	0.254692703485489	0.150252968072891
-5.9937105178833	-8.08004856109619	-6.33967685699463	-0.0528184771537781	0.254731476306915	0.150345399975777
-5.98883295059204	-8.08934211730957	-6.33088159561157	-0.0528862215578556	0.254707217216492	0.150416180491447
-5.98558855056763	-8.09207725524902	-6.32765626907349	-0.0529301501810551	0.25482565164566	0.15054914355278
-5.97671985626221	-8.09526634216309	-6.31962299346924	-0.0529480092227459	0.254841357469559	0.150680795311928
-5.97900104522705	-8.10066318511963	-6.30567693710327	-0.0530195496976376	0.2549047768116	0.150724276900291
-5.9721827507019	-8.10823535919189	-6.29320859909058	-0.0530633591115475	0.25492063164711	0.150878429412842
-5.96432065963745	-8.10907363891602	-6.29581165313721	-0.0530376695096493	0.254933387041092	0.150940760970116
-5.95685529708862	-8.10910606384277	-6.28380823135376	-0.0530566424131393	0.254984170198441	0.151019304990768
-5.94994258880615	-8.11057472229004	-6.2713475227356	-0.0531534627079964	0.255006104707718	0.151046589016914
-5.94677591323853	-8.11281394958496	-6.27025032043457	-0.0531743094325066	0.255137830972672	0.15103942155838
-5.93585157394409	-8.11022472381592	-6.26528882980347	-0.0531533733010292	0.255189895629883	0.151064023375511
-5.9296178817749	-8.11185359954834	-6.25864934921265	-0.0531928054988384	0.255219608545303	0.151085704565048
-5.92538022994995	-8.11221122741699	-6.24920034408569	-0.0532850921154022	0.255195736885071	0.151094496250153
-5.91650772094727	-8.11050415039063	-6.25408935546875	-0.0532347671687603	0.255288243293762	0.151092424988747
-5.90617370605469	-8.10797023773193	-6.25319910049438	-0.0531984716653824	0.255331307649612	0.151116356253624
-5.9032506942749	-8.10763454437256	-6.24746513366699	-0.0532713793218136	0.255305081605911	0.151073828339577
-5.8978385925293	-8.10827922821045	-6.247887134552	-0.0533269420266151	0.255407780408859	0.151076659560204
-5.88933801651001	-8.10647106170654	-6.24490594863892	-0.0532573759555817	0.255435228347778	0.151057079434395
-5.87985134124756	-8.10411548614502	-6.25039958953857	-0.053242065012455	0.2553850710392	0.151098683476448
-5.87774419784546	-8.10688304901123	-6.24534130096436	-0.0533076226711273	0.255493134260178	0.151131108403206
-5.87397575378418	-8.10720443725586	-6.2459774017334	-0.0533441416919231	0.25544685125351	0.151155725121498
-5.86429119110107	-8.11169815063477	-6.25054407119751	-0.0533273778855801	0.255448073148727	0.151151224970818
-5.85820913314819	-8.10603809356689	-6.25230741500854	-0.0533353313803673	0.255464345216751	0.151249021291733
-5.85462999343872	-8.11234378814697	-6.24895715713501	-0.0534288510680199	0.255398839712143	0.151257783174515
-5.85168266296387	-8.11239433288574	-6.25252342224121	-0.0534135513007641	0.255508959293365	0.151169180870056
-5.8475170135498	-8.11840915679932	-6.25254058837891	-0.0534060783684254	0.255525320768356	0.151119276881218
-5.83788204193115	-8.11795425415039	-6.25349617004395	-0.0534414984285831	0.25552174448967	0.151129081845284
-5.83370351791382	-8.11827564239502	-6.25936508178711	-0.0534878149628639	0.255477398633957	0.151072278618813
-5.83186149597168	-8.12061023712158	-6.25490951538086	-0.0534408204257488	0.255506783723831	0.151058554649353
-5.82792091369629	-8.12162208557129	-6.26294231414795	-0.0533821694552898	0.255631804466248	0.151015862822533
-5.82148838043213	-8.12409782409668	-6.26440095901489	-0.0534748882055283	0.255637317895889	0.151019409298897
-5.81706523895264	-8.12877178192139	-6.26138544082642	-0.0535088442265987	0.255646765232086	0.1509939879179
-5.81292963027954	-8.13249397277832	-6.25909423828125	-0.0535040684044361	0.255651265382767	0.15094082057476
-5.80864238739014	-8.12898540496826	-6.26529693603516	-0.0534322187304497	0.255670100450516	0.150914087891579
-5.80572938919067	-8.13221836090088	-6.26476907730103	-0.053499698638916	0.25564831495285	0.150936722755432
-5.79887342453003	-8.13612079620361	-6.25619888305664	-0.0535886213183403	0.255653738975525	0.150906175374985
-5.80008745193481	-8.14010524749756	-6.26169633865356	-0.0536472350358963	0.255720138549805	0.15083883702755
-5.79202699661255	-8.13878726959229	-6.26077604293823	-0.0535939559340477	0.255614191293716	0.150878489017487
-5.78453397750854	-8.14010238647461	-6.26341390609741	-0.0537031106650829	0.255677253007889	0.150803729891777
-5.78519296646118	-8.14451122283936	-6.26080322265625	-0.0536536574363709	0.255668818950653	0.150804772973061
-5.78054761886597	-8.14593696594238	-6.25847005844116	-0.053737360984087	0.255699098110199	0.150757908821106
-5.77354383468628	-8.14802551269531	-6.25806665420532	-0.0537614561617374	0.255741268396378	0.150762528181076
-5.77096939086914	-8.15013408660889	-6.26104879379272	-0.0538747273385525	0.255688428878784	0.150702327489853
-5.77031850814819	-8.15376472473145	-6.2557201385498	-0.0538532771170139	0.25577312707901	0.150645196437836
-5.76599216461182	-8.1501989364624	-6.26462411880493	-0.0537986233830452	0.255744636058807	0.150678560137749
-5.76296615600586	-8.15197849273682	-6.25850582122803	-0.053906861692667	0.255706071853638	0.150720477104187
-5.75862312316895	-8.1547212600708	-6.25067567825317	-0.0539065413177013	0.255759626626968	0.150655001401901
-5.7576789855957	-8.16078662872314	-6.25240707397461	-0.0539887435734272	0.255766779184341	0.15067695081234
-5.75171232223511	-8.1585865020752	-6.25261068344116	-0.0539858192205429	0.255742102861404	0.150616943836212
-5.74456167221069	-8.15880966186523	-6.25044345855713	-0.0539990067481995	0.255615055561066	0.150553569197655
-5.74632358551025	-8.16109371185303	-6.25032472610474	-0.0540783628821373	0.25567889213562	0.150532007217407
-5.74874353408813	-8.16619968414307	-6.24599552154541	-0.0541363060474396	0.255674630403519	0.150435119867325
-5.73989820480347	-8.16452789306641	-6.24201393127441	-0.0540761910378933	0.255583077669144	0.150374233722687
-5.73886489868164	-8.16600322723389	-6.24395036697388	-0.0541222728788853	0.255660772323608	0.15031298995018
-5.73831558227539	-8.1633825302124	-6.24288463592529	-0.0541231371462345	0.255514979362488	0.150201946496964
-5.74200820922852	-8.16632461547852	-6.24019002914429	-0.0541634894907475	0.255692929029465	0.150169059634209
-5.73368501663208	-8.1663932800293	-6.246253490448	-0.054107304662466	0.255694508552551	0.150068938732147
-5.72769451141357	-8.16606903076172	-6.24609708786011	-0.0541686713695526	0.255606025457382	0.150063946843147
-5.72899627685547	-8.16630268096924	-6.24040079116821	-0.0541763491928577	0.255632787942886	0.149974182248116
-5.72565937042236	-8.16740989685059	-6.2466721534729	-0.0542305074632168	0.255688726902008	0.1498953551054
-5.72742509841919	-8.16838550567627	-6.24300241470337	-0.0541778169572353	0.255789697170258	0.14991021156311
-5.7223048210144	-8.16472053527832	-6.25224685668945	-0.0543033592402935	0.255783230066299	0.149897083640099
-5.72494268417358	-8.16392230987549	-6.2530083656311	-0.0544322356581688	0.255794286727905	0.149864539504051
-5.72109985351563	-8.16197967529297	-6.24920082092285	-0.054474975913763	0.255757927894592	0.149875491857529
-5.71799087524414	-8.15927505493164	-6.2601523399353	-0.0544583909213543	0.255798488855362	0.149922356009483
-5.71831655502319	-8.15728950500488	-6.25787973403931	-0.0545967780053616	0.25581681728363	0.149954542517662
-5.72470903396606	-8.15795040130615	-6.25806903839111	-0.0547042414546013	0.255858510732651	0.149985030293465
-5.71864175796509	-8.15733242034912	-6.26160526275635	-0.0547765046358109	0.255907535552979	0.15008433163166
-5.71998405456543	-8.15410900115967	-6.27244567871094	-0.0548373237252235	0.255939126014709	0.150126069784164
-5.71776866912842	-8.14634037017822	-6.27487468719482	-0.0549053847789764	0.255925893783569	0.150154069066048
-5.72226810455322	-8.14416027069092	-6.27041339874268	-0.0549432374536991	0.25599417090416	0.150243669748306
-5.72389602661133	-8.14739990234375	-6.26947927474976	-0.0550245754420757	0.256126970052719	0.150338619947433
-5.72048473358154	-8.14226722717285	-6.27504825592041	-0.0550681576132774	0.25618514418602	0.150405198335648
-5.71877431869507	-8.13948345184326	-6.27813959121704	-0.0551266111433506	0.256241679191589	0.150509431958199
-5.7170934677124	-8.13957405090332	-6.26553201675415	-0.0552005618810654	0.256252944469452	0.150633633136749
-5.71657657623291	-8.13684463500977	-6.27712488174438	-0.0551642924547195	0.256276398897171	0.150666162371635
-5.71385335922241	-8.13600826263428	-6.27622699737549	-0.0553011409938335	0.256381541490555	0.150803759694099
-5.71012878417969	-8.13754367828369	-6.27502727508545	-0.0553685165941715	0.256361424922943	0.150883868336678
-5.70894193649292	-8.13619709014893	-6.27134656906128	-0.0554587692022324	0.256429344415665	0.151048988103867
-5.70634269714355	-8.13294506072998	-6.27442359924316	-0.0554200001060963	0.256495445966721	0.15124636888504
-5.70041942596436	-8.12829971313477	-6.2698540687561	-0.0555034540593624	0.256513118743896	0.151377946138382
-5.7019510269165	-8.13040161132813	-6.26394701004028	-0.0555746033787727	0.256571471691132	0.151548683643341
-5.70318031311035	-8.12983226776123	-6.26303005218506	-0.0556163713335991	0.256681621074677	0.151718154549599
-5.69960117340088	-8.12459373474121	-6.26654052734375	-0.0556343570351601	0.256750673055649	0.151909187436104
-5.69734477996826	-8.12367057800293	-6.25768566131592	-0.0557603389024735	0.256745725870132	0.152098909020424
-5.69706678390503	-8.12529754638672	-6.25293827056885	-0.0557776764035225	0.256773203611374	0.152265161275864
-5.69479131698608	-8.12275886535645	-6.2606315612793	-0.055706650018692	0.256849378347397	0.152371972799301
-5.69149112701416	-8.12213134765625	-6.25177526473999	-0.0558318048715591	0.256864577531815	0.152566611766815
-5.69409036636353	-8.12607860565186	-6.24579906463623	-0.0559094958007336	0.256934493780136	0.152748674154282
-5.69183874130249	-8.1267557144165	-6.23712062835693	-0.0559352971613407	0.256956458091736	0.152839720249176
-5.68751525878906	-8.12618541717529	-6.24362897872925	-0.0559241659939289	0.256995260715485	0.152995765209198
-5.68790626525879	-8.12794399261475	-6.23407316207886	-0.0559905469417572	0.257024854421616	0.153201311826706
-5.68551397323608	-8.13197422027588	-6.23043012619019	-0.0560539253056049	0.257172048091888	0.153281599283218
-5.68471479415894	-8.13270473480225	-6.23010730743408	-0.0559415221214294	0.257195025682449	0.153441473841667
-5.68144369125366	-8.13392639160156	-6.22582197189331	-0.0559862814843655	0.257311910390854	0.153588145971298
-5.68127107620239	-8.13875675201416	-6.21871185302734	-0.0560791715979576	0.2572862803936	0.153672486543655
-5.68196058273315	-8.13958358764648	-6.21370506286621	-0.0560403428971767	0.25729364156723	0.153746291995049
-5.67667961120605	-8.14155673980713	-6.21231603622437	-0.0560017488896847	0.257405251264572	0.153871208429337
-5.67689990997314	-8.14281749725342	-6.20683097839355	-0.0560291893780231	0.257368177175522	0.153947070240974
-5.67800807952881	-8.14945030212402	-6.19918298721313	-0.0561474189162254	0.257463723421097	0.154043912887573
-5.66943073272705	-8.1508617401123	-6.20118045806885	-0.0560494512319565	0.257548928260803	0.154115602374077
-5.66518974304199	-8.15103626251221	-6.19150018692017	-0.0560609363019466	0.25752067565918	0.154198542237282
-5.66933965682983	-8.15566158294678	-6.18667984008789	-0.0561730936169624	0.257615715265274	0.154257446527481
-5.66208505630493	-8.15477275848389	-6.17847871780396	-0.0561234913766384	0.257687479257584	0.154261067509651
-5.65203285217285	-8.1530179977417	-6.17156648635864	-0.0560452714562416	0.257712334394455	0.154327556490898
-5.65493535995483	-8.15901470184326	-6.16532039642334	-0.0560984686017036	0.257794708013535	0.154367387294769
-5.65661287307739	-8.16113185882568	-6.16040706634521	-0.0561405569314957	0.257948845624924	0.154432058334351
-5.64847373962402	-8.16182422637939	-6.15535068511963	-0.0561084784567356	0.257969588041306	0.15446911752224
-5.64373970031738	-8.16343975067139	-6.15376901626587	-0.0561557076871395	0.257972449064255	0.154532983899117
-5.64402437210083	-8.16407585144043	-6.14403820037842	-0.0562079884111881	0.257996410131454	0.154564514756203
-5.63978624343872	-8.16088581085205	-6.14107179641724	-0.0562175661325455	0.258112460374832	0.154609307646751
-5.63282537460327	-8.16000652313232	-6.141685962677	-0.0562308058142662	0.258142530918121	0.154706791043282
-5.63173770904541	-8.15689563751221	-6.13386058807373	-0.0562120415270329	0.258210271596909	0.154692575335503
-5.63547706604004	-8.15942859649658	-6.13551092147827	-0.0563524253666401	0.25827768445015	0.154730036854744
-5.62685775756836	-8.15408134460449	-6.14065170288086	-0.0562782101333141	0.258297234773636	0.154772236943245
-5.62189245223999	-8.14770793914795	-6.13158845901489	-0.0563497580587864	0.258308798074722	0.154757618904114
-5.62298965454102	-8.1475715637207	-6.12842035293579	-0.0564307495951653	0.258347809314728	0.154824033379555
-5.62516212463379	-8.14693069458008	-6.12692451477051	-0.0564547777175903	0.258445292711258	0.154775336384773
-5.61893606185913	-8.14348030090332	-6.12719583511353	-0.0564965270459652	0.258451730012894	0.154818370938301
-5.6158127784729	-8.14231395721436	-6.12761497497559	-0.0565245002508163	0.258405834436417	0.154862463474274
-5.61828899383545	-8.14019870758057	-6.12863540649414	-0.0565580725669861	0.258485615253448	0.154870554804802
-5.61885643005371	-8.14065456390381	-6.13413095474243	-0.0566513650119305	0.258566915988922	0.155005842447281
-5.61501836776733	-8.14263916015625	-6.13371229171753	-0.0566026531159878	0.258558064699173	0.155048042535782
-5.61278295516968	-8.14008045196533	-6.13837814331055	-0.0566133968532085	0.2585509121418	0.155134797096252
-5.61849784851074	-8.14140510559082	-6.13482761383057	-0.0567482374608517	0.258520871400833	0.155238524079323
-5.61477279663086	-8.14203262329102	-6.13929796218872	-0.0567443855106831	0.258588999509811	0.155280739068985
-5.61073732376099	-8.13826656341553	-6.14636421203613	-0.0566607341170311	0.258613735437393	0.155427500605583
-5.6128568649292	-8.14053440093994	-6.14386463165283	-0.0568390600383282	0.258602559566498	0.155537843704224
-5.61986207962036	-8.1423225402832	-6.15008974075317	-0.0569338127970696	0.258719027042389	0.155678063631058
-5.61365842819214	-8.14190578460693	-6.1539192199707	-0.056984931230545	0.258618414402008	0.155750662088394
-5.61117601394653	-8.13958835601807	-6.16354751586914	-0.056825902312994	0.258634716272354	0.155916795134544
-5.6138277053833	-8.135666847229	-6.16006755828857	-0.056998111307621	0.258687853813171	0.156032457947731
-5.6162281036377	-8.13364124298096	-6.16324758529663	-0.0570948868989944	0.258699685335159	0.156160145998001
-5.60955429077148	-8.13004016876221	-6.16475868225098	-0.0571570955216885	0.258699357509613	0.156231269240379
-5.6080265045166	-8.12594985961914	-6.17281007766724	-0.0571527779102325	0.258710920810699	0.15637044608593
-5.60934400558472	-8.125563621521	-6.17082834243774	-0.0572469457983971	0.258737117052078	0.156507387757301
-5.60984563827515	-8.12040042877197	-6.17250347137451	-0.0572542324662209	0.258707493543625	0.156602814793587
-5.60981893539429	-8.11979675292969	-6.17995643615723	-0.057271271944046	0.258758276700974	0.156791061162949
-5.60714912414551	-8.11814498901367	-6.18079996109009	-0.0573784336447716	0.25877645611763	0.156948000192642
-5.6086597442627	-8.11563682556152	-6.18193387985229	-0.0574847497045994	0.258816421031952	0.157177656888962
-5.60643243789673	-8.11498928070068	-6.18414497375488	-0.0575230903923512	0.258699297904968	0.157315477728844
-5.60415554046631	-8.11070346832275	-6.1947603225708	-0.057512279599905	0.258769303560257	0.157464668154716
-5.60307359695435	-8.10797691345215	-6.18249988555908	-0.0576337017118931	0.258725821971893	0.157661318778992
-5.60653066635132	-8.10986709594727	-6.1904468536377	-0.0577515549957752	0.258803755044937	0.157819703221321
-5.60247278213501	-8.10919380187988	-6.18863677978516	-0.0576781369745731	0.258769631385803	0.158009171485901
-5.60405778884888	-8.10710525512695	-6.20107173919678	-0.0576862841844559	0.258794367313385	0.15816068649292
-5.60037565231323	-8.10232162475586	-6.19861173629761	-0.0577513203024864	0.258666694164276	0.158327922224998
-5.60190343856812	-8.10413837432861	-6.19631338119507	-0.0578389316797256	0.258712083101273	0.158516958355904
-5.59648561477661	-8.10244274139404	-6.20036458969116	-0.0577452555298805	0.258664280176163	0.158683121204376
-5.59217929840088	-8.10005283355713	-6.19455051422119	-0.0578451938927174	0.258602470159531	0.158904552459717
-5.59468698501587	-8.09957599639893	-6.18730306625366	-0.057959258556366	0.25863191485405	0.159120231866837
-5.59174060821533	-8.09497451782227	-6.19181871414185	-0.0578611232340336	0.258615523576736	0.159269571304321
-5.58608913421631	-8.09213542938232	-6.19019842147827	-0.0579099990427494	0.258474618196487	0.15945591032505
-5.59065532684326	-8.0936450958252	-6.19627952575684	-0.0578059367835522	0.258517205715179	0.159548550844193
-5.5872950553894	-8.08789730072021	-6.20397472381592	-0.05778419226408	0.258516103029251	0.159686639904976
-5.5880184173584	-8.0842752456665	-6.20105028152466	-0.0578511096537113	0.258432060480118	0.159810081124306
-5.58881521224976	-8.08548641204834	-6.20393705368042	-0.0578362345695496	0.258522510528564	0.159868583083153
-5.58198070526123	-8.08411598205566	-6.20413541793823	-0.0578038990497589	0.258556038141251	0.159993499517441
-5.58426332473755	-8.08535671234131	-6.20333957672119	-0.0578610934317112	0.258545160293579	0.1600361764431
-5.58738803863525	-8.0866756439209	-6.19969844818115	-0.0578812770545483	0.258525192737579	0.160145103931427
-5.58116245269775	-8.08279895782471	-6.20679140090942	-0.0578740127384663	0.25848126411438	0.160253837704659
-5.57968616485596	-8.0782585144043	-6.20777893066406	-0.0578823797404766	0.258467137813568	0.160395279526711
-5.58155345916748	-8.07835674285889	-6.19954919815063	-0.0578473992645741	0.258382499217987	0.160489544272423
-5.57976150512695	-8.07614803314209	-6.19612550735474	-0.057793278247118	0.25842097401619	0.160572677850723
-5.57256364822388	-8.07400512695313	-6.20146369934082	-0.0578390173614025	0.258407145738602	0.160660549998283
-5.57708692550659	-8.07823276519775	-6.19066905975342	-0.0579722598195076	0.258354991674423	0.160715594887733
-5.57262325286865	-8.07930469512939	-6.19311141967773	-0.0578211136162281	0.258354485034943	0.160783484578133
-5.56746292114258	-8.07309055328369	-6.18915939331055	-0.0578194260597229	0.258312255144119	0.160845220088959
-5.56169557571411	-8.07127666473389	-6.18856239318848	-0.0578568391501904	0.258202761411667	0.160888969898224
-5.56249809265137	-8.07262134552002	-6.17737436294556	-0.0577758327126503	0.258291006088257	0.16095270216465
-5.55606889724731	-8.07308483123779	-6.17977857589722	-0.0577593259513378	0.258245825767517	0.160995081067085
-5.55066156387329	-8.06843757629395	-6.17271280288696	-0.0577808506786823	0.258160173892975	0.161122038960457
-5.54775953292847	-8.06815528869629	-6.16110420227051	-0.0578633323311806	0.25819256901741	0.161140874028206
-5.53524684906006	-8.06644725799561	-6.15929222106934	-0.0577007085084915	0.258134424686432	0.161161944270134
-5.53005123138428	-8.05958938598633	-6.14858675003052	-0.0577900148928165	0.258107095956802	0.161265522241592
-5.52529001235962	-8.06314373016357	-6.14059734344482	-0.0577716864645481	0.25811305642128	0.161338582634926
-5.51581954956055	-8.05745124816895	-6.13592052459717	-0.0576446317136288	0.258190780878067	0.161403641104698
-5.51199388504028	-8.0524377822876	-6.13010883331299	-0.0575478933751583	0.258085519075394	0.161454230546951
-5.51015615463257	-8.05447769165039	-6.12859678268433	-0.0575052946805954	0.258143663406372	0.161477819085121
-5.50002908706665	-8.05185794830322	-6.1320333480835	-0.0573609508574009	0.25813552737236	0.161546126008034
-5.49674272537231	-8.05039024353027	-6.12240362167358	-0.0574299059808254	0.258029967546463	0.161573320627213
-5.49878072738647	-8.05317974090576	-6.12799263000488	-0.0572494864463806	0.258127838373184	0.161599680781364
-5.4933180809021	-8.05082321166992	-6.12412977218628	-0.0572416186332703	0.258134722709656	0.161706626415253
-5.49745321273804	-8.05319404602051	-6.11673784255981	-0.0573440976440907	0.258072823286057	0.161660492420197
-5.49483728408813	-8.05516719818115	-6.12154579162598	-0.0572151988744736	0.258016496896744	0.16167676448822
-5.48908805847168	-8.05654907226563	-6.11421060562134	-0.0572274103760719	0.257945120334625	0.161773175001144
-5.4918384552002	-8.05615997314453	-6.1035623550415	-0.0572961531579494	0.257845222949982	0.161846563220024
-5.49466466903687	-8.05636978149414	-6.10872173309326	-0.0571551881730556	0.257827311754227	0.161891281604767
-5.49024868011475	-8.05494976043701	-6.10303211212158	-0.0572919361293316	0.257773876190186	0.161975935101509
-5.49526834487915	-8.05397796630859	-6.09760046005249	-0.0573258101940155	0.257622838020325	0.161998778581619
-5.49320268630981	-8.05645084381104	-6.09223413467407	-0.0573068894445896	0.257643342018127	0.162011101841927
-5.48760080337524	-8.05000114440918	-6.09561395645142	-0.0572659708559513	0.257424205541611	0.162086918950081
-5.49496936798096	-8.05593490600586	-6.08752489089966	-0.0573620349168777	0.257469356060028	0.162158861756325
-5.48582983016968	-8.05081748962402	-6.0906343460083	-0.0573104657232761	0.257382422685623	0.162117749452591
-5.48306035995483	-8.04883289337158	-6.08764743804932	-0.0573645085096359	0.257335275411606	0.162139251828194
-5.48971939086914	-8.04920673370361	-6.08850574493408	-0.0572968311607838	0.257364124059677	0.162100970745087
-5.48881244659424	-8.04773616790771	-6.08875894546509	-0.0571678131818771	0.257364630699158	0.162017837166786
-5.49246597290039	-8.04706287384033	-6.09312629699707	-0.0572687163949013	0.257320702075958	0.162023693323135
-5.49761629104614	-8.04696273803711	-6.09865045547485	-0.0571656413376331	0.257291734218597	0.161903500556946
-5.49756622314453	-8.04483699798584	-6.09811544418335	-0.0570926517248154	0.257237583398819	0.161907583475113
-5.50340795516968	-8.04278564453125	-6.09507942199707	-0.0571270361542702	0.257149904966354	0.161892235279083
-5.5088529586792	-8.04448509216309	-6.09647369384766	-0.0571549497544765	0.25711715221405	0.161877140402794
-5.51237344741821	-8.04157733917236	-6.10495662689209	-0.0570334047079086	0.257071703672409	0.161857128143311
-5.51848268508911	-8.04582595825195	-6.09425020217896	-0.0571196004748344	0.256896257400513	0.16187509894371
-5.51997327804565	-8.04846858978271	-6.09509563446045	-0.0570897459983826	0.25677153468132	0.161867618560791
-5.51832008361816	-8.04472732543945	-6.09480810165405	-0.0570819452404976	0.256702542304993	0.161842584609985
-5.52675247192383	-8.05240917205811	-6.08610773086548	-0.0571468807756901	0.256653249263763	0.161889433860779
-5.52520418167114	-8.05018520355225	-6.09052228927612	-0.0570160001516342	0.256622701883316	0.161923661828041
-5.52577924728394	-8.05452442169189	-6.08914947509766	-0.0570909604430199	0.256548672914505	0.161886736750603
-5.53481531143188	-8.05452632904053	-6.09032487869263	-0.0571079663932323	0.256511837244034	0.1618662327528
-5.53814363479614	-8.06028366088867	-6.08881950378418	-0.0570337288081646	0.256409376859665	0.161820963025093
-5.53705310821533	-8.05976867675781	-6.09271907806396	-0.0570739544928074	0.256361931562424	0.161780506372452
-5.54406642913818	-8.05951881408691	-6.09134006500244	-0.0570995956659317	0.256319135427475	0.161771610379219
-5.54951953887939	-8.0654993057251	-6.10446929931641	-0.0571241118013859	0.25636750459671	0.161712363362312
-5.55344533920288	-8.06438064575195	-6.10839605331421	-0.0570486485958099	0.256293833255768	0.16168624162674
-5.55942916870117	-8.06784343719482	-6.11059379577637	-0.0572022050619125	0.256248712539673	0.161597192287445
-5.56207799911499	-8.06724166870117	-6.12248229980469	-0.0571276023983955	0.256228297948837	0.161533653736115
-5.56705474853516	-8.06749057769775	-6.11484909057617	-0.0572874173521996	0.256070554256439	0.161503911018372
-5.5687108039856	-8.06782341003418	-6.11674833297729	-0.057379636913538	0.255987644195557	0.16145071387291
-5.56557416915894	-8.06530094146729	-6.12203407287598	-0.0575044564902782	0.25588259100914	0.161329850554466
-5.56871795654297	-8.06529140472412	-6.11694240570068	-0.0577102527022362	0.255835652351379	0.161297336220741
-5.56553220748901	-8.06205177307129	-6.11905145645142	-0.0577763505280018	0.255749940872192	0.161199524998665
-5.56105327606201	-8.05952167510986	-6.12701654434204	-0.0578040853142738	0.255634635686874	0.161072626709938
-5.56075143814087	-8.05731678009033	-6.1199836730957	-0.0579506903886795	0.255541384220123	0.160997092723846
-5.56420612335205	-8.0597972869873	-6.12410163879395	-0.0580056309700012	0.255601048469543	0.161005944013596
-5.55652856826782	-8.05694484710693	-6.12217283248901	-0.0580364614725113	0.255563974380493	0.160947754979134
-5.5580415725708	-8.05440807342529	-6.1189169883728	-0.0581249743700027	0.2554811835289	0.160955354571342
-5.5575909614563	-8.05976104736328	-6.12177085876465	-0.058072566986084	0.255473673343658	0.160864651203156
-5.55441808700562	-8.05560493469238	-6.12595081329346	-0.0580568164587021	0.255417615175247	0.160884350538254
-5.55630779266357	-8.05586433410645	-6.11881113052368	-0.0581796988844872	0.255409777164459	0.16084124147892
-5.55894565582275	-8.05726051330566	-6.12450265884399	-0.0581077225506306	0.255449116230011	0.160733073949814
-5.55538034439087	-8.05670833587646	-6.12670087814331	-0.0580014735460281	0.255368262529373	0.160817459225655
-5.56046962738037	-8.05856418609619	-6.11540699005127	-0.0581465624272823	0.255318194627762	0.160777300596237
-5.56182765960693	-8.06357955932617	-6.12145519256592	-0.0580673515796661	0.255362391471863	0.160695016384125
-5.55901670455933	-8.06011962890625	-6.11826610565186	-0.0580639392137527	0.255279809236526	0.160772502422333
-5.56357717514038	-8.06542301177979	-6.10161304473877	-0.0581243820488453	0.255231320858002	0.160755410790443
-5.56352138519287	-8.06973838806152	-6.10897827148438	-0.0580261088907719	0.255209922790527	0.16069284081459
-5.56269407272339	-8.06719207763672	-6.11070919036865	-0.0579806938767433	0.255097717046738	0.160770744085312
-5.56911945343018	-8.06873512268066	-6.10099124908447	-0.0580128133296967	0.254951804876328	0.160748735070229
-5.57451725006104	-8.07447624206543	-6.09459686279297	-0.0579477250576019	0.255052387714386	0.160790085792542
-5.56996011734009	-8.07338237762451	-6.09859228134155	-0.0578203536570072	0.254909306764603	0.160848349332809
-5.57874011993408	-8.078857421875	-6.09144687652588	-0.0578395128250122	0.254869937896729	0.160906583070755
-5.58168745040894	-8.07918262481689	-6.08840465545654	-0.0577452257275581	0.254893958568573	0.16096755862236
-5.58121728897095	-8.07892799377441	-6.08912658691406	-0.0576577968895435	0.254795402288437	0.160986572504044
-5.59121227264404	-8.08327579498291	-6.08673715591431	-0.0576090887188911	0.254754632711411	0.161054015159607
-5.59589338302612	-8.09232044219971	-6.08375453948975	-0.0575067140161991	0.25477010011673	0.161102831363678
-5.59835958480835	-8.09049224853516	-6.08347749710083	-0.0573303438723087	0.254699885845184	0.161112993955612
-5.60692548751831	-8.09539604187012	-6.08469200134277	-0.0573795400559902	0.254602760076523	0.161154583096504
-5.6123480796814	-8.09565353393555	-6.08711385726929	-0.057174164801836	0.254630595445633	0.161174282431602
-5.61472654342651	-8.09597301483154	-6.09029579162598	-0.057110533118248	0.254638016223907	0.161208644509315
-5.61863327026367	-8.1001558303833	-6.08632516860962	-0.0572044178843498	0.254536181688309	0.161151960492134
-5.62275409698486	-8.10390663146973	-6.09256315231323	-0.0570588670670986	0.25459361076355	0.161117285490036
-5.6215124130249	-8.10374450683594	-6.09485483169556	-0.0569660291075706	0.254441142082214	0.161097511649132
-5.63090944290161	-8.10776329040527	-6.08321666717529	-0.0569722652435303	0.254440546035767	0.161001339554787
-5.62752389907837	-8.10828399658203	-6.09458637237549	-0.0569188222289085	0.25437468290329	0.160883173346519
-5.62493324279785	-8.10581493377686	-6.09067392349243	-0.0569275692105293	0.254277437925339	0.160833075642586
-5.62805414199829	-8.10917949676514	-6.08798313140869	-0.0570050440728664	0.25419220328331	0.160808861255646
-5.62592363357544	-8.10966300964355	-6.09284067153931	-0.0568143986165524	0.254193603992462	0.160665467381477
-5.62606382369995	-8.11137104034424	-6.09358787536621	-0.0569260567426682	0.254033803939819	0.160673320293427
-5.6306848526001	-8.11373901367188	-6.08909511566162	-0.0569532960653305	0.254084885120392	0.16056253015995
-5.62487888336182	-8.11551284790039	-6.09076118469238	-0.0568499304354191	0.254083186388016	0.160537049174309
-5.62090826034546	-8.11524486541748	-6.09197092056274	-0.0567857436835766	0.254008233547211	0.160529121756554
-5.62414598464966	-8.11820983886719	-6.09288930892944	-0.0568519048392773	0.253967493772507	0.160532712936401
-5.61888313293457	-8.11672496795654	-6.08821582794189	-0.0567919835448265	0.253969192504883	0.160454943776131
-5.61691904067993	-8.11743831634521	-6.09000778198242	-0.0567083694040775	0.253978431224823	0.160459414124489
-5.61958789825439	-8.11850738525391	-6.07948780059814	-0.0566732548177242	0.253952443599701	0.160470724105835
-5.61923742294312	-8.11943626403809	-6.08476257324219	-0.0565819442272186	0.254040986299515	0.16040101647377
-5.61742258071899	-8.1207160949707	-6.07617330551147	-0.0566023848950863	0.254079461097717	0.160407081246376
-5.62277269363403	-8.12174129486084	-6.0802845954895	-0.0565725304186344	0.254085302352905	0.160316631197929
-5.6188268661499	-8.12515163421631	-6.08632278442383	-0.056470699608326	0.254084825515747	0.160344406962395
-5.62664461135864	-8.12577438354492	-6.07960081100464	-0.0565101616084576	0.254037380218506	0.160301342606544
-5.63051462173462	-8.1309928894043	-6.08000898361206	-0.0564549416303635	0.254037529230118	0.160238608717918
-5.6226978302002	-8.12637424468994	-6.06997442245483	-0.0564991608262062	0.253947138786316	0.160356342792511
-5.62925720214844	-8.12886524200439	-6.06799507141113	-0.0565973706543446	0.253881692886353	0.160403430461884
-5.62713623046875	-8.12944316864014	-6.06664133071899	-0.0566369406878948	0.253777533769608	0.160463288426399
-5.62787580490112	-8.12910175323486	-6.06971979141235	-0.0566737242043018	0.253768563270569	0.160540536046028
-5.63552904129028	-8.12834930419922	-6.06394910812378	-0.0566960386931896	0.253755033016205	0.160619646310806
-5.63380575180054	-8.12591648101807	-6.05555295944214	-0.0566700771450996	0.253673315048218	0.160743564367294
-5.6367244720459	-8.12138938903809	-6.05841732025146	-0.0567831881344318	0.25359719991684	0.160812824964523
-5.64984369277954	-8.12341690063477	-6.05795383453369	-0.0567177794873714	0.253621190786362	0.1608796864748
-5.6517219543457	-8.12247085571289	-6.06456422805786	-0.0566839352250099	0.253619790077209	0.160913392901421
-5.66323852539063	-8.1204080581665	-6.06321287155151	-0.056757528334856	0.253525793552399	0.161003351211548
-5.67433547973633	-8.12381553649902	-6.07083463668823	-0.0566671676933765	0.253492444753647	0.160964071750641
-5.67838430404663	-8.11852931976318	-6.07041215896606	-0.0566200353205204	0.25339937210083	0.161033570766449
-5.69004440307617	-8.11893844604492	-6.07790946960449	-0.0566557087004185	0.253326773643494	0.161049127578735
-5.69771432876587	-8.12223243713379	-6.07363128662109	-0.0566969886422157	0.253258615732193	0.161070063710213
-5.70173072814941	-8.12380027770996	-6.08478164672852	-0.0566696599125862	0.253174185752869	0.16101536154747
-5.7109169960022	-8.12429141998291	-6.08296298980713	-0.0567727833986282	0.252992808818817	0.161117821931839
-5.71684265136719	-8.12531471252441	-6.08634281158447	-0.0568150728940964	0.252920746803284	0.161055162549019
-5.71646308898926	-8.12242412567139	-6.09139823913574	-0.056832529604435	0.252815753221512	0.160994723439217
-5.72426176071167	-8.12262153625488	-6.09109449386597	-0.0569870658218861	0.252677708864212	0.161061763763428
-5.72507381439209	-8.12014579772949	-6.09401178359985	-0.0570093654096127	0.25256010890007	0.160981893539429
-5.72529888153076	-8.11537837982178	-6.09729194641113	-0.0569846145808697	0.252389818429947	0.161031752824783
-5.73634243011475	-8.11723136901855	-6.09286975860596	-0.0569928959012032	0.252377569675446	0.16099414229393
-5.73650693893433	-8.11408805847168	-6.10418319702148	-0.0568528547883034	0.25229549407959	0.160994917154312
-5.74278450012207	-8.11382102966309	-6.10215520858765	-0.0569552704691887	0.252254962921143	0.160945862531662
-5.75089979171753	-8.11419010162354	-6.11409521102905	-0.0569048561155796	0.252275764942169	0.160915940999985
-5.74897575378418	-8.11205959320068	-6.11385154724121	-0.0568241365253925	0.252260327339172	0.16087731719017
-5.75923538208008	-8.1153507232666	-6.11547327041626	-0.0569490417838097	0.252129375934601	0.160892948508263
-5.76199960708618	-8.11792087554932	-6.11287498474121	-0.0569620355963707	0.252113103866577	0.160844847559929
-5.76175212860107	-8.11211013793945	-6.11408615112305	-0.0569385848939419	0.251988172531128	0.16085085272789
-5.7631254196167	-8.1140079498291	-6.09629487991333	-0.0571089535951614	0.251866608858109	0.160907819867134
-5.7639741897583	-8.11785125732422	-6.11263227462769	-0.0569948852062225	0.251809030771255	0.160868555307388
-5.76338386535645	-8.11678028106689	-6.10892677307129	-0.0570555329322815	0.251727968454361	0.160916551947594
-5.76614952087402	-8.11573791503906	-6.09553623199463	-0.0571451932191849	0.251603722572327	0.160956129431725
-5.76521587371826	-8.11233901977539	-6.09953451156616	-0.0570602118968964	0.251638203859329	0.160951137542725
-5.7631664276123	-8.11114883422852	-6.09389543533325	-0.0570628978312016	0.251595109701157	0.161055147647858
-5.76714563369751	-8.1125545501709	-6.09161281585693	-0.0571115240454674	0.251615732908249	0.161068752408028
-5.76793766021729	-8.11271858215332	-6.09496355056763	-0.0569955930113792	0.251654207706451	0.16118973493576
-5.76810359954834	-8.11228942871094	-6.09799337387085	-0.057058472186327	0.251533776521683	0.161311447620392
-5.77750778198242	-8.11623477935791	-6.09259557723999	-0.0570390112698078	0.251566708087921	0.161370277404785
-5.77315235137939	-8.11151885986328	-6.09720325469971	-0.056935790926218	0.25162461400032	0.161455318331718
-5.77846908569336	-8.10863208770752	-6.0963568687439	-0.0568947829306126	0.251589357852936	0.161633685231209
-5.78823661804199	-8.11029148101807	-6.10148811340332	-0.0569112673401833	0.251597583293915	0.161663100123405
-5.78751039505005	-8.11226367950439	-6.10841751098633	-0.0568884871900082	0.251651912927628	0.161755293607712
-5.79451322555542	-8.10918426513672	-6.10861206054688	-0.056910265237093	0.251660406589508	0.161891594529152
-5.80075550079346	-8.11145210266113	-6.10063362121582	-0.0569835677742958	0.251672685146332	0.161959514021873
-5.79868173599243	-8.10817718505859	-6.10877323150635	-0.0569261983036995	0.251673728227615	0.162059620022774
-5.79891681671143	-8.10780143737793	-6.1070761680603	-0.0569748431444168	0.251648932695389	0.162189960479736
-5.804274559021	-8.10822010040283	-6.0997257232666	-0.0571182370185852	0.251720637083054	0.162249952554703
-5.79943227767944	-8.10486125946045	-6.10936212539673	-0.0570795461535454	0.251689463853836	0.16237485408783
-5.79914379119873	-8.10267162322998	-6.09638690948486	-0.0573107860982418	0.251678764820099	0.162531584501266
-5.79557085037231	-8.10013103485107	-6.09938335418701	-0.0572218410670757	0.251733273267746	0.162659958004951
-5.79052305221558	-8.09686279296875	-6.09764766693115	-0.0572423338890076	0.251741617918015	0.162764638662338
-5.79736614227295	-8.09831809997559	-6.10272121429443	-0.0572040379047394	0.251827508211136	0.162902593612671
-5.7965521812439	-8.09687519073486	-6.10809898376465	-0.0570222064852715	0.251881390810013	0.163025945425034
-5.80307674407959	-8.0996789932251	-6.1057767868042	-0.0571345202624798	0.251907885074615	0.163149699568748
-5.80711507797241	-8.10471153259277	-6.11643934249878	-0.0570747815072536	0.252035677433014	0.163255378603935
-5.80612421035767	-8.10756683349609	-6.12049722671509	-0.0570801831781864	0.25198221206665	0.163406670093536
-5.81477451324463	-8.10951137542725	-6.10957813262939	-0.0571928471326828	0.251996606588364	0.163551732897758
-5.81134080886841	-8.11094284057617	-6.1123833656311	-0.0570271722972393	0.251941561698914	0.163671553134918
-5.80972385406494	-8.11089134216309	-6.1041693687439	-0.057199876755476	0.251846879720688	0.163822904229164
-5.80896139144897	-8.11466312408447	-6.1007604598999	-0.0571162775158882	0.251874089241028	0.163992181420326
-5.80751895904541	-8.10954666137695	-6.10350131988525	-0.0570231936872005	0.25181320309639	0.164184123277664
-5.8154034614563	-8.11994552612305	-6.10284948348999	-0.0570147782564163	0.251845389604568	0.16430076956749
-5.81716156005859	-8.11805820465088	-6.11254072189331	-0.0568538978695869	0.251878947019577	0.164363369345665
-5.82786321640015	-8.12641143798828	-6.10849046707153	-0.0568785518407822	0.25184577703476	0.164445176720619
-5.83148288726807	-8.12926578521729	-6.11089181900024	-0.0567335598170757	0.251796305179596	0.164433240890503
-5.82838201522827	-8.12840461730957	-6.10565662384033	-0.056819960474968	0.251625657081604	0.164525732398033
-5.83317136764526	-8.13042640686035	-6.09550428390503	-0.056792002171278	0.251592934131622	0.164544939994812
-5.828688621521	-8.13354110717773	-6.09469938278198	-0.0567252933979034	0.251551657915115	0.164562597870827
-5.83183813095093	-8.13043403625488	-6.08335018157959	-0.0567151643335819	0.251442819833755	0.164600715041161
-5.83842039108276	-8.13669872283936	-6.09064865112305	-0.0566849410533905	0.251424163579941	0.164614886045456
-5.83577346801758	-8.1326904296875	-6.08888292312622	-0.0566025711596012	0.251344829797745	0.164640948176384
-5.84640073776245	-8.13611602783203	-6.09134244918823	-0.0564543567597866	0.251323819160461	0.164666324853897
-5.84761810302734	-8.13881206512451	-6.08908081054688	-0.0562819615006447	0.25125128030777	0.164671793580055
-5.8564133644104	-8.14201354980469	-6.08793640136719	-0.0562258437275887	0.251286864280701	0.164621755480766
-5.86348390579224	-8.14971351623535	-6.08403062820435	-0.0563437156379223	0.251217633485794	0.164577484130859
-5.86440563201904	-8.14888668060303	-6.0841646194458	-0.05622199177742	0.251094520092011	0.164575591683388
-5.86987543106079	-8.15195369720459	-6.07361030578613	-0.0563448779284954	0.250972747802734	0.164630681276321
-5.86945009231567	-8.15369129180908	-6.07804679870605	-0.056315191090107	0.250917166471481	0.164515137672424
-5.86823463439941	-8.15330505371094	-6.07488965988159	-0.0563582815229893	0.250738531351089	0.16448862850666
-5.87329959869385	-8.15903759002686	-6.07357168197632	-0.056465920060873	0.250658512115479	0.164487674832344
-5.87002086639404	-8.15594959259033	-6.08068466186523	-0.056352861225605	0.250612080097198	0.164438664913177
-5.87383508682251	-8.15690612792969	-6.07549715042114	-0.0565173923969269	0.250574499368668	0.164490088820457
-5.8804931640625	-8.15820407867432	-6.07418394088745	-0.056460402905941	0.250547915697098	0.16446378827095
-5.87759304046631	-8.16161823272705	-6.07987689971924	-0.0564464144408703	0.250558018684387	0.164522871375084
-5.88534784317017	-8.16243267059326	-6.08526849746704	-0.0565746799111366	0.250455737113953	0.164488241076469
-5.89693260192871	-8.16938400268555	-6.09621524810791	-0.0564828440546989	0.250538259744644	0.164457008242607
-5.89958333969116	-8.16873645782471	-6.09905910491943	-0.0565579868853092	0.250297784805298	0.164540767669678
-5.90551853179932	-8.1741361618042	-6.09703922271729	-0.0567649379372597	0.250303000211716	0.164502263069153
-5.89988851547241	-8.1721773147583	-6.10770559310913	-0.0567832998931408	0.250154405832291	0.164454817771912
-5.90264463424683	-8.17183208465576	-6.09988021850586	-0.0570568591356277	0.25009298324585	0.164520114660263
-5.90068387985229	-8.17077922821045	-6.10744619369507	-0.0570330731570721	0.250025808811188	0.164520636200905
-5.89320087432861	-8.17084407806396	-6.10544729232788	-0.0571918711066246	0.249982476234436	0.164558574557304
-5.89986133575439	-8.17051410675049	-6.10099935531616	-0.0572781637310982	0.249942898750305	0.164570599794388
-5.89332342147827	-8.16722106933594	-6.11101531982422	-0.0571592673659325	0.249980449676514	0.16462604701519
-5.90228843688965	-8.17073249816895	-6.11177825927734	-0.057259526103735	0.249989449977875	0.164652481675148
-5.90712404251099	-8.1737117767334	-6.12241792678833	-0.0571974813938141	0.250027686357498	0.164639800786972
-5.89723348617554	-8.17028331756592	-6.11287212371826	-0.0573317408561707	0.249886065721512	0.164661377668381
-5.90064859390259	-8.17604541778564	-6.10460472106934	-0.057480413466692	0.249901041388512	0.16471765935421
-5.88909435272217	-8.17176246643066	-6.10671234130859	-0.05751071870327	0.249867811799049	0.164745017886162
-5.89131450653076	-8.17419719696045	-6.09852981567383	-0.0576289892196655	0.249823570251465	0.164824083447456
-5.8850884437561	-8.1707067489624	-6.10401582717896	-0.0574475862085819	0.249872744083405	0.164949998259544
-5.88615846633911	-8.17000961303711	-6.10056924819946	-0.0575585700571537	0.24988354742527	0.165059551596642
-5.89024114608765	-8.17567348480225	-6.10617685317993	-0.0574535690248013	0.249978229403496	0.16512793302536
-5.89269828796387	-8.17373561859131	-6.11139822006226	-0.0573528222739697	0.250053644180298	0.165287360548973
-5.89720964431763	-8.17849063873291	-6.10059356689453	-0.0574213787913322	0.249979585409164	0.165390893816948
-5.89182424545288	-8.18005180358887	-6.10762596130371	-0.0573615022003651	0.249985560774803	0.165491491556168
-5.89192199707031	-8.1802282333374	-6.10172414779663	-0.0575652383267879	0.249897867441177	0.165629863739014
-5.89171743392944	-8.18270397186279	-6.09071493148804	-0.0575209781527519	0.249943122267723	0.16570109128952
-5.88502359390259	-8.17462253570557	-6.08739757537842	-0.0575062595307827	0.249887764453888	0.165821671485901
-5.88736057281494	-8.17942714691162	-6.08172225952148	-0.0575311556458473	0.249962687492371	0.165958911180496
-5.88260746002197	-8.17560958862305	-6.0932035446167	-0.0573107711970806	0.250044077634811	0.166092798113823
-5.88624429702759	-8.17428588867188	-6.08426284790039	-0.0574237369000912	0.250040382146835	0.1661287099123
-5.88778495788574	-8.17769908905029	-6.08563804626465	-0.0573130957782269	0.250072181224823	0.166232079267502
-5.88504981994629	-8.1753454208374	-6.08953809738159	-0.0571576878428459	0.250122725963593	0.166355267167091
-5.89058351516724	-8.18105697631836	-6.07975769042969	-0.0572928264737129	0.250125110149384	0.16641403734684
-5.88261365890503	-8.1771879196167	-6.08168268203735	-0.0572721287608147	0.250091284513474	0.166405290365219
-5.88118267059326	-8.17732906341553	-6.06706190109253	-0.0574161857366562	0.250090450048447	0.166548609733582
-5.86989545822144	-8.17254161834717	-6.07157182693481	-0.0573586039245129	0.250126451253891	0.166590765118599
-5.86611270904541	-8.16942596435547	-6.06405305862427	-0.057348944246769	0.250141203403473	0.16670460999012
-5.86940765380859	-8.170973777771	-6.06675481796265	-0.0573112405836582	0.250303626060486	0.166712671518326
-5.86083889007568	-8.1686429977417	-6.0699257850647	-0.0572047047317028	0.250332981348038	0.166768923401833
-5.86379146575928	-8.1708869934082	-6.07019567489624	-0.0573046766221523	0.250406056642532	0.166751131415367
-5.86414337158203	-8.17631912231445	-6.08025884628296	-0.0572471916675568	0.250563710927963	0.166681855916977
-5.85931873321533	-8.17398643493652	-6.07593727111816	-0.0574098788201809	0.250486671924591	0.166700839996338
-5.85781574249268	-8.17579078674316	-6.07691669464111	-0.0574306137859821	0.250516414642334	0.166575789451599
-5.85047721862793	-8.1723108291626	-6.08261203765869	-0.0575156323611736	0.250499129295349	0.166543066501617
-5.84709024429321	-8.17137432098389	-6.07548189163208	-0.0576805919408798	0.250572323799133	0.166526421904564
-5.83912515640259	-8.17036819458008	-6.07782077789307	-0.057703897356987	0.250602692365646	0.16644911468029
-5.83574247360229	-8.16851806640625	-6.07847595214844	-0.0577924028038979	0.250533610582352	0.166449800133705
-5.84008455276489	-8.17083930969238	-6.08436870574951	-0.0578530691564083	0.250656545162201	0.166388407349586
-5.83177280426025	-8.16926765441895	-6.09194040298462	-0.0577577874064446	0.2507344186306	0.166318595409393
-5.83546113967896	-8.17040252685547	-6.08856630325317	-0.0579331405460835	0.250707060098648	0.166278719902039
-5.83623266220093	-8.17169952392578	-6.10114622116089	-0.0578504130244255	0.250888377428055	0.166144698858261
-5.83116769790649	-8.16651344299316	-6.10380077362061	-0.0580039136111736	0.250805884599686	0.166111469268799
-5.8341965675354	-8.16625690460205	-6.09572887420654	-0.0581488944590092	0.250816822052002	0.165935024619102
-5.82594060897827	-8.16089725494385	-6.10678863525391	-0.0581755638122559	0.250760078430176	0.165801584720612
-5.82207012176514	-8.15984058380127	-6.10170459747314	-0.0583298690617085	0.250646680593491	0.165729761123657
-5.81751823425293	-8.15598201751709	-6.09832763671875	-0.0584441535174847	0.250743925571442	0.165533900260925
-5.81028318405151	-8.14899253845215	-6.10272312164307	-0.0584431998431683	0.250720947980881	0.165452510118484
-5.81072521209717	-8.14842319488525	-6.09933280944824	-0.0584948696196079	0.250678569078445	0.16540053486824
-5.80776357650757	-8.15361499786377	-6.10439682006836	-0.0584865584969521	0.250764608383179	0.165239602327347
-5.8069486618042	-8.14920806884766	-6.10645198822021	-0.058520995080471	0.250744700431824	0.165186852216721
-5.81278371810913	-8.15259265899658	-6.11339473724365	-0.0584306605160236	0.250733613967896	0.165060743689537
-5.81452751159668	-8.15133571624756	-6.12191343307495	-0.0583534836769104	0.250756144523621	0.164969280362129
-5.81741619110107	-8.15581798553467	-6.12161493301392	-0.0584140419960022	0.250800520181656	0.164894074201584
-5.82667350769043	-8.1616153717041	-6.12255477905273	-0.0584241487085819	0.250858724117279	0.164798215031624
-5.81815671920776	-8.15970134735107	-6.12830495834351	-0.0584903508424759	0.250755369663239	0.164738804101944
-5.8236985206604	-8.1632776260376	-6.12006568908691	-0.0586412474513054	0.250745981931686	0.164783746004105
-5.81775569915771	-8.16163063049316	-6.12822437286377	-0.0585897080600262	0.250760287046433	0.164711847901344
-5.8144006729126	-8.15986251831055	-6.1239070892334	-0.0586632378399372	0.250700294971466	0.164761900901794
-5.8202748298645	-8.15936183929443	-6.1225643157959	-0.0586985424160957	0.250801891088486	0.164712533354759
-5.81538724899292	-8.15647220611572	-6.12736988067627	-0.0586390122771263	0.250824123620987	0.16476671397686
-5.81527137756348	-8.15463161468506	-6.12293338775635	-0.0587566681206226	0.250820755958557	0.164838880300522
-5.8199782371521	-8.15505123138428	-6.13534927368164	-0.058635026216507	0.2508904337883	0.164848998188972
-5.81526136398315	-8.15248203277588	-6.13555145263672	-0.0586626008152962	0.250926464796066	0.164922997355461
-5.82055044174194	-8.1502857208252	-6.13193035125732	-0.0587666071951389	0.250910103321075	0.164984792470932
-5.82012462615967	-8.14906883239746	-6.14280986785889	-0.0586988665163517	0.250970482826233	0.165068447589874
-5.81904697418213	-8.13994979858398	-6.13224697113037	-0.0588717497885227	0.25096184015274	0.165154948830605
-5.81544733047485	-8.14013862609863	-6.12710809707642	-0.0590301118791103	0.251049369573593	0.165244683623314
-5.80427885055542	-8.13203430175781	-6.13481950759888	-0.0590928420424461	0.250991225242615	0.165439501404762
-5.80520391464233	-8.13201999664307	-6.12572288513184	-0.0591625198721886	0.251135051250458	0.16562020778656
-5.79930925369263	-8.12760734558105	-6.13550758361816	-0.0590856708586216	0.251263588666916	0.165827080607414
-5.80148363113403	-8.1286563873291	-6.13432598114014	-0.059104323387146	0.25127124786377	0.166034147143364
-5.79196405410767	-8.12508296966553	-6.14381551742554	-0.0591065883636475	0.251388609409332	0.166280835866928
-5.79390430450439	-8.12716770172119	-6.13745498657227	-0.0593039989471436	0.251346737146378	0.166567012667656
-5.79130935668945	-8.12508583068848	-6.14748620986938	-0.0593449473381042	0.251457005739212	0.166770949959755
-5.78056526184082	-8.11941051483154	-6.13839483261108	-0.0595421567559242	0.251399278640747	0.167096078395844
-5.78080415725708	-8.11894512176514	-6.1378345489502	-0.0597606748342514	0.251468747854233	0.167387649416924
-5.76871919631958	-8.11419868469238	-6.14674949645996	-0.0596740730106831	0.251471161842346	0.167703524231911
-5.76741170883179	-8.10744953155518	-6.14720392227173	-0.059840202331543	0.251493036746979	0.168016225099564
-5.7660026550293	-8.1086597442627	-6.15418910980225	-0.059724684804678	0.251657485961914	0.168301194906235
-5.76959609985352	-8.10441017150879	-6.15999794006348	-0.0598569363355637	0.251693099737167	0.168540760874748
-5.77527523040771	-8.10089683532715	-6.16558170318604	-0.0599193125963211	0.25177738070488	0.168796762824059
-5.76581144332886	-8.09408664703369	-6.16867160797119	-0.0599632188677788	0.25168788433075	0.169074177742004
-5.76783847808838	-8.09176635742188	-6.16731691360474	-0.0602076724171638	0.251743078231812	0.169306948781013
-5.76150703430176	-8.08391666412354	-6.17383337020874	-0.0601240396499634	0.251760333776474	0.169464379549026
-5.75578832626343	-8.07821273803711	-6.17183589935303	-0.0603311993181705	0.251678258180618	0.169705554842949
-5.75461196899414	-8.079421043396	-6.16513919830322	-0.0603194274008274	0.251768440008163	0.169918432831764
-5.74944734573364	-8.07037830352783	-6.17566585540771	-0.0602313280105591	0.251781225204468	0.17012694478035
-5.75424337387085	-8.07066249847412	-6.17484903335571	-0.0603463016450405	0.251890897750854	0.17028483748436
-5.75294733047485	-8.07000827789307	-6.18741941452026	-0.0601320937275887	0.251987934112549	0.17048379778862
-5.75796365737915	-8.07370853424072	-6.18052291870117	-0.0602927356958389	0.252038598060608	0.170640155673027
-5.75493240356445	-8.07468700408936	-6.1883807182312	-0.0602255649864674	0.252056390047073	0.1707484126091
-5.74744415283203	-8.06824207305908	-6.17915344238281	-0.0602932572364807	0.252009302377701	0.170905217528343
-5.7458176612854	-8.06913185119629	-6.17698764801025	-0.0602253042161465	0.252016693353653	0.170977413654327
-5.7407054901123	-8.06748008728027	-6.18117809295654	-0.0602663904428482	0.251997828483582	0.171101614832878
-5.74657392501831	-8.0681209564209	-6.17670249938965	-0.0602280460298061	0.252134382724762	0.17119026184082
-5.7458028793335	-8.06636238098145	-6.18195676803589	-0.0600142478942871	0.252183496952057	0.171268820762634
-5.75245809555054	-8.07377815246582	-6.1860237121582	-0.0600998364388943	0.252204269170761	0.171368315815926
-5.75510406494141	-8.07533264160156	-6.18928384780884	-0.0599177554249763	0.252204805612564	0.17140243947506
-5.75555086135864	-8.07137966156006	-6.18272304534912	-0.0600224584341049	0.252076327800751	0.171512678265572
-5.756667137146	-8.07338905334473	-6.18527269363403	-0.0600241683423519	0.25210827589035	0.171480491757393
-5.75135850906372	-8.06985473632813	-6.18313503265381	-0.0600222088396549	0.252144068479538	0.171582579612732
-5.7537579536438	-8.06772518157959	-6.17899084091187	-0.0600514076650143	0.252083003520966	0.171638831496239
-5.74876642227173	-8.06766986846924	-6.1828465461731	-0.0598184503614903	0.25210303068161	0.17167791724205
-5.75614500045776	-8.06687831878662	-6.18586778640747	-0.0598931275308132	0.252142608165741	0.171699687838554
-5.75915908813477	-8.06832504272461	-6.19395685195923	-0.0597029142081738	0.252287656068802	0.171617388725281
-5.75941848754883	-8.06909370422363	-6.19256687164307	-0.0598125047981739	0.252140879631042	0.171636208891869
-5.75694561004639	-8.06886577606201	-6.18369483947754	-0.0598309747874737	0.252094358205795	0.171568900346756
-5.74575281143188	-8.06482410430908	-6.18128871917725	-0.0599603354930878	0.252043783664703	0.171539947390556
-5.74322462081909	-8.06363201141357	-6.17891407012939	-0.0598616749048233	0.252145826816559	0.171483352780342
-5.7406120300293	-8.06036472320557	-6.18611431121826	-0.0598451271653175	0.252151370048523	0.171457156538963
-5.74740028381348	-8.06817626953125	-6.18491888046265	-0.0598002970218658	0.252232611179352	0.171393007040024
-5.7430944442749	-8.06550025939941	-6.19754648208618	-0.0597355961799622	0.252194106578827	0.171352818608284
-5.74937963485718	-8.06836032867432	-6.18260478973389	-0.0598921217024326	0.252164334058762	0.171283975243568
-5.74118709564209	-8.06581687927246	-6.19466972351074	-0.0597567558288574	0.252143830060959	0.171266943216324
-5.73779296875	-8.062087059021	-6.18579339981079	-0.0600118823349476	0.252061605453491	0.171277359127998
-5.73590278625488	-8.06235790252686	-6.19206571578979	-0.0598307885229588	0.252085953950882	0.171361058950424
-5.73596477508545	-8.05726337432861	-6.19272041320801	-0.0598416738212109	0.252020210027695	0.171423330903053
-5.74666404724121	-8.06268978118896	-6.19797229766846	-0.0597027540206909	0.252143085002899	0.171384394168854
-5.74520635604858	-8.06130313873291	-6.20592546463013	-0.0596336163580418	0.252054452896118	0.171450510621071
-5.75548839569092	-8.06763458251953	-6.20046663284302	-0.0596874840557575	0.252020508050919	0.171473070979118
-5.75305700302124	-8.06710052490234	-6.20685052871704	-0.0596909858286381	0.251987189054489	0.171538263559341
-5.75545215606689	-8.06652736663818	-6.19960784912109	-0.0597833804786205	0.251910418272018	0.171612873673439
-5.75259876251221	-8.0637674331665	-6.20177030563354	-0.0597167797386646	0.251871764659882	0.171716839075089
-5.74709987640381	-8.06135272979736	-6.19170808792114	-0.0597177445888519	0.251855701208115	0.171818196773529
-5.75413084030151	-8.06553173065186	-6.19417190551758	-0.0596848875284195	0.251905858516693	0.171950310468674
-5.75042295455933	-8.06053638458252	-6.20024013519287	-0.0595365390181541	0.251939475536346	0.172096222639084
-5.76191091537476	-8.06740093231201	-6.19297170639038	-0.0596174672245979	0.251969277858734	0.172150030732155
-5.76105690002441	-8.06592559814453	-6.19848680496216	-0.0595600455999374	0.2519511282444	0.172259643673897
-5.75767517089844	-8.06181240081787	-6.18188762664795	-0.0597274601459503	0.251888573169708	0.172349214553833
-5.75291061401367	-8.05984973907471	-6.18073463439941	-0.0597362369298935	0.251877993345261	0.172492310404778
-5.74960279464722	-8.05617523193359	-6.16726350784302	-0.0598318018019199	0.25178462266922	0.172692194581032
-5.75234937667847	-8.0583610534668	-6.17312574386597	-0.0597026981413364	0.251958847045898	0.172795534133911
-5.75579643249512	-8.05655670166016	-6.16953086853027	-0.0597054176032543	0.251919984817505	0.172924116253853
-5.76286649703979	-8.06055736541748	-6.16837167739868	-0.0596498809754848	0.251926362514496	0.173069804906845
-5.76027488708496	-8.05352020263672	-6.15856313705444	-0.0598576329648495	0.251768320798874	0.173222005367279
-5.75553607940674	-8.05202579498291	-6.15552139282227	-0.0598997995257378	0.251747190952301	0.173307105898857
-5.75253772735596	-8.04663848876953	-6.13977575302124	-0.059934064745903	0.251652300357819	0.17350722849369
-5.76189804077148	-8.05041980743408	-6.13991022109985	-0.0599012412130833	0.251692473888397	0.173600971698761
-5.76453304290771	-8.04703235626221	-6.14559650421143	-0.0598755367100239	0.251802891492844	0.173693582415581
-5.77530336380005	-8.05364608764648	-6.13951206207275	-0.0598667077720165	0.251786053180695	0.173734441399574
-5.7690110206604	-8.04739665985107	-6.12371730804443	-0.060010738670826	0.251580595970154	0.173793122172356
-5.77007150650024	-8.04884052276611	-6.11954784393311	-0.0601700097322464	0.251592457294464	0.173904702067375
-5.76317358016968	-8.04339122772217	-6.12013483047485	-0.060063149780035	0.251548886299133	0.174009576439857
-5.77374696731567	-8.0479907989502	-6.11214542388916	-0.060026329010725	0.251697450876236	0.174061462283134
-5.77106618881226	-8.04734802246094	-6.12015628814697	-0.0598952770233154	0.2516730427742	0.174118846654892
-5.78021669387817	-8.05279636383057	-6.10958814620972	-0.0599909350275993	0.251648813486099	0.174116611480713
-5.78295660018921	-8.05616855621338	-6.10867404937744	-0.059986624866724	0.251613289117813	0.174093827605247
-5.78309965133667	-8.05289173126221	-6.10203409194946	-0.0601803846657276	0.251464426517487	0.174203887581825
-5.77837181091309	-8.05158042907715	-6.10247182846069	-0.0601089484989643	0.25149017572403	0.174141108989716
-5.77692747116089	-8.05043697357178	-6.0895938873291	-0.0602120235562325	0.251459211111069	0.174309894442558
-5.7823224067688	-8.05596446990967	-6.1005711555481	-0.0600058920681477	0.251561969518662	0.174246683716774
-5.78460597991943	-8.05859756469727	-6.09770727157593	-0.0601255856454372	0.251453280448914	0.174183741211891
-5.78680372238159	-8.06103706359863	-6.09441518783569	-0.0601502172648907	0.251455634832382	0.174174785614014
-5.77797269821167	-8.05527019500732	-6.08720445632935	-0.0602608285844326	0.251435607671738	0.174058094620705
-5.77615976333618	-8.05613613128662	-6.07543420791626	-0.0603637769818306	0.251339614391327	0.174011453986168
-5.76487112045288	-8.04497718811035	-6.08506393432617	-0.060335710644722	0.25134602189064	0.173968687653542
-5.76945495605469	-8.04709720611572	-6.07685327529907	-0.0603242330253124	0.251369565725327	0.173956334590912
-5.7653374671936	-8.04401779174805	-6.08393573760986	-0.0601849593222141	0.251459091901779	0.173940286040306
-5.7710108757019	-8.04785823822021	-6.08134126663208	-0.0603315494954586	0.251456379890442	0.173915475606918
-5.77043342590332	-8.04802513122559	-6.08386373519897	-0.0602723956108093	0.25146746635437	0.173824295401573
-5.76741790771484	-8.0498571395874	-6.0768404006958	-0.0604910328984261	0.251438170671463	0.173827171325684
-5.75849008560181	-8.0480318069458	-6.07247352600098	-0.060443501919508	0.251453340053558	0.173710212111473
-5.75123071670532	-8.04582214355469	-6.06891298294067	-0.0604831054806709	0.251406371593475	0.17374087870121
-5.7555980682373	-8.05153656005859	-6.08056449890137	-0.0602637082338333	0.251560002565384	0.173660770058632
-5.76021003723145	-8.05210590362549	-6.07338809967041	-0.060415156185627	0.251614838838577	0.173582777380943
-5.75970458984375	-8.05918788909912	-6.0736985206604	-0.060329869389534	0.251626431941986	0.173469245433807
-5.75448942184448	-8.05416202545166	-6.07576608657837	-0.0604103691875935	0.251457899808884	0.173454016447067
-5.75432872772217	-8.05896472930908	-6.07399559020996	-0.0604311861097813	0.251501649618149	0.173414140939713
-5.74395036697388	-8.05361175537109	-6.07496690750122	-0.0604068152606487	0.251462012529373	0.173364102840424
-5.75270366668701	-8.06210517883301	-6.07742786407471	-0.0603525936603546	0.251518934965134	0.173261925578117
-5.75211000442505	-8.06053447723389	-6.09368944168091	-0.0601860024034977	0.251563489437103	0.173226177692413
-5.76083374023438	-8.06864261627197	-6.08845138549805	-0.0602022707462311	0.251496076583862	0.173096999526024
-5.75925207138062	-8.06929779052734	-6.09676790237427	-0.0601731687784195	0.251434147357941	0.172984838485718
-5.76098203659058	-8.066330909729	-6.08322191238403	-0.060263317078352	0.251330673694611	0.172844558954239
-5.75254678726196	-8.06383991241455	-6.09607791900635	-0.0601261518895626	0.251322388648987	0.172712162137032
-5.7592601776123	-8.06445407867432	-6.09672498703003	-0.0601848252117634	0.251282036304474	0.172590181231499
-5.76469993591309	-8.07064437866211	-6.11302137374878	-0.0599367059767246	0.25131419301033	0.172408357262611
-5.77022886276245	-8.07379055023193	-6.1043004989624	-0.0600217096507549	0.251165241003037	0.172226086258888
-5.7685546875	-8.07803058624268	-6.11710786819458	-0.0599039606750011	0.251167148351669	0.171946913003922
-5.76284980773926	-8.06823253631592	-6.11114597320557	-0.0600238554179668	0.250956982374191	0.171732544898987
-5.76586866378784	-8.06967067718506	-6.10901927947998	-0.0599067881703377	0.251008301973343	0.171571686863899
-5.75664281845093	-8.0674524307251	-6.11090803146362	-0.0598413199186325	0.250939667224884	0.171447083353996
-5.76218605041504	-8.07295989990234	-6.11663150787354	-0.0598030686378479	0.250920951366425	0.171208575367928
-5.75734615325928	-8.07127094268799	-6.12332677841187	-0.0596421509981155	0.25096070766449	0.171000674366951
-5.76315784454346	-8.07950115203857	-6.12647485733032	-0.059758473187685	0.250909596681595	0.170797139406204
-5.76423597335815	-8.08013439178467	-6.13031244277954	-0.0596620067954063	0.250833839178085	0.17052236199379
-5.76027870178223	-8.07758808135986	-6.13834667205811	-0.0596478283405304	0.250824004411697	0.170349225401878
-5.76438617706299	-8.07930278778076	-6.12350273132324	-0.0597509704530239	0.250732451677322	0.17011521756649
-5.75289440155029	-8.08004951477051	-6.13666677474976	-0.0596572309732437	0.250625878572464	0.169880136847496
-5.75239324569702	-8.07817554473877	-6.12668943405151	-0.0598586685955524	0.250592172145844	0.169716089963913
-5.74705076217651	-8.08071422576904	-6.13046026229858	-0.0596997365355492	0.250672996044159	0.169559687376022
-5.74482727050781	-8.07747554779053	-6.1311616897583	-0.0596717558801174	0.250674992799759	0.169430807232857
-5.74638700485229	-8.08292770385742	-6.13750743865967	-0.0596230961382389	0.250738501548767	0.169247418642044
-5.74258661270142	-8.08017635345459	-6.14458084106445	-0.0594948641955853	0.250714331865311	0.169067978858948
-5.74785709381104	-8.08517837524414	-6.14083862304688	-0.0596031621098518	0.250743001699448	0.168944209814072
-5.74503993988037	-8.08934497833252	-6.13840436935425	-0.0595885775983334	0.250760465860367	0.168819695711136
-5.73861408233643	-8.08675003051758	-6.1393027305603	-0.0595832616090775	0.250659734010696	0.1687391102314
-5.73361587524414	-8.08830833435059	-6.12688875198364	-0.0597499571740627	0.250614553689957	0.168669834733009
-5.72253370285034	-8.08516502380371	-6.13721227645874	-0.0596319660544395	0.250617563724518	0.168531939387321
-5.72042179107666	-8.09351825714111	-6.12794542312622	-0.0598040781915188	0.250666469335556	0.168535858392715
-5.71339178085327	-8.09451770782471	-6.13205766677856	-0.0597005821764469	0.250690102577209	0.168459609150887
-5.71542072296143	-8.08409786224365	-6.13037157058716	-0.0598810389637947	0.250720679759979	0.168434754014015
-5.7203311920166	-8.08406639099121	-6.12281465530396	-0.0597753822803497	0.250681608915329	0.168344095349312
-5.71884536743164	-8.08160781860352	-6.13057374954224	-0.059602078050375	0.250784575939178	0.168283328413963
-5.72621297836304	-8.09335327148438	-6.12368249893188	-0.0598183423280716	0.250763177871704	0.16826793551445
-5.72091054916382	-8.09236717224121	-6.13758230209351	-0.0597416050732136	0.250823974609375	0.168390348553658
-5.72122240066528	-8.09904670715332	-6.1240406036377	-0.0599983930587769	0.250637292861938	0.168534964323044
-5.71479845046997	-8.09655284881592	-6.12479591369629	-0.0599139407277107	0.250620633363724	0.168610215187073
-5.71205186843872	-8.09196186065674	-6.12689542770386	-0.0599511675536633	0.250573962926865	0.168548539280891
-5.71971559524536	-8.09272956848145	-6.12292766571045	-0.0598489306867123	0.2505784034729	0.168444827198982
-5.72230243682861	-8.08870124816895	-6.13214778900146	-0.0598163045942783	0.25059187412262	0.168477803468704
-5.72782850265503	-8.09472846984863	-6.12347984313965	-0.0598894730210304	0.250504702329636	0.168382048606873
-5.71669673919678	-8.08531379699707	-6.12355518341064	-0.0599161125719547	0.2504703104496	0.168391585350037
-5.71912956237793	-8.08895969390869	-6.1121244430542	-0.0599961839616299	0.250436007976532	0.168338447809219
-5.71277761459351	-8.09010601043701	-6.11931657791138	-0.0599377490580082	0.250377357006073	0.168335124850273
-5.70754432678223	-8.08883666992188	-6.10811614990234	-0.0600520633161068	0.250384002923965	0.168390154838562
-5.71156930923462	-8.09453964233398	-6.11219358444214	-0.0599512346088886	0.250463753938675	0.168314144015312
-5.71018552780151	-8.09336280822754	-6.12191247940063	-0.0598319657146931	0.250438272953033	0.168357819318771
-5.71820068359375	-8.09398078918457	-6.11312818527222	-0.0597990192472935	0.250480026006699	0.168288663029671
-5.71594524383545	-8.09261989593506	-6.12499666213989	-0.0597771964967251	0.250465005636215	0.168268322944641
-5.71970558166504	-8.09492492675781	-6.10892486572266	-0.0599545836448669	0.25029069185257	0.168289974331856
-5.70999908447266	-8.09325504302979	-6.11176633834839	-0.0598770119249821	0.250295281410217	0.168253868818283
-5.70905160903931	-8.09430408477783	-6.10962915420532	-0.0600402615964413	0.250159502029419	0.168326735496521
-5.71197652816772	-8.0926513671875	-6.10282802581787	-0.0599909275770187	0.250214517116547	0.168306931853294
-5.70697021484375	-8.09048557281494	-6.11084842681885	-0.0600029304623604	0.250247359275818	0.168297097086906
-5.70752096176147	-8.09175872802734	-6.10869169235229	-0.060076542198658	0.250174820423126	0.168246924877167
-5.70718812942505	-8.09237289428711	-6.11314153671265	-0.0599216446280479	0.250175356864929	0.168211445212364
-5.70544815063477	-8.08762168884277	-6.11321306228638	-0.0599547401070595	0.250213623046875	0.168212413787842
-5.71061134338379	-8.08884143829346	-6.10452747344971	-0.0600929595530033	0.25011670589447	0.168158754706383
-5.70037508010864	-8.0847110748291	-6.1125316619873	-0.060036089271307	0.250176548957825	0.168119534850121
-5.69740152359009	-8.08339500427246	-6.09750843048096	-0.0602462813258171	0.25004044175148	0.168083786964417
-5.68638134002686	-8.08021068572998	-6.09617948532104	-0.0603378117084503	0.250028103590012	0.168055891990662
-5.67579984664917	-8.07426071166992	-6.09004402160645	-0.0603314638137817	0.249982893466949	0.168041005730629
-5.67157602310181	-8.0737419128418	-6.09427309036255	-0.060243021696806	0.250079602003098	0.168010950088501
-5.66359186172485	-8.06719398498535	-6.0956072807312	-0.0603118427097797	0.250047087669373	0.16793629527092
-5.66161251068115	-8.07277488708496	-6.09118318557739	-0.0602592751383781	0.250147134065628	0.167847469449043
-5.6487398147583	-8.07020950317383	-6.09506940841675	-0.060337021946907	0.250144124031067	0.167773976922035
-5.64650201797485	-8.06946086883545	-6.07594728469849	-0.0605846270918846	0.250118553638458	0.167707726359367
-5.63195133209229	-8.06544208526611	-6.08290958404541	-0.0605481825768948	0.250126600265503	0.167684435844421
-5.62499284744263	-8.06083202362061	-6.07461595535278	-0.0607241131365299	0.250054687261581	0.16767717897892
-5.62132835388184	-8.06240081787109	-6.07597541809082	-0.0607076846063137	0.250121265649796	0.167635634541512
-5.6152982711792	-8.05819892883301	-6.07765293121338	-0.0607188902795315	0.25020506978035	0.167599067091942
-5.61738586425781	-8.05378913879395	-6.0799880027771	-0.0607007332146168	0.250218629837036	0.167491182684898
-5.61174774169922	-8.05507850646973	-6.084153175354	-0.0606740228831768	0.250240981578827	0.16747060418129
-5.6148476600647	-8.05434513092041	-6.08842468261719	-0.0607728809118271	0.250256597995758	0.167382448911667
-5.61815977096558	-8.05527973175049	-6.08632230758667	-0.0608080551028252	0.250302344560623	0.167272940278053
-5.61328506469727	-8.04938507080078	-6.08713150024414	-0.0609089806675911	0.250219225883484	0.167219772934914
-5.61235237121582	-8.05087947845459	-6.07921981811523	-0.0610373094677925	0.250216782093048	0.167117401957512
-5.60542869567871	-8.04339790344238	-6.08439064025879	-0.0610330924391747	0.250200212001801	0.167105257511139
-5.60853338241577	-8.04646682739258	-6.08595895767212	-0.0611372925341129	0.250232070684433	0.167065858840942
-5.6031346321106	-8.04707527160645	-6.09434270858765	-0.0610217787325382	0.250266671180725	0.166987866163254
-5.61517715454102	-8.04959487915039	-6.09386587142944	-0.061219684779644	0.250272929668427	0.1668930798769
-5.61275720596313	-8.04941272735596	-6.10801839828491	-0.0611258298158646	0.250288486480713	0.166788622736931
-5.61489534378052	-8.04892730712891	-6.10541200637817	-0.061342291533947	0.25024151802063	0.166659772396088
-5.61165714263916	-8.05045890808105	-6.10136556625366	-0.0614473707973957	0.250257223844528	0.166585639119148
-5.60317516326904	-8.04569816589355	-6.11285400390625	-0.0615342147648335	0.250166445970535	0.166582733392715
-5.60857915878296	-8.0488862991333	-6.1142692565918	-0.0615988112986088	0.250211358070374	0.166492611169815
-5.60100889205933	-8.04599952697754	-6.12528896331787	-0.0615656450390816	0.250198930501938	0.166383922100067
-5.60272645950317	-8.04463386535645	-6.12718772888184	-0.0617106258869171	0.250232219696045	0.166301295161247
-5.61002826690674	-8.04884815216064	-6.13868045806885	-0.0617161467671394	0.250319510698318	0.166193529963493
-5.6099967956543	-8.04905700683594	-6.14594459533691	-0.061863511800766	0.250242054462433	0.166108682751656
-5.61486625671387	-8.05402088165283	-6.15210771560669	-0.0619413629174232	0.250281482934952	0.165958940982819
-5.60817432403564	-8.05048847198486	-6.15753793716431	-0.0621500611305237	0.25013667345047	0.165895327925682
-5.61132478713989	-8.05185127258301	-6.15825319290161	-0.0623306073248386	0.250177323818207	0.165824353694916
-5.60735893249512	-8.04805660247803	-6.16880750656128	-0.0624914728105068	0.250125408172607	0.165761515498161
-5.6034083366394	-8.04477787017822	-6.17495250701904	-0.0626668781042099	0.250078707933426	0.165785148739815
-5.60949373245239	-8.04823398590088	-6.18968820571899	-0.0626848712563515	0.250258296728134	0.165653511881828
-5.60517883300781	-8.04304027557373	-6.19746685028076	-0.0627836659550667	0.250283658504486	0.165641382336617
-5.6124906539917	-8.04462051391602	-6.19903326034546	-0.062960609793663	0.250314325094223	0.165528938174248
-5.61442470550537	-8.04662704467773	-6.22127676010132	-0.0629893913865089	0.250363975763321	0.165457174181938
-5.61572408676147	-8.04665851593018	-6.22461271286011	-0.0632659196853638	0.250339448451996	0.165496692061424
-5.61764001846313	-8.04802131652832	-6.23217868804932	-0.0634069666266441	0.250374674797058	0.165464326739311
-5.61298513412476	-8.04769897460938	-6.24213600158691	-0.0636303648352623	0.250428646802902	0.165437340736389
-5.61363935470581	-8.04537010192871	-6.24768686294556	-0.0639430955052376	0.250373125076294	0.165435969829559
-5.60807943344116	-8.04276084899902	-6.25593709945679	-0.0640419945120811	0.250433623790741	0.165361881256104
-5.60264158248901	-8.04164505004883	-6.26230955123901	-0.0641598254442215	0.250406503677368	0.165397867560387
-5.61116981506348	-8.04378986358643	-6.27416849136353	-0.0643392354249954	0.250554323196411	0.165396630764008
-5.60826349258423	-8.04313182830811	-6.29100942611694	-0.0644282177090645	0.2505863904953	0.165421277284622
-5.61861371994019	-8.0470142364502	-6.29622316360474	-0.0646068379282951	0.250662088394165	0.165397703647614
-5.61967182159424	-8.05206871032715	-6.3176441192627	-0.0647113025188446	0.250839620828629	0.165366038680077
-5.62066793441772	-8.05134773254395	-6.31834650039673	-0.0649198815226555	0.250770688056946	0.165355890989304
-5.62200021743774	-8.05499076843262	-6.32472467422485	-0.0651563182473183	0.250844806432724	0.165319621562958
-5.61571931838989	-8.04953384399414	-6.33634233474731	-0.0653953775763512	0.250892996788025	0.165243223309517
-5.62411451339722	-8.05440616607666	-6.34643650054932	-0.0656164512038231	0.250934600830078	0.165234953165054
-5.62162971496582	-8.0521879196167	-6.36253595352173	-0.0656245350837708	0.25106742978096	0.165227070450783
-5.63564205169678	-8.06054210662842	-6.37778663635254	-0.0659139528870583	0.251130700111389	0.165211200714111
-5.6426682472229	-8.06505680084229	-6.4048056602478	-0.0659576281905174	0.251263916492462	0.16514265537262
-5.65562057495117	-8.06895637512207	-6.4137864112854	-0.0662231221795082	0.251278400421143	0.165104821324348
-5.65888166427612	-8.07352066040039	-6.43282556533813	-0.0663089379668236	0.251366496086121	0.164935365319252
-5.65285587310791	-8.07288265228271	-6.43272399902344	-0.0666070729494095	0.251328647136688	0.164892435073853
-5.65744113922119	-8.07595539093018	-6.44622898101807	-0.0667475983500481	0.251429349184036	0.164837956428528
-5.65683603286743	-8.07443141937256	-6.45723438262939	-0.0667372867465019	0.25151401758194	0.164785131812096
-5.66328048706055	-8.08152675628662	-6.47022342681885	-0.0669054761528969	0.251649588346481	0.164700001478195
-5.66212606430054	-8.08045196533203	-6.48496007919312	-0.0668399184942245	0.251710087060928	0.164613857865334
-5.66985940933228	-8.08478260040283	-6.49085712432861	-0.0669798105955124	0.251701205968857	0.164447993040085
-5.67482042312622	-8.09116268157959	-6.50353574752808	-0.0670752227306366	0.251886874437332	0.164336830377579
-5.66737079620361	-8.08799362182617	-6.50285053253174	-0.0672405511140823	0.251702696084976	0.164241343736649
-5.66878890991211	-8.08971118927002	-6.50474166870117	-0.067384660243988	0.251764714717865	0.164121180772781
-5.66284990310669	-8.08514785766602	-6.51475191116333	-0.0674660727381706	0.251725733280182	0.164066880941391
-5.66905975341797	-8.08823108673096	-6.51367807388306	-0.0675601661205292	0.25182232260704	0.164048582315445
-5.66608476638794	-8.08883094787598	-6.53100728988647	-0.067419208586216	0.251912534236908	0.163987696170807
-5.67961359024048	-8.09797859191895	-6.533118724823	-0.0676557198166847	0.251947343349457	0.163906276226044
-5.67905282974243	-8.09865951538086	-6.54561185836792	-0.067626565694809	0.251982837915421	0.163849622011185
-5.68136310577393	-8.09799003601074	-6.538254737854	-0.0679411813616753	0.251873999834061	0.163871288299561
-5.6750659942627	-8.09334659576416	-6.55386018753052	-0.0679097101092339	0.251916170120239	0.163860410451889
-5.6830587387085	-8.09535980224609	-6.54776334762573	-0.068014994263649	0.252007007598877	0.163914665579796
-5.68615674972534	-8.09624671936035	-6.57107162475586	-0.0679642409086227	0.25214222073555	0.163892269134521
-5.69919919967651	-8.10008811950684	-6.56906700134277	-0.0680617466568947	0.252143830060959	0.163860723376274
-5.70021629333496	-8.10096740722656	-6.58028316497803	-0.0680388808250427	0.252135902643204	0.163781359791756
-5.69792509078979	-8.09873867034912	-6.57331275939941	-0.0683041661977768	0.251971244812012	0.163778871297836
-5.69402551651001	-8.09398555755615	-6.57474136352539	-0.0683014094829559	0.251975327730179	0.163775429129601
-5.69490766525269	-8.0869312286377	-6.5803599357605	-0.0683079361915588	0.251983642578125	0.163813695311546
-5.70199632644653	-8.09026050567627	-6.58350372314453	-0.0682720616459847	0.252079576253891	0.163751527667046
-5.70952558517456	-8.085205078125	-6.59467649459839	-0.0681946352124214	0.252036422491074	0.163760840892792
-5.72270154953003	-8.08858776092529	-6.60002279281616	-0.0682038590312004	0.25201952457428	0.163737282156944
-5.72129344940186	-8.08282661437988	-6.60337209701538	-0.0682116150856018	0.251881748437881	0.163737088441849
-5.7308349609375	-8.08129501342773	-6.60637664794922	-0.0683595687150955	0.251768171787262	0.163731470704079
-5.72644138336182	-8.0787296295166	-6.61608839035034	-0.06821358948946	0.251766681671143	0.1636783182621
-5.73591041564941	-8.07914543151855	-6.61266231536865	-0.0682597905397415	0.251728683710098	0.16371513903141
-5.74272060394287	-8.07789039611816	-6.62976455688477	-0.0679852440953255	0.251831859350204	0.163671284914017
-5.74990892410278	-8.07856369018555	-6.63439083099365	-0.0679937601089478	0.251704424619675	0.163659676909447
-5.76153612136841	-8.08163642883301	-6.63607025146484	-0.0679174140095711	0.25171685218811	0.163564309477806
-5.76366138458252	-8.07906818389893	-6.64234352111816	-0.0678563043475151	0.25168788433075	0.16356748342514
-5.77047300338745	-8.07970523834229	-6.63196706771851	-0.0679906979203224	0.251582533121109	0.163491889834404
-5.76541948318481	-8.0754919052124	-6.64623880386353	-0.0678816810250282	0.251541346311569	0.163397461175919
-5.76815462112427	-8.07278060913086	-6.63768434524536	-0.0679078698158264	0.251460075378418	0.163395941257477
-5.7656455039978	-8.07296848297119	-6.63983011245728	-0.0677497237920761	0.251581519842148	0.163335591554642
-5.77083206176758	-8.07132053375244	-6.64440631866455	-0.0676774755120277	0.251567035913467	0.163286566734314
-5.77841234207153	-8.07749938964844	-6.65202569961548	-0.0676202848553658	0.251654505729675	0.163208782672882
-5.77881717681885	-8.07276916503906	-6.65935039520264	-0.0675544291734695	0.251565486192703	0.163119181990623
-5.78232049942017	-8.078200340271	-6.64762735366821	-0.0677291825413704	0.251504212617874	0.163028344511986
-5.77776908874512	-8.06958770751953	-6.65055418014526	-0.0676169097423553	0.251444101333618	0.162997588515282
-5.77980375289917	-8.07210063934326	-6.64507627487183	-0.0677216127514839	0.251464515924454	0.162967279553413
-5.77832508087158	-8.06486797332764	-6.65262365341187	-0.0675275325775146	0.251534014940262	0.162991538643837
-5.78145217895508	-8.06446075439453	-6.65397071838379	-0.0676940679550171	0.251455277204514	0.162980258464813
-5.79183292388916	-8.06923484802246	-6.65476512908936	-0.0675362721085548	0.25153923034668	0.162943512201309
-5.79093647003174	-8.06731986999512	-6.66275930404663	-0.0675166845321655	0.251500904560089	0.162937477231026
-5.80434465408325	-8.07111644744873	-6.65686321258545	-0.0676319599151611	0.251494765281677	0.162924975156784
-5.80650234222412	-8.07133865356445	-6.66460704803467	-0.0676293447613716	0.25149068236351	0.162865400314331
-5.8105263710022	-8.06657695770264	-6.64782762527466	-0.0677377283573151	0.251355171203613	0.162906885147095
-5.81036567687988	-8.062575340271	-6.65173625946045	-0.0677646398544312	0.251344859600067	0.162900388240814
-5.8102650642395	-8.05960655212402	-6.64501142501831	-0.0678055360913277	0.251296490430832	0.162996038794518
-5.82005786895752	-8.06177043914795	-6.64027404785156	-0.0678891390562058	0.251297026872635	0.162995919585228
-5.82080221176147	-8.05837249755859	-6.65327024459839	-0.0676807537674904	0.251318335533142	0.163047984242439
-5.83433723449707	-8.05829048156738	-6.64935302734375	-0.0678382739424706	0.251235991716385	0.163027852773666
-5.8399510383606	-8.06023693084717	-6.65014266967773	-0.0677673891186714	0.251290589570999	0.163030400872231
-5.84337663650513	-8.05553531646729	-6.65547704696655	-0.0677782893180847	0.25115367770195	0.163084089756012
-5.85444021224976	-8.05860328674316	-6.64537715911865	-0.0678609982132912	0.251230269670486	0.163055494427681
-5.85592126846313	-8.05766868591309	-6.65040683746338	-0.0678053647279739	0.251076996326447	0.163026675581932
-5.85933542251587	-8.05226039886475	-6.63381147384644	-0.0679686591029167	0.250969022512436	0.163065239787102
-5.85835218429565	-8.04953670501709	-6.62577056884766	-0.0679360777139664	0.250965923070908	0.163066580891609
-5.85266351699829	-8.04505443572998	-6.61858034133911	-0.067922830581665	0.250935971736908	0.163138836622238
-5.85886430740356	-8.05041694641113	-6.61611986160278	-0.0678547322750092	0.250925570726395	0.163128092885017
-5.85821437835693	-8.04582118988037	-6.61699819564819	-0.0677715688943863	0.25096184015274	0.163233548402786
-5.86995124816895	-8.05191040039063	-6.60624742507935	-0.0678330063819885	0.250916063785553	0.163196057081223
-5.8719744682312	-8.05162715911865	-6.60992908477783	-0.0676781237125397	0.250973254442215	0.163240224123001
-5.87218523025513	-8.05145263671875	-6.60642623901367	-0.0676726996898651	0.250862509012222	0.163324683904648
-5.87973308563232	-8.05861186981201	-6.58788394927979	-0.0678605884313583	0.250780373811722	0.163306757807732
-5.87199926376343	-8.05460739135742	-6.5938606262207	-0.0678313747048378	0.250584959983826	0.163337618112564
-5.87496423721313	-8.05877876281738	-6.58048152923584	-0.0679395720362663	0.250440657138824	0.163455173373222
-5.87109851837158	-8.05674171447754	-6.57269477844238	-0.0678327605128288	0.250464886426926	0.163492262363434
-5.87352275848389	-8.05741882324219	-6.57336807250977	-0.0678799524903297	0.250396221876144	0.163579761981964
-5.88190698623657	-8.0630054473877	-6.57387924194336	-0.0676964223384857	0.25047641992569	0.163628146052361
-5.88650751113892	-8.06248569488525	-6.57115316390991	-0.067684143781662	0.250399708747864	0.163730815052986
-5.89757204055786	-8.07116889953613	-6.55930995941162	-0.0677165165543556	0.250259011983871	0.163715422153473
-5.88993215560913	-8.07188129425049	-6.5642557144165	-0.0676916092634201	0.250108420848846	0.163808032870293
-5.89620494842529	-8.07400417327881	-6.54860496520996	-0.0678523108363152	0.250012099742889	0.1638093739748
-5.88760375976563	-8.07378101348877	-6.5513129234314	-0.067746989428997	0.249904066324234	0.163884222507477
-5.89083099365234	-8.07161331176758	-6.54267024993896	-0.0678061321377754	0.249816596508026	0.16391795873642
-5.89687585830688	-8.07906436920166	-6.54531812667847	-0.0676788091659546	0.24977833032608	0.163945719599724
[truncated: 15,113 more rows]
