# Supplementary material for: Identification of Haptic Based Guiding Using Hard Reins
Source: PLoS One. 2015 Jul 22;10(7):e0132020. doi: 10.1371/journal.pone.0132020 (PMC4511788; doi:10.1371/journal.pone.0132020)
Supplement: S5 File — (ZIP) [file pone.0132020.s005.zip › Exp2_ForceData1/Subject2/path2/T3.csv]

Force X (N)	Force Y (N)	Force Z (N)	Torque X (N-m)	Torque Y (N-m)	Torque Z (N-m)	Frequency = 10000	Averaging Level = 16	F/T Serial Number = FT11772	Time Started = 19/02/2013 16:41:40
-4.47971868515015	-7.68235063552856	-7.1634521484375	-0.0202000979334116	0.260609269142151	0.144113630056381
-4.48393392562866	-7.68458032608032	-7.16420841217041	-0.0203538928180933	0.260560810565948	0.144017145037651
-4.47950601577759	-7.67939949035645	-7.15856266021729	-0.020309504121542	0.260466486215591	0.143908217549324
-4.48287630081177	-7.68302488327026	-7.15598058700562	-0.0203865170478821	0.260459214448929	0.143780067563057
-4.48237323760986	-7.67694520950317	-7.15878200531006	-0.0204657409340143	0.260405510663986	0.143808767199516
-4.48238563537598	-7.67884397506714	-7.15621757507324	-0.0204924046993256	0.260351985692978	0.143597975373268
-4.48431968688965	-7.67726898193359	-7.15701627731323	-0.0205467771738768	0.260342240333557	0.143609434366226
-4.48516416549683	-7.67481851577759	-7.15991353988647	-0.0206105802208185	0.260418295860291	0.143486380577087
-4.48829936981201	-7.67583084106445	-7.15727663040161	-0.020672470331192	0.260369330644608	0.143457412719727
-4.48959493637085	-7.67543935775757	-7.15969038009644	-0.0207163374871016	0.260409533977509	0.143366068601608
-4.49100351333618	-7.6780743598938	-7.14734268188477	-0.0208193380385637	0.26034551858902	0.143203169107437
-4.49153137207031	-7.67722320556641	-7.1551456451416	-0.0207137409597635	0.260351330041885	0.143199861049652
-4.49468994140625	-7.68585062026978	-7.14748334884644	-0.0208512973040342	0.260300695896149	0.143094912171364
-4.49571943283081	-7.68266916275024	-7.15518474578857	-0.0207265205681324	0.26025265455246	0.143051400780678
-4.49592447280884	-7.69213533401489	-7.15586471557617	-0.0207481272518635	0.26030907034874	0.143033668398857
-4.49759912490845	-7.69215297698975	-7.15842008590698	-0.0207457672804594	0.260110288858414	0.143054589629173
-4.50106048583984	-7.69635391235352	-7.15707111358643	-0.0207556802779436	0.260160356760025	0.142996087670326
-4.50081491470337	-7.70126247406006	-7.15809535980225	-0.0206957366317511	0.259997516870499	0.143029376864433
-4.50161170959473	-7.69916439056396	-7.16227436065674	-0.0206432845443487	0.259863376617432	0.143014967441559
-4.50600099563599	-7.70365190505981	-7.16672372817993	-0.020684951916337	0.259897977113724	0.14290514588356
-4.50743103027344	-7.70196485519409	-7.15863609313965	-0.0206065364181995	0.259730875492096	0.142957955598831
-4.50709962844849	-7.70292043685913	-7.16772651672363	-0.0206125378608704	0.259748607873917	0.142856940627098
-4.50928926467896	-7.70176839828491	-7.16517734527588	-0.020623005926609	0.259656697511673	0.142839759588242
-4.50659608840942	-7.7008957862854	-7.17167234420776	-0.0206532627344131	0.259667843580246	0.142799466848373
-4.51056575775146	-7.70135021209717	-7.16356468200684	-0.0206514485180378	0.259666383266449	0.142731919884682
-4.50461101531982	-7.69727754592896	-7.15975046157837	-0.0206896867603064	0.259550213813782	0.14264765381813
-4.50507259368896	-7.69443702697754	-7.16378450393677	-0.0206475853919983	0.259618401527405	0.142554894089699
-4.50525569915771	-7.69334840774536	-7.16256952285767	-0.0207659583538771	0.259579956531525	0.142607286572456
-4.50217390060425	-7.69106817245483	-7.17113161087036	-0.0207740180194378	0.259602874517441	0.142492279410362
-4.50375413894653	-7.68859243392944	-7.16897964477539	-0.020863963291049	0.259631097316742	0.142453163862228
-4.50021553039551	-7.68623065948486	-7.17447805404663	-0.0208495333790779	0.259598135948181	0.14241997897625
-4.50356674194336	-7.68479585647583	-7.17750549316406	-0.0209179017692804	0.259713232517242	0.142314016819
-4.50086641311646	-7.68284034729004	-7.18001937866211	-0.0210358258336782	0.25964942574501	0.142342865467072
-4.50231218338013	-7.67940092086792	-7.18371295928955	-0.0209693107753992	0.259751200675964	0.14219044148922
-4.50400161743164	-7.67984294891357	-7.18421792984009	-0.0210321843624115	0.259815245866776	0.142222687602043
-4.50207376480103	-7.67495155334473	-7.19354343414307	-0.0210526287555695	0.259876221418381	0.142189100384712
-4.50457525253296	-7.67271518707275	-7.19541311264038	-0.0210908316075802	0.259866088628769	0.142211720347404
-4.50046300888062	-7.67136287689209	-7.19350624084473	-0.0211530327796936	0.259938150644302	0.142209678888321
-4.50466299057007	-7.66967344284058	-7.19951438903809	-0.021215882152319	0.259987115859985	0.142122939229012
-4.49949789047241	-7.66442489624023	-7.19225358963013	-0.0211720075458288	0.260032534599304	0.142094939947128
-4.50022840499878	-7.66526937484741	-7.20362186431885	-0.0212340969592333	0.259976536035538	0.142016842961311
-4.50287914276123	-7.66299295425415	-7.20407247543335	-0.0213608425110579	0.260048449039459	0.142075255513191
-4.50292444229126	-7.65749025344849	-7.2133731842041	-0.0214261822402477	0.260131925344467	0.142014473676682
-4.50698471069336	-7.65608072280884	-7.21304035186768	-0.0215574596077204	0.260186105966568	0.141987189650536
-4.50678491592407	-7.64795064926147	-7.21844053268433	-0.0215962361544371	0.260321289300919	0.142015531659126
-4.51016092300415	-7.64859437942505	-7.22095918655396	-0.0216533187776804	0.260320514440537	0.141969755291939
-4.50540351867676	-7.63989877700806	-7.22412586212158	-0.0217055045068264	0.260312855243683	0.141973182559013
-4.5083966255188	-7.64018821716309	-7.23029375076294	-0.021865863353014	0.260422676801682	0.141839161515236
-4.5105504989624	-7.63381099700928	-7.2356424331665	-0.021877970546484	0.260377943515778	0.141904383897781
-4.51229047775269	-7.63301277160645	-7.24028873443604	-0.0219716578722	0.260518610477448	0.141858235001564
-4.51514959335327	-7.63236904144287	-7.24462747573853	-0.0220944210886955	0.260486572980881	0.141879424452782
-4.51515865325928	-7.62913656234741	-7.2498836517334	-0.0220580939203501	0.260433673858643	0.141862258315086
-4.51952981948853	-7.62985467910767	-7.25160074234009	-0.0222160331904888	0.260499209165573	0.141850560903549
-4.51795530319214	-7.62285566329956	-7.25568151473999	-0.0222263298928738	0.260465085506439	0.141953587532043
-4.52357721328735	-7.62576484680176	-7.26575374603271	-0.0223892834037542	0.260474652051926	0.141894608736038
-4.52460384368896	-7.62620544433594	-7.26985263824463	-0.0224143993109465	0.260427623987198	0.142009764909744
-4.52596807479858	-7.6224102973938	-7.27917337417603	-0.0224120002239943	0.260480165481567	0.141945406794548
-4.53115272521973	-7.62193250656128	-7.27257299423218	-0.0224088504910469	0.260401755571365	0.142052561044693
-4.52808618545532	-7.62353944778442	-7.27920913696289	-0.0224375240504742	0.260430097579956	0.142037585377693
-4.53394174575806	-7.62474203109741	-7.28025197982788	-0.022422919049859	0.260375529527664	0.141997143626213
-4.52840805053711	-7.62369871139526	-7.27187919616699	-0.0225197151303291	0.260299891233444	0.142040267586708
-4.53107786178589	-7.62527275085449	-7.275221824646	-0.0224476717412472	0.260207206010818	0.141943588852882
-4.53437185287476	-7.62959051132202	-7.27014589309692	-0.0224950481206179	0.260303050279617	0.141924798488617
-4.53470230102539	-7.62731599807739	-7.26738548278809	-0.0224972236901522	0.260244458913803	0.141942739486694
-4.53505611419678	-7.62863922119141	-7.26568508148193	-0.0224591363221407	0.260305941104889	0.141928195953369
-4.53956460952759	-7.63116407394409	-7.25708961486816	-0.0224759057164192	0.260250151157379	0.142041206359863
-4.53953504562378	-7.63154220581055	-7.26526355743408	-0.0224050860852003	0.260307520627975	0.142040237784386
-4.5447883605957	-7.63789129257202	-7.25197744369507	-0.0224396027624607	0.260204136371613	0.142072796821594
-4.54263830184937	-7.6351170539856	-7.25433969497681	-0.0223575420677662	0.260198801755905	0.142185166478157
-4.5477294921875	-7.64345264434814	-7.25170373916626	-0.0223337206989527	0.260262459516525	0.142244324088097
-4.55054235458374	-7.6435079574585	-7.24990510940552	-0.0223102029412985	0.26016241312027	0.142311975359917
-4.55553388595581	-7.64623165130615	-7.24901151657104	-0.0222168061882257	0.260252445936203	0.142299026250839
-4.55693244934082	-7.65552520751953	-7.23824548721313	-0.0222293622791767	0.260174065828323	0.142380341887474
-4.55608797073364	-7.65641593933105	-7.25448799133301	-0.0222121216356754	0.260095179080963	0.142416641116142
-4.56591892242432	-7.6616325378418	-7.24240732192993	-0.0222152397036552	0.260184645652771	0.142468556761742
-4.56758689880371	-7.66477108001709	-7.2456316947937	-0.0221414808183908	0.260109603404999	0.142626583576202
-4.57346820831299	-7.67342376708984	-7.25049304962158	-0.0221923869103193	0.260154455900192	0.142616748809814
-4.5809531211853	-7.67111968994141	-7.24890184402466	-0.0222323797643185	0.260060667991638	0.142797842621803
-4.58493709564209	-7.674072265625	-7.2616114616394	-0.0221971832215786	0.260041862726212	0.142841205000877
-4.59747838973999	-7.67543840408325	-7.2611083984375	-0.0223205629736185	0.260140210390091	0.142986312508583
-4.59457540512085	-7.67893362045288	-7.26590490341187	-0.0223917793482542	0.260054767131805	0.143032401800156
-4.60041856765747	-7.67745971679688	-7.27327585220337	-0.0222990140318871	0.260062634944916	0.142973273992538
-4.60421180725098	-7.67837715148926	-7.27660846710205	-0.0224103517830372	0.259960740804672	0.143099531531334
-4.60619974136353	-7.67679452896118	-7.28144693374634	-0.0224799439311028	0.259971112012863	0.143116563558578
-4.61345911026001	-7.67677640914917	-7.28746891021729	-0.022588275372982	0.259992361068726	0.143275707960129
-4.61384677886963	-7.67440176010132	-7.29770374298096	-0.0226136837154627	0.259918421506882	0.143325194716454
-4.61888122558594	-7.6721830368042	-7.29538822174072	-0.0227154400199652	0.259988933801651	0.143361836671829
-4.61621904373169	-7.67170524597168	-7.30722761154175	-0.022840665653348	0.259891778230667	0.143437713384628
-4.6199803352356	-7.66754531860352	-7.31104516983032	-0.0228191185742617	0.259929776191711	0.143492296338081
-4.62047481536865	-7.66903495788574	-7.31222629547119	-0.0229971595108509	0.259942471981049	0.143594399094582
-4.61365699768066	-7.65986919403076	-7.31398630142212	-0.0229739397764206	0.259865641593933	0.143615365028381
-4.61545181274414	-7.66103792190552	-7.31425428390503	-0.0230095945298672	0.259874433279037	0.143681257963181
-4.61121559143066	-7.65955972671509	-7.32336282730103	-0.0231213625520468	0.259821742773056	0.143752902746201
-4.60917568206787	-7.65348386764526	-7.31590700149536	-0.0231074411422014	0.259877353906631	0.1438367664814
-4.60768222808838	-7.65511226654053	-7.31451845169067	-0.0232942942529917	0.259883046150208	0.14378497004509
-4.60330057144165	-7.64838600158691	-7.31529426574707	-0.0232648532837629	0.259827524423599	0.143848940730095
-4.60188245773315	-7.64772367477417	-7.31393384933472	-0.0233936812728643	0.259900838136673	0.143835932016373
-4.59519910812378	-7.64800977706909	-7.31179904937744	-0.023443965241313	0.259907782077789	0.143866688013077
-4.59344673156738	-7.64653062820435	-7.31768751144409	-0.0235462561249733	0.259936392307281	0.143914014101028
-4.59362936019897	-7.6466851234436	-7.31175088882446	-0.0236323792487383	0.259971737861633	0.143972992897034
-4.58646821975708	-7.64567518234253	-7.30164051055908	-0.0236396510154009	0.259956061840057	0.143937587738037
-4.58646106719971	-7.64416933059692	-7.29782152175903	-0.0237141810357571	0.259951770305634	0.143881514668465
-4.58057928085327	-7.64352321624756	-7.29372978210449	-0.0237679164856672	0.259948253631592	0.143941879272461
-4.58145713806152	-7.64341974258423	-7.29117488861084	-0.02376121096313	0.259973555803299	0.143923625349998
-4.57986545562744	-7.64375066757202	-7.28644990921021	-0.0237424355000257	0.259997397661209	0.143960326910019
-4.57758712768555	-7.64289808273315	-7.27749681472778	-0.0237697158008814	0.260015845298767	0.143949300050735
-4.58027219772339	-7.64418172836304	-7.27467823028564	-0.0238378457725048	0.26012197136879	0.143870323896408
-4.57793188095093	-7.64499998092651	-7.27326393127441	-0.0239374823868275	0.260106682777405	0.14392215013504
-4.58484315872192	-7.63987016677856	-7.26725101470947	-0.023864284157753	0.260225355625153	0.143968492746353
-4.58572006225586	-7.64348697662354	-7.27452945709229	-0.0240216758102179	0.260340362787247	0.143950566649437
-4.58672523498535	-7.64300680160522	-7.27547645568848	-0.02406688593328	0.260334551334381	0.144014999270439
-4.59078598022461	-7.64496326446533	-7.27619457244873	-0.0241221375763416	0.260419815778732	0.144001290202141
-4.58952903747559	-7.64152193069458	-7.26927471160889	-0.0241247322410345	0.260433822870255	0.14411897957325
-4.59332466125488	-7.64119243621826	-7.27762651443481	-0.0241726823151112	0.260488241910934	0.144204989075661
-4.5957293510437	-7.63920593261719	-7.27628040313721	-0.0243074502795935	0.260494500398636	0.144162029027939
-4.5948224067688	-7.63560914993286	-7.27921199798584	-0.0242385268211365	0.260518342256546	0.144317835569382
-4.59755945205688	-7.63402509689331	-7.2769889831543	-0.0243012364953756	0.260459542274475	0.144341319799423
-4.59454298019409	-7.63084268569946	-7.28149843215942	-0.0243155192583799	0.260485708713531	0.144393533468246
-4.59952831268311	-7.63032722473145	-7.27707290649414	-0.0242131501436234	0.260490030050278	0.144361689686775
-4.6000018119812	-7.62755346298218	-7.27269268035889	-0.0242127310484648	0.26053461432457	0.144470065832138
-4.59496116638184	-7.62515163421631	-7.28199577331543	-0.0242137257009745	0.260509967803955	0.144480228424072
-4.59730577468872	-7.62660121917725	-7.27773380279541	-0.0243418589234352	0.260440051555634	0.144512429833412
-4.59730863571167	-7.62341403961182	-7.27964878082275	-0.0242051761597395	0.260517418384552	0.144648998975754
-4.5995454788208	-7.62584161758423	-7.28252935409546	-0.0242731142789125	0.26061150431633	0.144620999693871
-4.5963077545166	-7.62084674835205	-7.28151559829712	-0.0243012439459562	0.260525345802307	0.144675567746162
-4.59875774383545	-7.62625122070313	-7.28875112533569	-0.0241837948560715	0.260612636804581	0.144670650362968
-4.59607458114624	-7.62545347213745	-7.28375196456909	-0.0242287311702967	0.26057180762291	0.144749477505684
-4.59818553924561	-7.62526512145996	-7.29299831390381	-0.0242321696132421	0.26060363650322	0.144856259226799
-4.59980440139771	-7.62686967849731	-7.29300737380981	-0.024291455745697	0.26060351729393	0.144938573241234
-4.59833669662476	-7.62549018859863	-7.3041877746582	-0.024261886253953	0.260610193014145	0.145119592547417
-4.6028094291687	-7.62556505203247	-7.30348777770996	-0.0242150891572237	0.260702639818192	0.145134225487709
-4.60171127319336	-7.6285834312439	-7.3077712059021	-0.0242483466863632	0.260563760995865	0.145268321037292
-4.60142421722412	-7.62622690200806	-7.32101583480835	-0.0241772849112749	0.260626882314682	0.145360708236694
-4.60339498519897	-7.62505102157593	-7.32161569595337	-0.0242206696420908	0.2606301009655	0.145528852939606
-4.59867572784424	-7.62279605865479	-7.33396577835083	-0.0242335498332977	0.260588884353638	0.145656257867813
-4.59982061386108	-7.61995363235474	-7.33063697814941	-0.0242472775280476	0.260587364435196	0.145771473646164
-4.59244918823242	-7.61425638198853	-7.33957004547119	-0.0242591686546803	0.260393470525742	0.145993649959564
-4.59186601638794	-7.60743999481201	-7.34023332595825	-0.0242561008781195	0.260501384735107	0.146065801382065
-4.59134101867676	-7.60541868209839	-7.34496831893921	-0.0242961253970861	0.260514557361603	0.146218955516815
-4.58249759674072	-7.5976300239563	-7.34716558456421	-0.0242257881909609	0.260380208492279	0.146277144551277
-4.58264017105103	-7.59813356399536	-7.34439992904663	-0.0242684055119753	0.260503768920898	0.146379306912422
-4.57565975189209	-7.59167718887329	-7.35154247283936	-0.0243145897984505	0.260446190834045	0.146458297967911
-4.57412004470825	-7.58684110641479	-7.34535503387451	-0.0242770295590162	0.260545790195465	0.146540850400925
-4.56735944747925	-7.58356237411499	-7.3453631401062	-0.0243560429662466	0.26050528883934	0.146607488393784
-4.56156778335571	-7.57846355438232	-7.34891557693481	-0.0242971405386925	0.260543525218964	0.146673202514648
-4.55991840362549	-7.57980537414551	-7.33872032165527	-0.0243104454129934	0.260497480630875	0.146782159805298
-4.54824686050415	-7.57489013671875	-7.3383846282959	-0.0242949798703194	0.260450959205627	0.146754324436188
-4.5508394241333	-7.57669639587402	-7.33821105957031	-0.0242030788213015	0.260575085878372	0.146884113550186
-4.54518938064575	-7.57692337036133	-7.34122371673584	-0.0242736991494894	0.26054123044014	0.146885395050049
-4.54206705093384	-7.5772533416748	-7.3344841003418	-0.0240940563380718	0.260585427284241	0.146946042776108
-4.54070043563843	-7.57736444473267	-7.32758474349976	-0.0241626929491758	0.260614037513733	0.146950036287308
-4.53800201416016	-7.5771541595459	-7.3332953453064	-0.0241781547665596	0.260699450969696	0.147013619542122
-4.53530311584473	-7.5806999206543	-7.32613897323608	-0.0241554174572229	0.260663270950317	0.147090435028076
-4.52717161178589	-7.57976531982422	-7.32510614395142	-0.0241240616887808	0.260656386613846	0.147016048431396
-4.5300931930542	-7.58196878433228	-7.31067132949829	-0.0240744110196829	0.260741293430328	0.147054836153984
-4.52722454071045	-7.58316850662231	-7.31785345077515	-0.0241671912372112	0.260720998048782	0.147081702947617
-4.52818441390991	-7.58205890655518	-7.31277847290039	-0.02400834672153	0.260775417089462	0.14714016020298
-4.52309370040894	-7.58431053161621	-7.30293273925781	-0.0241271257400513	0.260765314102173	0.147088930010796
-4.51869010925293	-7.5829758644104	-7.29552936553955	-0.0240057855844498	0.26065194606781	0.147017002105713
-4.51661729812622	-7.58831071853638	-7.28922271728516	-0.0239934157580137	0.260695308446884	0.147047966718674
-4.51638412475586	-7.58561706542969	-7.28207921981812	-0.0240613967180252	0.260622650384903	0.146949604153633
-4.51317977905273	-7.58679676055908	-7.26950120925903	-0.0240668393671513	0.26064345240593	0.14692460000515
-4.51619672775269	-7.58799648284912	-7.26072788238525	-0.0241093467921019	0.260653108358383	0.146845996379852
-4.51500558853149	-7.58752918243408	-7.26227998733521	-0.0240950081497431	0.260628372430801	0.146835029125214
-4.51362705230713	-7.58759593963623	-7.25251531600952	-0.0240905582904816	0.260646998882294	0.146787732839584
-4.51717948913574	-7.59250926971436	-7.24834060668945	-0.0241556279361248	0.260617017745972	0.146726936101913
-4.51677513122559	-7.58965253829956	-7.24907159805298	-0.0240889675915241	0.260702043771744	0.146733567118645
-4.52255058288574	-7.59656381607056	-7.24818754196167	-0.0241509731858969	0.260637044906616	0.146733358502388
-4.52073955535889	-7.59675788879395	-7.24955558776855	-0.0241497289389372	0.260589420795441	0.146690547466278
-4.52729272842407	-7.595703125	-7.25182247161865	-0.024168498814106	0.260608434677124	0.146686941385269
-4.5291953086853	-7.59725522994995	-7.24778318405151	-0.0243043545633554	0.260633200407028	0.146696954965591
-4.53656387329102	-7.59557151794434	-7.24856758117676	-0.0243141781538725	0.260757207870483	0.146671488881111
-4.53939151763916	-7.59912824630737	-7.25456285476685	-0.0244686286896467	0.26065382361412	0.146666556596756
-4.53651285171509	-7.59272575378418	-7.2563533782959	-0.0243953261524439	0.260601997375488	0.146613016724586
-4.54664659500122	-7.59790134429932	-7.26006507873535	-0.0244557298719883	0.260686486959457	0.14665599167347
-4.54180526733398	-7.59310913085938	-7.26772785186768	-0.0245468597859144	0.26054248213768	0.146596103906631
-4.5494236946106	-7.59266662597656	-7.27114629745483	-0.0245654825121164	0.26063671708107	0.146666467189789
-4.55212116241455	-7.59451103210449	-7.27226114273071	-0.0246655736118555	0.260623604059219	0.146678000688553
-4.5526876449585	-7.5895209312439	-7.27938938140869	-0.0246463809162378	0.26055970788002	0.146710783243179
-4.55510091781616	-7.59012746810913	-7.2825665473938	-0.0247105993330479	0.260647237300873	0.146644786000252
-4.5550799369812	-7.58861541748047	-7.27990674972534	-0.024768078699708	0.26052463054657	0.146717861294746
-4.55971670150757	-7.5903172492981	-7.28368949890137	-0.0247115977108479	0.260596841573715	0.146726250648499
-4.55807256698608	-7.59091472625732	-7.28996849060059	-0.0247723571956158	0.260533303022385	0.146815225481987
-4.55687522888184	-7.58849668502808	-7.29726934432983	-0.0247746966779232	0.260536044836044	0.146837487816811
-4.55886650085449	-7.5919885635376	-7.29166746139526	-0.0247716475278139	0.26051327586174	0.14680352807045
-4.5562424659729	-7.59156179428101	-7.2968111038208	-0.0247725173830986	0.260420918464661	0.146844252943993
-4.55279350280762	-7.58977222442627	-7.29854011535645	-0.0247191172093153	0.260417699813843	0.146760642528534
-4.55434370040894	-7.59023714065552	-7.28811454772949	-0.0247690416872501	0.260366022586823	0.146833822131157
-4.54685258865356	-7.59182834625244	-7.29441213607788	-0.0247049368917942	0.260265469551086	0.146708011627197
-4.54964065551758	-7.5919451713562	-7.28782081604004	-0.0246891267597675	0.260219067335129	0.146661683917046
-4.54589462280273	-7.58817052841187	-7.28290939331055	-0.0246821865439415	0.260112881660461	0.146597698330879
-4.54208898544312	-7.5881462097168	-7.28082084655762	-0.0246226582676172	0.259986639022827	0.14648762345314
-4.54164886474609	-7.58710622787476	-7.26209163665771	-0.0246856119483709	0.260021567344666	0.146380677819252
-4.54088640213013	-7.5843391418457	-7.26410579681396	-0.0246193092316389	0.259942084550858	0.146242886781693
-4.53943204879761	-7.58718347549438	-7.25657081604004	-0.0247407332062721	0.260053277015686	0.146157920360565
-4.53912925720215	-7.58200740814209	-7.25533819198608	-0.0246694982051849	0.259930521249771	0.146088898181915
-4.54150199890137	-7.58130598068237	-7.24947738647461	-0.0246937815099955	0.260016858577728	0.145939394831657
-4.54440641403198	-7.58181715011597	-7.23804521560669	-0.0247967913746834	0.260074943304062	0.145895972847939
-4.53935480117798	-7.58083486557007	-7.23891639709473	-0.0247597992420197	0.259955167770386	0.145824387669563
-4.5443549156189	-7.57776308059692	-7.23143434524536	-0.0248893667012453	0.260124146938324	0.145693942904472
-4.5494327545166	-7.57980108261108	-7.23104095458984	-0.0249531548470259	0.260151475667953	0.145704627037048
-4.54761409759521	-7.57484245300293	-7.23747444152832	-0.0249828640371561	0.260199576616287	0.14558519423008
-4.55111742019653	-7.5771656036377	-7.22462940216064	-0.0250009428709745	0.260218054056168	0.145504206418991
-4.54637479782104	-7.57632160186768	-7.2200870513916	-0.0249627586454153	0.260137677192688	0.14530611038208
-4.54971361160278	-7.5777530670166	-7.21663284301758	-0.0249728448688984	0.260189116001129	0.145258948206902
-4.54770088195801	-7.57811164855957	-7.21354913711548	-0.0250607952475548	0.260031521320343	0.145137950778008
-4.54768848419189	-7.57629442214966	-7.21630048751831	-0.0249999929219484	0.260085999965668	0.145050212740898
-4.55032587051392	-7.57718753814697	-7.2062611579895	-0.0250377524644136	0.260067254304886	0.144972920417786
-4.5454044342041	-7.57290315628052	-7.20368576049805	-0.0250328592956066	0.26000252366066	0.144764810800552
-4.55107402801514	-7.57208061218262	-7.20409917831421	-0.0250692702829838	0.260052263736725	0.144693896174431
-4.54879093170166	-7.56842947006226	-7.20266962051392	-0.0251173097640276	0.259884864091873	0.144536346197128
-4.54691982269287	-7.56780624389648	-7.19907712936401	-0.0250181388109922	0.259900867938995	0.144425228238106
-4.5453085899353	-7.56402111053467	-7.19392251968384	-0.0251698866486549	0.259847402572632	0.144245818257332
-4.54415798187256	-7.56012964248657	-7.19937562942505	-0.025116141885519	0.259800970554352	0.144102305173874
-4.54422092437744	-7.5643048286438	-7.18825387954712	-0.0251884404569864	0.25977623462677	0.143994063138962
-4.53822946548462	-7.55847215652466	-7.19571733474731	-0.0252452120184898	0.259678184986115	0.143796056509018
-4.54028177261353	-7.55878400802612	-7.19233083724976	-0.0252313744276762	0.259711116552353	0.143744915723801
-4.5368185043335	-7.55949735641479	-7.19152641296387	-0.0252834558486938	0.259635090827942	0.143536299467087
-4.53911304473877	-7.5594654083252	-7.19612121582031	-0.0252733379602432	0.259599566459656	0.143443122506142
-4.53719186782837	-7.55849075317383	-7.19202184677124	-0.0253519415855408	0.259544432163239	0.143288165330887
-4.5327672958374	-7.55658435821533	-7.19345951080322	-0.0252218991518021	0.25947904586792	0.143169566988945
-4.53508949279785	-7.56054306030273	-7.18289947509766	-0.0253223292529583	0.259458005428314	0.143083468079567
-4.52935028076172	-7.55979681015015	-7.18682861328125	-0.0252816118299961	0.259403049945831	0.142960250377655
-4.52799940109253	-7.5641508102417	-7.17688465118408	-0.0252698622643948	0.259333103895187	0.142843350768089
-4.52274322509766	-7.56215238571167	-7.1772084236145	-0.0251910891383886	0.25922104716301	0.142742246389389
-4.52334976196289	-7.56646537780762	-7.16860771179199	-0.0252635888755322	0.259189635515213	0.142663463950157
-4.51854276657104	-7.56935214996338	-7.17416191101074	-0.0251248069107533	0.259010046720505	0.142633497714996
-4.51786470413208	-7.57147455215454	-7.16938209533691	-0.0251920521259308	0.259045600891113	0.142618507146835
-4.51907873153687	-7.57252168655396	-7.16952848434448	-0.0251083765178919	0.258929014205933	0.142545878887177
-4.5181884765625	-7.57559061050415	-7.17180109024048	-0.0251656211912632	0.25897890329361	0.142530426383018
-4.51616287231445	-7.57563018798828	-7.16808271408081	-0.0251696053892374	0.258877336978912	0.142459392547607
-4.51773738861084	-7.5771336555481	-7.17070436477661	-0.0251480247825384	0.258999198675156	0.142375499010086
-4.51686239242554	-7.57789611816406	-7.16582012176514	-0.0251681618392468	0.258991986513138	0.142331957817078
-4.51261425018311	-7.57632207870483	-7.16873788833618	-0.0252102967351675	0.258940100669861	0.142270788550377
-4.51411104202271	-7.57829284667969	-7.15992736816406	-0.0253130365163088	0.258994519710541	0.142177864909172
-4.51677989959717	-7.57878351211548	-7.15852737426758	-0.0252692680805922	0.258988052606583	0.14209520816803
-4.5135498046875	-7.57905244827271	-7.15982437133789	-0.0254051238298416	0.259143769741058	0.142001658678055
-4.52083826065063	-7.57768297195435	-7.15494203567505	-0.0254583302885294	0.259168356657028	0.142039403319359
-4.51875638961792	-7.58149576187134	-7.16211843490601	-0.0254440065473318	0.259154170751572	0.141928806900978
-4.52188396453857	-7.5842022895813	-7.15211629867554	-0.0254325624555349	0.259137481451035	0.141994684934616
-4.52000761032104	-7.58362150192261	-7.16118860244751	-0.0254387781023979	0.259048491716385	0.141962870955467
-4.52087783813477	-7.58433389663696	-7.15621995925903	-0.0255010221153498	0.259115159511566	0.141928851604462
-4.52371549606323	-7.58767986297607	-7.15340518951416	-0.0254813395440578	0.259074330329895	0.141896799206734
-4.52369451522827	-7.59125232696533	-7.15976333618164	-0.0255409721285105	0.25911146402359	0.141847848892212
-4.51966524124146	-7.59225463867188	-7.15448570251465	-0.0255624130368233	0.258933573961258	0.141833409667015
-4.52268743515015	-7.59280300140381	-7.16251659393311	-0.0254462733864784	0.259049564599991	0.141763344407082
-4.52125072479248	-7.59870910644531	-7.15739345550537	-0.025579372420907	0.258990436792374	0.141774848103523
-4.5198130607605	-7.59770059585571	-7.16884517669678	-0.0254913829267025	0.258919715881348	0.141785949468613
-4.52235984802246	-7.60013723373413	-7.1626615524292	-0.0256630070507526	0.258996933698654	0.141748875379562
-4.5190052986145	-7.59953546524048	-7.15667629241943	-0.0255722384899855	0.258857727050781	0.141701057553291
-4.51926326751709	-7.60333585739136	-7.15638399124146	-0.0256430767476559	0.258991926908493	0.141638711094856
-4.51498651504517	-7.6002836227417	-7.16471195220947	-0.0257488489151001	0.258856803178787	0.141690701246262
-4.51770257949829	-7.60022687911987	-7.16967487335205	-0.0257084555923939	0.258935064077377	0.141642898321152
-4.51400375366211	-7.59860372543335	-7.16797256469727	-0.0258293766528368	0.258909791707993	0.141619324684143
-4.51959419250488	-7.59915065765381	-7.18001651763916	-0.0258392430841923	0.259010881185532	0.14165024459362
-4.51789712905884	-7.59503126144409	-7.17187404632568	-0.0259639341384172	0.258997529745102	0.14165386557579
-4.51414489746094	-7.58800315856934	-7.18265771865845	-0.0259585380554199	0.259030789136887	0.141552805900574
-4.51656818389893	-7.58944654464722	-7.17182970046997	-0.0260292310267687	0.25900274515152	0.141566053032875
-4.5106029510498	-7.5846905708313	-7.17723226547241	-0.0260247327387333	0.258998990058899	0.141487672924995
-4.51345205307007	-7.58334684371948	-7.17138147354126	-0.02607218362391	0.259141623973846	0.141482040286064
-4.50975894927979	-7.57977294921875	-7.17606401443481	-0.0260972511023283	0.259109884500504	0.141408428549767
-4.50971078872681	-7.58343076705933	-7.17412042617798	-0.0261389967054129	0.259104043245316	0.141344785690308
-4.50663757324219	-7.57953119277954	-7.1699423789978	-0.026121711358428	0.259053498506546	0.141371697187424
-4.50707101821899	-7.57457876205444	-7.17343521118164	-0.0260652713477612	0.259115427732468	0.141240119934082
-4.51027584075928	-7.57795715332031	-7.16401290893555	-0.026179663836956	0.259091258049011	0.141259923577309
-4.51037740707397	-7.57563161849976	-7.16119146347046	-0.0261933226138353	0.259229093790054	0.14112363755703
-4.51002025604248	-7.57803726196289	-7.15073776245117	-0.02622857876122	0.259217381477356	0.141048118472099
-4.50992822647095	-7.57503461837769	-7.15089702606201	-0.0261881928890944	0.259215116500854	0.140992820262909
-4.51183748245239	-7.58204698562622	-7.15159749984741	-0.02630833722651	0.259204775094986	0.140914991497993
-4.51138639450073	-7.57859325408936	-7.14623975753784	-0.0261800680309534	0.259191513061523	0.140893906354904
-4.51313972473145	-7.57961416244507	-7.14612674713135	-0.0262010972946882	0.259212017059326	0.140764400362968
-4.50999450683594	-7.58072519302368	-7.14312219619751	-0.0262475796043873	0.259120345115662	0.140771120786667
-4.51430797576904	-7.58508968353271	-7.14287996292114	-0.0262432582676411	0.259207338094711	0.140675127506256
-4.51060056686401	-7.58361005783081	-7.14241409301758	-0.0263069290667772	0.259097307920456	0.140568897128105
-4.51572847366333	-7.58328771591187	-7.13921022415161	-0.0262419208884239	0.259093374013901	0.140557199716568
-4.51544427871704	-7.58168315887451	-7.13670539855957	-0.0262946337461472	0.259081661701202	0.140498504042625
-4.51295375823975	-7.5793776512146	-7.13915634155273	-0.0262189842760563	0.25895756483078	0.140379786491394
-4.51748037338257	-7.57940578460693	-7.14040231704712	-0.0263279154896736	0.25901597738266	0.140276804566383
-4.51069831848145	-7.57427644729614	-7.13023662567139	-0.0262629017233849	0.258882433176041	0.140235230326653
-4.51707172393799	-7.57661294937134	-7.13006353378296	-0.0262187793850899	0.258912265300751	0.14012411236763
-4.51115751266479	-7.57360076904297	-7.13611364364624	-0.0262591578066349	0.258721470832825	0.140014141798019
-4.51332902908325	-7.57200717926025	-7.11848020553589	-0.0261921137571335	0.258708029985428	0.13996085524559
-4.50830459594727	-7.57060861587524	-7.12183380126953	-0.02628761716187	0.258654206991196	0.13986399769783
-4.50804948806763	-7.5705099105835	-7.11685562133789	-0.0262360330671072	0.258654981851578	0.139778897166252
-4.5044150352478	-7.57377004623413	-7.11926555633545	-0.0263164322823286	0.258568406105042	0.139684021472931
-4.50207376480103	-7.56826400756836	-7.12016677856445	-0.0262203011661768	0.258531510829926	0.139652326703072
-4.50610494613647	-7.57437610626221	-7.11537170410156	-0.0261566732078791	0.258439183235168	0.139650523662567
-4.50444412231445	-7.57341766357422	-7.12393093109131	-0.0261732768267393	0.258439511060715	0.139668360352516
-4.50567293167114	-7.57396364212036	-7.1274242401123	-0.0262696091085672	0.258399307727814	0.139702752232552
-4.50421667098999	-7.57323932647705	-7.13357019424438	-0.0262273792177439	0.258439302444458	0.139627695083618
-4.50561380386353	-7.57391738891602	-7.13323593139648	-0.0263555981218815	0.258441656827927	0.139609798789024
-4.50648069381714	-7.57418918609619	-7.13248062133789	-0.0263233073055744	0.258404582738876	0.139544457197189
-4.51044225692749	-7.57713556289673	-7.13595247268677	-0.026337768882513	0.258466303348541	0.139571368694305
-4.50864696502686	-7.57198238372803	-7.13993072509766	-0.02642329223454	0.258421212434769	0.139510527253151
-4.51198720932007	-7.57475566864014	-7.13487815856934	-0.0264434274286032	0.258475422859192	0.139518514275551
-4.51372957229614	-7.57468414306641	-7.14352512359619	-0.0265247225761414	0.258400350809097	0.139383986592293
-4.50943040847778	-7.57241678237915	-7.14257526397705	-0.0265330653637648	0.258431315422058	0.139357805252075
-4.50730466842651	-7.57603549957275	-7.1370325088501	-0.0266117546707392	0.258344441652298	0.139273554086685
-4.50464200973511	-7.57320547103882	-7.14152145385742	-0.0265575684607029	0.258266448974609	0.139223828911781
-4.50864315032959	-7.57545375823975	-7.1405029296875	-0.0266539063304663	0.258319169282913	0.139204010367393
-4.5055193901062	-7.56835126876831	-7.14813566207886	-0.0267666671425104	0.258368372917175	0.139138966798782
-4.51046085357666	-7.57051086425781	-7.14515924453735	-0.0268171336501837	0.258545726537704	0.139148145914078
-4.50694417953491	-7.56830406188965	-7.15207529067993	-0.0269318986684084	0.258529782295227	0.139086484909058
-4.50633144378662	-7.56731271743774	-7.1462550163269	-0.0270311571657658	0.258590996265411	0.139065697789192
-4.50389671325684	-7.56494379043579	-7.14616727828979	-0.0271117705851793	0.258626312017441	0.138964593410492
-4.50594234466553	-7.56097269058228	-7.1441502571106	-0.0270753800868988	0.258763283491135	0.138904929161072
-4.50026988983154	-7.56303405761719	-7.13763380050659	-0.0273149758577347	0.258714973926544	0.138857901096344
-4.49831342697144	-7.55781984329224	-7.13879346847534	-0.0272517688572407	0.258745968341827	0.138750582933426
-4.49964761734009	-7.55709648132324	-7.13736152648926	-0.0273236017674208	0.258813798427582	0.13880480825901
-4.49508810043335	-7.55913066864014	-7.13745641708374	-0.0273182839155197	0.258744955062866	0.138763934373856
-4.49579191207886	-7.55695581436157	-7.13343381881714	-0.027352798730135	0.258823961019516	0.138719066977501
-4.49179840087891	-7.55521488189697	-7.13563346862793	-0.0273659154772758	0.258768886327744	0.138737425208092
-4.49357843399048	-7.55687379837036	-7.12787437438965	-0.0273965895175934	0.258867621421814	0.138705104589462
-4.48809909820557	-7.55595922470093	-7.11911392211914	-0.0274417717009783	0.258737117052078	0.138757094740868
-4.48879241943359	-7.55971336364746	-7.1192512512207	-0.0274203717708588	0.258748024702072	0.138601273298264
-4.48394393920898	-7.55950546264648	-7.107590675354	-0.0273416228592396	0.258673131465912	0.138637945055962
-4.48478984832764	-7.55792236328125	-7.10826301574707	-0.0272960755974054	0.258698016405106	0.138653188943863
-4.48655843734741	-7.55946207046509	-7.10845804214478	-0.0274677854031324	0.258657425642014	0.138685882091522
-4.48344326019287	-7.55862283706665	-7.10488891601563	-0.0274103749543428	0.258746206760406	0.138704404234886
-4.4812593460083	-7.56315279006958	-7.09903192520142	-0.0274786092340946	0.258692860603333	0.138689041137695
-4.47617816925049	-7.55801773071289	-7.10072469711304	-0.0273757539689541	0.258618921041489	0.138743847608566
-4.48224306106567	-7.56198835372925	-7.09485340118408	-0.0275055058300495	0.258764714002609	0.138757094740868
-4.48008823394775	-7.55893278121948	-7.08976078033447	-0.0275079030543566	0.258752971887589	0.138791173696518
-4.47380542755127	-7.56048202514648	-7.09056711196899	-0.0274091828614473	0.258703678846359	0.138780921697617
-4.47079753875732	-7.56219911575317	-7.08333158493042	-0.0275990888476372	0.25861331820488	0.138814046978951
-4.47286558151245	-7.55747032165527	-7.08382034301758	-0.027544941753149	0.258647173643112	0.138841211795807
-4.47252035140991	-7.56360626220703	-7.07932662963867	-0.0276178568601608	0.258624583482742	0.13888381421566
-4.46729850769043	-7.55952024459839	-7.08217191696167	-0.0274631381034851	0.258549451828003	0.138892829418182
-4.46728610992432	-7.56187629699707	-7.08065938949585	-0.0275607109069824	0.258532226085663	0.138977885246277
-4.46302509307861	-7.5582160949707	-7.07964515686035	-0.0275575555860996	0.258528083562851	0.139036104083061
-4.46491956710815	-7.56088161468506	-7.07728147506714	-0.0275904294103384	0.258572995662689	0.138956934213638
-4.45887470245361	-7.55809879302979	-7.07188892364502	-0.0276628099381924	0.258559197187424	0.139049276709557
-4.46448516845703	-7.5558180809021	-7.06560277938843	-0.0276817139238119	0.258611142635345	0.139063641428947
-4.46045780181885	-7.55544376373291	-7.06548595428467	-0.027815293520689	0.258602917194366	0.13911634683609
-4.45776510238647	-7.55423736572266	-7.06969451904297	-0.0277208667248487	0.258531451225281	0.139122605323792
-4.45817518234253	-7.55372428894043	-7.06717872619629	-0.0277790632098913	0.258623629808426	0.139202445745468
-4.45643901824951	-7.55214738845825	-7.06879949569702	-0.027788182720542	0.258549988269806	0.139321103692055
-4.45818328857422	-7.55382919311523	-7.07355070114136	-0.0278938151896	0.258538812398911	0.139341339468956
-4.45589399337769	-7.54829502105713	-7.07313442230225	-0.0278551373630762	0.258587926626205	0.139455229043961
-4.46075201034546	-7.54842662811279	-7.0710711479187	-0.027865769341588	0.258616656064987	0.139498606324196
-4.45571899414063	-7.54584455490112	-7.07169389724731	-0.0279450789093971	0.258611917495728	0.139552265405655
-4.45470905303955	-7.54508590698242	-7.07650279998779	-0.0278964824974537	0.258696645498276	0.139512524008751
-4.45188140869141	-7.54286098480225	-7.06589221954346	-0.0278884824365377	0.2586470246315	0.139519363641739
-4.44856739044189	-7.54211759567261	-7.06621742248535	-0.0278613902628422	0.258609741926193	0.139502793550491
-4.4517617225647	-7.54222631454468	-7.06079721450806	-0.0279284454882145	0.258677661418915	0.139466643333435
-4.44571971893311	-7.53838539123535	-7.05706453323364	-0.0279071517288685	0.25869020819664	0.139504298567772
-4.45230913162231	-7.54072761535645	-7.05655384063721	-0.027871984988451	0.258776843547821	0.139476478099823
-4.44513463973999	-7.54087352752686	-7.06141090393066	-0.0279696546494961	0.258720517158508	0.139545887708664
-4.45152759552002	-7.53960561752319	-7.06477212905884	-0.0279357880353928	0.258791476488113	0.139554783701897
-4.45063209533691	-7.53626203536987	-7.06409597396851	-0.0280031450092793	0.258799403905869	0.13959264755249
-4.44985628128052	-7.53771495819092	-7.06331443786621	-0.0280295349657536	0.258838534355164	0.139668017625809
-4.45244312286377	-7.53702878952026	-7.06171178817749	-0.0281193796545267	0.258867889642715	0.139666631817818
-4.4504337310791	-7.53549242019653	-7.06327247619629	-0.0280993115156889	0.258828401565552	0.139679968357086
-4.45116758346558	-7.53433418273926	-7.05307579040527	-0.0281297620385885	0.258811056613922	0.139612406492233
-4.44764089584351	-7.53383779525757	-7.050940990448	-0.0281437877565622	0.258814305067062	0.139643430709839
-4.4499363899231	-7.53211641311646	-7.059326171875	-0.0281400363892317	0.25887930393219	0.139602079987526
-4.45156574249268	-7.5326828956604	-7.05427598953247	-0.0282124876976013	0.258889049291611	0.139629632234573
-4.45358800888062	-7.53464841842651	-7.05674839019775	-0.0282010715454817	0.258937269449234	0.13965605199337
-4.45521879196167	-7.53387546539307	-7.05377674102783	-0.0282730460166931	0.258955806493759	0.139577761292458
-4.45262289047241	-7.53321218490601	-7.05019330978394	-0.0282309278845787	0.258959293365479	0.13960200548172
-4.45520830154419	-7.53489542007446	-7.05562162399292	-0.0282756984233856	0.259013921022415	0.139617949724197
-4.45351982116699	-7.53133106231689	-7.04842662811279	-0.028290681540966	0.259006291627884	0.139613851904869
-4.45493459701538	-7.53578424453735	-7.04992580413818	-0.0282597057521343	0.258994966745377	0.139558240771294
-4.45164918899536	-7.53655242919922	-7.04641437530518	-0.0282533541321754	0.25894683599472	0.13949428498745
-4.45392608642578	-7.53694677352905	-7.0495457649231	-0.0283004771918058	0.258987188339233	0.1394874304533
-4.45848846435547	-7.53733587265015	-7.0532054901123	-0.028486754745245	0.25900211930275	0.139453500509262
-4.45872259140015	-7.5357494354248	-7.05216312408447	-0.0284139886498451	0.259042352437973	0.139496326446533
-4.45771837234497	-7.53892135620117	-7.05025672912598	-0.0285088885575533	0.259052455425262	0.139379844069481
-4.45845603942871	-7.53566646575928	-7.04695081710815	-0.0284510850906372	0.259025514125824	0.13936784863472
-4.45764446258545	-7.53997850418091	-7.04646635055542	-0.0285184849053621	0.259076952934265	0.139307782053947
-4.45306777954102	-7.5369029045105	-7.04415559768677	-0.02853973954916	0.258893132209778	0.139209136366844
-4.45653629302979	-7.53815698623657	-7.0423583984375	-0.0284139197319746	0.258840590715408	0.139145419001579
-4.45471477508545	-7.54082775115967	-7.03876686096191	-0.0285089910030365	0.25878170132637	0.139034286141396
-4.44893884658813	-7.53868961334229	-7.02641916275024	-0.0284913592040539	0.25872340798378	0.138928964734077
-4.44940376281738	-7.53861236572266	-7.02249622344971	-0.028479753062129	0.258772343397141	0.138811945915222
-4.44736242294312	-7.54015016555786	-7.02479839324951	-0.0285704657435417	0.258649855852127	0.138810530304909
-4.44811153411865	-7.54283809661865	-7.02422428131104	-0.0285614989697933	0.25870418548584	0.138707906007767
-4.44615268707275	-7.54357528686523	-7.02083349227905	-0.0285142716020346	0.258672744035721	0.138730764389038
-4.44641971588135	-7.54619312286377	-7.02085208892822	-0.0284978821873665	0.25863128900528	0.138693794608116
-4.45064353942871	-7.54774379730225	-7.01929187774658	-0.0285383928567171	0.258646845817566	0.138645336031914
-4.45142602920532	-7.55007648468018	-7.01822423934937	-0.028559248894453	0.258655279874802	0.138756588101387
-4.45248460769653	-7.5527491569519	-7.02137565612793	-0.0285854954272509	0.258640766143799	0.138737708330154
-4.45273590087891	-7.5557107925415	-7.01655530929565	-0.0285887643694878	0.258597522974014	0.138789340853691
-4.45411539077759	-7.55949306488037	-7.02216291427612	-0.0285634025931358	0.25858411192894	0.138703271746635
-4.45479345321655	-7.56025075912476	-7.02303504943848	-0.0286151487380266	0.258566737174988	0.138809219002724
-4.45480298995972	-7.56255912780762	-7.02560520172119	-0.0285755954682827	0.258529096841812	0.138806402683258
-4.460853099823	-7.56241703033447	-7.02930784225464	-0.0286724716424942	0.2585089802742	0.138797760009766
-4.46246004104614	-7.56237840652466	-7.02983856201172	-0.0285955369472504	0.258637964725494	0.138903096318245
-4.46286296844482	-7.5653977394104	-7.03145503997803	-0.0287764873355627	0.2585668861866	0.138818681240082
-4.46417856216431	-7.56045579910278	-7.03319692611694	-0.028688108548522	0.258664309978485	0.138894885778427
-4.46323728561401	-7.56445121765137	-7.030930519104	-0.0288443230092525	0.258595824241638	0.138853088021278
-4.45957708358765	-7.56092882156372	-7.03344249725342	-0.0288268718868494	0.258591741323471	0.138830274343491
-4.46362781524658	-7.56162643432617	-7.03308296203613	-0.0289148893207312	0.258676171302795	0.138819351792336
-4.46266841888428	-7.55626153945923	-7.02648162841797	-0.0289833396673203	0.258638143539429	0.138838887214661
-4.46475028991699	-7.55648040771484	-7.03308725357056	-0.0289783794432878	0.258757740259171	0.138819366693497
-4.46297693252563	-7.55615043640137	-7.03006172180176	-0.0291180908679962	0.258764266967773	0.138771533966064
-4.46403980255127	-7.55272483825684	-7.02716445922852	-0.0290193930268288	0.258750945329666	0.138798668980598
-4.4626784324646	-7.55427217483521	-7.03342151641846	-0.0291534420102835	0.258783847093582	0.138824999332428
-4.45919322967529	-7.55182838439941	-7.03082752227783	-0.0290708914399147	0.258679866790771	0.1388199031353
-4.46028280258179	-7.55205249786377	-7.02767372131348	-0.0291484594345093	0.258791416883469	0.138861820101738
-4.46059322357178	-7.55175256729126	-7.03683948516846	-0.0292045176029205	0.258793115615845	0.138851568102837
-4.46140003204346	-7.5480809211731	-7.04096746444702	-0.029187249019742	0.258816838264465	0.138851433992386
-4.46109056472778	-7.54933023452759	-7.03719806671143	-0.0293989460915327	0.258817762136459	0.138798519968987
-4.46310901641846	-7.54015350341797	-7.03984642028809	-0.029241468757391	0.258837729692459	0.138774260878563
-4.46313095092773	-7.54160737991333	-7.03797101974487	-0.0293500833213329	0.25887069106102	0.138806238770485
-4.4604434967041	-7.53871726989746	-7.0351448059082	-0.0293389838188887	0.25886282324791	0.138749107718468
-4.4629340171814	-7.53865098953247	-7.03279972076416	-0.0293964818120003	0.258927553892136	0.138667926192284
-4.46108531951904	-7.53286218643188	-7.03067541122437	-0.0293446276336908	0.258913487195969	0.138624057173729
-4.45787906646729	-7.53285694122314	-7.02475309371948	-0.0294106174260378	0.258907705545425	0.138560622930527
-4.44886493682861	-7.53220653533936	-7.02732181549072	-0.0293434821069241	0.258819580078125	0.138557061553001
-4.44970178604126	-7.53444623947144	-7.01450347900391	-0.029355576261878	0.258770853281021	0.138499960303307
-4.44575929641724	-7.52924394607544	-7.01876497268677	-0.0292918011546135	0.258709043264389	0.138511687517166
-4.44264554977417	-7.53279447555542	-7.01874923706055	-0.0293468553572893	0.258759468793869	0.138464689254761
-4.43977737426758	-7.52974939346313	-7.01420545578003	-0.029235789552331	0.25861731171608	0.138505354523659
-4.43987607955933	-7.52932071685791	-7.01117277145386	-0.0292577650398016	0.258622139692307	0.138524115085602
-4.43430948257446	-7.53004026412964	-7.01585960388184	-0.0292999371886253	0.258554041385651	0.138572067022324
-4.43709182739258	-7.52633666992188	-7.01635551452637	-0.0292118694633245	0.258637845516205	0.138588100671768
-4.43145847320557	-7.52664804458618	-7.01166248321533	-0.0293492060154676	0.258590281009674	0.138718008995056
-4.4344539642334	-7.52696371078491	-7.0198278427124	-0.0292400941252708	0.25865364074707	0.138717457652092
-4.43226480484009	-7.52493953704834	-7.01172637939453	-0.0293640401214361	0.258705139160156	0.138826236128807
-4.43219137191772	-7.52040433883667	-7.0231032371521	-0.0293702650815248	0.258806854486465	0.138841345906258
-4.43607807159424	-7.51998281478882	-7.01705026626587	-0.0294812005013227	0.258781552314758	0.138953253626823
-4.43706130981445	-7.51947212219238	-7.01460027694702	-0.0294792726635933	0.258989632129669	0.138997748494148
-4.43908071517944	-7.51937866210938	-7.00853633880615	-0.0295542143285275	0.258983582258224	0.138984337449074
-4.43441438674927	-7.51484680175781	-7.00517749786377	-0.0295714177191257	0.259033054113388	0.139029443264008
-4.43689870834351	-7.51915454864502	-6.99266242980957	-0.0296589694917202	0.259091079235077	0.13895820081234
-4.43339443206787	-7.51364278793335	-6.99274969100952	-0.0295045506209135	0.258964657783508	0.13895657658577
-4.43386507034302	-7.51945209503174	-6.98504447937012	-0.0296100545674562	0.259056359529495	0.138957217335701
-4.4297981262207	-7.51746654510498	-6.98205280303955	-0.0295761860907078	0.258926838636398	0.138898715376854
-4.42890453338623	-7.52008676528931	-6.97618103027344	-0.0296221468597651	0.259016543626785	0.138903424143791
-4.42196226119995	-7.52135944366455	-6.96361970901489	-0.0295499376952648	0.258894324302673	0.138809472322464
-4.42156982421875	-7.52234888076782	-6.95854234695435	-0.0294643417000771	0.258920878171921	0.138809353113174
-4.42000198364258	-7.52109241485596	-6.95866298675537	-0.0295281261205673	0.258812963962555	0.138720005750656
-4.41800355911255	-7.52349281311035	-6.95015048980713	-0.0294656585901976	0.258759409189224	0.138723596930504
-4.42359256744385	-7.52869510650635	-6.94907331466675	-0.0295219402760267	0.258757740259171	0.138726443052292
-4.41944313049316	-7.52755832672119	-6.95189332962036	-0.0294020678848028	0.258750915527344	0.138669729232788
-4.42237138748169	-7.52794742584229	-6.93887996673584	-0.0293722972273827	0.258678704500198	0.13863217830658
-4.4163932800293	-7.53176021575928	-6.94470548629761	-0.0293164905160666	0.25855353474617	0.138491958379745
-4.41600942611694	-7.53505086898804	-6.93753242492676	-0.0292156357318163	0.25848650932312	0.138447508215904
-4.41274118423462	-7.53542995452881	-6.94251346588135	-0.0291326027363539	0.258248418569565	0.138351187109947
-4.41516637802124	-7.53847932815552	-6.93908214569092	-0.0291998777538538	0.258280366659164	0.138408720493317
-4.41547584533691	-7.54057264328003	-6.94291305541992	-0.0291196517646313	0.25818058848381	0.138290762901306
-4.41791200637817	-7.5417799949646	-6.93751430511475	-0.0292023494839668	0.258238673210144	0.138220995664597
-4.41664838790894	-7.53926753997803	-6.95007705688477	-0.0291056260466576	0.258113265037537	0.138232409954071
-4.42315053939819	-7.54180765151978	-6.94925785064697	-0.0291723068803549	0.258214205503464	0.1382065564394
-4.41731309890747	-7.54246807098389	-6.94746971130371	-0.0291598457843065	0.258117139339447	0.138174071907997
-4.42287158966064	-7.54218673706055	-6.95074844360352	-0.0292815789580345	0.258202165365219	0.138136744499207
-4.4264965057373	-7.54097604751587	-6.94594192504883	-0.0293552633374929	0.25815361738205	0.138148948550224
-4.42533445358276	-7.53702402114868	-6.94792079925537	-0.0293699577450752	0.258292704820633	0.137974128127098
-4.42567682266235	-7.53579616546631	-6.93239879608154	-0.0293855238705873	0.258326172828674	0.137894228100777
-4.42748403549194	-7.53628349304199	-6.92852210998535	-0.0293861608952284	0.258397549390793	0.137707442045212
-4.42052602767944	-7.53629493713379	-6.91840934753418	-0.0294866096228361	0.258233070373535	0.137614205479622
-4.42005252838135	-7.53353881835938	-6.91064357757568	-0.029338700696826	0.258227378129959	0.137469425797462
-4.41257190704346	-7.53604602813721	-6.90028667449951	-0.0293471459299326	0.258074462413788	0.137261971831322
-4.40856552124023	-7.54247093200684	-6.90145540237427	-0.0292645711451769	0.257955819368362	0.137211531400681
-4.40760040283203	-7.54787254333496	-6.90935754776001	-0.0291681028902531	0.257821261882782	0.137243539094925
-4.41196775436401	-7.54850339889526	-6.9103741645813	-0.0290993750095367	0.257846623659134	0.137270525097847
-4.41251516342163	-7.54782581329346	-6.92034006118774	-0.0291892029345036	0.257792085409164	0.137292876839638
-4.4132604598999	-7.55132579803467	-6.91630220413208	-0.0292093586176634	0.257874697446823	0.137187987565994
-4.41722869873047	-7.55595064163208	-6.92234373092651	-0.0293055083602667	0.257801830768585	0.137153297662735
-4.41932010650635	-7.55508136749268	-6.92418909072876	-0.0292540211230516	0.257871329784393	0.13723124563694
-4.42318439483643	-7.55711221694946	-6.92850732803345	-0.0293825250118971	0.257901698350906	0.137208417057991
-4.42862939834595	-7.55193567276001	-6.92679452896118	-0.0294131301343441	0.257937282323837	0.137193992733955
-4.4342098236084	-7.55484342575073	-6.92326545715332	-0.029411444440484	0.257949382066727	0.137176215648651
-4.4327654838562	-7.54929399490356	-6.93387269973755	-0.029515927657485	0.257905215024948	0.137105613946915
-4.43836116790771	-7.55710744857788	-6.93303871154785	-0.0295288544148207	0.257920891046524	0.137077629566193
-4.43468141555786	-7.55493354797363	-6.93531942367554	-0.0295789446681738	0.257778644561768	0.13702093064785
-4.43559217453003	-7.55383539199829	-6.93072891235352	-0.0295269042253494	0.257741570472717	0.136975318193436
-4.44076442718506	-7.55279874801636	-6.93082094192505	-0.0296319555491209	0.257761508226395	0.136955082416534
-4.4426417350769	-7.54975986480713	-6.93276929855347	-0.0296455249190331	0.257824927568436	0.136941492557526
-4.47660875320435	-7.55948305130005	-6.93894481658936	-0.0298180375248194	0.258110553026199	0.136633187532425
-4.51065969467163	-7.5490870475769	-6.95970344543457	-0.0295448377728462	0.258187741041183	0.136574685573578
-4.54417657852173	-7.57424688339233	-6.97060632705688	-0.0297368876636028	0.258011072874069	0.136775776743889
-4.54135656356812	-7.58009815216064	-6.98585796356201	-0.0296814981848001	0.257614225149155	0.136771932244301
-4.52866649627686	-7.57369470596313	-6.97783517837524	-0.0296700894832611	0.257282078266144	0.13697224855423
-4.49388027191162	-7.56440496444702	-6.96256256103516	-0.0297732315957546	0.256943672895432	0.13701830804348
-4.46352910995483	-7.54725170135498	-6.93748331069946	-0.0298241209238768	0.256947636604309	0.136743456125259
-4.4448881149292	-7.54322052001953	-6.91012525558472	-0.0299833156168461	0.256931126117706	0.136536225676537
-4.43540334701538	-7.55310487747192	-6.89609956741333	-0.0301524214446545	0.257062494754791	0.136121585965157
-4.43898773193359	-7.56481981277466	-6.89702272415161	-0.030245166271925	0.257302433252335	0.135935723781586
-4.44073629379272	-7.57479667663574	-6.92025518417358	-0.0301291812211275	0.257479518651962	0.135899946093559
-4.44610071182251	-7.5844578742981	-6.92483615875244	-0.0300338622182608	0.257562190294266	0.1358592659235
-4.43405294418335	-7.58233833312988	-6.9391975402832	-0.0298994239419699	0.25759568810463	0.135915130376816
-4.42731761932373	-7.57007169723511	-6.94986057281494	-0.0299048386514187	0.257817834615707	0.135812804102898
-4.41190004348755	-7.54586219787598	-6.9426531791687	-0.0300002917647362	0.257811605930328	0.135695204138756
-4.4086217880249	-7.52124452590942	-6.92232656478882	-0.0301070995628834	0.257817506790161	0.135491162538528
-4.39914321899414	-7.50180196762085	-6.90464496612549	-0.0302100516855717	0.257746070623398	0.135407164692879
-4.39881658554077	-7.49396371841431	-6.89456462860107	-0.0302682518959045	0.257687330245972	0.135339260101318
-4.40184926986694	-7.48721551895142	-6.89056921005249	-0.0303288884460926	0.257578730583191	0.135490030050278
-4.40822315216064	-7.4940128326416	-6.89536809921265	-0.0304180216044188	0.257410764694214	0.135725855827332
-4.41310405731201	-7.50898838043213	-6.90931510925293	-0.0305031891912222	0.257294893264771	0.136069923639297
-4.42441987991333	-7.51626491546631	-6.93310308456421	-0.0304628312587738	0.257242798805237	0.136188074946404
-4.42825508117676	-7.52233457565308	-6.94215202331543	-0.030487010255456	0.257253885269165	0.136333391070366
-4.43699741363525	-7.53000116348267	-6.94973993301392	-0.0305190458893776	0.257339715957642	0.136356338858604
-4.43994808197021	-7.52931880950928	-6.94820165634155	-0.0305970404297113	0.257390826940537	0.136304408311844
-4.44060611724854	-7.52784585952759	-6.94255638122559	-0.0305661372840405	0.257538288831711	0.13621324300766
-4.43379735946655	-7.53468179702759	-6.93123960494995	-0.0306406170129776	0.257497042417526	0.136128485202789
-4.43212175369263	-7.53447866439819	-6.92324304580688	-0.0305431727319956	0.257519006729126	0.13610728085041
-4.43586397171021	-7.54517030715942	-6.92013931274414	-0.030593603849411	0.257527500391006	0.136138528585434
-4.43408727645874	-7.54929494857788	-6.92321825027466	-0.030409062281251	0.257488369941711	0.13616444170475
-4.43947505950928	-7.5604772567749	-6.91648578643799	-0.0304867662489414	0.257561385631561	0.136134549975395
-4.43880367279053	-7.56030702590942	-6.9206690788269	-0.0303056631237268	0.257399797439575	0.136028155684471
-4.4417896270752	-7.56852769851685	-6.9127311706543	-0.030301021412015	0.257358074188232	0.13590444624424
-4.43377017974854	-7.56984949111938	-6.9173002243042	-0.0300826821476221	0.257155954837799	0.135751456022263
-4.43479871749878	-7.57243061065674	-6.90518760681152	-0.0299980137497187	0.257001757621765	0.135717928409576
-4.43577003479004	-7.56979131698608	-6.90812492370605	-0.0299515184015036	0.256821393966675	0.135678827762604
-4.4400806427002	-7.57395935058594	-6.91114664077759	-0.0300902128219604	0.256808072328568	0.135799765586853
-4.44190883636475	-7.56863832473755	-6.9219331741333	-0.0300843026489019	0.256773859262466	0.135792285203934
-4.45318651199341	-7.56886768341064	-6.92492151260376	-0.0302657801657915	0.256791025400162	0.135884582996368
-4.45755577087402	-7.56707715988159	-6.93620491027832	-0.0303302984684706	0.256809204816818	0.135859310626984
-4.46177816390991	-7.56745290756226	-6.92412996292114	-0.0304224286228418	0.256817191839218	0.135818138718605
-4.46182107925415	-7.56110811233521	-6.91948366165161	-0.0303610730916262	0.256823301315308	0.13572970032692
-4.46381807327271	-7.56425380706787	-6.91541337966919	-0.0305282883346081	0.256858259439468	0.135547071695328
-4.46197032928467	-7.559326171875	-6.90933990478516	-0.0304231029003859	0.256770253181458	0.135446637868881
-4.46008110046387	-7.56644487380981	-6.89891052246094	-0.0305003896355629	0.256722837686539	0.135278180241585
-4.45413160324097	-7.56442165374756	-6.90105295181274	-0.0303522571921349	0.256658375263214	0.135139182209969
-4.45259714126587	-7.5689549446106	-6.88820886611938	-0.0303241815418005	0.25641331076622	0.135152786970139
-4.45006418228149	-7.57154941558838	-6.89530801773071	-0.0302688963711262	0.256371468305588	0.135157823562622
-4.45006513595581	-7.57612419128418	-6.892258644104	-0.0303418673574924	0.25635027885437	0.13526014983654
-4.45420026779175	-7.5769739151001	-6.90607309341431	-0.0302927233278751	0.256417334079742	0.135299935936928
-4.45387077331543	-7.57932376861572	-6.90122842788696	-0.0304213985800743	0.256514966487885	0.135448634624481
-4.456627368927	-7.57792615890503	-6.90474224090576	-0.0304089188575745	0.256761968135834	0.135339051485062
-4.45879459381104	-7.57751274108887	-6.88943433761597	-0.0305009465664625	0.256826668977737	0.13534140586853
-4.45466995239258	-7.57984209060669	-6.8862099647522	-0.0304802916944027	0.256869435310364	0.135203346610069
-4.44974899291992	-7.58348989486694	-6.8751049041748	-0.0304510481655598	0.25676241517067	0.135055258870125
-4.45259046554565	-7.58446741104126	-6.87257623672485	-0.0304371230304241	0.256745725870132	0.134991124272346
-4.44982194900513	-7.5848536491394	-6.86646413803101	-0.0304077696055174	0.256668210029602	0.13480281829834
-4.44685125350952	-7.58152103424072	-6.85856533050537	-0.0303236674517393	0.25658917427063	0.134767979383469
-4.44267892837524	-7.58490037918091	-6.86696910858154	-0.0303213763982058	0.256413549184799	0.134745165705681
-4.44212770462036	-7.58133554458618	-6.87203073501587	-0.030332937836647	0.256406605243683	0.134682402014732
-4.44582843780518	-7.58065795898438	-6.87338733673096	-0.0303219333291054	0.256405383348465	0.134601682424545
-4.44230461120605	-7.5771484375	-6.87435579299927	-0.0303104892373085	0.256409645080566	0.134607091546059
-4.44511461257935	-7.57486438751221	-6.87921762466431	-0.0304307136684656	0.256373077630997	0.134577706456184
-4.44496822357178	-7.573486328125	-6.89566373825073	-0.0303900875151157	0.25651028752327	0.134629920125008
-4.44988441467285	-7.56811189651489	-6.89531946182251	-0.0305935721844435	0.256535202264786	0.134612485766411
-4.45568370819092	-7.55950880050659	-6.89899063110352	-0.0306680276989937	0.256775498390198	0.134553924202919
-4.45993900299072	-7.55740165710449	-6.89493131637573	-0.0307597648352385	0.256880640983582	0.134454861283302
-4.45713090896606	-7.55324125289917	-6.8992805480957	-0.0307607278227806	0.256902664899826	0.134314700961113
-4.45964193344116	-7.55305814743042	-6.88538694381714	-0.0307835396379232	0.25689885020256	0.134262800216675
-4.45343732833862	-7.55077743530273	-6.88832902908325	-0.0307619124650955	0.256776690483093	0.134097293019295
-4.44973659515381	-7.55288553237915	-6.88269710540771	-0.0308114159852266	0.256618708372116	0.133982077240944
-4.45082235336304	-7.5518593788147	-6.88326740264893	-0.0306616369634867	0.256570637226105	0.133980497717857
-4.44940805435181	-7.5512866973877	-6.8885326385498	-0.0307000689208508	0.25642254948616	0.134065881371498
-4.45462989807129	-7.5524377822876	-6.90277242660522	-0.030682360753417	0.256440579891205	0.134078308939934
-4.45876359939575	-7.54648685455322	-6.90671443939209	-0.0309074129909277	0.256599962711334	0.134206756949425
-4.46928405761719	-7.54135179519653	-6.90829229354858	-0.031022522598505	0.25678476691246	0.134163439273834
-4.4648814201355	-7.53725624084473	-6.90430164337158	-0.0310128852725029	0.256728559732437	0.133884146809578
-4.46338891983032	-7.54111671447754	-6.89201784133911	-0.0309856962412596	0.256588101387024	0.133785039186478
-4.46079730987549	-7.53786659240723	-6.89898204803467	-0.0308258142322302	0.256535261869431	0.133712127804756
-4.45870399475098	-7.5394024848938	-6.89619588851929	-0.0309240333735943	0.256308853626251	0.133854404091835
-4.46295595169067	-7.53899002075195	-6.9214563369751	-0.0309285707771778	0.256410896778107	0.133954554796219
-4.4694561958313	-7.53439903259277	-6.91986274719238	-0.0310532990843058	0.256568729877472	0.134085312485695
-4.47365140914917	-7.53319263458252	-6.92014789581299	-0.0312174186110497	0.256770223379135	0.134028092026711
-4.47577428817749	-7.52856206893921	-6.91709136962891	-0.031228318810463	0.256760537624359	0.133942544460297
-4.47933673858643	-7.52286529541016	-6.90632915496826	-0.0312484428286552	0.256785064935684	0.133846387267113
-4.46830749511719	-7.5213737487793	-6.90152883529663	-0.0311014112085104	0.256539523601532	0.133688479661942
-4.47590446472168	-7.52390670776367	-6.90336132049561	-0.0310131143778563	0.256434977054596	0.133718699216843
-4.4710259437561	-7.52318096160889	-6.92079973220825	-0.0309177432209253	0.256249845027924	0.133788421750069
-4.48273372650146	-7.52376556396484	-6.92878437042236	-0.0310857500880957	0.256370097398758	0.133975774049759
-4.48242902755737	-7.51922416687012	-6.93841743469238	-0.0311563760042191	0.256490916013718	0.133972883224487
-4.4871940612793	-7.51925182342529	-6.93165922164917	-0.0312983319163322	0.256653785705566	0.134069919586182
-4.48584890365601	-7.51789855957031	-6.92713308334351	-0.0312804505228996	0.256692498922348	0.133966282010078
-4.48144817352295	-7.51869869232178	-6.91810274124146	-0.0313394069671631	0.256647050380707	0.13383449614048
-4.48385190963745	-7.51668977737427	-6.92175102233887	-0.0312876403331757	0.256672352552414	0.133859872817993
-4.48219680786133	-7.51964282989502	-6.90635061264038	-0.0313293300569057	0.256641358137131	0.133807793259621
-4.47803735733032	-7.51728105545044	-6.91153144836426	-0.0312075559049845	0.256496012210846	0.133785575628281
-4.47382116317749	-7.52445554733276	-6.90923738479614	-0.0311562456190586	0.256326496601105	0.133743092417717
-4.47373962402344	-7.5245213508606	-6.90842819213867	-0.0310804061591625	0.256336390972137	0.133756801486015
-4.4720778465271	-7.52685022354126	-6.91634607315063	-0.0311192255467176	0.256206959486008	0.13390289247036
-4.47413492202759	-7.52770376205444	-6.91508340835571	-0.0310315825045109	0.256226927042007	0.133909240365028
-4.47466039657593	-7.5300669670105	-6.91975498199463	-0.0311166793107986	0.256230413913727	0.134010136127472
-4.47466039657593	-7.52912473678589	-6.9228663444519	-0.0310477167367935	0.256371736526489	0.13412781059742
-4.47373819351196	-7.53263378143311	-6.92545557022095	-0.0311826281249523	0.256332039833069	0.134155884385109
-4.47680282592773	-7.52865552902222	-6.92869997024536	-0.0311049111187458	0.256411224603653	0.13419072329998
-4.48369073867798	-7.53429317474365	-6.92502927780151	-0.0312177501618862	0.25649693608284	0.134313687682152
-4.48018264770508	-7.52978801727295	-6.92324638366699	-0.0311924088746309	0.256575495004654	0.134307995438576
-4.48547601699829	-7.53186416625977	-6.91497707366943	-0.0312421061098576	0.256687939167023	0.13428121805191
-4.4835147857666	-7.53515577316284	-6.915452003479	-0.0311844404786825	0.256634712219238	0.134266033768654
-4.48570585250854	-7.53967046737671	-6.91099977493286	-0.0312841534614563	0.256595253944397	0.134255409240723
-4.48309230804443	-7.54081392288208	-6.90670537948608	-0.0311547331511974	0.256580919027328	0.134201034903526
-4.48436737060547	-7.54757261276245	-6.90451431274414	-0.0311061125248671	0.256603091955185	0.1341632604599
-4.48052644729614	-7.54775810241699	-6.90351247787476	-0.0310889855027199	0.256407022476196	0.134188085794449
-4.48438024520874	-7.55424356460571	-6.90333318710327	-0.0310431439429522	0.256417602300644	0.134226500988007
-4.47780656814575	-7.55407571792603	-6.89784526824951	-0.0310041438788176	0.256263226270676	0.134291186928749
-4.48050594329834	-7.55883693695068	-6.90552091598511	-0.0309854187071323	0.256141722202301	0.134247362613678
-4.48040246963501	-7.56159162521362	-6.90002536773682	-0.0309831574559212	0.255945861339569	0.134356081485748
-4.48512601852417	-7.56174850463867	-6.91095399856567	-0.0309966430068016	0.255994319915771	0.134442389011383
-4.48498249053955	-7.56383895874023	-6.90741300582886	-0.0310505628585815	0.255981266498566	0.134473845362663
-4.48931264877319	-7.56423282623291	-6.9229736328125	-0.0309767313301563	0.255956768989563	0.13452011346817
-4.48448801040649	-7.55989265441895	-6.92220878601074	-0.0311038121581078	0.255950599908829	0.134646743535995
-4.49212789535522	-7.55746841430664	-6.92868423461914	-0.0311399418860674	0.256130129098892	0.1346705108881
-4.49289035797119	-7.55727958679199	-6.93130350112915	-0.0312698148190975	0.256178468465805	0.134696245193481
-4.49608278274536	-7.55356884002686	-6.92765855789185	-0.0312797799706459	0.256325840950012	0.134692385792732
-4.49194622039795	-7.55560493469238	-6.92719888687134	-0.0314211882650852	0.256318718194962	0.134639084339142
-4.49189043045044	-7.54977512359619	-6.92483711242676	-0.0313536860048771	0.256389260292053	0.134594321250916
-4.49241209030151	-7.55342626571655	-6.92363023757935	-0.0314128883183002	0.25638148188591	0.134606629610062
-4.49284744262695	-7.55377817153931	-6.9226336479187	-0.0313908942043781	0.256417125463486	0.134548053145409
-4.49175310134888	-7.55661344528198	-6.91403341293335	-0.0314157865941525	0.256360501050949	0.134544983506203
-4.48995637893677	-7.55389261245728	-6.91395378112793	-0.0314354822039604	0.256330758333206	0.134485930204391
-4.49113845825195	-7.55838060379028	-6.91013479232788	-0.031462337821722	0.256347298622131	0.134535983204842
-4.48710870742798	-7.55871391296387	-6.9193115234375	-0.0313581675291061	0.256201416254044	0.13451512157917
-4.48717403411865	-7.56119346618652	-6.91059255599976	-0.0314728543162346	0.256258279085159	0.13452073931694
-4.48430824279785	-7.55761337280273	-6.91579723358154	-0.0314319431781769	0.256153732538223	0.134590893983841
-4.488853931427	-7.55811214447021	-6.91858625411987	-0.0316015146672726	0.256300359964371	0.134560868144035
-4.48678636550903	-7.55365419387817	-6.91559362411499	-0.0316472724080086	0.256216198205948	0.134624734520912
-4.48475408554077	-7.55139780044556	-6.91554927825928	-0.0315758734941483	0.256303012371063	0.134579852223396
-4.48433828353882	-7.55205965042114	-6.91796684265137	-0.0317253060638905	0.256231874227524	0.134602144360542
-4.486328125	-7.54773330688477	-6.92421913146973	-0.0317040644586086	0.256286948919296	0.134610012173653
-4.48357200622559	-7.54808664321899	-6.92285394668579	-0.0318284146487713	0.25619113445282	0.134629100561142
-4.48144054412842	-7.54456615447998	-6.92957162857056	-0.0317545495927334	0.25616118311882	0.134688943624496
-4.48403263092041	-7.54317283630371	-6.92923355102539	-0.031934954226017	0.25628724694252	0.134807676076889
-4.47947931289673	-7.5380163192749	-6.941565990448	-0.0319020412862301	0.256251454353333	0.134849160909653
-4.48636102676392	-7.53663873672485	-6.94873094558716	-0.0320926830172539	0.256335526704788	0.134907603263855
-4.48798990249634	-7.53127717971802	-6.95124912261963	-0.0320534035563469	0.256424516439438	0.1350167542696
-4.49231338500977	-7.53319311141968	-6.95372486114502	-0.0322545506060123	0.256526172161102	0.13503509759903
-4.49260568618774	-7.5267276763916	-6.95986270904541	-0.0323316678404808	0.256575465202332	0.135115012526512
-4.49560785293579	-7.52870035171509	-6.95566558837891	-0.0324615798890591	0.256721675395966	0.13504958152771
-4.49596405029297	-7.52287197113037	-6.95536327362061	-0.0324136801064014	0.256648361682892	0.135069400072098
-4.50036191940308	-7.52452039718628	-6.94281053543091	-0.0325078256428242	0.25681734085083	0.135024458169937
-4.49104833602905	-7.52106046676636	-6.9450478553772	-0.032437689602375	0.25656795501709	0.13484051823616
-4.49143123626709	-7.5256462097168	-6.93751525878906	-0.0323913097381592	0.256420731544495	0.134860932826996
-4.49068641662598	-7.52673244476318	-6.94018936157227	-0.0323775894939899	0.256296128034592	0.134965986013412
-4.49632406234741	-7.52747344970703	-6.95024299621582	-0.0323865339159966	0.256200402975082	0.135073944926262
-4.50168132781982	-7.52933645248413	-6.9574408531189	-0.0324219763278961	0.25635039806366	0.135174319148064
-4.51166296005249	-7.52635860443115	-6.96364164352417	-0.0325286127626896	0.256459325551987	0.135360285639763
-4.51456069946289	-7.52436399459839	-6.96940183639526	-0.0326152257621288	0.256581783294678	0.13529209792614
-4.51843976974487	-7.52436447143555	-6.9621696472168	-0.0326767899096012	0.256528079509735	0.135352715849876
-4.51945161819458	-7.52302885055542	-6.96010160446167	-0.0326759479939938	0.256581634283066	0.135296553373337
-4.52328729629517	-7.52362394332886	-6.95721626281738	-0.0327901169657707	0.25652402639389	0.135257840156555
-4.52391719818115	-7.51876306533813	-6.9574179649353	-0.0327151864767075	0.256566882133484	0.135204300284386
-4.52223825454712	-7.52331686019897	-6.94382381439209	-0.0327595770359039	0.256468147039413	0.135063499212265
-4.52233409881592	-7.52157783508301	-6.94592332839966	-0.032670971006155	0.256455272436142	0.135011583566666
-4.51987075805664	-7.52577781677246	-6.94513034820557	-0.0326848179101944	0.256253898143768	0.134947717189789
-4.51753664016724	-7.52599096298218	-6.93863964080811	-0.0325979515910149	0.256135106086731	0.134935274720192
-4.51812648773193	-7.5284366607666	-6.95077466964722	-0.032548401504755	0.256002813577652	0.134996294975281
-4.52244710922241	-7.53042411804199	-6.9549880027771	-0.0326327309012413	0.25599479675293	0.135086104273796
-4.52700996398926	-7.52790784835815	-6.96744155883789	-0.0327380709350109	0.255969643592834	0.135138243436813
-4.52641105651855	-7.52730655670166	-6.96955108642578	-0.0327225029468536	0.255970269441605	0.135187551379204
-4.52590370178223	-7.52844667434692	-6.97050094604492	-0.0329119935631752	0.255947202444077	0.135146766901016
-4.52454328536987	-7.52267599105835	-6.97672939300537	-0.0328415893018246	0.25593575835228	0.135102361440659
-4.52982187271118	-7.52614450454712	-6.97319173812866	-0.0329763442277908	0.255902409553528	0.13517028093338
-4.52522706985474	-7.51959800720215	-6.97954654693604	-0.0329893380403519	0.255893707275391	0.135015964508057
-4.53027534484863	-7.51882600784302	-6.9740047454834	-0.0330931842327118	0.255984753370285	0.13503922522068
-4.52697610855103	-7.51697969436646	-6.98175144195557	-0.0332129634916782	0.255989372730255	0.13498392701149
-4.52915000915527	-7.51365327835083	-6.97669315338135	-0.0332379601895809	0.256105661392212	0.134910091757774
-4.52677822113037	-7.51219511032104	-6.97804880142212	-0.0332975946366787	0.255999267101288	0.134874552488327
-4.53104686737061	-7.51067876815796	-6.98169374465942	-0.0333829745650291	0.256068050861359	0.134775534272194
-4.52935123443604	-7.51019096374512	-6.97624063491821	-0.0335028246045113	0.256047874689102	0.134805038571358
-4.52913761138916	-7.50807952880859	-6.98919868469238	-0.033475898206234	0.256009370088577	0.134763404726982
-4.53099727630615	-7.50518226623535	-6.98381853103638	-0.0334807597100735	0.25605383515358	0.134799182415009
-4.52727031707764	-7.50837564468384	-6.99406719207764	-0.0335143767297268	0.255976110696793	0.134800314903259
-4.53216218948364	-7.50741958618164	-6.99329805374146	-0.0336106009781361	0.255975335836411	0.134795367717743
-4.5320611000061	-7.50724601745605	-7.00222778320313	-0.0336240343749523	0.255918860435486	0.134842857718468
-4.53512096405029	-7.50120401382446	-6.99718809127808	-0.0336850881576538	0.255963116884232	0.134769350290298
-4.53189897537231	-7.50169467926025	-6.99227142333984	-0.03376180306077	0.255855739116669	0.13475789129734
-4.53412818908691	-7.50356769561768	-6.99610185623169	-0.0337407514452934	0.255878031253815	0.134734123945236
-4.53295040130615	-7.49858331680298	-6.99056673049927	-0.0337962284684181	0.255861163139343	0.134760349988937
-4.52946281433105	-7.50128126144409	-6.99856948852539	-0.0337513573467731	0.255822151899338	0.134727910161018
-4.52771711349487	-7.50057888031006	-6.98882722854614	-0.0338091850280762	0.255714684724808	0.134654492139816
-4.52595663070679	-7.50071048736572	-6.99061870574951	-0.0336759947240353	0.255688041448593	0.134703561663628
-4.52328634262085	-7.50477933883667	-6.98718881607056	-0.0337327159941196	0.255601644515991	0.134655848145485
-4.52123069763184	-7.50213813781738	-6.98448610305786	-0.0337104350328445	0.255643397569656	0.134661301970482
-4.52537727355957	-7.50562763214111	-6.98602437973022	-0.0337791852653027	0.255618304014206	0.134659826755524
-4.5201301574707	-7.50308847427368	-6.98935413360596	-0.0337392464280128	0.255520343780518	0.134700015187263
-4.52093076705933	-7.50778341293335	-6.98652076721191	-0.033700954169035	0.255566716194153	0.134687185287476
-4.5173716545105	-7.50697660446167	-6.98411989212036	-0.0338594019412994	0.255496323108673	0.134675979614258
-4.52093458175659	-7.50557422637939	-6.98409652709961	-0.0337525457143784	0.255556881427765	0.1347396671772
-4.52218770980835	-7.51366806030273	-6.98469400405884	-0.0337952859699726	0.255495965480804	0.134797096252441
-4.52074909210205	-7.51186180114746	-6.98257780075073	-0.0337797999382019	0.255494922399521	0.134831383824348
-4.52495002746582	-7.51361846923828	-6.98888111114502	-0.0337750762701035	0.255508899688721	0.13485349714756
-4.52185916900635	-7.5154128074646	-6.98127317428589	-0.0338307097554207	0.255387514829636	0.13493749499321
-4.52867603302002	-7.51737260818481	-6.9882926940918	-0.0337348654866219	0.255434453487396	0.134926080703735
-4.52544021606445	-7.5197925567627	-6.98369359970093	-0.0337414517998695	0.255250543355942	0.135034024715424
-4.53471231460571	-7.52169942855835	-6.99067640304565	-0.0337068475782871	0.255240708589554	0.135163024067879
-4.53484678268433	-7.52181148529053	-6.99776315689087	-0.033761128783226	0.255206823348999	0.135276645421982
-4.54108238220215	-7.525550365448	-7.00477123260498	-0.0337846279144287	0.255268663167953	0.135342746973038
-4.54388236999512	-7.51993703842163	-7.00892305374146	-0.0338994450867176	0.25537970662117	0.13539682328701
-4.55013418197632	-7.52392768859863	-7.00995779037476	-0.034013856202364	0.255496174097061	0.135374844074249
-4.54777717590332	-7.52057600021362	-6.99820613861084	-0.0339697264134884	0.255467861890793	0.135299906134605
-4.55088901519775	-7.52393102645874	-6.99423027038574	-0.0339995697140694	0.255548447370529	0.135285779833794
-4.54738855361938	-7.52552890777588	-6.99718618392944	-0.0340152606368065	0.255494713783264	0.135329470038414
-4.55054378509521	-7.52630662918091	-6.98204374313354	-0.033891137689352	0.255464315414429	0.135164737701416
-4.54822778701782	-7.52896356582642	-6.98264408111572	-0.0337924025952816	0.255361378192902	0.135270014405251
-4.54743194580078	-7.53405427932739	-6.97982311248779	-0.0338544510304928	0.255337595939636	0.135198563337326
-4.54814386367798	-7.53783655166626	-6.9741792678833	-0.0337816625833511	0.255177021026611	0.135276362299919
-4.54195594787598	-7.53973436355591	-6.97266101837158	-0.0336820557713509	0.255136340856552	0.135237485170364
-4.54436349868774	-7.5456395149231	-6.97240734100342	-0.0337181501090527	0.255057960748672	0.135316088795662
-4.54672336578369	-7.54405069351196	-6.97635698318481	-0.0336012952029705	0.255021810531616	0.135319218039513
-4.54612064361572	-7.54990148544312	-6.9681248664856	-0.0336932390928268	0.254945546388626	0.135443940758705
-4.54733514785767	-7.54894876480103	-6.9796667098999	-0.0335584618151188	0.254940807819366	0.135546296834946
-4.55373859405518	-7.55398845672607	-6.97691679000854	-0.0336799398064613	0.254933089017868	0.13563933968544
-4.55302619934082	-7.55447673797607	-6.99093627929688	-0.0337035171687603	0.254926055669785	0.135705024003983
-4.55940866470337	-7.55614376068115	-6.9839301109314	-0.0336790271103382	0.254934549331665	0.135754317045212
-4.55819940567017	-7.55475425720215	-6.98814153671265	-0.0336375720798969	0.254930526018143	0.135870918631554
-4.5643744468689	-7.55693674087524	-6.98956918716431	-0.033769141882658	0.255028814077377	0.135893642902374
-4.56500387191772	-7.55290031433105	-6.99023723602295	-0.0338100045919418	0.255066215991974	0.13606034219265
-4.56833124160767	-7.55896425247192	-6.98725986480713	-0.0339499190449715	0.255203545093536	0.13597846031189
-4.56998634338379	-7.55149412155151	-6.9854941368103	-0.0338834412395954	0.255138993263245	0.135993078351021
-4.56968069076538	-7.55324506759644	-6.98185777664185	-0.0339942649006844	0.25524690747261	0.136049225926399
-4.56838893890381	-7.55416488647461	-6.9809308052063	-0.0340061411261559	0.255168288946152	0.135940864682198
-4.57204151153564	-7.55364799499512	-6.97015571594238	-0.0339714549481869	0.255223482847214	0.135984659194946
-4.56328773498535	-7.55283784866333	-6.96413087844849	-0.0340101234614849	0.255088180303574	0.135942578315735
-4.5686240196228	-7.55180835723877	-6.96418428421021	-0.0339715369045734	0.255175173282623	0.136040180921555
-4.57133626937866	-7.55363655090332	-6.96896028518677	-0.0340773276984692	0.255116879940033	0.136035457253456
-4.56634283065796	-7.54893636703491	-6.97061014175415	-0.034032329916954	0.255107194185257	0.13606721162796
-4.56742238998413	-7.55141019821167	-6.96430540084839	-0.0340814217925072	0.255034357309341	0.136077508330345
-4.56184864044189	-7.55118608474731	-6.96775579452515	-0.0340103916823864	0.255072355270386	0.135993227362633
-4.56709766387939	-7.54729747772217	-6.95592546463013	-0.0340779535472393	0.255017220973969	0.136002838611603
-4.56278562545776	-7.5436897277832	-6.97026348114014	-0.0340174920856953	0.255012065172195	0.135968789458275
-4.56775236129761	-7.54655361175537	-6.96105766296387	-0.0340764969587326	0.255016058683395	0.136008530855179
-4.56645584106445	-7.54081392288208	-6.96878290176392	-0.0339867770671844	0.254883289337158	0.135995745658875
-4.56685733795166	-7.54053354263306	-6.96845054626465	-0.0340338908135891	0.25493648648262	0.136049956083298
-4.57105922698975	-7.53942966461182	-6.96799468994141	-0.0341230258345604	0.254961162805557	0.136148273944855
-4.56854248046875	-7.53652000427246	-6.97605657577515	-0.0341028198599815	0.255022495985031	0.136103719472885
-4.57111692428589	-7.53772974014282	-6.97041606903076	-0.0340796262025833	0.254899740219116	0.13615483045578
-4.56894683837891	-7.53547286987305	-6.97362375259399	-0.0341513007879257	0.254988551139832	0.13614821434021
-4.5718846321106	-7.53853750228882	-6.96751260757446	-0.0341479107737541	0.25493922829628	0.13617816567421
-4.56840562820435	-7.53675699234009	-6.97912120819092	-0.0341539829969406	0.254852682352066	0.136207237839699
-4.56642580032349	-7.53392219543457	-6.97109413146973	-0.0341435745358467	0.254953593015671	0.136180073022842
-4.56821298599243	-7.53712749481201	-6.9687967300415	-0.0341588631272316	0.25482589006424	0.136248499155045
-4.5649299621582	-7.53648471832275	-6.97339630126953	-0.0341575928032398	0.254889935255051	0.136200293898582
-4.56693887710571	-7.53214740753174	-6.97103643417358	-0.0341716557741165	0.254796713590622	0.136248275637627
-4.56554794311523	-7.53178358078003	-6.97441482543945	-0.0341712050139904	0.254818230867386	0.136130273342133
-4.56465435028076	-7.53206157684326	-6.97209548950195	-0.0342461913824081	0.254875659942627	0.136219888925552
-4.56386709213257	-7.53073930740356	-6.96827077865601	-0.0342046581208706	0.254761278629303	0.136271819472313
-4.56602954864502	-7.52675008773804	-6.9682936668396	-0.0342557616531849	0.254826992750168	0.136241629719734
-4.57146167755127	-7.52740859985352	-6.96015357971191	-0.0343082807958126	0.254820376634598	0.13631609082222
-4.56755638122559	-7.52552604675293	-6.96805572509766	-0.0342983491718769	0.254958242177963	0.136212691664696
-4.56801795959473	-7.52631139755249	-6.96049642562866	-0.0342394970357418	0.254776328802109	0.136319532990456
-4.56712341308594	-7.52520608901978	-6.96147537231445	-0.0342311076819897	0.254757851362228	0.136254951357841
-4.57041549682617	-7.52389669418335	-6.95652294158936	-0.0342072546482086	0.254774630069733	0.136277571320534
-4.56720066070557	-7.52397155761719	-6.96544218063354	-0.0341091938316822	0.254500359296799	0.13629974424839
-4.56708526611328	-7.52789974212646	-6.95797204971313	-0.0340936295688152	0.25451797246933	0.136410385370255
-4.56661605834961	-7.52935218811035	-6.9588885307312	-0.0339939631521702	0.254396468400955	0.136434197425842
-4.57118558883667	-7.52939081192017	-6.95832204818726	-0.0340290330350399	0.254469156265259	0.136458978056908
-4.56820344924927	-7.52997159957886	-6.95540332794189	-0.033928919583559	0.254370003938675	0.136505454778671
-4.5728440284729	-7.53029918670654	-6.95063304901123	-0.0338526777923107	0.254438549280167	0.136543065309525
-4.57287359237671	-7.53207445144653	-6.95203590393066	-0.0338825844228268	0.254334032535553	0.136587217450142
-4.57236909866333	-7.53501081466675	-6.95132493972778	-0.0338221415877342	0.254325151443481	0.136649236083031
-4.57423400878906	-7.5385103225708	-6.9480881690979	-0.0338671803474426	0.254315584897995	0.136742800474167
-4.57534503936768	-7.53679037094116	-6.94373178482056	-0.0337410643696785	0.254255920648575	0.136739984154701
-4.57654428482056	-7.53940725326538	-6.93612337112427	-0.0336916409432888	0.25440639257431	0.136798709630966
-4.57328367233276	-7.53886651992798	-6.93637609481812	-0.0336700826883316	0.25421416759491	0.136854320764542
-4.57790946960449	-7.54362487792969	-6.9364275932312	-0.0336026400327683	0.254284530878067	0.136901542544365
-4.5778169631958	-7.55069637298584	-6.93013954162598	-0.0336558073759079	0.254267334938049	0.137006565928459
-4.57956027984619	-7.54863262176514	-6.94098615646362	-0.033453855663538	0.254217535257339	0.137044101953506
-4.58184242248535	-7.55239295959473	-6.93371677398682	-0.0336343981325626	0.254245698451996	0.137174800038338
-4.58033037185669	-7.54930543899536	-6.93626642227173	-0.0334867015480995	0.254204094409943	0.137185484170914
-4.58043146133423	-7.55334234237671	-6.9277777671814	-0.0334838889539242	0.254184126853943	0.137247800827026
-4.58211374282837	-7.5532603263855	-6.93532657623291	-0.0335552468895912	0.254176050424576	0.137305587530136
-4.58925533294678	-7.55301904678345	-6.94096279144287	-0.0334649980068207	0.254237234592438	0.137394309043884
-4.58641386032104	-7.55611658096313	-6.93887090682983	-0.033509399741888	0.254155695438385	0.13749685883522
-4.58811140060425	-7.55897235870361	-6.94408512115479	-0.0334166921675205	0.254163146018982	0.137607276439667
-4.59114456176758	-7.56014585494995	-6.93935966491699	-0.0334951169788837	0.254246115684509	0.137676760554314
-4.5873875617981	-7.55753421783447	-6.94845962524414	-0.0333846881985664	0.254275470972061	0.137735113501549
-4.59337091445923	-7.56226921081543	-6.94088697433472	-0.0333617441356182	0.254322618246078	0.137850046157837
-4.58995485305786	-7.55984878540039	-6.95267009735107	-0.0333550088107586	0.254256010055542	0.137922376394272
-4.59705781936646	-7.56224060058594	-6.9525990486145	-0.0333344899117947	0.254384875297546	0.138034224510193
-4.59501934051514	-7.56044673919678	-6.95237684249878	-0.0333274379372597	0.254282176494598	0.13810783624649
-4.59609699249268	-7.56289625167847	-6.95183372497559	-0.0331628508865833	0.254200279712677	0.138106495141983
-4.59933805465698	-7.56227493286133	-6.95006895065308	-0.0332428254187107	0.254240453243256	0.138232305645943
-4.59661817550659	-7.55754852294922	-6.94992017745972	-0.0331020541489124	0.254172503948212	0.138212472200394
-4.59961891174316	-7.56178283691406	-6.94116973876953	-0.03310901299119	0.254254341125488	0.138256549835205
-4.59858417510986	-7.55947256088257	-6.94057703018188	-0.0331057198345661	0.254222571849823	0.138269007205963
-4.59841394424438	-7.55723237991333	-6.93701457977295	-0.0329998284578323	0.25434285402298	0.138297468423843
-4.60328197479248	-7.55793237686157	-6.93489837646484	-0.0330009162425995	0.254351228475571	0.138383775949478
-4.60309410095215	-7.55378675460815	-6.93728303909302	-0.0329473130404949	0.254346936941147	0.138458073139191
-4.6046986579895	-7.55162143707275	-6.93499565124512	-0.0330237969756126	0.254475772380829	0.138517141342163
-4.60851621627808	-7.55239963531494	-6.93324422836304	-0.0330560393631458	0.254486590623856	0.138641998171806
-4.60845279693604	-7.55062389373779	-6.93467092514038	-0.0329614616930485	0.254525154829025	0.138612926006317
-4.6127290725708	-7.55238962173462	-6.92909049987793	-0.0329044871032238	0.254562497138977	0.138758987188339
-4.61187887191772	-7.5501594543457	-6.93758535385132	-0.0329503938555717	0.254600286483765	0.138814195990562
-4.61840152740479	-7.55068874359131	-6.93646383285522	-0.0329254604876041	0.254667103290558	0.138952404260635
-4.62001466751099	-7.55149364471436	-6.94483280181885	-0.0329227671027184	0.254754990339279	0.139062747359276
-4.61865377426147	-7.54975557327271	-6.9450798034668	-0.0327966026961803	0.254665940999985	0.139177054166794
-4.61893177032471	-7.55271530151367	-6.94392442703247	-0.0327943190932274	0.254681497812271	0.139199122786522
-4.61659860610962	-7.54987049102783	-6.93686962127686	-0.032820887863636	0.254502922296524	0.139269322156906
-4.61752557754517	-7.54637002944946	-6.93457269668579	-0.0326474793255329	0.25464341044426	0.139189943671227
-4.61653327941895	-7.54757690429688	-6.92756700515747	-0.0327764227986336	0.254644781351089	0.139221802353859
-4.61559724807739	-7.54248476028442	-6.92366123199463	-0.0327060744166374	0.254603147506714	0.139232099056244
-4.61881923675537	-7.5471510887146	-6.92526960372925	-0.0327182970941067	0.254638522863388	0.13919985294342
-4.61425161361694	-7.54362869262695	-6.92241239547729	-0.0325686410069466	0.254535526037216	0.139306217432022
-4.6131477355957	-7.54492092132568	-6.92115497589111	-0.0326348282396793	0.254555642604828	0.13923105597496
-4.61285781860352	-7.54236459732056	-6.91099882125854	-0.0325901061296463	0.25446891784668	0.139223664999008
-4.61244821548462	-7.54189825057983	-6.90956926345825	-0.0325700640678406	0.254514157772064	0.139188185334206
-4.61286163330078	-7.54493522644043	-6.90393257141113	-0.0326200760900974	0.254494428634644	0.13916851580143
-4.61065864562988	-7.53750944137573	-6.90443468093872	-0.0325868353247643	0.254452407360077	0.139095664024353
-4.61249685287476	-7.53853511810303	-6.90084028244019	-0.0326324664056301	0.254512548446655	0.138987392187119
-4.61080646514893	-7.53568410873413	-6.89627599716187	-0.0325772054493427	0.254388332366943	0.138987198472023
-4.6080207824707	-7.53694438934326	-6.88955593109131	-0.0325774848461151	0.254452168941498	0.138890519738197
-4.60547924041748	-7.53427457809448	-6.88348150253296	-0.0325817093253136	0.254325926303864	0.138867169618607
-4.60293197631836	-7.53287887573242	-6.88365125656128	-0.0325185097754002	0.254428774118423	0.138808324933052
-4.60314702987671	-7.53462696075439	-6.87656784057617	-0.0326132662594318	0.254347532987595	0.138746410608292
-4.59625768661499	-7.53116655349731	-6.86827945709229	-0.0325885638594627	0.254287093877792	0.138682126998901
-4.59980487823486	-7.53457307815552	-6.86950445175171	-0.0326642543077469	0.254312813282013	0.138586789369583
-4.59715509414673	-7.52833700180054	-6.85968160629272	-0.0326562561094761	0.254289507865906	0.138526991009712
-4.59364223480225	-7.5269136428833	-6.85342741012573	-0.03270673006773	0.254393756389618	0.138404354453087
-4.59248781204224	-7.52432918548584	-6.8552041053772	-0.0327681191265583	0.254213005304337	0.138386279344559
-4.58855104446411	-7.52483701705933	-6.84948062896729	-0.0327097699046135	0.254219323396683	0.138248383998871
-4.58410453796387	-7.52744007110596	-6.84456443786621	-0.0327869653701782	0.254167050123215	0.138211593031883
-4.58244276046753	-7.51958799362183	-6.8422589302063	-0.0327663123607636	0.25411993265152	0.138153150677681
-4.58403873443604	-7.52187871932983	-6.84207439422607	-0.0328981876373291	0.254131257534027	0.137987315654755
-4.58012008666992	-7.51667070388794	-6.8448429107666	-0.032929141074419	0.254041403532028	0.137935027480125
-4.58070993423462	-7.51740694046021	-6.83945894241333	-0.0330507792532444	0.254209578037262	0.137837752699852
-4.57636213302612	-7.51103258132935	-6.82866621017456	-0.0331069231033325	0.254112273454666	0.137686297297478
-4.57627105712891	-7.5110034942627	-6.82681274414063	-0.0330174565315247	0.25422802567482	0.13750422000885
-4.56745386123657	-7.50841569900513	-6.81597709655762	-0.0330663770437241	0.254219830036163	0.137374371290207
-4.56376028060913	-7.51062870025635	-6.81186056137085	-0.0330259017646313	0.254209607839584	0.137282907962799
-4.55848073959351	-7.51350688934326	-6.80783081054688	-0.0331685766577721	0.254057794809341	0.13719829916954
-4.55646896362305	-7.51147794723511	-6.80423927307129	-0.0330460891127586	0.254047065973282	0.137126907706261
-4.55860090255737	-7.51262044906616	-6.8029522895813	-0.0330544821918011	0.254022091627121	0.137087464332581
-4.55636835098267	-7.5120701789856	-6.81229639053345	-0.0331103391945362	0.253934532403946	0.136978358030319
-4.55493211746216	-7.51177358627319	-6.79991579055786	-0.0330939032137394	0.253885686397552	0.136995762586594
-4.54941892623901	-7.51410627365112	-6.81114864349365	-0.0329895988106728	0.253708481788635	0.136864513158798
-4.55308532714844	-7.51748657226563	-6.80742835998535	-0.0330768972635269	0.25368657708168	0.136787235736847
-4.54809331893921	-7.51597213745117	-6.80955696105957	-0.0330668538808823	0.253505617380142	0.136733666062355
-4.54723644256592	-7.51753807067871	-6.80714130401611	-0.0331223420798779	0.253593951463699	0.136721014976501
-4.54885482788086	-7.51789951324463	-6.80700922012329	-0.0331107042729855	0.253452211618423	0.136660397052765
-4.54802179336548	-7.52076005935669	-6.81442832946777	-0.033212635666132	0.253498077392578	0.136607885360718
-4.54582786560059	-7.52024269104004	-6.82314920425415	-0.0332636758685112	0.253307342529297	0.13667269051075
-4.55065822601318	-7.51956272125244	-6.82760715484619	-0.0333199389278889	0.253419071435928	0.136601492762566
-4.5487003326416	-7.51928472518921	-6.83641910552979	-0.0333675518631935	0.253342926502228	0.136575356125832
-4.54968309402466	-7.51965045928955	-6.84042596817017	-0.0333762131631374	0.253356844186783	0.136427000164986
-4.5474705696106	-7.52229499816895	-6.83805418014526	-0.0335202924907207	0.253339052200317	0.136331677436829
-4.54322719573975	-7.51878261566162	-6.84287357330322	-0.0335010401904583	0.253348648548126	0.136179998517036
-4.54954671859741	-7.51955127716064	-6.83947229385376	-0.0336338989436626	0.253382533788681	0.136155962944031
-4.54088068008423	-7.52101182937622	-6.84791707992554	-0.0337532013654709	0.253402560949326	0.136066183447838
-4.54886293411255	-7.52095556259155	-6.84735822677612	-0.0337654128670692	0.253388464450836	0.135906577110291
-4.54025983810425	-7.51808547973633	-6.84961175918579	-0.0337840691208839	0.253264844417572	0.135785639286041
-4.54324340820313	-7.52163362503052	-6.86093997955322	-0.0338366255164146	0.25332498550415	0.135666325688362
-4.54384708404541	-7.52020263671875	-6.86004877090454	-0.034030444920063	0.253328591585159	0.135574355721474
-4.54069185256958	-7.51537656784058	-6.87002563476563	-0.0340282022953033	0.253365576267242	0.135395780205727
-4.54296064376831	-7.5157151222229	-6.85812520980835	-0.0341667234897614	0.253383040428162	0.135372757911682
-4.53955984115601	-7.51364850997925	-6.87119197845459	-0.0342867113649845	0.253447413444519	0.135166108608246
-4.5402364730835	-7.51145935058594	-6.8640079498291	-0.0343638323247433	0.253463596105576	0.135062143206596
-4.53577375411987	-7.50709581375122	-6.86829662322998	-0.0344365611672401	0.25337427854538	0.134956762194633
-4.53330135345459	-7.50857496261597	-6.87169933319092	-0.0344929732382298	0.25340536236763	0.134765908122063
-4.53313589096069	-7.50772190093994	-6.87259674072266	-0.0345768518745899	0.253351628780365	0.134698092937469
-4.52807378768921	-7.50209665298462	-6.87826013565063	-0.0346662066876888	0.253440648317337	0.134507745504379
-4.52887439727783	-7.50123929977417	-6.87423229217529	-0.0349054783582687	0.253461480140686	0.13448478281498
-4.52580785751343	-7.49907636642456	-6.87380027770996	-0.0349209941923618	0.253546714782715	0.134358391165733
-4.52716016769409	-7.50057697296143	-6.87509489059448	-0.0350116938352585	0.253560155630112	0.134249329566956
-4.52131128311157	-7.49411678314209	-6.87613773345947	-0.0351010523736477	0.253511309623718	0.134201064705849
-4.52443838119507	-7.49904441833496	-6.86877775192261	-0.035244058817625	0.253589004278183	0.134056255221367
-4.5204644203186	-7.49242115020752	-6.86665201187134	-0.0352802723646164	0.253575146198273	0.133989453315735
-4.51928186416626	-7.49435806274414	-6.86205244064331	-0.0353483147919178	0.253688871860504	0.133826404809952
-4.51519203186035	-7.48742961883545	-6.85333156585693	-0.0354012846946716	0.253639161586761	0.133727326989174
-4.51322555541992	-7.4936466217041	-6.84322738647461	-0.0353767648339272	0.253665030002594	0.13354367017746
-4.50523996353149	-7.49391412734985	-6.83966684341431	-0.0354458205401897	0.253487557172775	0.133375689387321
-4.50423622131348	-7.49248075485229	-6.83641719818115	-0.0353341586887836	0.253381133079529	0.133359327912331
-4.50005197525024	-7.49650621414185	-6.84027290344238	-0.0353854335844517	0.253342002630234	0.133316412568092
-4.50082540512085	-7.49674892425537	-6.83264017105103	-0.0353905819356442	0.253402292728424	0.133236452937126
-4.50071287155151	-7.49733257293701	-6.83610439300537	-0.0354243405163288	0.253363370895386	0.133179053664207
-4.50232172012329	-7.49739456176758	-6.83952522277832	-0.035368837416172	0.253364711999893	0.133201420307159
-4.49948215484619	-7.49826240539551	-6.85083055496216	-0.035463135689497	0.253352761268616	0.133183419704437
-4.50303602218628	-7.49776792526245	-6.84920644760132	-0.0355386734008789	0.253434300422668	0.1331886947155
-4.50448560714722	-7.49733638763428	-6.85149097442627	-0.0356521084904671	0.253483325242996	0.133149325847626
-4.5066442489624	-7.49736452102661	-6.85332202911377	-0.0356727503240108	0.25353330373764	0.133178114891052
-4.50663042068481	-7.49638605117798	-6.8520245552063	-0.0357873067259789	0.253603041172028	0.133114993572235
-4.51072597503662	-7.49269151687622	-6.85036468505859	-0.0358184762299061	0.25371852517128	0.133041471242905
-4.51285696029663	-7.49057245254517	-6.84409475326538	-0.0360173508524895	0.253763973712921	0.132956579327583
-4.51089477539063	-7.48601865768433	-6.83942079544067	-0.0360222868621349	0.253832668066025	0.132832825183868
-4.50926923751831	-7.48500299453735	-6.82574319839478	-0.0360857173800468	0.253783136606216	0.132646426558495
-4.50191020965576	-7.48777914047241	-6.82120323181152	-0.0359491072595119	0.253680437803268	0.132494032382965
-4.49931383132935	-7.48865985870361	-6.81533622741699	-0.0360179021954536	0.253416687250137	0.132402017712593
-4.50091123580933	-7.48690223693848	-6.82442045211792	-0.0358944162726402	0.253407686948776	0.132416218519211
-4.50213527679443	-7.48800277709961	-6.81986808776855	-0.0359728001058102	0.253342986106873	0.132390826940536
-4.50247144699097	-7.48977327346802	-6.83418273925781	-0.0359120517969131	0.253384172916412	0.132414296269417
-4.50412607192993	-7.48781728744507	-6.83843755722046	-0.0360525213181973	0.253409773111343	0.132513105869293
-4.50485897064209	-7.48786878585815	-6.84689092636108	-0.0361200794577599	0.253513753414154	0.132525518536568
-4.51044273376465	-7.48321676254272	-6.84670972824097	-0.0362749956548214	0.253540396690369	0.132564783096313
-4.51379489898682	-7.4822940826416	-6.84373664855957	-0.0363101921975613	0.253734558820724	0.132470279932022
-4.50764608383179	-7.48451232910156	-6.84007930755615	-0.0364595614373684	0.253716081380844	0.132423654198647
-4.51079893112183	-7.48025512695313	-6.82579565048218	-0.0364796817302704	0.253776073455811	0.132214307785034
-4.5053563117981	-7.48388433456421	-6.81942653656006	-0.036400493234396	0.253675103187561	0.132253468036652
-4.5065131187439	-7.48645114898682	-6.82310581207275	-0.0363930352032185	0.253671497106552	0.132176697254181
-4.50770998001099	-7.48361492156982	-6.8167085647583	-0.0364162959158421	0.253611087799072	0.132178857922554
-4.50296115875244	-7.48593282699585	-6.82078266143799	-0.0363091304898262	0.253548502922058	0.132104486227036
-4.50230979919434	-7.48745489120483	-6.81390810012817	-0.0363505333662033	0.253428816795349	0.132100716233253
-4.50216102600098	-7.49005699157715	-6.83205413818359	-0.0362845696508884	0.253389269113541	0.132147461175919
-4.50477266311646	-7.49162530899048	-6.83245897293091	-0.0363606847822666	0.253298223018646	0.132247149944305
-4.50623941421509	-7.49665451049805	-6.83660697937012	-0.0363541096448898	0.253350049257278	0.132263362407684
-4.51265859603882	-7.49697828292847	-6.83910989761353	-0.0364500842988491	0.253373324871063	0.132340222597122
-4.5105094909668	-7.49452257156372	-6.84462738037109	-0.0363920405507088	0.253367960453033	0.132304087281227
-4.51647567749023	-7.49702882766724	-6.84886169433594	-0.0364483408629894	0.253389030694962	0.132367178797722
-4.51568984985352	-7.49651670455933	-6.84493112564087	-0.0363995917141438	0.253400653600693	0.132477894425392
-4.52141380310059	-7.49673175811768	-6.85440492630005	-0.0365085676312447	0.253488391637802	0.132447585463524
-4.52170944213867	-7.49307537078857	-6.85373973846436	-0.0366046540439129	0.2535240650177	0.132442966103554
-4.52581310272217	-7.49781131744385	-6.85376596450806	-0.0366876572370529	0.25364100933075	0.132406294345856
-4.52421140670776	-7.4952712059021	-6.85051107406616	-0.0365572907030582	0.253479421138763	0.132438823580742
-4.52364730834961	-7.50127696990967	-6.85827302932739	-0.0366515852510929	0.253512889146805	0.132413968443871
-4.52736043930054	-7.49935388565063	-6.85200119018555	-0.0366602391004562	0.253470569849014	0.132454663515091
-4.52927303314209	-7.49817514419556	-6.85894346237183	-0.0365622453391552	0.253569334745407	0.1324263215065
-4.5310959815979	-7.49852275848389	-6.85139083862305	-0.0366640016436577	0.253527522087097	0.132388755679131
-4.53160095214844	-7.49097490310669	-6.85631561279297	-0.03657291457057	0.253427982330322	0.132393166422844
-4.53283262252808	-7.49590110778809	-6.85054492950439	-0.0367747507989407	0.253572374582291	0.132316067814827
-4.52975559234619	-7.49368906021118	-6.85021495819092	-0.0365779362618923	0.253512501716614	0.132275149226189
-4.52872514724731	-7.49774312973022	-6.85108852386475	-0.0366862043738365	0.253579258918762	0.132304087281227
-4.52806043624878	-7.49311542510986	-6.85360479354858	-0.0366511195898056	0.253440767526627	0.132289409637451
-4.52398538589478	-7.49099254608154	-6.85237741470337	-0.0366848707199097	0.253533154726028	0.132283508777618
-4.52503204345703	-7.49265241622925	-6.84652996063232	-0.0368037931621075	0.253540873527527	0.132222205400467
-4.52370405197144	-7.48862838745117	-6.85541582107544	-0.036711797118187	0.253533989191055	0.132267028093338
-4.52653980255127	-7.49357986450195	-6.84794664382935	-0.0368420407176018	0.253590494394302	0.132223144173622
-4.52316093444824	-7.48552560806274	-6.8442497253418	-0.036618672311306	0.253463596105576	0.132252186536789
-4.52170753479004	-7.48991298675537	-6.8459677696228	-0.0367964990437031	0.253553330898285	0.132235884666443
-4.51619291305542	-7.48575830459595	-6.8412504196167	-0.0367583930492401	0.253565818071365	0.132218152284622
-4.52115869522095	-7.48402547836304	-6.83626985549927	-0.0367220528423786	0.253566086292267	0.132260456681252
-4.51767683029175	-7.48801469802856	-6.83805131912231	-0.0367630831897259	0.253548234701157	0.13233208656311
-4.5167407989502	-7.48883819580078	-6.84354734420776	-0.0366751663386822	0.253487050533295	0.132451966404915
-4.51896619796753	-7.49490976333618	-6.84126424789429	-0.0367415994405746	0.253543704748154	0.132404297590256
-4.5203104019165	-7.4931263923645	-6.84173154830933	-0.0366171710193157	0.253446966409683	0.132481172680855
-4.52204132080078	-7.49800682067871	-6.84518003463745	-0.0367135591804981	0.253502488136292	0.132470458745956
-4.52478218078613	-7.49855613708496	-6.8419189453125	-0.0366419404745102	0.253517001867294	0.132520869374275
-4.52648210525513	-7.49807262420654	-6.84149265289307	-0.0366112589836121	0.253545165061951	0.13252517580986
-4.52648210525513	-7.49928522109985	-6.83968925476074	-0.0366629809141159	0.253482460975647	0.132554590702057
-4.52868843078613	-7.49417114257813	-6.84171772003174	-0.0365456752479076	0.253529697656631	0.13259319961071
-4.53099966049194	-7.50029516220093	-6.83747816085815	-0.0366426259279251	0.253556340932846	0.132550343871117
-4.53250646591187	-7.49591779708862	-6.83827304840088	-0.0365534014999866	0.253474175930023	0.132546216249466
-4.53580904006958	-7.50037097930908	-6.84156179428101	-0.0366854555904865	0.25349435210228	0.132632374763489
-4.53620481491089	-7.49788570404053	-6.84528636932373	-0.0365827567875385	0.253465265035629	0.132666796445847
-4.54099416732788	-7.49714374542236	-6.846923828125	-0.0365922451019287	0.253536552190781	0.132666185498238
-4.53564739227295	-7.49547243118286	-6.84378385543823	-0.0366550721228123	0.253439694643021	0.132664978504181
-4.53620529174805	-7.49333953857422	-6.84021949768066	-0.0366070531308651	0.253486752510071	0.132657557725906
-4.53440427780151	-7.49448251724243	-6.82532024383545	-0.0366543158888817	0.2534459233284	0.13257297873497
-4.5329966545105	-7.48988342285156	-6.83021974563599	-0.0365500971674919	0.25339749455452	0.132577896118164
-4.53358173370361	-7.49366998672485	-6.81966733932495	-0.0365606844425201	0.25328740477562	0.132583037018776
-4.52957630157471	-7.49053192138672	-6.82436323165894	-0.0364722907543182	0.253293633460999	0.132567957043648
-4.52917385101318	-7.4920654296875	-6.81544780731201	-0.0364915207028389	0.253160864114761	0.132671713829041
-4.52882194519043	-7.49372816085815	-6.82571744918823	-0.0364331416785717	0.253137171268463	0.132695242762566
-4.52857446670532	-7.49723243713379	-6.82553672790527	-0.0364147871732712	0.253105610609055	0.132810041308403
-4.53136253356934	-7.49807500839233	-6.83736324310303	-0.036352451890707	0.253040850162506	0.132943511009216
-4.5353536605835	-7.49991369247437	-6.83312749862671	-0.0364574231207371	0.253068894147873	0.133104294538498
-4.53475046157837	-7.49680995941162	-6.84568786621094	-0.0364073365926743	0.253083437681198	0.133067756891251
-4.54095554351807	-7.50101709365845	-6.83322143554688	-0.0365183725953102	0.253137975931168	0.133242174983025
-4.54203224182129	-7.49831819534302	-6.84760189056396	-0.0364668183028698	0.253220289945602	0.133253112435341
-4.5481333732605	-7.50149726867676	-6.83858203887939	-0.0365300849080086	0.253229171037674	0.133295014500618
-4.54775905609131	-7.49511575698853	-6.84277439117432	-0.0364769548177719	0.253240704536438	0.133323460817337
-4.55322217941284	-7.50020837783813	-6.83751916885376	-0.0365064032375813	0.253317981958389	0.133255422115326
-4.54990291595459	-7.4952449798584	-6.83639192581177	-0.0365387983620167	0.253283888101578	0.133218973875046
-4.55509281158447	-7.49466562271118	-6.8336501121521	-0.0365712158381939	0.253361165523529	0.133104830980301
-4.5522084236145	-7.4921989440918	-6.82867336273193	-0.0365497060120106	0.253286093473434	0.133070677518845
-4.55543994903564	-7.4954309463501	-6.82678842544556	-0.036575261503458	0.253345489501953	0.133102968335152
-4.55020332336426	-7.49368381500244	-6.81933784484863	-0.0365980863571167	0.253157496452332	0.132996737957001
-4.55143404006958	-7.49533557891846	-6.81151294708252	-0.0364660173654556	0.253094345331192	0.132985562086105
-4.54982805252075	-7.49536323547363	-6.81180143356323	-0.0364477820694447	0.252973109483719	0.13297338783741
-4.55182504653931	-7.49503803253174	-6.81408071517944	-0.0364815779030323	0.252982378005981	0.132990777492523
-4.55061054229736	-7.49679756164551	-6.80840015411377	-0.0364358499646187	0.252806335687637	0.132959306240082
-4.549232006073	-7.49772453308105	-6.81888961791992	-0.0363241359591484	0.25270688533783	0.13304802775383
-4.55494976043701	-7.49924850463867	-6.82002067565918	-0.0363288633525372	0.252625644207001	0.133093610405922
-4.55734968185425	-7.5008544921875	-6.81773138046265	-0.0362838245928288	0.252599745988846	0.1331986784935
-4.56253433227539	-7.50135850906372	-6.82611799240112	-0.0363905541598797	0.252578645944595	0.13320118188858
-4.56435775756836	-7.50161123275757	-6.83477067947388	-0.0362518951296806	0.252496659755707	0.133379995822906
-4.57043170928955	-7.50156879425049	-6.83928871154785	-0.0363252349197865	0.252553105354309	0.133405581116676
-4.57193374633789	-7.49637985229492	-6.84546041488647	-0.0363116376101971	0.25265896320343	0.133481189608574
-4.58044910430908	-7.49941921234131	-6.84104013442993	-0.0364309288561344	0.252692401409149	0.133541658520699
-4.57541370391846	-7.4956579208374	-6.84917497634888	-0.0364153832197189	0.252619534730911	0.133496850728989
-4.58192157745361	-7.49605274200439	-6.84364652633667	-0.0364331156015396	0.252685576677322	0.133541703224182
-4.5761022567749	-7.49337100982666	-6.84532737731934	-0.036436140537262	0.252618908882141	0.133505061268806
-4.58091831207275	-7.4954195022583	-6.83452796936035	-0.0364387594163418	0.252566069364548	0.133510112762451
-4.57583475112915	-7.49366092681885	-6.84597015380859	-0.0363989397883415	0.252366870641708	0.133565321564674
-4.57892990112305	-7.49222707748413	-6.8426251411438	-0.0363170653581619	0.252409815788269	0.133538693189621
-4.57895994186401	-7.49470806121826	-6.83772039413452	-0.0364120490849018	0.25234192609787	0.133606359362602
-4.57796192169189	-7.49008655548096	-6.83559417724609	-0.0363115184009075	0.252362757921219	0.133567288517952
-4.58147144317627	-7.49117422103882	-6.83004951477051	-0.0363861061632633	0.252407878637314	0.133611440658569
-4.57543039321899	-7.49092626571655	-6.83275699615479	-0.0363285206258297	0.252283424139023	0.133627384901047
-4.57955360412598	-7.49144554138184	-6.82309198379517	-0.0363147109746933	0.252311140298843	0.133609876036644
-4.57457733154297	-7.49019908905029	-6.82194328308105	-0.0362971536815166	0.252188235521317	0.133604645729065
-4.57546758651733	-7.48995304107666	-6.82217836380005	-0.0362801551818848	0.252180546522141	0.13359446823597
-4.57375621795654	-7.49299907684326	-6.81818294525146	-0.036327064037323	0.252099722623825	0.133665055036545
-4.57190847396851	-7.49083852767944	-6.81175470352173	-0.0362717099487782	0.252181798219681	0.133578673005104
-4.57398843765259	-7.4907021522522	-6.80225133895874	-0.0363430492579937	0.252146601676941	0.133585900068283
-4.56946992874146	-7.48812103271484	-6.80463171005249	-0.0362085625529289	0.252079129219055	0.13358174264431
-4.56910705566406	-7.48928546905518	-6.79858207702637	-0.0363057143986225	0.251939862966537	0.133569434285164
-4.56888866424561	-7.48908758163452	-6.80522537231445	-0.0362496748566628	0.251962333917618	0.133602052927017
-4.56960821151733	-7.48862743377686	-6.80192995071411	-0.0363381206989288	0.251937508583069	0.133610859513283
-4.56876373291016	-7.48697090148926	-6.80098819732666	-0.0362407378852367	0.251897215843201	0.133614540100098
-4.56893587112427	-7.48550081253052	-6.8010835647583	-0.0362323559820652	0.251824349164963	0.133574217557907
-4.56624126434326	-7.48341083526611	-6.7902717590332	-0.0362059324979782	0.251677751541138	0.133592739701271
-4.56354475021362	-7.48581504821777	-6.79025268554688	-0.0362441390752792	0.251600414514542	0.133589178323746
-4.56363487243652	-7.48562669754028	-6.78925132751465	-0.0362456850707531	0.251504570245743	0.133549481630325
-4.56617593765259	-7.48371934890747	-6.79380750656128	-0.0361081399023533	0.251438468694687	0.133602008223534
-4.56538581848145	-7.48900985717773	-6.79111528396606	-0.0361611917614937	0.251361906528473	0.133610844612122
-4.56175804138184	-7.48621320724487	-6.7968807220459	-0.0360303819179535	0.251220256090164	0.133638009428978
-4.56515121459961	-7.4888973236084	-6.79669332504272	-0.0360709019005299	0.251256912946701	0.13367922604084
-4.56440305709839	-7.48900413513184	-6.79482746124268	-0.0360460802912712	0.251074463129044	0.133681744337082
-4.56870460510254	-7.49074459075928	-6.7947793006897	-0.0360329076647758	0.251134663820267	0.133650436997414
-4.56638145446777	-7.49094676971436	-6.79771995544434	-0.0359998419880867	0.251009285449982	0.133755385875702
-4.57191753387451	-7.49206972122192	-6.80151844024658	-0.0359548218548298	0.251039743423462	0.13374799489975
-4.57154369354248	-7.4956750869751	-6.79809236526489	-0.0359981246292591	0.250998318195343	0.133851081132889
-4.5752215385437	-7.4962158203125	-6.80460500717163	-0.0358825922012329	0.250869989395142	0.133824154734612
-4.57952547073364	-7.49725103378296	-6.80970287322998	-0.0359278433024883	0.250838726758957	0.13393659889698
-4.58331155776978	-7.49787712097168	-6.8209056854248	-0.0358371622860432	0.250856935977936	0.134054243564606
-4.58736705780029	-7.49812030792236	-6.825110912323	-0.0360101088881493	0.250880718231201	0.134114041924477
-4.59020948410034	-7.4969162940979	-6.82547903060913	-0.0358096659183502	0.250827580690384	0.134121596813202
-4.59464168548584	-7.50028657913208	-6.82544755935669	-0.0359745882451534	0.250719666481018	0.134123682975769
-4.59327697753906	-7.49736404418945	-6.82648611068726	-0.0358488224446774	0.250639319419861	0.134131461381912
-4.59673833847046	-7.50168180465698	-6.82669401168823	-0.0358468294143677	0.250618994235992	0.134042158722878
-4.59600687026978	-7.50054788589478	-6.82302761077881	-0.0357910580933094	0.25054532289505	0.134139254689217
-4.60106182098389	-7.50621747970581	-6.82862854003906	-0.0358564853668213	0.250554233789444	0.134097337722778
-4.60234260559082	-7.50674390792847	-6.82756519317627	-0.0358800254762173	0.250507533550262	0.134060278534889
-4.60410785675049	-7.50835514068604	-6.82692766189575	-0.0357478559017181	0.250556439161301	0.134099096059799
-4.6069540977478	-7.51341009140015	-6.82268953323364	-0.0359113998711109	0.250493556261063	0.13403132557869
-4.61155843734741	-7.51023149490356	-6.82225513458252	-0.0358677618205547	0.250543743371964	0.134052783250809
-4.61509561538696	-7.51479625701904	-6.81723260879517	-0.0359807498753071	0.250604569911957	0.133943200111389
-4.61325597763062	-7.51559829711914	-6.8193473815918	-0.0358269587159157	0.250526994466782	0.13391962647438
-4.61606407165527	-7.51890897750854	-6.81471157073975	-0.0359199792146683	0.250497698783875	0.133896172046661
-4.61547946929932	-7.51953077316284	-6.81156492233276	-0.0358323380351067	0.250381529331207	0.13374936580658
-4.61738395690918	-7.52371311187744	-6.7989182472229	-0.0358302742242813	0.250352323055267	0.133694529533386
-4.6139121055603	-7.52349805831909	-6.80411195755005	-0.0358293280005455	0.250197231769562	0.133712142705917
-4.61828327178955	-7.52874612808228	-6.79901885986328	-0.0357626415789127	0.250244051218033	0.133596628904343
-4.61682605743408	-7.52782106399536	-6.79660511016846	-0.0357258692383766	0.2500941157341	0.133719578385353
-4.61917591094971	-7.53348636627197	-6.79697227478027	-0.0356891788542271	0.25000211596489	0.133531719446182
-4.61613178253174	-7.53317022323608	-6.80037879943848	-0.0356743074953556	0.249780729413033	0.133625343441963
-4.6160683631897	-7.5338659286499	-6.79815101623535	-0.0356236211955547	0.249760270118713	0.133553504943848
-4.61557674407959	-7.53407907485962	-6.79642820358276	-0.0356150269508362	0.249672397971153	0.133583456277847
-4.61961221694946	-7.53831052780151	-6.80985689163208	-0.0355599001049995	0.249667793512344	0.133557826280594
-4.62031126022339	-7.54008293151855	-6.80470848083496	-0.0356325842440128	0.249652475118637	0.133659839630127
-4.62120342254639	-7.53641605377197	-6.81694459915161	-0.0356545299291611	0.249637961387634	0.13365563750267
-4.62462711334229	-7.53305435180664	-6.81272602081299	-0.0357929021120071	0.249627143144608	0.133693158626556
-4.62918090820313	-7.53159379959106	-6.81856250762939	-0.0357922725379467	0.249615758657455	0.133618354797363
-4.63348913192749	-7.53564977645874	-6.8177661895752	-0.0358765348792076	0.249594777822495	0.133582681417465
-4.63511562347412	-7.53142881393433	-6.8191876411438	-0.0357863679528236	0.24967485666275	0.133563280105591
-4.63752841949463	-7.53529119491577	-6.81482267379761	-0.0358545035123825	0.249546632170677	0.133522853255272
-4.63390827178955	-7.53268671035767	-6.81777095794678	-0.0359173528850079	0.249509990215302	0.133599624037743
-4.63427639007568	-7.534104347229	-6.82588148117065	-0.0360631123185158	0.249557688832283	0.133484110236168
-4.63908433914185	-7.53119945526123	-6.82576179504395	-0.0360332056879997	0.249548733234406	0.133418098092079
-4.64493608474731	-7.53245973587036	-6.82804441452026	-0.0361112020909786	0.249569058418274	0.133337467908859
-4.64673662185669	-7.52916574478149	-6.82169818878174	-0.0361438579857349	0.249469950795174	0.133298993110657
-4.64733266830444	-7.52653932571411	-6.83010768890381	-0.0361783988773823	0.249494805932045	0.133248314261436
-4.64951705932617	-7.52727746963501	-6.8279390335083	-0.0362269952893257	0.249436527490616	0.133212804794312
-4.6478099822998	-7.52144002914429	-6.83469772338867	-0.036194883286953	0.249347180128098	0.133248344063759
-4.65069770812988	-7.52746295928955	-6.83092021942139	-0.0364071987569332	0.249322697520256	0.133101105690002
-4.65182161331177	-7.51895904541016	-6.83673095703125	-0.0363201573491097	0.249256029725075	0.133079320192337
-4.65139722824097	-7.52311086654663	-6.83945226669312	-0.0364415012300015	0.249300226569176	0.132985264062881
-4.65354061126709	-7.51983642578125	-6.84146118164063	-0.0364555008709431	0.249182105064392	0.132947966456413
-4.65661764144897	-7.51520586013794	-6.84337377548218	-0.0364392921328545	0.249251469969749	0.132820144295692
-4.65455102920532	-7.51445245742798	-6.84273815155029	-0.0365976467728615	0.249174773693085	0.132749944925308
-4.65753793716431	-7.50949430465698	-6.84862375259399	-0.0365355126559734	0.249164655804634	0.132744014263153
-4.65864515304565	-7.51040077209473	-6.85249280929565	-0.0367333479225636	0.249188929796219	0.132566317915916
-4.65603256225586	-7.5038890838623	-6.85310649871826	-0.0366139262914658	0.249131217598915	0.132457852363586
-4.65894985198975	-7.509596824646	-6.8453369140625	-0.0367207229137421	0.249100878834724	0.132330551743507
-4.65654611587524	-7.50595617294312	-6.85714340209961	-0.0367077849805355	0.249002233147621	0.13222898542881
-4.65955400466919	-7.50733613967896	-6.85310554504395	-0.0368206240236759	0.249006852507591	0.132248446345329
-4.65592336654663	-7.50547313690186	-6.86372184753418	-0.0368946939706802	0.248985320329666	0.13216033577919
-4.66121816635132	-7.50522994995117	-6.86195373535156	-0.0368447415530682	0.248950436711311	0.132189989089966
-4.6580057144165	-7.50429153442383	-6.85494947433472	-0.0368012860417366	0.248805180191994	0.132074430584908
-4.65494394302368	-7.50402450561523	-6.85350370407104	-0.0368190705776215	0.248732268810272	0.132067576050758
-4.65833568572998	-7.50836992263794	-6.86304092407227	-0.036812424659729	0.248579397797585	0.132069617509842
-4.6573338508606	-7.5099310874939	-6.87044048309326	-0.0368335396051407	0.248623743653297	0.132107615470886
-4.65763807296753	-7.50828647613525	-6.87577676773071	-0.0368694141507149	0.248552232980728	0.132123589515686
-4.66151237487793	-7.50773048400879	-6.88403224945068	-0.0368398576974869	0.248574927449226	0.132175400853157
-4.66039705276489	-7.5093560218811	-6.87939405441284	-0.0369583778083324	0.248509287834167	0.132210031151772
-4.66282176971436	-7.5093469619751	-6.89145278930664	-0.0369717329740524	0.248509600758553	0.132283091545105
-4.66702175140381	-7.51175880432129	-6.89018297195435	-0.0371047221124172	0.248608961701393	0.132427215576172
-4.66755437850952	-7.5045690536499	-6.90709495544434	-0.0371418260037899	0.248738467693329	0.132469713687897
-4.67220211029053	-7.50890254974365	-6.89902639389038	-0.0372721888124943	0.248686045408249	0.13256898522377
-4.67192983627319	-7.50756359100342	-6.9088888168335	-0.0373425632715225	0.248830169439316	0.132504522800446
-4.67542409896851	-7.50946187973022	-6.9038257598877	-0.0373758301138878	0.248854532837868	0.132526516914368
-4.67424201965332	-7.50583362579346	-6.91134834289551	-0.0373653508722782	0.248860970139503	0.132568582892418
-4.67846202850342	-7.51028537750244	-6.90235805511475	-0.0374826043844223	0.248875066637993	0.132551148533821
-4.67860507965088	-7.50888156890869	-6.90411329269409	-0.0374408811330795	0.248835235834122	0.132569149136543
-4.68119335174561	-7.51065683364868	-6.91072702407837	-0.0374956913292408	0.248859018087387	0.132490217685699
-4.68105459213257	-7.50740623474121	-6.90027189254761	-0.0374101847410202	0.248812064528465	0.132578819990158
-4.68522453308105	-7.51343536376953	-6.90211582183838	-0.0373983532190323	0.248892679810524	0.132680505514145
-4.68380546569824	-7.51360082626343	-6.90468549728394	-0.0374290309846401	0.248729079961777	0.13269430398941
-4.68606185913086	-7.51312780380249	-6.90655565261841	-0.0373399518430233	0.248793289065361	0.132772028446198
-4.68813133239746	-7.51681184768677	-6.89828395843506	-0.0374109894037247	0.248773232102394	0.132765248417854
-4.68402338027954	-7.51726484298706	-6.8978967666626	-0.0373315215110779	0.248642832040787	0.132846385240555
-4.68775939941406	-7.52353525161743	-6.89547729492188	-0.0373331978917122	0.248672142624855	0.132933706045151
-4.68613767623901	-7.52285385131836	-6.88966226577759	-0.037326667457819	0.248647943139076	0.132999777793884
-4.68724250793457	-7.52863883972168	-6.89428424835205	-0.0372385084629059	0.248650580644608	0.133033618330956
-4.68477964401245	-7.52667236328125	-6.88745260238647	-0.0372127294540405	0.248572498559952	0.133106619119644
-4.68713426589966	-7.52954912185669	-6.88605070114136	-0.0371509082615376	0.248600855469704	0.13317184150219
-4.68829202651978	-7.53182077407837	-6.88428115844727	-0.0371654145419598	0.248543277382851	0.133172988891602
-4.68930435180664	-7.53270864486694	-6.87608957290649	-0.0370198003947735	0.248555645346642	0.133296325802803
-4.6935076713562	-7.53563785552979	-6.87623262405396	-0.0371222235262394	0.248605862259865	0.133357837796211
-4.6927752494812	-7.53549480438232	-6.87894916534424	-0.0370691865682602	0.248600378632545	0.133457109332085
-4.6984920501709	-7.53917455673218	-6.87885904312134	-0.0370342247188091	0.248653471469879	0.133600205183029
-4.69635343551636	-7.53948736190796	-6.87569999694824	-0.0370121598243713	0.24859881401062	0.133603021502495
-4.69947338104248	-7.54202222824097	-6.87447023391724	-0.0369349159300327	0.248541623353958	0.133722230792046
-4.69991874694824	-7.54407548904419	-6.86879014968872	-0.0369244143366814	0.248563721776009	0.133786007761955
-4.69830560684204	-7.54695701599121	-6.86665773391724	-0.0368522778153419	0.248554423451424	0.133809193968773
-4.7020320892334	-7.55088233947754	-6.8641209602356	-0.036879900842905	0.248429015278816	0.133857578039169
-4.69736766815186	-7.5472240447998	-6.86395072937012	-0.0366841815412045	0.248328611254692	0.133904352784157
-4.70258951187134	-7.55611896514893	-6.86252689361572	-0.0367029123008251	0.248399645090103	0.133980184793472
-4.70288419723511	-7.55453729629517	-6.86725425720215	-0.0367395989596844	0.248358815908432	0.133962839841843
-4.70589637756348	-7.55431699752808	-6.86115837097168	-0.0366323441267014	0.248330011963844	0.134094312787056
-4.70527935028076	-7.56107091903687	-6.86484336853027	-0.0366535522043705	0.248280331492424	0.134131714701653
-4.70454216003418	-7.55814790725708	-6.86022853851318	-0.0365154072642326	0.248259842395782	0.134205490350723
-4.70918321609497	-7.56307125091553	-6.86340761184692	-0.03652698174119	0.248207733035088	0.134279072284698
-4.70609188079834	-7.56300973892212	-6.86480093002319	-0.036417867988348	0.248177230358124	0.134306520223618
-4.7118124961853	-7.5634560585022	-6.87162733078003	-0.0364314168691635	0.248103007674217	0.13442462682724
-4.70948314666748	-7.56675004959106	-6.86945867538452	-0.0364034622907639	0.247965797781944	0.134466975927353
-4.7131814956665	-7.56639862060547	-6.8690447807312	-0.036442406475544	0.248027756810188	0.134553641080856
-4.71213960647583	-7.56615495681763	-6.8686466217041	-0.0363986231386662	0.248014062643051	0.134576767683029
-4.71491813659668	-7.56569147109985	-6.87230491638184	-0.0364986881613731	0.248096287250519	0.134626775979996
-4.71273231506348	-7.56785535812378	-6.87283849716187	-0.0365375690162182	0.247976243495941	0.134697288274765
-4.71487379074097	-7.56790781021118	-6.87750864028931	-0.0364542007446289	0.247996181249619	0.134755998849869
-4.71664094924927	-7.56983518600464	-6.87948799133301	-0.0365394055843353	0.247934222221375	0.13478896021843
-4.71973037719727	-7.56978273391724	-6.87854051589966	-0.0365403965115547	0.247923031449318	0.134829387068748
-4.72113418579102	-7.57067728042603	-6.87777519226074	-0.0366417616605759	0.247871160507202	0.134838342666626
-4.71999502182007	-7.57072782516479	-6.88219976425171	-0.0366149246692657	0.2479228079319	0.1349136531353
-4.72286081314087	-7.5720386505127	-6.88008689880371	-0.0367430113255978	0.247963428497314	0.134921118617058
-4.72339057922363	-7.57107543945313	-6.88070583343506	-0.0367272980511189	0.247867807745934	0.134971380233765
-4.72629117965698	-7.57054376602173	-6.88163948059082	-0.0367749631404877	0.247919544577599	0.135014519095421
-4.7289662361145	-7.57174873352051	-6.88364887237549	-0.036911316215992	0.24788399040699	0.134983688592911
-4.73054933547974	-7.57079458236694	-6.88735866546631	-0.0369656421244144	0.24786464869976	0.13505756855011
-4.73257446289063	-7.57261514663696	-6.88832998275757	-0.0370356328785419	0.247853353619576	0.135041311383247
-4.73097896575928	-7.57065725326538	-6.89585447311401	-0.036994818598032	0.247861757874489	0.135085538029671
-4.73350286483765	-7.57165336608887	-6.89246034622192	-0.0371487587690353	0.247885212302208	0.135081738233566
-4.7316255569458	-7.56807804107666	-6.89712047576904	-0.0371272452175617	0.247878775000572	0.135035261511803
-4.73709392547607	-7.57048749923706	-6.89895296096802	-0.0372372567653656	0.247797772288322	0.135121420025826
-4.73442220687866	-7.56437873840332	-6.90395736694336	-0.0373244769871235	0.247849524021149	0.135104894638062
-4.73892831802368	-7.56498193740845	-6.89873504638672	-0.037347961217165	0.247943207621574	0.135085418820381
-4.73771953582764	-7.56773996353149	-6.9083776473999	-0.0374210141599178	0.247837990522385	0.135013818740845
-4.73903369903564	-7.56571006774902	-6.90222978591919	-0.0373762995004654	0.247884169220924	0.135005980730057
-4.73825836181641	-7.56301641464233	-6.90022134780884	-0.0374630354344845	0.247840195894241	0.134894967079163
-4.73630523681641	-7.56110095977783	-6.8988561630249	-0.0374350696802139	0.247793033719063	0.134864047169685
-4.74315738677979	-7.56425428390503	-6.90103101730347	-0.037397239357233	0.247833624482155	0.134906768798828
-4.74200105667114	-7.55987882614136	-6.90605449676514	-0.0374805815517902	0.247788697481155	0.134847804903984
-4.74240255355835	-7.56215572357178	-6.90215253829956	-0.0375634506344795	0.247797176241875	0.134794548153877
-4.7455620765686	-7.56260633468628	-6.90444231033325	-0.0375213958323002	0.247790530323982	0.134833991527557
-4.74716234207153	-7.56163454055786	-6.91102123260498	-0.03755759075284	0.247763007879257	0.134851396083832
-4.75204706192017	-7.56487560272217	-6.91014337539673	-0.0376618169248104	0.247819721698761	0.134860917925835
-4.75246000289917	-7.56112718582153	-6.9111213684082	-0.0375518277287483	0.247734904289246	0.134899154305458
-4.76022720336914	-7.56529760360718	-6.91468381881714	-0.0375799685716629	0.247775793075562	0.13495908677578
-4.75699138641357	-7.5617823600769	-6.92080116271973	-0.0376232452690601	0.247751250863075	0.13491789996624
-4.7613091468811	-7.56382894515991	-6.91914510726929	-0.0376272834837437	0.247898072004318	0.134942665696144
-4.76369667053223	-7.56390810012817	-6.92380046844482	-0.0376718528568745	0.24783818423748	0.134935200214386
-4.76208209991455	-7.56471061706543	-6.92828893661499	-0.0375602692365646	0.247817203402519	0.135024815797806
-4.76532173156738	-7.56924152374268	-6.93120718002319	-0.0377392135560513	0.247855946421623	0.135028705000877
-4.76486730575562	-7.56487226486206	-6.93012475967407	-0.0376717373728752	0.247815802693367	0.135158181190491
-4.77088451385498	-7.56862831115723	-6.93353509902954	-0.037829864770174	0.247939601540565	0.135263830423355
-4.77263402938843	-7.56304979324341	-6.93973684310913	-0.0378871560096741	0.247985079884529	0.135279044508934
-4.77846336364746	-7.56678771972656	-6.93937253952026	-0.0379418283700943	0.248136416077614	0.135392367839813
-4.77412080764771	-7.56130743026733	-6.94230842590332	-0.037922166287899	0.248047679662704	0.135421514511108
-4.77815294265747	-7.5586895942688	-6.94096946716309	-0.0380259677767754	0.248140692710876	0.135374188423157
-4.77615642547607	-7.55787324905396	-6.93940734863281	-0.0379913151264191	0.248147547245026	0.135480538010597
-4.77615118026733	-7.55743503570557	-6.93701601028442	-0.0380780808627605	0.248210072517395	0.13544887304306
-4.7744312286377	-7.55597305297852	-6.937340259552	-0.0381245613098145	0.248137131333351	0.13554872572422
-4.77774477005005	-7.55385398864746	-6.93814754486084	-0.0381236113607883	0.248160272836685	0.135578989982605
-4.77568531036377	-7.55352401733398	-6.93356990814209	-0.0381560511887074	0.248176455497742	0.135648310184479
-4.77194261550903	-7.55405139923096	-6.9365611076355	-0.0380478613078594	0.248139157891273	0.135595828294754
-4.77197456359863	-7.55520963668823	-6.92907857894897	-0.0381629057228565	0.248056426644325	0.135678321123123
-4.77352714538574	-7.55442333221436	-6.93465232849121	-0.0380261316895485	0.248054638504982	0.135756745934486
-4.77139663696289	-7.55924129486084	-6.93316888809204	-0.0381169058382511	0.248029693961143	0.135813191533089
-4.76765155792236	-7.55701541900635	-6.93992233276367	-0.0380199141800404	0.24793753027916	0.13587050139904
-4.77130746841431	-7.5606746673584	-6.94306182861328	-0.0380899384617805	0.248001456260681	0.135946333408356
-4.76795339584351	-7.55768918991089	-6.94412803649902	-0.038000050932169	0.247885435819626	0.136106908321381
-4.77240467071533	-7.55886316299438	-6.93979024887085	-0.0380155220627785	0.248085796833038	0.136048153042793
-4.76902866363525	-7.55778551101685	-6.94275999069214	-0.0382174216210842	0.248042553663254	0.136159896850586
-4.77453708648682	-7.55511713027954	-6.94376182556152	-0.0380480363965034	0.248183414340019	0.136286407709122
-4.77714109420776	-7.5586838722229	-6.94399499893188	-0.0381490886211395	0.248244196176529	0.136284917593002
-4.77721357345581	-7.55569171905518	-6.94664907455444	-0.0381811521947384	0.248303383588791	0.136396661400795
-4.77946758270264	-7.55683326721191	-6.95366716384888	-0.0381680019199848	0.248316153883934	0.136397048830986
-4.77155160903931	-7.55425214767456	-6.94498348236084	-0.0381194390356541	0.248180657625198	0.136502489447594
-4.77345418930054	-7.5546088218689	-6.95612382888794	-0.0380944721400738	0.248355850577354	0.136456444859505
-4.77177333831787	-7.55259609222412	-6.95254850387573	-0.0382453128695488	0.248332157731056	0.136523932218552
-4.77285575866699	-7.55138444900513	-6.95275735855103	-0.038170862942934	0.248351439833641	0.136582463979721
-4.77235984802246	-7.55514240264893	-6.94901037216187	-0.038194801658392	0.248378708958626	0.136602163314819
-4.76720571517944	-7.55084228515625	-6.95439481735229	-0.0381083525717258	0.248216986656189	0.136604249477386
-4.76943445205688	-7.5543532371521	-6.95483684539795	-0.0381794907152653	0.248382940888405	0.136614918708801
-4.76598167419434	-7.55071496963501	-6.95358228683472	-0.0382305383682251	0.248308017849922	0.136657193303108
-4.76580142974854	-7.5502815246582	-6.95632123947144	-0.0381647348403931	0.248309224843979	0.136574372649193
-4.76198244094849	-7.55134391784668	-6.95735359191895	-0.0382135584950447	0.248160570859909	0.136619135737419
-4.76686859130859	-7.5495548248291	-6.96492958068848	-0.0381708964705467	0.248241648077965	0.136708930134773
-4.76331663131714	-7.55342721939087	-6.96294069290161	-0.0382304452359676	0.248253643512726	0.136701464653015
-4.76112842559814	-7.54886817932129	-6.97001934051514	-0.0381856188178062	0.248262047767639	0.136633828282356
-4.76010704040527	-7.54810428619385	-6.96719884872437	-0.0382672213017941	0.248244374990463	0.13663350045681
-4.75845909118652	-7.54970264434814	-6.9694390296936	-0.038285356014967	0.248248785734177	0.136706873774529
-4.76211309432983	-7.54825687408447	-6.97560119628906	-0.0383151806890965	0.248230770230293	0.136702746152878
-4.76026439666748	-7.54702138900757	-6.97702789306641	-0.0382908992469311	0.248308375477791	0.136801660060883
-4.76434850692749	-7.54679870605469	-6.97990608215332	-0.0384161323308945	0.248320654034615	0.136765599250793
-4.75913047790527	-7.54394626617432	-6.97531604766846	-0.0384239256381989	0.248261541128159	0.136773377656937
-4.76440238952637	-7.54871082305908	-6.98230600357056	-0.0384177975356579	0.248321607708931	0.13670027256012
-4.76250982284546	-7.54664134979248	-6.98376035690308	-0.0384951382875443	0.248270153999329	0.136738404631615
-4.7631950378418	-7.54947662353516	-6.98499250411987	-0.038492564111948	0.248336240649223	0.136724263429642
-4.76560640335083	-7.5501446723938	-6.98399257659912	-0.0386534668505192	0.248287662863731	0.136699825525284
-4.76354217529297	-7.54681301116943	-6.98290538787842	-0.0385785810649395	0.248289152979851	0.136664167046547
-4.76447629928589	-7.54976749420166	-6.98139762878418	-0.0386526584625244	0.248265042901039	0.136573702096939
-4.76475954055786	-7.54935503005981	-6.98912382125854	-0.0387530513107777	0.248243302106857	0.136661484837532
-4.77362632751465	-7.55162000656128	-6.99430561065674	-0.0388414151966572	0.24830923974514	0.136595025658607
-4.7730917930603	-7.54598665237427	-6.9980845451355	-0.038813766092062	0.248286828398705	0.136589333415031
-4.77414321899414	-7.54673051834106	-7.00271224975586	-0.0389007218182087	0.248407781124115	0.136554375290871
-4.77958679199219	-7.5470495223999	-7.00197172164917	-0.0389906093478203	0.248273730278015	0.136525765061378
-4.77899169921875	-7.54497051239014	-6.9997410774231	-0.0389502868056297	0.248386770486832	0.136474132537842
-4.77804946899414	-7.54815530776978	-7.00231885910034	-0.0391906127333641	0.24835392832756	0.136442691087723
-4.78442335128784	-7.53854751586914	-7.00227355957031	-0.0390804745256901	0.248374372720718	0.136444613337517
-4.785315990448	-7.54282665252686	-7.00597429275513	-0.0392467565834522	0.248335763812065	0.136386811733246
-4.78106832504272	-7.53678131103516	-7.00585842132568	-0.0391753353178501	0.248192593455315	0.136339083313942
-4.78715705871582	-7.5395884513855	-7.00132083892822	-0.039250336587429	0.248399883508682	0.136357471346855
-4.78785610198975	-7.53754758834839	-7.00229406356812	-0.0393276214599609	0.248339772224426	0.136240214109421
-4.78967618942261	-7.53363513946533	-7.00146150588989	-0.0393673554062843	0.248441517353058	0.136215135455132
-4.78853893280029	-7.5353856086731	-7.00360012054443	-0.039444275200367	0.248366460204124	0.13616119325161
-4.78859186172485	-7.53216028213501	-7.00125980377197	-0.0393632128834724	0.24836865067482	0.136081144213676
-4.79222726821899	-7.53562116622925	-6.99788951873779	-0.0394509844481945	0.248396188020706	0.136056214570999
-4.79044437408447	-7.53384351730347	-7.00021457672119	-0.0394177921116352	0.248345792293549	0.135982289910316
-4.79216623306274	-7.53492832183838	-6.99690341949463	-0.0395120158791542	0.248404458165169	0.135956436395645
-4.79239225387573	-7.53868913650513	-7.00239706039429	-0.0394191220402718	0.248274758458138	0.135869011282921
-4.79224300384521	-7.54089069366455	-6.99852323532104	-0.0393670238554478	0.248267412185669	0.135893940925598
-4.79610967636108	-7.54540109634399	-6.99780035018921	-0.0394764803349972	0.248321294784546	0.135769382119179
-4.79829406738281	-7.54345703125	-7.00010108947754	-0.0394212901592255	0.248288840055466	0.135856762528419
-4.80360174179077	-7.5490083694458	-7.00145959854126	-0.0394864529371262	0.248322784900665	0.135780736804008
-4.80257415771484	-7.54805517196655	-7.00282955169678	-0.0395054370164871	0.248202070593834	0.135743618011475
-4.80583333969116	-7.55092191696167	-7.00024747848511	-0.0395296961069107	0.248245626688004	0.135654121637344
-4.80948734283447	-7.55463409423828	-7.00458478927612	-0.0396079905331135	0.24809105694294	0.135654807090759
-4.80918073654175	-7.55626726150513	-6.99550533294678	-0.0395173616707325	0.248139351606369	0.13559527695179
-4.81061124801636	-7.55801820755005	-6.99601602554321	-0.0396086387336254	0.248013317584991	0.135444059967995
-4.81186103820801	-7.55446434020996	-6.99388217926025	-0.0396349616348743	0.248085752129555	0.135447427630425
-4.81156396865845	-7.55235242843628	-6.99237871170044	-0.0396272838115692	0.248059242963791	0.135323241353035
-4.81098890304565	-7.55452156066895	-6.9876446723938	-0.0396947339177132	0.248063459992409	0.135273620486259
-4.80995082855225	-7.55320978164673	-6.99257755279541	-0.0397243052721024	0.248034298419952	0.135277450084686
-4.8155345916748	-7.55436658859253	-6.98629188537598	-0.0398148633539677	0.248132944107056	0.135189145803452
-4.80729961395264	-7.54985809326172	-6.98408508300781	-0.0399000607430935	0.248023748397827	0.135183319449425
-4.81231355667114	-7.54841995239258	-6.98626947402954	-0.0399003066122532	0.248122572898865	0.135097876191139
-4.81069326400757	-7.54824542999268	-6.98345422744751	-0.0400253906846046	0.248117566108704	0.135060369968414
-4.80678796768188	-7.54705619812012	-6.99830150604248	-0.0400113053619862	0.248121649026871	0.135061010718346
-4.80686569213867	-7.54394912719727	-6.99469470977783	-0.0400955341756344	0.248153209686279	0.135017782449722
-4.80111885070801	-7.54491949081421	-6.98845815658569	-0.0401223823428154	0.248118817806244	0.134908601641655
-4.80420207977295	-7.54315519332886	-6.98782682418823	-0.0402134843170643	0.248236551880836	0.134813323616982
-4.79855060577393	-7.54086637496948	-6.98815536499023	-0.0402303040027618	0.248140454292297	0.134816840291023
-4.80199718475342	-7.54299592971802	-6.98781204223633	-0.0403203815221787	0.24821050465107	0.134781077504158
-4.80062484741211	-7.54080200195313	-6.99059772491455	-0.0403117313981056	0.248212218284607	0.134829044342041
-4.79781293869019	-7.54013776779175	-6.99250650405884	-0.0402977168560028	0.248190596699715	0.134724348783493
-4.80209636688232	-7.54274225234985	-6.98194551467896	-0.0403908006846905	0.248284861445427	0.134624794125557
-4.7965235710144	-7.53937864303589	-6.98633861541748	-0.0403492264449596	0.248166397213936	0.134689509868622
-4.79805994033813	-7.54278230667114	-6.98543834686279	-0.0404017083346844	0.248239368200302	0.134613171219826
-4.79233694076538	-7.54255771636963	-6.98224830627441	-0.0404205285012722	0.248155578970909	0.134662836790085
-4.79629325866699	-7.54372835159302	-6.97348785400391	-0.0403989553451538	0.248247414827347	0.134594962000847
-4.79353713989258	-7.54389142990112	-6.96818780899048	-0.0405297353863716	0.24821925163269	0.134497657418251
-4.79155826568604	-7.54467916488647	-6.97939920425415	-0.040471039712429	0.248246431350708	0.134477868676186
-4.79496574401855	-7.54764318466187	-6.97226190567017	-0.0404553972184658	0.248254477977753	0.134469240903854
-4.79309797286987	-7.54568958282471	-6.96419668197632	-0.040507223457098	0.248278990387917	0.134424731135368
-4.79755544662476	-7.54594278335571	-6.96923542022705	-0.0404343232512474	0.248328909277916	0.134322553873062
-4.79564762115479	-7.54795360565186	-6.96290445327759	-0.0405311919748783	0.248292818665504	0.134354472160339
-4.79951429367065	-7.55006885528564	-6.97111654281616	-0.0404981821775436	0.248346403241158	0.134402692317963
-4.80018520355225	-7.55244636535645	-6.96226930618286	-0.0405382663011551	0.248317644000053	0.13439816236496
-4.80105066299438	-7.54974555969238	-6.96816205978394	-0.0404987223446369	0.248300522565842	0.134363576769829
-4.80510377883911	-7.55408716201782	-6.96267747879028	-0.0405056178569794	0.248325034976006	0.134358108043671
-4.80694198608398	-7.551513671875	-6.96373653411865	-0.0404656641185284	0.248290508985519	0.134414583444595
-4.81303548812866	-7.55119371414185	-6.97074842453003	-0.0404407903552055	0.248423784971237	0.134388729929924
-4.81355333328247	-7.55360889434814	-6.96658325195313	-0.0406385511159897	0.248333871364594	0.13447630405426
-4.82016038894653	-7.55094718933105	-6.9693751335144	-0.0404904894530773	0.248461052775383	0.134515300393105
-4.81941509246826	-7.55622577667236	-6.97392463684082	-0.0406263805925846	0.248447433114052	0.134483948349953
-4.82311344146729	-7.5522084236145	-6.9771671295166	-0.0405134037137032	0.248399466276169	0.134556531906128
-4.82716274261475	-7.55431652069092	-6.98510217666626	-0.0406054779887199	0.248448133468628	0.134570181369781
-4.83280324935913	-7.55543088912964	-6.98719644546509	-0.0406758151948452	0.248490452766418	0.134643048048019
-4.83495426177979	-7.55421161651611	-6.99783945083618	-0.040625311434269	0.248551800847054	0.134706005454063
-4.83313512802124	-7.5560188293457	-6.98861265182495	-0.0407086536288261	0.248434752225876	0.134682059288025
-4.83127021789551	-7.55446243286133	-6.99238729476929	-0.0405509918928146	0.248401865363121	0.134727969765663
-4.83504247665405	-7.55600595474243	-6.99527597427368	-0.0406032092869282	0.248374179005623	0.134717032313347
-4.83171892166138	-7.55435800552368	-6.99584150314331	-0.0405530408024788	0.248360738158226	0.134704276919365
-4.83241748809814	-7.55578708648682	-6.99172973632813	-0.0405273661017418	0.248418018221855	0.13472193479538
-4.83120059967041	-7.55311441421509	-6.98809576034546	-0.0405340455472469	0.248368635773659	0.134773030877113
-4.82743883132935	-7.55284690856934	-6.99054002761841	-0.0405014865100384	0.248452216386795	0.134756281971931
-4.82885980606079	-7.55516624450684	-6.9920015335083	-0.0405499674379826	0.24840159714222	0.134711116552353
-4.82660102844238	-7.55224990844727	-6.99058151245117	-0.0404736213386059	0.248384296894073	0.134769260883331
-4.82784080505371	-7.55345106124878	-6.9952507019043	-0.0405688770115376	0.248443216085434	0.13469560444355
-4.8194899559021	-7.55304765701294	-6.98734140396118	-0.0405123271048069	0.248360082507133	0.134668067097664
-4.82101583480835	-7.55728816986084	-6.98462963104248	-0.0404404550790787	0.248314768075943	0.134592443704605
-4.81526374816895	-7.55509948730469	-6.98784160614014	-0.040362723171711	0.248140871524811	0.134593054652214
-4.81404066085815	-7.55626678466797	-6.98611354827881	-0.0403008460998535	0.248197749257088	0.134465262293816
-4.80809259414673	-7.55773115158081	-6.98354148864746	-0.0403993465006351	0.248098134994507	0.134461879730225
-4.81382131576538	-7.55526542663574	-6.98168706893921	-0.0403104238212109	0.248117819428444	0.134434536099434
-4.80961894989014	-7.56009483337402	-6.98239612579346	-0.0404142215847969	0.24805323779583	0.134469375014305
-4.80693340301514	-7.55593729019165	-6.98667526245117	-0.0403318628668785	0.248049631714821	0.134442418813705
-4.80894804000854	-7.56119871139526	-6.98954439163208	-0.04041463509202	0.248027458786964	0.134393379092216
-4.80753564834595	-7.55854320526123	-6.99033641815186	-0.0403300486505032	0.247949555516243	0.134395897388458
-4.81183481216431	-7.5593433380127	-6.98802995681763	-0.0403580404818058	0.247997015714645	0.134272918105125
-4.80830764770508	-7.55835247039795	-6.98123931884766	-0.0403228253126144	0.247896492481232	0.134321570396423
-4.8113112449646	-7.55876493453979	-6.97888469696045	-0.0403794907033443	0.247937977313995	0.134237751364708
-4.81023597717285	-7.55833435058594	-6.98378229141235	-0.0404380410909653	0.247878015041351	0.134242951869965
-4.81225156784058	-7.55943298339844	-6.97864437103271	-0.0404954105615616	0.247863441705704	0.134171009063721
-4.81215190887451	-7.55692863464355	-6.97970914840698	-0.0405768640339375	0.2479188144207	0.134147450327873
-4.81308937072754	-7.56019163131714	-6.97347497940063	-0.0406187102198601	0.247864693403244	0.134093210101128
-4.8147292137146	-7.55870199203491	-6.97342395782471	-0.0406676642596722	0.247728675603867	0.133953481912613
-4.81388998031616	-7.5562105178833	-6.96791505813599	-0.0406607910990715	0.247748076915741	0.133956164121628
-4.81458234786987	-7.5595850944519	-6.96608543395996	-0.0407891906797886	0.247768104076385	0.133904218673706
-4.81972646713257	-7.54973793029785	-6.9636025428772	-0.0408314913511276	0.247851088643074	0.13387742638588
-4.82208299636841	-7.55303859710693	-6.95991039276123	-0.0409924872219563	0.247822597622871	0.133741989731789
-4.82061719894409	-7.55035018920898	-6.96160984039307	-0.0409024246037006	0.247809648513794	0.133699476718903
-4.82282829284668	-7.55154323577881	-6.958411693573	-0.0410155318677425	0.247807249426842	0.133571609854698
-4.82305479049683	-7.54793691635132	-6.95839691162109	-0.041007723659277	0.247699216008186	0.133482709527016
-4.82478284835815	-7.5459418296814	-6.95764970779419	-0.0410151220858097	0.247725322842598	0.133395612239838
-4.82160520553589	-7.55173015594482	-6.95373392105103	-0.0412125028669834	0.24757419526577	0.133288249373436
-4.82206201553345	-7.54647350311279	-6.95575380325317	-0.0410833582282066	0.247553318738937	0.133202344179153
-4.82208156585693	-7.55168104171753	-6.95715665817261	-0.0412213727831841	0.247464895248413	0.133123621344566
-4.81970643997192	-7.5497670173645	-6.95706272125244	-0.0410225689411163	0.247354671359062	0.133061394095421
-4.81926441192627	-7.55259990692139	-6.95604515075684	-0.0410504676401615	0.247281596064568	0.132977098226547
-4.8198676109314	-7.55504465103149	-6.96151924133301	-0.0411940962076187	0.247174844145775	0.132923096418381
-4.82285976409912	-7.55187225341797	-6.95965433120728	-0.0411335565149784	0.247273936867714	0.132913962006569
-4.81980085372925	-7.55737638473511	-6.95891189575195	-0.0412809401750565	0.247227504849434	0.132855266332626
-4.81783819198608	-7.55226182937622	-6.95509147644043	-0.041213933378458	0.24713222682476	0.132813975214958
-4.81884670257568	-7.55562543869019	-6.95395088195801	-0.0412720628082752	0.247168034315109	0.132766827940941
-4.81758451461792	-7.55065155029297	-6.95453834533691	-0.0412237159907818	0.24710950255394	0.132766142487526
-4.81948232650757	-7.55558824539185	-6.9522557258606	-0.0413511693477631	0.247144639492035	0.132697016000748
-4.81931447982788	-7.55148649215698	-6.9529275894165	-0.0413080230355263	0.247122034430504	0.132594555616379
-4.81605386734009	-7.55367708206177	-6.94036531448364	-0.0413431748747826	0.247079938650131	0.132532820105553
-4.80736351013184	-7.55132532119751	-6.93587303161621	-0.0413733050227165	0.246937975287437	0.132491305470467
-4.80779886245728	-7.55339908599854	-6.93948984146118	-0.041372437030077	0.246957525610924	0.132471397519112
-4.80563831329346	-7.55139970779419	-6.93480825424194	-0.041404590010643	0.246880173683167	0.132491677999496
-4.80170488357544	-7.55244874954224	-6.92984247207642	-0.0414339005947113	0.246819615364075	0.132375508546829
-4.79810523986816	-7.55222368240356	-6.92710208892822	-0.0413816384971142	0.246748015284538	0.132431730628014
-4.79618740081787	-7.54937887191772	-6.933509349823	-0.0413184352219105	0.246741816401482	0.132374852895737
-4.79379558563232	-7.54986047744751	-6.92423295974731	-0.0414193570613861	0.246685475111008	0.132395461201668
-4.78966474533081	-7.54708909988403	-6.93723440170288	-0.0413261130452156	0.246639639139175	0.132419496774673
-4.78723049163818	-7.54955101013184	-6.92785978317261	-0.041483860462904	0.246621012687683	0.132445573806763
-4.78959321975708	-7.54309177398682	-6.92363548278809	-0.041416347026825	0.246585577726364	0.132517427206039
-4.78761339187622	-7.55083703994751	-6.92639493942261	-0.0415268242359161	0.246636137366295	0.132536172866821
-4.78715944290161	-7.54489850997925	-6.9256649017334	-0.0414629951119423	0.24652524292469	0.132583945989609
-4.78372764587402	-7.54827928543091	-6.92844820022583	-0.0414092130959034	0.246476754546165	0.132616966962814
-4.78392171859741	-7.54897165298462	-6.92957353591919	-0.0414573587477207	0.246391922235489	0.132709980010986
-4.78399753570557	-7.54854869842529	-6.93342971801758	-0.0414492450654507	0.246444538235664	0.132708936929703
-4.78359365463257	-7.54783773422241	-6.92725849151611	-0.0415390431880951	0.246385291218758	0.132814690470695
-4.78318691253662	-7.54670763015747	-6.93243360519409	-0.0414687916636467	0.246397659182549	0.132848858833313
-4.78109121322632	-7.55118656158447	-6.93009757995605	-0.0416256859898567	0.246443331241608	0.132852628827095
-4.78146362304688	-7.54727458953857	-6.93189334869385	-0.0415202081203461	0.2462999522686	0.132929176092148
-4.7848072052002	-7.54816150665283	-6.93343448638916	-0.0416065230965614	0.246406823396683	0.132940962910652
-4.78002500534058	-7.54821252822876	-6.92963123321533	-0.0416384376585484	0.24626550078392	0.132953509688377
-4.78313112258911	-7.54914999008179	-6.94757747650146	-0.0415872372686863	0.246313959360123	0.132954701781273
-4.78224849700928	-7.55094718933105	-6.93722105026245	-0.0417246222496033	0.246286362409592	0.13308784365654
-4.78321695327759	-7.55196380615234	-6.95191621780396	-0.0417785160243511	0.24631455540657	0.133075729012489
-4.78329801559448	-7.54994535446167	-6.95030546188354	-0.0418064147233963	0.246308833360672	0.133176058530807
-4.78417634963989	-7.54810285568237	-6.95932769775391	-0.0418050996959209	0.246319308876991	0.133162170648575
-4.78725910186768	-7.54973936080933	-6.95577621459961	-0.0418918244540691	0.246293574571609	0.133152112364769
-4.78473281860352	-7.54644632339478	-6.9642162322998	-0.041853629052639	0.246325999498367	0.133171796798706
-4.79286289215088	-7.54894208908081	-6.96437644958496	-0.0419770628213882	0.246418923139572	0.133161023259163
-4.78639364242554	-7.54225015640259	-6.96408605575562	-0.0420031175017357	0.246283143758774	0.133220076560974
-4.78859853744507	-7.54613971710205	-6.96858692169189	-0.0420310124754906	0.246398761868477	0.133099168539047
-4.78902721405029	-7.54380512237549	-6.96261739730835	-0.0420025140047073	0.246371358633041	0.133132800459862
-4.78796434402466	-7.54495334625244	-6.96871948242188	-0.0421139150857925	0.246500328183174	0.133115038275719
-4.79236364364624	-7.54503011703491	-6.96049213409424	-0.0421671159565449	0.246467337012291	0.133111417293549
-4.78986978530884	-7.5441517829895	-6.96448659896851	-0.0421032048761845	0.246534407138824	0.133070334792137
-4.79131507873535	-7.54842901229858	-6.95773696899414	-0.0421901382505894	0.246514201164246	0.133032232522964
-4.78940725326538	-7.54644393920898	-6.96569585800171	-0.0422288589179516	0.246507987380028	0.133020296692848
-4.79090785980225	-7.55030727386475	-6.95388507843018	-0.0423057824373245	0.246606573462486	0.132917687296867
-4.78552484512329	-7.54521608352661	-6.95381927490234	-0.0421400852501392	0.246553763747215	0.132881239056587
-4.7856822013855	-7.55120992660522	-6.94759273529053	-0.0422341078519821	0.246616050601006	0.132909402251244
-4.78218221664429	-7.55232429504395	-6.94274568557739	-0.0421599224209785	0.246533885598183	0.132765769958496
-4.78277254104614	-7.55253744125366	-6.93632888793945	-0.0421489626169205	0.246557474136353	0.132758364081383
-4.77912282943726	-7.55399084091187	-6.93132448196411	-0.0421499572694302	0.246540114283562	0.132676512002945
-4.77773284912109	-7.55633401870728	-6.92509126663208	-0.0420288927853107	0.246423065662384	0.132612302899361
-4.77210664749146	-7.55854749679565	-6.92864227294922	-0.0419847629964352	0.246293529868126	0.132588878273964
-4.77254676818848	-7.55663967132568	-6.9247612953186	-0.0420148260891438	0.246427431702614	0.132595032453537
-4.76996326446533	-7.56147813796997	-6.92115306854248	-0.0419861860573292	0.246226713061333	0.132582366466522
-4.76760864257813	-7.55982160568237	-6.93064117431641	-0.041996955871582	0.246283173561096	0.132555887103081
-4.7680549621582	-7.55901622772217	-6.92294120788574	-0.0419460274279118	0.246227532625198	0.132603168487549
-4.76705169677734	-7.55842018127441	-6.92495965957642	-0.0419131219387054	0.2462517619133	0.132568776607513
-4.76568937301636	-7.56155061721802	-6.92109346389771	-0.0419697314500809	0.24624527990818	0.132684499025345
-4.7685432434082	-7.56124591827393	-6.93016052246094	-0.0419815666973591	0.246272161602974	0.132750988006592
-4.77088022232056	-7.56199789047241	-6.92400884628296	-0.0420400574803352	0.246367454528809	0.132788568735123
-4.76790618896484	-7.56039381027222	-6.92906904220581	-0.0420299954712391	0.246382668614388	0.132737532258034
-4.77500820159912	-7.56053972244263	-6.91516780853271	-0.0421157665550709	0.246354222297668	0.132768139243126
-4.76911401748657	-7.56014537811279	-6.91915607452393	-0.0420982167124748	0.246361449360847	0.132740825414658
-4.77615308761597	-7.56207180023193	-6.91699504852295	-0.0421882718801498	0.246430248022079	0.132753014564514
-4.7756781578064	-7.55659818649292	-6.9201192855835	-0.0421560257673264	0.246491432189941	0.132745027542114
-4.77868700027466	-7.55815696716309	-6.91577243804932	-0.0422066003084183	0.246543765068054	0.13270066678524
-4.78048849105835	-7.55856466293335	-6.91900014877319	-0.0421830639243126	0.246469840407372	0.132687956094742
-4.77988910675049	-7.55504131317139	-6.92083930969238	-0.0422292351722717	0.246541261672974	0.13259993493557
-4.78464126586914	-7.5549635887146	-6.91239929199219	-0.0422809831798077	0.246454760432243	0.132602795958519
-4.78101205825806	-7.55530881881714	-6.91459274291992	-0.0422574393451214	0.24650476872921	0.132603645324707
-4.78336620330811	-7.55701923370361	-6.91044998168945	-0.0423539727926254	0.246437981724739	0.132560312747955
-4.78218412399292	-7.55271053314209	-6.91274356842041	-0.0423306226730347	0.246371418237686	0.132536232471466
-4.78621768951416	-7.55434274673462	-6.90557765960693	-0.0424304492771626	0.24646869301796	0.132470101118088
-4.78264284133911	-7.55142736434937	-6.90588665008545	-0.0424146205186844	0.246295586228371	0.132510304450989
-4.78608798980713	-7.55243253707886	-6.90864515304565	-0.0424656011164188	0.246407464146614	0.132425755262375
-4.78686952590942	-7.54822969436646	-6.90185499191284	-0.0425027422606945	0.246311977505684	0.132419511675835
-4.78842210769653	-7.55210161209106	-6.90376281738281	-0.0424689576029778	0.246371239423752	0.132376745343208
-4.78511142730713	-7.55193376541138	-6.90466213226318	-0.0425415225327015	0.246190309524536	0.132356092333794
-4.78534650802612	-7.55057621002197	-6.90556144714355	-0.0425529293715954	0.246247231960297	0.132323384284973
-4.79101943969727	-7.55102157592773	-6.90147066116333	-0.0426391549408436	0.246276393532753	0.132210910320282
-4.78489446640015	-7.54905796051025	-6.90604829788208	-0.0425024703145027	0.246160969138145	0.132179126143456
-4.79155731201172	-7.55075883865356	-6.91804695129395	-0.0426436513662338	0.246254533529282	0.132127344608307
-4.79131460189819	-7.54949378967285	-6.91497325897217	-0.0427058823406696	0.246149554848671	0.1321831792593
-4.79364204406738	-7.55481243133545	-6.9192795753479	-0.0426883809268475	0.246241331100464	0.132231041789055
-4.79677438735962	-7.55326128005981	-6.92462158203125	-0.0427078567445278	0.246106967329979	0.132228910923004
-4.79747152328491	-7.55009603500366	-6.9351658821106	-0.0426715537905693	0.246093526482582	0.132244497537613
-4.80154991149902	-7.55223035812378	-6.92250871658325	-0.0427919924259186	0.246068492531776	0.132117033004761
-4.79569673538208	-7.55136775970459	-6.92650318145752	-0.0427595935761929	0.246075823903084	0.132100597023964
-4.79895067214966	-7.54993152618408	-6.92373037338257	-0.0427231192588806	0.245974346995354	0.13194765150547
-4.79262971878052	-7.54807186126709	-6.92361116409302	-0.0427511818706989	0.245821073651314	0.131971418857574
-4.79640913009644	-7.55009078979492	-6.92851734161377	-0.0426994897425175	0.2458166629076	0.131948411464691
-4.79097700119019	-7.54671907424927	-6.93115520477295	-0.0427771881222725	0.245709881186485	0.131962105631828
-4.79638767242432	-7.54667377471924	-6.93146514892578	-0.0427136681973934	0.24579955637455	0.132028803229332
-4.79595327377319	-7.54293155670166	-6.93528318405151	-0.0428641885519028	0.245790645480156	0.132009699940681
-4.79556703567505	-7.54030799865723	-6.93592548370361	-0.0428565256297588	0.245872586965561	0.132043108344078
-4.79751491546631	-7.54339933395386	-6.93520355224609	-0.0428929254412651	0.245743378996849	0.132036194205284
-4.79048013687134	-7.53648138046265	-6.93488025665283	-0.0427943430840969	0.245726943016052	0.132027372717857
-4.79331064224243	-7.54314517974854	-6.9376277923584	-0.0427917540073395	0.245667532086372	0.13211028277874
-4.78736066818237	-7.53923892974854	-6.94433879852295	-0.0428397357463837	0.24563929438591	0.132139921188354
-4.79294109344482	-7.54112911224365	-6.94347667694092	-0.0428322926163673	0.245719224214554	0.132221311330795
-4.78752422332764	-7.53933525085449	-6.95081567764282	-0.0427688881754875	0.245650142431259	0.132307007908821
-4.78899145126343	-7.54145479202271	-6.94787263870239	-0.0428626723587513	0.245725214481354	0.132315307855606
-4.78613662719727	-7.53921318054199	-6.94540882110596	-0.042829904705286	0.245661303400993	0.13232758641243
-4.78631448745728	-7.53840255737305	-6.94483375549316	-0.0427737385034561	0.245676442980766	0.132319331169128
-4.78738784790039	-7.53810977935791	-6.9462571144104	-0.042817696928978	0.245734512805939	0.132333546876907
-4.78259372711182	-7.53988456726074	-6.9423131942749	-0.0428228862583637	0.245729431509972	0.132431924343109
-4.7873477935791	-7.53867816925049	-6.94817686080933	-0.0428624376654625	0.245720431208611	0.132471814751625
-4.78612947463989	-7.54013872146606	-6.95315599441528	-0.0428525060415268	0.245809137821198	0.132582813501358
-4.78884363174438	-7.53946113586426	-6.9519362449646	-0.0429387949407101	0.245810225605965	0.132622048258781
-4.78920793533325	-7.538254737854	-6.95865392684937	-0.0429097861051559	0.245826378464699	0.132756441831589
-4.79418134689331	-7.53894090652466	-6.94955444335938	-0.0430149920284748	0.245914787054062	0.13286717236042
-4.78966474533081	-7.53636312484741	-6.95408773422241	-0.0430368445813656	0.245989516377449	0.132896229624748
-4.79572677612305	-7.53747463226318	-6.9479079246521	-0.0430709570646286	0.246053248643875	0.132931187748909
-4.79190301895142	-7.53684377670288	-6.95265531539917	-0.0430625081062317	0.246004045009613	0.132963299751282
-4.79658460617065	-7.53921890258789	-6.95136547088623	-0.0430490598082542	0.246097892522812	0.133049756288528
-4.79571485519409	-7.54150295257568	-6.94288921356201	-0.0431311763823032	0.245996072888374	0.133090734481812
-4.79866456985474	-7.53835964202881	-6.93626308441162	-0.0431348867714405	0.246087640523911	0.133080139756203
-4.79802846908569	-7.53999662399292	-6.92928123474121	-0.0431862100958824	0.246047765016556	0.133143723011017
-4.79763603210449	-7.5374231338501	-6.92853975296021	-0.0431395508348942	0.246118769049644	0.133115395903587
-4.79949617385864	-7.54144668579102	-6.92510318756104	-0.0431851707398891	0.246183425188065	0.133177429437637
-4.79517364501953	-7.54173755645752	-6.93054056167603	-0.043148085474968	0.246072888374329	0.133192673325539
-4.79968738555908	-7.54528617858887	-6.91700887680054	-0.0431508384644985	0.246081352233887	0.13313253223896
-4.79885053634644	-7.54597043991089	-6.92581129074097	-0.043081022799015	0.246030315756798	0.133163183927536
-4.80393886566162	-7.54587650299072	-6.91842794418335	-0.0431521758437157	0.246098831295967	0.133135631680489
-4.80407238006592	-7.54942083358765	-6.91021823883057	-0.043180089443922	0.246014609932899	0.133141279220581
-4.80518484115601	-7.55132961273193	-6.9239068031311	-0.0431379713118076	0.246018394827843	0.133133411407471
-4.81134796142578	-7.55269145965576	-6.91705274581909	-0.0431850776076317	0.246031150221825	0.133189871907234
-4.80787992477417	-7.55216550827026	-6.91914463043213	-0.0431102104485035	0.245956793427467	0.133164510130882
-4.81378412246704	-7.55484247207642	-6.91614103317261	-0.0432102270424366	0.245921820402145	0.133175730705261
-4.81210613250732	-7.5520224571228	-6.91879940032959	-0.0431767739355564	0.245870113372803	0.133191421627998
-4.81558847427368	-7.55603218078613	-6.91524648666382	-0.0432241857051849	0.245808899402618	0.133176788687706
-4.81404209136963	-7.55534887313843	-6.90799140930176	-0.043232835829258	0.245734199881554	0.133193150162697
-4.81818675994873	-7.55780982971191	-6.90541076660156	-0.0432477742433548	0.245709732174873	0.133116453886032
-4.81887817382813	-7.55569744110107	-6.90048313140869	-0.0432603508234024	0.245717778801918	0.133134692907333
-4.81931114196777	-7.5557804107666	-6.8993444442749	-0.0431690029799938	0.245654314756393	0.133084490895271
-4.81694173812866	-7.55916547775269	-6.89784860610962	-0.0431843549013138	0.245485827326775	0.133075520396233
-4.81744527816772	-7.55676031112671	-6.89776468276978	-0.0430604182183743	0.245399042963982	0.133098244667053
-4.81545448303223	-7.56273126602173	-6.903639793396	-0.0430840291082859	0.245334476232529	0.133120819926262
-4.81682729721069	-7.55939102172852	-6.90502309799194	-0.0430284924805164	0.245320200920105	0.133113160729408
-4.8179931640625	-7.5633692741394	-6.9138298034668	-0.0430945307016373	0.245261460542679	0.133151426911354
-4.81798934936523	-7.56444835662842	-6.91851282119751	-0.0430630780756474	0.245202139019966	0.133184477686882
-4.82266616821289	-7.56422519683838	-6.92100524902344	-0.0430662482976913	0.245270878076553	0.133184984326363
-4.8220009803772	-7.56747150421143	-6.92437553405762	-0.0430475175380707	0.245270237326622	0.133200392127037
-4.82482481002808	-7.56884622573853	-6.92556619644165	-0.0431240163743496	0.245272248983383	0.133172452449799
-4.82404279708862	-7.56860828399658	-6.93206739425659	-0.04317706823349	0.245242968201637	0.13325534760952
-4.82681131362915	-7.56695365905762	-6.94708585739136	-0.04313949868083	0.245287820696831	0.133234530687332
-4.82687616348267	-7.56579542160034	-6.94298410415649	-0.0432123504579067	0.245265647768974	0.133232355117798
-4.82715177536011	-7.56477451324463	-6.94142770767212	-0.0431272462010384	0.245205089449883	0.133188262581825
-4.83105325698853	-7.56512212753296	-6.93968725204468	-0.0432052798569202	0.245340809226036	0.133089393377304
-4.82713985443115	-7.56343460083008	-6.9382586479187	-0.043344009667635	0.245244383811951	0.133020102977753
-4.83363056182861	-7.55953502655029	-6.94375991821289	-0.0433236546814442	0.245398536324501	0.133044332265854
-4.83066558837891	-7.56259059906006	-6.94560766220093	-0.0434299036860466	0.245357811450958	0.133028730750084
-4.83072566986084	-7.55649566650391	-6.94473791122437	-0.0434033870697021	0.245391637086868	0.132967680692673
-4.83358764648438	-7.5598931312561	-6.94948625564575	-0.0434475801885128	0.245369642972946	0.132999122142792
-4.83306407928467	-7.55818510055542	-6.95206451416016	-0.043416403234005	0.245319917798042	0.133047625422478
-4.83708953857422	-7.56015586853027	-6.95911312103271	-0.0433559194207191	0.245408818125725	0.133014440536499
-4.83392858505249	-7.55934858322144	-6.95939636230469	-0.0435010753571987	0.245303705334663	0.13309183716774
-4.83910942077637	-7.55848026275635	-6.96497344970703	-0.0433873869478703	0.245353519916534	0.133105546236038
-4.84042167663574	-7.56040620803833	-6.96401500701904	-0.0434498712420464	0.24543708562851	0.133090913295746
-4.84078788757324	-7.55315017700195	-6.96991300582886	-0.043428722769022	0.245502188801765	0.133097797632217
-4.84290552139282	-7.55736494064331	-6.96919536590576	-0.043423768132925	0.245539471507072	0.133072525262833
-4.84060049057007	-7.55560255050659	-6.97555351257324	-0.0433978587388992	0.245397850871086	0.133210510015488
-4.84885025024414	-7.559326171875	-6.99244260787964	-0.0434474535286427	0.245386004447937	0.133214622735977
-4.84674644470215	-7.55481100082397	-6.99170875549316	-0.0434901155531406	0.245398461818695	0.133344039320946
-4.85109853744507	-7.55472135543823	-6.99426221847534	-0.0435186289250851	0.245423257350922	0.133284986019135
-4.85214757919312	-7.55199670791626	-6.99531602859497	-0.0435304641723633	0.245421677827835	0.133317351341248
-4.85922622680664	-7.5517783164978	-7.00119209289551	-0.0434924736618996	0.245470777153969	0.133351743221283
-4.85748529434204	-7.54796695709229	-7.0064492225647	-0.0436121113598347	0.245458602905273	0.133417427539825
-4.86166858673096	-7.54639005661011	-7.00511693954468	-0.0435623973608017	0.24554979801178	0.13345293700695
-4.86366128921509	-7.54664945602417	-7.0054783821106	-0.0435960702598095	0.245511785149574	0.133462488651276
-4.8653621673584	-7.54328870773315	-7.00649356842041	-0.0435465723276138	0.245612561702728	0.133554771542549
-4.86332511901855	-7.54571199417114	-7.00460195541382	-0.0437431968748569	0.245546773076057	0.133560717105865
-4.8641095161438	-7.54183387756348	-7.00389242172241	-0.0436328910291195	0.245508804917336	0.133571729063988
-4.86937046051025	-7.54220962524414	-7.00604820251465	-0.0436789579689503	0.245647042989731	0.133613705635071
-4.86503934860229	-7.53584766387939	-7.00595474243164	-0.0436823479831219	0.245620042085648	0.133656919002533
-4.87013101577759	-7.53704166412354	-7.0018367767334	-0.0438337884843349	0.245747148990631	0.133673444390297
-4.87008333206177	-7.53294992446899	-6.99988651275635	-0.0438199490308762	0.245732605457306	0.13376373052597
-4.87131929397583	-7.52680015563965	-6.99848604202271	-0.0437681637704372	0.24582950770855	0.133779853582382
-4.86865663528442	-7.52631378173828	-6.99865674972534	-0.0438767224550247	0.245851829648018	0.133773639798164
-4.87084722518921	-7.52103471755981	-6.98575401306152	-0.0438412316143513	0.245838239789009	0.133730962872505
-4.86764860153198	-7.52296781539917	-6.98128795623779	-0.0439843758940697	0.245874717831612	0.133784845471382
-4.86528158187866	-7.51879739761353	-6.97582244873047	-0.0438843779265881	0.245898738503456	0.133687242865562
-4.86324405670166	-7.51709985733032	-6.96601533889771	-0.0439367815852165	0.245832338929176	0.133679494261742
-4.8596248626709	-7.51349925994873	-6.97117376327515	-0.043879296630621	0.245811343193054	0.13362193107605
-4.86162233352661	-7.51211738586426	-6.95231199264526	-0.0439260229468346	0.245798885822296	0.133616283535957
-4.8576717376709	-7.51010847091675	-6.95416021347046	-0.0438526310026646	0.245787009596825	0.133632019162178
-4.85903596878052	-7.50927829742432	-6.94606971740723	-0.0438566207885742	0.245740175247192	0.133601233363152
-4.85667943954468	-7.50789451599121	-6.94165897369385	-0.0438096486032009	0.245637118816376	0.133628591895103
-4.85614013671875	-7.5129599571228	-6.94232988357544	-0.0438717566430569	0.245748788118362	0.133652225136757
-4.86100339889526	-7.50573348999023	-6.94468784332275	-0.043991144746542	0.245798245072365	0.133778855204582
-4.86215829849243	-7.50598049163818	-6.94548892974854	-0.0440132580697536	0.245803892612457	0.133789420127869
-4.86759805679321	-7.50787878036499	-6.94121599197388	-0.0439693406224251	0.245889142155647	0.133884906768799
-4.86514759063721	-7.50936460494995	-6.94268226623535	-0.0439348705112934	0.245816141366959	0.1339520663023
-4.86636734008789	-7.51000499725342	-6.93201923370361	-0.0439262725412846	0.245835527777672	0.133904412388802
-4.86369848251343	-7.51199388504028	-6.92025804519653	-0.0438978336751461	0.245716795325279	0.133937865495682
-4.86253976821899	-7.51413774490356	-6.91868495941162	-0.0438280254602432	0.245684176683426	0.13386282324791
-4.86294078826904	-7.5202488899231	-6.91038846969604	-0.0438420847058296	0.245596349239349	0.133909270167351
-4.85964965820313	-7.51908397674561	-6.91058921813965	-0.0436939224600792	0.245589286088943	0.133904308080673
-4.86779451370239	-7.52423667907715	-6.89912796020508	-0.0438186191022396	0.245546594262123	0.133928924798965
-4.86412811279297	-7.52136182785034	-6.90835046768188	-0.0438410267233849	0.245583146810532	0.133972391486168
-4.86937999725342	-7.52339649200439	-6.89974546432495	-0.0437648445367813	0.245628103613853	0.13396905362606
-4.87469911575317	-7.52373170852661	-6.9025239944458	-0.0439280942082405	0.24567611515522	0.134129643440247
-4.87274360656738	-7.52570295333862	-6.90416240692139	-0.043851338326931	0.245628774166107	0.134070590138435
-4.87532567977905	-7.52811050415039	-6.89660739898682	-0.0439334884285927	0.245569437742233	0.134013816714287
-4.87210321426392	-7.52668762207031	-6.89997577667236	-0.0438379235565662	0.245470598340034	0.134022951126099
-4.87539100646973	-7.52917671203613	-6.8922004699707	-0.0439206771552563	0.24546380341053	0.133953511714935
-4.86822175979614	-7.52990102767944	-6.88601636886597	-0.0438359938561916	0.245346412062645	0.133911952376366
-4.87234783172607	-7.53270816802979	-6.8864221572876	-0.0438464358448982	0.245297640562057	0.133843198418617
-4.87028312683105	-7.53304862976074	-6.88446617126465	-0.043792974203825	0.245191961526871	0.133937984704971
-4.87212467193604	-7.53535413742065	-6.88032388687134	-0.0438518151640892	0.245319440960884	0.1338881701231
-4.87389087677002	-7.53613471984863	-6.87481069564819	-0.0438358746469021	0.245133459568024	0.133856773376465
-4.86971616744995	-7.53781175613403	-6.88200712203979	-0.0438109301030636	0.245160013437271	0.133783340454102
-4.87090063095093	-7.54012680053711	-6.87091398239136	-0.0438193269073963	0.245000183582306	0.133730471134186
-4.87128353118896	-7.53953552246094	-6.87839412689209	-0.0437123440206051	0.24496029317379	0.133649811148643
-4.86877107620239	-7.54714870452881	-6.87622165679932	-0.0438214540481567	0.244907170534134	0.133699417114258
-4.87090635299683	-7.54443025588989	-6.88304758071899	-0.0436950325965881	0.244783714413643	0.13366362452507
-4.87445735931396	-7.5512261390686	-6.88123655319214	-0.0437706410884857	0.24489152431488	0.13371154665947
-4.87234401702881	-7.54682111740112	-6.88390064239502	-0.0437352210283279	0.244769006967545	0.133590593934059
-4.87382841110229	-7.54899120330811	-6.87830495834351	-0.0437992587685585	0.244828000664711	0.13351659476757
-4.87355279922485	-7.55081558227539	-6.88235521316528	-0.0438112542033196	0.244689360260963	0.133518919348717
-4.87668514251709	-7.55051136016846	-6.89019536972046	-0.0437730923295021	0.24479840695858	0.133389368653297
-4.87278747558594	-7.550612449646	-6.87519884109497	-0.0438944920897484	0.244759172201157	0.13337005674839
-4.87241649627686	-7.54816961288452	-6.87783670425415	-0.0438300296664238	0.24471327662468	0.133231580257416
-4.87157344818115	-7.55047702789307	-6.87520027160645	-0.043926078826189	0.244767367839813	0.133189812302589
-4.87456226348877	-7.54753446578979	-6.88424873352051	-0.0439609289169312	0.244790121912956	0.13312155008316
-4.87276220321655	-7.55190134048462	-6.88001918792725	-0.0440284162759781	0.244830384850502	0.133159220218658
-4.8728346824646	-7.55085420608521	-6.8892707824707	-0.0440075844526291	0.244859993457794	0.133140787482262
-4.87702608108521	-7.55169916152954	-6.88925647735596	-0.0440629944205284	0.244899496436119	0.133049935102463
-4.87670612335205	-7.54606676101685	-6.88908100128174	-0.0441084243357182	0.244890958070755	0.133072525262833
-4.87879228591919	-7.55175733566284	-6.89884376525879	-0.0442017428576946	0.245094433426857	0.132938608527184
-4.87530326843262	-7.54803323745728	-6.89686727523804	-0.0441459231078625	0.245028123259544	0.132947817444801
-4.87284898757935	-7.5493631362915	-6.89896678924561	-0.0442039892077446	0.245002299547195	0.132780894637108
-4.87616682052612	-7.55020475387573	-6.89244604110718	-0.0442586280405521	0.244954586029053	0.132783949375153
-4.86906766891479	-7.54810571670532	-6.89213228225708	-0.0441897362470627	0.244900152087212	0.132685989141464
-4.87532949447632	-7.54786825180054	-6.89959764480591	-0.0442438647150993	0.244896307587624	0.132600411772728
-4.87158203125	-7.54527854919434	-6.88855409622192	-0.0442709252238274	0.244845747947693	0.13260318338871
-4.87426090240479	-7.54281520843506	-6.89448118209839	-0.0442393682897091	0.244952797889709	0.132494002580643
-4.8748574256897	-7.5417046546936	-6.89648342132568	-0.0443397797644138	0.244999751448631	0.132536843419075
-4.87361621856689	-7.53711938858032	-6.90337562561035	-0.0443459190428257	0.244921773672104	0.132415160536766
-4.87615871429443	-7.53371477127075	-6.89309692382813	-0.0443663448095322	0.244973346590996	0.132420375943184
-4.87284898757935	-7.53342151641846	-6.90046548843384	-0.0444332845509052	0.244916945695877	0.132348597049713
-4.88077783584595	-7.53107690811157	-6.90860366821289	-0.0443962924182415	0.245004594326019	0.132299780845642
-4.87592744827271	-7.53080368041992	-6.90468597412109	-0.0444883480668068	0.245011195540428	0.1323461830616
-4.87800741195679	-7.53011512756348	-6.91014242172241	-0.0444938763976097	0.245072051882744	0.132233694195747
-4.87901973724365	-7.52826833724976	-6.9083514213562	-0.0445622652769089	0.245052471756935	0.132268115878105
-4.8789324760437	-7.52318477630615	-6.91219091415405	-0.0445015169680119	0.245083138346672	0.132217481732368
-4.88309860229492	-7.52236843109131	-6.91895008087158	-0.0445683635771275	0.245094910264015	0.132203370332718
-4.88062477111816	-7.5215220451355	-6.91952610015869	-0.0445317588746548	0.245101571083069	0.132148370146751
-4.88850736618042	-7.52149629592896	-6.91765832901001	-0.0445713885128498	0.245192855596542	0.132145583629608
-4.88962888717651	-7.51597261428833	-6.926589012146	-0.0446563400328159	0.245224013924599	0.132193058729172
-4.89125823974609	-7.52039527893066	-6.92981624603271	-0.0446899682283401	0.245268434286118	0.132069513201714
-4.89270067214966	-7.51619911193848	-6.92727661132813	-0.0446295104920864	0.245276391506195	0.132130280137062
-4.89026403427124	-7.51678371429443	-6.92519283294678	-0.044664990156889	0.245311006903648	0.132075622677803
-4.89302968978882	-7.5139102935791	-6.92908954620361	-0.044668685644865	0.245217472314835	0.132061406970024
-4.89056634902954	-7.51250886917114	-6.9334716796875	-0.0446869358420372	0.245231091976166	0.132010236382484
-4.89421558380127	-7.5120701789856	-6.9314341545105	-0.0448078066110611	0.245197311043739	0.131987512111664
-4.89372825622559	-7.5064754486084	-6.93218278884888	-0.0447565466165543	0.245272308588028	0.132010608911514
-4.89249706268311	-7.50784826278687	-6.93458795547485	-0.044850792735815	0.245283186435699	0.131896242499352
-4.88831853866577	-7.50278186798096	-6.92512798309326	-0.0447880029678345	0.245226934552193	0.131932824850082
-4.88720321655273	-7.50139904022217	-6.93038702011108	-0.0448066405951977	0.245324060320854	0.131837069988251
-4.88554954528809	-7.4980354309082	-6.92611503601074	-0.0448739305138588	0.245268106460571	0.131860285997391
-4.88705062866211	-7.49652767181396	-6.92791318893433	-0.0448485277593136	0.245448991656303	0.131787180900574
-4.88629817962646	-7.49460458755493	-6.9219126701355	-0.0449514165520668	0.245438158512115	0.131760701537132
-4.88456869125366	-7.49136114120483	-6.91298246383667	-0.0449601486325264	0.245574340224266	0.131754174828529
-4.88423681259155	-7.49225854873657	-6.91326856613159	-0.0450332388281822	0.245596662163734	0.131635501980782
-4.87995147705078	-7.48870897293091	-6.91271781921387	-0.0449727028608322	0.245592772960663	0.131702497601509
-4.88182973861694	-7.49325275421143	-6.91128921508789	-0.0450772009789944	0.245709300041199	0.131644353270531
-4.87635612487793	-7.48911190032959	-6.9084358215332	-0.0449962131679058	0.245622143149376	0.131546780467033
-4.87739944458008	-7.49101114273071	-6.9013352394104	-0.0450099930167198	0.245695471763611	0.131521672010422
-4.8747615814209	-7.49327182769775	-6.89827632904053	-0.0450226441025734	0.245611667633057	0.131572872400284
-4.8769702911377	-7.49142742156982	-6.90877103805542	-0.0450368076562881	0.245722100138664	0.131539165973663
-4.87402105331421	-7.49368381500244	-6.89069032669067	-0.0451032072305679	0.245684877038002	0.131417110562325
-4.86805725097656	-7.49347686767578	-6.88361358642578	-0.0449103601276875	0.245646759867668	0.131295308470726
-4.86690092086792	-7.50087547302246	-6.87520933151245	-0.0449234358966351	0.245539784431458	0.131258726119995
-4.8621244430542	-7.49838352203369	-6.87850999832153	-0.044872835278511	0.24550074338913	0.13114258646965
-4.86748838424683	-7.49987173080444	-6.86940336227417	-0.0450279787182808	0.24555541574955	0.131214544177055
-4.86111640930176	-7.50304269790649	-6.87095165252686	-0.0448588132858276	0.245461151003838	0.131160140037537
-4.8639612197876	-7.50536870956421	-6.86848926544189	-0.0449554659426212	0.245409518480301	0.131123840808868
-4.86189460754395	-7.50453901290894	-6.87160348892212	-0.0449024476110935	0.24531976878643	0.131113842129707
-4.85835313796997	-7.50614833831787	-6.85917901992798	-0.0448451973497868	0.245274230837822	0.131187468767166
-4.85919570922852	-7.50790357589722	-6.86714839935303	-0.0448389463126659	0.245213657617569	0.131124839186668
-4.86342525482178	-7.51069641113281	-6.87086915969849	-0.0448605380952358	0.245260342955589	0.131291300058365
-4.86367559432983	-7.51076316833496	-6.88208866119385	-0.0449090600013733	0.245271414518356	0.131347730755806
-4.87045049667358	-7.51326370239258	-6.87909698486328	-0.0449229590594769	0.245344027876854	0.131386294960976
-4.86927366256714	-7.51469135284424	-6.87787485122681	-0.0449095629155636	0.245257884263992	0.131351724267006
-4.87437152862549	-7.51691246032715	-6.87839269638062	-0.0447672605514526	0.245257809758186	0.131290003657341
-4.87751436233521	-7.5193247795105	-6.87784910202026	-0.0448878072202206	0.245235487818718	0.131404742598534
-4.88061761856079	-7.51479291915894	-6.89090871810913	-0.044889722019434	0.245356932282448	0.131407856941223
-4.89074373245239	-7.51817655563354	-6.87837791442871	-0.0449831373989582	0.245406821370125	0.131445020437241
-4.89220476150513	-7.52018451690674	-6.88703918457031	-0.0450553931295872	0.245538651943207	0.131420478224754
-4.89535140991211	-7.52011919021606	-6.88175630569458	-0.0450875721871853	0.245494693517685	0.131318554282188
-4.8943076133728	-7.51938152313232	-6.88882064819336	-0.0450006760656834	0.245451673865318	0.131403401494026
-4.90208911895752	-7.52204132080078	-6.88321828842163	-0.0450616776943207	0.245488122105598	0.131264597177505
-4.89973258972168	-7.5231556892395	-6.88620281219482	-0.0450367666780949	0.245335787534714	0.131322383880615
-4.90030431747437	-7.52567529678345	-6.88419961929321	-0.0450402460992336	0.24546816945076	0.131150051951408
-4.89712047576904	-7.52274513244629	-6.8769588470459	-0.0449823401868343	0.245304688811302	0.131092339754105
-4.89947891235352	-7.52714347839355	-6.87566137313843	-0.0449542365968227	0.245352551341057	0.131027892231941
-4.89235591888428	-7.52529573440552	-6.8686375617981	-0.0449127219617367	0.245144575834274	0.130991727113724
-4.89796590805054	-7.52359342575073	-6.8738374710083	-0.0449470654129982	0.245260417461395	0.131032541394234
-4.89926671981812	-7.52471017837524	-6.87682151794434	-0.0449804961681366	0.245290547609329	0.130983591079712
-4.90213108062744	-7.52341842651367	-6.87999391555786	-0.0449044816195965	0.245285496115685	0.131051704287529
-4.90828323364258	-7.52491664886475	-6.88092422485352	-0.0449007861316204	0.245322659611702	0.131071195006371
-4.90055084228516	-7.5171103477478	-6.88347721099854	-0.044834204018116	0.245242923498154	0.130993515253067
-4.90212488174438	-7.52447032928467	-6.87530899047852	-0.0447463542222977	0.245293363928795	0.130957335233688
-4.89447402954102	-7.52648305892944	-6.87464237213135	-0.0447508916258812	0.245114296674728	0.130885288119316
-4.89987230300903	-7.52610063552856	-6.87729835510254	-0.044566422700882	0.245124816894531	0.130884870886803
-4.89737367630005	-7.52657604217529	-6.87961387634277	-0.0446094386279583	0.245103418827057	0.130910411477089
-4.89805364608765	-7.52981567382813	-6.87596654891968	-0.0445625782012939	0.245062083005905	0.130903154611588
-4.90216684341431	-7.53535318374634	-6.87689256668091	-0.0445876829326153	0.24502469599247	0.13088221848011
-4.90120553970337	-7.53353214263916	-6.87520790100098	-0.0444409772753716	0.244978070259094	0.130834624171257
-4.90502214431763	-7.53457260131836	-6.87720012664795	-0.0444529354572296	0.244895190000534	0.130899578332901
-4.90128087997437	-7.53591346740723	-6.87988567352295	-0.0444004721939564	0.244809329509735	0.130875378847122
-4.90590143203735	-7.53603601455688	-6.87856340408325	-0.04438366740942	0.244788199663162	0.13086761534214
-4.90692853927612	-7.53561067581177	-6.88702583312988	-0.0443308390676975	0.244746312499046	0.130981177091599
-4.91219425201416	-7.53472852706909	-6.89410877227783	-0.0444675721228123	0.244851738214493	0.130978852510452
-4.91285181045532	-7.5295467376709	-6.89439010620117	-0.0445034839212894	0.244896501302719	0.130959093570709
-4.91893529891968	-7.52726268768311	-6.88798189163208	-0.0447120442986488	0.245017975568771	0.130926385521889
-4.91602468490601	-7.52041864395142	-6.88624334335327	-0.0446802861988544	0.245020613074303	0.130755946040154
-4.91781997680664	-7.52100896835327	-6.87211942672729	-0.0447419956326485	0.245098441839218	0.130676865577698
-4.91246747970581	-7.51926231384277	-6.8708815574646	-0.0447170808911324	0.245061993598938	0.130575969815254
-4.91230154037476	-7.516676902771	-6.86658811569214	-0.0447433665394783	0.24502295255661	0.130443125963211
-4.91055727005005	-7.51515197753906	-6.85774898529053	-0.0446898750960827	0.244942963123322	0.130414575338364
-4.91482496261597	-7.51407623291016	-6.85986852645874	-0.0448239296674728	0.245055973529816	0.130290165543556
-4.91109228134155	-7.51297283172607	-6.858717918396	-0.0448070019483566	0.244971096515656	0.130264103412628
-4.9108190536499	-7.51346015930176	-6.85761451721191	-0.0447922982275486	0.244956359267235	0.130130350589752
-4.91153335571289	-7.51186513900757	-6.85042142868042	-0.0448261499404907	0.244904354214668	0.130063503980637
-4.90912008285522	-7.51191568374634	-6.85035943984985	-0.0447215810418129	0.244841143488884	0.12987893819809
-4.90747308731079	-7.5154333114624	-6.8466591835022	-0.044878289103508	0.244707196950912	0.129809841513634
-4.90757894515991	-7.51584339141846	-6.84556865692139	-0.0447284765541554	0.24471327662468	0.129751786589622
-4.90657520294189	-7.51765871047974	-6.84800386428833	-0.0448033288121223	0.244667276740074	0.12962581217289
-4.90443563461304	-7.51499032974243	-6.84086322784424	-0.0448324382305145	0.244599103927612	0.129571080207825
-4.90777778625488	-7.51901769638062	-6.84131145477295	-0.0447858795523643	0.24454939365387	0.129499554634094
-4.90258169174194	-7.51810455322266	-6.84117078781128	-0.0448119789361954	0.244329422712326	0.129524916410446
-4.90556669235229	-7.52026844024658	-6.84653282165527	-0.0447922796010971	0.244338095188141	0.129464656114578
-4.90246772766113	-7.51787376403809	-6.84497308731079	-0.0448832958936691	0.244257852435112	0.129531636834145
-4.90775060653687	-7.51753997802734	-6.85562515258789	-0.0448634251952171	0.244237586855888	0.129530772566795
-4.91112661361694	-7.51413726806641	-6.86097526550293	-0.0449895448982716	0.244310840964317	0.129613012075424
-4.91295146942139	-7.51664686203003	-6.86690902709961	-0.0450767651200294	0.244409218430519	0.129528865218163
-4.91168642044067	-7.50996780395508	-6.85872220993042	-0.0450539141893387	0.244484826922417	0.12951572239399
-4.91667461395264	-7.5073299407959	-6.86231231689453	-0.0452058687806129	0.244538769125938	0.129422917962074
-4.91466665267944	-7.50773906707764	-6.85992193222046	-0.0451853945851326	0.244535207748413	0.129313945770264
-4.91611671447754	-7.50882482528687	-6.85463857650757	-0.0452593863010406	0.244612276554108	0.129168108105659
-4.90859651565552	-7.50703811645508	-6.84213829040527	-0.0452350154519081	0.244492948055267	0.129042655229568
-4.90681028366089	-7.50931072235107	-6.83533191680908	-0.0451637171208858	0.244446337223053	0.128882825374603
-4.90244436264038	-7.50886631011963	-6.83278036117554	-0.0451746918261051	0.244370117783546	0.128926962614059
-4.90252590179443	-7.51129150390625	-6.83736658096313	-0.0452253483235836	0.244369506835938	0.128783941268921
-4.90214681625366	-7.5114312171936	-6.83149003982544	-0.0451059006154537	0.244178101420403	0.128804132342339
-4.90177631378174	-7.51212167739868	-6.83648347854614	-0.0451191030442715	0.244145780801773	0.128736808896065
-4.90442800521851	-7.51643228530884	-6.8296856880188	-0.0451803468167782	0.244049087166786	0.128750666975975
-4.90418863296509	-7.51367855072021	-6.84380102157593	-0.0450952798128128	0.244026049971581	0.128686890006065
-4.90330839157104	-7.51581573486328	-6.83406734466553	-0.045174166560173	0.243981078267097	0.128704369068146
-4.90214204788208	-7.51529026031494	-6.84648847579956	-0.0450650528073311	0.243934214115143	0.128626480698586
-4.90569543838501	-7.51943778991699	-6.84424304962158	-0.0452135428786278	0.243906855583191	0.128686144948006
-4.905592918396	-7.51527070999146	-6.85219955444336	-0.0451870709657669	0.243873998522758	0.128735348582268
-4.90738153457642	-7.51636981964111	-6.85653352737427	-0.0452803783118725	0.243871614336967	0.128763288259506
-4.90696287155151	-7.51603746414185	-6.85913419723511	-0.0452759489417076	0.243895053863525	0.12874561548233
-4.91352128982544	-7.51546287536621	-6.85868787765503	-0.0454082153737545	0.24406324326992	0.12875260412693
-4.91022825241089	-7.50772190093994	-6.8595175743103	-0.0453825294971466	0.244049802422523	0.128767281770706
-4.91058349609375	-7.51053428649902	-6.85258150100708	-0.0455677360296249	0.244229823350906	0.12864251434803
-4.90789556503296	-7.50531387329102	-6.84382104873657	-0.0454741641879082	0.244153365492821	0.128469958901405
-4.90490198135376	-7.51167631149292	-6.83268928527832	-0.0455443896353245	0.244116365909576	0.128375500440598
-4.89952564239502	-7.50868701934814	-6.83283424377441	-0.0455098412930965	0.244063183665276	0.128223106265068
-4.89926958084106	-7.51072835922241	-6.82844972610474	-0.0454256981611252	0.243907243013382	0.128191515803337
-4.89087629318237	-7.50961875915527	-6.83069086074829	-0.0453257150948048	0.243824332952499	0.128128424286842
-4.89328336715698	-7.51593971252441	-6.83468294143677	-0.0454040691256523	0.243790507316589	0.1281927973032
-4.89220857620239	-7.51768159866333	-6.84973192214966	-0.0453518405556679	0.24365097284317	0.12817944586277
-4.89463949203491	-7.51959848403931	-6.8497314453125	-0.0454377755522728	0.243739113211632	0.128223836421967
-4.89435625076294	-7.51456022262573	-6.86823177337646	-0.0454654358327389	0.243777096271515	0.128192782402039
-4.90315055847168	-7.51806735992432	-6.86595630645752	-0.0455663911998272	0.243882790207863	0.128240972757339
-4.89965629577637	-7.5167932510376	-6.8708963394165	-0.0455747097730637	0.243958234786987	0.128094017505646
-4.90211009979248	-7.51845455169678	-6.85951519012451	-0.0456444211304188	0.243975892663002	0.128027215600014
-4.89798307418823	-7.51340913772583	-6.86251544952393	-0.045655868947506	0.243986696004868	0.127959817647934
-4.90119886398315	-7.51788187026978	-6.86034679412842	-0.0457501523196697	0.244016870856285	0.127815499901772
-4.89826345443726	-7.51602458953857	-6.86297702789307	-0.0456774495542049	0.243946224451065	0.12771375477314
-4.90181922912598	-7.51707077026367	-6.8608570098877	-0.0457620918750763	0.243994191288948	0.127578660845757
-4.89552307128906	-7.5144190788269	-6.85517644882202	-0.0457223206758499	0.243800759315491	0.127493903040886
-4.8962664604187	-7.520263671875	-6.85286331176758	-0.0455775409936905	0.243703663349152	0.127314031124115
-4.88899850845337	-7.52315330505371	-6.85453271865845	-0.0456199608743191	0.24347697198391	0.127220839262009
-4.89598655700684	-7.52333164215088	-6.85388422012329	-0.0455600060522556	0.243478268384933	0.127186819911003
-4.89075040817261	-7.52303981781006	-6.86199045181274	-0.0454988069832325	0.243335232138634	0.127161026000977
-4.89440059661865	-7.52705860137939	-6.8668966293335	-0.0456353425979614	0.243390694260597	0.127145111560822
-4.89856481552124	-7.52396821975708	-6.87877416610718	-0.0456618741154671	0.243418708443642	0.12720263004303
-4.90806674957275	-7.52488422393799	-6.8835563659668	-0.0459046438336372	0.243578344583511	0.127175986766815
-4.9095721244812	-7.51840925216675	-6.87557697296143	-0.0459258668124676	0.243656635284424	0.126932889223099
-4.90928316116333	-7.51940631866455	-6.86616230010986	-0.0459290035068989	0.243562951683998	0.126764163374901
-4.90554141998291	-7.52167129516602	-6.86204624176025	-0.0458119474351406	0.243383646011353	0.126579612493515
-4.90636491775513	-7.52584838867188	-6.85955238342285	-0.045769676566124	0.243223741650581	0.126505181193352
-4.90754556655884	-7.52485179901123	-6.86993455886841	-0.0456249490380287	0.243076413869858	0.126537099480629
-4.91004323959351	-7.52673244476318	-6.86958074569702	-0.0456421598792076	0.242989376187325	0.12659640610218
-4.91513633728027	-7.53028297424316	-6.88016414642334	-0.0456348657608032	0.243014767765999	0.12658129632473
-4.91667079925537	-7.52672672271729	-6.88271951675415	-0.0457027554512024	0.24296835064888	0.126584351062775
-4.92580318450928	-7.52880001068115	-6.88175010681152	-0.0457502268254757	0.243132621049881	0.126658946275711
-4.9280047416687	-7.52661752700806	-6.8827166557312	-0.0458559691905975	0.243118926882744	0.126677051186562
-4.93037939071655	-7.52772188186646	-6.87930774688721	-0.0458409935235977	0.243247464299202	0.126615613698959
-4.92925262451172	-7.52809762954712	-6.87289142608643	-0.0459502637386322	0.243174716830254	0.126556620001793
-4.93080615997314	-7.5259895324707	-6.87213516235352	-0.0458266288042068	0.243217796087265	0.126396596431732
-4.92863035202026	-7.53096771240234	-6.85606956481934	-0.0458758398890495	0.243095234036446	0.126351699233055
-4.92886447906494	-7.5330023765564	-6.85503101348877	-0.0457047708332539	0.243110835552216	0.126239478588104
-4.92580890655518	-7.53464269638062	-6.85017681121826	-0.0457628518342972	0.242909222841263	0.126187205314636
-4.92690324783325	-7.53218126296997	-6.85651779174805	-0.0456698462367058	0.242930486798286	0.126161485910416
-4.92432165145874	-7.53598403930664	-6.8459849357605	-0.0457038357853889	0.242881029844284	0.126159876585007
-4.9254584312439	-7.53354597091675	-6.86187314987183	-0.0456151328980923	0.24274779856205	0.12621596455574
-4.92424917221069	-7.53754949569702	-6.85683488845825	-0.0456781052052975	0.242627054452896	0.126412183046341
-4.92923259735107	-7.53400135040283	-6.87543153762817	-0.0456442572176456	0.242697864770889	0.126434847712517
-4.9320273399353	-7.53116655349731	-6.87198972702026	-0.0457614101469517	0.242750138044357	0.126539528369904
-4.93822240829468	-7.52801752090454	-6.87468433380127	-0.0458007417619228	0.242941707372665	0.126530662178993
-4.93449926376343	-7.52593231201172	-6.86647367477417	-0.0458859167993069	0.242884442210197	0.126444309949875
-4.93741321563721	-7.52121114730835	-6.85868167877197	-0.0458934605121613	0.242943525314331	0.126366332173347
-4.92935848236084	-7.52147817611694	-6.85507011413574	-0.0458777360618114	0.242910906672478	0.126275658607483
-4.93092966079712	-7.52221870422363	-6.84758853912354	-0.0457800216972828	0.242874220013618	0.126316234469414
-4.9283595085144	-7.52016830444336	-6.8511323928833	-0.0458028502762318	0.242753565311432	0.126277253031731
-4.92623472213745	-7.51758861541748	-6.84996366500854	-0.0457194000482559	0.242745026946068	0.126304507255554
-4.93092489242554	-7.52111148834229	-6.84139728546143	-0.0457632355391979	0.242684632539749	0.126359522342682
-4.92532873153687	-7.52334499359131	-6.85415315628052	-0.0457047037780285	0.242668211460114	0.126325592398643
-4.92777442932129	-7.52465105056763	-6.84914541244507	-0.0456021055579185	0.242512479424477	0.126442715525627
-4.92937326431274	-7.52846384048462	-6.85888242721558	-0.045536145567894	0.242503583431244	0.126502200961113
-4.93087005615234	-7.52887725830078	-6.86175203323364	-0.0455116145312786	0.242384776473045	0.12661375105381
-4.93299961090088	-7.53089618682861	-6.87567758560181	-0.0455025434494019	0.242409437894821	0.126721516251564
-4.94195652008057	-7.53061056137085	-6.87247562408447	-0.0456027910113335	0.242446944117546	0.126887038350105
-4.94303226470947	-7.52866363525391	-6.89273548126221	-0.045564342290163	0.242581367492676	0.126961559057236
-4.95325469970703	-7.52647018432617	-6.87767887115479	-0.0456577092409134	0.24265368282795	0.127039536833763
-4.95269250869751	-7.52551126480103	-6.88481760025024	-0.045631255954504	0.242634102702141	0.127017766237259
-4.95248889923096	-7.52497243881226	-6.8743839263916	-0.0456627681851387	0.242665499448776	0.126960843801498
-4.95035552978516	-7.52318239212036	-6.87206220626831	-0.0455407463014126	0.242560505867004	0.126912668347359
-4.95008230209351	-7.52558565139771	-6.85881614685059	-0.0455632358789444	0.242493569850922	0.126860558986664
-4.94590997695923	-7.52641153335571	-6.85702610015869	-0.0453974790871143	0.242351412773132	0.126921504735947
-4.94096946716309	-7.52890110015869	-6.86641263961792	-0.0453652814030647	0.242148295044899	0.127015501260757
-4.94373941421509	-7.52480983734131	-6.87185287475586	-0.0453463420271873	0.242100521922112	0.12715882062912
-4.94549179077148	-7.52046918869019	-6.87053823471069	-0.0453122481703758	0.242116644978523	0.12724694609642
-4.94968748092651	-7.5194149017334	-6.87597990036011	-0.0454051792621613	0.242266044020653	0.127397075295448
-4.94882297515869	-7.51564502716064	-6.87125301361084	-0.0454985275864601	0.242348954081535	0.127399578690529
-4.95116853713989	-7.51203155517578	-6.86402273178101	-0.0455374158918858	0.242510214447975	0.127338692545891
-4.94495296478271	-7.50520944595337	-6.8578839302063	-0.0455365851521492	0.242447927594185	0.127290099859238
-4.94493389129639	-7.50548028945923	-6.84751558303833	-0.045549001544714	0.242551803588867	0.127170652151108
-4.93422794342041	-7.50312948226929	-6.84118938446045	-0.0454484783113003	0.242379903793335	0.127172634005547
-4.93303823471069	-7.50583362579346	-6.83723735809326	-0.0453964062035084	0.242272824048996	0.127107828855515
-4.92589664459229	-7.50556373596191	-6.83386993408203	-0.0452926307916641	0.242123395204544	0.127239882946014
-4.92624044418335	-7.50732660293579	-6.84026432037354	-0.0452623143792152	0.242130115628242	0.127250015735626
-4.9233283996582	-7.50519895553589	-6.84122276306152	-0.0452809259295464	0.242050528526306	0.127399310469627
-4.92374038696289	-7.50644493103027	-6.84642124176025	-0.0453731901943684	0.242121949791908	0.127423346042633
-4.92526721954346	-7.50268650054932	-6.84627485275269	-0.0452817901968956	0.242151901125908	0.127464190125465
-4.92788457870483	-7.50197267532349	-6.84605932235718	-0.0454328693449497	0.242270648479462	0.127496421337128
-4.92529392242432	-7.4966197013855	-6.83811235427856	-0.0455207414925098	0.242307960987091	0.127559170126915
-4.92564916610718	-7.49458456039429	-6.82743501663208	-0.0455698221921921	0.24254834651947	0.127498641610146
-4.92017841339111	-7.48976564407349	-6.81821489334106	-0.0454762019217014	0.242455080151558	0.127379715442657
-4.91675901412964	-7.49137353897095	-6.79965019226074	-0.0455479584634304	0.242404088377953	0.127314254641533
-4.90658664703369	-7.49160480499268	-6.80433225631714	-0.0453886091709137	0.242253392934799	0.127232387661934
-4.90566253662109	-7.49493837356567	-6.79950380325317	-0.0453415736556053	0.242124795913696	0.127343952655792
-4.90468645095825	-7.49329996109009	-6.81256294250488	-0.0453008860349655	0.241998255252838	0.12741906940937
-4.90778923034668	-7.49077844619751	-6.81204271316528	-0.045349407941103	0.242126867175102	0.127611681818962
-4.90839624404907	-7.48795032501221	-6.82249402999878	-0.045446939766407	0.242194131016731	0.127593651413918
-4.91048431396484	-7.48620748519897	-6.80906867980957	-0.0455131120979786	0.242279976606369	0.127665013074875
-4.911048412323	-7.48305749893188	-6.80830717086792	-0.0455517843365669	0.242373585700989	0.127587154507637
-4.90732479095459	-7.48080682754517	-6.79820346832275	-0.0456210598349571	0.242331206798553	0.127486497163773
-4.90465497970581	-7.47983360290527	-6.78981590270996	-0.0455292277038097	0.242366597056389	0.127450779080391
-4.89733219146729	-7.48265552520752	-6.78843641281128	-0.0454705134034157	0.24206817150116	0.127311378717422
-4.8959264755249	-7.48386287689209	-6.78850746154785	-0.0453979074954987	0.241995513439178	0.127314031124115
-4.89533138275146	-7.48399639129639	-6.79784393310547	-0.0453326106071472	0.241838246583939	0.127449035644531
-4.90229892730713	-7.48685741424561	-6.80146026611328	-0.0454418882727623	0.241897523403168	0.127605229616165
-4.90040349960327	-7.48217344284058	-6.81298732757568	-0.0454229451715946	0.241841033101082	0.127563238143921
-4.90640306472778	-7.48347425460815	-6.80943632125854	-0.0455620847642422	0.241984471678734	0.127635985612869
-4.90501308441162	-7.47960424423218	-6.81901073455811	-0.0456447787582874	0.241990715265274	0.127690628170967
-4.91255235671997	-7.48124933242798	-6.81105661392212	-0.0457864962518215	0.242214053869247	0.127654746174812
-4.91123056411743	-7.47880220413208	-6.80847072601318	-0.0457769297063351	0.242143839597702	0.127564638853073
-4.91321754455566	-7.47743129730225	-6.80602598190308	-0.0458092503249645	0.242169618606567	0.127439022064209
-4.90414667129517	-7.47412633895874	-6.80033016204834	-0.0458009988069534	0.242029368877411	0.127375856041908
-4.91066646575928	-7.48059511184692	-6.80151319503784	-0.045671321451664	0.241995200514793	0.127386555075645
-4.90731716156006	-7.47862434387207	-6.80273675918579	-0.0456883423030376	0.241800263524055	0.127346158027649
-4.91175985336304	-7.48266649246216	-6.80725908279419	-0.0456551350653172	0.241699039936066	0.127423942089081
-4.91142797470093	-7.48342514038086	-6.81762456893921	-0.045603271573782	0.241670459508896	0.127551719546318
-4.91688776016235	-7.48574495315552	-6.8333044052124	-0.0457686521112919	0.241744369268417	0.127627179026604
-4.92045831680298	-7.48077058792114	-6.83655214309692	-0.0458622612059116	0.241887554526329	0.127712026238441
-4.92595052719116	-7.48072624206543	-6.83740854263306	-0.0460494309663773	0.241982579231262	0.127680361270905
-4.92417001724243	-7.47776699066162	-6.83240604400635	-0.0460419096052647	0.242006897926331	0.12746798992157
-4.91626024246216	-7.48178195953369	-6.82026147842407	-0.0459785833954811	0.241812780499458	0.127357497811317
-4.91366100311279	-7.48815631866455	-6.82684326171875	-0.0458735711872578	0.241647228598595	0.127262622117996
-4.91381025314331	-7.48924112319946	-6.83823108673096	-0.0459226705133915	0.241579353809357	0.127524867653847
-4.92188215255737	-7.48741865158081	-6.85603332519531	-0.0461330637335777	0.241871267557144	0.127580136060715
-4.92150449752808	-7.48202037811279	-6.85421848297119	-0.046208493411541	0.241943314671516	0.127509608864784
-4.92044019699097	-7.48475694656372	-6.84436225891113	-0.0463503822684288	0.242002665996552	0.127389714121819
-4.9140567779541	-7.48520183563232	-6.83736848831177	-0.046337902545929	0.241917863488197	0.127251043915749
-4.91375160217285	-7.48988056182861	-6.83007144927979	-0.0463305152952671	0.241926774382591	0.12721049785614
-4.90613031387329	-7.4909405708313	-6.83089303970337	-0.0462394803762436	0.241816937923431	0.127044722437859
-4.90042209625244	-7.49425983428955	-6.81975317001343	-0.0462616644799709	0.241609111428261	0.127087011933327
-4.90073680877686	-7.4968318939209	-6.84192657470703	-0.0462898723781109	0.241551622748375	0.127096906304359
-4.90182685852051	-7.49669218063354	-6.84474945068359	-0.0464063286781311	0.241590782999992	0.127310857176781
-4.90615749359131	-7.49949073791504	-6.85594654083252	-0.0465096719563007	0.241775721311569	0.127239868044853
-4.90522050857544	-7.49441289901733	-6.84245681762695	-0.0465527586638927	0.24181917309761	0.127293184399605
-4.90573978424072	-7.49416923522949	-6.83600854873657	-0.0467705205082893	0.242038920521736	0.127134338021278
-4.89615726470947	-7.49452829360962	-6.82756042480469	-0.0467469915747643	0.24197381734848	0.127002522349358
-4.89273691177368	-7.49848699569702	-6.80915212631226	-0.046724870800972	0.241850912570953	0.126853495836258
-4.88554430007935	-7.49833297729492	-6.81205606460571	-0.0466384291648865	0.241696134209633	0.126748070120811
-4.88039588928223	-7.50259256362915	-6.80617523193359	-0.0466360747814178	0.241683080792427	0.126831978559494
-4.88164281845093	-7.50237035751343	-6.82012271881104	-0.0466240234673023	0.241556257009506	0.12681545317173
-4.88333606719971	-7.50341272354126	-6.81588745117188	-0.0467567853629589	0.241665989160538	0.126981422305107
-4.88465261459351	-7.50087642669678	-6.83099412918091	-0.0468318425118923	0.241855680942535	0.12699031829834
-4.88727235794067	-7.50091457366943	-6.82262086868286	-0.0469991341233253	0.241946682333946	0.127027451992035
-4.8838005065918	-7.49829006195068	-6.81808805465698	-0.0470463484525681	0.242094799876213	0.126909255981445
-4.88014268875122	-7.50076341629028	-6.80462551116943	-0.0471086502075195	0.242051988840103	0.126695767045021
-4.87636566162109	-7.50121784210205	-6.80090475082397	-0.0470823459327221	0.241997390985489	0.126652374863625
-4.87331485748291	-7.5030574798584	-6.78867816925049	-0.0472102165222168	0.24199216067791	0.126599222421646
-4.87075138092041	-7.50242328643799	-6.78715419769287	-0.0471255891025066	0.2419413626194	0.12655109167099
-4.86554431915283	-7.50744104385376	-6.78534841537476	-0.0471552275121212	0.241816014051437	0.12643963098526
-4.86281633377075	-7.50592517852783	-6.78530693054199	-0.0470627993345261	0.241794273257256	0.12642140686512
-4.86336612701416	-7.51527881622314	-6.78703022003174	-0.0471249409019947	0.241683572530746	0.126418575644493
-4.863450050354	-7.51723098754883	-6.78889274597168	-0.0470704361796379	0.241605415940285	0.126487925648689
-4.86528635025024	-7.51931762695313	-6.79640865325928	-0.047196913510561	0.241640374064445	0.126495197415352
-4.86408710479736	-7.52066946029663	-6.80360507965088	-0.0471642017364502	0.241601258516312	0.126579716801643
-4.86954069137573	-7.52115821838379	-6.8073935508728	-0.0473601557314396	0.24170395731926	0.126585066318512
-4.87521600723267	-7.51728630065918	-6.81039714813232	-0.0474685020744801	0.241891995072365	0.126639276742935
-4.88005256652832	-7.51694869995117	-6.80292892456055	-0.0476211421191692	0.242018863558769	0.126621440052986
-4.88241338729858	-7.51529884338379	-6.80611133575439	-0.047569215297699	0.242036238312721	0.126503303647041
-4.88474369049072	-7.5170316696167	-6.80105924606323	-0.0477219000458717	0.242102727293968	0.126443937420845
-4.87952423095703	-7.51706504821777	-6.79502058029175	-0.0476421751081944	0.24193711578846	0.126275628805161
-4.88197898864746	-7.51838445663452	-6.79373931884766	-0.0477306880056858	0.241862937808037	0.126177534461021
-4.88368844985962	-7.51675081253052	-6.79569578170776	-0.0476474910974503	0.24186098575592	0.126215741038322
-4.88184213638306	-7.52056264877319	-6.79227781295776	-0.0477180257439613	0.24179482460022	0.126138493418694
-4.88039779663086	-7.51767444610596	-6.79226589202881	-0.0476164221763611	0.241634249687195	0.126126646995544
-4.88493347167969	-7.51879978179932	-6.79793071746826	-0.0475805625319481	0.24165503680706	0.126172557473183
-4.88348579406738	-7.51741981506348	-6.79896879196167	-0.0475657805800438	0.241498410701752	0.126265451312065
-4.89174842834473	-7.51977920532227	-6.80697202682495	-0.0476696901023388	0.241617515683174	0.126325339078903
-4.89501714706421	-7.51720809936523	-6.80942916870117	-0.0476376190781593	0.241559430956841	0.126443475484848
-4.89651203155518	-7.51615619659424	-6.80847644805908	-0.0477236956357956	0.241692036390305	0.126440227031708
-4.89860916137695	-7.51466941833496	-6.81346702575684	-0.047716498374939	0.241659253835678	0.126562878489494
-4.90443992614746	-7.51649332046509	-6.81728506088257	-0.0478159338235855	0.241782650351524	0.12658429145813
-4.90460872650146	-7.50781345367432	-6.8123083114624	-0.0478907488286495	0.241895526647568	0.126680359244347
-4.90852832794189	-7.51029396057129	-6.80337142944336	-0.0479434952139854	0.242052748799324	0.126675844192505
-4.90507316589355	-7.50257110595703	-6.7991247177124	-0.0479210317134857	0.241990566253662	0.12664969265461
-4.90584897994995	-7.50321102142334	-6.78756189346313	-0.0480014979839325	0.242042317986488	0.126576378941536
-4.89806127548218	-7.50187349319458	-6.78567171096802	-0.0479122474789619	0.241991505026817	0.126552492380142
-4.89422750473022	-7.5050892829895	-6.77040576934814	-0.0478548966348171	0.241846233606339	0.126500070095062
-4.89382266998291	-7.50184440612793	-6.77609968185425	-0.0476829893887043	0.241681292653084	0.126586586236954
-4.89547109603882	-7.50700092315674	-6.77935361862183	-0.0477459169924259	0.24170196056366	0.12675566971302
-4.8910117149353	-7.50056600570679	-6.78887462615967	-0.0477270260453224	0.241648435592651	0.126830011606216
-4.89595556259155	-7.5032057762146	-6.77891159057617	-0.0477669723331928	0.241789013147354	0.126958176493645
-4.89580869674683	-7.50125074386597	-6.78473711013794	-0.0477652065455914	0.241893664002419	0.127105578780174
-4.90039396286011	-7.49894332885742	-6.78064393997192	-0.0478976890444756	0.242049753665924	0.127166599035263
-4.89867258071899	-7.49145078659058	-6.77526521682739	-0.0479709766805172	0.242180913686752	0.127245366573334
-4.89995098114014	-7.49190711975098	-6.76134777069092	-0.0480293594300747	0.242295876145363	0.127176061272621
-4.89677333831787	-7.4859938621521	-6.75466060638428	-0.0478036850690842	0.242292359471321	0.127150878310204
-4.8928747177124	-7.49073171615601	-6.74531745910645	-0.0479105785489082	0.242279425263405	0.127171292901039
-4.8863205909729	-7.48672723770142	-6.74224615097046	-0.0477913320064545	0.24223954975605	0.127106249332428
-4.88315010070801	-7.4888653755188	-6.73284435272217	-0.0477672182023525	0.24215105175972	0.127133086323738
-4.87826681137085	-7.48942852020264	-6.72613954544067	-0.0476531609892845	0.242087006568909	0.127151221036911
-4.87726736068726	-7.49527406692505	-6.72081804275513	-0.0476047582924366	0.24198754131794	0.127277627587318
-4.87593793869019	-7.49220514297485	-6.72809362411499	-0.0475146509706974	0.242004454135895	0.127394080162048
-4.88168954849243	-7.49193525314331	-6.72179126739502	-0.0475804843008518	0.242084622383118	0.127525046467781
-4.87575817108154	-7.49123764038086	-6.72788667678833	-0.0474262684583664	0.24209375679493	0.127622291445732
-4.8822169303894	-7.49453830718994	-6.71561765670776	-0.0474873781204224	0.242162227630615	0.127681583166122
-4.8765606880188	-7.49471712112427	-6.71606779098511	-0.0474411994218826	0.242105633020401	0.127764374017715
-4.88696002960205	-7.49392986297607	-6.70933771133423	-0.0474780723452568	0.242214694619179	0.127867594361305
-4.88196277618408	-7.49121570587158	-6.70676374435425	-0.0474528595805168	0.242239639163017	0.12798036634922
-4.88793611526489	-7.49480772018433	-6.70042991638184	-0.0474251061677933	0.242364600300789	0.127967491745949
-4.88794422149658	-7.49376678466797	-6.69312000274658	-0.0475163422524929	0.242390185594559	0.128114208579063
-4.89205121994019	-7.49200677871704	-6.68754482269287	-0.0475063361227512	0.242552071809769	0.12808758020401
-4.89346170425415	-7.49087285995483	-6.6688404083252	-0.0474657565355301	0.242565304040909	0.128185406327248
-4.89594316482544	-7.4931263923645	-6.67068243026733	-0.0473977811634541	0.242630615830421	0.128230139613152
-4.8956823348999	-7.49271297454834	-6.6655387878418	-0.0474104471504688	0.242572128772736	0.128245159983635
-4.89916610717773	-7.4901647567749	-6.64836311340332	-0.0473468564450741	0.242688551545143	0.12831723690033
-4.8987603187561	-7.49279356002808	-6.63316869735718	-0.0474012866616249	0.242631942033768	0.128259748220444
-4.89836883544922	-7.49430799484253	-6.624596118927	-0.0471685007214546	0.242558598518372	0.128253072500229
-4.90109920501709	-7.49770545959473	-6.61526918411255	-0.0471947677433491	0.242524072527885	0.128264501690865
-4.8992772102356	-7.49558925628662	-6.60511064529419	-0.0470830462872982	0.24248506128788	0.128307983279228
-4.90766477584839	-7.49991035461426	-6.59909296035767	-0.0470536351203918	0.242480620741844	0.128368094563484
-4.90404558181763	-7.50050020217896	-6.59363698959351	-0.0469598509371281	0.242346286773682	0.128397330641747
-4.90979146957397	-7.5008749961853	-6.58645009994507	-0.0468637831509113	0.242299884557724	0.128503069281578
-4.91045427322388	-7.50186634063721	-6.5824818611145	-0.0468800850212574	0.24222157895565	0.128574967384338
-4.91344785690308	-7.5012354850769	-6.57935857772827	-0.046816524118185	0.242216423153877	0.128696858882904
-4.91759729385376	-7.50196981430054	-6.58292627334595	-0.046781163662672	0.242142543196678	0.128731563687325
-4.92260360717773	-7.50534629821777	-6.57485342025757	-0.0467574000358582	0.242261961102486	0.128922611474991
-4.92576217651367	-7.49889659881592	-6.58643198013306	-0.0468669347465038	0.242372885346413	0.129038259387016
-4.93695545196533	-7.50133848190308	-6.57751798629761	-0.0469218492507935	0.242545142769814	0.129101291298866
-4.93642616271973	-7.49897527694702	-6.57900381088257	-0.0469978600740433	0.242573797702789	0.129093751311302
-4.94404792785645	-7.49943876266479	-6.56854915618896	-0.047049343585968	0.242644622921944	0.129105642437935
-4.94816637039185	-7.49708032608032	-6.56079769134521	-0.0469668209552765	0.242615208029747	0.129192590713501
-4.9515905380249	-7.49995231628418	-6.55984020233154	-0.046984389424324	0.242657423019409	0.129178792238235
-4.9488844871521	-7.49823331832886	-6.55079507827759	-0.0470582768321037	0.242639273405075	0.129230886697769
-4.95311260223389	-7.49878883361816	-6.54320287704468	-0.0469867549836636	0.242617979645729	0.129141017794609
-4.95427465438843	-7.49666261672974	-6.52791833877563	-0.0470324903726578	0.242624670267105	0.129199996590614
-4.95072746276855	-7.49832773208618	-6.53061723709106	-0.0469694845378399	0.242529049515724	0.129168272018433
-4.95279216766357	-7.50303173065186	-6.5178427696228	-0.0470244064927101	0.242461457848549	0.129172056913376
-4.95447731018066	-7.50164270401001	-6.51573419570923	-0.0469029434025288	0.242470681667328	0.129230201244354
-4.95258522033691	-7.50829553604126	-6.50585079193115	-0.0470397807657719	0.242364272475243	0.129283562302589
-4.9541482925415	-7.50663089752197	-6.51437664031982	-0.0469072908163071	0.24239656329155	0.129401177167892
-4.95626640319824	-7.50942182540894	-6.50686645507813	-0.0470159202814102	0.242403194308281	0.129451483488083
-4.95641231536865	-7.50705814361572	-6.5028076171875	-0.0469875037670136	0.242405816912651	0.1294966340065
-4.95942831039429	-7.50983810424805	-6.49361181259155	-0.0470723323523998	0.242524266242981	0.129518017172813
-4.95888423919678	-7.51203680038452	-6.48094892501831	-0.0472002550959587	0.242542698979378	0.129604682326317
-4.96400594711304	-7.50756788253784	-6.47418022155762	-0.0471502467989922	0.242646738886833	0.129568859934807
-4.96209287643433	-7.51665258407593	-6.47354078292847	-0.0473620854318142	0.242685467004776	0.129649221897125
-4.96293067932129	-7.51347827911377	-6.47406578063965	-0.0472307279706001	0.242627143859863	0.129705607891083
-4.96353054046631	-7.51835203170776	-6.47208023071289	-0.047326385974884	0.242590576410294	0.129788100719452
-4.96484899520874	-7.5195198059082	-6.4734992980957	-0.047215785831213	0.242621317505836	0.129891946911812
-4.9683084487915	-7.52310943603516	-6.47550249099731	-0.0474110133945942	0.242716372013092	0.129934787750244
-4.96947479248047	-7.52144384384155	-6.47548675537109	-0.047449704259634	0.242792993783951	0.130090788006783
-4.96985673904419	-7.52815866470337	-6.47708559036255	-0.0476671271026134	0.242930814623833	0.130083382129669
-4.973219871521	-7.52207183837891	-6.47329950332642	-0.0475934594869614	0.243048146367073	0.130113855004311
-4.97402763366699	-7.52679395675659	-6.46880912780762	-0.0477566085755825	0.243085652589798	0.130089163780212
-4.97156572341919	-7.52593517303467	-6.45716333389282	-0.0477936379611492	0.243103742599487	0.130003347992897
-4.97001457214355	-7.52700567245483	-6.44951725006104	-0.0478529706597328	0.243131041526794	0.129916399717331
-4.965500831604	-7.52873086929321	-6.43462324142456	-0.0477707237005234	0.243066802620888	0.12977197766304
-4.96183443069458	-7.53498983383179	-6.42822360992432	-0.0477911233901978	0.24296623468399	0.129709661006927
-4.95671796798706	-7.53662109375	-6.42626047134399	-0.0477689057588577	0.242894738912582	0.129628121852875
-4.95558786392212	-7.5432071685791	-6.42532539367676	-0.0478017628192902	0.242795944213867	0.129603087902069
-4.95366382598877	-7.54032325744629	-6.42482089996338	-0.047724824398756	0.242668658494949	0.129626616835594
-4.95499134063721	-7.54783868789673	-6.42416191101074	-0.0478303730487823	0.242791101336479	0.129600435495377
-4.94974946975708	-7.54593992233276	-6.43265056610107	-0.0478151738643646	0.242656737565994	0.129599645733833
-4.95602321624756	-7.54763603210449	-6.43451976776123	-0.0478131622076035	0.242717742919922	0.129544660449028
-4.95053625106812	-7.54735136032104	-6.43664503097534	-0.047868087887764	0.242639973759651	0.12959298491478
-4.95698165893555	-7.54766893386841	-6.44441699981689	-0.0479619577527046	0.242708623409271	0.12955778837204
-4.95444965362549	-7.54991292953491	-6.44749116897583	-0.0480512976646423	0.242712810635567	0.129600569605827
-4.9571647644043	-7.54988479614258	-6.45378971099854	-0.0481371320784092	0.24281832575798	0.129422023892403
-4.95463895797729	-7.55012321472168	-6.45260524749756	-0.0482279323041439	0.242847040295601	0.129472583532333
-4.95410871505737	-7.55059957504272	-6.46684265136719	-0.0482993200421333	0.242937728762627	0.129315733909607
-4.95367288589478	-7.54881477355957	-6.45708990097046	-0.0484540387988091	0.24288734793663	0.129347369074821
-4.95021152496338	-7.55126428604126	-6.47302484512329	-0.0484794937074184	0.243004158139229	0.129233792424202
-4.95139837265015	-7.55350208282471	-6.46630811691284	-0.048579927533865	0.242993280291557	0.129189074039459
-4.94734811782837	-7.55020189285278	-6.47497320175171	-0.0485667176544666	0.243010580539703	0.129202857613564
-4.94527864456177	-7.55528736114502	-6.47216653823853	-0.0488357059657574	0.243123158812523	0.128973498940468
-4.93957328796387	-7.54726409912109	-6.46854639053345	-0.0487160310149193	0.243124395608902	0.128874748945236
-4.93942546844482	-7.55254507064819	-6.46118688583374	-0.0488806068897247	0.243194624781609	0.128747761249542
-4.93175029754639	-7.54912519454956	-6.46317005157471	-0.0489602163434029	0.24311089515686	0.128620907664299
-4.93159437179565	-7.55123662948608	-6.45807218551636	-0.0490178838372231	0.243062615394592	0.128531113266945
-4.92467260360718	-7.54836988449097	-6.45809459686279	-0.0490547753870487	0.243050411343575	0.128436461091042
-4.92307567596436	-7.55086994171143	-6.46040773391724	-0.0490510500967503	0.243089914321899	0.128447085618973
-4.91625165939331	-7.55098724365234	-6.46022701263428	-0.0490389578044415	0.2429219186306	0.128356114029884
-4.91363048553467	-7.55186367034912	-6.46020221710205	-0.0490935333073139	0.2428979575634	0.128360345959663
-4.91253328323364	-7.55192852020264	-6.46871948242188	-0.0490714684128761	0.242776110768318	0.128435716032982
-4.91432237625122	-7.55318784713745	-6.47928810119629	-0.0491999313235283	0.242969587445259	0.128555312752724
-4.91324710845947	-7.5526967048645	-6.49464845657349	-0.0493397079408169	0.24294738471508	0.128688171505928
-4.91721296310425	-7.55265712738037	-6.48957347869873	-0.0494245551526546	0.243132099509239	0.128682553768158
-4.9125771522522	-7.54670476913452	-6.50159740447998	-0.0495589077472687	0.243169188499451	0.128685146570206
-4.91510915756226	-7.54772472381592	-6.49403142929077	-0.0497573465108871	0.243288889527321	0.128550916910172
-4.91272687911987	-7.5443000793457	-6.49672412872314	-0.0497919730842113	0.243301823735237	0.12850134074688
-4.91122436523438	-7.54607820510864	-6.4959077835083	-0.049880750477314	0.243472442030907	0.128375440835953
-4.90978097915649	-7.54204893112183	-6.48598718643188	-0.0499118454754353	0.24347260594368	0.128317788243294
-4.90649271011353	-7.54635906219482	-6.48735857009888	-0.0499441027641296	0.243514910340309	0.128195956349373
-4.90080881118774	-7.55068922042847	-6.48546266555786	-0.0500127524137497	0.243420168757439	0.12814112007618
-4.90362739562988	-7.54975461959839	-6.48124217987061	-0.0499340780079365	0.243510290980339	0.128117725253105
-4.90066051483154	-7.55567502975464	-6.4838171005249	-0.050044022500515	0.243415519595146	0.127999871969223
-4.89750623703003	-7.55858278274536	-6.48814964294434	-0.0499783754348755	0.243345364928246	0.12800595164299
-4.89676666259766	-7.56364917755127	-6.49419498443604	-0.0500173382461071	0.243245467543602	0.128059074282646
-4.90259456634521	-7.56769037246704	-6.5080041885376	-0.0499993935227394	0.243301719427109	0.12818805873394
-4.90416955947876	-7.56337785720825	-6.52273035049438	-0.0500417351722717	0.243313476443291	0.128229767084122
-4.91709327697754	-7.56818914413452	-6.52090930938721	-0.0501240156590939	0.243558421730995	0.128355130553246
-4.91825866699219	-7.57046747207642	-6.53767490386963	-0.0502423942089081	0.243556290864944	0.12834033370018
-4.92702293395996	-7.56943845748901	-6.53574991226196	-0.0502975098788738	0.243679791688919	0.128371179103851
-4.93009424209595	-7.56808376312256	-6.53808689117432	-0.0503285154700279	0.243689313530922	0.128347918391228
-4.93526077270508	-7.56690120697021	-6.5346827507019	-0.0504004694521427	0.243777900934219	0.128229066729546
-4.93594217300415	-7.56912422180176	-6.52753686904907	-0.0504544004797935	0.243688941001892	0.128235012292862
-4.94228267669678	-7.57111120223999	-6.53828525543213	-0.0503317415714264	0.243733435869217	0.128172382712364
-4.94335699081421	-7.57047605514526	-6.52759313583374	-0.0503675900399685	0.243706613779068	0.128146052360535
-4.94293069839478	-7.57289838790894	-6.53241872787476	-0.0502891018986702	0.243610680103302	0.128089159727097
-4.94304180145264	-7.57809448242188	-6.53255414962769	-0.050322350114584	0.243448123335838	0.128079354763031
-4.94793701171875	-7.57832956314087	-6.5444860458374	-0.0501988120377064	0.243460595607758	0.1281448751688
-4.94905233383179	-7.587571144104	-6.55067205429077	-0.0502295233309269	0.243384376168251	0.128177553415298
-4.95334911346436	-7.58522844314575	-6.56619691848755	-0.0501431934535503	0.243345260620117	0.128301456570625
-4.95679903030396	-7.58832120895386	-6.56872987747192	-0.0502214133739471	0.243272513151169	0.128374963998795
-4.95566511154175	-7.58760404586792	-6.57925176620483	-0.0501324087381363	0.243310242891312	0.128423541784286
-4.96342849731445	-7.5892596244812	-6.58720207214355	-0.0503086596727371	0.243402510881424	0.128494411706924
-4.96435451507568	-7.58772993087769	-6.59626579284668	-0.0503080114722252	0.243398159742355	0.128615096211433
-4.96871948242188	-7.59163522720337	-6.59343862533569	-0.0504042282700539	0.243503972887993	0.128638103604317
-4.96785926818848	-7.58696222305298	-6.59939956665039	-0.0504299178719521	0.243458300828934	0.128725647926331
-4.97144794464111	-7.59235095977783	-6.60754489898682	-0.0504366643726826	0.243547260761261	0.128750666975975
-4.96838140487671	-7.59156131744385	-6.60864686965942	-0.0504237525165081	0.243469208478928	0.128790259361267
-4.96999025344849	-7.59313058853149	-6.6070556640625	-0.0503915846347809	0.243469670414925	0.128847286105156
-4.97384786605835	-7.59377527236938	-6.6150050163269	-0.0505481883883476	0.243535190820694	0.128992572426796
-4.97775840759277	-7.58991193771362	-6.6182017326355	-0.0504345893859863	0.243712887167931	0.12906713783741
-4.97775220870972	-7.59242820739746	-6.62474584579468	-0.0506827458739281	0.243711322546005	0.129101693630219
-4.97692632675171	-7.58639240264893	-6.61808919906616	-0.0505413077771664	0.243832185864449	0.129123389720917
-4.97912073135376	-7.58832216262817	-6.62329959869385	-0.0507243573665619	0.243894755840302	0.129218712449074
-4.97645807266235	-7.585853099823	-6.62179374694824	-0.0506266914308071	0.243859171867371	0.129190891981125
-4.97790193557739	-7.58696985244751	-6.62010908126831	-0.0507704131305218	0.243998065590858	0.129189729690552
-4.9755482673645	-7.5833158493042	-6.62159729003906	-0.0507059805095196	0.243987739086151	0.12915027141571
-4.9724383354187	-7.5834813117981	-6.6066780090332	-0.0507210455834866	0.243997156620026	0.129125416278839
-4.96646785736084	-7.58108234405518	-6.61731004714966	-0.0507102534174919	0.243956208229065	0.129119142889977
-4.96457719802856	-7.58159208297729	-6.61305618286133	-0.050689559429884	0.243958681821823	0.129128575325012
-4.96225070953369	-7.57708358764648	-6.61921167373657	-0.0507078133523464	0.243955343961716	0.129243165254593
-4.96298313140869	-7.57938623428345	-6.62678527832031	-0.0508181415498257	0.24402479827404	0.129219621419907
-4.96288299560547	-7.57280254364014	-6.62334108352661	-0.0508942678570747	0.243966788053513	0.129285708069801
-4.96131706237793	-7.5744047164917	-6.62931442260742	-0.0508947744965553	0.244008451700211	0.129287838935852
-4.95810985565186	-7.57062673568726	-6.63513612747192	-0.0508465170860291	0.243891939520836	0.129391923546791
-4.95921754837036	-7.56543302536011	-6.64807939529419	-0.0508087165653706	0.243945047259331	0.129384323954582
-4.95913076400757	-7.56593179702759	-6.63221788406372	-0.0510379336774349	0.244030237197876	0.129403695464134
-4.9582724571228	-7.56023550033569	-6.64396190643311	-0.0509919822216034	0.244029730558395	0.129371911287308
-4.95856904983521	-7.56126832962036	-6.64957284927368	-0.0510460324585438	0.244075939059258	0.129442363977432
-4.96013879776001	-7.55391550064087	-6.65451812744141	-0.0510803386569023	0.24399533867836	0.129497498273849
-4.96094179153442	-7.55574369430542	-6.65559387207031	-0.0511724315583706	0.244071081280708	0.129555240273476
-4.95981979370117	-7.55182075500488	-6.6592903137207	-0.051102239638567	0.24407134950161	0.129622295498848
-4.96770620346069	-7.55297231674194	-6.67423295974731	-0.0511721670627594	0.244168177247047	0.129655033349991
-4.96826601028442	-7.54773569107056	-6.67593669891357	-0.0512667000293732	0.244120061397552	0.12984162569046
-4.97330951690674	-7.54961776733398	-6.69049978256226	-0.0513148866593838	0.244260743260384	0.129865661263466
-4.97742605209351	-7.54815578460693	-6.69346714019775	-0.0513159856200218	0.244256094098091	0.130033046007156
-4.97829914093018	-7.54717588424683	-6.70157051086426	-0.0513413324952126	0.244352519512177	0.130027785897255
-4.98371982574463	-7.54800987243652	-6.70263719558716	-0.0514618568122387	0.244319275021553	0.130050584673882
-4.98421573638916	-7.54504156112671	-6.7095103263855	-0.0514394342899323	0.244371116161346	0.130073770880699
-4.99149990081787	-7.55184125900269	-6.70818758010864	-0.0514393672347069	0.244358882308006	0.130101770162582
-4.98970031738281	-7.54322290420532	-6.71576023101807	-0.0514473505318165	0.244347423315048	0.130171865224838
-4.99259233474731	-7.550208568573	-6.71241664886475	-0.0515213422477245	0.24435356259346	0.130096778273582
-4.99520683288574	-7.54702425003052	-6.71176528930664	-0.0514900386333466	0.244327008724213	0.130145028233528
-4.99609375	-7.54770851135254	-6.72565412521362	-0.0514439605176449	0.244307518005371	0.130174949765205
-4.99750375747681	-7.54487752914429	-6.71800327301025	-0.0513902716338634	0.244189471006393	0.130211770534515
-4.99685144424438	-7.54618167877197	-6.72408533096313	-0.0513336956501007	0.244171500205994	0.130169272422791
-5.00344228744507	-7.54730558395386	-6.72051620483398	-0.0513791404664516	0.244123294949532	0.130173280835152
-5.00195789337158	-7.53969049453735	-6.72458696365356	-0.0514108836650848	0.244142338633537	0.130267754197121
-5.00783491134644	-7.54501867294312	-6.72762393951416	-0.0515118464827538	0.244260340929031	0.130177810788155
-5.00650644302368	-7.53847360610962	-6.72398853302002	-0.0514308363199234	0.244224786758423	0.130174204707146
-5.01140928268433	-7.54011678695679	-6.71735763549805	-0.0514178983867168	0.244356781244278	0.130085751414299
[truncated: 12,447 more rows]
