# Supplementary material for: Identification of Haptic Based Guiding Using Hard Reins
Source: PLoS One. 2015 Jul 22;10(7):e0132020. doi: 10.1371/journal.pone.0132020 (PMC4511788; doi:10.1371/journal.pone.0132020)
Supplement: S5 File — (ZIP) [file pone.0132020.s005.zip › Exp2_ForceData1/Subject2/path2/T4.csv]

Force X (N)	Force Y (N)	Force Z (N)	Torque X (N-m)	Torque Y (N-m)	Torque Z (N-m)	Frequency = 10000	Averaging Level = 16	F/T Serial Number = FT11772	Time Started = 19/02/2013 16:43:39
-6.65437650680542	-8.87264919281006	-4.70258283615112	-0.0777306109666824	0.183088555932045	0.148252859711647
-6.65367746353149	-8.87374114990234	-4.70274305343628	-0.0775603577494621	0.183110937476158	0.148230716586113
-6.65791797637939	-8.87869930267334	-4.69198560714722	-0.0775219947099686	0.183120489120483	0.148186400532722
-6.65799045562744	-8.878586769104	-4.69013786315918	-0.0775029584765434	0.183067455887794	0.148146122694016
-6.66419792175293	-8.88326740264893	-4.68330192565918	-0.0775473415851593	0.183094754815102	0.148139297962189
-6.66471862792969	-8.88515186309814	-4.68028974533081	-0.0774636566638947	0.183077394962311	0.148009926080704
-6.66522264480591	-8.88370227813721	-4.66728353500366	-0.0774184688925743	0.183002501726151	0.148031085729599
-6.66955900192261	-8.88367748260498	-4.66811370849609	-0.07741928845644	0.182973057031631	0.14800725877285
-6.67007732391357	-8.88351249694824	-4.65890598297119	-0.0775556638836861	0.182916954159737	0.147925660014153
-6.66591835021973	-8.8809928894043	-4.65485382080078	-0.0775348544120789	0.182858243584633	0.147849142551422
-6.66604375839233	-8.88107490539551	-4.65035724639893	-0.0775779560208321	0.182828158140182	0.147823691368103
-6.66007661819458	-8.87351512908936	-4.64376640319824	-0.0775250867009163	0.182784959673882	0.147664219141006
-6.65421485900879	-8.87365818023682	-4.64973640441895	-0.077470026910305	0.182681620121002	0.147625103592873
-6.64967489242554	-8.86698532104492	-4.64942216873169	-0.0774668380618095	0.182664543390274	0.14751248061657
-6.64740085601807	-8.86316776275635	-4.64761018753052	-0.0773471891880035	0.18266949057579	0.147411420941353
-6.64361190795898	-8.86046981811523	-4.65453290939331	-0.0772706717252731	0.182663723826408	0.147313043475151
-6.63665199279785	-8.85740280151367	-4.65633010864258	-0.0771782398223877	0.182666003704071	0.147257000207901
-6.63200616836548	-8.84883213043213	-4.6631236076355	-0.0769609436392784	0.182696357369423	0.147103697061539
-6.63250350952148	-8.84834957122803	-4.66060543060303	-0.0770320072770119	0.182709962129593	0.147015407681465
-6.62885570526123	-8.84409046173096	-4.6606969833374	-0.0769626051187515	0.18274499475956	0.146914422512054
-6.62718963623047	-8.84497833251953	-4.66895151138306	-0.0769685059785843	0.182720363140106	0.146820619702339
-6.62487411499023	-8.84274673461914	-4.67512607574463	-0.0767633020877838	0.182762607932091	0.146695077419281
-6.62510776519775	-8.84422779083252	-4.67182159423828	-0.0767485126852989	0.182862147688866	0.146572664380074
-6.62443828582764	-8.84433174133301	-4.67916202545166	-0.0766894817352295	0.182864472270012	0.146394595503807
-6.63084363937378	-8.84681415557861	-4.67612504959106	-0.0766896158456802	0.183007165789604	0.146301284432411
-6.63806819915771	-8.84921073913574	-4.67193222045898	-0.0768556222319603	0.182989582419395	0.146179020404816
-6.63917827606201	-8.85230731964111	-4.67046499252319	-0.0769217684864998	0.183002158999443	0.146050930023193
-6.64441013336182	-8.85207366943359	-4.67557525634766	-0.077062115073204	0.182997316122055	0.145921528339386
-6.64597034454346	-8.85265159606934	-4.66082239151001	-0.0771383047103882	0.182964488863945	0.145840331912041
-6.6475977897644	-8.85056972503662	-4.66303730010986	-0.0772426724433899	0.182946965098381	0.145723089575768
-6.65043258666992	-8.85155868530273	-4.66454887390137	-0.0773393735289574	0.182987913489342	0.145594522356987
-6.64891862869263	-8.84993076324463	-4.66469573974609	-0.0773835405707359	0.182963073253632	0.145489826798439
-6.65374898910522	-8.84915256500244	-4.65723276138306	-0.077484130859375	0.182884976267815	0.14536951482296
-6.65373373031616	-8.84815311431885	-4.66302490234375	-0.0775613933801651	0.182901963591576	0.145315989851952
-6.65561151504517	-8.84915256500244	-4.66582107543945	-0.0776977986097336	0.182880982756615	0.145179465413094
-6.65809345245361	-8.84634876251221	-4.66065835952759	-0.0778364017605782	0.182767599821091	0.145135059952736
-6.66335010528564	-8.84650802612305	-4.6545844078064	-0.0780457556247711	0.182708546519279	0.145005598664284
-6.66180610656738	-8.84662342071533	-4.65495491027832	-0.0780657157301903	0.182649552822113	0.144891262054443
-6.66192150115967	-8.84901142120361	-4.65096855163574	-0.0782855227589607	0.18251895904541	0.144833013415337
-6.66065788269043	-8.84269618988037	-4.64677762985229	-0.0784100070595741	0.182444974780083	0.144791036844254
-6.65205240249634	-8.84004592895508	-4.65281867980957	-0.0784078240394592	0.182295933365822	0.144734904170036
-6.64984798431396	-8.83713722229004	-4.66979885101318	-0.0782975777983665	0.182160019874573	0.144662603735924
-6.64386177062988	-8.83617115020752	-4.67671871185303	-0.0782622694969177	0.182163074612617	0.144537657499313
-6.64059257507324	-8.83316707611084	-4.67892265319824	-0.0781195759773254	0.18216098845005	0.144491642713547
-6.64470148086548	-8.83390140533447	-4.68761539459229	-0.0780444219708443	0.182330176234245	0.144355416297913
-6.65126276016235	-8.83983325958252	-4.69093799591064	-0.0779409632086754	0.18236169219017	0.144176036119461
-6.66284656524658	-8.84934711456299	-4.68587589263916	-0.0781076475977898	0.182421088218689	0.144074693322182
-6.67708349227905	-8.85898780822754	-4.66850519180298	-0.0783101841807365	0.182455033063889	0.144011303782463
-6.6836633682251	-8.86566162109375	-4.65811538696289	-0.0784410089254379	0.182425871491432	0.144025862216949
-6.68795204162598	-8.86943817138672	-4.65030336380005	-0.0785272866487503	0.182419613003731	0.143955156207085
-6.68416309356689	-8.865478515625	-4.64448928833008	-0.0785425081849098	0.182185754179955	0.143935650587082
-6.68172264099121	-8.86655616760254	-4.64191007614136	-0.0785369127988815	0.182151064276695	0.143965318799019
-6.67517471313477	-8.86076736450195	-4.64736843109131	-0.0783739611506462	0.18214139342308	0.143974408507347
-6.66215801239014	-8.85562896728516	-4.66488933563232	-0.0779943466186523	0.182066529989243	0.143967539072037
-6.66361045837402	-8.85256958007813	-4.66598987579346	-0.077779620885849	0.182150691747665	0.143934473395348
-6.66585254669189	-8.85830020904541	-4.67060470581055	-0.0776006206870079	0.182235330343246	0.143842279911041
-6.67710781097412	-8.8672046661377	-4.66480159759521	-0.0775050520896912	0.182383164763451	0.143828198313713
-6.6857762336731	-8.87038516998291	-4.6521692276001	-0.0775369554758072	0.182398363947868	0.143841773271561
-6.69338464736938	-8.87598133087158	-4.6390061378479	-0.0776247158646584	0.18237093091011	0.143883064389229
-6.70002269744873	-8.88098239898682	-4.62455654144287	-0.0777157172560692	0.182348757982254	0.1439428627491
-6.70085906982422	-8.87902545928955	-4.62266254425049	-0.0776762962341309	0.182254001498222	0.143977180123329
-6.70124244689941	-8.88138580322266	-4.61331129074097	-0.0776445418596268	0.182107329368591	0.144103735685349
-6.69623708724976	-8.87802696228027	-4.60482692718506	-0.0776612684130669	0.182018846273422	0.144148573279381
-6.68793344497681	-8.87330055236816	-4.61309432983398	-0.0774426162242889	0.181876584887505	0.144197270274162
-6.68550682067871	-8.87154960632324	-4.61441802978516	-0.0773273184895515	0.181939646601677	0.144286319613457
-6.67866611480713	-8.87010288238525	-4.61473894119263	-0.0770683363080025	0.181816086173058	0.14432218670845
-6.67479419708252	-8.86629486083984	-4.61738348007202	-0.0768273621797562	0.181915238499641	0.144337192177773
-6.67395114898682	-8.8652286529541	-4.62802171707153	-0.0765969157218933	0.181923821568489	0.14422370493412
-6.67716026306152	-8.86892318725586	-4.62892770767212	-0.0763726532459259	0.182064920663834	0.144229918718338
-6.6879415512085	-8.87670421600342	-4.62416934967041	-0.0763355419039726	0.182255119085312	0.144210442900658
-6.69510984420776	-8.8830099105835	-4.60763216018677	-0.0764191821217537	0.18229877948761	0.144200041890144
-6.70545434951782	-8.88839340209961	-4.59241676330566	-0.0765560492873192	0.182262867689133	0.144283026456833
-6.70812940597534	-8.8902587890625	-4.58303737640381	-0.0766472220420837	0.182250931859016	0.144309148192406
-6.70780992507935	-8.88919162750244	-4.57704925537109	-0.0766349956393242	0.182203933596611	0.14434140920639
-6.70534944534302	-8.88994598388672	-4.56598091125488	-0.0767246931791306	0.182130590081215	0.144431814551353
-6.70492362976074	-8.8875675201416	-4.56500101089478	-0.0766748785972595	0.182078406214714	0.144440293312073
-6.69758415222168	-8.88274765014648	-4.56818723678589	-0.0765892863273621	0.181928023695946	0.14451701939106
-6.6861252784729	-8.87653636932373	-4.56569957733154	-0.0765019953250885	0.181863024830818	0.144566550850868
-6.67853164672852	-8.87283229827881	-4.56852865219116	-0.0762051567435265	0.181880980730057	0.144523754715919
-6.67738199234009	-8.86767292022705	-4.58008003234863	-0.076098345220089	0.181910470128059	0.144509077072144
-6.67327451705933	-8.86788272857666	-4.58264303207397	-0.0759162753820419	0.18201944231987	0.144493222236633
-6.67231702804565	-8.8668737411499	-4.58297443389893	-0.0758497267961502	0.181942477822304	0.144481003284454
-6.67245435714722	-8.86844158172607	-4.57870864868164	-0.0758593156933784	0.182029321789742	0.14442765712738
-6.68032312393188	-8.871657371521	-4.58442687988281	-0.0756460055708885	0.182131066918373	0.144303664565086
-6.6931586265564	-8.87854862213135	-4.56220149993896	-0.0757736042141914	0.182242676615715	0.144281566143036
-6.70269012451172	-8.87868404388428	-4.54470443725586	-0.0760381445288658	0.182202994823456	0.144302979111671
-6.70009899139404	-8.88167667388916	-4.533127784729	-0.0761316567659378	0.182100400328636	0.144258514046669
-6.6987771987915	-8.87329864501953	-4.53314638137817	-0.0762952417135239	0.181905195116997	0.144292816519737
-6.6934061050415	-8.87147617340088	-4.52206325531006	-0.0762732475996017	0.18188051879406	0.144191652536392
-6.69299125671387	-8.87101364135742	-4.52626514434814	-0.0762308984994888	0.181791037321091	0.144135624170303
-6.68916940689087	-8.86411952972412	-4.52661180496216	-0.0761160254478455	0.181776136159897	0.144079551100731
-6.68378925323486	-8.86120128631592	-4.53308534622192	-0.0760934576392174	0.181714102625847	0.143989831209183
-6.68028020858765	-8.85940837860107	-4.53439903259277	-0.0760311037302017	0.181729286909103	0.14389967918396
-6.67431592941284	-8.85467720031738	-4.5369086265564	-0.0758982449769974	0.181673601269722	0.14383627474308
-6.66686010360718	-8.85313320159912	-4.54925346374512	-0.0757603794336319	0.18177917599678	0.143729403614998
-6.66415023803711	-8.85564708709717	-4.55794715881348	-0.0755694806575775	0.181849971413612	0.143565759062767
-6.66768884658813	-8.85344314575195	-4.56321382522583	-0.0754747167229652	0.181834876537323	0.143349096179008
-6.6707649230957	-8.85878372192383	-4.56447410583496	-0.0754738971590996	0.181996360421181	0.14323578774929
-6.67902755737305	-8.86527538299561	-4.55264616012573	-0.0756257325410843	0.182071477174759	0.143157199025154
-6.68301439285278	-8.86512660980225	-4.55098724365234	-0.0756907388567925	0.182034701108932	0.14303320646286
-6.68657636642456	-8.86826038360596	-4.55117464065552	-0.0757343992590904	0.182052686810493	0.142938807606697
-6.69055700302124	-8.86684703826904	-4.54454565048218	-0.0758995786309242	0.182037308812141	0.142801225185394
-6.6959171295166	-8.87051677703857	-4.53470087051392	-0.0760760083794594	0.182008430361748	0.142746806144714
-6.70062112808228	-8.87073993682861	-4.52075672149658	-0.0763365030288696	0.181860491633415	0.142735242843628
-6.68858909606934	-8.86484050750732	-4.5256142616272	-0.0764157027006149	0.181662067770958	0.142635121941566
-6.67938804626465	-8.85499477386475	-4.54127359390259	-0.0762645304203033	0.18154564499855	0.142621532082558
-6.67707681655884	-8.85436153411865	-4.54651165008545	-0.07636409252882	0.181621834635735	0.142494201660156
-6.67103624343872	-8.84865474700928	-4.55863094329834	-0.0762315765023232	0.18155625462532	0.14246030151844
-6.67147493362427	-8.84802627563477	-4.56628656387329	-0.0761162936687469	0.181671544909477	0.142393574118614
-6.67336320877075	-8.84799957275391	-4.57805824279785	-0.0760617256164551	0.181730762124062	0.142227321863174
-6.67717838287354	-8.84775352478027	-4.58455562591553	-0.0760349929332733	0.181771591305733	0.142138808965683
-6.68006086349487	-8.84912300109863	-4.57988500595093	-0.076160229742527	0.181785926222801	0.142141044139862
-6.68674612045288	-8.84775543212891	-4.57755708694458	-0.0762640088796616	0.181843474507332	0.141986832022667
-6.69676113128662	-8.84858798980713	-4.57908630371094	-0.0765231773257256	0.181871339678764	0.141998872160912
-6.70694446563721	-8.85485172271729	-4.56911325454712	-0.0767969042062759	0.181798547506332	0.141896769404411
-6.70854663848877	-8.85512638092041	-4.55690574645996	-0.0769949704408646	0.181686073541641	0.141936242580414
-6.7064471244812	-8.85167694091797	-4.56261491775513	-0.0772412568330765	0.18152928352356	0.141915589570999
-6.69761657714844	-8.84310626983643	-4.56380319595337	-0.077273927628994	0.181373313069344	0.141868114471436
-6.69203042984009	-8.83938407897949	-4.5726432800293	-0.0773287788033485	0.181340351700783	0.141895398497581
-6.68062591552734	-8.83385467529297	-4.5841212272644	-0.0771180838346481	0.181305199861526	0.141796633601189
-6.67512607574463	-8.83424377441406	-4.60319995880127	-0.0768736973404884	0.181480243802071	0.141793936491013
-6.67650461196899	-8.83936595916748	-4.60339784622192	-0.0768933668732643	0.181589171290398	0.141690090298653
-6.68298482894897	-8.84364414215088	-4.60348129272461	-0.0769425705075264	0.181707710027695	0.141611337661743
-6.69543123245239	-8.85312461853027	-4.59641265869141	-0.0770502239465714	0.181777268648148	0.1416045576334
-6.70361661911011	-8.85418224334717	-4.58636951446533	-0.077229917049408	0.181802839040756	0.141533628106117
-6.7059473991394	-8.85690689086914	-4.57946443557739	-0.077392153441906	0.181707814335823	0.14158920943737
-6.70339107513428	-8.85597801208496	-4.57036161422729	-0.0775950327515602	0.181614845991135	0.1415985673666
-6.6981029510498	-8.84950065612793	-4.57560873031616	-0.077563539147377	0.181497350335121	0.141696766018867
-6.68585109710693	-8.84124279022217	-4.58568334579468	-0.0774563923478127	0.181414589285851	0.141677051782608
-6.67727518081665	-8.83909797668457	-4.58760356903076	-0.0773326084017754	0.181432738900185	0.141718119382858
-6.67240715026855	-8.83545303344727	-4.59830760955811	-0.0771963223814964	0.18150483071804	0.141730204224586
-6.67034196853638	-8.83359527587891	-4.60020446777344	-0.0770837813615799	0.181528106331825	0.141704693436623
-6.66834783554077	-8.83563899993896	-4.61141920089722	-0.0769527330994606	0.181584939360619	0.141708627343178
-6.67726612091064	-8.83896446228027	-4.60383701324463	-0.0769510120153427	0.181814655661583	0.141606450080872
-6.67850303649902	-8.84129238128662	-4.59342193603516	-0.0769052952528	0.181747570633888	0.141546800732613
-6.67942333221436	-8.84425067901611	-4.58930969238281	-0.0770615562796593	0.181809440255165	0.141586855053902
-6.68622732162476	-8.84916591644287	-4.57995223999023	-0.0773171409964561	0.181791394948959	0.141566053032875
-6.68600511550903	-8.84921646118164	-4.56890106201172	-0.0774577185511589	0.181772828102112	0.141586109995842
-6.68272304534912	-8.8469877243042	-4.55810403823853	-0.0776198357343674	0.181652784347534	0.141639143228531
-6.67356395721436	-8.83921813964844	-4.55816602706909	-0.0776720270514488	0.181483581662178	0.14161790907383
-6.66400194168091	-8.84041500091553	-4.55990409851074	-0.077654629945755	0.181441962718964	0.141703858971596
-6.65341949462891	-8.83340263366699	-4.56569719314575	-0.0775479972362518	0.181392207741737	0.141644820570946
-6.63892555236816	-8.83177471160889	-4.56907320022583	-0.0773318037390709	0.181353002786636	0.141678273677826
-6.63561868667603	-8.83252716064453	-4.59270095825195	-0.0770825892686844	0.181518599390984	0.141606122255325
-6.64436626434326	-8.84151649475098	-4.59064340591431	-0.0770360752940178	0.181799456477165	0.141479447484016
-6.66040897369385	-8.84890556335449	-4.58027744293213	-0.0771883279085159	0.181854799389839	0.141503885388374
-6.66890716552734	-8.85801029205322	-4.55897426605225	-0.0775540396571159	0.181756377220154	0.141484558582306
-6.66517353057861	-8.85301685333252	-4.55144357681274	-0.0776614248752594	0.181648880243301	0.141571864485741
-6.65488481521606	-8.84813499450684	-4.55705690383911	-0.0776534602046013	0.181484177708626	0.141572058200836
-6.65518951416016	-8.84685611724854	-4.56228971481323	-0.0775637850165367	0.181468233466148	0.141572847962379
-6.65143966674805	-8.8458309173584	-4.56096649169922	-0.0775594487786293	0.181479468941689	0.141661152243614
-6.6466178894043	-8.8425760269165	-4.56603145599365	-0.0773672610521317	0.181470692157745	0.141607284545898
-6.64110851287842	-8.8413553237915	-4.56984996795654	-0.0772807076573372	0.181459620594978	0.141601428389549
-6.63818693161011	-8.83803081512451	-4.58395099639893	-0.0770242661237717	0.181579902768135	0.141513869166374
-6.64148235321045	-8.84378814697266	-4.59583568572998	-0.0768934935331345	0.181622803211212	0.141386643052101
-6.65310335159302	-8.84977531433105	-4.59047937393188	-0.0768739581108093	0.181823030114174	0.141334667801857
-6.66247606277466	-8.85748386383057	-4.5742039680481	-0.0770045295357704	0.181855961680412	0.141211465001106
-6.66667413711548	-8.85887145996094	-4.58183670043945	-0.0770675837993622	0.18177156150341	0.141170158982277
-6.67528104782104	-8.86337757110596	-4.56841993331909	-0.0772781744599342	0.181842565536499	0.14114835858345
-6.67719173431396	-8.86627674102783	-4.55922842025757	-0.0774807706475258	0.181628435850143	0.141142159700394
-6.67212247848511	-8.85785675048828	-4.55740261077881	-0.0776466727256775	0.181505143642426	0.141141578555107
-6.65862226486206	-8.85152530670166	-4.57220697402954	-0.0774830803275108	0.181386172771454	0.14113487303257
-6.65247011184692	-8.84617042541504	-4.58580112457275	-0.0773644372820854	0.181292682886124	0.141110256314278
-6.64953994750977	-8.84724235534668	-4.59072732925415	-0.0773575976490974	0.181323602795601	0.140952974557877
-6.64989852905273	-8.84741306304932	-4.6005744934082	-0.0771796554327011	0.181440144777298	0.140877321362495
-6.64882612228394	-8.84614753723145	-4.61167764663696	-0.0772084072232246	0.181542217731476	0.140718892216682
-6.66191148757935	-8.85360431671143	-4.60487461090088	-0.0772452130913734	0.181673794984818	0.140561208128929
-6.67553472518921	-8.86275863647461	-4.59770679473877	-0.0775465443730354	0.18179577589035	0.140484854578972
-6.68341302871704	-8.86496829986572	-4.58222436904907	-0.0778137892484665	0.181667074561119	0.140435069799423
-6.67960453033447	-8.86284160614014	-4.5733118057251	-0.0780126228928566	0.181482791900635	0.14050966501236
-6.66712331771851	-8.85435581207275	-4.57872200012207	-0.0779321864247322	0.181400194764137	0.140443861484528
-6.65739250183105	-8.84740734100342	-4.5906195640564	-0.0779687985777855	0.181339725852013	0.140358224511147
-6.65134763717651	-8.84076499938965	-4.60044050216675	-0.0778627023100853	0.181350335478783	0.140264198184013
-6.64144229888916	-8.8397741317749	-4.60161113739014	-0.0776929333806038	0.18142169713974	0.140072375535965
-6.64412260055542	-8.83978176116943	-4.61814785003662	-0.0774375721812248	0.181631028652191	0.139966115355492
-6.65255928039551	-8.84501457214355	-4.61208152770996	-0.0775804817676544	0.181737899780273	0.139746189117432
-6.6613073348999	-8.85097408294678	-4.59922933578491	-0.077789232134819	0.181642472743988	0.139619424939156
-6.66374683380127	-8.85201454162598	-4.58201169967651	-0.0780209824442863	0.18169441819191	0.139492928981781
-6.6634840965271	-8.85454177856445	-4.58125066757202	-0.0782289355993271	0.181498914957047	0.139440655708313
-6.65885353088379	-8.84643650054932	-4.5773663520813	-0.0784182772040367	0.181368410587311	0.139351293444633
-6.63424158096313	-8.83516883850098	-4.59071731567383	-0.0782720148563385	0.18116369843483	0.139331012964249
-6.62281131744385	-8.8315258026123	-4.60839366912842	-0.0780236199498177	0.181238695979118	0.139220640063286
-6.62242889404297	-8.83563804626465	-4.61191082000732	-0.0779458433389664	0.181438401341438	0.138946369290352
-6.6336030960083	-8.84439468383789	-4.60367679595947	-0.0781028494238853	0.181526243686676	0.138832464814186
-6.64535713195801	-8.85598278045654	-4.58278942108154	-0.0785125344991684	0.181525692343712	0.138707146048546
-6.64327096939087	-8.85443305969238	-4.57785654067993	-0.078759677708149	0.18138225376606	0.138783738017082
-6.63062238693237	-8.84092044830322	-4.57714605331421	-0.0787335485219955	0.181183442473412	0.138703018426895
-6.61599826812744	-8.8297061920166	-4.60577058792114	-0.078309953212738	0.181192517280579	0.138664841651917
-6.61462926864624	-8.82949352264404	-4.61040782928467	-0.0782170593738556	0.181295305490494	0.13844607770443
-6.61744165420532	-8.83120536804199	-4.61650562286377	-0.0781349986791611	0.181405112147331	0.138345241546631
-6.62303352355957	-8.83538913726807	-4.60891914367676	-0.0782548934221268	0.181534677743912	0.138202145695686
-6.6256251335144	-8.83607769012451	-4.60477256774902	-0.0782797783613205	0.18151418864727	0.13804429769516
-6.63226509094238	-8.83699035644531	-4.59574413299561	-0.0785292759537697	0.181524395942688	0.137990042567253
-6.6351146697998	-8.83788585662842	-4.57274007797241	-0.0787580087780952	0.18132857978344	0.137907087802887
-6.63030099868774	-8.83561611175537	-4.57417821884155	-0.0788962468504906	0.181241318583488	0.137956947088242
-6.61797142028809	-8.82601261138916	-4.57396507263184	-0.0789095982909203	0.181066393852234	0.137902036309242
-6.60234498977661	-8.81859111785889	-4.58811855316162	-0.0787714421749115	0.180957317352295	0.137921810150146
-6.58948135375977	-8.81240177154541	-4.60073232650757	-0.0784582197666168	0.181080356240273	0.137843608856201
-6.58645725250244	-8.81979656219482	-4.61094665527344	-0.0783674493432045	0.181190147995949	0.137692838907242
-6.60092639923096	-8.82437705993652	-4.60955762863159	-0.0784916207194328	0.18140321969986	0.137607112526894
-6.61023807525635	-8.83309459686279	-4.58705806732178	-0.0787154287099838	0.181420654058456	0.137594938278198
-6.61672353744507	-8.83395862579346	-4.57376384735107	-0.0789136961102486	0.181313768029213	0.137755751609802
-6.60603618621826	-8.82517719268799	-4.57542514801025	-0.0790517702698708	0.181104570627213	0.137802645564079
-6.59165954589844	-8.8122034072876	-4.59132766723633	-0.0787329077720642	0.181075692176819	0.137968987226486
-6.59068536758423	-8.80846691131592	-4.60748338699341	-0.0785264670848846	0.181145757436752	0.138076454401016
-6.59295797348022	-8.81189155578613	-4.61571931838989	-0.0783668011426926	0.181208789348602	0.138189688324928
-6.59895849227905	-8.81433200836182	-4.61552810668945	-0.0782921761274338	0.18131560087204	0.138277620077133
-6.6128454208374	-8.82218837738037	-4.61208772659302	-0.0782630071043968	0.181434109807014	0.138200655579567
-6.62471389770508	-8.82585906982422	-4.6076512336731	-0.0784491375088692	0.181513041257858	0.13817486166954
-6.62954092025757	-8.82705497741699	-4.58755397796631	-0.0786850675940514	0.181398898363113	0.138118460774422
-6.62481594085693	-8.82269382476807	-4.58340215682983	-0.0789118558168411	0.181218773126602	0.138172194361687
-6.61563396453857	-8.81188488006592	-4.58809471130371	-0.078874297440052	0.181057870388031	0.138145908713341
-6.60069465637207	-8.80221176147461	-4.60841274261475	-0.0785784721374512	0.18110853433609	0.13813491165638
-6.59550762176514	-8.80173969268799	-4.62634611129761	-0.0783513188362122	0.181278705596924	0.138019621372223
-6.5985426902771	-8.8050365447998	-4.62490558624268	-0.0782692357897758	0.181450366973877	0.137925490736961
-6.6030387878418	-8.80780220031738	-4.6245002746582	-0.0782800391316414	0.181593358516693	0.137961402535439
-6.61291694641113	-8.81565189361572	-4.60941743850708	-0.0784809738397598	0.181605294346809	0.137857750058174
-6.61866140365601	-8.82009506225586	-4.60029792785645	-0.0786395147442818	0.181588500738144	0.137903019785881
-6.61635589599609	-8.82405948638916	-4.58895206451416	-0.0788632780313492	0.181535184383392	0.137902975082397
-6.61234569549561	-8.82002639770508	-4.58846950531006	-0.0788662806153297	0.181366339325905	0.137899518013
-6.60382890701294	-8.81023597717285	-4.58565187454224	-0.0789254158735275	0.181261643767357	0.13796366751194
-6.58716201782227	-8.80198287963867	-4.59307050704956	-0.0786831080913544	0.181204542517662	0.137982413172722
-6.58148670196533	-8.79872035980225	-4.60973262786865	-0.0786003917455673	0.181198865175247	0.137998208403587
-6.57848691940308	-8.79572296142578	-4.61066055297852	-0.0784794688224792	0.181234896183014	0.137922734022141
-6.57211542129517	-8.79301071166992	-4.61138486862183	-0.0783611312508583	0.181227818131447	0.137877702713013
-6.57929754257202	-8.79586696624756	-4.61339616775513	-0.0781588554382324	0.181424021720886	0.137800008058548
-6.59521627426147	-8.80687618255615	-4.6001033782959	-0.0784059315919876	0.181554228067398	0.137643724679947
-6.60391855239868	-8.80645179748535	-4.57677698135376	-0.0788172781467438	0.181476265192032	0.137629017233849
-6.59689331054688	-8.80530452728271	-4.57269048690796	-0.0789187252521515	0.181232869625092	0.13770617544651
-6.58652114868164	-8.79939270019531	-4.58304071426392	-0.0788654461503029	0.181086257100105	0.137726187705994
-6.57806634902954	-8.78873443603516	-4.59019660949707	-0.0787439122796059	0.181006535887718	0.137647613883018
-6.5727014541626	-8.78889656066895	-4.60133695602417	-0.078543409705162	0.181091025471687	0.137647107243538
-6.5721607208252	-8.79151344299316	-4.61384010314941	-0.0783437043428421	0.181273281574249	0.137480646371841
-6.59000968933105	-8.80229663848877	-4.61538791656494	-0.0784024000167847	0.181447505950928	0.137367859482765
-6.60238981246948	-8.80849933624268	-4.60128307342529	-0.07866620272398	0.181462094187737	0.137289360165596
-6.60856056213379	-8.81237697601318	-4.58637809753418	-0.0788396224379539	0.18141670525074	0.137338951230049
-6.61189794540405	-8.81164741516113	-4.58798313140869	-0.0789677873253822	0.181341558694839	0.137320220470428
-6.60347366333008	-8.80940914154053	-4.58651399612427	-0.0790572240948677	0.181255459785461	0.137202396988869
-6.58865070343018	-8.79530620574951	-4.6025562286377	-0.0788669511675835	0.181130737066269	0.137204319238663
-6.58046960830688	-8.78861141204834	-4.61926221847534	-0.0785181447863579	0.18120963871479	0.137090101838112
-6.587233543396	-8.78943729400635	-4.63176155090332	-0.0783251374959946	0.181309223175049	0.137049749493599
-6.5957932472229	-8.7932071685791	-4.62200307846069	-0.0783954635262489	0.181435868144035	0.136939585208893
-6.61036157608032	-8.80271339416504	-4.61824035644531	-0.0786453858017921	0.181467115879059	0.136910557746887
-6.61851835250854	-8.80062770843506	-4.59528732299805	-0.0790859535336494	0.181243807077408	0.136970356106758
-6.60114669799805	-8.79116058349609	-4.60316133499146	-0.0790519267320633	0.180985659360886	0.137048169970512
-6.58727836608887	-8.78219890594482	-4.6238694190979	-0.0788016319274902	0.180956453084946	0.137027427554131
-6.58885717391968	-8.77900886535645	-4.64220762252808	-0.0786775797605515	0.181086286902428	0.136999174952507
-6.59715938568115	-8.7819995880127	-4.64330673217773	-0.0786976888775826	0.181269466876984	0.136972337961197
-6.60937213897705	-8.78893852233887	-4.63283252716064	-0.0788374617695808	0.181350752711296	0.136965528130531
-6.62469434738159	-8.79707908630371	-4.61641883850098	-0.0792468190193176	0.181372568011284	0.137032583355904
-6.62523317337036	-8.79105949401855	-4.60553932189941	-0.0794862061738968	0.181167751550674	0.137122213840485
-6.61683320999146	-8.78576278686523	-4.6109356880188	-0.0794985517859459	0.181006446480751	0.13726618885994
-6.60331726074219	-8.77156162261963	-4.63003635406494	-0.0792102962732315	0.180977076292038	0.137258052825928
-6.60250234603882	-8.77041912078857	-4.64439678192139	-0.078989140689373	0.18113885819912	0.137220084667206
-6.61135530471802	-8.77729320526123	-4.63557958602905	-0.0788328349590302	0.18135891854763	0.137136936187744
-6.62651014328003	-8.78526020050049	-4.62141036987305	-0.0791623443365097	0.181401684880257	0.137175723910332
-6.63124799728394	-8.78751182556152	-4.60714912414551	-0.0794794782996178	0.181246861815453	0.137180104851723
-6.62844610214233	-8.78476810455322	-4.60797691345215	-0.079519085586071	0.181111708283424	0.137264117598534
-6.62098932266235	-8.78098773956299	-4.60402822494507	-0.0795344486832619	0.18100942671299	0.137311264872551
-6.6133279800415	-8.77379322052002	-4.61230611801147	-0.0794307291507721	0.180893823504448	0.137296512722969
-6.60590696334839	-8.77071762084961	-4.62904119491577	-0.0792342275381088	0.180948734283447	0.137340292334557
-6.59507608413696	-8.76832580566406	-4.63850688934326	-0.0789704322814941	0.18097335100174	0.137287929654121
-6.59711313247681	-8.77389621734619	-4.6471152305603	-0.0787788257002831	0.181165486574173	0.137251138687134
-6.60863256454468	-8.7806396484375	-4.64148664474487	-0.0788031592965126	0.181378498673439	0.137204796075821
-6.61949491500854	-8.79030323028564	-4.63763809204102	-0.0789374187588692	0.18150207400322	0.137177631258965
-6.62765264511108	-8.79631519317627	-4.62264919281006	-0.0791549980640411	0.181432321667671	0.137215420603752
-6.62961053848267	-8.79836463928223	-4.6069221496582	-0.0793128237128258	0.181255847215652	0.137339547276497
-6.6174898147583	-8.7880973815918	-4.61574506759644	-0.0792786851525307	0.181108519434929	0.13745142519474
-6.60953569412231	-8.78114795684814	-4.62967920303345	-0.0790156126022339	0.181124985218048	0.137451812624931
-6.6047248840332	-8.77657413482666	-4.64411449432373	-0.0787574723362923	0.181118413805962	0.137496247887611
-6.60627555847168	-8.78060626983643	-4.64571619033813	-0.0786312222480774	0.181287407875061	0.137401148676872
-6.61226272583008	-8.78369903564453	-4.6528172492981	-0.0785969942808151	0.181398063898087	0.137437626719475
-6.62302589416504	-8.79050636291504	-4.64005565643311	-0.0786880329251289	0.181483581662178	0.137429252266884
-6.63219404220581	-8.79696083068848	-4.62574052810669	-0.0788587033748627	0.181397348642349	0.137458071112633
-6.63840579986572	-8.79467296600342	-4.61394119262695	-0.0792084708809853	0.181352972984314	0.137555524706841
-6.62866258621216	-8.7903299331665	-4.61460828781128	-0.0791870504617691	0.181085243821144	0.137587174773216
-6.61341857910156	-8.78300762176514	-4.62003040313721	-0.0791406258940697	0.180998891592026	0.137673392891884
-6.60217332839966	-8.77950191497803	-4.63983631134033	-0.0788308829069138	0.180994376540184	0.137621477246284
-6.60160207748413	-8.78023433685303	-4.6551661491394	-0.0786929652094841	0.181145638227463	0.137578189373016
-6.60782194137573	-8.78417301177979	-4.65126180648804	-0.078686460852623	0.181351095438004	0.137471899390221
-6.61417007446289	-8.79191493988037	-4.64566373825073	-0.078759603202343	0.181348040699959	0.137441486120224
-6.62219476699829	-8.79538536071777	-4.64234399795532	-0.0788636282086372	0.181426614522934	0.137480393052101
-6.63166570663452	-8.80133056640625	-4.62248182296753	-0.0791086554527283	0.181403592228889	0.137440457940102
-6.63381242752075	-8.8001651763916	-4.61558771133423	-0.0793826729059219	0.181274980306625	0.137643501162529
-6.62642574310303	-8.79345798492432	-4.61018419265747	-0.0793462470173836	0.181162744760513	0.137562826275826
-6.62409162521362	-8.79069137573242	-4.61820030212402	-0.0792724415659904	0.180990695953369	0.137623846530914
-6.61687040328979	-8.7870044708252	-4.61816883087158	-0.0792475789785385	0.181117430329323	0.137608543038368
-6.60941505432129	-8.78183174133301	-4.6163272857666	-0.0791526436805725	0.181094914674759	0.137594029307365
-6.60247087478638	-8.77801322937012	-4.62715005874634	-0.0789511874318123	0.181012451648712	0.137603417038918
-6.59878921508789	-8.77680969238281	-4.63399457931519	-0.0787976533174515	0.181110873818398	0.137583374977112
-6.60196876525879	-8.77691650390625	-4.64412784576416	-0.07869753241539	0.181273847818375	0.137529730796814
-6.61401700973511	-8.78374767303467	-4.64085388183594	-0.078699991106987	0.181407928466797	0.137501627206802
-6.62628269195557	-8.79318141937256	-4.61147308349609	-0.0789073780179024	0.181330353021622	0.137500151991844
-6.63062620162964	-8.79088878631592	-4.59775543212891	-0.0792785361409187	0.181187286973	0.137611106038094
-6.62353754043579	-8.78255081176758	-4.59632682800293	-0.0792896822094917	0.180973440408707	0.13760481774807
-6.6140251159668	-8.77522563934326	-4.60575294494629	-0.0792290940880775	0.180975094437599	0.137673079967499
-6.60160493850708	-8.7703800201416	-4.61239147186279	-0.0790553838014603	0.180906787514687	0.137661844491959
-6.5969443321228	-8.76560306549072	-4.61890316009521	-0.0788361057639122	0.180913612246513	0.137684285640717
-6.59616184234619	-8.76523494720459	-4.62589550018311	-0.0787293389439583	0.181095331907272	0.137629091739655
-6.59745931625366	-8.76864242553711	-4.6341495513916	-0.0786293745040894	0.181152433156967	0.137527376413345
-6.6105842590332	-8.77639484405518	-4.6224160194397	-0.0786979496479034	0.181356862187386	0.137511178851128
-6.62379169464111	-8.78524112701416	-4.60524654388428	-0.0789386257529259	0.181316673755646	0.137465998530388
-6.63133668899536	-8.78903961181641	-4.593590259552	-0.0791568085551262	0.181363612413406	0.137596517801285
-6.6317720413208	-8.78863143920898	-4.5851092338562	-0.0793450921773911	0.181167334318161	0.137606367468834
-6.62116575241089	-8.78287601470947	-4.58730840682983	-0.0791948065161705	0.181021362543106	0.13770954310894
-6.61205673217773	-8.77014827728271	-4.60114431381226	-0.0789585709571838	0.181013017892838	0.137697324156761
-6.60290002822876	-8.77133560180664	-4.61072778701782	-0.0786646530032158	0.18105012178421	0.137671515345573
-6.60931968688965	-8.77166557312012	-4.62100458145142	-0.0785760283470154	0.181173071265221	0.137633472681046
-6.61474418640137	-8.77627563476563	-4.61802291870117	-0.0784869715571404	0.181239917874336	0.137549445033073
-6.62763166427612	-8.785475730896	-4.61061096191406	-0.0784712880849838	0.181364580988884	0.137550622224808
-6.63849782943726	-8.79316997528076	-4.59706449508667	-0.0787345096468925	0.181397527456284	0.137532651424408
-6.64562940597534	-8.79786777496338	-4.5852518081665	-0.0788593143224716	0.181211203336716	0.137535780668259
-6.64864206314087	-8.79302501678467	-4.58039283752441	-0.0790198594331741	0.181157246232033	0.1375902146101
-6.64599370956421	-8.78709411621094	-4.57922506332397	-0.0790212824940681	0.181054323911667	0.137624502182007
-6.63748693466187	-8.78403568267822	-4.58663606643677	-0.0789978131651878	0.180921331048012	0.137687817215919
-6.63145971298218	-8.77725982666016	-4.5993504524231	-0.0788136124610901	0.180913329124451	0.137733340263367
-6.62295198440552	-8.77492713928223	-4.62060832977295	-0.0786125659942627	0.180966913700104	0.137758105993271
-6.63537216186523	-8.78326606750488	-4.62443733215332	-0.0785690471529961	0.181195348501205	0.137688294053078
-6.64877557754517	-8.79077243804932	-4.61770343780518	-0.0787817016243935	0.181322202086449	0.137693241238594
-6.66167545318604	-8.79862499237061	-4.59451246261597	-0.0790677219629288	0.181268736720085	0.137831509113312
-6.66070508956909	-8.79449272155762	-4.59348058700562	-0.0793027579784393	0.181063875555992	0.13790862262249
-6.66151905059814	-8.79312801361084	-4.58923864364624	-0.0793521553277969	0.181063070893288	0.138026490807533
-6.65879440307617	-8.78996562957764	-4.58302307128906	-0.0794151127338409	0.18104287981987	0.138069123029709
-6.6536660194397	-8.7847261428833	-4.59720993041992	-0.0793567523360252	0.180973365902901	0.138197496533394
-6.64365482330322	-8.77483654022217	-4.60273599624634	-0.0791969001293182	0.18093453347683	0.138250172138214
-6.63670635223389	-8.76986503601074	-4.61735677719116	-0.0789776518940926	0.18099881708622	0.138310059905052
-6.63610410690308	-8.77001476287842	-4.62473297119141	-0.078774705529213	0.181093811988831	0.138357982039452
-6.6412091255188	-8.77134132385254	-4.62128257751465	-0.0787566974759102	0.181232675909996	0.138297200202942
-6.6471471786499	-8.77446842193604	-4.62784004211426	-0.0786281004548073	0.181324645876884	0.138321727514267
-6.65469694137573	-8.77827167510986	-4.62785673141479	-0.0787858888506889	0.181421667337418	0.138390585780144
-6.66026592254639	-8.78056621551514	-4.6226749420166	-0.0787382647395134	0.181435853242874	0.138365522027016
-6.67025184631348	-8.78491497039795	-4.61770820617676	-0.0789253115653992	0.181514248251915	0.138432070612907
-6.67723655700684	-8.78878784179688	-4.60670375823975	-0.0791536718606949	0.181463211774826	0.138396218419075
-6.67395401000977	-8.78642654418945	-4.59880781173706	-0.0792530030012131	0.181319385766983	0.138572558760643
-6.66730260848999	-8.78333473205566	-4.59505033493042	-0.0793260857462883	0.181121826171875	0.138594076037407
-6.6603741645813	-8.77505493164063	-4.60123538970947	-0.0792578533291817	0.180982083082199	0.138698801398277
-6.6552267074585	-8.77310752868652	-4.61179065704346	-0.0791551098227501	0.181085824966431	0.138781443238258
-6.64867639541626	-8.76934719085693	-4.61446762084961	-0.0790063291788101	0.181046098470688	0.13875637948513
-6.64501953125	-8.76601982116699	-4.62599515914917	-0.0788437053561211	0.181133553385735	0.138791739940643
-6.64277076721191	-8.76912879943848	-4.63189506530762	-0.0787193849682808	0.181236669421196	0.138745158910751
-6.64930868148804	-8.77004432678223	-4.63496875762939	-0.0786587968468666	0.181334912776947	0.138624742627144
-6.64988088607788	-8.77341270446777	-4.63496351242065	-0.0786860212683678	0.181411549448967	0.138716042041779
-6.65328073501587	-8.77453327178955	-4.62870216369629	-0.0787857919931412	0.18141981959343	0.138638228178024
-6.66521787643433	-8.78003406524658	-4.61607933044434	-0.0789356380701065	0.181455075740814	0.138662070035934
-6.67221641540527	-8.78570175170898	-4.60658597946167	-0.0791917145252228	0.181455343961716	0.138734757900238
-6.67199993133545	-8.78464221954346	-4.59729623794556	-0.0793377608060837	0.181339412927628	0.138739839196205
-6.67198467254639	-8.7827615737915	-4.59077119827271	-0.0793780833482742	0.181242763996124	0.138838216662407
-6.66576814651489	-8.7791690826416	-4.59051179885864	-0.0794431567192078	0.181133553385735	0.138794228434563
-6.6646785736084	-8.7735595703125	-4.59862804412842	-0.0793698579072952	0.181077226996422	0.138783365488052
-6.65785074234009	-8.77015972137451	-4.60307788848877	-0.0793088376522064	0.181122601032257	0.138806149363518
-6.65314531326294	-8.76367282867432	-4.6056113243103	-0.0791233330965042	0.181114986538887	0.138763770461082
-6.64881086349487	-8.75999450683594	-4.62415552139282	-0.0789039507508278	0.181119590997696	0.13872666656971
-6.65104675292969	-8.7597074508667	-4.6264443397522	-0.0788195952773094	0.181127145886421	0.138643428683281
-6.65421915054321	-8.76577281951904	-4.63490629196167	-0.0786481723189354	0.181217133998871	0.138534262776375
-6.66616106033325	-8.77231693267822	-4.63255262374878	-0.0785941928625107	0.181342154741287	0.138500168919563
-6.67352104187012	-8.77739334106445	-4.62212562561035	-0.0787171870470047	0.18136391043663	0.138385161757469
-6.68306350708008	-8.7826566696167	-4.61331701278687	-0.0787817537784576	0.181399911642075	0.138356506824493
-6.68911266326904	-8.78435134887695	-4.60915803909302	-0.0788826197385788	0.181312143802643	0.138283684849739
-6.69218778610229	-8.78165149688721	-4.59667587280273	-0.0789762660861015	0.181286707520485	0.138285547494888
-6.69017457962036	-8.77690696716309	-4.59300327301025	-0.0791075974702835	0.181032866239548	0.13834984600544
-6.67859745025635	-8.76773071289063	-4.60094213485718	-0.0790741592645645	0.180878698825836	0.1382926851511
-6.66434526443481	-8.75986576080322	-4.61625289916992	-0.0788143798708916	0.180817842483521	0.138310819864273
-6.66261625289917	-8.76227855682373	-4.62276077270508	-0.0785894840955734	0.18098957836628	0.138183265924454
-6.66536617279053	-8.76608562469482	-4.63501596450806	-0.0785096064209938	0.18110103905201	0.138089448213577
-6.66537809371948	-8.7671480178833	-4.62825012207031	-0.0784488692879677	0.181122809648514	0.138048842549324
-6.66600751876831	-8.76713848114014	-4.6215124130249	-0.0784924998879433	0.181159898638725	0.137919411063194
-6.6665472984314	-8.76791286468506	-4.6257266998291	-0.0784419476985931	0.181132301688194	0.137823209166527
-6.66515398025513	-8.77175712585449	-4.6187572479248	-0.0784881561994553	0.181160151958466	0.137846648693085
-6.66712856292725	-8.77325916290283	-4.61728811264038	-0.0785665959119797	0.181183412671089	0.137723252177238
-6.67551755905151	-8.78390121459961	-4.60464000701904	-0.0787062346935272	0.181182041764259	0.137746497988701
-6.67949867248535	-8.78658008575439	-4.59536933898926	-0.0789722725749016	0.181153312325478	0.13771453499794
-6.67766714096069	-8.7889461517334	-4.59121465682983	-0.0790615081787109	0.181052789092064	0.137725815176964
-6.67066621780396	-8.78426170349121	-4.59017372131348	-0.079114094376564	0.180962100625038	0.137823984026909
-6.66501140594482	-8.78012752532959	-4.59381103515625	-0.0790912434458733	0.180958569049835	0.137789934873581
-6.66155576705933	-8.78011608123779	-4.60098361968994	-0.0790158435702324	0.180890262126923	0.137799665331841
-6.65363264083862	-8.77651691436768	-4.60380697250366	-0.0789203122258186	0.180863678455353	0.137802943587303
-6.64648914337158	-8.77412033081055	-4.61399173736572	-0.0787128508090973	0.180930495262146	0.137774854898453
-6.64576768875122	-8.77505016326904	-4.62976408004761	-0.0785361602902412	0.181061059236526	0.137749224901199
-6.65389823913574	-8.77790832519531	-4.62877035140991	-0.0784491300582886	0.181163519620895	0.137603491544724
-6.66134548187256	-8.78758335113525	-4.62198162078857	-0.0785876736044884	0.181224003434181	0.137576654553413
-6.6705174446106	-8.79190540313721	-4.60943126678467	-0.0788271129131317	0.181229084730148	0.137532964348793
-6.66897010803223	-8.79396438598633	-4.59614372253418	-0.0790420770645142	0.1810712069273	0.137585163116455
-6.66912078857422	-8.79183483123779	-4.59631681442261	-0.0791391953825951	0.180953204631805	0.137596249580383
-6.66285371780396	-8.79071712493896	-4.59228658676147	-0.0791154950857162	0.180965349078178	0.137497410178185
-6.6571831703186	-8.7921724319458	-4.60028982162476	-0.0790394023060799	0.180851757526398	0.137538820505142
-6.65158367156982	-8.78902912139893	-4.59275817871094	-0.0790493562817574	0.180819302797318	0.137506738305092
-6.63513422012329	-8.7843656539917	-4.60204744338989	-0.0788695588707924	0.180763974785805	0.137472614645958
-6.62447547912598	-8.78398036956787	-4.61490297317505	-0.0786381661891937	0.180798694491386	0.137393489480019
-6.61639070510864	-8.78572082519531	-4.62304449081421	-0.0784791111946106	0.18085490167141	0.137209206819534
-6.61336183547974	-8.79001522064209	-4.63032197952271	-0.0782156959176064	0.181022956967354	0.137164995074272
-6.61984062194824	-8.79972743988037	-4.63379430770874	-0.0782948955893517	0.181133881211281	0.13701768219471
-6.62667369842529	-8.80849456787109	-4.63028907775879	-0.0782322511076927	0.181342527270317	0.136897355318069
-6.62944173812866	-8.814528465271	-4.62818908691406	-0.0782976299524307	0.181343510746956	0.136875346302986
-6.63963460922241	-8.82213020324707	-4.6128454208374	-0.0784941390156746	0.181401252746582	0.136806219816208
-6.64380121231079	-8.82588768005371	-4.6051549911499	-0.0786211863160133	0.181212157011032	0.136809140443802
-6.64403009414673	-8.82315063476563	-4.59964895248413	-0.0787163972854614	0.181197315454483	0.136736303567886
-6.63193130493164	-8.81600093841553	-4.61177587509155	-0.0785863921046257	0.181010127067566	0.136799827218056
-6.62197160720825	-8.81005573272705	-4.6329231262207	-0.0782780647277832	0.180997148156166	0.136722162365913
-6.6216459274292	-8.80698490142822	-4.64061641693115	-0.0780661553144455	0.181018516421318	0.136747643351555
-6.62486553192139	-8.81079578399658	-4.6419153213501	-0.0780042931437492	0.181112185120583	0.136675208806992
-6.63412475585938	-8.81272315979004	-4.64731550216675	-0.0779144540429115	0.181216508150101	0.136551544070244
-6.64227390289307	-8.81542015075684	-4.649094581604	-0.0779871493577957	0.181263834238052	0.136483266949654
-6.6553430557251	-8.82233047485352	-4.63365936279297	-0.078196182847023	0.181276604533195	0.136462777853012
-6.66306829452515	-8.82684135437012	-4.6230411529541	-0.0784091204404831	0.181215927004814	0.136454403400421
-6.66511249542236	-8.82066917419434	-4.61973428726196	-0.0786115378141403	0.181118741631508	0.136472225189209
-6.66013765335083	-8.81604862213135	-4.61827421188354	-0.0786547586321831	0.180916309356689	0.136391207575798
-6.65018463134766	-8.80936145782471	-4.62751340866089	-0.078621968626976	0.18084941804409	0.136425122618675
-6.64511680603027	-8.80270767211914	-4.63131046295166	-0.0785912051796913	0.180774763226509	0.136309012770653
-6.63932418823242	-8.80078411102295	-4.63727283477783	-0.0785257145762444	0.180807799100876	0.136291265487671
-6.63352298736572	-8.79592895507813	-4.65103912353516	-0.0784162878990173	0.180793181061745	0.13627216219902
-6.62850093841553	-8.79453086853027	-4.64941501617432	-0.0783327147364616	0.18082295358181	0.136159434914589
-6.62309646606445	-8.79168796539307	-4.65914535522461	-0.0782015398144722	0.180883646011353	0.136088222265244
-6.62431621551514	-8.79274559020996	-4.66681146621704	-0.0780895948410034	0.181033834815025	0.135972172021866
-6.63221311569214	-8.79907608032227	-4.67685556411743	-0.0780488923192024	0.18113449215889	0.135818272829056
-6.64670467376709	-8.80663776397705	-4.67086267471313	-0.0781799331307411	0.181342959403992	0.135775655508041
-6.65987348556519	-8.81306552886963	-4.65557479858398	-0.0784224197268486	0.181330040097237	0.135794177651405
-6.66588926315308	-8.81620407104492	-4.65195989608765	-0.0786493420600891	0.18126679956913	0.135860815644264
-6.66525793075562	-8.81461620330811	-4.6482834815979	-0.0787594169378281	0.181191176176071	0.135856673121452
-6.67070150375366	-8.80956268310547	-4.65392398834229	-0.0787287503480911	0.181114003062248	0.135838478803635
-6.66841173171997	-8.80499362945557	-4.65411853790283	-0.0787954553961754	0.181055411696434	0.135905399918556
-6.66118478775024	-8.80075645446777	-4.66468000411987	-0.0786039978265762	0.181000053882599	0.135951593518257
-6.6533088684082	-8.79481887817383	-4.68471574783325	-0.0784223154187202	0.181000381708145	0.135965809226036
-6.6513204574585	-8.79290962219238	-4.6970067024231	-0.0781632214784622	0.181062340736389	0.135935574769974
-6.66099500656128	-8.80041217803955	-4.70287990570068	-0.0780700221657753	0.181205973029137	0.135861083865166
-6.67624473571777	-8.80538368225098	-4.69125556945801	-0.0782072767615318	0.181387230753899	0.135899886488914
-6.68159008026123	-8.80845832824707	-4.67721605300903	-0.0783950537443161	0.181351482868195	0.135949790477753
-6.68903636932373	-8.81245517730713	-4.67396593093872	-0.0786131024360657	0.181230694055557	0.136053442955017
-6.68814516067505	-8.80977535247803	-4.66168594360352	-0.0788383483886719	0.18113799393177	0.136198729276657
-6.68317031860352	-8.80677890777588	-4.66166543960571	-0.0789259895682335	0.180946364998817	0.136279836297035
-6.67818784713745	-8.80141925811768	-4.66402673721313	-0.0788942351937294	0.180859267711639	0.13643790781498
-6.66933298110962	-8.79686832427979	-4.6680850982666	-0.0788332298398018	0.180823847651482	0.136482432484627
-6.66306638717651	-8.79030799865723	-4.67954540252686	-0.0787345618009567	0.180748745799065	0.136625468730927
-6.65611696243286	-8.79012775421143	-4.69098615646362	-0.0786516070365906	0.180840149521828	0.136667564511299
-6.65334129333496	-8.78728675842285	-4.69494390487671	-0.0783723518252373	0.180881664156914	0.136667042970657
-6.65781354904175	-8.79421997070313	-4.70293235778809	-0.0784155279397964	0.181139081716537	0.136737510561943
-6.66353559494019	-8.80045700073242	-4.68875408172607	-0.078441247344017	0.181196540594101	0.136777326464653
-6.67173624038696	-8.80814075469971	-4.69271659851074	-0.0785579681396484	0.181238085031509	0.136914819478989
-6.67986488342285	-8.81253242492676	-4.67928075790405	-0.0786670073866844	0.181320860981941	0.136983916163445
-6.68212223052979	-8.81758785247803	-4.66630601882935	-0.0788775086402893	0.18121874332428	0.137209758162498
-6.68556594848633	-8.81894779205322	-4.66245079040527	-0.0790160372853279	0.181189522147179	0.137406185269356
-6.67615032196045	-8.81900691986084	-4.65132617950439	-0.0790191739797592	0.181060656905174	0.137525767087936
-6.66818237304688	-8.810546875	-4.66134977340698	-0.0788737758994102	0.180940434336662	0.137704282999039
-6.65943670272827	-8.80792808532715	-4.66988277435303	-0.0786308944225311	0.180970504879951	0.137850001454353
-6.65494251251221	-8.80347919464111	-4.67659330368042	-0.0783099606633186	0.181074067950249	0.137934461236
-6.65869569778442	-8.80395412445068	-4.68382358551025	-0.0781587734818459	0.181211367249489	0.138004839420319
-6.66156196594238	-8.81303119659424	-4.68250608444214	-0.0781064480543137	0.181277230381966	0.138068944215775
-6.66612529754639	-8.81760883331299	-4.68099737167358	-0.0780093669891357	0.181255728006363	0.138203114271164
-6.67096900939941	-8.82031536102295	-4.67432165145874	-0.0780464261770248	0.181327059864998	0.138281092047691
-6.67618846893311	-8.82544803619385	-4.66274881362915	-0.07803575694561	0.181391566991806	0.138335704803467
-6.68563365936279	-8.83093547821045	-4.66021633148193	-0.0780946239829063	0.181429028511047	0.138422161340714
-6.69147634506226	-8.83570289611816	-4.65090942382813	-0.078148141503334	0.181443765759468	0.138507634401321
-6.68873739242554	-8.83924865722656	-4.64552736282349	-0.0780460238456726	0.181401953101158	0.138590335845947
-6.69493627548218	-8.84094524383545	-4.64606475830078	-0.0781402289867401	0.181408420205116	0.138686805963516
-6.69686508178711	-8.84227466583252	-4.63534879684448	-0.0781496837735176	0.181364804506302	0.138660997152328
-6.69899415969849	-8.84430503845215	-4.63494968414307	-0.0781866312026978	0.181349471211433	0.138733968138695
-6.70008087158203	-8.84484577178955	-4.62777996063232	-0.0782492980360985	0.181263670325279	0.138770267367363
-6.69905424118042	-8.84558010101318	-4.62831258773804	-0.0782357007265091	0.181231886148453	0.138702258467674
-6.70264434814453	-8.84560012817383	-4.63190221786499	-0.0782066956162453	0.18125382065773	0.138716995716095
-6.7052583694458	-8.84695625305176	-4.63573408126831	-0.0782344937324524	0.181253060698509	0.138665527105331
-6.70628833770752	-8.84714984893799	-4.63462686538696	-0.0780801475048065	0.18128003180027	0.138612121343613
-6.70831060409546	-8.84757328033447	-4.63691711425781	-0.0781543180346489	0.181216731667519	0.138592585921288
-6.70645380020142	-8.84581184387207	-4.63720607757568	-0.0781235247850418	0.181141376495361	0.138610154390335
-6.70251560211182	-8.84193992614746	-4.64250659942627	-0.0782110691070557	0.181094035506248	0.138523384928703
-6.69459247589111	-8.83843421936035	-4.65022373199463	-0.0779598131775856	0.180956944823265	0.138498410582542
-6.68889760971069	-8.83536911010742	-4.66529941558838	-0.0778698623180389	0.180968344211578	0.138415068387985
-6.6851053237915	-8.83491897583008	-4.66152858734131	-0.0777869373559952	0.180871024727821	0.1382996737957
-6.68825912475586	-8.83460140228271	-4.66973638534546	-0.0777538493275642	0.180904716253281	0.138224750757217
-6.68591833114624	-8.83425807952881	-4.67680311203003	-0.077681265771389	0.181009635329247	0.138114616274834
-6.68758583068848	-8.83520793914795	-4.68126487731934	-0.0776435062289238	0.180960163474083	0.137969925999641
-6.68614864349365	-8.8372631072998	-4.68610954284668	-0.0775398761034012	0.180972710251808	0.137917131185532
-6.69056367874146	-8.83776760101318	-4.69617176055908	-0.0774299278855324	0.181126430630684	0.137738019227982
-6.68727493286133	-8.84050750732422	-4.69459819793701	-0.0774320363998413	0.181134954094887	0.13762229681015
-6.69191312789917	-8.83956241607666	-4.69671106338501	-0.0774800702929497	0.181155130267143	0.137570515275002
-6.69238901138306	-8.83808135986328	-4.69564151763916	-0.0774481073021889	0.181133985519409	0.137439742684364
-6.69441890716553	-8.83978176116943	-4.6919994354248	-0.077563963830471	0.181123718619347	0.137319505214691
-6.702064037323	-8.84738731384277	-4.69170141220093	-0.0776882246136665	0.18120065331459	0.137269288301468
-6.71031951904297	-8.85220623016357	-4.67339324951172	-0.0779433101415634	0.181210666894913	0.137202829122543
-6.7135124206543	-8.85238933563232	-4.66848087310791	-0.0780886486172676	0.18115659058094	0.137236699461937
-6.71541166305542	-8.85494422912598	-4.66337013244629	-0.0782725736498833	0.181133151054382	0.13720914721489
-6.7121729850769	-8.85137176513672	-4.65643262863159	-0.0783429071307182	0.181058168411255	0.13715897500515
-6.70781660079956	-8.85078048706055	-4.65886497497559	-0.0784720405936241	0.181032866239548	0.137238457798958
-6.70073556900024	-8.84419918060303	-4.6522479057312	-0.078566662967205	0.180861875414848	0.137186273932457
-6.69179534912109	-8.83514404296875	-4.65172052383423	-0.0785514265298843	0.180786326527596	0.137172013521194
-6.6944375038147	-8.83627414703369	-4.65691423416138	-0.0786085948348045	0.180874899029732	0.137199252843857
-6.69189548492432	-8.83362865447998	-4.6557092666626	-0.0786658450961113	0.180887401103973	0.137160271406174
-6.6820502281189	-8.83280849456787	-4.66166639328003	-0.0785953477025032	0.180866464972496	0.137187749147415
-6.67555713653564	-8.82603740692139	-4.66972827911377	-0.078432984650135	0.18083618581295	0.137183636426926
-6.67022180557251	-8.82419013977051	-4.6816577911377	-0.0784017443656921	0.18093353509903	0.137146309018135
-6.66929912567139	-8.82454490661621	-4.68448877334595	-0.0782546401023865	0.180986374616623	0.137205123901367
-6.66998243331909	-8.82263469696045	-4.68899202346802	-0.0782719627022743	0.181069150567055	0.137192457914352
-6.66750383377075	-8.82628726959229	-4.68542957305908	-0.0782080739736557	0.181076511740685	0.13715136051178
-6.67218160629272	-8.82752895355225	-4.69351196289063	-0.0782134011387825	0.181151628494263	0.137105509638786
-6.68212509155273	-8.83376884460449	-4.67606115341187	-0.0782994851469994	0.181327730417252	0.137090519070625
-6.69042587280273	-8.83872222900391	-4.66750144958496	-0.0785391181707382	0.181316792964935	0.137108832597733
-6.69902753829956	-8.83949089050293	-4.66601228713989	-0.0786224082112312	0.181404501199722	0.13709744811058
-6.70032405853271	-8.84018802642822	-4.66202783584595	-0.0787896811962128	0.181300982832909	0.137079879641533
-6.69873046875	-8.84119415283203	-4.65437173843384	-0.0788372308015823	0.181204274296761	0.137198582291603
-6.69609832763672	-8.8353967666626	-4.65961503982544	-0.0789008513092995	0.181144326925278	0.137187913060188
-6.6848611831665	-8.82945251464844	-4.66573762893677	-0.0788788869976997	0.181016847491264	0.137153327465057
-6.67519474029541	-8.82612705230713	-4.67871713638306	-0.0787600129842758	0.180961310863495	0.137282505631447
-6.66362905502319	-8.82193088531494	-4.69669961929321	-0.078451007604599	0.181052699685097	0.13714724779129
-6.66945314407349	-8.82696437835693	-4.71804237365723	-0.0782794505357742	0.181341007351875	0.137130260467529
-6.68105173110962	-8.83617115020752	-4.70570850372314	-0.0784479230642319	0.181433275341988	0.137024790048599
-6.68757200241089	-8.84003925323486	-4.69857835769653	-0.0784685835242271	0.181428551673889	0.137111231684685
-6.69440078735352	-8.84369850158691	-4.69424915313721	-0.0786200016736984	0.181456878781319	0.1370869576931
-6.69926500320435	-8.84292411804199	-4.69081020355225	-0.0787435844540596	0.18136902153492	0.137155324220657
-6.70012283325195	-8.84320259094238	-4.68587398529053	-0.0788998082280159	0.181359767913818	0.137219190597534
-6.69766473770142	-8.84131050109863	-4.68396615982056	-0.079005129635334	0.181170970201492	0.137214466929436
-6.69701623916626	-8.83784294128418	-4.69320726394653	-0.0789399370551109	0.181144759058952	0.137284845113754
-6.68022680282593	-8.82711696624756	-4.70470809936523	-0.078729659318924	0.181065574288368	0.137307375669479
-6.67387008666992	-8.81998729705811	-4.71377086639404	-0.0784226059913635	0.18110328912735	0.137280032038689
-6.677818775177	-8.82195377349854	-4.72863245010376	-0.0781910046935081	0.181188106536865	0.137276545166969
-6.68705463409424	-8.82707786560059	-4.72014284133911	-0.0782135725021362	0.181338429450989	0.137180894613266
-6.69971752166748	-8.83199787139893	-4.71867609024048	-0.0784033313393593	0.181444466114044	0.137142717838287
-6.70786380767822	-8.83474540710449	-4.70751142501831	-0.0785240232944489	0.181378841400146	0.137143805623055
-6.71100521087646	-8.8355770111084	-4.69273710250854	-0.0786575153470039	0.181294500827789	0.137198582291603
-6.71096038818359	-8.83214282989502	-4.69483852386475	-0.0787481963634491	0.181269437074661	0.137218296527863
-6.70684862136841	-8.82848358154297	-4.69157695770264	-0.0787993595004082	0.181102246046066	0.137175843119621
-6.7042350769043	-8.82345390319824	-4.69453477859497	-0.0787883028388023	0.181074768304825	0.137146025896072
-6.69997978210449	-8.82284927368164	-4.69034147262573	-0.0788056030869484	0.181085109710693	0.137120395898819
-6.69780731201172	-8.81887722015381	-4.68432855606079	-0.0787264853715897	0.180995687842369	0.13711354136467
-6.68934631347656	-8.81321334838867	-4.69506692886353	-0.0786435753107071	0.180918708443642	0.137151598930359
-6.67508506774902	-8.80518627166748	-4.69860029220581	-0.0784936919808388	0.180897280573845	0.13709919154644
-6.67040777206421	-8.80174541473389	-4.70348596572876	-0.0782334432005882	0.180915668606758	0.1370619982481
-6.66254043579102	-8.7993335723877	-4.71578693389893	-0.0780968740582466	0.181030243635178	0.137004360556602
-6.66500043869019	-8.80046463012695	-4.71097421646118	-0.0780458375811577	0.1811643242836	0.136890277266502
-6.6700587272644	-8.80605125427246	-4.71359777450562	-0.0780567228794098	0.181279718875885	0.136857554316521
-6.67955636978149	-8.80932140350342	-4.6926097869873	-0.0782485902309418	0.181343257427216	0.136753395199776
-6.6850209236145	-8.81794261932373	-4.67419958114624	-0.0785878747701645	0.181267485022545	0.136870145797729
-6.6828441619873	-8.81101608276367	-4.66356801986694	-0.0786840543150902	0.181104987859726	0.136897012591362
-6.67296981811523	-8.8064136505127	-4.66158437728882	-0.0786511972546577	0.181008100509644	0.136812403798103
-6.66403198242188	-8.79756355285645	-4.66184329986572	-0.0785727202892303	0.180972427129745	0.136887907981873
-6.64870643615723	-8.78713893890381	-4.66571283340454	-0.078339546918869	0.180889204144478	0.136848911643028
-6.64032363891602	-8.78623676300049	-4.6757173538208	-0.07807457447052	0.181058511137962	0.136810779571533
-6.63882255554199	-8.78512191772461	-4.67028951644897	-0.0778752788901329	0.181105181574821	0.136694326996803
-6.63885068893433	-8.78604602813721	-4.67334318161011	-0.0779212117195129	0.181190118193626	0.136591508984566
-6.64247846603394	-8.78984928131104	-4.66614532470703	-0.0779252275824547	0.181205376982689	0.136602386832237
-6.6448392868042	-8.7912540435791	-4.64813137054443	-0.0780398994684219	0.181255951523781	0.136503934860229
-6.64486980438232	-8.79255294799805	-4.64078187942505	-0.0781141519546509	0.181243643164635	0.136497214436531
-6.64676904678345	-8.79227256774902	-4.61921977996826	-0.0782670974731445	0.181186661124229	0.136516496539116
-6.64562797546387	-8.79260063171387	-4.61569166183472	-0.0784150660037994	0.181086495518684	0.13652116060257
-6.64156484603882	-8.78794193267822	-4.61205101013184	-0.078579269349575	0.180925473570824	0.136545360088348
-6.63377141952515	-8.78416442871094	-4.60388565063477	-0.0785341113805771	0.180843710899353	0.136584356427193
-6.63098478317261	-8.78070831298828	-4.61362648010254	-0.0785073265433311	0.180864304304123	0.1365886926651
-6.626793384552	-8.77786064147949	-4.60826301574707	-0.0783797949552536	0.180731385946274	0.136622667312622
-6.6228551864624	-8.77209377288818	-4.61598920822144	-0.0783101916313171	0.180698812007904	0.136610180139542
-6.61099481582642	-8.77107715606689	-4.63448762893677	-0.0781517848372459	0.180766642093658	0.136604949831963
-6.60978937149048	-8.76832008361816	-4.63456201553345	-0.0780287310481071	0.180834978818893	0.136501550674438
-6.60774087905884	-8.76879024505615	-4.64026832580566	-0.0779015123844147	0.180884167551994	0.136483490467072
-6.61487150192261	-8.77694225311279	-4.64595365524292	-0.0779376775026321	0.181043937802315	0.136485382914543
-6.62523746490479	-8.78777408599854	-4.63496732711792	-0.0780361965298653	0.18111664056778	0.136370927095413
-6.63748121261597	-8.79289531707764	-4.62099504470825	-0.078223817050457	0.18121238052845	0.136414110660553
-6.6403980255127	-8.79258918762207	-4.61475610733032	-0.0782422125339508	0.181196108460426	0.136403545737267
-6.64302682876587	-8.79483509063721	-4.6089506149292	-0.0783744305372238	0.181124657392502	0.136456415057182
-6.6450834274292	-8.79680252075195	-4.59948873519897	-0.0784930437803268	0.181053504347801	0.136543765664101
-6.63987064361572	-8.79397392272949	-4.60187864303589	-0.078495554625988	0.181010201573372	0.136446744203568
-6.64260053634644	-8.79471302032471	-4.60140752792358	-0.0784590318799019	0.181065008044243	0.136457249522209
-6.64303493499756	-8.79357433319092	-4.60263299942017	-0.0784798189997673	0.181074097752571	0.136499032378197
-6.64467477798462	-8.7940149307251	-4.6022047996521	-0.0784818381071091	0.181096941232681	0.136470749974251
-6.638427734375	-8.79247188568115	-4.60721492767334	-0.0784414485096931	0.180990144610405	0.136533752083778
-6.63425874710083	-8.78641891479492	-4.61232471466064	-0.078419417142868	0.180988878011703	0.13652940094471
-6.6303596496582	-8.78529644012451	-4.60654401779175	-0.0782898589968681	0.180933207273483	0.136517196893692
-6.62725734710693	-8.78153038024902	-4.62035226821899	-0.0782371014356613	0.180976197123528	0.136542052030563
-6.62977743148804	-8.77976322174072	-4.62541723251343	-0.0782750993967056	0.181013226509094	0.136564075946808
-6.62419605255127	-8.77747535705566	-4.63017177581787	-0.0781247243285179	0.180987983942032	0.136555880308151
-6.62388515472412	-8.77420139312744	-4.64232730865479	-0.0779580473899841	0.181088849902153	0.136565536260605
-6.62263154983521	-8.77118587493896	-4.64253854751587	-0.0778635665774345	0.181130707263947	0.136512100696564
-6.62385225296021	-8.7726993560791	-4.64278316497803	-0.0778782516717911	0.181181907653809	0.136435270309448
-6.6326732635498	-8.77502250671387	-4.64973258972168	-0.0778149887919426	0.181355759501457	0.136411994695663
-6.63500118255615	-8.77926349639893	-4.64364099502563	-0.0779806151986122	0.181278884410858	0.136305019259453
-6.63718843460083	-8.77863025665283	-4.64502191543579	-0.0779376700520515	0.181367382407188	0.136228740215302
-6.63781118392944	-8.78138828277588	-4.63354015350342	-0.078035980463028	0.181485667824745	0.136211588978767
-6.64208698272705	-8.78408241271973	-4.62793874740601	-0.0781159698963165	0.181409224867821	0.13611327111721
-6.64886999130249	-8.78863430023193	-4.61684799194336	-0.078344888985157	0.181384086608887	0.136135414242744
-6.64507150650024	-8.78402900695801	-4.61270761489868	-0.0784154906868935	0.18126805126667	0.136099338531494
-6.64045858383179	-8.78462600708008	-4.61094236373901	-0.0785854458808899	0.181228145956993	0.136074468493462
-6.63325262069702	-8.77960109710693	-4.61047220230103	-0.0786363780498505	0.181068539619446	0.136076435446739
-6.63538837432861	-8.78009128570557	-4.60684633255005	-0.0786723718047142	0.181099504232407	0.136007219552994
-6.62850618362427	-8.77474403381348	-4.61477661132813	-0.0786303505301476	0.181023329496384	0.136017039418221
-6.61569547653198	-8.76821422576904	-4.63100624084473	-0.0785208940505981	0.180996835231781	0.136012703180313
-6.60675668716431	-8.7651891708374	-4.63256454467773	-0.0783896297216415	0.181010469794273	0.136022239923477
-6.60052537918091	-8.76559543609619	-4.63822984695435	-0.0781579092144966	0.181117713451385	0.135975614190102
-6.60020065307617	-8.7637939453125	-4.64702892303467	-0.0781312584877014	0.181179150938988	0.135821759700775
-6.6013503074646	-8.76773166656494	-4.64827108383179	-0.0781411156058311	0.18127878010273	0.135765895247459
-6.60554647445679	-8.77301406860352	-4.64302587509155	-0.0782509297132492	0.181387647986412	0.135812595486641
-6.61203241348267	-8.77535820007324	-4.63929224014282	-0.0783837363123894	0.181408509612083	0.135691255331039
-6.61849164962769	-8.78290843963623	-4.62551832199097	-0.078647218644619	0.181372180581093	0.135744258761406
-6.62169981002808	-8.78593063354492	-4.61370229721069	-0.0788821205496788	0.181364208459854	0.135715633630753
-6.61411190032959	-8.78127479553223	-4.60989046096802	-0.0790227949619293	0.181127235293388	0.135771989822388
-6.60291290283203	-8.77178192138672	-4.61064338684082	-0.0790000855922699	0.18108095228672	0.13579186797142
-6.58426952362061	-8.76347351074219	-4.62432384490967	-0.078764796257019	0.181050688028336	0.135778844356537
-6.57877206802368	-8.75878047943115	-4.63706493377686	-0.0785165056586266	0.181153014302254	0.135796010494232
-6.57885646820068	-8.76344585418701	-4.63891220092773	-0.0784125104546547	0.181275457143784	0.135674759745598
-6.58229207992554	-8.76995944976807	-4.64348173141479	-0.0783952698111534	0.181354910135269	0.135654345154762
-6.58961343765259	-8.77308750152588	-4.62444448471069	-0.0784649103879929	0.181435659527779	0.135637775063515
-6.59630727767944	-8.78228092193604	-4.6169753074646	-0.0786469355225563	0.181508928537369	0.135625019669533
-6.59885168075562	-8.78158473968506	-4.60259056091309	-0.0788878351449966	0.18136827647686	0.135672256350517
-6.59286403656006	-8.78019714355469	-4.59413480758667	-0.0790762901306152	0.181162521243095	0.135748594999313
-6.58130216598511	-8.77440357208252	-4.60070610046387	-0.0790267139673233	0.181040599942207	0.135886713862419
-6.56696367263794	-8.76917266845703	-4.60275268554688	-0.0787839815020561	0.180861860513687	0.135873600840569
-6.56212902069092	-8.76770496368408	-4.61204624176025	-0.0786680579185486	0.18089896440506	0.135947316884995
-6.55721521377563	-8.76879119873047	-4.61536121368408	-0.0785426497459412	0.181003719568253	0.135972753167152
-6.56131792068481	-8.76733207702637	-4.61993312835693	-0.0783804208040237	0.181044444441795	0.13599044084549
-6.5672607421875	-8.77239322662354	-4.62308502197266	-0.0783999040722847	0.181187376379967	0.136035710573196
-6.57124090194702	-8.77376461029053	-4.61552429199219	-0.0783662796020508	0.18122823536396	0.136047169566154
-6.5784010887146	-8.7798490524292	-4.61725044250488	-0.0783199369907379	0.181252390146255	0.136069655418396
-6.59283876419067	-8.78642177581787	-4.59995603561401	-0.0785292685031891	0.181314662098885	0.136148676276207
-6.59848070144653	-8.78839778900146	-4.58424043655396	-0.0786679834127426	0.181262314319611	0.136219620704651
-6.60415601730347	-8.78992652893066	-4.57424259185791	-0.0788218900561333	0.1811802983284	0.136337414383888
-6.60238742828369	-8.78707504272461	-4.56397438049316	-0.07880599796772	0.181077018380165	0.136421456933022
-6.602614402771	-8.78741264343262	-4.56968545913696	-0.0787270814180374	0.181005224585533	0.136530786752701
-6.59050130844116	-8.77657318115234	-4.57498645782471	-0.0786112248897552	0.180910751223564	0.136607021093369
-6.58842468261719	-8.77424240112305	-4.57362461090088	-0.0784282758831978	0.180912807583809	0.136679738759995
-6.58870410919189	-8.77455425262451	-4.58258581161499	-0.0783105343580246	0.180960088968277	0.136765897274017
-6.58864068984985	-8.77102279663086	-4.58072996139526	-0.0781992748379707	0.180947780609131	0.136838376522064
-6.58579349517822	-8.76942348480225	-4.58475637435913	-0.077947273850441	0.180947497487068	0.13692532479763
-6.5916919708252	-8.77322387695313	-4.58993577957153	-0.077907919883728	0.181062430143356	0.136952742934227
-6.59528923034668	-8.7677583694458	-4.58833169937134	-0.0778186768293381	0.181089878082275	0.136960387229919
-6.60163307189941	-8.77061462402344	-4.59114980697632	-0.0778097286820412	0.181096956133842	0.13699734210968
-6.61555862426758	-8.77437686920166	-4.58289098739624	-0.0777605697512627	0.18125094473362	0.137074694037437
-6.62600994110107	-8.77852249145508	-4.56611919403076	-0.0778515860438347	0.181221857666969	0.137080162763596
-6.63053846359253	-8.77838897705078	-4.57135009765625	-0.0778390020132065	0.181205168366432	0.137136980891228
-6.63769674301147	-8.78063869476318	-4.56521940231323	-0.0779701471328735	0.181281745433807	0.137208133935928
-6.6458420753479	-8.78018760681152	-4.54867601394653	-0.0781218633055687	0.181203827261925	0.137257248163223
-6.65032577514648	-8.77768707275391	-4.53593921661377	-0.0783421397209167	0.181035205721855	0.137378230690956
-6.64289712905884	-8.77259826660156	-4.53156805038452	-0.0783586949110031	0.180848345160484	0.137450218200684
-6.63617134094238	-8.76602554321289	-4.54122447967529	-0.0782734677195549	0.180821254849434	0.137486100196838
-6.62820148468018	-8.75853824615479	-4.54321479797363	-0.0781798362731934	0.180666878819466	0.137543335556984
-6.61890935897827	-8.75087356567383	-4.54763698577881	-0.0779684334993362	0.18072298169136	0.137605965137482
-6.61776161193848	-8.74834251403809	-4.55419158935547	-0.077843151986599	0.180854618549347	0.137612536549568
-6.61865711212158	-8.74722862243652	-4.55881643295288	-0.0778485238552094	0.180743858218193	0.137525618076324
-6.61891078948975	-8.74934768676758	-4.56313705444336	-0.0777635648846626	0.180885300040245	0.137497782707214
-6.62384176254272	-8.75197505950928	-4.55640649795532	-0.0778171196579933	0.181050688028336	0.137423753738403
-6.63388729095459	-8.75786590576172	-4.54181528091431	-0.0780138671398163	0.181101411581039	0.137291356921196
-6.64051198959351	-8.75997734069824	-4.53575611114502	-0.0781411528587341	0.181106358766556	0.137326404452324
-6.64571046829224	-8.76320362091064	-4.51494359970093	-0.0784098282456398	0.181052342057228	0.137265056371689
-6.64232921600342	-8.75930976867676	-4.5129656791687	-0.0786297023296356	0.180877283215523	0.13727405667305
-6.63585805892944	-8.75307083129883	-4.51568746566772	-0.0786100700497627	0.180830791592598	0.137329652905464
-6.62223052978516	-8.74361705780029	-4.52270317077637	-0.0784267112612724	0.180690675973892	0.137283384799957
-6.61484336853027	-8.73667621612549	-4.5233325958252	-0.0782927647233009	0.180778130888939	0.137210547924042
-6.61477136611938	-8.7362699508667	-4.5282130241394	-0.0781509056687355	0.180829167366028	0.137167796492577
-6.61519384384155	-8.73532867431641	-4.53332471847534	-0.0780177041888237	0.180824011564255	0.137116596102715
-6.61800241470337	-8.73563671112061	-4.53527736663818	-0.0780626088380814	0.180975183844566	0.137006983160973
-6.63179731369019	-8.74520969390869	-4.52615594863892	-0.078171044588089	0.181078672409058	0.136909112334251
-6.63708639144897	-8.74901008605957	-4.5172290802002	-0.0782779678702354	0.181035384535789	0.136854022741318
-6.6408429145813	-8.75133991241455	-4.50831937789917	-0.0783779472112656	0.181056648492813	0.136817649006844
-6.64161396026611	-8.7504358291626	-4.50274753570557	-0.0784454569220543	0.180971816182137	0.136795535683632
-6.64498376846313	-8.74758243560791	-4.4946608543396	-0.078505165874958	0.180968761444092	0.136723473668098
-6.6434440612793	-8.74799156188965	-4.48565769195557	-0.0786483660340309	0.180889159440994	0.136661648750305
-6.63389110565186	-8.74421310424805	-4.48320865631104	-0.0787501633167267	0.180769622325897	0.13667343556881
-6.62085390090942	-8.73436737060547	-4.48641443252563	-0.0786067917943001	0.180539041757584	0.136578530073166
-6.60962867736816	-8.73192310333252	-4.49856567382813	-0.0785045400261879	0.180553138256073	0.136498510837555
-6.60113382339478	-8.73051834106445	-4.49830675125122	-0.0784014016389847	0.180598840117455	0.136370688676834
-6.59952449798584	-8.72846984863281	-4.49784517288208	-0.0782212913036346	0.180610373616219	0.136224582791328
-6.59758520126343	-8.73276329040527	-4.50537443161011	-0.078145332634449	0.180650770664215	0.136198684573174
-6.5965371131897	-8.73406505584717	-4.50276803970337	-0.0780631303787231	0.180772811174393	0.13609191775322
-6.60311031341553	-8.74250793457031	-4.49994707107544	-0.0780199244618416	0.180922567844391	0.135940119624138
-6.61838531494141	-8.75620269775391	-4.48652458190918	-0.0782415568828583	0.181034162640572	0.135877713561058
-6.6205849647522	-8.76065158843994	-4.47032594680786	-0.0783596858382225	0.181001171469688	0.135835975408554
-6.62319898605347	-8.7627067565918	-4.47500991821289	-0.0783299207687378	0.180982083082199	0.135819628834724
-6.62781476974487	-8.76111507415771	-4.46543836593628	-0.0785107314586639	0.180885791778564	0.135807141661644
-6.62614297866821	-8.76531600952148	-4.46161079406738	-0.078636571764946	0.180716320872307	0.135856494307518
-6.62158489227295	-8.75700855255127	-4.46571731567383	-0.0785837695002556	0.180674046278	0.135862424969673
-6.61512994766235	-8.75022220611572	-4.46902847290039	-0.0784734487533569	0.180667713284492	0.135853499174118
-6.60821866989136	-8.74530029296875	-4.48492860794067	-0.0782441943883896	0.180612415075302	0.135939821600914
-6.60627746582031	-8.74274730682373	-4.49378728866577	-0.0781038552522659	0.180652260780334	0.135847315192223
-6.60835838317871	-8.74062061309814	-4.50183200836182	-0.0779182240366936	0.180783554911613	0.135859906673431
-6.61495399475098	-8.74510669708252	-4.51129531860352	-0.077904224395752	0.180945977568626	0.135841771960258
-6.62431335449219	-8.74568557739258	-4.50642490386963	-0.0778151899576187	0.180931136012077	0.135752931237221
-6.63171434402466	-8.75258827209473	-4.504798412323	-0.0779657661914825	0.180976659059525	0.135738000273705
-6.64582777023315	-8.76002597808838	-4.4926586151123	-0.0782101526856422	0.180974841117859	0.135777860879898
-6.65367269515991	-8.76145553588867	-4.47504091262817	-0.0783638805150986	0.180965900421143	0.135796323418617
-6.65372896194458	-8.76088333129883	-4.47084856033325	-0.078484907746315	0.180877700448036	0.135834723711014
-6.65250682830811	-8.76056671142578	-4.47318029403687	-0.0785377994179726	0.180785447359085	0.13584740459919
-6.6463041305542	-8.75573062896729	-4.47485303878784	-0.0784733071923256	0.180664390325546	0.13590644299984
-6.63393545150757	-8.74852561950684	-4.48801136016846	-0.0783833414316177	0.180551514029503	0.135966390371323
-6.62446308135986	-8.74640464782715	-4.49897003173828	-0.0780749097466469	0.180622950196266	0.135922566056252
-6.62333488464355	-8.74281024932861	-4.5173544883728	-0.0779436528682709	0.180737227201462	0.135900795459747
-6.6244421005249	-8.74913311004639	-4.51202917098999	-0.0778840631246567	0.180772915482521	0.135815799236298
-6.6302227973938	-8.75097179412842	-4.51831769943237	-0.0778190568089485	0.180930346250534	0.135852143168449
-6.63315725326538	-8.75598049163818	-4.50608158111572	-0.0778679251670837	0.181003034114838	0.135737195611
-6.64144897460938	-8.75878238677979	-4.50210762023926	-0.0779465958476067	0.181077852845192	0.135810658335686
-6.65523290634155	-8.76911926269531	-4.49211931228638	-0.0783499851822853	0.181059315800667	0.135867774486542
-6.6541748046875	-8.76431751251221	-4.46974515914917	-0.0785389021039009	0.180827647447586	0.135949164628983
-6.64088726043701	-8.75679206848145	-4.48920869827271	-0.0784411430358887	0.180773943662643	0.136111363768578
-6.63273906707764	-8.74903964996338	-4.49269199371338	-0.0781916826963425	0.180702149868011	0.136102288961411
-6.62800025939941	-8.74800777435303	-4.50535345077515	-0.0780756175518036	0.18084292113781	0.136197298765182
-6.63426065444946	-8.74756240844727	-4.51152229309082	-0.0778427124023438	0.180953696370125	0.136136457324028
-6.64152574539185	-8.75124454498291	-4.51068305969238	-0.0778883099555969	0.181115746498108	0.136106699705124
-6.65588617324829	-8.76175880432129	-4.49366617202759	-0.078105092048645	0.181225955486298	0.136068627238274
-6.66456031799316	-8.76350021362305	-4.47491645812988	-0.078474685549736	0.181032225489616	0.136172726750374
-6.65991497039795	-8.75942039489746	-4.47331857681274	-0.0786174684762955	0.180893167853355	0.136284098029137
-6.65014266967773	-8.75148868560791	-4.47725534439087	-0.0786169767379761	0.180724918842316	0.136289149522781
-6.64415407180786	-8.7474250793457	-4.48897075653076	-0.078505277633667	0.180710569024086	0.136361852288246
-6.63888502120972	-8.74764060974121	-4.49688959121704	-0.0783776789903641	0.18069252371788	0.136334031820297
-6.63429927825928	-8.74276924133301	-4.50964164733887	-0.0780880898237228	0.180773168802261	0.136366292834282
-6.63581085205078	-8.74524021148682	-4.51964044570923	-0.0780137181282043	0.180980429053307	0.136381208896637
-6.65075349807739	-8.75685405731201	-4.52084112167358	-0.0781783983111382	0.181132987141609	0.136325255036354
-6.66284132003784	-8.76435375213623	-4.51468706130981	-0.0783260390162468	0.181163981556892	0.136452674865723
-6.67180347442627	-8.7680025100708	-4.50716638565063	-0.0785701125860214	0.181143760681152	0.136505365371704
-6.67272806167603	-8.7678747177124	-4.4973578453064	-0.0787802636623383	0.180993735790253	0.136688783764839
-6.6694917678833	-8.76005268096924	-4.49773216247559	-0.0788591876626015	0.18088299036026	0.13683919608593
-6.65869474411011	-8.75262928009033	-4.51151609420776	-0.0786965861916542	0.180741623044014	0.136952564120293
-6.65225553512573	-8.7453441619873	-4.52595233917236	-0.0785044357180595	0.180831998586655	0.13699272274971
-6.64865970611572	-8.74307727813721	-4.533203125	-0.0782285630702972	0.180947110056877	0.137084364891052
-6.66011142730713	-8.75346565246582	-4.53543329238892	-0.0782698020339012	0.181168600916862	0.137020021677017
-6.66393899917603	-8.75757598876953	-4.52422714233398	-0.0782292634248734	0.181112170219421	0.137020975351334
-6.67022180557251	-8.75899887084961	-4.51636219024658	-0.0783561319112778	0.181198209524155	0.137132585048676
-6.67647266387939	-8.76410484313965	-4.50336694717407	-0.0785453096032143	0.181137755513191	0.13716746866703
-6.67246103286743	-8.76585006713867	-4.49590063095093	-0.0787949934601784	0.18095201253891	0.137366220355034
-6.671715259552	-8.76242351531982	-4.48780345916748	-0.0787455961108208	0.180919721722603	0.137435525655746
-6.65788269042969	-8.75589275360107	-4.48616456985474	-0.0786899998784065	0.180725991725922	0.137518003582954
-6.65378713607788	-8.75298690795898	-4.49913263320923	-0.0785199776291847	0.180768206715584	0.137609660625458
-6.64313173294067	-8.75014495849609	-4.50439310073853	-0.0783748477697372	0.180721074342728	0.137602910399437
-6.63545227050781	-8.75051403045654	-4.51823139190674	-0.0780023485422134	0.18079374730587	0.137640774250031
-6.63472080230713	-8.75230884552002	-4.51254892349243	-0.0779612362384796	0.180933982133865	0.137726917862892
-6.6362771987915	-8.75671291351318	-4.51144456863403	-0.0778932198882103	0.180944100022316	0.137720495462418
-6.64240646362305	-8.76490879058838	-4.51083755493164	-0.0777923986315727	0.181037083268166	0.137735933065414
-6.65055847167969	-8.77347946166992	-4.50117111206055	-0.0778399854898453	0.181164771318436	0.137675926089287
-6.66340398788452	-8.78279781341553	-4.49210500717163	-0.0779424384236336	0.181148856878281	0.137739762663841
-6.673180103302	-8.78602504730225	-4.4758152961731	-0.0781685560941696	0.181110069155693	0.137802720069885
-6.66882181167603	-8.7873067855835	-4.46891355514526	-0.078213132917881	0.181006833910942	0.137860834598541
-6.66127824783325	-8.78140830993652	-4.46919679641724	-0.0782346352934837	0.180891752243042	0.137974634766579
-6.64836263656616	-8.77365207672119	-4.47801828384399	-0.0778499469161034	0.180794298648834	0.137951999902725
-6.64403247833252	-8.77237796783447	-4.4895191192627	-0.0776804685592651	0.180877640843391	0.13799324631691
-6.64293670654297	-8.77250957489014	-4.49694347381592	-0.0773893371224403	0.180873095989227	0.137913301587105
-6.64866161346436	-8.7794713973999	-4.49830675125122	-0.077337384223938	0.180995672941208	0.137877434492111
-6.65613698959351	-8.78316116333008	-4.49558258056641	-0.0773309022188187	0.181131467223167	0.137852564454079
-6.66248416900635	-8.78808498382568	-4.49161100387573	-0.0773491263389587	0.181125104427338	0.137797847390175
-6.67113828659058	-8.79395198822021	-4.49079656600952	-0.0774748176336288	0.181171178817749	0.13783498108387
-6.67976903915405	-8.79912376403809	-4.47741460800171	-0.0776822715997696	0.181137472391129	0.137794032692909
-6.68125247955322	-8.80120849609375	-4.47152328491211	-0.0778020173311234	0.181012690067291	0.137775883078575
-6.68367576599121	-8.80106258392334	-4.48542737960815	-0.0779696479439735	0.180927932262421	0.137820869684219
-6.67832803726196	-8.79796409606934	-4.48297071456909	-0.0780520811676979	0.180805236101151	0.137797340750694
-6.67455101013184	-8.79624652862549	-4.49250221252441	-0.0779793858528137	0.180721864104271	0.137830629944801
-6.67395257949829	-8.7987699508667	-4.49890232086182	-0.0779960229992867	0.180661261081696	0.137813955545425
-6.66972351074219	-8.79372882843018	-4.50502443313599	-0.0779456496238709	0.180661484599113	0.137860879302025
-6.66052627563477	-8.78878021240234	-4.53256750106812	-0.0777913480997086	0.180656388401985	0.137842789292336
-6.65965175628662	-8.78857135772705	-4.54308176040649	-0.077611044049263	0.180672138929367	0.137781396508217
-6.66420030593872	-8.7959041595459	-4.55527400970459	-0.0776108354330063	0.180894523859024	0.137768730521202
-6.67809915542603	-8.80083465576172	-4.54658937454224	-0.0777424648404121	0.181007206439972	0.13771054148674
-6.69315195083618	-8.80856800079346	-4.54118680953979	-0.0781435519456863	0.180995434522629	0.137717708945274
-6.69335031509399	-8.81172275543213	-4.53517150878906	-0.0782940313220024	0.180917426943779	0.137769639492035
-6.69738054275513	-8.80759716033936	-4.53901100158691	-0.078345961868763	0.18092642724514	0.137755081057549
-6.694739818573	-8.80448627471924	-4.54037666320801	-0.0785424932837486	0.180827274918556	0.137813180685043
-6.69218349456787	-8.80362129211426	-4.53899526596069	-0.0786047577857971	0.180732280015945	0.137902542948723
-6.68021631240845	-8.79677391052246	-4.54131937026978	-0.0785021558403969	0.180645853281021	0.137896224856377
-6.66924667358398	-8.78750419616699	-4.56528854370117	-0.0783155784010887	0.180629059672356	0.137930512428284
-6.66050958633423	-8.78360939025879	-4.56812286376953	-0.078034333884716	0.180750280618668	0.137873813509941
-6.66520690917969	-8.78591442108154	-4.58044528961182	-0.0778025984764099	0.180968791246414	0.137815430760384
-6.67148208618164	-8.79346370697021	-4.56542730331421	-0.0779245942831039	0.181052580475807	0.137747287750244
-6.68326902389526	-8.79983711242676	-4.54977416992188	-0.0781130865216255	0.181106775999069	0.137759521603584
-6.67958354949951	-8.79984474182129	-4.53914594650269	-0.078357920050621	0.180973455309868	0.137767225503922
-6.66967725753784	-8.79620742797852	-4.54119253158569	-0.0783807188272476	0.180830106139183	0.137836620211601
-6.65404367446899	-8.78911590576172	-4.54930639266968	-0.0780951753258705	0.180704101920128	0.137824133038521
-6.64427709579468	-8.78703498840332	-4.55491256713867	-0.0779361948370934	0.18078401684761	0.137853249907494
-6.64216947555542	-8.78356647491455	-4.55956125259399	-0.0778545439243317	0.180838048458099	0.137849181890488
-6.64137506484985	-8.78637886047363	-4.57018423080444	-0.0777003839612007	0.180936679244041	0.137798726558685
-6.63920450210571	-8.79004955291748	-4.56296300888062	-0.0775872692465782	0.180927813053131	0.137807220220566
-6.64367055892944	-8.79348468780518	-4.57256555557251	-0.0774498805403709	0.181132405996323	0.137794062495232
-6.64727640151978	-8.79479598999023	-4.56532764434814	-0.077395960688591	0.181261420249939	0.137725695967674
-6.66085052490234	-8.80569171905518	-4.56383275985718	-0.0775716602802277	0.181392773985863	0.137792125344276
-6.67061376571655	-8.81424903869629	-4.54083156585693	-0.0777688473463058	0.181333512067795	0.137865513563156
-6.6736798286438	-8.8138370513916	-4.53242492675781	-0.0780279338359833	0.181164562702179	0.138075605034828
-6.67040634155273	-8.80957221984863	-4.52635622024536	-0.0780807957053185	0.181057378649712	0.138213351368904
-6.65710544586182	-8.79945087432861	-4.54132032394409	-0.0779477804899216	0.180940136313438	0.138278618454933
-6.6538724899292	-8.79544162750244	-4.55173587799072	-0.0778444409370422	0.180925697088242	0.138327777385712
-6.65250968933105	-8.79555225372314	-4.54864120483398	-0.0778970345854759	0.180907979607582	0.138387382030487
-6.65159749984741	-8.79699802398682	-4.55287933349609	-0.0777583867311478	0.180939346551895	0.138500317931175
-6.65297412872314	-8.79656887054443	-4.56533908843994	-0.0776090621948242	0.181010693311691	0.138543099164963
-6.66260719299316	-8.80415058135986	-4.56875228881836	-0.077577032148838	0.181149318814278	0.138510078191757
-6.67467308044434	-8.81259346008301	-4.56590509414673	-0.0777030438184738	0.181204423308372	0.138557493686676
-6.68477439880371	-8.81623935699463	-4.54745054244995	-0.0778979584574699	0.181210473179817	0.138645827770233
-6.69275569915771	-8.82242870330811	-4.54932737350464	-0.0780612379312515	0.181174769997597	0.138743326067925
-6.70208024978638	-8.82640171051025	-4.54567432403564	-0.0782572105526924	0.181061953306198	0.138820216059685
-6.70268297195435	-8.82533550262451	-4.53899192810059	-0.0784190371632576	0.180800527334213	0.138966277241707
-6.70200204849243	-8.82098197937012	-4.54789638519287	-0.078521728515625	0.180776223540306	0.139203816652298
-6.69687557220459	-8.81749820709229	-4.55433654785156	-0.0783568546175957	0.180594384670258	0.13926063477993
-6.68970632553101	-8.81404113769531	-4.56454181671143	-0.0782275646924973	0.180585324764252	0.139359369874001
-6.69162940979004	-8.81364345550537	-4.58123302459717	-0.0781235918402672	0.180631652474403	0.139406427741051
-6.69475698471069	-8.81536293029785	-4.58225440979004	-0.07804024964571	0.180686056613922	0.139434978365898
-6.69804716110229	-8.81518459320068	-4.59105634689331	-0.078040175139904	0.180722773075104	0.139542698860168
-6.70164775848389	-8.81761264801025	-4.59162044525146	-0.0779855474829674	0.180846333503723	0.139550045132637
-6.71283292770386	-8.82941436767578	-4.58888292312622	-0.0780269056558609	0.180882379412651	0.139533281326294
-6.72478199005127	-8.836838722229	-4.56898641586304	-0.0782119706273079	0.181034788489342	0.139659553766251
-6.72884941101074	-8.84152412414551	-4.56053876876831	-0.0783868879079819	0.18088872730732	0.139702945947647
-6.73067474365234	-8.84271430969238	-4.55735301971436	-0.0785257816314697	0.180923178792	0.139888644218445
-6.72803020477295	-8.84364128112793	-4.54723405838013	-0.078580230474472	0.180850476026535	0.139928176999092
-6.7232985496521	-8.84443664550781	-4.55064916610718	-0.0785642862319946	0.180770263075829	0.139997959136963
-6.71052694320679	-8.83708000183105	-4.55162382125854	-0.0784343853592873	0.180690422654152	0.14007842540741
-6.70227432250977	-8.83201885223389	-4.54807662963867	-0.0782758668065071	0.180639833211899	0.140114739537239
-6.6942892074585	-8.83137035369873	-4.55956315994263	-0.0780830979347229	0.180655777454376	0.140224143862724
-6.69268608093262	-8.83098220825195	-4.5547080039978	-0.0780329406261444	0.180648684501648	0.140230283141136
-6.68935298919678	-8.830810546875	-4.55279588699341	-0.0779450535774231	0.180706858634949	0.140310242772102
-6.68634986877441	-8.83403778076172	-4.55216979980469	-0.0778270736336708	0.180775806307793	0.140356108546257
-6.68271827697754	-8.83106517791748	-4.55579042434692	-0.0777092948555946	0.180839225649834	0.140352979302406
-6.681884765625	-8.83302879333496	-4.54758262634277	-0.0776830092072487	0.180775314569473	0.140423193573952
-6.68070840835571	-8.83111190795898	-4.55090808868408	-0.0775694623589516	0.180807963013649	0.140444085001945
-6.67805433273315	-8.83525657653809	-4.54873371124268	-0.0774838179349899	0.18088136613369	0.140490740537643
-6.67720985412598	-8.83845996856689	-4.552001953125	-0.0774202644824982	0.18096262216568	0.140439063310623
-6.6836142539978	-8.83959293365479	-4.55444240570068	-0.077323853969574	0.18114909529686	0.140492916107178
-6.68844795227051	-8.84868335723877	-4.54156064987183	-0.0773906111717224	0.181232437491417	0.140460446476936
-6.69597721099854	-8.85339069366455	-4.53033781051636	-0.0774280205368996	0.181261286139488	0.140529721975327
-6.69605445861816	-8.85300922393799	-4.52822637557983	-0.0774010643362999	0.181205421686172	0.140538245439529
-6.69565868377686	-8.85550117492676	-4.51714849472046	-0.0774336084723473	0.181298464536667	0.140604570508003
-6.6941990852356	-8.85512638092041	-4.51377296447754	-0.0775473639369011	0.181263029575348	0.140685796737671
-6.69306659698486	-8.85258102416992	-4.50340509414673	-0.0777193680405617	0.181172475218773	0.140707612037659
-6.69201612472534	-8.85256958007813	-4.5046238899231	-0.0777550935745239	0.181053563952446	0.140763983130455
-6.68738126754761	-8.85219573974609	-4.49843263626099	-0.0776909738779068	0.181087449193001	0.140848830342293
-6.68198442459106	-8.84969806671143	-4.49720287322998	-0.0776846334338188	0.180974215269089	0.140921667218208
-6.66867256164551	-8.84177494049072	-4.5051703453064	-0.0775460600852966	0.180865406990051	0.140908360481262
-6.65718984603882	-8.83670902252197	-4.5167179107666	-0.0772950425744057	0.180917859077454	0.140934601426125
-6.65672588348389	-8.83800601959229	-4.51916837692261	-0.0772294327616692	0.180919632315636	0.140888094902039
-6.65292072296143	-8.83695507049561	-4.52095746994019	-0.0771455690264702	0.180893272161484	0.140944853425026
-6.64903926849365	-8.83850479125977	-4.52371740341187	-0.0770351216197014	0.181002616882324	0.140872448682785
-6.64860725402832	-8.842942237854	-4.52697420120239	-0.0769533738493919	0.181044012308121	0.140827015042305
-6.65672779083252	-8.84702110290527	-4.52923011779785	-0.0768850892782211	0.181225135922432	0.140777915716171
-6.66321706771851	-8.85431957244873	-4.52088928222656	-0.0769657790660858	0.181297108530998	0.140705540776253
-6.67013645172119	-8.85835456848145	-4.51933717727661	-0.0770918801426888	0.181355133652687	0.140691667795181
-6.67118787765503	-8.86006736755371	-4.5117974281311	-0.0770736187696457	0.181390032172203	0.140704423189163
-6.675612449646	-8.86133193969727	-4.50540113449097	-0.0771190673112869	0.181398585438728	0.140587985515594
-6.67313671112061	-8.86278629302979	-4.4997444152832	-0.0772278383374214	0.181281194090843	0.140611976385117
-6.67619848251343	-8.86142063140869	-4.493727684021	-0.0774226263165474	0.181226268410683	0.140663206577301
-6.67205286026001	-8.85970020294189	-4.48794603347778	-0.0774035528302193	0.181217923760414	0.140581354498863
-6.67083263397217	-8.85966873168945	-4.49044227600098	-0.0774515047669411	0.181108817458153	0.140635073184967
-6.66645240783691	-8.85771751403809	-4.48979663848877	-0.0774583220481873	0.181052938103676	0.140546694397926
-6.65663576126099	-8.84580707550049	-4.49561214447021	-0.0773478597402573	0.18090446293354	0.140547588467598
-6.6468505859375	-8.83899879455566	-4.50667476654053	-0.0771932974457741	0.180946424603462	0.140559613704681
-6.64260005950928	-8.83634185791016	-4.50788402557373	-0.0770647749304771	0.180847719311714	0.140464171767235
-6.64078187942505	-8.83511829376221	-4.5073094367981	-0.0770956948399544	0.180837586522102	0.140428900718689
-6.63788557052612	-8.83581352233887	-4.51590204238892	-0.0769523531198502	0.180904746055603	0.140341132879257
-6.6385235786438	-8.83656120300293	-4.52390623092651	-0.076802171766758	0.180980190634727	0.14017453789711
-6.6413369178772	-8.83790969848633	-4.53128910064697	-0.0766535922884941	0.181073591113091	0.140126600861549
-6.6447696685791	-8.83967399597168	-4.52546834945679	-0.0766779333353043	0.18114997446537	0.140070751309395
-6.65026044845581	-8.84532928466797	-4.53049802780151	-0.0767651721835136	0.181186690926552	0.139949947595596
-6.65326309204102	-8.84505939483643	-4.53197717666626	-0.0768077373504639	0.18111926317215	0.139915779232979
-6.6640362739563	-8.85128307342529	-4.51321506500244	-0.0769781395792961	0.181186929345131	0.139870911836624
-6.66977214813232	-8.85284233093262	-4.50561141967773	-0.0772577300667763	0.181077122688293	0.139872610569
-6.66617488861084	-8.84729671478271	-4.50203037261963	-0.0774319693446159	0.180861011147499	0.139858037233353
-6.66054344177246	-8.84455394744873	-4.50967836380005	-0.0773821473121643	0.180783048272133	0.139877170324326
-6.6545557975769	-8.84137630462646	-4.51876831054688	-0.0773635879158974	0.180723607540131	0.139926135540009
-6.65127468109131	-8.83508682250977	-4.52322053909302	-0.0772176161408424	0.18062561750412	0.139856085181236
-6.64440250396729	-8.83252143859863	-4.53645133972168	-0.0771489515900612	0.180677518248558	0.139864057302475
-6.64058542251587	-8.82863998413086	-4.5434398651123	-0.0769930258393288	0.180711567401886	0.139779016375542
-6.64054203033447	-8.83107662200928	-4.55637645721436	-0.0768148228526115	0.180816501379013	0.139772653579712
-6.6458420753479	-8.83433151245117	-4.55771017074585	-0.076797254383564	0.180928379297256	0.139795079827309
-6.65135622024536	-8.83743286132813	-4.55636405944824	-0.0769015029072762	0.180996626615524	0.139658823609352
-6.6542534828186	-8.84041786193848	-4.55456209182739	-0.0769228637218475	0.181016653776169	0.139638915657997
-6.6673059463501	-8.84885597229004	-4.5432825088501	-0.0771067216992378	0.181115344166756	0.139700055122375
-6.67351627349854	-8.85347557067871	-4.53193664550781	-0.0772540345788002	0.181040093302727	0.139652669429779
-6.67345905303955	-8.85290431976318	-4.52443695068359	-0.0774300694465637	0.180984526872635	0.139728382229805
-6.67010164260864	-8.84945201873779	-4.51536750793457	-0.0774053409695625	0.180804893374443	0.139753177762032
-6.66723489761353	-8.85285472869873	-4.5144248008728	-0.0774407237768173	0.180853843688965	0.139775112271309
-6.66446828842163	-8.8502082824707	-4.51792287826538	-0.0774088129401207	0.180831059813499	0.139807730913162
-6.66148138046265	-8.84725666046143	-4.5074520111084	-0.0773361921310425	0.18076753616333	0.139760822057724
-6.64981269836426	-8.83874893188477	-4.52338552474976	-0.0771446228027344	0.180770471692085	0.139889314770699
-6.64173698425293	-8.83835315704346	-4.53319931030273	-0.076890267431736	0.180776238441467	0.139838501811028
-6.63906764984131	-8.83593368530273	-4.53734970092773	-0.0766228288412094	0.180868998169899	0.139832705259323
-6.63980150222778	-8.83990287780762	-4.53999900817871	-0.0766290724277496	0.180924132466316	0.139861941337585
-6.64362812042236	-8.83961391448975	-4.53863716125488	-0.0764734968543053	0.18091693520546	0.139823362231255
-6.6447811126709	-8.84244441986084	-4.53854942321777	-0.0764489024877548	0.180959671735764	0.139851048588753
-6.65228796005249	-8.84835529327393	-4.53668022155762	-0.0763933509588242	0.18107695877552	0.13983228802681
-6.66007328033447	-8.85270595550537	-4.52428340911865	-0.0764382556080818	0.181079834699631	0.139813959598541
-6.67083263397217	-8.858642578125	-4.51088523864746	-0.0766453891992569	0.181111097335815	0.139913246035576
-6.67299842834473	-8.858811378479	-4.49175024032593	-0.0769274830818176	0.180923968553543	0.139966145157814
-6.66394805908203	-8.85335350036621	-4.49470186233521	-0.0768812373280525	0.180709630250931	0.140069499611855
-6.65791749954224	-8.84813499450684	-4.49728775024414	-0.0767974629998207	0.180706664919853	0.140082061290741
-6.64826917648315	-8.845290184021	-4.502357006073	-0.0765480771660805	0.180680572986603	0.140114441514015
-6.6447548866272	-8.84517478942871	-4.50461196899414	-0.0764384940266609	0.180609524250031	0.140148401260376
-6.63957452774048	-8.8461332321167	-4.50514984130859	-0.0762122943997383	0.180675342679024	0.140079393982887
-6.63757705688477	-8.8476095199585	-4.50975370407104	-0.0760259032249451	0.180691033601761	0.140117704868317
-6.63749551773071	-8.84932708740234	-4.51181030273438	-0.0758807510137558	0.180785179138184	0.140075787901878
-6.63692378997803	-8.85190486907959	-4.50823640823364	-0.0758220478892326	0.180762007832527	0.1400396078825
-6.63528251647949	-8.85700511932373	-4.50882625579834	-0.0757533460855484	0.180823937058449	0.14006444811821
-6.63766431808472	-8.85928344726563	-4.49793338775635	-0.0756585225462914	0.180860370397568	0.140051871538162
-6.64249753952026	-8.86417388916016	-4.4906907081604	-0.0756174474954605	0.180932819843292	0.139921739697456
-6.65233087539673	-8.87399959564209	-4.48843097686768	-0.0756644681096077	0.181036099791527	0.139894366264343
-6.66223859786987	-8.87770843505859	-4.47146987915039	-0.0758611410856247	0.181069537997246	0.139811053872108
-6.65964412689209	-8.88235092163086	-4.45746517181396	-0.0759263336658478	0.180918321013451	0.139829263091087
-6.66523933410645	-8.88220596313477	-4.4531192779541	-0.0759074538946152	0.180885553359985	0.139840945601463
-6.65830659866333	-8.88097858428955	-4.44260692596436	-0.0759501084685326	0.180843561887741	0.139763951301575
-6.65281629562378	-8.87943077087402	-4.45028114318848	-0.0758304297924042	0.180759385228157	0.139791890978813
-6.64866781234741	-8.87467861175537	-4.44362115859985	-0.0757847502827644	0.18070150911808	0.139795318245888
-6.64600038528442	-8.87656879425049	-4.44637966156006	-0.0756807327270508	0.180682197213173	0.139720246195793
-6.64212608337402	-8.87396335601807	-4.45589542388916	-0.0754298195242882	0.180626258254051	0.139727607369423
-6.63453960418701	-8.86914539337158	-4.45853137969971	-0.0752036422491074	0.180667951703072	0.139633014798164
-6.63248825073242	-8.87019729614258	-4.46296215057373	-0.0750762820243835	0.180669873952866	0.139606535434723
-6.63442945480347	-8.87139797210693	-4.47114562988281	-0.0747899264097214	0.18072834610939	0.139542788267136
-6.64444971084595	-8.87676811218262	-4.45572948455811	-0.0746917873620987	0.180868655443192	0.139412999153137
-6.65550327301025	-8.88504600524902	-4.44474697113037	-0.0749034285545349	0.180953904986382	0.139414757490158
-6.66022777557373	-8.88888454437256	-4.43548917770386	-0.0749164745211601	0.180923894047737	0.139350205659866
-6.66133689880371	-8.88697052001953	-4.42525815963745	-0.0748961269855499	0.180872112512589	0.139355897903442
-6.66614437103271	-8.88582992553711	-4.42301177978516	-0.0750246793031693	0.180810302495956	0.13932466506958
-6.66516876220703	-8.88905239105225	-4.41044950485229	-0.0750313252210617	0.180806115269661	0.139237329363823
-6.66207456588745	-8.88559532165527	-4.41251945495605	-0.0750590190291405	0.180700123310089	0.13920234143734
-6.66418218612671	-8.88252639770508	-4.40675258636475	-0.0750711783766747	0.180618807673454	0.139217168092728
-6.65513372421265	-8.88015747070313	-4.4013786315918	-0.0751624703407288	0.180472642183304	0.139158606529236
-6.64945220947266	-8.87520599365234	-4.40726566314697	-0.0750029608607292	0.180359944701195	0.139158025383949
-6.65129947662354	-8.87276744842529	-4.40223026275635	-0.0749924629926682	0.180374413728714	0.139097914099693
-6.63868999481201	-8.86964321136475	-4.41207885742188	-0.0748462900519371	0.180252984166145	0.139052703976631
-6.62993669509888	-8.8660888671875	-4.41910934448242	-0.0746603608131409	0.18025341629982	0.139008820056915
-6.62657070159912	-8.86521244049072	-4.42242097854614	-0.0744999721646309	0.180350080132484	0.138901561498642
-6.62622833251953	-8.87078857421875	-4.43582725524902	-0.0743183344602585	0.18047434091568	0.138821184635162
-6.63283586502075	-8.87827777862549	-4.42387437820435	-0.0744101405143738	0.180628180503845	0.138705804944038
-6.64563703536987	-8.88587284088135	-4.4145393371582	-0.0745472088456154	0.18066643178463	0.138635739684105
-6.65447330474854	-8.88951015472412	-4.3971643447876	-0.0748865455389023	0.180669263005257	0.138632372021675
-6.65171098709106	-8.88949012756348	-4.39017200469971	-0.0749908909201622	0.180518954992294	0.138558834791183
-6.6468391418457	-8.88449192047119	-4.39261865615845	-0.0750417560338974	0.180494874715805	0.138576775789261
-6.6399974822998	-8.87853908538818	-4.3854660987854	-0.0750464200973511	0.180442005395889	0.138472184538841
-6.62453174591064	-8.86890411376953	-4.39354610443115	-0.0748965218663216	0.180314972996712	0.138428896665573
-6.61719465255737	-8.86111640930176	-4.40822219848633	-0.0746630057692528	0.180360242724419	0.138329356908798
-6.6105842590332	-8.85906314849854	-4.41397285461426	-0.0744667276740074	0.180413469672203	0.138237819075584
-6.61352252960205	-8.85844612121582	-4.4207444190979	-0.0743963047862053	0.180524453520775	0.138134732842445
-6.62591314315796	-8.86863994598389	-4.42237424850464	-0.0743976756930351	0.180748909711838	0.137886643409729
-6.63994359970093	-8.8749361038208	-4.41348886489868	-0.074582114815712	0.18077053129673	0.137775093317032
-6.64446401596069	-8.8768196105957	-4.3992600440979	-0.074725478887558	0.180787444114685	0.137683048844337
-6.64875364303589	-8.87771224975586	-4.3960280418396	-0.0749163553118706	0.180653601884842	0.137700647115707
-6.6427583694458	-8.86962699890137	-4.39679861068726	-0.0750745013356209	0.180425718426704	0.13770318031311
-6.62826108932495	-8.8591833114624	-4.40531539916992	-0.0749104544520378	0.180284887552261	0.137663841247559
-6.62345886230469	-8.85806941986084	-4.42814874649048	-0.0746597424149513	0.180308252573013	0.137607276439667
-6.62157535552979	-8.85703086853027	-4.43319129943848	-0.0745318904519081	0.180436015129089	0.137443140149117
-6.62191152572632	-8.85514545440674	-4.4481201171875	-0.0744118168950081	0.180466338992119	0.137412682175636
-6.62971305847168	-8.86074447631836	-4.44678592681885	-0.074438251554966	0.180649295449257	0.137242525815964
-6.64485502243042	-8.8659610748291	-4.44134092330933	-0.0745342075824738	0.180747151374817	0.137169256806374
-6.65203619003296	-8.87210655212402	-4.43881702423096	-0.0747723281383514	0.180790022015572	0.137140780687332
-6.65656137466431	-8.87315082550049	-4.42565822601318	-0.0749256014823914	0.180725902318954	0.137066856026649
-6.65314435958862	-8.86859130859375	-4.42359495162964	-0.0750743746757507	0.180603012442589	0.137193650007248
-6.64351940155029	-8.8630838394165	-4.42823886871338	-0.0750819817185402	0.180486172437668	0.137099176645279
-6.63676500320435	-8.85354709625244	-4.44039487838745	-0.074913464486599	0.180442854762077	0.137119010090828
-6.6359486579895	-8.85089015960693	-4.44763088226318	-0.0748215764760971	0.180612787604332	0.137063771486282
-6.62841367721558	-8.85133075714111	-4.45801639556885	-0.0746475160121918	0.18057656288147	0.137002110481262
-6.62853670120239	-8.851637840271	-4.46821975708008	-0.0744552612304688	0.180756747722626	0.136984601616859
-6.63017988204956	-8.855637550354	-4.47530794143677	-0.0744249746203423	0.180769234895706	0.136906161904335
-6.63881540298462	-8.86439609527588	-4.47413969039917	-0.0743454247713089	0.180895954370499	0.136802613735199
-6.64689493179321	-8.86736392974854	-4.46589136123657	-0.0744068473577499	0.180972516536713	0.136883690953255
-6.64919424057007	-8.87455749511719	-4.46103000640869	-0.0744978114962578	0.181019142270088	0.136810898780823
-6.65455389022827	-8.87839317321777	-4.45625829696655	-0.0745616108179092	0.181015640497208	0.136876672506332
-6.66102933883667	-8.88266468048096	-4.44518375396729	-0.0747915580868721	0.180910587310791	0.136903807520866
-6.65821361541748	-8.87902355194092	-4.44019174575806	-0.0749237388372421	0.180735692381859	0.136977970600128
-6.65004825592041	-8.8741340637207	-4.44501733779907	-0.0749483332037926	0.180632010102272	0.137039929628372
-6.64211797714233	-8.87123966217041	-4.43987989425659	-0.0749084874987602	0.180576741695404	0.137035235762596
-6.63584136962891	-8.86864471435547	-4.45546627044678	-0.0747959688305855	0.180565416812897	0.137074157595634
-6.62706279754639	-8.86511898040771	-4.46654272079468	-0.0746040120720863	0.180579960346222	0.137048497796059
-6.6229681968689	-8.86663913726807	-4.46638202667236	-0.0743253156542778	0.180672392249107	0.137036770582199
-6.62312984466553	-8.87140941619873	-4.47726345062256	-0.0742457434535027	0.180843278765678	0.137021228671074
-6.62403202056885	-8.87640953063965	-4.47105312347412	-0.0742185413837433	0.180880844593048	0.136958912014961
-6.63191747665405	-8.88384819030762	-4.46688365936279	-0.0742256045341492	0.180988848209381	0.137000575661659
-6.63705205917358	-8.89247226715088	-4.46247339248657	-0.0742952823638916	0.181089445948601	0.137036114931107
-6.63571834564209	-8.89457607269287	-4.45568323135376	-0.0742430984973907	0.181025817990303	0.137021213769913
-6.64533185958862	-8.90057849884033	-4.44622611999512	-0.0743563026189804	0.18103264272213	0.137127354741096
-6.65079784393311	-8.90933895111084	-4.43482065200806	-0.0745688751339912	0.181012168526649	0.137195751070976
-6.64928007125854	-8.91019725799561	-4.42395830154419	-0.074646383523941	0.180926591157913	0.137290224432945
-6.64558553695679	-8.90688610076904	-4.42526817321777	-0.0746193528175354	0.180817991495132	0.137391537427902
-6.63893556594849	-8.90592670440674	-4.42425012588501	-0.0746039226651192	0.180731981992722	0.137460291385651
-6.63910579681396	-8.90375995635986	-4.43147134780884	-0.0744053795933723	0.180702790617943	0.137501165270805
-6.63286685943604	-8.90225315093994	-4.43480920791626	-0.0742993876338005	0.180754154920578	0.137554779648781
-6.63021945953369	-8.90023040771484	-4.44747972488403	-0.0740385428071022	0.180684730410576	0.137592002749443
-6.63553333282471	-8.90180397033691	-4.45753812789917	-0.0738635882735252	0.180957868695259	0.137589320540428
-6.64405155181885	-8.90664672851563	-4.44614124298096	-0.0738051012158394	0.181032419204712	0.137501940131187
-6.64976930618286	-8.91125965118408	-4.44905138015747	-0.0738332569599152	0.181056722998619	0.137589678168297
-6.65919303894043	-8.91666793823242	-4.44293737411499	-0.0739011242985725	0.181081205606461	0.137628793716431
-6.66814184188843	-8.915602684021	-4.43337059020996	-0.0739398151636124	0.181053429841995	0.137644901871681
-6.67572593688965	-8.91862678527832	-4.42342758178711	-0.074223592877388	0.181041076779366	0.137748017907143
-6.67405414581299	-8.91571044921875	-4.41055488586426	-0.0743593722581863	0.180826410651207	0.137773349881172
-6.66378307342529	-8.90949630737305	-4.41750478744507	-0.0743864551186562	0.180720508098602	0.137888088822365
-6.66279411315918	-8.90532398223877	-4.41631889343262	-0.0742447152733803	0.180728524923325	0.137975767254829
-6.65716648101807	-8.90180969238281	-4.41797780990601	-0.0742115676403046	0.180579662322998	0.138003066182137
-6.65664482116699	-8.89883232116699	-4.4263744354248	-0.0740428864955902	0.180668607354164	0.138111382722855
-6.6489109992981	-8.89552307128906	-4.43078994750977	-0.0739311128854752	0.180655404925346	0.138043075799942
-6.64827060699463	-8.89776515960693	-4.43730449676514	-0.073699839413166	0.180730074644089	0.13808961212635
-6.65295505523682	-8.89967155456543	-4.44510459899902	-0.0736901834607124	0.180812656879425	0.138097956776619
-6.66245698928833	-8.90535545349121	-4.44637632369995	-0.0737001076340675	0.180995091795921	0.138060316443443
-6.66774654388428	-8.90700244903564	-4.44708061218262	-0.0736753419041634	0.180945664644241	0.138123318552971
-6.6740255355835	-8.90997314453125	-4.43574619293213	-0.0737445950508118	0.181052267551422	0.138115853071213
-6.68341779708862	-8.91474723815918	-4.42850017547607	-0.0738814771175385	0.180998742580414	0.138178467750549
-6.69399785995483	-8.91727161407471	-4.41409921646118	-0.0740759074687958	0.181001126766205	0.138286232948303
-6.69731760025024	-8.91630840301514	-4.4081597328186	-0.0741809010505676	0.180893123149872	0.138336792588234
-6.69742679595947	-8.91380882263184	-4.40796136856079	-0.0742814168334007	0.180794507265091	0.138474330306053
-6.69513654708862	-8.91092205047607	-4.40993595123291	-0.0742937698960304	0.180766716599464	0.138496801257133
-6.68896484375	-8.90130615234375	-4.40636968612671	-0.0742485523223877	0.180564343929291	0.138533160090446
-6.68307971954346	-8.89720821380615	-4.41586828231812	-0.0741887241601944	0.180595651268959	0.138624161481857
-6.6715030670166	-8.88666820526123	-4.43074417114258	-0.0739717185497284	0.180601492524147	0.138617187738419
-6.67334365844727	-8.88158416748047	-4.44055604934692	-0.0737911537289619	0.18070225417614	0.138630360364914
-6.67514181137085	-8.88187694549561	-4.44815826416016	-0.0736521035432816	0.180757433176041	0.138602882623672
-6.67951345443726	-8.88426113128662	-4.45011711120605	-0.0736218392848969	0.180863365530968	0.138500034809113
-6.68627595901489	-8.88914775848389	-4.44132041931152	-0.0736461728811264	0.180961459875107	0.13851660490036
-6.69069147109985	-8.89216613769531	-4.43096399307251	-0.0737434476613998	0.18092979490757	0.13843160867691
-6.69896030426025	-8.89792633056641	-4.4206862449646	-0.0739873573184013	0.180890753865242	0.138445660471916
-6.70502328872681	-8.89893436431885	-4.41351652145386	-0.0741633996367455	0.18086639046669	0.138505384325981
-6.70423316955566	-8.89938640594482	-4.40940284729004	-0.0742814242839813	0.180746078491211	0.138483077287674
-6.70134305953979	-8.89715099334717	-4.40954828262329	-0.074336402118206	0.180663108825684	0.138575375080109
-6.69687604904175	-8.89318180084229	-4.40412187576294	-0.0744722411036491	0.180564925074577	0.13849250972271
-6.69560766220093	-8.8930721282959	-4.41134786605835	-0.0744554474949837	0.180452793836594	0.138574704527855
-6.68978214263916	-8.8882303237915	-4.42361927032471	-0.0745043382048607	0.180443108081818	0.138614028692245
-6.6803412437439	-8.88448715209961	-4.42851305007935	-0.0743382200598717	0.180337592959404	0.138580679893494
-6.67564821243286	-8.88069248199463	-4.44906949996948	-0.0741376206278801	0.180533245205879	0.13861058652401
-6.67629909515381	-8.88228702545166	-4.45546770095825	-0.0740645602345467	0.180545061826706	0.138474956154823
-6.68026685714722	-8.88401794433594	-4.46109342575073	-0.074090950191021	0.180642008781433	0.138495042920113
-6.6892466545105	-8.89130592346191	-4.45576906204224	-0.0742252469062805	0.180783331394196	0.138502284884453
-6.69398260116577	-8.89223480224609	-4.44509124755859	-0.0744202882051468	0.180732682347298	0.13846555352211
-6.69369029998779	-8.89552211761475	-4.44147443771362	-0.0744652673602104	0.180724501609802	0.138547509908676
-6.69634389877319	-8.8958683013916	-4.4406852722168	-0.0745846852660179	0.180706322193146	0.138551831245422
-6.69531536102295	-8.8971700668335	-4.43218755722046	-0.0747137665748596	0.180651754140854	0.13858625292778
-6.70078563690186	-8.89716815948486	-4.42476606369019	-0.0748754516243935	0.180678531527519	0.138699680566788
-6.69788837432861	-8.89619731903076	-4.41908597946167	-0.0750442519783974	0.180560767650604	0.138740479946136
-6.69554901123047	-8.89594173431396	-4.41387176513672	-0.0750789195299149	0.180413901805878	0.138830602169037
-6.68325233459473	-8.88564395904541	-4.42580890655518	-0.0750824809074402	0.180454969406128	0.138966888189316
-6.672438621521	-8.87895488739014	-4.42631673812866	-0.0747940465807915	0.180365443229675	0.138986572623253
-6.66810703277588	-8.87387371063232	-4.45073318481445	-0.0745668411254883	0.180459022521973	0.139056891202927
-6.66667461395264	-8.87396144866943	-4.4555025100708	-0.0744923427700996	0.180551737546921	0.1390590518713
-6.67008924484253	-8.87323760986328	-4.45695447921753	-0.0743769630789757	0.180614948272705	0.139137759804726
-6.67863273620605	-8.88211345672607	-4.45553016662598	-0.0743889287114143	0.180777132511139	0.139169454574585
-6.69010353088379	-8.88655185699463	-4.44475841522217	-0.074364960193634	0.180776312947273	0.139226675033569
-6.69925165176392	-8.88986015319824	-4.43097496032715	-0.0746284201741219	0.180766701698303	0.139313474297523
-6.70291614532471	-8.89430236816406	-4.42155647277832	-0.0748509541153908	0.180669337511063	0.139417871832848
-6.70424461364746	-8.89529037475586	-4.41413116455078	-0.0750186815857887	0.180568888783455	0.139579474925995
-6.70197534561157	-8.89373874664307	-4.41212224960327	-0.0749730318784714	0.180484309792519	0.139736086130142
-6.69742918014526	-8.89238739013672	-4.41835498809814	-0.0749419257044792	0.180382668972015	0.139819502830505
-6.69123554229736	-8.88816833496094	-4.4288444519043	-0.0748771503567696	0.180310949683189	0.139997094869614
-6.68468570709229	-8.88367080688477	-4.43567562103271	-0.0747575163841248	0.18030671775341	0.140056878328323
-6.68749189376831	-8.88501262664795	-4.43542957305908	-0.0747842267155647	0.180330738425255	0.140181615948677
-6.68554639816284	-8.88277149200439	-4.44631862640381	-0.074731670320034	0.180252969264984	0.140299841761589
-6.68175935745239	-8.88256931304932	-4.44471740722656	-0.0746043547987938	0.180294632911682	0.140336841344833
-6.68356370925903	-8.88333797454834	-4.46321630477905	-0.0744767040014267	0.180466219782829	0.140460938215256
-6.68502044677734	-8.88227653503418	-4.46533870697021	-0.0743978098034859	0.18061263859272	0.140506029129028
-6.68836212158203	-8.88342952728271	-4.46775245666504	-0.0744175091385841	0.180628001689911	0.140559479594231
-6.69310903549194	-8.88293170928955	-4.46923494338989	-0.0744856297969818	0.180686295032501	0.140641421079636
-6.70154142379761	-8.88754940032959	-4.46779632568359	-0.074574701488018	0.180824488401413	0.140696689486504
-6.71177053451538	-8.8936185836792	-4.45134735107422	-0.0747314319014549	0.180834129452705	0.140711054205894
-6.71482229232788	-8.89227485656738	-4.4634313583374	-0.0747282058000565	0.180853366851807	0.140783801674843
-6.71304559707642	-8.89401149749756	-4.46332263946533	-0.0747816264629364	0.180938974022865	0.140816897153854
-6.71924209594727	-8.89767932891846	-4.45315027236938	-0.0749233961105347	0.180907040834427	0.140867978334427
-6.72661828994751	-8.90134429931641	-4.44902896881104	-0.0751155614852905	0.180844768881798	0.140998333692551
-6.7263298034668	-8.90306854248047	-4.44978189468384	-0.0752014666795731	0.180864408612251	0.140997692942619
-6.72538137435913	-8.90335273742676	-4.44893503189087	-0.0751449018716812	0.180818185210228	0.141042321920395
-6.72995805740356	-8.90266132354736	-4.45211267471313	-0.075226403772831	0.1807841360569	0.141147240996361
-6.72818803787231	-8.90513706207275	-4.44892597198486	-0.0753163695335388	0.180765181779861	0.141224920749664
-6.72216129302979	-8.89694881439209	-4.46332883834839	-0.0751756951212883	0.180697903037071	0.141288235783577
-6.71014165878296	-8.89125919342041	-4.47828435897827	-0.0749580338597298	0.180751875042915	0.141317501664162
-6.71039867401123	-8.88883686065674	-4.48395109176636	-0.0749167054891586	0.180681124329567	0.141304820775986
-6.71057224273682	-8.88641929626465	-4.4946174621582	-0.0749029517173767	0.180700838565826	0.141367807984352
-6.70873785018921	-8.88903522491455	-4.49521017074585	-0.0749005004763603	0.180805087089539	0.141377225518227
-6.71218729019165	-8.88426780700684	-4.50324821472168	-0.0747874677181244	0.180826157331467	0.141383722424507
-6.71427345275879	-8.8902006149292	-4.51183176040649	-0.0748129561543465	0.180887699127197	0.141400650143623
-6.71501922607422	-8.88705825805664	-4.51691293716431	-0.0747559294104576	0.180870935320854	0.141350850462914
-6.71802711486816	-8.8925256729126	-4.52036190032959	-0.0747910514473915	0.180958449840546	0.141353532671928
-6.72818374633789	-8.89510345458984	-4.51427888870239	-0.0748776867985725	0.18109704554081	0.141369849443436
-6.73137807846069	-8.89830493927002	-4.50796413421631	-0.0749485269188881	0.181046560406685	0.141336515545845
-6.73598194122314	-8.90053653717041	-4.5139479637146	-0.075114369392395	0.181078687310219	0.141311302781105
-6.73899364471436	-8.90182971954346	-4.49875116348267	-0.0752027630805969	0.181141957640648	0.141366317868233
-6.74324464797974	-8.90420532226563	-4.49228811264038	-0.0754112750291824	0.18103389441967	0.141365215182304
-6.74574518203735	-8.90015411376953	-4.4820499420166	-0.0756123811006546	0.180890798568726	0.141422003507614
-6.73154258728027	-8.89561939239502	-4.48700141906738	-0.0756382271647453	0.180705115199089	0.141457363963127
-6.71714878082275	-8.88683605194092	-4.50859498977661	-0.0754762664437294	0.180595204234123	0.141537845134735
-6.70788097381592	-8.8868579864502	-4.50706434249878	-0.0752741619944572	0.180629312992096	0.141458749771118
-6.70557022094727	-8.89079284667969	-4.51581764221191	-0.0751935020089149	0.180736228823662	0.141483262181282
-6.70336294174194	-8.89054393768311	-4.51716279983521	-0.0751937180757523	0.180785819888115	0.141454488039017
-6.70464754104614	-8.89557456970215	-4.5192699432373	-0.0751509889960289	0.180831164121628	0.141418784856796
-6.70700979232788	-8.90318393707275	-4.52045202255249	-0.075088769197464	0.180946499109268	0.141392081975937
-6.71619939804077	-8.90872573852539	-4.51173686981201	-0.0752218142151833	0.180986553430557	0.141412079334259
-6.72103977203369	-8.91279315948486	-4.49937582015991	-0.0753064751625061	0.18100979924202	0.141371950507164
-6.72239685058594	-8.9159574508667	-4.5023250579834	-0.0752282068133354	0.180996835231781	0.141405329108238
-6.72964477539063	-8.91669082641602	-4.49503183364868	-0.0753300413489342	0.181067034602165	0.14142008125782
-6.73340940475464	-8.92224788665771	-4.48178386688232	-0.07555291056633	0.180979818105698	0.141488090157509
-6.74142837524414	-8.92007350921631	-4.47988653182983	-0.0756466090679169	0.180938392877579	0.141519978642464
-6.73670148849487	-8.92344665527344	-4.4749174118042	-0.0757829695940018	0.180875480175018	0.141479536890984
-6.73536968231201	-8.92331981658936	-4.4719672203064	-0.0757582634687424	0.180839270353317	0.141481533646584
-6.73023796081543	-8.91752338409424	-4.45805883407593	-0.0758839324116707	0.180781051516533	0.141544118523598
-6.72026300430298	-8.91264057159424	-4.46215438842773	-0.0758673101663589	0.180703192949295	0.141549780964851
-6.70910882949829	-8.9064245223999	-4.47309732437134	-0.075627289712429	0.18063248693943	0.141569703817368
-6.70634984970093	-8.90421772003174	-4.47413635253906	-0.0756295323371887	0.180660650134087	0.141478925943375
-6.70402956008911	-8.90528011322021	-4.46389627456665	-0.0756274536252022	0.180651843547821	0.141468644142151
-6.70425271987915	-8.90485000610352	-4.47255229949951	-0.0756041333079338	0.18068140745163	0.141405537724495
-6.70916509628296	-8.9065637588501	-4.47437524795532	-0.0756574273109436	0.180715471506119	0.141367852687836
-6.70850515365601	-8.90946197509766	-4.46588802337646	-0.0755977630615234	0.180710479617119	0.141320005059242
-6.70880651473999	-8.90601539611816	-4.47285223007202	-0.0755603462457657	0.180687054991722	0.141299545764923
-6.70750761032104	-8.90975952148438	-4.47840976715088	-0.0754994451999664	0.180752769112587	0.141298308968544
-6.70507574081421	-8.90901184082031	-4.48458480834961	-0.0754421353340149	0.1807711571455	0.141224160790443
-6.70654010772705	-8.90329551696777	-4.47829675674438	-0.0753697901964188	0.18066868185997	0.141249552369118
-6.70509910583496	-8.90332126617432	-4.49009656906128	-0.0752094388008118	0.180691927671432	0.14117506146431
-6.70413541793823	-8.90480899810791	-4.50027799606323	-0.0751364603638649	0.180758431553841	0.141104996204376
-6.70594167709351	-8.90663719177246	-4.50224018096924	-0.0750914886593819	0.180818811058998	0.141051426529884
-6.70860576629639	-8.90349197387695	-4.4993462562561	-0.0750674307346344	0.180825755000114	0.141001179814339
-6.71046924591064	-8.90836238861084	-4.50338411331177	-0.0751058384776115	0.180818274617195	0.140908449888229
-6.71046781539917	-8.90608596801758	-4.50624561309814	-0.0751055255532265	0.180790215730667	0.140880808234215
-6.71060657501221	-8.9053955078125	-4.50509119033813	-0.075181245803833	0.18083855509758	0.140898182988167
-6.71440029144287	-8.9069995880127	-4.50339269638062	-0.0752467289566994	0.180805906653404	0.140783220529556
-6.71935081481934	-8.91275501251221	-4.49760913848877	-0.0753192454576492	0.18087001144886	0.140764445066452
-6.71804714202881	-8.91210556030273	-4.49809265136719	-0.0753687173128128	0.18089596927166	0.140706315636635
-6.71618127822876	-8.91176605224609	-4.48812389373779	-0.0753550082445145	0.180783301591873	0.140687301754951
-6.72299194335938	-8.9153299331665	-4.47989559173584	-0.0756096169352531	0.180782318115234	0.140637084841728
-6.72612333297729	-8.91533374786377	-4.4683632850647	-0.0757659524679184	0.180672153830528	0.140665456652641
-6.72169399261475	-8.91335773468018	-4.46581315994263	-0.0758970901370049	0.18059778213501	0.140648365020752
-6.71977043151855	-8.90901660919189	-4.46568870544434	-0.0759190917015076	0.18048520386219	0.140660807490349
-6.71356010437012	-8.90660953521729	-4.46516036987305	-0.0759385302662849	0.180387854576111	0.140672862529755
-6.70919513702393	-8.90495777130127	-4.46895027160645	-0.075873002409935	0.180321484804153	0.14067779481411
-6.70138025283813	-8.89947128295898	-4.4735803604126	-0.0757768675684929	0.180327832698822	0.140625983476639
-6.69634389877319	-8.89877510070801	-4.47259092330933	-0.0757108852267265	0.180306792259216	0.140675693750381
-6.69511699676514	-8.89874744415283	-4.48253440856934	-0.0756228268146515	0.180316850543022	0.140666976571083
-6.69192171096802	-8.90033721923828	-4.4759578704834	-0.0755531564354897	0.18025153875351	0.140693604946136
-6.68717384338379	-8.89621067047119	-4.48153829574585	-0.075429655611515	0.180329471826553	0.140692114830017
-6.68182563781738	-8.90144824981689	-4.48862028121948	-0.0753964856266975	0.180313408374786	0.14068578183651
-6.68103742599487	-8.9016637802124	-4.49423789978027	-0.0753222852945328	0.180392429232597	0.140686333179474
-6.67922592163086	-8.90195178985596	-4.49552297592163	-0.0752731636166573	0.180470168590546	0.140724077820778
-6.67965888977051	-8.90313625335693	-4.49569034576416	-0.0752211511135101	0.18047034740448	0.140775591135025
-6.68606519699097	-8.9051399230957	-4.49569129943848	-0.0752158239483833	0.180624768137932	0.140656441450119
-6.69689083099365	-8.91292953491211	-4.49612331390381	-0.0753269270062447	0.180703431367874	0.140677601099014
-6.70712757110596	-8.91683387756348	-4.48357057571411	-0.0754847228527069	0.180796667933464	0.140673473477364
-6.71311235427856	-8.91872787475586	-4.47779417037964	-0.0755798742175102	0.180696085095406	0.140700861811638
-6.71749448776245	-8.92081737518311	-4.47445154190063	-0.0757352486252785	0.180719539523125	0.140790089964867
-6.71812629699707	-8.91973304748535	-4.46824502944946	-0.0758267119526863	0.180675908923149	0.140743881464005
-6.71174621582031	-8.91457176208496	-4.46481132507324	-0.0758787095546722	0.180514559149742	0.140882357954979
-6.70831680297852	-8.90512275695801	-4.47105693817139	-0.0757789984345436	0.180445328354836	0.140928342938423
-6.70503091812134	-8.90592575073242	-4.47408676147461	-0.075745090842247	0.180448636412621	0.140949174761772
-6.7020001411438	-8.90436840057373	-4.48128938674927	-0.0756369233131409	0.180423945188522	0.140968129038811
-6.69519233703613	-8.89913463592529	-4.48666143417358	-0.0754983648657799	0.180440217256546	0.141020849347115
-6.68677091598511	-8.896897315979	-4.49907064437866	-0.0752340480685234	0.180454641580582	0.140982896089554
-6.6879448890686	-8.89505577087402	-4.50263643264771	-0.075050488114357	0.180580496788025	0.140989497303963
-6.68994569778442	-8.89313125610352	-4.50590991973877	-0.0750088915228844	0.18061164021492	0.140967130661011
-6.6920428276062	-8.89709854125977	-4.51474857330322	-0.0750054568052292	0.180697172880173	0.140995189547539
-6.69539594650269	-8.90149879455566	-4.50942802429199	-0.0750375464558601	0.180763974785805	0.14101405441761
-6.70137500762939	-8.90274620056152	-4.50364589691162	-0.0750427916646004	0.180827811360359	0.140921175479889
-6.70694637298584	-8.90724658966064	-4.49342727661133	-0.0752113834023476	0.180881679058075	0.140973657369614
-6.71146965026855	-8.90702342987061	-4.49179792404175	-0.0752870962023735	0.18085403740406	0.140983954071999
-6.70930290222168	-8.90708446502686	-4.48747777938843	-0.0753129348158836	0.180887907743454	0.141017332673073
-6.70748376846313	-8.90491008758545	-4.49524211883545	-0.0752740055322647	0.180872246623039	0.14104700088501
-6.70262670516968	-8.90230178833008	-4.50055551528931	-0.0751275345683098	0.180883526802063	0.141093626618385
-6.69983863830566	-8.90275001525879	-4.49501848220825	-0.0751592367887497	0.180918186903	0.141071200370789
-6.70179033279419	-8.90385437011719	-4.49598407745361	-0.0752893388271332	0.180881634354591	0.141033098101616
-6.70545196533203	-8.90357971191406	-4.50268220901489	-0.0753346309065819	0.180901437997818	0.141080811619759
-6.70672941207886	-8.90397357940674	-4.49428701400757	-0.0753513649106026	0.180882960557938	0.141093626618385
-6.70708894729614	-8.90174865722656	-4.50133228302002	-0.0754033625125885	0.180933743715286	0.141089513897896
-6.70507669448853	-8.90253353118896	-4.50178289413452	-0.0755038037896156	0.18095651268959	0.141010254621506
-6.70651721954346	-8.90120220184326	-4.50638008117676	-0.0755140706896782	0.181022256612778	0.141084551811218
-6.70571708679199	-8.89988136291504	-4.50270700454712	-0.0754429847002029	0.180936545133591	0.141030639410019
-6.70685291290283	-8.89845561981201	-4.51409673690796	-0.0754352062940598	0.181001931428909	0.140993341803551
-6.70263671875	-8.89706420898438	-4.52449560165405	-0.0754234194755554	0.180998429656029	0.140965789556503
-6.69959259033203	-8.89491939544678	-4.5255184173584	-0.0753899663686752	0.181107968091965	0.14090321958065
-6.69883823394775	-8.89527320861816	-4.53660345077515	-0.0753279849886894	0.181033223867416	0.140821889042854
-6.70527648925781	-8.89937782287598	-4.52553033828735	-0.0755246952176094	0.181088894605637	0.140848934650421
-6.70834922790527	-8.90048789978027	-4.52213144302368	-0.0756999328732491	0.181048035621643	0.140836596488953
-6.70992088317871	-8.90171909332275	-4.51322507858276	-0.0758307725191116	0.180995479226112	0.140827164053917
-6.7051157951355	-8.89617252349854	-4.51366281509399	-0.0759875476360321	0.180870443582535	0.140861704945564
-6.6937894821167	-8.89218425750732	-4.51470422744751	-0.0760709047317505	0.180764436721802	0.140852868556976
-6.69147729873657	-8.88821506500244	-4.52061605453491	-0.0759944915771484	0.180687710642815	0.140889838337898
-6.69278478622437	-8.88473129272461	-4.51947689056396	-0.0760338380932808	0.180720612406731	0.140776753425598
-6.68593645095825	-8.88118934631348	-4.52910137176514	-0.0759533122181892	0.18071323633194	0.140791013836861
-6.68079328536987	-8.87646007537842	-4.53094434738159	-0.0759968310594559	0.180692166090012	0.140782833099365
-6.67531728744507	-8.87496471405029	-4.52650880813599	-0.0758943632245064	0.180716007947922	0.140714421868324
-6.66707563400269	-8.87230682373047	-4.54010629653931	-0.0757553428411484	0.18068265914917	0.140678018331528
-6.6631178855896	-8.86920356750488	-4.54100465774536	-0.0756866559386253	0.180782288312912	0.140593349933624
-6.65917205810547	-8.87153339385986	-4.54481029510498	-0.075604110956192	0.180794611573219	0.140524372458458
-6.65891551971436	-8.87075901031494	-4.54400014877319	-0.0755754187703133	0.180768042802811	0.140525296330452
-6.65673971176147	-8.87287139892578	-4.5408182144165	-0.0756195932626724	0.180849224328995	0.140455365180969
-6.65243244171143	-8.87512969970703	-4.54611968994141	-0.0755183845758438	0.180862829089165	0.140405341982841
-6.65215253829956	-8.87517070770264	-4.54575395584106	-0.0754252970218658	0.181003108620644	0.140402242541313
-6.6532940864563	-8.87936115264893	-4.54841136932373	-0.0754292979836464	0.181023851037025	0.140423476696014
-6.65358543395996	-8.87979984283447	-4.54351902008057	-0.075437605381012	0.180976256728172	0.140392690896988
-6.65315437316895	-8.880859375	-4.54816389083862	-0.0753911435604095	0.180972158908844	0.140464618802071
-6.65559720993042	-8.88091373443604	-4.54305219650269	-0.0753916278481483	0.181078851222992	0.140402659773827
-6.66307878494263	-8.88812637329102	-4.53919982910156	-0.07536980509758	0.181097835302353	0.140402391552925
-6.66691446304321	-8.88882446289063	-4.54419803619385	-0.0754361227154732	0.181147873401642	0.140406548976898
-6.67003345489502	-8.89105606079102	-4.53990888595581	-0.0754613652825356	0.181127727031708	0.140505120158195
-6.68225240707397	-8.89638996124268	-4.52816152572632	-0.0755954831838608	0.181224897503853	0.140514194965363
-6.68695831298828	-8.90228271484375	-4.52871131896973	-0.0757376179099083	0.181159824132919	0.140535399317741
-6.68784475326538	-8.90561294555664	-4.52788019180298	-0.0758194625377655	0.181193441152573	0.14056895673275
-6.69107055664063	-8.90957450866699	-4.51676321029663	-0.0758172869682312	0.181113421916962	0.140654668211937
-6.69461870193481	-8.91346740722656	-4.51449251174927	-0.0759128928184509	0.181174233555794	0.140762180089951
-6.69284772872925	-8.91621398925781	-4.50070571899414	-0.0760226845741272	0.18106347322464	0.140758201479912
-6.69422912597656	-8.91664886474609	-4.50626564025879	-0.0760811045765877	0.181017711758614	0.140876993536949
-6.69614791870117	-8.91441249847412	-4.50732183456421	-0.0761615186929703	0.181007266044617	0.141014128923416
-6.69556617736816	-8.91693210601807	-4.5049901008606	-0.076160229742527	0.180959492921829	0.140976458787918
-6.69577074050903	-8.91996479034424	-4.50799942016602	-0.0761668086051941	0.180967792868614	0.141084745526314
-6.68975591659546	-8.91320133209229	-4.5056004524231	-0.0762654542922974	0.180900409817696	0.141224712133408
-6.68140077590942	-8.90746879577637	-4.5059986114502	-0.0762156099081039	0.180819869041443	0.141296699643135
-6.67426061630249	-8.90677833557129	-4.51448726654053	-0.0760641172528267	0.180709108710289	0.141390234231949
-6.67494678497314	-8.9087495803833	-4.52145576477051	-0.0761502459645271	0.180778682231903	0.141529187560081
-6.67331790924072	-8.90717887878418	-4.51698970794678	-0.0761023983359337	0.180763751268387	0.141583651304245
-6.66721057891846	-8.90696907043457	-4.52409648895264	-0.0760543420910835	0.180718570947647	0.141655921936035
-6.66386079788208	-8.90261173248291	-4.53034162521362	-0.0759616419672966	0.180795237421989	0.141774475574493
-6.65824222564697	-8.90290260314941	-4.53544759750366	-0.0757919922471046	0.180823519825935	0.141796812415123
-6.65846538543701	-8.90450477600098	-4.54075479507446	-0.0756843313574791	0.180847764015198	0.141875013709068
-6.65900993347168	-8.9051456451416	-4.54984617233276	-0.0756632834672928	0.180949285626411	0.141946569085121
-6.65591430664063	-8.90568065643311	-4.54999780654907	-0.0756786614656448	0.180863663554192	0.14202444255352
-6.65969133377075	-8.90319442749023	-4.55196619033813	-0.0757061168551445	0.180964484810829	0.142120435833931
-6.66136980056763	-8.90300750732422	-4.55103492736816	-0.0756521299481392	0.180986166000366	0.142198905348778
-6.66241836547852	-8.90791320800781	-4.55234670639038	-0.0756448581814766	0.181043237447739	0.142263069748878
-6.67002439498901	-8.91158294677734	-4.55123329162598	-0.0756615027785301	0.181105151772499	0.142313167452812
-6.67220067977905	-8.90775585174561	-4.54125308990479	-0.0756852924823761	0.181174024939537	0.142426624894142
-6.6735315322876	-8.9111270904541	-4.54220104217529	-0.0756351947784424	0.181136146187782	0.142500981688499
-6.67423105239868	-8.91313171386719	-4.54680013656616	-0.0757458135485649	0.18118891119957	0.142638146877289
-6.68097972869873	-8.92037010192871	-4.54087400436401	-0.0758033916354179	0.181217327713966	0.14270868897438
-6.68276596069336	-8.9182071685791	-4.53507804870605	-0.0757386833429337	0.181232169270515	0.142777100205421
-6.68258428573608	-8.91875743865967	-4.53204774856567	-0.0758141502737999	0.181242272257805	0.142916396260262
-6.68613290786743	-8.92058753967285	-4.52503204345703	-0.0758343935012817	0.18123584985733	0.142973929643631
-6.68480110168457	-8.92512702941895	-4.51487922668457	-0.0759721770882607	0.181244999170303	0.143076837062836
-6.68720722198486	-8.92420101165771	-4.51843500137329	-0.075928807258606	0.181245341897011	0.143157631158829
-6.68274974822998	-8.92632007598877	-4.50606536865234	-0.0761187225580215	0.181172579526901	0.14319697022438
-6.67994117736816	-8.92330741882324	-4.50991535186768	-0.0760566219687462	0.181131258606911	0.143320977687836
-6.67870235443115	-8.92143249511719	-4.5036735534668	-0.0761140510439873	0.181139975786209	0.143349543213844
-6.67641544342041	-8.92222785949707	-4.5010085105896	-0.0760919004678726	0.181206062436104	0.143446713685989
-6.67410850524902	-8.92124843597412	-4.50271034240723	-0.0760530084371567	0.181142911314964	0.143530130386353
-6.66683530807495	-8.91366577148438	-4.50890874862671	-0.0759401023387909	0.181031465530396	0.14364455640316
-6.66040277481079	-8.91311359405518	-4.51105499267578	-0.0759001970291138	0.181087449193001	0.143736898899078
-6.66462326049805	-8.91510009765625	-4.50928115844727	-0.0760056972503662	0.181028589606285	0.143818885087967
-6.66712284088135	-8.91663074493408	-4.5105447769165	-0.0759759098291397	0.18111065030098	0.143964931368828
-6.66748809814453	-8.91616725921631	-4.50505542755127	-0.0760492533445358	0.181127727031708	0.144026845693588
-6.66228723526001	-8.91207981109619	-4.51432752609253	-0.0758843794465065	0.181085094809532	0.144203186035156
-6.65991735458374	-8.91042232513428	-4.52320528030396	-0.0759031847119331	0.181121483445168	0.144320860505104
-6.65624094009399	-8.90763282775879	-4.52098369598389	-0.0757849663496017	0.181039392948151	0.14438796043396
-6.65347003936768	-8.90519714355469	-4.5338134765625	-0.0757718831300735	0.181004479527473	0.144473358988762
-6.65599155426025	-8.90308952331543	-4.53825902938843	-0.0757380574941635	0.181087076663971	0.144523605704308
-6.65710163116455	-8.9061393737793	-4.53624629974365	-0.0758540481328964	0.181075379252434	0.144631147384644
-6.66066789627075	-8.90682601928711	-4.52915048599243	-0.0759538039565086	0.18113411962986	0.144703656435013
-6.65732526779175	-8.90369701385498	-4.53567361831665	-0.0759560465812683	0.181084260344505	0.14470699429512
-6.65708589553833	-8.90531730651855	-4.53301477432251	-0.0760229006409645	0.181079342961311	0.144714519381523
-6.65681886672974	-8.90415191650391	-4.53465509414673	-0.076010636985302	0.181158930063248	0.144788071513176
-6.6603889465332	-8.90566730499268	-4.53154277801514	-0.0761910006403923	0.181207716464996	0.14486026763916
-6.65542030334473	-8.90481281280518	-4.53627443313599	-0.0762491151690483	0.181163877248764	0.144873768091202
-6.64941120147705	-8.90461540222168	-4.55028772354126	-0.07596755027771	0.181235641241074	0.144869834184647
-6.64623117446899	-8.90737342834473	-4.55345582962036	-0.0759110152721405	0.181310787796974	0.144926905632019
-6.64409971237183	-8.9051342010498	-4.55683898925781	-0.0760033652186394	0.181326016783714	0.144948065280914
-6.6448221206665	-8.90647983551025	-4.56299591064453	-0.0759220495820045	0.181403920054436	0.145003870129585
-6.64459753036499	-8.91296768188477	-4.56724309921265	-0.0759607404470444	0.181493237614632	0.145072251558304
-6.6442666053772	-8.91402626037598	-4.5642352104187	-0.0759644731879234	0.181583166122437	0.145054399967194
-6.63954877853394	-8.91576194763184	-4.56973457336426	-0.0760306417942047	0.181575939059258	0.145088523626328
-6.64623308181763	-8.91902637481689	-4.5746955871582	-0.0760900676250458	0.181585222482681	0.145236268639565
-6.63822937011719	-8.91664123535156	-4.57036542892456	-0.0761992484331131	0.181594148278236	0.145322740077972
-6.63853168487549	-8.92109966278076	-4.56802654266357	-0.0762146189808846	0.181692719459534	0.145391300320625
-6.63439989089966	-8.92200374603271	-4.57172393798828	-0.076232023537159	0.181619986891747	0.145544648170471
-6.62957906723022	-8.91806316375732	-4.57467937469482	-0.0762849450111389	0.181592538952827	0.145653590559959
-6.62237453460693	-8.91877841949463	-4.57313346862793	-0.0762763246893883	0.181606754660606	0.145765528082848
-6.61443758010864	-8.91499996185303	-4.57431316375732	-0.076367549598217	0.18154601752758	0.145934790372849
-6.61173248291016	-8.91717529296875	-4.57382392883301	-0.0763702616095543	0.181567072868347	0.146148502826691
-6.60539484024048	-8.91654205322266	-4.57533931732178	-0.0764552280306816	0.181588858366013	0.146152481436729
-6.6051082611084	-8.91877555847168	-4.57214117050171	-0.0764314606785774	0.181758925318718	0.146277517080307
-6.60036563873291	-8.92376613616943	-4.57284212112427	-0.0764995291829109	0.181822165846825	0.146497711539268
-6.59903478622437	-8.92385578155518	-4.56841707229614	-0.0765032023191452	0.181856572628021	0.146620228886604
-6.58952331542969	-8.92284679412842	-4.56729125976563	-0.0765349790453911	0.181887060403824	0.146758019924164
-6.58334684371948	-8.91863059997559	-4.57124185562134	-0.0765100196003914	0.181874662637711	0.146995693445206
-6.57366275787354	-8.91546440124512	-4.57260417938232	-0.0764111131429672	0.181913390755653	0.147146627306938
-6.56586790084839	-8.91264057159424	-4.57513380050659	-0.0764140635728836	0.181981176137924	0.147290796041489
-6.56151485443115	-8.91304111480713	-4.57471466064453	-0.0764749422669411	0.181962355971336	0.147457405924797
-6.55259799957275	-8.90781402587891	-4.56858396530151	-0.0764685049653053	0.182000130414963	0.147569045424461
-6.55443429946899	-8.90974140167236	-4.57196187973022	-0.076456107199192	0.182056546211243	0.147729828953743
-6.55060911178589	-8.9092903137207	-4.56921529769897	-0.0764702782034874	0.18214738368988	0.147897407412529
-6.5448579788208	-8.9090518951416	-4.56630277633667	-0.0764737352728844	0.182160764932632	0.148064732551575
-6.53606653213501	-8.90386390686035	-4.57328939437866	-0.0764023214578629	0.182092055678368	0.148181930184364
-6.53054857254028	-8.90467166900635	-4.57238721847534	-0.076359711587429	0.182089030742645	0.148298531770706
-6.53347206115723	-8.90502071380615	-4.57036781311035	-0.0763727873563766	0.18227943778038	0.148469641804695
-6.53453731536865	-8.90754699707031	-4.56048059463501	-0.0764987245202065	0.182294696569443	0.14854122698307
-6.53947877883911	-8.91299915313721	-4.56057596206665	-0.0765503272414207	0.182342901825905	0.148632347583771
-6.53539514541626	-8.90991401672363	-4.56105089187622	-0.076492466032505	0.182389259338379	0.148716613650322
-6.52819299697876	-8.90843486785889	-4.56196546554565	-0.0765179321169853	0.182384222745895	0.148752689361572
-6.52779006958008	-8.90886974334717	-4.56299686431885	-0.0764266476035118	0.182539030909538	0.14882230758667
-6.52889776229858	-8.91069793701172	-4.56183290481567	-0.0765661671757698	0.182500407099724	0.148939713835716
-6.53109121322632	-8.91561126708984	-4.54954528808594	-0.0766703933477402	0.182436317205429	0.149029091000557
-6.53080606460571	-8.91590785980225	-4.55611276626587	-0.0766448974609375	0.182527408003807	0.149083957076073
-6.53088235855103	-8.91859436035156	-4.5642728805542	-0.0765346139669418	0.182568699121475	0.14909154176712
-6.52977418899536	-8.91683197021484	-4.56806802749634	-0.0763677507638931	0.182690620422363	0.149098604917526
-6.53070068359375	-8.92071056365967	-4.56383991241455	-0.0763879790902138	0.182662129402161	0.149154350161552
-6.53704738616943	-8.92212295532227	-4.55866479873657	-0.0765171274542809	0.182596027851105	0.149188324809074
-6.53419542312622	-8.92081356048584	-4.56396198272705	-0.0765625163912773	0.18258048593998	0.149249687790871
-6.53798770904541	-8.92194366455078	-4.56169748306274	-0.0765236988663673	0.182567447423935	0.149321004748344
-6.54123306274414	-8.92180442810059	-4.5626392364502	-0.0764937400817871	0.182609304785728	0.149403393268585
-6.53578662872314	-8.91898441314697	-4.5630350112915	-0.0763854086399078	0.182522267103195	0.149444907903671
-6.53499269485474	-8.91809272766113	-4.57440423965454	-0.0763042494654655	0.182539597153664	0.149495750665665
-6.52802991867065	-8.91373825073242	-4.57565498352051	-0.0762160494923592	0.182516142725945	0.149553388357162
-6.52340459823608	-8.91080951690674	-4.58183002471924	-0.076086051762104	0.182522058486938	0.149586349725723
-6.52933073043823	-8.91232490539551	-4.59260225296021	-0.076002448797226	0.182529434561729	0.149667575955391
-6.53162097930908	-8.91794776916504	-4.58340692520142	-0.0761149302124977	0.18256002664566	0.149648889899254
-6.54039669036865	-8.91891956329346	-4.57810974121094	-0.0760679170489311	0.182651191949844	0.149685993790627
-6.54284238815308	-8.92152976989746	-4.58686876296997	-0.0760262086987495	0.182660356163979	0.149661138653755
-6.54671239852905	-8.92193222045898	-4.58454465866089	-0.0760536044836044	0.182665318250656	0.149739682674408
-6.54355382919312	-8.92325210571289	-4.58506298065186	-0.0759956240653992	0.18270443379879	0.149717971682549
-6.54178667068481	-8.91718482971191	-4.59297275543213	-0.0758128240704536	0.182644531130791	0.149791106581688
-6.54369831085205	-8.91561412811279	-4.5976300239563	-0.0757420808076859	0.182690143585205	0.14987388253212
-6.54841947555542	-8.92054748535156	-4.59713220596313	-0.0758248865604401	0.182742267847061	0.149913638830185
-6.55554246902466	-8.92477512359619	-4.59033679962158	-0.075825959444046	0.182674691081047	0.149915799498558
-6.55476760864258	-8.92472076416016	-4.6019287109375	-0.0757348909974098	0.182773172855377	0.149941980838776
-6.56337976455688	-8.92495059967041	-4.5925407409668	-0.0757413432002068	0.182793453335762	0.149985671043396
-6.56020355224609	-8.92401504516602	-4.59264659881592	-0.075710155069828	0.182769104838371	0.149974688887596
-6.56712913513184	-8.92577362060547	-4.60213899612427	-0.0756185501813889	0.182797327637672	0.150039955973625
-6.57308387756348	-8.92836856842041	-4.60043334960938	-0.075703851878643	0.182881996035576	0.150033235549927
-6.574387550354	-8.92631912231445	-4.59948205947876	-0.0757138729095459	0.182865768671036	0.149948194622993
-6.57341623306274	-8.92225456237793	-4.60561561584473	-0.0755698382854462	0.182882219552994	0.149998992681503
-6.5759711265564	-8.92419719696045	-4.60944938659668	-0.0756108909845352	0.182969614863396	0.149915963411331
-6.57799673080444	-8.92556095123291	-4.60836410522461	-0.0756116360425949	0.18298402428627	0.149884060025215
-6.58239936828613	-8.92707633972168	-4.60306262969971	-0.0756464153528214	0.182998850941658	0.149750560522079
-6.58885145187378	-8.93077182769775	-4.60203313827515	-0.0757438763976097	0.183075308799744	0.149688512086868
-6.59109830856323	-8.93351078033447	-4.60238265991211	-0.0757765844464302	0.183116182684898	0.149658665060997
-6.58749961853027	-8.93359470367432	-4.60401153564453	-0.0757189765572548	0.183111637830734	0.149461805820465
-6.5853910446167	-8.93090152740479	-4.61814546585083	-0.0756566599011421	0.18310435116291	0.149385780096054
-6.58914136886597	-8.93070125579834	-4.6110520362854	-0.0756943449378014	0.183162316679955	0.149339705705643
-6.58620548248291	-8.93155479431152	-4.61428689956665	-0.0756433010101318	0.183164522051811	0.149203583598137
-6.59123945236206	-8.93388366699219	-4.61638021469116	-0.075702965259552	0.183155030012131	0.149112850427628
-6.59364414215088	-8.93598937988281	-4.61179399490356	-0.075762927532196	0.18322166800499	0.149080201983452
-6.59640979766846	-8.93749046325684	-4.60442972183228	-0.0758285000920296	0.183271333575249	0.149047687649727
-6.59789371490479	-8.93724060058594	-4.62166690826416	-0.0757502540946007	0.183268845081329	0.148991703987122
-6.5981822013855	-8.93705177307129	-4.62558221817017	-0.075819306075573	0.18334487080574	0.149053245782852
-6.59341812133789	-8.93352794647217	-4.6247296333313	-0.0757801979780197	0.183220624923706	0.149026289582253
-6.59021377563477	-8.93202686309814	-4.62328147888184	-0.0757550671696663	0.183230072259903	0.149060264229774
-6.58759593963623	-8.92805480957031	-4.63976716995239	-0.0757739543914795	0.183281853795052	0.14911450445652
-6.58487749099731	-8.92769813537598	-4.64107942581177	-0.0757734701037407	0.1833186596632	0.149122193455696
-6.58783292770386	-8.92627906799316	-4.64056348800659	-0.0758252963423729	0.183330431580544	0.149142861366272
-6.58841228485107	-8.92936992645264	-4.63790225982666	-0.0759030804038048	0.183324545621872	0.149115070700645
-6.59184408187866	-8.93036270141602	-4.63065910339355	-0.0760232135653496	0.183367937803268	0.149119287729263
-6.58675575256348	-8.92922592163086	-4.63438749313354	-0.0759728252887726	0.183308854699135	0.149162784218788
-6.58632326126099	-8.92696094512939	-4.63784742355347	-0.0759326219558716	0.183273211121559	0.149201676249504
-6.58212423324585	-8.9262809753418	-4.63576364517212	-0.076007567346096	0.183293893933296	0.14915968477726
-6.58356094360352	-8.9291524887085	-4.62625598907471	-0.0760845169425011	0.183358460664749	0.149116054177284
-6.5880184173584	-8.93169689178467	-4.62728452682495	-0.0761545300483704	0.183312803506851	0.1490228921175
-6.58904409408569	-8.9335823059082	-4.62477779388428	-0.0762810930609703	0.183408468961716	0.149006262421608
-6.58514595031738	-8.93080615997314	-4.62552165985107	-0.0762892663478851	0.183291658759117	0.148847326636314
-6.58669567108154	-8.93262004852295	-4.62406778335571	-0.0762838870286942	0.183311089873314	0.148771315813065
-6.58994913101196	-8.93480587005615	-4.62385177612305	-0.0763072520494461	0.183335691690445	0.148686856031418
-6.58888053894043	-8.93608856201172	-4.62583017349243	-0.0763304680585861	0.183344721794128	0.148621439933777
-6.57886123657227	-8.92659950256348	-4.63334512710571	-0.0761243402957916	0.183193773031235	0.148495182394981
-6.57539844512939	-8.92440795898438	-4.64582967758179	-0.0759988054633141	0.183242961764336	0.148411989212036
-6.57599067687988	-8.92714500427246	-4.63948392868042	-0.0760088562965393	0.183317184448242	0.148291349411011
-6.5814528465271	-8.92763137817383	-4.64078855514526	-0.0760271772742271	0.183232724666595	0.148207649588585
-6.5840859413147	-8.92667102813721	-4.64088773727417	-0.0760033279657364	0.183277130126953	0.148122549057007
-6.58305215835571	-8.93034839630127	-4.64583158493042	-0.076054722070694	0.183257028460503	0.148032262921333
-6.58340311050415	-8.9325008392334	-4.64484930038452	-0.0759387016296387	0.183290094137192	0.148002564907074
-6.58767700195313	-8.93457984924316	-4.65965747833252	-0.0758657529950142	0.183275520801544	0.147941544651985
-6.58702373504639	-8.93741226196289	-4.65791654586792	-0.0757850855588913	0.183308959007263	0.147812753915787
-6.58882236480713	-8.93414878845215	-4.65673208236694	-0.075796477496624	0.183204144239426	0.147766187787056
-6.59018659591675	-8.94323635101318	-4.65769195556641	-0.0758494287729263	0.183244109153748	0.147669389843941
-6.5924015045166	-8.94307613372803	-4.66096353530884	-0.075711578130722	0.183283761143684	0.147515654563904
-6.59558296203613	-8.94986820220947	-4.66019058227539	-0.0756604224443436	0.183351114392281	0.147343710064888
-6.59884977340698	-8.95120906829834	-4.66188907623291	-0.0756813809275627	0.183298155665398	0.147292867302895
-6.59820461273193	-8.95379161834717	-4.65790414810181	-0.0757394433021545	0.183300316333771	0.147159934043884
-6.59554243087769	-8.9532585144043	-4.66300249099731	-0.0756952166557312	0.183269068598747	0.147090017795563
-6.59163999557495	-8.95442867279053	-4.66343784332275	-0.0758588537573814	0.183188661932945	0.147009834647179
-6.59303760528564	-8.95416259765625	-4.66082143783569	-0.0758671909570694	0.18321681022644	0.146856218576431
-6.59650945663452	-8.95974922180176	-4.66371059417725	-0.0758672207593918	0.183257222175598	0.146648123860359
-6.60305976867676	-8.96274662017822	-4.66533803939819	-0.075873389840126	0.18332040309906	0.146416664123535
-6.6117582321167	-8.96694660186768	-4.65404653549194	-0.0760288909077644	0.183482319116592	0.146264553070068
-6.61485528945923	-8.96948432922363	-4.65116453170776	-0.0760761350393295	0.183475106954575	0.146072492003441
-6.61495780944824	-8.96826648712158	-4.6645336151123	-0.0761242732405663	0.183420360088348	0.145981073379517
-6.61765193939209	-8.97051048278809	-4.66551399230957	-0.0761879161000252	0.183490514755249	0.145936071872711
-6.62085914611816	-8.97121429443359	-4.65635251998901	-0.0762210860848427	0.183431252837181	0.145846217870712
-6.63209056854248	-8.973388671875	-4.6592493057251	-0.0764045417308807	0.183405995368958	0.145819306373596
-6.63625335693359	-8.9752140045166	-4.64757537841797	-0.0765752866864204	0.183437272906303	0.145721897482872
-6.63939046859741	-8.97640991210938	-4.64706468582153	-0.0766590610146523	0.183335065841675	0.145694062113762
-6.64124155044556	-8.97672843933105	-4.64310789108276	-0.0768092572689056	0.18328095972538	0.145658448338509
-6.63876676559448	-8.97560405731201	-4.64397478103638	-0.0769687369465828	0.183200418949127	0.145594581961632
-6.64031934738159	-8.97518634796143	-4.64419269561768	-0.0769746080040932	0.183155387639999	0.145583257079124
-6.64129447937012	-8.97127628326416	-4.64917087554932	-0.077081061899662	0.183128282427788	0.145513042807579
-6.64008903503418	-8.97210693359375	-4.64673757553101	-0.0771422758698463	0.183151558041573	0.145361796021461
-6.64208173751831	-8.97167682647705	-4.65417432785034	-0.077105924487114	0.18312731385231	0.145245134830475
-6.64969301223755	-8.97283744812012	-4.6518726348877	-0.0770769938826561	0.183238968253136	0.1451066583395
-6.65482187271118	-8.97504615783691	-4.65566253662109	-0.0771032497286797	0.183225184679031	0.144881367683411
-6.65230417251587	-8.97448539733887	-4.66114568710327	-0.0771925449371338	0.183100059628487	0.144766494631767
-6.65307712554932	-8.97137355804443	-4.66113328933716	-0.0772248134016991	0.183078750967979	0.144621893763542
-6.65336751937866	-8.96969795227051	-4.66534948348999	-0.0772532597184181	0.182993218302727	0.144343882799149
-6.64737749099731	-8.9677209854126	-4.65956544876099	-0.0771812871098518	0.18283748626709	0.144174739718437
-6.64476728439331	-8.96913242340088	-4.67512035369873	-0.0771626681089401	0.182784482836723	0.144084334373474
-6.64588117599487	-8.96579742431641	-4.68153953552246	-0.0770772695541382	0.182784333825111	0.14400626718998
-6.64273691177368	-8.96448230743408	-4.68812036514282	-0.0770711228251457	0.18269245326519	0.143947571516037
-6.64122343063354	-8.96750259399414	-4.69258880615234	-0.0769640803337097	0.182712152600288	0.143841221928596
-6.63945579528809	-8.9699182510376	-4.70309734344482	-0.0768258422613144	0.182676002383232	0.143736690282822
-6.63910007476807	-8.97400283813477	-4.70614957809448	-0.0767883956432343	0.182751387357712	0.143652021884918
-6.63991928100586	-8.9744815826416	-4.7123966217041	-0.0767421051859856	0.182782560586929	0.143629878759384
-6.64264631271362	-8.98050880432129	-4.710364818573	-0.0766716301441193	0.182841777801514	0.143468603491783
-6.64363527297974	-8.98211097717285	-4.71233606338501	-0.0765973031520844	0.182798266410828	0.143456384539604
-6.64446210861206	-8.98479080200195	-4.715416431427	-0.0765791088342667	0.182854473590851	0.143345162272453
-6.65681838989258	-8.99453163146973	-4.71063756942749	-0.076640360057354	0.182965978980064	0.143241703510284
-6.66843175888062	-9.00300025939941	-4.7034010887146	-0.0767918080091476	0.183017358183861	0.143194451928139
-6.66843891143799	-9.00511646270752	-4.70234441757202	-0.0767824053764343	0.18303544819355	0.143157541751862
-6.66698026657104	-9.00221347808838	-4.70086336135864	-0.0767395719885826	0.182929053902626	0.143075421452522
-6.67103338241577	-9.00697422027588	-4.70089673995972	-0.0768221393227577	0.182972699403763	0.143045246601105
-6.679358959198	-9.01079368591309	-4.69193935394287	-0.0769011601805687	0.183034718036652	0.142984315752983
-6.68213415145874	-9.01095581054688	-4.68569278717041	-0.0769885927438736	0.182904049754143	0.142943754792213
-6.68747711181641	-9.01472282409668	-4.68140172958374	-0.0771622806787491	0.182866677641869	0.142898797988892
-6.6833553314209	-9.01844882965088	-4.6820502281189	-0.0772757902741432	0.182771414518356	0.142821952700615
-6.68450498580933	-9.01710796356201	-4.68107128143311	-0.077286995947361	0.18280141055584	0.142744645476341
-6.68362045288086	-9.01786613464355	-4.68147230148315	-0.0773369967937469	0.182757452130318	0.14273738861084
-6.68308973312378	-9.01792907714844	-4.68117523193359	-0.077398806810379	0.182673797011375	0.142607778310776
-6.6827654838562	-9.02050495147705	-4.68111324310303	-0.0774436891078949	0.182683080434799	0.142591625452042
-6.67906761169434	-9.02095222473145	-4.68549633026123	-0.0774941593408585	0.182694971561432	0.142507329583168
-6.68092775344849	-9.01954174041748	-4.68270969390869	-0.0775866135954857	0.182687923312187	0.142448157072067
-6.6818699836731	-9.0205020904541	-4.68323469161987	-0.0776282548904419	0.182615771889687	0.142328843474388
-6.67708301544189	-9.02150726318359	-4.68961238861084	-0.0777238011360168	0.182565152645111	0.142342075705528
-6.67953968048096	-9.02329730987549	-4.6916937828064	-0.0778003707528114	0.182625308632851	0.142274722456932
-6.67506837844849	-9.01869297027588	-4.69145679473877	-0.0779139399528503	0.182464003562927	0.142183274030685
-6.67292833328247	-9.01756954193115	-4.69089555740356	-0.0780180469155312	0.182459279894829	0.142257854342461
-6.67205810546875	-9.01346206665039	-4.69223928451538	-0.0781088769435883	0.182430267333984	0.142218053340912
-6.67213821411133	-9.01400661468506	-4.69872760772705	-0.0781973674893379	0.182368695735931	0.142103493213654
-6.67389869689941	-9.01260280609131	-4.706871509552	-0.0781804844737053	0.182474210858345	0.142088517546654
-6.6775164604187	-9.01162147521973	-4.70998859405518	-0.0783207267522812	0.182549983263016	0.142028257250786
-6.67997980117798	-9.00935840606689	-4.71594667434692	-0.0783077403903008	0.182520285248756	0.141901701688766
-6.67987966537476	-9.01112842559814	-4.71984243392944	-0.0783084779977798	0.1825031042099	0.141844063997269
-6.67600536346436	-9.0089864730835	-4.71880865097046	-0.0783781260251999	0.182527974247932	0.141837015748024
-6.67740917205811	-9.00753688812256	-4.72286891937256	-0.0784222334623337	0.182618618011475	0.141802281141281
-6.67822408676147	-9.00859355926514	-4.73084115982056	-0.0784400850534439	0.182605296373367	0.141723990440369
-6.67830896377563	-9.00734996795654	-4.73206472396851	-0.0784910544753075	0.18261294066906	0.141751676797867
-6.67759561538696	-9.00251483917236	-4.74038887023926	-0.0783822238445282	0.182577148079872	0.141753003001213
-6.67032623291016	-8.99742031097412	-4.75347137451172	-0.0783018618822098	0.182492941617966	0.141776755452156
-6.67044925689697	-8.99191284179688	-4.76463413238525	-0.078333392739296	0.182613775134087	0.141783088445663
-6.67550373077393	-8.99454498291016	-4.76425361633301	-0.0783667415380478	0.182624518871307	0.14179901778698
-6.67796850204468	-8.99320220947266	-4.76355791091919	-0.078412652015686	0.182567045092583	0.141810730099678
-6.68520402908325	-8.99370002746582	-4.76950788497925	-0.0785982981324196	0.182604610919952	0.141793623566628
-6.68729782104492	-8.99321556091309	-4.76399850845337	-0.0786585658788681	0.182631313800812	0.141860961914063
-6.68781995773315	-8.9873046875	-4.77547693252563	-0.0785891562700272	0.182630151510239	0.141874715685844
-6.68512344360352	-8.98104953765869	-4.79451847076416	-0.0784272477030754	0.182605773210526	0.141935914754868
-6.68329668045044	-8.97569274902344	-4.78722190856934	-0.0785298570990562	0.182611018419266	0.141978904604912
-6.68656158447266	-8.97665119171143	-4.7878737449646	-0.0786215737462044	0.182599887251854	0.14202992618084
-6.69341421127319	-8.97293567657471	-4.79000329971313	-0.078713484108448	0.182619094848633	0.142119705677032
-6.69568634033203	-8.97359275817871	-4.78837537765503	-0.078792043030262	0.182604804635048	0.142137914896011
-6.69264650344849	-8.96699714660645	-4.80087518692017	-0.0786924809217453	0.182617396116257	0.142257556319237
-6.6961498260498	-8.96570301055908	-4.79962921142578	-0.0786658897995949	0.182636231184006	0.142222806811333
-6.69599580764771	-8.96300411224365	-4.79753160476685	-0.0787788033485413	0.182650521397591	0.142320245504379
-6.69355297088623	-8.96145820617676	-4.79505300521851	-0.0787531509995461	0.182635828852654	0.142318069934845
-6.69780254364014	-8.95364475250244	-4.79792356491089	-0.0786321982741356	0.182688400149345	0.14238466322422
-6.69710969924927	-8.95307731628418	-4.80937671661377	-0.0785469561815262	0.182684183120728	0.14236855506897
-6.70010137557983	-8.95239639282227	-4.8096604347229	-0.0784175768494606	0.18277969956398	0.142364591360092
-6.70222520828247	-8.9529275894165	-4.81578969955444	-0.0783956423401833	0.182892873883247	0.142392158508301
-6.70547151565552	-8.95374488830566	-4.81199359893799	-0.0783014968037605	0.182918712496758	0.142361715435982
-6.70615768432617	-8.95752334594727	-4.80821180343628	-0.0782303214073181	0.182856723666191	0.142304018139839
-6.70659732818604	-8.95888423919678	-4.81181573867798	-0.0781394466757774	0.182854533195496	0.142368793487549
-6.71068859100342	-8.96033096313477	-4.80565690994263	-0.0782074630260468	0.182980358600616	0.142372250556946
-6.71280479431152	-8.9614953994751	-4.80385637283325	-0.0781067386269569	0.182993680238724	0.142299830913544
-6.71787405014038	-8.96871376037598	-4.8027720451355	-0.0781287550926209	0.183024540543556	0.142305210232735
-6.7210578918457	-8.97117233276367	-4.79235124588013	-0.0781350806355476	0.183095157146454	0.142341673374176
-6.71885347366333	-8.96933555603027	-4.79602098464966	-0.078010082244873	0.183040365576744	0.142288878560066
-6.72055721282959	-8.97477912902832	-4.79198551177979	-0.0780480057001114	0.183035314083099	0.142314791679382
-6.7282509803772	-8.97972393035889	-4.78173828125	-0.0780693963170052	0.183118715882301	0.142286494374275
-6.7291898727417	-8.98164939880371	-4.77969360351563	-0.0781677439808846	0.183089807629585	0.142280995845795
-6.73100185394287	-8.98615837097168	-4.77912712097168	-0.0782005414366722	0.183078199625015	0.14228767156601
-6.7329568862915	-8.98695755004883	-4.77240324020386	-0.0782312974333763	0.18306066095829	0.142308950424194
-6.73450946807861	-8.98675918579102	-4.76047229766846	-0.0783743485808373	0.182871788740158	0.142354920506477
-6.73795700073242	-8.98435878753662	-4.76091766357422	-0.0785364359617233	0.182896643877029	0.142392098903656
-6.73506927490234	-8.98526668548584	-4.75354623794556	-0.0785152986645699	0.182834804058075	0.142341747879982
-6.73294734954834	-8.98133659362793	-4.76029491424561	-0.0785125643014908	0.182774364948273	0.142338156700134
-6.7330493927002	-8.97612190246582	-4.75804710388184	-0.0784988254308701	0.182710662484169	0.142345488071442
-6.73760318756104	-8.97786045074463	-4.75479555130005	-0.078543558716774	0.182736352086067	0.142269432544708
-6.7393651008606	-8.9774055480957	-4.75237607955933	-0.0784373357892036	0.182773813605309	0.142205581068993
-6.73919534683228	-8.97970962524414	-4.75203800201416	-0.0784921944141388	0.182739928364754	0.142241239547729
-6.74143218994141	-8.97646808624268	-4.74879312515259	-0.0784039869904518	0.182761639356613	0.142177730798721
-6.73289918899536	-8.97618007659912	-4.74532842636108	-0.0784243419766426	0.182674199342728	0.142137244343758
-6.72839689254761	-8.97307109832764	-4.75763702392578	-0.0784241110086441	0.182633608579636	0.142145916819572
-6.72543668746948	-8.97050762176514	-4.75054311752319	-0.0783233568072319	0.182646825909615	0.142138198018074
-6.72307157516479	-8.97149753570557	-4.75007247924805	-0.078308492898941	0.182552799582481	0.142037749290466
-6.72297048568726	-8.97446727752686	-4.7521653175354	-0.0783132836222649	0.182638853788376	0.142018496990204
-6.72503995895386	-8.9780101776123	-4.74800062179565	-0.0784295275807381	0.18260695040226	0.141950383782387
-6.72094202041626	-8.9739408493042	-4.74590444564819	-0.0782961919903755	0.182567909359932	0.141944736242294
-6.71270799636841	-8.97133159637451	-4.76257562637329	-0.078214667737484	0.18251134455204	0.141978949308395
-6.7079005241394	-8.96919441223145	-4.76394844055176	-0.078077532351017	0.182507172226906	0.141915440559387
-6.70439386367798	-8.96675872802734	-4.76143074035645	-0.0781085416674614	0.182509064674377	0.141927182674408
-6.70630741119385	-8.96541309356689	-4.77156829833984	-0.078054316341877	0.182478666305542	0.14190186560154
-6.70977926254272	-8.9651403427124	-4.76851320266724	-0.0782680287957191	0.182537600398064	0.141929402947426
-6.71128082275391	-8.96284294128418	-4.76068735122681	-0.0782329216599464	0.182431742548943	0.141912341117859
-6.71217012405396	-8.95847988128662	-4.76353120803833	-0.0782365500926971	0.182487711310387	0.141904577612877
-6.70982265472412	-8.95169448852539	-4.778968334198	-0.0781789273023605	0.182454198598862	0.141872882843018
-6.70805215835571	-8.9496374130249	-4.78368473052979	-0.0780470594763756	0.182492390275002	0.141828641295433
-6.70711421966553	-8.94727611541748	-4.78588771820068	-0.0780345350503922	0.182490453124046	0.141829892992973
-6.70758581161499	-8.94345760345459	-4.7937273979187	-0.0780720040202141	0.182508885860443	0.141740381717682
-6.7115740776062	-8.94152164459229	-4.78874826431274	-0.0781479179859161	0.182469010353088	0.141723737120628
-6.71375513076782	-8.93957328796387	-4.78594398498535	-0.0781630203127861	0.182390108704567	0.141746550798416
-6.71584033966064	-8.93632984161377	-4.79348564147949	-0.0781721174716949	0.182424917817116	0.14171501994133
-6.71720170974731	-8.93392276763916	-4.7842001914978	-0.0782265216112137	0.182435363531113	0.141592383384705
-6.71418905258179	-8.93134593963623	-4.78328609466553	-0.0781806632876396	0.182456612586975	0.141566649079323
-6.70869064331055	-8.92876052856445	-4.79257917404175	-0.0780596509575844	0.182463154196739	0.14150071144104
-6.70989370346069	-8.92570686340332	-4.79834270477295	-0.0780132040381432	0.182547435164452	0.141389638185501
-6.70637845993042	-8.92570877075195	-4.79989385604858	-0.0778810903429985	0.18253293633461	0.141307964920998
-6.70605564117432	-8.92591381072998	-4.80165100097656	-0.0778802186250687	0.182615593075752	0.141260832548141
-6.70517921447754	-8.92110633850098	-4.79780912399292	-0.0778826326131821	0.182621240615845	0.141157940030098
-6.70680618286133	-8.92206764221191	-4.79183578491211	-0.0779027938842773	0.182610660791397	0.141099914908409
-6.70659255981445	-8.91899013519287	-4.78537654876709	-0.0780712962150574	0.182472616434097	0.141082733869553
-6.7054705619812	-8.9175443649292	-4.79166507720947	-0.0779556930065155	0.18256901204586	0.140943333506584
-6.70233488082886	-8.91543960571289	-4.78808784484863	-0.0778920277953148	0.18262043595314	0.140825062990189
-6.69682550430298	-8.91355228424072	-4.79935741424561	-0.0777572914958	0.182688385248184	0.140709415078163
-6.69559049606323	-8.91075134277344	-4.80048513412476	-0.0776828825473785	0.182754069566727	0.140587002038956
-6.69262742996216	-8.91134929656982	-4.79907083511353	-0.0776398405432701	0.182736277580261	0.140406206250191
-6.68827867507935	-8.9083833694458	-4.79621028900146	-0.0776199102401733	0.18276646733284	0.140398114919662
-6.68899345397949	-8.90515995025635	-4.79365873336792	-0.0776736959815025	0.182801961898804	0.140209555625916
-6.69020080566406	-8.89990711212158	-4.80013132095337	-0.0776609778404236	0.182850137352943	0.140058115124702
-6.68990707397461	-8.89869499206543	-4.80286073684692	-0.0776590257883072	0.182945713400841	0.139936700463295
-6.69752264022827	-8.90087223052979	-4.79916286468506	-0.0777238234877586	0.183033868670464	0.139813154935837
-6.6968092918396	-8.8955602645874	-4.7911376953125	-0.0777763798832893	0.183079794049263	0.139598965644836
-6.69487810134888	-8.89648914337158	-4.79845571517944	-0.0778745263814926	0.183104649186134	0.139501065015793
-6.69960117340088	-8.89575576782227	-4.78260946273804	-0.0780287310481071	0.183177903294563	0.139353543519974
-6.69686031341553	-8.89504814147949	-4.77954053878784	-0.0781242027878761	0.18312069773674	0.139225453138351
-6.69672727584839	-8.89177989959717	-4.7792797088623	-0.0783411711454391	0.18306402862072	0.139169290661812
-6.69395923614502	-8.88985157012939	-4.76619815826416	-0.0783941522240639	0.183081805706024	0.139041990041733
-6.69273805618286	-8.88367557525635	-4.76686239242554	-0.0784100890159607	0.183039352297783	0.138949617743492
-6.69144773483276	-8.87973880767822	-4.76185750961304	-0.0785958915948868	0.182957246899605	0.138970732688904
-6.68353986740112	-8.87244415283203	-4.76613473892212	-0.078590914607048	0.182930946350098	0.138827279210091
-6.68005418777466	-8.86886596679688	-4.76466608047485	-0.078544907271862	0.182792514562607	0.138774156570435
-6.67798471450806	-8.86168670654297	-4.77477264404297	-0.0785713866353035	0.182810038328171	0.138666182756424
-6.67684841156006	-8.85953712463379	-4.76786661148071	-0.0786092951893806	0.182750552892685	0.1385687738657
-6.67073774337769	-8.85618209838867	-4.77720546722412	-0.0785359516739845	0.182686328887939	0.138461366295815
-6.6669659614563	-8.8509349822998	-4.78368759155273	-0.0784698724746704	0.182706087827682	0.138398081064224
-6.66080856323242	-8.84503173828125	-4.78920888900757	-0.0783736035227776	0.182667478919029	0.138312712311745
-6.66013860702515	-8.84506416320801	-4.79671192169189	-0.0782256722450256	0.182740360498428	0.138227164745331
-6.66306447982788	-8.84188842773438	-4.80163621902466	-0.0782086551189423	0.182830914855003	0.138064533472061
-6.6621265411377	-8.83824253082275	-4.79687261581421	-0.07826267182827	0.182776778936386	0.137972414493561
-6.6671257019043	-8.83872318267822	-4.80122947692871	-0.0782937407493591	0.182837963104248	0.137988656759262
-6.6710205078125	-8.83963584899902	-4.79427528381348	-0.0783226862549782	0.182857900857925	0.137824952602386
-6.6729850769043	-8.83620452880859	-4.80020380020142	-0.0783377513289452	0.182925537228584	0.137710779905319
-6.67589139938354	-8.83725357055664	-4.79044675827026	-0.0784493759274483	0.1829494535923	0.137687042355537
-6.68363285064697	-8.83522796630859	-4.78098487854004	-0.0785763934254646	0.183008879423141	0.137572050094604
-6.69175863265991	-8.83634185791016	-4.77010631561279	-0.0787191241979599	0.182956889271736	0.137521043419838
-6.6990180015564	-8.83593082427979	-4.76228189468384	-0.0788940191268921	0.182933330535889	0.137427359819412
-6.70394277572632	-8.83102512359619	-4.75199031829834	-0.078987330198288	0.18293209373951	0.137395232915878
-6.71032285690308	-8.82528686523438	-4.7489333152771	-0.0790684223175049	0.182870388031006	0.137408643960953
-6.70912599563599	-8.81977367401123	-4.74965524673462	-0.0791934579610825	0.182715281844139	0.137372210621834
-6.70515203475952	-8.80854034423828	-4.75273180007935	-0.0791574344038963	0.182602182030678	0.137379795312881
-6.69807195663452	-8.80075454711914	-4.76011562347412	-0.0790533721446991	0.182523429393768	0.137392595410347
-6.691650390625	-8.79672908782959	-4.76550531387329	-0.0788028985261917	0.182507216930389	0.137320667505264
-6.69266843795776	-8.79171276092529	-4.77736520767212	-0.0785532593727112	0.18261644244194	0.137290105223656
-6.69565486907959	-8.79329776763916	-4.78380537033081	-0.078450009226799	0.182765141129494	0.137095734477043
-6.70681047439575	-8.79751777648926	-4.78206777572632	-0.0784996971487999	0.182898804545403	0.137051284313202
-6.71128034591675	-8.79989624023438	-4.77855348587036	-0.0784773975610733	0.182935699820518	0.137051269412041
-6.71099376678467	-8.78978061676025	-4.77630043029785	-0.0784681737422943	0.182865113019943	0.13696251809597
-6.70922422409058	-8.78859519958496	-4.77547216415405	-0.0784147456288338	0.182886332273483	0.136839866638184
-6.72171592712402	-8.78867149353027	-4.77495908737183	-0.0784656926989555	0.182971119880676	0.136720985174179
-6.73262310028076	-8.79208946228027	-4.76106977462769	-0.0786148086190224	0.183010309934616	0.136601746082306
-6.74082183837891	-8.79295635223389	-4.7572193145752	-0.0787196978926659	0.183031871914864	0.136593967676163
-6.74758768081665	-8.79556179046631	-4.74862337112427	-0.0789073556661606	0.182949304580688	0.136567011475563
-6.75003242492676	-8.79334449768066	-4.73869180679321	-0.078954391181469	0.182878240942955	0.136620938777924
-6.75106811523438	-8.78994369506836	-4.74448490142822	-0.0789659693837166	0.182916387915611	0.136629909276962
-6.75265598297119	-8.78583526611328	-4.74331045150757	-0.0789557173848152	0.182966470718384	0.136583462357521
-6.75464868545532	-8.78453826904297	-4.74575853347778	-0.0788992866873741	0.182982817292213	0.136540055274963
-6.75302124023438	-8.78067874908447	-4.74272632598877	-0.0789937600493431	0.182876139879227	0.136592224240303
-6.74575614929199	-8.77363586425781	-4.74582767486572	-0.0789280086755753	0.18283648788929	0.136567771434784
-6.74861717224121	-8.76789474487305	-4.74682331085205	-0.0788988620042801	0.182860508561134	0.136521637439728
-6.75041389465332	-8.76731872558594	-4.7538104057312	-0.0789255946874619	0.18292436003685	0.136541128158569
-6.74686431884766	-8.76308631896973	-4.75621557235718	-0.0788285061717033	0.182961866259575	0.13648846745491
-6.74305582046509	-8.75282001495361	-4.76548099517822	-0.0786489620804787	0.182884812355042	0.136415645480156
-6.73988723754883	-8.74699974060059	-4.77280187606812	-0.0784971714019775	0.18296779692173	0.136416614055634
-6.73925685882568	-8.74743461608887	-4.77829074859619	-0.0785634964704514	0.182947263121605	0.136433646082878
-6.73972177505493	-8.73976707458496	-4.7850284576416	-0.0784003809094429	0.183039575815201	0.136381104588509
-6.74177885055542	-8.73440265655518	-4.78782320022583	-0.0783818066120148	0.183024525642395	0.136438131332397
-6.74442434310913	-8.73390102386475	-4.78964185714722	-0.0782958343625069	0.183028012514114	0.136389017105103
-6.74358558654785	-8.73133850097656	-4.79521322250366	-0.0783461257815361	0.183026731014252	0.136392444372177
-6.74633550643921	-8.72822666168213	-4.78899478912354	-0.0783643200993538	0.183004930615425	0.136407524347305
-6.74506616592407	-8.72029876708984	-4.79225540161133	-0.0783408582210541	0.18306602537632	0.136328682303429
-6.74860429763794	-8.7195291519165	-4.79516124725342	-0.0783067345619202	0.183025911450386	0.136401146650314
-6.7496976852417	-8.71917819976807	-4.78580045700073	-0.0784321948885918	0.183011397719383	0.13643816113472
-6.75132465362549	-8.71325969696045	-4.77853775024414	-0.0785480886697769	0.182921066880226	0.136427819728851
-6.75311517715454	-8.71488761901855	-4.77309036254883	-0.0787229165434837	0.182869344949722	0.136522799730301
-6.75359106063843	-8.70828533172607	-4.77516460418701	-0.0785122886300087	0.182895064353943	0.136631920933723
-6.75268220901489	-8.70666027069092	-4.77997159957886	-0.0784461945295334	0.182938769459724	0.136624187231064
-6.75616264343262	-8.70847606658936	-4.78453731536865	-0.0783087983727455	0.183006718754768	0.136586606502533
-6.76366376876831	-8.7106237411499	-4.77759313583374	-0.0783726945519447	0.183153033256531	0.136657193303108
-6.77259969711304	-8.71043491363525	-4.77114534378052	-0.0783770233392715	0.183255910873413	0.136736586689949
-6.78300619125366	-8.71510791778564	-4.76305198669434	-0.0785103738307953	0.183251202106476	0.136777728796005
-6.78893661499023	-8.71393775939941	-4.76023578643799	-0.07862538844347	0.183200761675835	0.136855602264404
-6.78813314437866	-8.71232223510742	-4.75147533416748	-0.0785525366663933	0.183193519711494	0.136929214000702
-6.78514575958252	-8.70836925506592	-4.75219249725342	-0.078635074198246	0.183195218443871	0.137070655822754
-6.78865242004395	-8.7049036026001	-4.75540590286255	-0.0785471946001053	0.183224886655807	0.13713327050209
-6.79375314712524	-8.70722007751465	-4.75010108947754	-0.0786690562963486	0.183174088597298	0.137274876236916
-6.79754590988159	-8.70741748809814	-4.73099660873413	-0.0787559896707535	0.183128073811531	0.137398049235344
-6.79782056808472	-8.70463466644287	-4.73783493041992	-0.0786575078964233	0.183131158351898	0.137507528066635
-6.79950666427612	-8.70140933990479	-4.73087310791016	-0.0786783620715141	0.183151751756668	0.137609377503395
-6.80071544647217	-8.70200538635254	-4.72419023513794	-0.0787468776106834	0.183100059628487	0.137758702039719
-6.80053186416626	-8.70145320892334	-4.7218279838562	-0.0787888839840889	0.18312531709671	0.137914001941681
-6.80085039138794	-8.69985771179199	-4.70794057846069	-0.0786973312497139	0.183102861046791	0.137983545660973
-6.7986216545105	-8.69928455352783	-4.71671152114868	-0.0785851255059242	0.183169275522232	0.13808374106884
-6.79891395568848	-8.69917392730713	-4.7115306854248	-0.0786170810461044	0.18320420384407	0.13826259970665
-6.80101871490479	-8.69667434692383	-4.71094369888306	-0.078609973192215	0.183123201131821	0.138418540358543
-6.80210399627686	-8.69807624816895	-4.70340490341187	-0.0784738212823868	0.183187887072563	0.138511076569557
-6.80308151245117	-8.69888019561768	-4.70102691650391	-0.0784768238663673	0.183203145861626	0.138673916459084
-6.80246734619141	-8.69957637786865	-4.6931324005127	-0.0785501152276993	0.183156028389931	0.138781413435936
-6.80482912063599	-8.69764041900635	-4.69222497940063	-0.078427754342556	0.183144271373749	0.138909533619881
-6.8016505241394	-8.69990921020508	-4.68799161911011	-0.0783282369375229	0.183232545852661	0.139102831482887
-6.80212068557739	-8.70047855377197	-4.69080686569214	-0.0783823430538177	0.18324002623558	0.13919498026371
-6.80216646194458	-8.70128536224365	-4.68777084350586	-0.0782922208309174	0.183299884200096	0.139268457889557
-6.80160284042358	-8.70241165161133	-4.68735313415527	-0.0783006250858307	0.183290585875511	0.139416620135307
-6.80507373809814	-8.70072841644287	-4.6898078918457	-0.0782125890254974	0.183284610509872	0.139553084969521
-6.80005216598511	-8.70044136047363	-4.68790769577026	-0.0781707912683487	0.183349624276161	0.139611482620239
-6.8011736869812	-8.70158100128174	-4.68902587890625	-0.0781452432274818	0.183357387781143	0.139731556177139
-6.80226707458496	-8.70394039154053	-4.68885898590088	-0.0781417712569237	0.183359697461128	0.139821901917458
-6.80130577087402	-8.70389080047607	-4.68576622009277	-0.0782778710126877	0.183330953121185	0.13999217748642
-6.8008770942688	-8.70918369293213	-4.68226289749146	-0.0782249048352242	0.183380886912346	0.140015453100204
-6.79743909835815	-8.70690441131592	-4.68598175048828	-0.0782859697937965	0.183344602584839	0.140154242515564
-6.78815984725952	-8.70675659179688	-4.68564414978027	-0.0784467160701752	0.183262631297112	0.140258893370628
-6.78576421737671	-8.70595359802246	-4.68220138549805	-0.0783595144748688	0.18315652012825	0.140387952327728
-6.78307008743286	-8.70462512969971	-4.69164943695068	-0.0784475579857826	0.183224231004715	0.140509143471718
-6.77755355834961	-8.7030725479126	-4.68891191482544	-0.078388474881649	0.183131903409958	0.140610665082932
-6.7740912437439	-8.69900131225586	-4.69386959075928	-0.0783214867115021	0.183156162500381	0.140719056129456
-6.76878929138184	-8.69609355926514	-4.70454216003418	-0.0783375576138496	0.183146134018898	0.140829160809517
-6.76786804199219	-8.6953706741333	-4.7031455039978	-0.0783121362328529	0.183178812265396	0.140952378511429
-6.76035070419312	-8.69518375396729	-4.71431446075439	-0.0782954469323158	0.183150827884674	0.141019120812416
-6.75479459762573	-8.6899585723877	-4.72984981536865	-0.0781292095780373	0.183295205235481	0.141142040491104
-6.75175857543945	-8.69136619567871	-4.72619724273682	-0.0781264826655388	0.183354362845421	0.141161605715752
-6.74847412109375	-8.69363880157471	-4.73264980316162	-0.0781818702816963	0.183311238884926	0.14127741754055
-6.74735689163208	-8.69313335418701	-4.73901033401489	-0.0780968740582466	0.18337270617485	0.141392707824707
-6.74433326721191	-8.69453716278076	-4.74417877197266	-0.0780578628182411	0.183479711413383	0.141390770673752
-6.74117183685303	-8.69314193725586	-4.74520492553711	-0.0779227614402771	0.183520331978798	0.141567006707191
-6.74271297454834	-8.69379615783691	-4.75797510147095	-0.0778833776712418	0.183644041419029	0.141602158546448
-6.74507284164429	-8.69827270507813	-4.75527858734131	-0.0777879878878593	0.183723613619804	0.141670703887939
-6.74998188018799	-8.70322513580322	-4.75759840011597	-0.0777978226542473	0.183820471167564	0.141722813248634
-6.75442123413086	-8.70685005187988	-4.75153207778931	-0.0778187289834023	0.183915555477142	0.141826048493385
-6.75784063339233	-8.70788478851318	-4.74412059783936	-0.0778196975588799	0.183937415480614	0.141879111528397
-6.75912857055664	-8.70707702636719	-4.74816131591797	-0.0778115540742874	0.183953881263733	0.141899630427361
-6.76228857040405	-8.70938110351563	-4.74040079116821	-0.0778780952095985	0.184082537889481	0.141984537243843
-6.76696968078613	-8.71174716949463	-4.72240781784058	-0.0779555886983871	0.184041813015938	0.142039000988007
-6.76584768295288	-8.70993995666504	-4.72107315063477	-0.0780245959758759	0.183954536914825	0.142083749175072
-6.76883363723755	-8.70775604248047	-4.72029113769531	-0.0779721587896347	0.183992519974709	0.142053157091141
-6.77187490463257	-8.70619010925293	-4.71488666534424	-0.0779620632529259	0.183996304869652	0.142092511057854
-6.77724361419678	-8.70310211181641	-4.71434593200684	-0.0780156180262566	0.18399104475975	0.142130315303802
-6.78303194046021	-8.70015621185303	-4.71600675582886	-0.078124925494194	0.183949947357178	0.142078921198845
-6.78606796264648	-8.69726848602295	-4.71669769287109	-0.0781140625476837	0.183956429362297	0.142053827643394
-6.791588306427	-8.69493103027344	-4.72261619567871	-0.078208327293396	0.183920845389366	0.142024219036102
-6.79501485824585	-8.69049453735352	-4.72220420837402	-0.0783598721027374	0.183904990553856	0.141934409737587
-6.7960090637207	-8.69148349761963	-4.7214469909668	-0.0783990249037743	0.183879867196083	0.141807600855827
-6.79747295379639	-8.68917655944824	-4.72962522506714	-0.0784597098827362	0.183937832713127	0.141734793782234
-6.79577350616455	-8.68969058990479	-4.72612810134888	-0.0786017999053001	0.183926612138748	0.141539543867111
-6.79733467102051	-8.69329643249512	-4.73105001449585	-0.0786889269948006	0.183963313698769	0.141405493021011
-6.79990148544312	-8.70045185089111	-4.72449636459351	-0.0786940455436707	0.184023752808571	0.14137202501297
-6.80719804763794	-8.70157432556152	-4.726149559021	-0.0788014158606529	0.184041857719421	0.141245290637016
-6.80584669113159	-8.71005535125732	-4.72171688079834	-0.0788366794586182	0.183958351612091	0.141081422567368
-6.81303310394287	-8.71421051025391	-4.72568035125732	-0.0787743031978607	0.184026911854744	0.141057685017586
-6.82108545303345	-8.72038841247559	-4.73296356201172	-0.0787827000021935	0.184001550078392	0.141043081879616
-6.82346630096436	-8.72672843933105	-4.72928619384766	-0.0788561031222343	0.183918714523315	0.140921324491501
-6.82732820510864	-8.73299312591553	-4.73176431655884	-0.0788761228322983	0.183845996856689	0.140859320759773
-6.82924556732178	-8.73331928253174	-4.74146509170532	-0.0788768604397774	0.183783009648323	0.140783339738846
-6.83107137680054	-8.73523139953613	-4.7363486289978	-0.0789565294981003	0.183673456311226	0.140683501958847
-6.83243179321289	-8.73991203308105	-4.74584674835205	-0.0789581462740898	0.183706551790237	0.140529587864876
-6.8320746421814	-8.73694324493408	-4.74850225448608	-0.0789939910173416	0.183678925037384	0.140484511852264
-6.8236255645752	-8.7370491027832	-4.74465799331665	-0.0791026800870895	0.183606296777725	0.140336200594902
-6.81708002090454	-8.73350524902344	-4.74966335296631	-0.0790833085775375	0.183534130454063	0.140243634581566
-6.81223964691162	-8.73087310791016	-4.75405216217041	-0.079203262925148	0.183593690395355	0.140155866742134
-6.801917552948	-8.72921943664551	-4.76218032836914	-0.0792385414242744	0.183554202318192	0.140106067061424
-6.79127550125122	-8.7209300994873	-4.76303243637085	-0.0792810395359993	0.183505043387413	0.139979183673859
-6.78497457504272	-8.71835708618164	-4.77215480804443	-0.0793587416410446	0.183527946472168	0.139919251203537
-6.77997493743896	-8.717698097229	-4.76239347457886	-0.0794495344161987	0.183528110384941	0.139857605099678
-6.77779769897461	-8.71675491333008	-4.76983499526978	-0.0796224027872086	0.183526754379272	0.139813587069511
-6.77274179458618	-8.7165699005127	-4.76610422134399	-0.0797575190663338	0.183505460619926	0.139857828617096
-6.77647590637207	-8.71768283843994	-4.76408910751343	-0.0798476040363312	0.183507338166237	0.13981007039547
-6.77016639709473	-8.71667385101318	-4.76247072219849	-0.0798848494887352	0.183511912822723	0.139793395996094
-6.76749277114868	-8.71701145172119	-4.77267932891846	-0.0799050703644753	0.183446496725082	0.139862239360809
-6.77400302886963	-8.72075462341309	-4.77038383483887	-0.080090694129467	0.183535784482956	0.139892786741257
-6.77256631851196	-8.72215843200684	-4.76873207092285	-0.0800379440188408	0.183508411049843	0.139881148934364
-6.77092742919922	-8.72194576263428	-4.77620840072632	-0.0800672844052315	0.183444738388062	0.13990093767643
-6.77177858352661	-8.72281455993652	-4.77426099777222	-0.0800362378358841	0.1835947483778	0.13989594578743
-6.7756233215332	-8.72649097442627	-4.77957963943481	-0.0800934284925461	0.183568879961967	0.139961645007133
-6.77525806427002	-8.72891712188721	-4.78429985046387	-0.0800859555602074	0.183605909347534	0.139920249581337
-6.77641439437866	-8.73044586181641	-4.78565692901611	-0.0799839645624161	0.183588564395905	0.139899745583534
-6.77174425125122	-8.7312593460083	-4.78713464736938	-0.0799877867102623	0.183665260672569	0.139942049980164
-6.76817750930786	-8.73050117492676	-4.78465700149536	-0.079942598938942	0.18366464972496	0.139952018857002
-6.76392555236816	-8.7283878326416	-4.7988224029541	-0.0797559097409248	0.183663934469223	0.139950633049011
-6.75628471374512	-8.72781085968018	-4.81214427947998	-0.0795527324080467	0.18379108607769	0.139947682619095
-6.75204372406006	-8.72761821746826	-4.81752729415894	-0.0793469846248627	0.183876112103462	0.139927625656128
-6.75218200683594	-8.72950458526611	-4.81772947311401	-0.0792515650391579	0.184039950370789	0.139950528740883
-6.75306797027588	-8.7313232421875	-4.81993579864502	-0.07918581366539	0.184124067425728	0.139894470572472
-6.75419092178345	-8.73412418365479	-4.82229375839233	-0.0791482105851173	0.184178650379181	0.140028104186058
-6.74923992156982	-8.73410224914551	-4.82113313674927	-0.0791653543710709	0.184234291315079	0.140135809779167
-6.74578905105591	-8.72923755645752	-4.82051277160645	-0.0790482982993126	0.184156283736229	0.140145823359489
-6.74228000640869	-8.73119735717773	-4.82037830352783	-0.0790479108691216	0.1841901242733	0.140259593725204
-6.74709558486938	-8.72929668426514	-4.81765651702881	-0.0790694430470467	0.184318572282791	0.140322774648666
-6.74868488311768	-8.72904777526855	-4.81243228912354	-0.0790824070572853	0.184323415160179	0.140370547771454
-6.74387216567993	-8.72894859313965	-4.81811475753784	-0.0789861530065537	0.184311375021935	0.140396326780319
-6.74006223678589	-8.72560501098633	-4.81898069381714	-0.0789482817053795	0.184393152594566	0.140492871403694
-6.73677206039429	-8.72234058380127	-4.81667184829712	-0.0789630487561226	0.184483096003532	0.140515998005867
-6.73801136016846	-8.72381782531738	-4.8139009475708	-0.0788729935884476	0.184494853019714	0.140533417463303
-6.74901676177979	-8.72800731658936	-4.80406093597412	-0.0790411308407784	0.184622958302498	0.140558689832687
-6.74786996841431	-8.72962284088135	-4.79697036743164	-0.078965350985527	0.18468801677227	0.140615358948708
-6.74218463897705	-8.7288236618042	-4.80358409881592	-0.0788879245519638	0.184741869568825	0.140579044818878
-6.74002838134766	-8.72897529602051	-4.81052303314209	-0.0788191482424736	0.184698402881622	0.140580549836159
-6.74142646789551	-8.72865676879883	-4.8021125793457	-0.0787864252924919	0.184747964143753	0.140637308359146
-6.74582719802856	-8.731369972229	-4.79279184341431	-0.078821212053299	0.184795737266541	0.140615358948708
-6.74317502975464	-8.7316198348999	-4.79812335968018	-0.0788479596376419	0.184795737266541	0.140636920928955
-6.74067687988281	-8.73079013824463	-4.80438947677612	-0.0788259878754616	0.184777840971947	0.140645027160645
-6.73637056350708	-8.72597312927246	-4.81126022338867	-0.0786786824464798	0.184691399335861	0.140683636069298
-6.7346076965332	-8.72574615478516	-4.81693172454834	-0.0786543115973473	0.1847183406353	0.140632465481758
-6.73638105392456	-8.72420120239258	-4.81673717498779	-0.078690804541111	0.184688970446587	0.140598088502884
-6.73103141784668	-8.71724605560303	-4.8252911567688	-0.0786578431725502	0.184653401374817	0.140615239739418
-6.72862720489502	-8.71732521057129	-4.82875490188599	-0.0787323564291	0.184592172503471	0.140567317605019
-6.72980165481567	-8.71363925933838	-4.84033012390137	-0.0788178667426109	0.184523120522499	0.140539258718491
-6.73239326477051	-8.71331214904785	-4.83798837661743	-0.0789311453700066	0.184611275792122	0.140585720539093
-6.73564291000366	-8.70929050445557	-4.83583211898804	-0.0789694488048553	0.184569284319878	0.140429362654686
-6.73392486572266	-8.70485591888428	-4.84894990921021	-0.0790216475725174	0.184518188238144	0.140428736805916
-6.73184823989868	-8.70263004302979	-4.85574293136597	-0.0791842564940453	0.184522941708565	0.140414178371429
-6.73867893218994	-8.70442771911621	-4.85118389129639	-0.0792795792222023	0.184452876448631	0.140310436487198
-6.74928522109985	-8.71165561676025	-4.84510564804077	-0.079573854804039	0.184497714042664	0.140295326709747
-6.75385665893555	-8.71041965484619	-4.83725643157959	-0.0797207877039909	0.184501111507416	0.140277042984962
-6.74976444244385	-8.70927906036377	-4.84441471099854	-0.0797585770487785	0.184415921568871	0.140247583389282
-6.75157594680786	-8.70770931243896	-4.85459566116333	-0.0798497721552849	0.184444963932037	0.140253081917763
-6.7532434463501	-8.71049785614014	-4.84988355636597	-0.0799858644604683	0.184416428208351	0.140281245112419
-6.75482273101807	-8.71104049682617	-4.85083723068237	-0.0800666362047195	0.184340998530388	0.140304565429688
-6.75516986846924	-8.70988845825195	-4.85577917098999	-0.0800998657941818	0.184334993362427	0.140278279781342
-6.7501163482666	-8.71137523651123	-4.87122535705566	-0.0800457969307899	0.184342309832573	0.140315443277359
-6.74774837493896	-8.71234798431396	-4.86583185195923	-0.0800949335098267	0.18434739112854	0.140329748392105
-6.74738740921021	-8.71257781982422	-4.86577463150024	-0.0801235809922218	0.184341281652451	0.140357002615929
-6.74977874755859	-8.71535873413086	-4.86957454681396	-0.0802404507994652	0.18430007994175	0.140429019927979
-6.74915790557861	-8.71804332733154	-4.87338590621948	-0.0802582800388336	0.184281125664711	0.140420407056808
-6.74491214752197	-8.71634674072266	-4.87475967407227	-0.0801072269678116	0.184312090277672	0.14051841199398
-6.73600339889526	-8.71521949768066	-4.88174819946289	-0.0800247713923454	0.184236079454422	0.140586629509926
-6.73660326004028	-8.71448230743408	-4.88508749008179	-0.079987034201622	0.184332326054573	0.140668705105782
-6.73561525344849	-8.71384048461914	-4.88380336761475	-0.0799221843481064	0.184284418821335	0.140740871429443
-6.73887300491333	-8.71694087982178	-4.87960195541382	-0.0800499022006989	0.184302687644958	0.140849962830544
-6.74590396881104	-8.72052955627441	-4.87206792831421	-0.0800756439566612	0.184366554021835	0.14090271294117
-6.74409151077271	-8.72023963928223	-4.87170267105103	-0.0799557566642761	0.184383511543274	0.140955969691277
-6.74870586395264	-8.72109127044678	-4.86649036407471	-0.0799908190965652	0.184369623661041	0.141104266047478
-6.75059270858765	-8.72204494476318	-4.85825490951538	-0.0801649540662766	0.184320345520973	0.141212478280067
-6.74998760223389	-8.72150135040283	-4.84869527816772	-0.0799882709980011	0.184339284896851	0.141290619969368
-6.74979639053345	-8.72425651550293	-4.85039615631104	-0.0799690932035446	0.184376657009125	0.141440436244011
-6.75325298309326	-8.72379398345947	-4.84623241424561	-0.0799375921487808	0.184429600834846	0.141502037644386
-6.74814653396606	-8.72606658935547	-4.84522008895874	-0.0797722861170769	0.184478998184204	0.141586616635323
-6.74605751037598	-8.72911357879639	-4.84134340286255	-0.0795421749353409	0.184510201215744	0.141740366816521
-6.7477879524231	-8.72677612304688	-4.84367609024048	-0.079513356089592	0.184553414583206	0.141783967614174
-6.74639987945557	-8.73114395141602	-4.83998155593872	-0.0793511569499969	0.184551313519478	0.141894742846489
-6.74377775192261	-8.73211479187012	-4.83627223968506	-0.0793083384633064	0.184561029076576	0.141996279358864
-6.74695491790771	-8.73155307769775	-4.83373737335205	-0.0791294872760773	0.184549584984779	0.142067387700081
-6.7480902671814	-8.73405361175537	-4.82316064834595	-0.0792086720466614	0.184518292546272	0.142214715480804
-6.74813652038574	-8.73644828796387	-4.81784009933472	-0.0792147293686867	0.184488922357559	0.14232836663723
-6.75347137451172	-8.73402309417725	-4.81712198257446	-0.0791837945580482	0.184535384178162	0.142379641532898
-6.75364446640015	-8.73309135437012	-4.82339286804199	-0.0790778696537018	0.184556990861893	0.142407014966011
-6.7534704208374	-8.73127460479736	-4.81544494628906	-0.0789947584271431	0.184614509344101	0.142508685588837
-6.7547550201416	-8.73122024536133	-4.80528020858765	-0.0790329128503799	0.184559017419815	0.142563998699188
-6.75508308410645	-8.7306489944458	-4.81100082397461	-0.0790142863988876	0.184608593583107	0.142618596553802
-6.75459098815918	-8.72844123840332	-4.81584548950195	-0.0788133069872856	0.184657499194145	0.142675653100014
-6.75134658813477	-8.72967910766602	-4.8110499382019	-0.0786809176206589	0.184607595205307	0.142692193388939
-6.75150966644287	-8.72905826568604	-4.81326770782471	-0.0787806883454323	0.184598177671432	0.142740085721016
-6.75216102600098	-8.72877216339111	-4.80435085296631	-0.0786999091506004	0.184620231389999	0.142735064029694
-6.74437713623047	-8.73121643066406	-4.8151969909668	-0.0785638689994812	0.184600651264191	0.142762944102287
-6.7400951385498	-8.72815227508545	-4.82351779937744	-0.0784147158265114	0.184622123837471	0.142801091074944
-6.73538875579834	-8.72682762145996	-4.8256459236145	-0.0783707201480865	0.18466092646122	0.142735049128532
-6.72853374481201	-8.72339534759521	-4.82440328598022	-0.0782694965600967	0.184615656733513	0.142731487751007
-6.72753620147705	-8.7252197265625	-4.82764291763306	-0.0782465487718582	0.184624552726746	0.142706319689751
-6.72740936279297	-8.72879695892334	-4.82824182510376	-0.0781992599368095	0.18466429412365	0.142718598246574
-6.72952699661255	-8.72932147979736	-4.81311702728271	-0.0781618803739548	0.184630423784256	0.142666205763817
-6.72908401489258	-8.73239231109619	-4.81857919692993	-0.0782246738672256	0.184652060270309	0.142661556601524
-6.73066139221191	-8.73307609558105	-4.82007741928101	-0.0782367363572121	0.184617400169373	0.142631053924561
-6.72822856903076	-8.73189067840576	-4.82403564453125	-0.0781524181365967	0.184674710035324	0.142638489603996
-6.72834444046021	-8.73711681365967	-4.81658887863159	-0.0781416818499565	0.184629306197166	0.142544865608215
-6.72722196578979	-8.73824501037598	-4.81865262985229	-0.078242614865303	0.184592351317406	0.142538115382195
-6.72464752197266	-8.73702526092529	-4.82803535461426	-0.0781432017683983	0.184656515717506	0.14249612390995
-6.72487497329712	-8.73753356933594	-4.83037233352661	-0.0781426131725311	0.184638828039169	0.142502591013908
-6.73272037506104	-8.74160194396973	-4.82898426055908	-0.0781096667051315	0.184645369648933	0.142464116215706
-6.7327938079834	-8.74000644683838	-4.82551193237305	-0.0781773403286934	0.184670343995094	0.142474517226219
-6.7329044342041	-8.73835945129395	-4.8328800201416	-0.0781340524554253	0.184584841132164	0.142463877797127
-6.73372173309326	-8.74010181427002	-4.83585596084595	-0.0780727863311768	0.184579640626907	0.142489045858383
-6.73680067062378	-8.73791599273682	-4.8466682434082	-0.0781107544898987	0.184584021568298	0.142537534236908
-6.73710966110229	-8.73957538604736	-4.8422212600708	-0.0780434161424637	0.184557408094406	0.142524614930153
-6.7400918006897	-8.73724269866943	-4.84000730514526	-0.0780871659517288	0.184567511081696	0.142552256584167
-6.74369144439697	-8.73902702331543	-4.84677219390869	-0.0782713517546654	0.184531316161156	0.14260233938694
-6.74770021438599	-8.74131393432617	-4.83810472488403	-0.0782581269741058	0.184591889381409	0.14261294901371
-6.74859762191772	-8.74302768707275	-4.8395299911499	-0.0781835168600082	0.184511214494705	0.142699837684631
-6.74901294708252	-8.74023151397705	-4.84419870376587	-0.0782591700553894	0.184488445520401	0.142716780304909
-6.75109434127808	-8.7426929473877	-4.84637689590454	-0.0782989710569382	0.184524789452553	0.142766416072845
-6.75021839141846	-8.74361133575439	-4.84474086761475	-0.078349769115448	0.184534326195717	0.142836973071098
-6.74925708770752	-8.73961353302002	-4.85559320449829	-0.0782245770096779	0.184564992785454	0.142862141132355
-6.7475962638855	-8.73765277862549	-4.85753059387207	-0.0781806707382202	0.1845713108778	0.14292748272419
-6.75200986862183	-8.74082565307617	-4.8567476272583	-0.078320324420929	0.184568539261818	0.143021285533905
-6.75597047805786	-8.74067878723145	-4.85245943069458	-0.0784604325890541	0.184524193406105	0.143068298697472
-6.75806474685669	-8.74339485168457	-4.8537220954895	-0.0785067453980446	0.184474617242813	0.143169969320297
-6.76008462905884	-8.74422645568848	-4.84135437011719	-0.0785895809531212	0.184478148818016	0.14321593940258
-6.76152276992798	-8.74646759033203	-4.84943866729736	-0.0786484554409981	0.184417203068733	0.143344670534134
-6.76372909545898	-8.74570655822754	-4.84861183166504	-0.0787342190742493	0.184412524104118	0.143420025706291
-6.76249885559082	-8.74495697021484	-4.85585308074951	-0.0787058547139168	0.184430599212646	0.143487364053726
-6.76205396652222	-8.74614429473877	-4.85281276702881	-0.0786172747612	0.184404388070107	0.143576681613922
-6.76529455184937	-8.74774932861328	-4.85682487487793	-0.0787247493863106	0.18442890048027	0.143653780221939
-6.76275587081909	-8.74887943267822	-4.85705327987671	-0.0787016600370407	0.184448689222336	0.143667325377464
-6.76329660415649	-8.75178718566895	-4.85710048675537	-0.0787469372153282	0.184394657611847	0.143730357289314
-6.76011085510254	-8.75071716308594	-4.85907363891602	-0.0787054300308228	0.184365823864937	0.143775328993797
-6.75605916976929	-8.75134658813477	-4.86033582687378	-0.0787200555205345	0.184421852231026	0.143809735774994
-6.75397825241089	-8.75385475158691	-4.84874391555786	-0.0787005871534348	0.184352070093155	0.143851757049561
-6.75186395645142	-8.75295066833496	-4.85826015472412	-0.0785992741584778	0.184418052434921	0.143866688013077
-6.74348735809326	-8.75254821777344	-4.86559867858887	-0.078550860285759	0.184342786669731	0.143957182765007
-6.74084711074829	-8.75035953521729	-4.85808849334717	-0.0784553736448288	0.184376657009125	0.143924430012703
-6.7375922203064	-8.75180435180664	-4.85529279708862	-0.0784852802753448	0.184277147054672	0.143945410847664
-6.73686361312866	-8.75327205657959	-4.8564887046814	-0.0785060226917267	0.184336677193642	0.14397968351841
-6.73062086105347	-8.752272605896	-4.85331392288208	-0.0783998593688011	0.184304416179657	0.143942788243294
-6.72015905380249	-8.75075626373291	-4.85592889785767	-0.0782458707690239	0.184201449155807	0.143991380929947
-6.71867704391479	-8.75580310821533	-4.84583234786987	-0.0784052237868309	0.184209167957306	0.144029527902603
-6.71660614013672	-8.75526523590088	-4.84656667709351	-0.0783117637038231	0.184226542711258	0.144047915935516
-6.70889902114868	-8.7555980682373	-4.8463191986084	-0.0783049985766411	0.184184744954109	0.143995150923729
-6.70587778091431	-8.75682640075684	-4.84406232833862	-0.0782213807106018	0.18414768576622	0.143996626138687
-6.7069993019104	-8.76131534576416	-4.83797693252563	-0.0781996101140976	0.184144541621208	0.144012704491615
-6.7010931968689	-8.76323127746582	-4.82993364334106	-0.0781582668423653	0.184164717793465	0.144006595015526
-6.69910097122192	-8.76327323913574	-4.83303260803223	-0.0781409963965416	0.184117451310158	0.14396433532238
-6.69861745834351	-8.76838207244873	-4.83144664764404	-0.0781843662261963	0.184095859527588	0.143941879272461
-6.69727468490601	-8.7690258026123	-4.81952810287476	-0.0781398937106133	0.18407928943634	0.143930271267891
-6.69205093383789	-8.7703914642334	-4.82721948623657	-0.0780762284994125	0.183991089463234	0.143863812088966
-6.68628644943237	-8.76891040802002	-4.8329439163208	-0.0780677422881126	0.183969751000404	0.143827497959137
-6.68505334854126	-8.77027034759521	-4.8273663520813	-0.0779844298958778	0.184027209877968	0.143882930278778
-6.68094730377197	-8.77066040039063	-4.82976341247559	-0.0779175981879234	0.183852523565292	0.143788546323776
-6.67862749099731	-8.77087593078613	-4.83020114898682	-0.0779567360877991	0.183878272771835	0.1437728703022
-6.68002939224243	-8.77078914642334	-4.83467388153076	-0.0779032781720161	0.183859676122665	0.143814161419868
-6.67900991439819	-8.77072620391846	-4.8264684677124	-0.077858068048954	0.183835595846176	0.143750429153442
-6.67782592773438	-8.77223873138428	-4.83617782592773	-0.0778850018978119	0.183765769004822	0.143668606877327
-6.67973852157593	-8.76751899719238	-4.8391375541687	-0.0778946951031685	0.183795914053917	0.143731296062469
-6.68038845062256	-8.76511669158936	-4.8348388671875	-0.0779688209295273	0.183674722909927	0.14374041557312
-6.68010091781616	-8.76287746429443	-4.83780002593994	-0.0779628604650497	0.183602020144463	0.143646046519279
-6.68633556365967	-8.76793479919434	-4.84255790710449	-0.0780001953244209	0.183634370565414	0.14360573887825
-6.68868827819824	-8.7634334564209	-4.84134244918823	-0.0779741331934929	0.183584958314896	0.14361335337162
-6.69194650650024	-8.76370334625244	-4.84091901779175	-0.078014001250267	0.183560013771057	0.143546745181084
-6.6973352432251	-8.76284503936768	-4.84627246856689	-0.0779155790805817	0.18361309170723	0.143554985523224
-6.69725465774536	-8.76234817504883	-4.84270191192627	-0.0780311897397041	0.183565989136696	0.143607795238495
-6.70229291915894	-8.75831317901611	-4.84148645401001	-0.0780710950493813	0.183527037501335	0.143533125519753
-6.70188522338867	-8.75715923309326	-4.83423328399658	-0.0781418234109879	0.183548167347908	0.143486112356186
-6.70742082595825	-8.75232791900635	-4.83933019638062	-0.0781731680035591	0.183487728238106	0.143509596586227
-6.71056652069092	-8.75243854522705	-4.83857345581055	-0.0782912820577621	0.183471873402596	0.143486440181732
-6.71099758148193	-8.74791431427002	-4.84584188461304	-0.0783400312066078	0.183432221412659	0.143352016806602
-6.7129602432251	-8.7458963394165	-4.839035987854	-0.078285850584507	0.183476790785789	0.143356621265411
-6.71271419525146	-8.74137783050537	-4.845787525177	-0.0783072710037231	0.183484509587288	0.143312051892281
-6.71325254440308	-8.7435417175293	-4.84104490280151	-0.078444316983223	0.183449164032936	0.143215656280518
-6.71540355682373	-8.74524307250977	-4.83634996414185	-0.0785622000694275	0.183443963527679	0.143249079585075
-6.71574544906616	-8.74343776702881	-4.83780574798584	-0.0785187110304832	0.183386266231537	0.143171712756157
-6.71491384506226	-8.74270820617676	-4.83894729614258	-0.0785916298627853	0.183352530002594	0.143088474869728
-6.71787261962891	-8.74434471130371	-4.83022403717041	-0.0787552073597908	0.183363929390907	0.143050819635391
-6.71630430221558	-8.74255847930908	-4.83183288574219	-0.0787674114108086	0.183311179280281	0.143004104495049
-6.71874094009399	-8.74553489685059	-4.82877159118652	-0.0789382755756378	0.183362856507301	0.143034219741821
-6.72083282470703	-8.74999809265137	-4.82521057128906	-0.0790779963135719	0.18335248529911	0.142963767051697
-6.72020053863525	-8.75263214111328	-4.82319688796997	-0.0791567638516426	0.183345183730125	0.142951175570488
-6.72329807281494	-8.74979114532471	-4.83330583572388	-0.0791118517518044	0.183301508426666	0.14295157790184
-6.72914552688599	-8.75520610809326	-4.820472240448	-0.0793559402227402	0.183384299278259	0.142970010638237
-6.73453330993652	-8.7581958770752	-4.81565046310425	-0.079412654042244	0.183359786868095	0.142924249172211
-6.74145603179932	-8.76725292205811	-4.81685781478882	-0.0794623494148254	0.183408603072166	0.142911046743393
-6.74410676956177	-8.7684154510498	-4.81932830810547	-0.0795499533414841	0.183409959077835	0.142882153391838
-6.74713754653931	-8.77107334136963	-4.81735324859619	-0.0794991254806519	0.183420524001122	0.142884001135826
-6.74809551239014	-8.7725887298584	-4.81943130493164	-0.0795214623212814	0.183341547846794	0.142898067831993
-6.7482738494873	-8.77645492553711	-4.82162618637085	-0.079551562666893	0.183376967906952	0.14294245839119
-6.74948406219482	-8.78207683563232	-4.81902551651001	-0.0795115008950233	0.183334797620773	0.142909988760948
-6.74772310256958	-8.78030395507813	-4.82147645950317	-0.0794966220855713	0.183331117033958	0.14288666844368
-6.74847888946533	-8.7833194732666	-4.81701755523682	-0.0794997289776802	0.183298468589783	0.142982512712479
-6.74967908859253	-8.78512382507324	-4.8166823387146	-0.07951520383358	0.183344587683678	0.143022984266281
-6.74436044692993	-8.78943252563477	-4.81133937835693	-0.0795067772269249	0.183231830596924	0.143039122223854
-6.74829196929932	-8.78959274291992	-4.81074857711792	-0.0793775767087936	0.183209255337715	0.143044397234917
-6.74745893478394	-8.79001617431641	-4.81366634368896	-0.0793520212173462	0.183186233043671	0.143130674958229
-6.74553680419922	-8.79179668426514	-4.80428647994995	-0.0793265849351883	0.183218955993652	0.143112391233444
-6.74807977676392	-8.79616355895996	-4.80892658233643	-0.0791805684566498	0.183166414499283	0.143183991312981
-6.74780607223511	-8.79854106903076	-4.80384492874146	-0.0790785849094391	0.183245033025742	0.143169730901718
-6.75228595733643	-8.80104637145996	-4.80167675018311	-0.0789717957377434	0.183311149477959	0.143170863389969
-6.75595951080322	-8.80223560333252	-4.8017406463623	-0.0788149014115334	0.183301910758018	0.143172353506088
-6.75778961181641	-8.80461025238037	-4.8018479347229	-0.0787172168493271	0.183377236127853	0.143259048461914
-6.7595534324646	-8.80670547485352	-4.80108499526978	-0.0785112902522087	0.18338380753994	0.143276140093803
-6.76054096221924	-8.8108081817627	-4.80642461776733	-0.0783619582653046	0.183368787169456	0.143320530653
-6.76425790786743	-8.81323146820068	-4.79796361923218	-0.0782204642891884	0.183377340435982	0.143433645367622
-6.77319192886353	-8.81684112548828	-4.79705572128296	-0.0781955420970917	0.183340296149254	0.143519029021263
-6.77717971801758	-8.81560039520264	-4.80054521560669	-0.078043170273304	0.183316364884377	0.143547877669334
-6.78021478652954	-8.81698036193848	-4.79886722564697	-0.0778509601950645	0.183338075876236	0.143596932291985
-6.78612279891968	-8.82019233703613	-4.79962587356567	-0.0776730999350548	0.183345913887024	0.143685191869736
-6.78468132019043	-8.81955146789551	-4.81647253036499	-0.0774312242865562	0.183291509747505	0.143756896257401
-6.78657865524292	-8.8172025680542	-4.8153829574585	-0.0773099660873413	0.183278635144234	0.143869563937187
-6.79778385162354	-8.81690502166748	-4.81823396682739	-0.0772076100111008	0.183218002319336	0.143944263458252
-6.8054027557373	-8.82307624816895	-4.81933498382568	-0.0772193893790245	0.183319300413132	0.144066214561462
-6.81100702285767	-8.82154083251953	-4.81839609146118	-0.0771068558096886	0.183289498090744	0.144174322485924
-6.81136560440063	-8.81747913360596	-4.81653785705566	-0.0769978016614914	0.183186024427414	0.144263476133347
-6.81058597564697	-8.81689929962158	-4.82859086990356	-0.0768875032663345	0.183150321245193	0.144304260611534
-6.81083488464355	-8.80941677093506	-4.82656574249268	-0.0768199935555458	0.183070987462997	0.14454348385334
-6.8101544380188	-8.80598640441895	-4.82143688201904	-0.0768398568034172	0.182927742600441	0.144601628184319
-6.80872535705566	-8.80802822113037	-4.82153224945068	-0.0768475010991097	0.18285670876503	0.144688457250595
-6.81647205352783	-8.80424880981445	-4.82447624206543	-0.0768075063824654	0.182829782366753	0.144727945327759
-6.81825113296509	-8.80306911468506	-4.81485223770142	-0.0768874138593674	0.182748153805733	0.144850328564644
-6.82270812988281	-8.80549240112305	-4.81247138977051	-0.0770016759634018	0.182700499892235	0.144887670874596
-6.82604837417603	-8.80375862121582	-4.80373954772949	-0.0770729258656502	0.182734683156013	0.14496023952961
-6.82949352264404	-8.80549716949463	-4.8119421005249	-0.0770919099450111	0.182651579380035	0.145009264349937
-6.82709741592407	-8.80550765991211	-4.81530904769897	-0.0770866945385933	0.182684302330017	0.145079463720322
-6.8334493637085	-8.80526828765869	-4.8063497543335	-0.0771155059337616	0.182657837867737	0.145146399736404
-6.84158039093018	-8.80801296234131	-4.79603719711304	-0.0771790966391563	0.182725012302399	0.14516980946064
-6.84577322006226	-8.8123893737793	-4.79398822784424	-0.0772559344768524	0.182807952165604	0.145265847444534
-6.85000133514404	-8.81051540374756	-4.79446697235107	-0.0772636756300926	0.182724922895432	0.14538237452507
-6.84945392608643	-8.80807495117188	-4.79876899719238	-0.0772167965769768	0.182744383811951	0.145433828234673
-6.84676027297974	-8.80744934082031	-4.80255651473999	-0.0772049427032471	0.182766988873482	0.145527362823486
-6.85076475143433	-8.80426025390625	-4.80151844024658	-0.0772334858775139	0.182747840881348	0.145656988024712
-6.85654449462891	-8.80913829803467	-4.79744911193848	-0.0771970525383949	0.182863846421242	0.145706862211227
-6.85723829269409	-8.81248474121094	-4.79629850387573	-0.0771572962403297	0.182917416095734	0.145736083388329
-6.85587120056152	-8.80884456634521	-4.79704093933105	-0.0771164000034332	0.182893440127373	0.145753517746925
-6.8579421043396	-8.8058614730835	-4.79684734344482	-0.0771183222532272	0.182995826005936	0.145740166306496
-6.85418272018433	-8.80368709564209	-4.80121946334839	-0.0769732445478439	0.182989895343781	0.145838305354118
-6.8578052520752	-8.80520057678223	-4.79671812057495	-0.0769671127200127	0.183015674352646	0.145955145359039
-6.85895156860352	-8.80169486999512	-4.80602073669434	-0.0769008472561836	0.183067381381989	0.146117731928825
-6.86159420013428	-8.80091571807861	-4.80906200408936	-0.0767851024866104	0.183034911751747	0.146146431565285
-6.86044788360596	-8.79928970336914	-4.81100559234619	-0.0765752568840981	0.183140456676483	0.146297141909599
-6.85971403121948	-8.79650402069092	-4.82911205291748	-0.0763823837041855	0.183102115988731	0.146374464035034
-6.85991907119751	-8.79352283477783	-4.82890605926514	-0.0762251392006874	0.183139950037003	0.146510496735573
-6.85941600799561	-8.78913402557373	-4.82622909545898	-0.0761033743619919	0.183131784200668	0.14657898247242
-6.85607814788818	-8.78578758239746	-4.83641672134399	-0.0759666338562965	0.183081522583961	0.146658688783646
-6.85425233840942	-8.7832555770874	-4.84167242050171	-0.0758061781525612	0.183016389608383	0.146737232804298
-6.85373592376709	-8.78054046630859	-4.83321714401245	-0.0758082121610641	0.182900995016098	0.146884635090828
-6.86168098449707	-8.78048038482666	-4.83474254608154	-0.0758524835109711	0.182871833443642	0.146920785307884
-6.87279415130615	-8.78564548492432	-4.82573175430298	-0.0759603679180145	0.182862609624863	0.147014066576958
-6.8854660987854	-8.79113388061523	-4.81231784820557	-0.076075941324234	0.182829409837723	0.147012040019035
-6.90206289291382	-8.79850292205811	-4.80803251266479	-0.0761432945728302	0.182982802391052	0.147003024816513
-6.91242218017578	-8.80227088928223	-4.80642223358154	-0.0760348439216614	0.183071747422218	0.146986410021782
-6.91523885726929	-8.80659961700439	-4.81138324737549	-0.0759753361344337	0.183076068758965	0.146903082728386
-6.92021083831787	-8.8059663772583	-4.81520843505859	-0.0758224725723267	0.183060377836227	0.14698451757431
-6.93373537063599	-8.80711269378662	-4.81786489486694	-0.075710654258728	0.18319571018219	0.146975845098495
-6.93841171264648	-8.8106050491333	-4.82348394393921	-0.0755394473671913	0.183297276496887	0.146932646632195
-6.93382549285889	-8.80918502807617	-4.8336181640625	-0.0753078609704971	0.18327933549881	0.146931439638138
-6.93828201293945	-8.80635261535645	-4.84527254104614	-0.0751431658864021	0.18322865664959	0.146961629390717
-6.93400764465332	-8.80042839050293	-4.86079835891724	-0.0749666169285774	0.183269858360291	0.14694020152092
-6.92737483978271	-8.79595184326172	-4.86072492599487	-0.0749348029494286	0.183150634169579	0.147002905607224
-6.93221712112427	-8.79149913787842	-4.86415719985962	-0.0749749094247818	0.183089151978493	0.146987184882164
-6.9380407333374	-8.7913236618042	-4.8618483543396	-0.0750006288290024	0.182995542883873	0.147055447101593
-6.94680118560791	-8.79192161560059	-4.85500955581665	-0.0752518475055695	0.182901859283447	0.14712718129158
-6.95854330062866	-8.79668235778809	-4.84594297409058	-0.075330451130867	0.182884991168976	0.147113785147667
-6.97363758087158	-8.80235290527344	-4.83794784545898	-0.0755659937858582	0.183006137609482	0.147092893719673
-6.98242044448853	-8.80666255950928	-4.83590507507324	-0.0755311027169228	0.183033511042595	0.147048726677895
-6.98898601531982	-8.81281089782715	-4.84362173080444	-0.0755409970879555	0.183131784200668	0.147027641534805
-6.99436664581299	-8.81567001342773	-4.84584140777588	-0.0755119472742081	0.183221116662025	0.147041887044907
-6.99624156951904	-8.81629943847656	-4.85278797149658	-0.0754671394824982	0.1833406239748	0.14694507420063
-6.99582099914551	-8.81561374664307	-4.85812520980835	-0.0754842013120651	0.183274939656258	0.146967247128487
-6.99609231948853	-8.81627750396729	-4.85875082015991	-0.0754391327500343	0.183327883481979	0.146990343928337
-6.99291086196899	-8.81062698364258	-4.87827301025391	-0.0753853395581245	0.183318883180618	0.146930947899818
-6.98892545700073	-8.80818653106689	-4.88358926773071	-0.0752825811505318	0.183356359601021	0.146929949522018
-6.98028039932251	-8.80345344543457	-4.891921043396	-0.0753270015120506	0.183252796530724	0.146915599703789
-6.9712347984314	-8.79689884185791	-4.90522956848145	-0.0753128230571747	0.183173894882202	0.146923184394836
-6.96810054779053	-8.79055023193359	-4.90200471878052	-0.0754438266158104	0.183150127530098	0.146972820162773
-6.96349382400513	-8.78652572631836	-4.89728116989136	-0.0755724981427193	0.18305666744709	0.147019043564796
-6.96485710144043	-8.7883472442627	-4.88840866088867	-0.0758950188755989	0.182928174734116	0.147026374936104
-6.9662299156189	-8.78961658477783	-4.8823447227478	-0.0759778693318367	0.182928651571274	0.146995544433594
-6.96304368972778	-8.7892017364502	-4.88021659851074	-0.0760685428977013	0.182898372411728	0.146969869732857
-6.97137928009033	-8.79798126220703	-4.87526321411133	-0.0763121843338013	0.183039784431458	0.14693383872509
-6.9741678237915	-8.80378437042236	-4.86600065231323	-0.0763800740242004	0.183040946722031	0.146824583411217
-6.9717755317688	-8.80183219909668	-4.867271900177	-0.076347753405571	0.18316750228405	0.14672164618969
-6.97167301177979	-8.8083667755127	-4.86247253417969	-0.0763228833675385	0.183203771710396	0.146716549992561
-6.96744108200073	-8.80661678314209	-4.871910572052	-0.0762729719281197	0.183201670646667	0.146632477641106
-6.95813989639282	-8.80629444122314	-4.87458276748657	-0.0761885121464729	0.183302834630013	0.146528527140617
-6.94930505752563	-8.80359172821045	-4.88036012649536	-0.0759801939129829	0.183327794075012	0.146460846066475
-6.9381685256958	-8.80057048797607	-4.88778591156006	-0.0758749172091484	0.183370366692543	0.146401390433311
-6.92832088470459	-8.79659175872803	-4.89477109909058	-0.0757010579109192	0.183245927095413	0.146422281861305
-6.91675758361816	-8.78989219665527	-4.89166688919067	-0.0756973773241043	0.183223009109497	0.146395370364189
-6.91204023361206	-8.78927040100098	-4.89012145996094	-0.0756679624319077	0.183088511228561	0.14636304974556
-6.9100489616394	-8.78996467590332	-4.88919734954834	-0.0757455825805664	0.18306539952755	0.146379917860031
-6.91082382202148	-8.78986167907715	-4.87966632843018	-0.0758016109466553	0.182965874671936	0.146441966295242
-6.91512250900269	-8.79205989837646	-4.86788368225098	-0.0759822502732277	0.182910889387131	0.146431684494019
-6.92186498641968	-8.79465484619141	-4.85738754272461	-0.0760852247476578	0.182941064238548	0.146425768733025
-6.93030500411987	-8.79931259155273	-4.85177421569824	-0.0762226805090904	0.182904839515686	0.146389320492744
-6.94237565994263	-8.80394268035889	-4.85216665267944	-0.0762158408761024	0.183020278811455	0.146377876400948
-6.94569969177246	-8.80576419830322	-4.8495078086853	-0.0762404054403305	0.183117672801018	0.146357372403145
-6.94600582122803	-8.80681037902832	-4.84796190261841	-0.0762761607766151	0.18307501077652	0.146359488368034
-6.952073097229	-8.80625343322754	-4.85446500778198	-0.076154962182045	0.183116525411606	0.146310165524483
-6.95267105102539	-8.80935382843018	-4.84667873382568	-0.0761746689677238	0.183104336261749	0.146315708756447
-6.9574613571167	-8.80967140197754	-4.85498142242432	-0.0762203335762024	0.183127090334892	0.146256417036057
-6.95850801467896	-8.81000518798828	-4.86088228225708	-0.0760696306824684	0.183181196451187	0.146236672997475
-6.95589637756348	-8.80913352966309	-4.86541652679443	-0.0760481357574463	0.18324963748455	0.146249070763588
-6.95822238922119	-8.80990505218506	-4.87542295455933	-0.0760812610387802	0.183197870850563	0.146237045526505
-6.95965003967285	-8.80979156494141	-4.86857032775879	-0.0760624185204506	0.183271259069443	0.146229639649391
-6.96074342727661	-8.80808639526367	-4.8690185546875	-0.0760462060570717	0.183242648839951	0.14624060690403
-6.96108055114746	-8.80823707580566	-4.87985610961914	-0.0760887861251831	0.18319445848465	0.146271511912346
-6.96259498596191	-8.80822467803955	-4.88221883773804	-0.0760299190878868	0.183193251490593	0.146287709474564
-6.95822811126709	-8.8078031539917	-4.88522672653198	-0.076039083302021	0.183264821767807	0.146315857768059
-6.95950984954834	-8.80633354187012	-4.89210271835327	-0.0759928748011589	0.183174386620522	0.146343842148781
-6.9587721824646	-8.80783557891846	-4.90487623214722	-0.0759527161717415	0.183264330029488	0.146395474672318
-6.95623540878296	-8.80315780639648	-4.89979791641235	-0.0759826898574829	0.1832095682621	0.146431475877762
-6.95564937591553	-8.80321598052979	-4.90047979354858	-0.075986348092556	0.183190271258354	0.146406143903732
-6.95270347595215	-8.79779720306396	-4.91377449035645	-0.0760330259799957	0.183105334639549	0.146471306681633
-6.95714139938354	-8.80166053771973	-4.90971517562866	-0.0760622397065163	0.183251470327377	0.146492287516594
-6.95838785171509	-8.79811573028564	-4.91659116744995	-0.0761115774512291	0.183147266507149	0.146486014127731
-6.95646047592163	-8.7959451675415	-4.91188383102417	-0.0762136802077293	0.183150708675385	0.146467089653015
-6.95603322982788	-8.79747772216797	-4.91687345504761	-0.0762034952640533	0.183191582560539	0.146567732095718
-6.95717096328735	-8.79491138458252	-4.91672325134277	-0.0762654691934586	0.183169201016426	0.146501794457436
-6.95832777023315	-8.79586124420166	-4.92757797241211	-0.0762516632676125	0.183197110891342	0.146525382995605
-6.95483112335205	-8.79218769073486	-4.92456150054932	-0.0762906968593597	0.183198764920235	0.146606028079987
-6.9497971534729	-8.79142951965332	-4.92284822463989	-0.0764077827334404	0.183181524276733	0.146596506237984
-6.94556474685669	-8.78955554962158	-4.91846752166748	-0.0763407796621323	0.18309873342514	0.146637037396431
-6.93921041488647	-8.78765392303467	-4.93115854263306	-0.0763872414827347	0.183019354939461	0.146659359335899
-6.93763303756714	-8.78482341766357	-4.92766284942627	-0.076504148542881	0.183099120855331	0.146682932972908
-6.93176603317261	-8.78297424316406	-4.92650985717773	-0.0765725746750832	0.182998776435852	0.146637380123138
-6.92911672592163	-8.780442237854	-4.92990779876709	-0.0766665637493134	0.183005854487419	0.146657258272171
-6.92467260360718	-8.77898120880127	-4.93256330490112	-0.0767004117369652	0.183007195591927	0.146633014082909
-6.91987323760986	-8.77430534362793	-4.9267144203186	-0.0767717584967613	0.182972326874733	0.14659495651722
-6.91477155685425	-8.77431201934814	-4.92647457122803	-0.0768740028142929	0.182885184884071	0.146614074707031
-6.91205072402954	-8.7714262008667	-4.92812061309814	-0.0770151764154434	0.182927876710892	0.146633997559547
-6.90829944610596	-8.77304458618164	-4.9210205078125	-0.0771167874336243	0.182845890522003	0.146626874804497
-6.90768814086914	-8.77461338043213	-4.91182613372803	-0.0773085579276085	0.182836845517159	0.146647289395332
-6.90575838088989	-8.77394580841064	-4.90897274017334	-0.0774427950382233	0.182799682021141	0.146649420261383
-6.90934419631958	-8.77862739562988	-4.90744400024414	-0.0775546729564667	0.1827552318573	0.146668747067451
-6.91119956970215	-8.7810525894165	-4.89954662322998	-0.0777044892311096	0.182764023542404	0.146665692329407
-6.90946245193481	-8.78275394439697	-4.88695478439331	-0.0777424499392509	0.182741358876228	0.146613299846649
-6.91086435317993	-8.785569190979	-4.88853311538696	-0.0777942016720772	0.182809859514236	0.146619513630867
-6.91200971603394	-8.78734588623047	-4.88497400283813	-0.077867679297924	0.182851374149323	0.146633878350258
-6.91057252883911	-8.7912769317627	-4.88241958618164	-0.0778928697109222	0.18279542028904	0.146575435996056
-6.90859031677246	-8.79223442077637	-4.8853235244751	-0.0777994394302368	0.182904481887817	0.146533191204071
-6.91045713424683	-8.79294490814209	-4.88673257827759	-0.07784553617239	0.182961627840996	0.14653380215168
-6.90572166442871	-8.79488658905029	-4.88205671310425	-0.077709324657917	0.182938039302826	0.146460384130478
-6.90138292312622	-8.79437255859375	-4.89238023757935	-0.0775442346930504	0.182967633008957	0.146410331130028
-6.89232492446899	-8.79005336761475	-4.89842081069946	-0.0774676352739334	0.183065429329872	0.146398931741714
-6.88805913925171	-8.78963756561279	-4.90061044692993	-0.0773786082863808	0.182959109544754	0.146318346261978
-6.88139677047729	-8.78807735443115	-4.91556119918823	-0.0772656500339508	0.182913959026337	0.146347001194954
-6.87203502655029	-8.78936767578125	-4.90559816360474	-0.0772558152675629	0.18292073905468	0.146364256739616
-6.86978244781494	-8.78681373596191	-4.91426992416382	-0.0772324204444885	0.18277046084404	0.146372511982918
-6.86993741989136	-8.78751945495605	-4.90868473052979	-0.0772388875484467	0.182717457413673	0.146381974220276
-6.87019157409668	-8.7918586730957	-4.90746355056763	-0.0772960036993027	0.18272902071476	0.146398305892944
-6.87397813796997	-8.79168319702148	-4.90700769424438	-0.0772930830717087	0.182691320776939	0.146388754248619
-6.87583446502686	-8.79705619812012	-4.91033601760864	-0.0772604122757912	0.182683512568474	0.146392107009888
-6.87846326828003	-8.80068206787109	-4.91125297546387	-0.0773028358817101	0.182633653283119	0.146412461996078
-6.88520383834839	-8.80116653442383	-4.90961980819702	-0.0773665383458138	0.182633563876152	0.146395325660706
-6.89159393310547	-8.80632019042969	-4.89970111846924	-0.0776807367801666	0.182572409510612	0.14644855260849
-6.90244626998901	-8.8146858215332	-4.8953709602356	-0.0778585076332092	0.182570964097977	0.146470963954926
-6.9101357460022	-8.8219165802002	-4.89732980728149	-0.0779761597514153	0.182547211647034	0.146522089838982
-6.92227602005005	-8.82438278198242	-4.89387226104736	-0.0780579224228859	0.182607546448708	0.146486431360245
-6.92781829833984	-8.82746887207031	-4.89415979385376	-0.0781438499689102	0.182746216654778	0.146414175629616
-6.93116140365601	-8.83063411712646	-4.8968710899353	-0.0781013518571854	0.182720765471458	0.146421939134598
-6.93441152572632	-8.83294105529785	-4.90054368972778	-0.0782228112220764	0.18279442191124	0.146402582526207
-6.93823623657227	-8.83049964904785	-4.9032564163208	-0.0782262459397316	0.182862535119057	0.146436482667923
-6.93592596054077	-8.83453941345215	-4.90423631668091	-0.0781648010015488	0.182891100645065	0.146344661712646
-6.9333872795105	-8.8341646194458	-4.91521501541138	-0.0781427696347237	0.182933673262596	0.146333053708076
-6.93192005157471	-8.82909488677979	-4.92896556854248	-0.0779790729284287	0.183010160923004	0.146304845809937
-6.92626953125	-8.82771015167236	-4.93825197219849	-0.0779648125171661	0.183028683066368	0.146325007081032
-6.92813873291016	-8.82459545135498	-4.93626070022583	-0.0780718997120857	0.183016330003738	0.14632822573185
-6.92941379547119	-8.82315254211426	-4.93828868865967	-0.0781854391098022	0.183040976524353	0.146343111991882
[truncated: 11,393 more rows]
