# Supplementary material for: Identification of Haptic Based Guiding Using Hard Reins
Source: PLoS One. 2015 Jul 22;10(7):e0132020. doi: 10.1371/journal.pone.0132020 (PMC4511788; doi:10.1371/journal.pone.0132020)
Supplement: S5 File — (ZIP) [file pone.0132020.s005.zip › Exp2_ForceData1/Subject2/path2/T5.csv]

Force X (N)	Force Y (N)	Force Z (N)	Torque X (N-m)	Torque Y (N-m)	Torque Z (N-m)	Frequency = 10000	Averaging Level = 16	F/T Serial Number = FT11772	Time Started = 19/02/2013 16:46:06
-7.99695348739624	-10.2897825241089	-3.22045826911926	-0.0604916736483574	0.165243789553642	0.0950602889060974
-7.99249410629272	-10.2909355163574	-3.2276337146759	-0.060378473252058	0.165188655257225	0.0949166193604469
-7.98635768890381	-10.2886600494385	-3.21829771995544	-0.0603514686226845	0.165313303470612	0.0949547663331032
-7.9892315864563	-10.2922344207764	-3.21413135528564	-0.0604011900722981	0.165399417281151	0.0949068814516068
-7.97996664047241	-10.2841720581055	-3.22001910209656	-0.0601784363389015	0.165354311466217	0.0948522165417671
-7.9770679473877	-10.2878742218018	-3.21542358398438	-0.0602550432085991	0.165370687842369	0.0948589071631432
-7.97334814071655	-10.2879829406738	-3.20857954025269	-0.0602094531059265	0.165377452969551	0.0947559326887131
-7.96588706970215	-10.282398223877	-3.21719980239868	-0.0600572340190411	0.165410429239273	0.0947960019111633
-7.96296977996826	-10.2804136276245	-3.21285009384155	-0.0600996948778629	0.165346577763557	0.0947216302156448
-7.96389150619507	-10.2844524383545	-3.19475603103638	-0.0601372979581356	0.165398761630058	0.0947200581431389
-7.95310831069946	-10.2776689529419	-3.20788812637329	-0.0600135140120983	0.16530878841877	0.0946257188916206
-7.95140886306763	-10.2763109207153	-3.19752359390259	-0.0601599290966988	0.165365323424339	0.0946315377950668
-7.9507532119751	-10.276704788208	-3.20244860649109	-0.0599611476063728	0.165348991751671	0.094597801566124
-7.9412841796875	-10.2653512954712	-3.20394611358643	-0.0599529482424259	0.165363773703575	0.0945241823792458
-7.94148063659668	-10.2676048278809	-3.20382308959961	-0.0600840598344803	0.165341660380363	0.0945015847682953
-7.94095134735107	-10.2678365707397	-3.20558547973633	-0.0599523037672043	0.165357530117035	0.0943806990981102
-7.93584156036377	-10.2659740447998	-3.20487070083618	-0.0599658079445362	0.165319472551346	0.094347283244133
-7.9359302520752	-10.2669019699097	-3.20548176765442	-0.0600593015551567	0.165285021066666	0.0942991599440575
-7.93104839324951	-10.2675857543945	-3.21358704566956	-0.0599232353270054	0.165439322590828	0.094263419508934
-7.92893123626709	-10.2608184814453	-3.21430349349976	-0.0600452944636345	0.165357634425163	0.094250462949276
-7.93240690231323	-10.2669229507446	-3.21285343170166	-0.0601234622299671	0.165404289960861	0.0941987410187721
-7.9240198135376	-10.2636404037476	-3.22249674797058	-0.0600389912724495	0.165398418903351	0.0942129045724869
-7.927818775177	-10.2603273391724	-3.21436166763306	-0.0602626502513886	0.165349960327148	0.0942455902695656
-7.93194627761841	-10.2615947723389	-3.22775864601135	-0.0603288859128952	0.165375024080276	0.094198614358902
-7.92758560180664	-10.2587003707886	-3.24369859695435	-0.0603692792356014	0.165306448936462	0.0941837802529335
-7.93502473831177	-10.2597026824951	-3.23324084281921	-0.0605599097907543	0.165306463837624	0.0942773818969727
-7.93761205673218	-10.2569808959961	-3.24322295188904	-0.0605719573795795	0.165318563580513	0.0941655486822128
-7.93377828598022	-10.252739906311	-3.24871706962585	-0.0607358813285828	0.165283173322678	0.0942150801420212
-7.93948364257813	-10.2542152404785	-3.24950623512268	-0.0609120167791843	0.165296345949173	0.0942326039075851
-7.93669414520264	-10.247504234314	-3.25744938850403	-0.0608831606805325	0.165321320295334	0.0941814482212067
-7.9382529258728	-10.2441673278809	-3.26303291320801	-0.0610612779855728	0.165247872471809	0.0942531302571297
-7.94273042678833	-10.2421026229858	-3.26399779319763	-0.0611855313181877	0.165278300642967	0.094227708876133
-7.94018173217773	-10.2369747161865	-3.27489495277405	-0.0611531250178814	0.16533251106739	0.0941827818751335
-7.94098949432373	-10.2347984313965	-3.26826167106628	-0.0613536313176155	0.165280759334564	0.0942461639642715
-7.94513320922852	-10.2339658737183	-3.27213931083679	-0.0614812485873699	0.165301501750946	0.0942704528570175
-7.94194364547729	-10.2325410842896	-3.28269219398499	-0.0614445842802525	0.165359660983086	0.0942872539162636
-7.93807125091553	-10.227481842041	-3.28688073158264	-0.0615572556853294	0.165245652198792	0.0944129750132561
-7.94625997543335	-10.2297887802124	-3.2809464931488	-0.0617007240653038	0.165352627635002	0.0944722518324852
-7.94068431854248	-10.2319068908691	-3.29033398628235	-0.061586894094944	0.165352046489716	0.0944325849413872
-7.93763780593872	-10.2295093536377	-3.29741096496582	-0.0618029870092869	0.165319487452507	0.0945136770606041
-7.94329023361206	-10.2334442138672	-3.28713583946228	-0.0618375837802887	0.16538205742836	0.0945378988981247
-7.93450307846069	-10.2287788391113	-3.29173111915588	-0.0617341808974743	0.165414392948151	0.0945143550634384
-7.92492532730103	-10.2231397628784	-3.29463624954224	-0.0617984905838966	0.165355652570724	0.0945656076073647
-7.93093633651733	-10.2293939590454	-3.28487014770508	-0.0619586817920208	0.165438741445541	0.0945705324411392
-7.92484092712402	-10.2246885299683	-3.29524397850037	-0.0618744529783726	0.16536670923233	0.0945180952548981
-7.92152643203735	-10.2255849838257	-3.29385542869568	-0.0619202069938183	0.165386557579041	0.0945912525057793
-7.92339992523193	-10.2245407104492	-3.2936098575592	-0.0620359107851982	0.16537506878376	0.0945333167910576
-7.91858005523682	-10.221116065979	-3.29241442680359	-0.06202332675457	0.165499031543732	0.0945540145039558
-7.90968656539917	-10.2167711257935	-3.29989075660706	-0.0620100498199463	0.165545806288719	0.0945548713207245
-7.91293907165527	-10.2158899307251	-3.28802108764648	-0.0620737299323082	0.165515556931496	0.0945738106966019
-7.90944480895996	-10.2163829803467	-3.30038809776306	-0.0620569549500942	0.165499225258827	0.0944822430610657
-7.9019136428833	-10.2163972854614	-3.29359936714172	-0.0620239526033401	0.165532410144806	0.0945365354418755
-7.90369367599487	-10.216983795166	-3.29634618759155	-0.062087494879961	0.16552622616291	0.0944940522313118
-7.90054082870483	-10.2138004302979	-3.29731869697571	-0.0619902051985264	0.165682137012482	0.0945241451263428
-7.8907322883606	-10.2133722305298	-3.30322408676147	-0.0620103217661381	0.165647655725479	0.0945277735590935
-7.89575958251953	-10.2109212875366	-3.29374051094055	-0.0620624423027039	0.165712252259254	0.094516858458519
-7.89268922805786	-10.2133951187134	-3.30396366119385	-0.0620077066123486	0.165714427828789	0.0944195240736008
-7.88909673690796	-10.2159833908081	-3.30849695205688	-0.0619511231780052	0.165827944874763	0.0944133475422859
-7.88595962524414	-10.2084465026855	-3.31168103218079	-0.0619785785675049	0.165817886590958	0.0943860858678818
-7.89051485061646	-10.2121496200562	-3.31358098983765	-0.0621098838746548	0.16586622595787	0.0943771526217461
-7.88496112823486	-10.2104072570801	-3.32263135910034	-0.0619540736079216	0.165925845503807	0.0943389907479286
-7.88474464416504	-10.2046461105347	-3.32404446601868	-0.0620115622878075	0.165930807590485	0.0942792892456055
-7.88671350479126	-10.2103033065796	-3.32565069198608	-0.0620292946696281	0.165906965732574	0.0942530855536461
-7.88307619094849	-10.2067584991455	-3.33486938476563	-0.0619938895106316	0.16593673825264	0.0941780433058739
-7.88706827163696	-10.2071590423584	-3.33171606063843	-0.0620155930519104	0.165980100631714	0.0942323878407478
-7.88673257827759	-10.2076778411865	-3.3372437953949	-0.0619889982044697	0.165999785065651	0.0941022932529449
-7.87905931472778	-10.2048759460449	-3.34271216392517	-0.0619653947651386	0.166084945201874	0.0941343232989311
-7.88366174697876	-10.1980457305908	-3.34412431716919	-0.0620607361197472	0.166060164570808	0.0940150395035744
-7.88276672363281	-10.2005977630615	-3.34525728225708	-0.0620765313506126	0.166164949536324	0.093913197517395
-7.87698984146118	-10.192946434021	-3.35699009895325	-0.0619243681430817	0.166130065917969	0.0938799604773521
-7.88048934936523	-10.1901912689209	-3.35608887672424	-0.0620512329041958	0.166112780570984	0.0938317030668259
-7.88155555725098	-10.1933603286743	-3.35550260543823	-0.0620485991239548	0.166257441043854	0.0937115773558617
-7.87480354309082	-10.1875314712524	-3.36296796798706	-0.0619532689452171	0.166246637701988	0.0936128422617912
-7.87030076980591	-10.180685043335	-3.36820268630981	-0.0619671121239662	0.166206151247025	0.0935040712356567
-7.87296676635742	-10.1805744171143	-3.35942053794861	-0.0620227158069611	0.166084408760071	0.0934642553329468
-7.87241697311401	-10.1830539703369	-3.3657398223877	-0.0620149038732052	0.166336044669151	0.0933122932910919
-7.86605072021484	-10.1738243103027	-3.36681008338928	-0.0619118325412273	0.166192352771759	0.0932628139853477
-7.86493635177612	-10.1771965026855	-3.36877036094666	-0.0620841383934021	0.166297778487206	0.0932372435927391
-7.86338806152344	-10.173602104187	-3.3626184463501	-0.0620324164628983	0.166280522942543	0.0931297093629837
-7.85722255706787	-10.1712160110474	-3.37485432624817	-0.0619425624608994	0.166229024529457	0.0930972322821617
-7.85318517684937	-10.1695232391357	-3.36594748497009	-0.0621002689003944	0.166176870465279	0.0930026397109032
-7.85529708862305	-10.1729984283447	-3.3688063621521	-0.0621462687849998	0.166254311800003	0.0929961651563644
-7.85046482086182	-10.1621236801147	-3.37563467025757	-0.0619185045361519	0.16617439687252	0.0928728505969048
-7.84629011154175	-10.166449546814	-3.37370824813843	-0.0621333904564381	0.16621145606041	0.092876523733139
-7.84761333465576	-10.1632089614868	-3.378169298172	-0.0621619746088982	0.166250914335251	0.0927370265126228
-7.84067106246948	-10.1559648513794	-3.38231110572815	-0.0620709992945194	0.166293010115623	0.0927391946315765
-7.83967208862305	-10.1553726196289	-3.38447093963623	-0.0622419193387032	0.166194513440132	0.0926399230957031
-7.8438925743103	-10.1569662094116	-3.3803927898407	-0.0623500049114227	0.166299924254417	0.0926626399159431
-7.83429431915283	-10.1535968780518	-3.38663101196289	-0.0622420832514763	0.166266396641731	0.0925262868404388
-7.83321952819824	-10.1494493484497	-3.37840294837952	-0.0624215491116047	0.166310489177704	0.0925458669662476
-7.83280849456787	-10.1538553237915	-3.38738226890564	-0.0624246560037136	0.166312545537949	0.0924911946058273
-7.82404804229736	-10.1437644958496	-3.38618898391724	-0.0624096803367138	0.166249006986618	0.0925063192844391
-7.8230299949646	-10.1509532928467	-3.38162994384766	-0.0626051351428032	0.166266649961472	0.0925028771162033
-7.81895637512207	-10.1437206268311	-3.38684511184692	-0.0625403746962547	0.166274696588516	0.0924591347575188
-7.81293439865112	-10.1438856124878	-3.38288426399231	-0.0626226961612701	0.166264668107033	0.0925552397966385
-7.81575059890747	-10.1412258148193	-3.38783931732178	-0.0626644939184189	0.16619984805584	0.0925149917602539
-7.80961608886719	-10.1432495117188	-3.38975644111633	-0.0627304688096046	0.166234150528908	0.0925110355019569
-7.80099201202393	-10.13401222229	-3.38969492912292	-0.0626724362373352	0.166280761361122	0.0924775898456573
-7.80145072937012	-10.1398687362671	-3.3800745010376	-0.0629144906997681	0.166312858462334	0.092554397881031
-7.79691553115845	-10.1340093612671	-3.38346934318542	-0.0627387762069702	0.166330367326736	0.0924860313534737
-7.78724479675293	-10.1293249130249	-3.38149476051331	-0.0628311559557915	0.166383266448975	0.0924562141299248
-7.78791618347168	-10.1310214996338	-3.38233828544617	-0.0630288273096085	0.166357725858688	0.0924734473228455
-7.7785530090332	-10.1273698806763	-3.38010549545288	-0.0628830567002296	0.16645136475563	0.0924481153488159
-7.77786159515381	-10.1252775192261	-3.37299513816834	-0.0629476010799408	0.166392251849175	0.0924887359142303
-7.77235555648804	-10.1250829696655	-3.37842082977295	-0.062920093536377	0.166461884975433	0.0923291146755219
-7.75855493545532	-10.1227073669434	-3.37343883514404	-0.0629233494400978	0.166576758027077	0.0923736244440079
-7.7578763961792	-10.1184597015381	-3.36449790000916	-0.0629612952470779	0.166542693972588	0.0923840776085854
-7.75720262527466	-10.1224527359009	-3.36469173431396	-0.0629660487174988	0.166624814271927	0.092336393892765
-7.74758577346802	-10.1223621368408	-3.37461304664612	-0.0628734230995178	0.166712552309036	0.0922604948282242
-7.74862289428711	-10.1191549301147	-3.36168479919434	-0.062940277159214	0.166668936610222	0.0923279225826263
-7.74727058410645	-10.1239261627197	-3.36141562461853	-0.0629833713173866	0.166777595877647	0.0922742486000061
-7.73801946640015	-10.1188840866089	-3.36585640907288	-0.0628111958503723	0.166833430528641	0.0922572389245033
-7.73313617706299	-10.1180257797241	-3.36122059822083	-0.0628631338477135	0.166740342974663	0.0922441855072975
-7.73514556884766	-10.1209487915039	-3.3533947467804	-0.0629491806030273	0.166810438036919	0.092211052775383
-7.72784900665283	-10.1167240142822	-3.36055135726929	-0.0628270506858826	0.166949689388275	0.0921666994690895
-7.7318902015686	-10.1159753799438	-3.35635566711426	-0.0629088431596756	0.166872665286064	0.0921919047832489
-7.7299747467041	-10.1159152984619	-3.35568356513977	-0.0628125220537186	0.166906788945198	0.0921287313103676
-7.72310400009155	-10.1170701980591	-3.36289167404175	-0.0628011971712112	0.166944667696953	0.0920728221535683
-7.72571420669556	-10.1140089035034	-3.35090661048889	-0.0628384351730347	0.166942805051804	0.0920644477009773
-7.7262134552002	-10.1136121749878	-3.35979509353638	-0.0628493428230286	0.167014047503471	0.091954380273819
-7.71872854232788	-10.1085863113403	-3.35793590545654	-0.0628072693943977	0.166997537016869	0.0919146090745926
-7.72243690490723	-10.1114959716797	-3.35822319984436	-0.0629191249608994	0.166975542902946	0.0918715298175812
-7.72634887695313	-10.1139917373657	-3.35040903091431	-0.0628892704844475	0.166969954967499	0.091733455657959
-7.7191333770752	-10.1144466400146	-3.36557078361511	-0.0628719180822372	0.167097866535187	0.0916522070765495
-7.72033452987671	-10.107611656189	-3.35071134567261	-0.0628731623291969	0.166991680860519	0.091656468808651
-7.72231435775757	-10.1152248382568	-3.35913515090942	-0.0629695951938629	0.167048931121826	0.091559886932373
-7.71274852752686	-10.1129369735718	-3.36256313323975	-0.0628484636545181	0.166928544640541	0.0914537832140923
-7.71959114074707	-10.1146602630615	-3.35674047470093	-0.0630226731300354	0.166938647627831	0.0914397910237312
-7.72378444671631	-10.1155843734741	-3.35744309425354	-0.0630625635385513	0.166857212781906	0.0913165882229805
-7.7232403755188	-10.1194009780884	-3.37129878997803	-0.0631090551614761	0.166976422071457	0.0912606865167618
-7.72344589233398	-10.1108865737915	-3.36452555656433	-0.063044048845768	0.166891813278198	0.0912057086825371
-7.72543334960938	-10.1147108078003	-3.36519289016724	-0.063265472650528	0.166858792304993	0.0911330953240395
-7.73042392730713	-10.1140623092651	-3.36520481109619	-0.0632536262273788	0.166834205389023	0.0910896509885788
-7.72789335250854	-10.1135673522949	-3.3728199005127	-0.0632612109184265	0.166789546608925	0.091024287045002
-7.73314428329468	-10.1155290603638	-3.36959934234619	-0.0635075718164444	0.166755065321922	0.0909551754593849
-7.73685073852539	-10.1162357330322	-3.37501668930054	-0.063483364880085	0.166824594140053	0.090855285525322
-7.73238277435303	-10.1140956878662	-3.37967038154602	-0.0634704306721687	0.166772365570068	0.090823657810688
-7.73606061935425	-10.1115322113037	-3.37569522857666	-0.0636436194181442	0.166724652051926	0.0908061787486076
-7.74017906188965	-10.1114835739136	-3.37682056427002	-0.0636601224541664	0.166691437363625	0.0907103419303894
-7.73343515396118	-10.1109399795532	-3.37526607513428	-0.0636696144938469	0.166671350598335	0.0906633138656616
-7.737220287323	-10.1120948791504	-3.36825156211853	-0.0638937130570412	0.166596502065659	0.0905971080064774
-7.74032115936279	-10.1123161315918	-3.36914682388306	-0.0639067143201828	0.166658416390419	0.0905106961727142
-7.73204135894775	-10.1060066223145	-3.37614011764526	-0.0638336464762688	0.166654080152512	0.0904536992311478
-7.72875165939331	-10.1072330474854	-3.36797976493835	-0.0639633983373642	0.166547223925591	0.0904233083128929
-7.73781156539917	-10.1094970703125	-3.36421871185303	-0.0640309527516365	0.166649430990219	0.0903288945555687
-7.7276029586792	-10.1053457260132	-3.37070775032043	-0.0638574659824371	0.166573151946068	0.0902324542403221
-7.72540473937988	-10.1071128845215	-3.36772441864014	-0.0640759170055389	0.166625246405602	0.0902353078126907
-7.72710275650024	-10.1099414825439	-3.35170745849609	-0.0640831142663956	0.166721314191818	0.0901346504688263
-7.72322082519531	-10.1087894439697	-3.36285948753357	-0.0639849677681923	0.166794911026955	0.0900585129857063
-7.70940780639648	-10.1052761077881	-3.35913872718811	-0.0639535188674927	0.166700482368469	0.0900210365653038
-7.71497106552124	-10.1103687286377	-3.35022830963135	-0.0640382468700409	0.166803568601608	0.0899256095290184
-7.71594142913818	-10.1133003234863	-3.34817576408386	-0.0639758706092834	0.166896104812622	0.0898335352540016
-7.70900249481201	-10.1135730743408	-3.35903000831604	-0.0638924613595009	0.166960626840591	0.0898290649056435
-7.70685577392578	-10.1084384918213	-3.34472918510437	-0.0638847351074219	0.166970610618591	0.0897314324975014
-7.70600891113281	-10.113748550415	-3.34447622299194	-0.0639029517769814	0.167055279016495	0.0896715521812439
-7.69952011108398	-10.1092910766602	-3.34830570220947	-0.0637818053364754	0.167074471712112	0.0895633026957512
-7.69839286804199	-10.1106052398682	-3.349369764328	-0.0637714266777039	0.167105957865715	0.0895638093352318
-7.70316410064697	-10.1122465133667	-3.3412401676178	-0.0638519302010536	0.167052835226059	0.0894405320286751
-7.69455146789551	-10.1138172149658	-3.35196709632874	-0.0637444406747818	0.167264118790627	0.0893620625138283
-7.68920707702637	-10.1077470779419	-3.34782695770264	-0.0635916441679001	0.167208477854729	0.0893381759524345
-7.68511772155762	-10.1089639663696	-3.34747052192688	-0.0637625828385353	0.167185232043266	0.0891947001218796
-7.68524217605591	-10.1090106964111	-3.33975505828857	-0.0636266767978668	0.167245134711266	0.0891177728772163
-7.67914199829102	-10.1049394607544	-3.34545874595642	-0.0635715574026108	0.167262852191925	0.088994599878788
-7.67519807815552	-10.1030731201172	-3.345210313797	-0.0636252984404564	0.167305916547775	0.0888774544000626
-7.67409706115723	-10.1047458648682	-3.34425354003906	-0.0635871663689613	0.167363122105598	0.0887936651706696
-7.67041683197021	-10.1054525375366	-3.34790968894959	-0.063526950776577	0.167435884475708	0.088669516146183
-7.66454410552979	-10.0993967056274	-3.3534996509552	-0.0634059384465218	0.167439296841621	0.0885393247008324
-7.66622018814087	-10.0967798233032	-3.34652590751648	-0.0634703114628792	0.167365550994873	0.088454857468605
-7.66647720336914	-10.0992279052734	-3.34752869606018	-0.0634239166975021	0.167429521679878	0.0883228927850723
-7.65933561325073	-10.0980863571167	-3.35258436203003	-0.0632940903306007	0.167502015829086	0.08821801841259
-7.656907081604	-10.0986328125	-3.35975623130798	-0.0632709786295891	0.167502477765083	0.0881641358137131
-7.65832948684692	-10.096996307373	-3.35302352905273	-0.0632864534854889	0.167491912841797	0.0880713909864426
-7.66668510437012	-10.105785369873	-3.3538761138916	-0.0633409768342972	0.167582497000694	0.0879781991243362
-7.66523790359497	-10.1020536422729	-3.36184978485107	-0.0632212460041046	0.167617455124855	0.0879075303673744
-7.65585231781006	-10.0990381240845	-3.36225509643555	-0.0631573125720024	0.167513266205788	0.0877895429730415
-7.66847038269043	-10.1008367538452	-3.35240173339844	-0.0632689073681831	0.167550265789032	0.0877227336168289
-7.66660261154175	-10.1034698486328	-3.35841608047485	-0.0632601454854012	0.167452722787857	0.0875366926193237
-7.66796731948853	-10.106481552124	-3.36586260795593	-0.0632986351847649	0.167587429285049	0.0874665677547455
-7.66579484939575	-10.0980625152588	-3.35772347450256	-0.0632447376847267	0.167468905448914	0.087328739464283
-7.66664695739746	-10.1058053970337	-3.35476541519165	-0.0634032189846039	0.167482703924179	0.0872409045696259
-7.66984176635742	-10.1052398681641	-3.36003160476685	-0.0633506253361702	0.167508617043495	0.0871415510773659
-7.66573333740234	-10.1028537750244	-3.36994743347168	-0.0633117333054543	0.16739410161972	0.0870342999696732
-7.66908359527588	-10.1030158996582	-3.36003470420837	-0.0634551271796227	0.167396113276482	0.0869524627923965
-7.67184829711914	-10.1071166992188	-3.35944724082947	-0.0635616704821587	0.167375609278679	0.0869218558073044
-7.67114591598511	-10.108362197876	-3.36836433410645	-0.0634868294000626	0.167380809783936	0.0868466719985008
-7.66782999038696	-10.1033220291138	-3.37074112892151	-0.0634788647294044	0.167291387915611	0.0867833644151688
-7.6735782623291	-10.1022119522095	-3.36353707313538	-0.063625656068325	0.167249217629433	0.0867555439472198
-7.68041515350342	-10.1073617935181	-3.36554026603699	-0.0637059882283211	0.167239889502525	0.0866624712944031
-7.67705345153809	-10.1061840057373	-3.36917042732239	-0.0635913386940956	0.167220816016197	0.0866328030824661
-7.67488527297974	-10.1014823913574	-3.37773513793945	-0.0636156275868416	0.167176768183708	0.0865361541509628
-7.67741012573242	-10.100679397583	-3.36267971992493	-0.0637342557311058	0.167017892003059	0.0865248665213585
-7.6815938949585	-10.1060934066772	-3.36108088493347	-0.0637723281979561	0.167115807533264	0.0864426344633102
-7.68042898178101	-10.1005716323853	-3.36349129676819	-0.0636574923992157	0.167098894715309	0.0863977745175362
-7.67411804199219	-10.0995826721191	-3.36672925949097	-0.0638682469725609	0.167015105485916	0.08632692694664
-7.68220567703247	-10.0995435714722	-3.35753989219666	-0.0639527887105942	0.167016550898552	0.0863418653607368
-7.68240022659302	-10.0995082855225	-3.35960221290588	-0.0639589726924896	0.166974321007729	0.0862333476543427
-7.68103742599487	-10.1041355133057	-3.36407828330994	-0.0639182105660439	0.16702763736248	0.0862166211009026
-7.67486572265625	-10.0968389511108	-3.35469222068787	-0.0638834983110428	0.166913539171219	0.0862352177500725
-7.67354011535645	-10.0994291305542	-3.35515594482422	-0.0640684738755226	0.166848048567772	0.0862383395433426
-7.6789984703064	-10.1010255813599	-3.34405255317688	-0.0640812739729881	0.166932120919228	0.0862874612212181
-7.67174959182739	-10.0972299575806	-3.35387372970581	-0.0639172121882439	0.166851013898849	0.0862206518650055
-7.66692924499512	-10.0975198745728	-3.34895253181458	-0.0640670135617256	0.166888162493706	0.0863326638936996
-7.66582489013672	-10.0962362289429	-3.34186267852783	-0.0641606524586678	0.16680583357811	0.0863337516784668
-7.66525316238403	-10.0975761413574	-3.34184145927429	-0.0641619861125946	0.166792139410973	0.0863394886255264
-7.66179609298706	-10.1013879776001	-3.3380880355835	-0.0641968920826912	0.166860535740852	0.0863826423883438
-7.65725088119507	-10.0940828323364	-3.33278346061707	-0.0640696957707405	0.16675753891468	0.0864322036504745
-7.65175485610962	-10.0939226150513	-3.33286213874817	-0.0642449483275414	0.166771501302719	0.0864810347557068
-7.65178442001343	-10.0960073471069	-3.32007813453674	-0.0642990618944168	0.166797742247581	0.0865387171506882
-7.6484899520874	-10.0943260192871	-3.31726098060608	-0.0642025023698807	0.166722327470779	0.086533822119236
-7.64069080352783	-10.0970783233643	-3.32341480255127	-0.064273327589035	0.166807010769844	0.0865607857704163
-7.63938331604004	-10.0866994857788	-3.30873703956604	-0.0642261281609535	0.16683703660965	0.0866811126470566
-7.63547134399414	-10.0924072265625	-3.30335354804993	-0.0642956867814064	0.166780188679695	0.0866329148411751
-7.63152360916138	-10.0868921279907	-3.30056238174438	-0.0642283856868744	0.166848227381706	0.0866269469261169
-7.62437343597412	-10.0855054855347	-3.30388689041138	-0.0641590058803558	0.166770249605179	0.0866927728056908
-7.62762403488159	-10.0855550765991	-3.29256963729858	-0.0642896518111229	0.166856437921524	0.0867066532373428
-7.62237310409546	-10.0848274230957	-3.28871941566467	-0.0641876235604286	0.166835233569145	0.0866764932870865
-7.61817502975464	-10.0830392837524	-3.28753995895386	-0.0641371309757233	0.166852056980133	0.0866971462965012
-7.61228036880493	-10.0818042755127	-3.29115700721741	-0.0640725195407867	0.166882395744324	0.0866652503609657
-7.61323976516724	-10.0813102722168	-3.28019380569458	-0.0640810802578926	0.166825786232948	0.0867055729031563
-7.60876226425171	-10.0880699157715	-3.27415370941162	-0.0641390606760979	0.166859164834023	0.0866539776325226
-7.60265159606934	-10.0862808227539	-3.27073931694031	-0.0639739409089088	0.166917562484741	0.0866740643978119
-7.59719753265381	-10.0811882019043	-3.27063179016113	-0.0638936385512352	0.166845321655273	0.0866156965494156
-7.59419202804565	-10.0848064422607	-3.26584720611572	-0.0640121847391129	0.166785016655922	0.086587630212307
-7.59289789199829	-10.0862970352173	-3.2575466632843	-0.0639510899782181	0.166801616549492	0.0865856856107712
-7.58754014968872	-10.0837364196777	-3.25624871253967	-0.0638365149497986	0.166879460215569	0.0865888223052025
-7.57591009140015	-10.0792541503906	-3.25880289077759	-0.0638226568698883	0.166678965091705	0.0864885374903679
-7.5810079574585	-10.0819187164307	-3.24272108078003	-0.0639508441090584	0.166672721505165	0.0865068733692169
-7.57787036895752	-10.0807647705078	-3.23915338516235	-0.063915878534317	0.166588768362999	0.0863672643899918
-7.57055473327637	-10.0804758071899	-3.25229382514954	-0.0638148635625839	0.166647493839264	0.0862713903188705
-7.5661096572876	-10.071831703186	-3.24034667015076	-0.063751257956028	0.166610464453697	0.0862931087613106
-7.56436967849731	-10.0716438293457	-3.24241137504578	-0.0638244971632957	0.166537702083588	0.086164653301239
-7.56888389587402	-10.0764150619507	-3.23376870155334	-0.0638281032443047	0.166594982147217	0.0861041694879532
-7.56204223632813	-10.0731801986694	-3.24151396751404	-0.0637095496058464	0.16642889380455	0.0859549567103386
-7.55627775192261	-10.0734872817993	-3.23382759094238	-0.0638188049197197	0.166533350944519	0.0859111919999123
-7.56148338317871	-10.069432258606	-3.22988820075989	-0.0638070032000542	0.166516244411469	0.0858211219310761
-7.5606050491333	-10.0751466751099	-3.23661112785339	-0.0638017132878304	0.166387096047401	0.0857009664177895
-7.55998802185059	-10.0743761062622	-3.23931574821472	-0.0637553110718727	0.166371077299118	0.0856436416506767
-7.55711269378662	-10.0711631774902	-3.23292255401611	-0.0637025311589241	0.166296392679214	0.0855767503380775
-7.5619945526123	-10.0787839889526	-3.23376512527466	-0.0638552308082581	0.166296824812889	0.0854917988181114
-7.56317138671875	-10.0797967910767	-3.23175859451294	-0.0637175887823105	0.166342511773109	0.0854462385177612
-7.56128835678101	-10.0787658691406	-3.2408504486084	-0.0636394619941711	0.166209310293198	0.0852992311120033
-7.56531524658203	-10.083984375	-3.24201774597168	-0.0636452287435532	0.166247263550758	0.0852646380662918
-7.57084226608276	-10.0839338302612	-3.23497724533081	-0.0636458545923233	0.166220009326935	0.0851924270391464
-7.57419490814209	-10.0884237289429	-3.24548888206482	-0.063599556684494	0.166276410222054	0.0850933268666267
-7.57379531860352	-10.091833114624	-3.24949193000793	-0.0635053291916847	0.166181355714798	0.0850064978003502
-7.57923746109009	-10.0907363891602	-3.25081276893616	-0.0635364875197411	0.166112884879112	0.0849213451147079
-7.58721733093262	-10.0963249206543	-3.24867939949036	-0.0635696053504944	0.166116803884506	0.0848973467946053
-7.59287929534912	-10.098744392395	-3.25202083587646	-0.0634286850690842	0.166154056787491	0.0847861096262932
-7.59267139434814	-10.1019601821899	-3.25737833976746	-0.0634006634354591	0.166149854660034	0.0847561359405518
-7.59973669052124	-10.1035737991333	-3.26500916481018	-0.0634642541408539	0.166112512350082	0.0846743062138557
-7.60989332199097	-10.108190536499	-3.26348304748535	-0.0634784027934074	0.166087329387665	0.0846850052475929
-7.6143012046814	-10.1154184341431	-3.2649040222168	-0.0634982138872147	0.166093453764915	0.0845808312296867
-7.61704063415527	-10.1144418716431	-3.27296781539917	-0.0633575096726418	0.166087850928307	0.0845442712306976
-7.62136459350586	-10.1162061691284	-3.27805876731873	-0.0633524730801582	0.166018202900887	0.084519736468792
-7.62742233276367	-10.1221494674683	-3.26733231544495	-0.0634584352374077	0.16598305106163	0.0844957306981087
-7.63842391967773	-10.1225595474243	-3.27497839927673	-0.0633799433708191	0.166048884391785	0.0844578593969345
-7.63549137115479	-10.1209907531738	-3.27776026725769	-0.0632599741220474	0.166033834218979	0.0844249576330185
-7.63473844528198	-10.1217613220215	-3.27729606628418	-0.0633120536804199	0.165877938270569	0.0844388008117676
-7.64374446868896	-10.1242780685425	-3.272127866745	-0.063416913151741	0.165950685739517	0.0844189450144768
-7.64647340774536	-10.1273813247681	-3.27411794662476	-0.0632831528782845	0.165925607085228	0.0843887627124786
-7.64136171340942	-10.1299467086792	-3.27894186973572	-0.0632751733064651	0.165888100862503	0.0843266546726227
-7.64246940612793	-10.1233930587769	-3.270991563797	-0.0632505416870117	0.165903002023697	0.0844484940171242
-7.64224243164063	-10.1288166046143	-3.26758098602295	-0.0633178129792213	0.165907651185989	0.0843178033828735
-7.64402389526367	-10.1277475357056	-3.26982998847961	-0.0632924064993858	0.165936335921288	0.0844096466898918
-7.64089965820313	-10.1203355789185	-3.26827883720398	-0.0631221979856491	0.165887758135796	0.0843741372227669
-7.63584995269775	-10.1254119873047	-3.26248002052307	-0.0632831826806068	0.165903478860855	0.0844341665506363
-7.6366138458252	-10.1216764450073	-3.25088238716125	-0.0631808489561081	0.165948003530502	0.0844069048762321
-7.6313328742981	-10.1214818954468	-3.25544142723084	-0.0631481036543846	0.165912479162216	0.0844427496194839
-7.62485027313232	-10.1189165115356	-3.25506925582886	-0.0631616860628128	0.165974035859108	0.0844871401786804
-7.62245607376099	-10.1180086135864	-3.24196195602417	-0.063175842165947	0.165968462824821	0.0845623835921288
-7.61781215667725	-10.119366645813	-3.23829746246338	-0.0633046701550484	0.165973976254463	0.0845270901918411
-7.6149845123291	-10.1182441711426	-3.23611187934875	-0.0630682930350304	0.166050091385841	0.084591306746006
-7.6049976348877	-10.116358757019	-3.23382091522217	-0.0631137490272522	0.166003882884979	0.0846544206142426
-7.60309886932373	-10.1147422790527	-3.22801089286804	-0.0630845502018929	0.166071772575378	0.0847344845533371
-7.59887647628784	-10.1135377883911	-3.21203708648682	-0.0630619525909424	0.166088491678238	0.0847534984350204
-7.59541177749634	-10.1170024871826	-3.2115592956543	-0.0630458295345306	0.166113793849945	0.0847899913787842
-7.58849620819092	-10.1124563217163	-3.21001005172729	-0.0629261806607246	0.166128516197205	0.0848810598254204
-7.58315086364746	-10.1113557815552	-3.2002899646759	-0.0629825070500374	0.166059345006943	0.0850008651614189
-7.58182048797607	-10.1151580810547	-3.19483852386475	-0.0630504935979843	0.166148409247398	0.0849839001893997
-7.57637310028076	-10.1100082397461	-3.18738555908203	-0.0628539025783539	0.166155025362968	0.0850517302751541
-7.56811571121216	-10.1078195571899	-3.19212937355042	-0.0627543106675148	0.166157484054565	0.085041232407093
-7.56590414047241	-10.1069946289063	-3.18061494827271	-0.0628512054681778	0.166188731789589	0.0851455479860306
-7.56315612792969	-10.1055040359497	-3.17741727828979	-0.0627069771289825	0.166139215230942	0.0851227790117264
-7.56040954589844	-10.1033353805542	-3.16984343528748	-0.0626151338219643	0.166261926293373	0.085127018392086
-7.5478343963623	-10.0994863510132	-3.17398738861084	-0.0625198110938072	0.166188418865204	0.0851626545190811
-7.54748296737671	-10.0998010635376	-3.16083264350891	-0.0624971240758896	0.166214674711227	0.0852557048201561
-7.54669904708862	-10.101393699646	-3.15573215484619	-0.0624819472432137	0.166198551654816	0.0852283462882042
-7.54508781433105	-10.1030254364014	-3.15534281730652	-0.0623797811567783	0.166341558098793	0.0852409824728966
-7.53378486633301	-10.0938863754272	-3.1489577293396	-0.0622314810752869	0.166318401694298	0.0852317810058594
-7.53095245361328	-10.093921661377	-3.15092706680298	-0.0622474066913128	0.166213944554329	0.085232138633728
-7.53623390197754	-10.0949792861938	-3.13333511352539	-0.0622059814631939	0.166285529732704	0.0852153077721596
-7.53770303726196	-10.0945148468018	-3.13433218002319	-0.0620445087552071	0.166313871741295	0.0851992517709732
-7.52815198898315	-10.0948266983032	-3.13040065765381	-0.0620041079819202	0.166228920221329	0.0852341502904892
-7.52825498580933	-10.0948162078857	-3.12047982215881	-0.0620219558477402	0.166206136345863	0.0852873474359512
-7.52937459945679	-10.096116065979	-3.11335515975952	-0.0620530359447002	0.166202500462532	0.0852866172790527
-7.52672624588013	-10.1011409759521	-3.1114604473114	-0.0619514472782612	0.166304066777229	0.0852756947278976
-7.51781749725342	-10.0928153991699	-3.10370230674744	-0.061826404184103	0.166123583912849	0.0853064581751823
-7.51931524276733	-10.0983304977417	-3.09302496910095	-0.0619603954255581	0.16618287563324	0.0852667987346649
-7.51633787155151	-10.0934352874756	-3.07875943183899	-0.0618443675339222	0.16620697081089	0.0852190554141998
-7.50500011444092	-10.0942268371582	-3.0813992023468	-0.0617502965033054	0.166177093982697	0.0851735398173332
-7.5056848526001	-10.0919170379639	-3.07178854942322	-0.0618384294211864	0.166166633367538	0.0851253569126129
-7.505446434021	-10.0999097824097	-3.06489443778992	-0.0618312992155552	0.166213393211365	0.085051953792572
-7.5009765625	-10.0954265594482	-3.05880880355835	-0.0617636181414127	0.166168719530106	0.0849510952830315
-7.48906755447388	-10.0969524383545	-3.06224989891052	-0.0617315694689751	0.166114568710327	0.0849067941308022
-7.49493026733398	-10.0968141555786	-3.04753661155701	-0.0618258081376553	0.166101425886154	0.0849127024412155
-7.49344396591187	-10.101619720459	-3.05388808250427	-0.0618165284395218	0.166034311056137	0.0847601220011711
-7.49043035507202	-10.1053924560547	-3.04097390174866	-0.0618321299552917	0.165996387600899	0.084797203540802
-7.49307250976563	-10.1016817092896	-3.04086017608643	-0.0618034787476063	0.165840297937393	0.084782600402832
-7.49490213394165	-10.109546661377	-3.03309631347656	-0.0619434639811516	0.165856868028641	0.0847734585404396
-7.49511814117432	-10.111499786377	-3.03474545478821	-0.0618231110274792	0.16583114862442	0.0847087129950523
-7.49147462844849	-10.1102247238159	-3.03479838371277	-0.0618195757269859	0.165690898895264	0.0847474783658981
-7.49868679046631	-10.1150035858154	-3.02751159667969	-0.0619428567588329	0.165624484419823	0.0847063958644867
-7.50563621520996	-10.1247329711914	-3.02646255493164	-0.0619199685752392	0.16563780605793	0.0846607387065887
-7.50060272216797	-10.1217260360718	-3.02638101577759	-0.0618905127048492	0.165631234645844	0.0846740305423737
-7.49938917160034	-10.1218957901001	-3.02636933326721	-0.0619002506136894	0.165536254644394	0.084701381623745
-7.51336002349854	-10.1299781799316	-3.0231716632843	-0.0619983673095703	0.165468633174896	0.0847081616520882
-7.51612615585327	-10.1324729919434	-3.02022361755371	-0.0618797019124031	0.165458098053932	0.0846878066658974
-7.51332664489746	-10.1369876861572	-3.03047251701355	-0.0619118437170982	0.165463209152222	0.084648996591568
-7.52208518981934	-10.1368207931519	-3.01382803916931	-0.061936728656292	0.165371358394623	0.0846869498491287
-7.52229404449463	-10.1447343826294	-3.01761245727539	-0.0618761889636517	0.165370211005211	0.0846681818366051
-7.52373695373535	-10.1492824554443	-3.01863408088684	-0.0617812238633633	0.165367379784584	0.0846923291683197
-7.52451705932617	-10.1521692276001	-3.02128124237061	-0.0618139952421188	0.165293350815773	0.0847382918000221
-7.53516626358032	-10.1592645645142	-3.0159022808075	-0.0617903657257557	0.165337130427361	0.0847252979874611
-7.53217840194702	-10.1636075973511	-3.02645635604858	-0.0616326034069061	0.165392801165581	0.0847414806485176
-7.53327989578247	-10.1603689193726	-3.02058672904968	-0.0616194717586041	0.165348649024963	0.0848640576004982
-7.5385947227478	-10.1737871170044	-3.02174067497253	-0.0616964288055897	0.165341451764107	0.084838904440403
-7.54031038284302	-10.1751565933228	-3.02422046661377	-0.0614377446472645	0.165367692708969	0.0848734676837921
-7.53972864151001	-10.1788511276245	-3.02849245071411	-0.0614538341760635	0.165319874882698	0.085000641644001
-7.54523038864136	-10.1851615905762	-3.01917624473572	-0.0615435540676117	0.165327668190002	0.085051953792572
-7.54983043670654	-10.1917810440063	-3.02581548690796	-0.0614002048969269	0.165379762649536	0.0851634070277214
-7.54539442062378	-10.1876754760742	-3.01731991767883	-0.0612873062491417	0.165339812636375	0.0853038877248764
-7.54000997543335	-10.1920080184937	-3.02435231208801	-0.0613526403903961	0.165284276008606	0.0852880626916885
-7.54760694503784	-10.1969966888428	-3.00850987434387	-0.0613360479474068	0.165334954857826	0.085487499833107
-7.54266500473022	-10.1971235275269	-3.0134117603302	-0.0612264685332775	0.165353894233704	0.0854568779468536
-7.53742170333862	-10.1941795349121	-3.01393961906433	-0.0612788312137127	0.165348961949348	0.0856116637587547
-7.53992366790771	-10.1953716278076	-3.00586223602295	-0.0612930282950401	0.165355801582336	0.0856859087944031
-7.53738164901733	-10.1988897323608	-3.00867795944214	-0.061143271625042	0.165476977825165	0.0857216417789459
-7.5315728187561	-10.1937112808228	-3.0124237537384	-0.0611475147306919	0.165441751480103	0.0857737064361572
-7.53375816345215	-10.1936340332031	-3.00492072105408	-0.0612492151558399	0.16543385386467	0.0858655497431755
-7.53827905654907	-10.1991186141968	-2.99922823905945	-0.0611805506050587	0.165565252304077	0.0858698487281799
-7.52687406539917	-10.1951856613159	-3.0082266330719	-0.0609686225652695	0.165629521012306	0.0860059559345245
-7.5260968208313	-10.1910409927368	-3.00019240379334	-0.0610640943050385	0.165547639131546	0.0861139595508575
-7.52707672119141	-10.1949949264526	-2.99961853027344	-0.061106663197279	0.165573477745056	0.0861309692263603
-7.52387237548828	-10.194052696228	-3.00501179695129	-0.0610117390751839	0.165672302246094	0.086194135248661
-7.52302885055542	-10.1936063766479	-2.99128580093384	-0.0611614212393761	0.165641516447067	0.0863088369369507
-7.53044414520264	-10.1982555389404	-2.98990845680237	-0.0611588917672634	0.165709406137466	0.0863989442586899
-7.52355575561523	-10.1955871582031	-3.00007367134094	-0.0611136183142662	0.165734648704529	0.0864524319767952
-7.52153778076172	-10.1910572052002	-3.00508689880371	-0.0611279308795929	0.165700942277908	0.0866303145885468
-7.52306604385376	-10.193868637085	-2.99941372871399	-0.0612550601363182	0.165605753660202	0.0865887254476547
-7.5307297706604	-10.196629524231	-3.00073909759521	-0.0612266510725021	0.165737152099609	0.0867742300033569
-7.5255823135376	-10.1915216445923	-3.0075843334198	-0.0611603818833828	0.165621697902679	0.0867953076958656
-7.52635431289673	-10.1926393508911	-3.00186657905579	-0.0613696128129959	0.165614321827888	0.0869226381182671
-7.52920770645142	-10.1901712417603	-2.99568843841553	-0.0613425448536873	0.165591701865196	0.0869268327951431
-7.52644729614258	-10.1876211166382	-3.00273561477661	-0.0612741112709045	0.165597558021545	0.0870502218604088
-7.52652597427368	-10.185375213623	-2.99946022033691	-0.0614288412034512	0.165492340922356	0.0870427787303925
-7.53650569915771	-10.1887140274048	-2.99135804176331	-0.0614667497575283	0.165572911500931	0.0871666148304939
-7.53121471405029	-10.1833648681641	-3.0026683807373	-0.061314981430769	0.165532991290092	0.0870915129780769
-7.53072786331177	-10.1853017807007	-2.99941802024841	-0.061383493244648	0.165605172514915	0.0872155949473381
-7.53771686553955	-10.1811685562134	-2.99343609809875	-0.0613915547728539	0.165604963898659	0.0871847718954086
-7.53643035888672	-10.180516242981	-2.99022364616394	-0.0613153204321861	0.165648907423019	0.0872562751173973
-7.53313684463501	-10.1810264587402	-2.99758625030518	-0.0613430105149746	0.16549813747406	0.0872177332639694
-7.54296255111694	-10.1867246627808	-2.98417544364929	-0.0613641329109669	0.165614321827888	0.0872853398323059
-7.5422797203064	-10.1860418319702	-2.98978352546692	-0.061217900365591	0.165614023804665	0.0871954336762428
-7.53929901123047	-10.1899814605713	-2.99204587936401	-0.0611618347465992	0.165728718042374	0.087267704308033
-7.54443645477295	-10.1903114318848	-2.98877167701721	-0.0611213147640228	0.165699899196625	0.0872898027300835
-7.54861545562744	-10.1972246170044	-2.98261427879334	-0.0611364021897316	0.165745630860329	0.0872630476951599
-7.54307460784912	-10.1983795166016	-3.00128936767578	-0.061031848192215	0.165770322084427	0.0873270705342293
-7.55320167541504	-10.2013921737671	-2.99371099472046	-0.0611806958913803	0.16572892665863	0.0873193368315697
-7.56343698501587	-10.2089576721191	-2.99561643600464	-0.0611147545278072	0.165882617235184	0.0873088017106056
-7.56025648117065	-10.2066383361816	-3.00979900360107	-0.0610909014940262	0.165885984897614	0.0873435437679291
-7.56617021560669	-10.2074356079102	-3.00981402397156	-0.0611282475292683	0.165831416845322	0.0874081179499626
-7.57505083084106	-10.2115745544434	-3.01308369636536	-0.0613112337887287	0.165831431746483	0.0874194428324699
-7.58087062835693	-10.2117853164673	-3.02114701271057	-0.0612551681697369	0.165912568569183	0.0874320417642593
-7.582839012146	-10.2082195281982	-3.0221221446991	-0.0613098107278347	0.16582427918911	0.0875111445784569
-7.5885157585144	-10.2156076431274	-3.02287220954895	-0.0615398213267326	0.165931642055511	0.08759705722332
-7.59014940261841	-10.2101955413818	-3.03312230110168	-0.061399232596159	0.165892973542213	0.087601438164711
-7.58924913406372	-10.2042570114136	-3.03039383888245	-0.0615096688270569	0.165898770093918	0.0877473503351212
-7.59377336502075	-10.2040596008301	-3.03725075721741	-0.0617101415991783	0.165820449590683	0.0877367854118347
-7.59994506835938	-10.2072229385376	-3.03819942474365	-0.0617522113025188	0.165947243571281	0.0878430530428886
-7.59658813476563	-10.1998586654663	-3.04160261154175	-0.0616977177560329	0.165901675820351	0.0878732651472092
-7.59756183624268	-10.2027082443237	-3.03432321548462	-0.0619502142071724	0.165929302573204	0.087990939617157
-7.59798622131348	-10.2000665664673	-3.04404878616333	-0.0618903897702694	0.166008770465851	0.0879743024706841
-7.59243679046631	-10.1925630569458	-3.04495692253113	-0.0618079490959644	0.165992453694344	0.0881587639451027
-7.59230136871338	-10.191086769104	-3.05007886886597	-0.0619090832769871	0.165900319814682	0.0881354436278343
-7.59913778305054	-10.1948728561401	-3.04071617126465	-0.0619967207312584	0.165968924760818	0.0882365852594376
-7.59276485443115	-10.1925983428955	-3.04762530326843	-0.0618101619184017	0.165962964296341	0.0882474631071091
-7.59486150741577	-10.194393157959	-3.03801679611206	-0.061903677880764	0.166029095649719	0.0884514302015305
-7.59528684616089	-10.1966686248779	-3.0401623249054	-0.0617943219840527	0.16610549390316	0.0884732380509377
-7.58786058425903	-10.1956443786621	-3.03073525428772	-0.0617544502019882	0.166057050228119	0.0886153727769852
-7.5871729850769	-10.1983203887939	-3.03413105010986	-0.0617381706833839	0.165983259677887	0.0886283442378044
-7.59507942199707	-10.2032804489136	-3.02126550674438	-0.0616280101239681	0.166113346815109	0.0887216106057167
-7.59065103530884	-10.2046661376953	-3.02919697761536	-0.0615453086793423	0.166090801358223	0.0887985974550247
-7.59427261352539	-10.2097883224487	-3.01287698745728	-0.0615319758653641	0.166148498654366	0.0889058113098145
-7.59511566162109	-10.216362953186	-3.01187086105347	-0.0614391267299652	0.16617950797081	0.0889828205108643
-7.58763790130615	-10.2154941558838	-3.01320242881775	-0.0612858980894089	0.166233405470848	0.088965930044651
-7.59000682830811	-10.2213506698608	-3.00780367851257	-0.0613437071442604	0.166212409734726	0.0890315696597099
-7.60005044937134	-10.2294282913208	-3.00997042655945	-0.0612647011876106	0.166258171200752	0.0890037640929222
-7.59319496154785	-10.2296552658081	-3.01512789726257	-0.0611076578497887	0.166279137134552	0.0889913737773895
-7.60107946395874	-10.2375574111938	-3.01708626747131	-0.0611649639904499	0.166291803121567	0.0890679061412811
-7.61217069625854	-10.2456121444702	-3.02313685417175	-0.0612378381192684	0.166372507810593	0.0890641808509827
-7.61117172241211	-10.2443132400513	-3.03027200698853	-0.0611605979502201	0.166349917650223	0.0890898257493973
-7.61698341369629	-10.2484683990479	-3.0332818031311	-0.061322882771492	0.16631418466568	0.0891908258199692
-7.62682628631592	-10.2525577545166	-3.03939914703369	-0.0614012405276299	0.166299909353256	0.0892131701111794
-7.6240062713623	-10.2489576339722	-3.05192184448242	-0.0613782741129398	0.166146963834763	0.0892421826720238
-7.63314390182495	-10.2500009536743	-3.05355215072632	-0.06168382614851	0.166118323802948	0.0893281251192093
-7.64274024963379	-10.2519464492798	-3.06561064720154	-0.0617961511015892	0.166134238243103	0.0893945917487144
-7.64158248901367	-10.2419862747192	-3.07161903381348	-0.0618628598749638	0.16605207324028	0.089498795568943
-7.64819669723511	-10.238657951355	-3.07572484016418	-0.0622123442590237	0.165944010019302	0.0895580798387527
-7.65269947052002	-10.237509727478	-3.08698582649231	-0.0623339861631393	0.165928557515144	0.0896759331226349
-7.65113592147827	-10.2245149612427	-3.09752202033997	-0.0624512284994125	0.165824770927429	0.0897694826126099
-7.65712594985962	-10.2227840423584	-3.09826946258545	-0.0627611875534058	0.165707647800446	0.089789055287838
-7.65936803817749	-10.2145624160767	-3.11169624328613	-0.0627699047327042	0.165807336568832	0.089900940656662
-7.66127872467041	-10.2084674835205	-3.11637544631958	-0.0630362406373024	0.165714293718338	0.0899890810251236
-7.66425371170044	-10.2082214355469	-3.11346364021301	-0.0631913989782333	0.165737643837929	0.0901247411966324
-7.6592264175415	-10.2038831710815	-3.13199591636658	-0.0631604716181755	0.165753111243248	0.0901545584201813
-7.65746593475342	-10.1958656311035	-3.12322521209717	-0.0633114650845528	0.165747106075287	0.0903534740209579
-7.65879201889038	-10.1969928741455	-3.12686896324158	-0.0634719803929329	0.165712535381317	0.0903838127851486
-7.65508317947388	-10.1947441101074	-3.12545490264893	-0.0634732991456985	0.165809035301208	0.0905450358986855
-7.65602540969849	-10.1968431472778	-3.13489937782288	-0.0635046660900116	0.165780439972878	0.0906339958310127
-7.65784549713135	-10.2023086547852	-3.12161254882813	-0.0635877251625061	0.165816351771355	0.0908335372805595
-7.654860496521	-10.2055177688599	-3.13419818878174	-0.0635180920362473	0.165883913636208	0.0908892825245857
-7.65129709243774	-10.1998405456543	-3.12015843391418	-0.0635063573718071	0.165953814983368	0.091111920773983
-7.65512704849243	-10.2090101242065	-3.11762857437134	-0.063584491610527	0.165943711996078	0.0912000238895416
-7.65246486663818	-10.2078676223755	-3.11673307418823	-0.0634815022349358	0.166008189320564	0.0913379192352295
-7.6501727104187	-10.211350440979	-3.11740231513977	-0.0634304955601692	0.166025742888451	0.0914961844682693
-7.6583833694458	-10.2138156890869	-3.1025972366333	-0.063433900475502	0.166035115718842	0.091571643948555
-7.65151405334473	-10.2209043502808	-3.11188006401062	-0.0633138045668602	0.166142821311951	0.0917191430926323
-7.6486701965332	-10.2152690887451	-3.10169148445129	-0.0632747411727905	0.166121587157249	0.0917947739362717
-7.64861249923706	-10.2205467224121	-3.08558583259583	-0.0632394179701805	0.166203707456589	0.0919511392712593
-7.64103174209595	-10.2206964492798	-3.09566473960876	-0.0630121007561684	0.166273683309555	0.0919899195432663
-7.64336347579956	-10.2225952148438	-3.07656812667847	-0.0630486756563187	0.166322320699692	0.0921191722154617
-7.64254570007324	-10.2286167144775	-3.0802800655365	-0.062874399125576	0.166298642754555	0.0921073704957962
-7.63676691055298	-10.2306995391846	-3.07194209098816	-0.0627209022641182	0.166403964161873	0.0922265872359276
-7.63702344894409	-10.2331447601318	-3.05596280097961	-0.0627856850624084	0.166363507509232	0.0922681018710136
-7.63606262207031	-10.2377300262451	-3.05202960968018	-0.0626477673649788	0.166453465819359	0.0921905934810638
-7.62523984909058	-10.2369689941406	-3.04999113082886	-0.0624524354934692	0.166469439864159	0.0923724919557571
-7.62671852111816	-10.2334108352661	-3.03443098068237	-0.0624537914991379	0.166437387466431	0.0923629775643349
-7.6215615272522	-10.2396240234375	-3.02876448631287	-0.0622608065605164	0.166365951299667	0.0923871248960495
-7.61784029006958	-10.2370176315308	-3.03143644332886	-0.0622839331626892	0.166241094470024	0.092384397983551
-7.62387561798096	-10.2444629669189	-3.01449012756348	-0.0622467622160912	0.166394129395485	0.0924218520522118
-7.6203031539917	-10.2434759140015	-3.01987338066101	-0.0619411692023277	0.166324287652969	0.0923262313008308
-7.61585569381714	-10.2441701889038	-3.01281046867371	-0.0619926042854786	0.166294768452644	0.0923368111252785
-7.62076330184937	-10.250186920166	-3.01482129096985	-0.0619926042854786	0.166262835264206	0.0923051089048386
-7.61633586883545	-10.2491416931152	-3.01431059837341	-0.0617274269461632	0.166320383548737	0.0922670438885689
-7.61713933944702	-10.2525968551636	-3.01652479171753	-0.0617936477065086	0.166208669543266	0.0922912433743477
-7.62508249282837	-10.2556047439575	-3.01132845878601	-0.0617675967514515	0.166246652603149	0.0922222509980202
-7.62352752685547	-10.2631692886353	-3.01913237571716	-0.0616144388914108	0.166211575269699	0.0921624004840851
-7.62353849411011	-10.261116027832	-3.0245361328125	-0.0615658015012741	0.166141644120216	0.0921915546059608
-7.63319873809814	-10.2660541534424	-3.02051305770874	-0.0615645870566368	0.166185215115547	0.0921463370323181
-7.62947463989258	-10.2632131576538	-3.03422617912292	-0.0614687725901604	0.166218787431717	0.0921017602086067
-7.63259935379028	-10.2636442184448	-3.03452181816101	-0.0615292191505432	0.166068524122238	0.0921466499567032
-7.64212465286255	-10.2672986984253	-3.03573822975159	-0.061475608497858	0.166135832667351	0.0920705944299698
-7.63905811309814	-10.2631273269653	-3.04681086540222	-0.0613104812800884	0.166031584143639	0.0919924676418304
-7.64417409896851	-10.2647256851196	-3.05576181411743	-0.0614685639739037	0.165975168347359	0.0920118764042854
-7.65317583084106	-10.266716003418	-3.05171918869019	-0.0614309050142765	0.166035428643227	0.0918835550546646
-7.65036678314209	-10.2601528167725	-3.06162786483765	-0.0612520910799503	0.165958687663078	0.0919164642691612
-7.65246391296387	-10.259690284729	-3.0609302520752	-0.0614103898406029	0.165916174650192	0.091841958463192
-7.65807580947876	-10.2636919021606	-3.06636023521423	-0.0614815317094326	0.165888264775276	0.0917850136756897
-7.65243864059448	-10.260721206665	-3.07800245285034	-0.0613396652042866	0.165859282016754	0.0917493104934692
-7.65562105178833	-10.2609615325928	-3.07257151603699	-0.0614457502961159	0.165756016969681	0.0917185842990875
-7.66351842880249	-10.266209602356	-3.08284473419189	-0.0614928677678108	0.165852308273315	0.0916793644428253
-7.65710878372192	-10.2615547180176	-3.082515001297	-0.0613571032881737	0.165775671601295	0.0916708633303642
-7.65316200256348	-10.2599287033081	-3.08957004547119	-0.0615177825093269	0.165762275457382	0.0916327461600304
-7.6636962890625	-10.259955406189	-3.07867956161499	-0.0615498423576355	0.165774554014206	0.091646708548069
-7.65811824798584	-10.2609672546387	-3.0987606048584	-0.0614390894770622	0.165807768702507	0.0916179791092873
-7.65860033035278	-10.2581558227539	-3.08646774291992	-0.0615602545440197	0.165746226906776	0.091656319797039
-7.66463088989258	-10.2636566162109	-3.09553527832031	-0.0615666955709457	0.165799200534821	0.0916055142879486
-7.65866422653198	-10.2569646835327	-3.09800338745117	-0.0614415928721428	0.165807247161865	0.0915879607200623
-7.65634346008301	-10.2563924789429	-3.10042977333069	-0.0615640729665756	0.165803596377373	0.0916510224342346
-7.6581654548645	-10.2572641372681	-3.09012007713318	-0.061556126922369	0.165823832154274	0.0916526988148689
-7.65692567825317	-10.2546815872192	-3.1032178401947	-0.061448261141777	0.165808007121086	0.091571256518364
-7.65159606933594	-10.2530145645142	-3.10277009010315	-0.0615023598074913	0.165825217962265	0.0916299447417259
-7.66023588180542	-10.2589731216431	-3.09346985816956	-0.0615194961428642	0.165948152542114	0.0916719734668732
-7.65540075302124	-10.2544918060303	-3.10047960281372	-0.0613106936216354	0.165861159563065	0.0916428342461586
-7.65262746810913	-10.2576208114624	-3.09689569473267	-0.0613933764398098	0.16593311727047	0.0916904509067535
-7.65553522109985	-10.2547359466553	-3.0919713973999	-0.0613431818783283	0.166009947657585	0.0917251408100128
-7.65020847320557	-10.2547216415405	-3.10030102729797	-0.0611935034394264	0.166076630353928	0.0917177498340607
-7.65031671524048	-10.2572679519653	-3.1002242565155	-0.0612342581152916	0.166010364890099	0.0917237773537636
-7.65856647491455	-10.2633333206177	-3.09784507751465	-0.0612279400229454	0.166136980056763	0.0917243212461472
-7.65253448486328	-10.2637243270874	-3.10656929016113	-0.0611474998295307	0.16614556312561	0.0917075574398041
-7.65771579742432	-10.2645082473755	-3.1019229888916	-0.0612225495278835	0.166135281324387	0.0917107909917831
-7.65918397903442	-10.2706127166748	-3.10563325881958	-0.0611462108790874	0.166288241744041	0.0917518138885498
-7.65521860122681	-10.2630262374878	-3.11721849441528	-0.0611213371157646	0.166225537657738	0.0917321965098381
-7.65772104263306	-10.2670955657959	-3.10823822021484	-0.0611790381371975	0.166244864463806	0.0917708650231361
-7.66493701934814	-10.2705745697021	-3.11649203300476	-0.0611065961420536	0.166299790143967	0.0917559489607811
-7.65750122070313	-10.267162322998	-3.12352800369263	-0.0611059814691544	0.166217535734177	0.0917469561100006
-7.66453266143799	-10.268479347229	-3.11850523948669	-0.0612833462655544	0.166191503405571	0.0917856842279434
-7.67181301116943	-10.2710332870483	-3.1218044757843	-0.06122175604105	0.166339471936226	0.0917885899543762
-7.66459369659424	-10.2623147964478	-3.13731265068054	-0.0611707717180252	0.166284009814262	0.0917802602052689
-7.66770601272583	-10.2622528076172	-3.13266777992249	-0.0612872838973999	0.166205853223801	0.0917995125055313
-7.66617918014526	-10.2650079727173	-3.13378620147705	-0.0611998364329338	0.166264086961746	0.0917899236083031
-7.66583824157715	-10.2566137313843	-3.1440749168396	-0.0612057372927666	0.166201457381248	0.091731458902359
-7.6712760925293	-10.2582683563232	-3.13530588150024	-0.0613467432558537	0.166211232542992	0.0917181000113487
-7.66956281661987	-10.2590065002441	-3.14705657958984	-0.0611819438636303	0.166342720389366	0.0916629135608673
-7.66491174697876	-10.2513427734375	-3.14329719543457	-0.0612055771052837	0.166302770376205	0.0917384400963783
-7.67067956924438	-10.2549295425415	-3.14678764343262	-0.0612593032419682	0.166312143206596	0.0917032659053802
-7.66219615936279	-10.2538366317749	-3.15109515190125	-0.0611331202089787	0.166425511240959	0.0916890203952789
-7.65710687637329	-10.2493877410889	-3.14695572853088	-0.0611774288117886	0.166296690702438	0.0916848853230476
-7.65954637527466	-10.2500028610229	-3.14676594734192	-0.0611588060855865	0.166321530938148	0.091639406979084
-7.65664291381836	-10.2502717971802	-3.14805960655212	-0.0609681308269501	0.166504442691803	0.0915935188531876
-7.65216732025146	-10.2433547973633	-3.1412615776062	-0.060919389128685	0.166362777352333	0.0915842950344086
-7.65715026855469	-10.2486810684204	-3.13228249549866	-0.0609439872205257	0.166462615132332	0.091588594019413
-7.64912223815918	-10.2483167648315	-3.14339923858643	-0.0606659948825836	0.166540965437889	0.0915265753865242
-7.64691591262817	-10.2401256561279	-3.13093566894531	-0.0605978518724442	0.166551977396011	0.0915844365954399
-7.64578008651733	-10.2440967559814	-3.12673544883728	-0.0606215223670006	0.166619956493378	0.0914528071880341
-7.64073991775513	-10.247386932373	-3.12884616851807	-0.0603831633925438	0.166704893112183	0.0914649069309235
-7.64146614074707	-10.2441062927246	-3.13218212127686	-0.0603278316557407	0.166634678840637	0.0914502963423729
-7.64501619338989	-10.2487258911133	-3.11372303962708	-0.0602297112345696	0.166634112596512	0.0914603397250175
-7.63883256912231	-10.2493410110474	-3.12263917922974	-0.0600174143910408	0.166710183024406	0.0913690701127052
-7.63476657867432	-10.2438344955444	-3.11576414108276	-0.0599007643759251	0.166731804609299	0.0914204269647598
-7.63564729690552	-10.2463312149048	-3.1096088886261	-0.0598286427557468	0.16669574379921	0.0913919880986214
-7.64061641693115	-10.255030632019	-3.1019606590271	-0.0597043633460999	0.166859373450279	0.0914029628038406
-7.63594102859497	-10.2522678375244	-3.10988545417786	-0.0595081672072411	0.166739165782928	0.0912967622280121
-7.63272380828857	-10.2514553070068	-3.10002088546753	-0.0595391429960728	0.166796624660492	0.0913328975439072
-7.63641929626465	-10.2562913894653	-3.09755039215088	-0.059375885874033	0.166863828897476	0.0912487432360649
-7.63519096374512	-10.2552804946899	-3.09274888038635	-0.0591880418360233	0.166908323764801	0.0913040041923523
-7.63178300857544	-10.2572727203369	-3.09568619728088	-0.0592064522206783	0.166796907782555	0.0911923423409462
-7.6426568031311	-10.2642107009888	-3.08804893493652	-0.0591608285903931	0.166959434747696	0.0912722274661064
-7.64568471908569	-10.2659568786621	-3.09258556365967	-0.0588949434459209	0.166954576969147	0.0911917239427567
-7.64549732208252	-10.2684240341187	-3.09471559524536	-0.0589449927210808	0.167036443948746	0.0912910997867584
-7.65004968643188	-10.2709846496582	-3.08724498748779	-0.0590081065893173	0.166972100734711	0.0913273394107819
-7.65501546859741	-10.2778797149658	-3.08643054962158	-0.0589911937713623	0.166921332478523	0.091331958770752
-7.65720891952515	-10.2769546508789	-3.09509038925171	-0.0588818676769733	0.166976273059845	0.0913067832589149
-7.65982675552368	-10.2789583206177	-3.09201669692993	-0.0590029694139957	0.166872456669807	0.0914145782589912
-7.67098808288574	-10.2824792861938	-3.09196758270264	-0.0590844377875328	0.166899651288986	0.0913927406072617
-7.66916036605835	-10.2785625457764	-3.10325455665588	-0.0589937530457973	0.166927635669708	0.0913967937231064
-7.66524600982666	-10.2762479782104	-3.10683512687683	-0.0590882711112499	0.166817009449005	0.0914688780903816
-7.67524528503418	-10.2789516448975	-3.09649920463562	-0.0592445470392704	0.166745200753212	0.091447226703167
-7.67648696899414	-10.2803936004639	-3.11123967170715	-0.0592158101499081	0.166845798492432	0.0914356857538223
-7.67285823822021	-10.2736415863037	-3.11026215553284	-0.0592652782797813	0.166778698563576	0.0914730131626129
-7.6797661781311	-10.2767858505249	-3.10786271095276	-0.0595260076224804	0.166810393333435	0.0915474221110344
-7.6782660484314	-10.2712841033936	-3.11485862731934	-0.0594751536846161	0.166813507676125	0.0915564820170403
-7.6744532585144	-10.2647953033447	-3.12581706047058	-0.0595262087881565	0.166805416345596	0.0916183143854141
-7.67556381225586	-10.2650575637817	-3.12409782409668	-0.0597732588648796	0.166694775223732	0.0916256830096245
-7.68127965927124	-10.2707633972168	-3.11995768547058	-0.059745367616415	0.166951820254326	0.0916949212551117
-7.67504215240479	-10.2589530944824	-3.12594938278198	-0.0596123784780502	0.166800707578659	0.0917007029056549
-7.6770191192627	-10.2635202407837	-3.12205839157104	-0.0598768182098866	0.166821986436844	0.0918031856417656
-7.67758321762085	-10.2598648071289	-3.11825251579285	-0.0598387010395527	0.166887387633324	0.0918286889791489
-7.67064762115479	-10.257209777832	-3.12515830993652	-0.0598023794591427	0.166897431015968	0.0919190496206284
-7.66924095153809	-10.2510643005371	-3.12327289581299	-0.0599067583680153	0.166897684335709	0.0919173434376717
-7.67626523971558	-10.2561006546021	-3.1130359172821	-0.0600101612508297	0.166937917470932	0.0920077711343765
-7.670569896698	-10.2551040649414	-3.11313319206238	-0.0598830431699753	0.16695448756218	0.0919212177395821
-7.66348028182983	-10.2523050308228	-3.1189591884613	-0.0598491691052914	0.16698294878006	0.0920182764530182
-7.66984891891479	-10.2530479431152	-3.11047577857971	-0.059966403990984	0.167089998722076	0.092123456299305
-7.66664218902588	-10.2548217773438	-3.10964608192444	-0.0599230863153934	0.167150512337685	0.0921336561441422
-7.66584634780884	-10.2553386688232	-3.11397838592529	-0.0598680675029755	0.167125508189201	0.0921342149376869
-7.67001056671143	-10.2573833465576	-3.10060095787048	-0.0599102824926376	0.167154118418694	0.0922867506742477
-7.67046356201172	-10.2594623565674	-3.1038715839386	-0.0598979108035564	0.167207181453705	0.0922045782208443
-7.663978099823	-10.2605218887329	-3.10493659973145	-0.0597781911492348	0.167269989848137	0.0923375859856606
-7.66691732406616	-10.2594203948975	-3.09383416175842	-0.0598741509020329	0.167258888483047	0.0924084484577179
-7.67061996459961	-10.2666177749634	-3.0889413356781	-0.0598780810832977	0.167239561676979	0.0924146473407745
-7.67226934432983	-10.26828956604	-3.1027934551239	-0.0598041899502277	0.167322993278503	0.0924554988741875
-7.66915559768677	-10.2647895812988	-3.09009957313538	-0.0598094463348389	0.167227581143379	0.0926061943173409
-7.67702436447144	-10.2732715606689	-3.09362959861755	-0.0598800666630268	0.167299970984459	0.0925973430275917
-7.67549800872803	-10.2683544158936	-3.09956836700439	-0.0597104094922543	0.167345926165581	0.0926637873053551
-7.66997957229614	-10.2666416168213	-3.09534573554993	-0.0597179047763348	0.16725093126297	0.0927124470472336
-7.67375612258911	-10.2714796066284	-3.09035325050354	-0.0598765052855015	0.167220696806908	0.0927255675196648
-7.67662048339844	-10.2712030410767	-3.09498405456543	-0.0596921294927597	0.167388468980789	0.0926900282502174
-7.67157602310181	-10.2662439346313	-3.09470868110657	-0.0595651939511299	0.167273178696632	0.0927982702851295
-7.67781448364258	-10.2705764770508	-3.08654499053955	-0.0597179010510445	0.16732369363308	0.0927529484033585
-7.67408895492554	-10.2710809707642	-3.09145307540894	-0.0595215037465096	0.167384326457977	0.092752143740654
-7.67055225372314	-10.2653980255127	-3.08923673629761	-0.0594489313662052	0.167367026209831	0.092814564704895
-7.67176342010498	-10.2680807113647	-3.0846312046051	-0.0596188977360725	0.167340248823166	0.0927405804395676
-7.6744213104248	-10.2709789276123	-3.09298920631409	-0.0594241358339787	0.16752316057682	0.0927665010094643
-7.67282438278198	-10.2684316635132	-3.10124444961548	-0.0593857318162918	0.167426452040672	0.0927605852484703
-7.67624044418335	-10.2732133865356	-3.08984088897705	-0.0594989210367203	0.167460933327675	0.0927948579192162
-7.67154836654663	-10.2744274139404	-3.10058450698853	-0.0593251399695873	0.167484521865845	0.0927373841404915
-7.66909885406494	-10.2688570022583	-3.09952211380005	-0.0593381635844707	0.167507499456406	0.0928246602416039
-7.67431735992432	-10.2732439041138	-3.10054850578308	-0.0594813711941242	0.167467683553696	0.0928183495998383
-7.67693948745728	-10.2736387252808	-3.10217475891113	-0.059320654720068	0.167445063591003	0.0927944481372833
-7.67316198348999	-10.2720794677734	-3.11386513710022	-0.05938620865345	0.167430609464645	0.0928764343261719
-7.68014192581177	-10.2705307006836	-3.10442066192627	-0.0594172142446041	0.167369499802589	0.0928332507610321
-7.68083238601685	-10.275731086731	-3.11970543861389	-0.0594034045934677	0.167519524693489	0.0928361788392067
-7.67451143264771	-10.2662525177002	-3.116375207901	-0.0593045279383659	0.167381152510643	0.0928822457790375
-7.67387104034424	-10.2675361633301	-3.11786580085754	-0.0595307350158691	0.167317613959312	0.092901773750782
-7.67899084091187	-10.2668733596802	-3.1191737651825	-0.0594676621258259	0.167402192950249	0.0928654670715332
-7.67356824874878	-10.2634477615356	-3.12298274040222	-0.0593927092850208	0.167330116033554	0.0928987115621567
-7.67749452590942	-10.2577066421509	-3.11741638183594	-0.0594695806503296	0.167337223887444	0.0928853899240494
-7.67513513565063	-10.2613887786865	-3.11931991577148	-0.0595008060336113	0.167422771453857	0.0928434804081917
-7.66620922088623	-10.2565240859985	-3.12218308448792	-0.0593623742461205	0.167431533336639	0.0928682535886765
-7.66176843643188	-10.2530088424683	-3.12111592292786	-0.0594759657979012	0.167397513985634	0.0928918793797493
-7.663902759552	-10.2552709579468	-3.11336326599121	-0.0594935044646263	0.167367547750473	0.0928686410188675
-7.65732002258301	-10.2499570846558	-3.11629199981689	-0.0593001544475555	0.167403355240822	0.0928552821278572
-7.6516261100769	-10.2499094009399	-3.11367750167847	-0.0593297146260738	0.167430117726326	0.092932403087616
-7.65188217163086	-10.2496576309204	-3.10429215431213	-0.0593291111290455	0.167496800422668	0.0929014310240746
-7.64601802825928	-10.2507238388062	-3.10447192192078	-0.0592224858701229	0.167564198374748	0.092870905995369
-7.63813924789429	-10.2456178665161	-3.1074161529541	-0.0591881535947323	0.167497098445892	0.0929329618811607
-7.64123439788818	-10.2493572235107	-3.09425759315491	-0.059219840914011	0.167510941624641	0.0929081737995148
-7.63894271850586	-10.2491903305054	-3.09679365158081	-0.059065006673336	0.16756834089756	0.0928879901766777
-7.6298942565918	-10.2472381591797	-3.10411238670349	-0.058988843113184	0.167613536119461	0.0928548648953438
-7.63209390640259	-10.2459087371826	-3.08927631378174	-0.059029582887888	0.167627111077309	0.0928781181573868
-7.62974452972412	-10.2492837905884	-3.08959221839905	-0.058901384472847	0.167816340923309	0.0928355380892754
-7.62094926834106	-10.2431612014771	-3.08911824226379	-0.0587825700640678	0.167660355567932	0.0928184017539024
-7.6279239654541	-10.247278213501	-3.07579493522644	-0.0588392987847328	0.167771011590958	0.0928459912538528
-7.62316370010376	-10.2475633621216	-3.0833728313446	-0.0586603693664074	0.167762503027916	0.092776782810688
-7.61731910705566	-10.2492561340332	-3.08292365074158	-0.05865728110075	0.167832255363464	0.0928255245089531
-7.61903238296509	-10.2454423904419	-3.0735559463501	-0.0586788542568684	0.167856141924858	0.0928054675459862
-7.61736536026001	-10.2504825592041	-3.07142686843872	-0.0586159564554691	0.167871952056885	0.0927854999899864
-7.60954570770264	-10.2472047805786	-3.07784700393677	-0.0583910122513771	0.167808786034584	0.0927387550473213
-7.6108660697937	-10.2477264404297	-3.07123637199402	-0.0584943406283855	0.16789785027504	0.0927867069840431
-7.61230707168579	-10.2472372055054	-3.0668740272522	-0.0584575273096561	0.167825385928154	0.0927092432975769
-7.60742425918579	-10.2487382888794	-3.07358717918396	-0.0583131313323975	0.167970299720764	0.0927554592490196
-7.60682535171509	-10.2462434768677	-3.0687050819397	-0.0582754425704479	0.167859464883804	0.0926374644041061
-7.60743522644043	-10.2525615692139	-3.06694960594177	-0.0583467669785023	0.167965993285179	0.0926832780241966
-7.60070562362671	-10.2486972808838	-3.07550144195557	-0.0581829436123371	0.167970851063728	0.0925872847437859
-7.60521602630615	-10.247332572937	-3.06979513168335	-0.0582276880741119	0.167929142713547	0.0926461890339851
-7.61144876480103	-10.2508068084717	-3.07538533210754	-0.0582042559981346	0.167859628796577	0.0925326347351074
-7.60888385772705	-10.2571363449097	-3.0826952457428	-0.0581946596503258	0.167993560433388	0.092601552605629
-7.60828018188477	-10.2531824111938	-3.08418893814087	-0.0581516027450562	0.16788911819458	0.0925412103533745
-7.61164283752441	-10.2552318572998	-3.07946372032166	-0.0582765378057957	0.167838960886002	0.0925818011164665
-7.61819696426392	-10.2569074630737	-3.08675527572632	-0.0581762343645096	0.167861104011536	0.0925378799438477
-7.61336708068848	-10.2555990219116	-3.08924126625061	-0.0581834055483341	0.16781935095787	0.0925048664212227
-7.6213755607605	-10.2571668624878	-3.0866105556488	-0.0583154372870922	0.167726367712021	0.0925380811095238
-7.6314640045166	-10.2625665664673	-3.08875298500061	-0.0582829862833023	0.167815908789635	0.092528834939003
-7.62710571289063	-10.2568988800049	-3.10475730895996	-0.0582626014947891	0.167782932519913	0.0925382077693939
-7.62907266616821	-10.2556734085083	-3.10072898864746	-0.0584219768643379	0.167710229754448	0.0925762429833412
-7.63959455490112	-10.2626829147339	-3.09581780433655	-0.0584472827613354	0.167770862579346	0.0924982726573944
-7.63612031936646	-10.25794506073	-3.10650730133057	-0.0584036111831665	0.16763910651207	0.0924886837601662
-7.6355562210083	-10.2625951766968	-3.11358189582825	-0.058569148182869	0.167601704597473	0.09247986972332
-7.64518022537231	-10.2626838684082	-3.1080367565155	-0.0586415529251099	0.167608067393303	0.0924792066216469
-7.64396142959595	-10.2652740478516	-3.11185097694397	-0.0586566068232059	0.167653456330299	0.0924683138728142
-7.6363673210144	-10.2594661712646	-3.11550211906433	-0.0586672388017178	0.167546287178993	0.0924606919288635
-7.64597225189209	-10.2636079788208	-3.10491156578064	-0.0587772689759731	0.167582780122757	0.0924712717533112
-7.64931583404541	-10.2683868408203	-3.11030316352844	-0.0588074997067451	0.167557612061501	0.0924870744347572
-7.64405059814453	-10.2723207473755	-3.11863946914673	-0.058776717633009	0.167621001601219	0.0925074517726898
-7.64655065536499	-10.2683067321777	-3.10886144638062	-0.0589391626417637	0.167572423815727	0.0925522968173027
-7.65028285980225	-10.2762432098389	-3.11040091514587	-0.0589136779308319	0.167578682303429	0.0925530940294266
-7.64539670944214	-10.2729873657227	-3.11539697647095	-0.0589221641421318	0.16756933927536	0.0925886556506157
-7.64923095703125	-10.2779989242554	-3.11503982543945	-0.0590509884059429	0.167585253715515	0.0926700979471207
-7.6557412147522	-10.2790689468384	-3.11490082740784	-0.0590870156884193	0.167545214295387	0.0926749110221863
-7.65178823471069	-10.282600402832	-3.12106442451477	-0.0590539835393429	0.167685717344284	0.0927037447690964
-7.64761972427368	-10.2744407653809	-3.12481236457825	-0.0591174177825451	0.167635291814804	0.092739649116993
-7.65274143218994	-10.2804946899414	-3.12411665916443	-0.0593486130237579	0.16761602461338	0.0928263515233994
-7.65365219116211	-10.2772779464722	-3.12592482566834	-0.0593153573572636	0.167601242661476	0.0928097665309906
-7.65075874328613	-10.2785005569458	-3.1257164478302	-0.0593530684709549	0.167629897594452	0.0929606109857559
-7.65634393692017	-10.2774534225464	-3.12663698196411	-0.0594685338437557	0.167479127645493	0.0929752737283707
-7.6534104347229	-10.283712387085	-3.12622094154358	-0.0594710260629654	0.167621642351151	0.0930585786700249
-7.64964532852173	-10.2773218154907	-3.13681221008301	-0.0594159625470638	0.167640924453735	0.0931392461061478
-7.6505970954895	-10.2782220840454	-3.12642240524292	-0.0596112832427025	0.167557403445244	0.0932607874274254
-7.65213489532471	-10.2823295593262	-3.12472891807556	-0.0596575848758221	0.167616456747055	0.093301810324192
-7.64681482315063	-10.277759552002	-3.13236618041992	-0.0595482252538204	0.167519211769104	0.0933945402503014
-7.64792156219482	-10.2779159545898	-3.12401723861694	-0.0596921481192112	0.167580336332321	0.0934474766254425
-7.65149831771851	-10.283618927002	-3.11815118789673	-0.0597087368369102	0.167574658989906	0.0935592353343964
-7.64459562301636	-10.2799758911133	-3.12662124633789	-0.0596496574580669	0.167681232094765	0.0936115905642509
-7.63926553726196	-10.2800130844116	-3.11403942108154	-0.0597697235643864	0.167563304305077	0.0937420278787613
-7.64450740814209	-10.2837228775024	-3.10844874382019	-0.0597390122711658	0.167663156986237	0.0938315615057945
-7.63596248626709	-10.281928062439	-3.11423921585083	-0.0596375539898872	0.167551398277283	0.0938552618026733
-7.6346001625061	-10.2825651168823	-3.10635137557983	-0.0597268790006638	0.167588829994202	0.0939427763223648
-7.63653182983398	-10.282787322998	-3.09139513969421	-0.0597541593015194	0.167586207389832	0.094054214656353
-7.63465213775635	-10.2847957611084	-3.09059715270996	-0.0596080422401428	0.167693734169006	0.0940852165222168
-7.624587059021	-10.2792549133301	-3.08572363853455	-0.0594623871147633	0.167607948184013	0.0941783115267754
-7.62813520431519	-10.279990196228	-3.08352184295654	-0.0596228092908859	0.167591661214828	0.0942420586943626
-7.62967824935913	-10.2844324111938	-3.06377220153809	-0.0595611296594143	0.167580649256706	0.0942588597536087
-7.62282991409302	-10.2864046096802	-3.07330942153931	-0.0594621524214745	0.16760365664959	0.0942728295922279
-7.6190390586853	-10.2786893844604	-3.06079959869385	-0.0593959018588066	0.167481437325478	0.0943958386778831
-7.62046766281128	-10.2849674224854	-3.05307197570801	-0.0594935230910778	0.167479559779167	0.0944160297513008
-7.6202278137207	-10.2851972579956	-3.04460787773132	-0.0593055821955204	0.167470350861549	0.0944708958268166
-7.61410570144653	-10.2852249145508	-3.04616117477417	-0.0592192374169827	0.167432829737663	0.0945589542388916
-7.6188268661499	-10.2856426239014	-3.03168249130249	-0.0593108981847763	0.16740594804287	0.0945567339658737
-7.61725473403931	-10.2900457382202	-3.03294658660889	-0.0591738782823086	0.167441070079803	0.0946168974041939
-7.61276817321777	-10.2826805114746	-3.02141141891479	-0.0590463541448116	0.16734191775322	0.0946862697601318
-7.61206674575806	-10.287691116333	-3.02725839614868	-0.0591983683407307	0.167235016822815	0.0946492180228233
-7.61768531799316	-10.2884511947632	-3.01575541496277	-0.0590176917612553	0.16730372607708	0.0946505218744278
-7.6153416633606	-10.2907848358154	-3.02467799186707	-0.058906439691782	0.167278051376343	0.0946037918329239
-7.6190185546875	-10.2898530960083	-3.01920032501221	-0.0589752160012722	0.167209222912788	0.0946414619684219
-7.62335538864136	-10.2935810089111	-3.01438903808594	-0.0589750185608864	0.167156860232353	0.094632625579834
-7.62100315093994	-10.2924404144287	-3.01480960845947	-0.0588483810424805	0.167184710502625	0.0945925414562225
-7.61842918395996	-10.2934560775757	-3.02040863037109	-0.0588112063705921	0.167061761021614	0.0946216732263565
-7.62665748596191	-10.2958526611328	-3.01185083389282	-0.0588634014129639	0.16707855463028	0.0946286469697952
-7.63291120529175	-10.301513671875	-3.01255369186401	-0.058836430311203	0.16706445813179	0.0946220755577087
-7.62790584564209	-10.2980937957764	-3.02378368377686	-0.0586154088377953	0.167046412825584	0.0946259945631027
-7.6300950050354	-10.2974548339844	-3.01054000854492	-0.0587905682623386	0.167002573609352	0.0946503952145576
-7.6352219581604	-10.3046770095825	-3.01826453208923	-0.0588797181844711	0.166999906301498	0.0945845767855644
-7.63372659683228	-10.3014469146729	-3.02497029304504	-0.0587319172918797	0.166992098093033	0.0945200547575951
-7.63297653198242	-10.3001375198364	-3.0206458568573	-0.05885199457407	0.166827410459518	0.0945246443152428
-7.64032888412476	-10.3060417175293	-3.023188829422	-0.0589211583137512	0.166900023818016	0.0944923833012581
-7.63596105575562	-10.3055286407471	-3.03183841705322	-0.0587895512580872	0.166875556111336	0.094398245215416
-7.63463449478149	-10.3004941940308	-3.03010773658752	-0.0588661544024944	0.166884988546371	0.0944449082016945
-7.63861799240112	-10.3000812530518	-3.02951073646545	-0.0590119138360024	0.166799291968346	0.0942833200097084
-7.63914394378662	-10.3021440505981	-3.03435754776001	-0.0590385384857655	0.166856929659843	0.094280518591404
-7.63824033737183	-10.2979469299316	-3.04269814491272	-0.0590000227093697	0.16672694683075	0.0942268967628479
-7.64506196975708	-10.3008880615234	-3.02824449539185	-0.0592300668358803	0.166765809059143	0.0942132100462914
-7.63620376586914	-10.301549911499	-3.04884433746338	-0.0591739825904369	0.166766747832298	0.0941207185387611
-7.63571214675903	-10.2925930023193	-3.040118932724	-0.0592770352959633	0.166677102446556	0.0941576063632965
-7.63822031021118	-10.2932500839233	-3.04456830024719	-0.0594628043472767	0.166631758213043	0.0940347611904144
-7.63761138916016	-10.2926921844482	-3.05387449264526	-0.0593961179256439	0.166645631194115	0.0940079614520073
-7.63577461242676	-10.2865734100342	-3.0620756149292	-0.0594851933419704	0.166613772511482	0.0940012708306313
-7.64135885238647	-10.2819290161133	-3.05454921722412	-0.0595647357404232	0.166535228490829	0.0938213840126991
-7.63579702377319	-10.2808351516724	-3.06617164611816	-0.0595312118530273	0.166639253497124	0.0938510894775391
-7.63603496551514	-10.2748718261719	-3.06595349311829	-0.0596113577485085	0.166524454951286	0.0937263518571854
-7.63643980026245	-10.2751321792603	-3.05639386177063	-0.0597080178558826	0.166642412543297	0.0937512442469597
-7.62664031982422	-10.2703514099121	-3.07006239891052	-0.0596310682594776	0.16653861105442	0.0936727747321129
-7.63169717788696	-10.2667179107666	-3.06131672859192	-0.0598191283643246	0.166511863470078	0.0936923697590828
-7.62933492660522	-10.2677297592163	-3.06456923484802	-0.0597198382019997	0.16651625931263	0.0935665294528008
-7.62185287475586	-10.2655124664307	-3.06214118003845	-0.0597754754126072	0.166510865092278	0.0935320928692818
-7.62533140182495	-10.2661838531494	-3.05576586723328	-0.059884637594223	0.166552618145943	0.0935391560196877
-7.6208758354187	-10.264217376709	-3.05623960494995	-0.0598069727420807	0.166626378893852	0.0934514254331589
-7.60840272903442	-10.2648086547852	-3.05379748344421	-0.0598436035215855	0.166644483804703	0.0934530571103096
-7.61433744430542	-10.2610950469971	-3.05141997337341	-0.0598964616656303	0.166573598980904	0.0934337601065636
-7.61150884628296	-10.2630558013916	-3.05358386039734	-0.0598787404596806	0.16666442155838	0.0934159383177757
-7.60529375076294	-10.261833190918	-3.05143284797668	-0.0598232448101044	0.166645914316177	0.0933817252516747
-7.60709238052368	-10.2631359100342	-3.03985595703125	-0.0599599629640579	0.166585579514503	0.0934479609131813
-7.60259389877319	-10.2618360519409	-3.04378747940063	-0.0598339550197124	0.166645705699921	0.093359000980854
-7.59593343734741	-10.2616510391235	-3.04227447509766	-0.0599217303097248	0.166700601577759	0.0933788195252419
-7.60028314590454	-10.2600784301758	-3.03433418273926	-0.0599051490426064	0.166700601577759	0.0933829471468925
-7.59699487686157	-10.2633056640625	-3.03028988838196	-0.0599243491888046	0.166667371988297	0.0933497846126556
-7.59444808959961	-10.2632684707642	-3.03839182853699	-0.0598409660160542	0.166757524013519	0.093274787068367
-7.5920238494873	-10.2581176757813	-3.02922868728638	-0.059785358607769	0.166683316230774	0.0933934673666954
-7.59595537185669	-10.2657375335693	-3.02683591842651	-0.0598838739097118	0.166761204600334	0.093365453183651
-7.58879137039185	-10.266131401062	-3.0302050113678	-0.0597516782581806	0.166743546724319	0.0934048518538475
-7.58613872528076	-10.2620038986206	-3.02775263786316	-0.0597422122955322	0.166697159409523	0.0934136509895325
-7.59113121032715	-10.2676601409912	-3.01851677894592	-0.0597451366484165	0.166580229997635	0.0934933573007584
-7.59438133239746	-10.2727088928223	-3.01971077919006	-0.0597118213772774	0.1667640209198	0.0934539809823036
-7.58767890930176	-10.2671985626221	-3.01438927650452	-0.0595892556011677	0.166659221053123	0.0935129001736641
-7.59253740310669	-10.2722091674805	-3.01141571998596	-0.0596480965614319	0.166668757796288	0.0935003533959389
-7.59244823455811	-10.2716484069824	-3.01168012619019	-0.0594835020601749	0.166736528277397	0.0935715883970261
-7.58896780014038	-10.2726030349731	-3.00996565818787	-0.0594257824122906	0.166724786162376	0.0936398282647133
-7.59350299835205	-10.2743892669678	-3.00794839859009	-0.0594784803688526	0.166610643267632	0.0936188474297524
-7.60137367248535	-10.2831325531006	-3.01021027565002	-0.0594318546354771	0.166759088635445	0.0936625078320503
-7.60099983215332	-10.2793064117432	-3.01069831848145	-0.0592518150806427	0.166640847921371	0.0936425998806953
-7.60615682601929	-10.2873258590698	-3.00085854530334	-0.0593083575367928	0.166712939739227	0.0937635973095894
-7.6087794303894	-10.2885456085205	-3.00431728363037	-0.059228528290987	0.166718617081642	0.0937434211373329
-7.60773038864136	-10.28759765625	-3.0080258846283	-0.059070885181427	0.166727349162102	0.0938175544142723
-7.61240196228027	-10.2887382507324	-2.99980020523071	-0.0591691806912422	0.166628509759903	0.0937731638550758
-7.62143278121948	-10.2970218658447	-2.99498271942139	-0.0591824501752853	0.166743874549866	0.0939615070819855
-7.6190185546875	-10.2961988449097	-3.00486731529236	-0.0589860901236534	0.166636347770691	0.0939444452524185
-7.61736106872559	-10.2994556427002	-3.0018196105957	-0.0590126849710941	0.166631758213043	0.0941120088100433
-7.62343406677246	-10.298810005188	-3.00005912780762	-0.0589723438024521	0.166580498218536	0.0941280573606491
-7.62582540512085	-10.300199508667	-3.00081515312195	-0.0589149072766304	0.166654571890831	0.0941901952028275
-7.62424564361572	-10.2991714477539	-3.0026319026947	-0.0588053278625011	0.166556432843208	0.0942276269197464
-7.63122034072876	-10.3010482788086	-2.99120926856995	-0.0588760487735271	0.16655907034874	0.0943120867013931
-7.63399887084961	-10.3037052154541	-2.99492955207825	-0.0587524212896824	0.166572570800781	0.0942609757184982
-7.62640237808228	-10.2977705001831	-2.99574971199036	-0.0586231499910355	0.166689559817314	0.0943573489785194
-7.62635707855225	-10.2952289581299	-2.99483370780945	-0.0586691349744797	0.166594371199608	0.0944239646196365
-7.62735748291016	-10.2994155883789	-2.98795771598816	-0.0585969500243664	0.166575103998184	0.0944301411509514
-7.62504148483276	-10.2977094650269	-2.99495029449463	-0.0584548339247704	0.16664931178093	0.0944495722651482
-7.62462472915649	-10.2962427139282	-2.98746728897095	-0.0585253797471523	0.166637122631073	0.0945948734879494
-7.62916946411133	-10.2971134185791	-2.98718404769897	-0.0583816654980183	0.166709408164024	0.0946755930781364
-7.62024641036987	-10.2944860458374	-2.99541187286377	-0.058227926492691	0.166694700717926	0.0946700349450111
-7.6225152015686	-10.2918643951416	-2.98718643188477	-0.0582913272082806	0.166650950908661	0.094721145927906
-7.62497854232788	-10.2929210662842	-2.9914915561676	-0.0581993423402309	0.166773781180382	0.094703420996666
-7.61913156509399	-10.2910442352295	-2.9900119304657	-0.0581273138523102	0.16681532561779	0.0948235690593719
-7.62599563598633	-10.2949562072754	-2.98901200294495	-0.0582152344286442	0.166842505335808	0.0949133709073067
-7.63018751144409	-10.2949600219727	-2.99367952346802	-0.0580277927219868	0.166865989565849	0.0948533043265343
-7.6252613067627	-10.2979974746704	-3.00086045265198	-0.0580345578491688	0.16695748269558	0.0949213355779648
-7.63194942474365	-10.2967796325684	-2.98991084098816	-0.0581407956779003	0.167002812027931	0.0949866399168968
-7.63179779052734	-10.3032178878784	-3.00136733055115	-0.0580750480294228	0.16701640188694	0.0950176864862442
-7.62773180007935	-10.2996273040771	-3.00607848167419	-0.0580754913389683	0.167081966996193	0.0951001346111298
-7.63593816757202	-10.3040456771851	-3.0061182975769	-0.058284554630518	0.167057871818542	0.0951164662837982
-7.64334106445313	-10.3091878890991	-3.01179838180542	-0.0583727173507214	0.167038679122925	0.0951524823904037
-7.63664722442627	-10.310863494873	-3.02333879470825	-0.058394018560648	0.167090639472008	0.0951914563775063
-7.63744306564331	-10.3021755218506	-3.02478504180908	-0.0583782605826855	0.167044460773468	0.0953626483678818
-7.64279270172119	-10.3067483901978	-3.03564238548279	-0.0585617572069168	0.166973471641541	0.0953381806612015
-7.64375305175781	-10.3071222305298	-3.0414297580719	-0.0585957542061806	0.166949167847633	0.0954647287726402
-7.6411018371582	-10.3033990859985	-3.05251121520996	-0.0586821548640728	0.166873782873154	0.0955330207943916
-7.64821338653564	-10.3013792037964	-3.0440833568573	-0.0588782280683517	0.16689769923687	0.0955826938152313
-7.64800977706909	-10.3026819229126	-3.0630316734314	-0.058897290378809	0.166936650872231	0.095622293651104
-7.6425142288208	-10.2924833297729	-3.06085205078125	-0.0588734969496727	0.166858106851578	0.0957154408097267
-7.64061498641968	-10.2939929962158	-3.07031607627869	-0.0590187311172485	0.166773736476898	0.0957581847906113
-7.64481592178345	-10.2913331985474	-3.06719660758972	-0.0590726584196091	0.166840061545372	0.0958020091056824
-7.63833522796631	-10.2880077362061	-3.0818977355957	-0.0589988641440868	0.166825279593468	0.095850870013237
-7.64302635192871	-10.2841806411743	-3.07351613044739	-0.0591945648193359	0.166768088936806	0.0959277972579002
-7.6409707069397	-10.2910661697388	-3.08242011070251	-0.0591265894472599	0.166843548417091	0.0959547460079193
-7.637038230896	-10.2826824188232	-3.08381724357605	-0.0590938441455364	0.166801646351814	0.0960539802908897
-7.64158725738525	-10.2876605987549	-3.07464098930359	-0.0591160990297794	0.16682256758213	0.0960671976208687
-7.63342428207397	-10.2861976623535	-3.08693218231201	-0.0589797683060169	0.16683241724968	0.0961939319968224
-7.63994455337524	-10.2859125137329	-3.07439708709717	-0.0591327100992203	0.166760295629501	0.0963025391101837
-7.64186143875122	-10.2950124740601	-3.08125591278076	-0.0589956603944302	0.166878387331963	0.09639011323452
-7.64132928848267	-10.2956371307373	-3.08828186988831	-0.0589559376239777	0.166854590177536	0.0964455232024193
-7.65060615539551	-10.3024139404297	-3.07675194740295	-0.0589512884616852	0.166842728853226	0.0965755134820938
-7.65339040756226	-10.3047618865967	-3.08365845680237	-0.0588013380765915	0.166866824030876	0.0965631976723671
-7.65205240249634	-10.3089609146118	-3.08558583259583	-0.058781374245882	0.166885077953339	0.0966993495821953
-7.66455316543579	-10.3115530014038	-3.08120632171631	-0.058822687715292	0.166845232248306	0.0967531129717827
-7.66650104522705	-10.3172178268433	-3.08129525184631	-0.0587098225951195	0.166956663131714	0.0968127027153969
-7.66590690612793	-10.3159980773926	-3.09064173698425	-0.0586683042347431	0.166872888803482	0.0969305336475372
-7.67706251144409	-10.3243312835693	-3.08374714851379	-0.0587596893310547	0.166830122470856	0.097014032304287
-7.68033742904663	-10.3260927200317	-3.09083771705627	-0.0585814863443375	0.166839748620987	0.0970495715737343
-7.68336391448975	-10.3256711959839	-3.08980083465576	-0.0586500354111195	0.16678361594677	0.097127303481102
-7.69886636734009	-10.3307266235352	-3.09021425247192	-0.0586550347507	0.166851282119751	0.097224734723568
-7.69301319122314	-10.3312129974365	-3.10158443450928	-0.0586169697344303	0.166835591197014	0.0972859784960747
-7.69994974136353	-10.3319149017334	-3.09388399124146	-0.0586503073573112	0.166770905256271	0.0973560512065887
-7.70842885971069	-10.3373231887817	-3.09714603424072	-0.0587208606302738	0.16675116121769	0.097439743578434
-7.70754861831665	-10.3309984207153	-3.09926104545593	-0.0585789568722248	0.166665628552437	0.0974968299269676
-7.70987892150879	-10.3372268676758	-3.09920787811279	-0.0587936975061893	0.166630670428276	0.0976255312561989
-7.71766996383667	-10.3402662277222	-3.09818196296692	-0.0587641634047031	0.166671141982079	0.0976466089487076
-7.71513414382935	-10.3348760604858	-3.10781645774841	-0.0585916303098202	0.166613787412643	0.0977010279893875
-7.71976184844971	-10.3380508422852	-3.10028624534607	-0.0588472969830036	0.166632533073425	0.097802110016346
-7.72701215744019	-10.3379096984863	-3.10577487945557	-0.0587665997445583	0.166632786393166	0.0978380739688873
-7.72376537322998	-10.3358640670776	-3.10746884346008	-0.0587243549525738	0.16647632420063	0.0979685261845589
-7.72972249984741	-10.3367319107056	-3.10473275184631	-0.0588390044867992	0.166434735059738	0.0979526191949844
-7.73296403884888	-10.3386392593384	-3.10877656936646	-0.0587476566433907	0.166501507163048	0.0979605540633202
-7.73032712936401	-10.3325786590576	-3.10554313659668	-0.0587476529181004	0.166400507092476	0.0981081426143646
-7.74258327484131	-10.3377332687378	-3.10222387313843	-0.0588252581655979	0.166423425078392	0.0981021001935005
-7.7370719909668	-10.3383903503418	-3.11237001419067	-0.0586785115301609	0.166459232568741	0.0981774255633354
-7.73895454406738	-10.3333864212036	-3.10527968406677	-0.0586552731692791	0.166377261281013	0.0982785224914551
-7.74342584609985	-10.337025642395	-3.1032280921936	-0.0587193891406059	0.166408598423004	0.0982300117611885
-7.73961496353149	-10.3358402252197	-3.11384868621826	-0.0585743486881256	0.166460737586021	0.098271057009697
-7.74096918106079	-10.334132194519	-3.10782122612	-0.0585725046694279	0.166356176137924	0.09832613915205
-7.7475061416626	-10.3367643356323	-3.09731149673462	-0.0584505088627338	0.166427806019783	0.0983107686042786
-7.74060773849487	-10.3360462188721	-3.10946655273438	-0.0583366714417934	0.166440218687057	0.098335400223732
-7.74529790878296	-10.338623046875	-3.10373902320862	-0.0583972744643688	0.166419610381126	0.0983398407697678
-7.74455547332764	-10.3358869552612	-3.10482215881348	-0.0581756792962551	0.166476041078568	0.098348505795002
-7.73922157287598	-10.3335723876953	-3.11033034324646	-0.0581315383315086	0.166432559490204	0.0983496531844139
-7.74897527694702	-10.3365564346313	-3.09525060653687	-0.0581646673381329	0.166463673114777	0.0984254628419876
-7.74436712265015	-10.3383274078369	-3.10984921455383	-0.0580245219171047	0.166488155722618	0.0983338132500649
-7.74516820907593	-10.3345937728882	-3.10322332382202	-0.0579664371907711	0.166447445750237	0.0984180793166161
-7.75258493423462	-10.3427934646606	-3.10379219055176	-0.0579319223761559	0.166539594531059	0.0984595939517021
-7.74839067459106	-10.3331251144409	-3.10491132736206	-0.0577471479773521	0.166510358452797	0.0983929187059402
-7.74558734893799	-10.3378038406372	-3.10526561737061	-0.0578554421663284	0.166504055261612	0.0985133945941925
-7.74823570251465	-10.3326711654663	-3.10491919517517	-0.0576497912406921	0.166513293981552	0.0984599962830544
-7.74456357955933	-10.329418182373	-3.10738015174866	-0.0575420297682285	0.166550099849701	0.0985295921564102
-7.74370527267456	-10.3274621963501	-3.11008954048157	-0.0576234869658947	0.166482880711555	0.098407045006752
-7.74791765213013	-10.3302927017212	-3.10418033599854	-0.0575985200703144	0.166636630892754	0.0984213054180145
-7.74287557601929	-10.324348449707	-3.11194586753845	-0.0573669299483299	0.166552320122719	0.0983399003744125
-7.74029493331909	-10.3211708068848	-3.10139131546021	-0.0574519336223602	0.166646689176559	0.0983980074524879
-7.74142074584961	-10.3241367340088	-3.10620403289795	-0.0573466643691063	0.166725561022758	0.0983195528388023
-7.73479700088501	-10.3165826797485	-3.10867714881897	-0.0572046600282192	0.166719555854797	0.0983315259218216
-7.73328018188477	-10.3174295425415	-3.10953807830811	-0.0572989247739315	0.166731312870979	0.0982656553387642
-7.73615169525146	-10.314061164856	-3.11195230484009	-0.0571214556694031	0.166766360402107	0.0981789603829384
-7.73010778427124	-10.3161172866821	-3.11478137969971	-0.0571145415306091	0.166823640465736	0.0981745645403862
-7.73672866821289	-10.3145790100098	-3.11301255226135	-0.0571984611451626	0.166871324181557	0.098104402422905
-7.73690557479858	-10.3172216415405	-3.11670088768005	-0.0570791251957417	0.166938617825508	0.0980962887406349
-7.73438596725464	-10.3133316040039	-3.12338161468506	-0.0570412650704384	0.166932508349419	0.0979967340826988
-7.73892498016357	-10.3192138671875	-3.12171959877014	-0.057224165648222	0.167015537619591	0.0980285778641701
-7.73817157745361	-10.3191995620728	-3.13272190093994	-0.0570084117352962	0.167027100920677	0.0979396924376488
-7.73624515533447	-10.3141002655029	-3.13626289367676	-0.057036280632019	0.167010098695755	0.0979229733347893
-7.74921035766602	-10.3234167098999	-3.13554549217224	-0.0572340153157711	0.167053788900375	0.097907766699791
-7.75061511993408	-10.3229780197144	-3.14670348167419	-0.0571247786283493	0.167172938585281	0.097930409014225
-7.75541973114014	-10.3189115524292	-3.15028524398804	-0.0571873560547829	0.167016878724098	0.0979584977030754
-7.76190614700317	-10.3206796646118	-3.15361881256104	-0.0572709254920483	0.167042583227158	0.0978726223111153
-7.75830841064453	-10.3162298202515	-3.16013288497925	-0.0572601743042469	0.167043745517731	0.097905732691288
-7.7669997215271	-10.3119220733643	-3.16714644432068	-0.0573696196079254	0.166975900530815	0.097842738032341
-7.77408981323242	-10.3145790100098	-3.16389679908752	-0.0575026720762253	0.166950076818466	0.0978420674800873
-7.77349901199341	-10.3084697723389	-3.176189661026	-0.0575514994561672	0.16691218316555	0.0978286862373352
-7.77579164505005	-10.3063182830811	-3.17414212226868	-0.0576355308294296	0.166855424642563	0.0978813245892525
-7.78777027130127	-10.3058490753174	-3.17803835868835	-0.0577225163578987	0.166892528533936	0.0978251919150352
-7.77981662750244	-10.299690246582	-3.18623042106628	-0.0576642751693726	0.166802853345871	0.0978323817253113
-7.78291082382202	-10.2945623397827	-3.18308854103088	-0.0578444823622704	0.166730597615242	0.0978742465376854
-7.78344440460205	-10.2967176437378	-3.17718839645386	-0.0579507052898407	0.166730612516403	0.0978638008236885
-7.78182744979858	-10.2899885177612	-3.1863420009613	-0.0578898601233959	0.166710615158081	0.0978872552514076
-7.79102659225464	-10.2874708175659	-3.17964482307434	-0.0580782070755959	0.16660188138485	0.0979300811886787
-7.79387521743774	-10.2879228591919	-3.18282055854797	-0.0579939112067223	0.166637659072876	0.0979714319109917
-7.78980779647827	-10.2844572067261	-3.19439244270325	-0.0580433569848537	0.166627630591393	0.0980182215571404
-7.7968430519104	-10.2853984832764	-3.18531203269959	-0.0581998974084854	0.166545614600182	0.0980780273675919
-7.79721832275391	-10.2843265533447	-3.19500803947449	-0.0580936260521412	0.166634440422058	0.0980938598513603
-7.79139566421509	-10.2814674377441	-3.19162726402283	-0.0581519566476345	0.166422799229622	0.0981553420424461
-7.80288696289063	-10.2887773513794	-3.18961811065674	-0.0582357123494148	0.166561499238014	0.0982559323310852
-7.79389333724976	-10.2859172821045	-3.19915056228638	-0.0580921433866024	0.166442289948463	0.0982465073466301
-7.79978132247925	-10.2890090942383	-3.19320034980774	-0.0582052692770958	0.166332989931107	0.0983853489160538
-7.8060245513916	-10.2971792221069	-3.18953728675842	-0.0581686906516552	0.166468173265457	0.0983981490135193
-7.80177354812622	-10.2893943786621	-3.19025444984436	-0.0580926723778248	0.166356474161148	0.0985624268651009
-7.80842447280884	-10.2988700866699	-3.18964242935181	-0.0582359433174133	0.166378647089005	0.0985720753669739
-7.80761480331421	-10.2992744445801	-3.19575381278992	-0.0580252781510353	0.16645635664463	0.0986121669411659
-7.80517292022705	-10.2972373962402	-3.1930627822876	-0.0580376982688904	0.166330710053444	0.098776251077652
-7.81149482727051	-10.3001108169556	-3.19221425056458	-0.058108277618885	0.16632167994976	0.0987836569547653
-7.80543231964111	-10.2978591918945	-3.19520163536072	-0.057966910302639	0.166261583566666	0.0988238975405693
-7.81425046920776	-10.3013763427734	-3.18649744987488	-0.0580892004072666	0.166341558098793	0.0988683626055717
-7.83638143539429	-10.3042316436768	-3.20040678977966	-0.0579589493572712	0.166411325335503	0.098661482334137
-7.85910701751709	-10.3013219833374	-3.20699405670166	-0.0578647963702679	0.16653273999691	0.0988750159740448
-7.88872575759888	-10.3196668624878	-3.20875573158264	-0.0580368787050247	0.166527211666107	0.0988159328699112
-7.89836597442627	-10.3060302734375	-3.21107482910156	-0.0579801090061665	0.166251853108406	0.0988365858793259
-7.90566301345825	-10.3062915802002	-3.21791982650757	-0.0582355856895447	0.165991812944412	0.0987867563962936
-7.89219999313354	-10.3024940490723	-3.22728133201599	-0.0580862574279308	0.165801197290421	0.0986488163471222
-7.86627817153931	-10.2885150909424	-3.21729850769043	-0.0580881722271442	0.165603637695313	0.098589189350605
-7.86126041412354	-10.2850866317749	-3.20776271820068	-0.057972501963377	0.165555715560913	0.0983642786741257
-7.82389163970947	-10.3050966262817	-3.22480344772339	-0.058255173265934	0.165172249078751	0.0982471704483032
-7.80883169174194	-10.2836904525757	-3.19880509376526	-0.0583675466477871	0.165266692638397	0.0980292707681656
-7.79259777069092	-10.2962322235107	-3.22364234924316	-0.0582561828196049	0.165170401334763	0.0975955426692963
-7.75538158416748	-10.2838048934937	-3.20425295829773	-0.0581816099584103	0.165800958871841	0.0973940268158913
-7.76583862304688	-10.2914123535156	-3.21255445480347	-0.0578111782670021	0.166135966777802	0.0970693230628967
-7.73969268798828	-10.2912063598633	-3.21547842025757	-0.0576784200966358	0.166526362299919	0.0971109494566917
-7.73299360275269	-10.2820825576782	-3.21703410148621	-0.0576763786375523	0.166748836636543	0.0970647037029266
-7.73049306869507	-10.2671155929565	-3.21178793907166	-0.0576751306653023	0.166859596967697	0.0972063541412354
-7.71465015411377	-10.2560787200928	-3.21764039993286	-0.0578913316130638	0.166699722409248	0.0973511561751366
-7.72468996047974	-10.2426462173462	-3.21482276916504	-0.0581952445209026	0.166475564241409	0.0974525213241577
-7.74035453796387	-10.2279481887817	-3.21592688560486	-0.0583186075091362	0.166379556059837	0.0977295637130737
-7.7431263923645	-10.2242841720581	-3.20766615867615	-0.0586346425116062	0.166064202785492	0.0980249643325806
-7.76280403137207	-10.2279987335205	-3.20384740829468	-0.0588185042142868	0.166000366210938	0.0981251671910286
-7.76414060592651	-10.22398853302	-3.21732187271118	-0.0587375983595848	0.166055306792259	0.0982175171375275
-7.77192974090576	-10.2274961471558	-3.21672081947327	-0.0589211098849773	0.165899768471718	0.0984585508704185
-7.76692247390747	-10.235559463501	-3.22673726081848	-0.0590640418231487	0.165844231843948	0.098512701690197
-7.75811910629272	-10.233775138855	-3.24094843864441	-0.0590123422443867	0.165772721171379	0.0984378978610039
-7.7677264213562	-10.2363138198853	-3.24123644828796	-0.0591710358858109	0.165785297751427	0.0984676033258438
-7.76250076293945	-10.2406988143921	-3.2489447593689	-0.0591433830559254	0.165779754519463	0.0983079299330711
-7.75505065917969	-10.2355709075928	-3.24272799491882	-0.0591379031538963	0.165851637721062	0.0982942879199982
-7.76362562179565	-10.2450714111328	-3.23660087585449	-0.0590295754373074	0.166080057621002	0.0982158929109573
-7.76083660125732	-10.2441005706787	-3.23837423324585	-0.0588622055947781	0.166187316179276	0.0981400310993195
-7.75169849395752	-10.2486801147461	-3.23417496681213	-0.0588221438229084	0.166277572512627	0.0981273129582405
-7.7532434463501	-10.2526521682739	-3.22397708892822	-0.058707844465971	0.166443213820457	0.0980514287948608
-7.75079441070557	-10.2604875564575	-3.23267412185669	-0.058489765971899	0.16645722091198	0.0980050191283226
-7.75215911865234	-10.2651519775391	-3.23019242286682	-0.0585417896509171	0.166411891579628	0.0979972556233406
-7.75877618789673	-10.2724466323853	-3.23538208007813	-0.058463029563427	0.16647170484066	0.0979942306876183
-7.76186561584473	-10.2717638015747	-3.24281024932861	-0.0585085526108742	0.166346713900566	0.0980046093463898
-7.77735185623169	-10.2757749557495	-3.23670673370361	-0.0585807263851166	0.166264489293098	0.0980001240968704
-7.77637577056885	-10.2793817520142	-3.24537253379822	-0.0585207678377628	0.166255369782448	0.0980867817997932
-7.77981853485107	-10.2702484130859	-3.23644375801086	-0.0585324615240097	0.166025251150131	0.0979871228337288
-7.78984594345093	-10.2751369476318	-3.23045325279236	-0.0586792789399624	0.166033029556274	0.0980466976761818
-7.78531265258789	-10.2667293548584	-3.24423742294312	-0.0585790909826756	0.165880620479584	0.0980630069971085
-7.79417943954468	-10.2668123245239	-3.23021626472473	-0.0587384887039661	0.165703237056732	0.098142221570015
-7.79637813568115	-10.2654895782471	-3.23861908912659	-0.0587432086467743	0.1657674908638	0.0980774909257889
-7.79268169403076	-10.2610464096069	-3.23779654502869	-0.0587919764220715	0.165578573942184	0.0981474369764328
-7.79847049713135	-10.2668514251709	-3.22071838378906	-0.0589155480265617	0.165609940886497	0.0982233658432961
-7.79549837112427	-10.2612447738647	-3.23801875114441	-0.0587033852934837	0.165601387619972	0.0981643497943878
-7.79568672180176	-10.2575769424438	-3.22916126251221	-0.0588695369660854	0.165615484118462	0.0981665700674057
-7.79315233230591	-10.2602710723877	-3.22829794883728	-0.0588585622608662	0.165685579180717	0.0981597378849983
-7.78359317779541	-10.2510623931885	-3.22653746604919	-0.0587301030755043	0.165661528706551	0.0981840491294861
-7.78116226196289	-10.2545375823975	-3.22347593307495	-0.0588633716106415	0.165647953748703	0.0981254950165749
-7.78042840957642	-10.2538652420044	-3.21712303161621	-0.0587756223976612	0.165766641497612	0.098133385181427
-7.77095413208008	-10.254017829895	-3.22078537940979	-0.0586988180875778	0.165781170129776	0.0980961546301842
-7.77263355255127	-10.2573833465576	-3.2114942073822	-0.0588018260896206	0.165715396404266	0.0980416461825371
-7.77046632766724	-10.261191368103	-3.20725059509277	-0.0586816668510437	0.165885537862778	0.0980421155691147
-7.76222991943359	-10.2562837600708	-3.21395206451416	-0.0586219131946564	0.165857926011086	0.0980208292603493
-7.76384782791138	-10.2613134384155	-3.20460057258606	-0.058806698769331	0.165841326117516	0.0980995148420334
-7.76069259643555	-10.261004447937	-3.2078013420105	-0.0586610585451126	0.165940687060356	0.0980603471398354
-7.7574315071106	-10.2528438568115	-3.20426940917969	-0.0587241686880589	0.165881171822548	0.0980925112962723
-7.76526784896851	-10.2599229812622	-3.2020480632782	-0.0588385388255119	0.165865376591682	0.0980663076043129
-7.75933742523193	-10.2561225891113	-3.20734071731567	-0.0588393174111843	0.165925592184067	0.0980496108531952
-7.76065969467163	-10.2520399093628	-3.20105719566345	-0.0588978752493858	0.165861234068871	0.0981252565979958
-7.75853157043457	-10.2495889663696	-3.20320224761963	-0.0588954761624336	0.16587333381176	0.0980075299739838
-7.74785184860229	-10.2440137863159	-3.20721626281738	-0.0589068606495857	0.165959969162941	0.0980534330010414
-7.74745273590088	-10.2404499053955	-3.20130896568298	-0.0589977614581585	0.165934547781944	0.0979834422469139
-7.74260663986206	-10.2387456893921	-3.19805335998535	-0.0589826703071594	0.166021928191185	0.0979244858026505
-7.73185062408447	-10.2316007614136	-3.20643472671509	-0.0590060986578465	0.165984570980072	0.0979332476854324
-7.73395156860352	-10.2345638275146	-3.20179772377014	-0.0591473318636417	0.166056334972382	0.0978755056858063
-7.72249746322632	-10.2302045822144	-3.20712304115295	-0.0590838603675365	0.16608364880085	0.0977803617715836
-7.71738576889038	-10.2270126342773	-3.20860767364502	-0.0591759160161018	0.166170790791512	0.0978163182735443
-7.71866226196289	-10.2308874130249	-3.20152807235718	-0.0592953376471996	0.166199162602425	0.0976766347885132
-7.70588731765747	-10.2226028442383	-3.21413588523865	-0.0592109821736813	0.166296675801277	0.0976498052477837
-7.70185279846191	-10.2259483337402	-3.20809388160706	-0.0594474002718925	0.1662957072258	0.0976961553096771
-7.69493722915649	-10.2232789993286	-3.21998357772827	-0.0593088418245316	0.166377201676369	0.0976249426603317
-7.69221210479736	-10.2159433364868	-3.22162818908691	-0.0593921057879925	0.166356787085533	0.097587488591671
-7.68851470947266	-10.2180738449097	-3.21968221664429	-0.0595671646296978	0.166291564702988	0.0975037589669228
-7.6845498085022	-10.2196254730225	-3.22827506065369	-0.059477798640728	0.16633252799511	0.0973824858665466
-7.67948913574219	-10.211217880249	-3.22738027572632	-0.0595439299941063	0.166309222579002	0.097375176846981
-7.68269681930542	-10.2129802703857	-3.22718715667725	-0.0595622360706329	0.166359335184097	0.0972784832119942
-7.67131900787354	-10.2082328796387	-3.24167490005493	-0.0595015697181225	0.166297867894173	0.0972283929586411
-7.66882228851318	-10.2041215896606	-3.22935605049133	-0.0595626793801785	0.16625502705574	0.0972058773040771
-7.66809272766113	-10.2052431106567	-3.23287200927734	-0.0595702566206455	0.166326001286507	0.0971088483929634
-7.66075038909912	-10.2010278701782	-3.24474954605103	-0.0594585873186588	0.166249960660934	0.0970780551433563
-7.66464424133301	-10.200662612915	-3.23862171173096	-0.0595958530902863	0.166313394904137	0.097046934068203
-7.65774011611938	-10.1992330551147	-3.242103099823	-0.0594149492681026	0.166252717375755	0.0968881249427795
-7.65191507339478	-10.1990957260132	-3.2448194026947	-0.0593960508704185	0.166286081075668	0.0968440994620323
-7.65437507629395	-10.202184677124	-3.23731374740601	-0.0594127587974072	0.166333600878716	0.0967688038945198
-7.64992952346802	-10.1968832015991	-3.24017095565796	-0.0591798722743988	0.166401252150536	0.0966402813792229
-7.64343786239624	-10.1966724395752	-3.24323487281799	-0.0593065991997719	0.166336953639984	0.096582718193531
-7.64848470687866	-10.1985177993774	-3.23834848403931	-0.0592245161533356	0.16648043692112	0.0965090468525887
-7.640061378479	-10.1947355270386	-3.25210738182068	-0.0589942745864391	0.166432529687881	0.0964262634515762
-7.64130115509033	-10.1984100341797	-3.24157738685608	-0.0590628422796726	0.166383877396584	0.0963573753833771
-7.64245939254761	-10.2043609619141	-3.24287104606628	-0.058889027684927	0.166452318429947	0.0961917638778687
-7.63712596893311	-10.1988735198975	-3.24170756340027	-0.0587335303425789	0.166435092687607	0.0961709693074226
-7.64048910140991	-10.2056827545166	-3.23484659194946	-0.0588616728782654	0.166515246033669	0.096120573580265
-7.63488149642944	-10.2052965164185	-3.25085377693176	-0.0586275495588779	0.166505858302116	0.0960398316383362
-7.63967227935791	-10.2027740478516	-3.23614883422852	-0.0585538037121296	0.16648380458355	0.0960296615958214
-7.64252233505249	-10.2073678970337	-3.23667860031128	-0.0584535412490368	0.1665178835392	0.0959163978695869
-7.63690042495728	-10.2049970626831	-3.24282550811768	-0.0583633407950401	0.166487827897072	0.0959535464644432
-7.64515924453735	-10.2110462188721	-3.2387421131134	-0.0584753081202507	0.166478946805	0.0958873555064201
-7.64678525924683	-10.2118186950684	-3.24084281921387	-0.0583512634038925	0.166483595967293	0.0958031117916107
-7.64036083221436	-10.2155656814575	-3.24317193031311	-0.0583622679114342	0.166485667228699	0.095832921564579
-7.64598369598389	-10.2176246643066	-3.23752403259277	-0.0583922825753689	0.166442811489105	0.0957948416471481
-7.64358425140381	-10.2244958877563	-3.23530077934265	-0.0583823211491108	0.166466504335403	0.0957952290773392
-7.64064884185791	-10.2195386886597	-3.24224781990051	-0.0582649782299995	0.166407957673073	0.0957353264093399
-7.64363765716553	-10.2232675552368	-3.23315644264221	-0.0584145151078701	0.166375637054443	0.0958069935441017
-7.64717578887939	-10.2262697219849	-3.2232563495636	-0.0583861842751503	0.166297033429146	0.0958034098148346
-7.64660501480103	-10.2321996688843	-3.23245620727539	-0.0584436058998108	0.166407212615013	0.095841109752655
-7.64503526687622	-10.225474357605	-3.22389459609985	-0.0584555380046368	0.166234493255615	0.0958027243614197
-7.64450168609619	-10.2312135696411	-3.21952557563782	-0.0586241669952869	0.16624827682972	0.0958527475595474
-7.63767623901367	-10.2276973724365	-3.22486686706543	-0.058561734855175	0.166182100772858	0.0958646833896637
-7.63721084594727	-10.2243156433105	-3.2158510684967	-0.058622881770134	0.166202366352081	0.095896877348423
-7.64138507843018	-10.2247867584229	-3.2156548500061	-0.0587368309497833	0.166145101189613	0.0957601815462112
-7.63483858108521	-10.2231502532959	-3.2210705280304	-0.058743204921484	0.166195645928383	0.095790408551693
-7.63088512420654	-10.2160577774048	-3.2237811088562	-0.0587278641760349	0.166120737791061	0.0956704169511795
-7.6306324005127	-10.2208766937256	-3.21249341964722	-0.0590072013437748	0.166110888123512	0.0957149192690849
-7.62530183792114	-10.2128887176514	-3.22123050689697	-0.0588379092514515	0.166097342967987	0.0956913009285927
-7.62265586853027	-10.2089681625366	-3.21858739852905	-0.0590458922088146	0.166030615568161	0.0957029536366463
-7.62761306762695	-10.2115440368652	-3.21778178215027	-0.0591406486928463	0.166086792945862	0.0956692919135094
-7.62131357192993	-10.2057943344116	-3.22916555404663	-0.0591052770614624	0.165991201996803	0.0956519246101379
-7.62933254241943	-10.2057161331177	-3.21934723854065	-0.0592983700335026	0.165937557816505	0.0957619175314903
-7.62746858596802	-10.203483581543	-3.21792602539063	-0.05920235440135	0.165926054120064	0.0956506282091141
-7.61992645263672	-10.2005634307861	-3.21685266494751	-0.0592935048043728	0.165962979197502	0.0957089737057686
-7.6212272644043	-10.2001867294312	-3.21282386779785	-0.0594277381896973	0.165948435664177	0.0957518815994263
-7.61717510223389	-10.1979036331177	-3.2152111530304	-0.0593296065926552	0.166014075279236	0.0956890359520912
-7.61062288284302	-10.1920080184937	-3.21429777145386	-0.0594057962298393	0.165831118822098	0.0956940725445747
-7.61693143844604	-10.1912136077881	-3.21155405044556	-0.0595642030239105	0.165922895073891	0.0956539958715439
-7.61001062393188	-10.1900482177734	-3.21610927581787	-0.05945148691535	0.165917962789536	0.0956042408943176
-7.60271644592285	-10.1832551956177	-3.21580815315247	-0.0595857240259647	0.165930360555649	0.0955862477421761
-7.6046838760376	-10.1830062866211	-3.20764636993408	-0.0596880204975605	0.16596719622612	0.0955175310373306
-7.59480571746826	-10.1771726608276	-3.21398973464966	-0.0596404187381268	0.166053250432014	0.0954474434256554
-7.59181880950928	-10.1747570037842	-3.21231818199158	-0.0596462711691856	0.165998786687851	0.0954861491918564
-7.59240531921387	-10.177939414978	-3.20914649963379	-0.0597313642501831	0.166122570633888	0.0954995974898338
-7.5814905166626	-10.1709413528442	-3.21692204475403	-0.0596494302153587	0.166039392352104	0.0953866466879845
-7.58581113815308	-10.1754245758057	-3.20731973648071	-0.059876810759306	0.166134461760521	0.095427617430687
-7.58415651321411	-10.1779699325562	-3.21405577659607	-0.0598008222877979	0.166209056973457	0.0953684896230698
-7.57760572433472	-10.1731586456299	-3.22005558013916	-0.0597290992736816	0.166264265775681	0.0953719541430473
-7.58057928085327	-10.1739292144775	-3.21578598022461	-0.0598875433206558	0.166276663541794	0.0953808799386024
-7.57907342910767	-10.1731243133545	-3.21435761451721	-0.0597900710999966	0.166392877697945	0.0954033359885216
-7.57328414916992	-10.1697282791138	-3.22225117683411	-0.0598066747188568	0.166240140795708	0.0953730195760727
-7.57337665557861	-10.1713161468506	-3.21991658210754	-0.0599460825324059	0.166225656867027	0.0954119339585304
-7.57726621627808	-10.1738271713257	-3.22093963623047	-0.0599257834255695	0.166363015770912	0.0953646451234818
-7.57106065750122	-10.1662330627441	-3.22127866744995	-0.0598467588424683	0.166236862540245	0.0953424796462059
-7.57546854019165	-10.1697874069214	-3.21727633476257	-0.0601021274924278	0.166261672973633	0.0953562334179878
-7.57022571563721	-10.1674699783325	-3.22051596641541	-0.0599336959421635	0.166318029165268	0.0953588336706162
-7.56771850585938	-10.1644163131714	-3.21767139434814	-0.0599632225930691	0.166308045387268	0.095461405813694
-7.56663942337036	-10.1645011901855	-3.21429419517517	-0.0600277483463287	0.166189402341843	0.0954084396362305
-7.56652498245239	-10.1635799407959	-3.2099301815033	-0.0600236542522907	0.166349649429321	0.0954698026180267
-7.55902767181396	-10.1563739776611	-3.21882390975952	-0.0599067807197571	0.166162252426147	0.0954932495951653
-7.56140804290771	-10.1597442626953	-3.20309138298035	-0.0600806884467602	0.166310861706734	0.0955407619476318
-7.56151437759399	-10.1574726104736	-3.21219778060913	-0.0599982924759388	0.166346147656441	0.095526397228241
-7.5515832901001	-10.1534576416016	-3.20682573318481	-0.0598923712968826	0.166380152106285	0.0956080555915833
-7.55242490768433	-10.1531438827515	-3.21081185340881	-0.0599779598414898	0.16630232334137	0.0956188440322876
-7.55536079406738	-10.1589670181274	-3.20584869384766	-0.0599421598017216	0.166482642292976	0.0957073122262955
-7.54756879806519	-10.154185295105	-3.21362113952637	-0.0598488077521324	0.166406661272049	0.095709390938282
-7.55257368087769	-10.1546430587769	-3.20365285873413	-0.0599615275859833	0.166455656290054	0.0958348587155342
-7.55449390411377	-10.1574716567993	-3.20754981040955	-0.0598031133413315	0.166571944952011	0.0958287641406059
-7.54928350448608	-10.1532468795776	-3.20415663719177	-0.0597176030278206	0.166586086153984	0.0959787219762802
-7.54576826095581	-10.1559562683105	-3.20776438713074	-0.0597088970243931	0.16653148829937	0.0960164070129395
-7.55995559692383	-10.1586265563965	-3.1980574131012	-0.0597134456038475	0.166627764701843	0.0962092205882072
-7.55820369720459	-10.1569404602051	-3.20423579216003	-0.059608232229948	0.166701555252075	0.0961638987064362
-7.55108404159546	-10.1581573486328	-3.21192121505737	-0.0594712384045124	0.166785329580307	0.0963208451867104
-7.55857181549072	-10.1582412719727	-3.20389652252197	-0.059556033462286	0.166785106062889	0.0964360982179642
-7.5619535446167	-10.1591291427612	-3.20328545570374	-0.0594983324408531	0.166891917586327	0.0965562462806702
-7.55610942840576	-10.1554298400879	-3.21377491950989	-0.0592847838997841	0.166875958442688	0.0966462790966034
-7.56037664413452	-10.1569204330444	-3.20138835906982	-0.0593540482223034	0.166903302073479	0.0968499705195427
-7.56874942779541	-10.1603059768677	-3.20760703086853	-0.0592198669910431	0.167079702019691	0.0969358086585999
-7.56131315231323	-10.1555309295654	-3.21291732788086	-0.0589854642748833	0.167060539126396	0.0971078351140022
-7.56884431838989	-10.1523561477661	-3.20710611343384	-0.0589393004775047	0.167088285088539	0.0972959250211716
-7.57025384902954	-10.1555194854736	-3.19943594932556	-0.0588702484965324	0.16714134812355	0.0974200367927551
-7.56830978393555	-10.1510038375854	-3.20998334884644	-0.0587429031729698	0.167268574237823	0.0975231155753136
-7.57051229476929	-10.1484155654907	-3.20472168922424	-0.0586899407207966	0.167230233550072	0.0976781919598579
-7.57158994674683	-10.1553411483765	-3.20699143409729	-0.0586729347705841	0.167414903640747	0.0977910608053207
-7.56602001190186	-10.1560506820679	-3.22328543663025	-0.058396615087986	0.167580261826515	0.0978106185793877
-7.56289052963257	-10.1522598266602	-3.21059703826904	-0.0583367943763733	0.167582735419273	0.0979912802577019
-7.56745100021362	-10.1561832427979	-3.21513557434082	-0.0583018139004707	0.167705848813057	0.0980262011289597
-7.56181859970093	-10.1546401977539	-3.2167489528656	-0.0581130012869835	0.167799383401871	0.098133459687233
-7.56625509262085	-10.157509803772	-3.22362303733826	-0.0581560954451561	0.167853608727455	0.0983257219195366
-7.57191514968872	-10.1602373123169	-3.21949315071106	-0.0579735077917576	0.167941108345985	0.0983888134360313
-7.56847620010376	-10.1596984863281	-3.2375693321228	-0.0577887669205666	0.168133527040482	0.0986203402280808
-7.57495212554932	-10.1598100662231	-3.23225998878479	-0.0577945597469807	0.168193504214287	0.0988448709249496
-7.58079481124878	-10.1631088256836	-3.23915481567383	-0.0575858689844608	0.168308719992638	0.0991627350449562
-7.58186626434326	-10.1680421829224	-3.25345301628113	-0.0575059466063976	0.168297976255417	0.099508173763752
-7.5969877243042	-10.1741514205933	-3.24599575996399	-0.0575182288885117	0.168376818299294	0.0998933464288712
-7.6014232635498	-10.1793880462646	-3.26606369018555	-0.0574342012405396	0.168440952897072	0.100023955106735
-7.6025390625	-10.1830234527588	-3.26014566421509	-0.0574369058012962	0.168438449501991	0.100243121385574
-7.60992860794067	-10.192798614502	-3.26280665397644	-0.0575656741857529	0.168496042490005	0.100364521145821
-7.60951232910156	-10.190993309021	-3.26781296730042	-0.0574838928878307	0.168644905090332	0.10036077350378
-7.60471057891846	-10.1956481933594	-3.26703763008118	-0.0576450452208519	0.168689846992493	0.100508190691471
-7.60659980773926	-10.1957302093506	-3.25881838798523	-0.0576663166284561	0.168741375207901	0.100535251200199
-7.60201930999756	-10.1968402862549	-3.27331471443176	-0.0575869604945183	0.16884657740593	0.100480310618877
-7.59808778762817	-10.1935939788818	-3.27350258827209	-0.0576864331960678	0.168820723891258	0.100525736808777
-7.6055703163147	-10.1997756958008	-3.26620054244995	-0.0578701756894588	0.168976306915283	0.100570678710938
-7.59567356109619	-10.1945934295654	-3.27938222885132	-0.0577394179999828	0.168964043259621	0.100569374859333
-7.59869575500488	-10.1979179382324	-3.27945971488953	-0.0580239966511726	0.169043555855751	0.100732631981373
-7.59969282150269	-10.2015991210938	-3.28762078285217	-0.0580281354486942	0.169097647070885	0.100805357098579
-7.59422063827515	-10.1987724304199	-3.28186202049255	-0.0580452755093575	0.169088900089264	0.100881434977055
-7.59659719467163	-10.2052278518677	-3.27977538108826	-0.0583591312170029	0.169098570942879	0.101017348468304
-7.59439182281494	-10.203254699707	-3.28385090827942	-0.0582395009696484	0.169192880392075	0.101129271090031
-7.59907865524292	-10.2015628814697	-3.28659796714783	-0.0583730190992355	0.16922764480114	0.101373538374901
-7.59694528579712	-10.2042169570923	-3.28956604003906	-0.0584251768887043	0.169223189353943	0.101345807313919
-7.58880853652954	-10.2012062072754	-3.28932499885559	-0.0585003606975079	0.169234395027161	0.101447060704231
-7.59331655502319	-10.2012729644775	-3.28388500213623	-0.05863381549716	0.169421344995499	0.101520121097565
-7.58176136016846	-10.1981010437012	-3.29092383384705	-0.0585645139217377	0.169423416256905	0.101416021585464
-7.57601118087769	-10.1958904266357	-3.28111720085144	-0.0588516145944595	0.169518247246742	0.101442113518715
-7.5720591545105	-10.194616317749	-3.28794693946838	-0.0587770119309425	0.169574901461601	0.101389355957508
-7.55991172790527	-10.1807451248169	-3.28520250320435	-0.0586705654859543	0.169618725776672	0.101415030658245
-7.55502271652222	-10.1818771362305	-3.28448963165283	-0.0589114017784595	0.169637411832809	0.101341292262077
-7.54691457748413	-10.1776847839355	-3.28909277915955	-0.05877386033535	0.169693574309349	0.101317264139652
-7.54145765304565	-10.1703767776489	-3.28259563446045	-0.0588001869618893	0.169665709137917	0.101358361542225
-7.54305410385132	-10.1687994003296	-3.28226447105408	-0.0588008016347885	0.169703230261803	0.101280130445957
-7.53562021255493	-10.1679010391235	-3.28829312324524	-0.0587530806660652	0.169732630252838	0.101373620331287
-7.5361499786377	-10.1673469543457	-3.27582883834839	-0.0588101968169212	0.169639602303505	0.101393662393093
-7.5338134765625	-10.168231010437	-3.27723455429077	-0.0587376989424229	0.169717460870743	0.101347364485264
-7.52571630477905	-10.1668376922607	-3.27735137939453	-0.0585960447788239	0.169737204909325	0.10145777463913
-7.52701711654663	-10.1650009155273	-3.26853227615356	-0.0586027055978775	0.169634252786636	0.101517163217068
-7.52615165710449	-10.16969871521	-3.27085828781128	-0.058503769338131	0.169670417904854	0.101544916629791
-7.51991653442383	-10.1677417755127	-3.27319717407227	-0.0583920516073704	0.16965663433075	0.101561069488525
-7.52475023269653	-10.1724510192871	-3.25972509384155	-0.0583757869899273	0.169661328196526	0.101617254316807
-7.52347660064697	-10.1790609359741	-3.26568675041199	-0.0581694692373276	0.169719859957695	0.10152392834425
-7.51192808151245	-10.1778831481934	-3.25992655754089	-0.0580373667180538	0.169756978750229	0.101569712162018
-7.51683521270752	-10.1807489395142	-3.25214910507202	-0.0580207780003548	0.169783651828766	0.101542189717293
-7.50822496414185	-10.1824159622192	-3.24725675582886	-0.0577965974807739	0.169864147901535	0.101562716066837
-7.50464248657227	-10.1810855865479	-3.249347448349	-0.0577050969004631	0.169799625873566	0.101561091840267
-7.51149940490723	-10.1863775253296	-3.24720883369446	-0.0576672181487083	0.169884979724884	0.101595155894756
-7.50078296661377	-10.1830892562866	-3.24663257598877	-0.0574015118181705	0.169887349009514	0.101547710597515
-7.5062780380249	-10.1851482391357	-3.24157643318176	-0.0574282743036747	0.169849693775177	0.101552478969097
-7.50707817077637	-10.1894474029541	-3.24526953697205	-0.0572425946593285	0.170059472322464	0.101536057889462
-7.50278949737549	-10.1855020523071	-3.24421501159668	-0.0570361092686653	0.169994384050369	0.101606994867325
-7.5084547996521	-10.1890707015991	-3.23780107498169	-0.0571568198502064	0.169980302453041	0.101580120623112
-7.50185632705688	-10.1883754730225	-3.24004220962524	-0.056924793869257	0.170030236244202	0.101563438773155
-7.49678039550781	-10.1843976974487	-3.24209046363831	-0.0569293051958084	0.169981077313423	0.101581715047359
-7.50317573547363	-10.1892318725586	-3.23641085624695	-0.0569223985075951	0.169957160949707	0.1015445291996
-7.5018424987793	-10.1887855529785	-3.24638962745667	-0.0567903183400631	0.170080184936523	0.101528190076351
-7.50205421447754	-10.1872320175171	-3.23826766014099	-0.0567657351493835	0.169995993375778	0.101570442318916
-7.50793981552124	-10.190559387207	-3.24189567565918	-0.0567273236811161	0.170065388083458	0.10148198902607
-7.50108671188354	-10.1859321594238	-3.25694680213928	-0.0565708428621292	0.170085847377777	0.101497560739517
-7.50587320327759	-10.1849689483643	-3.24624013900757	-0.0566458031535149	0.170007541775703	0.101425170898438
-7.50817251205444	-10.1865558624268	-3.25025844573975	-0.0566544495522976	0.170128285884857	0.101391293108463
-7.50508165359497	-10.1792097091675	-3.25824618339539	-0.0565139576792717	0.1700090020895	0.101414948701859
-7.51623153686523	-10.1864328384399	-3.25934171676636	-0.0567133650183678	0.170038565993309	0.101369753479958
-7.51613998413086	-10.1863203048706	-3.26489949226379	-0.0565452501177788	0.17003133893013	0.101322315633297
-7.51642894744873	-10.1849765777588	-3.26849937438965	-0.0566226132214069	0.169969171285629	0.101323574781418
-7.52560901641846	-10.1918115615845	-3.26382350921631	-0.0566846616566181	0.170067816972733	0.101214826107025
-7.52248477935791	-10.1873073577881	-3.26791763305664	-0.0565821677446365	0.170047342777252	0.101192072033882
-7.52485942840576	-10.1870098114014	-3.27989649772644	-0.0568933039903641	0.170000836253166	0.10113625228405
-7.52670478820801	-10.1876888275146	-3.28062200546265	-0.0567845478653908	0.170127868652344	0.101095497608185
-7.52483749389648	-10.1837167739868	-3.28518390655518	-0.0568663291633129	0.169983848929405	0.101081661880016
-7.53246021270752	-10.1832895278931	-3.28601598739624	-0.057010754942894	0.169964373111725	0.100926235318184
-7.52707147598267	-10.1811456680298	-3.29446268081665	-0.0570201352238655	0.170017674565315	0.100920245051384
-7.53224468231201	-10.1751518249512	-3.29735565185547	-0.0571974329650402	0.169892564415932	0.100925356149673
-7.53759145736694	-10.1750984191895	-3.29459190368652	-0.0571925640106201	0.169944271445274	0.100848622620106
-7.53093862533569	-10.1720724105835	-3.30980467796326	-0.057180393487215	0.170075759291649	0.100765384733677
-7.53752660751343	-10.1670036315918	-3.30384421348572	-0.057390458881855	0.170051395893097	0.100770205259323
-7.53569173812866	-10.1645708084106	-3.30791926383972	-0.0573298744857311	0.170069515705109	0.100684866309166
-7.52947330474854	-10.1569995880127	-3.3085629940033	-0.0574225038290024	0.170016869902611	0.100632078945637
-7.53676223754883	-10.160174369812	-3.30633807182312	-0.057589877396822	0.170125037431717	0.100615255534649
-7.5278491973877	-10.1518220901489	-3.31157445907593	-0.0574421733617783	0.170109212398529	0.100512333214283
-7.52825212478638	-10.1500282287598	-3.30484056472778	-0.0576450750231743	0.169998049736023	0.100491084158421
-7.52695083618164	-10.1522951126099	-3.30964541435242	-0.0576598681509495	0.170138493180275	0.100365325808525
-7.51813220977783	-10.1468353271484	-3.30634188652039	-0.0576275624334812	0.170016899704933	0.100312910974026
-7.52252340316772	-10.1498880386353	-3.29766917228699	-0.057896364480257	0.170115903019905	0.100284777581692
-7.51370573043823	-10.1471567153931	-3.31383299827576	-0.0577755533158779	0.170090213418007	0.100243225693703
-7.5098729133606	-10.1422185897827	-3.29879903793335	-0.0578747726976871	0.170053079724312	0.100337877869606
-7.50931882858276	-10.1429319381714	-3.29870796203613	-0.0579494498670101	0.169978067278862	0.100195474922657
-7.50363636016846	-10.1406106948853	-3.29539465904236	-0.0579610988497734	0.170010149478912	0.10019089281559
-7.50385189056396	-10.1394119262695	-3.28844380378723	-0.0581493079662323	0.16993573307991	0.100170388817787
-7.50175428390503	-10.1395225524902	-3.28647518157959	-0.0580838955938816	0.16988605260849	0.100107610225677
-7.4921669960022	-10.1316223144531	-3.29052305221558	-0.0581575073301792	0.169839307665825	0.100124098360538
-7.49482727050781	-10.1333780288696	-3.27781772613525	-0.058264248073101	0.169859081506729	0.100059926509857
-7.48852300643921	-10.1272621154785	-3.28116989135742	-0.0581392757594585	0.169831782579422	0.100019976496696
-7.48188734054565	-10.124457359314	-3.27869892120361	-0.0582953803241253	0.169843718409538	0.0999468192458153
-7.48359060287476	-10.1245555877686	-3.26391053199768	-0.0582739040255547	0.169836923480034	0.0999631881713867
-7.47124910354614	-10.1215791702271	-3.27604722976685	-0.0581960715353489	0.169788256287575	0.0999071821570396
-7.46774339675903	-10.1207971572876	-3.26152896881104	-0.0583032295107841	0.169721096754074	0.0998689085245132
-7.4695839881897	-10.1242761611938	-3.26175427436829	-0.0583069548010826	0.1698909252882	0.0999343991279602
-7.45640468597412	-10.1199026107788	-3.262855052948	-0.0582150928676128	0.169707775115967	0.0998644605278969
-7.45700216293335	-10.1245889663696	-3.24484300613403	-0.0583537109196186	0.169754281640053	0.0998933091759682
-7.44924211502075	-10.1243467330933	-3.25198578834534	-0.058194812387228	0.169790461659431	0.0998498573899269
-7.44165086746216	-10.1192235946655	-3.24249649047852	-0.0582214519381523	0.169701367616653	0.0998896658420563
-7.44199275970459	-10.1250610351563	-3.24307537078857	-0.0582078993320465	0.169738546013832	0.0998578667640686
-7.43478584289551	-10.1225748062134	-3.24188947677612	-0.0581062398850918	0.169690266251564	0.0998005568981171
-7.43695020675659	-10.1223134994507	-3.23094272613525	-0.0581884793937206	0.169678673148155	0.0999242290854454
-7.43540954589844	-10.122275352478	-3.23130655288696	-0.0580524355173111	0.169616430997849	0.0997546315193176
-7.43005275726318	-10.1221780776978	-3.22830986976624	-0.0580418333411217	0.169621303677559	0.0998226255178452
-7.43469095230103	-10.1229591369629	-3.22933554649353	-0.0581421703100204	0.169624492526054	0.0997262895107269
-7.43369817733765	-10.1158466339111	-3.23352813720703	-0.0579667575657368	0.169619426131248	0.0996856018900871
-7.42614126205444	-10.1160383224487	-3.23371410369873	-0.0579529255628586	0.169564485549927	0.0996357947587967
-7.43259000778198	-10.115047454834	-3.2238552570343	-0.0579205639660358	0.169575497508049	0.0996123701334
-7.42937421798706	-10.1165189743042	-3.2328884601593	-0.0577902048826218	0.169559121131897	0.0995110347867012
-7.42609548568726	-10.1136093139648	-3.23242878913879	-0.0578066222369671	0.169529274106026	0.0994360074400902
-7.43566751480103	-10.1186542510986	-3.22421479225159	-0.0578636787831783	0.169576436281204	0.0994501039385796
-7.42801141738892	-10.1119289398193	-3.23494958877563	-0.0577390603721142	0.169518142938614	0.0993528738617897
-7.4359655380249	-10.1132078170776	-3.22684979438782	-0.0578034371137619	0.169509276747704	0.0993506163358688
-7.43881034851074	-10.1155490875244	-3.24124550819397	-0.0576932169497013	0.169546738266945	0.0993083342909813
-7.43778705596924	-10.1085014343262	-3.2447509765625	-0.05759147554636	0.169543132185936	0.0992518663406372
-7.44768381118774	-10.1150884628296	-3.24373507499695	-0.0577663518488407	0.169546067714691	0.0992277860641479
-7.45292806625366	-10.1146450042725	-3.25395250320435	-0.0576247908174992	0.169562697410583	0.0991417691111565
-7.45421695709229	-10.1133594512939	-3.2630181312561	-0.0576474368572235	0.169496938586235	0.0990761518478394
-7.46631574630737	-10.1188583374023	-3.25698900222778	-0.0577028170228004	0.169503599405289	0.099027544260025
-7.46887922286987	-10.1226959228516	-3.27282118797302	-0.057622566819191	0.169590681791306	0.0989881306886673
-7.47246217727661	-10.1195755004883	-3.27553606033325	-0.0576313883066177	0.169510796666145	0.0988806560635567
-7.48079442977905	-10.1237592697144	-3.28037786483765	-0.0576333627104759	0.169605433940887	0.0987776443362236
-7.47993659973145	-10.1205196380615	-3.286865234375	-0.05764976516366	0.16962730884552	0.0987627357244492
-7.48927307128906	-10.1220903396606	-3.28920602798462	-0.0576603077352047	0.169560834765434	0.0986505076289177
-7.48972654342651	-10.121018409729	-3.30004525184631	-0.0576001703739166	0.169630751013756	0.0985786393284798
-7.49029397964478	-10.1234264373779	-3.31117963790894	-0.057710412889719	0.169534385204315	0.0984696224331856
-7.50090551376343	-10.1268510818481	-3.30788731575012	-0.0577014125883579	0.169644922018051	0.0983606353402138
-7.50072336196899	-10.1235179901123	-3.32603049278259	-0.0576131232082844	0.169657722115517	0.0983314663171768
-7.50509071350098	-10.124267578125	-3.3302526473999	-0.0577561408281326	0.169660359621048	0.0982199311256409
-7.50838422775269	-10.1273097991943	-3.33432078361511	-0.0576470755040646	0.169768139719963	0.0981975346803665
-7.50823497772217	-10.1226787567139	-3.34369492530823	-0.0576925799250603	0.169776126742363	0.0980929732322693
-7.51795816421509	-10.1228475570679	-3.34096837043762	-0.0578361824154854	0.169802695512772	0.0980070009827614
-7.51236248016357	-10.1208324432373	-3.34763598442078	-0.0576936118304729	0.169808879494667	0.0979956015944481
-7.51667737960815	-10.1167488098145	-3.35810613632202	-0.0578088946640491	0.169704407453537	0.0979520529508591
-7.5268816947937	-10.1225919723511	-3.36013197898865	-0.0579676777124405	0.169736325740814	0.097905620932579
-7.52579641342163	-10.1183090209961	-3.3681001663208	-0.0579547435045242	0.169743791222572	0.0977728888392448
-7.53426837921143	-10.1200885772705	-3.35746383666992	-0.0581430345773697	0.169703632593155	0.0978236570954323
-7.53641223907471	-10.1207790374756	-3.37086224555969	-0.0581764951348305	0.169627711176872	0.0976720079779625
-7.53411817550659	-10.1187200546265	-3.37584018707275	-0.0581723786890507	0.169642820954323	0.0976814404129982
-7.53891038894653	-10.1134986877441	-3.37682819366455	-0.0582874827086926	0.169587016105652	0.0976965948939323
-7.5403037071228	-10.1162672042847	-3.37839651107788	-0.0584605820477009	0.169553235173225	0.097642108798027
-7.53464126586914	-10.1102724075317	-3.38381791114807	-0.0584179051220417	0.169477880001068	0.0976007059216499
-7.54605436325073	-10.1132402420044	-3.38238668441772	-0.0586090236902237	0.169504269957542	0.0975867360830307
-7.54167461395264	-10.1088275909424	-3.39060640335083	-0.0585257709026337	0.169438272714615	0.0975217074155808
-7.54252290725708	-10.1061964035034	-3.38551783561707	-0.0587244220077991	0.169441804289818	0.0975465252995491
-7.54662895202637	-10.1099338531494	-3.38019371032715	-0.0587803348898888	0.169539377093315	0.0975468978285789
-7.54168176651001	-10.1018142700195	-3.38781762123108	-0.0586584880948067	0.169470191001892	0.097530335187912
-7.54197835922241	-10.1018161773682	-3.3843092918396	-0.0588954091072083	0.169427126646042	0.0976092219352722
-7.53943347930908	-10.1026563644409	-3.38224101066589	-0.0587825290858746	0.169484719634056	0.0976380407810211
-7.53330564498901	-10.0966033935547	-3.38399195671082	-0.058900311589241	0.169351607561111	0.0976982042193413
-7.53866481781006	-10.1016216278076	-3.37301254272461	-0.0589676462113857	0.169335424900055	0.0977493301033974
-7.5302529335022	-10.0949459075928	-3.37969493865967	-0.0588621236383915	0.16941112279892	0.0977871716022491
-7.53479385375977	-10.0949563980103	-3.36941862106323	-0.0590785518288612	0.169378876686096	0.0979393273591995
-7.53258085250854	-10.0976963043213	-3.36941027641296	-0.0589992627501488	0.169328287243843	0.0979933366179466
-7.52407932281494	-10.0952739715576	-3.36537909507751	-0.0590262897312641	0.169351279735565	0.0980733036994934
-7.5307993888855	-10.0947427749634	-3.35501480102539	-0.0590812526643276	0.169438242912292	0.0982014760375023
-7.52554559707642	-10.0937156677246	-3.35933351516724	-0.0590529255568981	0.16940526664257	0.0982663854956627
-7.5229377746582	-10.0881690979004	-3.35518193244934	-0.0590892657637596	0.169317781925201	0.0984308794140816
-7.52856159210205	-10.0922775268555	-3.34947443008423	-0.0591028332710266	0.169411405920982	0.09857377409935
-7.51851320266724	-10.0847387313843	-3.35378193855286	-0.0590286366641521	0.16934709250927	0.0986573100090027
-7.52582263946533	-10.0911979675293	-3.33690619468689	-0.0591263361275196	0.169228509068489	0.0987568721175194
-7.52716779708862	-10.0929889678955	-3.34168815612793	-0.059056781232357	0.169399559497833	0.0988499596714973
-7.51602935791016	-10.0893573760986	-3.33875775337219	-0.0589978992938995	0.169340744614601	0.0990214198827744
-7.51915740966797	-10.0964450836182	-3.3244948387146	-0.0590375289320946	0.169327661395073	0.0991460680961609
-7.51939487457275	-10.0966377258301	-3.32886600494385	-0.0589371845126152	0.16938653588295	0.099297471344471
-7.51275825500488	-10.0911588668823	-3.32305979728699	-0.0587933696806431	0.169322460889816	0.099409356713295
-7.51396751403809	-10.0974521636963	-3.30784559249878	-0.05898766964674	0.169257372617722	0.0995432808995247
-7.51336145401001	-10.0982751846313	-3.31282019615173	-0.058806948363781	0.169387727975845	0.099600687623024
-7.50964879989624	-10.093132019043	-3.30551695823669	-0.0587449483573437	0.169265598058701	0.0997978374361992
-7.51266860961914	-10.0989990234375	-3.29421067237854	-0.0588578768074512	0.16933386027813	0.0999099761247635
-7.50651073455811	-10.0995235443115	-3.29867625236511	-0.0585825629532337	0.169362708926201	0.100005693733692
-7.4998984336853	-10.092698097229	-3.28689455986023	-0.0585587099194527	0.169272124767303	0.100215792655945
-7.50321578979492	-10.0993824005127	-3.28102803230286	-0.0586453266441822	0.169281363487244	0.100266508758068
-7.49506616592407	-10.0974321365356	-3.27499485015869	-0.0583696030080318	0.169337928295135	0.100428141653538
-7.49542093276978	-10.1000890731812	-3.2694251537323	-0.0583849735558033	0.16918757557869	0.100574567914009
-7.50007295608521	-10.1051416397095	-3.25510501861572	-0.058349397033453	0.169202908873558	0.10063362121582
-7.49273157119751	-10.1055698394775	-3.26062679290771	-0.0581860393285751	0.169224783778191	0.100849814713001
-7.49520254135132	-10.1086158752441	-3.24202489852905	-0.0581736080348492	0.169206321239471	0.100952632725239
-7.49422788619995	-10.1107978820801	-3.25036191940308	-0.057986818253994	0.16920317709446	0.101067177951336
-7.48883962631226	-10.1121892929077	-3.24378037452698	-0.0580262504518032	0.169165045022964	0.101214893162251
-7.49746990203857	-10.1166982650757	-3.22933793067932	-0.05791175365448	0.169161379337311	0.10139200091362
-7.4925537109375	-10.116681098938	-3.23350477218628	-0.0577571839094162	0.1690873503685	0.101481691002846
-7.4975962638855	-10.1198654174805	-3.22790479660034	-0.0577802993357182	0.169015347957611	0.10157685726881
-7.50147342681885	-10.1262035369873	-3.22357726097107	-0.0576637051999569	0.169131934642792	0.101717233657837
-7.49458074569702	-10.1233777999878	-3.22971391677856	-0.0575116761028767	0.168922409415245	0.101851403713226
-7.5065975189209	-10.1312084197998	-3.21064162254334	-0.0575704500079155	0.168977066874504	0.101925894618034
-7.50031185150146	-10.13551902771	-3.22362184524536	-0.0573621094226837	0.1690354347229	0.101954594254494
-7.50485420227051	-10.1322793960571	-3.20717453956604	-0.057389460504055	0.168904140591621	0.102099575102329
-7.50652694702148	-10.137186050415	-3.20971655845642	-0.0572115443646908	0.168998226523399	0.10214126855135
-7.49804544448853	-10.1350498199463	-3.21173596382141	-0.0571442283689976	0.168882146477699	0.102252595126629
-7.50920915603638	-10.1402721405029	-3.19255971908569	-0.0571639984846115	0.168833658099175	0.102327577769756
-7.50515747070313	-10.1422185897827	-3.20205593109131	-0.0568526349961758	0.168774709105492	0.10233112424612
-7.50647592544556	-10.142427444458	-3.19242978096008	-0.0569190382957459	0.168695136904716	0.102448515594006
-7.51349687576294	-10.1493139266968	-3.18682289123535	-0.056798342615366	0.168828755617142	0.102543458342552
-7.5054817199707	-10.1470012664795	-3.19338655471802	-0.0565801821649075	0.16860730946064	0.102559842169285
-7.5130763053894	-10.1499300003052	-3.17563796043396	-0.0566641762852669	0.168715864419937	0.102524131536484
-7.5068678855896	-10.1509895324707	-3.1883339881897	-0.0563977807760239	0.168677464127541	0.102538257837296
-7.50976753234863	-10.1489791870117	-3.17671370506287	-0.0564345568418503	0.168705478310585	0.102558165788651
-7.50957298278809	-10.1504735946655	-3.17884373664856	-0.0562236718833447	0.168729439377785	0.102517664432526
-7.50595569610596	-10.1478080749512	-3.18199324607849	-0.0562507398426533	0.168720841407776	0.102454401552677
-7.51590013504028	-10.1531229019165	-3.17838764190674	-0.0562474280595779	0.168653219938278	0.102427124977112
-7.51032161712646	-10.1571655273438	-3.18924784660339	-0.0560987293720245	0.168712630867958	0.102395631372929
-7.51578617095947	-10.1576204299927	-3.17867183685303	-0.0562229491770267	0.168538793921471	0.102342672646046
-7.5223183631897	-10.1648178100586	-3.18925309181213	-0.056123673915863	0.16875196993351	0.102298863232136
-7.52112436294556	-10.1633520126343	-3.19321203231812	-0.0561484582722187	0.16855226457119	0.102258928120136
-7.53063011169434	-10.1703805923462	-3.18802380561829	-0.05622873082757	0.168574199080467	0.102210573852062
-7.52645683288574	-10.1718063354492	-3.1995735168457	-0.0562409050762653	0.168546169996262	0.102235227823257
-7.5369701385498	-10.1729412078857	-3.19171667098999	-0.0563705563545227	0.168482631444931	0.102146476507187
-7.53381061553955	-10.1673011779785	-3.20504713058472	-0.0563044138252735	0.168434977531433	0.102090299129486
-7.53756761550903	-10.1679334640503	-3.20742893218994	-0.0565743297338486	0.168357938528061	0.102014049887657
-7.54463624954224	-10.1627759933472	-3.21098041534424	-0.0565284192562103	0.168394640088081	0.10193232446909
-7.5378041267395	-10.1565370559692	-3.22315621376038	-0.056588388979435	0.168322846293449	0.101909466087818
-7.53824758529663	-10.1520366668701	-3.21895790100098	-0.0568320378661156	0.16818667948246	0.101756505668163
-7.5386643409729	-10.1480169296265	-3.22453761100769	-0.0568147078156471	0.168310314416885	0.101618118584156
-7.53304290771484	-10.1401700973511	-3.23256731033325	-0.0569205433130264	0.168164610862732	0.101478189229965
-7.53887271881104	-10.139102935791	-3.2288670539856	-0.0570658855140209	0.168245121836662	0.10136753320694
-7.52975225448608	-10.1333780288696	-3.2431743144989	-0.0570795051753521	0.168276876211166	0.101215206086636
-7.52648210525513	-10.1238632202148	-3.22990393638611	-0.0571972914040089	0.168244510889053	0.10114286839962
-7.52391242980957	-10.1202249526978	-3.23398303985596	-0.0572256445884705	0.168307051062584	0.101011916995049
-7.51234149932861	-10.1142292022705	-3.23942971229553	-0.0573721379041672	0.168217062950134	0.100888252258301
-7.51804876327515	-10.1114063262939	-3.22913694381714	-0.0574680864810944	0.168276846408844	0.100808814167976
-7.50519847869873	-10.1073837280273	-3.23813629150391	-0.0574194081127644	0.168303146958351	0.100684963166714
-7.50882720947266	-10.1044969558716	-3.23596692085266	-0.0576585568487644	0.168241113424301	0.100554183125496
-7.50660991668701	-10.1069097518921	-3.23674249649048	-0.0575983375310898	0.168397292494774	0.100456692278385
-7.50508213043213	-10.1008539199829	-3.23756980895996	-0.0577059201896191	0.168264865875244	0.100356139242649
-7.50725984573364	-10.1017322540283	-3.23036813735962	-0.0577538907527924	0.168324649333954	0.100220069289207
-7.49894762039185	-10.099946975708	-3.24242520332336	-0.0577031970024109	0.168398305773735	0.100130043923855
-7.50623226165771	-10.0978345870972	-3.23565101623535	-0.0578838959336281	0.168387964367867	0.100069910287857
-7.50422096252441	-10.0996417999268	-3.24524974822998	-0.0578008480370045	0.168416351079941	0.0999723896384239
-7.50134754180908	-10.0964803695679	-3.24638485908508	-0.0580016225576401	0.168353229761124	0.0998676866292953
-7.51169729232788	-10.0968523025513	-3.2385036945343	-0.0580798797309399	0.168517708778381	0.0998140051960945
-7.50431728363037	-10.094199180603	-3.25352501869202	-0.0580865629017353	0.168412461876869	0.0997365042567253
-7.51041316986084	-10.094557762146	-3.25051665306091	-0.0583136044442654	0.168276995420456	0.099708691239357
-7.51415252685547	-10.0979328155518	-3.25562930107117	-0.0583079196512699	0.168474078178406	0.0996134802699089
-7.51137971878052	-10.0926218032837	-3.26275849342346	-0.0584381781518459	0.168388769030571	0.0995864272117615
-7.51727724075317	-10.094612121582	-3.26209354400635	-0.0584957934916019	0.168380230665207	0.0994738414883614
-7.5125470161438	-10.0941200256348	-3.26956629753113	-0.0585675127804279	0.168300241231918	0.0995076149702072
-7.52125120162964	-10.0950956344604	-3.27115893363953	-0.0587104596197605	0.168379589915276	0.0993834733963013
-7.51688146591187	-10.0881605148315	-3.28041338920593	-0.0586350224912167	0.168389707803726	0.0993653163313866
-7.51844549179077	-10.0906419754028	-3.28687810897827	-0.0588673055171967	0.168334051966667	0.0992952212691307
-7.52474212646484	-10.0880012512207	-3.29070854187012	-0.0588932186365128	0.168380916118622	0.0992550328373909
-7.51686096191406	-10.085545539856	-3.29766440391541	-0.0589042343199253	0.168349236249924	0.0992864966392517
-7.52506637573242	-10.0876321792603	-3.29723358154297	-0.0591353885829449	0.168381124734879	0.0991763696074486
-7.51723670959473	-10.0829544067383	-3.30231857299805	-0.0589577257633209	0.168340474367142	0.0991544425487518
-7.52275133132935	-10.0822105407715	-3.30343985557556	-0.0591608993709087	0.168225437402725	0.0991115123033524
-7.52352142333984	-10.084020614624	-3.308922290802	-0.0590919703245163	0.168261229991913	0.099012702703476
-7.51444387435913	-10.0806674957275	-3.3156566619873	-0.0591665431857109	0.168314471840858	0.099019467830658
-7.51987504959106	-10.0881290435791	-3.30582427978516	-0.0592724233865738	0.168304413557053	0.0989468842744827
-7.51220941543579	-10.0796346664429	-3.31569337844849	-0.0591083094477654	0.168367639183998	0.0988915041089058
-7.51271438598633	-10.0821027755737	-3.3124680519104	-0.0593414530158043	0.168389901518822	0.0988713726401329
-7.51089906692505	-10.0802240371704	-3.31492590904236	-0.059122446924448	0.168444231152534	0.098806157708168
-7.50496387481689	-10.0768899917603	-3.31554913520813	-0.0591376125812531	0.168417006731033	0.0987566187977791
-7.50911140441895	-10.0785331726074	-3.31245923042297	-0.0592400431632996	0.168461173772812	0.0986862704157829
-7.5018515586853	-10.0771245956421	-3.31198883056641	-0.0590720660984516	0.168504029512405	0.0985880047082901
-7.49893665313721	-10.0721206665039	-3.31611299514771	-0.0591585636138916	0.168467566370964	0.0985894799232483
-7.50587892532349	-10.0730361938477	-3.30962061882019	-0.0591043867170811	0.168556496500969	0.0984121263027191
-7.49445962905884	-10.0693349838257	-3.32263159751892	-0.0589283667504787	0.16863477230072	0.0983901172876358
-7.49602508544922	-10.0639953613281	-3.31206130981445	-0.0590245202183723	0.168642610311508	0.0982794016599655
-7.49193429946899	-10.0623054504395	-3.31344127655029	-0.0589211098849773	0.168736353516579	0.0981583446264267
-7.47909736633301	-10.0591287612915	-3.31789875030518	-0.0589070841670036	0.168700978159904	0.0980466082692146
-7.48327922821045	-10.0559368133545	-3.3043200969696	-0.0588982626795769	0.168766275048256	0.0979505777359009
-7.47043466567993	-10.0516166687012	-3.3136842250824	-0.0586927160620689	0.168817907571793	0.097814567387104
-7.4652156829834	-10.0467882156372	-3.30449390411377	-0.05875164270401	0.1687863022089	0.0977260544896126
-7.46629619598389	-10.050952911377	-3.30479788780212	-0.0586842447519302	0.168927595019341	0.0976087599992752
-7.45549154281616	-10.042462348938	-3.30689024925232	-0.0585916116833687	0.168859481811523	0.0974470898509026
-7.454421043396	-10.0441951751709	-3.29388546943665	-0.0586604475975037	0.168865039944649	0.0973495468497276
-7.44292116165161	-10.0382852554321	-3.30347466468811	-0.0584768280386925	0.168990701436996	0.0971857532858849
-7.43499755859375	-10.0317373275757	-3.28608083724976	-0.058448351919651	0.168941184878349	0.0971023142337799
-7.4331579208374	-10.0319395065308	-3.29116797447205	-0.0585102662444115	0.169066935777664	0.0969265401363373
-7.42171955108643	-10.0221977233887	-3.29410886764526	-0.0582499727606773	0.169037356972694	0.0967335179448128
-7.41961193084717	-10.0232038497925	-3.28424596786499	-0.0584008432924747	0.169081270694733	0.0966490134596825
-7.41388463973999	-10.0189390182495	-3.29345107078552	-0.0582385212182999	0.169069707393646	0.0963696092367172
-7.40657520294189	-10.015796661377	-3.28988242149353	-0.0582746267318726	0.169089302420616	0.0962411165237427
-7.40989637374878	-10.0178422927856	-3.28744459152222	-0.0582582652568817	0.169130980968475	0.0960779115557671
-7.4031023979187	-10.0114641189575	-3.2880482673645	-0.0580567382276058	0.169094741344452	0.0959044396877289
-7.39448976516724	-10.0134773254395	-3.28943300247192	-0.0581390038132668	0.169067218899727	0.0958383306860924
-7.4011435508728	-10.0140609741211	-3.28266310691834	-0.0581951439380646	0.169044315814972	0.0956601276993752
-7.393958568573	-10.0108499526978	-3.29660534858704	-0.0580391883850098	0.169148623943329	0.0955068692564964
-7.39297342300415	-10.0086011886597	-3.2961905002594	-0.0582522079348564	0.168962821364403	0.0954198464751244
-7.39809513092041	-10.0124444961548	-3.28793144226074	-0.0581744275987148	0.168987333774567	0.0952918455004692
-7.39402103424072	-10.010763168335	-3.300368309021	-0.0581548884510994	0.168920606374741	0.0951898843050003
-7.40235710144043	-10.0113716125488	-3.29553294181824	-0.0583380833268166	0.168904781341553	0.0950689390301704
-7.40078449249268	-10.0166549682617	-3.3031690120697	-0.0582955032587051	0.168930307030678	0.094919890165329
-7.39624214172363	-10.0049915313721	-3.30775713920593	-0.05832439661026	0.168776839971542	0.0948903039097786
-7.40143251419067	-10.0116729736328	-3.30753302574158	-0.0585242174565792	0.168819785118103	0.0947739705443382
-7.40137529373169	-10.0052042007446	-3.31447076797485	-0.0584834516048431	0.168810114264488	0.0946519896388054
-7.40015268325806	-10.0035991668701	-3.32249402999878	-0.0586511716246605	0.168721273541451	0.0946703478693962
-7.40462827682495	-10.0029249191284	-3.3171718120575	-0.0587371848523617	0.168649733066559	0.0945612490177155
-7.4000072479248	-10.0026273727417	-3.32836270332336	-0.0588291883468628	0.168628662824631	0.0945040509104729
-7.3976469039917	-9.99461650848389	-3.32509160041809	-0.0589239895343781	0.168608650565147	0.0944597348570824
-7.40046787261963	-9.99539089202881	-3.32168078422546	-0.0590133108198643	0.168631911277771	0.0943425521254539
-7.39191293716431	-9.98871517181396	-3.32818984985352	-0.0590923428535461	0.168540060520172	0.094418041408062
-7.39554643630981	-9.98369312286377	-3.32561302185059	-0.0592218637466431	0.168501138687134	0.0943729728460312
-7.39521408081055	-9.98281764984131	-3.3286349773407	-0.0592360682785511	0.168558552861214	0.0943497642874718
-7.38534259796143	-9.97914028167725	-3.3367760181427	-0.0592779256403446	0.168470069766045	0.0943153947591782
-7.39060592651367	-9.97733592987061	-3.32451915740967	-0.0594489462673664	0.168540149927139	0.0943745449185371
-7.38352966308594	-9.97439861297607	-3.33142399787903	-0.0594054348766804	0.168470159173012	0.0943169146776199
-7.37841320037842	-9.96956729888916	-3.3262186050415	-0.0595645196735859	0.168529734015465	0.0943800136446953
-7.38115978240967	-9.9700756072998	-3.32146334648132	-0.0595603510737419	0.168572947382927	0.0943778827786446
-7.37826299667358	-9.96803760528564	-3.32450461387634	-0.0595813132822514	0.168616369366646	0.0943808779120445
-7.36999559402466	-9.96489238739014	-3.32847929000854	-0.0595730617642403	0.168538779020309	0.0944348350167274
-7.37604951858521	-9.96583366394043	-3.31940197944641	-0.0597464703023434	0.168592140078545	0.0944718420505524
-7.36834573745728	-9.96675682067871	-3.32167053222656	-0.0596637390553951	0.168633177876472	0.0944915637373924
-7.36499261856079	-9.9632682800293	-3.31810188293457	-0.0596887990832329	0.168618485331535	0.09450763463974
-7.36774826049805	-9.96512603759766	-3.31380772590637	-0.0597865656018257	0.168712124228477	0.094553641974926
-7.35887336730957	-9.95444297790527	-3.31760454177856	-0.0596624501049519	0.168772518634796	0.0945805609226227
-7.35600137710571	-9.95692157745361	-3.30834579467773	-0.0598290115594864	0.168740749359131	0.0946841835975647
-7.35648012161255	-9.95505046844482	-3.30922174453735	-0.0598314963281155	0.168830573558807	0.0946750193834305
-7.34469842910767	-9.94731140136719	-3.31512665748596	-0.0597117468714714	0.168805152177811	0.0947272628545761
-7.34619140625	-9.94977474212646	-3.30410432815552	-0.0599684119224548	0.168802946805954	0.0947592556476593
-7.34074687957764	-9.94956970214844	-3.30485701560974	-0.059903908520937	0.168957933783531	0.0947556272149086
-7.33376693725586	-9.94080638885498	-3.30388927459717	-0.0599343255162239	0.168888136744499	0.0948634892702103
-7.33246755599976	-9.94315719604492	-3.30308365821838	-0.0600797906517982	0.169004261493683	0.0948588401079178
-7.32015800476074	-9.93393898010254	-3.30276608467102	-0.0600017607212067	0.169063746929169	0.0949108153581619
-7.3123631477356	-9.92864990234375	-3.29215025901794	-0.0601133480668068	0.169010266661644	0.0949375703930855
-7.31126594543457	-9.92871856689453	-3.29225254058838	-0.0602396503090858	0.16906826198101	0.0949424728751183
-7.30149030685425	-9.92083740234375	-3.29815888404846	-0.0601131841540337	0.169157981872559	0.0949612855911255
-7.29813003540039	-9.91903495788574	-3.29351162910461	-0.0603548772633076	0.169155791401863	0.0949811413884163
-7.29356527328491	-9.91623878479004	-3.29464149475098	-0.0603603981435299	0.169231399893761	0.0950079038739204
-7.28077459335327	-9.91456604003906	-3.29863977432251	-0.0603850446641445	0.169310748577118	0.0950267761945724
-7.27866840362549	-9.90439987182617	-3.28849029541016	-0.0604218207299709	0.169300764799118	0.0950732529163361
-7.26751136779785	-9.90560722351074	-3.2884464263916	-0.0603854805231094	0.169378191232681	0.0950576737523079
-7.25320434570313	-9.89820957183838	-3.2945384979248	-0.060445997864008	0.169334724545479	0.0950326845049858
-7.25551700592041	-9.89952564239502	-3.28959846496582	-0.0605720616877079	0.169488996267319	0.0950659364461899
-7.24170064926147	-9.8951416015625	-3.29278445243835	-0.0605575852096081	0.169417127966881	0.0949777811765671
-7.23702526092529	-9.89519882202148	-3.29298257827759	-0.06055723503232	0.169493868947029	0.0950303003191948
-7.23568868637085	-9.89437103271484	-3.28789973258972	-0.060633908957243	0.169580683112144	0.0949506387114525
-7.22487163543701	-9.88733100891113	-3.29225754737854	-0.0604548938572407	0.169628322124481	0.0948799178004265
-7.21721172332764	-9.89048671722412	-3.28910899162292	-0.060652457177639	0.169634953141212	0.0949064269661903
-7.22171974182129	-9.88747501373291	-3.28738236427307	-0.060506958514452	0.169707998633385	0.0948289483785629
-7.21017742156982	-9.88287353515625	-3.29307770729065	-0.0604507066309452	0.169695898890495	0.0947853475809097
-7.20930147171021	-9.88312816619873	-3.28486943244934	-0.0606020912528038	0.169671326875687	0.0947531834244728
-7.21130418777466	-9.884765625	-3.29500293731689	-0.0604953728616238	0.169801190495491	0.0947003588080406
-7.20694589614868	-9.88144207000732	-3.29060578346252	-0.0603727586567402	0.169763296842575	0.0946375578641891
-7.21301221847534	-9.88687038421631	-3.28374052047729	-0.0605038851499558	0.169786050915718	0.0945873558521271
-7.2073802947998	-9.88655471801758	-3.30408835411072	-0.0602346733212471	0.169896796345711	0.0944627821445465
-7.20647144317627	-9.88100719451904	-3.2922101020813	-0.0602900087833405	0.169823005795479	0.0944416075944901
-7.21020030975342	-9.88929843902588	-3.29726529121399	-0.0602825805544853	0.169868260622025	0.0943461284041405
-7.20589351654053	-9.88829803466797	-3.3023669719696	-0.0600632056593895	0.169865936040878	0.0942429751157761
-7.20938682556152	-9.89220523834229	-3.30100893974304	-0.0600801222026348	0.169859185814857	0.0941982865333557
-7.21804475784302	-9.89502143859863	-3.29757833480835	-0.0600407123565674	0.169896885752678	0.0940910652279854
-7.21848297119141	-9.90280532836914	-3.3069908618927	-0.0599499270319939	0.1700070053339	0.0940233841538429
-7.21632146835327	-9.89532089233398	-3.3028552532196	-0.059858500957489	0.169954627752304	0.0939384326338768
-7.22632932662964	-9.90580177307129	-3.3033595085144	-0.0598407089710236	0.169957369565964	0.0939723178744316
-7.22857332229614	-9.90751361846924	-3.31769371032715	-0.0596941336989403	0.169970005750656	0.0938515886664391
-7.23490953445435	-9.90999889373779	-3.31058645248413	-0.0598022863268852	0.169970899820328	0.0938806384801865
-7.24449872970581	-9.91279315948486	-3.31630039215088	-0.0597136206924915	0.169959202408791	0.093677781522274
-7.24338579177856	-9.91720390319824	-3.32470846176147	-0.0596564598381519	0.169997170567513	0.0936105325818062
-7.24289464950562	-9.91200733184814	-3.32494497299194	-0.0596528649330139	0.169930323958397	0.0935120135545731
-7.25159931182861	-9.91390419006348	-3.32253050804138	-0.0597333684563637	0.169941604137421	0.0933817699551582
-7.25341129302979	-9.9167308807373	-3.3269407749176	-0.059688076376915	0.169976249337196	0.0932429581880569
-7.25021028518677	-9.91201591491699	-3.32936239242554	-0.0596882477402687	0.169886887073517	0.0931326895952225
-7.25922870635986	-9.910475730896	-3.32956862449646	-0.0597917996346951	0.169806927442551	0.093001089990139
-7.26640748977661	-9.91334342956543	-3.33480215072632	-0.0599274523556232	0.169884189963341	0.0928698256611824
-7.26036643981934	-9.90700817108154	-3.34373641014099	-0.0598650611937046	0.169808968901634	0.0927791371941566
-7.26241445541382	-9.90721416473389	-3.33873844146729	-0.0600603111088276	0.169712826609612	0.0926951393485069
-7.26451206207275	-9.91060066223145	-3.33762764930725	-0.0601520985364914	0.169759929180145	0.0925874337553978
-7.26069116592407	-9.90335941314697	-3.34437656402588	-0.060092456638813	0.169647470116615	0.0925246849656105
-7.2611198425293	-9.90469264984131	-3.33714866638184	-0.0603520832955837	0.169514611363411	0.0924761071801186
-7.26560735702515	-9.90917587280273	-3.3374559879303	-0.0604489259421825	0.169600084424019	0.0923808887600899
-7.25685548782349	-9.90126514434814	-3.34553837776184	-0.0603725574910641	0.169506579637527	0.092351570725441
-7.25387859344482	-9.89775466918945	-3.34299492835999	-0.0605589672923088	0.169436246156693	0.0922969654202461
-7.25740003585815	-9.90077209472656	-3.335116147995	-0.0607083216309547	0.169427782297134	0.0922558233141899
-7.24737024307251	-9.89497661590576	-3.34617161750793	-0.060745757073164	0.169403299689293	0.0921408906579018
-7.24757480621338	-9.89187049865723	-3.3334789276123	-0.0609261281788349	0.169260904192925	0.0921339988708496
-7.25004816055298	-9.89273452758789	-3.34036612510681	-0.0609856471419334	0.169313102960587	0.0920139774680138
-7.23660135269165	-9.88562679290771	-3.34228277206421	-0.0609318949282169	0.169295340776443	0.0919670686125755
-7.23147392272949	-9.88467884063721	-3.34507179260254	-0.0610906220972538	0.16925747692585	0.0919282659888268
-7.23974609375	-9.88113594055176	-3.32728815078735	-0.0611050128936768	0.169307619333267	0.0918905138969421
-7.22533321380615	-9.88071632385254	-3.34126472473145	-0.061145756393671	0.169239282608032	0.0918109342455864
-7.22133159637451	-9.87646865844727	-3.3331253528595	-0.0612610466778278	0.169176578521729	0.0918526276946068
-7.22606515884399	-9.88265323638916	-3.33223152160645	-0.061403326690197	0.169258311390877	0.0918045490980148
-7.21818590164185	-9.87277507781982	-3.33633732795715	-0.0612528920173645	0.169284105300903	0.0917560085654259
-7.21117734909058	-9.87582397460938	-3.33802819252014	-0.0615254603326321	0.169267252087593	0.0917933136224747
-7.21267747879028	-9.87379741668701	-3.32871651649475	-0.0614709630608559	0.169214636087418	0.0917691066861153
-7.20894241333008	-9.87041759490967	-3.34214377403259	-0.0613504350185394	0.169261053204536	0.0918041691184044
-7.20268106460571	-9.86742210388184	-3.33899283409119	-0.0615284219384193	0.169130116701126	0.0917657166719437
-7.20712947845459	-9.87121105194092	-3.33396887779236	-0.0616234913468361	0.16921278834343	0.0918388664722443
-7.20301866531372	-9.86692237854004	-3.33945727348328	-0.0614715926349163	0.169252321124077	0.091760978102684
-7.19466972351074	-9.86282444000244	-3.34122014045715	-0.0615191385149956	0.169193640351295	0.0918458625674248
-7.19598865509033	-9.85942649841309	-3.33861088752747	-0.0616493821144104	0.169167906045914	0.0918266847729683
-7.19105529785156	-9.85896301269531	-3.33271932601929	-0.0616279616951942	0.169171839952469	0.09182308614254
-7.18516254425049	-9.85524082183838	-3.3428041934967	-0.0615123212337494	0.169139370322227	0.0918303728103638
-7.18852424621582	-9.85532665252686	-3.32505393028259	-0.0615695528686047	0.169214636087418	0.0919073820114136
-7.18813228607178	-9.85540771484375	-3.32870006561279	-0.0614458918571472	0.169237270951271	0.0918135270476341
-7.17330503463745	-9.85329341888428	-3.32568120956421	-0.0613923221826553	0.169277429580688	0.0918856486678123
-7.17422676086426	-9.84777069091797	-3.31701612472534	-0.0613405704498291	0.169290393590927	0.0919021815061569
-7.17358589172363	-9.85011863708496	-3.31665110588074	-0.0612842701375484	0.169345200061798	0.0918568670749664
-7.16567039489746	-9.849853515625	-3.3205406665802	-0.0611624270677567	0.169443979859352	0.0918151214718819
-7.16324043273926	-9.84705257415771	-3.31192016601563	-0.0610563717782497	0.169389307498932	0.0918416753411293
-7.16369390487671	-9.84912872314453	-3.30186581611633	-0.0610443949699402	0.169498160481453	0.0917986258864403
-7.1560378074646	-9.85059452056885	-3.30513262748718	-0.0607848055660725	0.169553935527802	0.091816246509552
-7.15037250518799	-9.84793853759766	-3.30436635017395	-0.0606635622680187	0.169552251696587	0.0917574018239975
-7.15108442306519	-9.85436153411865	-3.29093194007874	-0.0606465823948383	0.169574767351151	0.0918019264936447
-7.15178537368774	-9.85974788665771	-3.29229927062988	-0.0604240521788597	0.169754877686501	0.0917783305048943
-7.1476674079895	-9.85556983947754	-3.29417443275452	-0.0601651892066002	0.169728070497513	0.0917625799775124
-7.14007949829102	-9.85895347595215	-3.29526710510254	-0.0602086745202541	0.169739246368408	0.0917498394846916
-7.14734363555908	-9.8616771697998	-3.2808198928833	-0.0601137392222881	0.169769436120987	0.0917815417051315
-7.14468383789063	-9.86026000976563	-3.29363179206848	-0.0598456375300884	0.169801861047745	0.0916883498430252
-7.14226675033569	-9.86582469940186	-3.2887966632843	-0.0597855858504772	0.16985684633255	0.0917725712060928
-7.14156103134155	-9.86147880554199	-3.28797101974487	-0.0595948286354542	0.16989853978157	0.0917720496654511
-7.14529514312744	-9.86681747436523	-3.28004503250122	-0.0596499927341938	0.169936612248421	0.0917904824018478
-7.1393575668335	-9.86334133148193	-3.29087018966675	-0.0594017021358013	0.169931784272194	0.0918032079935074
-7.14228916168213	-9.86583709716797	-3.28877639770508	-0.05936473980546	0.169948905706406	0.0918934270739555
-7.14734172821045	-9.86623287200928	-3.28385782241821	-0.0592272579669952	0.169951885938644	0.0919230431318283
-7.14795160293579	-9.87401962280273	-3.28882551193237	-0.0592487119138241	0.17003370821476	0.091914176940918
-7.14520740509033	-9.86845111846924	-3.29083919525146	-0.0589761026203632	0.170133799314499	0.0919539779424667
-7.14487314224243	-9.86833667755127	-3.28973412513733	-0.0589807704091072	0.170042216777802	0.0919975712895393
-7.15049934387207	-9.87286853790283	-3.28550434112549	-0.0589456558227539	0.17013768851757	0.092013418674469
-7.14941740036011	-9.87544727325439	-3.29473805427551	-0.0588105358183384	0.170158341526985	0.0920518115162849
-7.14686298370361	-9.87532711029053	-3.29440832138062	-0.0586710907518864	0.170227661728859	0.0920884311199188
-7.14983367919922	-9.87642097473145	-3.28400897979736	-0.0586908608675003	0.170229718089104	0.0921299681067467
-7.15113306045532	-9.87916946411133	-3.28461265563965	-0.0586535818874836	0.170251682400703	0.09212975949049
-7.1526255607605	-9.88326072692871	-3.28526592254639	-0.0584902390837669	0.170396730303764	0.0921379178762436
-7.14907884597778	-9.88030624389648	-3.28427219390869	-0.0584529712796211	0.170260146260262	0.0922030210494995
-7.15225982666016	-9.88485431671143	-3.28061127662659	-0.0585717409849167	0.170366153120995	0.0921973586082459
-7.15540838241577	-9.8839168548584	-3.277676820755	-0.0584495142102242	0.170395001769066	0.092206172645092
-7.15332889556885	-9.889479637146	-3.28488349914551	-0.0583062805235386	0.170399978756905	0.0923026651144028
-7.15349578857422	-9.88843154907227	-3.27812623977661	-0.0584370270371437	0.170322954654694	0.0923361256718636
-7.1608304977417	-9.899001121521	-3.27257704734802	-0.0585377104580402	0.170413941144943	0.0923553705215454
-7.155846118927	-9.89799118041992	-3.27905797958374	-0.0585370138287544	0.170380905270576	0.0923802629113197
-7.15127754211426	-9.89956283569336	-3.2827262878418	-0.0586261637508869	0.170379862189293	0.0924931466579437
-7.15639448165894	-9.90368556976318	-3.27443099021912	-0.0587923936545849	0.170389786362648	0.0925656482577324
-7.15762948989868	-9.90668869018555	-3.28441977500916	-0.058816310018301	0.170274093747139	0.0925629585981369
-7.15512609481812	-9.90062427520752	-3.28730392456055	-0.0589694418013096	0.170246943831444	0.0926639661192894
-7.16516447067261	-9.90650749206543	-3.27679753303528	-0.0590910352766514	0.170243814587593	0.0927470773458481
-7.16119813919067	-9.90620708465576	-3.28606772422791	-0.0591762959957123	0.170174032449722	0.0926903709769249
-7.15562295913696	-9.90422344207764	-3.28952932357788	-0.0593072399497032	0.170165613293648	0.0928317904472351
-7.15833187103271	-9.89842414855957	-3.28433704376221	-0.0594441704452038	0.170049607753754	0.0928522720932961
-7.15814161300659	-9.89832401275635	-3.28860330581665	-0.0596412383019924	0.170018240809441	0.0929054021835327
-7.1527681350708	-9.89424896240234	-3.29626798629761	-0.0596149936318398	0.169983878731728	0.0929049849510193
-7.16080856323242	-9.89377021789551	-3.2876603603363	-0.0598852671682835	0.169953495264053	0.093022920191288
-7.16058540344238	-9.88927364349365	-3.2964231967926	-0.0598606802523136	0.169891893863678	0.0929508656263351
-7.15346336364746	-9.88767910003662	-3.2942316532135	-0.0599462576210499	0.169893056154251	0.0930343866348267
-7.15795803070068	-9.88145065307617	-3.29538249969482	-0.060085617005825	0.169767528772354	0.0931012406945229
-7.15751123428345	-9.88497543334961	-3.2956109046936	-0.0601962469518185	0.169764801859856	0.0931402742862701
-7.15490341186523	-9.87927532196045	-3.30263066291809	-0.0601107887923718	0.169724553823471	0.0931754261255264
-7.15722513198853	-9.88140773773193	-3.28991842269897	-0.0603068843483925	0.169682443141937	0.0932329744100571
-7.16218709945679	-9.88456535339355	-3.29276895523071	-0.0602671504020691	0.169748544692993	0.093266673386097
-7.15648365020752	-9.88138103485107	-3.29615759849548	-0.0601695626974106	0.169719502329826	0.0933028683066368
-7.16181135177612	-9.88304233551025	-3.28780722618103	-0.0602578036487103	0.169646501541138	0.0933461636304855
-7.16840028762817	-9.88480091094971	-3.29049372673035	-0.0602120719850063	0.169608473777771	0.0933611840009689
-7.16146326065063	-9.88852882385254	-3.29774951934814	-0.0601160563528538	0.169628843665123	0.0934632793068886
-7.17314195632935	-9.88950634002686	-3.29188108444214	-0.0602100566029549	0.16959248483181	0.093504972755909
-7.17909097671509	-9.89537048339844	-3.29537105560303	-0.0600797981023788	0.169537007808685	0.0935717076063156
-7.17965459823608	-9.89777183532715	-3.30049467086792	-0.059946320950985	0.169600263237953	0.0936230644583702
-7.18901872634888	-9.89691925048828	-3.28497409820557	-0.0600037053227425	0.169587552547455	0.0937572345137596
-7.19437599182129	-9.90463447570801	-3.29681348800659	-0.0599247887730598	0.16965939104557	0.0937462821602821
-7.19108581542969	-9.901780128479	-3.297358751297	-0.0598174333572388	0.169489711523056	0.0938276052474976
-7.20252799987793	-9.90802669525146	-3.29022240638733	-0.0599125511944294	0.169482558965683	0.0939511656761169
-7.20866537094116	-9.91410350799561	-3.2947826385498	-0.05979323387146	0.169502884149551	0.093994066119194
-7.20820236206055	-9.91599559783936	-3.29863667488098	-0.0597866326570511	0.169407173991203	0.0941590815782547
-7.21536540985107	-9.92059421539307	-3.29641675949097	-0.059872142970562	0.169393181800842	0.0941933989524841
-7.21564102172852	-9.92078971862793	-3.30307102203369	-0.0596438720822334	0.169452041387558	0.0943179950118065
-7.21171903610229	-9.92445850372314	-3.30262875556946	-0.0597280338406563	0.169341519474983	0.0944503918290138
-7.22150421142578	-9.92376232147217	-3.28341031074524	-0.0597832687199116	0.16938205063343	0.0946201831102371
-7.21816396713257	-9.92663192749023	-3.30080890655518	-0.0596749745309353	0.169376537203789	0.0946374014019966
-7.21686315536499	-9.92425155639648	-3.2880334854126	-0.0596822127699852	0.169276267290115	0.0948165059089661
-7.22775554656982	-9.9297046661377	-3.2931649684906	-0.0597467944025993	0.169395551085472	0.0949008613824844
-7.21955823898315	-9.92211246490479	-3.2925226688385	-0.0596282035112381	0.169282019138336	0.095025859773159
-7.22306489944458	-9.92542934417725	-3.28807258605957	-0.059781339019537	0.169298946857452	0.095140166580677
-7.22312355041504	-9.92186164855957	-3.28848910331726	-0.0596249550580978	0.169335305690765	0.0951302498579025
-7.2176685333252	-9.91324043273926	-3.2834620475769	-0.0595851987600327	0.169263958930969	0.0952635109424591
-7.22154760360718	-9.9156322479248	-3.28725600242615	-0.0597390569746494	0.169216096401215	0.0953049808740616
-7.21950006484985	-9.91440868377686	-3.28241372108459	-0.0596175007522106	0.169257655739784	0.095359168946743
-7.21441459655762	-9.91133308410645	-3.28670907020569	-0.0596151389181614	0.169320672750473	0.0954376310110092
-7.22300910949707	-9.91055202484131	-3.28349494934082	-0.0596671439707279	0.169271379709244	0.0955004468560219
-7.21885013580322	-9.91310405731201	-3.29178547859192	-0.0595670156180859	0.169372126460075	0.095606692135334
-7.21545553207397	-9.90192890167236	-3.28607559204102	-0.059473779052496	0.169353201985359	0.0956439822912216
-7.22054481506348	-9.9083833694458	-3.28431463241577	-0.05961849167943	0.169340968132019	0.0957804918289185
-7.21288013458252	-9.90480327606201	-3.291832447052	-0.059507317841053	0.169293358922005	0.0958043932914734
-7.21457004547119	-9.90324592590332	-3.2822003364563	-0.0595557317137718	0.169356793165207	0.0959392264485359
-7.21800231933594	-9.90178489685059	-3.27969312667847	-0.0594751797616482	0.169243991374969	0.095945917069912
-7.21326732635498	-9.904128074646	-3.28921175003052	-0.0594964139163494	0.16935458779335	0.0960209295153618
-7.20885848999023	-9.89600372314453	-3.28922367095947	-0.0594473145902157	0.169283896684647	0.0960479006171227
-7.21290874481201	-9.8964729309082	-3.28217315673828	-0.0595060549676418	0.169338956475258	0.0961109772324562
-7.20158958435059	-9.89204692840576	-3.28362083435059	-0.0592981539666653	0.169370353221893	0.0961346253752708
-7.20200538635254	-9.88534069061279	-3.28038096427917	-0.0594065897166729	0.169262066483498	0.0961904078722
-7.20008516311646	-9.88371753692627	-3.2820029258728	-0.0593298636376858	0.169424518942833	0.0961644053459167
-7.19272947311401	-9.88097476959229	-3.2878303527832	-0.0593176484107971	0.169294387102127	0.0961001142859459
-7.1969895362854	-9.88391971588135	-3.26872277259827	-0.0593898817896843	0.169343665242195	0.0961784273386002
-7.1920747756958	-9.87860679626465	-3.28047180175781	-0.0592721328139305	0.169328734278679	0.0960630923509598
-7.18776321411133	-9.87606334686279	-3.27167987823486	-0.0593396238982677	0.169362127780914	0.0961119756102562
-7.19205808639526	-9.8760347366333	-3.26859593391418	-0.0593891106545925	0.169323459267616	0.0961075499653816
-7.18591499328613	-9.87212944030762	-3.27788972854614	-0.0592344999313354	0.169456511735916	0.0960708186030388
-7.18545341491699	-9.86848926544189	-3.26815104484558	-0.0593754984438419	0.16935932636261	0.0961328521370888
-7.19172763824463	-9.86895751953125	-3.2737021446228	-0.0593783147633076	0.169333547353745	0.0960685536265373
-7.18464851379395	-9.86449146270752	-3.28062033653259	-0.0593450106680393	0.169295206665993	0.0960095897316933
-7.19278955459595	-9.86640357971191	-3.27410817146301	-0.0595159493386745	0.169245347380638	0.0960283055901527
-7.1931848526001	-9.86735153198242	-3.28203749656677	-0.0595309808850288	0.169339582324028	0.0959767624735832
-7.19284820556641	-9.86027908325195	-3.28217530250549	-0.0595187693834305	0.16919732093811	0.0959981456398964
-7.19786262512207	-9.86501121520996	-3.28197407722473	-0.0596834793686867	0.169249519705772	0.0959166139364243
-7.19248914718628	-9.86127758026123	-3.28538298606873	-0.0596286468207836	0.169207185506821	0.0959126725792885
-7.19623565673828	-9.85462951660156	-3.28765749931335	-0.0596915073692799	0.169164940714836	0.0958204567432404
-7.2005443572998	-9.85688304901123	-3.28622627258301	-0.0598811283707619	0.169020935893059	0.0957498922944069
-7.20352506637573	-9.85473442077637	-3.29805016517639	-0.0598538406193256	0.169150233268738	0.0957019478082657
-7.20011043548584	-9.8480052947998	-3.29707789421082	-0.0599941462278366	0.168950155377388	0.0956888943910599
-7.20827627182007	-9.85039901733398	-3.30008149147034	-0.0602576062083244	0.168975263834	0.0955450460314751
-7.20703411102295	-9.84521198272705	-3.30618143081665	-0.0601326636970043	0.168964087963104	0.0954611524939537
-7.20545673370361	-9.84103298187256	-3.31388759613037	-0.0602954588830471	0.168818742036819	0.0954440161585808
-7.21104907989502	-9.84411907196045	-3.31519079208374	-0.0604862533509731	0.168722242116928	0.095377191901207
-7.21657466888428	-9.84125423431396	-3.32077288627625	-0.0604536943137646	0.168827787041664	0.0953478887677193
-7.21400880813599	-9.83688259124756	-3.32341527938843	-0.0605696104466915	0.168597087264061	0.0953320115804672
-7.21726608276367	-9.84326267242432	-3.31879758834839	-0.0608846098184586	0.168667212128639	0.0952503904700279
-7.21559858322144	-9.84208202362061	-3.33094000816345	-0.0607838220894337	0.168604850769043	0.0952343195676804
-7.21371793746948	-9.83524513244629	-3.32137608528137	-0.0608048513531685	0.168569639325142	0.0952919870615005
-7.22139263153076	-9.83513164520264	-3.33043813705444	-0.0610142685472965	0.168516710400581	0.0951826944947243
-7.21938276290894	-9.83735179901123	-3.33918952941895	-0.0609846860170364	0.168564110994339	0.09520273655653
-7.22087669372559	-9.83284378051758	-3.34114050865173	-0.0611202195286751	0.168424487113953	0.0951568186283112
-7.22712993621826	-9.83762836456299	-3.33425521850586	-0.0612079799175262	0.168474167585373	0.0951554402709007
-7.22120428085327	-9.83477115631104	-3.35464119911194	-0.061164628714323	0.168452650308609	0.0950744599103928
-7.22188901901245	-9.82608413696289	-3.34396362304688	-0.0612658336758614	0.168395712971687	0.0951120257377625
-7.22399997711182	-9.83157253265381	-3.35358214378357	-0.061432022601366	0.168388932943344	0.0950766280293465
-7.22288370132446	-9.82322406768799	-3.35582804679871	-0.0613201074302197	0.168379500508308	0.0950286984443665
-7.22320127487183	-9.82092666625977	-3.3614227771759	-0.061544556170702	0.168325453996658	0.0950567200779915
-7.23110723495483	-9.81983280181885	-3.3596019744873	-0.0615682564675808	0.168296635150909	0.0950600653886795
-7.22800302505493	-9.8214864730835	-3.36396455764771	-0.0615063235163689	0.168388172984123	0.095033623278141
-7.2255539894104	-9.80899238586426	-3.36336302757263	-0.0615212358534336	0.168335378170013	0.09503073990345
-7.2269868850708	-9.81307125091553	-3.35831642150879	-0.0616584494709969	0.168376162648201	0.0951282903552055
-7.21966695785522	-9.80883121490479	-3.3692409992218	-0.0616359859704971	0.168419137597084	0.0950974151492119
-7.22084474563599	-9.80519771575928	-3.36110424995422	-0.0617825575172901	0.168402060866356	0.0952127128839493
-7.22024297714233	-9.80482006072998	-3.36665868759155	-0.0617143623530865	0.168409183621407	0.09510637819767
-7.21183586120605	-9.80080318450928	-3.36795377731323	-0.0617482624948025	0.168515354394913	0.0952077805995941
-7.21019172668457	-9.79576778411865	-3.36018848419189	-0.0617335624992847	0.16846014559269	0.0951949656009674
-7.20652532577515	-9.7963695526123	-3.35807847976685	-0.0617793761193752	0.168577000498772	0.0951550751924515
-7.19331121444702	-9.79036903381348	-3.35875821113586	-0.0617591254413128	0.168644458055496	0.0951886773109436
-7.19517612457275	-9.78716564178467	-3.35826754570007	-0.0618023201823235	0.168744012713432	0.0952188670635223
-7.18761968612671	-9.78117656707764	-3.36154460906982	-0.0617003664374352	0.168810039758682	0.0952225551009178
-7.17753934860229	-9.77758026123047	-3.367436170578	-0.0618314333260059	0.168766424059868	0.0952085182070732
-7.18067646026611	-9.77939796447754	-3.34688544273376	-0.0618896223604679	0.168893873691559	0.0952705293893814
-7.17188262939453	-9.77167701721191	-3.36443948745728	-0.0617391280829906	0.168946146965027	0.0952220410108566
-7.16890573501587	-9.76424217224121	-3.35873699188232	-0.0618557557463646	0.168968915939331	0.0952167809009552
-7.16109371185303	-9.76573657989502	-3.35928678512573	-0.0618348829448223	0.169060453772545	0.0951862260699272
-7.15228462219238	-9.75668430328369	-3.36772441864014	-0.0617107339203358	0.169182524085045	0.095232792198658
-7.14783668518066	-9.75382041931152	-3.35675859451294	-0.0619194582104683	0.169115275144577	0.0952320024371147
-7.14334344863892	-9.75251960754395	-3.3585159778595	-0.0617692284286022	0.169224068522453	0.0951796248555183
-7.1330885887146	-9.74819183349609	-3.36090564727783	-0.061756856739521	0.169262453913689	0.095157578587532
-7.12849044799805	-9.74748134613037	-3.35875272750854	-0.0619077794253826	0.169256925582886	0.0951263979077339
-7.12815189361572	-9.74972248077393	-3.35416722297668	-0.0617817640304565	0.169434651732445	0.0950624793767929
-7.11544418334961	-9.74256324768066	-3.36252641677856	-0.0616359114646912	0.169461250305176	0.0950458273291588
-7.10983753204346	-9.7415246963501	-3.35444569587708	-0.0618100129067898	0.169414758682251	0.094970166683197
-7.10862588882446	-9.74210929870605	-3.35777878761292	-0.0617515072226524	0.169587716460228	0.094891294836998
-7.09702920913696	-9.73860740661621	-3.36168193817139	-0.0616040863096714	0.169571772217751	0.0947900786995888
-7.09899044036865	-9.74343872070313	-3.35631918907166	-0.0617954060435295	0.169670045375824	0.0947365835309029
-7.09906387329102	-9.74966335296631	-3.36285519599915	-0.0617331676185131	0.169739171862602	0.0945870205760002
-7.09303188323975	-9.74184799194336	-3.36481475830078	-0.0615598298609257	0.169765532016754	0.0945093333721161
-7.0908350944519	-9.74590873718262	-3.37417316436768	-0.0617327988147736	0.169747084379196	0.0944052934646606
-7.09579181671143	-9.74722480773926	-3.36408543586731	-0.0617450550198555	0.169829830527306	0.0943372473120689
-7.09093904495239	-9.7463493347168	-3.37890076637268	-0.0617060847580433	0.169785812497139	0.0942234694957733
-7.09598731994629	-9.74610424041748	-3.37295508384705	-0.0618912614881992	0.169714391231537	0.0941894203424454
-7.09891319274902	-9.75368309020996	-3.37635445594788	-0.0619293265044689	0.16973789036274	0.0940402746200562
-7.0977840423584	-9.74311923980713	-3.38751935958862	-0.0617537796497345	0.16974912583828	0.0939475074410439
-7.09757232666016	-9.7450065612793	-3.3919312953949	-0.0619715675711632	0.169678896665573	0.0938488095998764
-7.10675859451294	-9.74249649047852	-3.38375759124756	-0.0620241574943066	0.169656872749329	0.0937845259904861
-7.10632944107056	-9.74259662628174	-3.39542579650879	-0.061942957341671	0.169567748904228	0.0935943797230721
-7.10555028915405	-9.74066066741943	-3.39904451370239	-0.0621099323034287	0.16956339776516	0.0935306549072266
-7.11189603805542	-9.74093723297119	-3.40103650093079	-0.0621578209102154	0.169504538178444	0.0933790430426598
-7.11446523666382	-9.74038887023926	-3.39241051673889	-0.0620967522263527	0.169534802436829	0.0932799801230431
-7.10858345031738	-9.73737239837646	-3.40835404396057	-0.0620977953076363	0.169393628835678	0.0931475758552551
-7.11255407333374	-9.7380428314209	-3.40127873420715	-0.0622551441192627	0.169397905468941	0.0931685715913773
-7.11872959136963	-9.74104118347168	-3.40480446815491	-0.0622753798961639	0.169319063425064	0.0929739773273468
-7.11706972122192	-9.74843311309814	-3.410315990448	-0.062259491533041	0.169414132833481	0.092926099896431
-7.11904239654541	-9.74351596832275	-3.41548609733582	-0.0621982105076313	0.16934098303318	0.0928277969360352
-7.12525701522827	-9.75173473358154	-3.40804028511047	-0.0624052621424198	0.169359847903252	0.0928060784935951
-7.12555837631226	-9.75660610198975	-3.41161751747131	-0.062295101583004	0.169344276189804	0.0926889106631279
-7.12372827529907	-9.75632190704346	-3.41770100593567	-0.062303327023983	0.169289991259575	0.0926419645547867
-7.13404226303101	-9.76163768768311	-3.41205263137817	-0.062449224293232	0.169202029705048	0.0926046296954155
-7.13921976089478	-9.76429462432861	-3.41351795196533	-0.0624014362692833	0.169305980205536	0.0925534516572952
-7.13592958450317	-9.75883293151855	-3.42105793952942	-0.0623875223100185	0.16914889216423	0.0924868285655975
-7.13661098480225	-9.76097011566162	-3.41547179222107	-0.0625536888837814	0.169086247682571	0.0925344899296761
-7.14670896530151	-9.76380729675293	-3.41857719421387	-0.0624982975423336	0.169173151254654	0.0924906134605408
-7.14286279678345	-9.76095199584961	-3.42740511894226	-0.062410119920969	0.168995469808578	0.0924447476863861
-7.14120483398438	-9.76225662231445	-3.42785954475403	-0.062570333480835	0.169011607766151	0.0924816578626633
-7.14678859710693	-9.76853942871094	-3.41989183425903	-0.0626053810119629	0.169059917330742	0.0925125032663345
-7.14368486404419	-9.76849746704102	-3.42930054664612	-0.0625948086380959	0.169164553284645	0.092542976140976
-7.13406562805176	-9.76322460174561	-3.41929817199707	-0.0625454485416412	0.16906663775444	0.0925586968660355
-7.13733386993408	-9.76647472381592	-3.41592335700989	-0.0627567023038864	0.169105648994446	0.0926292389631271
-7.1369423866272	-9.76754570007324	-3.40651750564575	-0.0627140328288078	0.169105499982834	0.0926414504647255
-7.12622594833374	-9.77219295501709	-3.41226506233215	-0.0627016425132751	0.169180616736412	0.0927150845527649
-7.12385416030884	-9.76537990570068	-3.40065240859985	-0.0627961754798889	0.169176548719406	0.0928201079368591
-7.11905956268311	-9.76744937896729	-3.40145707130432	-0.0628188699483871	0.169221594929695	0.0928625985980034
-7.1055908203125	-9.75981044769287	-3.4066264629364	-0.0627917796373367	0.16919980943203	0.0929422825574875
-7.10774278640747	-9.76179599761963	-3.39424800872803	-0.0629812702536583	0.16924823820591	0.0930707901716232
-7.10054159164429	-9.76054382324219	-3.40058135986328	-0.0630026012659073	0.169297859072685	0.0930433124303818
-7.09219884872437	-9.75394439697266	-3.39362359046936	-0.062939427793026	0.169334530830383	0.0931841433048248
-7.08739376068115	-9.75189971923828	-3.38843321800232	-0.06302210688591	0.169393643736839	0.0932449549436569
-7.08374929428101	-9.7495174407959	-3.38716530799866	-0.0630021095275879	0.16950386762619	0.0933037102222443
-7.06983661651611	-9.74619770050049	-3.38922595977783	-0.063023179769516	0.16947340965271	0.0933858156204224
-7.06569194793701	-9.74089527130127	-3.38188862800598	-0.0630962178111076	0.169486775994301	0.0935053154826164
-7.05963945388794	-9.74160289764404	-3.38471651077271	-0.0631038993597031	0.169622763991356	0.0935000255703926
-7.04909992218018	-9.73792266845703	-3.38163161277771	-0.06306391954422	0.169646576046944	0.0935925990343094
-7.04276037216187	-9.73643684387207	-3.37596011161804	-0.063171498477459	0.169706776738167	0.0936877802014351
-7.03560018539429	-9.73316383361816	-3.37067627906799	-0.0631031543016434	0.169781252741814	0.0936262011528015
-7.02031230926514	-9.73004913330078	-3.37138843536377	-0.0631238296627998	0.169905349612236	0.0937502533197403
-7.01316356658936	-9.72483062744141	-3.36249041557312	-0.0631987899541855	0.169851377606392	0.093789279460907
-7.00625467300415	-9.72560214996338	-3.36143517494202	-0.0632801055908203	0.169931888580322	0.0937749519944191
-6.99858236312866	-9.72177314758301	-3.36262130737305	-0.0632668435573578	0.17009899020195	0.0938062220811844
-6.98580169677734	-9.71186447143555	-3.36273598670959	-0.0632521510124207	0.170111790299416	0.0938326120376587
-6.98337507247925	-9.71087074279785	-3.3588695526123	-0.0633458346128464	0.170141786336899	0.0938172489404678
-6.97145795822144	-9.70981216430664	-3.36089968681335	-0.063224695622921	0.170254215598106	0.0937764197587967
-6.96474361419678	-9.70059680938721	-3.36279106140137	-0.0632877796888351	0.170329630374908	0.0937822088599205
-6.96437788009644	-9.70127868652344	-3.35321640968323	-0.0634133592247963	0.170303240418434	0.0938225835561752
-6.96003007888794	-9.70263290405273	-3.35651445388794	-0.0634062960743904	0.1704962849617	0.0937579721212387
-6.94986963272095	-9.69780921936035	-3.36060643196106	-0.0633420869708061	0.170541733503342	0.0937831774353981
-6.94946670532227	-9.69756412506104	-3.35844969749451	-0.0634171515703201	0.170511335134506	0.0937580540776253
-6.94474744796753	-9.6967830657959	-3.36162281036377	-0.063294418156147	0.170675799250603	0.0937392488121986
-6.93682289123535	-9.69499492645264	-3.36040782928467	-0.0632878243923187	0.170662686228752	0.093803197145462
-6.93788290023804	-9.69664287567139	-3.35668849945068	-0.0634038597345352	0.170710608363152	0.0937476232647896
-6.93982267379761	-9.7014217376709	-3.36820864677429	-0.0633571520447731	0.17086586356163	0.0936951190233231
-6.93262100219727	-9.69539737701416	-3.37086367607117	-0.0632552728056908	0.170964807271957	0.0936741232872009
-6.93864488601685	-9.70297145843506	-3.36751699447632	-0.0634287521243095	0.171037569642067	0.0936515480279922
-6.93907070159912	-9.70243263244629	-3.37526178359985	-0.0632011219859123	0.171155124902725	0.0935887023806572
-6.93954467773438	-9.70371150970459	-3.37871479988098	-0.0632103011012077	0.171182677149773	0.0937021300196648
-6.94304227828979	-9.70675468444824	-3.38463497161865	-0.0632867962121964	0.171196430921555	0.0936224460601807
-6.95097494125366	-9.71600246429443	-3.38908219337463	-0.0631729513406754	0.171373054385185	0.0936645492911339
-6.94997024536133	-9.71505641937256	-3.39900612831116	-0.0630584731698036	0.171289637684822	0.0935433954000473
-6.95801019668579	-9.72423458099365	-3.39219188690186	-0.0632458552718163	0.171338990330696	0.0935049429535866
-6.95922660827637	-9.73156547546387	-3.41072654724121	-0.063048742711544	0.171460971236229	0.0933983772993088
-6.95828485488892	-9.7292366027832	-3.40329360961914	-0.0631126388907433	0.171402588486671	0.0933622866868973
-6.96342086791992	-9.73353672027588	-3.41003274917603	-0.0632012635469437	0.171397924423218	0.0932707041501999
-6.96954917907715	-9.74270439147949	-3.40324664115906	-0.0631824135780334	0.171458259224892	0.0932009294629097
-6.97029542922974	-9.74075317382813	-3.41575908660889	-0.0629855319857597	0.171419858932495	0.0931069627404213
-6.97754383087158	-9.7455940246582	-3.40813732147217	-0.0631645992398262	0.171467155218124	0.0931066125631332
-6.98284387588501	-9.74858474731445	-3.41722464561462	-0.0630910098552704	0.171498641371727	0.0929706692695618
-6.97962331771851	-9.74479198455811	-3.41505932807922	-0.063068650662899	0.171446114778519	0.0929330363869667
-6.98394775390625	-9.74978351593018	-3.4169933795929	-0.0632430016994476	0.171357572078705	0.0928723439574242
-6.98844814300537	-9.74666118621826	-3.42170166969299	-0.0631244778633118	0.171436235308647	0.0927640646696091
-6.98594808578491	-9.75009155273438	-3.4263870716095	-0.0631435811519623	0.171342253684998	0.0927613452076912
-6.99256944656372	-9.74971580505371	-3.4171142578125	-0.0632882341742516	0.171279340982437	0.0926621556282043
-6.99289703369141	-9.75796985626221	-3.41567206382751	-0.0632646083831787	0.171483352780342	0.0926550552248955
-6.9884934425354	-9.74607181549072	-3.42706680297852	-0.0631499886512756	0.171449780464172	0.0925688818097115
-6.98850011825562	-9.75151062011719	-3.41870045661926	-0.0633562356233597	0.171374142169952	0.0925507172942162
-6.99867296218872	-9.75289058685303	-3.4192852973938	-0.0633334815502167	0.171539753675461	0.0924558863043785
-6.99233245849609	-9.74812126159668	-3.42906451225281	-0.063221350312233	0.171428859233856	0.0923949629068375
-6.99455165863037	-9.75007057189941	-3.42374753952026	-0.0633896440267563	0.171413958072662	0.0923746228218079
-6.99784374237061	-9.75494861602783	-3.42649078369141	-0.0633765831589699	0.171543881297112	0.0922901406884193
-6.9935998916626	-9.74825286865234	-3.4284930229187	-0.0632814392447472	0.171576321125031	0.09226044267416
-6.9927396774292	-9.74845790863037	-3.42362809181213	-0.0635025128722191	0.17155234515667	0.0922449305653572
-6.99474430084229	-9.7488374710083	-3.42391514778137	-0.0633944198489189	0.17160589993	0.0922252759337425
-6.98637437820435	-9.74665069580078	-3.42697072029114	-0.0633591711521149	0.171585693955421	0.0921566039323807
-6.98944187164307	-9.74631023406982	-3.4203999042511	-0.0634594336152077	0.171574786305428	0.092181921005249
-6.99120187759399	-9.74991989135742	-3.42418837547302	-0.0635221675038338	0.171668618917465	0.0921049863100052
-6.98388051986694	-9.74073505401611	-3.41657376289368	-0.0633805096149445	0.171657532453537	0.0921734496951103
-6.97932291030884	-9.7415599822998	-3.4212749004364	-0.0634783133864403	0.171616420149803	0.0921556502580643
-6.98388671875	-9.74379634857178	-3.41446256637573	-0.0635012462735176	0.17171286046505	0.0921876505017281
-6.97346973419189	-9.74059581756592	-3.42338919639587	-0.0634062960743904	0.171679779887199	0.0921235308051109
-6.97067451477051	-9.74253273010254	-3.4151496887207	-0.0635064616799355	0.171664550900459	0.0921474993228912
-6.97367429733276	-9.74754905700684	-3.41015839576721	-0.0635062530636787	0.171761900186539	0.0920858904719353
-6.962646484375	-9.74260234832764	-3.41138553619385	-0.0633746758103371	0.17176154255867	0.0920711830258369
-6.95753335952759	-9.74082088470459	-3.41315507888794	-0.0634440928697586	0.171819195151329	0.092050738632679
-6.95994329452515	-9.74289226531982	-3.39505791664124	-0.0634549334645271	0.171885043382645	0.0920785516500473
-6.95229625701904	-9.74249649047852	-3.40684533119202	-0.0632954090833664	0.171867951750755	0.0919225513935089
-6.94929552078247	-9.74079418182373	-3.39737510681152	-0.0633360520005226	0.171877160668373	0.091995470225811
-6.95415067672729	-9.74855041503906	-3.39414072036743	-0.0633649975061417	0.172002285718918	0.0919858142733574
-6.94614315032959	-9.74457550048828	-3.39429783821106	-0.0631579384207726	0.171989426016808	0.0919776409864426
-6.93959951400757	-9.7467098236084	-3.39696645736694	-0.0632824748754501	0.172042801976204	0.0920166298747063
-6.94340419769287	-9.74908256530762	-3.3796398639679	-0.0632752701640129	0.17206859588623	0.0921101793646812
-6.94064426422119	-9.75410270690918	-3.38960075378418	-0.0631397664546967	0.172114551067352	0.0920616388320923
-6.93527030944824	-9.75347423553467	-3.3904402256012	-0.0631406977772713	0.172041922807693	0.0921525582671165
-6.94196796417236	-9.76220893859863	-3.37378168106079	-0.0632038488984108	0.172099187970161	0.0922217816114426
-6.93865871429443	-9.76247501373291	-3.38124084472656	-0.0630301833152771	0.172142028808594	0.0922198817133904
-6.93407678604126	-9.76245975494385	-3.37447237968445	-0.0630498751997948	0.172167167067528	0.0923623442649841
-6.93811702728271	-9.7639217376709	-3.37174105644226	-0.0630766078829765	0.172113433480263	0.0924169421195984
-6.93411159515381	-9.76359939575195	-3.36768674850464	-0.0629851892590523	0.172179982066154	0.0925104320049286
-6.92850542068481	-9.76235103607178	-3.37653040885925	-0.0629554688930511	0.172103226184845	0.0925642028450966
-6.93780946731567	-9.76531982421875	-3.36358118057251	-0.0629708394408226	0.172208160161972	0.092653825879097
-6.93336582183838	-9.76659297943115	-3.36808300018311	-0.0628250315785408	0.172263294458389	0.0925999358296394
-6.92745780944824	-9.76363945007324	-3.36147999763489	-0.0627841278910637	0.172325745224953	0.0927015021443367
-6.93052291870117	-9.76256465911865	-3.35978245735168	-0.0627164766192436	0.172407731413841	0.0927061066031456
-6.92875528335571	-9.76410293579102	-3.3577082157135	-0.0626288577914238	0.172495931386948	0.0927000343799591
-6.92387962341309	-9.76093673706055	-3.36540222167969	-0.0625035911798477	0.172472581267357	0.0927227064967155
-6.92487049102783	-9.7609224319458	-3.35458660125732	-0.0625276491045952	0.172524690628052	0.0927818119525909
-6.92886686325073	-9.76688575744629	-3.35778498649597	-0.0624535530805588	0.1727055311203	0.0926876962184906
-6.91927051544189	-9.76295471191406	-3.35880851745605	-0.0622141286730766	0.172744035720825	0.092702716588974
-6.92344093322754	-9.76305484771729	-3.34948778152466	-0.0622559189796448	0.172796696424484	0.0927155613899231
-6.92226505279541	-9.76671504974365	-3.34846043586731	-0.0621573030948639	0.172764420509338	0.0927154719829559
-6.91780853271484	-9.76979541778564	-3.35594964027405	-0.0619874075055122	0.172910213470459	0.0928161442279816
-6.91614246368408	-9.76342964172363	-3.34994769096375	-0.061965424567461	0.172840669751167	0.0927874818444252
-6.92084407806396	-9.77234840393066	-3.34569931030273	-0.0621165744960308	0.172975420951843	0.0928036421537399
-6.91539478302002	-9.7693920135498	-3.35367059707642	-0.0618532560765743	0.173084825277328	0.0928553715348244
-6.91226625442505	-9.76482677459717	-3.34894394874573	-0.0619233287870884	0.173009306192398	0.0929327383637428
-6.91044902801514	-9.76782131195068	-3.35033416748047	-0.0619987845420837	0.173061698675156	0.0929370373487473
-6.90923070907593	-9.76409721374512	-3.35946321487427	-0.0618392489850521	0.173187613487244	0.0929793864488602
-6.90475606918335	-9.76029968261719	-3.36003851890564	-0.0619968585669994	0.173156872391701	0.0930321291089058
-6.91113185882568	-9.75870418548584	-3.3514769077301	-0.0620429441332817	0.173190668225288	0.0931209996342659
-6.90556907653809	-9.75391292572021	-3.36716198921204	-0.0619316883385181	0.173297226428986	0.093086764216423
-6.89918661117554	-9.74776554107666	-3.3651921749115	-0.0620009116828442	0.173312246799469	0.0932293757796288
-6.89517211914063	-9.74639225006104	-3.3664243221283	-0.0622205249965191	0.173231959342957	0.0931955277919769
-6.88791751861572	-9.74458694458008	-3.36980104446411	-0.0621662735939026	0.173366531729698	0.0931844115257263
-6.88253974914551	-9.74023628234863	-3.37564945220947	-0.0622641071677208	0.17339614033699	0.0931768715381622
-6.88158178329468	-9.73494338989258	-3.36948084831238	-0.0624161548912525	0.173413053154945	0.0931261703372002
-6.87308692932129	-9.73480033874512	-3.38356733322144	-0.0623811930418015	0.173605024814606	0.0930750221014023
-6.86522626876831	-9.72326850891113	-3.38074779510498	-0.062309630215168	0.173579573631287	0.0930661335587502
-6.85986566543579	-9.72630310058594	-3.38359141349792	-0.0625606253743172	0.173582568764687	0.0930307283997536
-6.85825824737549	-9.72233867645264	-3.38264632225037	-0.0624621659517288	0.173814743757248	0.0930382385849953
-6.84914350509644	-9.72089290618896	-3.39473676681519	-0.0625069364905357	0.173802673816681	0.0930431857705116
-6.8513011932373	-9.71975231170654	-3.38440632820129	-0.0625854879617691	0.173816472291946	0.0930282548069954
-6.84777402877808	-9.7251443862915	-3.39522695541382	-0.0625621899962425	0.173942402005196	0.0930611044168472
-6.83812379837036	-9.71872043609619	-3.39597797393799	-0.0624772720038891	0.174006998538971	0.093049556016922
-6.83712577819824	-9.72040557861328	-3.38850450515747	-0.0625751465559006	0.174027323722839	0.0931252017617226
-6.84082221984863	-9.72709465026855	-3.38884568214417	-0.0625859871506691	0.174022734165192	0.0930533036589623
-6.83515882492065	-9.72306728363037	-3.3914749622345	-0.062435869127512	0.174071922898293	0.0930479913949966
-6.83673429489136	-9.72462844848633	-3.38830828666687	-0.0625960528850555	0.174046471714973	0.0930390655994415
-6.84360408782959	-9.73259353637695	-3.38275194168091	-0.062627837061882	0.174076318740845	0.092990480363369
-6.83757543563843	-9.73016548156738	-3.39111471176147	-0.0624988749623299	0.174144923686981	0.092984102666378
-6.83930969238281	-9.73428916931152	-3.3858106136322	-0.0626148656010628	0.174089312553406	0.092970959842205
-6.84745836257935	-9.74088191986084	-3.38156056404114	-0.0626720488071442	0.174090325832367	0.0928962454199791
-6.84573173522949	-9.74293899536133	-3.38512897491455	-0.0625099837779999	0.174053385853767	0.0928877294063568
-6.84749507904053	-9.74470520019531	-3.38608574867249	-0.0626133382320404	0.174036145210266	0.0928644388914108
-6.8577618598938	-9.75106525421143	-3.37789964675903	-0.062654972076416	0.173945590853691	0.0928618833422661
-6.85831546783447	-9.74943161010742	-3.38078832626343	-0.0625579431653023	0.174017563462257	0.0928491801023483
-6.85699510574341	-9.74790000915527	-3.38179612159729	-0.0625923201441765	0.173866897821426	0.0927620828151703
-6.86814117431641	-9.75025177001953	-3.37117505073547	-0.0627189353108406	0.17387667298317	0.0927978828549385
-6.8751859664917	-9.7514066696167	-3.37422466278076	-0.0626333653926849	0.173800617456436	0.0927309989929199
-6.87263536453247	-9.75575828552246	-3.38248229026794	-0.0626613572239876	0.173833921551704	0.0927425026893616
-6.8806414604187	-9.75484561920166	-3.3701765537262	-0.0627317503094673	0.173755541443825	0.0927182659506798
-6.88345432281494	-9.75512504577637	-3.37579822540283	-0.0626373216509819	0.173739537596703	0.092703141272068
-6.87985467910767	-9.75119400024414	-3.38005685806274	-0.0626205429434776	0.1737060546875	0.0926605239510536
-6.89249563217163	-9.75203323364258	-3.36828994750977	-0.0627927333116531	0.173698425292969	0.0927333012223244
-6.88976287841797	-9.75632476806641	-3.3748824596405	-0.0626681447029114	0.173662453889847	0.0926545411348343
-6.88947677612305	-9.75527095794678	-3.36300563812256	-0.0627445727586746	0.173644214868546	0.0927098989486694
-6.89609098434448	-9.7602071762085	-3.3638277053833	-0.0628291219472885	0.173607498407364	0.0927131325006485
-6.89495372772217	-9.75951385498047	-3.36270904541016	-0.0626615434885025	0.173648774623871	0.092712789773941
-6.88740921020508	-9.75965309143066	-3.36911511421204	-0.0627472326159477	0.173582643270493	0.0927542448043823
-6.8948187828064	-9.75916957855225	-3.35155963897705	-0.062789611518383	0.173564240336418	0.0928329527378082
-6.8896861076355	-9.76307964324951	-3.36413025856018	-0.0626641884446144	0.173591881990433	0.0927883163094521
-6.88776063919067	-9.76284217834473	-3.35869193077087	-0.0627241358160973	0.173548460006714	0.0928485617041588
-6.89706468582153	-9.76883411407471	-3.3466956615448	-0.0628315359354019	0.173563435673714	0.0929393768310547
-6.88850402832031	-9.76642990112305	-3.35412931442261	-0.0626578256487846	0.173551231622696	0.0928910225629807
-6.88628435134888	-9.76753711700439	-3.34707069396973	-0.0627563372254372	0.173618987202644	0.0929915755987167
-6.88691234588623	-9.76638221740723	-3.34218001365662	-0.0627740249037743	0.173573911190033	0.0929714068770409
-6.8810567855835	-9.76077747344971	-3.34429812431335	-0.0626880452036858	0.173596784472466	0.0930168628692627
-6.87833976745605	-9.75878143310547	-3.34456515312195	-0.0627414733171463	0.173466175794601	0.0930148735642433
-6.88485527038574	-9.75901222229004	-3.33395528793335	-0.0627442896366119	0.173640549182892	0.0930131450295448
-6.87959861755371	-9.75731754302979	-3.34349727630615	-0.0625938102602959	0.173551797866821	0.0929385721683502
-6.87512588500977	-9.75474071502686	-3.33544969558716	-0.0627220645546913	0.173611029982567	0.0930320098996162
-6.87567186355591	-9.75540256500244	-3.34313154220581	-0.0627476051449776	0.173713713884354	0.0930003747344017
-6.86825132369995	-9.74674224853516	-3.33968663215637	-0.0625887289643288	0.17379242181778	0.0929780602455139
-6.8631854057312	-9.74508666992188	-3.33757567405701	-0.0626542940735817	0.173689052462578	0.0930043309926987
-6.86263847351074	-9.74629974365234	-3.32971405982971	-0.0626137927174568	0.173815906047821	0.0929590538144112
-6.85416698455811	-9.74076080322266	-3.33622050285339	-0.062504954636097	0.173808798193932	0.0929656103253365
-6.85161018371582	-9.74260997772217	-3.33216190338135	-0.0627420991659164	0.173831418156624	0.0929676592350006
-6.85085296630859	-9.74371433258057	-3.33091306686401	-0.0626799166202545	0.174018114805222	0.0929480940103531
-6.83883571624756	-9.737380027771	-3.33750367164612	-0.0625684782862663	0.174011275172234	0.0929388478398323
-6.83501243591309	-9.73509883880615	-3.32651710510254	-0.0627011805772781	0.174029812216759	0.0929797291755676
-6.83285617828369	-9.73776721954346	-3.32490134239197	-0.0626205801963806	0.174163788557053	0.0929254218935966
-6.82192230224609	-9.72741317749023	-3.33301210403442	-0.0625967606902123	0.174168735742569	0.0928816646337509
-6.81950283050537	-9.73265075683594	-3.32724857330322	-0.0627481564879417	0.174130648374557	0.0928968414664268
-6.81564855575562	-9.73366069793701	-3.32878804206848	-0.0627051740884781	0.174335211515427	0.0928910300135612
-6.80609130859375	-9.72567558288574	-3.32782483100891	-0.0626478046178818	0.174342155456543	0.092891201376915
-6.80492925643921	-9.72799110412598	-3.3293764591217	-0.0627866610884666	0.174434751272202	0.0928913354873657
-6.80012989044189	-9.72681903839111	-3.32799005508423	-0.0625974237918854	0.174493327736855	0.0928218811750412
-6.79085302352905	-9.72180366516113	-3.33050847053528	-0.0625836625695229	0.174557581543922	0.0928637012839317
-6.7908821105957	-9.72245407104492	-3.32854890823364	-0.0626940503716469	0.174523070454597	0.0928106904029846
-6.78728914260864	-9.72388935089111	-3.33156371116638	-0.0626348480582237	0.174732580780983	0.0928248912096024
-6.77786254882813	-9.71808242797852	-3.32688498497009	-0.0625520572066307	0.174691498279572	0.0928796380758286
-6.7782416343689	-9.72545433044434	-3.3219256401062	-0.0627065822482109	0.174865111708641	0.0928424671292305
-6.77668333053589	-9.72470760345459	-3.32255911827087	-0.0625296756625175	0.174884378910065	0.0928246900439262
-6.76807594299316	-9.72211837768555	-3.33133435249329	-0.0624685995280743	0.175009429454803	0.0928068161010742
-6.76726675033569	-9.72685718536377	-3.32371973991394	-0.0625800564885139	0.174947455525398	0.0927822142839432
-6.77245855331421	-9.73374080657959	-3.31947827339172	-0.062510184943676	0.175164386630058	0.0927851796150208
-6.76817941665649	-9.72867870330811	-3.32673835754395	-0.0623569525778294	0.175152122974396	0.0926803424954414
-6.7654128074646	-9.73516464233398	-3.32642841339111	-0.0624889954924583	0.175191819667816	0.092600129544735
-6.77022409439087	-9.73363590240479	-3.31816005706787	-0.0624058432877064	0.175216317176819	0.092561312019825
-6.76588916778564	-9.73627376556396	-3.32992625236511	-0.0622890293598175	0.175291582942009	0.0924721285700798
-6.76607131958008	-9.7344446182251	-3.32925343513489	-0.0623703598976135	0.175273910164833	0.0924669280648232
-6.77558898925781	-9.74214267730713	-3.32232642173767	-0.062387328594923	0.175350621342659	0.0924656689167023
-6.77294874191284	-9.74197292327881	-3.3357241153717	-0.0622175000607967	0.175353765487671	0.092337042093277
-6.77612924575806	-9.74209785461426	-3.33347105979919	-0.0623686090111732	0.175377830862999	0.0924538746476173
-6.78173542022705	-9.74693584442139	-3.3379545211792	-0.0622926317155361	0.175432547926903	0.0923755466938019
-6.77900743484497	-9.74353218078613	-3.33549976348877	-0.0622564107179642	0.175364315509796	0.0923985838890076
-6.78316164016724	-9.7473840713501	-3.34043598175049	-0.0623940378427505	0.175302445888519	0.092371940612793
-6.79037189483643	-9.75184059143066	-3.33385038375854	-0.0624554306268692	0.175338611006737	0.0923152938485146
-6.79014825820923	-9.75264739990234	-3.34236454963684	-0.062298059463501	0.175296410918236	0.0922847166657448
-6.7945818901062	-9.75013256072998	-3.33921670913696	-0.0624713003635406	0.175277575850487	0.0922767445445061
-6.79664087295532	-9.75481986999512	-3.33840775489807	-0.0625197514891624	0.175217539072037	0.0922971814870834
-6.79739618301392	-9.75371932983398	-3.34116435050964	-0.0624444968998432	0.175296604633331	0.0921925902366638
-6.7932915687561	-9.74874687194824	-3.34236621856689	-0.0624847188591957	0.175093844532967	0.0922054350376129
-6.80455017089844	-9.7528600692749	-3.33498001098633	-0.0626274943351746	0.175124526023865	0.0921806916594505
-6.80349016189575	-9.75040531158447	-3.33773279190063	-0.0625137761235237	0.175089344382286	0.0921618044376373
-6.80097389221191	-9.74894714355469	-3.34118556976318	-0.0626136288046837	0.175054520368576	0.092123381793499
-6.80900096893311	-9.74796867370605	-3.32692766189575	-0.0626688152551651	0.175044029951096	0.0921213179826736
-6.80867767333984	-9.75314426422119	-3.33151030540466	-0.0626850724220276	0.17507740855217	0.0921352803707123
-6.80335998535156	-9.75002670288086	-3.34244704246521	-0.062606081366539	0.175025969743729	0.0921084433794022
-6.81177663803101	-9.75022506713867	-3.33083128929138	-0.062691442668438	0.175023138523102	0.0921754017472267
-6.81188488006592	-9.75449275970459	-3.33102917671204	-0.0626594573259354	0.174963146448135	0.0921578705310822
-6.80841445922852	-9.75667285919189	-3.33836579322815	-0.0626124739646912	0.175028815865517	0.0921378657221794
-6.81106662750244	-9.75224304199219	-3.32226037979126	-0.0626320466399193	0.174956798553467	0.0922152921557426
-6.81296443939209	-9.75936603546143	-3.3276674747467	-0.0626674070954323	0.175000891089439	0.0921880900859833
-6.8089714050293	-9.75891304016113	-3.33331513404846	-0.0625841543078423	0.175009772181511	0.0922257751226425
-6.813148021698	-9.76364040374756	-3.33176326751709	-0.0626594722270966	0.174999594688416	0.0922772660851479
-6.81787729263306	-9.77085590362549	-3.31474041938782	-0.0627456456422806	0.175028577446938	0.092327281832695
-6.81097316741943	-9.77277565002441	-3.33101654052734	-0.0625858455896378	0.175083950161934	0.0922945886850357
-6.81079864501953	-9.77111339569092	-3.31948757171631	-0.0626340508460999	0.175084561109543	0.0924379676580429
-6.81512832641602	-9.77823829650879	-3.31624841690063	-0.0626712739467621	0.175134286284447	0.0924515873193741
-6.80678701400757	-9.77644824981689	-3.32525396347046	-0.0625432729721069	0.175153508782387	0.0924682468175888
-6.81306409835815	-9.78104400634766	-3.32010364532471	-0.0626872852444649	0.175222411751747	0.092578649520874
-6.81277418136597	-9.78433418273926	-3.31007671356201	-0.0626477524638176	0.175206258893013	0.092542290687561
-6.8084135055542	-9.7899169921875	-3.31579613685608	-0.0625648871064186	0.17533640563488	0.0925951227545738
-6.80486965179443	-9.77993965148926	-3.31798195838928	-0.0625239759683609	0.175305485725403	0.0926000773906708
-6.80590438842773	-9.78702354431152	-3.30602931976318	-0.0626747310161591	0.175331726670265	0.0926999151706696
-6.80237245559692	-9.78604412078857	-3.31590151786804	-0.0625405162572861	0.175385758280754	0.0926423817873001
-6.79943466186523	-9.78493118286133	-3.31283092498779	-0.0625631660223007	0.175442233681679	0.0927262678742409
-6.8030571937561	-9.784104347229	-3.30774354934692	-0.0624930933117867	0.175434619188309	0.0927089229226112
-6.79815196990967	-9.78609848022461	-3.30745887756348	-0.0624547190964222	0.175554767251015	0.0928001925349236
-6.793381690979	-9.77652931213379	-3.30847764015198	-0.0623626075685024	0.175587490200996	0.0927453264594078
-6.79605102539063	-9.77846908569336	-3.29865980148315	-0.0625095069408417	0.175600752234459	0.0927377641201019
-6.79226398468018	-9.77370834350586	-3.3066771030426	-0.0623517744243145	0.17566879093647	0.0926936119794846
-6.78886938095093	-9.76760387420654	-3.30514717102051	-0.0623417757451534	0.175699606537819	0.0926746800541878
-6.78864431381226	-9.77079582214355	-3.3073570728302	-0.0624375753104687	0.175593182444572	0.092696413397789
-6.79108142852783	-9.7692756652832	-3.30906939506531	-0.062368355691433	0.175769343972206	0.0927123352885246
-6.7829270362854	-9.7634801864624	-3.30639934539795	-0.0622914545238018	0.175703093409538	0.0926863253116608
-6.78159475326538	-9.76174354553223	-3.31016707420349	-0.0624014288187027	0.175725176930428	0.0927133932709694
-6.78459310531616	-9.76082038879395	-3.30605459213257	-0.0623403489589691	0.175790220499039	0.0927631407976151
-6.77708148956299	-9.75622940063477	-3.30977892875671	-0.0621926933526993	0.175679847598076	0.092788003385067
-6.77828502655029	-9.7570161819458	-3.30719876289368	-0.0623364709317684	0.175694778561592	0.0928442478179932
-6.78166055679321	-9.75833797454834	-3.30379009246826	-0.0622664280235767	0.175734236836433	0.0928187221288681
-6.77214241027832	-9.75074577331543	-3.30360555648804	-0.0621586106717587	0.175729468464851	0.0929116606712341
-6.77712821960449	-9.75209712982178	-3.29846143722534	-0.0622521080076694	0.175748601555824	0.0929480791091919
-6.77127504348755	-9.74902153015137	-3.30416750907898	-0.0621557086706162	0.175809592008591	0.0929994583129883
-6.76637506484985	-9.74329376220703	-3.30158281326294	-0.0620958022773266	0.175766751170158	0.0930238589644432
-6.76982307434082	-9.74501419067383	-3.29668831825256	-0.0622407346963882	0.175739392638206	0.0930161625146866
-6.76831579208374	-9.74444675445557	-3.30312323570251	-0.0620044507086277	0.175862058997154	0.0930016487836838
-6.76283311843872	-9.73661041259766	-3.29941964149475	-0.062042985111475	0.175811767578125	0.0930347591638565
-6.76710224151611	-9.73889923095703	-3.29446721076965	-0.0621024183928967	0.175876826047897	0.093101017177105
-6.76273155212402	-9.73835372924805	-3.29689049720764	-0.0618672966957092	0.175948068499565	0.0930818840861321
-6.76059341430664	-9.73183059692383	-3.29439616203308	-0.0618597157299519	0.175942301750183	0.0931447967886925
-6.76046705245972	-9.73848056793213	-3.28697443008423	-0.0619423426687717	0.175964996218681	0.0931109488010406
-6.7568154335022	-9.73531436920166	-3.28811120986938	-0.0617502778768539	0.176005184650421	0.0930974408984184
-6.7574028968811	-9.7339506149292	-3.28270792961121	-0.061778225004673	0.175912588834763	0.0931474268436432
-6.76461029052734	-9.7387580871582	-3.27234435081482	-0.0617167316377163	0.175982132554054	0.0931073278188705
-6.7558650970459	-9.74330615997314	-3.27762269973755	-0.0616727583110332	0.175992473959923	0.0930545628070831
-6.75884628295898	-9.74121856689453	-3.26596975326538	-0.0616985931992531	0.175891101360321	0.0931271389126778
-6.76041650772095	-9.74678802490234	-3.26490139961243	-0.061552356928587	0.176003456115723	0.0931145623326302
-6.75476455688477	-9.7449836730957	-3.27106142044067	-0.0616080984473228	0.175824016332626	0.0930544435977936
-6.7639307975769	-9.74628639221191	-3.25915217399597	-0.0616112947463989	0.175830647349358	0.0930455178022385
-6.76360130310059	-9.74803638458252	-3.26743984222412	-0.0614508055150509	0.175751820206642	0.0928493514657021
-6.76282739639282	-9.74620723724365	-3.25872802734375	-0.0614656284451485	0.175719410181046	0.0928307175636292
-6.77140331268311	-9.7563362121582	-3.25597834587097	-0.0614441819489002	0.175703197717667	0.0927556306123734
-6.76992130279541	-9.75437831878662	-3.26029229164124	-0.0613155029714108	0.175688803195953	0.0926910787820816
-6.76440906524658	-9.75420475006104	-3.2601580619812	-0.061350841075182	0.175690799951553	0.0926667228341103
-6.77177476882935	-9.75555992126465	-3.24679493904114	-0.0613185912370682	0.175703659653664	0.0926648154854774
-6.76877641677856	-9.75889873504639	-3.25475740432739	-0.0612197518348694	0.175655350089073	0.0925185605883598
-6.77143669128418	-9.75872993469238	-3.24688220024109	-0.0611329860985279	0.175726965069771	0.0925072580575943
-6.77788686752319	-9.76195240020752	-3.2433545589447	-0.0611933209002018	0.175661385059357	0.0924425795674324
-6.78109216690063	-9.76409912109375	-3.25252103805542	-0.0611192770302296	0.175685688853264	0.0922801718115807
-6.77647686004639	-9.76739883422852	-3.25381064414978	-0.0610782653093338	0.175689741969109	0.0923072993755341
-6.78576850891113	-9.76698780059814	-3.24199986457825	-0.0611245036125183	0.175702109932899	0.0922119840979576
-6.78961658477783	-9.77047729492188	-3.24435877799988	-0.0610779374837875	0.175681710243225	0.0921511873602867
-6.79065942764282	-9.77174377441406	-3.25470948219299	-0.0611490830779076	0.175671830773354	0.0920092687010765
-6.79457139968872	-9.76847362518311	-3.2485682964325	-0.0611037723720074	0.175498336553574	0.0920181125402451
-6.7985053062439	-9.77165508270264	-3.24424767494202	-0.0612122267484665	0.175555765628815	0.0918806493282318
-6.79456186294556	-9.76710987091064	-3.25601029396057	-0.0611922219395638	0.175537943840027	0.0918375104665756
-6.80421257019043	-9.76196575164795	-3.25134468078613	-0.0612698160111904	0.175475284457207	0.0917263701558113
-6.81018877029419	-9.76183223724365	-3.26189851760864	-0.0612479373812675	0.175406858325005	0.0916308015584946
-6.80609321594238	-9.75318336486816	-3.26612782478333	-0.0612424723803997	0.17533503472805	0.0915098488330841
-6.81387138366699	-9.754638671875	-3.26310634613037	-0.061481986194849	0.175313040614128	0.0914343520998955
-6.81180000305176	-9.75182151794434	-3.27156209945679	-0.0613429471850395	0.175298139452934	0.0913346335291862
-6.80827522277832	-9.74455070495605	-3.27630853652954	-0.0613481998443604	0.175329834222794	0.0912655517458916
-6.81462383270264	-9.74569225311279	-3.26700353622437	-0.0614798553287983	0.175270318984985	0.0911809429526329
-6.81299781799316	-9.73638534545898	-3.27823042869568	-0.0614526160061359	0.175400629639626	0.091078445315361
-6.81152820587158	-9.7285099029541	-3.28265643119812	-0.061525221914053	0.175265789031982	0.0910577178001404
-6.81748008728027	-9.72811222076416	-3.27843046188354	-0.06164226308465	0.175246998667717	0.0910489037632942
-6.81953573226929	-9.72307205200195	-3.28054642677307	-0.0615622885525227	0.175251066684723	0.0909989550709724
-6.8141770362854	-9.72096633911133	-3.29455089569092	-0.0615501254796982	0.175285398960114	0.0910131335258484
-6.81333637237549	-9.7126989364624	-3.2879786491394	-0.061611469835043	0.175222411751747	0.0910578146576881
-6.81508493423462	-9.71209716796875	-3.28298020362854	-0.0617721304297447	0.175176441669464	0.0910054296255112
-6.81737947463989	-9.71269130706787	-3.29329371452332	-0.061789583414793	0.175273463129997	0.091081015765667
-6.81521081924438	-9.70178318023682	-3.2964391708374	-0.0616791769862175	0.175246357917786	0.0910480171442032
-6.81648683547974	-9.70508098602295	-3.2918713092804	-0.0618704818189144	0.175277993083	0.0910822302103043
-6.8167028427124	-9.70135688781738	-3.29007863998413	-0.0618288889527321	0.175272673368454	0.0910553485155106
-6.81212329864502	-9.69585418701172	-3.30111646652222	-0.0618129447102547	0.175299644470215	0.0910896062850952
-6.81115913391113	-9.6919994354248	-3.30152535438538	-0.0618984736502171	0.175246715545654	0.0911188200116158
-6.82093381881714	-9.69599628448486	-3.29776477813721	-0.0619059801101685	0.175243258476257	0.0912185087800026
-6.8145899772644	-9.69355297088623	-3.30336213111877	-0.061804573982954	0.175291121006012	0.0911876484751701
-6.80934476852417	-9.68994903564453	-3.30420708656311	-0.0618174113333225	0.175329610705376	0.091290645301342
-6.81389617919922	-9.68853759765625	-3.30455613136292	-0.0618682652711868	0.175291061401367	0.0912939086556435
-6.81005764007568	-9.68583011627197	-3.30375504493713	-0.0617236904799938	0.175342440605164	0.091422438621521
-6.806565284729	-9.68467617034912	-3.30770587921143	-0.0617555044591427	0.175301924347878	0.091381199657917
-6.81586027145386	-9.69088459014893	-3.29576635360718	-0.0617425665259361	0.175397589802742	0.09149469435215
-6.8109917640686	-9.68590641021729	-3.30530285835266	-0.0616261139512062	0.175359427928925	0.0914348959922791
-6.80279207229614	-9.68637180328369	-3.30435228347778	-0.0616658329963684	0.175442472100258	0.0915551707148552
-6.81125259399414	-9.68986225128174	-3.30032801628113	-0.0616198368370533	0.175437584519386	0.0915830582380295
-6.81218719482422	-9.69168758392334	-3.29975295066834	-0.0615201964974403	0.175491869449615	0.0915543511509895
-6.8075647354126	-9.69110012054443	-3.30831384658813	-0.0614597871899605	0.175422549247742	0.0916630998253822
-6.81671142578125	-9.69292068481445	-3.30353498458862	-0.0615021511912346	0.175476804375648	0.0917273610830307
-6.82212162017822	-9.69669914245605	-3.30431222915649	-0.0613857880234718	0.175466760993004	0.0917581766843796
-6.81662511825562	-9.6991662979126	-3.30340313911438	-0.0613637641072273	0.175359606742859	0.0918572843074799
-6.82323026657104	-9.70215606689453	-3.29522776603699	-0.0614131428301334	0.175333127379417	0.0919191762804985
-6.82564926147461	-9.70828151702881	-3.29744529724121	-0.0613541193306446	0.17538383603096	0.0919486060738564
-6.82371950149536	-9.70695877075195	-3.30537104606628	-0.0613248720765114	0.175257056951523	0.0920183807611465
-6.83490753173828	-9.71357154846191	-3.29443073272705	-0.0614100992679596	0.175237044692039	0.0921112224459648
-6.83821868896484	-9.71627235412598	-3.2947633266449	-0.0613465756177902	0.17521496117115	0.0921590253710747
-6.83446979522705	-9.71691703796387	-3.30643725395203	-0.0612442418932915	0.175144523382187	0.0921759307384491
-6.84160804748535	-9.71334743499756	-3.29191207885742	-0.0613274239003658	0.175075486302376	0.0922520905733109
-6.84412574768066	-9.71788215637207	-3.29222822189331	-0.0614180751144886	0.175024911761284	0.0921955034136772
-6.8472113609314	-9.72008514404297	-3.29658627510071	-0.0613611899316311	0.175052836537361	0.0922729447484016
-6.85046815872192	-9.71680927276611	-3.30434131622314	-0.0613129064440727	0.174898937344551	0.0922957584261894
-6.85476779937744	-9.72094249725342	-3.29250192642212	-0.0614832527935505	0.174922078847885	0.0922986790537834
-6.85495853424072	-9.71954154968262	-3.30035042762756	-0.0613744966685772	0.17487345635891	0.0922808647155762
-6.85361433029175	-9.7170581817627	-3.29627919197083	-0.0613368004560471	0.174883544445038	0.0923601686954498
-6.85873985290527	-9.72225284576416	-3.29784321784973	-0.0615696012973785	0.174824863672256	0.0923673212528229
-6.86485147476196	-9.72170352935791	-3.29415941238403	-0.0615113526582718	0.174763023853302	0.0923939272761345
-6.86296224594116	-9.71983051300049	-3.30644369125366	-0.0614740028977394	0.174725890159607	0.0924015045166016
-6.86846017837524	-9.72382068634033	-3.29302954673767	-0.0616577491164207	0.174716934561729	0.0924490466713905
-6.87193584442139	-9.72940921783447	-3.30537152290344	-0.0616041235625744	0.174702048301697	0.0924247205257416
-6.86709451675415	-9.72176647186279	-3.30044031143188	-0.0615800619125366	0.174721226096153	0.0924374684691429
-6.86976766586304	-9.72590732574463	-3.30892944335938	-0.0616675354540348	0.17455330491066	0.0923689007759094
-6.87964582443237	-9.73034858703613	-3.30023813247681	-0.0618127919733524	0.174607783555984	0.0923667773604393
-6.8764443397522	-9.73093795776367	-3.31298875808716	-0.061712983995676	0.174531683325768	0.0923712998628616
-6.87830638885498	-9.7276086807251	-3.30332565307617	-0.0618529096245766	0.174524307250977	0.0923308357596397
-6.88051271438599	-9.73291683197021	-3.30789613723755	-0.0618895776569843	0.174473211169243	0.0923230871558189
-6.87781810760498	-9.72669792175293	-3.31011962890625	-0.0617999918758869	0.174553960561752	0.0922522991895676
-6.87555313110352	-9.72182083129883	-3.30883145332336	-0.0619408003985882	0.174393996596336	0.0922761559486389
-6.88175535202026	-9.72467994689941	-3.30973815917969	-0.0621126405894756	0.174387022852898	0.0921811833977699
-6.87990093231201	-9.72097492218018	-3.31770443916321	-0.06200897321105	0.174477308988571	0.0921006873250008
-6.87448072433472	-9.71906089782715	-3.32039141654968	-0.0621136985719204	0.174401119351387	0.0920316278934479
-6.87819576263428	-9.71692371368408	-3.31688714027405	-0.0622316300868988	0.174395471811295	0.0920052453875542
-6.87873935699463	-9.71782493591309	-3.32717728614807	-0.0622681751847267	0.174534246325493	0.0919248834252357
-6.86970233917236	-9.71108245849609	-3.33091044425964	-0.062247272580862	0.174454286694527	0.091897688806057
-6.87621068954468	-9.71166896820068	-3.3299515247345	-0.0624979622662067	0.174508392810822	0.091890960931778
-6.87554454803467	-9.70919227600098	-3.33763766288757	-0.0624542534351349	0.174457356333733	0.0918130278587341
-6.8709020614624	-9.70923233032227	-3.34987807273865	-0.0625119432806969	0.174515724182129	0.0917791575193405
-6.87486982345581	-9.70071887969971	-3.33660268783569	-0.0626253113150597	0.174498200416565	0.0917886942625046
-6.87511253356934	-9.70235729217529	-3.35114216804504	-0.0626680180430412	0.17453333735466	0.0917361974716187
-6.86337184906006	-9.69339656829834	-3.35307765007019	-0.0626578852534294	0.174442678689957	0.0916615873575211
-6.86963415145874	-9.69641304016113	-3.34909462928772	-0.0628644973039627	0.174565464258194	0.0916672572493553
-6.86777782440186	-9.69335651397705	-3.35364818572998	-0.0628556460142136	0.17455942928791	0.0915182828903198
-6.86447143554688	-9.68876934051514	-3.36589527130127	-0.0628988295793533	0.174563854932785	0.0915477573871613
-6.8666787147522	-9.6881742477417	-3.36306214332581	-0.0630905777215958	0.174576118588448	0.091439500451088
-6.86345434188843	-9.68394947052002	-3.36753678321838	-0.0630335286259651	0.174698650836945	0.091399759054184
-6.85351467132568	-9.67938995361328	-3.37526941299438	-0.0631560608744621	0.174572765827179	0.0913131758570671
-6.86225175857544	-9.67495250701904	-3.36203241348267	-0.0632931590080261	0.174643784761429	0.0913230180740356
-6.85852670669556	-9.67400169372559	-3.37770199775696	-0.0632901564240456	0.17461009323597	0.091173067688942
-6.85513877868652	-9.6674747467041	-3.37752723693848	-0.0633352994918823	0.174652516841888	0.0912338718771935
-6.85937213897705	-9.66717052459717	-3.37620186805725	-0.0634694024920464	0.174631640315056	0.0911362320184708
-6.85657358169556	-9.66424179077148	-3.37933921813965	-0.0634274482727051	0.174647659063339	0.0911210998892784
-6.84856700897217	-9.65754127502441	-3.38916754722595	-0.0635138675570488	0.174682527780533	0.0910792425274849
-6.85284852981567	-9.65179347991943	-3.37427091598511	-0.0636838972568512	0.174560695886612	0.0911206379532814
-6.8544487953186	-9.64963340759277	-3.39101147651672	-0.0636196956038475	0.174495205283165	0.0909746512770653
-6.84903049468994	-9.64384651184082	-3.38967990875244	-0.0636675953865051	0.174560949206352	0.0909417495131493
-6.85509014129639	-9.63857173919678	-3.3894510269165	-0.0636783540248871	0.174530491232872	0.0909571200609207
-6.85378122329712	-9.63826847076416	-3.38347434997559	-0.0637783259153366	0.174515694379807	0.0908986553549767
-6.84530067443848	-9.63085174560547	-3.39102792739868	-0.0637385994195938	0.174517422914505	0.0909008234739304
-6.84415435791016	-9.62467288970947	-3.38769674301147	-0.0638240501284599	0.174452126026154	0.090877927839756
-6.84829664230347	-9.62351608276367	-3.3877260684967	-0.0638434961438179	0.174428418278694	0.0908156111836433
-6.84669017791748	-9.62262630462646	-3.39225339889526	-0.0638460218906403	0.174502864480019	0.0908052995800972
-6.84870910644531	-9.61825752258301	-3.39119338989258	-0.0638565048575401	0.174362659454346	0.0908498838543892
-6.84950637817383	-9.62149429321289	-3.39168405532837	-0.0639568790793419	0.174316346645355	0.0906837657094002
-6.84634304046631	-9.61913299560547	-3.38583183288574	-0.0638543292880058	0.174365416169167	0.0907042771577835
-6.84635019302368	-9.61609554290771	-3.38924050331116	-0.0639346018433571	0.17428807914257	0.090715080499649
-6.8523383140564	-9.62366962432861	-3.38149833679199	-0.0640157088637352	0.174232870340347	0.0906971991062164
-6.85863924026489	-9.62826919555664	-3.38461422920227	-0.0639169737696648	0.174370333552361	0.0906849205493927
-6.85727500915527	-9.62470054626465	-3.38286828994751	-0.0638304948806763	0.174287259578705	0.0906788855791092
-6.86162090301514	-9.63203620910645	-3.38003921508789	-0.0639564022421837	0.174194499850273	0.0906634777784348
-6.86735200881958	-9.635329246521	-3.37968516349792	-0.0638522356748581	0.174185588955879	0.0907381102442741
-6.86663675308228	-9.63449573516846	-3.38986158370972	-0.0637984275817871	0.174082696437836	0.0907131135463715
-6.8759913444519	-9.63932991027832	-3.38295888900757	-0.0638436526060104	0.173935607075691	0.0907478556036949
-6.88440465927124	-9.64884185791016	-3.38577508926392	-0.0637896656990051	0.174102395772934	0.0906772539019585
-6.88647127151489	-9.64531517028809	-3.38120889663696	-0.0636127293109894	0.173976615071297	0.0907308459281921
-6.89086437225342	-9.65221500396729	-3.38873219490051	-0.0637215077877045	0.173930138349533	0.0906601548194885
-6.9032039642334	-9.65262222290039	-3.37405920028687	-0.0636263787746429	0.173897281289101	0.0906878933310509
[truncated: 11,951 more rows]
