# Supplementary material for: Identification of Haptic Based Guiding Using Hard Reins
Source: PLoS One. 2015 Jul 22;10(7):e0132020. doi: 10.1371/journal.pone.0132020 (PMC4511788; doi:10.1371/journal.pone.0132020)
Supplement: S5 File — (ZIP) [file pone.0132020.s005.zip › Exp2_ForceData1/Subject2/path2/T6.csv]

Force X (N)	Force Y (N)	Force Z (N)	Torque X (N-m)	Torque Y (N-m)	Torque Z (N-m)	Frequency = 10000	Averaging Level = 16	F/T Serial Number = FT11772	Time Started = 19/02/2013 16:49:13
-6.57251834869385	-9.48416900634766	-5.8020806312561	-0.0729590058326721	0.22889019548893	0.105074964463711
-6.58364963531494	-9.48829460144043	-5.81085634231567	-0.072962574660778	0.228845536708832	0.105237327516079
-6.59211301803589	-9.48510360717773	-5.81682682037354	-0.0729878172278404	0.228695780038834	0.105379782617092
-6.6035795211792	-9.48569393157959	-5.81477451324463	-0.0730277001857758	0.228694647550583	0.105489052832127
-6.60530233383179	-9.48475933074951	-5.82147264480591	-0.073028951883316	0.228562712669373	0.105620361864567
-6.62023544311523	-9.48934459686279	-5.82319498062134	-0.0732255503535271	0.22851125895977	0.10576593875885
-6.62854480743408	-9.48681449890137	-5.82795572280884	-0.0732058212161064	0.228479638695717	0.106025911867619
-6.63866710662842	-9.49035358428955	-5.82781171798706	-0.0733220279216766	0.22840504348278	0.10625234991312
-6.64426231384277	-9.48976039886475	-5.82592248916626	-0.0732628256082535	0.228321343660355	0.106392845511436
-6.64987230300903	-9.49075126647949	-5.83581018447876	-0.0733733549714088	0.228223860263824	0.106559939682484
-6.65641164779663	-9.49432849884033	-5.84617233276367	-0.0733004286885262	0.228285357356071	0.106747172772884
-6.66264629364014	-9.49441719055176	-5.843581199646	-0.073363371193409	0.228271186351776	0.106995649635792
-6.66616535186768	-9.4934778213501	-5.84251832962036	-0.0733852162957191	0.228144764900208	0.10713891685009
-6.67494678497314	-9.49567413330078	-5.85571336746216	-0.0733581259846687	0.228229016065598	0.107414938509464
-6.68240833282471	-9.4974308013916	-5.86221218109131	-0.0733446255326271	0.228229314088821	0.107593156397343
-6.68689298629761	-9.5036563873291	-5.85893106460571	-0.0733899101614952	0.228319630026817	0.107981130480766
-6.69138050079346	-9.50265407562256	-5.86392068862915	-0.0732858031988144	0.228346571326256	0.108299739658833
-6.69669485092163	-9.50685405731201	-5.87463092803955	-0.0733397230505943	0.228276744484901	0.108657076954842
-6.70036697387695	-9.50738716125488	-5.87699794769287	-0.0732109174132347	0.228345826268196	0.109016910195351
-6.70248126983643	-9.51068115234375	-5.87567567825317	-0.0732065364718437	0.228355154395103	0.109491877257824
-6.70846557617188	-9.51123523712158	-5.87546586990356	-0.0731069445610046	0.228485479950905	0.109975963830948
-6.70830392837524	-9.51322460174561	-5.87810564041138	-0.0731548294425011	0.228487238287926	0.110370814800262
-6.7085223197937	-9.50966644287109	-5.88126659393311	-0.073065809905529	0.228595554828644	0.110844299197197
-6.70066118240356	-9.50940799713135	-5.88823938369751	-0.0730071365833282	0.228553920984268	0.111220769584179
-6.7030668258667	-9.51160907745361	-5.89056539535522	-0.0729458853602409	0.228732734918594	0.111713968217373
-6.69801139831543	-9.50595092773438	-5.88876962661743	-0.0729445964097977	0.228775829076767	0.112250953912735
-6.69493675231934	-9.50108337402344	-5.88897895812988	-0.072978675365448	0.228902131319046	0.11265691369772
-6.68675518035889	-9.49069786071777	-5.88920211791992	-0.0728405267000198	0.228945925831795	0.113144524395466
-6.67924785614014	-9.48868942260742	-5.89287042617798	-0.0729248523712158	0.229062259197235	0.113668657839298
-6.66744899749756	-9.47439956665039	-5.89303779602051	-0.0728252902626991	0.229229182004929	0.114251837134361
-6.66057729721069	-9.46061325073242	-5.88499546051025	-0.0728231370449066	0.229251831769943	0.114789955317974
-6.64599657058716	-9.44874954223633	-5.89031028747559	-0.0728749558329582	0.229295536875725	0.115274466574192
-6.63255214691162	-9.44370269775391	-5.88755512237549	-0.0728701204061508	0.229502275586128	0.115787193179131
-6.62249231338501	-9.4309778213501	-5.88018226623535	-0.0728728845715523	0.229605615139008	0.116309128701687
-6.60581350326538	-9.42379760742188	-5.88211631774902	-0.072882354259491	0.229751229286194	0.116731137037277
-6.585533618927	-9.4182710647583	-5.88590049743652	-0.0727398246526718	0.229780405759811	0.117179796099663
-6.57165098190308	-9.42160701751709	-5.87866592407227	-0.0727350190281868	0.229993298649788	0.117739044129848
-6.55294179916382	-9.41777324676514	-5.86464977264404	-0.0725532174110413	0.230116665363312	0.118193320930004
-6.53739452362061	-9.41850185394287	-5.86107444763184	-0.0723897889256477	0.230323314666748	0.118557810783386
-6.51486825942993	-9.42339897155762	-5.86815547943115	-0.0722304135560989	0.230524152517319	0.118972331285477
-6.49741744995117	-9.42784214019775	-5.86127710342407	-0.0719875693321228	0.230807587504387	0.119423262774944
-6.47783708572388	-9.429762840271	-5.85511493682861	-0.0718351677060127	0.230855360627174	0.119675874710083
-6.4575982093811	-9.43744659423828	-5.85759925842285	-0.0715343877673149	0.231220975518227	0.119840018451214
-6.43900060653687	-9.44637393951416	-5.86444759368896	-0.0712844133377075	0.231509417295456	0.120047800242901
-6.42367076873779	-9.45141792297363	-5.85664701461792	-0.0710131600499153	0.231887593865395	0.120185256004333
-6.40376806259155	-9.45626735687256	-5.85649442672729	-0.0707935988903046	0.232053741812706	0.120243385434151
-6.38771200180054	-9.4600248336792	-5.86536741256714	-0.0704635456204414	0.23236471414566	0.120298482477665
-6.37007999420166	-9.46988773345947	-5.85966825485229	-0.0702104195952415	0.232717335224152	0.120414145290852
-6.35408449172974	-9.46342658996582	-5.85879325866699	-0.0698515102267265	0.23287932574749	0.120407491922379
-6.34041309356689	-9.47096252441406	-5.86066055297852	-0.0697019994258881	0.233180165290833	0.120558388531208
-6.33044052124023	-9.47053813934326	-5.8573956489563	-0.0694578737020493	0.233360558748245	0.120688185095787
-6.32328939437866	-9.46870994567871	-5.85112476348877	-0.0693030878901482	0.233572229743004	0.120751164853573
-6.31154632568359	-9.46681213378906	-5.85808944702148	-0.0690607503056526	0.233680665493011	0.120792590081692
-6.30623960494995	-9.46528911590576	-5.85592985153198	-0.0689599514007568	0.23375640809536	0.120947271585464
-6.30095052719116	-9.46051216125488	-5.84539747238159	-0.0688744857907295	0.23380745947361	0.121163308620453
-6.30799293518066	-9.45315361022949	-5.83548641204834	-0.0688854306936264	0.233783453702927	0.121240310370922
-6.30640935897827	-9.44716453552246	-5.84892845153809	-0.0688191428780556	0.233723431825638	0.121254123747349
-6.3089394569397	-9.44949054718018	-5.84554052352905	-0.0688017383217812	0.23375029861927	0.121514983475208
-6.30955410003662	-9.43835639953613	-5.83692789077759	-0.0687257945537567	0.233607187867165	0.121780999004841
-6.31197786331177	-9.43560314178467	-5.8266749382019	-0.0688609108328819	0.233504191040993	0.121872469782829
-6.31972455978394	-9.43131637573242	-5.83060741424561	-0.0688317343592644	0.233334675431252	0.121997833251953
-6.3258810043335	-9.43287372589111	-5.82659673690796	-0.0688841119408607	0.233221173286438	0.122187182307243
-6.32966232299805	-9.42976379394531	-5.81591033935547	-0.0688911229372025	0.233122229576111	0.122360713779926
-6.33639335632324	-9.42113018035889	-5.81544542312622	-0.0688519105315208	0.232930049300194	0.122320614755154
-6.34485101699829	-9.4249210357666	-5.81706428527832	-0.0689259395003319	0.232892408967018	0.122373417019844
-6.37018918991089	-9.42923831939697	-5.82126951217651	-0.0688810870051384	0.23298767209053	0.122279107570648
-6.37886953353882	-9.42719554901123	-5.82828998565674	-0.0688165053725243	0.232714533805847	0.122498422861099
-6.38710260391235	-9.4364652633667	-5.8454794883728	-0.0688291117548943	0.232588112354279	0.122399874031544
-6.38521385192871	-9.4281702041626	-5.82685470581055	-0.0690218657255173	0.232609644532204	0.122580721974373
-6.38690996170044	-9.42150402069092	-5.82701396942139	-0.0688710436224937	0.23241776227951	0.122488237917423
-6.39379453659058	-9.42688274383545	-5.83166360855103	-0.0689118802547455	0.23225611448288	0.122378803789616
-6.40972566604614	-9.4321985244751	-5.84048891067505	-0.0687337666749954	0.232229053974152	0.122552528977394
-6.42919635772705	-9.44554901123047	-5.83160066604614	-0.0687857493758202	0.232246562838554	0.12254586815834
-6.44441366195679	-9.45337104797363	-5.84168720245361	-0.068565160036087	0.2322758436203	0.122561410069466
-6.45178031921387	-9.46062755584717	-5.85845565795898	-0.0685157775878906	0.232257068157196	0.122521437704563
-6.45892715454102	-9.46957302093506	-5.86944246292114	-0.0684130936861038	0.232407405972481	0.122475758194923
-6.4658899307251	-9.47357177734375	-5.86608648300171	-0.0683959722518921	0.232498288154602	0.122456967830658
-6.47746419906616	-9.47768783569336	-5.88686275482178	-0.0682203024625778	0.23240102827549	0.122387252748013
-6.48300552368164	-9.48636817932129	-5.89527797698975	-0.0681866109371185	0.232475847005844	0.12233030050993
-6.49223756790161	-9.49271011352539	-5.89563083648682	-0.0680718272924423	0.232583284378052	0.122262760996819
-6.50113201141357	-9.49427127838135	-5.89717626571655	-0.0680734291672707	0.232625618577003	0.12226789444685
-6.50424718856812	-9.49274826049805	-5.90384864807129	-0.067917138338089	0.232533738017082	0.122172057628632
-6.51489543914795	-9.50359535217285	-5.91202211380005	-0.0679876878857613	0.232666939496994	0.122141987085342
-6.51618766784668	-9.50512313842773	-5.90933132171631	-0.0678491070866585	0.232656374573708	0.122130423784256
-6.52345371246338	-9.50782680511475	-5.91189765930176	-0.0677756741642952	0.232673913240433	0.122060790657997
-6.51636362075806	-9.50825214385986	-5.92615747451782	-0.0678066164255142	0.232769101858139	0.12198693305254
-6.5223388671875	-9.51231002807617	-5.92555999755859	-0.0679067000746727	0.232891380786896	0.121912829577923
-6.52216863632202	-9.51004600524902	-5.9228892326355	-0.0677942410111427	0.232820779085159	0.121775053441525
-6.51707458496094	-9.50841426849365	-5.93863201141357	-0.0677444264292717	0.233022779226303	0.121589556336403
-6.51187419891357	-9.51425933837891	-5.94423913955688	-0.0678569674491882	0.233161792159081	0.121430695056915
-6.50763559341431	-9.5153636932373	-5.94072961807251	-0.0678182318806648	0.233226403594017	0.121207147836685
-6.49800729751587	-9.51482105255127	-5.94941329956055	-0.0679156929254532	0.233238205313683	0.120981834828854
-6.48776912689209	-9.52281188964844	-5.95987987518311	-0.0679515674710274	0.233442947268486	0.120771028101444
-6.48032522201538	-9.52366828918457	-5.94806575775146	-0.0680076405405998	0.233595713973045	0.120646990835667
-6.46957397460938	-9.52249813079834	-5.96249389648438	-0.0679750218987465	0.233698055148125	0.120374351739883
-6.45978498458862	-9.52972030639648	-5.96332120895386	-0.0680914595723152	0.233802318572998	0.120137929916382
-6.44479417800903	-9.52871131896973	-5.96610116958618	-0.0680524110794067	0.233959957957268	0.119981400668621
-6.43309116363525	-9.52664661407471	-5.95624351501465	-0.0681341290473938	0.234016105532646	0.1197464838624
-6.41827201843262	-9.52085399627686	-5.96586656570435	-0.0681726336479187	0.234074115753174	0.119448356330395
-6.40465307235718	-9.52388572692871	-5.96352100372314	-0.0683230459690094	0.234231248497963	0.119254097342491
-6.39485120773315	-9.51836585998535	-5.95960760116577	-0.0684306994080544	0.23432968556881	0.119059406220913
-6.38285684585571	-9.50790405273438	-5.96022510528564	-0.0685005262494087	0.234410375356674	0.118786484003067
-6.36331176757813	-9.50523853302002	-5.96852350234985	-0.0685272440314293	0.234441608190536	0.118542686104774
-6.35038805007935	-9.49767303466797	-5.96185159683228	-0.0687534734606743	0.234531730413437	0.118314169347286
-6.33566999435425	-9.48481845855713	-5.96043729782104	-0.0688897520303726	0.234569162130356	0.118150003254414
-6.32113552093506	-9.47504043579102	-5.95732927322388	-0.0689406543970108	0.234654247760773	0.117807656526566
-6.29967021942139	-9.46743011474609	-5.96182250976563	-0.0690203532576561	0.234666004776955	0.117583982646465
-6.29059457778931	-9.45764255523682	-5.95580434799194	-0.0691439509391785	0.234760820865631	0.117403380572796
-6.27524614334106	-9.44719886779785	-5.95056819915771	-0.0692633837461472	0.23478277027607	0.117203295230865
-6.25947093963623	-9.43838691711426	-5.945152759552	-0.0693890228867531	0.234782412648201	0.116956636309624
-6.24604368209839	-9.42928886413574	-5.94983577728271	-0.0694326236844063	0.23479026556015	0.116707928478718
-6.23728036880493	-9.42591667175293	-5.94120216369629	-0.0694664418697357	0.23493093252182	0.116529159247875
-6.21653938293457	-9.41211414337158	-5.93430137634277	-0.0695938318967819	0.234927013516426	0.116396017372608
-6.20555591583252	-9.40400791168213	-5.92612171173096	-0.0696542859077454	0.234927326440811	0.116117782890797
-6.19328355789185	-9.39649391174316	-5.92670583724976	-0.0696781203150749	0.234880313277245	0.115883268415928
-6.18472051620483	-9.39537239074707	-5.92984533309937	-0.0697961673140526	0.234970331192017	0.115784659981728
-6.17290544509888	-9.38966941833496	-5.91472196578979	-0.0697260126471519	0.234973132610321	0.115648366510868
-6.16389608383179	-9.3827018737793	-5.91031360626221	-0.0696783363819122	0.234988853335381	0.115467458963394
-6.15133762359619	-9.3771915435791	-5.91305732727051	-0.0696223303675652	0.235025078058243	0.115235775709152
-6.14647579193115	-9.37505054473877	-5.90721130371094	-0.069541372358799	0.235089778900146	0.115078426897526
-6.13958644866943	-9.37106609344482	-5.9046893119812	-0.069526381790638	0.235092490911484	0.115013383328915
-6.14025497436523	-9.36945629119873	-5.89231300354004	-0.0694732591509819	0.235152840614319	0.114860773086548
-6.13014459609985	-9.36307239532471	-5.89216661453247	-0.069291315972805	0.235041573643684	0.114636912941933
-6.13009119033813	-9.36525440216064	-5.89683246612549	-0.0691429749131203	0.235156029462814	0.114553287625313
-6.12695264816284	-9.36238479614258	-5.88320350646973	-0.0689826682209969	0.235125973820686	0.114520683884621
-6.12626218795776	-9.36004161834717	-5.87875699996948	-0.0688527971506119	0.235233619809151	0.114428199827671
-6.12300300598145	-9.36042213439941	-5.87698841094971	-0.0686678737401962	0.235183387994766	0.114296741783619
-6.12666082382202	-9.36221122741699	-5.87240219116211	-0.0685030445456505	0.235242232680321	0.114239983260632
-6.12368965148926	-9.36332702636719	-5.86678743362427	-0.0683215707540512	0.235251620411873	0.114250481128693
-6.12732982635498	-9.36593341827393	-5.85827779769897	-0.0680755153298378	0.23520964384079	0.114138774573803
-6.12730169296265	-9.36906719207764	-5.85782098770142	-0.0678573250770569	0.235114306211472	0.114111565053463
-6.13253927230835	-9.38064670562744	-5.85786199569702	-0.0676902756094933	0.235241934657097	0.114123925566673
-6.13336038589478	-9.38460254669189	-5.84884452819824	-0.0673917680978775	0.235271036624908	0.114115372300148
-6.13632345199585	-9.38720512390137	-5.84030389785767	-0.0671903565526009	0.235424190759659	0.113975666463375
-6.13650846481323	-9.38831806182861	-5.84622240066528	-0.0668692141771317	0.235271587967873	0.113917499780655
-6.14251089096069	-9.39789581298828	-5.84513473510742	-0.0666931495070457	0.235229998826981	0.113858498632908
-6.1496434211731	-9.39984703063965	-5.83352947235107	-0.0663960799574852	0.235237538814545	0.113825432956219
-6.1551718711853	-9.40653038024902	-5.8264684677124	-0.0662851333618164	0.235336989164352	0.113732390105724
-6.16017246246338	-9.4086275100708	-5.82742118835449	-0.0658849403262138	0.235208213329315	0.113693304359913
-6.16675138473511	-9.41522312164307	-5.82581472396851	-0.0655744522809982	0.235307633876801	0.113641694188118
-6.17100286483765	-9.4191198348999	-5.82697343826294	-0.0653340518474579	0.235243707895279	0.113642737269402
-6.17902374267578	-9.42100048065186	-5.81010627746582	-0.0651306360960007	0.23525382578373	0.113638192415237
-6.18357038497925	-9.42438888549805	-5.81915378570557	-0.064877912402153	0.235069543123245	0.11352127790451
-6.19579601287842	-9.43343830108643	-5.81389951705933	-0.064635194838047	0.235080122947693	0.113519109785557
-6.20004224777222	-9.43218898773193	-5.80947637557983	-0.0643273666501045	0.23500868678093	0.113484464585781
-6.20318937301636	-9.43722152709961	-5.7980899810791	-0.0641792118549347	0.234968721866608	0.113524451851845
-6.21038198471069	-9.43598651885986	-5.79541206359863	-0.0638299807906151	0.234820619225502	0.113470010459423
-6.21434116363525	-9.43787384033203	-5.79943704605103	-0.0635999441146851	0.234711393713951	0.113434493541718
-6.22064018249512	-9.44091987609863	-5.78625345230103	-0.0633725896477699	0.234644874930382	0.113422438502312
-6.225266456604	-9.44473648071289	-5.779128074646	-0.0632838979363441	0.23455922305584	0.11344400793314
-6.23636341094971	-9.44412803649902	-5.76863718032837	-0.0628388747572899	0.234494760632515	0.113479353487492
-6.23865413665771	-9.44336414337158	-5.76755428314209	-0.0626775473356247	0.23437237739563	0.113432183861732
-6.24451923370361	-9.44400787353516	-5.77095746994019	-0.0623941235244274	0.234278246760368	0.113411761820316
-6.24903440475464	-9.44482326507568	-5.7602801322937	-0.062240194529295	0.234183698892593	0.113453216850758
-6.2554612159729	-9.4481897354126	-5.74977493286133	-0.062026534229517	0.234154209494591	0.113503701984882
-6.25875616073608	-9.44637584686279	-5.74673938751221	-0.0617851912975311	0.234016001224518	0.113540045917034
-6.26463556289673	-9.44947147369385	-5.74138689041138	-0.0616228766739368	0.234051957726479	0.113540403544903
-6.26864862442017	-9.45590305328369	-5.74337100982666	-0.0613802894949913	0.233880430459976	0.113550409674644
-6.27281999588013	-9.45885848999023	-5.74360513687134	-0.061055351048708	0.233895823359489	0.113666780292988
-6.2733325958252	-9.46010971069336	-5.73089408874512	-0.0608572103083134	0.233825489878654	0.113689638674259
-6.27874040603638	-9.46219635009766	-5.72652006149292	-0.06058494374156	0.233744844794273	0.113703362643719
-6.27752828598022	-9.46944427490234	-5.72829627990723	-0.0603439211845398	0.233696848154068	0.113736666738987
-6.2829794883728	-9.47974491119385	-5.72186708450317	-0.0602213777601719	0.23380109667778	0.113779403269291
-6.28367948532104	-9.48150634765625	-5.71787309646606	-0.0599758848547935	0.233655691146851	0.113880090415478
-6.28536558151245	-9.48392868041992	-5.71354579925537	-0.0597452074289322	0.233720943331718	0.113843455910683
-6.2845892906189	-9.49349308013916	-5.72000646591187	-0.0595315247774124	0.233611315488815	0.113846018910408
-6.28471040725708	-9.49749851226807	-5.71379995346069	-0.0593735054135323	0.233648091554642	0.11389297246933
-6.28270244598389	-9.50308036804199	-5.70819902420044	-0.0592702738940716	0.233616665005684	0.11394252628088
-6.28497505187988	-9.50780582427979	-5.70165205001831	-0.0591160282492638	0.233667477965355	0.113881334662437
-6.28070306777954	-9.51264190673828	-5.70883846282959	-0.0589640960097313	0.23362310230732	0.113870225846767
-6.28107643127441	-9.52097034454346	-5.70359086990356	-0.0588903799653053	0.23361761868	0.113891467452049
-6.27768850326538	-9.52547550201416	-5.70091104507446	-0.0588493496179581	0.233671173453331	0.113974966108799
-6.2793116569519	-9.52950000762939	-5.69120121002197	-0.0588494017720222	0.233663961291313	0.113966628909111
-6.27365398406982	-9.53111362457275	-5.68920040130615	-0.0587541647255421	0.233661815524101	0.113962151110172
-6.27149724960327	-9.53353977203369	-5.69080543518066	-0.0587677285075188	0.23363696038723	0.114030882716179
-6.26964426040649	-9.53519153594971	-5.69368600845337	-0.0587354451417923	0.233659207820892	0.11396761238575
-6.26494073867798	-9.53812313079834	-5.68543529510498	-0.0587816499173641	0.233767911791801	0.114027343690395
-6.25823163986206	-9.53420734405518	-5.68586444854736	-0.0587512888014317	0.233763411641121	0.114006221294403
-6.25398302078247	-9.53372478485107	-5.69379281997681	-0.0589188262820244	0.233782559633255	0.113931857049465
-6.25008153915405	-9.53200912475586	-5.69260168075562	-0.0589117407798767	0.23383304476738	0.113923601806164
-6.24570512771606	-9.528733253479	-5.68193626403809	-0.0590488277375698	0.233845725655556	0.113896556198597
-6.238365650177	-9.5212574005127	-5.68529176712036	-0.0589629076421261	0.233850076794624	0.113852739334106
-6.23027038574219	-9.51604175567627	-5.68807792663574	-0.0590971186757088	0.233816474676132	0.11375318467617
-6.21976041793823	-9.51001644134521	-5.69600248336792	-0.0591582916676998	0.233909502625465	0.113723538815975
-6.21637773513794	-9.50388813018799	-5.68994808197021	-0.0593676418066025	0.233960583806038	0.113745823502541
-6.20943784713745	-9.49309349060059	-5.68299198150635	-0.0594195164740086	0.233996406197548	0.113680310547352
-6.20336675643921	-9.48465633392334	-5.68755054473877	-0.059532392770052	0.233986094594002	0.113566860556602
-6.19261693954468	-9.47798919677734	-5.69737815856934	-0.0596540421247482	0.234053179621696	0.113526478409767
-6.18646383285522	-9.46968269348145	-5.69146633148193	-0.0598164647817612	0.234118267893791	0.113527119159698
-6.17874193191528	-9.4557523727417	-5.69078063964844	-0.0599067248404026	0.234178468585014	0.113432362675667
-6.1696891784668	-9.44622230529785	-5.6953558921814	-0.0600568950176239	0.23407943546772	0.113341175019741
-6.16639184951782	-9.43661212921143	-5.70113563537598	-0.0601361766457558	0.234298706054688	0.113253071904182
-6.16139936447144	-9.4290885925293	-5.69685459136963	-0.060335461050272	0.234331741929054	0.113273844122887
-6.15312480926514	-9.41649913787842	-5.69455480575562	-0.0603108070790768	0.234315931797028	0.113176934421062
-6.14684391021729	-9.40720367431641	-5.69951963424683	-0.0604458078742027	0.234234228730202	0.113091506063938
-6.14200639724731	-9.40202713012695	-5.70052719116211	-0.060679666697979	0.234329670667648	0.113093309104443
-6.14318132400513	-9.39671802520752	-5.6951470375061	-0.0607944056391716	0.23443515598774	0.113085471093655
-6.13916254043579	-9.3827953338623	-5.69653606414795	-0.060769259929657	0.234461277723312	0.113083690404892
-6.13330125808716	-9.37852096557617	-5.70448112487793	-0.0609404295682907	0.234430938959122	0.1130740493536
-6.13081216812134	-9.36998271942139	-5.7079644203186	-0.060998409986496	0.234454706311226	0.113128878176212
-6.13081216812134	-9.36803531646729	-5.7028980255127	-0.0611714385449886	0.23454637825489	0.113141126930714
-6.13037061691284	-9.35570430755615	-5.70261430740356	-0.0610984191298485	0.234521076083183	0.113087691366673
-6.12827730178833	-9.35125541687012	-5.71193599700928	-0.0612094476819038	0.234493881464005	0.113004557788372
-6.12379503250122	-9.34654426574707	-5.71829795837402	-0.0611254759132862	0.234620198607445	0.113033078610897
-6.12492084503174	-9.34351634979248	-5.7155385017395	-0.0611826740205288	0.234718054533005	0.112992256879807
-6.12659406661987	-9.34011363983154	-5.71950817108154	-0.0611452870070934	0.234726384282112	0.11295161396265
-6.12829351425171	-9.33601760864258	-5.72628974914551	-0.0610986575484276	0.234810993075371	0.112891383469105
-6.1322226524353	-9.33365917205811	-5.72769975662231	-0.0610212162137032	0.234919190406799	0.112817250192165
-6.13288068771362	-9.33840751647949	-5.73631715774536	-0.0610325261950493	0.235081896185875	0.112835124135017
-6.13612508773804	-9.33279895782471	-5.73910903930664	-0.0607432425022125	0.235239073634148	0.112702779471874
-6.13888835906982	-9.33166313171387	-5.74722290039063	-0.0606697350740433	0.235285997390747	0.112574800848961
-6.14341163635254	-9.33619499206543	-5.75569915771484	-0.0604967586696148	0.235529512166977	0.112438835203648
-6.14791440963745	-9.34305095672607	-5.76014232635498	-0.0604089461266994	0.235723659396172	0.112364709377289
-6.1568717956543	-9.34368801116943	-5.76561450958252	-0.0602058358490467	0.235902220010757	0.112271338701248
-6.16202259063721	-9.34896087646484	-5.76634073257446	-0.0600142776966095	0.236039698123932	0.112185306847095
-6.16421222686768	-9.35676956176758	-5.78083658218384	-0.05980484187603	0.236220002174377	0.112040378153324
-6.17034482955933	-9.36500930786133	-5.78780555725098	-0.0596715286374092	0.236386269330978	0.111996077001095
-6.17799520492554	-9.37277698516846	-5.78632307052612	-0.0594871751964092	0.236607134342194	0.111884482204914
-6.18630647659302	-9.37856674194336	-5.78821468353271	-0.0593659430742264	0.236613631248474	0.111821122467518
-6.1955418586731	-9.38917446136475	-5.79723262786865	-0.0592874325811863	0.236833095550537	0.111735656857491
-6.19994497299194	-9.40387630462646	-5.80433988571167	-0.0591100938618183	0.236918732523918	0.111722230911255
-6.20786809921265	-9.41143798828125	-5.80773878097534	-0.0590273216366768	0.237156733870506	0.111740827560425
-6.21505451202393	-9.41394805908203	-5.80839204788208	-0.0589156188070774	0.23711059987545	0.111701242625713
-6.22395658493042	-9.42340564727783	-5.81546068191528	-0.058826632797718	0.237208977341652	0.111681580543518
-6.22952127456665	-9.43247604370117	-5.82573413848877	-0.0587890408933163	0.237336799502373	0.111666619777679
-6.23861694335938	-9.44415473937988	-5.82126760482788	-0.0587607808411121	0.237462893128395	0.111723124980927
-6.2432918548584	-9.4488697052002	-5.82639503479004	-0.0586889460682869	0.237456411123276	0.111831657588482
-6.25340414047241	-9.45379638671875	-5.82779121398926	-0.0587358996272087	0.237533181905746	0.111860498785973
-6.25487804412842	-9.45835304260254	-5.83396005630493	-0.0585762895643711	0.23749315738678	0.111923106014729
-6.26169776916504	-9.46588325500488	-5.8422474861145	-0.0587727688252926	0.237566024065018	0.111982926726341
-6.26631593704224	-9.46674728393555	-5.83254766464233	-0.0587227530777454	0.237613126635551	0.112175539135933
-6.26889896392822	-9.46925067901611	-5.83170700073242	-0.0587440244853497	0.237634792923927	0.112252332270145
-6.27486324310303	-9.4699068069458	-5.83282661437988	-0.0587233491241932	0.237674728035927	0.112317010760307
-6.27480936050415	-9.4688777923584	-5.83778381347656	-0.0587345361709595	0.237625449895859	0.112472385168076
-6.27713871002197	-9.46836566925049	-5.84173822402954	-0.0587935410439968	0.23765604197979	0.1126679033041
-6.28135871887207	-9.46564769744873	-5.829185962677	-0.0588824711740017	0.237680643796921	0.112879440188408
-6.28184032440186	-9.46082210540771	-5.8386926651001	-0.0589549243450165	0.237599387764931	0.113001480698586
-6.28432846069336	-9.4592924118042	-5.83156299591064	-0.0589229092001915	0.237635776400566	0.113237522542477
-6.2831711769104	-9.45568752288818	-5.83600330352783	-0.0589904673397541	0.237623140215874	0.113468833267689
-6.28435611724854	-9.4493465423584	-5.83146953582764	-0.0590554215013981	0.237738281488419	0.113687179982662
-6.28182697296143	-9.43761157989502	-5.82659292221069	-0.0589660853147507	0.237656444311142	0.11391819268465
-6.28162145614624	-9.43339920043945	-5.83292865753174	-0.0590482018887997	0.237660378217697	0.114159561693668
-6.27792263031006	-9.42679595947266	-5.82545614242554	-0.0590301230549812	0.237640634179115	0.114465795457363
-6.28120756149292	-9.42195320129395	-5.8194842338562	-0.059129536151886	0.237774655222893	0.114736892282963
-6.27748584747314	-9.40744590759277	-5.81942892074585	-0.0589281059801579	0.23773966729641	0.114998556673527
-6.27725172042847	-9.40256118774414	-5.8247971534729	-0.0589215531945229	0.23777562379837	0.115223489701748
-6.2743935585022	-9.3974723815918	-5.82196998596191	-0.058894008398056	0.23789981007576	0.115534976124763
-6.28017902374268	-9.3928165435791	-5.81239986419678	-0.0589070618152618	0.237924173474312	0.115819953382015
-6.27761554718018	-9.382737159729	-5.81710767745972	-0.0586684420704842	0.237844467163086	0.115992575883865
-6.2786660194397	-9.38234710693359	-5.81943464279175	-0.0585709996521473	0.238013744354248	0.116221539676189
-6.27729082107544	-9.37960052490234	-5.81073570251465	-0.0584938116371632	0.238083228468895	0.116600528359413
-6.27616357803345	-9.3777027130127	-5.80872106552124	-0.0584428384900093	0.238152012228966	0.116906680166721
-6.27228212356567	-9.37897109985352	-5.80842208862305	-0.058123093098402	0.238138809800148	0.117221213877201
-6.27306890487671	-9.38641834259033	-5.80895280838013	-0.0580430217087269	0.238263189792633	0.117572784423828
-6.26971769332886	-9.38362121582031	-5.80239725112915	-0.0577686801552773	0.238373339176178	0.117931537330151
-6.27211475372314	-9.38278293609619	-5.79754638671875	-0.0575794577598572	0.238476112484932	0.118146955966949
-6.26737403869629	-9.38883209228516	-5.80102205276489	-0.0573532469570637	0.238417506217957	0.118405662477016
-6.27100276947021	-9.39714813232422	-5.80019330978394	-0.0571533367037773	0.238690853118896	0.11866706609726
-6.27152538299561	-9.3985071182251	-5.79421377182007	-0.0569266751408577	0.238661259412766	0.118963196873665
-6.27192068099976	-9.40160274505615	-5.80146551132202	-0.0566596798598766	0.238782405853271	0.119098298251629
-6.2731876373291	-9.40980529785156	-5.80577516555786	-0.0564377829432487	0.238833114504814	0.11926045268774
-6.27551078796387	-9.42070579528809	-5.8005256652832	-0.0562037490308285	0.239044681191444	0.119472377002239
-6.27691221237183	-9.42201805114746	-5.79468631744385	-0.0559893324971199	0.238997474312782	0.119643159210682
-6.28066349029541	-9.4296703338623	-5.79899120330811	-0.0556939989328384	0.239039108157158	0.119669698178768
-6.27711296081543	-9.43867111206055	-5.80084180831909	-0.0554268844425678	0.23907633125782	0.119819492101669
-6.28285980224609	-9.44812297821045	-5.79736232757568	-0.0551892444491386	0.239219710230827	0.119980655610561
-6.28507232666016	-9.45175743103027	-5.79405450820923	-0.0550635419785976	0.239141672849655	0.120080903172493
-6.28930568695068	-9.45688247680664	-5.79523134231567	-0.0548161529004574	0.239238306879997	0.1200330555439
-6.292151927948	-9.46565532684326	-5.8068790435791	-0.0546054691076279	0.239201709628105	0.120123170316219
-6.29478168487549	-9.4749002456665	-5.79702377319336	-0.0544108934700489	0.239317357540131	0.120262406766415
-6.29746389389038	-9.47166538238525	-5.79594993591309	-0.0542683452367783	0.239209622144699	0.120395012199879
-6.30607032775879	-9.47665119171143	-5.80300331115723	-0.0541121140122414	0.239238157868385	0.120339833199978
-6.31048440933228	-9.4806547164917	-5.80560827255249	-0.0539756044745445	0.239249616861343	0.120465695858002
-6.31896495819092	-9.48262691497803	-5.80349683761597	-0.0539061017334461	0.239292100071907	0.120533980429173
-6.32133054733276	-9.48518657684326	-5.80385589599609	-0.0537864863872528	0.239190772175789	0.12062356621027
-6.32625484466553	-9.48276424407959	-5.81685447692871	-0.0535943619906902	0.239235147833824	0.120600894093513
-6.32736968994141	-9.48378753662109	-5.81841564178467	-0.0535896942019463	0.239244759082794	0.120695360004902
-6.33620929718018	-9.48252201080322	-5.81101703643799	-0.0536062233150005	0.239245280623436	0.120702877640724
-6.3392448425293	-9.48078918457031	-5.81581544876099	-0.0534915961325169	0.239242538809776	0.12069945037365
-6.34367513656616	-9.47472190856934	-5.82133007049561	-0.0534840375185013	0.239202573895454	0.120614610612392
-6.34073162078857	-9.47169494628906	-5.83276081085205	-0.0534710772335529	0.239135980606079	0.12063467502594
-6.34760522842407	-9.46837520599365	-5.82773685455322	-0.0534960441291332	0.239216491580009	0.12065951526165
-6.34855461120605	-9.46107769012451	-5.83105421066284	-0.0536192767322063	0.2390266507864	0.120609320700169
-6.35167503356934	-9.45657730102539	-5.84017753601074	-0.0536734946072102	0.239065438508987	0.120485417544842
-6.35091829299927	-9.4571008682251	-5.84653759002686	-0.0537400953471661	0.239005848765373	0.120496042072773
-6.34996366500854	-9.45099449157715	-5.84722423553467	-0.0538322515785694	0.239008471369743	0.120493449270725
-6.34828996658325	-9.44540309906006	-5.84295845031738	-0.0540117584168911	0.238834872841835	0.120481319725513
-6.35185241699219	-9.43885326385498	-5.85065984725952	-0.0541663095355034	0.238791480660439	0.120434626936913
-6.35327196121216	-9.43923664093018	-5.84784984588623	-0.0543314553797245	0.23872147500515	0.12050437182188
-6.35388135910034	-9.43576908111572	-5.84939575195313	-0.0544943548738956	0.238675072789192	0.120573759078979
-6.35565280914307	-9.42155647277832	-5.85418462753296	-0.0546311885118485	0.238553300499916	0.120612800121307
-6.35097074508667	-9.41808986663818	-5.86534070968628	-0.0548640489578247	0.238462522625923	0.120542407035828
-6.35605478286743	-9.41488075256348	-5.86077213287354	-0.0550904050469399	0.238413572311401	0.120613686740398
-6.3553147315979	-9.41102600097656	-5.85852384567261	-0.0553164482116699	0.23837548494339	0.120614111423492
-6.3536524772644	-9.40347290039063	-5.86162757873535	-0.0554400272667408	0.238271951675415	0.120582275092602
-6.35340070724487	-9.40151309967041	-5.86784410476685	-0.0555852092802525	0.238254249095917	0.120506659150124
-6.34954452514648	-9.39951229095459	-5.87530899047852	-0.0558158159255981	0.238214388489723	0.120613284409046
-6.35332775115967	-9.39839744567871	-5.87302541732788	-0.0558960735797882	0.238198786973953	0.120650365948677
-6.35118865966797	-9.39659881591797	-5.86873960494995	-0.0561149045825005	0.237990990281105	0.12058387696743
-6.34511995315552	-9.39809513092041	-5.87809801101685	-0.0561592914164066	0.23804384469986	0.120636619627476
-6.34682846069336	-9.39908885955811	-5.87621688842773	-0.0564008466899395	0.238016501069069	0.120748490095139
-6.34526348114014	-9.39903736114502	-5.8724570274353	-0.0564888194203377	0.237946420907974	0.120813697576523
-6.3473048210144	-9.39974212646484	-5.88489055633545	-0.056624598801136	0.23784451186657	0.120854809880257
-6.34548616409302	-9.40394401550293	-5.88024663925171	-0.0566261969506741	0.237798556685448	0.120940797030926
-6.34558916091919	-9.40382957458496	-5.87244081497192	-0.0567836053669453	0.237840130925179	0.121080480515957
-6.34424352645874	-9.39733409881592	-5.87830018997192	-0.056805357336998	0.237714424729347	0.121124945580959
-6.34798288345337	-9.40321350097656	-5.8794264793396	-0.0569633208215237	0.237712860107422	0.121188662946224
-6.34918832778931	-9.40567016601563	-5.87905311584473	-0.0570539422333241	0.237683460116386	0.12138094753027
-6.35342979431152	-9.40242481231689	-5.87356901168823	-0.057149812579155	0.237665787339211	0.121424123644829
-6.35129070281982	-9.40388488769531	-5.88192749023438	-0.0571092441678047	0.237611383199692	0.12145096808672
-6.35079383850098	-9.40650367736816	-5.88341236114502	-0.0571868680417538	0.237582609057426	0.121551871299744
-6.35100364685059	-9.40639114379883	-5.87801647186279	-0.0572037249803543	0.237639427185059	0.121740251779556
-6.35924482345581	-9.40656185150146	-5.87169647216797	-0.0573746934533119	0.23767252266407	0.121786706149578
-6.35447692871094	-9.40509605407715	-5.88513565063477	-0.0572638250887394	0.237546011805534	0.121815547347069
-6.35634183883667	-9.41170215606689	-5.88423681259155	-0.0572375915944576	0.237578108906746	0.121919885277748
-6.35602569580078	-9.40631103515625	-5.87783241271973	-0.0573352314531803	0.237564623355865	0.122095100581646
-6.35678339004517	-9.40369033813477	-5.88166809082031	-0.0573693178594112	0.237580865621567	0.122109279036522
-6.35774326324463	-9.40951633453369	-5.88344526290894	-0.0573021732270718	0.237533390522003	0.122188359498978
-6.35565090179443	-9.40742969512939	-5.87965536117554	-0.057246632874012	0.237630009651184	0.122215166687965
-6.3551344871521	-9.40289306640625	-5.87672519683838	-0.0572337582707405	0.237578809261322	0.122248984873295
-6.3542013168335	-9.40157985687256	-5.88451051712036	-0.0571963228285313	0.237562283873558	0.122239761054516
-6.35628032684326	-9.40210247039795	-5.8814868927002	-0.0572873130440712	0.237715214490891	0.122318543493748
-6.35388040542603	-9.39779758453369	-5.88143444061279	-0.0571853965520859	0.237706527113914	0.122347228229046
-6.35364961624146	-9.39272403717041	-5.88040781021118	-0.057133074849844	0.237588033080101	0.122268922626972
-6.34962463378906	-9.3929386138916	-5.88480377197266	-0.0570882968604565	0.237695574760437	0.122232988476753
-6.35344982147217	-9.39101123809814	-5.87602710723877	-0.0571887977421284	0.237743943929672	0.122315898537636
-6.35128593444824	-9.38852405548096	-5.87437629699707	-0.0570884346961975	0.23774316906929	0.122225068509579
-6.34793424606323	-9.38599491119385	-5.88551950454712	-0.057159349322319	0.237739384174347	0.122064538300037
-6.3427209854126	-9.38441467285156	-5.8924765586853	-0.05704290792346	0.237756758928299	0.122133351862431
-6.34554290771484	-9.38752841949463	-5.87325668334961	-0.0571005158126354	0.237869873642921	0.121974870562553
-6.33974552154541	-9.38419437408447	-5.88007402420044	-0.0570028722286224	0.237795889377594	0.1218441426754
-6.3391284942627	-9.3876895904541	-5.88549852371216	-0.0569901317358017	0.237903192639351	0.121734656393528
-6.33787250518799	-9.38678169250488	-5.88325881958008	-0.0569648630917072	0.237913593649864	0.121686160564423
-6.33663749694824	-9.38563442230225	-5.87193155288696	-0.0569972284138203	0.237924918532372	0.121512368321419
-6.3328104019165	-9.38629722595215	-5.88325214385986	-0.0568564161658287	0.237813144922256	0.121331602334976
-6.3319616317749	-9.39175510406494	-5.88085412979126	-0.0569100715219975	0.238004118204117	0.121234960854053
-6.32633638381958	-9.3858060836792	-5.87967205047607	-0.0568676069378853	0.237893611192703	0.121175542473793
-6.32633876800537	-9.38426780700684	-5.88263320922852	-0.0569005720317364	0.237852931022644	0.120865203440189
-6.32479381561279	-9.39316177368164	-5.88120460510254	-0.0569599010050297	0.23793289065361	0.120820865035057
-6.32090044021606	-9.39419651031494	-5.87620401382446	-0.0568930692970753	0.237990185618401	0.120609045028687
-6.31766653060913	-9.39336776733398	-5.88182020187378	-0.0569329857826233	0.237879544496536	0.120432242751122
-6.31582403182983	-9.39309787750244	-5.8830304145813	-0.0569039769470692	0.237940579652786	0.120184034109116
-6.30954027175903	-9.39723205566406	-5.88571929931641	-0.0569917634129524	0.237987622618675	0.120031930506229
-6.31167411804199	-9.39672565460205	-5.87776374816895	-0.0569552071392536	0.237952962517738	0.119905054569244
-6.31016731262207	-9.39779853820801	-5.88345670700073	-0.0569534823298454	0.237854823470116	0.119648963212967
-6.30186033248901	-9.39762401580811	-5.88425207138062	-0.0569554008543491	0.23794113099575	0.119435422122478
-6.30217981338501	-9.39955139160156	-5.88797998428345	-0.056963574141264	0.237963914871216	0.119323879480362
-6.30474138259888	-9.39650249481201	-5.8888463973999	-0.0569840669631958	0.238028392195702	0.119136042892933
-6.30060911178589	-9.39547634124756	-5.88420104980469	-0.0570175684988499	0.237943425774574	0.118965893983841
-6.30174207687378	-9.40164756774902	-5.89505910873413	-0.057039849460125	0.237932488322258	0.118724040687084
-6.297691822052	-9.40540885925293	-5.88874959945679	-0.0570790693163872	0.238006666302681	0.118592135608196
-6.29641103744507	-9.40506553649902	-5.88807249069214	-0.0570878423750401	0.238009542226791	0.118462942540646
-6.29285097122192	-9.40634918212891	-5.88422155380249	-0.0571119636297226	0.237894758582115	0.11831246316433
-6.29245138168335	-9.40761756896973	-5.90322113037109	-0.0571054518222809	0.238013684749603	0.118148133158684
-6.28901052474976	-9.41171360015869	-5.89570569992065	-0.0572800152003765	0.23804634809494	0.11802650988102
-6.28789234161377	-9.40905570983887	-5.89268350601196	-0.0570896714925766	0.237987592816353	0.117895893752575
-6.28310108184814	-9.40756893157959	-5.89755153656006	-0.0571663118898869	0.237938120961189	0.117795780301094
-6.28015995025635	-9.409836769104	-5.90696668624878	-0.0571751855313778	0.237963855266571	0.117614567279816
-6.28364944458008	-9.410569190979	-5.90186452865601	-0.0572179332375526	0.237956866621971	0.117512352764606
-6.27894401550293	-9.41122341156006	-5.89086389541626	-0.0572549477219582	0.237956821918488	0.11742988973856
-6.27787971496582	-9.40836143493652	-5.89707279205322	-0.0572797544300556	0.237895727157593	0.117299504578114
-6.27676200866699	-9.40571784973145	-5.90514659881592	-0.0573002137243748	0.237939149141312	0.117202706634998
-6.27413129806519	-9.4047908782959	-5.89812707901001	-0.0573149472475052	0.237955555319786	0.117199413478374
-6.27583885192871	-9.40089511871338	-5.89755344390869	-0.0573603250086308	0.23795548081398	0.117149829864502
-6.27222204208374	-9.40139865875244	-5.89489793777466	-0.0575080253183842	0.237812459468842	0.117001414299011
-6.27032899856567	-9.397216796875	-5.90069389343262	-0.0574653968214989	0.237843155860901	0.116920329630375
-6.26817035675049	-9.39943408966064	-5.90089702606201	-0.0575241260230541	0.237798526883125	0.116887502372265
-6.26455307006836	-9.39265632629395	-5.89107513427734	-0.0575415045022964	0.237827703356743	0.1168202906847
-6.25923252105713	-9.39053440093994	-5.89232492446899	-0.057690542191267	0.2376599162817	0.116688452661037
-6.26085805892944	-9.38932037353516	-5.89442014694214	-0.0576961524784565	0.23764631152153	0.116549968719482
-6.25727796554565	-9.393235206604	-5.8829083442688	-0.0578565560281277	0.23764856159687	0.116561219096184
-6.25109100341797	-9.3867826461792	-5.88397741317749	-0.0578365586698055	0.237537518143654	0.116410546004772
-6.24914312362671	-9.38816452026367	-5.88563537597656	-0.0580187365412712	0.237468987703323	0.11633974313736
-6.24677848815918	-9.38626098632813	-5.88412189483643	-0.0580095984041691	0.237405046820641	0.116249851882458
-6.24822521209717	-9.385498046875	-5.87324380874634	-0.0582272820174694	0.237364649772644	0.116245962679386
-6.24542331695557	-9.38336658477783	-5.86660146713257	-0.0582136921584606	0.237251132726669	0.116169579327106
-6.23939943313599	-9.3808012008667	-5.86291694641113	-0.058327529579401	0.237160623073578	0.116074316203594
-6.23901700973511	-9.37814235687256	-5.86766338348389	-0.0584446713328362	0.237158954143524	0.116004027426243
-6.23455572128296	-9.37811470031738	-5.86575222015381	-0.0585466884076595	0.237067863345146	0.115986093878746
-6.23364782333374	-9.37538146972656	-5.85802507400513	-0.0586454495787621	0.237101569771767	0.11598164588213
-6.23291206359863	-9.36711502075195	-5.85281133651733	-0.0587738119065762	0.236955910921097	0.115932315587997
-6.23218202590942	-9.36671733856201	-5.85465049743652	-0.0588432364165783	0.236984312534332	0.115791395306587
-6.22852325439453	-9.36982345581055	-5.85724782943726	-0.0589012578129768	0.23690639436245	0.115736126899719
-6.2227668762207	-9.36552333831787	-5.85398626327515	-0.0589819066226482	0.236949399113655	0.11567060649395
-6.2193922996521	-9.36336231231689	-5.8501353263855	-0.0590729862451553	0.236889779567719	0.115513518452644
-6.21460103988647	-9.36153602600098	-5.85201454162598	-0.0591176673769951	0.236895278096199	0.115425676107407
-6.20754194259644	-9.36074161529541	-5.85226058959961	-0.0592489168047905	0.236881136894226	0.11523149907589
-6.20885944366455	-9.36345291137695	-5.85097694396973	-0.0592797659337521	0.23698690533638	0.115141846239567
-6.20419883728027	-9.3604097366333	-5.85272741317749	-0.0594206675887108	0.236944571137428	0.115114495158195
-6.19907093048096	-9.35851001739502	-5.84122371673584	-0.0594654530286789	0.23690477013588	0.114962734282017
-6.19046115875244	-9.35637474060059	-5.85032749176025	-0.0594858527183533	0.236876577138901	0.114813290536404
-6.18752670288086	-9.35775756835938	-5.8506932258606	-0.0596600919961929	0.236911907792091	0.114751145243645
-6.18294095993042	-9.35237407684326	-5.84023571014404	-0.0596599690616131	0.236799523234367	0.114702045917511
-6.18056631088257	-9.35018253326416	-5.83553791046143	-0.0598436146974564	0.236878573894501	0.114444978535175
-6.1746039390564	-9.34504699707031	-5.83997631072998	-0.0598155669867992	0.236808940768242	0.114314757287502
-6.16925287246704	-9.34453582763672	-5.8363938331604	-0.0599870458245277	0.236847102642059	0.114214092493057
-6.16321325302124	-9.34073257446289	-5.84093189239502	-0.0600580647587776	0.236814334988594	0.114083759486675
-6.15753316879272	-9.33610725402832	-5.83114194869995	-0.0602502934634686	0.236786678433418	0.113871805369854
-6.15449905395508	-9.33104419708252	-5.83854103088379	-0.0602405741810799	0.236824318766594	0.113706178963184
-6.15095520019531	-9.32975387573242	-5.83379173278809	-0.0603546090424061	0.23675049841404	0.113560527563095
-6.14680004119873	-9.32721614837646	-5.83583354949951	-0.060380857437849	0.236783340573311	0.113355383276939
-6.14215278625488	-9.32942390441895	-5.82663822174072	-0.0606002472341061	0.236761450767517	0.113225355744362
-6.13791131973267	-9.32390594482422	-5.82784652709961	-0.0605208575725555	0.236752942204475	0.113123819231987
-6.132972240448	-9.32107448577881	-5.82679176330566	-0.0605996288359165	0.236693307757378	0.112991325557232
-6.13167476654053	-9.32183742523193	-5.83435344696045	-0.0606204643845558	0.236618399620056	0.112762331962585
-6.12820148468018	-9.3229513168335	-5.83040809631348	-0.0606689602136612	0.236661970615387	0.11264930665493
-6.13464403152466	-9.32089996337891	-5.82738018035889	-0.0607442855834961	0.23672915995121	0.112571746110916
-6.13094329833984	-9.32372570037842	-5.82476377487183	-0.0607921332120895	0.236619368195534	0.112423725426197
-6.12902784347534	-9.32420063018799	-5.83082103729248	-0.0607998222112656	0.236599981784821	0.112211741507053
-6.13044500350952	-9.32710647583008	-5.83794260025024	-0.0608248598873615	0.236601546406746	0.112090237438679
-6.13178014755249	-9.33249950408936	-5.83335781097412	-0.0608824081718922	0.236697643995285	0.112019084393978
-6.13286018371582	-9.32866859436035	-5.82989692687988	-0.0608853176236153	0.236601680517197	0.111932352185249
-6.13433647155762	-9.33360862731934	-5.82689809799194	-0.0609335452318192	0.236575961112976	0.111820794641972
-6.13597822189331	-9.33306217193604	-5.83356285095215	-0.0608697533607483	0.236570775508881	0.111656956374645
-6.13959693908691	-9.34240055084229	-5.83110046386719	-0.0608929097652435	0.236639887094498	0.111546576023102
-6.14153575897217	-9.34378337860107	-5.83481025695801	-0.0608177371323109	0.236670792102814	0.111494794487953
-6.14460754394531	-9.35130977630615	-5.83110094070435	-0.0608148351311684	0.236616790294647	0.111422970890999
-6.14640140533447	-9.35298156738281	-5.83400678634644	-0.0607902482151985	0.23660172522068	0.111299484968185
-6.14972639083862	-9.35898113250732	-5.83910226821899	-0.0608436465263367	0.236614525318146	0.11117184907198
-6.15448093414307	-9.36431407928467	-5.84673452377319	-0.0607607625424862	0.236618354916573	0.111155912280083
-6.16051244735718	-9.37048625946045	-5.84871292114258	-0.0607892200350761	0.236661121249199	0.111105643212795
-6.16265964508057	-9.37056922912598	-5.84509611129761	-0.0608291998505592	0.236702620983124	0.111031152307987
-6.16513013839722	-9.37092113494873	-5.84506845474243	-0.060850590467453	0.236597135663033	0.111021883785725
-6.170090675354	-9.37232971191406	-5.84821701049805	-0.0608841590583324	0.236651554703712	0.110963523387909
-6.16646003723145	-9.37143516540527	-5.85300636291504	-0.0608895719051361	0.236587569117546	0.110957473516464
-6.17257404327393	-9.37123680114746	-5.85585784912109	-0.0608888939023018	0.236656442284584	0.110997430980206
-6.17043161392212	-9.36478233337402	-5.8518328666687	-0.0609600283205509	0.236513286828995	0.111051082611084
-6.17179346084595	-9.36293125152588	-5.84835529327393	-0.0610504820942879	0.236566707491875	0.111036904156208
-6.1703052520752	-9.35482883453369	-5.8493800163269	-0.0611100904643536	0.236469402909279	0.111005209386349
-6.16853857040405	-9.35212326049805	-5.84625673294067	-0.0611112155020237	0.236433178186417	0.11099911481142
-6.16690874099731	-9.34669780731201	-5.84571981430054	-0.061167873442173	0.236425250768661	0.11097127944231
-6.16337156295776	-9.34031391143799	-5.8383264541626	-0.061421412974596	0.236461296677589	0.111016228795052
-6.15877437591553	-9.33073139190674	-5.83711290359497	-0.061431709676981	0.236358761787415	0.110983051359653
-6.15372037887573	-9.32517623901367	-5.83852100372314	-0.0616057515144348	0.236385554075241	0.110894411802292
-6.14678287506104	-9.3205041885376	-5.83694314956665	-0.0616261027753353	0.236392199993134	0.110914923250675
-6.14304971694946	-9.31877517700195	-5.82929754257202	-0.0619051605463028	0.236391872167587	0.110916130244732
-6.13681030273438	-9.30673027038574	-5.82771348953247	-0.0618393234908581	0.23640239238739	0.110924534499645
-6.13062143325806	-9.30307292938232	-5.82004976272583	-0.0620261877775192	0.236313909292221	0.110897570848465
-6.12032890319824	-9.29563522338867	-5.82481288909912	-0.0620919913053513	0.236407846212387	0.110841855406761
-6.11495351791382	-9.29264545440674	-5.82780790328979	-0.062202550470829	0.236361712217331	0.110875390470028
-6.11471176147461	-9.28828525543213	-5.81166744232178	-0.0622957274317741	0.236499071121216	0.110929116606712
-6.10681104660034	-9.27912330627441	-5.80713987350464	-0.0624076686799526	0.236453846096992	0.110933281481266
-6.10427236557007	-9.27246189117432	-5.80492734909058	-0.0625440403819084	0.236476585268974	0.11084521561861
-6.09911489486694	-9.27169418334961	-5.81488609313965	-0.0625456422567368	0.236518308520317	0.110812216997147
-6.09465932846069	-9.26553821563721	-5.81087493896484	-0.0626764073967934	0.236592069268227	0.110803820192814
-6.08936738967896	-9.26248836517334	-5.80707406997681	-0.062765896320343	0.236585095524788	0.1108058989048
-6.08641529083252	-9.25801658630371	-5.8018798828125	-0.0628382414579391	0.236612305045128	0.110724441707134
-6.0830659866333	-9.25108432769775	-5.80500936508179	-0.06280867010355	0.236594393849373	0.110603980720043
-6.07772636413574	-9.2475471496582	-5.80342245101929	-0.0628960207104683	0.236610680818558	0.110552325844765
-6.07400321960449	-9.2474479675293	-5.79830312728882	-0.0629616677761078	0.236637502908707	0.110532246530056
-6.07605123519897	-9.24841117858887	-5.79290914535522	-0.0631203278899193	0.236762285232544	0.110405832529068
-6.07120323181152	-9.24359703063965	-5.79361534118652	-0.063093475997448	0.236724197864532	0.110328242182732
-6.06942939758301	-9.24005889892578	-5.79747772216797	-0.0631395578384399	0.236683771014214	0.11019192636013
-6.06766033172607	-9.24028873443604	-5.79561758041382	-0.063188262283802	0.236730962991714	0.110116682946682
-6.06654691696167	-9.24093151092529	-5.79481267929077	-0.0632722303271294	0.23673203587532	0.110021196305752
-6.06930637359619	-9.24256134033203	-5.78749513626099	-0.0632711052894592	0.236748784780502	0.110001094639301
-6.06970500946045	-9.24220085144043	-5.78872632980347	-0.0633213445544243	0.236689001321793	0.109847843647003
-6.0709171295166	-9.24299716949463	-5.78912973403931	-0.0632930919528008	0.236742779612541	0.109683036804199
-6.07437324523926	-9.24709224700928	-5.79999780654907	-0.0632983967661858	0.236694023013115	0.109625533223152
-6.08086824417114	-9.24995613098145	-5.79413223266602	-0.0633582100272179	0.236788153648376	0.109530285000801
-6.08603715896606	-9.2490816116333	-5.79239702224731	-0.0632478967308998	0.236750289797783	0.109414637088776
-6.08990144729614	-9.25476551055908	-5.79168844223022	-0.0633113905787468	0.236745625734329	0.109302096068859
-6.09516716003418	-9.2581262588501	-5.80372190475464	-0.0632297620177269	0.2367063164711	0.109216831624508
-6.10462760925293	-9.26744937896729	-5.80029630661011	-0.0633077844977379	0.236728385090828	0.109096579253674
-6.11519718170166	-9.27282428741455	-5.79807710647583	-0.063213013112545	0.236640691757202	0.109045900404453
-6.12595558166504	-9.27962303161621	-5.79918622970581	-0.0632341131567955	0.236711159348488	0.10894638299942
-6.13018226623535	-9.28293037414551	-5.81106615066528	-0.0631610900163651	0.236552610993385	0.108836062252522
-6.14353227615356	-9.293044090271	-5.81143283843994	-0.063128225505352	0.236569240689278	0.108785666525364
-6.15125226974487	-9.29617500305176	-5.81756019592285	-0.0631051659584045	0.23654593527317	0.108736991882324
-6.16518878936768	-9.30959796905518	-5.81228828430176	-0.063157320022583	0.236528620123863	0.108641274273396
-6.17211723327637	-9.314040184021	-5.81637525558472	-0.0630590841174126	0.23642686009407	0.108567588031292
-6.18074560165405	-9.32018756866455	-5.81904458999634	-0.0630556717514992	0.236430838704109	0.108477585017681
-6.19376659393311	-9.32507991790771	-5.83055830001831	-0.0630346164107323	0.236439496278763	0.108308710157871
-6.19862079620361	-9.33540534973145	-5.8359899520874	-0.0629816129803658	0.236361920833588	0.108262456953526
-6.20597696304321	-9.33998394012451	-5.83463382720947	-0.0629276186227798	0.236396089196205	0.108206816017628
-6.21404504776001	-9.34106254577637	-5.84399271011353	-0.0630024671554565	0.236272469162941	0.108112566173077
-6.22488498687744	-9.34381675720215	-5.84546947479248	-0.0629340559244156	0.236303105950356	0.108013048768044
-6.2261757850647	-9.35175037384033	-5.84688854217529	-0.0629825815558434	0.236198499798775	0.107932649552822
-6.23814058303833	-9.357102394104	-5.85020017623901	-0.0630340352654457	0.236259594559669	0.107939548790455
-6.24110651016235	-9.35307312011719	-5.85137176513672	-0.0629977062344551	0.236146971583366	0.107923977077007
-6.24803304672241	-9.3551082611084	-5.85879993438721	-0.0630520880222321	0.236177861690521	0.107825145125389
-6.25012636184692	-9.35853672027588	-5.86075115203857	-0.0631062686443329	0.236063912510872	0.107713289558887
-6.25132417678833	-9.35952186584473	-5.8687596321106	-0.0632021725177765	0.236038878560066	0.107720501720905
-6.25567770004272	-9.35781955718994	-5.86602401733398	-0.0631877183914185	0.235980957746506	0.107678167521954
-6.263427734375	-9.35893821716309	-5.8669900894165	-0.0632650181651115	0.236116260290146	0.107586935162544
-6.2627592086792	-9.36023902893066	-5.87373495101929	-0.0632660612463951	0.23602069914341	0.107499778270721
-6.26575231552124	-9.35930824279785	-5.88003921508789	-0.063290499150753	0.235991686582565	0.107388220727444
-6.2660961151123	-9.36076545715332	-5.88546180725098	-0.0633686780929565	0.236060589551926	0.107412129640579
-6.26960134506226	-9.36298179626465	-5.88735914230347	-0.0634976401925087	0.236041098833084	0.107448846101761
-6.27371120452881	-9.36104106903076	-5.88647413253784	-0.0635282024741173	0.236072197556496	0.107429318130016
-6.27273082733154	-9.35972785949707	-5.89551782608032	-0.0635572299361229	0.235963076353073	0.107408955693245
-6.27497100830078	-9.36057186126709	-5.90161991119385	-0.0636287704110146	0.236078515648842	0.107387557625771
-6.27480030059814	-9.36219882965088	-5.90116214752197	-0.0637650936841965	0.236058011651039	0.107470028102398
-6.27493143081665	-9.36149883270264	-5.89981126785278	-0.0638039782643318	0.236091613769531	0.107500128448009
-6.27502536773682	-9.35961246490479	-5.89914560317993	-0.0639185234904289	0.236047834157944	0.107473097741604
-6.27602958679199	-9.35575485229492	-5.90922498703003	-0.063945859670639	0.236082851886749	0.107472956180573
-6.27227878570557	-9.35709667205811	-5.91248941421509	-0.0640788078308105	0.236001700162888	0.107543028891087
-6.27569246292114	-9.35554218292236	-5.91075849533081	-0.0641576945781708	0.236151993274689	0.107637472450733
-6.27197885513306	-9.3538875579834	-5.91045331954956	-0.0643110424280167	0.236064299941063	0.107682101428509
-6.27513074874878	-9.35256671905518	-5.90719699859619	-0.0643393471837044	0.236103862524033	0.107678316533566
-6.27237987518311	-9.347580909729	-5.9096531867981	-0.0642943978309631	0.236063987016678	0.107733570039272
-6.26642370223999	-9.34797859191895	-5.91343975067139	-0.0643974542617798	0.236168831586838	0.107759147882462
-6.26578330993652	-9.34568691253662	-5.91580438613892	-0.0644435808062553	0.236220434308052	0.107751272618771
-6.26242876052856	-9.3464937210083	-5.91051054000854	-0.0645229071378708	0.236308842897415	0.107835665345192
-6.25804948806763	-9.3427791595459	-5.90744638442993	-0.0645172297954559	0.236335694789886	0.107820600271225
-6.25576257705688	-9.34421634674072	-5.90799331665039	-0.0645115301012993	0.236343488097191	0.107732675969601
-6.25229120254517	-9.34712982177734	-5.91704988479614	-0.064521536231041	0.236505195498466	0.107643522322178
-6.2464017868042	-9.35005474090576	-5.91702938079834	-0.0645497962832451	0.236571341753006	0.107655681669712
-6.24536561965942	-9.3568811416626	-5.91137456893921	-0.0645376071333885	0.236781239509583	0.107621617615223
-6.24275159835815	-9.35221099853516	-5.91609144210815	-0.0644830092787743	0.236775040626526	0.107576191425323
-6.23907327651978	-9.35661506652832	-5.91543340682983	-0.0644468143582344	0.236897617578506	0.107403591275215
-6.2343544960022	-9.36016082763672	-5.92139768600464	-0.0643378272652626	0.236923828721046	0.10732826590538
-6.23285627365112	-9.36872291564941	-5.92389297485352	-0.0643622130155563	0.237039253115654	0.107248589396477
-6.23197650909424	-9.37062168121338	-5.92762660980225	-0.0643124133348465	0.237049266695976	0.107187002897263
-6.23172616958618	-9.37702178955078	-5.92028760910034	-0.0643520355224609	0.237163290381432	0.107107535004616
-6.23128366470337	-9.37937164306641	-5.9262957572937	-0.0642255619168282	0.237165793776512	0.106980621814728
-6.22838973999023	-9.3813943862915	-5.9290976524353	-0.0641625598073006	0.237160816788673	0.106841042637825
-6.22583770751953	-9.38709831237793	-5.93404960632324	-0.0641316846013069	0.237229287624359	0.106776669621468
-6.22796869277954	-9.39100742340088	-5.93439722061157	-0.0640532225370407	0.237339317798615	0.10662917047739
-6.22634601593018	-9.39437675476074	-5.9328179359436	-0.0640054792165756	0.237278163433075	0.106536157429218
-6.22489261627197	-9.39139080047607	-5.93812656402588	-0.0640295743942261	0.237222403287888	0.106446616351604
-6.22456359863281	-9.39779663085938	-5.93258428573608	-0.0639564543962479	0.237214133143425	0.106224574148655
-6.22546482086182	-9.3969087600708	-5.93490076065063	-0.0639396756887436	0.237199485301971	0.106099300086498
-6.22426319122314	-9.40407657623291	-5.94185638427734	-0.0639502629637718	0.237238138914108	0.105912394821644
-6.22277736663818	-9.40092945098877	-5.93845987319946	-0.0639432966709137	0.237173601984978	0.105794548988342
-6.22223424911499	-9.40208625793457	-5.9306058883667	-0.0639204904437065	0.237117230892181	0.105587393045425
-6.2219090461731	-9.40149879455566	-5.93748188018799	-0.0639098063111305	0.237173199653625	0.105404414236546
-6.22067260742188	-9.40163803100586	-5.94418478012085	-0.0638809353113174	0.237068638205528	0.105224594473839
-6.22252035140991	-9.39805221557617	-5.95016860961914	-0.0638341009616852	0.237123608589172	0.105114184319973
-6.2241153717041	-9.39961719512939	-5.95152187347412	-0.0639185532927513	0.237054139375687	0.104969829320908
-6.22424173355103	-9.39673614501953	-5.94790554046631	-0.0639281794428825	0.237042129039764	0.104816637933254
-6.22671222686768	-9.39474868774414	-5.95549917221069	-0.0639677569270134	0.23694309592247	0.104721926152706
-6.22922229766846	-9.39419078826904	-5.96508836746216	-0.0639707073569298	0.236962199211121	0.104558199644089
-6.23141479492188	-9.39743614196777	-5.96678495407104	-0.0640023872256279	0.236871555447578	0.104489929974079
-6.23883008956909	-9.39251518249512	-5.96802616119385	-0.0639669448137283	0.236887037754059	0.104362808167934
-6.24003934860229	-9.39176940917969	-5.96526145935059	-0.0640047490596771	0.236817792057991	0.104330822825432
-6.24183225631714	-9.39032173156738	-5.96518564224243	-0.0640201047062874	0.236687675118446	0.104230649769306
-6.24662494659424	-9.38815402984619	-5.97592067718506	-0.0640549957752228	0.236670181155205	0.104156628251076
-6.25095319747925	-9.38921546936035	-5.97421503067017	-0.064089260995388	0.236593455076218	0.104076772928238
-6.25389575958252	-9.38775539398193	-5.97783374786377	-0.0641009658575058	0.236560419201851	0.104075565934181
-6.25995445251465	-9.38925743103027	-5.97278118133545	-0.0641516074538231	0.236479476094246	0.104070276021957
-6.25981998443604	-9.38453769683838	-5.97407817840576	-0.0640587285161018	0.236430689692497	0.104026563465595
-6.26342725753784	-9.38339138031006	-5.97644186019897	-0.0640869438648224	0.236343771219254	0.103989124298096
-6.26570177078247	-9.380446434021	-5.98956060409546	-0.0641088634729385	0.236261740326881	0.103947691619396
-6.26554441452026	-9.37860298156738	-5.99148416519165	-0.0641287788748741	0.23620979487896	0.103971034288406
-6.27103042602539	-9.37530899047852	-5.98148393630981	-0.0641352981328964	0.236223876476288	0.10407667607069
-6.26802587509155	-9.37335777282715	-5.99094200134277	-0.0641524642705917	0.236136764287949	0.104103483259678
-6.27367782592773	-9.37268257141113	-5.98517179489136	-0.0641435235738754	0.236131325364113	0.104051932692528
-6.26966381072998	-9.37116146087646	-5.99009943008423	-0.0641636848449707	0.236080497503281	0.104105688631535
-6.27483367919922	-9.37059211730957	-5.99082231521606	-0.0641061067581177	0.236129343509674	0.104195319116116
-6.27236700057983	-9.36750602722168	-5.9907021522522	-0.0640623345971107	0.236074849963188	0.104228749871254
-6.27397871017456	-9.36395740509033	-5.98058891296387	-0.064088448882103	0.236156776547432	0.10427650809288
-6.27440023422241	-9.35892200469971	-5.98515510559082	-0.0638315230607986	0.236113324761391	0.104296430945396
-6.27433681488037	-9.35717678070068	-5.98632621765137	-0.0639033392071724	0.236048445105553	0.104372173547745
-6.27490091323853	-9.35813426971436	-5.989661693573	-0.0638839304447174	0.236107870936394	0.104426696896553
-6.27341508865356	-9.35815238952637	-5.98648023605347	-0.0638709515333176	0.236053243279457	0.104608632624149
-6.27648019790649	-9.3589334487915	-5.98589563369751	-0.0637579411268234	0.236177995800972	0.10474743694067
-6.27734375	-9.35507774353027	-5.98566865921021	-0.0636924505233765	0.236096426844597	0.104859851300716
-6.27901124954224	-9.3554573059082	-5.97831392288208	-0.06366366147995	0.236175298690796	0.104908362030983
-6.27584838867188	-9.35351371765137	-5.98433208465576	-0.0635771751403809	0.236134439706802	0.105012841522694
-6.2743763923645	-9.3519115447998	-5.9833722114563	-0.0635406523942947	0.236129403114319	0.105161227285862
-6.27317190170288	-9.34953117370605	-5.98004674911499	-0.063481330871582	0.236129283905029	0.105342172086239
-6.2724289894104	-9.34838771820068	-5.97564268112183	-0.0635206773877144	0.23613628745079	0.105436839163303
-6.26921367645264	-9.33828544616699	-5.97655010223389	-0.0633629411458969	0.236147060990334	0.105509854853153
-6.27077436447144	-9.33630561828613	-5.97418403625488	-0.0633564293384552	0.236034795641899	0.105550706386566
-6.26469278335571	-9.33417510986328	-5.97656679153442	-0.0632987767457962	0.236122190952301	0.105652004480362
-6.26623964309692	-9.33333969116211	-5.971755027771	-0.063351072371006	0.236103504896164	0.105697400867939
-6.26380252838135	-9.32825469970703	-5.97008037567139	-0.0631958618760109	0.236175581812859	0.105861641466618
-6.26332139968872	-9.32446002960205	-5.97120761871338	-0.0632017627358437	0.23606064915657	0.10588750988245
-6.26204204559326	-9.32396793365479	-5.96838855743408	-0.0632186383008957	0.236165449023247	0.105912208557129
-6.25821495056152	-9.32415390014648	-5.97203016281128	-0.06314767152071	0.236171036958694	0.105994455516338
-6.26053094863892	-9.32381248474121	-5.97360992431641	-0.0631472319364548	0.236177131533623	0.106078714132309
-6.25684595108032	-9.32430744171143	-5.96596670150757	-0.0630139783024788	0.236169159412384	0.106158062815666
-6.25495195388794	-9.3230562210083	-5.96167993545532	-0.0630758255720139	0.236246705055237	0.106150254607201
-6.25550127029419	-9.32197666168213	-5.9637303352356	-0.0629294142127037	0.236256718635559	0.106157541275024
-6.25282001495361	-9.32548332214355	-5.96350479125977	-0.0629278570413589	0.236180201172829	0.106159515678883
-6.2554292678833	-9.32405185699463	-5.97278928756714	-0.0627816393971443	0.236221671104431	0.106178343296051
-6.25410509109497	-9.33031368255615	-5.96052217483521	-0.0627491995692253	0.236181154847145	0.106189392507076
-6.25547552108765	-9.3338451385498	-5.96045970916748	-0.0626829192042351	0.236260399222374	0.106210023164749
-6.25588035583496	-9.32991504669189	-5.96414470672607	-0.0626446828246117	0.236139595508575	0.106265127658844
-6.26065111160278	-9.33407783508301	-5.96186304092407	-0.062563069164753	0.236228361725807	0.106140121817589
-6.26054334640503	-9.33813667297363	-5.96784400939941	-0.0625270828604698	0.236193373799324	0.106121681630611
-6.26455307006836	-9.34117412567139	-5.96525859832764	-0.0624600946903229	0.23623976111412	0.106087356805801
-6.26846551895142	-9.34172058105469	-5.96561717987061	-0.0624304786324501	0.236227050423622	0.106114953756332
-6.27189207077026	-9.3417272567749	-5.96449089050293	-0.0623344630002975	0.236153870820999	0.106027185916901
-6.27473258972168	-9.34410762786865	-5.96668386459351	-0.0622581392526627	0.23616535961628	0.1059700101614
-6.27968692779541	-9.34471225738525	-5.96527576446533	-0.062182929366827	0.236098229885101	0.105896890163422
-6.28041172027588	-9.34719085693359	-5.97772550582886	-0.0621289201080799	0.236083284020424	0.10586155205965
-6.28766441345215	-9.35249805450439	-5.96786785125732	-0.0622004568576813	0.236068189144135	0.105843022465706
-6.29336977005005	-9.35578441619873	-5.97423696517944	-0.0621734596788883	0.236088797450066	0.105787813663483
-6.29753398895264	-9.35817718505859	-5.97298574447632	-0.0621652975678444	0.235891789197922	0.105717323720455
-6.30375051498413	-9.3637523651123	-5.97674226760864	-0.0622051358222961	0.235832706093788	0.105626575648785
-6.31149673461914	-9.36771392822266	-5.98257446289063	-0.062192291021347	0.235796645283699	0.105626426637173
-6.31518173217773	-9.37244606018066	-5.98103857040405	-0.0622647665441036	0.235778287053108	0.105672977864742
-6.3223090171814	-9.37434101104736	-5.98343372344971	-0.0623320415616035	0.235685124993324	0.105672366917133
-6.33048009872437	-9.37604522705078	-5.98280668258667	-0.0623669289052486	0.235569819808006	0.105710901319981
-6.33588361740112	-9.37592887878418	-5.98717021942139	-0.062472078949213	0.235384464263916	0.105709739029408
-6.3438286781311	-9.379319190979	-5.98516750335693	-0.0625598654150963	0.235383912920952	0.105746865272522
-6.35067510604858	-9.38065433502197	-5.98978471755981	-0.062629222869873	0.235256537795067	0.105864822864532
-6.35896921157837	-9.37704277038574	-5.98574018478394	-0.0627880319952965	0.235183343291283	0.105881750583649
-6.36059761047363	-9.37776374816895	-5.98844003677368	-0.0628079995512962	0.235030472278595	0.105926290154457
-6.36731386184692	-9.37678337097168	-5.9952335357666	-0.0629599541425705	0.234943822026253	0.105987198650837
-6.37220048904419	-9.37491703033447	-5.99697065353394	-0.0631049871444702	0.23484081029892	0.106025785207748
-6.37618923187256	-9.3773136138916	-5.99698209762573	-0.0631576851010323	0.234733685851097	0.106088124215603
-6.37916135787964	-9.37606048583984	-5.99606990814209	-0.0633132606744766	0.234704300761223	0.106185711920261
-6.38361549377441	-9.37447452545166	-5.99740695953369	-0.0634165927767754	0.234517976641655	0.106244161725044
-6.39149522781372	-9.37262535095215	-5.99338912963867	-0.0634973347187042	0.234518527984619	0.10626046359539
-6.39153337478638	-9.37429618835449	-6.00204515457153	-0.0635839775204659	0.23434092104435	0.106295593082905
-6.39685010910034	-9.3760347366333	-6.00287055969238	-0.063679039478302	0.234334573149681	0.106344111263752
-6.39690923690796	-9.37666130065918	-6.00375652313232	-0.0637430399656296	0.234365895390511	0.106431402266026
-6.39982414245605	-9.37969779968262	-5.99619007110596	-0.063860647380352	0.234257996082306	0.106524623930454
-6.39825201034546	-9.37787246704102	-6.00119590759277	-0.0638323202729225	0.234172165393829	0.106532298028469
-6.40214872360229	-9.38176822662354	-6.00496816635132	-0.0639479160308838	0.234055951237679	0.106605380773544
-6.40173292160034	-9.38497447967529	-6.00811290740967	-0.0639496296644211	0.233985975384712	0.106625370681286
-6.4018931388855	-9.39084815979004	-6.00549936294556	-0.0640233904123306	0.23393052816391	0.106706842780113
-6.40618753433228	-9.38863182067871	-6.00007915496826	-0.0639849305152893	0.233972489833832	0.106766931712627
-6.40276288986206	-9.39219093322754	-6.00020980834961	-0.0640198364853859	0.233837813138962	0.106817290186882
-6.40117502212524	-9.39370918273926	-5.99912881851196	-0.0640072599053383	0.233816340565681	0.106834009289742
-6.40005779266357	-9.40031147003174	-6.00345325469971	-0.0640520080924034	0.233733087778091	0.106869228184223
-6.4009370803833	-9.4015941619873	-5.9945855140686	-0.0640039369463921	0.233803749084473	0.106941394507885
-6.39986085891724	-9.39869213104248	-5.99114894866943	-0.0640209540724754	0.233696565032005	0.107007779181004
-6.39799070358276	-9.39943790435791	-5.99397611618042	-0.0640623793005943	0.233647927641869	0.106959946453571
-6.39558410644531	-9.40409851074219	-5.99718141555786	-0.0639327242970467	0.233615845441818	0.107018657028675
-6.39669466018677	-9.4069242477417	-5.99056959152222	-0.0638681724667549	0.233695387840271	0.107153236865997
-6.39061784744263	-9.40940570831299	-5.98467445373535	-0.0638043209910393	0.233571782708168	0.10717099905014
-6.39198303222656	-9.40785503387451	-5.97743034362793	-0.0638077259063721	0.233575701713562	0.107150860130787
-6.39045667648315	-9.41117668151855	-5.98062753677368	-0.0637376755475998	0.233549863100052	0.107181660830975
-6.38657379150391	-9.41605281829834	-5.97910308837891	-0.0636467114090919	0.23353798687458	0.107240788638592
-6.38878011703491	-9.41558361053467	-5.96904325485229	-0.0635609477758408	0.23356781899929	0.107281871140003
-6.38902759552002	-9.41795825958252	-5.96341514587402	-0.0635674968361855	0.233541414141655	0.107296697795391
-6.38417291641235	-9.41572380065918	-5.96734571456909	-0.0633286759257317	0.23354098200798	0.107312299311161
-6.38347625732422	-9.42299556732178	-5.96937608718872	-0.0633170232176781	0.233565732836723	0.107308842241764
-6.38578224182129	-9.42298603057861	-5.96595001220703	-0.0631936490535736	0.233573138713837	0.107369035482407
-6.38677978515625	-9.42872524261475	-5.95791435241699	-0.0631668120622635	0.233600288629532	0.107387118041515
-6.38927745819092	-9.42886066436768	-5.95779991149902	-0.0629347115755081	0.233647495508194	0.107430540025234
-6.38822841644287	-9.43159484863281	-5.96116065979004	-0.0628185570240021	0.233548745512962	0.107377469539642
-6.38929176330566	-9.43768692016602	-5.95671224594116	-0.0626992806792259	0.233681499958038	0.107476331293583
-6.39500617980957	-9.44041633605957	-5.95387315750122	-0.0625771731138229	0.233676433563232	0.107506565749645
-6.39634990692139	-9.44117450714111	-5.95243358612061	-0.0624499060213566	0.233724310994148	0.107514284551144
-6.39911127090454	-9.43820571899414	-5.94703674316406	-0.0624590367078781	0.233649075031281	0.107569463551044
-6.40325593948364	-9.44601821899414	-5.95299959182739	-0.0623294562101364	0.233682170510292	0.107519805431366
-6.40624237060547	-9.45133686065674	-5.94748592376709	-0.0622719563543797	0.233746767044067	0.107573546469212
-6.40961790084839	-9.4469165802002	-5.94171857833862	-0.0620570108294487	0.233704879879951	0.107573837041855
-6.41141796112061	-9.45003414154053	-5.94307041168213	-0.0619820207357407	0.233691081404686	0.107509210705757
-6.41760778427124	-9.45360660552979	-5.95464181900024	-0.0619349330663681	0.233676865696907	0.107410855591297
-6.42107200622559	-9.45766353607178	-5.9447774887085	-0.061952281743288	0.233703032135963	0.107488989830017
-6.42876768112183	-9.45703506469727	-5.93775796890259	-0.061817716807127	0.233732551336288	0.107467547059059
-6.42660522460938	-9.46107578277588	-5.94262075424194	-0.061757393181324	0.233527332544327	0.107380650937557
-6.4334659576416	-9.45841884613037	-5.9477915763855	-0.0617012307047844	0.233653530478477	0.107334285974503
-6.4347620010376	-9.46215915679932	-5.95015096664429	-0.061702772974968	0.233604028820992	0.107268676161766
-6.43656444549561	-9.46327686309814	-5.94553852081299	-0.0616228841245174	0.233576282858849	0.107216574251652
-6.43976211547852	-9.45861911773682	-5.94174909591675	-0.0616782642900944	0.233517125248909	0.10716762393713
-6.44139099121094	-9.45938396453857	-5.93941926956177	-0.061596941202879	0.233458951115608	0.107014589011669
-6.44150829315186	-9.46357250213623	-5.94665622711182	-0.0616656802594662	0.233437523245811	0.106940664350986
-6.44402647018433	-9.46291255950928	-5.95168781280518	-0.0615881495177746	0.233456149697304	0.106883630156517
-6.44289302825928	-9.46432209014893	-5.94980525970459	-0.0616086535155773	0.233417853713036	0.106833770871162
-6.44661092758179	-9.46205902099609	-5.9469838142395	-0.0615947656333447	0.233325392007828	0.106709249317646
-6.44192457199097	-9.45866966247559	-5.95034074783325	-0.0616755224764347	0.233216553926468	0.106651335954666
-6.44709730148315	-9.46392059326172	-5.95554685592651	-0.0617121532559395	0.233338162302971	0.106591083109379
-6.44543647766113	-9.46176528930664	-5.95727443695068	-0.0617679469287395	0.233306020498276	0.106593012809753
-6.44878053665161	-9.4611349105835	-5.95257806777954	-0.061827514320612	0.233295768499374	0.106517672538757
-6.44677877426147	-9.45614433288574	-5.95853424072266	-0.0618012957274914	0.233294084668159	0.106484852731228
-6.44880628585815	-9.45456409454346	-5.96615123748779	-0.0617853663861752	0.233206912875175	0.106405235826969
-6.44753122329712	-9.4528923034668	-5.96929311752319	-0.0619259625673294	0.233177438378334	0.106405213475227
-6.45300102233887	-9.45461463928223	-5.95830011367798	-0.0620763152837753	0.233211144804955	0.106447905302048
-6.45446729660034	-9.45129108428955	-5.96365594863892	-0.0619840063154697	0.233122453093529	0.106378510594368
-6.45581579208374	-9.45387268066406	-5.96506500244141	-0.0620944425463676	0.233010500669479	0.106338046491146
-6.45704174041748	-9.45419692993164	-5.96473026275635	-0.0620864666998386	0.233072459697723	0.106413081288338
-6.45870542526245	-9.45638370513916	-5.96225452423096	-0.0621865093708038	0.233103051781654	0.106387928128242
-6.4583420753479	-9.45400810241699	-5.9593653678894	-0.062173318117857	0.233020216226578	0.106361612677574
-6.45895195007324	-9.45256423950195	-5.95554733276367	-0.0621986016631126	0.232976958155632	0.106338784098625
-6.46250915527344	-9.45252799987793	-5.96629858016968	-0.0621847920119762	0.232971847057343	0.106266111135483
-6.46789455413818	-9.45846366882324	-5.96667242050171	-0.0622028112411499	0.233055725693703	0.106311917304993
-6.46883010864258	-9.46112823486328	-5.9676251411438	-0.0622104555368423	0.233047917485237	0.106354556977749
-6.47093772888184	-9.46004676818848	-5.96672391891479	-0.0621510595083237	0.233019694685936	0.106426745653152
-6.47121381759644	-9.46337699890137	-5.96333503723145	-0.0621478073298931	0.232958808541298	0.106361865997314
-6.46793174743652	-9.46653652191162	-5.97425937652588	-0.0621331185102463	0.232986569404602	0.1063487008214
-6.47032070159912	-9.46595668792725	-5.97588872909546	-0.0621592029929161	0.232998058199883	0.106377094984055
-6.47191143035889	-9.46720790863037	-5.96773815155029	-0.0620981343090534	0.232988148927689	0.106400333344936
-6.4770565032959	-9.46557140350342	-5.96243047714233	-0.0621057152748108	0.23299215734005	0.106329329311848
-6.47605848312378	-9.46886157989502	-5.97256994247437	-0.0620386712253094	0.232959628105164	0.106277905404568
-6.47929430007935	-9.47118473052979	-5.97177028656006	-0.0620714537799358	0.233015790581703	0.106303922832012
-6.47957611083984	-9.47212791442871	-5.974853515625	-0.0620577707886696	0.233049914240837	0.106392875313759
-6.48039054870605	-9.4712610244751	-5.96284961700439	-0.0620649680495262	0.233047679066658	0.106409698724747
-6.48007345199585	-9.47039985656738	-5.96722221374512	-0.0620447620749474	0.232973664999008	0.106375120580196
-6.48168087005615	-9.47385597229004	-5.97827959060669	-0.0620199590921402	0.232975527644157	0.106379516422749
-6.47871160507202	-9.47482204437256	-5.97386789321899	-0.0620422959327698	0.233104780316353	0.106470458209515
-6.480788230896	-9.4759521484375	-5.96554613113403	-0.062002245336771	0.233119919896126	0.106439553201199
-6.48026704788208	-9.46908283233643	-5.96975898742676	-0.0619164891541004	0.233061164617538	0.106320172548294
-6.4802565574646	-9.47666454315186	-5.96676540374756	-0.0619644224643707	0.233131587505341	0.106340318918228
-6.47718620300293	-9.47549057006836	-5.97127151489258	-0.0619527921080589	0.233114778995514	0.106390193104744
-6.47980737686157	-9.47697639465332	-5.96280241012573	-0.0620459876954556	0.233194038271904	0.106366194784641
-6.47539567947388	-9.47561264038086	-5.96910572052002	-0.0619061328470707	0.233105033636093	0.106291607022285
-6.47270536422729	-9.47374057769775	-5.97553062438965	-0.0619737878441811	0.233170032501221	0.106287889182568
-6.47025537490845	-9.47375774383545	-5.97371196746826	-0.0619354546070099	0.233149185776711	0.106257952749729
-6.47057390213013	-9.47197341918945	-5.96857070922852	-0.0620761550962925	0.233221113681793	0.10617807507515
-6.46701240539551	-9.46576595306396	-5.97285795211792	-0.0620041973888874	0.233218595385551	0.106177508831024
-6.4629693031311	-9.46249675750732	-5.97421932220459	-0.0620464682579041	0.233122825622559	0.106020167469978
-6.46300792694092	-9.45926094055176	-5.97971677780151	-0.0619966275990009	0.233265578746796	0.105959765613079
-6.46174335479736	-9.45740032196045	-5.97592067718506	-0.0620293989777565	0.233196288347244	0.10594417154789
-6.45776510238647	-9.4525899887085	-5.97313499450684	-0.0620269067585468	0.23321270942688	0.105887092649937
-6.45471668243408	-9.4475793838501	-5.97796630859375	-0.0620851330459118	0.233054503798485	0.105876207351685
-6.45200634002686	-9.4445972442627	-5.97256994247437	-0.0621380284428597	0.23306305706501	0.105778157711029
-6.45079898834229	-9.44144058227539	-5.97621917724609	-0.0621185339987278	0.233010768890381	0.105675585567951
-6.45243740081787	-9.44138622283936	-5.97272396087646	-0.0621970742940903	0.233028754591942	0.105658777058125
-6.44756078720093	-9.43379497528076	-5.96891498565674	-0.0622031912207603	0.23292949795723	0.105626158416271
-6.44612169265747	-9.43146800994873	-5.97084331512451	-0.0621732287108898	0.23289467394352	0.105527244508266
-6.44303560256958	-9.43018436431885	-5.97433376312256	-0.0621221922338009	0.232826769351959	0.105399638414383
-6.44105768203735	-9.4307107925415	-5.9745717048645	-0.0621839463710785	0.232793673872948	0.105357892811298
-6.43761348724365	-9.42851638793945	-5.97282886505127	-0.0621802024543285	0.232793524861336	0.105282641947269
-6.44063329696655	-9.42970657348633	-5.96106195449829	-0.0621613822877407	0.232795253396034	0.105246305465698
-6.43655443191528	-9.42723083496094	-5.96677684783936	-0.0620919652283192	0.23269310593605	0.105096153914928
-6.43510818481445	-9.42648601531982	-5.96486711502075	-0.0619977004826069	0.232687726616859	0.105004474520683
-6.4367561340332	-9.42703437805176	-5.97143411636353	-0.0619914382696152	0.232668802142143	0.104867205023766
-6.43288135528564	-9.43351268768311	-5.95933961868286	-0.0619607977569103	0.232607752084732	0.104938253760338
-6.43315029144287	-9.43032264709473	-5.96054697036743	-0.0619618855416775	0.232594579458237	0.104872457683086
-6.43516302108765	-9.42827987670898	-5.96085739135742	-0.0619492530822754	0.232483372092247	0.104827798902988
-6.43576669692993	-9.4284200668335	-5.95815515518188	-0.0618918426334858	0.232455119490623	0.104798793792725
-6.43742656707764	-9.43072319030762	-5.95512390136719	-0.0618911273777485	0.232394531369209	0.104786112904549
-6.43698310852051	-9.43582916259766	-5.95486545562744	-0.0618643537163734	0.232387185096741	0.104773595929146
-6.43597888946533	-9.43233299255371	-5.94873666763306	-0.0618626959621906	0.232218325138092	0.104800425469875
-6.43881702423096	-9.43484783172607	-5.93946933746338	-0.0619308613240719	0.232252091169357	0.104735024273396
-6.44041728973389	-9.43027496337891	-5.94225597381592	-0.0617973916232586	0.232106581330299	0.104719594120979
-6.43787670135498	-9.43077754974365	-5.93951368331909	-0.0617610700428486	0.232040882110596	0.104743994772434
-6.44275712966919	-9.43192005157471	-5.94033813476563	-0.0617224536836147	0.232039615511894	0.104725204408169
-6.44063568115234	-9.43147563934326	-5.93304109573364	-0.0617538131773472	0.231957361102104	0.10476366430521
-6.44291734695435	-9.43231010437012	-5.9288649559021	-0.0617510266602039	0.231967508792877	0.10481508821249
-6.44377565383911	-9.43372058868408	-5.92554235458374	-0.0616998299956322	0.231835916638374	0.104759983718395
-6.44354248046875	-9.43438243865967	-5.9214129447937	-0.0617435351014137	0.231879189610481	0.104769438505173
-6.44057083129883	-9.43539047241211	-5.92642021179199	-0.0616578944027424	0.231773436069489	0.104792647063732
-6.44372081756592	-9.43753051757813	-5.9206714630127	-0.0616834387183189	0.231822341680527	0.104851804673672
-6.44248914718628	-9.4375467300415	-5.92177724838257	-0.0616592206060886	0.231769606471062	0.104860760271549
-6.44397258758545	-9.43833446502686	-5.91566753387451	-0.061677485704422	0.231728836894035	0.104921415448189
-6.44199371337891	-9.43310356140137	-5.90965986251831	-0.0615524984896183	0.231759965419769	0.104941010475159
-6.44415521621704	-9.43445491790771	-5.91818952560425	-0.0615831539034843	0.231734469532967	0.104903675615788
-6.44521808624268	-9.43573760986328	-5.91819906234741	-0.0615104287862778	0.231749191880226	0.104913473129272
-6.44515609741211	-9.43878841400146	-5.9131031036377	-0.061590950936079	0.23174948990345	0.104956902563572
-6.44930124282837	-9.44003582000732	-5.90618515014648	-0.061455961316824	0.231847062706947	0.105027846992016
-6.44882249832153	-9.43903541564941	-5.90606498718262	-0.06143494322896	0.231751188635826	0.105000764131546
-6.44843149185181	-9.43951606750488	-5.91618394851685	-0.0614136345684528	0.231775879859924	0.104958459734917
-6.44708347320557	-9.44462203979492	-5.90958690643311	-0.0614074692130089	0.231701225042343	0.105059638619423
-6.45080375671387	-9.44945621490479	-5.90534162521362	-0.0613591596484184	0.231770426034927	0.105116933584213
-6.45280265808105	-9.44938182830811	-5.90464496612549	-0.0614109449088573	0.231685176491737	0.105286940932274
-6.45513868331909	-9.45213317871094	-5.9064302444458	-0.0614952147006989	0.231705605983734	0.105273365974426
-6.45690727233887	-9.45321178436279	-5.90747308731079	-0.0613927096128464	0.231653228402138	0.105338469147682
-6.45817184448242	-9.45739841461182	-5.90261697769165	-0.0614054761826992	0.231631428003311	0.105380058288574
-6.45773935317993	-9.45828151702881	-5.89594268798828	-0.0614425390958786	0.231575191020966	0.105558186769485
-6.46047639846802	-9.45960521697998	-5.89154720306396	-0.0614052414894104	0.231552600860596	0.105630598962307
-6.46085977554321	-9.4604320526123	-5.89777135848999	-0.0614056624472141	0.231441631913185	0.105616360902786
-6.46612453460693	-9.46659088134766	-5.89284658432007	-0.0614266954362392	0.231459140777588	0.105797499418259
-6.46334218978882	-9.46637916564941	-5.88700199127197	-0.0614199079573154	0.231423586606979	0.105897098779678
-6.46749114990234	-9.46669387817383	-5.87720918655396	-0.0614197328686714	0.231469079852104	0.105971537530422
-6.46755456924438	-9.46438121795654	-5.88239049911499	-0.0613170936703682	0.231348499655724	0.106054469943047
-6.46851873397827	-9.46877479553223	-5.88329124450684	-0.0613341107964516	0.231341123580933	0.106105871498585
-6.47148418426514	-9.46705627441406	-5.87877893447876	-0.0613035671412945	0.231311991810799	0.106307908892632
-6.47135877609253	-9.47054481506348	-5.86950016021729	-0.0613170154392719	0.231349274516106	0.106308810412884
-6.47547388076782	-9.46867656707764	-5.86907720565796	-0.0611882023513317	0.231301262974739	0.106382079422474
-6.47668886184692	-9.46793460845947	-5.86557722091675	-0.061216127127409	0.231207102537155	0.106435008347034
-6.47497701644897	-9.46824550628662	-5.86970949172974	-0.0610168427228928	0.231228560209274	0.106527581810951
-6.47878503799438	-9.47044563293457	-5.86253881454468	-0.0610840544104576	0.231210634112358	0.106670968234539
-6.47945785522461	-9.46886920928955	-5.86139965057373	-0.061014074832201	0.231291070580482	0.106776714324951
-6.47964334487915	-9.46565914154053	-5.84800386428833	-0.0609801858663559	0.231140002608299	0.10679979622364
-6.48204898834229	-9.46743392944336	-5.8574070930481	-0.0608545504510403	0.231189593672752	0.106834508478642
-6.48075103759766	-9.47194004058838	-5.84263467788696	-0.0608580373227596	0.231212958693504	0.106958150863647
-6.48164367675781	-9.46635913848877	-5.84535312652588	-0.0606922879815102	0.231184065341949	0.107024058699608
-6.48107051849365	-9.46439456939697	-5.83861255645752	-0.0605800151824951	0.231051489710808	0.107071220874786
-6.48069858551025	-9.46229553222656	-5.83801126480103	-0.0604893714189529	0.231089845299721	0.107128828763962
-6.48011541366577	-9.46982288360596	-5.83278369903564	-0.0605332516133785	0.231107950210571	0.107240982353687
-6.48378372192383	-9.46384143829346	-5.82458114624023	-0.0603468008339405	0.231177166104317	0.107289224863052
-6.48018789291382	-9.46370792388916	-5.82478857040405	-0.0602276995778084	0.231012254953384	0.107272036373615
-6.47873830795288	-9.46397495269775	-5.82229804992676	-0.0601476468145847	0.231027841567993	0.107274390757084
-6.47965717315674	-9.46339321136475	-5.81848287582397	-0.0600249208509922	0.231035873293877	0.107325755059719
-6.47949266433716	-9.46423244476318	-5.81359672546387	-0.0598865374922752	0.231103211641312	0.107374340295792
-6.47833251953125	-9.45776176452637	-5.80003213882446	-0.0598170310258865	0.230972290039063	0.107442952692509
-6.47818040847778	-9.45627593994141	-5.79943227767944	-0.0597121827304363	0.230973839759827	0.107332706451416
-6.47400808334351	-9.46230602264404	-5.79917812347412	-0.0595913380384445	0.231011897325516	0.107404060661793
-6.474684715271	-9.45978164672852	-5.79306936264038	-0.059464804828167	0.231073781847954	0.107433319091797
-6.47194766998291	-9.4584846496582	-5.78344964981079	-0.0593000911176205	0.230997741222382	0.107428498566151
-6.47301578521729	-9.4560375213623	-5.77739238739014	-0.0592070743441582	0.230973049998283	0.107400588691235
-6.46915102005005	-9.45363140106201	-5.77764320373535	-0.0591011941432953	0.230931892991066	0.10735634714365
-6.47040367126465	-9.45544910430908	-5.77116298675537	-0.0589821077883244	0.230947494506836	0.107445389032364
-6.47066497802734	-9.45406055450439	-5.76021766662598	-0.0587794110178947	0.230950504541397	0.107457272708416
-6.47034740447998	-9.45362758636475	-5.7495059967041	-0.0587410405278206	0.231013998389244	0.107494734227657
-6.46791648864746	-9.45088195800781	-5.75134181976318	-0.0585070475935936	0.230913668870926	0.107465364038944
-6.46583938598633	-9.45238590240479	-5.74355030059814	-0.0584004111588001	0.23088426887989	0.107445538043976
-6.46521949768066	-9.44581985473633	-5.74063777923584	-0.0582098849117756	0.230933263897896	0.107430897653103
-6.46341419219971	-9.4498119354248	-5.73662137985229	-0.0580948852002621	0.230879619717598	0.107442915439606
-6.46277475357056	-9.44487190246582	-5.72347354888916	-0.0578067861497402	0.230951726436615	0.107442945241928
-6.45774841308594	-9.44486427307129	-5.72220039367676	-0.0576840043067932	0.230910375714302	0.107408262789249
-6.45897531509399	-9.44398498535156	-5.70795059204102	-0.0574966371059418	0.230903193354607	0.107299469411373
-6.45232963562012	-9.44473934173584	-5.70621252059937	-0.0572352819144726	0.230811774730682	0.107234477996826
-6.4546012878418	-9.4457893371582	-5.70395660400391	-0.0571221336722374	0.230902507901192	0.107181064784527
-6.45332813262939	-9.44357776641846	-5.70044088363647	-0.056927889585495	0.230846986174583	0.107099577784538
-6.44941091537476	-9.44787979125977	-5.68987321853638	-0.0567648224532604	0.230895757675171	0.107083015143871
-6.44768381118774	-9.44991016387939	-5.67880725860596	-0.0564720444381237	0.230880662798882	0.107059106230736
-6.44392395019531	-9.45104789733887	-5.66777753829956	-0.0562388487160206	0.230776861310005	0.107013121247292
-6.44740152359009	-9.45257663726807	-5.66736268997192	-0.055993489921093	0.230835765600204	0.106931626796722
-6.44435739517212	-9.45606994628906	-5.66613006591797	-0.0558100938796997	0.230802893638611	0.106835186481476
-6.45019960403442	-9.46130657196045	-5.65773010253906	-0.0556194931268692	0.230815574526787	0.10687018185854
-6.45222616195679	-9.4640531539917	-5.6576075553894	-0.055429432541132	0.230834007263184	0.106863044202328
-6.45949983596802	-9.46971225738525	-5.64489507675171	-0.0553073920309544	0.230786368250847	0.106867000460625
-6.46290826797485	-9.47282695770264	-5.64947462081909	-0.0551948510110378	0.230749502778053	0.106797650456429
-6.46796464920044	-9.47905445098877	-5.65066766738892	-0.0549541711807251	0.230716034770012	0.106896661221981
-6.47482299804688	-9.48657417297363	-5.65070629119873	-0.0548942685127258	0.230694055557251	0.106898762285709
-6.4802393913269	-9.49378681182861	-5.64693117141724	-0.0547904409468174	0.230652540922165	0.106925554573536
-6.48479509353638	-9.49400234222412	-5.64333295822144	-0.0546799935400486	0.23066845536232	0.106915093958378
-6.49550008773804	-9.49905395507813	-5.65148687362671	-0.0546160265803337	0.230550944805145	0.106937602162361
-6.5016040802002	-9.5064697265625	-5.65415096282959	-0.0545501075685024	0.230544969439507	0.106906086206436
-6.50526475906372	-9.50955867767334	-5.65211963653564	-0.0545183978974819	0.230424538254738	0.106945432722569
-6.51484823226929	-9.51587104797363	-5.6551194190979	-0.054456852376461	0.230435937643051	0.106958597898483
-6.51974439620972	-9.52043437957764	-5.65213632583618	-0.0544023215770721	0.230381816625595	0.107046484947205
-6.52955675125122	-9.5288028717041	-5.65507507324219	-0.0544867515563965	0.230407208204269	0.106974363327026
-6.52970266342163	-9.53129005432129	-5.662024974823	-0.0543494559824467	0.230239227414131	0.106973767280579
-6.53636121749878	-9.53739929199219	-5.67113733291626	-0.0544246286153793	0.230187684297562	0.107010833919048
-6.54538011550903	-9.54025459289551	-5.67028951644897	-0.0544202066957951	0.230140417814255	0.107045657932758
-6.5549955368042	-9.54720020294189	-5.66454267501831	-0.0545206479728222	0.230152890086174	0.107089199125767
-6.55930662155151	-9.54924201965332	-5.6658935546875	-0.0543707720935345	0.23007932305336	0.10707189142704
-6.56358766555786	-9.55340194702148	-5.67335939407349	-0.0545331798493862	0.229883670806885	0.107072055339813
-6.57173204421997	-9.55605697631836	-5.68281602859497	-0.0545257143676281	0.229930460453033	0.107080034911633
-6.57727289199829	-9.55867767333984	-5.67920064926147	-0.0545827299356461	0.22988198697567	0.107102997601032
-6.58528518676758	-9.55865669250488	-5.67827939987183	-0.0545540116727352	0.229808703064919	0.10709784924984
-6.58974981307983	-9.55677223205566	-5.67681264877319	-0.0546989217400551	0.229671895503998	0.107141152024269
-6.59670209884644	-9.56035137176514	-5.67731666564941	-0.0546841286122799	0.229596301913261	0.107144393026829
-6.60348796844482	-9.56150722503662	-5.67844581604004	-0.0546989440917969	0.229552507400513	0.107172980904579
-6.60997915267944	-9.56434059143066	-5.68485498428345	-0.054777842015028	0.229501694440842	0.10719321668148
-6.6124095916748	-9.56396007537842	-5.67726755142212	-0.0547152012586594	0.229388684034348	0.107311323285103
-6.62210464477539	-9.5679235458374	-5.67463731765747	-0.0547687411308289	0.22937598824501	0.107332572340965
-6.6224160194397	-9.5670108795166	-5.68332386016846	-0.054664708673954	0.229222401976585	0.10733437538147
-6.62955045700073	-9.57222270965576	-5.67695283889771	-0.054722610861063	0.229205176234245	0.1074478328228
-6.63349771499634	-9.57331562042236	-5.68003177642822	-0.0546823665499687	0.229071766138077	0.107540108263493
-6.64174509048462	-9.57981586456299	-5.66723537445068	-0.0547694452106953	0.229159489274025	0.107593968510628
-6.64355707168579	-9.58197402954102	-5.67776918411255	-0.0546380579471588	0.228941068053246	0.107625693082809
-6.64779043197632	-9.58734226226807	-5.67831325531006	-0.0546743310987949	0.228997066617012	0.107719145715237
-6.65274047851563	-9.59345245361328	-5.67866945266724	-0.0546402633190155	0.228958174586296	0.107834510505199
-6.66115427017212	-9.59952926635742	-5.67342233657837	-0.0546899773180485	0.229012340307236	0.108045071363449
-6.66833448410034	-9.5985746383667	-5.68217182159424	-0.0545304454863071	0.228896230459213	0.108124203979969
-6.67614221572876	-9.60432434082031	-5.67784643173218	-0.0546079277992249	0.228762730956078	0.108302168548107
-6.68589210510254	-9.60983467102051	-5.68797779083252	-0.0544923506677151	0.228821858763695	0.108467899262905
-6.69301509857178	-9.61731719970703	-5.68696117401123	-0.0545897521078587	0.228861302137375	0.108681119978428
-6.7017765045166	-9.62099361419678	-5.68811464309692	-0.0544881261885166	0.228811100125313	0.108883664011955
-6.71015691757202	-9.62206935882568	-5.69524621963501	-0.0544423945248127	0.228759154677391	0.109099552035332
-6.72203874588013	-9.62678050994873	-5.70951414108276	-0.0544244945049286	0.228778287768364	0.109305441379547
-6.72990274429321	-9.63363933563232	-5.71643686294556	-0.0544285587966442	0.228735655546188	0.109577007591724
-6.74093675613403	-9.63803958892822	-5.70976543426514	-0.0545281171798706	0.228755339980125	0.10986652225256
-6.74975633621216	-9.63994121551514	-5.7155122756958	-0.0544521436095238	0.228649154305458	0.110174268484116
-6.75929880142212	-9.64102172851563	-5.72143030166626	-0.0544818043708801	0.228594467043877	0.110440000891685
-6.76478815078735	-9.64871788024902	-5.7314338684082	-0.0544905327260494	0.228529915213585	0.110828064382076
-6.77849102020264	-9.6521167755127	-5.73001098632813	-0.0544975772500038	0.228609994053841	0.111235097050667
-6.78476142883301	-9.65245914459229	-5.7274112701416	-0.0544809699058533	0.228449106216431	0.111563235521317
-6.79151773452759	-9.65377998352051	-5.74232339859009	-0.0544828660786152	0.228462100028992	0.111859112977982
-6.79641056060791	-9.65561485290527	-5.7409405708313	-0.0545310787856579	0.228440836071968	0.112170726060867
-6.8002815246582	-9.6609992980957	-5.73954248428345	-0.0545144788920879	0.228516161441803	0.11248417943716
-6.80426836013794	-9.65623188018799	-5.74090337753296	-0.0545326583087444	0.228426724672318	0.112787492573261
-6.81111574172974	-9.65618133544922	-5.74850940704346	-0.0545613914728165	0.228405326604843	0.112943753600121
-6.8103551864624	-9.65871238708496	-5.75081777572632	-0.0546249449253082	0.22836434841156	0.113256320357323
-6.81394147872925	-9.66046142578125	-5.7509913444519	-0.0546290539205074	0.228520184755325	0.113539353013039
-6.81567239761353	-9.66115665435791	-5.74785566329956	-0.0546875931322575	0.228401407599449	0.113770663738251
-6.81522226333618	-9.66019630432129	-5.76158046722412	-0.0546203181147575	0.228449881076813	0.11397397518158
-6.81190347671509	-9.66609859466553	-5.75582790374756	-0.05478585511446	0.228419363498688	0.114310152828693
-6.81499433517456	-9.66649150848389	-5.75297212600708	-0.0547783821821213	0.228456795215607	0.114670947194099
-6.8114709854126	-9.66616535186768	-5.75732040405273	-0.0547643229365349	0.228397682309151	0.114848576486111
-6.80940008163452	-9.66768169403076	-5.76480579376221	-0.0547870993614197	0.22847381234169	0.115166693925858
-6.80896282196045	-9.66963291168213	-5.75206995010376	-0.0548629276454449	0.2284786850214	0.11552307009697
-6.8023476600647	-9.66764736175537	-5.75274991989136	-0.0548863373696804	0.228381276130676	0.115762814879417
-6.8010425567627	-9.66940689086914	-5.75334548950195	-0.0549052059650421	0.228469282388687	0.115933336317539
-6.79443597793579	-9.66918754577637	-5.75444793701172	-0.0549502782523632	0.228457972407341	0.116295531392097
-6.79406929016113	-9.66497325897217	-5.75006151199341	-0.0551307499408722	0.228486612439156	0.11648703366518
-6.78740692138672	-9.66599369049072	-5.75544881820679	-0.0551222376525402	0.228432878851891	0.116699486970901
-6.78408193588257	-9.66511249542236	-5.75580739974976	-0.0551612824201584	0.228585779666901	0.116925537586212
-6.77522897720337	-9.66088199615479	-5.74837112426758	-0.0552164576947689	0.228521764278412	0.11718437820673
-6.77261638641357	-9.65749931335449	-5.75035619735718	-0.0553051270544529	0.228541359305382	0.117320753633976
-6.7660984992981	-9.65837574005127	-5.75068473815918	-0.0554304011166096	0.2285475730896	0.117543064057827
-6.76406669616699	-9.65966510772705	-5.74777364730835	-0.0554345957934856	0.228670716285706	0.117800615727901
-6.75840950012207	-9.64993762969971	-5.74857711791992	-0.0554678216576576	0.228647157549858	0.118022918701172
-6.75150012969971	-9.649245262146	-5.75612735748291	-0.0555236674845219	0.228617534041405	0.118194460868835
-6.74688005447388	-9.6528959274292	-5.74876880645752	-0.0557272508740425	0.228645607829094	0.118460528552532
-6.74487924575806	-9.6500301361084	-5.74274492263794	-0.0557354688644409	0.228659451007843	0.118711218237877
-6.74048185348511	-9.64747619628906	-5.74340724945068	-0.0558410957455635	0.228627994656563	0.118882462382317
-6.73891496658325	-9.64621543884277	-5.75190782546997	-0.0558757036924362	0.228599950671196	0.119113929569721
-6.73626899719238	-9.64759540557861	-5.74361324310303	-0.0560806207358837	0.228611156344414	0.119454234838486
-6.73577499389648	-9.6419153213501	-5.73928785324097	-0.0560396537184715	0.228597939014435	0.119606748223305
-6.73134613037109	-9.64046955108643	-5.74677133560181	-0.0562271066009998	0.22848616540432	0.119738511741161
-6.72850275039673	-9.64249134063721	-5.75601720809937	-0.05632109567523	0.228617295622826	0.119962699711323
-6.72934865951538	-9.6414909362793	-5.74700164794922	-0.0564876310527325	0.228632271289825	0.120215721428394
-6.72699499130249	-9.6388635635376	-5.75436496734619	-0.056539922952652	0.228567287325859	0.12035171687603
-6.7291145324707	-9.64135265350342	-5.758376121521	-0.0566516146063805	0.228591740131378	0.120597153902054
-6.73295640945435	-9.64387035369873	-5.76468992233276	-0.0567716583609581	0.228617951273918	0.120858438313007
-6.73457193374634	-9.64143466949463	-5.76216220855713	-0.0569513142108917	0.228600695729256	0.121063403785229
-6.73504829406738	-9.63889408111572	-5.77299070358276	-0.0570659600198269	0.228493973612785	0.121268130838871
-6.74204015731812	-9.64341449737549	-5.77960729598999	-0.057278249412775	0.228552162647247	0.121498443186283
-6.74569606781006	-9.64111709594727	-5.77182340621948	-0.0573435872793198	0.228488609194756	0.121860228478909
-6.74929237365723	-9.63514995574951	-5.77536344528198	-0.0574755594134331	0.228480204939842	0.122063800692558
-6.74948978424072	-9.63812923431396	-5.78708791732788	-0.057678110897541	0.228344336152077	0.122275777161121
-6.76098251342773	-9.63720989227295	-5.78124666213989	-0.0578824542462826	0.228363186120987	0.122582398355007
-6.76271057128906	-9.63399505615234	-5.776535987854	-0.0579652599990368	0.228169456124306	0.122753642499447
-6.76421117782593	-9.63266849517822	-5.7969183921814	-0.0580805204808712	0.22817350924015	0.122971408069134
-6.77063512802124	-9.63496971130371	-5.78336763381958	-0.0582956969738007	0.228189334273338	0.123288117349148
-6.7735743522644	-9.63042163848877	-5.78932952880859	-0.0584373399615288	0.227959170937538	0.123448356986046
-6.77867984771729	-9.63362312316895	-5.79161071777344	-0.0585824772715569	0.22799363732338	0.123641528189182
-6.78215408325195	-9.63094902038574	-5.79278087615967	-0.0587341487407684	0.227915689349175	0.123980969190598
-6.7897744178772	-9.62735366821289	-5.78905630111694	-0.0589806511998177	0.227870404720306	0.124196156859398
-6.79561519622803	-9.62949371337891	-5.80048608779907	-0.0590026453137398	0.227759838104248	0.124370656907558
-6.79791116714478	-9.62964344024658	-5.79267454147339	-0.0591354928910732	0.227861240506172	0.124666750431061
-6.80085325241089	-9.62752819061279	-5.79319143295288	-0.0593482553958893	0.227602943778038	0.124825529754162
-6.80694675445557	-9.63146781921387	-5.80496740341187	-0.059481717646122	0.227733194828033	0.125098302960396
-6.81079959869385	-9.62941837310791	-5.796471118927	-0.0595152713358402	0.2276491522789	0.125365078449249
-6.81081008911133	-9.62936496734619	-5.80787038803101	-0.059564832597971	0.227511912584305	0.125474095344543
-6.81814050674438	-9.63650703430176	-5.80865526199341	-0.0597399361431599	0.227638781070709	0.125723943114281
-6.81923007965088	-9.63392543792725	-5.80344533920288	-0.0597354993224144	0.227590247988701	0.125987872481346
-6.81835222244263	-9.63307571411133	-5.82028245925903	-0.0597601868212223	0.22748689353466	0.126059487462044
-6.82528114318848	-9.63863277435303	-5.82632923126221	-0.0599328428506851	0.227558478713036	0.126243740320206
-6.82823133468628	-9.63932418823242	-5.81471538543701	-0.0599006563425064	0.227565169334412	0.126441240310669
-6.83303165435791	-9.64344024658203	-5.8333683013916	-0.0599649883806705	0.227536618709564	0.126600220799446
-6.8353967666626	-9.6456823348999	-5.8380069732666	-0.0599293410778046	0.227575033903122	0.126786127686501
-6.8417592048645	-9.64923763275146	-5.82771062850952	-0.0600457079708576	0.227597430348396	0.126945644617081
-6.8422737121582	-9.64288902282715	-5.83808326721191	-0.0599671490490437	0.227548122406006	0.127008527517319
-6.84520387649536	-9.64788722991943	-5.84706497192383	-0.0600132904946804	0.227602601051331	0.127211138606071
-6.84926700592041	-9.65186500549316	-5.84179210662842	-0.060064721852541	0.227612912654877	0.12752528488636
-6.85180044174194	-9.65205383300781	-5.84038782119751	-0.06008205935359	0.227555781602859	0.127585977315903
-6.85040044784546	-9.65689468383789	-5.85789012908936	-0.0600497499108315	0.227562382817268	0.12775881588459
-6.85416507720947	-9.66085147857666	-5.84546518325806	-0.0600660517811775	0.227669253945351	0.127988889813423
-6.852707862854	-9.65711307525635	-5.85048770904541	-0.060157086700201	0.227514401078224	0.128107100725174
-6.85787153244019	-9.66174411773682	-5.86353254318237	-0.060075718909502	0.227561175823212	0.128208741545677
-6.85870313644409	-9.66556167602539	-5.85425281524658	-0.0601746998727322	0.227669715881348	0.128467902541161
-6.85530519485474	-9.66077899932861	-5.86638355255127	-0.0601000003516674	0.227563038468361	0.128520250320435
-6.86048173904419	-9.67135143280029	-5.86781692504883	-0.0602341741323471	0.227728351950645	0.128761202096939
-6.8566255569458	-9.66809272766113	-5.86264657974243	-0.0601617433130741	0.227665603160858	0.128937244415283
-6.85495853424072	-9.66678428649902	-5.88127422332764	-0.0601332560181618	0.227651730179787	0.128984123468399
-6.85865306854248	-9.67337512969971	-5.86706066131592	-0.0603646747767925	0.227729678153992	0.129266694188118
-6.85511589050293	-9.66593360900879	-5.87307500839233	-0.0601411834359169	0.227643758058548	0.12938666343689
-6.85564756393433	-9.67080402374268	-5.87898731231689	-0.0602182224392891	0.227741897106171	0.129648923873901
-6.85559320449829	-9.66895580291748	-5.86727428436279	-0.0603191666305065	0.227704837918282	0.129910483956337
-6.85204076766968	-9.66459178924561	-5.88382720947266	-0.0601896643638611	0.22776934504509	0.13002747297287
-6.85131645202637	-9.66695976257324	-5.87528610229492	-0.0603907965123653	0.227876290678978	0.130346909165382
-6.84976816177368	-9.65856456756592	-5.87936925888062	-0.0603498108685017	0.227769017219543	0.130510658025742
-6.84593200683594	-9.66202926635742	-5.88567876815796	-0.0603727474808693	0.227874904870987	0.130731105804443
-6.84269762039185	-9.65296840667725	-5.8774676322937	-0.0603556632995605	0.227864995598793	0.131142154335976
-6.83851051330566	-9.65066814422607	-5.88407373428345	-0.0604534149169922	0.227875292301178	0.131344333291054
-6.83137321472168	-9.65183639526367	-5.87478160858154	-0.0605066679418087	0.227945312857628	0.131774321198463
-6.82740116119385	-9.63740539550781	-5.88167715072632	-0.0604156889021397	0.227953925728798	0.132042855024338
-6.82576370239258	-9.63625717163086	-5.88811159133911	-0.0605453439056873	0.227944284677505	0.132319241762161
-6.82151412963867	-9.63506031036377	-5.88677072525024	-0.0604445561766624	0.228015288710594	0.132657140493393
-6.81874370574951	-9.62487602233887	-5.87837600708008	-0.0604530908167362	0.228019237518311	0.132864862680435
-6.81099891662598	-9.62317657470703	-5.88700532913208	-0.0604858286678791	0.228054359555244	0.133060619235039
-6.81171464920044	-9.62675189971924	-5.87804508209229	-0.0605345889925957	0.22824290394783	0.133433863520622
-6.80373907089233	-9.61236953735352	-5.8862566947937	-0.0604362040758133	0.228092312812805	0.133576527237892
-6.79715967178345	-9.61856651306152	-5.88950061798096	-0.060551855713129	0.228213876485825	0.133778855204582
-6.79960346221924	-9.61693859100342	-5.87586259841919	-0.0606018006801605	0.228267833590508	0.134031340479851
-6.78900766372681	-9.61373710632324	-5.89288330078125	-0.0605019778013229	0.228190526366234	0.134177505970001
-6.78984260559082	-9.62013912200928	-5.88104438781738	-0.0606067590415478	0.228355437517166	0.134381547570229
-6.78625965118408	-9.61641407012939	-5.88058710098267	-0.0606085024774075	0.228335455060005	0.134499490261078
-6.78002309799194	-9.61807537078857	-5.89276361465454	-0.0605731196701527	0.228374734520912	0.134747833013535
-6.78261804580688	-9.6175651550293	-5.87830829620361	-0.060653492808342	0.228373527526855	0.134938955307007
-6.77761173248291	-9.61738777160645	-5.89578628540039	-0.0605566427111626	0.228343203663826	0.134949088096619
-6.78220081329346	-9.62090587615967	-5.88899660110474	-0.0605580918490887	0.228571221232414	0.135280713438988
-6.78051376342773	-9.62141036987305	-5.88634204864502	-0.0605870969593525	0.228381022810936	0.135369196534157
-6.77412939071655	-9.62512111663818	-5.90332508087158	-0.0605643503367901	0.228504627943039	0.135491758584976
-6.77969741821289	-9.62514019012451	-5.88669681549072	-0.0605765245854855	0.228572860360146	0.135705649852753
-6.77672719955444	-9.62447357177734	-5.89333438873291	-0.0605028867721558	0.228512436151505	0.13580359518528
-6.7807412147522	-9.63375377655029	-5.90113925933838	-0.0605120323598385	0.228590324521065	0.135869160294533
-6.77665996551514	-9.62913608551025	-5.8940281867981	-0.0604901276528835	0.228512033820152	0.136047020554543
-6.78006935119629	-9.62782573699951	-5.90337610244751	-0.0605025850236416	0.22853447496891	0.136067792773247
-6.77939605712891	-9.63638305664063	-5.89546823501587	-0.0605730973184109	0.228548347949982	0.136239647865295
-6.78109073638916	-9.62621402740479	-5.89819812774658	-0.0603368170559406	0.228533402085304	0.136228293180466
-6.78257179260254	-9.63084888458252	-5.90516424179077	-0.0604432001709938	0.228554800152779	0.136315152049065
-6.78390407562256	-9.63329792022705	-5.89559412002563	-0.0604067593812943	0.228566065430641	0.136415407061577
-6.78589916229248	-9.62915229797363	-5.9017653465271	-0.0603073611855507	0.228593841195107	0.136371165513992
-6.78498125076294	-9.63484668731689	-5.90511608123779	-0.0603903084993362	0.228635624051094	0.136467576026917
-6.78949308395386	-9.62817764282227	-5.89453268051147	-0.0602690204977989	0.22858427464962	0.136510267853737
-6.78325319290161	-9.63335800170898	-5.91399526596069	-0.0603091791272163	0.22858951985836	0.136483326554298
-6.78820085525513	-9.63039207458496	-5.89501333236694	-0.0602721646428108	0.228625521063805	0.136613890528679
-6.78221940994263	-9.628830909729	-5.89926099777222	-0.0601789057254791	0.228612437844276	0.136451780796051
-6.78437948226929	-9.63183307647705	-5.89767503738403	-0.0602307170629501	0.228701129555702	0.136578738689423
-6.7809419631958	-9.62227058410645	-5.89285135269165	-0.0601282231509686	0.228542655706406	0.136424958705902
-6.78059244155884	-9.63121128082275	-5.89734792709351	-0.0601507574319839	0.22869573533535	0.136432483792305
-6.77965307235718	-9.62321949005127	-5.88607597351074	-0.0602659732103348	0.228644803166389	0.136430963873863
-6.77849388122559	-9.62437629699707	-5.8998703956604	-0.0602073557674885	0.228695929050446	0.136208593845367
-6.77490615844727	-9.62928485870361	-5.88531017303467	-0.0603034906089306	0.228799879550934	0.136277511715889
-6.77627325057983	-9.61912441253662	-5.89452838897705	-0.0602255128324032	0.228618144989014	0.136129289865494
-6.77777004241943	-9.6256046295166	-5.90126371383667	-0.0602403171360493	0.228784292936325	0.136075735092163
-6.77238988876343	-9.62014389038086	-5.88753414154053	-0.0603161305189133	0.228643342852592	0.136038854718208
-6.77576208114624	-9.62137603759766	-5.90144014358521	-0.0603493303060532	0.228685230016708	0.135956585407257
-6.77779197692871	-9.61953544616699	-5.88718891143799	-0.0604120194911957	0.228761628270149	0.136010706424713
-6.77175664901733	-9.61559867858887	-5.89744520187378	-0.0604871101677418	0.228625893592834	0.135940909385681
-6.78077268600464	-9.61916255950928	-5.88659763336182	-0.0605489313602448	0.228775471448898	0.136016651988029
-6.77240371704102	-9.61035442352295	-5.88472843170166	-0.0606678798794746	0.2285286039114	0.135972023010254
-6.77180480957031	-9.6122989654541	-5.89117479324341	-0.0606973394751549	0.228524997830391	0.135909155011177
-6.77687644958496	-9.61176776885986	-5.8714165687561	-0.0608690530061722	0.228544920682907	0.135970816016197
-6.7677264213562	-9.60249805450439	-5.8870906829834	-0.0608489327132702	0.228326201438904	0.135862171649933
-6.76796245574951	-9.60803031921387	-5.8739218711853	-0.0611237436532974	0.228385791182518	0.135849043726921
-6.76532554626465	-9.59995365142822	-5.86282682418823	-0.0612303279340267	0.228265643119812	0.135740727186203
-6.75791263580322	-9.59907913208008	-5.88550472259521	-0.0612959191203117	0.228203117847443	0.135629639029503
-6.76170969009399	-9.59600162506104	-5.85835742950439	-0.0615158453583717	0.228219300508499	0.135629162192345
-6.75299549102783	-9.5906810760498	-5.87743091583252	-0.0615332499146461	0.228063479065895	0.135443359613419
-6.75321674346924	-9.59133052825928	-5.86893939971924	-0.0616955421864986	0.228210270404816	0.135588020086288
-6.74943733215332	-9.58378314971924	-5.86794853210449	-0.061893068253994	0.227930262684822	0.135407313704491
-6.74078321456909	-9.58165073394775	-5.87762832641602	-0.0619345083832741	0.228029176592827	0.135449200868607
-6.74180698394775	-9.57774639129639	-5.85828590393066	-0.0622205883264542	0.228041768074036	0.135534793138504
-6.73557090759277	-9.57680511474609	-5.86696863174438	-0.0622534453868866	0.227853998541832	0.135521560907364
-6.7316460609436	-9.57800388336182	-5.86742877960205	-0.0623933710157871	0.227966576814651	0.135580003261566
-6.725998878479	-9.56674289703369	-5.86235189437866	-0.0626286342740059	0.227769538760185	0.135621890425682
-6.72268581390381	-9.57043743133545	-5.86565971374512	-0.0627178475260735	0.227839842438698	0.135628029704094
-6.71947622299194	-9.57077407836914	-5.86256980895996	-0.0628634467720985	0.227850720286369	0.135802924633026
-6.7113356590271	-9.56139087677002	-5.86203193664551	-0.062852531671524	0.227821528911591	0.135782867670059
-6.70950126647949	-9.55742835998535	-5.86349201202393	-0.0629989802837372	0.227771937847137	0.135795801877975
-6.70571279525757	-9.55726146697998	-5.8523154258728	-0.0631266608834267	0.227735206484795	0.135969072580338
-6.70222663879395	-9.54991436004639	-5.85412836074829	-0.0631532669067383	0.227896094322205	0.13598820567131
-6.69213485717773	-9.55262851715088	-5.86474132537842	-0.0633154958486557	0.227876365184784	0.136021509766579
-6.69120073318481	-9.54896259307861	-5.8474555015564	-0.0633139312267303	0.227960720658302	0.136207953095436
-6.68026685714722	-9.54196071624756	-5.86714601516724	-0.0633542910218239	0.227918773889542	0.136057704687119
-6.67733287811279	-9.54193878173828	-5.85544538497925	-0.0634554699063301	0.228010848164558	0.136296525597572
-6.67119407653809	-9.53761100769043	-5.85137844085693	-0.0635240152478218	0.228036969900131	0.136205017566681
-6.66170310974121	-9.53983116149902	-5.85971784591675	-0.0634912699460983	0.228077456355095	0.136298447847366
-6.65690851211548	-9.53453540802002	-5.84413480758667	-0.0635355040431023	0.228189244866371	0.136351391673088
-6.65203142166138	-9.53682899475098	-5.86333656311035	-0.0635380744934082	0.228146329522133	0.136249452829361
-6.64505529403687	-9.53480434417725	-5.8506178855896	-0.0635123625397682	0.22832053899765	0.13642318546772
-6.63846683502197	-9.5329008102417	-5.8527717590332	-0.0634936392307281	0.228364750742912	0.136346682906151
-6.63205862045288	-9.53989696502686	-5.85246276855469	-0.0634656846523285	0.228537991642952	0.136389136314392
-6.62556076049805	-9.53008556365967	-5.84174728393555	-0.0633459314703941	0.228592872619629	0.136346757411957
-6.62294054031372	-9.53755378723145	-5.85903739929199	-0.063410222530365	0.228677183389664	0.136246174573898
-6.61303997039795	-9.53450489044189	-5.84093284606934	-0.0632742419838905	0.228771150112152	0.136242359876633
-6.60882234573364	-9.53349208831787	-5.84324836730957	-0.0631992369890213	0.22882516682148	0.136035546660423
-6.60784530639648	-9.54173469543457	-5.84489345550537	-0.0632615238428116	0.229077070951462	0.136074185371399
-6.59958696365356	-9.53045845031738	-5.83945798873901	-0.0629940629005432	0.228997901082039	0.135906234383583
-6.59740686416626	-9.53788948059082	-5.84585809707642	-0.0630175024271011	0.229191467165947	0.135625243186951
-6.5959095954895	-9.53617477416992	-5.83792400360107	-0.0629152804613113	0.229250401258469	0.135570213198662
-6.59289932250977	-9.53337860107422	-5.84808683395386	-0.0627423524856567	0.22938671708107	0.135315224528313
-6.59136438369751	-9.54191303253174	-5.84550809860229	-0.0628040283918381	0.229532733559608	0.135159283876419
-6.58942651748657	-9.53580188751221	-5.83231067657471	-0.0626637041568756	0.229573637247086	0.134960606694221
-6.59022808074951	-9.53604030609131	-5.85057830810547	-0.0626022070646286	0.229641526937485	0.134745046496391
-6.58918762207031	-9.53568458557129	-5.84716463088989	-0.0624769069254398	0.22971248626709	0.134658604860306
-6.59276151657104	-9.53438568115234	-5.8398265838623	-0.0624437592923641	0.229825854301453	0.134353145956993
-6.58522367477417	-9.53938674926758	-5.85058164596558	-0.0623086765408516	0.229842185974121	0.134067997336388
-6.59107255935669	-9.53843307495117	-5.83674907684326	-0.0621961690485477	0.23003651201725	0.134007602930069
-6.58822345733643	-9.53925228118896	-5.84408712387085	-0.0621666871011257	0.22979561984539	0.133520126342773
-6.58695554733276	-9.53762912750244	-5.85010099411011	-0.0620062313973904	0.230032593011856	0.133272990584373
-6.59379720687866	-9.53902816772461	-5.83593511581421	-0.0620223209261894	0.230100303888321	0.133021026849747
-6.59141063690186	-9.5414457321167	-5.8547477722168	-0.0618615373969078	0.230038106441498	0.132632881402969
-6.59582376480103	-9.54272651672363	-5.84396505355835	-0.0617514699697495	0.230265453457832	0.132335886359215
-6.59382438659668	-9.53448963165283	-5.84247446060181	-0.0617302507162094	0.230145439505577	0.131988763809204
-6.59868764877319	-9.53832912445068	-5.85987091064453	-0.0616026520729065	0.230223998427391	0.131562486290932
-6.60309886932373	-9.53895854949951	-5.84741640090942	-0.0614819526672363	0.230318829417229	0.131267577409744
-6.60679292678833	-9.53133964538574	-5.86676692962646	-0.0613708384335041	0.230284050107002	0.130828648805618
-6.61768388748169	-9.53662109375	-5.86782884597778	-0.0613758414983749	0.230438262224197	0.130615010857582
-6.62055349349976	-9.53920078277588	-5.86096906661987	-0.0612047724425793	0.230457097291946	0.130330502986908
-6.62237882614136	-9.53831577301025	-5.88261127471924	-0.0610864274203777	0.230516493320465	0.129857569932938
-6.63058090209961	-9.54682731628418	-5.87019920349121	-0.0611008815467358	0.230586677789688	0.129628628492355
-6.63606882095337	-9.53930282592773	-5.87774896621704	-0.060856357216835	0.23059156537056	0.129108861088753
-6.63984155654907	-9.54172039031982	-5.88922262191772	-0.0607402101159096	0.230680927634239	0.128651469945908
-6.65178489685059	-9.53774929046631	-5.88790798187256	-0.0606680512428284	0.230859756469727	0.128282189369202
-6.65879917144775	-9.53352069854736	-5.89755010604858	-0.0605116188526154	0.230882734060287	0.127673879265785
-6.66299724578857	-9.53662490844727	-5.91326522827148	-0.0603046491742134	0.230927333235741	0.127131164073944
-6.67761945724487	-9.53515625	-5.92274904251099	-0.0601510442793369	0.23127193748951	0.126819372177124
-6.69014596939087	-9.53142642974854	-5.9284348487854	-0.0600369013845921	0.231343880295753	0.126361474394798
-6.6990180015564	-9.5352897644043	-5.95973777770996	-0.0598232336342335	0.231586262583733	0.12592588365078
-6.70658922195435	-9.54290199279785	-5.95416069030762	-0.0596606060862541	0.231813073158264	0.125654339790344
-6.71151876449585	-9.53499698638916	-5.97222995758057	-0.0593353100121021	0.231910958886147	0.125159606337547
-6.71763896942139	-9.53782939910889	-5.98610401153564	-0.0591955929994583	0.232056841254234	0.124811343848705
-6.72102165222168	-9.53321170806885	-5.98641967773438	-0.058919258415699	0.232175722718239	0.124417945742607
-6.72262907028198	-9.52972030639648	-5.99376583099365	-0.0588027201592922	0.232287511229515	0.123944185674191
-6.73103189468384	-9.53350734710693	-6.00304889678955	-0.0586274191737175	0.232461914420128	0.123655185103416
-6.73535060882568	-9.52836513519287	-6.00648975372314	-0.0582555159926414	0.232596442103386	0.123389787971973
-6.73710489273071	-9.52352619171143	-6.01544713973999	-0.0580873973667622	0.232644155621529	0.123057991266251
-6.73853635787964	-9.52475833892822	-6.03235912322998	-0.0578799396753311	0.232843011617661	0.122788764536381
-6.74293756484985	-9.52727699279785	-6.02176713943481	-0.0577142611145973	0.23293748497963	0.122549667954445
-6.74015378952026	-9.52210903167725	-6.02626705169678	-0.0574888661503792	0.233068034052849	0.122270993888378
-6.73993635177612	-9.52084922790527	-6.03449821472168	-0.057307381182909	0.233120247721672	0.121986605226994
-6.73749876022339	-9.51864147186279	-6.04164457321167	-0.05715262144804	0.233237370848656	0.121722482144833
-6.74349927902222	-9.51335716247559	-6.03222131729126	-0.0570170469582081	0.233359664678574	0.121472798287869
-6.73890018463135	-9.50559139251709	-6.04082918167114	-0.0567566007375717	0.233357444405556	0.121089227497578
-6.73953294754028	-9.50334167480469	-6.03478336334229	-0.0566468127071857	0.233589053153992	0.120859362185001
-6.73842811584473	-9.49502754211426	-6.04108381271362	-0.0564838610589504	0.233560711145401	0.120685577392578
-6.73697185516357	-9.48871040344238	-6.0403151512146	-0.0564160868525505	0.233661204576492	0.120411194860935
-6.72748947143555	-9.48649406433105	-6.0456428527832	-0.056257713586092	0.233685776591301	0.120157413184643
-6.72587203979492	-9.48762035369873	-6.04826879501343	-0.0560958534479141	0.233844101428986	0.120029382407665
-6.71788501739502	-9.47586059570313	-6.04531145095825	-0.0559633523225784	0.233816668391228	0.119835741817951
-6.71718120574951	-9.46923065185547	-6.04955244064331	-0.0558635406196117	0.233947739005089	0.119504444301128
-6.71550416946411	-9.46538543701172	-6.0535774230957	-0.0557564310729504	0.234007641673088	0.119333401322365
-6.71230697631836	-9.4593620300293	-6.04518985748291	-0.0555473454296589	0.234079331159592	0.119109064340591
-6.70740795135498	-9.45015048980713	-6.03746700286865	-0.0553911440074444	0.234085813164711	0.118903636932373
-6.70555782318115	-9.44199180603027	-6.04705381393433	-0.0552069321274757	0.234260335564613	0.118659749627113
-6.69993877410889	-9.44419860839844	-6.04825973510742	-0.0550732165575027	0.234261885285378	0.118503272533417
-6.69894886016846	-9.43943977355957	-6.0470757484436	-0.0548969097435474	0.234414160251617	0.118428945541382
-6.69373226165771	-9.43827342987061	-6.04135704040527	-0.0547177381813526	0.234442219138145	0.118233948945999
-6.68472623825073	-9.43463706970215	-6.04770851135254	-0.0545299388468266	0.234513506293297	0.118046000599861
-6.67999696731567	-9.43630695343018	-6.047532081604	-0.0543995462357998	0.23463599383831	0.117944933474064
-6.6754207611084	-9.43030834197998	-6.03546571731567	-0.0541968084871769	0.234672740101814	0.117769911885262
-6.67110204696655	-9.42704296112061	-6.03289461135864	-0.0540511570870876	0.234702691435814	0.117619901895523
-6.66717290878296	-9.42390060424805	-6.03532409667969	-0.053870290517807	0.234813183546066	0.117413841187954
-6.66466093063354	-9.42992496490479	-6.03555965423584	-0.0537460073828697	0.234850868582726	0.117419995367527
-6.66114854812622	-9.4231424331665	-6.02850246429443	-0.0535052120685577	0.235025256872177	0.117348894476891
-6.65973615646362	-9.42320537567139	-6.02932262420654	-0.0534360110759735	0.23495677113533	0.117279157042503
-6.65862512588501	-9.42508983612061	-6.0360369682312	-0.0532371252775192	0.235100790858269	0.117315873503685
-6.65606164932251	-9.4310302734375	-6.03236818313599	-0.0531526021659374	0.235206991434097	0.117327846586704
-6.6500563621521	-9.43191814422607	-6.02814865112305	-0.0528678372502327	0.235259220004082	0.117350272834301
-6.64709424972534	-9.42643356323242	-6.02842092514038	-0.0527848266065121	0.23527093231678	0.117298685014248
-6.64182424545288	-9.42772769927979	-6.02991580963135	-0.0526302121579647	0.235319644212723	0.11726988106966
-6.64696598052979	-9.43096256256104	-6.02268743515015	-0.0526032894849777	0.235400706529617	0.117306865751743
-6.6428370475769	-9.42671585083008	-6.01566028594971	-0.0524628274142742	0.235354423522949	0.117318116128445
-6.64011716842651	-9.4254207611084	-6.01910066604614	-0.0522500686347485	0.235417038202286	0.117319576442242
-6.63593435287476	-9.42519950866699	-6.02480506896973	-0.0522316731512547	0.235426172614098	0.117438115179539
-6.64171886444092	-9.42851734161377	-6.018639087677	-0.0521854162216187	0.235513523221016	0.117656975984573
-6.64039468765259	-9.42480659484863	-6.01424789428711	-0.0520031116902828	0.235466703772545	0.117774330079556
-6.63490676879883	-9.43124866485596	-6.02443170547485	-0.0520305782556534	0.235510364174843	0.117958076298237
-6.63653802871704	-9.43197631835938	-6.02238035202026	-0.0519534088671207	0.235609322786331	0.118239656090736
-6.6336784362793	-9.43342208862305	-6.01303100585938	-0.0520130284130573	0.235624492168427	0.118497088551521
-6.63304281234741	-9.4318151473999	-6.01887178421021	-0.05184431001544	0.235514268279076	0.118607416749001
-6.63683843612671	-9.43622875213623	-6.02028179168701	-0.0519514605402946	0.235636159777641	0.118823423981667
-6.63588953018188	-9.43033313751221	-6.01162242889404	-0.0518664829432964	0.235634297132492	0.119055986404419
-6.63610124588013	-9.42744159698486	-6.01723766326904	-0.0518984384834766	0.235649660229683	0.119198724627495
-6.63764381408691	-9.43141078948975	-6.02018022537231	-0.05199109390378	0.235678806900978	0.119442068040371
-6.63994216918945	-9.42568683624268	-6.01725101470947	-0.0518785193562508	0.235752567648888	0.119681194424629
-6.63843536376953	-9.42016124725342	-6.02000331878662	-0.0519503131508827	0.235663622617722	0.119933620095253
-6.64267063140869	-9.42312812805176	-6.02124786376953	-0.0519479736685753	0.235735833644867	0.120208643376827
-6.64872598648071	-9.42551231384277	-6.01588010787964	-0.0520787686109543	0.235827773809433	0.12053220719099
-6.64815664291382	-9.42186641693115	-6.01897621154785	-0.0519928969442844	0.235737666487694	0.120751164853573
-6.64966297149658	-9.42395496368408	-6.03306484222412	-0.0521149672567844	0.235786885023117	0.120981566607952
-6.65371799468994	-9.42721176147461	-6.02668476104736	-0.052125658839941	0.235821545124054	0.121360078454018
-6.66231250762939	-9.42791748046875	-6.01714372634888	-0.0522372908890247	0.235882803797722	0.121612511575222
-6.65974998474121	-9.42887306213379	-6.02238035202026	-0.0521709956228733	0.235711172223091	0.121787190437317
-6.66217517852783	-9.43563747406006	-6.02463674545288	-0.0522205606102943	0.235749468207359	0.122044384479523
-6.66649961471558	-9.43279266357422	-6.0173602104187	-0.052261583507061	0.235690116882324	0.122360222041607
-6.67113828659058	-9.43432426452637	-6.01364183425903	-0.052270483225584	0.235762640833855	0.122506223618984
-6.67377805709839	-9.4395227432251	-6.02300834655762	-0.0523172132670879	0.23577094078064	0.122749708592892
-6.67831182479858	-9.4421501159668	-6.01944398880005	-0.0522490181028843	0.235819697380066	0.122985437512398
-6.67731666564941	-9.43991279602051	-6.0109167098999	-0.0523053519427776	0.235677257180214	0.123156324028969
-6.68540143966675	-9.44519996643066	-6.02860307693481	-0.0523024685680866	0.235840559005737	0.123370170593262
-6.6892294883728	-9.45155429840088	-6.02140045166016	-0.0524017214775085	0.235937997698784	0.123609349131584
-6.68896770477295	-9.44867038726807	-6.02911853790283	-0.0522284880280495	0.235825687646866	0.123775318264961
-6.68886566162109	-9.45079708099365	-6.02885627746582	-0.052330918610096	0.235829472541809	0.123884789645672
-6.6895899772644	-9.4585075378418	-6.02988958358765	-0.052419975399971	0.235810920596123	0.124081216752529
-6.70035028457642	-9.4577112197876	-6.01322984695435	-0.0524715520441532	0.235903918743134	0.124242819845676
-6.69828939437866	-9.45863246917725	-6.02400827407837	-0.0522964261472225	0.235838681459427	0.124318212270737
-6.69994974136353	-9.46769142150879	-6.0218768119812	-0.0525324568152428	0.235791012644768	0.124522626399994
-6.7046160697937	-9.46780109405518	-6.00562477111816	-0.0525180697441101	0.235777020454407	0.124646559357643
-6.7056622505188	-9.47397804260254	-6.01571273803711	-0.0525724031031132	0.235779330134392	0.124655432999134
-6.70450401306152	-9.47777080535889	-6.01396131515503	-0.052616685628891	0.235720202326775	0.124795489013195
-6.71073007583618	-9.48019504547119	-6.00789165496826	-0.0526546090841293	0.235804989933968	0.124887749552727
-6.70987606048584	-9.48172473907471	-6.0128345489502	-0.0527598634362221	0.235610321164131	0.124813616275787
-6.71050596237183	-9.48644351959229	-6.02378177642822	-0.0527730286121368	0.235670864582062	0.124864466488361
-6.71912145614624	-9.48650932312012	-6.00861310958862	-0.0529248714447021	0.235730797052383	0.124979674816132
-6.72029542922974	-9.48953533172607	-6.02557373046875	-0.0529480949044228	0.235453709959984	0.124902859330177
-6.72487497329712	-9.49769973754883	-6.02210140228271	-0.0530706197023392	0.235644206404686	0.125005513429642
-6.72158861160278	-9.49320125579834	-6.0189037322998	-0.0532109774649143	0.235483422875404	0.125023126602173
-6.72519302368164	-9.49556636810303	-6.02186632156372	-0.0532558746635914	0.235443070530891	0.12495095282793
-6.73075199127197	-9.50519943237305	-6.02414417266846	-0.0534123703837395	0.235499054193497	0.125040486454964
-6.72987604141235	-9.49497890472412	-6.02098894119263	-0.053231056779623	0.235298961400986	0.124963216483593
-6.73767471313477	-9.50112724304199	-6.03641366958618	-0.0535503812134266	0.235248550772667	0.124904647469521
-6.73862028121948	-9.50525760650635	-6.0225715637207	-0.0535389631986618	0.235265925526619	0.124960280954838
-6.74428462982178	-9.50665950775146	-6.0261435508728	-0.053608950227499	0.235321417450905	0.12487369030714
-6.74002408981323	-9.50661659240723	-6.0443263053894	-0.0536190159618855	0.235165745019913	0.1247693374753
-6.74969530105591	-9.51186561584473	-6.02966737747192	-0.0536694340407848	0.235385209321976	0.124779842793941
-6.75245523452759	-9.51274299621582	-6.02775096893311	-0.0537938699126244	0.235151886940002	0.124678567051888
-6.75120735168457	-9.5150318145752	-6.04311370849609	-0.053761649876833	0.235133424401283	0.124547518789768
-6.75582647323608	-9.52152252197266	-6.03890323638916	-0.0539263039827347	0.235179632902145	0.124572120606899
-6.75852251052856	-9.5238208770752	-6.03417634963989	-0.0539163835346699	0.235153838992119	0.124536745250225
-6.76197385787964	-9.52725505828857	-6.04081916809082	-0.0539910383522511	0.235004737973213	0.124413497745991
-6.76286792755127	-9.53405094146729	-6.04417562484741	-0.0539336763322353	0.235058054327965	0.124391414225101
-6.76531744003296	-9.53793430328369	-6.03686141967773	-0.0541060194373131	0.235023945569992	0.124399073421955
-6.76753807067871	-9.53623485565186	-6.0448637008667	-0.0541352778673172	0.234961703419685	0.124319031834602
-6.77268886566162	-9.54318046569824	-6.05384635925293	-0.0542192459106445	0.23491270840168	0.124287642538548
-6.77380084991455	-9.54565906524658	-6.05070638656616	-0.0542112253606319	0.235001370310783	0.124349050223827
-6.77572298049927	-9.54582118988037	-6.04213666915894	-0.0543243177235127	0.234942227602005	0.12426533550024
-6.77747821807861	-9.54637908935547	-6.05137300491333	-0.0543569698929787	0.234893128275871	0.124193534255028
-6.78341102600098	-9.55453395843506	-6.05077362060547	-0.0544782727956772	0.234958067536354	0.12422800809145
-6.78446817398071	-9.54720687866211	-6.04743385314941	-0.0544552020728588	0.234877839684486	0.124280318617821
-6.78236150741577	-9.54727554321289	-6.05721044540405	-0.0544728934764862	0.234942927956581	0.124163255095482
-6.786301612854	-9.5519323348999	-6.06176090240479	-0.0545324981212616	0.234865710139275	0.124147966504097
-6.78721380233765	-9.55100250244141	-6.05045652389526	-0.0546249002218246	0.234943822026253	0.124220319092274
-6.78708028793335	-9.54671287536621	-6.04866218566895	-0.054637897759676	0.234869867563248	0.124178677797318
-6.78698301315308	-9.54590129852295	-6.0582594871521	-0.0546360798180103	0.234865143895149	0.124217227101326
-6.78548526763916	-9.54751205444336	-6.05780267715454	-0.0547398254275322	0.234925359487534	0.124325439333916
-6.78924036026001	-9.54437828063965	-6.05171203613281	-0.0547147616744041	0.234975606203079	0.124417446553707
-6.78659868240356	-9.5421028137207	-6.05709600448608	-0.0548402108252048	0.234878256917	0.124378688633442
-6.78215503692627	-9.54336071014404	-6.06166934967041	-0.0548676215112209	0.23500494658947	0.124479547142982
-6.78309774398804	-9.53961658477783	-6.04685926437378	-0.0550138093531132	0.235014647245407	0.124628186225891
-6.78157329559326	-9.53863620758057	-6.0493335723877	-0.0549629032611847	0.234933108091354	0.124609224498272
-6.78188800811768	-9.54239273071289	-6.05611324310303	-0.0550254546105862	0.234990730881691	0.124726921319962
-6.77890110015869	-9.53776550292969	-6.04611349105835	-0.0550800263881683	0.235016360878944	0.124908670783043
-6.77640867233276	-9.53373622894287	-6.0451545715332	-0.0551903583109379	0.235091850161552	0.124988712370396
-6.77248525619507	-9.52435302734375	-6.05302810668945	-0.0551978759467602	0.23501393198967	0.125033423304558
-6.77416515350342	-9.52808475494385	-6.05291604995728	-0.0552642047405243	0.235244363546371	0.125142902135849
-6.7716588973999	-9.52187156677246	-6.04696559906006	-0.0551875606179237	0.235195845365524	0.125286281108856
-6.77197265625	-9.51815891265869	-6.05057621002197	-0.055240835994482	0.235290288925171	0.125305607914925
-6.76912593841553	-9.5210428237915	-6.05728435516357	-0.0553576983511448	0.235358461737633	0.125486269593239
-6.77461099624634	-9.51650619506836	-6.05311918258667	-0.0554951764643192	0.235490024089813	0.125627309083939
-6.77535676956177	-9.5118522644043	-6.04803943634033	-0.0554380901157856	0.235420942306519	0.125690340995789
-6.77217102050781	-9.5042028427124	-6.06302690505981	-0.0554734170436859	0.235467419028282	0.125793635845184
-6.77415609359741	-9.50537109375	-6.06108665466309	-0.0555849261581898	0.235570639371872	0.126016587018967
-6.77511310577393	-9.49761486053467	-6.05053234100342	-0.0556083656847477	0.235554918646812	0.126156762242317
-6.77242469787598	-9.49435043334961	-6.05480670928955	-0.0556738078594208	0.235554426908493	0.126192212104797
-6.77481985092163	-9.49052047729492	-6.05028915405273	-0.0556506663560867	0.235595852136612	0.126419216394424
-6.77567720413208	-9.48220634460449	-6.04081726074219	-0.0557783246040344	0.235582932829857	0.126488208770752
-6.77244758605957	-9.47691535949707	-6.04963970184326	-0.0557746104896069	0.23557323217392	0.126560240983963
-6.77418613433838	-9.47707462310791	-6.04993391036987	-0.0558501444756985	0.235645920038223	0.126754492521286
-6.76957654953003	-9.4670991897583	-6.04401636123657	-0.0558971092104912	0.235551834106445	0.126867488026619
-6.7696418762207	-9.46341228485107	-6.04399585723877	-0.0559446141123772	0.235648080706596	0.126890286803246
-6.76672887802124	-9.46437835693359	-6.04416084289551	-0.0560814589262009	0.235649347305298	0.127024114131927
-6.76714515686035	-9.45919036865234	-6.03627347946167	-0.0559884682297707	0.235663369297981	0.127130508422852
-6.75871133804321	-9.45241641998291	-6.0388355255127	-0.0560100190341473	0.235644266009331	0.127141907811165
-6.75544357299805	-9.45206356048584	-6.04130411148071	-0.0561594143509865	0.235707983374596	0.127149000763893
-6.75871896743774	-9.45017337799072	-6.02461528778076	-0.0562760755419731	0.235786154866219	0.127219900488853
-6.74975681304932	-9.4437894821167	-6.02748537063599	-0.0562297515571117	0.235728725790977	0.127206221222878
-6.74246072769165	-9.44502830505371	-6.04366493225098	-0.0562915168702602	0.235672146081924	0.127129197120667
-6.74036026000977	-9.43934917449951	-6.02321481704712	-0.0563172847032547	0.235743954777718	0.127132743597031
-6.73558139801025	-9.43690586090088	-6.01997804641724	-0.0563898794353008	0.235812187194824	0.127012193202972
-6.72487115859985	-9.43381118774414	-6.02755451202393	-0.0563901364803314	0.235764056444168	0.126940160989761
-6.72242784500122	-9.43617343902588	-6.02544260025024	-0.0564746111631393	0.2358628064394	0.127009838819504
-6.71795797348022	-9.43512916564941	-6.02103233337402	-0.0565659552812576	0.235854089260101	0.12694650888443
-6.71691465377808	-9.43023681640625	-6.01832008361816	-0.0565958395600319	0.235860243439674	0.126779839396477
-6.70500230789185	-9.43451690673828	-6.02823972702026	-0.0566091500222683	0.235842883586884	0.12678188085556
-6.69971561431885	-9.42889595031738	-6.01350736618042	-0.0566667392849922	0.235919401049614	0.126845076680183
-6.6953067779541	-9.4251880645752	-6.01525688171387	-0.0567430257797241	0.235798507928848	0.126710876822472
-6.68917846679688	-9.42728424072266	-6.02090167999268	-0.0568068474531174	0.235843867063522	0.126633659005165
-6.68236875534058	-9.43008041381836	-6.00989151000977	-0.0569903552532196	0.235860958695412	0.126619517803192
-6.67471694946289	-9.42096424102783	-6.00870990753174	-0.056824941188097	0.235747680068016	0.12653973698616
-6.67328071594238	-9.42909717559814	-6.01167058944702	-0.0570966675877571	0.235807090997696	0.126443967223167
-6.66567468643188	-9.42750549316406	-6.00514459609985	-0.0571128241717815	0.235797062516212	0.126456379890442
-6.6635594367981	-9.42773532867432	-5.99876403808594	-0.0572167448699474	0.235843300819397	0.126367330551147
-6.65265798568726	-9.42590713500977	-6.00742149353027	-0.0572482012212276	0.235738560557365	0.126257747411728
-6.65395832061768	-9.42976474761963	-6.0010404586792	-0.0573703423142433	0.235840395092964	0.12623143196106
-6.64617347717285	-9.42794895172119	-5.99009084701538	-0.0575001277029514	0.23559045791626	0.12614993751049
-6.64013385772705	-9.43024826049805	-6.00221490859985	-0.057532399892807	0.23573412001133	0.126026645302773
-6.63541030883789	-9.43264389038086	-6.00408983230591	-0.0576539114117622	0.235662937164307	0.126012712717056
-6.63316774368286	-9.4301586151123	-6.00053977966309	-0.0576789379119873	0.235747575759888	0.125974431633949
-6.62973070144653	-9.42881202697754	-5.99310111999512	-0.0577704682946205	0.235659912228584	0.1259406208992
-6.62650775909424	-9.43183612823486	-6.00214672088623	-0.0578805841505528	0.235652714967728	0.125811472535133
-6.62483930587769	-9.4384183883667	-6.00364065170288	-0.0579721592366695	0.235683977603912	0.125843554735184
-6.62238121032715	-9.433837890625	-5.9967474937439	-0.0579610764980316	0.235710769891739	0.125806450843811
-6.62314224243164	-9.43761730194092	-6.00444936752319	-0.0581233538687229	0.235571816563606	0.125823497772217
-6.6280632019043	-9.43918323516846	-6.01477718353271	-0.058151688426733	0.235703885555267	0.12583339214325
-6.63041496276855	-9.4392786026001	-6.00228023529053	-0.0583213567733765	0.23569168150425	0.125932723283768
-6.62770414352417	-9.43431568145752	-6.00972747802734	-0.0583554469048977	0.235534384846687	0.125894084572792
-6.63466787338257	-9.44181823730469	-6.01296138763428	-0.0585026927292347	0.23554353415966	0.125930711627007
-6.63931655883789	-9.44061279296875	-6.01047611236572	-0.0585867874324322	0.235483422875404	0.126122996211052
-6.64406156539917	-9.44274711608887	-6.00803184509277	-0.0586996302008629	0.235511213541031	0.126202195882797
-6.64415836334229	-9.43982601165771	-6.01893186569214	-0.0586820617318153	0.235398441553116	0.126280024647713
-6.64761638641357	-9.44606971740723	-6.0233850479126	-0.0588726960122585	0.2354526668787	0.126388281583786
-6.65332221984863	-9.43961524963379	-6.00832366943359	-0.058848924934864	0.235373631119728	0.126512080430984
-6.6581654548645	-9.44263553619385	-6.01129293441772	-0.0589026547968388	0.235408782958984	0.126565009355545
-6.65859031677246	-9.44290828704834	-6.02127408981323	-0.0589548423886299	0.235331639647484	0.126590833067894
-6.66402339935303	-9.44461059570313	-6.01615142822266	-0.0590130910277367	0.235442027449608	0.126782327890396
-6.66793489456177	-9.44278812408447	-6.01710367202759	-0.0591313503682613	0.235313147306442	0.126797333359718
-6.66984891891479	-9.44449520111084	-6.02990055084229	-0.059049092233181	0.235468849539757	0.126817971467972
-6.67456960678101	-9.44700336456299	-6.03155565261841	-0.0591184310615063	0.235524907708168	0.126890391111374
-6.67564392089844	-9.44365978240967	-6.03184223175049	-0.0591322146356106	0.235514953732491	0.127029478549957
-6.68129539489746	-9.44634437561035	-6.04031133651733	-0.059077225625515	0.235549584031105	0.127033948898315
-6.68407773971558	-9.45147323608398	-6.05130863189697	-0.0590694472193718	0.235601246356964	0.127200916409492
-6.69136714935303	-9.44662570953369	-6.04478025436401	-0.0590580962598324	0.235675349831581	0.127273604273796
-6.69378852844238	-9.44744110107422	-6.06080675125122	-0.0590940527617931	0.235701531171799	0.127393633127213
-6.70279169082642	-9.45051670074463	-6.05801010131836	-0.0591062866151333	0.235811948776245	0.127580866217613
-6.704833984375	-9.44710922241211	-6.06091594696045	-0.0590426176786423	0.235758721828461	0.127727210521698
-6.70673084259033	-9.4443244934082	-6.06559085845947	-0.0589804723858833	0.235799312591553	0.127808287739754
-6.71471834182739	-9.45165634155273	-6.07368040084839	-0.0591014139354229	0.235942721366882	0.128056719899178
-6.72214412689209	-9.44625568389893	-6.07192468643188	-0.0589815452694893	0.23584195971489	0.128183126449585
-6.71941518783569	-9.44758605957031	-6.08346796035767	-0.0589041188359261	0.235857173800468	0.128253623843193
-6.72812509536743	-9.44827461242676	-6.07711124420166	-0.0589482001960278	0.235939368605614	0.128568291664124
-6.73496723175049	-9.44643974304199	-6.07871627807617	-0.0589162521064281	0.235933691263199	0.128626078367233
-6.73145008087158	-9.45104885101318	-6.08974933624268	-0.0589076466858387	0.235919028520584	0.128853410482407
-6.73275804519653	-9.45248031616211	-6.08577537536621	-0.058855801820755	0.235990166664124	0.129111394286156
-6.734703540802	-9.45066738128662	-6.08388423919678	-0.0589141137897968	0.235950917005539	0.129225626587868
-6.73394250869751	-9.45152282714844	-6.09288215637207	-0.0587723441421986	0.235986217856407	0.129303812980652
-6.7317533493042	-9.45825004577637	-6.0821418762207	-0.0588518530130386	0.236051976680756	0.129543483257294
-6.73006153106689	-9.44953536987305	-6.07910537719727	-0.0587184987962246	0.235978469252586	0.129649519920349
-6.73157691955566	-9.45616245269775	-6.08397150039673	-0.0587263219058514	0.236046031117439	0.129740461707115
-6.72643613815308	-9.45455360412598	-6.08123302459717	-0.0586340129375458	0.236195951700211	0.1299968957901
-6.72591352462769	-9.45346832275391	-6.07584428787231	-0.0586094446480274	0.236169084906578	0.130070433020592
-6.72100400924683	-9.45612335205078	-6.08041191101074	-0.0586378537118435	0.236199110746384	0.130174279212952
-6.72184562683105	-9.46239185333252	-6.07660055160522	-0.0585558712482452	0.236410513520241	0.130411922931671
-6.71600389480591	-9.45297813415527	-6.07652139663696	-0.0585333444178104	0.236339092254639	0.130526959896088
-6.70853567123413	-9.45632266998291	-6.0831356048584	-0.0584605894982815	0.236440300941467	0.130613014101982
-6.70820903778076	-9.45976257324219	-6.07439136505127	-0.0585524551570416	0.236558333039284	0.130806624889374
-6.70225238800049	-9.45639419555664	-6.07343196868896	-0.058441873639822	0.236584067344666	0.130903229117393
-6.69822216033936	-9.45528411865234	-6.08392953872681	-0.0584494061768055	0.236586779356003	0.130947262048721
-6.69400644302368	-9.45313453674316	-6.07690191268921	-0.0584204159677029	0.236652657389641	0.131178453564644
-6.69154834747314	-9.45376491546631	-6.06718969345093	-0.0585680790245533	0.236726224422455	0.131322905421257
-6.68287467956543	-9.45348644256592	-6.07868099212646	-0.0584875717759132	0.236698150634766	0.131360322237015
-6.6797342300415	-9.45522022247314	-6.08218717575073	-0.0585191734135151	0.236836552619934	0.131604537367821
-6.67532062530518	-9.45071220397949	-6.07474851608276	-0.0585899166762829	0.23682864010334	0.131799623370171
-6.67233562469482	-9.44728660583496	-6.07886791229248	-0.0585910938680172	0.236889034509659	0.131827354431152
-6.66606092453003	-9.44922733306885	-6.08248138427734	-0.0586581602692604	0.236889317631721	0.132014140486717
-6.65958547592163	-9.44215393066406	-6.07409477233887	-0.0587167106568813	0.236955717206001	0.132168516516685
-6.65608835220337	-9.4394006729126	-6.07940530776978	-0.0587877258658409	0.236900836229324	0.132235705852509
-6.6497049331665	-9.43962955474854	-6.07715320587158	-0.058773297816515	0.236988246440887	0.132391303777695
-6.64488649368286	-9.43649291992188	-6.08013963699341	-0.0589313693344593	0.237025216221809	0.132550776004791
-6.63701915740967	-9.42642211914063	-6.08079385757446	-0.0589129067957401	0.23699377477169	0.132617577910423
-6.6367359161377	-9.42978668212891	-6.07839059829712	-0.0591107234358788	0.237078472971916	0.132804945111275
-6.62705612182617	-9.42120361328125	-6.06527471542358	-0.0590398199856281	0.237043157219887	0.132968410849571
-6.61915302276611	-9.4176082611084	-6.08073949813843	-0.0590533353388309	0.237021461129189	0.133052051067352
-6.61737298965454	-9.41556072235107	-6.07211542129517	-0.0591889917850494	0.237100973725319	0.133218616247177
-6.61189126968384	-9.40795040130615	-6.06973552703857	-0.0591314546763897	0.237111210823059	0.133274793624878
-6.60386180877686	-9.40630531311035	-6.0744686126709	-0.0591836534440517	0.237107843160629	0.13332998752594
-6.59627485275269	-9.40370178222656	-6.06747674942017	-0.0592610985040665	0.23720321059227	0.133500203490257
-6.59670257568359	-9.40223121643066	-6.05722713470459	-0.0593927912414074	0.237203180789948	0.13358037173748
-6.58445072174072	-9.40297412872314	-6.06727743148804	-0.0593436621129513	0.237109571695328	0.133586198091507
-6.58188676834106	-9.40413284301758	-6.06953001022339	-0.0593604147434235	0.237323477864265	0.13380654156208
-6.57746267318726	-9.39515590667725	-6.05927658081055	-0.0594558529555798	0.23726612329483	0.133910626173019
-6.5746054649353	-9.39828300476074	-6.06096792221069	-0.0595115721225739	0.237330362200737	0.13386744260788
-6.5696120262146	-9.40086555480957	-6.06756782531738	-0.0595698393881321	0.237386241555214	0.134036302566528
-6.56668710708618	-9.39652061462402	-6.05891370773315	-0.0594898872077465	0.237449899315834	0.13408088684082
-6.56598424911499	-9.39944553375244	-6.06837177276611	-0.059584055095911	0.237334594130516	0.134134560823441
-6.56533479690552	-9.40225219726563	-6.06445789337158	-0.0595660731196404	0.237477511167526	0.134314194321632
-6.56177043914795	-9.39759349822998	-6.06363010406494	-0.0595053546130657	0.237396061420441	0.134279325604439
-6.55903339385986	-9.40042495727539	-6.06696081161499	-0.0596615672111511	0.237414360046387	0.134404674172401
-6.56279850006104	-9.40354156494141	-6.06733989715576	-0.0596065483987331	0.23752549290657	0.134550243616104
-6.56002426147461	-9.40154075622559	-6.06708145141602	-0.0595380440354347	0.23739118874073	0.134540110826492
-6.5593638420105	-9.40702533721924	-6.07216358184814	-0.0596410855650902	0.237415432929993	0.13460935652256
-6.56432819366455	-9.40769004821777	-6.06466197967529	-0.0596331246197224	0.237478286027908	0.134722396731377
-6.55758190155029	-9.40980815887451	-6.08003854751587	-0.059507429599762	0.237485185265541	0.134704098105431
-6.56322717666626	-9.41522312164307	-6.06912565231323	-0.0596200861036778	0.237601548433304	0.134813487529755
-6.56689453125	-9.41596698760986	-6.07687473297119	-0.0595823153853416	0.237511396408081	0.134764045476913
-6.56639671325684	-9.42074298858643	-6.08551740646362	-0.059488981962204	0.237530440092087	0.134866580367088
-6.57673597335815	-9.4211893081665	-6.07484483718872	-0.059524018317461	0.23760749399662	0.134863153100014
-6.57129526138306	-9.42275619506836	-6.09502172470093	-0.0594186708331108	0.23749952018261	0.134766191244125
-6.58046197891235	-9.42572498321533	-6.08948230743408	-0.0593821927905083	0.237689331173897	0.134942188858986
-6.58303737640381	-9.4287805557251	-6.09117460250854	-0.0593907125294209	0.237543374300003	0.134901836514473
-6.58484220504761	-9.43384265899658	-6.10645532608032	-0.0592934414744377	0.23761397600174	0.134795144200325
-6.59201335906982	-9.43668365478516	-6.09422302246094	-0.0593370124697685	0.237732648849487	0.134829044342041
-6.59485530853271	-9.43739795684814	-6.09590148925781	-0.0591983385384083	0.237549349665642	0.134765401482582
-6.60326862335205	-9.4507884979248	-6.10627555847168	-0.0592194199562073	0.237624555826187	0.134717151522636
-6.60658121109009	-9.45084762573242	-6.09614038467407	-0.0591416023671627	0.237619787454605	0.13479620218277
-6.61340093612671	-9.45374584197998	-6.10156631469727	-0.0590904727578163	0.237549155950546	0.134664297103882
-6.6217999458313	-9.46527862548828	-6.10777807235718	-0.0592099651694298	0.237498968839645	0.134670540690422
-6.62536525726318	-9.46890354156494	-6.10728359222412	-0.0591061785817146	0.237530827522278	0.134699523448944
-6.63064670562744	-9.46999073028564	-6.10625505447388	-0.0590449757874012	0.237400248646736	0.134653732180595
-6.63445234298706	-9.47784996032715	-6.11560821533203	-0.0590008981525898	0.237384676933289	0.13458277285099
-6.64647579193115	-9.48582363128662	-6.09885215759277	-0.0591545179486275	0.237359702587128	0.134630784392357
-6.64486789703369	-9.48430633544922	-6.10817432403564	-0.0589944794774055	0.237282305955887	0.134523689746857
-6.65267562866211	-9.48982238769531	-6.11610698699951	-0.0590151101350784	0.237313151359558	0.134498596191406
-6.66210222244263	-9.4898624420166	-6.09876489639282	-0.0590770579874516	0.237184539437294	0.134550303220749
-6.66128826141357	-9.49073028564453	-6.11422395706177	-0.0590314976871014	0.23720908164978	0.134360000491142
-6.66894626617432	-9.49521160125732	-6.11515426635742	-0.0591375678777695	0.237235561013222	0.134418338537216
-6.67259740829468	-9.49240207672119	-6.10834407806396	-0.059150654822588	0.237144976854324	0.13439267873764
-6.6773829460144	-9.49431800842285	-6.11562919616699	-0.0591769479215145	0.237049877643585	0.134300604462624
-6.68017625808716	-9.49564933776855	-6.11676025390625	-0.059188362210989	0.237025529146194	0.134367987513542
-6.68568325042725	-9.4920711517334	-6.10774707794189	-0.0592765733599663	0.237027123570442	0.134317770600319
-6.68651437759399	-9.5001277923584	-6.11434888839722	-0.0593718886375427	0.237035885453224	0.134324222803116
-6.68417835235596	-9.49000072479248	-6.10350131988525	-0.0593390874564648	0.236991956830025	0.134299516677856
-6.69240379333496	-9.49255466461182	-6.1129732131958	-0.0594674088060856	0.236858785152435	0.134229704737663
-6.68997001647949	-9.49184989929199	-6.10660314559937	-0.0595131516456604	0.236914172768593	0.134358942508698
-6.691321849823	-9.4840726852417	-6.10921716690063	-0.0595615580677986	0.236803308129311	0.134227260947227
-6.69363737106323	-9.48851013183594	-6.10538530349731	-0.0597312524914742	0.236912786960602	0.134332284331322
-6.68937969207764	-9.47614765167236	-6.10702657699585	-0.0595951527357101	0.236749857664108	0.13421556353569
-6.69185018539429	-9.48214626312256	-6.09973955154419	-0.0597372502088547	0.236797735095024	0.134180650115013
-6.69129848480225	-9.4749813079834	-6.09476184844971	-0.0598076097667217	0.236801996827126	0.134283468127251
-6.68613338470459	-9.46992588043213	-6.10657787322998	-0.0598217025399208	0.236714869737625	0.13420495390892
-6.68424320220947	-9.47103977203369	-6.10226345062256	-0.0598781369626522	0.236781552433968	0.134189575910568
-6.6828932762146	-9.46553134918213	-6.08870315551758	-0.0598521828651428	0.236806079745293	0.13419134914875
-6.67812728881836	-9.46462821960449	-6.10221433639526	-0.0598882138729095	0.236744210124016	0.134214848279953
-6.67779016494751	-9.46007537841797	-6.0912938117981	-0.0598542280495167	0.236779391765594	0.134308502078056
-6.67794418334961	-9.45706844329834	-6.08437585830688	-0.059859786182642	0.236784279346466	0.134230256080627
-6.6665096282959	-9.45637226104736	-6.09233856201172	-0.0598949566483498	0.236875936388969	0.134290903806686
-6.66925764083862	-9.45207977294922	-6.0777587890625	-0.0598635599017143	0.236832857131958	0.134374484419823
-6.66301918029785	-9.4510383605957	-6.08956813812256	-0.0598273612558842	0.236800402402878	0.134284764528275
-6.65822458267212	-9.44891357421875	-6.07916116714478	-0.059826947748661	0.236906141042709	0.134460523724556
-6.65759611129761	-9.44460391998291	-6.06989336013794	-0.0597821734845638	0.236847221851349	0.134451434016228
-6.65148544311523	-9.44612407684326	-6.08116054534912	-0.0597138367593288	0.236834809184074	0.134433925151825
-6.64803218841553	-9.44266414642334	-6.06677865982056	-0.0595930777490139	0.23698864877224	0.134618073701859
-6.64283084869385	-9.43743133544922	-6.06499624252319	-0.0596883185207844	0.236877605319023	0.134585157036781
-6.63904762268066	-9.44336891174316	-6.07308769226074	-0.0595945604145527	0.236954972147942	0.134627550840378
-6.63629817962646	-9.43484497070313	-6.05378103256226	-0.0595011338591576	0.237049162387848	0.134698301553726
-6.63169002532959	-9.43603229522705	-6.0615816116333	-0.059460423886776	0.236990496516228	0.134690627455711
-6.62679052352905	-9.4371280670166	-6.04703092575073	-0.059322964400053	0.237140998244286	0.134804040193558
-6.62044668197632	-9.43095970153809	-6.06228113174438	-0.0593220517039299	0.237045750021935	0.134756326675415
-6.61717414855957	-9.43558692932129	-6.05338096618652	-0.0592600591480732	0.237076982855797	0.134866490960121
-6.61595344543457	-9.43019199371338	-6.04651069641113	-0.0591160878539085	0.237181544303894	0.134888604283333
-6.6038122177124	-9.42820358276367	-6.05171775817871	-0.0590673945844173	0.237075984477997	0.134871795773506
-6.60665130615234	-9.42971801757813	-6.03670740127563	-0.0590263344347477	0.237270399928093	0.135016605257988
-6.59897756576538	-9.42596530914307	-6.04209136962891	-0.0588626861572266	0.237144291400909	0.134914129972458
-6.5935378074646	-9.42721843719482	-6.05127620697021	-0.0588172413408756	0.237242192029953	0.134986847639084
-6.59681129455566	-9.42258071899414	-6.01956701278687	-0.0588032081723213	0.237299039959908	0.135051608085632
-6.58706998825073	-9.42431449890137	-6.03767108917236	-0.0586390942335129	0.237130686640739	0.134996742010117
-6.59039449691772	-9.42552089691162	-6.03242921829224	-0.0585204288363457	0.237361684441566	0.135075598955154
-6.58121967315674	-9.41934204101563	-6.02345848083496	-0.0585053153336048	0.237248435616493	0.135107755661011
-6.58227586746216	-9.42353057861328	-6.02752208709717	-0.0583306029438972	0.237294584512711	0.134981229901314
-6.57917785644531	-9.4290771484375	-6.01583814620972	-0.0582377202808857	0.237416237592697	0.135087296366692
-6.57108592987061	-9.42017555236816	-6.01786661148071	-0.0581188872456551	0.237223148345947	0.134988099336624
-6.57494926452637	-9.43051719665527	-6.01853179931641	-0.0580497346818447	0.237376481294632	0.134976401925087
-6.5679874420166	-9.42483901977539	-6.00434970855713	-0.0579216405749321	0.237341061234474	0.134934365749359
-6.56449556350708	-9.42718410491943	-6.01272821426392	-0.0577994845807552	0.237349212169647	0.134825021028519
-6.56510257720947	-9.43159294128418	-6.00451278686523	-0.0578088536858559	0.237423300743103	0.134806454181671
-6.55798006057739	-9.42396450042725	-5.99827909469604	-0.0575719848275185	0.237258046865463	0.134690463542938
-6.55474233627319	-9.42971611022949	-5.99967956542969	-0.05756925791502	0.237267971038818	0.134551972150803
-6.5535306930542	-9.43439102172852	-5.98016834259033	-0.05750697478652	0.237250030040741	0.134578719735146
-6.54906177520752	-9.42832279205322	-5.98520565032959	-0.0573458410799503	0.237233340740204	0.134391635656357
-6.54596948623657	-9.43662548065186	-5.98819446563721	-0.0573507212102413	0.237272918224335	0.134305447340012
-6.54577541351318	-9.42935848236084	-5.96641492843628	-0.0571603663265705	0.237309247255325	0.134159341454506
-6.53983020782471	-9.43424701690674	-5.98230886459351	-0.0571413822472095	0.237222880125046	0.133961886167526
-6.53761291503906	-9.43414402008057	-5.97187948226929	-0.0570720508694649	0.237262308597565	0.13398665189743
-6.53907203674316	-9.43140697479248	-5.96952486038208	-0.0570859760046005	0.237246483564377	0.133661776781082
-6.530442237854	-9.43624305725098	-5.97225093841553	-0.0571044534444809	0.237195491790771	0.133556365966797
-6.53214406967163	-9.4351692199707	-5.96406507492065	-0.0570745319128037	0.237223133444786	0.133443430066109
-6.52842426300049	-9.43529796600342	-5.9650764465332	-0.057092659175396	0.237067684531212	0.133198767900467
-6.52532958984375	-9.43564510345459	-5.96999311447144	-0.0570580773055553	0.237191379070282	0.133066147565842
-6.52763891220093	-9.43540668487549	-5.95742034912109	-0.0572157986462116	0.237208768725395	0.132892653346062
-6.52381801605225	-9.43111324310303	-5.97011613845825	-0.0572003573179245	0.237026304006577	0.132632926106453
-6.52549743652344	-9.43574810028076	-5.96902656555176	-0.0572840869426727	0.237075507640839	0.132500380277634
-6.52016401290894	-9.4280424118042	-5.96277141571045	-0.0573945753276348	0.236973538994789	0.132306456565857
-6.52169942855835	-9.42347717285156	-5.96912002563477	-0.057528804987669	0.236880138516426	0.13198921084404
-6.51882791519165	-9.42829990386963	-5.96042156219482	-0.0577736459672451	0.236869633197784	0.131899639964104
-6.51549482345581	-9.41641426086426	-5.96175003051758	-0.0577386654913425	0.23672541975975	0.131600350141525
-6.51718854904175	-9.41511249542236	-5.9693489074707	-0.0579872392117977	0.236577987670898	0.13136325776577
-6.51678466796875	-9.40979480743408	-5.9540319442749	-0.0580625534057617	0.236566305160522	0.131323456764221
-6.51395606994629	-9.4024772644043	-5.96611595153809	-0.0581655129790306	0.23646442592144	0.130977690219879
-6.51034593582153	-9.40556335449219	-5.96128225326538	-0.0584158413112164	0.236403554677963	0.130912244319916
-6.50996780395508	-9.39305877685547	-5.95100688934326	-0.0584911294281483	0.236221581697464	0.130730628967285
-6.50434398651123	-9.39394664764404	-5.97041749954224	-0.0586279667913914	0.236153289675713	0.130402326583862
-6.50281286239624	-9.38440036773682	-5.94937896728516	-0.0587783567607403	0.236115977168083	0.130341857671738
-6.50395917892456	-9.37989807128906	-5.94801425933838	-0.0589011684060097	0.236051350831985	0.130041092634201
-6.49401664733887	-9.37994766235352	-5.95047426223755	-0.0590559951961041	0.235919758677483	0.12980729341507
-6.49500751495361	-9.37417411804199	-5.93823909759521	-0.0591750964522362	0.235969319939613	0.129650518298149
-6.48955535888672	-9.37235546112061	-5.93699789047241	-0.0593212023377419	0.235782757401466	0.129288837313652
-6.48351383209229	-9.37288284301758	-5.94027996063232	-0.0592760518193245	0.235798597335815	0.129147291183472
-6.47920846939087	-9.36554527282715	-5.93009471893311	-0.0594808757305145	0.235829398036003	0.128915265202522
-6.47523641586304	-9.3651762008667	-5.93973731994629	-0.0594753473997116	0.235701233148575	0.128633186221123
-6.46809482574463	-9.36542129516602	-5.930983543396	-0.0595093369483948	0.235799223184586	0.12848599255085
-6.46132802963257	-9.36079216003418	-5.92614364624023	-0.0595739334821701	0.235701590776443	0.128189727663994
-6.45933675765991	-9.36357402801514	-5.92670202255249	-0.0595678947865963	0.235740527510643	0.127896621823311
-6.45304393768311	-9.36398029327393	-5.92265224456787	-0.0596108511090279	0.235758528113365	0.12774533033371
-6.44820499420166	-9.36032104492188	-5.91717624664307	-0.0594879724085331	0.235756918787956	0.127524390816689
-6.43867301940918	-9.35827445983887	-5.91985368728638	-0.0594853237271309	0.235654264688492	0.127246052026749
-6.43413209915161	-9.363112449646	-5.91371202468872	-0.0596014596521854	0.235787898302078	0.127078786492348
-6.43218088150024	-9.35820770263672	-5.90599727630615	-0.0596049353480339	0.23580227792263	0.126833140850067
-6.41851472854614	-9.35709285736084	-5.91510438919067	-0.0594691745936871	0.235689148306847	0.126501858234406
-6.41416645050049	-9.35905933380127	-5.89658832550049	-0.0595210455358028	0.23587141931057	0.126382172107697
-6.40750360488892	-9.35707950592041	-5.89414167404175	-0.0594534650444984	0.235767692327499	0.126107081770897
-6.39844655990601	-9.3566312789917	-5.90158700942993	-0.059350773692131	0.235814332962036	0.125798657536507
-6.39201068878174	-9.35823631286621	-5.89046192169189	-0.0593769811093807	0.235945388674736	0.1256403028965
-6.38682556152344	-9.35438632965088	-5.88415384292603	-0.0592563897371292	0.235943302512169	0.125404298305511
-6.37394380569458	-9.35300731658936	-5.88645696640015	-0.0592871569097042	0.235903277993202	0.125080108642578
-6.36702060699463	-9.35269260406494	-5.88304090499878	-0.0591290593147278	0.236007764935493	0.124907150864601
-6.36393976211548	-9.35367393493652	-5.86838293075562	-0.0591684244573116	0.236013844609261	0.124644488096237
-6.35223293304443	-9.35530376434326	-5.87902021408081	-0.0590129010379314	0.235945850610733	0.124403327703476
-6.34537124633789	-9.35619258880615	-5.87040281295776	-0.058901634067297	0.236119374632835	0.124224424362183
-6.34046459197998	-9.34965133666992	-5.86090517044067	-0.0589121505618095	0.236138001084328	0.124086335301399
-6.33384609222412	-9.34790897369385	-5.86288547515869	-0.0588744021952152	0.236197352409363	0.123816013336182
-6.32745027542114	-9.35071182250977	-5.86456394195557	-0.0589064098894596	0.236277237534523	0.123669169843197
-6.31871032714844	-9.35117721557617	-5.85610342025757	-0.0588285960257053	0.236289024353027	0.123562507331371
-6.31278800964355	-9.34603977203369	-5.85704326629639	-0.0587468221783638	0.236293226480484	0.123348079621792
-6.30906009674072	-9.34698104858398	-5.86268711090088	-0.0587374344468117	0.236386403441429	0.123132385313511
-6.30338096618652	-9.35018253326416	-5.85275506973267	-0.0587833262979984	0.236439406871796	0.123012475669384
-6.29973363876343	-9.34563064575195	-5.84340906143188	-0.0585910119116306	0.236480206251144	0.122848264873028
-6.289710521698	-9.34447860717773	-5.85246467590332	-0.0585693866014481	0.236458390951157	0.122596226632595
-6.2801308631897	-9.34630393981934	-5.85276699066162	-0.0585677586495876	0.23659859597683	0.122415378689766
-6.2758641242981	-9.34613418579102	-5.83584642410278	-0.0586349293589592	0.236685529351234	0.122250370681286
-6.26783847808838	-9.34120082855225	-5.83968162536621	-0.0585336610674858	0.236622527241707	0.121988393366337
-6.2611346244812	-9.34807586669922	-5.84306955337524	-0.0584784783422947	0.236736416816711	0.121844068169594
-6.25358152389526	-9.34767246246338	-5.84250354766846	-0.0584317706525326	0.236738741397858	0.121732726693153
-6.25086784362793	-9.34746551513672	-5.83491659164429	-0.058465089648962	0.236841022968292	0.121466398239136
-6.24728679656982	-9.35114192962646	-5.84353160858154	-0.0583970695734024	0.236919909715652	0.121272794902325
-6.2388768196106	-9.35636806488037	-5.84141826629639	-0.0583768039941788	0.237048625946045	0.121095858514309
-6.23225736618042	-9.35644817352295	-5.83768749237061	-0.0583233386278152	0.237029165029526	0.120941013097763
-6.23030662536621	-9.35417556762695	-5.83961534500122	-0.058296013623476	0.237110137939453	0.120658606290817
-6.22565364837646	-9.36267375946045	-5.84550142288208	-0.0583550557494164	0.237128227949142	0.120459765195847
-6.22475528717041	-9.36748790740967	-5.83362531661987	-0.0582861341536045	0.237257674336433	0.120346121490002
-6.21658086776733	-9.36383819580078	-5.84055948257446	-0.0582684352993965	0.237243086099625	0.120090655982494
-6.21178340911865	-9.36566543579102	-5.84632778167725	-0.0582373775541782	0.237322941422462	0.119793139398098
-6.20488834381104	-9.36991882324219	-5.83914422988892	-0.0582529827952385	0.237282752990723	0.119561553001404
-6.20051860809326	-9.37143039703369	-5.83207750320435	-0.0582112222909927	0.23737995326519	0.119266010820866
-6.19833040237427	-9.36761951446533	-5.82673215866089	-0.0582632459700108	0.237327352166176	0.118972651660442
-6.19289398193359	-9.36847400665283	-5.83586359024048	-0.0582185834646225	0.237407013773918	0.118583187460899
-6.18604469299316	-9.3671817779541	-5.83268356323242	-0.0582288503646851	0.237408474087715	0.118304252624512
-6.18452024459839	-9.36844635009766	-5.82756471633911	-0.0582294426858425	0.237502232193947	0.118106201291084
-6.17990350723267	-9.37031841278076	-5.8265380859375	-0.0582864657044411	0.237425416707993	0.117728091776371
-6.17683744430542	-9.37021350860596	-5.8315052986145	-0.0582442358136177	0.237500607967377	0.117402620613575
-6.17486143112183	-9.37709999084473	-5.84108781814575	-0.0582695119082928	0.237581461668015	0.117164343595505
-6.17429399490356	-9.37860870361328	-5.83828449249268	-0.0582380406558514	0.237644672393799	0.116837099194527
-6.17219972610474	-9.37818717956543	-5.83284759521484	-0.0583086274564266	0.23761385679245	0.116552427411079
-6.17107486724854	-9.38398361206055	-5.83474588394165	-0.0583473406732082	0.237703412771225	0.116124108433723
-6.17205619812012	-9.39194297790527	-5.84532642364502	-0.058432575315237	0.237829923629761	0.115847632288933
-6.17470407485962	-9.39496612548828	-5.84562826156616	-0.0583554431796074	0.237874865531921	0.115580387413502
-6.17307662963867	-9.39998626708984	-5.85112047195435	-0.0584156885743141	0.23777724802494	0.115216009318829
-6.1759147644043	-9.40632438659668	-5.86022567749023	-0.0584124326705933	0.237861409783363	0.114820159971714
-6.17883253097534	-9.41745853424072	-5.86259126663208	-0.0586111284792423	0.237978667020798	0.114637739956379
-6.18392944335938	-9.41928958892822	-5.86883592605591	-0.0585082471370697	0.237962260842323	0.114256136119366
-6.18227005004883	-9.42770290374756	-5.87998247146606	-0.0586208626627922	0.237923339009285	0.113897629082203
-6.18305587768555	-9.43206787109375	-5.89129209518433	-0.0586585998535156	0.238001197576523	0.113642454147339
-6.19170522689819	-9.43899440765381	-5.88988780975342	-0.0588190145790577	0.23802475631237	0.113433301448822
-6.19486522674561	-9.43929481506348	-5.89520025253296	-0.0588330738246441	0.237950444221497	0.113082706928253
-6.19762420654297	-9.44985008239746	-5.89509248733521	-0.0589038543403149	0.237968906760216	0.112767271697521
-6.20116710662842	-9.45121002197266	-5.90646839141846	-0.058966126292944	0.237947925925255	0.112470552325249
-6.20120620727539	-9.45738983154297	-5.9114465713501	-0.0591113083064556	0.237975463271141	0.112233236432076
-6.20628833770752	-9.45806503295898	-5.91428375244141	-0.0591082945466042	0.237968549132347	0.111955255270004
-6.20870876312256	-9.46416091918945	-5.92179107666016	-0.059382114559412	0.237829595804214	0.111660733819008
-6.21424674987793	-9.47068977355957	-5.9411244392395	-0.0593932121992111	0.237983003258705	0.11141537129879
-6.2200493812561	-9.47506141662598	-5.93530654907227	-0.0595592521131039	0.23799042403698	0.111208006739616
-6.22058010101318	-9.4753532409668	-5.94572782516479	-0.0596134513616562	0.237866327166557	0.110887661576271
-6.22281408309937	-9.48285388946533	-5.94982433319092	-0.0597552359104156	0.237824305891991	0.11064063757658
-6.22469663619995	-9.48606109619141	-5.96016454696655	-0.0598984770476818	0.237861320376396	0.110415063798428
-6.23377656936646	-9.48917865753174	-5.95893812179565	-0.0601054579019547	0.237976357340813	0.110237091779709
-6.23496294021606	-9.48828220367432	-5.96823263168335	-0.0600788481533527	0.237838417291641	0.110028736293316
-6.23922681808472	-9.49048233032227	-5.98282337188721	-0.0602333284914494	0.237834081053734	0.109812684357166
-6.24361371994019	-9.49055576324463	-5.98603200912476	-0.0603115595877171	0.237828344106674	0.109709396958351
-6.24947690963745	-9.49211883544922	-5.98416805267334	-0.0605778731405735	0.237864434719086	0.109558194875717
-6.2545919418335	-9.49119091033936	-5.98768901824951	-0.0606106817722321	0.237828031182289	0.109417818486691
-6.25567960739136	-9.48721122741699	-5.9917778968811	-0.060719721019268	0.237682864069939	0.109219424426556
-6.25650501251221	-9.48660659790039	-6.00726985931396	-0.0608110800385475	0.23767277598381	0.109087817370892
-6.26151943206787	-9.48538494110107	-6.00744533538818	-0.0609677173197269	0.237696722149849	0.10896871984005
-6.26118993759155	-9.47916412353516	-6.00416707992554	-0.0610591508448124	0.237645775079727	0.108889266848564
-6.26419067382813	-9.47795486450195	-6.00717163085938	-0.061188705265522	0.237603887915611	0.108783766627312
-6.26770448684692	-9.47097110748291	-6.0207462310791	-0.0612712763249874	0.237615540623665	0.108707651495934
-6.2722282409668	-9.4701099395752	-6.01676273345947	-0.0613467805087566	0.237617507576942	0.10872396081686
-6.27440929412842	-9.45975685119629	-6.01718807220459	-0.0613935180008411	0.23762372136116	0.108643308281898
-6.27348184585571	-9.45755195617676	-6.02174186706543	-0.0614796355366707	0.237599059939384	0.108580827713013
-6.27251577377319	-9.45247364044189	-6.02869272232056	-0.0615044385194778	0.237627536058426	0.108558729290962
-6.26969146728516	-9.45344161987305	-6.02832698822021	-0.0616203732788563	0.237622261047363	0.108617387712002
-6.27508878707886	-9.44558334350586	-6.02810859680176	-0.0616079419851303	0.23760412633419	0.108684383332729
-6.27717542648315	-9.44216632843018	-6.0315957069397	-0.0616366937756538	0.237526148557663	0.108649827539921
-6.27462148666382	-9.43676471710205	-6.04116344451904	-0.0617309249937534	0.237682938575745	0.108714617788792
-6.27353858947754	-9.43616104125977	-6.04711675643921	-0.0616878755390644	0.237685933709145	0.108793586492538
-6.2734808921814	-9.42912578582764	-6.04113292694092	-0.0616950541734695	0.237720564007759	0.108877412974834
-6.27327585220337	-9.42229843139648	-6.03934144973755	-0.0617087371647358	0.237721055746078	0.109031081199646
-6.27465963363647	-9.41904163360596	-6.04484367370605	-0.0617019943892956	0.237737596035004	0.109111659228802
-6.27264499664307	-9.41553020477295	-6.04841947555542	-0.0616824291646481	0.237693533301353	0.109251111745834
-6.27321815490723	-9.41127681732178	-6.04636812210083	-0.0616772510111332	0.237814158201218	0.109392464160919
-6.27099990844727	-9.40372657775879	-6.04390573501587	-0.0616683624684811	0.23772044479847	0.109629116952419
-6.27403497695923	-9.39965724945068	-6.04793167114258	-0.0616171099245548	0.237778380513191	0.109711594879627
-6.27429151535034	-9.39794540405273	-6.04979276657104	-0.0616370886564255	0.237839981913567	0.109931595623493
-6.27639055252075	-9.39326572418213	-6.04492855072021	-0.0616727098822594	0.237853184342384	0.110243380069733
-6.27384996414185	-9.38703155517578	-6.0414137840271	-0.0616070367395878	0.237754493951797	0.110492050647736
-6.27564287185669	-9.38390159606934	-6.04673147201538	-0.0615915432572365	0.237874537706375	0.110704615712166
-6.27085781097412	-9.38162422180176	-6.04870414733887	-0.061569306999445	0.237724110484123	0.110958829522133
-6.27535676956177	-9.37991714477539	-6.04122877120972	-0.0615626759827137	0.237796410918236	0.111259765923023
-6.27480936050415	-9.37666511535645	-6.03516101837158	-0.061496876180172	0.237739831209183	0.111596569418907
-6.27479887008667	-9.37568950653076	-6.03657627105713	-0.0615326315164566	0.237730786204338	0.111823618412018
-6.27108669281006	-9.37138652801514	-6.03916931152344	-0.0614505670964718	0.237700924277306	0.112135268747807
-6.26839685440063	-9.37318325042725	-6.03521060943604	-0.061386663466692	0.23772343993187	0.112436786293983
-6.26853227615356	-9.36705017089844	-6.02781534194946	-0.0613630525767803	0.237729981541634	0.112803615629673
-6.26808214187622	-9.36148643493652	-6.02086782455444	-0.0613919980823994	0.237740591168404	0.113116569817066
-6.26760149002075	-9.35557270050049	-6.02648544311523	-0.0612898766994476	0.237626120448112	0.113417826592922
-6.27048063278198	-9.35654926300049	-6.02904987335205	-0.0612225383520126	0.237763002514839	0.113742850720882
-6.26975870132446	-9.34927749633789	-6.02686262130737	-0.0611383691430092	0.237805187702179	0.114113979041576
-6.26904153823853	-9.34673976898193	-6.02462148666382	-0.0611191242933273	0.237727761268616	0.11443280428648
-6.26573896408081	-9.34240245819092	-6.02183532714844	-0.0610614083707333	0.237728521227837	0.114745318889618
-6.26778078079224	-9.34565353393555	-6.0244836807251	-0.0610428862273693	0.237834721803665	0.115120805799961
-6.26401996612549	-9.34068489074707	-6.01739358901978	-0.0609444938600063	0.237773671746254	0.115503713488579
-6.26206350326538	-9.33564376831055	-6.01007127761841	-0.0608884729444981	0.237792894244194	0.115840524435043
-6.25498342514038	-9.33498764038086	-6.0199670791626	-0.0607601962983608	0.237704321742058	0.116155855357647
-6.25732374191284	-9.33815002441406	-6.00470113754272	-0.06075269728899	0.237796381115913	0.116648927330971
-6.25624370574951	-9.3355131149292	-6.00081491470337	-0.060675173997879	0.237713500857353	0.116962559521198
-6.25867080688477	-9.33286762237549	-6.00112438201904	-0.0605903454124928	0.237720593810081	0.117294676601887
-6.24774312973022	-9.33670997619629	-6.00171136856079	-0.060442753136158	0.237684786319733	0.117681741714478
-6.24876594543457	-9.33775806427002	-5.99392986297607	-0.0603336170315742	0.237842619419098	0.118113458156586
-6.24561214447021	-9.33284091949463	-5.98827505111694	-0.0603479444980621	0.237744018435478	0.118464954197407
-6.24652242660522	-9.3330545425415	-5.98659086227417	-0.0601738803088665	0.237823560833931	0.118709422647953
-6.24068403244019	-9.34202766418457	-5.99355554580688	-0.0601007230579853	0.23782254755497	0.119115263223648
-6.24084186553955	-9.33781719207764	-5.98109436035156	-0.0600213296711445	0.237878739833832	0.119431152939796
-6.24071073532104	-9.33789253234863	-5.97820568084717	-0.0599552392959595	0.237813577055931	0.119742631912231
-6.24035882949829	-9.34200191497803	-5.98750448226929	-0.0598542764782906	0.237865716218948	0.12001209706068
-6.23826503753662	-9.34672832489014	-5.98182010650635	-0.0598946288228035	0.237948998808861	0.120368279516697
-6.23572254180908	-9.3453254699707	-5.97954988479614	-0.0596572794020176	0.237935334444046	0.120684929192066
-6.23270034790039	-9.34590625762939	-5.98205184936523	-0.0596810430288315	0.237868845462799	0.120924450457096
-6.23021221160889	-9.35230731964111	-5.98784017562866	-0.0596699640154839	0.237933441996574	0.121193513274193
-6.24073505401611	-9.35779857635498	-5.9718599319458	-0.0597445480525494	0.237926378846169	0.121579483151436
-6.23835420608521	-9.35526752471924	-5.97858810424805	-0.0596203692257404	0.237931400537491	0.121819764375687
-6.23850440979004	-9.35862827301025	-5.98286581039429	-0.0596392229199409	0.237873271107674	0.122109673917294
-6.23889255523682	-9.35829067230225	-5.97968053817749	-0.0596010200679302	0.237829953432083	0.122464172542095
-6.24549007415771	-9.36026096343994	-5.9631781578064	-0.0597287304699421	0.237837880849838	0.12281046807766
-6.24292802810669	-9.36001777648926	-5.97308015823364	-0.0596553944051266	0.237660363316536	0.123040534555912
-6.24662590026855	-9.3614444732666	-5.97522497177124	-0.0596627369523048	0.237670600414276	0.123309537768364
-6.24954032897949	-9.36186122894287	-5.96947050094604	-0.0597339905798435	0.237643674015999	0.123720720410347
-6.25579357147217	-9.35756969451904	-5.95958089828491	-0.0597972944378853	0.237527504563332	0.123894207179546
-6.25934028625488	-9.36026096343994	-5.97059345245361	-0.0597834587097168	0.237412080168724	0.124103970825672
-6.26122379302979	-9.36164951324463	-5.96417999267578	-0.0597402900457382	0.237527549266815	0.124414205551147
-6.26367616653442	-9.35171413421631	-5.9534387588501	-0.0597885474562645	0.237362250685692	0.124722428619862
-6.27160978317261	-9.35611343383789	-5.96251010894775	-0.0598748438060284	0.237303346395493	0.124795973300934
-6.27675342559814	-9.36590957641602	-5.96523237228394	-0.0599023066461086	0.237316220998764	0.125140845775604
-6.27827072143555	-9.36053943634033	-5.95836353302002	-0.0598674193024635	0.237299159169197	0.125413671135902
-6.28161144256592	-9.36148357391357	-5.96253299713135	-0.0599270202219486	0.237213432788849	0.125593975186348
-6.28811120986938	-9.36604881286621	-5.96485567092896	-0.0599194802343845	0.237169072031975	0.125835433602333
-6.29816865921021	-9.37003517150879	-5.95874738693237	-0.0600722506642342	0.237237364053726	0.126158267259598
-6.29955720901489	-9.36770820617676	-5.95770692825317	-0.0598892048001289	0.237095177173615	0.126299127936363
-6.30275535583496	-9.37156963348389	-5.96524333953857	-0.0599280335009098	0.237011790275574	0.12649792432785
-6.30915212631226	-9.37376880645752	-5.96642971038818	-0.0599664412438869	0.237113192677498	0.126774460077286
-6.32392835617065	-9.3781909942627	-5.9540810585022	-0.0600255206227303	0.237135753035545	0.126967802643776
-6.32329559326172	-9.38198566436768	-5.96894454956055	-0.059943925589323	0.237015709280968	0.127085372805595
-6.33250999450684	-9.38708972930908	-5.96920537948608	-0.0599150471389294	0.237195938825607	0.127379953861237
-6.33833646774292	-9.383620262146	-5.95944690704346	-0.0599098838865757	0.237032666802406	0.127495914697647
-6.34335899353027	-9.39406871795654	-5.97711992263794	-0.0598633624613285	0.237056046724319	0.12756022810936
-6.35243082046509	-9.39591598510742	-5.96245622634888	-0.0599139481782913	0.23711833357811	0.127823829650879
-6.35441493988037	-9.39796543121338	-5.97554683685303	-0.0597980543971062	0.237010657787323	0.127836212515831
-6.36201429367065	-9.40819931030273	-5.97928333282471	-0.0598590262234211	0.237090826034546	0.127989172935486
-6.36470365524292	-9.40763854980469	-5.9626350402832	-0.059802021831274	0.237073719501495	0.128146409988403
-6.37125158309937	-9.41295909881592	-5.98087787628174	-0.0597540698945522	0.237034067511559	0.128163635730743
-6.37688875198364	-9.42386913299561	-5.9758129119873	-0.0598289705812931	0.237132892012596	0.128337293863297
-6.37920808792114	-9.42039394378662	-5.97645807266235	-0.0595852211117744	0.237017154693604	0.128371968865395
-6.38377475738525	-9.42915058135986	-5.97798824310303	-0.0596914552152157	0.237025752663612	0.128439679741859
-6.39238214492798	-9.43463706970215	-5.97659921646118	-0.059628564864397	0.237073257565498	0.128558903932571
-6.39743518829346	-9.43831157684326	-5.97325086593628	-0.0595975331962109	0.237090915441513	0.128581166267395
-6.39525556564331	-9.44165706634521	-5.98317098617554	-0.059435773640871	0.237000152468681	0.128619074821472
-6.40419816970825	-9.44954681396484	-5.98096466064453	-0.0595171339809895	0.237068802118301	0.128738090395927
-6.40907049179077	-9.45040225982666	-5.97034168243408	-0.0594488009810448	0.237045601010323	0.12883348762989
-6.4092583656311	-9.45365715026855	-5.98693656921387	-0.0592834427952766	0.237049207091331	0.128802746534348
-6.41293144226074	-9.46361637115479	-5.98089647293091	-0.0593995414674282	0.237062141299248	0.128921076655388
-6.42201280593872	-9.46414184570313	-5.97693157196045	-0.0592829287052155	0.237174317240715	0.128967955708504
-6.42041921615601	-9.46846389770508	-5.98812675476074	-0.0592026114463806	0.237051442265511	0.128942266106606
-6.4236216545105	-9.47118949890137	-5.98969793319702	-0.0592093206942081	0.237146109342575	0.12913204729557
-6.43093204498291	-9.47094535827637	-5.98323106765747	-0.0591980144381523	0.237051486968994	0.129116088151932
-6.43124961853027	-9.47687339782715	-5.99596691131592	-0.059131883084774	0.237021073698997	0.129159525036812
-6.4349479675293	-9.47957420349121	-5.98799657821655	-0.0591025836765766	0.237168505787849	0.129292994737625
-6.43463087081909	-9.47679042816162	-5.9890398979187	-0.0592173412442207	0.237004816532135	0.129301637411118
-6.44098091125488	-9.48340892791748	-5.99619913101196	-0.0590802282094955	0.23709325492382	0.129312112927437
-6.43950176239014	-9.48598194122314	-5.98376846313477	-0.0591801293194294	0.23711958527565	0.129406929016113
-6.43761396408081	-9.47586822509766	-5.98641061782837	-0.0589759610593319	0.236996829509735	0.129326552152634
-6.43757152557373	-9.48566913604736	-5.98961687088013	-0.0591877475380898	0.237019896507263	0.12938503921032
-6.43758821487427	-9.48143100738525	-5.9770131111145	-0.0591304786503315	0.236986726522446	0.129471927881241
-6.43687438964844	-9.47618103027344	-5.98135900497437	-0.0590296946465969	0.23702447116375	0.129394769668579
-6.43085813522339	-9.48227691650391	-5.9911847114563	-0.0592144913971424	0.23699726164341	0.129436239600182
-6.43297433853149	-9.47687721252441	-5.96908617019653	-0.0590595230460167	0.237034916877747	0.129467278718948
-6.42359495162964	-9.47757530212402	-5.98155307769775	-0.0590187385678291	0.236968666315079	0.129381731152534
-6.42534971237183	-9.47441291809082	-5.97863483428955	-0.0590740479528904	0.237061724066734	0.129464387893677
-6.4248514175415	-9.47317695617676	-5.95792627334595	-0.0591133907437325	0.236997723579407	0.129433855414391
-6.41655540466309	-9.47686195373535	-5.9819016456604	-0.059112187474966	0.236986249685287	0.129466563463211
-6.41457748413086	-9.47275352478027	-5.9630765914917	-0.0591010525822639	0.237154394388199	0.12952695786953
-6.40893030166626	-9.4702091217041	-5.96453285217285	-0.0591748543083668	0.237049877643585	0.12945194542408
-6.40670585632324	-9.47238922119141	-5.97670555114746	-0.0590748302638531	0.237124741077423	0.129521891474724
-6.40309906005859	-9.47046279907227	-5.9591121673584	-0.0591578148305416	0.237165585160255	0.129565015435219
-6.4006929397583	-9.46817588806152	-5.96583318710327	-0.0591313429176807	0.237202018499374	0.129566162824631
-6.3988790512085	-9.47194290161133	-5.97066068649292	-0.0591141730546951	0.237381219863892	0.129594072699547
-6.39198303222656	-9.46615505218506	-5.96276712417603	-0.0591150708496571	0.237330377101898	0.12974014878273
-6.38733768463135	-9.46423721313477	-5.96912384033203	-0.0591262653470039	0.237445950508118	0.129671007394791
-6.38731336593628	-9.46805191040039	-5.96618556976318	-0.0592653378844261	0.237477630376816	0.129815012216568
-6.38627147674561	-9.46332740783691	-5.96825313568115	-0.0592312477529049	0.237649187445641	0.129948034882545
-6.37768030166626	-9.45595455169678	-5.96802234649658	-0.0592215210199356	0.237578600645065	0.130006656050682
-6.37505960464478	-9.45560073852539	-5.97656059265137	-0.0592702999711037	0.237694010138512	0.13000676035881
-6.37949275970459	-9.45409870147705	-5.96313381195068	-0.0594188570976257	0.237826347351074	0.130156621336937
-6.37086153030396	-9.44434833526611	-5.97599124908447	-0.0592011511325836	0.237781643867493	0.130187064409256
-6.36646842956543	-9.44272804260254	-5.98140144348145	-0.0593039654195309	0.237872719764709	0.130295917391777
-6.36275625228882	-9.43664073944092	-5.96874809265137	-0.0593485794961452	0.237925827503204	0.130409359931946
-6.35818433761597	-9.43160057067871	-5.97755002975464	-0.0592783614993095	0.238031804561615	0.130369126796722
-6.35164594650269	-9.43103790283203	-5.98517179489136	-0.0593211241066456	0.238154053688049	0.130466222763062
-6.35200786590576	-9.42326545715332	-5.97591924667358	-0.0593056045472622	0.238212391734123	0.130615755915642
-6.34488582611084	-9.41909599304199	-5.98946952819824	-0.0593234188854694	0.238240718841553	0.130508348345757
-6.33931541442871	-9.41700649261475	-5.99142932891846	-0.0592723339796066	0.238507390022278	0.130738854408264
-6.33917570114136	-9.4121265411377	-5.97946548461914	-0.0593311227858067	0.238490894436836	0.130756929516792
-6.33252191543579	-9.41143894195557	-5.99778699874878	-0.0592540465295315	0.238533720374107	0.130779668688774
-6.33072948455811	-9.40670394897461	-5.99597406387329	-0.0592734552919865	0.238853126764297	0.13088583946228
-6.32330417633057	-9.40074443817139	-5.99415445327759	-0.0593532249331474	0.2387615442276	0.130925893783569
-6.32097816467285	-9.40388488769531	-6.00287961959839	-0.0593207404017448	0.238947793841362	0.130940392613411
-6.31703567504883	-9.40474033355713	-5.9945855140686	-0.0593546107411385	0.23903052508831	0.131067678332329
-6.31343555450439	-9.39721298217773	-6.00482749938965	-0.059254378080368	0.238989159464836	0.130968347191811
-6.31516218185425	-9.40347194671631	-6.00219249725342	-0.0593408867716789	0.239318713545799	0.131148889660835
-6.30727243423462	-9.39187145233154	-6.00609970092773	-0.0592139400541782	0.239263579249382	0.131108865141869
-6.30687665939331	-9.39497375488281	-6.0134654045105	-0.0592557825148106	0.23934280872345	0.131126508116722
-6.30746412277222	-9.39334869384766	-5.99601411819458	-0.0592903569340706	0.239493772387505	0.131192997097969
-6.2991247177124	-9.38749885559082	-6.01613616943359	-0.059143953025341	0.23954813182354	0.131110981106758
-6.29887437820435	-9.39147186279297	-6.01727628707886	-0.059226930141449	0.23971126973629	0.131262123584747
-6.29929876327515	-9.38705253601074	-6.0070915222168	-0.0592391900718212	0.239671960473061	0.131249099969864
-6.29402494430542	-9.38646984100342	-6.02576971054077	-0.0590937435626984	0.239863499999046	0.131165593862534
-6.29756641387939	-9.38615417480469	-6.01180219650269	-0.0591917634010315	0.24001444876194	0.131261348724365
-6.28973531723022	-9.38088893890381	-6.02128314971924	-0.0590597279369831	0.239896863698959	0.131134063005447
-6.28963613510132	-9.38925933837891	-6.02698659896851	-0.0590647868812084	0.24023462831974	0.131194368004799
-6.28702878952026	-9.38031673431396	-6.01867294311523	-0.0590992122888565	0.240127861499786	0.131145194172859
-6.28365230560303	-9.37971496582031	-6.03453254699707	-0.0589920841157436	0.240259647369385	0.131052330136299
-6.28201532363892	-9.38344955444336	-6.0183539390564	-0.0590541958808899	0.240402474999428	0.131059974431992
-6.28026151657104	-9.37997341156006	-6.03178405761719	-0.0589294657111168	0.240333676338196	0.130922734737396
-6.27928495407104	-9.38532829284668	-6.02747106552124	-0.0588973462581635	0.240574613213539	0.130871802568436
-6.27375745773315	-9.3803768157959	-6.02649259567261	-0.0589434169232845	0.240505680441856	0.130738407373428
-6.27305555343628	-9.38337326049805	-6.04016256332397	-0.0588731989264488	0.240607142448425	0.130584239959717
-6.27542066574097	-9.38855743408203	-6.02516651153564	-0.0589815229177475	0.240799710154533	0.130568608641624
-6.26684141159058	-9.38418388366699	-6.03756856918335	-0.0588434264063835	0.240710571408272	0.130326524376869
-6.27066135406494	-9.39110088348389	-6.03573513031006	-0.0589237920939922	0.240829482674599	0.130212426185608
-6.26949596405029	-9.39093017578125	-6.03259372711182	-0.0589393749833107	0.240869134664536	0.130157485604286
-6.2688627243042	-9.38894176483154	-6.04656410217285	-0.0588177852332592	0.240894868969917	0.129878997802734
-6.27065086364746	-9.40123271942139	-6.04141616821289	-0.0589339174330235	0.240940138697624	0.129781097173691
-6.26957416534424	-9.39597129821777	-6.03433418273926	-0.0588401183485985	0.240963399410248	0.129604458808899
-6.27075910568237	-9.40195369720459	-6.051917552948	-0.0589343272149563	0.240983545780182	0.129408940672874
-6.2666015625	-9.40149688720703	-6.04691505432129	-0.0589522980153561	0.240948528051376	0.12934747338295
-6.27422523498535	-9.40635013580322	-6.03968524932861	-0.059041541069746	0.241001754999161	0.129091367125511
-6.26870965957642	-9.40728569030762	-6.04585266113281	-0.0589528270065784	0.240995854139328	0.128889068961143
-6.27388763427734	-9.41146183013916	-6.05070686340332	-0.0589501559734344	0.24111445248127	0.128809571266174
-6.27282905578613	-9.41202163696289	-6.04565095901489	-0.0590324737131596	0.240952149033546	0.128717944025993
-6.27429676055908	-9.41408634185791	-6.0539813041687	-0.0590605065226555	0.241053119301796	0.128479540348053
-6.27450513839722	-9.41825008392334	-6.05309104919434	-0.0591476559638977	0.241035580635071	0.128389209508896
-6.27508783340454	-9.41251754760742	-6.04958820343018	-0.0592300519347191	0.241090163588524	0.128291949629784
-6.27712249755859	-9.40935230255127	-6.05983924865723	-0.0592999756336212	0.240936324000359	0.128131985664368
-6.27802419662476	-9.4135160446167	-6.0623607635498	-0.059280052781105	0.240982100367546	0.12810717523098
-6.28089952468872	-9.40902233123779	-6.05282115936279	-0.0594045408070087	0.240973636507988	0.127984747290611
-6.27830362319946	-9.40456008911133	-6.06121397018433	-0.059424202889204	0.240902185440063	0.127863273024559
-6.28500127792358	-9.40984058380127	-6.06655502319336	-0.0595701895654202	0.241017550230026	0.127775639295578
-6.28259515762329	-9.40441417694092	-6.05853080749512	-0.0595931857824326	0.240961134433746	0.12778539955616
-6.28216361999512	-9.40132617950439	-6.07718801498413	-0.0596507005393505	0.240964770317078	0.127590075135231
-6.28349494934082	-9.40670490264893	-6.0682692527771	-0.0598685033619404	0.240985065698624	0.12763474881649
-6.28749465942383	-9.40141773223877	-6.06972503662109	-0.0597767233848572	0.240942731499672	0.1275954246521
-6.28413248062134	-9.40013313293457	-6.07566785812378	-0.0598720982670784	0.240866675972939	0.127463653683662
-6.2824125289917	-9.39783096313477	-6.08301496505737	-0.0598613694310188	0.241006299853325	0.127444684505463
-6.28856801986694	-9.4006872177124	-6.06489324569702	-0.0600055865943432	0.241075247526169	0.127518221735954
-6.28354835510254	-9.39736175537109	-6.08103847503662	-0.0600041225552559	0.240890443325043	0.127398669719696
-6.28379917144775	-9.40467929840088	-6.0775294303894	-0.060024056583643	0.241148859262466	0.127480313181877
-6.28554248809814	-9.3950719833374	-6.07266426086426	-0.0600949823856354	0.241055756807327	0.127516880631447
-6.28573179244995	-9.39700222015381	-6.08133840560913	-0.0600361824035645	0.241114839911461	0.127426907420158
-6.28176069259644	-9.40373134613037	-6.08268070220947	-0.0601474791765213	0.241198152303696	0.127582594752312
-6.27835321426392	-9.39444732666016	-6.07205820083618	-0.060062475502491	0.241249516606331	0.127570644021034
-6.28101491928101	-9.3994026184082	-6.08805513381958	-0.0600634105503559	0.241180717945099	0.127520069479942
-6.27992868423462	-9.39987850189209	-6.08439493179321	-0.0600820034742355	0.241346254944801	0.127678796648979
-6.27663421630859	-9.39320278167725	-6.0713095664978	-0.0600658021867275	0.241361618041992	0.127673357725143
-6.27110767364502	-9.39310455322266	-6.08868503570557	-0.0600514300167561	0.241294533014297	0.127719506621361
-6.2721700668335	-9.39682006835938	-6.07942628860474	-0.0600449591875076	0.241536721587181	0.127841591835022
-6.26868915557861	-9.38752555847168	-6.07855939865112	-0.0599519349634647	0.241446852684021	0.12792594730854
-6.26171493530273	-9.38808536529541	-6.08872652053833	-0.0599527657032013	0.241528511047363	0.127893224358559
-6.26518535614014	-9.38615036010742	-6.07507562637329	-0.0600837022066116	0.24163644015789	0.128083765506744
-6.25851726531982	-9.38224506378174	-6.08678388595581	-0.0598398186266422	0.241662189364433	0.128082484006882
-6.25627279281616	-9.38128852844238	-6.09372234344482	-0.0599722750484943	0.241780057549477	0.128281205892563
-6.25771713256836	-9.37601089477539	-6.07614135742188	-0.0598627179861069	0.241774007678032	0.128445118665695
-6.25879144668579	-9.37357330322266	-6.08278560638428	-0.0598987266421318	0.241899341344833	0.128414377570152
-6.25079202651978	-9.37271595001221	-6.09558439254761	-0.0598782300949097	0.241897791624069	0.128559738397598
-6.25388336181641	-9.36755847930908	-6.08014822006226	-0.0598421134054661	0.242015868425369	0.128801837563515
-6.24925422668457	-9.36324214935303	-6.08374071121216	-0.0598659552633762	0.241936072707176	0.128774806857109
-6.24701118469238	-9.35962963104248	-6.09548282623291	-0.0597864240407944	0.242094501852989	0.128900587558746
-6.24819755554199	-9.35471439361572	-6.07683134078979	-0.0598375834524632	0.242140710353851	0.129116028547287
-6.24372673034668	-9.3476095199585	-6.09046125411987	-0.0598421394824982	0.242023095488548	0.129159241914749
-6.24320793151855	-9.35210514068604	-6.08445739746094	-0.0597877986729145	0.242156252264977	0.12930078804493
-6.23957300186157	-9.34008312225342	-6.08133745193481	-0.0597900375723839	0.242149010300636	0.129438504576683
-6.2363166809082	-9.33123302459717	-6.0866494178772	-0.0597856380045414	0.242141917347908	0.129460170865059
-6.2321400642395	-9.33609294891357	-6.0741081237793	-0.059871818870306	0.242242500185966	0.129641264677048
-6.22553062438965	-9.32231044769287	-6.07418727874756	-0.0596952512860298	0.24214181303978	0.129639104008675
-6.22287607192993	-9.32068157196045	-6.07856464385986	-0.0597821176052094	0.242219194769859	0.12971268594265
-6.21808910369873	-9.31901264190674	-6.06763792037964	-0.0597323216497898	0.242265194654465	0.129829049110413
-6.21425724029541	-9.31188297271729	-6.06565570831299	-0.0597503185272217	0.242292895913124	0.129829004406929
-6.20499801635742	-9.3095235824585	-6.07335758209229	-0.0596929080784321	0.24230845272541	0.129831433296204
-6.20339441299438	-9.30561351776123	-6.06271362304688	-0.0597243569791317	0.242450535297394	0.129989951848984
-6.19335079193115	-9.29984855651855	-6.0593090057373	-0.0596483573317528	0.242306232452393	0.129899382591248
-6.1816554069519	-9.29996204376221	-6.06786632537842	-0.05957006290555	0.242456540465355	0.12988868355751
-6.18125486373901	-9.29620933532715	-6.04286098480225	-0.0596566908061504	0.242539837956429	0.130023434758186
-6.17062997817993	-9.2936429977417	-6.06207227706909	-0.0594856068491936	0.242373198270798	0.129841536283493
-6.16316509246826	-9.29329490661621	-6.05518817901611	-0.0594758093357086	0.242554277181625	0.129940420389175
-6.15524864196777	-9.28626251220703	-6.04223251342773	-0.05948705971241	0.242496013641357	0.12987993657589
-6.1498327255249	-9.28603172302246	-6.0483570098877	-0.0594081878662109	0.242642760276794	0.129697129130363
-6.14143896102905	-9.28993129730225	-6.04819774627686	-0.0593877956271172	0.242668733000755	0.129702851176262
-6.13192129135132	-9.27926921844482	-6.03396987915039	-0.0593505091965199	0.242668360471725	0.1295565366745
-6.12908935546875	-9.28645420074463	-6.04315614700317	-0.0593096390366554	0.242773652076721	0.129510551691055
-6.12105417251587	-9.28354454040527	-6.03509187698364	-0.0592586547136307	0.242803350090981	0.129446446895599
-6.11398029327393	-9.28053569793701	-6.03386545181274	-0.0591524392366409	0.242817804217339	0.129251286387444
-6.10869836807251	-9.28607559204102	-6.02922344207764	-0.0592042729258537	0.242824748158455	0.129143536090851
-6.10456275939941	-9.28612041473389	-6.02894592285156	-0.059095062315464	0.242994323372841	0.12911981344223
-6.09979486465454	-9.27860164642334	-6.03107213973999	-0.0590320266783237	0.242918789386749	0.129001438617706
-6.09468269348145	-9.28370571136475	-6.03099203109741	-0.0590181760489941	0.243023976683617	0.128872767090797
-6.09375715255737	-9.28395175933838	-6.01722764968872	-0.0591152757406235	0.243084847927094	0.128860875964165
-6.08521699905396	-9.28014278411865	-6.02313995361328	-0.058959111571312	0.243053466081619	0.12867172062397
-6.08455085754395	-9.28353404998779	-6.03318643569946	-0.0589726492762566	0.243139699101448	0.128617331385612
-6.08135509490967	-9.27655696868896	-6.01483011245728	-0.058946143835783	0.243166491389275	0.1285590082407
-6.07904767990112	-9.27766609191895	-6.01943492889404	-0.058934111148119	0.243244454264641	0.12830650806427
-6.07452154159546	-9.2831974029541	-6.02936363220215	-0.0590149201452732	0.243248715996742	0.128323554992676
-6.07676458358765	-9.27484607696533	-6.01567888259888	-0.0589329861104488	0.243345782160759	0.128281325101852
-6.07081365585327	-9.27394866943359	-6.02463817596436	-0.0589679665863514	0.243218377232552	0.128034383058548
-6.07193517684937	-9.27551460266113	-6.03073358535767	-0.0589584521949291	0.243367999792099	0.128072276711464
-6.07339334487915	-9.2725887298584	-6.01356220245361	-0.0590919591486454	0.243398025631905	0.12804451584816
-6.07264947891235	-9.26988983154297	-6.02908945083618	-0.0589825175702572	0.243255630135536	0.127919614315033
-6.07398128509521	-9.27123355865479	-6.0285267829895	-0.0590883567929268	0.243435993790627	0.127892941236496
-6.07523155212402	-9.26315879821777	-6.02158308029175	-0.059131920337677	0.243376508355141	0.12787814438343
-6.07811307907104	-9.26658535003662	-6.03461122512817	-0.0592113174498081	0.243438512086868	0.12775382399559
-6.07749032974243	-9.26938056945801	-6.03400945663452	-0.059272762387991	0.243508607149124	0.127809122204781
-6.07681608200073	-9.25949573516846	-6.03649091720581	-0.0590757615864277	0.243377879261971	0.127664461731911
-6.08104419708252	-9.2665958404541	-6.04259634017944	-0.0593147687613964	0.243459090590477	0.127592444419861
-6.07930374145508	-9.26463222503662	-6.04030132293701	-0.0592436268925667	0.243462011218071	0.127640038728714
-6.08142852783203	-9.25969123840332	-6.04550409317017	-0.0592111013829708	0.2435302734375	0.127474516630173
-6.07831144332886	-9.26659965515137	-6.05263042449951	-0.0593725442886353	0.243539780378342	0.127416551113129
-6.08743953704834	-9.26655387878418	-6.05100011825562	-0.0593469403684139	0.243582978844643	0.127435266971588
-6.08257913589478	-9.26925373077393	-6.05951738357544	-0.0592767223715782	0.243551030755043	0.127193674445152
-6.08296251296997	-9.27263164520264	-6.06935930252075	-0.0593137927353382	0.243708685040474	0.127264797687531
-6.09095478057861	-9.27001571655273	-6.05243873596191	-0.0594100542366505	0.243756383657455	0.127154260873795
-6.0877857208252	-9.27567672729492	-6.07054996490479	-0.0593231320381165	0.243677362799644	0.127068847417831
-6.09230613708496	-9.28120899200439	-6.07674312591553	-0.0593433901667595	0.243876084685326	0.127079367637634
-6.09402084350586	-9.27788352966309	-6.07876014709473	-0.0593881942331791	0.243787184357643	0.127015799283981
-6.09759140014648	-9.2822961807251	-6.09040546417236	-0.0593452267348766	0.243897825479507	0.126854866743088
-6.09655427932739	-9.29096412658691	-6.09213590621948	-0.0593630224466324	0.243986085057259	0.126873984932899
-6.09558296203613	-9.28678321838379	-6.08572196960449	-0.0593443885445595	0.243980273604393	0.126784101128578
-6.10209941864014	-9.29176902770996	-6.09960269927979	-0.0593869984149933	0.243908703327179	0.12664458155632
-6.10468292236328	-9.2945442199707	-6.10529470443726	-0.0593101046979427	0.24403689801693	0.126677438616753
-6.10137510299683	-9.29386615753174	-6.09804677963257	-0.0592816323041916	0.244054764509201	0.12654934823513
-6.10095691680908	-9.29376602172852	-6.10348510742188	-0.0593335703015327	0.244040116667747	0.126449480652809
-6.10713958740234	-9.30196380615234	-6.10914039611816	-0.0593459084630013	0.244225949048996	0.126499518752098
-6.10435676574707	-9.29681873321533	-6.10866641998291	-0.0593768022954464	0.244153022766113	0.126456141471863
-6.1036639213562	-9.29859352111816	-6.1280255317688	-0.0592603348195553	0.244233697652817	0.126253977417946
-6.10710287094116	-9.30182361602783	-6.11475944519043	-0.0594048276543617	0.244242280721664	0.126242935657501
-6.10637950897217	-9.30024719238281	-6.11389493942261	-0.0592910423874855	0.244336694478989	0.126172259449959
-6.10295343399048	-9.30004596710205	-6.12926626205444	-0.0593309700489044	0.244245424866676	0.126055598258972
-6.10323572158813	-9.30024814605713	-6.12861728668213	-0.0593541823327541	0.244335845112801	0.126026079058647
-6.10491037368774	-9.29920959472656	-6.11714267730713	-0.0594004727900028	0.244339391589165	0.125928163528442
-6.10154676437378	-9.29839038848877	-6.12662982940674	-0.0593247264623642	0.244299054145813	0.125804916024208
-6.10053062438965	-9.30046558380127	-6.12934732437134	-0.0593230873346329	0.24441060423851	0.125651672482491
-6.09613990783691	-9.29980659484863	-6.13169384002686	-0.0593249090015888	0.244503036141396	0.125700458884239
-6.1003212928772	-9.29506683349609	-6.12548017501831	-0.0593650974333286	0.244462728500366	0.125535905361176
-6.09695482254028	-9.30170917510986	-6.13451242446899	-0.0593816973268986	0.244415998458862	0.125438705086708
-6.09503221511841	-9.30173110961914	-6.12578678131104	-0.0593664981424809	0.244636699557304	0.125400319695473
-6.09249353408813	-9.29494953155518	-6.13070917129517	-0.0594578795135021	0.24446028470993	0.125315025448799
-6.09412336349487	-9.29840183258057	-6.13821029663086	-0.0593985244631767	0.244530543684959	0.125098511576653
-6.09214448928833	-9.30324935913086	-6.13500595092773	-0.0594960860908031	0.244572535157204	0.125146150588989
-6.08845853805542	-9.29069042205811	-6.13751792907715	-0.0594181232154369	0.244547128677368	0.124951899051666
-6.08911514282227	-9.29337215423584	-6.14447116851807	-0.05961899086833	0.244549363851547	0.124854274094105
-6.0882887840271	-9.29138469696045	-6.13680744171143	-0.0596297681331635	0.244518712162971	0.124858200550079
-6.0870795249939	-9.28818702697754	-6.13621854782104	-0.0596137382090092	0.244505703449249	0.124716550111771
-6.0816593170166	-9.28289413452148	-6.15021944046021	-0.0596301183104515	0.244446203112602	0.124600753188133
-6.08521604537964	-9.28477764129639	-6.14487791061401	-0.059758547693491	0.244547873735428	0.12459821999073
-6.08321952819824	-9.2802095413208	-6.13488006591797	-0.0598586015403271	0.24439100921154	0.124593511223793
-6.08118915557861	-9.27535915374756	-6.1482629776001	-0.0598883964121342	0.244318768382072	0.124409534037113
-6.07929182052612	-9.2739725112915	-6.14396190643311	-0.0599121265113354	0.244333490729332	0.124448016285896
-6.07881927490234	-9.26682376861572	-6.13490915298462	-0.0599986538290977	0.244292095303535	0.124382957816124
-6.07988119125366	-9.26371669769287	-6.14340543746948	-0.060054324567318	0.244204357266426	0.12426945567131
-6.07605361938477	-9.26332855224609	-6.13937330245972	-0.0600444637238979	0.244173884391785	0.124302200973034
-6.07443761825562	-9.25710487365723	-6.13573408126831	-0.0601881816983223	0.244182765483856	0.124309428036213
-6.07375526428223	-9.2518367767334	-6.13987827301025	-0.0601223334670067	0.244009241461754	0.12422663718462
-6.07043838500977	-9.25464630126953	-6.1381573677063	-0.0601790100336075	0.243999600410461	0.124195247888565
-6.06744003295898	-9.24686527252197	-6.12464952468872	-0.0601587407290936	0.243910953402519	0.124215953052044
-6.06559801101685	-9.24016284942627	-6.12683486938477	-0.0601719953119755	0.243857949972153	0.124121107161045
-6.0649938583374	-9.24142265319824	-6.1334376335144	-0.0602308325469494	0.243833169341087	0.124097466468811
-6.06572818756104	-9.24220180511475	-6.12456369400024	-0.0602352097630501	0.243914470076561	0.124144621193409
-6.06224822998047	-9.23516845703125	-6.12501382827759	-0.060230765491724	0.243736252188683	0.12412391602993
-6.0586109161377	-9.23595809936523	-6.13375234603882	-0.0601885840296745	0.243758350610733	0.124034285545349
-6.06178998947144	-9.23909282684326	-6.12186193466187	-0.0603264085948467	0.243833065032959	0.124118328094482
-6.0586109161377	-9.23088264465332	-6.11976718902588	-0.0600904859602451	0.243719637393951	0.124070435762405
-6.05753326416016	-9.23731327056885	-6.13258743286133	-0.0602195933461189	0.243642523884773	0.124098010361195
-6.05926609039307	-9.23378753662109	-6.12420082092285	-0.0601475946605206	0.243699297308922	0.124203525483608
-6.06050634384155	-9.23423480987549	-6.11491966247559	-0.060210645198822	0.243704169988632	0.124204650521278
-6.05729198455811	-9.2326774597168	-6.13092803955078	-0.0601668991148472	0.243681043386459	0.124154806137085
-6.06279706954956	-9.23620319366455	-6.12907218933105	-0.0600940734148026	0.24372623860836	0.124373465776443
-6.0602068901062	-9.23277759552002	-6.12373828887939	-0.0601362213492393	0.243584752082825	0.124430276453495
-6.0627293586731	-9.23180961608887	-6.12627220153809	-0.0601509548723698	0.243573755025864	0.124434225261211
-6.06190538406372	-9.23389339447021	-6.13623571395874	-0.0600731633603573	0.243549957871437	0.124544858932495
-6.06163835525513	-9.22638034820557	-6.12240743637085	-0.0600596144795418	0.243547260761261	0.124599553644657
-6.06452512741089	-9.22768878936768	-6.1265754699707	-0.0601071305572987	0.243447154760361	0.124620176851749
-6.0638575553894	-9.22788333892822	-6.12858629226685	-0.0600741058588028	0.243453413248062	0.124748758971691
-6.06667232513428	-9.23158359527588	-6.12236356735229	-0.060096088796854	0.243514448404312	0.124828413128853
-6.06364107131958	-9.22329425811768	-6.12159729003906	-0.0599602945148945	0.24345600605011	0.124836966395378
-6.06631422042847	-9.22789669036865	-6.12894248962402	-0.0601633749902248	0.243430569767952	0.12489265948534
-6.06681251525879	-9.22578525543213	-6.12277030944824	-0.0601139776408672	0.243452817201614	0.125092312693596
-6.06598663330078	-9.22328281402588	-6.12430858612061	-0.0600207708775997	0.243440225720406	0.125169679522514
-6.0627818107605	-9.22272872924805	-6.12947797775269	-0.0600339807569981	0.243396580219269	0.125180929899216
-6.06729936599731	-9.22553157806396	-6.12052583694458	-0.0600590743124485	0.243505895137787	0.12537494301796
-6.06517648696899	-9.22239685058594	-6.11614179611206	-0.0600141286849976	0.243341788649559	0.125408828258514
-6.06406021118164	-9.21971988677979	-6.12465858459473	-0.0599175728857517	0.243327841162682	0.125388756394386
-6.06213426589966	-9.22108364105225	-6.12188768386841	-0.0599339716136456	0.243314445018768	0.125543996691704
-6.06297779083252	-9.21795177459717	-6.11057186126709	-0.0599075257778168	0.243338018655777	0.125575214624405
-6.06208992004395	-9.22044944763184	-6.11294937133789	-0.0599369928240776	0.243313446640968	0.125514134764671
-6.05897808074951	-9.22146701812744	-6.11239671707153	-0.0597976967692375	0.243355169892311	0.125552952289581
-6.06031465530396	-9.21882152557373	-6.10656070709229	-0.0598524324595928	0.243328303098679	0.125588834285736
-6.05822086334229	-9.218430519104	-6.10809564590454	-0.0598151460289955	0.243271306157112	0.125450983643532
-6.05989408493042	-9.22196578979492	-6.11648893356323	-0.0597583688795567	0.243346005678177	0.125372126698494
-6.05366563796997	-9.2241678237915	-6.10586738586426	-0.0597247667610645	0.243354007601738	0.125370234251022
-6.05256748199463	-9.22080230712891	-6.1021203994751	-0.0596984960138798	0.243293881416321	0.125203847885132
-6.05144453048706	-9.22641563415527	-6.11066436767578	-0.059769582003355	0.243264883756638	0.125102922320366
-6.05433368682861	-9.2285270690918	-6.10204362869263	-0.0596467815339565	0.243442073464394	0.12515039741993
-6.05192470550537	-9.22152137756348	-6.1045503616333	-0.0596304424107075	0.243257462978363	0.125020608305931
-6.04873037338257	-9.22697639465332	-6.10874605178833	-0.0595929771661758	0.243338391184807	0.124889448285103
-6.05523014068604	-9.2307186126709	-6.09781455993652	-0.0597421266138554	0.243355453014374	0.124846011400223
-6.05216884613037	-9.22833061218262	-6.0997633934021	-0.0595754086971283	0.243266582489014	0.124680444598198
-6.04994344711304	-9.23201274871826	-6.11730623245239	-0.0596638843417168	0.243269056081772	0.124593190848827
-6.04977941513062	-9.22989940643311	-6.09709119796753	-0.0596500337123871	0.243264570832253	0.124548345804214
-6.05414342880249	-9.22673606872559	-6.09172201156616	-0.0596379116177559	0.243258863687515	0.12439750880003
-6.04781150817871	-9.22443294525146	-6.10456991195679	-0.0596315562725067	0.243123665452003	0.124174803495407
-6.04980945587158	-9.22773170471191	-6.09973764419556	-0.059689424932003	0.243241891264915	0.12415038049221
-6.04952192306519	-9.22505283355713	-6.09356594085693	-0.0596843548119068	0.243138521909714	0.12401157617569
-6.05119800567627	-9.2217321395874	-6.09362745285034	-0.0596938468515873	0.243094936013222	0.123820848762989
-6.04864597320557	-9.22539043426514	-6.10236358642578	-0.0597282722592354	0.243092015385628	0.123632058501244
-6.04986906051636	-9.22775936126709	-6.08957529067993	-0.0597395151853561	0.243216753005981	0.123520471155643
-6.04591464996338	-9.22393798828125	-6.08894968032837	-0.0598448179662228	0.243008822202682	0.123392283916473
-6.05033445358276	-9.22250080108643	-6.0910849571228	-0.0599002800881863	0.242984890937805	0.12316232919693
-6.04863309860229	-9.22988319396973	-6.09504747390747	-0.0599201321601868	0.242994070053101	0.123143665492535
-6.05063199996948	-9.22485828399658	-6.08566951751709	-0.0599140524864197	0.242966383695602	0.123000778257847
-6.04717922210693	-9.22165489196777	-6.08735322952271	-0.060029249638319	0.242852076888084	0.12287263572216
-6.04703903198242	-9.22041702270508	-6.08824491500854	-0.0600268058478832	0.242853537201881	0.122694194316864
-6.0469856262207	-9.22462368011475	-6.08408832550049	-0.0601995624601841	0.242805153131485	0.122597433626652
-6.04994964599609	-9.21693801879883	-6.07977676391602	-0.0600774474442005	0.242729932069778	0.122452884912491
-6.04561042785645	-9.21704578399658	-6.08280038833618	-0.0602240227162838	0.242619812488556	0.12222158908844
-6.04267692565918	-9.21646785736084	-6.08586168289185	-0.0602176710963249	0.242665946483612	0.12203574180603
-6.04580879211426	-9.21513557434082	-6.06895303726196	-0.0603537186980248	0.242718085646629	0.121924996376038
-6.04297924041748	-9.21337890625	-6.07198333740234	-0.0603124685585499	0.242566049098969	0.121661856770515
-6.04190158843994	-9.21735191345215	-6.07199811935425	-0.0602839514613152	0.24253623187542	0.121459141373634
-6.03974676132202	-9.21479320526123	-6.07523059844971	-0.0603417307138443	0.242483004927635	0.121298335492611
-6.04049158096313	-9.21671009063721	-6.06405782699585	-0.0604020282626152	0.242456912994385	0.121092587709427
-6.03871726989746	-9.21708488464355	-6.07344961166382	-0.0603757910430431	0.242410212755203	0.120807275176048
-6.03677940368652	-9.21867752075195	-6.06602191925049	-0.060274675488472	0.242523699998856	0.12064091861248
-6.03569078445435	-9.22235012054443	-6.05959415435791	-0.0602752082049847	0.242504864931107	0.120440281927586
-6.03681325912476	-9.21862316131592	-6.05626916885376	-0.0601340569555759	0.242471650242805	0.120162032544613
-6.03272247314453	-9.22523593902588	-6.05918264389038	-0.0601794049143791	0.242480680346489	0.11997614055872
-6.03670883178711	-9.22994041442871	-6.05973052978516	-0.060079462826252	0.242520749568939	0.119832873344421
-6.03403854370117	-9.22586250305176	-6.06190013885498	-0.0600259676575661	0.242460459470749	0.119600303471088
-6.03365039825439	-9.2250394821167	-6.06730461120605	-0.0598951689898968	0.242436468601227	0.119323000311852
-6.03642177581787	-9.23373603820801	-6.06091213226318	-0.0599190592765808	0.242521718144417	0.119121946394444
-6.03723526000977	-9.23251914978027	-6.05277252197266	-0.059773575514555	0.242535814642906	0.118893332779408
-6.03338575363159	-9.23484516143799	-6.05930709838867	-0.0596909672021866	0.242452904582024	0.118709467351437
-6.03448486328125	-9.23410224914551	-6.06134986877441	-0.0596272125840187	0.24249204993248	0.118480585515499
-6.03199100494385	-9.23456001281738	-6.05666399002075	-0.0596472434699535	0.242473289370537	0.118303738534451
-6.03317737579346	-9.23431205749512	-6.04861354827881	-0.0595429837703705	0.242474108934402	0.118131786584854
-6.03035545349121	-9.23260974884033	-6.05727052688599	-0.059487409889698	0.242375075817108	0.117817535996437
-6.03051424026489	-9.23556995391846	-6.05620145797729	-0.0594535060226917	0.242439299821854	0.117617271840572
-6.03067684173584	-9.23464012145996	-6.04912185668945	-0.0594405084848404	0.242470353841782	0.117478087544441
-6.02760362625122	-9.23069381713867	-6.04614973068237	-0.0593662820756435	0.242381349205971	0.117271795868874
-6.02679681777954	-9.2321891784668	-6.04448556900024	-0.0593944191932678	0.242341980338097	0.117037944495678
-6.02744102478027	-9.23249340057373	-6.04756736755371	-0.0592627339065075	0.242353469133377	0.116874985396862
-6.02339649200439	-9.23038387298584	-6.0387978553772	-0.0593732893466949	0.242345720529556	0.116701811552048
-6.02121639251709	-9.22170925140381	-6.04094505310059	-0.0592026263475418	0.242229744791985	0.116463735699654
-6.02026891708374	-9.22865295410156	-6.03857946395874	-0.0592972636222839	0.24227936565876	0.116315104067326
-6.01685047149658	-9.22779178619385	-6.0292067527771	-0.0592489875853062	0.242230087518692	0.116201020777225
-6.01330518722534	-9.22553157806396	-6.02231740951538	-0.0591974556446075	0.242274433374405	0.115994289517403
-6.00625324249268	-9.22440719604492	-6.0276575088501	-0.0591678954660892	0.242200404405594	0.115784838795662
-6.00727558135986	-9.22558498382568	-6.02261543273926	-0.0591910406947136	0.242324307560921	0.115648835897446
-6.00503015518188	-9.22543621063232	-6.00995302200317	-0.0591764226555824	0.24226202070713	0.115555740892887
-5.99991416931152	-9.22649383544922	-6.02022314071655	-0.0591655671596527	0.242330223321915	0.115252792835236
-5.99611330032349	-9.22648429870605	-6.02091121673584	-0.0591137185692787	0.242384821176529	0.115115083754063
-5.99450635910034	-9.22776031494141	-6.01627254486084	-0.0591113232076168	0.242579206824303	0.115034557878971
-5.99042081832886	-9.22424602508545	-6.01208639144897	-0.0590822249650955	0.242511287331581	0.114913173019886
-5.98531913757324	-9.21882724761963	-6.01569223403931	-0.0590993762016296	0.242563143372536	0.114711903035641
-5.98129224777222	-9.22183322906494	-6.01646995544434	-0.0590850226581097	0.242595180869102	0.114609591662884
-5.97673845291138	-9.21927452087402	-6.01777839660645	-0.0591026544570923	0.242746651172638	0.114471457898617
-5.96642875671387	-9.21371364593506	-6.00833988189697	-0.0591266714036465	0.242703273892403	0.114331357181072
-5.96325349807739	-9.2109375	-6.0167989730835	-0.0591420717537403	0.242757335305214	0.114125192165375
-5.95776891708374	-9.21145820617676	-6.01726722717285	-0.0592435672879219	0.24290657043457	0.114054672420025
-5.94869470596313	-9.20396041870117	-6.00816583633423	-0.0591290630400181	0.24295374751091	0.113912679255009
-5.94086599349976	-9.19621467590332	-6.0124659538269	-0.0591832995414734	0.242970272898674	0.113710090517998
-5.93206787109375	-9.19443607330322	-6.0212984085083	-0.0592802874743938	0.243095517158508	0.113528162240982
-5.92684507369995	-9.18993186950684	-6.00531530380249	-0.0593488402664661	0.243212178349495	0.113364234566689
-5.91592216491699	-9.17847442626953	-6.00589370727539	-0.0593384578824043	0.243235975503922	0.113188855350018
-5.90617322921753	-9.17393493652344	-6.0167407989502	-0.0594107769429684	0.243256449699402	0.113018229603767
-5.8988184928894	-9.16508769989014	-6.01061391830444	-0.0594956502318382	0.243371769785881	0.112915113568306
-5.89444160461426	-9.1594820022583	-6.00653171539307	-0.0596672855317593	0.243482649326324	0.112752228975296
-5.88373184204102	-9.15470790863037	-6.00976133346558	-0.0596875436604023	0.243542522192001	0.112557515501976
-5.87338161468506	-9.14820194244385	-6.01166152954102	-0.0597620941698551	0.243601083755493	0.112381599843502
-5.86478519439697	-9.14077186584473	-6.01243829727173	-0.0598697811365128	0.243727490305901	0.112381592392921
-5.85695314407349	-9.13329982757568	-6.00814819335938	-0.0600147545337677	0.243788659572601	0.112132653594017
-5.84781312942505	-9.12698078155518	-6.01391792297363	-0.0600310750305653	0.243774831295013	0.111976630985737
-5.8397102355957	-9.12743282318115	-6.01906585693359	-0.0600848719477654	0.243896171450615	0.111825704574585
-5.82896137237549	-9.11983776092529	-6.01590967178345	-0.0602236799895763	0.243995323777199	0.111726894974709
-5.82327032089233	-9.11292552947998	-6.0201153755188	-0.0603610724210739	0.244036301970482	0.111503899097443
-5.81429195404053	-9.10679244995117	-6.01813650131226	-0.0604399889707565	0.244076564908028	0.11133137345314
-5.80915212631226	-9.10755348205566	-6.01847124099731	-0.0605492293834686	0.244223192334175	0.111184999346733
-5.79921817779541	-9.10020637512207	-6.01788139343262	-0.0606578104197979	0.244253605604172	0.111107587814331
-5.79421043395996	-9.09371089935303	-6.02052640914917	-0.0607516728341579	0.244372993707657	0.110939994454384
-5.78336381912231	-9.08888626098633	-6.02878427505493	-0.06083133071661	0.24432010948658	0.110808089375496
-5.77858686447144	-9.08723735809326	-6.02934408187866	-0.0609361529350281	0.244457080960274	0.110686495900154
-5.77418327331543	-9.0824613571167	-6.02565574645996	-0.0610594674944878	0.244485765695572	0.110583662986755
-5.77196407318115	-9.07682323455811	-6.02434396743774	-0.0612176842987537	0.244591251015663	0.110414147377014
-5.76270914077759	-9.07311630249023	-6.03298091888428	-0.0612114630639553	0.244484350085258	0.110184445977211
-5.76017570495605	-9.07160186767578	-6.03242158889771	-0.0612855032086372	0.244647800922394	0.110094033181667
-5.75338172912598	-9.06546401977539	-6.02741575241089	-0.0613175667822361	0.244698017835617	0.109952531754971
-5.7489767074585	-9.06345558166504	-6.02184534072876	-0.0615051463246346	0.244674041867256	0.10974058508873
-5.74594259262085	-9.0612268447876	-6.03200054168701	-0.0614560954272747	0.2447350025177	0.109579734504223
-5.74389219284058	-9.06238746643066	-6.03697967529297	-0.0615773908793926	0.244788661599159	0.109448224306107
-5.74006938934326	-9.05687618255615	-6.03264284133911	-0.0616294257342815	0.244871899485588	0.109396502375603
-5.73726034164429	-9.05814075469971	-6.02593946456909	-0.0617456287145615	0.244864106178284	0.109216094017029
-5.73586273193359	-9.0550594329834	-6.03147315979004	-0.0617337636649609	0.244825944304466	0.108970142900944
-5.73694133758545	-9.06126594543457	-6.03485918045044	-0.0617720298469067	0.244975224137306	0.108853258192539
-5.73364114761353	-9.06147575378418	-6.0386323928833	-0.0618422664701939	0.244942367076874	0.108734421432018
-5.7356481552124	-9.06498527526855	-6.02751159667969	-0.0619170218706131	0.245011940598488	0.10859802365303
-5.73394727706909	-9.06365776062012	-6.03090047836304	-0.0618357285857201	0.245008751749992	0.108378000557423
-5.73237562179565	-9.06697559356689	-6.0369815826416	-0.0619290396571159	0.245044529438019	0.108206875622272
-5.73096179962158	-9.06991577148438	-6.03495073318481	-0.0619496069848537	0.245036274194717	0.10808202624321
-5.73162841796875	-9.07306957244873	-6.02724885940552	-0.062032375484705	0.245149239897728	0.107957199215889
-5.73414993286133	-9.07285785675049	-6.02961349487305	-0.0619575381278992	0.245110556483269	0.107808351516724
-5.73333024978638	-9.07533359527588	-6.02751970291138	-0.0619608871638775	0.245115593075752	0.107573479413986
-5.73070335388184	-9.07840919494629	-6.02916955947876	-0.0619559362530708	0.245184853672981	0.107431419193745
-5.73024225234985	-9.08312892913818	-6.02707862854004	-0.0620158910751343	0.2451201826334	0.107299268245697
-5.72979688644409	-9.08416557312012	-6.02001476287842	-0.0619902648031712	0.245219752192497	0.107125237584114
-5.73070049285889	-9.08267593383789	-6.01421499252319	-0.0620616786181927	0.245136648416519	0.106946848332882
-5.73320484161377	-9.09002208709717	-6.02340126037598	-0.0619252175092697	0.245175153017044	0.106745295226574
-5.73067474365234	-9.09619617462158	-6.02070188522339	-0.0619557350873947	0.245259076356888	0.106586784124374
-5.73055219650269	-9.095778465271	-6.0167293548584	-0.0618698224425316	0.245308563113213	0.106402397155762
-5.73260021209717	-9.10130596160889	-6.01600790023804	-0.0619127117097378	0.245292603969574	0.106165997684002
-5.72952032089233	-9.10207462310791	-6.02237844467163	-0.0618745051324368	0.245330631732941	0.105907149612904
-5.72662019729614	-9.1092472076416	-6.01849269866943	-0.061812486499548	0.245326235890388	0.105738572776318
-5.72742128372192	-9.1143798828125	-6.01452541351318	-0.0617960877716541	0.245401978492737	0.105581238865852
-5.72530889511108	-9.11704540252686	-6.00405359268188	-0.0617397502064705	0.245409443974495	0.105423606932163
-5.72678852081299	-9.11870288848877	-6.00382041931152	-0.0617078132927418	0.245552822947502	0.105229265987873
-5.7222056388855	-9.12080955505371	-6.00554800033569	-0.0615639388561249	0.24549800157547	0.105004154145718
-5.72062158584595	-9.12572288513184	-6.00633478164673	-0.0615070201456547	0.245505779981613	0.10487537831068
-5.71814918518066	-9.13041973114014	-6.00662326812744	-0.0614662207663059	0.245616286993027	0.104617774486542
-5.71602869033813	-9.13842964172363	-6.00350999832153	-0.0614242739975452	0.245709389448166	0.104466415941715
-5.71214771270752	-9.13813018798828	-5.99749755859375	-0.0612827800214291	0.24574787914753	0.104280844330788
-5.70756816864014	-9.1400032043457	-5.99630880355835	-0.0612608008086681	0.24584935605526	0.104059465229511
-5.70795202255249	-9.14026927947998	-5.99967288970947	-0.0611728020012379	0.245925083756447	0.103807158768177
-5.70118093490601	-9.14298915863037	-5.99998617172241	-0.061165127903223	0.245970994234085	0.103591591119766
-5.69960737228394	-9.14793872833252	-6.00033855438232	-0.0611731484532356	0.246030166745186	0.103414937853813
-5.69326782226563	-9.14908790588379	-5.9969916343689	-0.0611138306558132	0.246102631092072	0.103267453610897
-5.69302558898926	-9.14933109283447	-5.99779367446899	-0.0611723102629185	0.246224880218506	0.103081002831459
-5.68787860870361	-9.14707183837891	-5.99692630767822	-0.0610573999583721	0.246299162507057	0.102905482053757
-5.68672037124634	-9.14741230010986	-5.99844598770142	-0.0610221065580845	0.246408730745316	0.102733969688416
-5.68468379974365	-9.14463233947754	-6.00279188156128	-0.0610424764454365	0.246403709053993	0.102558292448521
-5.67778396606445	-9.147873878479	-6.00361013412476	-0.0610430501401424	0.246440321207047	0.102442942559719
-5.67793035507202	-9.1453742980957	-6.00074434280396	-0.0610495544970036	0.246599778532982	0.102344654500484
-5.67315912246704	-9.14237785339355	-6.00037813186646	-0.0610239654779434	0.24660150706768	0.10223750025034
-5.66955137252808	-9.13949203491211	-5.99215459823608	-0.0611392930150032	0.246665462851524	0.102132469415665
-5.66656303405762	-9.13368320465088	-6.00455808639526	-0.061018243432045	0.246671557426453	0.10199312120676
-5.6659722328186	-9.13107681274414	-6.00094747543335	-0.0610942915081978	0.246824190020561	0.101941004395485
-5.66038179397583	-9.12918949127197	-6.00995349884033	-0.0610660389065742	0.246875673532486	0.101853899657726
-5.6602463722229	-9.12901306152344	-6.00629234313965	-0.0611396692693233	0.247004672884941	0.101807966828346
-5.65567255020142	-9.12275695800781	-6.00931739807129	-0.0610505193471909	0.247110530734062	0.101798161864281
-5.65044116973877	-9.117356300354	-6.01203536987305	-0.0610735081136227	0.247127428650856	0.101622618734837
-5.64972829818726	-9.1162223815918	-6.01418018341064	-0.0610902793705463	0.247288957238197	0.101607047021389
-5.64567947387695	-9.11387348175049	-6.0185718536377	-0.0611811839044094	0.247383564710617	0.101518779993057
-5.64570426940918	-9.11070919036865	-6.01866626739502	-0.0611285082995892	0.247528433799744	0.101502686738968
-5.63960313796997	-9.10882568359375	-6.01828479766846	-0.0611650049686432	0.247565180063248	0.101357467472553
-5.63947534561157	-9.10256576538086	-6.01862621307373	-0.0612301155924797	0.247714966535568	0.10128029435873
-5.63097715377808	-9.09842109680176	-6.0266752243042	-0.061196506023407	0.247690454125404	0.101182460784912
-5.62973880767822	-9.09833240509033	-6.02944898605347	-0.061203844845295	0.247843638062477	0.101175718009472
-5.62635946273804	-9.09251689910889	-6.03097677230835	-0.0611985251307487	0.247844278812408	0.101103410124779
-5.6256103515625	-9.09286499023438	-6.01963520050049	-0.0612818524241447	0.247990071773529	0.101030759513378
-5.6225733757019	-9.08452892303467	-6.02377891540527	-0.0612197667360306	0.248002454638481	0.100988782942295
-5.61930513381958	-9.08310031890869	-6.03157901763916	-0.0612965039908886	0.248042225837708	0.100908637046814
-5.61938142776489	-9.07858467102051	-6.02560520172119	-0.0612149424850941	0.248100221157074	0.100834257900715
[truncated: 11,269 more rows]
