# Supplementary material for: Identification of Haptic Based Guiding Using Hard Reins
Source: PLoS One. 2015 Jul 22;10(7):e0132020. doi: 10.1371/journal.pone.0132020 (PMC4511788; doi:10.1371/journal.pone.0132020)
Supplement: S5 File — (ZIP) [file pone.0132020.s005.zip › Exp2_ForceData1/Subject2/path2/T7.csv]

Force X (N)	Force Y (N)	Force Z (N)	Torque X (N-m)	Torque Y (N-m)	Torque Z (N-m)	Frequency = 10000	Averaging Level = 16	F/T Serial Number = FT11772	Time Started = 19/02/2013 16:52:01
-4.77176141738892	-8.14725208282471	-4.80986356735229	-0.0985350906848907	0.187593847513199	0.083536833524704
-4.77454090118408	-8.15061664581299	-4.81057500839233	-0.0985008552670479	0.187570303678513	0.0834300592541695
-4.77668380737305	-8.1502742767334	-4.80763101577759	-0.0984432324767113	0.187563240528107	0.0834106132388115
-4.7753643989563	-8.15269374847412	-4.8006706237793	-0.0984358265995979	0.187485739588737	0.0833271965384483
-4.77305507659912	-8.15231990814209	-4.8049373626709	-0.0984145700931549	0.187530979514122	0.0832061395049095
-4.77143573760986	-8.15246772766113	-4.80785369873047	-0.098388671875	0.187476545572281	0.0831401944160461
-4.77222871780396	-8.15518093109131	-4.8095498085022	-0.0982396602630615	0.187541216611862	0.0830270871520042
-4.7747688293457	-8.15793037414551	-4.8082971572876	-0.0982302501797676	0.18760584294796	0.0829321593046188
-4.77638530731201	-8.15562629699707	-4.81118059158325	-0.098226860165596	0.187654092907906	0.0828603133559227
-4.77416467666626	-8.15649604797363	-4.80761432647705	-0.0982849821448326	0.187639564275742	0.0827791541814804
-4.77182674407959	-8.1559476852417	-4.80522918701172	-0.0982775166630745	0.18761371076107	0.0826758071780205
-4.77100849151611	-8.16089153289795	-4.8038501739502	-0.0982726812362671	0.187649339437485	0.0825194120407104
-4.76866865158081	-8.1642599105835	-4.81130027770996	-0.0981947705149651	0.187604367733002	0.0824177861213684
-4.76870059967041	-8.17000961303711	-4.81186008453369	-0.0982109233736992	0.18758849799633	0.0823929384350777
-4.76755857467651	-8.17490005493164	-4.81114339828491	-0.0982263013720512	0.187623515725136	0.0823819190263748
-4.76646089553833	-8.18067836761475	-4.81324005126953	-0.0982429459691048	0.187573119997978	0.0823422521352768
-4.76855230331421	-8.18418216705322	-4.81032848358154	-0.0982313007116318	0.187543973326683	0.0822140946984291
-4.76654243469238	-8.18945121765137	-4.81086015701294	-0.0982704684138298	0.187459290027618	0.0820667892694473
-4.76782989501953	-8.18937301635742	-4.8122501373291	-0.0983131155371666	0.187476068735123	0.0819365307688713
-4.76406097412109	-8.1887321472168	-4.80965375900269	-0.0983662605285645	0.187366813421249	0.0818195790052414
-4.76147699356079	-8.1895694732666	-4.80399751663208	-0.0983730107545853	0.187402561306953	0.081730529665947
-4.76393795013428	-8.19127464294434	-4.79929065704346	-0.0984368771314621	0.187412902712822	0.081632673740387
-4.76075029373169	-8.19236278533936	-4.79486846923828	-0.0984869450330734	0.187342464923859	0.081572562456131
-4.76036739349365	-8.18980026245117	-4.78668355941772	-0.0984773337841034	0.187395825982094	0.0814857184886932
-4.75791263580322	-8.19268321990967	-4.77966117858887	-0.0985005348920822	0.187360048294067	0.0814308449625969
-4.75565385818481	-8.19317150115967	-4.77680587768555	-0.0985322073101997	0.187323287129402	0.0813202634453774
-4.75489234924316	-8.19297981262207	-4.7668981552124	-0.098531685769558	0.187236875295639	0.0812264233827591
-4.75093841552734	-8.18890953063965	-4.76727819442749	-0.0986431986093521	0.187245205044746	0.0811174884438515
-4.74977779388428	-8.19291687011719	-4.76367044448853	-0.0986177176237106	0.18730254471302	0.0810591205954552
-4.74724960327148	-8.19020843505859	-4.76423025131226	-0.0986040607094765	0.187273576855659	0.0810327902436256
-4.74753189086914	-8.18964672088623	-4.76469993591309	-0.0985826253890991	0.187270969152451	0.0810196027159691
-4.74230241775513	-8.191575050354	-4.7609281539917	-0.0987077951431274	0.187232822179794	0.081078052520752
-4.74411296844482	-8.19253253936768	-4.76369762420654	-0.0987067371606827	0.187298327684402	0.0810453742742538
-4.74144983291626	-8.19278335571289	-4.76506805419922	-0.0987244844436646	0.187246233224869	0.080997996032238
-4.74129104614258	-8.19206428527832	-4.76568603515625	-0.0987822934985161	0.187319666147232	0.0809784978628159
-4.74186420440674	-8.19241046905518	-4.76041650772095	-0.0987996980547905	0.187302589416504	0.0808940827846527
-4.74074554443359	-8.18923854827881	-4.76977729797363	-0.0988409817218781	0.187263235449791	0.0808007568120956
-4.73691558837891	-8.18806171417236	-4.76497936248779	-0.0988669767975807	0.187223583459854	0.0807495564222336
-4.7364673614502	-8.18841075897217	-4.76367521286011	-0.0989054068922997	0.187180146574974	0.080745205283165
-4.73663568496704	-8.18479919433594	-4.76366758346558	-0.0989401340484619	0.187161982059479	0.0807793736457825
-4.7366509437561	-8.18489742279053	-4.7638111114502	-0.0989616513252258	0.187151148915291	0.0808204114437103
-4.73377561569214	-8.179274559021	-4.75635290145874	-0.0989740639925003	0.187087878584862	0.0809075012803078
-4.73354959487915	-8.17716407775879	-4.75289249420166	-0.0989928469061852	0.187084496021271	0.0809576958417892
-4.73486661911011	-8.17786312103271	-4.74938869476318	-0.099017046391964	0.187052920460701	0.0809857770800591
-4.73272466659546	-8.17126846313477	-4.7506251335144	-0.0990126430988312	0.187058225274086	0.080971822142601
-4.73138046264648	-8.17097282409668	-4.75465869903564	-0.0990171134471893	0.187023788690567	0.0810180455446243
-4.72826480865479	-8.16827583312988	-4.75358724594116	-0.0989678725600243	0.18704542517662	0.0809512361884117
-4.73064470291138	-8.166823387146	-4.74779653549194	-0.0989829748868942	0.186996757984161	0.0809532999992371
-4.72452449798584	-8.16388130187988	-4.75430774688721	-0.098994255065918	0.187046304345131	0.0809732601046562
-4.72615098953247	-8.1636791229248	-4.76238441467285	-0.0989139080047607	0.187087044119835	0.080878771841526
-4.72222805023193	-8.16091823577881	-4.76503229141235	-0.0988948196172714	0.18714827299118	0.0809016302227974
-4.72326755523682	-8.16126728057861	-4.76521110534668	-0.0988872870802879	0.187183797359467	0.0809132382273674
-4.72109222412109	-8.15899181365967	-4.7657732963562	-0.098848395049572	0.187161445617676	0.080891989171505
-4.72150802612305	-8.15757179260254	-4.7666392326355	-0.0988260135054588	0.187276571989059	0.0808975473046303
-4.72055625915527	-8.15694713592529	-4.76638031005859	-0.0988194793462753	0.187263354659081	0.0809599310159683
-4.71795511245728	-8.1549129486084	-4.76605033874512	-0.0987825989723206	0.187318846583366	0.0809550508856773
-4.71825551986694	-8.15454006195068	-4.76174736022949	-0.0987770259380341	0.187287747859955	0.0809851959347725
-4.71837615966797	-8.15603065490723	-4.75750494003296	-0.0987066552042961	0.187373027205467	0.0809698402881622
-4.71673536300659	-8.15573978424072	-4.76181793212891	-0.0987171307206154	0.187266707420349	0.0809722691774368
-4.71632242202759	-8.15274429321289	-4.75326681137085	-0.0987074002623558	0.187323793768883	0.0810117200016975
-4.71676111221313	-8.1520938873291	-4.75174427032471	-0.0986513569951057	0.187317207455635	0.0810756906867027
-4.7172384262085	-8.15418910980225	-4.75253105163574	-0.098616361618042	0.187297075986862	0.0811226591467857
-4.71888637542725	-8.15454578399658	-4.74987316131592	-0.0987025946378708	0.18724599480629	0.081120528280735
-4.71591424942017	-8.15398597717285	-4.75537204742432	-0.0986553877592087	0.187246322631836	0.0810743197798729
-4.71885919570923	-8.15377807617188	-4.74830102920532	-0.0985982418060303	0.187272071838379	0.0810866430401802
-4.71622228622437	-8.15181159973145	-4.75255250930786	-0.0985858216881752	0.187233045697212	0.0810102671384811
-4.71562767028809	-8.15097236633301	-4.75844669342041	-0.0985633805394173	0.187217950820923	0.0809536725282669
-4.71200275421143	-8.15185642242432	-4.76035308837891	-0.0985674113035202	0.187186434864998	0.0808261558413506
-4.70883417129517	-8.1469144821167	-4.76449871063232	-0.0985124930739403	0.187249183654785	0.0807250142097473
-4.70823192596436	-8.14566802978516	-4.76405572891235	-0.0984574407339096	0.187201052904129	0.0806342288851738
-4.70850706100464	-8.14657497406006	-4.76711940765381	-0.0984507724642754	0.187239572405815	0.0805632025003433
-4.70529365539551	-8.14208984375	-4.76627588272095	-0.0984063521027565	0.187186509370804	0.0805191695690155
-4.70274877548218	-8.13951683044434	-4.76060676574707	-0.0984823554754257	0.187167480587959	0.0804495438933373
-4.70196962356567	-8.14011669158936	-4.76577234268188	-0.098351888358593	0.187102422118187	0.0803520977497101
-4.70547533035278	-8.13858699798584	-4.76274299621582	-0.0984126478433609	0.187142595648766	0.0803152769804001
-4.70406532287598	-8.13809013366699	-4.75827646255493	-0.0983261838555336	0.18715800344944	0.0802025496959686
-4.70188903808594	-8.13696002960205	-4.75887060165405	-0.0983573421835899	0.187036961317062	0.0801062285900116
-4.70171451568604	-8.13990211486816	-4.75396919250488	-0.0983896404504776	0.187075018882751	0.0800242945551872
-4.70279836654663	-8.13698291778564	-4.7462272644043	-0.0983520001173019	0.187007576227188	0.0799505487084389
-4.70093631744385	-8.13801765441895	-4.7445764541626	-0.0984343662858009	0.186880975961685	0.0798697248101234
-4.70263004302979	-8.13751983642578	-4.74312877655029	-0.0984401553869247	0.186849892139435	0.079818494617939
-4.70632934570313	-8.14029693603516	-4.74007368087769	-0.0984625592827797	0.18678542971611	0.0797800049185753
-4.70554733276367	-8.14119720458984	-4.74127292633057	-0.0984314531087875	0.18674398958683	0.0797002986073494
-4.70614719390869	-8.14450645446777	-4.73391580581665	-0.0985042527318001	0.186713427305222	0.0796673223376274
-4.70665216445923	-8.14698123931885	-4.73367595672607	-0.0985415056347847	0.186629563570023	0.0796351432800293
-4.71014308929443	-8.14719200134277	-4.72925472259521	-0.0985411331057549	0.186553910374641	0.0795480459928513
-4.710045337677	-8.1519193649292	-4.73513174057007	-0.0986406430602074	0.186589822173119	0.0794993042945862
-4.71167612075806	-8.15086078643799	-4.72982025146484	-0.0986670330166817	0.186465218663216	0.0794667825102806
-4.71672105789185	-8.15084838867188	-4.72664165496826	-0.0986901372671127	0.186513721942902	0.079363651573658
-4.71774101257324	-8.15341663360596	-4.72899675369263	-0.0987217947840691	0.186442732810974	0.0793035924434662
-4.71975612640381	-8.15388965606689	-4.72565174102783	-0.0987264066934586	0.18635019659996	0.0792223736643791
-4.72305297851563	-8.15440368652344	-4.72221755981445	-0.0987463966012001	0.18635468184948	0.0791730657219887
-4.72496604919434	-8.15532398223877	-4.7242956161499	-0.0987264141440392	0.186279386281967	0.0790424719452858
-4.72851467132568	-8.15701675415039	-4.7167911529541	-0.0987308174371719	0.186202973127365	0.0789991170167923
-4.72954988479614	-8.15617656707764	-4.71274280548096	-0.0987472161650658	0.186189725995064	0.0789780542254448
-4.73329067230225	-8.15806007385254	-4.70527410507202	-0.0987774804234505	0.186135083436966	0.0788824260234833
-4.73326635360718	-8.15874767303467	-4.70681285858154	-0.0988458320498466	0.186133474111557	0.0787926837801933
-4.73861646652222	-8.15640926361084	-4.70332050323486	-0.0987671688199043	0.186127573251724	0.078705757856369
-4.73985195159912	-8.15760707855225	-4.70568466186523	-0.0987524390220642	0.186187550425529	0.0786686390638351
-4.74237442016602	-8.15591716766357	-4.70363521575928	-0.0987539887428284	0.186093166470528	0.0786057710647583
-4.74397039413452	-8.16067886352539	-4.70349979400635	-0.0988105535507202	0.186176031827927	0.0785771533846855
-4.74607563018799	-8.15966892242432	-4.70324230194092	-0.0987157896161079	0.186130493879318	0.078504890203476
-4.74643230438232	-8.16106605529785	-4.69944524765015	-0.0986992195248604	0.186120480298996	0.0784500315785408
-4.74503040313721	-8.16310119628906	-4.70002937316895	-0.0987114384770393	0.186196401715279	0.078464113175869
-4.74937725067139	-8.16336822509766	-4.69449996948242	-0.0986653044819832	0.186165153980255	0.0784207358956337
-4.74537372589111	-8.16277980804443	-4.69652509689331	-0.0987101346254349	0.186179056763649	0.078362375497818
-4.74854278564453	-8.16488933563232	-4.69832420349121	-0.0987479984760284	0.186234712600708	0.0783646255731583
-4.74781322479248	-8.16266918182373	-4.69658803939819	-0.0987400114536285	0.186233818531036	0.0782575681805611
-4.74605894088745	-8.16502094268799	-4.70175075531006	-0.0987050235271454	0.186253949999809	0.0782424509525299
-4.74854040145874	-8.16307544708252	-4.70155668258667	-0.0987394005060196	0.186270251870155	0.078200601041317
-4.74362277984619	-8.16300964355469	-4.6971755027771	-0.098768837749958	0.186226204037666	0.0781536474823952
-4.74336004257202	-8.16436004638672	-4.69191932678223	-0.0987250655889511	0.186234354972839	0.0780920311808586
-4.7425742149353	-8.16019821166992	-4.69326734542847	-0.0987643375992775	0.186303973197937	0.0780712515115738
-4.74176168441772	-8.1579647064209	-4.69385290145874	-0.098753035068512	0.18630488216877	0.0779946818947792
-4.73819541931152	-8.1602144241333	-4.68907880783081	-0.0988858714699745	0.186268001794815	0.0779693797230721
-4.73830127716064	-8.15930652618408	-4.68591260910034	-0.0989362150430679	0.186268851161003	0.0779108628630638
-4.73702335357666	-8.15868091583252	-4.68671417236328	-0.0990553423762321	0.186257585883141	0.0778986066579819
-4.73570728302002	-8.15755462646484	-4.68004465103149	-0.0990046113729477	0.186245501041412	0.0778233706951141
-4.73206043243408	-8.15921592712402	-4.67792081832886	-0.0991010889410973	0.186232879757881	0.0777639225125313
-4.72915506362915	-8.16201782226563	-4.67600774765015	-0.0991427600383759	0.186268374323845	0.0777129381895065
-4.72561073303223	-8.16439056396484	-4.68162059783936	-0.0992336273193359	0.186208963394165	0.0776245146989822
-4.7221302986145	-8.1647424697876	-4.67870187759399	-0.0992443710565567	0.186306655406952	0.0775760784745216
-4.71952056884766	-8.16813564300537	-4.68047046661377	-0.0992739424109459	0.186323881149292	0.0774889886379242
-4.71493673324585	-8.16905117034912	-4.68313789367676	-0.0993235409259796	0.186245664954185	0.0774242058396339
-4.71400260925293	-8.16901874542236	-4.67901515960693	-0.0993432626128197	0.186273232102394	0.0772923901677132
-4.71188640594482	-8.17128467559814	-4.68684434890747	-0.0993325412273407	0.186248824000359	0.0771939307451248
-4.71004199981689	-8.17065334320068	-4.68910980224609	-0.0993820801377296	0.186204984784126	0.0770964175462723
-4.71075487136841	-8.1702241897583	-4.68906116485596	-0.0993707776069641	0.186166733503342	0.076974906027317
-4.70860052108765	-8.16737747192383	-4.69077157974243	-0.0993724018335342	0.186192855238914	0.0768631771206856
-4.70975494384766	-8.16746139526367	-4.68721961975098	-0.0993113815784454	0.186158820986748	0.0768288522958755
-4.70897960662842	-8.16617870330811	-4.68837594985962	-0.0992750003933907	0.18610180914402	0.0766486302018166
-4.7134690284729	-8.16119480133057	-4.69112873077393	-0.0992942005395889	0.185959443449974	0.0765289440751076
-4.71340084075928	-8.15609169006348	-4.68844938278198	-0.0992056876420975	0.185895994305611	0.0764201804995537
-4.71249341964722	-8.15050220489502	-4.68457889556885	-0.0991665944457054	0.185870289802551	0.0763838142156601
-4.71798419952393	-8.14745330810547	-4.67895936965942	-0.0991296172142029	0.185825794935226	0.0762729868292809
-4.71927881240845	-8.14613246917725	-4.6723256111145	-0.099183090031147	0.185820013284683	0.0762413144111633
-4.72158479690552	-8.14523887634277	-4.66739320755005	-0.0992017164826393	0.185815900564194	0.0762250870466232
-4.72432518005371	-8.14430809020996	-4.66157627105713	-0.0992259308695793	0.185811191797256	0.0762253031134605
-4.7244815826416	-8.14590930938721	-4.65817928314209	-0.0992042422294617	0.185796871781349	0.0761972442269325
-4.72932958602905	-8.14871978759766	-4.6552586555481	-0.0991867259144783	0.185799986124039	0.0762264654040337
-4.72963285446167	-8.15102386474609	-4.66061162948608	-0.099156528711319	0.185804128646851	0.0762069150805473
-4.73358345031738	-8.15114593505859	-4.65886974334717	-0.0991492718458176	0.185787990689278	0.07619309425354
-4.73564529418945	-8.15455436706543	-4.66446256637573	-0.0991158112883568	0.185830622911453	0.0761158689856529
-4.73947334289551	-8.15580177307129	-4.66970252990723	-0.0989990010857582	0.185806825757027	0.0760548710823059
-4.7402868270874	-8.15598773956299	-4.68037176132202	-0.0989567786455154	0.185707971453667	0.0759394988417625
-4.74367761611938	-8.15727043151855	-4.687659740448	-0.0988838151097298	0.185680776834488	0.0757565647363663
-4.74455165863037	-8.15975761413574	-4.69052743911743	-0.0988731235265732	0.185666248202324	0.0756519585847855
-4.74596977233887	-8.16165351867676	-4.69868993759155	-0.0987917482852936	0.185589492321014	0.0754806846380234
-4.74967288970947	-8.16601276397705	-4.69763517379761	-0.0987841859459877	0.18560129404068	0.0753691717982292
-4.75197124481201	-8.16990661621094	-4.70067358016968	-0.0987258478999138	0.185639247298241	0.0752902999520302
-4.75455474853516	-8.17252731323242	-4.70097017288208	-0.0987275093793869	0.185623854398727	0.0751589983701706
-4.75981140136719	-8.17761898040771	-4.70626926422119	-0.0986675247550011	0.185602724552155	0.0751136839389801
-4.76506662368774	-8.18229675292969	-4.70450830459595	-0.0986606180667877	0.185592621564865	0.0750349536538124
-4.77183198928833	-8.1834020614624	-4.70614528656006	-0.0986852124333382	0.185601621866226	0.0749863013625145
-4.77469491958618	-8.19016361236572	-4.69935464859009	-0.0986625030636787	0.18555611371994	0.0750075578689575
-4.78097057342529	-8.19426155090332	-4.69395208358765	-0.0987426117062569	0.185531616210938	0.0750438123941422
-4.78631401062012	-8.19700622558594	-4.69292640686035	-0.0988098755478859	0.185507982969284	0.075037956237793
-4.79238176345825	-8.20131874084473	-4.68849611282349	-0.0988336279988289	0.185478165745735	0.0750197395682335
-4.79708480834961	-8.20688915252686	-4.68699645996094	-0.0988582298159599	0.185427561402321	0.0750522762537003
-4.80117034912109	-8.20956802368164	-4.68555116653442	-0.0989438369870186	0.185379758477211	0.0750461146235466
-4.80542993545532	-8.21383190155029	-4.68471193313599	-0.0989826992154121	0.185311496257782	0.0750803127884865
-4.80864477157593	-8.21604442596436	-4.68068361282349	-0.09909288585186	0.185181379318237	0.0750981122255325
-4.80887222290039	-8.21651172637939	-4.68627119064331	-0.0991900712251663	0.185143902897835	0.075007751584053
-4.81437683105469	-8.21761703491211	-4.69093704223633	-0.0992421060800552	0.185064420104027	0.0749407336115837
-4.81054878234863	-8.21782875061035	-4.69401550292969	-0.0993394330143929	0.184982851147652	0.0748584717512131
-4.81401014328003	-8.21747016906738	-4.6939263343811	-0.0994616374373436	0.184899777173996	0.0746539756655693
-4.81118249893188	-8.21440982818604	-4.69772338867188	-0.0994796827435493	0.184843435883522	0.07459606975317
-4.81014823913574	-8.21745586395264	-4.70370578765869	-0.0995915457606316	0.184805795550346	0.0745010003447533
-4.80971384048462	-8.21702671051025	-4.70639085769653	-0.0996692627668381	0.184771925210953	0.0743691623210907
-4.81129550933838	-8.21518135070801	-4.70994901657104	-0.0997049286961555	0.184767931699753	0.0742457285523415
-4.80952644348145	-8.21768474578857	-4.706298828125	-0.0997588559985161	0.184704408049583	0.0742138028144836
-4.81127691268921	-8.21591281890869	-4.70623731613159	-0.0997849106788635	0.184726268053055	0.0742464363574982
-4.81399297714233	-8.21653938293457	-4.70459508895874	-0.0998262241482735	0.184703662991524	0.0742983445525169
-4.81313037872314	-8.21679306030273	-4.69560146331787	-0.0999111831188202	0.184746623039246	0.0742461457848549
-4.8181324005127	-8.21536350250244	-4.69222068786621	-0.0998552069067955	0.184702053666115	0.0742218643426895
-4.81918334960938	-8.21667385101318	-4.69044971466064	-0.0999481305480003	0.184765070676804	0.0741666704416275
-4.81911659240723	-8.22031688690186	-4.68549251556396	-0.100032687187195	0.184763357043266	0.0740876048803329
-4.81799602508545	-8.2228946685791	-4.69469547271729	-0.100112065672874	0.184808164834976	0.073999784886837
-4.82068395614624	-8.22580051422119	-4.69188022613525	-0.100215807557106	0.184794455766678	0.073886938393116
-4.81943607330322	-8.23037528991699	-4.69769239425659	-0.100239165127277	0.184833079576492	0.0737858787178993
-4.81470346450806	-8.23321151733398	-4.70748233795166	-0.100372143089771	0.184760466217995	0.0737595483660698
-4.81409883499146	-8.23438453674316	-4.70818328857422	-0.100376255810261	0.184771671891212	0.0736984238028526
-4.81625652313232	-8.23334789276123	-4.71451425552368	-0.10039459168911	0.184758424758911	0.0735771805047989
-4.81470060348511	-8.2344913482666	-4.71868228912354	-0.100419744849205	0.184679210186005	0.0734915733337402
-4.81600046157837	-8.23335647583008	-4.71983003616333	-0.100446723401546	0.18464620411396	0.0734169408679008
-4.81766891479492	-8.23072338104248	-4.72276496887207	-0.10042841732502	0.184568986296654	0.0733366459608078
-4.81740570068359	-8.23224353790283	-4.72409057617188	-0.100443407893181	0.18457718193531	0.0732726901769638
-4.82164525985718	-8.22971439361572	-4.72467947006226	-0.10039784014225	0.184574291110039	0.0731654018163681
-4.82070589065552	-8.22564506530762	-4.72513151168823	-0.100363776087761	0.184486851096153	0.0730795189738274
-4.82162666320801	-8.22194385528564	-4.72830963134766	-0.100319273769855	0.184497058391571	0.0730045214295387
-4.82274389266968	-8.21969032287598	-4.72690582275391	-0.100309491157532	0.184452101588249	0.0729612335562706
-4.82339525222778	-8.22107028961182	-4.72234439849854	-0.10035752505064	0.184576466679573	0.0729384049773216
-4.82277917861938	-8.22235298156738	-4.72169780731201	-0.100368514657021	0.184640571475029	0.0729149132966995
-4.82709169387817	-8.2215461730957	-4.72123098373413	-0.100363343954086	0.184783130884171	0.0728922635316849
-4.82983255386353	-8.22982978820801	-4.71892833709717	-0.1004868298769	0.184864953160286	0.0729498937726021
-4.83207035064697	-8.23415946960449	-4.72503089904785	-0.100457571446896	0.184889316558838	0.0729616284370422
-4.83477783203125	-8.23816680908203	-4.73644638061523	-0.100387498736382	0.184929206967354	0.0728570446372032
-4.83455944061279	-8.23582744598389	-4.74580097198486	-0.100396327674389	0.184894174337387	0.0727681592106819
-4.83334827423096	-8.23694705963135	-4.75323247909546	-0.100421920418739	0.184868305921555	0.0726259052753448
-4.8318977355957	-8.23491287231445	-4.75541162490845	-0.100420884788036	0.184779509902	0.0724829733371735
-4.83388185501099	-8.23163032531738	-4.75659990310669	-0.100423961877823	0.184791713953018	0.0724083408713341
-4.83503770828247	-8.22992420196533	-4.74914741516113	-0.100438296794891	0.184728607535362	0.0723897367715836
-4.83588838577271	-8.23014736175537	-4.74311017990112	-0.10043952614069	0.184782281517982	0.0724071264266968
-4.83778524398804	-8.22777938842773	-4.74157762527466	-0.100403651595116	0.184743046760559	0.0724765136837959
-4.8389048576355	-8.22797679901123	-4.74150371551514	-0.100425645709038	0.184776544570923	0.0725007280707359
-4.84274435043335	-8.22656154632568	-4.7385630607605	-0.100308991968632	0.184731423854828	0.0725206881761551
-4.84481048583984	-8.22718715667725	-4.74333953857422	-0.100320480763912	0.184788346290588	0.0725883916020393
-4.8484034538269	-8.22892093658447	-4.73995637893677	-0.100239716470242	0.184865981340408	0.0727067813277245
-4.8478102684021	-8.23269081115723	-4.74370956420898	-0.100230418145657	0.184946179389954	0.0727332681417465
-4.85086631774902	-8.23192501068115	-4.74840641021729	-0.100237317383289	0.184977635741234	0.0727099850773811
-4.850745677948	-8.23112773895264	-4.75301361083984	-0.100129179656506	0.18496385216713	0.0727063938975334
-4.85331726074219	-8.23372173309326	-4.75708818435669	-0.100130781531334	0.18501204252243	0.0726263970136642
-4.85458612442017	-8.23125648498535	-4.76340484619141	-0.100092433393002	0.185004144906998	0.0725856721401215
-4.8535041809082	-8.23399257659912	-4.76433610916138	-0.100053414702415	0.185009628534317	0.0725247487425804
-4.8553466796875	-8.23537254333496	-4.77839231491089	-0.100012391805649	0.185065925121307	0.0723850801587105
-4.85349893569946	-8.2380428314209	-4.78110504150391	-0.099989116191864	0.185089111328125	0.0722642615437508
-4.85462188720703	-8.23697185516357	-4.78421497344971	-0.0999802500009537	0.185095846652985	0.072181411087513
-4.85522603988647	-8.2382640838623	-4.78531694412231	-0.0999869108200073	0.185042932629585	0.0721341297030449
-4.8587908744812	-8.23689842224121	-4.77618360519409	-0.0999538749456406	0.185037046670914	0.0720843896269798
-4.86512184143066	-8.23757553100586	-4.77497482299805	-0.0999417379498482	0.184983253479004	0.0721317604184151
-4.86833333969116	-8.23859405517578	-4.76779508590698	-0.0999792069196701	0.184966072440147	0.0721537992358208
-4.87278175354004	-8.23891448974609	-4.76301670074463	-0.0999971777200699	0.184946462512016	0.072147324681282
-4.88025951385498	-8.23873138427734	-4.75879716873169	-0.0999684929847717	0.185006722807884	0.0722009092569351
-4.88296175003052	-8.2424898147583	-4.75734949111938	-0.100085265934467	0.184972256422043	0.072174608707428
-4.88551950454712	-8.24608039855957	-4.76022529602051	-0.100084774196148	0.184921070933342	0.0721988528966904
-4.8868350982666	-8.2502326965332	-4.76801586151123	-0.100180223584175	0.184933915734291	0.0721593126654625
-4.89062595367432	-8.25453758239746	-4.76844167709351	-0.100263051688671	0.184957683086395	0.0721685290336609
-4.8889627456665	-8.25786781311035	-4.77274131774902	-0.100263193249702	0.184871003031731	0.0721365809440613
-4.89406442642212	-8.2599573135376	-4.77541542053223	-0.10031458735466	0.18481057882309	0.0721095651388168
-4.89915657043457	-8.2627649307251	-4.77786016464233	-0.100385777652264	0.184814602136612	0.0720616579055786
-4.89878129959106	-8.26077651977539	-4.77931785583496	-0.100344263017178	0.184716552495956	0.0719990953803062
-4.90294885635376	-8.26175975799561	-4.78083038330078	-0.100383907556534	0.184597417712212	0.0719180032610893
-4.90377426147461	-8.26066493988037	-4.78589963912964	-0.100334487855434	0.184502601623535	0.0718526914715767
-4.90942192077637	-8.26182842254639	-4.7901554107666	-0.100373953580856	0.184343621134758	0.0717887133359909
-4.91194200515747	-8.25863456726074	-4.78086042404175	-0.100398294627666	0.184277087450027	0.0717037916183472
-4.9127311706543	-8.25927066802979	-4.78005170822144	-0.10033705830574	0.184229359030724	0.071697860956192
-4.91436243057251	-8.26065826416016	-4.77949094772339	-0.100456446409225	0.184187635779381	0.0716901794075966
-4.91928863525391	-8.26076602935791	-4.77306318283081	-0.100451871752739	0.184157371520996	0.0716486349701881
-4.91913080215454	-8.26080703735352	-4.77531290054321	-0.100583672523499	0.184203281998634	0.0716361179947853
-4.92474842071533	-8.26321983337402	-4.7724609375	-0.100612066686153	0.1840960085392	0.0715931281447411
-4.92521286010742	-8.2638463973999	-4.77094316482544	-0.100660756230354	0.184038519859314	0.0715697631239891
-4.92787742614746	-8.26762199401855	-4.76719093322754	-0.100695572793484	0.18404184281826	0.0715551152825356
-4.93135738372803	-8.26976203918457	-4.76760721206665	-0.100794799625874	0.184163838624954	0.0715802609920502
-4.93151473999023	-8.27211284637451	-4.77312707901001	-0.100804023444653	0.184114590287209	0.0715816542506218
-4.93767976760864	-8.27797508239746	-4.77466201782227	-0.100851714611053	0.184115290641785	0.0715383812785149
-4.93749475479126	-8.27759265899658	-4.78136157989502	-0.100867658853531	0.184044525027275	0.071490690112114
-4.93801832199097	-8.2773494720459	-4.78533267974854	-0.10085966438055	0.183941811323166	0.0714137777686119
-4.93808698654175	-8.27546691894531	-4.79278421401978	-0.100876875221729	0.183866292238235	0.0712969824671745
-4.93756055831909	-8.27108669281006	-4.795823097229	-0.100895687937737	0.183729782700539	0.0711664333939552
-4.93431615829468	-8.2717170715332	-4.78869962692261	-0.100882306694984	0.183643162250519	0.0710944458842278
-4.93486261367798	-8.27259731292725	-4.78455352783203	-0.100963287055492	0.183649778366089	0.0710845664143562
-4.93644332885742	-8.27173614501953	-4.7716588973999	-0.100984960794449	0.183602049946785	0.0711169987916946
-4.93679809570313	-8.27170181274414	-4.76593065261841	-0.101039156317711	0.183620721101761	0.0712061300873756
-4.93903112411499	-8.27130222320557	-4.7577018737793	-0.101047910749912	0.183616921305656	0.0712593421339989
-4.9388108253479	-8.27618980407715	-4.7539963722229	-0.101031355559826	0.183534905314445	0.0712722167372704
-4.93800115585327	-8.27284908294678	-4.74785566329956	-0.101092614233494	0.183472245931625	0.0712439343333244
-4.93985605239868	-8.27605819702148	-4.74628877639771	-0.101069733500481	0.183483764529228	0.0712466090917587
-4.94034433364868	-8.27633857727051	-4.74694442749023	-0.101092226803303	0.183439686894417	0.0712179765105248
-4.93979406356812	-8.27696418762207	-4.74495649337769	-0.10119666159153	0.183433517813683	0.0711946859955788
-4.93766927719116	-8.27636241912842	-4.74709224700928	-0.101078607141972	0.183407068252563	0.0711432322859764
-4.93684577941895	-8.27596950531006	-4.75366401672363	-0.101113341748714	0.183307617902756	0.0710259154438972
-4.93459320068359	-8.2782621383667	-4.75847721099854	-0.101045079529285	0.183342546224594	0.0709759369492531
-4.93295097351074	-8.27729606628418	-4.76083946228027	-0.101156480610371	0.183311060070992	0.0709284320473671
-4.93169593811035	-8.27671909332275	-4.75838279724121	-0.101133085787296	0.183328419923782	0.0708765462040901
-4.93376159667969	-8.27208709716797	-4.76630544662476	-0.10112851858139	0.183281287550926	0.0707524120807648
-4.93205404281616	-8.27070236206055	-4.76168346405029	-0.101131126284599	0.18327271938324	0.0707224756479263
-4.93091011047363	-8.26860523223877	-4.76161289215088	-0.101055905222893	0.183224111795425	0.0707094520330429
-4.93054008483887	-8.26925468444824	-4.76139307022095	-0.101053737103939	0.18324963748455	0.0707066357135773
-4.93342065811157	-8.26794052124023	-4.75739622116089	-0.100968934595585	0.183223739266396	0.0706998929381371
-4.93559122085571	-8.26828384399414	-4.75313234329224	-0.100979335606098	0.183223262429237	0.0706525593996048
-4.93484163284302	-8.26357460021973	-4.75074768066406	-0.100877709686756	0.183211341500282	0.0706526860594749
-4.9389820098877	-8.26397514343262	-4.74745416641235	-0.100847236812115	0.183203414082527	0.0706904754042625
-4.94102334976196	-8.26192665100098	-4.74387121200562	-0.100791968405247	0.183144241571426	0.0707001611590385
-4.94055938720703	-8.26358985900879	-4.73855066299438	-0.100673668086529	0.183218657970428	0.0707295686006546
-4.94185543060303	-8.26312255859375	-4.73789119720459	-0.100632965564728	0.183131873607635	0.0707765817642212
-4.94568490982056	-8.26406669616699	-4.74129390716553	-0.100554183125496	0.18317112326622	0.0707860291004181
-4.94456052780151	-8.26607608795166	-4.74066591262817	-0.100462049245834	0.183204367756844	0.0708169415593147
-4.95111751556396	-8.26490497589111	-4.72860956192017	-0.100367076694965	0.183212354779243	0.0708854049444199
-4.95623445510864	-8.26644706726074	-4.72458648681641	-0.100324504077435	0.183293774724007	0.0709612518548965
-4.96034955978394	-8.26807022094727	-4.7195725440979	-0.10027689486742	0.183351114392281	0.0709920972585678
-4.96251344680786	-8.27125835418701	-4.72510385513306	-0.100122235715389	0.183377802371979	0.0710499137639999
-4.9617133140564	-8.27665424346924	-4.72580480575562	-0.10014621168375	0.183440119028091	0.0710806027054787
-4.96204376220703	-8.28546619415283	-4.73330688476563	-0.100090488791466	0.183514267206192	0.0711399763822556
-4.9635910987854	-8.28878116607666	-4.73836803436279	-0.100001484155655	0.183610215783119	0.0711831822991371
-4.96701383590698	-8.29686164855957	-4.74864768981934	-0.0999643728137016	0.183622300624847	0.0712181255221367
-4.96953821182251	-8.30355167388916	-4.74894571304321	-0.0999330431222916	0.18367363512516	0.0712129846215248
-4.96975326538086	-8.30413246154785	-4.7617301940918	-0.0998717620968819	0.183721855282784	0.0712795108556747
-4.96700096130371	-8.30898571014404	-4.76494407653809	-0.0997405052185059	0.183713674545288	0.0713298097252846
-4.96574831008911	-8.30801010131836	-4.76849985122681	-0.0996999144554138	0.183770805597305	0.0712713822722435
-4.97268533706665	-8.31115531921387	-4.77738952636719	-0.0995913222432137	0.183745756745338	0.0713041201233864
-4.97401762008667	-8.31092929840088	-4.78409814834595	-0.0995162799954414	0.183744385838509	0.0712844654917717
-4.97457647323608	-8.31088638305664	-4.7826247215271	-0.099414736032486	0.18372654914856	0.0713320001959801
-4.98063802719116	-8.30588150024414	-4.79099035263062	-0.0994115248322487	0.183673083782196	0.0713270902633667
-4.98134517669678	-8.30551147460938	-4.77747678756714	-0.0993969514966011	0.183666422963142	0.071363277733326
-4.98483085632324	-8.30613994598389	-4.76966667175293	-0.0994320288300514	0.183629885315895	0.0713836401700974
-4.98898267745972	-8.31114864349365	-4.76628971099854	-0.0994126945734024	0.183762446045876	0.0713952481746674
-4.99200677871704	-8.31536865234375	-4.7702522277832	-0.0994244441390038	0.183805018663406	0.0715410858392715
-4.99865388870239	-8.32154846191406	-4.76830959320068	-0.0994424670934677	0.183894619345665	0.0717098116874695
-4.99948740005493	-8.32938766479492	-4.7662091255188	-0.0995060279965401	0.183984458446503	0.0718434378504753
-5.0023021697998	-8.33190631866455	-4.77837753295898	-0.0994967073202133	0.183932259678841	0.071812704205513
-5.00599527359009	-8.33500099182129	-4.78382015228271	-0.0994140058755875	0.183827966451645	0.0717253461480141
-5.00615072250366	-8.33565425872803	-4.79081058502197	-0.0993192493915558	0.183717966079712	0.071680448949337
-5.00538635253906	-8.33290576934814	-4.80180549621582	-0.0993136689066887	0.183719053864479	0.0716649144887924
-5.00340127944946	-8.33379173278809	-4.80399179458618	-0.0993103682994843	0.183715879917145	0.0716399103403091
-5.00408029556274	-8.33531379699707	-4.799232006073	-0.0993071272969246	0.183830708265305	0.0716388449072838
-5.00343608856201	-8.34068584442139	-4.80123615264893	-0.0992912128567696	0.183898314833641	0.0716791898012161
-5.00572395324707	-8.341477394104	-4.79588079452515	-0.0992848947644234	0.183949798345566	0.0718147829174995
-5.00778484344482	-8.34263515472412	-4.78903436660767	-0.0993204340338707	0.183981329202652	0.0719173923134804
-5.01251697540283	-8.34814262390137	-4.78548383712769	-0.0992843210697174	0.18397730588913	0.0719145834445953
-5.01224708557129	-8.35419082641602	-4.78959894180298	-0.0993479862809181	0.183994591236115	0.0719176754355431
-5.01370477676392	-8.35730361938477	-4.7993688583374	-0.0993495583534241	0.184074223041534	0.0719025135040283
-5.01039457321167	-8.35824966430664	-4.80385303497314	-0.0993990823626518	0.184098303318024	0.071895070374012
-5.00785255432129	-8.35610198974609	-4.80818843841553	-0.0994186326861382	0.184060350060463	0.0719011574983597
-5.00583124160767	-8.35864162445068	-4.81329298019409	-0.0994604974985123	0.18401312828064	0.0718890428543091
-5.00663232803345	-8.35606098175049	-4.81429719924927	-0.0994455590844154	0.183894693851471	0.0718253627419472
-5.00735759735107	-8.35367488861084	-4.8177170753479	-0.0994710251688957	0.183814987540245	0.07184799015522
-5.00721836090088	-8.35151958465576	-4.81646394729614	-0.0994825884699821	0.183679223060608	0.0718679279088974
-5.00617218017578	-8.34918117523193	-4.80980968475342	-0.0995345488190651	0.183707922697067	0.0718897059559822
-5.00846481323242	-8.34152126312256	-4.8064866065979	-0.0994695797562599	0.183649376034737	0.0719446092844009
-5.00598382949829	-8.34053993225098	-4.800537109375	-0.0994828417897224	0.183538183569908	0.0719605386257172
-5.00529670715332	-8.33200263977051	-4.78816938400269	-0.0994632542133331	0.183506235480309	0.0720736309885979
-5.00624322891235	-8.32914924621582	-4.77996587753296	-0.099479928612709	0.183449029922485	0.0721585974097252
-5.00792789459229	-8.32673740386963	-4.77326965332031	-0.0994659215211868	0.18348728120327	0.0722298175096512
-5.00861692428589	-8.32775020599365	-4.76884078979492	-0.0994250252842903	0.183531910181046	0.072348415851593
-5.01000547409058	-8.32888793945313	-4.7698826789856	-0.0994973555207253	0.183585271239281	0.0724522024393082
-5.00565671920776	-8.32637405395508	-4.76650476455688	-0.0995951145887375	0.183659285306931	0.0725919902324677
-5.00146627426147	-8.32745838165283	-4.76843070983887	-0.0995597690343857	0.183645755052567	0.0726487636566162
-5.00282764434814	-8.33338260650635	-4.77250337600708	-0.0995699092745781	0.183677107095718	0.0727043375372887
-4.99857950210571	-8.33198165893555	-4.77591228485107	-0.0995083078742027	0.183656945824623	0.0728267431259155
-4.9968204498291	-8.33336448669434	-4.77489805221558	-0.0994796380400658	0.183717891573906	0.0729649364948273
-4.99361991882324	-8.33069133758545	-4.7763237953186	-0.0994261205196381	0.183762028813362	0.0731246322393417
-4.99256992340088	-8.3272705078125	-4.77299118041992	-0.0993369668722153	0.183693900704384	0.073182687163353
-4.99042367935181	-8.33017826080322	-4.77268981933594	-0.0992708578705788	0.183693468570709	0.0732804611325264
-4.99046659469604	-8.32686138153076	-4.77640676498413	-0.0991444066166878	0.183568760752678	0.0733684673905373
-4.99153566360474	-8.3218297958374	-4.77682876586914	-0.0990573093295097	0.183524772524834	0.0734986513853073
-4.99272489547729	-8.31668949127197	-4.76879358291626	-0.098883643746376	0.183381274342537	0.0736209973692894
-4.98815584182739	-8.31515026092529	-4.76595640182495	-0.0988032668828964	0.183404594659805	0.0737910568714142
-4.99157094955444	-8.3098783493042	-4.75821352005005	-0.0987079069018364	0.183377057313919	0.0739277601242065
-4.99120903015137	-8.31046676635742	-4.75256061553955	-0.0986497774720192	0.183388918638229	0.0740339979529381
-4.9886302947998	-8.30866813659668	-4.75224494934082	-0.0986310318112373	0.183388456702232	0.0741812735795975
-4.99024677276611	-8.30598068237305	-4.74227094650269	-0.0985869765281677	0.183348640799522	0.0743428841233253
-4.98981332778931	-8.30556297302246	-4.73983097076416	-0.098453089594841	0.183395832777023	0.0745082497596741
-4.98946714401245	-8.30618858337402	-4.7345929145813	-0.0985414683818817	0.183465033769608	0.0746843442320824
-4.99178552627563	-8.30552196502686	-4.7354679107666	-0.0984385460615158	0.183559089899063	0.0748819038271904
-4.991530418396	-8.30717277526855	-4.73015975952148	-0.0983863025903702	0.183620989322662	0.07502581179142
-4.99102449417114	-8.30770969390869	-4.72667837142944	-0.0983672291040421	0.183688968420029	0.0752440392971039
-4.99172067642212	-8.30828857421875	-4.73144435882568	-0.098350815474987	0.183680832386017	0.0753648653626442
-4.99203062057495	-8.30819320678711	-4.73513460159302	-0.0981820821762085	0.18370209634304	0.0754321590065956
-4.98915147781372	-8.30603694915771	-4.7376594543457	-0.0981373861432076	0.183723315596581	0.0755560472607613
-4.98646354675293	-8.30607223510742	-4.74029397964478	-0.0980219468474388	0.183653920888901	0.0756211429834366
-4.9885835647583	-8.30292701721191	-4.74131917953491	-0.0979545563459396	0.183683648705482	0.075719490647316
-4.98824119567871	-8.30145740509033	-4.74157333374023	-0.0978487655520439	0.183694019913673	0.0757831931114197
-4.98368120193481	-8.29988384246826	-4.74154615402222	-0.0978258028626442	0.183632880449295	0.0759012475609779
-4.98235273361206	-8.29233074188232	-4.74329710006714	-0.0977665558457375	0.183564692735672	0.0758711323142052
-4.97714853286743	-8.2921028137207	-4.73678827285767	-0.097651407122612	0.183528885245323	0.0759167894721031
-4.97733640670776	-8.28944492340088	-4.73744297027588	-0.0975695252418518	0.183571100234985	0.075992539525032
-4.97607135772705	-8.28679084777832	-4.73008060455322	-0.0975734740495682	0.183593615889549	0.076106995344162
-4.97593212127686	-8.28830623626709	-4.72719955444336	-0.0975387468934059	0.183610484004021	0.076188862323761
-4.97623634338379	-8.28883838653564	-4.72137260437012	-0.0974284112453461	0.183647274971008	0.0762877240777016
-4.97778129577637	-8.28804779052734	-4.7209792137146	-0.0974134430289268	0.183670371770859	0.0764323621988297
-4.978111743927	-8.28842830657959	-4.70900058746338	-0.0973687171936035	0.183685973286629	0.0766206830739975
-4.97948503494263	-8.28931331634521	-4.71118783950806	-0.0973665490746498	0.183744192123413	0.0767183974385262
-4.97969007492065	-8.29017448425293	-4.7065577507019	-0.0973127484321594	0.183782383799553	0.0768449008464813
-4.9777979850769	-8.29336071014404	-4.70709896087646	-0.0973301902413368	0.183720499277115	0.076897606253624
-4.97847080230713	-8.29440784454346	-4.70762252807617	-0.0973324105143547	0.183761984109879	0.0769631788134575
-4.97787714004517	-8.29711437225342	-4.71518230438232	-0.0973864048719406	0.183734849095345	0.0770122185349464
-4.97527122497559	-8.29518890380859	-4.7212061882019	-0.0974194705486298	0.183714374899864	0.0770206078886986
-4.97315406799316	-8.29586696624756	-4.72659254074097	-0.0974359065294266	0.183653816580772	0.07700315117836
-4.96975803375244	-8.29504013061523	-4.72528696060181	-0.0974993333220482	0.18358439207077	0.0770360603928566
-4.96866989135742	-8.29415512084961	-4.72289419174194	-0.0975496098399162	0.183562502264977	0.07706069201231
-4.96779775619507	-8.29365158081055	-4.72331619262695	-0.097611241042614	0.183539718389511	0.0770429745316505
-4.9664740562439	-8.29273509979248	-4.71875667572021	-0.0977162569761276	0.18349327147007	0.0770585462450981
-4.96405029296875	-8.29095935821533	-4.71855926513672	-0.097734160721302	0.183398902416229	0.0770984292030334
-4.96393585205078	-8.2855978012085	-4.7106785774231	-0.0977963358163834	0.183375760912895	0.0771075040102005
-4.96339988708496	-8.28287124633789	-4.69850158691406	-0.0978275611996651	0.183368131518364	0.0771171003580093
-4.96366786956787	-8.27923774719238	-4.69506454467773	-0.0978889614343643	0.183258891105652	0.0771495699882507
-4.96152448654175	-8.27875709533691	-4.68773174285889	-0.0979300737380981	0.183286473155022	0.0771945118904114
-4.96465587615967	-8.2791576385498	-4.67897415161133	-0.0980522334575653	0.18323141336441	0.0772372484207153
-4.96169853210449	-8.27847385406494	-4.67224502563477	-0.0980888977646828	0.183218568563461	0.0773343667387962
-4.96360015869141	-8.27923583984375	-4.66737699508667	-0.0981378778815269	0.183254107832909	0.0773923397064209
-4.96344232559204	-8.27725982666016	-4.66175508499146	-0.0982248783111572	0.183269560337067	0.0774065405130386
-4.96343326568604	-8.28117847442627	-4.66281938552856	-0.0982674062252045	0.183318763971329	0.077489972114563
-4.96591281890869	-8.28089046478271	-4.65688896179199	-0.0983157455921173	0.183267429471016	0.0775636807084084
-4.96659469604492	-8.28083992004395	-4.65613555908203	-0.0984065607190132	0.183274015784264	0.0775831565260887
-4.96471786499023	-8.28121566772461	-4.65416383743286	-0.0983997732400894	0.183248355984688	0.0776442214846611
-4.96757698059082	-8.28242492675781	-4.65611362457275	-0.0985239669680595	0.183266505599022	0.0776587501168251
-4.97024393081665	-8.28562545776367	-4.65241718292236	-0.0985977500677109	0.183286592364311	0.0777484625577927
-4.96758985519409	-8.28759479522705	-4.65406036376953	-0.0986399501562119	0.183279857039452	0.0777765139937401
-4.97101402282715	-8.28786182403564	-4.65881204605103	-0.0986765399575233	0.183360740542412	0.0778339356184006
-4.97277402877808	-8.29073715209961	-4.66574239730835	-0.098757840692997	0.183289498090744	0.0778317973017693
-4.97017335891724	-8.29468727111816	-4.66955137252808	-0.0988902002573013	0.18334536254406	0.0779101252555847
-4.96865081787109	-8.30185222625732	-4.67854499816895	-0.0990064367651939	0.183389872312546	0.0779049247503281
-4.96680068969727	-8.30371284484863	-4.67989110946655	-0.0990594476461411	0.183375015854836	0.0779861733317375
-4.96680450439453	-8.30585289001465	-4.6852068901062	-0.0990859717130661	0.183321610093117	0.0779716670513153
-4.96451187133789	-8.30763339996338	-4.69492435455322	-0.099141888320446	0.183319926261902	0.0780318528413773
-4.96333074569702	-8.30709171295166	-4.70093059539795	-0.0991360694169998	0.183301359415054	0.0780476182699203
-4.96368551254272	-8.30757522583008	-4.70419359207153	-0.0992747023701668	0.183201625943184	0.078084260225296
-4.96566915512085	-8.30759143829346	-4.70868968963623	-0.0992277711629868	0.183175638318062	0.0780960023403168
-4.96536254882813	-8.30721664428711	-4.71514415740967	-0.0992007255554199	0.183100506663322	0.0781045034527779
-4.96759796142578	-8.30672454833984	-4.72097110748291	-0.0992856994271278	0.183187857270241	0.0781461298465729
-4.9668140411377	-8.30415630340576	-4.72104263305664	-0.0992138609290123	0.183187559247017	0.0781834572553635
-4.96869611740112	-8.30733299255371	-4.72732353210449	-0.0992874354124069	0.18310122191906	0.0781905874609947
-4.97111034393311	-8.30410766601563	-4.73184537887573	-0.0992225110530853	0.183088406920433	0.0782329887151718
-4.9711537361145	-8.30664539337158	-4.73927783966064	-0.0992268621921539	0.183069869875908	0.0782403275370598
-4.97619676589966	-8.30269050598145	-4.73908758163452	-0.0991722717881203	0.183063134551048	0.0782588571310043
-4.97821187973022	-8.30331516265869	-4.74520874023438	-0.0991500541567802	0.183082059025764	0.0783071890473366
-4.97964525222778	-8.30274868011475	-4.74358367919922	-0.0990490615367889	0.183111771941185	0.0782950967550278
-4.98205137252808	-8.3031005859375	-4.74821138381958	-0.0989856049418449	0.183154821395874	0.0783644691109657
-4.98332595825195	-8.30103397369385	-4.75650882720947	-0.0988881140947342	0.183103606104851	0.0783199220895767
-4.98484516143799	-8.29691982269287	-4.75981855392456	-0.0988127142190933	0.183074533939362	0.0783374011516571
-4.98502540588379	-8.29457950592041	-4.75682067871094	-0.0986909195780754	0.183123588562012	0.0782762467861176
-4.98621892929077	-8.29065704345703	-4.76190853118896	-0.0985808745026588	0.183160722255707	0.0782537087798119
-4.98472785949707	-8.29268836975098	-4.76166534423828	-0.0985078066587448	0.183272659778595	0.0782997906208038
-4.98675298690796	-8.29278564453125	-4.76984310150146	-0.0984286814928055	0.183351784944534	0.0782806277275085
-4.98772668838501	-8.29522895812988	-4.76812267303467	-0.0984182804822922	0.183453485369682	0.0782350078225136
-4.98905420303345	-8.29824638366699	-4.77132081985474	-0.0983707830309868	0.183527141809464	0.0782078430056572
-4.98750114440918	-8.30117130279541	-4.76624059677124	-0.0984250903129578	0.183690473437309	0.0782510191202164
-4.98458385467529	-8.30736446380615	-4.76506662368774	-0.0985005348920822	0.18374602496624	0.0782188400626183
-4.98404788970947	-8.31078815460205	-4.76022148132324	-0.098516657948494	0.183808103203773	0.0782669335603714
-4.98528861999512	-8.31455421447754	-4.75825786590576	-0.0985640361905098	0.183878570795059	0.0783590227365494
-4.9856333732605	-8.31699752807617	-4.75897979736328	-0.0986049994826317	0.183953315019608	0.0783888697624207
-4.98770332336426	-8.31559562683105	-4.75305366516113	-0.0986178442835808	0.183903500437737	0.0783320516347885
-4.98745918273926	-8.31660461425781	-4.75465965270996	-0.0987115651369095	0.183875203132629	0.0783446058630943
-4.98732089996338	-8.31619453430176	-4.74747562408447	-0.0987916737794876	0.183892697095871	0.07839235663414
-4.98767995834351	-8.31152725219727	-4.74461603164673	-0.098814532160759	0.183804303407669	0.0783437713980675
-4.98725605010986	-8.31200885772705	-4.73639345169067	-0.09892388433218	0.183760955929756	0.0783469974994659
-4.98721551895142	-8.31055927276611	-4.73541212081909	-0.0989464446902275	0.183701232075691	0.0782898962497711
-4.98769664764404	-8.30884552001953	-4.73522996902466	-0.0989765450358391	0.18368536233902	0.0782661065459251
-4.98561334609985	-8.30893135070801	-4.73162221908569	-0.0990205407142639	0.183635681867599	0.078240379691124
-4.98695468902588	-8.30755996704102	-4.71900987625122	-0.0990710109472275	0.183652311563492	0.078199714422226
-4.98323535919189	-8.30562305450439	-4.71953630447388	-0.0991261675953865	0.183612763881683	0.0781581476330757
-4.98135137557983	-8.30534839630127	-4.71537733078003	-0.0991174206137657	0.183671668171883	0.0780835971236229
-4.97911071777344	-8.30481147766113	-4.71546506881714	-0.0991528630256653	0.183710858225822	0.0780162364244461
-4.97622680664063	-8.30426025390625	-4.71348714828491	-0.099124014377594	0.183683723211288	0.0779509469866753
-4.97365617752075	-8.30435276031494	-4.70805835723877	-0.0990745797753334	0.183717042207718	0.0778996720910072
-4.97023773193359	-8.30500411987305	-4.70927429199219	-0.0990683808922768	0.183754965662956	0.0778110325336456
-4.96441268920898	-8.30336380004883	-4.71014165878296	-0.0990078970789909	0.183792263269424	0.0777545943856239
-4.96471309661865	-8.30448436737061	-4.70624256134033	-0.0989356562495232	0.183828294277191	0.0776466131210327
-4.96193599700928	-8.30324172973633	-4.70990943908691	-0.0988639667630196	0.183864697813988	0.0775447711348534
-4.95871305465698	-8.30246353149414	-4.71917533874512	-0.0987760797142982	0.183821573853493	0.0774341374635696
-4.95427703857422	-8.30423545837402	-4.71833658218384	-0.0987432822585106	0.183853641152382	0.0772925615310669
-4.95733308792114	-8.30341148376465	-4.71426248550415	-0.0986072868108749	0.183895379304886	0.0771947503089905
-4.95722484588623	-8.30813312530518	-4.71665954589844	-0.0986064672470093	0.183915346860886	0.0770916789770126
-4.95720148086548	-8.30978870391846	-4.72727394104004	-0.0985858589410782	0.183947741985321	0.0769729390740395
-4.9596004486084	-8.31521701812744	-4.72236680984497	-0.0985331758856773	0.184008494019508	0.0768864899873734
-4.96236848831177	-8.31669902801514	-4.73084354400635	-0.0985008776187897	0.183984965085983	0.0767552256584167
-4.96280002593994	-8.32363319396973	-4.72562265396118	-0.0985298007726669	0.183981344103813	0.0767025351524353
-4.96958780288696	-8.3249568939209	-4.72619724273682	-0.0985619202256203	0.184004232287407	0.0766368880867958
-4.97213888168335	-8.32576656341553	-4.72792911529541	-0.0985647886991501	0.18392077088356	0.0765920504927635
-4.97649002075195	-8.3253870010376	-4.73284816741943	-0.0985487923026085	0.183941438794136	0.0765580460429192
-4.98302936553955	-8.32439613342285	-4.73388433456421	-0.098591759800911	0.183845385909081	0.0765111520886421
-4.98626184463501	-8.32509231567383	-4.72946453094482	-0.0986693799495697	0.183739200234413	0.0765405967831612
-4.99109649658203	-8.32229709625244	-4.72792100906372	-0.0987735390663147	0.183661282062531	0.0765034630894661
-4.99465036392212	-8.3182954788208	-4.73221683502197	-0.0988012179732323	0.183580100536346	0.0764990001916885
-5.00249910354614	-8.31996154785156	-4.73258590698242	-0.0988188311457634	0.183516442775726	0.0764333009719849
-5.00411701202393	-8.3154296875	-4.72835254669189	-0.0988780632615089	0.183405384421349	0.076418325304985
-5.00800323486328	-8.31118774414063	-4.72626781463623	-0.0988918244838715	0.183262705802917	0.0764023289084435
-5.01330757141113	-8.30919075012207	-4.72744226455688	-0.0989455804228783	0.183284550905228	0.0764190778136253
-5.01452493667603	-8.308518409729	-4.72506237030029	-0.0990022718906403	0.183254390954971	0.0764014348387718
-5.01530408859253	-8.30686378479004	-4.73504781723022	-0.0989650338888168	0.183172091841698	0.0763392373919487
-5.0178542137146	-8.30460071563721	-4.73321294784546	-0.0989950299263	0.183196485042572	0.0762467458844185
-5.01526927947998	-8.30029678344727	-4.73536396026611	-0.0989822074770927	0.183175176382065	0.0761690139770508
-5.01882171630859	-8.29795742034912	-4.73523998260498	-0.0989836752414703	0.183185666799545	0.0760864615440369
-5.02018690109253	-8.29890155792236	-4.74864959716797	-0.0988941937685013	0.183212742209435	0.075999952852726
-5.01804828643799	-8.30005931854248	-4.74982500076294	-0.0989330634474754	0.183258756995201	0.0758900120854378
-5.01841259002686	-8.30036926269531	-4.75278329849243	-0.0988378003239632	0.183291748166084	0.0758012980222702
-5.01670360565186	-8.3027925491333	-4.75864315032959	-0.0988619849085808	0.183348700404167	0.0756957828998566
-5.01723718643188	-8.30191516876221	-4.76428985595703	-0.0988481640815735	0.183362931013107	0.0756420120596886
-5.01451778411865	-8.30375862121582	-4.76489162445068	-0.098811499774456	0.183372229337692	0.0755312070250511
-5.01614046096802	-8.30862426757813	-4.77759027481079	-0.0987162888050079	0.183447197079659	0.0754378065466881
-5.01208209991455	-8.31099414825439	-4.77886867523193	-0.0986867249011993	0.183505862951279	0.0752959400415421
-5.01314687728882	-8.31190967559814	-4.78126955032349	-0.0986706912517548	0.183564499020576	0.07523562759161
-5.00907135009766	-8.31760787963867	-4.7813663482666	-0.0986462906002998	0.183554142713547	0.0751422271132469
-5.01196718215942	-8.31565952301025	-4.77980375289917	-0.0985382944345474	0.183695554733276	0.0750722140073776
-5.0109395980835	-8.32277679443359	-4.77929019927979	-0.09856878221035	0.183697879314423	0.0750296637415886
-5.00987339019775	-8.32411289215088	-4.77188301086426	-0.0986045449972153	0.18366813659668	0.0749378278851509
-5.0085244178772	-8.32517433166504	-4.77506446838379	-0.0985110253095627	0.183689594268799	0.0748506188392639
-5.00791597366333	-8.32755184173584	-4.7707085609436	-0.0985038876533508	0.183688521385193	0.0747199505567551
-5.00448799133301	-8.33039855957031	-4.76909399032593	-0.0985124707221985	0.183686539530754	0.0746348574757576
-5.00404357910156	-8.33201694488525	-4.76395797729492	-0.0984679460525513	0.183707594871521	0.0744745433330536
-5.00382518768311	-8.33620929718018	-4.75904083251953	-0.098489411175251	0.183817952871323	0.0743842571973801
-5.00026273727417	-8.33962059020996	-4.75809526443481	-0.09853495657444	0.183810025453568	0.0742463320493698
-5.0014386177063	-8.343994140625	-4.75262546539307	-0.0985410809516907	0.183806821703911	0.0740945413708687
-5.00066518783569	-8.34685611724854	-4.75201845169067	-0.0986034944653511	0.183807298541069	0.0739928930997849
-5.00214767456055	-8.35083961486816	-4.74220561981201	-0.0987056121230125	0.183863505721092	0.0738179236650467
-5.00125169754028	-8.35421180725098	-4.73714208602905	-0.0987433865666389	0.183836042881012	0.0737020373344421
-5.00113916397095	-8.35562992095947	-4.74132776260376	-0.0988439172506332	0.183848887681961	0.0735165476799011
-5.00285291671753	-8.36130714416504	-4.74023103713989	-0.0989481583237648	0.183830618858337	0.0733705163002014
-5.00549030303955	-8.36224365234375	-4.73420000076294	-0.0991262122988701	0.183755829930305	0.0732491761445999
-5.00858020782471	-8.36318302154541	-4.73232364654541	-0.0992010980844498	0.183767750859261	0.0731086805462837
-5.01249122619629	-8.36467456817627	-4.72560739517212	-0.0993111729621887	0.183704614639282	0.0730460956692696
-5.01645565032959	-8.36450862884521	-4.72710084915161	-0.0994577780365944	0.183591723442078	0.0729237720370293
-5.01899766921997	-8.36227512359619	-4.72109031677246	-0.0996424481272697	0.183475539088249	0.0728330612182617
-5.02303028106689	-8.36047840118408	-4.71519136428833	-0.0998380333185196	0.183408960700035	0.0727877393364906
-5.025963306427	-8.35738754272461	-4.71178722381592	-0.100030668079853	0.183346956968307	0.0726589784026146
-5.02795553207397	-8.35353088378906	-4.71115159988403	-0.10017279535532	0.183225765824318	0.0726076513528824
-5.02934885025024	-8.34909152984619	-4.70420694351196	-0.100278668105602	0.183073148131371	0.0725120157003403
-5.03254890441895	-8.34634113311768	-4.70368576049805	-0.100499682128429	0.18297466635704	0.0724518671631813
-5.03417873382568	-8.34234046936035	-4.7019476890564	-0.100669167935848	0.182923465967178	0.0724025294184685
-5.03536462783813	-8.33929538726807	-4.69573926925659	-0.100776925683022	0.182868137955666	0.0723701789975166
-5.03566598892212	-8.33728981018066	-4.69571161270142	-0.100945323705673	0.182763904333115	0.072316437959671
-5.03456592559814	-8.33272361755371	-4.70175075531006	-0.101048640906811	0.182711765170097	0.0722905918955803
-5.03319025039673	-8.33260440826416	-4.70449924468994	-0.101124629378319	0.182683303952217	0.0722856298089027
-5.03475570678711	-8.32934951782227	-4.70921611785889	-0.101222090423107	0.182666659355164	0.072241984307766
-5.03057479858398	-8.32819271087646	-4.71519422531128	-0.101296328008175	0.182617634534836	0.0722696483135223
-5.03023767471313	-8.32842350006104	-4.71924495697021	-0.101331703364849	0.182666927576065	0.0722506493330002
-5.02575445175171	-8.33140563964844	-4.72257375717163	-0.101453773677349	0.182679131627083	0.0722485035657883
-5.02629327774048	-8.3300666809082	-4.73326253890991	-0.101443000137806	0.182705461978912	0.0722714215517044
-5.02638053894043	-8.3302059173584	-4.73893594741821	-0.101367555558681	0.182694867253304	0.0722341239452362
-5.02309322357178	-8.32953453063965	-4.74298477172852	-0.101358599960804	0.182670205831528	0.07230244576931
-5.02641534805298	-8.32871437072754	-4.74912548065186	-0.101337924599648	0.182785108685493	0.0723252594470978
-5.0258641242981	-8.33069038391113	-4.7511773109436	-0.101275309920311	0.182806089520454	0.0724141299724579
-5.02627849578857	-8.33090877532959	-4.7539234161377	-0.101184360682964	0.182821467518806	0.0724943801760674
-5.02768754959106	-8.32898044586182	-4.76118946075439	-0.101074934005737	0.182832136750221	0.0725860595703125
-5.02822923660278	-8.32922744750977	-4.76848840713501	-0.100960090756416	0.182878464460373	0.0726284235715866
-5.02841567993164	-8.32820415496826	-4.77649354934692	-0.100791893899441	0.182833090424538	0.0726915523409843
-5.03273153305054	-8.32287788391113	-4.77960348129272	-0.100589908659458	0.182882055640221	0.0727595463395119
-5.03138589859009	-8.32089710235596	-4.7816686630249	-0.100454643368721	0.182897493243217	0.0727816447615623
-5.03225183486938	-8.31947994232178	-4.78788042068481	-0.100309669971466	0.183037891983986	0.0728653743863106
-5.0320611000061	-8.31990814208984	-4.78446674346924	-0.100144200026989	0.183087795972824	0.0729594081640244
-5.02918481826782	-8.31885433197021	-4.78239393234253	-0.100003197789192	0.183227151632309	0.0730292871594429
-5.02947187423706	-8.32285308837891	-4.78440618515015	-0.0998940020799637	0.183350875973701	0.0731271356344223
-5.02866506576538	-8.32315349578857	-4.78262233734131	-0.0997434332966805	0.183463081717491	0.0732767432928085
-5.02813291549683	-8.32539558410645	-4.78273630142212	-0.099643275141716	0.183582544326782	0.0733827203512192
-5.02662467956543	-8.33046817779541	-4.77873563766479	-0.0995471403002739	0.183734521269798	0.0734914988279343
-5.02709054946899	-8.3349084854126	-4.78273296356201	-0.0994494780898094	0.183953449130058	0.0736835524439812
-5.0296893119812	-8.33663654327393	-4.78389930725098	-0.099335290491581	0.183998480439186	0.0737952888011932
-5.02669239044189	-8.33719825744629	-4.78285598754883	-0.0991996079683304	0.184086948633194	0.0738798603415489
-5.02809190750122	-8.33967781066895	-4.78268384933472	-0.0991181954741478	0.184225216507912	0.0740019977092743
-5.02844476699829	-8.33939838409424	-4.78525543212891	-0.0989912748336792	0.184272319078445	0.0740793645381927
-5.02801656723022	-8.34271144866943	-4.78741788864136	-0.0988633036613464	0.184311956167221	0.0741016864776611
-5.02816867828369	-8.34413528442383	-4.78476858139038	-0.0987883135676384	0.184338286519051	0.074192225933075
-5.02882146835327	-8.34331226348877	-4.79126071929932	-0.098609447479248	0.184375271201134	0.074255183339119
-5.0288143157959	-8.34452438354492	-4.80520343780518	-0.0985577628016472	0.184355080127716	0.074248231947422
-5.0298318862915	-8.34583473205566	-4.805335521698	-0.0985123515129089	0.184379860758781	0.0743119344115257
-5.03007078170776	-8.34477710723877	-4.81098937988281	-0.0983933210372925	0.184370070695877	0.0743341147899628
-5.03184175491333	-8.34236621856689	-4.81251573562622	-0.0982908084988594	0.1844083070755	0.0743893533945084
-5.03482103347778	-8.34465408325195	-4.82028675079346	-0.0982285588979721	0.184480994939804	0.0744733586907387
-5.03776216506958	-8.34726428985596	-4.81900119781494	-0.098198227584362	0.184512734413147	0.0745917335152626
-5.04221248626709	-8.34501266479492	-4.81979370117188	-0.0980823189020157	0.184493839740753	0.0747070163488388
-5.04779863357544	-8.34525775909424	-4.8177809715271	-0.0981046631932259	0.184522032737732	0.0748627483844757
-5.05347537994385	-8.34539604187012	-4.81582498550415	-0.0980659425258636	0.184611573815346	0.0750065520405769
-5.0559606552124	-8.34640789031982	-4.81307935714722	-0.0980415940284729	0.184548825025558	0.0751331523060799
-5.06487560272217	-8.35173797607422	-4.81260061264038	-0.0980376824736595	0.184545576572418	0.0753440856933594
-5.06704998016357	-8.35464572906494	-4.81012105941772	-0.0980511009693146	0.184526681900024	0.0755445957183838
-5.0708589553833	-8.35204315185547	-4.81254434585571	-0.0979974418878555	0.184518575668335	0.0756914913654327
-5.07400226593018	-8.35650062561035	-4.81150531768799	-0.0980521738529205	0.184462577104568	0.0758817940950394
-5.07980680465698	-8.357008934021	-4.81554460525513	-0.0980043932795525	0.184342756867409	0.0760523155331612
-5.08213138580322	-8.35746288299561	-4.81512308120728	-0.0980406254529953	0.184219926595688	0.0761781558394432
-5.08498287200928	-8.35853672027588	-4.8159122467041	-0.0980594679713249	0.184241220355034	0.0763397291302681
-5.08757209777832	-8.35624885559082	-4.82476854324341	-0.098019927740097	0.184195294976234	0.0764801278710365
-5.08701944351196	-8.35449028015137	-4.82476949691772	-0.0979666262865067	0.184098303318024	0.0765611007809639
-5.08733177185059	-8.35386562347412	-4.83898401260376	-0.0979774445295334	0.184100806713104	0.0766545087099075
-5.08679962158203	-8.35015106201172	-4.842613697052	-0.0979751572012901	0.184095785021782	0.0767207071185112
-5.08646440505981	-8.34775829315186	-4.8429069519043	-0.0979525819420815	0.184160381555557	0.0768710747361183
-5.08702373504639	-8.3428258895874	-4.84407567977905	-0.097884327173233	0.184018716216087	0.0769228264689446
-5.083327293396	-8.34243488311768	-4.84288501739502	-0.0978893265128136	0.184045165777206	0.077057734131813
-5.0820689201355	-8.34164619445801	-4.84348487854004	-0.0977506786584854	0.184078693389893	0.0772069096565247
-5.0800576210022	-8.33797454833984	-4.83957481384277	-0.0977493077516556	0.184100598096848	0.0773265287280083
-5.07468223571777	-8.33572578430176	-4.84218120574951	-0.097662590444088	0.18411673605442	0.0774424374103546
-5.07251834869385	-8.33502769470215	-4.83606100082397	-0.0976442843675613	0.184191286563873	0.0775823295116425
-5.06586980819702	-8.33218002319336	-4.83272075653076	-0.0974996611475945	0.184174597263336	0.0777299404144287
-5.06485795974731	-8.33162975311279	-4.82245302200317	-0.0975336953997612	0.184279710054398	0.0778794661164284
-5.06065130233765	-8.32712936401367	-4.81374740600586	-0.0973974615335464	0.184284165501595	0.0780294314026833
-5.0594220161438	-8.32958126068115	-4.80501651763916	-0.0973559990525246	0.184316158294678	0.0781697854399681
-5.05562257766724	-8.32694149017334	-4.79920387268066	-0.0972968637943268	0.184331849217415	0.0783164203166962
-5.05088901519775	-8.32606220245361	-4.7941632270813	-0.0972969904541969	0.184409752488136	0.0784654021263123
-5.04831171035767	-8.32506465911865	-4.78081178665161	-0.0972526296973228	0.184435695409775	0.078602708876133
-5.04798364639282	-8.32446193695068	-4.77535009384155	-0.097248949110508	0.184442266821861	0.0787068828940392
-5.04183578491211	-8.32619285583496	-4.77313661575317	-0.097220741212368	0.184430792927742	0.0788304731249809
-5.03854274749756	-8.32551288604736	-4.76501846313477	-0.0972735285758972	0.184558302164078	0.0789826512336731
-5.03404712677002	-8.32580375671387	-4.75998830795288	-0.0972668454051018	0.184511974453926	0.0791264250874519
-5.03304624557495	-8.32395648956299	-4.75730037689209	-0.0973576307296753	0.184535905718803	0.0791948065161705
-5.02993249893188	-8.32416248321533	-4.753502368927	-0.0973863676190376	0.184488072991371	0.079341247677803
-5.02402114868164	-8.32716178894043	-4.75024080276489	-0.0975145474076271	0.184515342116356	0.0794850215315819
-5.01871061325073	-8.32646942138672	-4.74781274795532	-0.097539559006691	0.184464886784554	0.0796022489666939
-5.01376008987427	-8.32252979278564	-4.74368524551392	-0.0976264625787735	0.184463277459145	0.0797032862901688
-5.00869464874268	-8.32190132141113	-4.74275875091553	-0.0977033525705338	0.184361115098	0.0797858908772469
-5.00330638885498	-8.31991004943848	-4.73737716674805	-0.0977556332945824	0.184371128678322	0.0798633098602295
-4.99890995025635	-8.31530952453613	-4.73972654342651	-0.0977773144841194	0.184340074658394	0.0799688771367073
-4.9980673789978	-8.30363178253174	-4.72949886322021	-0.0977129340171814	0.184205815196037	0.0800025090575218
-4.99573850631714	-8.29782009124756	-4.71822690963745	-0.0977266952395439	0.184056505560875	0.0800681039690971
-4.99472093582153	-8.29762840270996	-4.71517467498779	-0.0977065712213516	0.183961048722267	0.0801555588841438
-4.9948296546936	-8.29005718231201	-4.70988416671753	-0.0976642593741417	0.183906823396683	0.0802505314350128
-4.99150896072388	-8.28802013397217	-4.70829439163208	-0.09768445789814	0.183918371796608	0.0803745985031128
-4.98708295822144	-8.28414154052734	-4.70739316940308	-0.097722016274929	0.183856308460236	0.0804969668388367
-4.9885048866272	-8.2827615737915	-4.70020008087158	-0.0977314636111259	0.183845445513725	0.0806023851037025
-4.98617744445801	-8.28199577331543	-4.69882392883301	-0.097724162042141	0.183797433972359	0.0807244926691055
-4.99114656448364	-8.28204345703125	-4.69391918182373	-0.0977372750639915	0.18385012447834	0.080810010433197
-4.99101638793945	-8.28251266479492	-4.69988441467285	-0.0977746844291687	0.183776929974556	0.0809802711009979
-4.99257802963257	-8.28254985809326	-4.6978816986084	-0.0978587567806244	0.183804497122765	0.0811331197619438
-4.99058771133423	-8.28381443023682	-4.68849802017212	-0.0978594645857811	0.183781325817108	0.0812869593501091
-4.98854064941406	-8.28116226196289	-4.69051599502563	-0.0978662222623825	0.183781355619431	0.0814388394355774
-4.98885250091553	-8.28184795379639	-4.69303035736084	-0.0979326367378235	0.183764979243279	0.0815958753228188
-4.99100065231323	-8.27997875213623	-4.6863865852356	-0.0979327484965324	0.183790624141693	0.0817741677165031
-4.99024486541748	-8.28131103515625	-4.68794965744019	-0.0979055017232895	0.183737367391586	0.0819078907370567
-4.99180841445923	-8.2824068069458	-4.6919903755188	-0.0979733765125275	0.183668494224548	0.0820292532444
-4.9933614730835	-8.28087425231934	-4.69076490402222	-0.0980153903365135	0.183657646179199	0.0821310505270958
-4.99333906173706	-8.27765560150146	-4.68680477142334	-0.0980151668190956	0.183639019727707	0.0822660177946091
-4.9927921295166	-8.27622318267822	-4.69271755218506	-0.0980064272880554	0.183588996529579	0.0823672786355019
-4.99264049530029	-8.27890777587891	-4.69295358657837	-0.0980260744690895	0.18353471159935	0.0824795663356781
-4.99503135681152	-8.27401447296143	-4.69236707687378	-0.098031111061573	0.183581173419952	0.0826385244727135
-4.99418115615845	-8.27411079406738	-4.69022274017334	-0.0980768278241158	0.183585166931152	0.0827886611223221
-4.99173831939697	-8.27347850799561	-4.69068241119385	-0.0981248617172241	0.183528184890747	0.0829449892044067
-4.99170732498169	-8.27080917358398	-4.68894195556641	-0.0981095358729362	0.183490768074989	0.0830220878124237
-4.98821067810059	-8.26852703094482	-4.69997644424438	-0.0980944335460663	0.183492705225945	0.0831749513745308
-4.99078845977783	-8.270676612854	-4.69387626647949	-0.0981377810239792	0.183526650071144	0.0833391398191452
-4.98825311660767	-8.27164554595947	-4.69244813919067	-0.0982656702399254	0.183626592159271	0.0835378542542458
-4.99191951751709	-8.27219009399414	-4.68896150588989	-0.0982877090573311	0.183676660060883	0.0836881995201111
-4.98752975463867	-8.27168941497803	-4.6920337677002	-0.0982924103736877	0.183727458119392	0.0838419944047928
-4.98401546478271	-8.27204418182373	-4.69098806381226	-0.0983558669686317	0.183707922697067	0.0839866399765015
-4.98165082931519	-8.27101421356201	-4.69476413726807	-0.0983663499355316	0.183764189481735	0.0840729475021362
-4.97783279418945	-8.26846981048584	-4.69936418533325	-0.0983800366520882	0.183702304959297	0.0842346847057343
-4.97502088546753	-8.26734352111816	-4.70190906524658	-0.098341092467308	0.183712959289551	0.0843240693211555
-4.97439670562744	-8.26548385620117	-4.6984920501709	-0.0984620377421379	0.183761432766914	0.0844341814517975
-4.96841526031494	-8.26122379302979	-4.69760417938232	-0.0984401628375053	0.183726280927658	0.0846055224537849
-4.96595764160156	-8.25898361206055	-4.70082569122314	-0.0984314605593681	0.183697625994682	0.0846648141741753
-4.96285152435303	-8.25479793548584	-4.69622850418091	-0.0984460264444351	0.183745682239532	0.0848242938518524
-4.95879602432251	-8.25288200378418	-4.69952392578125	-0.0984909236431122	0.18369859457016	0.0849730148911476
-4.95526218414307	-8.24785232543945	-4.70191526412964	-0.0984620004892349	0.183775261044502	0.0850608795881271
-4.94989204406738	-8.24677467346191	-4.69455575942993	-0.0985242873430252	0.183671310544014	0.085176482796669
-4.94729471206665	-8.24325847625732	-4.70619869232178	-0.0985575616359711	0.183752685785294	0.0853196233510971
-4.94441270828247	-8.23946857452393	-4.7084789276123	-0.0985553562641144	0.183735504746437	0.0854668170213699
-4.94058179855347	-8.23977375030518	-4.70728588104248	-0.0985798910260201	0.183797791600227	0.0855769068002701
-4.93570613861084	-8.23582172393799	-4.70819664001465	-0.0987030416727066	0.183819442987442	0.085725724697113
-4.93087005615234	-8.23005867004395	-4.70847034454346	-0.0986944958567619	0.183812692761421	0.085819698870182
-4.92737722396851	-8.22924613952637	-4.7132773399353	-0.0986736640334129	0.183979034423828	0.0859506577253342
-4.92252779006958	-8.22935676574707	-4.71151447296143	-0.0987949892878532	0.184063330292702	0.0861180648207664
-4.91756916046143	-8.22287082672119	-4.70920705795288	-0.0987799316644669	0.184123829007149	0.0862295776605606
-4.91402530670166	-8.21995639801025	-4.71091461181641	-0.0987933352589607	0.184211298823357	0.0862907618284225
-4.90654850006104	-8.219313621521	-4.7118935585022	-0.098857156932354	0.184288650751114	0.0863995775580406
-4.90185451507568	-8.21818161010742	-4.70778846740723	-0.0988683775067329	0.184348657727242	0.0864828005433083
-4.90127182006836	-8.21503734588623	-4.71011686325073	-0.0988090261816978	0.184467479586601	0.0865766778588295
-4.89687919616699	-8.21554660797119	-4.71194362640381	-0.0988290682435036	0.184554055333138	0.0866706073284149
-4.89290285110474	-8.21574115753174	-4.71271991729736	-0.098823219537735	0.18468751013279	0.0867601707577705
-4.89155101776123	-8.21404933929443	-4.71587181091309	-0.0988268628716469	0.184764802455902	0.0868300274014473
-4.88944387435913	-8.21507167816162	-4.71395826339722	-0.0987294837832451	0.184782430529594	0.0868937075138092
-4.8859281539917	-8.21560192108154	-4.716721534729	-0.0987275838851929	0.184787467122078	0.0869401544332504
-4.88894987106323	-8.21626853942871	-4.71871042251587	-0.098712332546711	0.184955090284348	0.0870031863451004
-4.88806915283203	-8.22010517120361	-4.72009038925171	-0.0986787900328636	0.185016140341759	0.0870679020881653
-4.88790607452393	-8.21886157989502	-4.7237548828125	-0.0986204519867897	0.185078799724579	0.0870964005589485
-4.89156007766724	-8.22173976898193	-4.72742748260498	-0.0986282974481583	0.185121566057205	0.0871448963880539
-4.89144277572632	-8.22407054901123	-4.72710466384888	-0.0986628383398056	0.185196816921234	0.0871672108769417
-4.89539909362793	-8.22623157501221	-4.72726535797119	-0.0985755920410156	0.185262560844421	0.087184876203537
-4.89467763900757	-8.22941112518311	-4.72608661651611	-0.0985936671495438	0.185335651040077	0.0872121378779411
-4.8984489440918	-8.23605155944824	-4.72626447677612	-0.0985969677567482	0.185302272439003	0.0872784927487373
-4.9040699005127	-8.23654079437256	-4.73217630386353	-0.0985879376530647	0.185322254896164	0.0872762277722359
-4.90420913696289	-8.24088954925537	-4.72288036346436	-0.0986237674951553	0.18528838455677	0.087270587682724
-4.91207551956177	-8.24289321899414	-4.71848154067993	-0.0985739901661873	0.185392737388611	0.08727016299963
-4.91598320007324	-8.24562835693359	-4.71876621246338	-0.0985470414161682	0.185385510325432	0.0873227566480637
-4.92144298553467	-8.24769973754883	-4.7180438041687	-0.0985591486096382	0.185390263795853	0.0872882753610611
-4.92366123199463	-8.25063991546631	-4.71563673019409	-0.0985339879989624	0.185316815972328	0.0872922614216805
-4.92881917953491	-8.24963188171387	-4.71587467193604	-0.0984920188784599	0.185228437185287	0.087273120880127
-4.93515491485596	-8.25718975067139	-4.71009111404419	-0.0985490679740906	0.185236930847168	0.087232269346714
-4.93888807296753	-8.26051330566406	-4.70945739746094	-0.0985287949442863	0.185162335634232	0.0871628373861313
-4.94697046279907	-8.26434898376465	-4.70568704605103	-0.0985405892133713	0.185200706124306	0.0871120095252991
-4.95302677154541	-8.26688480377197	-4.70371913909912	-0.0985059142112732	0.185165703296661	0.0870722457766533
-4.95554304122925	-8.27027225494385	-4.70773935317993	-0.098590075969696	0.185069486498833	0.0869887843728065
-4.96220922470093	-8.27585124969482	-4.70076942443848	-0.0986142233014107	0.184979632496834	0.0869318172335625
-4.96830415725708	-8.27806282043457	-4.70655679702759	-0.0985749363899231	0.184960097074509	0.0868548825383186
-4.9708948135376	-8.28227424621582	-4.70285892486572	-0.0985989943146706	0.184816151857376	0.0868190228939056
-4.97764110565186	-8.28866195678711	-4.70542001724243	-0.0985854789614677	0.184762954711914	0.0866785123944283
-4.98463010787964	-8.29031658172607	-4.70231246948242	-0.0986059159040451	0.184665635228157	0.0866668000817299
-4.98490476608276	-8.29740619659424	-4.70970630645752	-0.0987267345190048	0.184586688876152	0.0865680873394012
-4.99087047576904	-8.30183219909668	-4.71722316741943	-0.0986752808094025	0.184551507234573	0.0864570289850235
-4.99405813217163	-8.30522632598877	-4.71531963348389	-0.0986615493893623	0.184442520141602	0.0863817483186722
-4.99725008010864	-8.31199550628662	-4.72469043731689	-0.0987034514546394	0.184404104948044	0.0862625613808632
-4.99878072738647	-8.31879234313965	-4.73352909088135	-0.0987816825509071	0.184288963675499	0.0862311199307442
-5.00122880935669	-8.32419109344482	-4.7428674697876	-0.0988747254014015	0.184305295348167	0.0861223265528679
-5.00771856307983	-8.32732009887695	-4.74269533157349	-0.0988158956170082	0.184251978993416	0.0860209986567497
-5.00970125198364	-8.33077049255371	-4.74715185165405	-0.0988371893763542	0.184257641434669	0.0859641060233116
-5.01117467880249	-8.33431148529053	-4.75337314605713	-0.0988376215100288	0.184219568967819	0.0858896747231483
-5.01508331298828	-8.33933353424072	-4.74962043762207	-0.0989040955901146	0.184302732348442	0.0858112424612045
-5.01934099197388	-8.33865261077881	-4.75409698486328	-0.0989191606640816	0.184217780828476	0.08578921854496
-5.01966381072998	-8.34042263031006	-4.74939775466919	-0.0989654213190079	0.18417426943779	0.0857292264699936
-5.02257776260376	-8.34228992462158	-4.75295972824097	-0.099026121199131	0.184151887893677	0.0856916606426239
-5.02361679077148	-8.34304141998291	-4.74444580078125	-0.0990613922476768	0.184205576777458	0.0856029465794563
-5.02694368362427	-8.34363460540771	-4.74038648605347	-0.0990817546844482	0.184189140796661	0.0855413526296616
-5.02803897857666	-8.34411239624023	-4.74254751205444	-0.0991543754935265	0.184173330664635	0.0854586884379387
-5.02890348434448	-8.34120178222656	-4.74074506759644	-0.0991231650114059	0.184171617031097	0.085413008928299
-5.02676820755005	-8.34379100799561	-4.74138641357422	-0.0992089211940765	0.18417589366436	0.0853405594825745
-5.02668905258179	-8.34489059448242	-4.73524141311646	-0.09922194480896	0.18420897424221	0.0852652341127396
-5.02473068237305	-8.34672832489014	-4.74087858200073	-0.0992828458547592	0.184277504682541	0.0851494669914246
-5.02135372161865	-8.34691333770752	-4.74443244934082	-0.0992578119039536	0.184223830699921	0.0851047113537788
-5.02172899246216	-8.34300804138184	-4.74258518218994	-0.0992954894900322	0.184335872530937	0.0850516557693481
-5.01687479019165	-8.34447574615479	-4.74380016326904	-0.0993153676390648	0.184319138526917	0.0849585011601448
-5.01469707489014	-8.34327793121338	-4.74501276016235	-0.0993290692567825	0.184364780783653	0.0848687291145325
-5.01322984695435	-8.34421634674072	-4.74783802032471	-0.0993839502334595	0.184349745512009	0.0848009362816811
-5.00913858413696	-8.34116363525391	-4.74352645874023	-0.099434457719326	0.184414699673653	0.0847004428505898
-5.00510025024414	-8.3393030166626	-4.74514436721802	-0.0994509682059288	0.184436783194542	0.0846607983112335
-5.00230884552002	-8.33509254455566	-4.7488751411438	-0.099479503929615	0.184474587440491	0.084479883313179
-4.9981746673584	-8.33338737487793	-4.7523136138916	-0.0995131358504295	0.184538319706917	0.0843347981572151
-4.99604845046997	-8.33031940460205	-4.75940036773682	-0.0995538160204887	0.184615418314934	0.0841701924800873
-4.99173450469971	-8.328444480896	-4.76199150085449	-0.0995434448122978	0.184642672538757	0.0840582177042961
-4.98961353302002	-8.32437324523926	-4.76496744155884	-0.0995691865682602	0.184722110629082	0.083954930305481
-4.98490715026855	-8.32188510894775	-4.76913070678711	-0.0995410084724426	0.184796541929245	0.0838012620806694
-4.97952175140381	-8.32081699371338	-4.77836608886719	-0.0995412394404411	0.184779718518257	0.0836787223815918
-4.97646999359131	-8.31923866271973	-4.78611087799072	-0.0995963960886002	0.184809550642967	0.0834868997335434
-4.97432231903076	-8.315354347229	-4.7961802482605	-0.0995462238788605	0.18484066426754	0.0834149569272995
-4.97382164001465	-8.31516075134277	-4.80114984512329	-0.0995163545012474	0.184879288077354	0.083228275179863
-4.97187423706055	-8.31546592712402	-4.80821132659912	-0.0995379537343979	0.184983551502228	0.0832144245505333
-4.96678447723389	-8.31343841552734	-4.81234884262085	-0.0995607376098633	0.184983909130096	0.0830548629164696
-4.97074222564697	-8.31008052825928	-4.8115758895874	-0.0995361134409904	0.18513722717762	0.0829866081476212
-4.96887683868408	-8.3108549118042	-4.81500482559204	-0.0995660275220871	0.185182705521584	0.0829643905162811
-4.96996259689331	-8.3081521987915	-4.81999111175537	-0.0995213463902473	0.185188814997673	0.0827975571155548
-4.97299814224243	-8.30892467498779	-4.82051563262939	-0.0996164083480835	0.185270830988884	0.0827707573771477
-4.97523069381714	-8.30807876586914	-4.82138442993164	-0.0995788127183914	0.185326710343361	0.0825938805937767
-4.97545003890991	-8.30802726745605	-4.83150386810303	-0.099621444940567	0.185324639081955	0.0825127437710762
-4.9777512550354	-8.30974769592285	-4.82901382446289	-0.0996090397238731	0.185309454798698	0.0824113264679909
-4.98073720932007	-8.3117561340332	-4.82919836044312	-0.0996559336781502	0.185340330004692	0.0823376178741455
-4.98337459564209	-8.30906677246094	-4.83319664001465	-0.0996560901403427	0.185359120368958	0.0822256505489349
-4.9860520362854	-8.30848979949951	-4.83197259902954	-0.0996737852692604	0.185378685593605	0.0821412354707718
-4.99276924133301	-8.30776691436768	-4.83741664886475	-0.0996518805623055	0.185340076684952	0.0820227116346359
-4.99443054199219	-8.30785846710205	-4.83880376815796	-0.0996430963277817	0.185342520475388	0.0819261819124222
-5.00048685073853	-8.30795860290527	-4.8405647277832	-0.0996019840240479	0.185376510024071	0.0818410292267799
-5.00332832336426	-8.30513381958008	-4.85068702697754	-0.0995796471834183	0.185299158096313	0.081652507185936
-5.00649166107178	-8.3040599822998	-4.84983444213867	-0.0995969921350479	0.185303270816803	0.081617496907711
-5.01207208633423	-8.30495643615723	-4.85638046264648	-0.0995967909693718	0.185243859887123	0.0814502313733101
-5.01555728912354	-8.30553913116455	-4.85991334915161	-0.099535346031189	0.185300648212433	0.0813504531979561
-5.02176570892334	-8.30280780792236	-4.864577293396	-0.0995184332132339	0.185291811823845	0.0811977460980415
-5.02781009674072	-8.30634307861328	-4.8689341545105	-0.099477581679821	0.185251474380493	0.0810516327619553
-5.03228664398193	-8.3097038269043	-4.87737464904785	-0.0994676798582077	0.185289666056633	0.0808792263269424
-5.03693389892578	-8.31228828430176	-4.88066911697388	-0.0994279459118843	0.185214042663574	0.0807623490691185
-5.04205513000488	-8.31936073303223	-4.88853788375854	-0.0995044931769371	0.185178011655807	0.0805972367525101
-5.04466342926025	-8.32049369812012	-4.89041948318481	-0.0994707942008972	0.185170233249664	0.0804397389292717
-5.04818439483643	-8.32416534423828	-4.89651441574097	-0.0994220301508904	0.18506520986557	0.0803158730268478
-5.0492377281189	-8.32587051391602	-4.89381217956543	-0.0994804576039314	0.185045853257179	0.0801798105239868
-5.05314159393311	-8.33006477355957	-4.89456510543823	-0.099465511739254	0.18497072160244	0.0800099521875381
-5.05711650848389	-8.33276271820068	-4.89586973190308	-0.0995338782668114	0.184930130839348	0.0798703730106354
-5.05836963653564	-8.33567810058594	-4.8923487663269	-0.0995704680681229	0.184777036309242	0.0797208175063133
-5.05908155441284	-8.3374719619751	-4.89638614654541	-0.0995468571782112	0.184710025787354	0.0795646458864212
-5.05864906311035	-8.34096908569336	-4.8992280960083	-0.0996395125985146	0.184616938233376	0.0794225484132767
-5.06163835525513	-8.3412389755249	-4.89677572250366	-0.0996891409158707	0.184569954872131	0.0792660787701607
-5.06494951248169	-8.34048938751221	-4.90132617950439	-0.0996443554759026	0.184471547603607	0.0790688991546631
-5.06577682495117	-8.34260177612305	-4.89701461791992	-0.0997447818517685	0.184496253728867	0.078983299434185
-5.0688910484314	-8.3452091217041	-4.88904619216919	-0.0998224690556526	0.184515953063965	0.0788982883095741
-5.06986999511719	-8.34458065032959	-4.8873496055603	-0.0998682528734207	0.184446170926094	0.0786929503083229
-5.07276153564453	-8.34569454193115	-4.89037370681763	-0.0999488309025764	0.184308230876923	0.0785864591598511
-5.07191228866577	-8.34628295898438	-4.88624095916748	-0.099965363740921	0.184284090995789	0.0784629881381989
-5.07120037078857	-8.34628391265869	-4.88009309768677	-0.100066408514977	0.184195548295975	0.078369066119194
-5.07472515106201	-8.34860897064209	-4.87312746047974	-0.100169502198696	0.184210196137428	0.0783203914761543
-5.07523012161255	-8.34629440307617	-4.87929725646973	-0.100211448967457	0.184101089835167	0.0781912803649902
-5.0765118598938	-8.34897994995117	-4.87137794494629	-0.100247129797935	0.184057220816612	0.0781239569187164
-5.07535266876221	-8.34909248352051	-4.87141609191895	-0.100380055606365	0.184047013521194	0.0780150070786476
-5.07535982131958	-8.34663105010986	-4.87154293060303	-0.100433051586151	0.18389068543911	0.0779343917965889
-5.07436227798462	-8.34544467926025	-4.87668085098267	-0.100464463233948	0.183869406580925	0.077770859003067
-5.07479000091553	-8.34543704986572	-4.87675619125366	-0.100482977926731	0.183860599994659	0.0776946619153023
-5.07599973678589	-8.34799289703369	-4.86898946762085	-0.100584968924522	0.183811232447624	0.0776342228055
-5.07486724853516	-8.34391689300537	-4.87429761886597	-0.100575342774391	0.183762311935425	0.0775787904858589
-5.07567024230957	-8.34543514251709	-4.88058662414551	-0.1005869358778	0.183767333626747	0.0774733349680901
-5.07477474212646	-8.34492683410645	-4.87266683578491	-0.100679881870747	0.183807000517845	0.0774238854646683
-5.0761833190918	-8.34615802764893	-4.88000011444092	-0.100673846900463	0.183775648474693	0.0773525312542915
-5.07432651519775	-8.34449195861816	-4.88807153701782	-0.100696176290512	0.183726251125336	0.0772645175457001
-5.07329893112183	-8.3441686630249	-4.88442897796631	-0.100744359195232	0.183787256479263	0.0772423669695854
-5.07507848739624	-8.34340953826904	-4.88576936721802	-0.100769974291325	0.183744966983795	0.0771776810288429
-5.07240152359009	-8.34335613250732	-4.89979791641235	-0.100822359323502	0.183648258447647	0.0770882219076157
-5.07364225387573	-8.34379863739014	-4.89667940139771	-0.100803352892399	0.183637723326683	0.077010340988636
-5.07351350784302	-8.33884716033936	-4.90260314941406	-0.10086240619421	0.18365852534771	0.0769214928150177
-5.0735502243042	-8.33534526824951	-4.90578365325928	-0.100794747471809	0.183652952313423	0.0768689438700676
-5.07429790496826	-8.33683204650879	-4.90938854217529	-0.100906483829021	0.183634549379349	0.0767923146486282
-5.07345962524414	-8.33553218841553	-4.91504669189453	-0.100860387086868	0.183661594986916	0.0767709165811539
-5.07449340820313	-8.33495330810547	-4.9172306060791	-0.1008360683918	0.183727368712425	0.0767398923635483
-5.07908058166504	-8.3347110748291	-4.91846990585327	-0.100845217704773	0.183763980865479	0.0767160803079605
-5.07649707794189	-8.33218955993652	-4.92986631393433	-0.10094852745533	0.183748200535774	0.0766657292842865
-5.07634878158569	-8.32852554321289	-4.9263334274292	-0.10101742297411	0.183725416660309	0.0765917003154755
-5.0754599571228	-8.3263635635376	-4.93297958374023	-0.100945293903351	0.183696523308754	0.0765044093132019
-5.07658672332764	-8.32352256774902	-4.93408679962158	-0.100999899208546	0.183726534247398	0.076459527015686
-5.07719039916992	-8.32373332977295	-4.93264865875244	-0.101014047861099	0.183798566460609	0.0763834342360497
-5.07693767547607	-8.32063770294189	-4.93611478805542	-0.101054780185223	0.183744490146637	0.0763750523328781
-5.08049821853638	-8.32014846801758	-4.94573640823364	-0.101029217243195	0.183769643306732	0.076361283659935
-5.0818943977356	-8.31787109375	-4.94352006912231	-0.101025976240635	0.183774337172508	0.076270304620266
-5.08367824554443	-8.31697368621826	-4.94603204727173	-0.101081930100918	0.183859035372734	0.07625612616539
-5.08332300186157	-8.31449794769287	-4.950439453125	-0.101053178310394	0.183815956115723	0.0762185007333755
-5.08648157119751	-8.31131362915039	-4.95599555969238	-0.101172424852848	0.183879867196083	0.0761424899101257
-5.08561897277832	-8.3067102432251	-4.94848680496216	-0.101129829883575	0.183872982859612	0.0760931149125099
-5.08939838409424	-8.30615139007568	-4.95317316055298	-0.101113177835941	0.183918580412865	0.0760800093412399
-5.08861970901489	-8.30404186248779	-4.9597339630127	-0.101178757846355	0.183898627758026	0.0759635493159294
-5.09253692626953	-8.30147838592529	-4.95681095123291	-0.101172730326653	0.183918178081512	0.0758993476629257
-5.09183931350708	-8.29580020904541	-4.96236658096313	-0.101153872907162	0.183833390474319	0.0758467018604279
-5.09356260299683	-8.29735946655273	-4.9653582572937	-0.101214617490768	0.183918118476868	0.0757545009255409
-5.09402513504028	-8.29436016082764	-4.95988988876343	-0.101188860833645	0.183886781334877	0.0757391452789307
-5.09560489654541	-8.29094123840332	-4.96276426315308	-0.101215623319149	0.183894112706184	0.0756759718060493
-5.09578990936279	-8.29051494598389	-4.96521615982056	-0.101289913058281	0.183855175971985	0.0755562037229538
-5.09692668914795	-8.29039287567139	-4.9630880355835	-0.101341210305691	0.183884590864182	0.0754976123571396
-5.09725332260132	-8.2893123626709	-4.96760320663452	-0.101377725601196	0.183855891227722	0.0754696801304817
-5.09954214096069	-8.2882022857666	-4.96741724014282	-0.101379662752151	0.183818191289902	0.0754418969154358
-5.10481786727905	-8.28997325897217	-4.96896076202393	-0.101484812796116	0.183847203850746	0.0754164233803749
-5.10616636276245	-8.29220581054688	-4.97254610061646	-0.101551212370396	0.183810666203499	0.0753713920712471
-5.10904550552368	-8.2905387878418	-4.97245836257935	-0.101607255637646	0.183756187558174	0.0754019170999527
-5.11158180236816	-8.293288230896	-4.97113561630249	-0.101688213646412	0.183687716722488	0.0753216668963432
-5.11672592163086	-8.29190921783447	-4.97427082061768	-0.101687356829643	0.183702081441879	0.0753422901034355
-5.11909580230713	-8.29113483428955	-4.97568655014038	-0.101803630590439	0.183638453483582	0.0753213614225388
-5.12271547317505	-8.2927713394165	-4.97803974151611	-0.101810894906521	0.183592215180397	0.0752606317400932
-5.12342309951782	-8.29293155670166	-4.97993516921997	-0.101856827735901	0.183539941906929	0.0752503350377083
-5.12636232376099	-8.29132556915283	-4.98354005813599	-0.101910606026649	0.183518141508102	0.0752329528331757
-5.12899398803711	-8.2952241897583	-4.98101472854614	-0.101988241076469	0.183470591902733	0.0752400010824203
-5.13450860977173	-8.29481220245361	-4.98944282531738	-0.10206263512373	0.183476611971855	0.0752353891730309
-5.13747024536133	-8.29662036895752	-4.9928240776062	-0.102073922753334	0.183429107069969	0.0752104297280312
-5.14020681381226	-8.29817581176758	-4.99802446365356	-0.102135933935642	0.18345034122467	0.0752314403653145
-5.14230823516846	-8.30332183837891	-5.01026773452759	-0.102199338376522	0.18343622982502	0.075226403772831
-5.14462280273438	-8.30649280548096	-5.01593589782715	-0.102270506322384	0.183429941534996	0.0751948207616806
-5.14499187469482	-8.30496978759766	-5.02853918075562	-0.102307520806789	0.183435514569283	0.075201541185379
-5.14705085754395	-8.30664253234863	-5.04087495803833	-0.102382406592369	0.183389946818352	0.0751696303486824
-5.14909410476685	-8.30834674835205	-5.0490927696228	-0.1023940294981	0.183470606803894	0.0752038657665253
-5.14893341064453	-8.30944633483887	-5.05310440063477	-0.1025066152215	0.183418110013008	0.0751635953783989
-5.14963293075562	-8.30728626251221	-5.06135082244873	-0.102618791162968	0.183368653059006	0.0751946344971657
-5.15228652954102	-8.30825805664063	-5.06411027908325	-0.102704472839832	0.183358088135719	0.0752822756767273
-5.15535640716553	-8.30560779571533	-5.07241725921631	-0.102712973952293	0.18339766561985	0.0753028839826584
-5.15468978881836	-8.30372524261475	-5.07472896575928	-0.102790959179401	0.183356449007988	0.0753227919340134
-5.15596532821655	-8.29968357086182	-5.08445596694946	-0.102932833135128	0.183393076062202	0.0753546953201294
-5.15743637084961	-8.29895877838135	-5.08562231063843	-0.103016443550587	0.183399096131325	0.0753843113780022
-5.15492296218872	-8.29839134216309	-5.08861875534058	-0.103097960352898	0.183295845985413	0.0755487158894539
-5.15502119064331	-8.29547119140625	-5.09257841110229	-0.103207223117352	0.183371648192406	0.0755873024463654
-5.15462636947632	-8.29433727264404	-5.09743547439575	-0.103203073143959	0.183299630880356	0.0756710767745972
-5.15321207046509	-8.28988075256348	-5.0997748374939	-0.103309988975525	0.183255136013031	0.0756937861442566
-5.15012264251709	-8.28707695007324	-5.1057333946228	-0.103387974202633	0.18334835767746	0.0757254511117935
-5.15318918228149	-8.28640651702881	-5.10697317123413	-0.103495888411999	0.183320865035057	0.0756664946675301
-5.1560959815979	-8.28049945831299	-5.1024808883667	-0.103517524898052	0.183380588889122	0.0756936371326447
-5.15379667282104	-8.27840614318848	-5.1005973815918	-0.103580079972744	0.18332713842392	0.0756794139742851
-5.15498685836792	-8.27613925933838	-5.10545301437378	-0.103671088814735	0.183375015854836	0.0756815299391747
-5.15476417541504	-8.27702140808105	-5.10966634750366	-0.103712655603886	0.183402940630913	0.0756907239556313
-5.15511703491211	-8.27635765075684	-5.11964130401611	-0.1037542745471	0.18341937661171	0.0757303088903427
-5.15153408050537	-8.27811050415039	-5.12479782104492	-0.103805713355541	0.183467343449593	0.0756849348545074
-5.15230751037598	-8.27672958374023	-5.13375759124756	-0.103813521564007	0.183561369776726	0.075697124004364
-5.15383052825928	-8.27366924285889	-5.12592792510986	-0.10381343215704	0.183530509471893	0.0758300051093102
-5.15449237823486	-8.27442073822021	-5.13483381271362	-0.103862978518009	0.183562159538269	0.075837753713131
-5.15569114685059	-8.27437019348145	-5.14421033859253	-0.103829391300678	0.183706298470497	0.0758567377924919
-5.15705585479736	-8.2753734588623	-5.15079593658447	-0.103837095201015	0.183702379465103	0.0758600682020187
-5.15905475616455	-8.27314853668213	-5.158278465271	-0.103827089071274	0.183736950159073	0.075875349342823
-5.16009664535522	-8.26832103729248	-5.15730857849121	-0.103803850710392	0.18379282951355	0.0758601054549217
-5.16300868988037	-8.26833152770996	-5.16179656982422	-0.103808559477329	0.183767572045326	0.075832910835743
-5.16432428359985	-8.26634120941162	-5.16807556152344	-0.103782080113888	0.183786481618881	0.075801320374012
-5.16542434692383	-8.2627124786377	-5.16898775100708	-0.103765413165092	0.183863878250122	0.0757951810956001
-5.17306613922119	-8.2599401473999	-5.17175197601318	-0.103656023740768	0.18399253487587	0.0758203864097595
-5.17429208755493	-8.26014041900635	-5.17580270767212	-0.103644415736198	0.184013351798058	0.0758211016654968
-5.17679166793823	-8.25744533538818	-5.18642044067383	-0.103586353361607	0.184050053358078	0.0757578015327454
-5.18159675598145	-8.25813484191895	-5.18744277954102	-0.103536836802959	0.184151023626328	0.0757526084780693
-5.18716478347778	-8.25723838806152	-5.18683624267578	-0.10343811661005	0.184169709682465	0.0757403522729874
-5.18868064880371	-8.26020526885986	-5.19337129592896	-0.103402473032475	0.184301450848579	0.0757645517587662
-5.19290161132813	-8.2581958770752	-5.20285224914551	-0.103319190442562	0.184283748269081	0.0757519230246544
-5.20130968093872	-8.25875759124756	-5.20344591140747	-0.103262320160866	0.184491336345673	0.0756992250680923
-5.20383787155151	-8.25888156890869	-5.21107959747314	-0.103215903043747	0.18453186750412	0.0757496133446693
-5.20882844924927	-8.26027011871338	-5.21773719787598	-0.103163883090019	0.1845773011446	0.0756847411394119
-5.2120361328125	-8.26204299926758	-5.22808933258057	-0.103050976991653	0.184665024280548	0.0756227672100067
-5.21446990966797	-8.2635326385498	-5.23606204986572	-0.102991655468941	0.184732243418694	0.0755616202950478
-5.21587753295898	-8.26623249053955	-5.23562335968018	-0.102963954210281	0.184815272688866	0.0755232274532318
-5.21857452392578	-8.26689624786377	-5.24509954452515	-0.102887272834778	0.184835344552994	0.0754835307598114
-5.22174787521362	-8.26922416687012	-5.24726915359497	-0.102774009108543	0.184890076518059	0.0754607170820236
-5.22163105010986	-8.27286338806152	-5.25218296051025	-0.10282526165247	0.184937953948975	0.0753754824399948
-5.22478580474854	-8.27570915222168	-5.26119995117188	-0.102794572710991	0.185011267662048	0.0752854496240616
-5.22487163543701	-8.2743968963623	-5.25469875335693	-0.102720603346825	0.185005560517311	0.0752499997615814
-5.22459411621094	-8.27750968933105	-5.26008033752441	-0.10270157456398	0.185026824474335	0.0751933306455612
-5.22730875015259	-8.27784538269043	-5.2593035697937	-0.102678388357162	0.185036838054657	0.0751102194190025
-5.230544090271	-8.27913665771484	-5.25669431686401	-0.102656960487366	0.185080513358116	0.075098417699337
-5.23363637924194	-8.27958488464355	-5.25554370880127	-0.102750025689602	0.185113742947578	0.0750528052449226
-5.23278379440308	-8.28253364562988	-5.25383710861206	-0.102760881185532	0.185132443904877	0.0750082582235336
-5.23374462127686	-8.28533554077148	-5.26409721374512	-0.102778784930706	0.185111612081528	0.0749544650316238
-5.23250722885132	-8.28529167175293	-5.2661304473877	-0.102807201445103	0.185119464993477	0.0748623758554459
-5.23053932189941	-8.28557300567627	-5.25864553451538	-0.102870285511017	0.185039639472961	0.0748467072844505
-5.23529386520386	-8.28452968597412	-5.26062631607056	-0.10281752794981	0.185111701488495	0.0747903361916542
-5.23334741592407	-8.28462982177734	-5.26432752609253	-0.102895095944405	0.185040548443794	0.0747164189815521
-5.23175287246704	-8.2878246307373	-5.26168251037598	-0.102995686233044	0.185017541050911	0.0746853798627853
-5.23086929321289	-8.28471374511719	-5.25881242752075	-0.103012949228287	0.184999912977219	0.0746297091245651
-5.2339768409729	-8.28221702575684	-5.25412845611572	-0.10305941849947	0.185014605522156	0.0745785161852837
-5.23344278335571	-8.28293323516846	-5.26309108734131	-0.103100061416626	0.185012698173523	0.0745656713843346
-5.23042440414429	-8.28246688842773	-5.25801658630371	-0.103126533329487	0.185000732541084	0.0745409578084946
-5.22870969772339	-8.28073120117188	-5.26317501068115	-0.103257775306702	0.184920683503151	0.0744870603084564
-5.22763204574585	-8.27947521209717	-5.26225709915161	-0.103255182504654	0.184932082891464	0.0743958428502083
-5.22568225860596	-8.2765645980835	-5.26326036453247	-0.103383086621761	0.184905916452408	0.0744274482131004
-5.22238397598267	-8.27857494354248	-5.26662302017212	-0.103298671543598	0.184946402907372	0.074365645647049
-5.2199535369873	-8.27919578552246	-5.2730655670166	-0.103385470807552	0.184907913208008	0.074309878051281
-5.21801424026489	-8.2736177444458	-5.26842308044434	-0.103453308343887	0.184874549508095	0.0743162631988525
-5.21879243850708	-8.27310085296631	-5.26110887527466	-0.103511147201061	0.184855833649635	0.074310690164566
-5.21500205993652	-8.2745246887207	-5.27159929275513	-0.103581003844738	0.18477675318718	0.0742902159690857
-5.21420001983643	-8.27231407165527	-5.26589393615723	-0.103578761219978	0.184787407517433	0.0742731019854546
-5.21503877639771	-8.27182865142822	-5.27039337158203	-0.103572696447372	0.184797406196594	0.0742684304714203
-5.21125984191895	-8.27029323577881	-5.27257680892944	-0.103553496301174	0.184790089726448	0.0743104815483093
-5.2139048576355	-8.26731300354004	-5.27059841156006	-0.103646017611027	0.184807628393173	0.0742987394332886
-5.21006298065186	-8.26781845092773	-5.27600336074829	-0.103564321994781	0.184756740927696	0.0743537321686745
-5.21405839920044	-8.26894283294678	-5.27723407745361	-0.103541299700737	0.184773698449135	0.0743483006954193
-5.2136344909668	-8.26937675476074	-5.28606224060059	-0.103504002094269	0.184751197695732	0.0743319243192673
-5.21361875534058	-8.27014255523682	-5.29043817520142	-0.103562906384468	0.184774324297905	0.0743712335824966
-5.21337366104126	-8.26894855499268	-5.29136800765991	-0.103501312434673	0.18474368751049	0.0743779316544533
-5.2157621383667	-8.27061176300049	-5.29771137237549	-0.10346032679081	0.184767484664917	0.0744130313396454
-5.21547079086304	-8.26889324188232	-5.29621601104736	-0.103444643318653	0.18475216627121	0.074450746178627
-5.22071743011475	-8.27114009857178	-5.29511499404907	-0.103414751589298	0.184705838561058	0.0744146332144737
-5.2227931022644	-8.27230930328369	-5.29765129089355	-0.103363074362278	0.184826016426086	0.0744166895747185
-5.22687959671021	-8.27310752868652	-5.30246448516846	-0.103347040712833	0.184846311807632	0.0744548365473747
-5.22584629058838	-8.27465343475342	-5.30399465560913	-0.103309750556946	0.184785380959511	0.074452169239521
-5.22729778289795	-8.27514457702637	-5.30856466293335	-0.103279173374176	0.184859663248062	0.0743790119886398
-5.22856616973877	-8.27637481689453	-5.31026268005371	-0.103261046111584	0.184873223304749	0.074368953704834
-5.22800207138062	-8.27668571472168	-5.3176736831665	-0.103227086365223	0.184902682900429	0.0742807611823082
-5.22784948348999	-8.27648258209229	-5.31430578231812	-0.103199169039726	0.184943988919258	0.0742538198828697
-5.22464561462402	-8.2791748046875	-5.31391429901123	-0.103206343948841	0.184933722019196	0.0742195025086403
-5.22573041915894	-8.27933025360107	-5.31313371658325	-0.103127658367157	0.184944406151772	0.0741977170109749
-5.22461986541748	-8.28105354309082	-5.31185865402222	-0.103168271481991	0.184927716851234	0.0741528049111366
-5.22478866577148	-8.28411102294922	-5.30725908279419	-0.103191182017326	0.184960529208183	0.074172668159008
-5.22196865081787	-8.28125381469727	-5.30117177963257	-0.103232301771641	0.184968933463097	0.0741221085190773
-5.22247982025146	-8.28318023681641	-5.30009365081787	-0.103267550468445	0.184996038675308	0.0740684419870377
-5.22029066085815	-8.28468322753906	-5.29345226287842	-0.103344239294529	0.184991359710693	0.074025847017765
-5.21832942962646	-8.2854585647583	-5.28945016860962	-0.103389300405979	0.184960812330246	0.0739608630537987
-5.21480512619019	-8.28558349609375	-5.28257513046265	-0.103403776884079	0.184844985604286	0.0738563016057014
-5.21284818649292	-8.28647136688232	-5.26904010772705	-0.103563070297241	0.184898898005486	0.0737929046154022
-5.20868730545044	-8.28830051422119	-5.26504421234131	-0.103574670851231	0.184818863868713	0.0737622082233429
-5.20835065841675	-8.28686809539795	-5.25740671157837	-0.103649877011776	0.18480172753334	0.0736845061182976
-5.20303010940552	-8.28774642944336	-5.25510215759277	-0.103722117841244	0.18487474322319	0.0736317038536072
-5.20277786254883	-8.2874584197998	-5.25095796585083	-0.103818379342556	0.184751346707344	0.0734830945730209
-5.1976957321167	-8.28720760345459	-5.24446964263916	-0.103892937302589	0.184697881340981	0.0733840093016624
-5.19484615325928	-8.28840923309326	-5.24304151535034	-0.103931531310081	0.184667438268661	0.0733213201165199
-5.19142580032349	-8.28859615325928	-5.23801374435425	-0.104020275175571	0.18465855717659	0.0732122659683228
-5.1896915435791	-8.28711986541748	-5.23352432250977	-0.104101471602917	0.184634730219841	0.0731962397694588
-5.18841600418091	-8.29010391235352	-5.2332968711853	-0.104213632643223	0.184651136398315	0.0731002017855644
-5.18584489822388	-8.288498878479	-5.22553110122681	-0.104258701205254	0.184647843241692	0.0730001926422119
-5.18253087997437	-8.28955459594727	-5.21910429000854	-0.104342356324196	0.184625074267387	0.0729747042059898
-5.18216896057129	-8.29185104370117	-5.21837282180786	-0.10444113612175	0.184687480330467	0.0729415938258171
-5.1776237487793	-8.29377555847168	-5.21728038787842	-0.104542434215546	0.184692978858948	0.0729129388928413
-5.17731380462646	-8.29829406738281	-5.2147912979126	-0.104640893638134	0.184727728366852	0.0728879421949387
-5.174880027771	-8.30080223083496	-5.2228569984436	-0.104768499732018	0.184707880020142	0.0728467553853989
-5.17074680328369	-8.30382347106934	-5.21746349334717	-0.104896895587444	0.184682875871658	0.0728010833263397
-5.17173337936401	-8.30375957489014	-5.21155738830566	-0.104838028550148	0.184625327587128	0.0727723985910416
-5.16947984695435	-8.30279445648193	-5.21115112304688	-0.104940675199032	0.184602200984955	0.0727262943983078
-5.17053174972534	-8.30325984954834	-5.20315313339233	-0.105031572282314	0.184622153639793	0.0727085769176483
-5.17251014709473	-8.30426025390625	-5.19892597198486	-0.104977890849113	0.184546068310738	0.0726787820458412
-5.17365837097168	-8.3041410446167	-5.19517278671265	-0.105070799589157	0.184501424431801	0.072703443467617
-5.17024850845337	-8.30560874938965	-5.19600677490234	-0.105125792324543	0.184460684657097	0.0727057531476021
-5.17097949981689	-8.30974578857422	-5.1950888633728	-0.105162918567657	0.184383198618889	0.0726755559444427
-5.1734471321106	-8.30640125274658	-5.1887583732605	-0.105147026479244	0.184391006827354	0.0726339370012283
-5.17558336257935	-8.30511283874512	-5.18445205688477	-0.105141647160053	0.184349536895752	0.0726602599024773
-5.17331790924072	-8.30731201171875	-5.18635272979736	-0.105136312544346	0.184357479214668	0.0726771131157875
-5.17623424530029	-8.30769634246826	-5.18314743041992	-0.105097398161888	0.184336274862289	0.0726657286286354
-5.17929983139038	-8.30938816070557	-5.17638969421387	-0.105095982551575	0.184345424175262	0.0727076455950737
-5.1812162399292	-8.3093147277832	-5.18130302429199	-0.105054423213005	0.184294983744621	0.0727296248078346
-5.18383884429932	-8.31009674072266	-5.17789649963379	-0.104960322380066	0.184345692396164	0.0727339535951614
-5.18707323074341	-8.3114595413208	-5.17406415939331	-0.104893542826176	0.184372171759605	0.0727052167057991
-5.18771171569824	-8.31176090240479	-5.18519163131714	-0.104873515665531	0.184394806623459	0.0727022364735603
-5.18899011611938	-8.31540298461914	-5.18830966949463	-0.104871980845928	0.184469774365425	0.072700172662735
-5.19070386886597	-8.31569576263428	-5.19062614440918	-0.104854464530945	0.184486448764801	0.072716198861599
-5.19294023513794	-8.32085514068604	-5.19931745529175	-0.104792855679989	0.184478670358658	0.0727271512150764
-5.19516611099243	-8.32165813446045	-5.19965076446533	-0.104824639856815	0.184608742594719	0.0727254524827003
-5.19655847549438	-8.32280445098877	-5.20794916152954	-0.104781299829483	0.184637233614922	0.0727564990520477
-5.19835901260376	-8.3214864730835	-5.21120643615723	-0.104733392596245	0.184609919786453	0.0727534890174866
-5.2013201713562	-8.32245445251465	-5.21280479431152	-0.104768551886082	0.184718355536461	0.072756826877594
-5.20248079299927	-8.32604694366455	-5.21495389938354	-0.104732975363731	0.184716165065765	0.0727119222283363
-5.20434522628784	-8.32419776916504	-5.21474123001099	-0.104740835726261	0.184775710105896	0.0727018341422081
-5.20312356948853	-8.32358646392822	-5.21625947952271	-0.104759357869625	0.184767484664917	0.0726964324712753
-5.20467329025269	-8.32305335998535	-5.21330070495605	-0.10471323877573	0.184778392314911	0.0726868063211441
-5.20347929000854	-8.32204818725586	-5.21360874176025	-0.104721531271935	0.184857755899429	0.07262222468853
-5.20328140258789	-8.32295608520508	-5.21167278289795	-0.104735605418682	0.184830635786057	0.0726147219538689
-5.20289897918701	-8.32209014892578	-5.21424674987793	-0.104792445898056	0.184860855340958	0.0725825726985931
-5.20417785644531	-8.31697082519531	-5.20364379882813	-0.104767650365829	0.184917792677879	0.0725737065076828
-5.20180559158325	-8.31457042694092	-5.20012998580933	-0.104789301753044	0.18488135933876	0.0725253596901894
-5.20254182815552	-8.3156566619873	-5.20276689529419	-0.10476204007864	0.184920310974121	0.0724596381187439
-5.1982855796814	-8.31618213653564	-5.20469665527344	-0.104837641119957	0.184986263513565	0.072434276342392
-5.19769716262817	-8.31284332275391	-5.20266389846802	-0.104890488088131	0.185005858540535	0.072363443672657
-5.19033336639404	-8.31729316711426	-5.21179485321045	-0.104966513812542	0.184990465641022	0.0723879113793373
-5.19075155258179	-8.31613063812256	-5.20800733566284	-0.105037301778793	0.185040012001991	0.072292260825634
-5.18984270095825	-8.31542587280273	-5.20654106140137	-0.105080552399158	0.185120388865471	0.0722467675805092
-5.18411111831665	-8.31551647186279	-5.20957183837891	-0.105141200125217	0.185070127248764	0.0722462236881256
-5.18140363693237	-8.31873893737793	-5.20981025695801	-0.105169676244259	0.185083746910095	0.0721893161535263
-5.18105888366699	-8.31431102752686	-5.2064962387085	-0.105219416320324	0.185099691152573	0.0721320435404778
-5.17992544174194	-8.31572437286377	-5.20874881744385	-0.105270333588123	0.185133367776871	0.0721654891967773
-5.17960739135742	-8.31543350219727	-5.21034860610962	-0.105345815420151	0.185119360685349	0.072041854262352
-5.17837524414063	-8.31321620941162	-5.20755004882813	-0.105400934815407	0.18507944047451	0.0720687732100487
-5.1771297454834	-8.31021499633789	-5.20169973373413	-0.105318248271942	0.185087472200394	0.072066992521286
-5.17761182785034	-8.30919647216797	-5.20370483398438	-0.105400562286377	0.18510228395462	0.0721258670091629
-5.17622995376587	-8.30872535705566	-5.2002010345459	-0.10537426173687	0.185043826699257	0.0720670893788338
-5.17694091796875	-8.31051158905029	-5.19968318939209	-0.105370834469795	0.184999749064445	0.0721146464347839
-5.17923259735107	-8.30976867675781	-5.20482063293457	-0.105387672781944	0.185059934854507	0.0720776915550232
-5.18023824691772	-8.3075475692749	-5.20591020584106	-0.105377294123173	0.184973821043968	0.0721020549535751
-5.18217897415161	-8.30856704711914	-5.20540571212769	-0.105384796857834	0.184962809085846	0.0721234455704689
-5.18360376358032	-8.30737113952637	-5.2057089805603	-0.105413630604744	0.184959277510643	0.0722043365240097
-5.18471813201904	-8.30645275115967	-5.19958114624023	-0.105367735028267	0.184837087988853	0.0721931159496307
-5.18809032440186	-8.30788421630859	-5.20099830627441	-0.105291277170181	0.184843152761459	0.0722511559724808
-5.19211053848267	-8.31057357788086	-5.20164394378662	-0.105367913842201	0.184845954179764	0.0722833275794983
-5.19421577453613	-8.30875015258789	-5.19731330871582	-0.105334833264351	0.184794008731842	0.0723582953214645
-5.19832754135132	-8.31167793273926	-5.20188903808594	-0.10531222820282	0.184820920228958	0.0723874345421791
-5.20127773284912	-8.31202411651611	-5.19984006881714	-0.105317950248718	0.184755489230156	0.0724535509943962
-5.2005672454834	-8.30962371826172	-5.19363975524902	-0.10526742041111	0.184661000967026	0.0725402012467384
-5.2039999961853	-8.30764484405518	-5.19900369644165	-0.105191007256508	0.184698611497879	0.072564922273159
-5.20847129821777	-8.31244564056396	-5.19666433334351	-0.105147078633308	0.184636995196342	0.0726471915841103
-5.20875024795532	-8.31219863891602	-5.19064521789551	-0.105056919157505	0.184660002589226	0.0727281793951988
-5.21107006072998	-8.31423187255859	-5.19504070281982	-0.10504474490881	0.184595420956612	0.0727694407105446
-5.21361398696899	-8.31163692474365	-5.19566822052002	-0.104965381324291	0.184656232595444	0.0728355795145035
-5.21583890914917	-8.31849193572998	-5.19565916061401	-0.104894772171974	0.184708297252655	0.0729336217045784
-5.21723175048828	-8.31874465942383	-5.19824934005737	-0.104894854128361	0.184742897748947	0.0730613768100739
-5.22143173217773	-8.31893634796143	-5.200523853302	-0.104786455631256	0.184725716710091	0.0731519460678101
-5.22325944900513	-8.31866359710693	-5.19826555252075	-0.10465033352375	0.18476727604866	0.0731473490595818
-5.2220344543457	-8.32018089294434	-5.20005559921265	-0.104670375585556	0.184720546007156	0.0732399299740791
-5.22386312484741	-8.3213529586792	-5.19843244552612	-0.104697547852993	0.18478612601757	0.0732756853103638
-5.22401905059814	-8.32151508331299	-5.20305395126343	-0.104633159935474	0.184743955731392	0.0733899027109146
-5.22632455825806	-8.32211112976074	-5.2041015625	-0.104528963565826	0.184829980134964	0.0734324529767036
-5.22663640975952	-8.32238292694092	-5.199782371521	-0.104469083249569	0.184844985604286	0.0734973028302193
-5.22663116455078	-8.32275485992432	-5.20222282409668	-0.10448856651783	0.184815689921379	0.0735828951001167
-5.22732877731323	-8.32778167724609	-5.20081424713135	-0.104438811540604	0.184782445430756	0.0736436545848846
-5.22834730148315	-8.32871627807617	-5.20278072357178	-0.10446460545063	0.184840902686119	0.0737310722470284
-5.2265305519104	-8.32774066925049	-5.19637823104858	-0.104422956705093	0.184798866510391	0.0737870633602142
-5.22407197952271	-8.32894039154053	-5.1971607208252	-0.104420892894268	0.184784129261971	0.073858954012394
-5.22692489624023	-8.32901954650879	-5.19676971435547	-0.104480490088463	0.184778824448586	0.0739278048276901
-5.22206115722656	-8.32713890075684	-5.19356298446655	-0.1044752150774	0.184799149632454	0.074006587266922
-5.22270774841309	-8.328293800354	-5.19685125350952	-0.104514352977276	0.184803172945976	0.0740639120340347
-5.22197246551514	-8.32706165313721	-5.19345712661743	-0.104538202285767	0.18475416302681	0.0740565061569214
-5.22046375274658	-8.32637310028076	-5.19210481643677	-0.104590140283108	0.184799745678902	0.0740957036614418
-5.21827697753906	-8.32495403289795	-5.19361066818237	-0.104607805609703	0.184823006391525	0.0741169601678848
-5.21751642227173	-8.3251428604126	-5.19159460067749	-0.104687891900539	0.184768974781036	0.074147529900074
-5.21691942214966	-8.32558727264404	-5.19476556777954	-0.104687549173832	0.184802651405334	0.0741744786500931
-5.2161431312561	-8.32110214233398	-5.18947315216064	-0.104749321937561	0.184837877750397	0.07415372133255
-5.21674489974976	-8.31778812408447	-5.18712139129639	-0.10477938503027	0.184804365038872	0.0741766914725304
-5.21451807022095	-8.31648826599121	-5.19482421875	-0.104864940047264	0.184825226664543	0.0741563886404037
-5.21231985092163	-8.32045459747314	-5.19246244430542	-0.104820713400841	0.18484590947628	0.0741589143872261
-5.20996761322021	-8.31857490539551	-5.19171237945557	-0.104887649416924	0.184903606772423	0.0742437019944191
-5.21014308929443	-8.31712245941162	-5.19238710403442	-0.104888796806335	0.184899434447289	0.0742358788847923
-5.20856142044067	-8.31670761108398	-5.19511079788208	-0.104926757514477	0.184921726584435	0.074274979531765
-5.20887088775635	-8.31378650665283	-5.19788074493408	-0.104980878531933	0.1849445104599	0.0742816403508186
-5.20688962936401	-8.31502342224121	-5.19526386260986	-0.10502802580595	0.184929266571999	0.0742964744567871
-5.20536422729492	-8.3180103302002	-5.20388555526733	-0.105044670403004	0.18497109413147	0.0743733420968056
-5.20239210128784	-8.3192310333252	-5.2021427154541	-0.105086229741573	0.184974327683449	0.0743851065635681
-5.20318841934204	-8.32029628753662	-5.20823097229004	-0.105110056698322	0.185039564967155	0.0744278877973557
-5.19937229156494	-8.31850910186768	-5.21171045303345	-0.105074487626553	0.185068249702454	0.074471078813076
-5.19756412506104	-8.3217134475708	-5.2079758644104	-0.105089724063873	0.185088142752647	0.074510246515274
-5.19814205169678	-8.31912517547607	-5.2053427696228	-0.105123654007912	0.1850725710392	0.0745713114738464
-5.19712972640991	-8.32104396820068	-5.20225858688354	-0.105147004127502	0.18512336909771	0.0746040716767311
-5.19532012939453	-8.31836700439453	-5.20380067825317	-0.10505710542202	0.185204282402992	0.0746744945645332
-5.19451904296875	-8.31764125823975	-5.20309686660767	-0.105068035423756	0.185164630413055	0.0747421979904175
-5.19555997848511	-8.32062816619873	-5.20018577575684	-0.105099380016327	0.185214921832085	0.0747633576393127
-5.19479322433472	-8.31843090057373	-5.20474481582642	-0.104987055063248	0.185266301035881	0.074818916618824
-5.19135618209839	-8.32006740570068	-5.20042896270752	-0.104948617517948	0.185291677713394	0.0748859941959381
-5.19008350372314	-8.32150173187256	-5.20077800750732	-0.104901552200317	0.185291528701782	0.0749751701951027
-5.19019031524658	-8.32046985626221	-5.19629335403442	-0.104871824383736	0.185343757271767	0.0749940797686577
-5.18915224075317	-8.32094383239746	-5.19552421569824	-0.104902230203152	0.185397312045097	0.0750717967748642
-5.19030332565308	-8.32140254974365	-5.19141721725464	-0.104840189218521	0.185436010360718	0.0751231461763382
-5.18760871887207	-8.3199634552002	-5.19270896911621	-0.104781247675419	0.185446664690971	0.0752064064145088
-5.18770742416382	-8.32147121429443	-5.1848783493042	-0.104828879237175	0.18544365465641	0.0752541050314903
-5.18888235092163	-8.3214750289917	-5.1811900138855	-0.104788541793823	0.185458764433861	0.075306624174118
-5.1850790977478	-8.32106399536133	-5.18698215484619	-0.104799516499043	0.185406848788261	0.0753430798649788
-5.18442535400391	-8.32390594482422	-5.18409538269043	-0.104788161814213	0.185478121042252	0.0753916501998901
-5.18532514572144	-8.32290649414063	-5.18343830108643	-0.10476665943861	0.185457184910774	0.0754253715276718
-5.18598175048828	-8.32323169708252	-5.17715072631836	-0.104743629693985	0.185485571622849	0.0754915550351143
-5.18919324874878	-8.32451629638672	-5.18115282058716	-0.104687690734863	0.185464933514595	0.0755292475223541
-5.18920850753784	-8.32529067993164	-5.17792081832886	-0.104710139334202	0.185444459319115	0.0755244791507721
-5.18849468231201	-8.32911205291748	-5.17608308792114	-0.104691401124001	0.185459762811661	0.0755895152688026
-5.18938016891479	-8.33035087585449	-5.17710113525391	-0.104688882827759	0.185508385300636	0.0755987614393234
-5.18958854675293	-8.32789134979248	-5.17051458358765	-0.104666039347649	0.185479536652565	0.0756133571267128
-5.19067478179932	-8.33014965057373	-5.16906356811523	-0.1047108694911	0.185461685061455	0.0756757482886314
-5.1911039352417	-8.33022117614746	-5.17328691482544	-0.104665346443653	0.185528516769409	0.0757353082299232
-5.19249677658081	-8.3315601348877	-5.16938400268555	-0.10469938069582	0.185500383377075	0.0757240056991577
-5.19478321075439	-8.3309497833252	-5.16713523864746	-0.104731321334839	0.185501173138618	0.0757719576358795
-5.19530391693115	-8.3338451385498	-5.17065668106079	-0.104749508202076	0.185486033558846	0.0758072882890701
-5.19764423370361	-8.33358669281006	-5.17086362838745	-0.104729034006596	0.185523137450218	0.0757995620369911
-5.19934797286987	-8.33310127258301	-5.16697597503662	-0.104743741452694	0.185502037405968	0.0758098512887955
-5.20198154449463	-8.3335018157959	-5.17264890670776	-0.104765728116035	0.18550281226635	0.0758432224392891
-5.20336437225342	-8.33777809143066	-5.17187166213989	-0.104806505143642	0.185480251908302	0.0758504495024681
-5.20444107055664	-8.3380708694458	-5.17365694046021	-0.104789800941944	0.185491874814034	0.0757848843932152
-5.20602560043335	-8.33807563781738	-5.17220211029053	-0.104895859956741	0.185530498623848	0.0758257955312729
-5.20851898193359	-8.34022521972656	-5.17253065109253	-0.104927383363247	0.185484677553177	0.0758327022194862
-5.20933532714844	-8.33764743804932	-5.17535495758057	-0.104971721768379	0.185561344027519	0.0757835283875465
-5.20909357070923	-8.34117126464844	-5.17229509353638	-0.104953728616238	0.185479521751404	0.0758122280240059
-5.2091588973999	-8.34286689758301	-5.17399549484253	-0.104999989271164	0.185497611761093	0.0757619440555573
-5.21233415603638	-8.34135627746582	-5.17479515075684	-0.105063877999783	0.185541689395905	0.0757437571883202
-5.21520853042603	-8.34028816223145	-5.1797342300415	-0.105050608515739	0.185533359646797	0.0757219642400742
-5.21505498886108	-8.34327697753906	-5.18332052230835	-0.105075754225254	0.185482442378998	0.075712651014328
-5.216628074646	-8.34130382537842	-5.18786382675171	-0.105073548853397	0.185486018657684	0.0756838619709015
-5.21675300598145	-8.34153175354004	-5.18446683883667	-0.105087988078594	0.185576602816582	0.0756353512406349
-5.21941995620728	-8.3402624130249	-5.19257020950317	-0.105100810527802	0.185552716255188	0.0756395906209946
-5.22190713882446	-8.33773136138916	-5.19366073608398	-0.105058096349239	0.185536906123161	0.075663149356842
-5.2216968536377	-8.33892822265625	-5.19919490814209	-0.105138264596462	0.185554474592209	0.0756133794784546
-5.22347402572632	-8.33853149414063	-5.20222759246826	-0.105055898427963	0.185559377074242	0.0756252855062485
-5.22554206848145	-8.33976364135742	-5.20131206512451	-0.105068482458591	0.185640782117844	0.075611799955368
-5.22759580612183	-8.34028720855713	-5.20675945281982	-0.105073682963848	0.185728460550308	0.0756576806306839
-5.23117208480835	-8.34209823608398	-5.20861387252808	-0.105100519955158	0.185749098658562	0.0756285935640335
-5.2322564125061	-8.34152698516846	-5.21282339096069	-0.105120912194252	0.185742825269699	0.0756668299436569
-5.23180341720581	-8.34066295623779	-5.21388816833496	-0.105147331953049	0.185800090432167	0.0756615996360779
-5.23305797576904	-8.34048080444336	-5.22158241271973	-0.105078563094139	0.185837745666504	0.075699046254158
-5.23260259628296	-8.34183597564697	-5.21958255767822	-0.10515670478344	0.185873299837112	0.075685054063797
-5.23430633544922	-8.34135437011719	-5.22424221038818	-0.105168223381042	0.185861319303513	0.0757041722536087
-5.23465871810913	-8.34364604949951	-5.23002862930298	-0.105080030858517	0.185897797346115	0.0757152512669563
-5.23433876037598	-8.34270000457764	-5.22909450531006	-0.105130113661289	0.185957103967667	0.075752928853035
-5.23645162582397	-8.34262180328369	-5.2348427772522	-0.10509566962719	0.186047002673149	0.0757627487182617
-5.23713970184326	-8.34518337249756	-5.23271369934082	-0.105124309659004	0.186089530587196	0.0758555307984352
-5.23709678649902	-8.34509086608887	-5.24462985992432	-0.105145059525967	0.186134397983551	0.0758887454867363
-5.24024248123169	-8.34441375732422	-5.24373054504395	-0.105103999376297	0.186242163181305	0.0759106650948524
-5.23942852020264	-8.34508895874023	-5.25352954864502	-0.105108469724655	0.18633571267128	0.0759272202849388
-5.24234819412231	-8.34618282318115	-5.25380611419678	-0.105134129524231	0.186345264315605	0.0759811401367188
-5.24493360519409	-8.34509658813477	-5.25997877120972	-0.105087265372276	0.186382472515106	0.0760202780365944
-5.24389219284058	-8.3467845916748	-5.2543511390686	-0.105091147124767	0.186432421207428	0.0760499760508537
-5.24471282958984	-8.34634876251221	-5.25937509536743	-0.105124518275261	0.1864393055439	0.076111227273941
-5.24636363983154	-8.34640407562256	-5.26089811325073	-0.105063833296299	0.186534017324448	0.0761001855134964
-5.24544143676758	-8.34132766723633	-5.26025629043579	-0.105106450617313	0.186546728014946	0.076150968670845
-5.24357318878174	-8.33953189849854	-5.25743579864502	-0.105087839066982	0.186549246311188	0.0762403309345245
-5.24630641937256	-8.33903026580811	-5.25808048248291	-0.105035535991192	0.186615824699402	0.0762411952018738
-5.23966598510742	-8.33729267120361	-5.26325559616089	-0.105041041970253	0.186641871929169	0.0762984901666641
-5.24156999588013	-8.33669471740723	-5.26272630691528	-0.10507944971323	0.186657950282097	0.0763382986187935
-5.24420261383057	-8.33463764190674	-5.26183605194092	-0.105048678815365	0.186690479516983	0.0763817802071571
-5.2393593788147	-8.33129215240479	-5.26303672790527	-0.104983396828175	0.186669036746025	0.0764261037111282
-5.2390193939209	-8.33078384399414	-5.26981973648071	-0.105066403746605	0.18671827018261	0.0764244645833969
-5.23617076873779	-8.33134746551514	-5.26291799545288	-0.105067297816277	0.186701059341431	0.0764927491545677
-5.23509502410889	-8.32904529571533	-5.25848388671875	-0.105071119964123	0.186762645840645	0.0764789283275604
-5.2339301109314	-8.32415676116943	-5.26009511947632	-0.105025596916676	0.186654895544052	0.0765163004398346
-5.23129844665527	-8.32392501831055	-5.2561469078064	-0.10504936426878	0.186652362346649	0.076610691845417
-5.22782707214355	-8.32430934906006	-5.25186967849731	-0.105059407651424	0.186688497662544	0.0766293555498123
-5.22512912750244	-8.32192611694336	-5.24761724472046	-0.105059631168842	0.186687722802162	0.076672337949276
-5.22198581695557	-8.32249927520752	-5.24602317810059	-0.105088092386723	0.186689168214798	0.0767561942338943
-5.21450757980347	-8.31805419921875	-5.24190998077393	-0.105088628828526	0.186686724424362	0.0767686516046524
-5.21394157409668	-8.31691646575928	-5.24242067337036	-0.105087630450726	0.1866544932127	0.0769017338752747
-5.21093463897705	-8.31503295898438	-5.24462509155273	-0.105082407593727	0.186739981174469	0.0769006684422493
-5.20924377441406	-8.31755638122559	-5.2352180480957	-0.105114325881004	0.186708435416222	0.0770304724574089
-5.20717811584473	-8.31612968444824	-5.23884725570679	-0.105083234608173	0.186787515878677	0.0770900100469589
-5.20239925384521	-8.31651592254639	-5.23314905166626	-0.105120196938515	0.186771810054779	0.0772222578525543
-5.20444917678833	-8.31564044952393	-5.2423357963562	-0.105069205164909	0.186875179409981	0.0772420093417168
-5.19988298416138	-8.31355094909668	-5.23560333251953	-0.105099007487297	0.186905935406685	0.077377513051033
-5.19630575180054	-8.31702899932861	-5.23942422866821	-0.105092063546181	0.186911538243294	0.0773957818746567
-5.19262647628784	-8.31444263458252	-5.24097633361816	-0.105061613023281	0.186988100409508	0.0774392560124397
-5.19143152236938	-8.31397819519043	-5.24106979370117	-0.105086617171764	0.187013149261475	0.0775342211127281
-5.18695020675659	-8.31502437591553	-5.24271965026855	-0.105106137692928	0.18701696395874	0.0776041597127914
-5.18923902511597	-8.31215476989746	-5.2394323348999	-0.105140946805477	0.187016367912292	0.0776586756110191
-5.18876028060913	-8.31185340881348	-5.24060773849487	-0.105163529515266	0.187036469578743	0.0777356699109077
-5.18761157989502	-8.31223011016846	-5.23611068725586	-0.105116710066795	0.186987549066544	0.0777854174375534
-5.18885612487793	-8.31128692626953	-5.23992252349854	-0.105082675814629	0.186937659978867	0.0778469741344452
-5.18602561950684	-8.31020164489746	-5.24795055389404	-0.105152986943722	0.18686431646347	0.0779376402497292
-5.18331241607666	-8.30574035644531	-5.25574493408203	-0.105114378035069	0.186885669827461	0.0779797285795212
-5.18457508087158	-8.30354118347168	-5.25522947311401	-0.105119295418262	0.186856389045715	0.0780668556690216
-5.1838641166687	-8.30206203460693	-5.26273584365845	-0.105132527649403	0.186834082007408	0.0780754163861275
-5.18375205993652	-8.30103302001953	-5.26077747344971	-0.105117283761501	0.186807870864868	0.0781311094760895
-5.18527412414551	-8.30052661895752	-5.27143478393555	-0.105088531970978	0.186761498451233	0.0781809687614441
-5.18360614776611	-8.30125617980957	-5.26793050765991	-0.105135768651962	0.186760634183884	0.0782215893268585
-5.18529605865479	-8.30212116241455	-5.2618465423584	-0.10511189699173	0.186751246452332	0.0782824158668518
-5.1867938041687	-8.3047046661377	-5.26386022567749	-0.105112947523594	0.186774417757988	0.078325629234314
-5.18529891967773	-8.30465126037598	-5.27363252639771	-0.105149313807487	0.186761111021042	0.0783760771155357
-5.18834924697876	-8.30654811859131	-5.27632331848145	-0.10511589795351	0.186833739280701	0.0783996656537056
-5.19004774093628	-8.3070764541626	-5.28220367431641	-0.10502889752388	0.186862543225288	0.0785171911120415
-5.1851224899292	-8.30723190307617	-5.28330183029175	-0.105034649372101	0.186836749315262	0.0785466060042381
-5.18954086303711	-8.30729389190674	-5.28640460968018	-0.105048313736916	0.186878532171249	0.078566312789917
-5.18969392776489	-8.30798530578613	-5.29173803329468	-0.104981541633606	0.186887308955193	0.0786120370030403
-5.18850803375244	-8.30498886108398	-5.28965091705322	-0.104922376573086	0.186845302581787	0.0786710754036903
-5.19239664077759	-8.30694198608398	-5.29030990600586	-0.104922205209732	0.186929613351822	0.0787458568811417
-5.19240808486938	-8.30544662475586	-5.28621673583984	-0.104971930384636	0.186922416090965	0.0787565782666206
-5.19046258926392	-8.30445766448975	-5.28000164031982	-0.104905806481838	0.186903983354568	0.0788488164544106
-5.19177770614624	-8.30157279968262	-5.27581310272217	-0.104952797293663	0.186884805560112	0.078942745923996
-5.194748878479	-8.30186176300049	-5.26389932632446	-0.104952976107597	0.186920017004013	0.0790184512734413
-5.1943998336792	-8.29745578765869	-5.26196670532227	-0.104965031147003	0.18688839673996	0.0790854766964912
-5.19270944595337	-8.29315662384033	-5.2551155090332	-0.104990892112255	0.186894446611404	0.079149603843689
-5.19395351409912	-8.29474353790283	-5.25139331817627	-0.10500181466341	0.186879426240921	0.0791762471199036
-5.19531297683716	-8.29480457305908	-5.25267457962036	-0.10502552986145	0.186814442276955	0.0791549161076546
-5.19323110580444	-8.29294967651367	-5.25701570510864	-0.105056248605251	0.186836272478104	0.0791304409503937
-5.1898398399353	-8.29468536376953	-5.25682687759399	-0.105078741908073	0.186730191111565	0.0791240558028221
-5.19068193435669	-8.29426670074463	-5.25631284713745	-0.105182886123657	0.186735942959785	0.079117976129055
-5.18962430953979	-8.29455184936523	-5.25954723358154	-0.105187498033047	0.186672553420067	0.0791102573275566
-5.18751525878906	-8.29541778564453	-5.26048469543457	-0.105205476284027	0.186632052063942	0.079050101339817
-5.18738460540771	-8.29588413238525	-5.26154518127441	-0.105238296091557	0.186586707830429	0.0790361166000366
-5.18037033081055	-8.29773902893066	-5.26462364196777	-0.105257891118526	0.186584800481796	0.0790085643529892
-5.17991256713867	-8.29928112030029	-5.26342725753784	-0.105275444686413	0.186613231897354	0.0790766775608063
-5.17765474319458	-8.29916763305664	-5.26197242736816	-0.105303339660168	0.186591863632202	0.079053208231926
-5.17553329467773	-8.29688835144043	-5.25459766387939	-0.10528938472271	0.186618715524673	0.0790230482816696
-5.16950178146362	-8.29692268371582	-5.25043296813965	-0.105325661599636	0.186540797352791	0.0789857655763626
-5.16559505462646	-8.2933874130249	-5.25070762634277	-0.105415090918541	0.186550304293633	0.0789667814970016
-5.16362190246582	-8.29636859893799	-5.24423217773438	-0.105389937758446	0.186611488461494	0.0790000855922699
-5.15888118743896	-8.29452514648438	-5.24321126937866	-0.105449452996254	0.186641559004784	0.0789940282702446
-5.15534400939941	-8.29503345489502	-5.23058938980103	-0.105459906160831	0.186624974012375	0.0790212899446487
-5.15195083618164	-8.29455184936523	-5.22969388961792	-0.105523698031902	0.186744883656502	0.0790358930826187
-5.14684820175171	-8.29392337799072	-5.21940279006958	-0.105595834553242	0.186749041080475	0.0790684297680855
-5.14216613769531	-8.29038238525391	-5.21149873733521	-0.105612553656101	0.186698570847511	0.0789851546287537
-5.13850164413452	-8.29150867462158	-5.20489025115967	-0.105691537261009	0.186763539910316	0.0789269208908081
-5.13498306274414	-8.28837108612061	-5.19716453552246	-0.105704002082348	0.186744078993797	0.0788514390587807
-5.12911033630371	-8.28953075408936	-5.19933319091797	-0.105734281241894	0.186740934848785	0.0788576304912567
-5.12771034240723	-8.2880859375	-5.1906099319458	-0.105794660747051	0.186747372150421	0.0788111165165901
-5.12195301055908	-8.28471279144287	-5.18994379043579	-0.105846472084522	0.186742544174194	0.0787374228239059
-5.11922883987427	-8.28396511077881	-5.18762826919556	-0.105901956558228	0.186757400631905	0.0787065923213959
-5.11596870422363	-8.28187942504883	-5.17957258224487	-0.106001868844032	0.18669156730175	0.0786536410450935
-5.11330413818359	-8.28126525878906	-5.17251920700073	-0.106042511761189	0.186687663197517	0.0786590799689293
-5.11060380935669	-8.2767505645752	-5.16718578338623	-0.106077767908573	0.18666960299015	0.078548364341259
-5.10513591766357	-8.27521228790283	-5.16653108596802	-0.106133036315441	0.186592772603035	0.0784428268671036
-5.10316133499146	-8.26898097991943	-5.16418695449829	-0.106161117553711	0.186539471149445	0.0783627554774284
-5.09676742553711	-8.26685333251953	-5.15863752365112	-0.10619892179966	0.186528071761131	0.0782578960061073
-5.09501552581787	-8.26573085784912	-5.15478038787842	-0.10631337761879	0.186587989330292	0.0782096534967422
-5.09089183807373	-8.26389694213867	-5.14250612258911	-0.106338873505592	0.186523929238319	0.0781669467687607
-5.08589696884155	-8.26035499572754	-5.14316463470459	-0.10639563202858	0.18650209903717	0.0780515372753143
-5.08202695846558	-8.25837421417236	-5.1412410736084	-0.106445580720901	0.186512008309364	0.0779138877987862
-5.08005475997925	-8.25435161590576	-5.14189100265503	-0.106419190764427	0.186537206172943	0.0778300613164902
-5.07462406158447	-8.24963760375977	-5.13628339767456	-0.106543630361557	0.186601668596268	0.0777267888188362
-5.07386493682861	-8.24568367004395	-5.13435697555542	-0.106526792049408	0.18668058514595	0.0776209831237793
-5.07011461257935	-8.24707412719727	-5.1298885345459	-0.106655217707157	0.186624318361282	0.0775434151291847
-5.06606340408325	-8.24436378479004	-5.13010931015015	-0.10672889649868	0.186652913689613	0.0773953124880791
-5.06284236907959	-8.24231433868408	-5.12255239486694	-0.106772147119045	0.18670180439949	0.077307216823101
-5.05680465698242	-8.23713111877441	-5.12669563293457	-0.106814354658127	0.186687707901001	0.0771866738796234
-5.05017471313477	-8.23257350921631	-5.12539291381836	-0.106909476220608	0.186741426587105	0.0770953372120857
-5.04377889633179	-8.22669410705566	-5.12399864196777	-0.106945008039474	0.186712712049484	0.0769745856523514
-5.03780937194824	-8.22354793548584	-5.11847877502441	-0.107004955410957	0.186729967594147	0.0768372043967247
-5.03448486328125	-8.21817779541016	-5.12155246734619	-0.107091054320335	0.186719372868538	0.0766587629914284
-5.02960300445557	-8.21383666992188	-5.11969184875488	-0.10712294280529	0.186785832047462	0.0765194967389107
-5.01921558380127	-8.21017837524414	-5.11910724639893	-0.107224129140377	0.186744689941406	0.0764054879546165
-5.01763105392456	-8.20674705505371	-5.11900186538696	-0.107320114970207	0.186811536550522	0.0763092637062073
-5.00668573379517	-8.20340633392334	-5.11640357971191	-0.107396133244038	0.186735585331917	0.0761199966073036
-4.99596118927002	-8.19755744934082	-5.11993360519409	-0.107513234019279	0.186722472310066	0.0759853050112724
-4.98808765411377	-8.19394016265869	-5.11376333236694	-0.107568241655827	0.186744973063469	0.0758848935365677
-4.97993612289429	-8.18914699554443	-5.11893463134766	-0.107668496668339	0.186748325824738	0.0757747441530228
-4.97217607498169	-8.18297100067139	-5.11708164215088	-0.107813648879528	0.186790511012077	0.075611375272274
-4.96269035339355	-8.18161106109619	-5.11707210540771	-0.107915416359901	0.186837881803513	0.0754964128136635
-4.95571947097778	-8.1742115020752	-5.11328506469727	-0.10807441174984	0.186827853322029	0.0753478333353996
-4.94772720336914	-8.17554092407227	-5.11404037475586	-0.108211532235146	0.186872258782387	0.0752264633774757
-4.94085502624512	-8.17148303985596	-5.1180362701416	-0.108358196914196	0.186929598450661	0.0751359984278679
-4.93221473693848	-8.17324638366699	-5.11621856689453	-0.108427546918392	0.186974480748177	0.0750662907958031
-4.92374181747437	-8.17419242858887	-5.11661148071289	-0.108666591346264	0.187078833580017	0.0749946385622025
-4.91651725769043	-8.17171192169189	-5.12061405181885	-0.108831629157066	0.187159910798073	0.0748631730675697
-4.91050672531128	-8.16978645324707	-5.1163010597229	-0.108916871249676	0.187240481376648	0.0747431516647339
-4.90435647964478	-8.1674165725708	-5.12703943252563	-0.109124228358269	0.187315985560417	0.0746583417057991
-4.90196752548218	-8.16234302520752	-5.12210702896118	-0.109187327325344	0.187370046973228	0.0745440423488617
-4.8937520980835	-8.15950965881348	-5.12878131866455	-0.109298676252365	0.187386438250542	0.074391134083271
-4.88921594619751	-8.15989398956299	-5.12859010696411	-0.109448373317719	0.187583521008492	0.0742863044142723
-4.88123559951782	-8.1605749130249	-5.12884140014648	-0.109618790447712	0.187695682048798	0.0742037743330002
-4.8758111000061	-8.16011047363281	-5.13594579696655	-0.1097327247262	0.187807738780975	0.0741397067904472
-4.8714714050293	-8.16019153594971	-5.1322922706604	-0.109824575483799	0.187908351421356	0.0741214528679848
-4.86643600463867	-8.16361427307129	-5.14207077026367	-0.110045321285725	0.188038349151611	0.0740090236067772
-4.86230516433716	-8.16449451446533	-5.14435958862305	-0.110171742737293	0.188134372234344	0.073994092643261
-4.85758447647095	-8.16171836853027	-5.14988946914673	-0.110175207257271	0.188240587711334	0.0739222019910812
-4.85342788696289	-8.1619815826416	-5.15589904785156	-0.110347554087639	0.188332840800285	0.0738176554441452
-4.85093212127686	-8.16144180297852	-5.15982055664063	-0.110419765114784	0.18838195502758	0.0737400278449059
-4.84684801101685	-8.15913963317871	-5.17210102081299	-0.110490255057812	0.188599988818169	0.0736695751547813
-4.84394216537476	-8.15935611724854	-5.17638826370239	-0.110572941601276	0.188685774803162	0.073622889816761
-4.84159374237061	-8.15919303894043	-5.18116903305054	-0.110632754862309	0.1888377815485	0.0735291689634323
-4.83661365509033	-8.16108989715576	-5.19168329238892	-0.110722288489342	0.188892558217049	0.0734644457697868
-4.83699417114258	-8.15781593322754	-5.1973295211792	-0.110723577439785	0.189005851745605	0.0734210684895515
-4.83753061294556	-8.15604496002197	-5.20905160903931	-0.110832698643208	0.189031139016151	0.0733978226780891
-4.83621263504028	-8.1535816192627	-5.21445751190186	-0.110829420387745	0.189095184206963	0.073393739759922
-4.83415174484253	-8.14877319335938	-5.22007322311401	-0.110887117683887	0.189191520214081	0.0733889266848564
-4.8320255279541	-8.14881420135498	-5.2243914604187	-0.110910646617413	0.189296036958694	0.0733489319682121
-4.83191013336182	-8.14829730987549	-5.22990560531616	-0.11093894392252	0.189397513866425	0.073361411690712
-4.82800006866455	-8.14759254455566	-5.22712755203247	-0.110962957143784	0.189612373709679	0.0733649209141731
-4.82990169525146	-8.14994049072266	-5.23371028900146	-0.110997207462788	0.189846858382225	0.0734632462263107
-4.82973432540894	-8.1541109085083	-5.24179649353027	-0.111017681658268	0.190051794052124	0.0735674798488617
-4.82873153686523	-8.15244388580322	-5.24948120117188	-0.110994197428226	0.190166771411896	0.0736154541373253
-4.82958173751831	-8.16080856323242	-5.26182651519775	-0.110979773104191	0.190429762005806	0.0736826062202454
-4.82934331893921	-8.16631412506104	-5.26746129989624	-0.110849231481552	0.190650850534439	0.0737787038087845
-4.83070468902588	-8.16715145111084	-5.28271007537842	-0.110807850956917	0.190832033753395	0.0738771706819534
-4.8322868347168	-8.16784000396729	-5.28817176818848	-0.110759325325489	0.190947353839874	0.0739473626017571
-4.82957124710083	-8.16784381866455	-5.30523443222046	-0.110637985169888	0.191032662987709	0.0740913450717926
-4.83268594741821	-8.1705207824707	-5.31860113143921	-0.110548071563244	0.19119556248188	0.0741460844874382
-4.83650970458984	-8.17006874084473	-5.32374858856201	-0.110499158501625	0.191456824541092	0.0742659717798233
-4.84132194519043	-8.16578674316406	-5.33268117904663	-0.110336169600487	0.191582396626472	0.0744079425930977
-4.84709930419922	-8.16667175292969	-5.35477781295776	-0.110203310847282	0.191642880439758	0.0745377615094185
-4.84578800201416	-8.1685733795166	-5.36004686355591	-0.110121972858906	0.191638633608818	0.0746460631489754
-4.85035610198975	-8.1703987121582	-5.36819171905518	-0.110049895942211	0.191686108708382	0.0747709795832634
-4.85432529449463	-8.16482353210449	-5.37204313278198	-0.109894648194313	0.191686883568764	0.0749118477106094
-4.85781383514404	-8.16584587097168	-5.38019323348999	-0.109779067337513	0.191774800419807	0.0750799477100372
-4.86534738540649	-8.16519260406494	-5.39510869979858	-0.109628669917583	0.19186620414257	0.075144499540329
-4.8769736289978	-8.17014980316162	-5.4001669883728	-0.109408624470234	0.191928133368492	0.0753201618790627
-4.8885817527771	-8.16816902160645	-5.41324710845947	-0.109275564551353	0.191948890686035	0.0754549205303192
-4.89815759658813	-8.17071914672852	-5.42756605148315	-0.109091557562351	0.191951707005501	0.0756226181983948
-4.90549182891846	-8.17243576049805	-5.42702150344849	-0.109074741601944	0.191914349794388	0.0757977887988091
-4.91182518005371	-8.17452144622803	-5.43428754806519	-0.108814254403114	0.19192798435688	0.075882151722908
-4.9221453666687	-8.17566204071045	-5.44327402114868	-0.108679831027985	0.19185408949852	0.0760259702801704
-4.93200731277466	-8.18027305603027	-5.44632196426392	-0.108499050140381	0.191906794905663	0.0760955139994621
-4.94255399703979	-8.18553256988525	-5.45230627059937	-0.108305871486664	0.191955208778381	0.0762065947055817
-4.95444774627686	-8.18731689453125	-5.46132802963257	-0.108111195266247	0.191987365484238	0.076321005821228
-4.96869039535522	-8.19038200378418	-5.46137475967407	-0.107910640537739	0.192010685801506	0.0763882473111153
-4.98160409927368	-8.19914627075195	-5.47044801712036	-0.107805654406548	0.192037642002106	0.0764624923467636
-4.99213266372681	-8.20557117462158	-5.4756031036377	-0.107614934444427	0.191951557993889	0.0765530541539192
-5.00207281112671	-8.21062088012695	-5.48129892349243	-0.107523217797279	0.191839471459389	0.0766865834593773
-5.01133012771606	-8.21502113342285	-5.4886269569397	-0.107402168214321	0.191834449768066	0.0767343565821648
-5.02099609375	-8.21678066253662	-5.49332523345947	-0.107229866087437	0.191774070262909	0.076737180352211
-5.0316014289856	-8.22181606292725	-5.49873495101929	-0.107075311243534	0.191786020994186	0.0767745226621628
-5.04157304763794	-8.22789096832275	-5.50126314163208	-0.106989935040474	0.191714838147163	0.0768498852849007
-5.05015993118286	-8.23281860351563	-5.49894523620605	-0.106844522058964	0.191700205206871	0.0769300982356071
-5.06260395050049	-8.24098873138428	-5.49564838409424	-0.106736719608307	0.19170980155468	0.0769903957843781
-5.07420110702515	-8.24712562561035	-5.49648284912109	-0.106633327901363	0.191702574491501	0.0770373344421387
-5.07996702194214	-8.25406646728516	-5.49120950698853	-0.106588788330555	0.191618740558624	0.0770285129547119
-5.08618879318237	-8.25794792175293	-5.49865245819092	-0.106454245746136	0.191595330834389	0.0770363584160805
-5.09363985061646	-8.26278877258301	-5.49756526947021	-0.106379434466362	0.191502168774605	0.076964758336544
-5.09888362884521	-8.26727867126465	-5.493492603302	-0.106294855475426	0.191457331180573	0.076914943754673
-5.10831737518311	-8.27022838592529	-5.48856735229492	-0.106232993304729	0.191454872488976	0.0769858285784721
-5.11594438552856	-8.2742280960083	-5.4875602722168	-0.106186144053936	0.19133223593235	0.077016182243824
-5.11920261383057	-8.28368091583252	-5.4837794303894	-0.106193028390408	0.191217243671417	0.0769739225506783
-5.12620735168457	-8.28518295288086	-5.48034286499023	-0.106115579605103	0.191172853112221	0.0769453346729279
-5.13223886489868	-8.28616142272949	-5.46959352493286	-0.106080889701843	0.191063359379768	0.0769468918442726
-5.13392925262451	-8.29162502288818	-5.4654688835144	-0.106066733598709	0.19096377491951	0.076921783387661
-5.13565015792847	-8.29550457000732	-5.45445537567139	-0.106080502271652	0.190879508852959	0.0769334882497787
-5.13838148117065	-8.30129432678223	-5.44733047485352	-0.106055065989494	0.190726384520531	0.0769129022955894
-5.1394362449646	-8.30782890319824	-5.44429779052734	-0.106065638363361	0.19063001871109	0.0768460184335709
-5.14274311065674	-8.31273174285889	-5.44313526153564	-0.106053464114666	0.190515920519829	0.0768398270010948
-5.14383506774902	-8.31826496124268	-5.44182825088501	-0.105973392724991	0.190498471260071	0.0768247172236443
-5.14736938476563	-8.31918048858643	-5.43474149703979	-0.105958066880703	0.190423876047134	0.076817162334919
-5.14895629882813	-8.32175254821777	-5.43308591842651	-0.105936788022518	0.190231114625931	0.0767607316374779
-5.15166521072388	-8.32689094543457	-5.42652940750122	-0.105991169810295	0.190210402011871	0.0767336264252663
-5.15334701538086	-8.32878494262695	-5.42310476303101	-0.105987764894962	0.190080106258392	0.0767116546630859
-5.15474367141724	-8.33118057250977	-5.41648626327515	-0.105911023914814	0.189972713589668	0.0767201259732246
-5.15459299087524	-8.32940578460693	-5.41474723815918	-0.105982713401318	0.189847066998482	0.0767367705702782
-5.15507984161377	-8.33236789703369	-5.4100489616394	-0.105980515480042	0.189813762903214	0.0766892656683922
-5.15564823150635	-8.33336639404297	-5.40693187713623	-0.105939708650112	0.189726129174232	0.0766365453600883
-5.15662288665771	-8.33121967315674	-5.40385437011719	-0.105857118964195	0.189661383628845	0.0766164660453796
-5.154372215271	-8.33158206939697	-5.40203237533569	-0.105923987925053	0.189549386501312	0.0765239149332047
-5.15630102157593	-8.33116054534912	-5.40207004547119	-0.10591121762991	0.189471021294594	0.0764994770288467
-5.15831327438354	-8.33170318603516	-5.40514183044434	-0.105870276689529	0.189393654465675	0.076447106897831
-5.1553635597229	-8.33447742462158	-5.40900802612305	-0.105876713991165	0.189277619123459	0.0764419063925743
-5.1566104888916	-8.33598804473877	-5.40752172470093	-0.105830691754818	0.189404651522636	0.076410636305809
-5.15585470199585	-8.33489894866943	-5.41026639938354	-0.105888240039349	0.18931719660759	0.076436959207058
-5.15480661392212	-8.33693790435791	-5.41323709487915	-0.105936698615551	0.189329296350479	0.0764046758413315
-5.15386152267456	-8.33317184448242	-5.41089248657227	-0.105904631316662	0.18928000330925	0.0763197764754295
-5.15248537063599	-8.33182525634766	-5.41659069061279	-0.105922155082226	0.189205497503281	0.0762438103556633
-5.14914894104004	-8.32805442810059	-5.41736459732056	-0.105862364172935	0.189097106456757	0.0762860178947449
-5.14622783660889	-8.32440280914307	-5.41752576828003	-0.105865180492401	0.189064338803291	0.07624252140522
-5.14504623413086	-8.32442283630371	-5.41325664520264	-0.105905458331108	0.189035549759865	0.076225571334362
-5.14588594436646	-8.32319927215576	-5.41368198394775	-0.105968363583088	0.188991203904152	0.0761986300349236
-5.14507389068604	-8.3219747543335	-5.41712760925293	-0.105978943407536	0.188834369182587	0.0762220919132233
-5.14577198028564	-8.32034015655518	-5.42106866836548	-0.105972476303577	0.188769891858101	0.0761797204613686
-5.15001535415649	-8.31772994995117	-5.42905139923096	-0.105987057089806	0.188766047358513	0.0761071443557739
-5.14800453186035	-8.31192970275879	-5.42787742614746	-0.106020040810108	0.188719242811203	0.0761070176959038
-5.15195798873901	-8.3110466003418	-5.43386507034302	-0.106055393815041	0.188610255718231	0.0760693550109863
-5.15330934524536	-8.31034088134766	-5.44063091278076	-0.10600621253252	0.188686922192574	0.0759820342063904
-5.15425586700439	-8.30914211273193	-5.44084167480469	-0.106075219810009	0.188629314303398	0.0759514048695564
-5.15403366088867	-8.30798530578613	-5.44471311569214	-0.106100238859653	0.188712000846863	0.0759240016341209
-5.15634632110596	-8.31123638153076	-5.44778871536255	-0.106208801269531	0.188737720251083	0.0758822783827782
-5.15604305267334	-8.30843925476074	-5.44942092895508	-0.106218174099922	0.188697099685669	0.0758164003491402
-5.15965843200684	-8.30843067169189	-5.45301342010498	-0.106179781258106	0.188713818788528	0.0758364945650101
-5.16119384765625	-8.3108491897583	-5.45023441314697	-0.106232292950153	0.188682243227959	0.0757519155740738
-5.16160488128662	-8.31021404266357	-5.45747756958008	-0.106274873018265	0.188757196068764	0.0757404416799545
-5.15970897674561	-8.31133365631104	-5.45984268188477	-0.106358304619789	0.188738852739334	0.0756823644042015
-5.16290330886841	-8.31256294250488	-5.45930194854736	-0.106449641287327	0.188804090023041	0.0756471157073975
-5.16596698760986	-8.31331825256348	-5.4545431137085	-0.106510482728481	0.188782274723053	0.0756060108542442
-5.16653680801392	-8.30979633331299	-5.44780874252319	-0.106493785977364	0.188709884881973	0.0755822658538818
-5.16700839996338	-8.30571937561035	-5.44933938980103	-0.106654353439808	0.188656717538834	0.0755062103271484
-5.16702079772949	-8.30277919769287	-5.43981409072876	-0.106650486588478	0.188603788614273	0.075474813580513
-5.16782188415527	-8.29869174957275	-5.43158864974976	-0.106682196259499	0.188472628593445	0.0754262953996658
-5.16691589355469	-8.29416275024414	-5.42205381393433	-0.106749467551708	0.188426733016968	0.0753869935870171
-5.16888761520386	-8.29154872894287	-5.41723251342773	-0.106837429106236	0.188254222273827	0.0752866864204407
-5.16714668273926	-8.28455829620361	-5.41460275650024	-0.106842398643494	0.18819959461689	0.0752876773476601
-5.16671466827393	-8.28040981292725	-5.40857744216919	-0.10689590126276	0.188059493899345	0.0751917213201523
-5.16408586502075	-8.28009986877441	-5.40333795547485	-0.106987714767456	0.188051670789719	0.0750766322016716
-5.16236782073975	-8.27134132385254	-5.39398193359375	-0.107013635337353	0.187926679849625	0.0750020295381546
-5.16499137878418	-8.26413345336914	-5.39055156707764	-0.107052758336067	0.187871649861336	0.0748908892273903
-5.15833425521851	-8.26222515106201	-5.38368606567383	-0.107091382145882	0.187817469239235	0.0748175829648972
-5.15792226791382	-8.25692367553711	-5.37809467315674	-0.107105493545532	0.187762260437012	0.0747475028038025
-5.15527677536011	-8.25253295898438	-5.37569761276245	-0.107107289135456	0.187736198306084	0.0747043043375015
-5.15270709991455	-8.25168704986572	-5.37149715423584	-0.107164725661278	0.187662854790688	0.0746525004506111
-5.15061569213867	-8.25119876861572	-5.36134195327759	-0.107184648513794	0.18761333823204	0.074585884809494
-5.14880084991455	-8.24727153778076	-5.36105489730835	-0.107158109545708	0.187616139650345	0.0745672062039375
-5.14557361602783	-8.24224758148193	-5.35633707046509	-0.107193313539028	0.187559232115746	0.0744957774877548
-5.13963603973389	-8.24213218688965	-5.35611295700073	-0.107231959700584	0.18745481967926	0.0743881836533546
-5.1344256401062	-8.23663711547852	-5.35705232620239	-0.107140190899372	0.187406793236732	0.0743559375405312
-5.12935161590576	-8.23549175262451	-5.35347509384155	-0.107234194874763	0.187403813004494	0.0743159875273705
-5.12514877319336	-8.23599243164063	-5.35059261322021	-0.107238478958607	0.187309429049492	0.0742754340171814
-5.1183443069458	-8.2362060546875	-5.35286903381348	-0.107273809611797	0.187326043844223	0.0742127299308777
-5.11766767501831	-8.23457431793213	-5.3490047454834	-0.107335098087788	0.187287256121635	0.0742164924740791
-5.11386871337891	-8.23164939880371	-5.34292030334473	-0.107330106198788	0.187273919582367	0.0742101147770882
-5.11032104492188	-8.23101329803467	-5.33354949951172	-0.107312597334385	0.187220305204391	0.074243426322937
-5.11120080947876	-8.22549438476563	-5.32915306091309	-0.107269942760468	0.187235221266747	0.0742616504430771
-5.10497236251831	-8.22128963470459	-5.31951808929443	-0.107218980789185	0.187163457274437	0.0742698013782501
-5.10348510742188	-8.21965312957764	-5.31951999664307	-0.107191815972328	0.187134519219398	0.0743307918310165
-5.10128355026245	-8.2147798538208	-5.31586885452271	-0.107151165604591	0.187115177512169	0.0742938444018364
-5.10093307495117	-8.21199607849121	-5.31215906143188	-0.107035614550114	0.187125995755196	0.0743018835783005
-5.09820795059204	-8.20979881286621	-5.31711864471436	-0.107040457427502	0.187196418642998	0.0743195489048958
-5.09484100341797	-8.20794105529785	-5.31423091888428	-0.106967516243458	0.187174022197723	0.0743494406342506
-5.09670925140381	-8.20029067993164	-5.30797719955444	-0.106903903186321	0.187198966741562	0.0743452459573746
-5.094970703125	-8.20114517211914	-5.31718683242798	-0.106875605881214	0.187207981944084	0.0743625983595848
-5.09137630462646	-8.19608116149902	-5.31205129623413	-0.106748647987843	0.187176078557968	0.0743951797485352
-5.09323215484619	-8.19627857208252	-5.30904340744019	-0.106673300266266	0.187277212738991	0.0744185149669647
-5.09177303314209	-8.19582462310791	-5.30972385406494	-0.106640733778477	0.187257915735245	0.07443568110466
-5.0928316116333	-8.19689273834229	-5.30247974395752	-0.106487721204758	0.187309101223946	0.0744830146431923
-5.09260702133179	-8.19609642028809	-5.30572605133057	-0.106440424919128	0.187286227941513	0.0745020359754562
-5.09362316131592	-8.1973705291748	-5.30876111984253	-0.10630014538765	0.187275096774101	0.0745397657155991
-5.09438133239746	-8.19568538665771	-5.29852342605591	-0.10621103644371	0.187256842851639	0.0745931044220924
-5.09372138977051	-8.19681835174561	-5.29717588424683	-0.106180056929588	0.187201142311096	0.0746645331382751
-5.09913444519043	-8.19639015197754	-5.29323387145996	-0.106101505458355	0.187189474701881	0.0747394412755966
-5.10016489028931	-8.19361686706543	-5.28790235519409	-0.106030359864235	0.187149405479431	0.0748078525066376
-5.10122585296631	-8.19647216796875	-5.28573513031006	-0.105971984565258	0.187119111418724	0.0748224556446075
-5.10585117340088	-8.19669055938721	-5.27756261825562	-0.10588214546442	0.187079355120659	0.074869230389595
-5.11059141159058	-8.19822406768799	-5.2780966758728	-0.105830311775208	0.187110975384712	0.0749123021960258
-5.11418867111206	-8.1987476348877	-5.27337026596069	-0.105745539069176	0.187053218483925	0.0749480053782463
-5.11569404602051	-8.19816398620605	-5.27402544021606	-0.105661548674107	0.186987414956093	0.0749957785010338
-5.12103080749512	-8.20247840881348	-5.26632452011108	-0.10566134005785	0.187016382813454	0.0750412195920944
-5.12143993377686	-8.20668888092041	-5.26522874832153	-0.105616927146912	0.186989217996597	0.0750320553779602
-5.12759304046631	-8.20726871490479	-5.26181888580322	-0.105506956577301	0.186913549900055	0.0750330835580826
-5.13356161117554	-8.2092924118042	-5.25490570068359	-0.105494417250156	0.186934188008308	0.0749964788556099
-5.13627815246582	-8.21076011657715	-5.25506210327148	-0.10539935529232	0.186842262744904	0.075069822371006
-5.13934469223022	-8.21548938751221	-5.25031661987305	-0.105363063514233	0.186833262443542	0.0750268027186394
-5.14142274856567	-8.21728992462158	-5.24909353256226	-0.105295561254025	0.186774641275406	0.0749853923916817
-5.14567565917969	-8.21985626220703	-5.23937273025513	-0.10529575496912	0.186787784099579	0.074974536895752
-5.14591407775879	-8.22420215606689	-5.23379135131836	-0.10529126226902	0.186661005020142	0.0749467760324478
-5.15042734146118	-8.22803401947021	-5.23265361785889	-0.105261027812958	0.186605378985405	0.0749274045228958
-5.15527486801147	-8.23060703277588	-5.22712278366089	-0.105187423527241	0.186539396643639	0.0748721286654472
-5.15644073486328	-8.2366304397583	-5.22226285934448	-0.105243749916553	0.18647027015686	0.0748680308461189
-5.15828418731689	-8.23721408843994	-5.21759128570557	-0.105193242430687	0.186324417591095	0.0748668983578682
-5.16309547424316	-8.24068832397461	-5.20679140090942	-0.105206653475761	0.186245173215866	0.0748481079936028
-5.16690444946289	-8.24332332611084	-5.20409679412842	-0.105146706104279	0.186228543519974	0.0747433975338936
-5.16898727416992	-8.24472236633301	-5.19592666625977	-0.105217166244984	0.186134979128838	0.074698343873024
-5.17070388793945	-8.24775123596191	-5.18616819381714	-0.105126604437828	0.186111211776733	0.0746362581849098
-5.17269802093506	-8.24927234649658	-5.18490886688232	-0.105127096176147	0.185965165495872	0.0745939463376999
-5.17593193054199	-8.25429725646973	-5.17712831497192	-0.105076648294926	0.185924202203751	0.0745908245444298
-5.17743587493896	-8.25958633422852	-5.17815494537354	-0.105086959898472	0.185928165912628	0.074526458978653
-5.18056106567383	-8.26583003997803	-5.17887449264526	-0.105123274028301	0.185975432395935	0.0744823217391968
-5.18003129959106	-8.27070426940918	-5.17802095413208	-0.105165556073189	0.185921162366867	0.0743960589170456
-5.18127965927124	-8.27379035949707	-5.18211317062378	-0.105123184621334	0.185810014605522	0.0743627622723579
-5.18298864364624	-8.27553081512451	-5.18138742446899	-0.105083778500557	0.185792222619057	0.0742443427443504
-5.18301105499268	-8.27550792694092	-5.18415832519531	-0.105037599802017	0.185658857226372	0.0741328597068787
-5.18684911727905	-8.27465724945068	-5.18240547180176	-0.104955390095711	0.185619503259659	0.0740275979042053
-5.18749284744263	-8.27195644378662	-5.17511701583862	-0.104900658130646	0.185524627566338	0.0739501118659973
-5.19055271148682	-8.27174186706543	-5.17775821685791	-0.104889504611492	0.185535356402397	0.0738672390580177
-5.18969917297363	-8.27175235748291	-5.16825771331787	-0.104924090206623	0.18549257516861	0.0737572833895683
-5.18856954574585	-8.27176856994629	-5.15847158432007	-0.104928940534592	0.185580715537071	0.0737085938453674
-5.18760013580322	-8.27512836456299	-5.1484260559082	-0.104984946548939	0.185567617416382	0.0736277848482132
-5.18709802627563	-8.27599716186523	-5.14305448532104	-0.104975178837776	0.185628741979599	0.0736371427774429
-5.18841028213501	-8.27920246124268	-5.14180040359497	-0.105050027370453	0.185657620429993	0.0736687704920769
-5.18622446060181	-8.28347492218018	-5.13994932174683	-0.10503213852644	0.185642838478088	0.0735876709222794
-5.18717813491821	-8.28423118591309	-5.13245439529419	-0.105078965425491	0.185641422867775	0.0735407471656799
-5.18392086029053	-8.28601551055908	-5.13252830505371	-0.10514885187149	0.185648903250694	0.0734432488679886
-5.18240690231323	-8.28383159637451	-5.13079166412354	-0.105116561055183	0.185612082481384	0.0733673572540283
-5.18004322052002	-8.28580856323242	-5.13048124313354	-0.105122566223145	0.185558706521988	0.0732759684324265
-5.17787456512451	-8.28672027587891	-5.12888240814209	-0.105135969817638	0.185642242431641	0.0731761455535889
-5.17616128921509	-8.28727149963379	-5.13049936294556	-0.105113007128239	0.185670614242554	0.0731032118201256
-5.17500877380371	-8.28739929199219	-5.1255464553833	-0.105081684887409	0.185687139630318	0.0729885771870613
-5.17238140106201	-8.28821086883545	-5.13100433349609	-0.105130337178707	0.185654431581497	0.0728890746831894
-5.16985893249512	-8.28815364837646	-5.131591796875	-0.105104871094227	0.185723036527634	0.0727986469864845
-5.16658973693848	-8.29166793823242	-5.13404846191406	-0.105120100080967	0.185720160603523	0.0726935341954231
-5.16565132141113	-8.29343223571777	-5.13617038726807	-0.105033211410046	0.185710564255714	0.0725829973816872
-5.16420459747314	-8.29246807098389	-5.14208555221558	-0.105017058551311	0.185742646455765	0.0725080072879791
-5.16285181045532	-8.2961950302124	-5.1434473991394	-0.105041697621346	0.185728162527084	0.0723943486809731
-5.16114234924316	-8.29612827301025	-5.14678144454956	-0.105073511600494	0.185759291052818	0.0722874850034714
-5.15729904174805	-8.29745578765869	-5.15402317047119	-0.105079405009747	0.185667887330055	0.0721764862537384
-5.15731906890869	-8.30053329467773	-5.15022897720337	-0.105137154459953	0.185713797807693	0.0720411986112595
-5.15462064743042	-8.29856777191162	-5.15394830703735	-0.105070568621159	0.18571375310421	0.0719083696603775
-5.15326595306396	-8.29881572723389	-5.1506085395813	-0.10513336956501	0.185608670115471	0.0718252211809158
-5.15123796463013	-8.30072975158691	-5.15120077133179	-0.105127267539501	0.185601517558098	0.0716954171657562
-5.15054702758789	-8.30261611938477	-5.15495109558105	-0.105123236775398	0.18559741973877	0.0715901479125023
-5.15100955963135	-8.30557632446289	-5.1512336730957	-0.105157643556595	0.185603931546211	0.071581669151783
-5.1472110748291	-8.30383014678955	-5.14832735061646	-0.105235368013382	0.185565948486328	0.0715305134654045
-5.14674377441406	-8.30522632598877	-5.14539241790771	-0.105228185653687	0.185539290308952	0.0714756399393082
-5.14756107330322	-8.30399322509766	-5.13535642623901	-0.10529513657093	0.185579225420952	0.0714172869920731
-5.14916181564331	-8.30393981933594	-5.13316059112549	-0.105317883193493	0.185512766242027	0.0714400857686996
-5.15083360671997	-8.30473804473877	-5.12520885467529	-0.105321787297726	0.185528889298439	0.0714326053857803
-5.14590263366699	-8.30419826507568	-5.11622524261475	-0.105364084243774	0.185564488172531	0.0714588090777397
-5.1501259803772	-8.30668926239014	-5.11030530929565	-0.105363272130489	0.185547098517418	0.0714947283267975
-5.14703941345215	-8.30654907226563	-5.11395502090454	-0.105437316000462	0.185558900237083	0.0714679211378098
-5.15063142776489	-8.30722713470459	-5.10664510726929	-0.105424501001835	0.185580268502235	0.0714524686336517
-5.15035009384155	-8.3106632232666	-5.10153293609619	-0.105407744646072	0.18563936650753	0.0713927000761032
-5.14802932739258	-8.30895328521729	-5.10016250610352	-0.105375178158283	0.185621321201324	0.0713642537593842
-5.14561986923218	-8.31071949005127	-5.09692144393921	-0.105452962219715	0.185588076710701	0.071343794465065
-5.14639663696289	-8.31199550628662	-5.09968137741089	-0.10548160225153	0.185653567314148	0.0713067576289177
-5.14654350280762	-8.31309127807617	-5.10001611709595	-0.105378575623035	0.185716837644577	0.0712531581521034
-5.14513301849365	-8.31425285339355	-5.10500764846802	-0.105404511094093	0.185746476054192	0.0711749270558357
-5.14232110977173	-8.31601333618164	-5.10226058959961	-0.105393998324871	0.185721009969711	0.0711656212806702
-5.14101505279541	-8.31853294372559	-5.10572147369385	-0.105408847332001	0.185737103223801	0.0711009129881859
-5.14024209976196	-8.31625461578369	-5.10292434692383	-0.105388760566711	0.18578077852726	0.0709899291396141
-5.14079999923706	-8.31948661804199	-5.10397434234619	-0.105406604707241	0.185800790786743	0.0709395632147789
-5.13895225524902	-8.32128143310547	-5.10737085342407	-0.105418436229229	0.185819029808044	0.0707749500870705
-5.13558149337769	-8.32156276702881	-5.11702394485474	-0.105311997234821	0.185802862048149	0.0706931054592133
-5.13310480117798	-8.32256317138672	-5.10790109634399	-0.105367913842201	0.185774356126785	0.0706097409129143
-5.12938213348389	-8.32278060913086	-5.10517692565918	-0.105364859104156	0.185780540108681	0.070603720843792
-5.13228416442871	-8.3243989944458	-5.10259819030762	-0.105345346033573	0.185801059007645	0.0705686286091805
-5.13120555877686	-8.32474994659424	-5.10115194320679	-0.105341643095016	0.185769885778427	0.0705419704318047
-5.12830257415771	-8.32802867889404	-5.10255432128906	-0.105327866971493	0.185756251215935	0.0704445838928223
-5.12731838226318	-8.32580471038818	-5.10272741317749	-0.105341047048569	0.185728564858437	0.070343017578125
-5.12796497344971	-8.32885456085205	-5.10381364822388	-0.105357944965363	0.185738176107407	0.0702672749757767
-5.12633275985718	-8.32959079742432	-5.09642314910889	-0.105323687195778	0.185756325721741	0.0702181831002235
-5.12580585479736	-8.33102226257324	-5.09756851196289	-0.105347037315369	0.185691565275192	0.0701359659433365
-5.12565040588379	-8.33139324188232	-5.09627532958984	-0.105404280126095	0.185691490769386	0.0701010897755623
-5.12548446655273	-8.33246803283691	-5.09247350692749	-0.105380192399025	0.185709908604622	0.0700633376836777
-5.12808179855347	-8.33089351654053	-5.08498859405518	-0.105376221239567	0.185654938220978	0.0700648576021194
-5.12700843811035	-8.33026313781738	-5.0867805480957	-0.105370864272118	0.185701876878738	0.0700164958834648
-5.12309455871582	-8.33356857299805	-5.08144617080688	-0.105375684797764	0.185701444745064	0.0699998885393143
-5.12694931030273	-8.33477592468262	-5.0803108215332	-0.105383545160294	0.185690358281136	0.0699891075491905
-5.12629556655884	-8.33220195770264	-5.08246278762817	-0.10535091906786	0.185669630765915	0.0700475201010704
-5.1286153793335	-8.33407974243164	-5.0748815536499	-0.105418346822262	0.185671642422676	0.0700223445892334
-5.13075733184814	-8.33567047119141	-5.06583309173584	-0.105432629585266	0.18570451438427	0.0700117349624634
-5.13101625442505	-8.33607482910156	-5.06284999847412	-0.105447016656399	0.185688376426697	0.0699868202209473
-5.13255453109741	-8.33682250976563	-5.0578179359436	-0.105490423738956	0.185748919844627	0.0700096413493156
-5.13634014129639	-8.34016132354736	-5.05911350250244	-0.105556406080723	0.185859337449074	0.07002092897892
-5.13516426086426	-8.34383964538574	-5.0560450553894	-0.105601258575916	0.185825437307358	0.070014975965023
-5.13700294494629	-8.34189224243164	-5.04870557785034	-0.105638742446899	0.18585467338562	0.0700431242585182
-5.13597249984741	-8.34632301330566	-5.0543532371521	-0.105632193386555	0.185828655958176	0.070103257894516
-5.13592576980591	-8.3496789932251	-5.04712343215942	-0.105730101466179	0.185862004756927	0.0701199993491173
-5.13606452941895	-8.34708023071289	-5.04947805404663	-0.105749137699604	0.185855284333229	0.0701431855559349
-5.13592672348022	-8.34972286224365	-5.04164981842041	-0.105748139321804	0.185860261321068	0.0702073946595192
-5.13395929336548	-8.35193824768066	-5.04082679748535	-0.105879746377468	0.185858234763145	0.0702527537941933
-5.13326168060303	-8.35612487792969	-5.04721975326538	-0.105972938239574	0.185918658971786	0.0703196451067925
-5.13149309158325	-8.35906791687012	-5.05153322219849	-0.105940915644169	0.185893341898918	0.0702957361936569
-5.1278772354126	-8.35958194732666	-5.05269336700439	-0.106011673808098	0.185865521430969	0.0703827142715454
-5.12838983535767	-8.35968208312988	-5.0522575378418	-0.105969339609146	0.185892060399055	0.0704062655568123
-5.12801599502563	-8.35700416564941	-5.05779266357422	-0.106012679636478	0.185914650559425	0.0704382583498955
-5.1246132850647	-8.35646438598633	-5.05853652954102	-0.105916522443295	0.185908868908882	0.0704686790704727
-5.12442350387573	-8.35422229766846	-5.05667495727539	-0.105883255600929	0.185933113098145	0.0704693421721458
-5.12018823623657	-8.35228061676025	-5.06293535232544	-0.105919405817986	0.185839161276817	0.0704876035451889
-5.12143039703369	-8.3506498336792	-5.05937337875366	-0.105788715183735	0.185951098799706	0.0705108121037483
-5.11921167373657	-8.347336769104	-5.0600643157959	-0.105771258473396	0.185938984155655	0.0705561935901642
-5.11670970916748	-8.34800434112549	-5.06493520736694	-0.105754047632217	0.18592731654644	0.070628322660923
-5.11774158477783	-8.34571170806885	-5.06222677230835	-0.105674274265766	0.185969665646553	0.070639468729496
-5.11525821685791	-8.34334278106689	-5.0595531463623	-0.105592720210552	0.186028569936752	0.0706618800759315
-5.11320781707764	-8.34849071502686	-5.06345844268799	-0.105602942407131	0.186031967401505	0.070732019841671
-5.10998249053955	-8.34723377227783	-5.05966949462891	-0.105551809072495	0.186049208045006	0.0707681775093079
-5.11152267456055	-8.34409427642822	-5.06159830093384	-0.105485796928406	0.186182752251625	0.0708188414573669
-5.10886287689209	-8.34833908081055	-5.05948829650879	-0.105494536459446	0.186216115951538	0.0709240809082985
-5.10592412948608	-8.34937477111816	-5.05789184570313	-0.10553552210331	0.186317682266235	0.0709780305624008
-5.10403156280518	-8.35042095184326	-5.05675458908081	-0.105529464781284	0.186311110854149	0.0710420906543732
-5.10327196121216	-8.35048007965088	-5.06019115447998	-0.105484433472157	0.186346143484116	0.0710655823349953
-5.10026407241821	-8.3525276184082	-5.05395698547363	-0.105438806116581	0.186347439885139	0.0711245983839035
-5.09887075424194	-8.35453224182129	-5.05110931396484	-0.105389840900898	0.186450272798538	0.071183480322361
-5.09717893600464	-8.35500049591064	-5.04697179794312	-0.105398923158646	0.186448648571968	0.071246400475502
-5.09683227539063	-8.35579299926758	-5.04968023300171	-0.105366468429565	0.186471402645111	0.0713165551424026
-5.09729099273682	-8.35222053527832	-5.04771614074707	-0.105264373123646	0.186441615223885	0.0712966769933701
-5.0981879234314	-8.35123157501221	-5.04791784286499	-0.105190850794315	0.186418235301971	0.0713639482855797
-5.09785985946655	-8.35085296630859	-5.04320096969604	-0.105155564844608	0.186459347605705	0.0713995546102524
-5.09884357452393	-8.34836483001709	-5.05025434494019	-0.105101302266121	0.186459943652153	0.0714665204286575
-5.09893369674683	-8.34744739532471	-5.04898834228516	-0.105059243738651	0.186428591609001	0.0714980363845825
-5.10089349746704	-8.34683322906494	-5.05385065078735	-0.105006769299507	0.186561316251755	0.0715470910072327
-5.10114288330078	-8.34759616851807	-5.0536527633667	-0.104925118386745	0.186547160148621	0.0715793669223785
-5.1016526222229	-8.34676742553711	-5.05057859420776	-0.10492380708456	0.186643183231354	0.071636475622654
-5.10213232040405	-8.34594345092773	-5.05675601959229	-0.104937769472599	0.186716318130493	0.0716439187526703
-5.10188913345337	-8.3465690612793	-5.05979871749878	-0.10477003455162	0.186718761920929	0.0717139169573784
-5.10311794281006	-8.34715461730957	-5.06107425689697	-0.104672186076641	0.186781406402588	0.0717572271823883
-5.10410356521606	-8.34587669372559	-5.06497383117676	-0.10459777712822	0.18681688606739	0.0717714577913284
-5.10290336608887	-8.34267807006836	-5.067138671875	-0.104553490877151	0.186881512403488	0.0718296244740486
-5.10325241088867	-8.34370231628418	-5.07805013656616	-0.10446784645319	0.186986461281776	0.0718550458550453
-5.10376501083374	-8.3467435836792	-5.07898378372192	-0.104422770440578	0.187006905674934	0.0719435065984726
-5.10511207580566	-8.34651851654053	-5.08194065093994	-0.104354076087475	0.187093913555145	0.0719962567090988
-5.10630083084106	-8.34898662567139	-5.09058046340942	-0.104354195296764	0.187087953090668	0.072055347263813
-5.10808181762695	-8.34954738616943	-5.08579254150391	-0.10428974032402	0.187187850475311	0.0721215754747391
-5.10881948471069	-8.35039043426514	-5.0921311378479	-0.104247830808163	0.187208026647568	0.0721909627318382
-5.11168336868286	-8.34822845458984	-5.09290647506714	-0.104234471917152	0.187239304184914	0.0722578465938568
-5.11316299438477	-8.35147380828857	-5.09295320510864	-0.10415343940258	0.187282249331474	0.0723786652088165
-5.11384630203247	-8.35488700866699	-5.09405851364136	-0.104229867458344	0.187335401773453	0.0724055543541908
-5.11595249176025	-8.35695552825928	-5.09789133071899	-0.104220680892467	0.187311396002769	0.0725486353039742
-5.11779546737671	-8.35604381561279	-5.09903287887573	-0.104281425476074	0.187303885817528	0.0726137608289719
-5.1183123588562	-8.35929870605469	-5.10136318206787	-0.104301564395428	0.187356159090996	0.0727298557758331
-5.12048578262329	-8.35849761962891	-5.09698629379272	-0.104350097477436	0.187259241938591	0.0727770105004311
-5.12465333938599	-8.36048698425293	-5.09950160980225	-0.104429118335247	0.187326446175575	0.0728512480854988
-5.12584114074707	-8.36416816711426	-5.10585021972656	-0.104463383555412	0.187386751174927	0.0729792416095734
-5.12815093994141	-8.36553573608398	-5.10070848464966	-0.104539319872856	0.187370017170906	0.0730614885687828
-5.13373470306396	-8.36798763275146	-5.10496711730957	-0.104610852897167	0.18738366663456	0.0731014981865883
-5.13633632659912	-8.36725902557373	-5.11096668243408	-0.104610338807106	0.187345772981644	0.0732531249523163
-5.13904905319214	-8.36963081359863	-5.10327100753784	-0.104658141732216	0.187325015664101	0.0733244717121124
-5.14366769790649	-8.37235450744629	-5.10121774673462	-0.104728080332279	0.18734310567379	0.073457382619381
-5.14715909957886	-8.37160491943359	-5.10364055633545	-0.104745507240295	0.187260806560516	0.0735440999269485
-5.14852142333984	-8.37239933013916	-5.10709571838379	-0.104796901345253	0.187205463647842	0.0736358687281609
-5.15161037445068	-8.37385368347168	-5.09951829910278	-0.104811884462833	0.187248662114143	0.0738064497709274
-5.15361833572388	-8.37483692169189	-5.09691429138184	-0.10488797724247	0.187152788043022	0.0739328265190125
-5.15598726272583	-8.37512683868408	-5.10153818130493	-0.104844577610493	0.187076240777969	0.0740099996328354
-5.16045141220093	-8.37456893920898	-5.09826803207397	-0.104905903339386	0.187098607420921	0.0741410404443741
-5.16085004806519	-8.37627410888672	-5.09470176696777	-0.104895457625389	0.187015146017075	0.0742469802498817
-5.16445350646973	-8.37119960784912	-5.09774923324585	-0.104922816157341	0.186992526054382	0.0743934959173203
-5.16660690307617	-8.37350177764893	-5.09543371200562	-0.104961268603802	0.186966627836227	0.0744535773992538
-5.16791152954102	-8.3709602355957	-5.09250831604004	-0.104967847466469	0.187030360102654	0.0745760798454285
-5.17070388793945	-8.3692626953125	-5.0886378288269	-0.104929596185684	0.187019854784012	0.0746125355362892
-5.17392110824585	-8.36966609954834	-5.09203767776489	-0.104947701096535	0.187027215957642	0.074746198952198
-5.17496013641357	-8.36812114715576	-5.08739137649536	-0.104990132153034	0.18704117834568	0.0748481899499893
-5.17582988739014	-8.36441421508789	-5.09531354904175	-0.104960545897484	0.187128528952599	0.0748938918113709
-5.1759991645813	-8.36339092254639	-5.09137058258057	-0.104939110577106	0.187135756015778	0.0749926939606667
-5.17427253723145	-8.36166191101074	-5.09765005111694	-0.104881286621094	0.187121674418449	0.0750181749463081
-5.17480134963989	-8.35966968536377	-5.10400152206421	-0.104870148003101	0.187199115753174	0.0750904232263565
-5.17421627044678	-8.35983657836914	-5.1030011177063	-0.104913935065269	0.187257409095764	0.075171485543251
-5.17505836486816	-8.35623359680176	-5.10546875	-0.104823738336563	0.187272593379021	0.0751818716526031
-5.17124652862549	-8.35241889953613	-5.10832691192627	-0.104779936373234	0.187285840511322	0.0752437114715576
-5.16971969604492	-8.35060024261475	-5.10574913024902	-0.104776792228222	0.187319606542587	0.0752914100885391
-5.16854906082153	-8.34545230865479	-5.10583829879761	-0.104703493416309	0.187369763851166	0.075349748134613
-5.16675806045532	-8.34292411804199	-5.10842037200928	-0.104708515107632	0.187371045351028	0.0753893777728081
-5.16239833831787	-8.34238815307617	-5.10366153717041	-0.104752466082573	0.187308326363564	0.0754642263054848
-5.15927886962891	-8.33933162689209	-5.10968399047852	-0.104776807129383	0.187342554330826	0.0754954740405083
-5.15839672088623	-8.33948993682861	-5.09999990463257	-0.104766242206097	0.187410742044449	0.0755451396107674
-5.15447330474854	-8.33674335479736	-5.10183095932007	-0.104834161698818	0.18735583126545	0.0756644010543823
-5.15332794189453	-8.33407306671143	-5.09694576263428	-0.104817047715187	0.187368467450142	0.0756956189870834
-5.14907598495483	-8.33164119720459	-5.09730529785156	-0.104863181710243	0.187390714883804	0.0757957324385643
-5.1447172164917	-8.32873630523682	-5.09369039535522	-0.1049410328269	0.187423795461655	0.0758095979690552
-5.14150094985962	-8.3248462677002	-5.0849494934082	-0.104947909712791	0.18735271692276	0.0758799239993095
-5.13872623443604	-8.31822109222412	-5.08869409561157	-0.104928195476532	0.187391683459282	0.0759259983897209
-5.13407373428345	-8.31234931945801	-5.08003664016724	-0.104946784675121	0.187359213829041	0.0759607031941414
-5.13312435150146	-8.3088264465332	-5.07601451873779	-0.104916013777256	0.187412887811661	0.0760004967451096
-5.12743520736694	-8.30782508850098	-5.07573556900024	-0.104998968541622	0.187515735626221	0.0760565176606178
-5.12573671340942	-8.30203628540039	-5.07013559341431	-0.104950293898582	0.187546476721764	0.0760447159409523
-5.12114000320435	-8.29756641387939	-5.06651592254639	-0.105001375079155	0.187609612941742	0.0761007815599442
-5.11552286148071	-8.29389953613281	-5.07029056549072	-0.10498046875	0.187579438090324	0.0761237740516663
-5.11322641372681	-8.29375553131104	-5.06660175323486	-0.105036780238152	0.18772779405117	0.0761308521032333
-5.10900163650513	-8.290452003479	-5.0693416595459	-0.104917474091053	0.187816083431244	0.0761564075946808
-5.10597944259644	-8.29084014892578	-5.06616735458374	-0.104927055537701	0.187798798084259	0.076151505112648
-5.1041579246521	-8.29290199279785	-5.06712627410889	-0.104912348091602	0.187947362661362	0.0762204602360725
-5.10091018676758	-8.29600238800049	-5.07450723648071	-0.104998581111431	0.188063323497772	0.0762217119336128
-5.09748458862305	-8.29853248596191	-5.07724666595459	-0.104964964091778	0.188088908791542	0.0762771144509315
-5.09489154815674	-8.30151271820068	-5.07146644592285	-0.105050303041935	0.18824765086174	0.0763542652130127
-5.08914852142334	-8.30154800415039	-5.07618618011475	-0.105043336749077	0.188224509358406	0.0764156803488731
-5.08878898620605	-8.30026817321777	-5.07540273666382	-0.10506933182478	0.188230395317078	0.0765319764614105
-5.08619356155396	-8.30054092407227	-5.07826137542725	-0.105185054242611	0.188304647803307	0.0765758752822876
-5.08406591415405	-8.30031967163086	-5.08009767532349	-0.105211138725281	0.188237354159355	0.0766658335924149
-5.08056592941284	-8.29849147796631	-5.07491207122803	-0.105229504406452	0.188214123249054	0.076762318611145
-5.0774188041687	-8.29683208465576	-5.07871913909912	-0.105282135307789	0.188177898526192	0.0768233314156532
-5.07449626922607	-8.2943696975708	-5.07343673706055	-0.105367481708527	0.188248842954636	0.0769398286938667
-5.07277154922485	-8.29016494750977	-5.07163524627686	-0.105363167822361	0.188176348805428	0.0769323706626892
-5.07055473327637	-8.28883838653564	-5.07007551193237	-0.105413988232613	0.188247010111809	0.0771508812904358
-5.06411933898926	-8.28908157348633	-5.07065391540527	-0.105518899857998	0.188281461596489	0.0771916955709457
-5.06336402893066	-8.28727340698242	-5.07763385772705	-0.105527617037296	0.188362658023834	0.0772719606757164
-5.05671691894531	-8.28262138366699	-5.07275772094727	-0.105508148670197	0.188418254256248	0.0773801282048225
-5.05290555953979	-8.28396511077881	-5.07220077514648	-0.10558744519949	0.188481226563454	0.0774425938725472
-5.04964447021484	-8.27863311767578	-5.07377099990845	-0.105574935674667	0.188514098525047	0.0774998590350151
-5.04205703735352	-8.27478981018066	-5.07725620269775	-0.105551443994045	0.188611164689064	0.0775895044207573
-5.03746891021729	-8.27466201782227	-5.07463693618774	-0.105589918792248	0.188711941242218	0.0776427388191223
-5.03145170211792	-8.27407264709473	-5.08248472213745	-0.105608128011227	0.188860878348351	0.0777375847101212
-5.02848958969116	-8.27093124389648	-5.0855507850647	-0.105558790266514	0.188908159732819	0.0777859911322594
-5.02045106887817	-8.27133750915527	-5.08581352233887	-0.10565048456192	0.1890719383955	0.0779128596186638
-5.01623153686523	-8.26886463165283	-5.08635997772217	-0.105548165738583	0.189199060201645	0.0779513344168663
-5.01158094406128	-8.26894474029541	-5.09078645706177	-0.105550929903984	0.189309805631638	0.0780364274978638
-5.00704431533813	-8.26910495758057	-5.08942794799805	-0.105563685297966	0.189457684755325	0.0781141817569733
-5.00204467773438	-8.26779174804688	-5.09613752365112	-0.105564668774605	0.189585298299789	0.0782771557569504
-4.99689769744873	-8.27050399780273	-5.10284471511841	-0.105569936335087	0.189731806516647	0.0783823952078819
-4.99231576919556	-8.27395534515381	-5.10285186767578	-0.105603374540806	0.18987874686718	0.0785052552819252
-4.98905515670776	-8.27725982666016	-5.10013914108276	-0.10561341792345	0.189908534288406	0.0785991922020912
-4.98643684387207	-8.27620506286621	-5.10186195373535	-0.105627320706844	0.190084844827652	0.0787696465849876
-4.98239850997925	-8.27361106872559	-5.1035532951355	-0.105596408247948	0.190143063664436	0.0788797661662102
-4.98043203353882	-8.27517604827881	-5.10235643386841	-0.105727188289165	0.190207585692406	0.0790520384907722
-4.97847175598145	-8.27067852020264	-5.10745859146118	-0.10573972016573	0.190251052379608	0.0791478306055069
-4.97359943389893	-8.27015972137451	-5.1049690246582	-0.105772152543068	0.190297678112984	0.0792889147996902
-4.97246932983398	-8.26657867431641	-5.10610866546631	-0.105835184454918	0.190373539924622	0.0794124752283096
-4.97091817855835	-8.26211071014404	-5.10470867156982	-0.105856582522392	0.190415054559708	0.079563781619072
-4.96901369094849	-8.26054382324219	-5.10795259475708	-0.105952486395836	0.190506175160408	0.0796717628836632
-4.96757125854492	-8.25483798980713	-5.10741376876831	-0.105996817350388	0.190458700060844	0.0798322036862373
-4.96593570709229	-8.25081443786621	-5.10941171646118	-0.106029696762562	0.190498545765877	0.0799913182854652
-4.96565055847168	-8.24934196472168	-5.10676145553589	-0.106195136904716	0.190554052591324	0.0801308378577232
-4.96507930755615	-8.24583339691162	-5.10727739334106	-0.106193654239178	0.190574556589127	0.0802845135331154
-4.96453142166138	-8.24157047271729	-5.11631441116333	-0.106273964047432	0.190663322806358	0.080411471426487
-4.96428298950195	-8.24223041534424	-5.11176109313965	-0.10635631531477	0.190701201558113	0.0805632025003433
-4.96602058410645	-8.23740386962891	-5.11176443099976	-0.106443963944912	0.190699115395546	0.0807198211550713
-4.96757030487061	-8.23648166656494	-5.11530685424805	-0.106604970991611	0.190699011087418	0.080851286649704
-4.96849155426025	-8.2335033416748	-5.11455106735229	-0.106608860194683	0.19070141017437	0.0809717774391174
-4.96920299530029	-8.22863101959229	-5.1143217086792	-0.106693118810654	0.190653905272484	0.0811634883284569
-4.96968364715576	-8.22621440887451	-5.11541318893433	-0.106742739677429	0.190655499696732	0.0813114121556282
-4.97148084640503	-8.22474479675293	-5.12311363220215	-0.106748126447201	0.190688297152519	0.0814757943153381
-4.97293090820313	-8.22384738922119	-5.11541080474854	-0.106876112520695	0.1906628459692	0.0815594866871834
-4.97313499450684	-8.22151279449463	-5.12607860565186	-0.106906928122044	0.190601199865341	0.0817725136876106
-4.97473907470703	-8.22078704833984	-5.12755823135376	-0.106943309307098	0.190537661314011	0.0819342285394669
-4.97620820999146	-8.22079944610596	-5.13264322280884	-0.107020638883114	0.19050207734108	0.0820803940296173
-4.9784574508667	-8.22042179107666	-5.13906145095825	-0.107049740850925	0.190464437007904	0.0822175219655037
-4.98083066940308	-8.21892547607422	-5.13921689987183	-0.107154838740826	0.190396443009377	0.0823667868971825
-4.98692226409912	-8.21822166442871	-5.14215230941772	-0.107079371809959	0.190370589494705	0.08258406072855
-4.98940563201904	-8.21754360198975	-5.14270925521851	-0.107189156115055	0.190341591835022	0.0827331095933914
-4.99134302139282	-8.22218418121338	-5.14208507537842	-0.107248775660992	0.190332964062691	0.0829338058829308
-4.99519681930542	-8.22184276580811	-5.15019702911377	-0.10724950581789	0.190264105796814	0.0830908119678497
-4.99663209915161	-8.22259426116943	-5.15576648712158	-0.107257939875126	0.190254166722298	0.0832261815667152
-5.00334215164185	-8.22183132171631	-5.1610631942749	-0.107291407883167	0.190136134624481	0.0833693593740463
-5.00985288619995	-8.22372436523438	-5.16865682601929	-0.107251465320587	0.190121814608574	0.083556592464447
-5.01219129562378	-8.22627830505371	-5.17342710494995	-0.107265293598175	0.190061137080193	0.0837844088673592
-5.01766443252563	-8.22989463806152	-5.17903757095337	-0.1072843298316	0.190073356032372	0.0839617997407913
-5.02358436584473	-8.23280143737793	-5.17616128921509	-0.107241593301296	0.19008781015873	0.0841302201151848
-5.03100395202637	-8.23319244384766	-5.18222522735596	-0.107204876840115	0.19005511701107	0.084355540573597
-5.0351357460022	-8.23421192169189	-5.18326854705811	-0.107148803770542	0.189981177449226	0.0845363438129425
-5.04004287719727	-8.23711395263672	-5.17965984344482	-0.107145816087723	0.189996972680092	0.0847585648298264
-5.04608917236328	-8.2389497756958	-5.17859888076782	-0.10700786113739	0.18990732729435	0.0849372446537018
-5.05303049087524	-8.24032115936279	-5.17181968688965	-0.107004679739475	0.18988735973835	0.0851346403360367
-5.05730581283569	-8.24404907226563	-5.16139602661133	-0.106945015490055	0.189838886260986	0.0853773206472397
-5.06196784973145	-8.24018287658691	-5.15911817550659	-0.106804460287094	0.189830884337425	0.0855871364474297
-5.06631565093994	-8.24437427520752	-5.15603256225586	-0.106708168983459	0.189831882715225	0.0857879146933556
-5.06906890869141	-8.24475765228271	-5.14731407165527	-0.10663129389286	0.189755693078041	0.0859447196125984
-5.0725359916687	-8.24673080444336	-5.14259624481201	-0.106572434306145	0.189755409955978	0.0860977098345757
-5.07743120193481	-8.24636840820313	-5.14207029342651	-0.106384426355362	0.18978463113308	0.0862518548965454
-5.07920408248901	-8.24601650238037	-5.13833284378052	-0.106295295059681	0.189756274223328	0.0863826423883438
-5.08036422729492	-8.25137042999268	-5.13684415817261	-0.106246799230576	0.189726546406746	0.086495079100132
-5.08358287811279	-8.24838352203369	-5.13830804824829	-0.106130987405777	0.189768418669701	0.0866028517484665
-5.08380603790283	-8.24898052215576	-5.12905979156494	-0.105984054505825	0.189769357442856	0.0867315083742142
-5.08753252029419	-8.24849033355713	-5.12148904800415	-0.105851195752621	0.18980285525322	0.0868480280041695
-5.08901500701904	-8.24751091003418	-5.12443256378174	-0.105725437402725	0.189812064170837	0.0869720727205276
-5.08845138549805	-8.25063419342041	-5.12449979782104	-0.105672053992748	0.189838707447052	0.0870841443538666
-5.0919189453125	-8.2483081817627	-5.12736082077026	-0.105465054512024	0.18983206152916	0.0871577635407448
-5.09454488754272	-8.25006675720215	-5.11608600616455	-0.105431251227856	0.189937323331833	0.087230309844017
-5.09545993804932	-8.24681377410889	-5.12322473526001	-0.105321004986763	0.189920201897621	0.087281197309494
-5.0944356918335	-8.25040912628174	-5.1283164024353	-0.105261951684952	0.189975842833519	0.0873105227947235
-5.09565830230713	-8.24704647064209	-5.13697195053101	-0.105175942182541	0.190005734562874	0.08732058852911
-5.09508419036865	-8.25128555297852	-5.14673328399658	-0.105016559362411	0.190007910132408	0.0872695222496986
-5.09725189208984	-8.24788475036621	-5.15002584457397	-0.104948028922081	0.189998149871826	0.0872755870223045
-5.10027980804443	-8.24541664123535	-5.15517425537109	-0.104835957288742	0.190107792615891	0.0873270034790039
-5.10271596908569	-8.24441909790039	-5.15873336791992	-0.104835003614426	0.190098464488983	0.0873787626624107
-5.10763454437256	-8.24556350708008	-5.15659618377686	-0.104726016521454	0.190214976668358	0.0875347033143044
-5.10675430297852	-8.24625587463379	-5.14676952362061	-0.104830913245678	0.190270975232124	0.0876127108931541
-5.10393285751343	-8.24532890319824	-5.14175891876221	-0.104872271418571	0.190255537629128	0.0877027660608292
-5.09940576553345	-8.24239921569824	-5.13507318496704	-0.104888759553432	0.190322369337082	0.0878153145313263
-5.09616136550903	-8.24360370635986	-5.12875270843506	-0.104954734444618	0.190356656908989	0.0878765657544136
-5.09335041046143	-8.23885631561279	-5.12780094146729	-0.104929111897945	0.190250352025032	0.0879125371575356
-5.09275102615356	-8.23345470428467	-5.13064241409302	-0.104979671537876	0.190314769744873	0.08790472894907
-5.08905506134033	-8.23018264770508	-5.1339168548584	-0.105085358023643	0.190275296568871	0.0878715366125107
-5.08717060089111	-8.22574424743652	-5.1344051361084	-0.105065181851387	0.190329372882843	0.0879121348261833
-5.08453416824341	-8.21719264984131	-5.12805414199829	-0.105059325695038	0.190252602100372	0.0878526568412781
-5.07940292358398	-8.2090368270874	-5.13114643096924	-0.10508755594492	0.190210953354836	0.0877627432346344
-5.07229471206665	-8.20112228393555	-5.13453149795532	-0.105013899505138	0.190138444304466	0.0877035334706306
-5.0669002532959	-8.19438457489014	-5.13392972946167	-0.105101972818375	0.190094664692879	0.0876005664467812
-5.05943727493286	-8.19122982025146	-5.13668775558472	-0.105151496827602	0.189964145421982	0.0875604972243309
-5.05523777008057	-8.18925285339355	-5.13455820083618	-0.105085626244545	0.190019011497498	0.0874925032258034
-5.05071926116943	-8.18411445617676	-5.13260173797607	-0.10514847189188	0.190006166696548	0.0874276757240295
-5.04338026046753	-8.18228244781494	-5.13745927810669	-0.105166301131248	0.189999297261238	0.0874029695987701
-5.03946352005005	-8.18019580841064	-5.1375036239624	-0.105208732187748	0.190025180578232	0.087407685816288
-5.03575658798218	-8.17853164672852	-5.13872194290161	-0.105268776416779	0.189990222454071	0.0873169451951981
-5.03199148178101	-8.18032741546631	-5.13440656661987	-0.105323500931263	0.190046370029449	0.0873178616166115
-5.02738571166992	-8.1742582321167	-5.13697481155396	-0.105341501533985	0.190037593245506	0.0872710570693016
-5.02324819564819	-8.17197704315186	-5.13020849227905	-0.105376616120338	0.190002456307411	0.0872652158141136
-5.01894903182983	-8.16696643829346	-5.13112449645996	-0.105348728597164	0.190002217888832	0.0871854424476624
-5.0150728225708	-8.16712474822998	-5.12311410903931	-0.105354785919189	0.189977139234543	0.0871299281716347
-5.01251792907715	-8.16709899902344	-5.11694812774658	-0.105408266186714	0.190002948045731	0.0870861038565636
-5.00942802429199	-8.16650485992432	-5.11702394485474	-0.105437323451042	0.190016686916351	0.0870464518666267
-5.00879621505737	-8.16456890106201	-5.11366510391235	-0.105482622981071	0.19005161523819	0.0869930014014244
-5.00508451461792	-8.16737842559814	-5.10856676101685	-0.105497360229492	0.190097466111183	0.0869494751095772
-5.00791692733765	-8.168776512146	-5.10464572906494	-0.105519875884056	0.190191879868507	0.086925245821476
-5.00727653503418	-8.16659736633301	-5.10322666168213	-0.105530194938183	0.190231412649155	0.0868864804506302
-5.00585412979126	-8.16788768768311	-5.09951066970825	-0.105504922568798	0.190215602517128	0.086795762181282
-5.00712060928345	-8.16468620300293	-5.09578895568848	-0.105500094592571	0.190273687243462	0.0867176800966263
-5.00679397583008	-8.16596031188965	-5.09313726425171	-0.105465203523636	0.190276071429253	0.0866250321269035
-5.00671815872192	-8.16137886047363	-5.08835649490356	-0.105413809418678	0.190376669168472	0.086598664522171
-5.0089807510376	-8.16181373596191	-5.0828800201416	-0.105412848293781	0.190375491976738	0.0865001529455185
-5.00907897949219	-8.15801906585693	-5.08033227920532	-0.105319559574127	0.190389946103096	0.0864276736974716
-5.00893306732178	-8.15706825256348	-5.07280111312866	-0.105248481035233	0.190448269248009	0.0863472074270248
-5.00756597518921	-8.15746974945068	-5.07079648971558	-0.105255112051964	0.190450876951218	0.086242564022541
-5.01033687591553	-8.15238666534424	-5.06509780883789	-0.105131864547729	0.190390691161156	0.0861441940069199
-5.01010751724243	-8.15012836456299	-5.06133937835693	-0.105063199996948	0.190428227186203	0.0859759747982025
-5.01037693023682	-8.14682006835938	-5.06497669219971	-0.105045668780804	0.190420791506767	0.0858614519238472
-5.00777864456177	-8.15061378479004	-5.06664562225342	-0.104924835264683	0.190430745482445	0.0857819467782974
-5.00767660140991	-8.14839839935303	-5.07055616378784	-0.104902409017086	0.190517246723175	0.0855982527136803
-5.00570297241211	-8.15294647216797	-5.08524751663208	-0.104944251477718	0.190505936741829	0.0854160040616989
-5.00637102127075	-8.15807628631592	-5.090980052948	-0.10498808324337	0.190566763281822	0.0853327512741089
-5.00487470626831	-8.16168880462646	-5.10014867782593	-0.104991495609283	0.190596967935562	0.0851464420557022
-5.00934505462646	-8.16680431365967	-5.10877990722656	-0.10497584939003	0.190622672438622	0.0849735587835312
-5.00838470458984	-8.17049026489258	-5.1105637550354	-0.104976274073124	0.190689906477928	0.0848635658621788
-5.00867891311646	-8.17349433898926	-5.11189126968384	-0.105002358555794	0.190695658326149	0.0847645699977875
-5.01160526275635	-8.17443370819092	-5.11192417144775	-0.105077356100082	0.190727829933167	0.0846371799707413
-5.01333045959473	-8.17820835113525	-5.11436128616333	-0.105088219046593	0.190643340349197	0.0845041275024414
-5.01398038864136	-8.18015766143799	-5.11205720901489	-0.105104878544807	0.19059719145298	0.0844255387783051
-5.01781034469604	-8.18310070037842	-5.11227035522461	-0.10515933483839	0.190564438700676	0.0843087434768677
-5.0210862159729	-8.18103504180908	-5.10342407226563	-0.105202369391918	0.190539941191673	0.0841652527451515
-5.02113437652588	-8.18142127990723	-5.09828424453735	-0.105232678353786	0.190466314554214	0.0839818269014359
-5.02265357971191	-8.18153858184814	-5.10180759429932	-0.105306103825569	0.190394714474678	0.0838448628783226
-5.0226263999939	-8.18362331390381	-5.09292888641357	-0.105382233858109	0.190325513482094	0.0836878269910812
-5.02314424514771	-8.18124485015869	-5.09277153015137	-0.105427891016006	0.190261900424957	0.0834765657782555
-5.02237796783447	-8.18048000335693	-5.09823274612427	-0.10545825958252	0.190144836902618	0.0832323729991913
-5.02453994750977	-8.18097686767578	-5.09047174453735	-0.105454728007317	0.19010902941227	0.0830852910876274
-5.02357769012451	-8.17756938934326	-5.08672857284546	-0.105538323521614	0.190030321478844	0.0828409120440483
-5.02121925354004	-8.17609119415283	-5.0782642364502	-0.105620346963406	0.189877331256866	0.0826084241271019
-5.02082586288452	-8.17470645904541	-5.08372354507446	-0.105645097792149	0.189882203936577	0.0823561251163483
-5.0214319229126	-8.17047023773193	-5.08390188217163	-0.105653308331966	0.189805343747139	0.082101546227932
-5.01791000366211	-8.16856861114502	-5.07810258865356	-0.10569804161787	0.189758837223053	0.0818206891417503
-5.0134973526001	-8.16744518280029	-5.08675146102905	-0.105792604386806	0.189711585640907	0.0815837234258652
-5.01433086395264	-8.16681575775146	-5.07768869400024	-0.105778425931931	0.189693689346313	0.0813155472278595
-5.0092945098877	-8.17059516906738	-5.08411169052124	-0.105817504227161	0.189653858542442	0.0811221748590469
-5.00843572616577	-8.1702356338501	-5.07805109024048	-0.105802610516548	0.189659535884857	0.0808606520295143
-5.00298976898193	-8.1710205078125	-5.07670068740845	-0.105837985873222	0.189581394195557	0.0806097909808159
-4.99914026260376	-8.17050170898438	-5.0758228302002	-0.105897091329098	0.189592033624649	0.0802929922938347
-4.99415349960327	-8.16829776763916	-5.08191967010498	-0.105855174362659	0.189517647027969	0.0799926519393921
-4.99442386627197	-8.16912174224854	-5.08211374282837	-0.105834253132343	0.189514830708504	0.0796684697270393
-4.98461532592773	-8.17032718658447	-5.08493709564209	-0.105809904634953	0.189439728856087	0.0794118046760559
-4.98236656188965	-8.17447185516357	-5.08537817001343	-0.10588400810957	0.189427509903908	0.0791487321257591
-4.97768497467041	-8.1741247177124	-5.08432054519653	-0.105812557041645	0.189401611685753	0.0789067447185516
-4.97605895996094	-8.1767635345459	-5.08273553848267	-0.105753377079964	0.189422696828842	0.0786528736352921
-4.9745078086853	-8.1796703338623	-5.08431816101074	-0.105725921690464	0.18943490087986	0.0784085169434547
-4.973388671875	-8.18126487731934	-5.08395910263062	-0.105687417089939	0.189392551779747	0.0782045945525169
-4.97366857528687	-8.18627166748047	-5.08517551422119	-0.105774737894535	0.1894561201334	0.077945813536644
-4.97001123428345	-8.18831825256348	-5.0814790725708	-0.105691872537136	0.189487919211388	0.0777160674333572
-4.96937942504883	-8.1927490234375	-5.07421445846558	-0.105751603841782	0.189458057284355	0.0774469599127769
-4.96761178970337	-8.19645118713379	-5.07154130935669	-0.105738058686256	0.18946672976017	0.0771650150418282
-4.96913814544678	-8.19756603240967	-5.06652593612671	-0.105668924748898	0.189460396766663	0.0769141837954521
-4.96637964248657	-8.19934368133545	-5.06829452514648	-0.105608224868774	0.189506083726883	0.076738104224205
-4.96962070465088	-8.20147132873535	-5.0635085105896	-0.105736218392849	0.189526617527008	0.0764738917350769
-4.96867322921753	-8.20290470123291	-5.05848503112793	-0.105653859674931	0.189449191093445	0.076273649930954
-4.96952438354492	-8.20770931243896	-5.05692195892334	-0.105669394135475	0.189506068825722	0.0760581940412521
-4.97070217132568	-8.21045398712158	-5.06413984298706	-0.105675645172596	0.189494371414185	0.0758792832493782
-4.97488594055176	-8.20949935913086	-5.06202125549316	-0.105632893741131	0.189454928040504	0.075694739818573
-4.97507619857788	-8.20956039428711	-5.05943727493286	-0.105622157454491	0.189470380544662	0.0755387246608734
-4.98203134536743	-8.21273994445801	-5.06521606445313	-0.10566420853138	0.189420118927956	0.0753936544060707
-4.98347616195679	-8.21398639678955	-5.05964756011963	-0.105669096112251	0.189461216330528	0.0751849487423897
-4.98860168457031	-8.21805000305176	-5.06117582321167	-0.105670973658562	0.189397677779198	0.0750544890761375
-4.99051284790039	-8.2210168838501	-5.05618286132813	-0.105693817138672	0.189405515789986	0.074862152338028
-4.99775695800781	-8.22419357299805	-5.05675935745239	-0.105726882815361	0.1894251704216	0.0747651532292366
-5.00009202957153	-8.22825145721436	-5.06271839141846	-0.105718113481998	0.189340740442276	0.0745546519756317
-5.00607967376709	-8.23429203033447	-5.06487560272217	-0.105801858007908	0.189371228218079	0.0743259936571121
-5.01088333129883	-8.24057960510254	-5.06062936782837	-0.10582309961319	0.189378172159195	0.0741437375545502
-5.01223182678223	-8.24307727813721	-5.06850433349609	-0.105873644351959	0.189331486821175	0.0739276558160782
-5.01714944839478	-8.24855804443359	-5.07507562637329	-0.105853632092476	0.189292401075363	0.073694258928299
-5.02109813690186	-8.25437068939209	-5.07770442962646	-0.105872608721256	0.189301520586014	0.073505237698555
-5.0221586227417	-8.25660705566406	-5.08166646957397	-0.105964429676533	0.189254656434059	0.0733179748058319
-5.02796411514282	-8.25869369506836	-5.0847601890564	-0.105989687144756	0.189266160130501	0.0731269717216492
-5.02894115447998	-8.26264476776123	-5.0898585319519	-0.106032878160477	0.189176753163338	0.0729023590683937
-5.03220701217651	-8.26412010192871	-5.09495544433594	-0.106016099452972	0.189167648553848	0.0727178454399109
-5.03750705718994	-8.26826953887939	-5.09980535507202	-0.106162913143635	0.189242333173752	0.0725456327199936
-5.03989171981812	-8.26856327056885	-5.10686302185059	-0.106166809797287	0.189140111207962	0.072359561920166
-5.0449857711792	-8.27425956726074	-5.10710191726685	-0.106202468276024	0.189097240567207	0.0721851885318756
-5.04414463043213	-8.27624988555908	-5.10983180999756	-0.106227360665798	0.189142316579819	0.0720130428671837
-5.04839754104614	-8.27554321289063	-5.11635160446167	-0.106289230287075	0.189103350043297	0.0718583017587662
-5.048912525177	-8.27812194824219	-5.12248086929321	-0.106275297701359	0.18896646797657	0.071735680103302
-5.05320835113525	-8.28059482574463	-5.12217378616333	-0.106271915137768	0.189002767205238	0.0717240124940872
-5.05580520629883	-8.28138828277588	-5.12575960159302	-0.106344789266586	0.188926786184311	0.0716863498091698
-5.06302976608276	-8.28574562072754	-5.12994241714478	-0.106310643255711	0.188942044973373	0.0716437846422195
-5.0669150352478	-8.28783988952637	-5.13316011428833	-0.106335707008839	0.188895583152771	0.0715549364686012
-5.06752395629883	-8.28940486907959	-5.14274787902832	-0.106360115110874	0.188877761363983	0.0713728368282318
-5.0703296661377	-8.29479312896729	-5.13725423812866	-0.106411173939705	0.188899859786034	0.0711724832653999
-5.07348346710205	-8.29195785522461	-5.14216899871826	-0.106468386948109	0.188867792487144	0.0709775686264038
-5.07322597503662	-8.2925443649292	-5.14615392684937	-0.106430679559708	0.188868045806885	0.0707208961248398
-5.07099008560181	-8.29321193695068	-5.1471996307373	-0.106494955718517	0.18892502784729	0.0705321654677391
-5.07270479202271	-8.29364967346191	-5.15255069732666	-0.106504246592522	0.188963055610657	0.0703226998448372
-5.0711498260498	-8.29360961914063	-5.16238403320313	-0.106536976993084	0.189056694507599	0.0701404884457588
-5.06985330581665	-8.2927303314209	-5.17091369628906	-0.106451392173767	0.189003571867943	0.0699149891734123
-5.07006931304932	-8.29269599914551	-5.17276191711426	-0.106550447642803	0.189073875546455	0.0697247385978699
-5.06630945205688	-8.29297351837158	-5.17412710189819	-0.106581225991249	0.189047202467918	0.0696805864572525
-5.06869554519653	-8.28843784332275	-5.17699241638184	-0.106553599238396	0.18906269967556	0.0694982632994652
-5.06704425811768	-8.29088401794434	-5.17802000045776	-0.106574855744839	0.189054310321808	0.0693315118551254
-5.06558465957642	-8.28798961639404	-5.17777490615845	-0.106584988534451	0.189079508185387	0.0692314654588699
-5.06390810012817	-8.28548431396484	-5.17972230911255	-0.106640517711639	0.189106941223145	0.0690558552742004
-5.06080484390259	-8.28333282470703	-5.18544816970825	-0.106587611138821	0.189105048775673	0.0690259784460068
-5.06272602081299	-8.28124904632568	-5.18038415908813	-0.106590278446674	0.189016252756119	0.0689880773425102
-5.06133794784546	-8.27956867218018	-5.18062210083008	-0.106673531234264	0.189023897051811	0.068949893116951
-5.06606101989746	-8.2767972946167	-5.17867422103882	-0.106585897505283	0.188913285732269	0.0688595697283745
-5.06660795211792	-8.27468395233154	-5.17782068252563	-0.106650106608868	0.188867524266243	0.0688449591398239
-5.06828451156616	-8.27012157440186	-5.17304182052612	-0.106661438941956	0.188848540186882	0.0687738955020905
-5.06762504577637	-8.26800441741943	-5.16382932662964	-0.106675297021866	0.188804462552071	0.0686458125710487
-5.06942844390869	-8.26522922515869	-5.15603303909302	-0.106665372848511	0.188726410269737	0.0685872957110405
-5.07056522369385	-8.26365947723389	-5.15223789215088	-0.106693536043167	0.188753500580788	0.0685285851359367
-5.0757908821106	-8.26500701904297	-5.14661979675293	-0.106720574200153	0.188791573047638	0.0684720426797867
-5.07430458068848	-8.26556873321533	-5.15033340454102	-0.106703035533428	0.188773363828659	0.0684342980384827
-5.07539749145508	-8.26447296142578	-5.15255737304688	-0.10667247325182	0.18878173828125	0.0683901086449623
-5.07657670974731	-8.26265716552734	-5.15578746795654	-0.106686413288116	0.188778474926949	0.0683771520853043
-5.07837295532227	-8.26418876647949	-5.15574216842651	-0.106687866151333	0.188778132200241	0.0683713853359222
-5.07793569564819	-8.26137638092041	-5.15159320831299	-0.106620483100414	0.18870946764946	0.0683681964874268
-5.07830715179443	-8.26005744934082	-5.15512323379517	-0.106554821133614	0.188655868172646	0.0683501735329628
-5.07918787002563	-8.26005744934082	-5.15769386291504	-0.106506176292896	0.188743412494659	0.0683587417006493
-5.0755786895752	-8.2635555267334	-5.15357542037964	-0.106514170765877	0.188688293099403	0.0683941021561623
-5.0776309967041	-8.26520729064941	-5.16020536422729	-0.10645480453968	0.188660383224487	0.0683947131037712
-5.07854175567627	-8.26713752746582	-5.15974140167236	-0.106358274817467	0.188714221119881	0.0684450268745422
-5.08064889907837	-8.26699924468994	-5.16190719604492	-0.106286130845547	0.188691601157188	0.0684551894664764
-5.0785698890686	-8.26962280273438	-5.16170644760132	-0.106252685189247	0.188695952296257	0.0684520974755287
-5.07817506790161	-8.27166748046875	-5.17114019393921	-0.10613863915205	0.188703760504723	0.0684894248843193
-5.07983779907227	-8.26992321014404	-5.17106294631958	-0.106067314743996	0.188655078411102	0.0684426501393318
-5.08081483840942	-8.27167320251465	-5.17351293563843	-0.105935610830784	0.188580453395844	0.0684316754341125
-5.08395385742188	-8.26798248291016	-5.17758989334106	-0.10582546889782	0.188505917787552	0.0683545917272568
-5.08545207977295	-8.26336669921875	-5.18086719512939	-0.105671398341656	0.188443794846535	0.0682929828763008
-5.08732604980469	-8.26509189605713	-5.1766209602356	-0.105625510215759	0.188455790281296	0.0682514756917953
-5.08681726455688	-8.26386165618896	-5.17328214645386	-0.105546295642853	0.188509941101074	0.0682540908455849
-5.08737993240356	-8.26560688018799	-5.16656827926636	-0.105567678809166	0.18849977850914	0.0682751089334488
-5.09143924713135	-8.26991939544678	-5.15618801116943	-0.105562210083008	0.188637554645538	0.0684117004275322
-5.09416198730469	-8.27541542053223	-5.16191530227661	-0.105602689087391	0.188658729195595	0.0684839561581612
-5.09620809555054	-8.27664184570313	-5.16104364395142	-0.105568416416645	0.188608601689339	0.068487286567688
-5.09880113601685	-8.27629280090332	-5.16121101379395	-0.105549909174442	0.188611254096031	0.0685131475329399
-5.09724760055542	-8.27799034118652	-5.1603307723999	-0.105529487133026	0.188640311360359	0.0685355439782143
-5.10064029693604	-8.2810001373291	-5.16717386245728	-0.105510108172894	0.188524559140205	0.0684883669018745
-5.09912252426147	-8.27821350097656	-5.16881942749023	-0.105477131903172	0.188476413488388	0.0684562623500824
-5.09776735305786	-8.27685451507568	-5.17360401153564	-0.105424001812935	0.188424348831177	0.0684732049703598
-5.0995945930481	-8.2741870880127	-5.17737627029419	-0.105484962463379	0.1883425116539	0.0683521553874016
-5.09611797332764	-8.2755126953125	-5.17253684997559	-0.105477757751942	0.188205182552338	0.0683317855000496
-5.09585666656494	-8.26767921447754	-5.17763996124268	-0.105517409741879	0.188164606690407	0.0682777836918831
-5.09249019622803	-8.26590728759766	-5.16957712173462	-0.105551846325397	0.188118040561676	0.0682702511548996
-5.0903263092041	-8.26422500610352	-5.16190338134766	-0.105604521930218	0.188075438141823	0.0682645961642265
-5.08871459960938	-8.2637243270874	-5.16091108322144	-0.105575211346149	0.188073828816414	0.0682476237416267
-5.08788013458252	-8.26358222961426	-5.15720176696777	-0.10563313215971	0.18813169002533	0.0682683736085892
-5.0878267288208	-8.26162624359131	-5.15211296081543	-0.105658888816833	0.188079506158829	0.068250946700573
-5.08532381057739	-8.26235580444336	-5.14795112609863	-0.105697110295296	0.188068866729736	0.0683199912309647
-5.08672380447388	-8.2601261138916	-5.13353872299194	-0.105616897344589	0.188104346394539	0.0684469416737556
-5.08679962158203	-8.26241683959961	-5.13206100463867	-0.105706080794334	0.188206851482391	0.0684935301542282
-5.08561754226685	-8.2631721496582	-5.12429428100586	-0.105735026299953	0.188201054930687	0.0685283541679382
-5.08712244033813	-8.26399040222168	-5.12716197967529	-0.105759792029858	0.188213050365448	0.0685834437608719
-5.08544397354126	-8.26463794708252	-5.13036012649536	-0.105791658163071	0.188230350613594	0.0685771256685257
-5.08419799804688	-8.26804065704346	-5.13367128372192	-0.105753548443317	0.188246622681618	0.0684855580329895
-5.08412837982178	-8.26721858978271	-5.14679908752441	-0.105764634907246	0.188265234231949	0.0684259012341499
-5.08100080490112	-8.26855850219727	-5.14984273910522	-0.105859398841858	0.188276141881943	0.0683364719152451
-5.07729148864746	-8.26872253417969	-5.15248584747314	-0.105926416814327	0.188271269202232	0.0682696998119354
-5.07696294784546	-8.2693395614624	-5.14818525314331	-0.10600258409977	0.188169866800308	0.0682455375790596
-5.07425403594971	-8.26757431030273	-5.14781379699707	-0.106006540358067	0.188189417123795	0.0682492926716805
-5.0770263671875	-8.26567459106445	-5.13717412948608	-0.105970032513142	0.188092514872551	0.0682386979460716
-5.07417154312134	-8.26568698883057	-5.13068819046021	-0.106047049164772	0.188031628727913	0.0682790651917458
-5.0749135017395	-8.26321220397949	-5.12810707092285	-0.106069467961788	0.188005700707436	0.0683056563138962
-5.07721567153931	-8.26220321655273	-5.11537408828735	-0.106117270886898	0.187950968742371	0.0683567896485329
-5.07827186584473	-8.26205730438232	-5.11066436767578	-0.106268309056759	0.187972202897072	0.0684134215116501
-5.07691621780396	-8.26443481445313	-5.11237001419067	-0.106327399611473	0.187904223799706	0.068369135260582
-5.07592105865479	-8.26469802856445	-5.11441373825073	-0.106439620256424	0.187978014349937	0.0683652237057686
-5.07796096801758	-8.26686382293701	-5.11235189437866	-0.106501825153828	0.187923565506935	0.0683853179216385
-5.07594537734985	-8.2694787979126	-5.12205123901367	-0.10659584403038	0.187918826937675	0.0684215873479843
-5.07491874694824	-8.27149772644043	-5.12685775756836	-0.106646776199341	0.187937512993813	0.0684578567743301
-5.07143115997314	-8.26866436004639	-5.12641286849976	-0.106607563793659	0.187780499458313	0.068428710103035
-5.07230615615845	-8.2645959854126	-5.13043546676636	-0.106532663106918	0.187705248594284	0.0684008672833443
-5.07186937332153	-8.26623153686523	-5.13078784942627	-0.106562361121178	0.187632665038109	0.0684342011809349
-5.07169437408447	-8.26357364654541	-5.1268630027771	-0.106511078774929	0.187563762068748	0.0684070736169815
-5.07218599319458	-8.26111316680908	-5.12905931472778	-0.106459558010101	0.187433913350105	0.0684451684355736
-5.07389402389526	-8.25360202789307	-5.12410974502563	-0.106362834572792	0.187420800328255	0.068452313542366
-5.07427930831909	-8.25897407531738	-5.11707735061646	-0.106385625898838	0.187416851520538	0.0685057565569878
-5.07467222213745	-8.25741577148438	-5.11757755279541	-0.106321550905704	0.187362059950829	0.0685173347592354
-5.07394647598267	-8.25927448272705	-5.1132287979126	-0.10629540681839	0.187392577528954	0.0685688257217407
-5.0733642578125	-8.25882053375244	-5.10808372497559	-0.106231763958931	0.187378108501434	0.0686351880431175
-5.07688903808594	-8.26163768768311	-5.11407899856567	-0.106235593557358	0.18737031519413	0.0687226876616478
-5.07788324356079	-8.26370906829834	-5.10612487792969	-0.106103226542473	0.187427222728729	0.0687939301133156
-5.08171033859253	-8.2655553817749	-5.11083030700684	-0.106099054217339	0.187489032745361	0.0688920244574547
-5.07927656173706	-8.27005386352539	-5.10441446304321	-0.106106251478195	0.187553256750107	0.0690100342035294
-5.08261394500732	-8.27154159545898	-5.10133171081543	-0.105993762612343	0.187600135803223	0.0690923258662224
-5.08340406417847	-8.27545261383057	-5.10630512237549	-0.106004491448402	0.187527760863304	0.0691613778471947
-5.0863094329834	-8.27711009979248	-5.10823488235474	-0.105792418122292	0.187571421265602	0.0692400261759758
-5.08758163452148	-8.28117084503174	-5.10851097106934	-0.105804443359375	0.187560349702835	0.0692844465374947
-5.09062767028809	-8.28200244903564	-5.11030769348145	-0.105706535279751	0.187613770365715	0.0694006755948067
-5.09318971633911	-8.28787231445313	-5.11304330825806	-0.105660572648048	0.187651634216309	0.0695228353142738
-5.09570121765137	-8.29009437561035	-5.11766672134399	-0.105567522346973	0.187678650021553	0.0695899948477745
-5.0955696105957	-8.29323291778564	-5.12196731567383	-0.105486311018467	0.18758887052536	0.0695997402071953
-5.09981966018677	-8.29629516601563	-5.13032627105713	-0.105461314320564	0.187664389610291	0.06967443972826
-5.10076904296875	-8.29740715026855	-5.13243103027344	-0.10535617172718	0.187609314918518	0.0697556883096695
-5.10396575927734	-8.2977237701416	-5.12929201126099	-0.105344370007515	0.187684074044228	0.0698275119066238
-5.10559797286987	-8.29956722259521	-5.13801956176758	-0.105276204645634	0.187590062618256	0.0698800683021545
-5.10822010040283	-8.30212497711182	-5.13791370391846	-0.10523733496666	0.187651470303535	0.0699171870946884
-5.11181354522705	-8.30109691619873	-5.13827037811279	-0.105186350643635	0.1875851303339	0.0699934214353561
-5.11398077011108	-8.30136585235596	-5.14289093017578	-0.105137385427952	0.187580332159996	0.0700697526335716
-5.1152720451355	-8.30172061920166	-5.14343547821045	-0.105092041194439	0.187541171908379	0.070164643228054
-5.11441326141357	-8.29873657226563	-5.14817190170288	-0.105126947164536	0.187431797385216	0.070184051990509
-5.11868095397949	-8.30319309234619	-5.14841413497925	-0.105093993246555	0.187431737780571	0.0702451393008232
-5.11792945861816	-8.30340480804443	-5.14919948577881	-0.105049163103104	0.187436550855637	0.0703371465206146
-5.119544506073	-8.30200290679932	-5.15544128417969	-0.105039946734905	0.187337905168533	0.0703291371464729
-5.12050199508667	-8.30294895172119	-5.16356420516968	-0.105062261223793	0.187246456742287	0.070309117436409
-5.12092781066895	-8.30498123168945	-5.16628170013428	-0.105002492666245	0.187236130237579	0.0703690275549889
-5.12220764160156	-8.30554389953613	-5.1664137840271	-0.105041190981865	0.187206536531448	0.070390373468399
-5.12193441390991	-8.30731010437012	-5.16823244094849	-0.105037920176983	0.187164261937141	0.0704621821641922
-5.12300586700439	-8.30631828308105	-5.17269897460938	-0.105004273355007	0.187175735831261	0.0705059915781021
-5.12290906906128	-8.30991363525391	-5.17287921905518	-0.105087481439114	0.187190815806389	0.0705952644348145
-5.12473726272583	-8.31148719787598	-5.17716979980469	-0.105115711688995	0.187177702784538	0.0706969574093819
-5.12624025344849	-8.31136322021484	-5.1759614944458	-0.105126343667507	0.18722277879715	0.0707794651389122
-5.12646484375	-8.3130989074707	-5.17834615707397	-0.105195239186287	0.18711245059967	0.0708655193448067
-5.12996435165405	-8.31186199188232	-5.18236970901489	-0.105186693370342	0.187115460634232	0.0708834901452065
-5.12725591659546	-8.31471920013428	-5.17773818969727	-0.105282478034496	0.187092274427414	0.0709220245480537
-5.12643098831177	-8.31501960754395	-5.17968606948853	-0.105358898639679	0.186964675784111	0.0710455775260925
-5.12748050689697	-8.31543350219727	-5.18275547027588	-0.105452217161655	0.187004998326302	0.0710705518722534
-5.12789487838745	-8.31511116027832	-5.18304395675659	-0.105544090270996	0.186960279941559	0.071124903857708
-5.12740278244019	-8.31640911102295	-5.18313550949097	-0.105611883103848	0.186932042241096	0.071167878806591
-5.1244683265686	-8.31480884552002	-5.18368577957153	-0.105685986578465	0.186892598867416	0.0712493658065796
-5.12603092193604	-8.31201553344727	-5.17829132080078	-0.105669617652893	0.186888381838799	0.0713192373514175
-5.12514019012451	-8.31051635742188	-5.17874670028687	-0.105837814509869	0.186836883425713	0.0713927149772644
-5.12452745437622	-8.30852222442627	-5.17263126373291	-0.105878822505474	0.186879575252533	0.0714927837252617
-5.12214183807373	-8.30493831634521	-5.16707420349121	-0.105905205011368	0.186803340911865	0.0715574622154236
-5.12157773971558	-8.3032169342041	-5.16905641555786	-0.105959787964821	0.186864510178566	0.0716666951775551
-5.12003707885742	-8.30239868164063	-5.16699600219727	-0.106044061481953	0.186874806880951	0.071743868291378
-5.11786222457886	-8.30011463165283	-5.17513799667358	-0.106061890721321	0.186777174472809	0.0717924311757088
-5.11714935302734	-8.29934787750244	-5.17134428024292	-0.106124900281429	0.186821490526199	0.0718867778778076
-5.11291265487671	-8.2988452911377	-5.17188787460327	-0.106154017150402	0.186841621994972	0.0719954818487167
-5.11312437057495	-8.29891586303711	-5.17391490936279	-0.106159776449203	0.186837524175644	0.0720779076218605
-5.10829210281372	-8.29572582244873	-5.17877197265625	-0.106201447546482	0.186815232038498	0.0722031965851784
-5.10731744766235	-8.29433441162109	-5.17870807647705	-0.106220945715904	0.186774954199791	0.0722759813070297
-5.1027979850769	-8.29183006286621	-5.17453145980835	-0.106266610324383	0.186796173453331	0.0724163129925728
-5.10099697113037	-8.29023170471191	-5.1730842590332	-0.106322325766087	0.186846926808357	0.0725423768162727
-5.09773445129395	-8.28777694702148	-5.16400671005249	-0.106300309300423	0.186835423111916	0.0727034285664558
-5.09488582611084	-8.28528213500977	-5.16730499267578	-0.106314569711685	0.186862409114838	0.0728553161025047
-5.09111785888672	-8.2818431854248	-5.16218185424805	-0.106266036629677	0.186820760369301	0.0729756355285645
-5.08830213546753	-8.28053951263428	-5.15661907196045	-0.106283560395241	0.186846703290939	0.0731799751520157
-5.08594083786011	-8.2816047668457	-5.1648850440979	-0.106231398880482	0.186818346381187	0.0732938125729561
-5.08218622207642	-8.28035163879395	-5.16900205612183	-0.10622875392437	0.186906173825264	0.0734698548913002
-5.07806205749512	-8.27760982513428	-5.16537284851074	-0.106181457638741	0.186902359127998	0.0735805630683899
-5.07691860198975	-8.27416610717773	-5.16842746734619	-0.106109999120235	0.186934754252434	0.0738103091716766
-5.07460641860962	-8.27517223358154	-5.16683912277222	-0.106027215719223	0.186933770775795	0.0739510357379913
-5.0697340965271	-8.27489280700684	-5.16559791564941	-0.105965755879879	0.186974212527275	0.0741811096668243
-5.06925010681152	-8.27443790435791	-5.16473150253296	-0.105938591063023	0.187078446149826	0.0743759572505951
-5.069007396698	-8.27555847167969	-5.16159200668335	-0.105840355157852	0.187111899256706	0.0745412781834602
-5.06381702423096	-8.27408027648926	-5.16109228134155	-0.10572674870491	0.187133222818375	0.074749618768692
-5.06347513198853	-8.27237701416016	-5.15519952774048	-0.105677619576454	0.187200203537941	0.0748946219682693
-5.06135034561157	-8.27050971984863	-5.15674448013306	-0.105633787810802	0.18724450469017	0.0751014351844788
-5.06040668487549	-8.27083206176758	-5.1533899307251	-0.105491794645786	0.187306642532349	0.0753113776445389
-5.05937719345093	-8.27120304107666	-5.15338611602783	-0.105477198958397	0.18723937869072	0.0755114480853081
-5.05785083770752	-8.27045822143555	-5.15459156036377	-0.105350866913795	0.187261641025543	0.0756836012005806
-5.05837297439575	-8.27249336242676	-5.15629005432129	-0.105306014418602	0.187308043241501	0.0758544877171516
-5.0582013130188	-8.27281761169434	-5.16041707992554	-0.105282910168171	0.18735745549202	0.0759810507297516
-5.05823373794556	-8.27443695068359	-5.16290616989136	-0.105250954627991	0.187411069869995	0.076205812394619
-5.05959606170654	-8.2757043838501	-5.15935230255127	-0.105122447013855	0.187456145882607	0.0763591006398201
-5.05920171737671	-8.27405548095703	-5.16169261932373	-0.105112060904503	0.187447056174278	0.0765752121806145
-5.05823373794556	-8.27489280700684	-5.15463542938232	-0.105079978704453	0.187519922852516	0.0767539590597153
-5.05734634399414	-8.27709293365479	-5.15608072280884	-0.105103179812431	0.187494039535522	0.0769328773021698
-5.05820798873901	-8.27705001831055	-5.1553840637207	-0.105113700032234	0.187526851892471	0.0771270096302032
-5.06042814254761	-8.2784595489502	-5.14990425109863	-0.105088271200657	0.187521934509277	0.0773754864931107
-5.05804252624512	-8.27554512023926	-5.14364576339722	-0.105154022574425	0.187484472990036	0.0776171609759331
-5.05725288391113	-8.27436447143555	-5.14471530914307	-0.105207562446594	0.187452971935272	0.0777803957462311
-5.05589628219604	-8.27319049835205	-5.13504981994629	-0.105191498994827	0.187488526105881	0.0780192315578461
-5.05377388000488	-8.27318000793457	-5.13396263122559	-0.105266861617565	0.18739940226078	0.0781886577606201
-5.05223989486694	-8.26698112487793	-5.13402128219604	-0.105289846658707	0.187351956963539	0.0784081444144249
-5.05359888076782	-8.26450634002686	-5.12928104400635	-0.105295687913895	0.187347814440727	0.0786213949322701
-5.04937505722046	-8.25982570648193	-5.13028478622437	-0.105341084301472	0.187318846583366	0.0787584632635117
-5.04653263092041	-8.25748920440674	-5.12620306015015	-0.105416335165501	0.187261089682579	0.0789642706513405
-5.04417896270752	-8.25025939941406	-5.12189102172852	-0.105377040803432	0.187284708023071	0.0791409611701965
-5.03899812698364	-8.24661254882813	-5.12471961975098	-0.105379574000835	0.187192544341087	0.0792247429490089
-5.03490161895752	-8.23918724060059	-5.12820243835449	-0.105312161147594	0.187158435583115	0.0793781355023384
-5.03200435638428	-8.23716926574707	-5.13325691223145	-0.105270579457283	0.187122881412506	0.0795352309942245
-5.02789354324341	-8.23443984985352	-5.13874387741089	-0.105198614299297	0.187165424227715	0.0797230079770088
-5.02834558486938	-8.23604393005371	-5.14167881011963	-0.105230674147606	0.187202975153923	0.079887218773365
-5.02683544158936	-8.23371696472168	-5.14405345916748	-0.105162121355534	0.187207475304604	0.0801355242729187
-5.0239577293396	-8.23359870910645	-5.14513063430786	-0.105153165757656	0.187314033508301	0.0803240761160851
-5.02270603179932	-8.23611927032471	-5.15013027191162	-0.105147644877434	0.187345892190933	0.0805800333619118
-5.01845073699951	-8.23368072509766	-5.1511082649231	-0.105110913515091	0.187372490763664	0.0807572230696678
-5.02038955688477	-8.23616123199463	-5.15134954452515	-0.105134837329388	0.187461078166962	0.0809908658266068
-5.01767492294312	-8.2367525100708	-5.15147161483765	-0.105085663497448	0.187482312321663	0.081287145614624
-5.01751232147217	-8.23884963989258	-5.1586127281189	-0.105096220970154	0.187576144933701	0.0815154612064362
-5.01638698577881	-8.24047088623047	-5.15914392471313	-0.105126060545444	0.187655821442604	0.081732489168644
-5.01406049728394	-8.2445182800293	-5.15269804000854	-0.105148032307625	0.187748551368713	0.082034096121788
-5.01165866851807	-8.24250793457031	-5.14863300323486	-0.105139710009098	0.187743738293648	0.0822671130299568
-5.01004934310913	-8.24166965484619	-5.15322542190552	-0.105188801884651	0.187726557254791	0.0825272053480148
-5.00989961624146	-8.24092102050781	-5.15548944473267	-0.105205237865448	0.187818944454193	0.0827564969658852
-5.01087474822998	-8.24113845825195	-5.15234279632568	-0.105159476399422	0.187965527176857	0.0830437913537025
-5.01015424728394	-8.24195671081543	-5.14927005767822	-0.105185516178608	0.188112989068031	0.0832337364554405
-5.010826587677	-8.24045848846436	-5.14978408813477	-0.105211734771729	0.188104867935181	0.0835040807723999
-5.01343011856079	-8.23563575744629	-5.14875364303589	-0.105174243450165	0.188165903091431	0.0836975947022438
-5.01184368133545	-8.23590183258057	-5.14813089370728	-0.105084158480167	0.188255548477173	0.0839167907834053
-5.0102858543396	-8.23155498504639	-5.15265893936157	-0.105047754943371	0.188316315412521	0.0841531977057457
-5.00995063781738	-8.22980213165283	-5.15312957763672	-0.105086378753185	0.188338741660118	0.0842883363366127
-5.00720024108887	-8.22537326812744	-5.15115785598755	-0.105004444718361	0.188350304961205	0.0844720602035522
-5.00646781921387	-8.2229642868042	-5.14916467666626	-0.104920536279678	0.188351809978485	0.0846244394779205
-5.00386142730713	-8.22085952758789	-5.15249300003052	-0.104842647910118	0.188445940613747	0.0847984850406647
-4.99974060058594	-8.21908569335938	-5.1581449508667	-0.104797452688217	0.188518732786179	0.0849898308515549
-4.99842357635498	-8.21834373474121	-5.15926933288574	-0.10484254360199	0.188587412238121	0.0851006284356117
-4.9918737411499	-8.2185115814209	-5.16363716125488	-0.104805655777454	0.188609763979912	0.0852932184934616
-4.98591899871826	-8.22131729125977	-5.17755603790283	-0.104877881705761	0.188663646578789	0.0854225158691406
-4.98064374923706	-8.22132205963135	-5.18600225448608	-0.104858592152596	0.188759282231331	0.0855694636702538
-4.97476720809937	-8.22622489929199	-5.19245338439941	-0.104838706552982	0.188824832439423	0.0857125073671341
-4.9706597328186	-8.22609424591064	-5.19412326812744	-0.104958780109882	0.188958436250687	0.0858622267842293
-4.96706819534302	-8.22797870635986	-5.20448875427246	-0.105018630623817	0.189065277576447	0.086084358394146
-4.96565532684326	-8.22817611694336	-5.20128059387207	-0.105041034519672	0.189110830426216	0.086245521903038
-4.96209287643433	-8.22958278656006	-5.20140027999878	-0.105101473629475	0.189201593399048	0.0864548832178116
-4.95990991592407	-8.22581577301025	-5.19577693939209	-0.10509254783392	0.189242675900459	0.0867526084184647
-4.95725870132446	-8.22427654266357	-5.19099187850952	-0.105178818106651	0.189280331134796	0.0869704186916351
-4.95432710647583	-8.22150897979736	-5.1873345375061	-0.105222165584564	0.189353689551353	0.0871881917119026
[truncated: 12,695 more rows]
