# Supplementary material for: Identification of Haptic Based Guiding Using Hard Reins
Source: PLoS One. 2015 Jul 22;10(7):e0132020. doi: 10.1371/journal.pone.0132020 (PMC4511788; doi:10.1371/journal.pone.0132020)
Supplement: S5 File — (ZIP) [file pone.0132020.s005.zip › Exp2_ForceData1/Subject2/path2/T8.csv]

Force X (N)	Force Y (N)	Force Z (N)	Torque X (N-m)	Torque Y (N-m)	Torque Z (N-m)	Frequency = 10000	Averaging Level = 16	F/T Serial Number = FT11772	Time Started = 19/02/2013 16:52:52
-5.8441047668457	-7.89968633651733	-6.88818979263306	-0.0809153914451599	0.270586282014847	0.0744771584868431
-5.84020709991455	-7.8900146484375	-6.90056848526001	-0.0808848142623901	0.270276665687561	0.074235275387764
-5.84029006958008	-7.89186143875122	-6.91215324401855	-0.0810480117797852	0.270389467477798	0.0742254555225372
-5.84102630615234	-7.89901638031006	-6.90637636184692	-0.0812482535839081	0.270443171262741	0.0743131637573242
-5.84880685806274	-7.89312696456909	-6.89821481704712	-0.0812679007649422	0.270491868257523	0.0743145868182182
-5.84400367736816	-7.87991762161255	-6.89466619491577	-0.0811856016516685	0.270363926887512	0.0742158591747284
-5.84256267547607	-7.88555288314819	-6.92540788650513	-0.0812807008624077	0.270331680774689	0.0741461738944054
-5.84685850143433	-7.88813209533691	-6.90583467483521	-0.0813808441162109	0.270323127508163	0.0742476359009743
-5.84629058837891	-7.87665557861328	-6.89463806152344	-0.0813774690032005	0.270333856344223	0.074131965637207
-5.84676265716553	-7.88281917572021	-6.92033863067627	-0.081505723297596	0.270269423723221	0.0739400014281273
-5.85006952285767	-7.88764142990112	-6.91021966934204	-0.0815448313951492	0.270567834377289	0.0739868804812431
-5.84511041641235	-7.8780951499939	-6.9040732383728	-0.0814998745918274	0.270631343126297	0.0738091692328453
-5.84463310241699	-7.86876821517944	-6.92411708831787	-0.0814364030957222	0.2703877389431	0.0735664889216423
-5.84474754333496	-7.87798595428467	-6.93215417861938	-0.0816556140780449	0.270523309707642	0.0735102742910385
-5.8461971282959	-7.87959098815918	-6.91917896270752	-0.0817425176501274	0.270809382200241	0.0734809562563896
-5.84942483901978	-7.86649560928345	-6.92128133773804	-0.0816666483879089	0.27074345946312	0.073379710316658
-5.8452205657959	-7.86544942855835	-6.94429588317871	-0.0816177129745483	0.270724892616272	0.0732098147273064
-5.84563112258911	-7.86993837356567	-6.95101070404053	-0.0816557034850121	0.270922780036926	0.0731921643018723
-5.84983158111572	-7.86580801010132	-6.93541765213013	-0.0817102715373039	0.270960420370102	0.0733114928007126
-5.84925937652588	-7.85641241073608	-6.93040561676025	-0.0817747041583061	0.270896792411804	0.073316901922226
-5.84784173965454	-7.85711526870728	-6.95553255081177	-0.0817830860614777	0.270856142044067	0.0730748921632767
-5.85193109512329	-7.85864353179932	-6.95847177505493	-0.0818633958697319	0.271018594503403	0.0731462463736534
-5.8556342124939	-7.85708999633789	-6.94168519973755	-0.0819025114178658	0.271203368902206	0.0733222663402557
-5.85066747665405	-7.84482145309448	-6.95012140274048	-0.0818923264741898	0.271030604839325	0.07316754758358
-5.85480213165283	-7.84617948532104	-6.95786380767822	-0.0819154158234596	0.270876109600067	0.0730771198868752
-5.85344266891479	-7.85254621505737	-6.95698642730713	-0.0821224078536034	0.271087378263474	0.073187880218029
-5.8566575050354	-7.84673929214478	-6.94671201705933	-0.0821169763803482	0.271143019199371	0.0732341334223747
-5.86243915557861	-7.83489847183228	-6.93962669372559	-0.0820312574505806	0.270987749099731	0.0730974972248077
-5.85850858688354	-7.84238338470459	-6.96378374099731	-0.0820895656943321	0.271019548177719	0.0730062574148178
-5.85902547836304	-7.84601354598999	-6.97337055206299	-0.0821212753653526	0.271133214235306	0.0731147527694702
-5.86650323867798	-7.84601211547852	-6.95679092407227	-0.0821411907672882	0.271102070808411	0.0732769221067429
-5.86587476730347	-7.84059715270996	-6.95004224777222	-0.0822648108005524	0.271072715520859	0.0732008367776871
-5.86427450180054	-7.84434461593628	-6.96559047698975	-0.0822736546397209	0.270967811346054	0.0730616673827171
-5.86887645721436	-7.85060834884644	-6.98214912414551	-0.0822780951857567	0.271088659763336	0.0731755197048187
-5.87346649169922	-7.8522834777832	-6.95996570587158	-0.0823681950569153	0.271248996257782	0.0733041018247604
-5.8758692741394	-7.84379816055298	-6.96761703491211	-0.0823049694299698	0.271070033311844	0.0731648355722427
-5.87746953964233	-7.85129404067993	-6.98194599151611	-0.0822467356920242	0.270944446325302	0.0731053724884987
-5.88134479522705	-7.86245918273926	-6.98090171813965	-0.0824929028749466	0.271159946918488	0.073197178542614
-5.89082145690918	-7.86271572113037	-6.96465539932251	-0.0825396180152893	0.2712462246418	0.0732032582163811
-5.89357042312622	-7.85761165618896	-6.96674633026123	-0.0824604108929634	0.271072328090668	0.0731939673423767
-5.89043188095093	-7.86060762405396	-6.98981046676636	-0.0824148878455162	0.271116137504578	0.0730732530355453
-5.89279985427856	-7.86998414993286	-6.9957103729248	-0.0824859142303467	0.271112591028214	0.0731089562177658
-5.90068960189819	-7.8709135055542	-6.97460603713989	-0.0825166404247284	0.271052658557892	0.0732777863740921
-5.90578603744507	-7.86850357055664	-6.96825695037842	-0.0825923085212708	0.271035760641098	0.073320709168911
-5.90475797653198	-7.87169218063354	-6.99144124984741	-0.0825560912489891	0.270990908145905	0.0730869323015213
-5.90813636779785	-7.88087463378906	-6.99032974243164	-0.0825196951627731	0.271089404821396	0.0731343775987625
-5.91244125366211	-7.88678407669067	-6.98257112503052	-0.0826510414481163	0.271256595849991	0.0732752531766891
-5.91456699371338	-7.87529945373535	-6.98033380508423	-0.0824432447552681	0.271034091711044	0.0731543153524399
-5.91239023208618	-7.87990760803223	-6.98994874954224	-0.0824080109596252	0.270868510007858	0.0730023980140686
-5.91554689407349	-7.89173316955566	-6.99079751968384	-0.0825999081134796	0.271105587482452	0.0731511786580086
-5.92441654205322	-7.89462041854858	-6.98172283172607	-0.0826485902070999	0.271192938089371	0.0732088834047318
-5.92744302749634	-7.88545942306519	-6.97912263870239	-0.0824219062924385	0.270962536334991	0.0731786265969276
-5.9243483543396	-7.89011001586914	-6.99019336700439	-0.0823425352573395	0.270967096090317	0.0730732083320618
-5.92614412307739	-7.89732885360718	-7.01067972183228	-0.0823811888694763	0.271077007055283	0.073123499751091
-5.93322229385376	-7.89710521697998	-6.98737573623657	-0.0824122279882431	0.271083056926727	0.0733534917235374
-5.93411874771118	-7.89366436004639	-6.97101545333862	-0.0823070853948593	0.270995140075684	0.0733864307403564
-5.93413352966309	-7.89677572250366	-6.99244451522827	-0.0822819098830223	0.270928889513016	0.0731707662343979
-5.94013357162476	-7.90272760391235	-7.0031852722168	-0.082265630364418	0.271057605743408	0.0733206868171692
-5.94429492950439	-7.90554094314575	-6.98401832580566	-0.0822554305195808	0.271256923675537	0.0734836161136627
-5.94229745864868	-7.89668130874634	-6.98534965515137	-0.0820971503853798	0.271035224199295	0.0733924433588982
-5.93994140625	-7.89989805221558	-6.99649286270142	-0.0820270106196404	0.271028995513916	0.0734066590666771
-5.9455623626709	-7.91189098358154	-6.99309921264648	-0.0821792483329773	0.271255880594254	0.0735276266932487
-5.95017194747925	-7.90882444381714	-6.9820294380188	-0.082013800740242	0.271254390478134	0.0735887736082077
-5.94668912887573	-7.90126800537109	-6.99011611938477	-0.0818917155265808	0.27119442820549	0.073519840836525
-5.94715642929077	-7.90957117080688	-7.00682640075684	-0.0818909928202629	0.271248012781143	0.0735437572002411
-5.94998836517334	-7.91233205795288	-6.98814487457275	-0.0818217247724533	0.271283954381943	0.0737404897809029
-5.94790744781494	-7.90144014358521	-6.97949695587158	-0.0817901790142059	0.271282076835632	0.0738399401307106
-5.94525861740112	-7.90654516220093	-6.99208927154541	-0.0817367434501648	0.271167606115341	0.0737044438719749
-5.94602394104004	-7.9148473739624	-6.99206876754761	-0.0816411450505257	0.271368265151978	0.0739726945757866
-5.94250535964966	-7.90657520294189	-6.98528623580933	-0.081610232591629	0.271499067544937	0.0740784704685211
-5.94037866592407	-7.89711761474609	-6.98852968215942	-0.0814822167158127	0.271272271871567	0.0739875137805939
-5.94031476974487	-7.90462112426758	-6.99922227859497	-0.0814612805843353	0.271251857280731	0.0740742385387421
-5.93695545196533	-7.91062784194946	-6.99223613739014	-0.0815640538930893	0.271525502204895	0.0741989389061928
-5.94127607345581	-7.89899015426636	-6.97647953033447	-0.081455871462822	0.271594882011414	0.0743182599544525
-5.93332862854004	-7.89367914199829	-6.98138427734375	-0.0813626050949097	0.271420955657959	0.0742412060499191
-5.92440557479858	-7.89898014068604	-6.9970703125	-0.0813505575060844	0.271513551473618	0.0742071568965912
-5.92413282394409	-7.90006732940674	-6.99487590789795	-0.0812644213438034	0.271628558635712	0.0744515657424927
-5.92536973953247	-7.89222526550293	-6.96702909469604	-0.0812871903181076	0.271540284156799	0.0745716318488121
-5.91736841201782	-7.8900318145752	-6.97788953781128	-0.081284761428833	0.27139139175415	0.0744134858250618
-5.91574144363403	-7.89733648300171	-6.99108839035034	-0.0811491534113884	0.271542727947235	0.0744532942771912
-5.91733026504517	-7.89410066604614	-6.97067451477051	-0.0811771079897881	0.27176621556282	0.0746696218848228
-5.91194200515747	-7.88715982437134	-6.9710636138916	-0.0811924561858177	0.271640956401825	0.0746946930885315
-5.90465211868286	-7.88316822052002	-6.98071622848511	-0.0810542330145836	0.271457076072693	0.0745928436517715
-5.9026927947998	-7.89140701293945	-6.98099613189697	-0.0811395347118378	0.271538317203522	0.0747165158390999
-5.90682792663574	-7.8881721496582	-6.96767568588257	-0.0813039392232895	0.271710008382797	0.0747934505343437
-5.90718984603882	-7.87978553771973	-6.95480680465698	-0.0812020227313042	0.271581709384918	0.074849359691143
-5.90306997299194	-7.87836170196533	-6.97120761871338	-0.081095278263092	0.27147564291954	0.0747222453355789
-5.89737462997437	-7.88383340835571	-6.98706102371216	-0.0810180380940437	0.271531909704208	0.0747364312410355
-5.900550365448	-7.88247442245483	-6.97216749191284	-0.081114873290062	0.271532833576202	0.0749291554093361
-5.90333366394043	-7.87839889526367	-6.94985485076904	-0.0810876786708832	0.271484792232513	0.075030155479908
-5.89814233779907	-7.87631368637085	-6.96283912658691	-0.0810516625642776	0.271422386169434	0.0748625621199608
-5.89889287948608	-7.88095617294312	-6.9830846786499	-0.0811195373535156	0.271445274353027	0.0748021453619003
-5.90205764770508	-7.88459396362305	-6.96725702285767	-0.0810952484607697	0.271622538566589	0.0750439092516899
-5.90268039703369	-7.8817138671875	-6.9538688659668	-0.0810550078749657	0.271603733301163	0.0750372186303139
-5.89660692214966	-7.87264251708984	-6.96538829803467	-0.0809369459748268	0.271318793296814	0.0748690590262413
-5.89762783050537	-7.88171720504761	-6.9788031578064	-0.0810887664556503	0.271358788013458	0.0750114023685455
-5.90203475952148	-7.8897271156311	-6.96935701370239	-0.0811248645186424	0.271543234586716	0.0751664265990257
-5.90548181533813	-7.88056945800781	-6.95625591278076	-0.080917663872242	0.271447151899338	0.0751119554042816
-5.90239572525024	-7.87854433059692	-6.9656720161438	-0.0808706805109978	0.271316409111023	0.0750541612505913
-5.90345621109009	-7.88862705230713	-6.98252058029175	-0.0808519646525383	0.271402984857559	0.0751134157180786
-5.90736961364746	-7.89237546920776	-6.96137523651123	-0.0808664485812187	0.271388202905655	0.0753227919340134
-5.90871238708496	-7.88538408279419	-6.95083808898926	-0.0807724893093109	0.271345257759094	0.0753492340445518
-5.90665578842163	-7.88799953460693	-6.9702000617981	-0.0807836204767227	0.271181583404541	0.0752661377191544
-5.91070985794067	-7.89742374420166	-6.98116970062256	-0.0807477757334709	0.271317034959793	0.0753889307379723
-5.91508102416992	-7.90181922912598	-6.96058464050293	-0.0807364210486412	0.271513551473618	0.0756353437900543
-5.91297388076782	-7.8949294090271	-6.95541524887085	-0.0807419270277023	0.27141472697258	0.0756223201751709
-5.91411066055298	-7.89125156402588	-6.97064256668091	-0.0806006118655205	0.271186500787735	0.0755920708179474
-5.91639041900635	-7.89733409881592	-6.98507595062256	-0.0806044563651085	0.271238774061203	0.0757348760962486
-5.91707181930542	-7.90960216522217	-6.97547197341919	-0.0808428078889847	0.271447956562042	0.0758536979556084
-5.92264175415039	-7.90377950668335	-6.96252393722534	-0.0807960256934166	0.27150171995163	0.0759860724210739
-5.92241668701172	-7.8977746963501	-6.9698052406311	-0.0806120410561562	0.271325200796127	0.0760497152805328
-5.9189567565918	-7.90192842483521	-6.98547601699829	-0.0805538222193718	0.271322906017303	0.076026938855648
-5.92509794235229	-7.90832471847534	-6.98307180404663	-0.0805886313319206	0.27143982052803	0.0762093886733055
-5.92604494094849	-7.90427112579346	-6.96789646148682	-0.0806041657924652	0.271377474069595	0.0764138251543045
-5.92226791381836	-7.90105772018433	-6.9776086807251	-0.0805817022919655	0.271225243806839	0.076300673186779
-5.92488241195679	-7.90620851516724	-6.98593521118164	-0.0805597007274628	0.271307110786438	0.0763860046863556
-5.92843389511108	-7.91110277175903	-6.97443532943726	-0.0805633589625359	0.27155664563179	0.0767085328698158
-5.92430591583252	-7.90226364135742	-6.97386741638184	-0.0805279091000557	0.271372526884079	0.0767004787921906
-5.92231035232544	-7.89909410476685	-6.98009204864502	-0.080406479537487	0.271194636821747	0.0766891241073608
-5.92451477050781	-7.91264677047729	-6.98367738723755	-0.080573171377182	0.271289169788361	0.0768997669219971
-5.92326068878174	-7.91266536712646	-6.97376394271851	-0.0805827006697655	0.271416008472443	0.0771159902215004
-5.92572641372681	-7.90192985534668	-6.95803117752075	-0.0804460570216179	0.271275132894516	0.0771040096879005
-5.92288970947266	-7.9084644317627	-6.98431396484375	-0.0804490596055985	0.271253734827042	0.0770706087350845
-5.92261600494385	-7.91093921661377	-6.98748588562012	-0.0803886875510216	0.27133047580719	0.0772701427340508
-5.92360258102417	-7.90918207168579	-6.96373414993286	-0.0803073793649673	0.271335542201996	0.0775114297866821
-5.92143583297729	-7.90350532531738	-6.95199871063232	-0.0803403407335281	0.271222472190857	0.0775829330086708
-5.91932678222656	-7.90635633468628	-6.96904039382935	-0.0803510844707489	0.271191567182541	0.0774528458714485
-5.92017889022827	-7.91134405136108	-6.98227596282959	-0.0802912935614586	0.27119767665863	0.0776071771979332
-5.92216968536377	-7.91861534118652	-6.96769046783447	-0.080253854393959	0.271383345127106	0.0778524056077003
-5.91901063919067	-7.91453218460083	-6.95052337646484	-0.0802847445011139	0.271417945623398	0.077959768474102
-5.9176344871521	-7.90773725509644	-6.95560884475708	-0.0801375359296799	0.271242290735245	0.0778953358530998
-5.91658544540405	-7.91762399673462	-6.97866582870483	-0.0801362618803978	0.271262168884277	0.0779760181903839
-5.9114351272583	-7.92381048202515	-6.96530771255493	-0.0802583396434784	0.271400302648544	0.0780870765447617
-5.92016124725342	-7.91944026947021	-6.95110845565796	-0.0801692828536034	0.271417856216431	0.078173466026783
-5.91608858108521	-7.91679048538208	-6.95655393600464	-0.0801251903176308	0.271335393190384	0.0782196670770645
-5.90914821624756	-7.92209434509277	-6.9759373664856	-0.0800962671637535	0.271304428577423	0.0781448632478714
-5.91186141967773	-7.92627668380737	-6.96436262130737	-0.0800437480211258	0.271413236856461	0.0784349143505096
-5.91577911376953	-7.92172193527222	-6.94487714767456	-0.0800280645489693	0.271396726369858	0.0786511898040771
-5.91239309310913	-7.91928863525391	-6.95689868927002	-0.080059252679348	0.271327704191208	0.0785091668367386
-5.90952348709106	-7.92598867416382	-6.97074413299561	-0.0799379348754883	0.27133709192276	0.0785772129893303
-5.91528463363647	-7.93262004852295	-6.95679712295532	-0.080038458108902	0.271547079086304	0.0788643285632133
-5.91594982147217	-7.92544794082642	-6.95154190063477	-0.08003830909729	0.271511644124985	0.0788903310894966
-5.90827512741089	-7.92057132720947	-6.96106243133545	-0.0798763558268547	0.27120640873909	0.0787718370556831
-5.90749835968018	-7.92900133132935	-6.96706819534302	-0.0799740925431252	0.27128478884697	0.0789124891161919
-5.91705846786499	-7.93317747116089	-6.96096611022949	-0.0801001712679863	0.271530956029892	0.0790560841560364
-5.92151832580566	-7.92400932312012	-6.94319915771484	-0.0799313560128212	0.271417140960693	0.079104945063591
-5.91465377807617	-7.92521333694458	-6.96207094192505	-0.0797723606228828	0.271306127309799	0.0790828093886375
-5.91885852813721	-7.93072891235352	-6.9738826751709	-0.0798986107110977	0.271470487117767	0.0791546404361725
-5.92415571212769	-7.92958831787109	-6.95856857299805	-0.0798913985490799	0.271432846784592	0.0793920308351517
-5.92450380325317	-7.92402076721191	-6.94418048858643	-0.0798270180821419	0.271358162164688	0.0793917775154114
-5.92284679412842	-7.92739915847778	-6.97190475463867	-0.0798646658658981	0.271316677331924	0.0792444422841072
-5.92932844161987	-7.93743991851807	-6.97546768188477	-0.0798855572938919	0.27141210436821	0.0794027075171471
-5.93389320373535	-7.94037866592407	-6.95963144302368	-0.0799365788698196	0.271609008312225	0.0795926153659821
-5.93435335159302	-7.93357801437378	-6.96181392669678	-0.0797494053840637	0.271439760923386	0.0794605314731598
-5.93567132949829	-7.93637466430664	-6.97524929046631	-0.0797880366444588	0.271385431289673	0.0794229730963707
-5.94032907485962	-7.95044040679932	-6.9726357460022	-0.0800227373838425	0.271669328212738	0.0795209929347038
-5.94600057601929	-7.94280529022217	-6.96495294570923	-0.0799109116196632	0.271548718214035	0.0794729739427567
-5.94773960113525	-7.940673828125	-6.96724414825439	-0.0798459276556969	0.271418988704681	0.0794268921017647
-5.94543409347534	-7.95173215866089	-6.98707008361816	-0.0798897817730904	0.271467626094818	0.0793157890439034
-5.95233154296875	-7.95742321014404	-6.98388195037842	-0.079974927008152	0.271470695734024	0.0794249698519707
-5.95392227172852	-7.95360898971558	-6.9679741859436	-0.0799436271190643	0.271458059549332	0.0795454233884811
-5.95196199417114	-7.95063495635986	-6.97436237335205	-0.0800532177090645	0.271334677934647	0.0794042274355888
-5.95832967758179	-7.96010208129883	-6.98474073410034	-0.0800133943557739	0.271272718906403	0.0793216452002525
-5.96012783050537	-7.96614837646484	-6.98034763336182	-0.0800183489918709	0.271411836147308	0.0794552862644196
-5.95725250244141	-7.9594202041626	-6.96454858779907	-0.0800381228327751	0.271342247724533	0.0793806985020638
-5.95883655548096	-7.95445919036865	-6.97698163986206	-0.0800576508045197	0.271079391241074	0.0792672038078308
-5.96099615097046	-7.96531248092651	-6.98357105255127	-0.0800793319940567	0.271109342575073	0.0792758613824844
-5.96072816848755	-7.96717023849487	-6.9777684211731	-0.0802124366164207	0.271261513233185	0.0793323963880539
-5.96503925323486	-7.95708131790161	-6.96023464202881	-0.0801796913146973	0.271162778139114	0.0792839974164963
-5.96154356002808	-7.9606499671936	-6.97752094268799	-0.0802063718438149	0.271012723445892	0.079141341149807
-5.95852851867676	-7.96326398849487	-6.99178075790405	-0.0802222564816475	0.271104633808136	0.0791723281145096
-5.96561527252197	-7.96190643310547	-6.96862554550171	-0.0802780091762543	0.271067827939987	0.0792903602123261
-5.96335792541504	-7.95589733123779	-6.96540069580078	-0.0803096741437912	0.270931631326675	0.0792392790317535
-5.96174287796021	-7.95946359634399	-6.98293447494507	-0.080309197306633	0.270893514156342	0.0790505558252335
-5.96232986450195	-7.96412181854248	-6.97321939468384	-0.0802891924977303	0.271084398031235	0.079205334186554
-5.96597051620483	-7.96005201339722	-6.9580774307251	-0.0804237648844719	0.271085113286972	0.0792613625526428
-5.95720958709717	-7.95334386825562	-6.97000217437744	-0.0803169012069702	0.270817995071411	0.0790974795818329
-5.95563173294067	-7.96484899520874	-6.98250865936279	-0.0803771242499352	0.270879238843918	0.079166367650032
-5.9600396156311	-7.96318387985229	-6.96759176254272	-0.0805495902895927	0.271039485931396	0.0792943984270096
-5.9621114730835	-7.95739841461182	-6.95597743988037	-0.0804550051689148	0.270889133214951	0.0793161541223526
-5.95319986343384	-7.96029281616211	-6.98086166381836	-0.080377109348774	0.270828127861023	0.0792137533426285
-5.9513201713562	-7.96394824981689	-6.97341012954712	-0.0804398208856583	0.270905792713165	0.0794418007135391
-5.95708131790161	-7.96392583847046	-6.94808006286621	-0.0804573222994804	0.270852386951447	0.0796115100383759
-5.9502854347229	-7.96034717559814	-6.9635066986084	-0.0803706794977188	0.27073460817337	0.0794541761279106
-5.94989442825317	-7.9643383026123	-6.97053670883179	-0.0804286301136017	0.270759850740433	0.0795523300766945
-5.95209836959839	-7.96877765655518	-6.95073556900024	-0.080487959086895	0.270903080701828	0.0798392817378044
-5.94452333450317	-7.95645999908447	-6.94742774963379	-0.0803533121943474	0.270735889673233	0.0797808468341827
-5.94064092636108	-7.95360851287842	-6.96207284927368	-0.0803258195519447	0.270606577396393	0.0798237323760986
-5.9392614364624	-7.96636152267456	-6.95922994613647	-0.0804748013615608	0.270769685506821	0.0800951421260834
-5.94275808334351	-7.96098136901855	-6.94302415847778	-0.080439954996109	0.270786464214325	0.0802807435393333
-5.94217920303345	-7.94920110702515	-6.93456172943115	-0.0802929103374481	0.270705670118332	0.0803187265992165
-5.93217658996582	-7.95081233978271	-6.95367574691772	-0.0802992135286331	0.270646274089813	0.0803519561886787
-5.93383979797363	-7.95477771759033	-6.9580249786377	-0.0802951827645302	0.270766824483871	0.0805501714348793
-5.93356370925903	-7.94533348083496	-6.9331111907959	-0.0802825763821602	0.270787447690964	0.0807678550481796
-5.92752647399902	-7.94218444824219	-6.9458532333374	-0.0802463516592979	0.270655065774918	0.080656610429287
-5.93128633499146	-7.94827842712402	-6.95866060256958	-0.080195315182209	0.270737737417221	0.0807457119226456
-5.93047428131104	-7.9486198425293	-6.9349570274353	-0.0801096186041832	0.270898073911667	0.0809201002120972
-5.92518091201782	-7.93854475021362	-6.94111680984497	-0.0799678340554237	0.270807713270187	0.0809250846505165
-5.9246973991394	-7.94207811355591	-6.9492449760437	-0.0798821896314621	0.270664185285568	0.0809618905186653
-5.92453479766846	-7.95191717147827	-6.94586229324341	-0.0799590349197388	0.270956307649612	0.0810400918126106
-5.93170833587646	-7.94499063491821	-6.93230390548706	-0.0798967555165291	0.271044552326202	0.0811501517891884
-5.92667007446289	-7.93989324569702	-6.93818807601929	-0.0797265991568565	0.27088850736618	0.0811610817909241
-5.92355728149414	-7.94673919677734	-6.95432376861572	-0.0796446055173874	0.271002799272537	0.0810682624578476
-5.92709684371948	-7.95422124862671	-6.94789600372314	-0.0795980989933014	0.271136045455933	0.0812843665480614
-5.92672920227051	-7.9458122253418	-6.92727422714233	-0.0795147269964218	0.271025270223618	0.0813767313957214
-5.92299652099609	-7.94941377639771	-6.94805002212524	-0.0795003697276115	0.271021723747253	0.0811879113316536
-5.93159580230713	-7.96127223968506	-6.94300985336304	-0.0794115513563156	0.271180808544159	0.0814005807042122
-5.92738389968872	-7.95322036743164	-6.93632078170776	-0.0793386474251747	0.271180897951126	0.0814842954277992
-5.9268364906311	-7.9517707824707	-6.9410138130188	-0.0792051032185555	0.270922780036926	0.081309862434864
-5.9270601272583	-7.96408843994141	-6.94229650497437	-0.0793853029608727	0.271124124526978	0.0814935117959976
-5.9322772026062	-7.96367359161377	-6.93193244934082	-0.0792984738945961	0.271189153194427	0.0815678164362907
-5.93469142913818	-7.95597219467163	-6.91927623748779	-0.079129658639431	0.270990043878555	0.081478625535965
-5.93003749847412	-7.95920944213867	-6.94713401794434	-0.0791251584887505	0.271040201187134	0.0814452320337296
-5.93347883224487	-7.96464729309082	-6.94137954711914	-0.0790303349494934	0.27099946141243	0.0815552696585655
-5.93442869186401	-7.95717191696167	-6.91700267791748	-0.0790740251541138	0.270933598279953	0.0816188007593155
-5.93701696395874	-7.95868301391602	-6.93057203292847	-0.0790146663784981	0.270845860242844	0.0813802629709244
-5.93782615661621	-7.96453857421875	-6.94625282287598	-0.0789722129702568	0.27082622051239	0.081440381705761
-5.94136047363281	-7.96792697906494	-6.91839075088501	-0.0789075121283531	0.270986795425415	0.0815843343734741
-5.94096374511719	-7.95797109603882	-6.91688632965088	-0.0789078399538994	0.270784109830856	0.0814217776060104
-5.94048643112183	-7.95870399475098	-6.92846155166626	-0.0787770375609398	0.270627349615097	0.0813408493995667
-5.94183921813965	-7.96984434127808	-6.93681526184082	-0.0789780169725418	0.270730525255203	0.0813508033752441
-5.94587564468384	-7.9711389541626	-6.92420196533203	-0.0790237486362457	0.270861178636551	0.0813996344804764
-5.95587968826294	-7.96361970901489	-6.91004753112793	-0.0789206027984619	0.27082234621048	0.0813280045986176
-5.95345115661621	-7.96485424041748	-6.92829084396362	-0.0787942335009575	0.270762175321579	0.0812173560261726
-5.95199489593506	-7.97090196609497	-6.94159841537476	-0.0788070112466812	0.27075406908989	0.0811057910323143
-5.96111822128296	-7.9706563949585	-6.9195671081543	-0.0788488462567329	0.270709335803986	0.0813228487968445
-5.96436834335327	-7.96554040908813	-6.90789175033569	-0.0788718238472939	0.270708441734314	0.0812706649303436
-5.96418857574463	-7.97052335739136	-6.9376540184021	-0.0788387283682823	0.270661771297455	0.0810425356030464
-5.97028160095215	-7.97672319412231	-6.93407773971558	-0.0788641795516014	0.270813256502151	0.0811419561505318
-5.98072004318237	-7.97683191299438	-6.92579412460327	-0.0789393931627274	0.270914822816849	0.0812515914440155
-5.97669267654419	-7.96803092956543	-6.93380260467529	-0.078754611313343	0.27053764462471	0.0810151472687721
-5.97750186920166	-7.97704219818115	-6.94301271438599	-0.0789441913366318	0.270673036575317	0.0810633227229118
-5.98760843276978	-7.98085880279541	-6.93541288375854	-0.0790294036269188	0.270916998386383	0.0810639262199402
-5.99121999740601	-7.96949338912964	-6.92547559738159	-0.078915923833847	0.270725756883621	0.0810253620147705
-5.98557186126709	-7.97436094284058	-6.9485821723938	-0.0789455771446228	0.27067756652832	0.0808341056108475
-5.98981285095215	-7.97611951828003	-6.95332813262939	-0.0789631903171539	0.270829975605011	0.080867812037468
-5.99516773223877	-7.97125339508057	-6.92845821380615	-0.0789482817053795	0.270692229270935	0.0809493735432625
-5.99007987976074	-7.96997976303101	-6.95219993591309	-0.0789723619818687	0.270668804645538	0.0806734934449196
-5.9959545135498	-7.97626304626465	-6.96526050567627	-0.0790350064635277	0.270741701126099	0.0806301087141037
-5.99886798858643	-7.98129177093506	-6.94036912918091	-0.0790780261158943	0.270959317684174	0.080694854259491
-5.99435710906982	-7.97068977355957	-6.94704580307007	-0.0789704322814941	0.270758748054504	0.0804492756724358
-5.99550247192383	-7.96849679946899	-6.95879554748535	-0.0789092481136322	0.270721077919006	0.0803587511181831
-5.99516534805298	-7.97892093658447	-6.95958185195923	-0.079226553440094	0.270878314971924	0.0803720504045486
-5.99917316436768	-7.98085403442383	-6.94863128662109	-0.0792300924658775	0.270931243896484	0.0803216397762299
-6.00117111206055	-7.96854257583618	-6.94713735580444	-0.0791404992341995	0.270808786153793	0.0802081152796745
-5.99739456176758	-7.96710205078125	-6.9581093788147	-0.0791656896471977	0.270792424678802	0.0800372883677483
-5.99523258209229	-7.97416400909424	-6.97173404693604	-0.0792482122778893	0.270794779062271	0.0799583494663239
-6.00241899490356	-7.97174453735352	-6.95393133163452	-0.0792769193649292	0.270808964967728	0.0800974816083908
-6.00012588500977	-7.9631814956665	-6.94888639450073	-0.0793405845761299	0.270635932683945	0.0799831822514534
-6.00189113616943	-7.96917533874512	-6.96305894851685	-0.0794523507356644	0.270561993122101	0.0797710344195366
-6.00591325759888	-7.97711992263794	-6.95747518539429	-0.0794786959886551	0.270707756280899	0.0799353569746017
-6.0032787322998	-7.96432065963745	-6.94965600967407	-0.0794805735349655	0.270701348781586	0.079894557595253
-6.00245475769043	-7.95768022537231	-6.95752906799316	-0.079474188387394	0.270440489053726	0.0797323063015938
-6.00477075576782	-7.96634435653687	-6.96112680435181	-0.0795205533504486	0.270486086606979	0.0797491371631622
-6.00378513336182	-7.9716682434082	-6.95779609680176	-0.0797217190265656	0.270635545253754	0.0797928646206856
-6.01035737991333	-7.96026611328125	-6.94357109069824	-0.0796354115009308	0.270552963018417	0.0796945840120316
-6.00658655166626	-7.95883417129517	-6.95144844055176	-0.0796621739864349	0.270411193370819	0.0796187147498131
-5.99729204177856	-7.96519660949707	-6.96757173538208	-0.0796830207109451	0.270409792661667	0.0795565620064735
-6.00376319885254	-7.95992803573608	-6.94591093063354	-0.0797484293580055	0.270447373390198	0.0797201320528984
-6.00166606903076	-7.95384883880615	-6.93418455123901	-0.0797771364450455	0.270323097705841	0.0796242952346802
-5.9974889755249	-7.95992469787598	-6.9496054649353	-0.0797938108444214	0.270157009363174	0.0794134512543678
-5.99786281585693	-7.96163749694824	-6.94837856292725	-0.0797182768583298	0.270350456237793	0.0795346796512604
-5.99965906143188	-7.95807790756226	-6.93735837936401	-0.0798265784978867	0.270416140556335	0.0795664414763451
-5.99174308776855	-7.95058727264404	-6.93483877182007	-0.0798071697354317	0.270215153694153	0.0794218704104424
-5.98733806610107	-7.94942760467529	-6.95107269287109	-0.0796375721693039	0.270065933465958	0.0793057605624199
-5.98749446868896	-7.95668649673462	-6.95162343978882	-0.0797853693366051	0.270277351140976	0.0793129801750183
-5.9910135269165	-7.95144605636597	-6.93930959701538	-0.0799296647310257	0.270358920097351	0.0793316140770912
-5.99258899688721	-7.94424200057983	-6.92964029312134	-0.0797398835420609	0.270224422216415	0.0792575776576996
-5.98468828201294	-7.9475793838501	-6.94855213165283	-0.0797383412718773	0.27022847533226	0.0790607109665871
-5.98234510421753	-7.94935464859009	-6.95774841308594	-0.0797587633132935	0.270297229290009	0.0790395066142082
-5.987060546875	-7.94754886627197	-6.93719482421875	-0.0797400698065758	0.270318925380707	0.0792054980993271
-5.98555660247803	-7.94495296478271	-6.9278244972229	-0.0797389075160027	0.270193010568619	0.0790724083781242
-5.97994375228882	-7.94450378417969	-6.95347929000854	-0.0797585994005203	0.270182192325592	0.0788026601076126
-5.98397207260132	-7.95026397705078	-6.95292901992798	-0.079798199236393	0.270376116037369	0.0788895934820175
-5.98727369308472	-7.95139455795288	-6.93717527389526	-0.0797606557607651	0.270464062690735	0.0789580121636391
-5.98336362838745	-7.94290637969971	-6.93909406661987	-0.0796003118157387	0.270288497209549	0.0787502005696297
-5.98129940032959	-7.94399309158325	-6.9493408203125	-0.0795853957533836	0.270151168107986	0.0786360502243042
-5.97951126098633	-7.95456027984619	-6.94632148742676	-0.0797331035137177	0.270338714122772	0.078737773001194
-5.98254585266113	-7.95872354507446	-6.93818330764771	-0.079862117767334	0.270433396100998	0.078721709549427
-5.98435115814209	-7.94856214523315	-6.92903852462769	-0.0797176957130432	0.270317763090134	0.078573651611805
-5.98038291931152	-7.94776773452759	-6.93066740036011	-0.0796025693416595	0.270232528448105	0.0784450247883797
-5.97470235824585	-7.95545244216919	-6.95142316818237	-0.0796842202544212	0.270256221294403	0.0783387571573257
-5.97762489318848	-7.95752239227295	-6.93521976470947	-0.079706497490406	0.270273566246033	0.0783854052424431
-5.97589731216431	-7.95114612579346	-6.92069816589355	-0.0797522962093353	0.270210772752762	0.0782795920968056
-5.97036075592041	-7.95050239562988	-6.94219350814819	-0.0797122716903687	0.270071089267731	0.0779763832688332
-5.9707989692688	-7.95777750015259	-6.94645738601685	-0.0798252820968628	0.270117789506912	0.0779677554965019
-5.97337770462036	-7.96057605743408	-6.92714738845825	-0.0798351094126701	0.270266681909561	0.0779144614934921
-5.96870136260986	-7.95063352584839	-6.9222731590271	-0.0798658952116966	0.270156174898148	0.0777226313948631
-5.96582698822021	-7.94913673400879	-6.93764638900757	-0.0797720924019814	0.269846528768539	0.0775678381323814
-5.96805906295776	-7.95863962173462	-6.94674301147461	-0.0799192413687706	0.27007269859314	0.0775291919708252
-5.97145223617554	-7.96056890487671	-6.93045234680176	-0.080082006752491	0.270210444927216	0.0775276273488998
-5.97424554824829	-7.94812297821045	-6.92301607131958	-0.0800186321139336	0.270010352134705	0.0773618221282959
-5.96830558776855	-7.94748258590698	-6.93794441223145	-0.0799294635653496	0.269911110401154	0.0772091671824455
-5.96580791473389	-7.9555721282959	-6.95093727111816	-0.0800243765115738	0.269952982664108	0.0770972222089767
-5.96902465820313	-7.95320844650269	-6.92982006072998	-0.0800434648990631	0.269981682300568	0.0771988704800606
-5.96703386306763	-7.94582557678223	-6.91737270355225	-0.0800889804959297	0.269859671592712	0.0771702155470848
-5.96368455886841	-7.94540452957153	-6.92934370040894	-0.0800829157233238	0.269752740859985	0.076900027692318
-5.96428537368774	-7.95094776153564	-6.93824100494385	-0.0800653249025345	0.269780516624451	0.0767239928245544
-5.96895217895508	-7.95603942871094	-6.92933320999146	-0.080112524330616	0.269884347915649	0.0768310576677322
-5.96516466140747	-7.95621728897095	-6.91808652877808	-0.0802285522222519	0.269961714744568	0.0768778249621391
-5.96236658096313	-7.94830846786499	-6.91712141036987	-0.0801780074834824	0.269817501306534	0.0766496062278748
-5.96030569076538	-7.94436883926392	-6.92908143997192	-0.0801602527499199	0.269630283117294	0.0764442086219788
-5.96012258529663	-7.9578595161438	-6.92744922637939	-0.0802194476127625	0.26975029706955	0.0764756575226784
-5.96099948883057	-7.96378087997437	-6.92713737487793	-0.0803985446691513	0.269874662160873	0.0764910355210304
-5.96483373641968	-7.95628976821899	-6.91394376754761	-0.0802796110510826	0.269772291183472	0.0764212682843208
-5.96563291549683	-7.95550346374512	-6.91500282287598	-0.0802507102489471	0.269683569669724	0.0762947201728821
-5.96176528930664	-7.96159791946411	-6.92773675918579	-0.0802740827202797	0.269656151533127	0.0761519521474838
-5.96155071258545	-7.96704483032227	-6.9418830871582	-0.0802944153547287	0.269696652889252	0.076207809150219
-5.96311378479004	-7.96601629257202	-6.92654991149902	-0.0803030803799629	0.269715696573257	0.0763096213340759
-5.96495151519775	-7.96295785903931	-6.90583753585815	-0.0803466141223907	0.269649684429169	0.0762802958488464
-5.96240377426147	-7.96570539474487	-6.91544580459595	-0.0804453194141388	0.269510746002197	0.0760677605867386
-5.96447706222534	-7.97195386886597	-6.93177223205566	-0.0803817361593246	0.269553780555725	0.0759413540363312
-5.96615695953369	-7.97523832321167	-6.93112468719482	-0.0803501382470131	0.269661724567413	0.076057642698288
-5.9691162109375	-7.97875261306763	-6.91233730316162	-0.0803934708237648	0.269772946834564	0.0760676339268684
-5.9611644744873	-7.97412729263306	-6.91129112243652	-0.0803358480334282	0.269699096679688	0.0759102329611778
-5.96361207962036	-7.97411012649536	-6.92413997650146	-0.0803036689758301	0.269529163837433	0.0757509097456932
-5.96145915985107	-7.98580551147461	-6.93530035018921	-0.0803291872143745	0.269581019878387	0.0757280960679054
-5.96438264846802	-7.99280977249146	-6.91905736923218	-0.0805199295282364	0.269762367010117	0.0757680609822273
-5.97187185287476	-7.98569917678833	-6.9076623916626	-0.0804776772856712	0.269677817821503	0.0756997391581535
-5.9685525894165	-7.98602199554443	-6.92001295089722	-0.0803447514772415	0.269685924053192	0.07552769780159
-5.96398830413818	-7.99813413619995	-6.93371820449829	-0.080362007021904	0.269707858562469	0.0753827840089798
-5.9685492515564	-8.00100135803223	-6.92040729522705	-0.0803845226764679	0.269737184047699	0.0754790455102921
-5.97287607192993	-7.99437236785889	-6.90728092193604	-0.0804418250918388	0.269739091396332	0.0753748938441277
-5.97084617614746	-7.99674224853516	-6.93336582183838	-0.0804384872317314	0.26966005563736	0.075049489736557
-5.97080326080322	-8.00537395477295	-6.93329238891602	-0.0805202275514603	0.269827127456665	0.0750786438584328
-5.979088306427	-8.0075511932373	-6.91950464248657	-0.0805839151144028	0.269949674606323	0.0751414820551872
-5.97923946380615	-7.99545955657959	-6.9163818359375	-0.0805763378739357	0.269820421934128	0.0749232023954391
-5.97624492645264	-7.99253559112549	-6.93118762969971	-0.0804177448153496	0.269617885351181	0.0747596770524979
-5.97208452224731	-8.00069427490234	-6.93774509429932	-0.0806911289691925	0.269763648509979	0.0747131854295731
-5.97968673706055	-8.00245475769043	-6.93002796173096	-0.0808886662125587	0.269980877637863	0.0746192410588264
-5.98312854766846	-7.99096775054932	-6.92075252532959	-0.0808001458644867	0.269903361797333	0.0745345950126648
-5.98036956787109	-7.98402261734009	-6.92380428314209	-0.0807485356926918	0.269763350486755	0.0743315145373344
-5.97402334213257	-7.98298835754395	-6.9384765625	-0.0808110460639	0.269755005836487	0.0741044953465462
-5.97106838226318	-7.98450326919556	-6.95373439788818	-0.0809012651443481	0.269860744476318	0.0739853754639626
-5.97359609603882	-7.98408174514771	-6.93687057495117	-0.0810165256261826	0.269831359386444	0.0740290433168411
-5.97434329986572	-7.9717321395874	-6.9144606590271	-0.0810467228293419	0.269769251346588	0.0739677250385284
-5.96815013885498	-7.96591758728027	-6.92013216018677	-0.0810803323984146	0.269719898700714	0.0736749842762947
-5.96575498580933	-7.968186378479	-6.94652366638184	-0.0811370760202408	0.269627571105957	0.0734123364090919
-5.96990919113159	-7.96795845031738	-6.93803215026855	-0.0812213122844696	0.269861727952957	0.0733956024050713
-5.96679973602295	-7.96560525894165	-6.92118453979492	-0.0813393220305443	0.269935846328735	0.0733263269066811
-5.9594087600708	-7.95400810241699	-6.92406892776489	-0.0812190249562263	0.269796639680862	0.0730808302760124
-5.95285606384277	-7.94830560684204	-6.93232297897339	-0.0811876133084297	0.269572407007217	0.0728476122021675
-5.95247507095337	-7.95364952087402	-6.93336868286133	-0.0814716666936874	0.269706159830093	0.0727515816688538
-5.95111799240112	-7.95872926712036	-6.92462158203125	-0.0816083773970604	0.269880026578903	0.0727271884679794
-5.95212984085083	-7.94951820373535	-6.9126124382019	-0.0815522149205208	0.269805461168289	0.072577141225338
-5.94998216629028	-7.94132328033447	-6.91490507125854	-0.081569992005825	0.269739478826523	0.0724196657538414
-5.94396448135376	-7.9400520324707	-6.9298300743103	-0.0815820097923279	0.269704014062881	0.0722009763121605
-5.9399471282959	-7.94777345657349	-6.94238805770874	-0.0817148089408875	0.269694894552231	0.0720995217561722
-5.94096851348877	-7.94520378112793	-6.92027807235718	-0.0817798748612404	0.269709289073944	0.0721359103918076
-5.93802404403687	-7.93866586685181	-6.910560131073	-0.0818249881267548	0.269700616598129	0.0721321031451225
-5.93485021591187	-7.93449449539185	-6.92302083969116	-0.0820237621665001	0.269590497016907	0.0718934834003448
-5.93536186218262	-7.93784475326538	-6.93756484985352	-0.081923320889473	0.269555568695068	0.0717485025525093
-5.93607044219971	-7.94348478317261	-6.93407249450684	-0.0819754898548126	0.269671499729156	0.0718337148427963
-5.93515396118164	-7.93856000900269	-6.91627550125122	-0.0820203498005867	0.269833296537399	0.0718901008367538
-5.92913246154785	-7.92711782455444	-6.92081069946289	-0.0820608586072922	0.269650489091873	0.0717413946986198
-5.92855978012085	-7.92142057418823	-6.92880773544312	-0.0819985345005989	0.269467502832413	0.0716622620820999
-5.92743730545044	-7.92771339416504	-6.9316725730896	-0.0821065977215767	0.269438475370407	0.0716200396418571
-5.92622661590576	-7.93136835098267	-6.93505001068115	-0.0822198018431664	0.269661605358124	0.0716791450977325
-5.92874670028687	-7.92464637756348	-6.92056465148926	-0.0822250694036484	0.269690096378326	0.0716865062713623
-5.93015718460083	-7.91691493988037	-6.91709089279175	-0.0820935666561127	0.269563019275665	0.0715874284505844
-5.92412185668945	-7.91569900512695	-6.92679786682129	-0.082059383392334	0.269501656293869	0.071470282971859
-5.91683006286621	-7.92415189743042	-6.94622468948364	-0.0821217820048332	0.269589424133301	0.0714107006788254
-5.91812086105347	-7.92333507537842	-6.93736505508423	-0.0820526704192162	0.269657403230667	0.0715150535106659
-5.92301177978516	-7.92054224014282	-6.90927934646606	-0.0820469558238983	0.269573777914047	0.0715624094009399
-5.91725063323975	-7.91777801513672	-6.91810369491577	-0.0820775777101517	0.269533067941666	0.0714387446641922
-5.91691923141479	-7.92294406890869	-6.93440532684326	-0.0819696336984634	0.26952001452446	0.0712410360574722
-5.91799449920654	-7.93343830108643	-6.93772983551025	-0.0819170773029327	0.269679009914398	0.0713433846831322
-5.92049551010132	-7.9365496635437	-6.92223358154297	-0.0819674432277679	0.269871413707733	0.071454331278801
-5.91952323913574	-7.93034076690674	-6.91638660430908	-0.0818760320544243	0.269755691289902	0.0713471844792366
-5.91514015197754	-7.93185424804688	-6.92719411849976	-0.0817754417657852	0.269520789384842	0.0712181702256203
-5.91803312301636	-7.94083881378174	-6.93618965148926	-0.081725999712944	0.269623160362244	0.0712412744760513
-5.92605209350586	-7.94945812225342	-6.92702388763428	-0.081871435046196	0.269915997982025	0.0713746920228004
-5.930579662323	-7.94074726104736	-6.91399097442627	-0.0817143693566322	0.269800662994385	0.0713868886232376
-5.92994832992554	-7.94429063796997	-6.91487598419189	-0.0816358476877213	0.269725143909454	0.071385845541954
-5.92693948745728	-7.9483790397644	-6.93364143371582	-0.0815778970718384	0.269762367010117	0.0712739676237106
-5.92858362197876	-7.95442533493042	-6.94394159317017	-0.0815247595310211	0.269848048686981	0.0713406950235367
-5.93321657180786	-7.95349025726318	-6.92394590377808	-0.0815468057990074	0.269818723201752	0.0715415179729462
-5.93581676483154	-7.94937372207642	-6.90720987319946	-0.0814427509903908	0.269759923219681	0.0716883391141891
-5.93614196777344	-7.94741249084473	-6.91405582427979	-0.0814630091190338	0.269721835851669	0.0715343803167343
-5.93829679489136	-7.94934463500977	-6.93490505218506	-0.0814330354332924	0.269699275493622	0.0714307203888893
-5.9419641494751	-7.95396852493286	-6.93240070343018	-0.0814413651823998	0.269839346408844	0.0715895891189575
-5.94686794281006	-7.95424032211304	-6.91836500167847	-0.0814195573329926	0.270028054714203	0.0717924386262894
-5.9434700012207	-7.94432497024536	-6.9155855178833	-0.0813117995858192	0.269911170005798	0.0717182084918022
-5.94230508804321	-7.93603467941284	-6.91996622085571	-0.0811659395694733	0.269705563783646	0.0715551674365997
-5.94247722625732	-7.94432353973389	-6.93225145339966	-0.0812382996082306	0.269784659147263	0.0716444328427315
-5.94049549102783	-7.95191335678101	-6.92514896392822	-0.0813480317592621	0.269973367452621	0.0718313679099083
-5.94483327865601	-7.9423246383667	-6.9115138053894	-0.0812626928091049	0.26996311545372	0.0719333216547966
-5.94297361373901	-7.93461894989014	-6.90684270858765	-0.0810571983456612	0.269914507865906	0.0718399211764336
-5.9373345375061	-7.93942499160767	-6.92787265777588	-0.0810797959566116	0.269889116287231	0.0717729926109314
-5.93926858901978	-7.94310331344604	-6.93042707443237	-0.0810501277446747	0.269988149404526	0.0718860700726509
-5.93809366226196	-7.9338846206665	-6.89892053604126	-0.0810670927166939	0.2700155377388	0.0720582976937294
-5.93387031555176	-7.93052673339844	-6.90509271621704	-0.0809997692704201	0.269992351531982	0.071885421872139
-5.93014335632324	-7.93665218353271	-6.92531394958496	-0.0809648185968399	0.269956558942795	0.0717828199267387
-5.93152332305908	-7.9406304359436	-6.92012929916382	-0.0809679478406906	0.270094722509384	0.0718998983502388
-5.92950773239136	-7.94018268585205	-6.90632057189941	-0.0810011178255081	0.27027440071106	0.0719716399908066
-5.92366695404053	-7.93331670761108	-6.90550899505615	-0.0808664634823799	0.270261913537979	0.0718505829572678
-5.92294502258301	-7.92732000350952	-6.91631841659546	-0.0807321667671204	0.270075112581253	0.0718017667531967
-5.91774463653564	-7.93587112426758	-6.92192220687866	-0.0808576047420502	0.270094931125641	0.0717887878417969
-5.9148120880127	-7.94257307052612	-6.9184718132019	-0.0810099616646767	0.270295441150665	0.0717849135398865
-5.91914558410645	-7.94052886962891	-6.90979194641113	-0.0810622870922089	0.270480036735535	0.0718003585934639
-5.91744661331177	-7.93095731735229	-6.90505504608154	-0.080921545624733	0.270315021276474	0.0717578753829002
-5.90770435333252	-7.93188381195068	-6.92576026916504	-0.0810535326600075	0.270313441753387	0.0716296806931496
-5.90466403961182	-7.93550586700439	-6.93001699447632	-0.0811002179980278	0.270428597927094	0.0715813264250755
-5.90760135650635	-7.93533515930176	-6.91182374954224	-0.0811011716723442	0.270525187253952	0.0717117413878441
-5.90694427490234	-7.92616176605225	-6.90205144882202	-0.0811504051089287	0.27034854888916	0.071785032749176
-5.90229940414429	-7.92410659790039	-6.91894292831421	-0.0812496691942215	0.270321726799011	0.0714677199721336
-5.90113401412964	-7.92634725570679	-6.92838573455811	-0.0812047868967056	0.270367711782455	0.071450300514698
-5.90006017684937	-7.92855405807495	-6.91705656051636	-0.0813182219862938	0.270560592412949	0.071658618748188
-5.89986515045166	-7.91930818557739	-6.90817546844482	-0.0814086496829987	0.270593225955963	0.0716408491134644
-5.89036273956299	-7.9082670211792	-6.91173219680786	-0.0814284309744835	0.270372062921524	0.0714713335037231
-5.8914008140564	-7.90194272994995	-6.91714429855347	-0.0814050957560539	0.270219713449478	0.0713659673929214
-5.89016675949097	-7.90729236602783	-6.92267560958862	-0.0815112069249153	0.270294427871704	0.0714161768555641
-5.88600063323975	-7.90866184234619	-6.92381763458252	-0.0816829055547714	0.270395159721375	0.071423701941967
-5.88565111160278	-7.90771532058716	-6.92109632492065	-0.0818101093173027	0.270558774471283	0.0714529752731323
-5.88930559158325	-7.895751953125	-6.90498018264771	-0.0817247405648232	0.270433664321899	0.0713718384504318
-5.88959884643555	-7.88729238510132	-6.90158319473267	-0.0817330852150917	0.270334005355835	0.0713044404983521
-5.88520526885986	-7.88742017745972	-6.91857481002808	-0.0817272588610649	0.270290553569794	0.0711196959018707
-5.88304471969604	-7.88961029052734	-6.93254327774048	-0.0817801207304001	0.270280212163925	0.0710284635424614
-5.88487243652344	-7.89324951171875	-6.94021320343018	-0.0818973779678345	0.270412504673004	0.0710543692111969
-5.88882207870483	-7.8921070098877	-6.92333316802979	-0.0818100422620773	0.270387351512909	0.0710738450288773
-5.89167833328247	-7.88928079605103	-6.91614437103271	-0.0819489657878876	0.270402252674103	0.0710860192775726
-5.89194965362549	-7.88849639892578	-6.91465902328491	-0.081951268017292	0.270331472158432	0.0709209889173508
-5.89186716079712	-7.89243364334106	-6.93739366531372	-0.0819680988788605	0.270327299833298	0.0706417411565781
-5.89510250091553	-7.89794206619263	-6.94418478012085	-0.081899918615818	0.270423382520676	0.0706056877970696
-5.89981603622437	-7.90438461303711	-6.94206094741821	-0.0818700864911079	0.270590126514435	0.0706157609820366
-5.90083503723145	-7.90529823303223	-6.92981004714966	-0.0818819552659988	0.270720839500427	0.0706102550029755
-5.8996434211731	-7.89830732345581	-6.93416881561279	-0.0819211974740028	0.270548939704895	0.0703138038516045
-5.90218448638916	-7.89826726913452	-6.94749689102173	-0.0817985087633133	0.270530253648758	0.0701539069414139
-5.90083932876587	-7.9061131477356	-6.95895576477051	-0.0818211361765862	0.270590096712112	0.0701089575886726
-5.90258979797363	-7.91350078582764	-6.9524621963501	-0.0819687023758888	0.270736902952194	0.0700929164886475
-5.90727043151855	-7.90949249267578	-6.93378305435181	-0.08191929012537	0.270876824855804	0.069992758333683
-5.91133975982666	-7.90155744552612	-6.93413972854614	-0.0818188562989235	0.270718544721603	0.0698672235012054
-5.91044664382935	-7.90451860427856	-6.95169973373413	-0.0818003267049789	0.270772457122803	0.069657139480114
-5.90438079833984	-7.90562105178833	-6.96439695358276	-0.0817890837788582	0.270816624164581	0.0694805383682251
-5.9022536277771	-7.91190195083618	-6.96822071075439	-0.0818070396780968	0.270897388458252	0.0694129765033722
-5.90857315063477	-7.90687465667725	-6.95516586303711	-0.0817339643836021	0.270908057689667	0.0694650411605835
-5.90873289108276	-7.9025444984436	-6.94054460525513	-0.0818053558468819	0.270862013101578	0.0693696215748787
-5.90740776062012	-7.90019273757935	-6.94672155380249	-0.0817304030060768	0.270854353904724	0.069150410592556
-5.90106010437012	-7.90073537826538	-6.95862483978271	-0.0817856192588806	0.270742744207382	0.0689120292663574
-5.90242958068848	-7.90450286865234	-6.9659423828125	-0.081742599606514	0.270829826593399	0.0688273087143898
-5.90714263916016	-7.90927219390869	-6.96088981628418	-0.0818008035421371	0.271007180213928	0.0689173117280006
-5.90771818161011	-7.90589284896851	-6.94765853881836	-0.0817980393767357	0.271071165800095	0.0689238756895065
-5.90251445770264	-7.8973503112793	-6.94263505935669	-0.0816900655627251	0.270950943231583	0.0687635019421577
-5.89883041381836	-7.89363241195679	-6.95113658905029	-0.0815370604395866	0.270727574825287	0.0685270056128502
-5.89860105514526	-7.89892911911011	-6.95785093307495	-0.0816275477409363	0.270776599645615	0.0684903636574745
-5.89330339431763	-7.90570831298828	-6.95770645141602	-0.0817809626460075	0.270889937877655	0.0684476047754288
-5.89796781539917	-7.90757608413696	-6.94779348373413	-0.0817906260490417	0.271037310361862	0.0683982744812965
-5.89873886108398	-7.89844942092896	-6.92982625961304	-0.0816589966416359	0.270992577075958	0.0682703927159309
-5.89484834671021	-7.89425992965698	-6.92643785476685	-0.0815282985568047	0.270859986543655	0.0681119039654732
-5.8882737159729	-7.89668416976929	-6.93890333175659	-0.0814968645572662	0.270892143249512	0.0679520294070244
-5.8828330039978	-7.90107202529907	-6.95478868484497	-0.0814447700977325	0.270870864391327	0.0677764117717743
-5.88415956497192	-7.9030179977417	-6.9560375213623	-0.0814740583300591	0.270961761474609	0.0677276477217674
-5.88738107681274	-7.90700340270996	-6.93968057632446	-0.0814341977238655	0.271037429571152	0.0677296668291092
-5.88578081130981	-7.90332984924316	-6.91722440719604	-0.081408716738224	0.270907431840897	0.0676586106419563
-5.88377141952515	-7.9027271270752	-6.92468070983887	-0.0813653692603111	0.270922064781189	0.067401185631752
-5.88182020187378	-7.90769624710083	-6.94319820404053	-0.0812784880399704	0.270876973867416	0.0671544522047043
-5.88479328155518	-7.91511869430542	-6.9455451965332	-0.0813577845692635	0.270931750535965	0.0671304389834404
-5.88852977752686	-7.9210901260376	-6.93526315689087	-0.081356406211853	0.271107643842697	0.0671613737940788
-5.88467931747437	-7.91887187957764	-6.92297983169556	-0.0814049392938614	0.271139293909073	0.0670959055423737
-5.88232946395874	-7.91752338409424	-6.92569971084595	-0.0813471451401711	0.271018713712692	0.066906526684761
-5.88289451599121	-7.91116905212402	-6.92938566207886	-0.0812483355402946	0.270865052938461	0.0666991323232651
-5.88280344009399	-7.91771030426025	-6.94346618652344	-0.0813021063804626	0.270791530609131	0.0666150972247124
-5.88444375991821	-7.92544317245483	-6.94337129592896	-0.0814413651823998	0.270839065313339	0.0666321665048599
-5.88442134857178	-7.93185138702393	-6.93578243255615	-0.081638514995575	0.270907998085022	0.0666470378637314
-5.88616371154785	-7.93440771102905	-6.92952346801758	-0.0816673934459686	0.270926415920258	0.0666143521666527
-5.89186668395996	-7.92861175537109	-6.92197275161743	-0.0816576778888702	0.270853102207184	0.0665283352136612
-5.89468288421631	-7.91892099380493	-6.91500902175903	-0.0816091150045395	0.270696401596069	0.0664412379264832
-5.89063119888306	-7.9165940284729	-6.91802883148193	-0.0816311687231064	0.270524471998215	0.0663391798734665
-5.88913869857788	-7.92053604125977	-6.93391513824463	-0.0817183628678322	0.270559519529343	0.066191703081131
-5.89299964904785	-7.92587089538574	-6.93835496902466	-0.081821508705616	0.270541131496429	0.0662201046943665
-5.89624261856079	-7.92464923858643	-6.92930173873901	-0.0818035304546356	0.270481646060944	0.0662761479616165
-5.89757966995239	-7.92401790618896	-6.91701030731201	-0.0819177404046059	0.270371913909912	0.0662840306758881
-5.90261268615723	-7.91912221908569	-6.90437412261963	-0.0820357874035835	0.270385295152664	0.0662251189351082
-5.90195751190186	-7.91508150100708	-6.91195440292358	-0.0821036025881767	0.270357519388199	0.0660017132759094
-5.90366268157959	-7.91644191741943	-6.93182706832886	-0.0821717530488968	0.27027902007103	0.0657781660556793
-5.90786933898926	-7.92439031600952	-6.94285535812378	-0.0822138488292694	0.270295172929764	0.0656657740473747
-5.91364002227783	-7.92902040481567	-6.94566965103149	-0.0822978168725967	0.270315587520599	0.0656220689415932
-5.91715860366821	-7.93086862564087	-6.93596696853638	-0.0823930725455284	0.270540684461594	0.0656894221901894
-5.91760492324829	-7.9261360168457	-6.93080615997314	-0.0825299248099327	0.27053514122963	0.0655065700411797
-5.91647291183472	-7.91590309143066	-6.93162202835083	-0.0825059115886688	0.270391762256622	0.0652212202548981
-5.91845083236694	-7.91544437408447	-6.94598627090454	-0.0825631842017174	0.270192682743073	0.0650012567639351
-5.91947746276855	-7.92026710510254	-6.94931554794312	-0.0826929956674576	0.270162016153336	0.0649131685495377
-5.92013359069824	-7.92630958557129	-6.9543833732605	-0.0829589068889618	0.270310461521149	0.0648413598537445
-5.92304611206055	-7.92748165130615	-6.94739294052124	-0.0831140205264091	0.270338773727417	0.0647953078150749
-5.92725133895874	-7.92170381546021	-6.94408512115479	-0.0832062959671021	0.270323514938354	0.0646769627928734
-5.92998743057251	-7.91206979751587	-6.93267965316772	-0.0831827595829964	0.270145088434219	0.0645359754562378
-5.9326343536377	-7.90720748901367	-6.92984104156494	-0.0832834243774414	0.270059853792191	0.0643947497010231
-5.92841053009033	-7.90502786636353	-6.94405603408813	-0.0833648890256882	0.269906312227249	0.0641914084553719
-5.9278302192688	-7.90822792053223	-6.95266914367676	-0.0834777504205704	0.26987037062645	0.0640377923846245
-5.92381811141968	-7.91172313690186	-6.95802354812622	-0.0835971459746361	0.269914984703064	0.0639401152729988
-5.92756748199463	-7.90742683410645	-6.95256280899048	-0.0837426036596298	0.269895285367966	0.0639514103531837
-5.93148183822632	-7.90084171295166	-6.92525148391724	-0.083842046558857	0.269770801067352	0.0638910681009293
-5.92753314971924	-7.8958592414856	-6.92081022262573	-0.0839812606573105	0.269599556922913	0.0637234598398209
-5.9272255897522	-7.89418077468872	-6.93978404998779	-0.0840797647833824	0.269475936889648	0.0634128972887993
-5.92802667617798	-7.90274047851563	-6.94302797317505	-0.0841148942708969	0.269457072019577	0.0632351562380791
-5.93240022659302	-7.90408086776733	-6.93710279464722	-0.0841882154345512	0.269556522369385	0.0632216483354568
-5.93719816207886	-7.90571165084839	-6.92962694168091	-0.0842993184924126	0.269635170698166	0.0632176399230957
-5.93594837188721	-7.90164852142334	-6.92276048660278	-0.0844158828258514	0.269602328538895	0.0630594566464424
-5.93361520767212	-7.90033292770386	-6.93178462982178	-0.0844644978642464	0.269317328929901	0.0627403482794762
-5.93622541427612	-7.90344524383545	-6.95253324508667	-0.0845228284597397	0.269263118505478	0.0626391246914864
-5.93778800964355	-7.91759729385376	-6.94767093658447	-0.0847902670502663	0.269390523433685	0.0625161603093147
-5.94632720947266	-7.91379356384277	-6.93403577804565	-0.0849403217434883	0.269458323717117	0.0624868720769882
-5.95348405838013	-7.91207551956177	-6.92622184753418	-0.0849497988820076	0.269425719976425	0.0623489283025265
-5.95262241363525	-7.91021108627319	-6.93875408172607	-0.0849459394812584	0.269250780344009	0.0621433146297932
-5.95381927490234	-7.91335868835449	-6.94934940338135	-0.0850311666727066	0.269291281700134	0.0619328916072845
-5.95091390609741	-7.91761445999146	-6.9659366607666	-0.0852001681923866	0.269277274608612	0.0617011040449142
-5.95746421813965	-7.92097091674805	-6.96518135070801	-0.0852465182542801	0.26929372549057	0.0616365186870098
-5.96377754211426	-7.91868686676025	-6.95160675048828	-0.0853749513626099	0.2692851126194	0.0615889877080917
-5.96694803237915	-7.91595840454102	-6.93668603897095	-0.0854285359382629	0.269169330596924	0.0615291818976402
-5.96550035476685	-7.91674947738647	-6.94501972198486	-0.0854956060647964	0.269156157970428	0.0613271147012711
-5.96595907211304	-7.91498422622681	-6.95993185043335	-0.0855598375201225	0.269048243761063	0.0610284879803658
-5.96542596817017	-7.91645479202271	-6.97555685043335	-0.0855993628501892	0.269001454114914	0.0608187168836594
-5.96832132339478	-7.91653919219971	-6.97427892684937	-0.0857120156288147	0.269124180078506	0.0608552023768425
-5.97183895111084	-7.92007637023926	-6.96207666397095	-0.0857392996549606	0.269206196069717	0.0609125383198261
-5.97320222854614	-7.91732263565063	-6.95528173446655	-0.0857970789074898	0.269176244735718	0.0608592890202999
-5.96560621261597	-7.90787124633789	-6.95220708847046	-0.0857669040560722	0.268955498933792	0.0606807917356491
-5.96564102172852	-7.90153169631958	-6.96402835845947	-0.085704430937767	0.26873379945755	0.0604607127606869
-5.96467065811157	-7.89891481399536	-6.96921539306641	-0.0857849344611168	0.268683016300201	0.0604173094034195
-5.96461915969849	-7.90388345718384	-6.9701189994812	-0.0858185663819313	0.268763840198517	0.0604471899569035
-5.96247291564941	-7.9096097946167	-6.96389436721802	-0.0859431549906731	0.268886804580688	0.0604730695486069
-5.96486806869507	-7.91135740280151	-6.94985675811768	-0.0859821438789368	0.268883913755417	0.0605002418160439
-5.96980619430542	-7.90282440185547	-6.9474139213562	-0.0857782885432243	0.268887102603912	0.0604339018464088
-5.96699810028076	-7.89445734024048	-6.94569730758667	-0.0856999307870865	0.268723219633102	0.060323178768158
-5.95934057235718	-7.89765357971191	-6.9553484916687	-0.0856393650174141	0.268750846385956	0.060211855918169
-5.95858001708984	-7.90307903289795	-6.96751546859741	-0.0856301710009575	0.268802911043167	0.0601641684770584
-5.96209383010864	-7.90738487243652	-6.96040058135986	-0.0856248140335083	0.268905848264694	0.0602676197886467
-5.96258878707886	-7.90357255935669	-6.94311761856079	-0.0855148807168007	0.268880814313889	0.0603582300245762
-5.96316242218018	-7.9025444984436	-6.93643665313721	-0.0854248255491257	0.268956899642944	0.0602854639291763
-5.96349334716797	-7.90468215942383	-6.95413827896118	-0.0854129940271378	0.269001603126526	0.0601278133690357
-5.96174907684326	-7.91537714004517	-6.96419143676758	-0.085316613316536	0.268968522548676	0.0600692294538021
-5.96746826171875	-7.92309379577637	-6.96236753463745	-0.0852376744151115	0.269138038158417	0.0601876191794872
-5.97089242935181	-7.92561912536621	-6.95401859283447	-0.0851807966828346	0.269354045391083	0.0602955408394337
-5.967613697052	-7.91894149780273	-6.94687080383301	-0.0850641503930092	0.269360929727554	0.0602329932153225
-5.96819639205933	-7.9192967414856	-6.95861673355103	-0.0849335119128227	0.269188195466995	0.0601830072700977
-5.97219133377075	-7.9224739074707	-6.97196626663208	-0.0848319679498672	0.269147574901581	0.060272503644228
-5.97153520584106	-7.93343687057495	-6.96746444702148	-0.0849328190088272	0.269368171691895	0.0603728890419006
-5.97421073913574	-7.93585824966431	-6.95645809173584	-0.084978386759758	0.269468158483505	0.0605094842612743
-5.98047161102295	-7.9330906867981	-6.94894504547119	-0.0848020538687706	0.26956707239151	0.0606062188744545
-5.98328876495361	-7.92406845092773	-6.94284963607788	-0.0846948474645615	0.269408613443375	0.060710821300745
-5.97859716415405	-7.92709445953369	-6.9546480178833	-0.0846601948142052	0.269264966249466	0.0607400313019753
-5.97855567932129	-7.92946147918701	-6.96699476242065	-0.0846152529120445	0.269335836172104	0.0607765950262547
-5.98285341262817	-7.93211650848389	-6.96090793609619	-0.0845781192183495	0.26937261223793	0.0609606392681599
-5.98711776733398	-7.92825794219971	-6.94216728210449	-0.0845840945839882	0.269373565912247	0.0612352229654789
-5.98909425735474	-7.92059135437012	-6.94078922271729	-0.084585964679718	0.269230782985687	0.0612445995211601
-5.98230934143066	-7.92140626907349	-6.95524644851685	-0.0845575705170631	0.269188672304153	0.0610665157437325
-5.98309373855591	-7.92604923248291	-6.96202659606934	-0.0845156461000443	0.269230216741562	0.0610668659210205
-5.98732280731201	-7.92821073532104	-6.95329332351685	-0.0844549983739853	0.269387185573578	0.0613193400204182
-5.98541736602783	-7.92698287963867	-6.94266080856323	-0.0844942927360535	0.26939132809639	0.0614494755864143
-5.98124837875366	-7.91740608215332	-6.94460868835449	-0.0843883976340294	0.269231826066971	0.0613661147654057
-5.98183679580688	-7.91640567779541	-6.95122289657593	-0.0843119397759438	0.269101738929749	0.0612886510789394
-5.98400592803955	-7.9232931137085	-6.95946836471558	-0.0843265131115913	0.269135445356369	0.0614025108516216
-5.98345708847046	-7.93029689788818	-6.96210813522339	-0.0843861848115921	0.269241839647293	0.061537429690361
-5.98279237747192	-7.93175363540649	-6.95331621170044	-0.0843850895762444	0.269335955381393	0.0616975985467434
-5.98650979995728	-7.92527723312378	-6.944899559021	-0.0843323245644569	0.269242703914642	0.0616846978664398
-5.98634910583496	-7.92124891281128	-6.94151401519775	-0.0842125788331032	0.269157975912094	0.0616375431418419
-5.98175859451294	-7.9253978729248	-6.94912910461426	-0.0841492637991905	0.269161939620972	0.0615709908306599
-5.97830867767334	-7.92954015731812	-6.96558380126953	-0.0841276347637177	0.269196003675461	0.0615765266120434
-5.97936010360718	-7.9347243309021	-6.96111011505127	-0.0840639770030975	0.269278049468994	0.0616784729063511
-5.98281288146973	-7.93230724334717	-6.94565486907959	-0.0840243771672249	0.269245326519012	0.0617475509643555
-5.98435640335083	-7.92749738693237	-6.93095254898071	-0.084101527929306	0.269223809242249	0.0616994835436344
-5.97994375228882	-7.92655277252197	-6.94375038146973	-0.0840561836957932	0.269135326147079	0.061496663838625
-5.98141956329346	-7.92988967895508	-6.95921754837036	-0.0840004235506058	0.269099771976471	0.0614269822835922
-5.98265218734741	-7.93595170974731	-6.96499300003052	-0.0840647518634796	0.26928922533989	0.0614268332719803
-5.98349285125732	-7.93726205825806	-6.95394659042358	-0.0840098112821579	0.26927325129509	0.0615468546748161
-5.98561573028564	-7.93638849258423	-6.94631767272949	-0.083992101252079	0.26937335729599	0.0616457834839821
-5.98741340637207	-7.93724918365479	-6.93743896484375	-0.0840265601873398	0.26938807964325	0.0616730228066444
-5.98470306396484	-7.93114757537842	-6.93230772018433	-0.0840458273887634	0.269259333610535	0.0616206526756287
-5.98420667648315	-7.92903280258179	-6.93704128265381	-0.0839659422636032	0.269013494253159	0.0615540482103825
-5.98746776580811	-7.92633056640625	-6.94908380508423	-0.0839405804872513	0.269023001194	0.0615242570638657
-5.98913621902466	-7.9334282875061	-6.95271921157837	-0.08396877348423	0.268986612558365	0.0615646094083786
-5.98699712753296	-7.94038534164429	-6.94792032241821	-0.0840783566236496	0.269108355045319	0.0616412572562695
-5.98777532577515	-7.94250631332397	-6.94375228881836	-0.0842443555593491	0.269092470407486	0.0617437809705734
-5.99286603927612	-7.93924140930176	-6.92983198165894	-0.084255263209343	0.269124865531921	0.0617311708629131
-5.99806070327759	-7.93479204177856	-6.92295980453491	-0.0842375680804253	0.269121825695038	0.0617697313427925
-5.99908781051636	-7.92897939682007	-6.9146032333374	-0.0841988921165466	0.269007682800293	0.0617234781384468
-5.99884843826294	-7.92803192138672	-6.92142391204834	-0.0841386318206787	0.268913209438324	0.0616434663534164
-5.99448490142822	-7.92780017852783	-6.94097805023193	-0.084196925163269	0.268867135047913	0.0615947172045708
-5.99147415161133	-7.93184757232666	-6.94400119781494	-0.084199458360672	0.268881976604462	0.0615446977317333
-5.99620151519775	-7.93442153930664	-6.94529151916504	-0.0842359736561775	0.268955826759338	0.0615853369235992
-5.99930667877197	-7.93396043777466	-6.92864227294922	-0.0842646956443787	0.268890202045441	0.061687421053648
-6.00464916229248	-7.92693948745728	-6.91900300979614	-0.0843055993318558	0.268812984228134	0.0617204718291759
-6.00561189651489	-7.92606449127197	-6.91552829742432	-0.084407702088356	0.268853574991226	0.0616866648197174
-6.00338268280029	-7.92497301101685	-6.92684555053711	-0.0843794420361519	0.268794476985931	0.0614308007061481
-6.00612688064575	-7.92933654785156	-6.93890619277954	-0.0843259021639824	0.268746167421341	0.0613192655146122
-6.00871706008911	-7.93417692184448	-6.93650913238525	-0.0843580439686775	0.268905162811279	0.0613822340965271
-6.01271629333496	-7.9392786026001	-6.91923904418945	-0.0844946429133415	0.269032597541809	0.0614487417042255
-6.01517915725708	-7.93559312820435	-6.92507743835449	-0.0845559611916542	0.26902163028717	0.0613835565745831
-6.0134482383728	-7.92993688583374	-6.91989183425903	-0.0845229551196098	0.268881350755692	0.0612240396440029
-6.0119891166687	-7.92409229278564	-6.92991876602173	-0.0844453498721123	0.268697172403336	0.0610848627984524
-6.00976228713989	-7.92617464065552	-6.93651342391968	-0.0844059586524963	0.268624246120453	0.060976430773735
-6.01147127151489	-7.93146371841431	-6.94519472122192	-0.0845134630799294	0.268721401691437	0.0610388293862343
-6.0105094909668	-7.93831300735474	-6.93757629394531	-0.0846407189965248	0.268767565488815	0.0609630085527897
-6.01471328735352	-7.93978214263916	-6.9348611831665	-0.084665484726429	0.268834203481674	0.0609862506389618
-6.01830291748047	-7.93824625015259	-6.9250545501709	-0.084631159901619	0.268808037042618	0.0609674677252769
-6.0218448638916	-7.93286371231079	-6.91383409500122	-0.0846033617854118	0.268773078918457	0.0609341859817505
-6.02161264419556	-7.9323205947876	-6.91466808319092	-0.0845236033201218	0.268627673387527	0.0608678720891476
-6.02083206176758	-7.93119096755981	-6.91659688949585	-0.0844364389777184	0.268673360347748	0.0607708357274532
-6.01647138595581	-7.93733167648315	-6.93238544464111	-0.0844054892659187	0.268659085035324	0.060620840638876
-6.0142993927002	-7.94534063339233	-6.93891191482544	-0.0844752863049507	0.268713265657425	0.0605611205101013
-6.01838445663452	-7.94996166229248	-6.93068408966064	-0.0845233500003815	0.268818825483322	0.0606503300368786
-6.02067136764526	-7.94770097732544	-6.90774059295654	-0.0845064148306847	0.268757045269012	0.0607196614146233
-6.02205181121826	-7.94761037826538	-6.90320062637329	-0.0844416320323944	0.268710970878601	0.0606229491531849
-6.01924753189087	-7.95044898986816	-6.90550994873047	-0.084382675588131	0.268689751625061	0.0605211742222309
-6.01737308502197	-7.95371007919312	-6.91811656951904	-0.0844079330563545	0.268617570400238	0.0603312589228153
-6.01710844039917	-7.95789813995361	-6.92693996429443	-0.0843912065029144	0.268563896417618	0.0602545253932476
-6.0214638710022	-7.96514368057251	-6.9283299446106	-0.0843837857246399	0.268747925758362	0.0603392496705055
-6.02338933944702	-7.97217226028442	-6.91853713989258	-0.0844064131379128	0.268905520439148	0.0604828521609306
-6.02369689941406	-7.97318887710571	-6.90775489807129	-0.0844211727380753	0.268937349319458	0.0605190135538578
-6.02022743225098	-7.96865797042847	-6.90536785125732	-0.0844346880912781	0.26889643073082	0.0604729652404785
-6.01747465133667	-7.96483373641968	-6.90627479553223	-0.0843902006745338	0.268763601779938	0.0603954531252384
-6.01406192779541	-7.96185255050659	-6.90891218185425	-0.0842650756239891	0.268642961978912	0.0603533871471882
-6.01171445846558	-7.95904588699341	-6.9163761138916	-0.0842103660106659	0.268521875143051	0.0603218749165535
-6.01087665557861	-7.96538972854614	-6.92007923126221	-0.0843453928828239	0.268551826477051	0.0604337118566036
-6.01041698455811	-7.96968603134155	-6.91817235946655	-0.084500215947628	0.268682330846787	0.0605799742043018
-6.00963401794434	-7.97325944900513	-6.91073799133301	-0.0845417901873589	0.268754005432129	0.0606269985437393
-6.00994348526001	-7.9638352394104	-6.90276098251343	-0.0845081582665443	0.268717557191849	0.060661543160677
-6.01352262496948	-7.95650053024292	-6.89921951293945	-0.0844722166657448	0.268678694963455	0.0606793016195297
-6.00819826126099	-7.95086097717285	-6.89687299728394	-0.0844310373067856	0.268584817647934	0.0606818161904812
-6.00370788574219	-7.94493103027344	-6.89985179901123	-0.0844311639666557	0.268562793731689	0.0606614053249359
-5.99567556381226	-7.94505167007446	-6.90967702865601	-0.0844171643257141	0.268526285886765	0.0606057271361351
-5.99368810653687	-7.94690036773682	-6.92427730560303	-0.0844887420535088	0.268570631742477	0.0606760941445827
-5.98940563201904	-7.9489688873291	-6.919264793396	-0.0844775885343552	0.268633991479874	0.0607665330171585
-5.99138069152832	-7.94308948516846	-6.90352630615234	-0.0844738706946373	0.268581718206406	0.0609329491853714
-5.98880338668823	-7.93784332275391	-6.88748216629028	-0.0844674035906792	0.268583953380585	0.0610368326306343
-5.98223161697388	-7.9328145980835	-6.88503456115723	-0.084515742957592	0.268537759780884	0.0610589273273945
-5.97906637191772	-7.93057537078857	-6.89436292648315	-0.0845444872975349	0.268497496843338	0.0610091760754585
-5.97581195831299	-7.93098640441895	-6.90049600601196	-0.0845420807600021	0.268439441919327	0.060934916138649
-5.97470617294312	-7.93325424194336	-6.91217851638794	-0.084567166864872	0.268490165472031	0.060958456248045
-5.97640180587769	-7.93651103973389	-6.90829181671143	-0.0845381617546082	0.268572449684143	0.0611006766557693
-5.9732141494751	-7.93869543075562	-6.89370727539063	-0.0845303013920784	0.268714755773544	0.0612888894975185
-5.97273445129395	-7.93665981292725	-6.88787603378296	-0.0846021473407745	0.268771588802338	0.0613094940781593
-5.96563005447388	-7.92708444595337	-6.88685750961304	-0.0844370275735855	0.268691658973694	0.0612653195858002
-5.96436357498169	-7.92245149612427	-6.88792276382446	-0.0843655914068222	0.268545150756836	0.0612471960484982
-5.96556091308594	-7.9275369644165	-6.89808988571167	-0.0843711346387863	0.268526017665863	0.0612433366477489
-5.96509504318237	-7.93579959869385	-6.90737581253052	-0.0844378620386124	0.268646597862244	0.061341755092144
-5.96263933181763	-7.93801784515381	-6.90555572509766	-0.0844734758138657	0.268809527158737	0.0613760463893414
-5.95908689498901	-7.94271469116211	-6.90567874908447	-0.0845799744129181	0.268915593624115	0.061504065990448
-5.9657940864563	-7.93937015533447	-6.89508056640625	-0.084574930369854	0.269071042537689	0.0615491606295109
-5.96731948852539	-7.93088483810425	-6.88803100585938	-0.0844385996460915	0.268964022397995	0.0615810491144657
-5.96467590332031	-7.92913579940796	-6.89327430725098	-0.0844056382775307	0.268937766551971	0.0615740939974785
-5.95969390869141	-7.92899990081787	-6.90750646591187	-0.0844347923994064	0.26894623041153	0.0615223087370396
-5.95609378814697	-7.93328475952148	-6.92352771759033	-0.0844202265143394	0.268993467092514	0.0615248829126358
-5.95676469802856	-7.93507671356201	-6.92625522613525	-0.0844112783670425	0.269132137298584	0.06169193983078
-5.95638942718506	-7.93243932723999	-6.91004705429077	-0.0843962505459785	0.26914256811142	0.0618705898523331
-5.9576210975647	-7.92510843276978	-6.90339231491089	-0.0844283699989319	0.269138306379318	0.0619567446410656
-5.95735263824463	-7.91898488998413	-6.89941310882568	-0.0844469293951988	0.269139409065247	0.0619648620486259
-5.95294332504272	-7.91337537765503	-6.90138673782349	-0.0844306573271751	0.269099205732346	0.0619001127779484
-5.95238304138184	-7.91503667831421	-6.91361904144287	-0.0844429135322571	0.269069790840149	0.0618499591946602
-5.95138645172119	-7.91494512557983	-6.92369794845581	-0.0844157636165619	0.26913857460022	0.0618502534925938
-5.9483904838562	-7.91884851455688	-6.93175077438354	-0.0843526273965836	0.269169837236404	0.061929278075695
-5.95179557800293	-7.92012071609497	-6.92077541351318	-0.0843803212046623	0.269377708435059	0.0620465241372585
-5.95399713516235	-7.9189567565918	-6.90970516204834	-0.0843546912074089	0.269464462995529	0.0621698759496212
-5.95164155960083	-7.91554737091064	-6.90353918075562	-0.0844192504882813	0.269419699907303	0.062175877392292
-5.9500298500061	-7.91241073608398	-6.90042304992676	-0.0844543650746346	0.269343227148056	0.0621511787176132
-5.94627618789673	-7.90751266479492	-6.90596437454224	-0.084365114569664	0.269208073616028	0.0620170533657074
-5.94436979293823	-7.90656518936157	-6.91219854354858	-0.0841949880123138	0.269050031900406	0.0619984529912472
-5.94412136077881	-7.91350841522217	-6.91862201690674	-0.0842757597565651	0.269085437059402	0.0620085038244724
-5.94215393066406	-7.92226219177246	-6.91654968261719	-0.084388867020607	0.269211888313293	0.0620985701680183
-5.94157361984253	-7.92901563644409	-6.9069299697876	-0.0844448506832123	0.269286155700684	0.0621252618730068
-5.94515371322632	-7.92730140686035	-6.89749479293823	-0.0844250246882439	0.269314736127853	0.0621354579925537
-5.94681215286255	-7.92193222045898	-6.88527059555054	-0.0843522548675537	0.269255608320236	0.0621050521731377
-5.94734001159668	-7.92593574523926	-6.88655996322632	-0.0841880366206169	0.269180774688721	0.0619911029934883
-5.93833255767822	-7.93197679519653	-6.89940357208252	-0.084154836833477	0.269075840711594	0.0618677660822868
-5.93791627883911	-7.93855810165405	-6.9075026512146	-0.0841921418905258	0.269163012504578	0.0617657564580441
-5.93492555618286	-7.94465255737305	-6.91042423248291	-0.0842149406671524	0.269205033779144	0.0617517121136189
-5.93726968765259	-7.94626569747925	-6.90433263778687	-0.0841647833585739	0.269250869750977	0.0618105456233025
-5.94177770614624	-7.94718265533447	-6.88857364654541	-0.0842058584094048	0.269191741943359	0.0620108172297478
-5.94182395935059	-7.94852304458618	-6.87684011459351	-0.0841549783945084	0.269129157066345	0.0620095767080784
-5.94096517562866	-7.94791984558105	-6.87712907791138	-0.0841700062155724	0.269043922424316	0.0619681179523468
-5.93549680709839	-7.94760322570801	-6.88954257965088	-0.0842229798436165	0.26899653673172	0.0618297606706619
-5.93647909164429	-7.94902038574219	-6.8978419303894	-0.0842175334692001	0.26896071434021	0.061844278126955
-5.93581581115723	-7.95144605636597	-6.90296173095703	-0.0842637568712235	0.268968999385834	0.061967846006155
-5.9389591217041	-7.95235681533813	-6.89938449859619	-0.0843551382422447	0.269039064645767	0.0621403641998768
-5.94072914123535	-7.95413780212402	-6.89215421676636	-0.0843936949968338	0.269109308719635	0.0623643845319748
-5.93944454193115	-7.94729137420654	-6.88009881973267	-0.0845149680972099	0.269089251756668	0.0624539665877819
-5.93591785430908	-7.94122695922852	-6.88062572479248	-0.0845219194889069	0.268978446722031	0.0625110566616058
-5.93358421325684	-7.93269634246826	-6.88097238540649	-0.0845060721039772	0.26891764998436	0.0625714510679245
-5.93091917037964	-7.92849063873291	-6.88377237319946	-0.084561750292778	0.268731355667114	0.0626334473490715
-5.9286003112793	-7.92349767684937	-6.89939308166504	-0.0846136808395386	0.268672823905945	0.0626996457576752
-5.92921018600464	-7.92677116394043	-6.90640878677368	-0.0847578421235085	0.268690913915634	0.0629223138093948
-5.92392921447754	-7.92866277694702	-6.9057183265686	-0.0848710760474205	0.268799901008606	0.0630695223808289
-5.92580318450928	-7.92731046676636	-6.89484786987305	-0.0850203409790993	0.268814206123352	0.0632727518677711
-5.92775774002075	-7.92461729049683	-6.8905873298645	-0.0850649476051331	0.268825501203537	0.0634130612015724
-5.92876768112183	-7.91259479522705	-6.88495063781738	-0.0850036516785622	0.268727719783783	0.0635147243738174
-5.92754554748535	-7.90677738189697	-6.88282489776611	-0.0849598124623299	0.268760055303574	0.063625231385231
-5.92361927032471	-7.90069246292114	-6.88832807540894	-0.0848972573876381	0.268730491399765	0.063677653670311
-5.9140682220459	-7.90005683898926	-6.90338563919067	-0.0849768295884132	0.268682062625885	0.0636799186468124
-5.90987873077393	-7.90185451507568	-6.91461563110352	-0.0850406810641289	0.268787920475006	0.0637293457984924
-5.90823411941528	-7.90807056427002	-6.91742324829102	-0.0850571617484093	0.268859624862671	0.0637879148125649
-5.91051721572876	-7.90395402908325	-6.91467094421387	-0.0851004347205162	0.268938988447189	0.063925601541996
-5.90906667709351	-7.90070772171021	-6.8893461227417	-0.0850742608308792	0.268995851278305	0.0640600323677063
-5.90375900268555	-7.89329290390015	-6.89010620117188	-0.0850187763571739	0.269043415784836	0.0639895722270012
-5.8977313041687	-7.89172792434692	-6.90914964675903	-0.0850160345435143	0.269017100334167	0.063913106918335
-5.8954005241394	-7.89455509185791	-6.91848230361938	-0.0850087404251099	0.269015699625015	0.0637975335121155
-5.89287996292114	-7.8979229927063	-6.92568683624268	-0.0849493220448494	0.269129514694214	0.0638578608632088
-5.89284324645996	-7.89888286590576	-6.91822242736816	-0.084924504160881	0.269283562898636	0.0639899298548698
-5.8863320350647	-7.90529870986938	-6.90898704528809	-0.0849110260605812	0.269451498985291	0.0641571283340454
-5.88224267959595	-7.89729642868042	-6.90045833587646	-0.0848972648382187	0.269477903842926	0.0641255080699921
-5.87594032287598	-7.89123868942261	-6.89861011505127	-0.0847509503364563	0.269456118345261	0.0641513392329216
-5.87162446975708	-7.88638019561768	-6.90913057327271	-0.0845609828829765	0.269286304712296	0.0640512332320213
-5.86956262588501	-7.89393329620361	-6.9185643196106	-0.0845846682786942	0.269327968358994	0.0641003996133804
-5.86322164535522	-7.90248584747314	-6.91101169586182	-0.0846812278032303	0.269536346197128	0.0641758218407631
-5.86346864700317	-7.90331935882568	-6.90641927719116	-0.0847020447254181	0.269700318574905	0.0642025619745255
-5.86487102508545	-7.90108442306519	-6.89923715591431	-0.0845366939902306	0.269722193479538	0.064255028963089
-5.86126947402954	-7.89380645751953	-6.89641237258911	-0.0844228938221931	0.269702762365341	0.0641708970069885
-5.85615968704224	-7.89562559127808	-6.90537214279175	-0.0843347758054733	0.269703507423401	0.064113087952137
-5.85071706771851	-7.90118646621704	-6.92041540145874	-0.0843651965260506	0.269732564687729	0.0640156045556068
-5.84854555130005	-7.90863561630249	-6.9176664352417	-0.08428605645895	0.269958943128586	0.064102828502655
-5.85117053985596	-7.90886640548706	-6.90804243087769	-0.0843322649598122	0.270068466663361	0.064190112054348
-5.8504376411438	-7.90434980392456	-6.89465188980103	-0.0842886045575142	0.269938468933105	0.0642398074269295
-5.84568500518799	-7.90247488021851	-6.90254783630371	-0.0842292755842209	0.26985639333725	0.0640454441308975
-5.8462553024292	-7.91169214248657	-6.91449546813965	-0.0842413306236267	0.269984483718872	0.0639085546135902
-5.84821271896362	-7.91634511947632	-6.90913105010986	-0.084311455488205	0.270134270191193	0.064105898141861
-5.84522294998169	-7.91623067855835	-6.89752960205078	-0.0843086987733841	0.270112693309784	0.0641838759183884
-5.8407039642334	-7.90506744384766	-6.89671850204468	-0.0842828378081322	0.269923061132431	0.0640598237514496
-5.83896064758301	-7.90149879455566	-6.90335512161255	-0.0842695385217667	0.269776195287704	0.0639849230647087
-5.83632850646973	-7.90576410293579	-6.90822315216064	-0.0843083038926125	0.269659429788589	0.0639871880412102
-5.83323335647583	-7.91469097137451	-6.90729188919067	-0.0845818296074867	0.269846439361572	0.0640829801559448
-5.83356189727783	-7.9127893447876	-6.89484548568726	-0.0845988243818283	0.269861221313477	0.0641225725412369
-5.83745336532593	-7.90216684341431	-6.8896918296814	-0.0846153721213341	0.269812315702438	0.0640678331255913
-5.83423089981079	-7.89387702941895	-6.87909126281738	-0.084592692553997	0.269693166017532	0.0640051364898682
-5.83013963699341	-7.89217710494995	-6.89398288726807	-0.0846090018749237	0.269607692956924	0.0639726668596268
-5.82092189788818	-7.89563131332397	-6.90959882736206	-0.08478744328022	0.269567668437958	0.0639121979475021
-5.82039022445679	-7.89510011672974	-6.91291856765747	-0.0848250389099121	0.269700556993485	0.063961498439312
-5.82232236862183	-7.89206027984619	-6.90431690216064	-0.0849040821194649	0.269695669412613	0.0641359612345696
-5.8275318145752	-7.88490009307861	-6.87833452224731	-0.0849740505218506	0.269531846046448	0.0642292276024818
-5.82433032989502	-7.8807373046875	-6.88119459152222	-0.0850565731525421	0.269529551267624	0.0642054006457329
-5.82251882553101	-7.8802547454834	-6.89705944061279	-0.0852464288473129	0.269409865140915	0.0640930011868477
-5.81995677947998	-7.8813591003418	-6.9134316444397	-0.0853137746453285	0.269384503364563	0.0641439184546471
-5.82316064834595	-7.88366937637329	-6.91484498977661	-0.0853453204035759	0.269397377967834	0.0642916783690453
-5.82306337356567	-7.88557910919189	-6.89927339553833	-0.0854927822947502	0.269474029541016	0.0644564479589462
-5.82374095916748	-7.87858963012695	-6.88920640945435	-0.0855724588036537	0.269395887851715	0.0645147114992142
-5.82018232345581	-7.87265110015869	-6.89216899871826	-0.0856500044465065	0.269172042608261	0.0644712746143341
-5.82090425491333	-7.86783695220947	-6.90037536621094	-0.0856899246573448	0.269101083278656	0.0644523277878761
-5.82082891464233	-7.87434864044189	-6.91574287414551	-0.0857523679733276	0.26912260055542	0.0645173117518425
-5.81778192520142	-7.87972545623779	-6.91177320480347	-0.0859604254364967	0.269229471683502	0.0645814165472984
-5.8213791847229	-7.87810230255127	-6.89617443084717	-0.0860815569758415	0.269300490617752	0.0646257102489471
-5.82604169845581	-7.86720752716064	-6.88482046127319	-0.086069218814373	0.2692950963974	0.0645778700709343
-5.82429313659668	-7.86273956298828	-6.89122295379639	-0.0860389545559883	0.269197195768356	0.064537987112999
-5.82128524780273	-7.86291456222534	-6.89965057373047	-0.0860931128263474	0.269154489040375	0.0644704475998878
-5.81657981872559	-7.86333799362183	-6.91389513015747	-0.0861500427126884	0.269185364246368	0.064375251531601
-5.81428670883179	-7.8691782951355	-6.92148494720459	-0.086173877120018	0.269219875335693	0.0643850713968277
-5.81701278686523	-7.87148571014404	-6.91784763336182	-0.0862465277314186	0.269297003746033	0.0644322037696838
-5.82211351394653	-7.8653302192688	-6.9001841545105	-0.0862830355763435	0.269252210855484	0.0645392537117004
-5.82159233093262	-7.8634934425354	-6.89509010314941	-0.0863009765744209	0.269265055656433	0.064524807035923
-5.82119512557983	-7.86504983901978	-6.90075826644897	-0.0863930657505989	0.269274652004242	0.0643580853939056
-5.81979894638062	-7.86794853210449	-6.91439771652222	-0.0863518640398979	0.269237786531448	0.0642392709851265
-5.81988716125488	-7.87507343292236	-6.92904949188232	-0.0864030495285988	0.269249260425568	0.0641894638538361
-5.82442855834961	-7.88290929794312	-6.92237520217896	-0.0864351168274879	0.269453793764114	0.0643529444932938
-5.82838296890259	-7.88362264633179	-6.91013765335083	-0.0865112468600273	0.269607931375504	0.0644287168979645
-5.82822418212891	-7.88165664672852	-6.90729570388794	-0.0865863040089607	0.269526749849319	0.0642957463860512
-5.82822799682617	-7.87931346893311	-6.91127347946167	-0.0864969566464424	0.269356846809387	0.0641419440507889
-5.82711029052734	-7.88099241256714	-6.92490148544312	-0.0864574909210205	0.269264817237854	0.0640530064702034
-5.82682609558105	-7.88815355300903	-6.93658113479614	-0.0866405218839645	0.269363701343536	0.0640569999814034
-5.83278131484985	-7.89794063568115	-6.91941118240356	-0.0868021845817566	0.269526690244675	0.0641029253602028
-5.83700561523438	-7.89134979248047	-6.91224908828735	-0.0867519825696945	0.269493997097015	0.0640979558229446
-5.83900308609009	-7.88802003860474	-6.90731573104858	-0.0866807773709297	0.269382417201996	0.0640276670455933
-5.83023023605347	-7.89239025115967	-6.92640113830566	-0.0866415277123451	0.269301444292068	0.0638955011963844
-5.82914161682129	-7.89718723297119	-6.94069051742554	-0.0866964906454086	0.269387900829315	0.063826784491539
-5.83134794235229	-7.89829063415527	-6.92976188659668	-0.0867955535650253	0.269370943307877	0.0639069527387619
-5.83467149734497	-7.89433336257935	-6.91535377502441	-0.0867781639099121	0.269366383552551	0.063995435833931
-5.82951498031616	-7.89046144485474	-6.90959978103638	-0.0868173837661743	0.269275516271591	0.0639050081372261
-5.82543659210205	-7.88924932479858	-6.91475391387939	-0.0868340060114861	0.269179463386536	0.0637837499380112
-5.82407665252686	-7.8875560760498	-6.92951345443726	-0.0868316888809204	0.269135504961014	0.063662514090538
-5.82336616516113	-7.88990163803101	-6.92854499816895	-0.0868140533566475	0.269159764051437	0.0637342631816864
-5.82606840133667	-7.89651203155518	-6.91802883148193	-0.0869257524609566	0.269345015287399	0.0638758838176727
-5.82293176651001	-7.89270210266113	-6.90498542785645	-0.0867965668439865	0.269306033849716	0.0638804659247398
-5.81634140014648	-7.88260698318481	-6.9110860824585	-0.086738295853138	0.269167751073837	0.0637279972434044
-5.81339740753174	-7.88290929794312	-6.92193651199341	-0.0866976156830788	0.269020706415176	0.0636827051639557
-5.81486129760742	-7.88834571838379	-6.92492198944092	-0.0867145508527756	0.26910337805748	0.0637450516223907
-5.81016874313354	-7.89506340026855	-6.91909170150757	-0.0869127213954926	0.269210070371628	0.0637657195329666
-5.81198263168335	-7.89494371414185	-6.90330171585083	-0.0868683680891991	0.269269734621048	0.0639040470123291
-5.81721591949463	-7.88578987121582	-6.89841651916504	-0.0867853984236717	0.269192636013031	0.0638456344604492
-5.81206226348877	-7.88188123703003	-6.90470838546753	-0.0866629853844643	0.269194453954697	0.0638000443577766
-5.80409622192383	-7.88791179656982	-6.91648578643799	-0.0866502821445465	0.269162535667419	0.0638083815574646
-5.80538702011108	-7.89128398895264	-6.92645740509033	-0.0865981727838516	0.26924404501915	0.0638383254408836
-5.80717515945435	-7.89082908630371	-6.91785478591919	-0.0866310298442841	0.269309788942337	0.0639990791678429
-5.80647325515747	-7.88752746582031	-6.90829086303711	-0.0866397246718407	0.269296586513519	0.0641684904694557
-5.80272626876831	-7.88170194625854	-6.90115022659302	-0.0866367891430855	0.269256442785263	0.0641936436295509
-5.79988288879395	-7.87941741943359	-6.91393327713013	-0.0866648554801941	0.2691690325737	0.0641220808029175
-5.79623603820801	-7.88245487213135	-6.92130994796753	-0.086613230407238	0.269175589084625	0.0640728026628494
-5.8021297454834	-7.88641548156738	-6.92505168914795	-0.0866104885935783	0.26926177740097	0.0641999617218971
-5.79968643188477	-7.88835382461548	-6.90586757659912	-0.0865795761346817	0.269466429948807	0.0644747838377953
-5.79308557510376	-7.88071775436401	-6.90138149261475	-0.0865920931100845	0.269368588924408	0.0644842386245728
-5.79121017456055	-7.87015867233276	-6.90365505218506	-0.0865128263831139	0.269194364547729	0.0644554868340492
-5.78965473175049	-7.86698150634766	-6.91089200973511	-0.0864860415458679	0.269043684005737	0.0644175559282303
-5.788330078125	-7.87350463867188	-6.91846084594727	-0.0865514799952507	0.269033342599869	0.0645731166005135
-5.78592872619629	-7.87996339797974	-6.90973377227783	-0.08663709461689	0.26921159029007	0.0647296756505966
-5.78627872467041	-7.87418699264526	-6.90132808685303	-0.0866292864084244	0.269236505031586	0.0648581013083458
-5.78821897506714	-7.86765336990356	-6.89416694641113	-0.0866072624921799	0.269134342670441	0.0648692920804024
-5.79044771194458	-7.86437034606934	-6.8918342590332	-0.0865357220172882	0.26908203959465	0.0649301037192345
-5.78664875030518	-7.8644757270813	-6.89795732498169	-0.0865038558840752	0.268984377384186	0.0649011507630348
-5.78287649154663	-7.86617136001587	-6.91470575332642	-0.0865214541554451	0.269046396017075	0.064849741756916
-5.7825813293457	-7.87187480926514	-6.91738891601563	-0.0865522623062134	0.269117176532745	0.0649896338582039
-5.78838968276978	-7.86699724197388	-6.90292453765869	-0.0865407362580299	0.269117146730423	0.0651061162352562
-5.78896522521973	-7.86584711074829	-6.8906626701355	-0.0866065546870232	0.269007503986359	0.0651402026414871
-5.78587675094604	-7.86591053009033	-6.90399789810181	-0.0865968242287636	0.268969565629959	0.0649572610855103
-5.7865514755249	-7.87125968933105	-6.92091846466064	-0.0865312963724136	0.268979758024216	0.0649036094546318
-5.78932619094849	-7.87865114212036	-6.92003870010376	-0.0865703597664833	0.269138365983963	0.0650815665721893
-5.79275131225586	-7.87884187698364	-6.90862369537354	-0.0866527333855629	0.269288539886475	0.0651931911706924
-5.79166269302368	-7.87330961227417	-6.90603876113892	-0.0866924077272415	0.269117206335068	0.0651236400008202
-5.79103422164917	-7.86923265457153	-6.92008399963379	-0.0865386575460434	0.268981873989105	0.0650326609611511
-5.79059934616089	-7.87471437454224	-6.92846441268921	-0.0866104066371918	0.268891304731369	0.065065361559391
-5.79478216171265	-7.88243818283081	-6.92868328094482	-0.0867307931184769	0.269075661897659	0.0651382878422737
-5.79688262939453	-7.88869190216064	-6.92363548278809	-0.0868525505065918	0.269145280122757	0.0652045682072639
-5.79896020889282	-7.88369035720825	-6.91610193252563	-0.0868696123361588	0.269136309623718	0.0652776509523392
-5.80325698852539	-7.88199472427368	-6.91519260406494	-0.0868917629122734	0.269121736288071	0.0652844533324242
-5.8077712059021	-7.87832498550415	-6.91268682479858	-0.0868414416909218	0.269015967845917	0.0652865916490555
-5.80122423171997	-7.87723827362061	-6.92728137969971	-0.0868076756596565	0.268928110599518	0.0652032345533371
-5.79892206192017	-7.88345336914063	-6.94428205490112	-0.0869196876883507	0.269023209810257	0.0651422068476677
-5.80297088623047	-7.88907384872437	-6.95536518096924	-0.086984895169735	0.269055634737015	0.0651741772890091
-5.80765199661255	-7.88825941085815	-6.94506597518921	-0.0871359780430794	0.269107133150101	0.0653884634375572
-5.81350374221802	-7.88534450531006	-6.92434597015381	-0.0871072188019753	0.269053012132645	0.0655347928404808
-5.81484365463257	-7.88400030136108	-6.92542791366577	-0.0871448293328285	0.269010990858078	0.0655104294419289
-5.81308746337891	-7.88216018676758	-6.9445104598999	-0.0871784538030624	0.268930226564407	0.0653404593467712
-5.81486415863037	-7.88592290878296	-6.9609580039978	-0.0872560366988182	0.269011616706848	0.0653943493962288
-5.82121419906616	-7.89192008972168	-6.94852066040039	-0.0873406082391739	0.269228219985962	0.0656868815422058
-5.82172632217407	-7.88780927658081	-6.94080448150635	-0.0873722955584526	0.269180595874786	0.0657343566417694
-5.81627368927002	-7.8781476020813	-6.94469213485718	-0.0872998759150505	0.268988341093063	0.0656377449631691
-5.81317186355591	-7.87699556350708	-6.95733880996704	-0.087348997592926	0.268906533718109	0.0656473562121391
-5.81116771697998	-7.88105440139771	-6.9589204788208	-0.0874691307544708	0.268973529338837	0.0657954066991806
-5.81043148040771	-7.8880934715271	-6.95780897140503	-0.0876876041293144	0.26905483007431	0.0659168884158134
-5.81313276290894	-7.88239479064941	-6.94574356079102	-0.0877011567354202	0.269133180379868	0.0660139545798302
-5.81102705001831	-7.8689169883728	-6.93689680099487	-0.0876068025827408	0.269058465957642	0.0660199224948883
-5.80018615722656	-7.8702073097229	-6.9559531211853	-0.087712250649929	0.26898118853569	0.0660501047968864
-5.79516983032227	-7.87291145324707	-6.96986865997314	-0.0877710580825806	0.269008845090866	0.0661853551864624
-5.79599809646606	-7.87249326705933	-6.9557671546936	-0.0878339260816574	0.269015938043594	0.0664645507931709
-5.79461431503296	-7.86233758926392	-6.93282079696655	-0.0878542512655258	0.268978595733643	0.0666560009121895
-5.78718996047974	-7.85671663284302	-6.93870782852173	-0.0878628790378571	0.268959045410156	0.0667261779308319
-5.7795786857605	-7.85231828689575	-6.95825147628784	-0.0879474952816963	0.268834263086319	0.0667724460363388
-5.77902841567993	-7.85598516464233	-6.96824073791504	-0.0879635363817215	0.268850147724152	0.0669383928179741
-5.7769923210144	-7.85709476470947	-6.95536661148071	-0.0880114510655403	0.26888319849968	0.0672773644328117
-5.77326345443726	-7.85206890106201	-6.9343318939209	-0.0880890041589737	0.269010573625565	0.0675424486398697
-5.76452302932739	-7.83624362945557	-6.93691349029541	-0.0879863649606705	0.268807113170624	0.0676096454262733
-5.76097297668457	-7.83316802978516	-6.9456901550293	-0.0879169926047325	0.26864367723465	0.0677595809102058
-5.75445318222046	-7.84105396270752	-6.94870901107788	-0.0880381315946579	0.268673241138458	0.0679555013775826
-5.75258159637451	-7.8453369140625	-6.93636417388916	-0.0882178917527199	0.268881499767303	0.0682228058576584
-5.75348138809204	-7.83736753463745	-6.92869663238525	-0.0881153047084808	0.268891870975494	0.0683665871620178
-5.74605941772461	-7.82793378829956	-6.92358303070068	-0.0880252793431282	0.268673837184906	0.0684865564107895
-5.73959541320801	-7.82921504974365	-6.94249773025513	-0.0879984572529793	0.268692433834076	0.068486362695694
-5.7349853515625	-7.83443927764893	-6.9428563117981	-0.087967649102211	0.268814474344254	0.0686931759119034
-5.7379789352417	-7.8354549407959	-6.93601179122925	-0.0879919230937958	0.268873006105423	0.0689604878425598
-5.73458862304688	-7.83054208755493	-6.92600059509277	-0.087977759540081	0.268916517496109	0.0692060366272926
-5.72806882858276	-7.82806873321533	-6.92943954467773	-0.0879664793610573	0.268773972988129	0.0691571310162544
-5.72762680053711	-7.83360481262207	-6.94370746612549	-0.0879546254873276	0.268847495317459	0.0691362172365189
-5.72964429855347	-7.8383412361145	-6.94305562973022	-0.0878631994128227	0.269045680761337	0.0694292336702347
-5.7290096282959	-7.8417820930481	-6.93166637420654	-0.0879127159714699	0.269256085157394	0.0697056502103806
-5.72482538223267	-7.83813238143921	-6.93572568893433	-0.08786940574646	0.269257992506027	0.0698368549346924
-5.72208070755005	-7.82957172393799	-6.94123840332031	-0.0877523943781853	0.269046247005463	0.0697967410087585
-5.72091913223267	-7.83677911758423	-6.94911479949951	-0.0877058580517769	0.269058018922806	0.069941520690918
-5.72322273254395	-7.8468337059021	-6.95795869827271	-0.087850533425808	0.269288927316666	0.0702662020921707
-5.72539472579956	-7.84992599487305	-6.94950103759766	-0.0878755152225494	0.269406825304031	0.0704264640808105
-5.73144865036011	-7.84206914901733	-6.94325160980225	-0.0877221003174782	0.269418299198151	0.070608377456665
-5.73177862167358	-7.83838558197021	-6.93474388122559	-0.0876423418521881	0.26926463842392	0.0706937462091446
-5.73188829421997	-7.8395094871521	-6.95586204528809	-0.0876474827528	0.269225001335144	0.0707286074757576
-5.73186492919922	-7.84477090835571	-6.97099637985229	-0.0876363962888718	0.269357532262802	0.070859931409359
-5.73495817184448	-7.84457159042358	-6.96712446212769	-0.0876478180289268	0.269444942474365	0.071164570748806
-5.73735046386719	-7.83980798721313	-6.9470477104187	-0.087618887424469	0.269346326589584	0.0713823288679123
-5.73488521575928	-7.83935976028442	-6.95160675048828	-0.0876293033361435	0.269280195236206	0.071366086602211
-5.73526573181152	-7.84091806411743	-6.9782657623291	-0.0876338630914688	0.269285827875137	0.0714033991098404
-5.73923492431641	-7.84530782699585	-6.97817802429199	-0.0875570848584175	0.269412934780121	0.0717433989048004
-5.73988580703735	-7.8414306640625	-6.96046209335327	-0.0875786021351814	0.269541174173355	0.0718946605920792
-5.73878955841064	-7.8305869102478	-6.96306085586548	-0.087539441883564	0.26932817697525	0.071921817958355
-5.73779487609863	-7.83126163482666	-6.9778003692627	-0.0875085145235062	0.26921358704567	0.0719790831208229
-5.73473930358887	-7.83966684341431	-6.98334360122681	-0.0876159816980362	0.269288688898087	0.0721675679087639
-5.73582124710083	-7.8431396484375	-6.97223281860352	-0.0877384543418884	0.269449710845947	0.0723278298974037
-5.73976755142212	-7.83500337600708	-6.961097240448	-0.0877007395029068	0.269433319568634	0.0724348425865173
-5.73954391479492	-7.82549524307251	-6.96454286575317	-0.0875715389847755	0.269331187009811	0.0724866539239883
-5.73264169692993	-7.82860898971558	-6.98389005661011	-0.0875762924551964	0.269317716360092	0.0724445581436157
-5.72889995574951	-7.8346791267395	-6.98859262466431	-0.0875738486647606	0.269346833229065	0.07257179915905
-5.73375940322876	-7.82870244979858	-6.96599149703979	-0.0875677391886711	0.269341170787811	0.0728871002793312
-5.73378419876099	-7.8247766494751	-6.96596384048462	-0.0876312181353569	0.269312560558319	0.0729248821735382
-5.72839164733887	-7.82818508148193	-6.98223114013672	-0.0876434445381165	0.269243061542511	0.0727609172463417
-5.72932720184326	-7.83381366729736	-6.98512744903564	-0.087553970515728	0.26932767033577	0.0729716941714287
-5.73401117324829	-7.83665609359741	-6.970046043396	-0.0876682922244072	0.269536226987839	0.0731949135661125
-5.73075532913208	-7.82640027999878	-6.97330379486084	-0.0876828730106354	0.26938459277153	0.0731793269515038
-5.72351408004761	-7.82159376144409	-6.98340702056885	-0.0875244736671448	0.269150257110596	0.0730892866849899
-5.72147989273071	-7.83292055130005	-6.99422121047974	-0.087724044919014	0.269241362810135	0.0732211843132973
-5.72736692428589	-7.8344874382019	-6.98409986495972	-0.0878487601876259	0.269390851259232	0.0734203234314919
-5.73141193389893	-7.82704019546509	-6.96902561187744	-0.0878426432609558	0.269312649965286	0.073403999209404
-5.72442245483398	-7.82189130783081	-6.97709178924561	-0.0876550748944283	0.269190162420273	0.0734083876013756
-5.72011613845825	-7.82589054107666	-6.99574279785156	-0.0878067091107368	0.269225984811783	0.0734322518110275
-5.72298145294189	-7.83002042770386	-6.99965286254883	-0.0878427028656006	0.269320875406265	0.0735985487699509
-5.72453880310059	-7.82396697998047	-6.97676706314087	-0.087883286178112	0.269210577011108	0.0738195180892944
-5.71736621856689	-7.82215309143066	-6.98171806335449	-0.0878644362092018	0.269150793552399	0.0737509801983833
-5.71865081787109	-7.82378721237183	-7.00405263900757	-0.0879267826676369	0.269119292497635	0.0737797096371651
-5.71942281723022	-7.82940864562988	-6.98746776580811	-0.088015191257	0.269322335720062	0.0740316361188889
-5.71838140487671	-7.82560110092163	-6.97668409347534	-0.0880707427859306	0.269327998161316	0.0741270929574966
-5.71238803863525	-7.81519365310669	-6.98503017425537	-0.087987519800663	0.269081443548203	0.0740897133946419
-5.71352815628052	-7.81556510925293	-6.99298191070557	-0.0880826413631439	0.269041419029236	0.0741544961929321
-5.71622180938721	-7.82684803009033	-6.99121618270874	-0.0882804542779922	0.269250690937042	0.0743544027209282
-5.71570301055908	-7.81833410263062	-6.97632122039795	-0.0882116481661797	0.269155830144882	0.0744762346148491
-5.71762180328369	-7.80842256546021	-6.98267078399658	-0.0882107615470886	0.269081026315689	0.0744906812906265
-5.70935392379761	-7.81575775146484	-6.99886655807495	-0.0882050544023514	0.269058734178543	0.0745367705821991
-5.71469879150391	-7.81799602508545	-6.99850511550903	-0.0882384926080704	0.269113808870316	0.0747038871049881
-5.71457290649414	-7.81061410903931	-6.97780656814575	-0.088215135037899	0.269095540046692	0.0749548748135567
-5.7130126953125	-7.80494070053101	-6.98545122146606	-0.088249072432518	0.269089132547379	0.0749037563800812
-5.71210908889771	-7.81088876724243	-7.00333404541016	-0.0883057937026024	0.269032955169678	0.0748715028166771
-5.71596240997314	-7.81754636764526	-6.998366355896	-0.0882483497262001	0.269182533025742	0.0751312300562859
-5.7130913734436	-7.81308698654175	-6.98024845123291	-0.0882372781634331	0.269283682107925	0.0753352269530296
-5.71168994903564	-7.80333709716797	-6.98827028274536	-0.0881745368242264	0.269133508205414	0.0752974227070808
-5.71146440505981	-7.80902767181396	-6.99622201919556	-0.0881459936499596	0.269009560346603	0.0754003524780273
-5.70645713806152	-7.81892871856689	-6.99889993667603	-0.0882966890931129	0.269180923700333	0.0756120979785919
-5.70938158035278	-7.81663703918457	-6.99040222167969	-0.0882649496197701	0.269324034452438	0.0757349133491516
-5.71199035644531	-7.80719089508057	-6.97510385513306	-0.0882354080677032	0.269182741641998	0.0757956206798553
-5.70265436172485	-7.80870246887207	-6.99945306777954	-0.0881766080856323	0.269078075885773	0.0757945403456688
-5.70238065719604	-7.81735229492188	-7.00818777084351	-0.088101863861084	0.269191086292267	0.0759115144610405
-5.70453119277954	-7.81536865234375	-6.98907136917114	-0.0881313011050224	0.269282907247543	0.0762828662991524
-5.70455074310303	-7.81098890304565	-6.9743709564209	-0.0881432667374611	0.269168585538864	0.076302245259285
-5.69854497909546	-7.81536674499512	-6.99504613876343	-0.0880410373210907	0.269089877605438	0.0762808993458748
-5.7006778717041	-7.82302188873291	-6.99964714050293	-0.088038444519043	0.269252449274063	0.0765538215637207
-5.70369577407837	-7.82329225540161	-6.97999715805054	-0.0880380049347878	0.269367307424545	0.0768150165677071
-5.69855070114136	-7.81425285339355	-6.97952699661255	-0.0880386084318161	0.269256055355072	0.0768769681453705
-5.69521522521973	-7.81420993804932	-6.99255847930908	-0.0878457203507423	0.269050478935242	0.0769218429923058
-5.69625425338745	-7.82387828826904	-6.99603605270386	-0.0879312232136726	0.269227385520935	0.0771588087081909
-5.69751214981079	-7.82783937454224	-6.98575782775879	-0.0880621075630188	0.269361972808838	0.0773268043994904
-5.70782423019409	-7.82019519805908	-6.97769927978516	-0.0879292562603951	0.269386321306229	0.0775217562913895
-5.70333003997803	-7.81607437133789	-6.98173141479492	-0.0877333953976631	0.269279569387436	0.077636606991291
-5.69832372665405	-7.81874942779541	-7.00450611114502	-0.0877048671245575	0.269331842660904	0.0775884240865707
-5.69780826568604	-7.8218092918396	-7.00481986999512	-0.0876878723502159	0.269472777843475	0.0778037384152412
-5.70479393005371	-7.81947708129883	-6.98320055007935	-0.0876457914710045	0.269485354423523	0.0781353935599327
-5.70140695571899	-7.8140025138855	-6.9842472076416	-0.0875807702541351	0.269478768110275	0.0781445056200027
-5.69869422912598	-7.81494569778442	-7.00604820251465	-0.0874956250190735	0.269457042217255	0.0780691057443619
-5.7002100944519	-7.81921148300171	-7.00089263916016	-0.0874940454959869	0.269695520401001	0.0783164352178574
-5.70050096511841	-7.82322978973389	-6.98703861236572	-0.0874413698911667	0.26973083615303	0.0785870924592018
-5.6960825920105	-7.81387376785278	-6.98837804794312	-0.0872542187571526	0.269563019275665	0.078533448278904
-5.69823741912842	-7.81647062301636	-7.00222778320313	-0.0872362554073334	0.269650965929031	0.0786885693669319
-5.69770526885986	-7.8302173614502	-6.99954271316528	-0.0874237790703774	0.269807636737823	0.0789567902684212
-5.70233869552612	-7.82370185852051	-6.98689413070679	-0.0873305723071098	0.269806027412415	0.0790824443101883
-5.70039701461792	-7.81255435943604	-6.98863887786865	-0.0871663168072701	0.269806981086731	0.0791749432682991
-5.69346761703491	-7.81953477859497	-7.01036357879639	-0.0871605202555656	0.269742578268051	0.0792449191212654
-5.69595956802368	-7.82241439819336	-6.99610185623169	-0.0871008858084679	0.269793510437012	0.0794940143823624
-5.69528675079346	-7.81358575820923	-6.97896766662598	-0.0871256813406944	0.269795954227448	0.0796222761273384
-5.69374942779541	-7.81265258789063	-6.99656867980957	-0.0871327221393585	0.269728749990463	0.079611673951149
-5.69293975830078	-7.8210711479187	-7.00349903106689	-0.0871084108948708	0.269828617572784	0.0797791108489037
-5.69302368164063	-7.82029008865356	-6.98820495605469	-0.0871802344918251	0.269950330257416	0.0799750313162804
-5.68889856338501	-7.8095178604126	-6.98774337768555	-0.0870150253176689	0.269758284091949	0.0799998193979263
-5.68819856643677	-7.81127977371216	-7.00067853927612	-0.0870114862918854	0.269696861505508	0.0800855979323387
-5.68990230560303	-7.81960487365723	-6.9926552772522	-0.0871243998408318	0.269986480474472	0.0802575349807739
-5.69027471542358	-7.81067705154419	-6.98033094406128	-0.0870473384857178	0.269959062337875	0.0803678780794144
-5.69110870361328	-7.80547618865967	-6.98363733291626	-0.0869775637984276	0.269832938909531	0.0804212540388107
-5.68310070037842	-7.80907583236694	-7.00253391265869	-0.0870012268424034	0.269884914159775	0.0803795158863068
-5.68287658691406	-7.81418180465698	-7.00107002258301	-0.0869836658239365	0.269972681999207	0.0804532021284103
-5.68877935409546	-7.80861234664917	-6.98108100891113	-0.0869555026292801	0.270013481378555	0.0807241871953011
-5.67924976348877	-7.80278158187866	-6.99008941650391	-0.0870009660720825	0.269836038351059	0.0805460214614868
-5.67819166183472	-7.80817461013794	-7.00163555145264	-0.0869735181331635	0.269896328449249	0.0804975554347038
-5.68213796615601	-7.81355428695679	-6.9930534362793	-0.0869929492473602	0.270181149244308	0.0806842744350433
-5.67544555664063	-7.80367946624756	-6.98724985122681	-0.0870264321565628	0.27006858587265	0.0807400196790695
-5.67289209365845	-7.79801511764526	-6.99069118499756	-0.0869255065917969	0.269811123609543	0.0805999338626862
-5.66971206665039	-7.81000089645386	-6.99831008911133	-0.0871088579297066	0.270014882087708	0.0807189792394638
-5.66774940490723	-7.80739259719849	-6.98807239532471	-0.0871326252818108	0.270198136568069	0.0808778032660484
-5.66829633712769	-7.79696035385132	-6.97808742523193	-0.0871074721217155	0.269944667816162	0.0808470845222473
-5.66276884078979	-7.80037927627563	-6.99581623077393	-0.0870466157793999	0.269939929246902	0.0807547718286514
-5.65744352340698	-7.80457544326782	-7.00267601013184	-0.0870564430952072	0.270042479038239	0.0808935984969139
-5.66151714324951	-7.79937648773193	-6.97548770904541	-0.087067723274231	0.270006269216537	0.0811018347740173
-5.65496206283569	-7.79394340515137	-6.98075914382935	-0.0871628746390343	0.269840180873871	0.080930732190609
-5.65638065338135	-7.79992198944092	-7.00540113449097	-0.0871737822890282	0.269955575466156	0.0809475407004356
-5.65562009811401	-7.80255031585693	-6.98596620559692	-0.0871918350458145	0.270161896944046	0.0811899229884148
-5.65230512619019	-7.79269742965698	-6.97826337814331	-0.0872005894780159	0.270008742809296	0.081040047109127
-5.65107917785645	-7.79244709014893	-6.99974822998047	-0.0871287509799004	0.269946873188019	0.0810439065098763
-5.65059995651245	-7.80065536499023	-6.99894523620605	-0.0872104912996292	0.270065903663635	0.0811600759625435
-5.65205097198486	-7.79510688781738	-6.98483085632324	-0.0873747766017914	0.270135849714279	0.0812651515007019
-5.65602588653564	-7.7881817817688	-6.98538017272949	-0.0873100906610489	0.270060241222382	0.0812767818570137
-5.65059757232666	-7.79145240783691	-7.00511789321899	-0.0872387960553169	0.270097672939301	0.0812909603118896
-5.65072822570801	-7.79351902008057	-7.00317764282227	-0.0873254090547562	0.270069032907486	0.0813869833946228
-5.65510368347168	-7.78927421569824	-6.98631620407104	-0.0873048603534698	0.270123064517975	0.0817126110196114
-5.65169811248779	-7.78239440917969	-6.99763250350952	-0.0873357057571411	0.270087391138077	0.0816800147294998
-5.6530499458313	-7.78788900375366	-7.00896644592285	-0.0872826650738716	0.270063430070877	0.0816318765282631
-5.65636920928955	-7.79148244857788	-6.99747514724731	-0.0873283967375755	0.270333379507065	0.0819369256496429
-5.65856075286865	-7.78534841537476	-6.99389791488647	-0.0873355492949486	0.270345956087112	0.0821147039532661
-5.65284776687622	-7.77578163146973	-7.00746250152588	-0.0872261747717857	0.270047336816788	0.0820215865969658
-5.650963306427	-7.78647136688232	-7.0129599571228	-0.0873586162924767	0.270202040672302	0.0821714475750923
-5.6615252494812	-7.78471994400024	-7.00068092346191	-0.087487481534481	0.270354330539703	0.0823766887187958
-5.65928936004639	-7.77589225769043	-6.99850749969482	-0.0872470140457153	0.270205676555634	0.0823994800448418
-5.65538644790649	-7.77892780303955	-7.02732944488525	-0.0872715339064598	0.270300030708313	0.0824169144034386
-5.66120052337646	-7.77968406677246	-7.01810026168823	-0.0872877016663551	0.270440399646759	0.0826750248670578
-5.65934419631958	-7.77404737472534	-6.99994707107544	-0.0872474536299706	0.270338177680969	0.0827916637063026
-5.65223550796509	-7.77380275726318	-7.02326393127441	-0.0872239843010902	0.27021336555481	0.082740381360054
-5.65956258773804	-7.78062582015991	-7.01604318618774	-0.0873254835605621	0.270576179027557	0.0830807089805603
-5.65754747390747	-7.77004194259644	-7.00653600692749	-0.0871396958827972	0.27047398686409	0.0831281393766403
-5.65482187271118	-7.76359605789185	-7.02203512191772	-0.0871374979615211	0.27033007144928	0.08319441229105
-5.65616321563721	-7.77951002120972	-7.02336645126343	-0.0873367860913277	0.270573735237122	0.0834288075566292
-5.65551710128784	-7.7665114402771	-7.00652694702148	-0.0871459096670151	0.270461201667786	0.0835460647940636
-5.65252780914307	-7.7642068862915	-7.01965188980103	-0.087139867246151	0.270385801792145	0.0835662931203842
-5.65434074401855	-7.77085781097412	-7.02995252609253	-0.0871874094009399	0.270532160997391	0.0837175473570824
-5.65428495407104	-7.76517200469971	-7.00778293609619	-0.0870724767446518	0.270503312349319	0.0839858874678612
-5.65448760986328	-7.75730895996094	-7.01096439361572	-0.0870841667056084	0.270449161529541	0.0839455723762512
-5.65556144714355	-7.76837348937988	-7.02288722991943	-0.0870273113250732	0.270444512367249	0.0840351656079292
-5.65713167190552	-7.76856851577759	-7.01288461685181	-0.0870184525847435	0.270639926195145	0.0842903777956963
-5.65173673629761	-7.75808572769165	-7.00658416748047	-0.086867518723011	0.270462423563004	0.0843630954623222
-5.65371036529541	-7.76351833343506	-7.02071905136108	-0.0868786945939064	0.270265012979507	0.0844447836279869
-5.64894390106201	-7.77362012863159	-7.01887178421021	-0.0870121493935585	0.270458489656448	0.0846856310963631
-5.65419340133667	-7.76656913757324	-7.00957679748535	-0.0869560316205025	0.270564407110214	0.0848248675465584
-5.65525150299072	-7.760338306427	-6.99644470214844	-0.0868624001741409	0.270420998334885	0.0848797634243965
-5.64683723449707	-7.76598453521729	-7.0213737487793	-0.0868110731244087	0.270368039608002	0.0848483368754387
-5.65266513824463	-7.76840209960938	-7.01259136199951	-0.0867144763469696	0.270554631948471	0.0851390063762665
-5.65412950515747	-7.76202821731567	-6.9920482635498	-0.0867294892668724	0.270402789115906	0.08522829413414
-5.65033435821533	-7.76564502716064	-7.01663970947266	-0.086665153503418	0.270305126905441	0.0851163491606712
-5.65482521057129	-7.77230405807495	-7.00962018966675	-0.0865571722388268	0.270603686571121	0.0853122472763062
-5.65619325637817	-7.77026462554932	-6.99316024780273	-0.0866149738430977	0.270606100559235	0.0854456499218941
-5.65206527709961	-7.76308727264404	-7.00889682769775	-0.086439236998558	0.27035927772522	0.0853133127093315
-5.6500768661499	-7.77379608154297	-7.01134586334229	-0.0864404961466789	0.270451962947845	0.0854351669549942
-5.65499544143677	-7.77712917327881	-7.00412559509277	-0.0865272581577301	0.270628154277802	0.0855467021465302
-5.65665864944458	-7.76995944976807	-6.99016904830933	-0.0863857120275497	0.270514994859695	0.0856112092733383
-5.6502571105957	-7.77246427536011	-7.00955724716187	-0.0862379595637321	0.270479738712311	0.0854771509766579
-5.652419090271	-7.77942276000977	-7.01167726516724	-0.0863084346055985	0.270626813173294	0.0856422409415245
-5.65836715698242	-7.77544355392456	-6.99065780639648	-0.0862559303641319	0.270564615726471	0.0857205167412758
-5.65080499649048	-7.77798509597778	-7.01353931427002	-0.0862129256129265	0.270485401153564	0.0854760929942131
-5.66059064865112	-7.78169345855713	-7.0091290473938	-0.0862292423844337	0.270764619112015	0.0857103765010834
-5.65943717956543	-7.77972030639648	-7.00194215774536	-0.0861264988780022	0.270658731460571	0.08576600253582
-5.65656661987305	-7.77123308181763	-7.01173877716064	-0.0859960243105888	0.27048322558403	0.0855572670698166
-5.65746259689331	-7.78564596176147	-7.01408100128174	-0.0861843675374985	0.270668923854828	0.0857100263237953
-5.66406583786011	-7.78456163406372	-7.00112915039063	-0.0860992297530174	0.270721167325974	0.0857939869165421
-5.66190052032471	-7.7750506401062	-7.00176239013672	-0.0859777852892876	0.270598858594894	0.0857171416282654
-5.66161870956421	-7.78156042098999	-7.02433967590332	-0.0859705284237862	0.270621716976166	0.0857115611433983
-5.66342163085938	-7.7863245010376	-7.01097917556763	-0.0859797820448875	0.27063575387001	0.0858645290136337
-5.6667423248291	-7.77784395217896	-6.99544811248779	-0.0859289765357971	0.270645529031754	0.0859098806977272
-5.66389465332031	-7.77990341186523	-7.01035737991333	-0.0859350040555	0.270534098148346	0.0858069807291031
-5.6689887046814	-7.78777647018433	-7.01729869842529	-0.0859000757336617	0.270728975534439	0.0859023407101631
-5.66867017745972	-7.78638124465942	-7.00110101699829	-0.0859484001994133	0.270885914564133	0.0859885066747665
-5.66572570800781	-7.77650213241577	-7.00910568237305	-0.085788257420063	0.27069890499115	0.0858858600258827
-5.66674280166626	-7.78015947341919	-7.02292585372925	-0.0858008936047554	0.270639300346375	0.0858913511037827
-5.66658115386963	-7.7910361289978	-7.01472473144531	-0.086017370223999	0.270878881216049	0.0859565064311028
-5.67015933990479	-7.78485631942749	-7.0107274055481	-0.085963174700737	0.270832777023315	0.0859924703836441
-5.66466236114502	-7.77931499481201	-7.01355648040771	-0.0859100073575974	0.270685404539108	0.0859811827540398
-5.66200113296509	-7.78719329833984	-7.02924776077271	-0.0860590934753418	0.270804852247238	0.0858928486704826
-5.66529607772827	-7.7851095199585	-7.01294994354248	-0.0859964862465858	0.270846366882324	0.0861236080527306
-5.66090726852417	-7.77607440948486	-7.00730419158936	-0.0860937833786011	0.270626485347748	0.0861591026186943
-5.657790184021	-7.77745676040649	-7.01230764389038	-0.0862100496888161	0.270600944757462	0.0860333740711212
-5.6569766998291	-7.78303337097168	-7.01703500747681	-0.0861365795135498	0.270645022392273	0.0861613526940346
-5.65808534622192	-7.78357839584351	-7.00457143783569	-0.0862693637609482	0.270740479230881	0.086421363055706
-5.65131235122681	-7.77155447006226	-7.00612831115723	-0.0863524079322815	0.270621091127396	0.0864078998565674
-5.64681959152222	-7.76300287246704	-7.00678777694702	-0.0862267687916756	0.270334243774414	0.0863498821854591
-5.6432466506958	-7.77148199081421	-7.01085376739502	-0.0864667966961861	0.27042019367218	0.0864338353276253
-5.64270496368408	-7.77054834365845	-7.00746297836304	-0.0865234062075615	0.270566433668137	0.086537666618824
-5.64487075805664	-7.75806188583374	-6.99461650848389	-0.0864776000380516	0.270429104566574	0.0865774229168892
-5.64073133468628	-7.75417470932007	-7.00433301925659	-0.0865070372819901	0.270317405462265	0.0864326506853104
-5.6354832649231	-7.75719499588013	-7.02151441574097	-0.0864953622221947	0.270456552505493	0.0865539833903313
-5.635657787323	-7.74941921234131	-7.00063991546631	-0.0865006148815155	0.270446985960007	0.0867562741041183
-5.6274356842041	-7.74360799789429	-6.98782300949097	-0.086594320833683	0.270314186811447	0.0866966769099236
-5.62923669815063	-7.745285987854	-7.01917695999146	-0.0865359082818031	0.270350277423859	0.0865957215428352
-5.62712097167969	-7.74903392791748	-7.00572299957275	-0.0865510329604149	0.270516067743301	0.0868518352508545
-5.62452077865601	-7.73933887481689	-6.9869499206543	-0.0865149423480034	0.270498067140579	0.0868309363722801
-5.61884450912476	-7.73106336593628	-7.00198030471802	-0.086410365998745	0.270302206277847	0.086726538836956
-5.61561679840088	-7.74044466018677	-7.01514291763306	-0.086523599922657	0.27033993601799	0.0867983773350716
-5.61621475219727	-7.74085330963135	-6.99034690856934	-0.0865634679794312	0.270529270172119	0.086883932352066
-5.62171602249146	-7.73202610015869	-6.98672533035278	-0.0864574164152145	0.270432680845261	0.0868509188294411
-5.61106204986572	-7.73728275299072	-7.00855302810669	-0.0864181965589523	0.27043890953064	0.0867461711168289
-5.60952281951904	-7.73933839797974	-6.99890851974487	-0.0864325612783432	0.270472586154938	0.0869037508964539
-5.61493587493896	-7.73265361785889	-6.98600721359253	-0.0864269807934761	0.270499676465988	0.086989238858223
-5.60879611968994	-7.73657655715942	-7.00137138366699	-0.0863881036639214	0.270426332950592	0.0867298543453217
-5.61200952529907	-7.74324369430542	-7.0029149055481	-0.0863773822784424	0.270587682723999	0.0868892893195152
-5.61657667160034	-7.74088048934937	-6.98732233047485	-0.0863965675234795	0.270725190639496	0.0869892984628677
-5.61130952835083	-7.73671579360962	-6.99809980392456	-0.0861283019185066	0.270415127277374	0.0867593288421631
-5.610426902771	-7.74916744232178	-7.00809049606323	-0.0862828344106674	0.270627439022064	0.0868505015969276
-5.61996412277222	-7.74689531326294	-6.98998355865479	-0.0862706899642944	0.270811975002289	0.0868667885661125
-5.61654806137085	-7.74069261550903	-6.99257707595825	-0.0860938355326653	0.270576387643814	0.086784653365612
-5.61262130737305	-7.74900770187378	-7.01310348510742	-0.0861547738313675	0.270720541477203	0.0866580083966255
-5.61773157119751	-7.75267362594604	-7.00597810745239	-0.0861879512667656	0.27081236243248	0.0867361649870873
-5.61994552612305	-7.75271224975586	-6.97999286651611	-0.0861224457621574	0.270752757787704	0.0868422612547874
-5.61513042449951	-7.75200939178467	-6.9966721534729	-0.0860997214913368	0.270615190267563	0.0866071581840515
-5.62016820907593	-7.75548267364502	-7.01317358016968	-0.0861197859048843	0.270723521709442	0.0866218581795692
-5.625563621521	-7.76335287094116	-6.99603176116943	-0.0861239582300186	0.270870923995972	0.0867894440889359
-5.62291193008423	-7.75286245346069	-6.98858976364136	-0.0860252231359482	0.270743787288666	0.0866734310984612
-5.62213802337646	-7.74870872497559	-7.00557613372803	-0.0859227553009987	0.270600616931915	0.0865942016243935
-5.62493085861206	-7.7569055557251	-7.01155471801758	-0.0860760658979416	0.270705252885818	0.0866788774728775
-5.63058423995972	-7.76297855377197	-7.00414991378784	-0.0861410275101662	0.270859628915787	0.0867388918995857
-5.63329935073853	-7.75049591064453	-6.99230909347534	-0.0860719680786133	0.270799398422241	0.0866575241088867
-5.62893772125244	-7.75103998184204	-7.0098876953125	-0.0860309451818466	0.270704180002213	0.0865418910980225
-5.63407564163208	-7.75873613357544	-7.01425170898438	-0.0860652551054955	0.270874321460724	0.0866030603647232
-5.63401746749878	-7.75661182403564	-6.99962902069092	-0.0860777720808983	0.270868301391602	0.086684376001358
-5.63504362106323	-7.74907207489014	-7.00154304504395	-0.086122065782547	0.270860493183136	0.0865888372063637
-5.63693523406982	-7.75528240203857	-7.02192878723145	-0.086048498749733	0.270838379859924	0.0864854454994202
-5.6371750831604	-7.76140785217285	-7.01288080215454	-0.086052194237709	0.271021753549576	0.0865875631570816
-5.63527584075928	-7.75104761123657	-7.00108337402344	-0.0860822647809982	0.271036267280579	0.0865851789712906
-5.62669610977173	-7.72665882110596	-7.01337909698486	-0.0860627889633179	0.270758122205734	0.0858023762702942
-5.62727785110474	-7.72384643554688	-7.0193510055542	-0.0862370356917381	0.270765215158463	0.0852174535393715
-5.63503456115723	-7.7372088432312	-7.01695680618286	-0.086504153907299	0.270915269851685	0.0854525491595268
-5.65301656723022	-7.73959827423096	-7.01272344589233	-0.0865496173501015	0.270848989486694	0.0856760591268539
-5.65332412719727	-7.74762201309204	-7.02096652984619	-0.08653873950243	0.270663410425186	0.085845485329628
-5.64797496795654	-7.75833940505981	-7.04470109939575	-0.0865504220128059	0.270721465349197	0.0859180092811584
-5.64962100982666	-7.7568793296814	-7.02217817306519	-0.0865190699696541	0.27071076631546	0.086160734295845
-5.6497483253479	-7.74517583847046	-7.00968742370605	-0.086588554084301	0.270602762699127	0.0861861184239388
-5.64414358139038	-7.74098682403564	-7.02669763565063	-0.0866608843207359	0.27049121260643	0.0858459249138832
-5.64307022094727	-7.74093627929688	-7.03951549530029	-0.0865464583039284	0.270613461732864	0.0857655853033066
-5.64608192443848	-7.73795461654663	-7.02014350891113	-0.0866247192025185	0.270773559808731	0.0857898220419884
-5.6459059715271	-7.73462533950806	-7.01166248321533	-0.0866933688521385	0.270732164382935	0.0855652838945389
-5.64000415802002	-7.72871780395508	-7.02506160736084	-0.0866173952817917	0.270479738712311	0.0853537321090698
-5.63920450210571	-7.73597717285156	-7.03567504882813	-0.0867461562156677	0.270588725805283	0.0853936448693275
-5.64180898666382	-7.73738574981689	-7.02696847915649	-0.0869000256061554	0.270796924829483	0.0854986160993576
-5.64265155792236	-7.73199129104614	-7.01840686798096	-0.0869551077485085	0.270748227834702	0.0855375602841377
-5.63809299468994	-7.72421979904175	-7.02080488204956	-0.0867767259478569	0.270575940608978	0.0854666829109192
-5.62790203094482	-7.72504663467407	-7.04492139816284	-0.0868655070662498	0.2705959379673	0.0853813141584396
-5.6293306350708	-7.72344064712524	-7.02532720565796	-0.0869492143392563	0.270562499761581	0.0856067985296249
-5.63132572174072	-7.71854734420776	-7.0111198425293	-0.0869489833712578	0.27048072218895	0.0855628550052643
-5.62502145767212	-7.71462249755859	-7.02687501907349	-0.0869589895009995	0.270379573106766	0.0852463692426682
-5.625168800354	-7.71740531921387	-7.03354835510254	-0.0870018899440765	0.27048859000206	0.0852985009551048
-5.62869501113892	-7.71940469741821	-7.01212978363037	-0.0871268287301064	0.270580470561981	0.0854933112859726
-5.62221145629883	-7.71134185791016	-7.0170316696167	-0.0869885310530663	0.27045014500618	0.0852932631969452
-5.61579942703247	-7.71031141281128	-7.02463579177856	-0.0869913995265961	0.270258158445358	0.0851427912712097
-5.61639642715454	-7.72294902801514	-7.02632665634155	-0.0872647538781166	0.270428448915482	0.0852747038006783
-5.61987590789795	-7.72633171081543	-7.02100563049316	-0.0873306468129158	0.270460337400436	0.0852877125144005
-5.62472105026245	-7.71665620803833	-7.01240348815918	-0.0871972963213921	0.27045139670372	0.0851547494530678
-5.61897230148315	-7.71787452697754	-7.03079128265381	-0.0871453657746315	0.270399123430252	0.0850834771990776
-5.6169605255127	-7.73014116287231	-7.04402351379395	-0.087256133556366	0.270431339740753	0.085050992667675
-5.62336826324463	-7.72871065139771	-7.02822303771973	-0.0872665792703629	0.270450085401535	0.0851352885365486
-5.62014579772949	-7.72359609603882	-7.00952672958374	-0.0872800648212433	0.270433247089386	0.0851304456591606
-5.6203932762146	-7.72824811935425	-7.03412914276123	-0.0872967019677162	0.270353466272354	0.0848951190710068
-5.62680292129517	-7.73460388183594	-7.04532527923584	-0.0872743278741837	0.270447939634323	0.0848496332764626
-5.62607669830322	-7.73814487457275	-7.0208477973938	-0.087380439043045	0.270617514848709	0.0849499702453613
-5.6240348815918	-7.72699356079102	-7.02777338027954	-0.0872617438435555	0.270419180393219	0.084834598004818
-5.62454080581665	-7.72680902481079	-7.03818082809448	-0.0872170105576515	0.270284622907639	0.084773451089859
-5.62548494338989	-7.74236392974854	-7.03975772857666	-0.0874126181006432	0.270517617464066	0.0848246365785599
-5.62947797775269	-7.74388599395752	-7.02334976196289	-0.0874813124537468	0.27063176035881	0.084811843931675
-5.63053178787231	-7.73627185821533	-7.02238035202026	-0.0873591676354408	0.270477741956711	0.0847645998001099
-5.62681865692139	-7.74033832550049	-7.04258871078491	-0.0873767137527466	0.270407140254974	0.0846689343452454
-5.62950468063354	-7.74999713897705	-7.05219984054565	-0.0874348357319832	0.270478814840317	0.0846370607614517
-5.63393306732178	-7.7445592880249	-7.03516530990601	-0.0874663516879082	0.27043542265892	0.0847550332546234
-5.63215112686157	-7.74373817443848	-7.03800773620605	-0.0875116437673569	0.27028751373291	0.0845570862293243
-5.63369083404541	-7.75205087661743	-7.05266427993774	-0.0875307247042656	0.270357012748718	0.0843137800693512
-5.64076089859009	-7.75571203231812	-7.04021883010864	-0.0875847190618515	0.270571559667587	0.0844854339957237
-5.63295555114746	-7.74978923797607	-7.03911066055298	-0.0876623541116714	0.270371675491333	0.0843210592865944
-5.63674736022949	-7.74903678894043	-7.05393362045288	-0.0875675827264786	0.270202696323395	0.0841605961322784
-5.63737630844116	-7.76343774795532	-7.04967880249023	-0.0878118276596069	0.27043554186821	0.0842423811554909
-5.64315557479858	-7.76256418228149	-7.04859352111816	-0.0877863690257072	0.270450204610825	0.0842192471027374
-5.6452465057373	-7.75420188903809	-7.04238128662109	-0.087739996612072	0.270298093557358	0.0840314701199532
-5.64001035690308	-7.7613320350647	-7.07474327087402	-0.0878186523914337	0.270344972610474	0.0838843286037445
-5.64438390731812	-7.76202917098999	-7.06441497802734	-0.0878686532378197	0.270355612039566	0.0840087831020355
-5.64696788787842	-7.7573676109314	-7.04604721069336	-0.0879671946167946	0.270286500453949	0.0839604139328003
-5.64436101913452	-7.75711727142334	-7.05816125869751	-0.0880227461457253	0.270188957452774	0.0836927592754364
-5.6489725112915	-7.76470136642456	-7.07925939559937	-0.0879249572753906	0.270238667726517	0.0836618319153786
-5.6509222984314	-7.76974868774414	-7.0633397102356	-0.0880014672875404	0.270405143499374	0.0837336257100105
-5.65164661407471	-7.7611780166626	-7.055739402771	-0.0880404561758041	0.270341902971268	0.0835761800408363
-5.65615272521973	-7.76052236557007	-7.07075309753418	-0.0880006775259972	0.270139783620834	0.0833926871418953
-5.65398740768433	-7.77276515960693	-7.08157300949097	-0.0880322828888893	0.270267844200134	0.0834481716156006
-5.65713596343994	-7.77472400665283	-7.05950403213501	-0.0882132649421692	0.270341724157333	0.0834458321332932
-5.6638765335083	-7.76794910430908	-7.05953311920166	-0.0881001800298691	0.270289421081543	0.083358108997345
-5.66313123703003	-7.76926136016846	-7.07126903533936	-0.0880745649337769	0.270256459712982	0.0832242220640183
-5.65632486343384	-7.77499771118164	-7.08726596832275	-0.0880485102534294	0.270253270864487	0.0831056833267212
-5.66144227981567	-7.77811050415039	-7.08250904083252	-0.0880784317851067	0.270320892333984	0.0831870064139366
-5.66766452789307	-7.7735915184021	-7.06243228912354	-0.0880718380212784	0.270342588424683	0.083326056599617
-5.66802978515625	-7.7734546661377	-7.06898927688599	-0.0880806967616081	0.270337969064713	0.083208404481411
-5.66296148300171	-7.77845811843872	-7.08929300308228	-0.088086761534214	0.270341396331787	0.0830356925725937
-5.6644549369812	-7.78588342666626	-7.09718990325928	-0.088081568479538	0.270498275756836	0.0830816775560379
-5.67142152786255	-7.78342580795288	-7.08134698867798	-0.0880778878927231	0.270661324262619	0.0831957384943962
-5.66603231430054	-7.77451133728027	-7.08513784408569	-0.0879613608121872	0.270484358072281	0.0830238088965416
-5.65785312652588	-7.77937602996826	-7.10239410400391	-0.0879519879817963	0.270448416471481	0.0829450041055679
-5.66177845001221	-7.78625583648682	-7.09723234176636	-0.0880688205361366	0.270763725042343	0.0830404758453369
-5.66621875762939	-7.78276586532593	-7.08645677566528	-0.0880289152264595	0.270751237869263	0.0831334665417671
-5.66518592834473	-7.77373838424683	-7.08648157119751	-0.0878762975335121	0.270639330148697	0.0830308571457863
-5.65691757202148	-7.77742528915405	-7.11223840713501	-0.0879095122218132	0.270670980215073	0.0829759836196899
-5.65981531143188	-7.78010129928589	-7.11327362060547	-0.0878954604268074	0.270798683166504	0.083096869289875
-5.66241455078125	-7.77407932281494	-7.08281135559082	-0.0879037380218506	0.270780235528946	0.0832146033644676
-5.65388154983521	-7.77203702926636	-7.10336017608643	-0.0877774357795715	0.270693808794022	0.0830873399972916
-5.65608882904053	-7.77764987945557	-7.11593151092529	-0.0878344848752022	0.270776867866516	0.0831457525491714
-5.65730667114258	-7.7801456451416	-7.09248781204224	-0.0878114029765129	0.270963072776794	0.0833534002304077
-5.64826726913452	-7.76968908309937	-7.09449434280396	-0.0876786932349205	0.270848661661148	0.0833030268549919
-5.64446973800659	-7.76267957687378	-7.10410642623901	-0.0876325368881226	0.27068692445755	0.0831706896424294
-5.63860416412354	-7.77476930618286	-7.10563278198242	-0.0877596884965897	0.270850658416748	0.0832726284861565
-5.64193868637085	-7.77413463592529	-7.09292411804199	-0.0877618491649628	0.270977586507797	0.0832920968532562
-5.64237976074219	-7.76506757736206	-7.08923006057739	-0.0876058638095856	0.270966738462448	0.0832280516624451
-5.63582563400269	-7.76147031784058	-7.10474157333374	-0.087498240172863	0.271006137132645	0.0831618905067444
-5.63623380661011	-7.77231073379517	-7.11668300628662	-0.0875059068202972	0.271128803491592	0.0831849649548531
-5.63373994827271	-7.76800298690796	-7.09886932373047	-0.0874771401286125	0.271171569824219	0.0833319872617722
-5.63048458099365	-7.76103067398071	-7.10349893569946	-0.0875144675374031	0.27112740278244	0.0831665247678757
-5.63060617446899	-7.76765203475952	-7.12069463729858	-0.0873769149184227	0.271135747432709	0.0831006988883018
-5.63320827484131	-7.77697896957397	-7.10605335235596	-0.0873603820800781	0.271413773298264	0.0833278968930244
-5.62586736679077	-7.76530027389526	-7.10148954391479	-0.087321549654007	0.271411180496216	0.0833146944642067
-5.62907266616821	-7.76221179962158	-7.11154508590698	-0.0872441455721855	0.2712162733078	0.0832345485687256
-5.62634086608887	-7.77393579483032	-7.12215185165405	-0.087331123650074	0.271323055028915	0.0832671672105789
-5.62816143035889	-7.77296209335327	-7.10537672042847	-0.0873895436525345	0.271502554416656	0.0834342986345291
-5.6302638053894	-7.76131200790405	-7.09908771514893	-0.0872694700956345	0.271372318267822	0.0834020748734474
-5.62596893310547	-7.76378393173218	-7.11600255966187	-0.0871691703796387	0.271343976259232	0.0833073183894157
-5.62428951263428	-7.76929140090942	-7.12150001525879	-0.0870724618434906	0.271464586257935	0.0833501145243645
-5.62737894058228	-7.76328420639038	-7.09433650970459	-0.087155893445015	0.271377086639404	0.0835192576050758
-5.62627840042114	-7.76006269454956	-7.0999927520752	-0.0871146321296692	0.271287649869919	0.0833731666207314
-5.62241506576538	-7.76746606826782	-7.12093639373779	-0.0870323106646538	0.271269708871841	0.083218090236187
-5.62589597702026	-7.77230405807495	-7.11201477050781	-0.0870397016406059	0.271496891975403	0.0833638235926628
-5.627366065979	-7.76745700836182	-7.09215354919434	-0.0870503038167953	0.271599113941193	0.0833649039268494
-5.62399959564209	-7.76103639602661	-7.09771585464478	-0.0870072320103645	0.271414965391159	0.0832083374261856
-5.6230788230896	-7.76248407363892	-7.11338806152344	-0.0868473872542381	0.271305173635483	0.0831104069948196
-5.61995315551758	-7.77311515808105	-7.11146020889282	-0.0868684053421021	0.271473407745361	0.0831283703446388
-5.62632942199707	-7.7734203338623	-7.10416507720947	-0.0870271921157837	0.271638691425323	0.0831071436405182
-5.62703657150269	-7.76261281967163	-7.09236335754395	-0.0868645533919334	0.27160656452179	0.0830535069108009
-5.62292289733887	-7.76639413833618	-7.10811853408813	-0.0867592021822929	0.27149373292923	0.0828560814261436
-5.61576843261719	-7.77086782455444	-7.12973356246948	-0.0867425501346588	0.271584093570709	0.0826945379376411
-5.61681842803955	-7.77359819412231	-7.12261152267456	-0.0868414714932442	0.27154529094696	0.0828010216355324
-5.62170839309692	-7.76937675476074	-7.09972953796387	-0.08682581782341	0.271560192108154	0.0828072801232338
-5.6188383102417	-7.76641273498535	-7.10604190826416	-0.0867754220962524	0.27144381403923	0.0825041010975838
-5.61453723907471	-7.77060842514038	-7.128098487854	-0.0867705568671227	0.271426796913147	0.0823127627372742
-5.62241172790527	-7.77588558197021	-7.1158595085144	-0.0868487954139709	0.271675318479538	0.0824384391307831
-5.62363195419312	-7.77254867553711	-7.10571479797363	-0.0868243277072906	0.271659791469574	0.0823905318975449
-5.61722326278687	-7.76549959182739	-7.1130805015564	-0.086719311773777	0.271478325128555	0.0820742547512054
-5.62012767791748	-7.76747131347656	-7.12211990356445	-0.0867281705141068	0.271347731351852	0.0819842666387558
-5.61979055404663	-7.77874565124512	-7.12445735931396	-0.0869587585330009	0.271527081727982	0.0820001810789108
-5.62755537033081	-7.78340339660645	-7.12136077880859	-0.0869326815009117	0.27158334851265	0.0819403082132339
-5.62860679626465	-7.77157163619995	-7.10587072372437	-0.0868839621543884	0.271474629640579	0.0816997364163399
-5.62480163574219	-7.77379035949707	-7.12615823745728	-0.0869040712714195	0.271423846483231	0.0815631821751595
-5.62578344345093	-7.78062343597412	-7.13868999481201	-0.0869443789124489	0.271452039480209	0.0814964845776558
-5.63361120223999	-7.78403472900391	-7.12137365341187	-0.0869991630315781	0.271422415971756	0.0814893767237663
-5.63451814651489	-7.77600908279419	-7.11040735244751	-0.0870536044239998	0.271476745605469	0.0814202204346657
-5.63380289077759	-7.77913665771484	-7.13653516769409	-0.0871228724718094	0.27132311463356	0.0811677575111389
-5.64195251464844	-7.78611898422241	-7.13586616516113	-0.0871362686157227	0.27136766910553	0.0811569541692734
-5.64420890808105	-7.78567695617676	-7.1241660118103	-0.0872200429439545	0.271591305732727	0.0811648517847061
-5.644127368927	-7.77458477020264	-7.12849950790405	-0.0871623605489731	0.271425724029541	0.0810011178255081
-5.64810228347778	-7.77623987197876	-7.14657545089722	-0.087159588932991	0.271253854036331	0.080878347158432
-5.64879655838013	-7.78959226608276	-7.14676380157471	-0.087380163371563	0.271460682153702	0.0808626562356949
-5.65734577178955	-7.78554010391235	-7.1379222869873	-0.0873735472559929	0.2715964615345	0.0808645188808441
-5.661545753479	-7.77696943283081	-7.12938785552979	-0.0873612761497498	0.271476328372955	0.0807755365967751
-5.65876245498657	-7.77519130706787	-7.14612054824829	-0.0873647853732109	0.271361529827118	0.080639086663723
-5.65724420547485	-7.78199529647827	-7.15651798248291	-0.0874314904212952	0.271508008241653	0.0805619433522224
-5.66689205169678	-7.77973747253418	-7.14579677581787	-0.0874297693371773	0.271556168794632	0.080670990049839
-5.66518640518188	-7.7695255279541	-7.1406946182251	-0.0874470621347427	0.271397352218628	0.0806482881307602
-5.66511726379395	-7.77250194549561	-7.15782737731934	-0.0874885767698288	0.271335244178772	0.0804039612412453
-5.67198371887207	-7.77862071990967	-7.15836811065674	-0.087492324411869	0.271519660949707	0.0804633647203445
-5.67337608337402	-7.77826833724976	-7.14851713180542	-0.0875140279531479	0.271603316068649	0.0806042551994324
-5.67105865478516	-7.76720380783081	-7.14470863342285	-0.0874602198600769	0.271402716636658	0.080476738512516
-5.67393350601196	-7.77038669586182	-7.15545463562012	-0.087402768433094	0.271329760551453	0.0804110765457153
-5.67413139343262	-7.77928161621094	-7.14989805221558	-0.0876043438911438	0.271451026201248	0.0804636627435684
-5.67922973632813	-7.77733182907104	-7.14014863967896	-0.0875431373715401	0.271584302186966	0.0805545300245285
-5.68319511413574	-7.77042627334595	-7.13530397415161	-0.0874758362770081	0.271431505680084	0.0804460570216179
-5.68301582336426	-7.77443742752075	-7.14969348907471	-0.0875043570995331	0.271422535181046	0.0803287327289581
-5.67949771881104	-7.78352212905884	-7.16318511962891	-0.0874738618731499	0.271599173545837	0.0803952589631081
-5.68322467803955	-7.78115129470825	-7.13526010513306	-0.0873972773551941	0.271533042192459	0.0805393978953362
-5.68267869949341	-7.78549575805664	-7.14799880981445	-0.0875289514660835	0.271489530801773	0.0803063586354256
-5.68396186828613	-7.79092454910278	-7.16183996200562	-0.087430439889431	0.271606087684631	0.0803205743432045
-5.68574047088623	-7.79371690750122	-7.14317417144775	-0.0874512195587158	0.271704971790314	0.0804450884461403
-5.68213748931885	-7.78807497024536	-7.15146493911743	-0.0873999372124672	0.27151295542717	0.0803276002407074
-5.68142747879028	-7.79876661300659	-7.16297340393066	-0.087410107254982	0.271617442369461	0.0803701058030128
-5.68467330932617	-7.80292129516602	-7.14443731307983	-0.0875263661146164	0.271724790334702	0.0804601386189461
-5.69039106369019	-7.79309272766113	-7.13867664337158	-0.0873605087399483	0.271739810705185	0.0804625079035759
-5.68185758590698	-7.79510831832886	-7.15861320495605	-0.0872644260525703	0.271580427885056	0.0804171413183212
-5.6755223274231	-7.8034029006958	-7.165123462677	-0.0872732326388359	0.27165761590004	0.0804487466812134
-5.68327379226685	-7.79762506484985	-7.13894653320313	-0.0872584208846092	0.271665036678314	0.0806849598884583
-5.67775821685791	-7.79248571395874	-7.14441871643066	-0.0872456803917885	0.271641999483109	0.0805609524250031
-5.67360639572144	-7.79956102371216	-7.15920495986938	-0.0871914848685265	0.271621555089951	0.0805283635854721
-5.67916679382324	-7.80452060699463	-7.14328670501709	-0.0872082412242889	0.271964490413666	0.0807454809546471
-5.67348670959473	-7.79289531707764	-7.14067792892456	-0.0870422944426537	0.271676152944565	0.0806489959359169
-5.67126560211182	-7.79390716552734	-7.15423011779785	-0.0870028287172318	0.271657347679138	0.0806304588913918
-5.66965627670288	-7.80463695526123	-7.15431928634644	-0.0872157886624336	0.271926403045654	0.0807532444596291
-5.67639636993408	-7.79838848114014	-7.13796091079712	-0.0870905146002769	0.271939009428024	0.0807577222585678
-5.67028617858887	-7.79457950592041	-7.14364290237427	-0.086944468319416	0.271913886070251	0.0807171165943146
-5.66746616363525	-7.80028533935547	-7.170569896698	-0.0869681537151337	0.271986901760101	0.0806661248207092
-5.67039585113525	-7.80176639556885	-7.14736127853394	-0.0869775861501694	0.272045999765396	0.08084886521101
-5.66565322875977	-7.79719972610474	-7.14035415649414	-0.0868908911943436	0.272007346153259	0.0808175802230835
-5.66212224960327	-7.80047988891602	-7.16222953796387	-0.086926706135273	0.271986365318298	0.0805769637227058
-5.66449546813965	-7.80585336685181	-7.16556167602539	-0.086994431912899	0.272188156843185	0.0808134227991104
-5.66328430175781	-7.80450916290283	-7.14438152313232	-0.0869663655757904	0.272185802459717	0.0808640271425247
-5.65570640563965	-7.79263544082642	-7.14932775497437	-0.0868099853396416	0.271992534399033	0.0807190462946892
-5.65396976470947	-7.80214500427246	-7.15962982177734	-0.0869965553283691	0.272036999464035	0.0807843580842018
-5.65173101425171	-7.8083553314209	-7.15438795089722	-0.0871328637003899	0.272193670272827	0.080861859023571
-5.65508365631104	-7.79919576644897	-7.14220571517944	-0.0869805291295052	0.272158980369568	0.0808826386928558
-5.6511926651001	-7.79004240036011	-7.13592958450317	-0.0869317352771759	0.272006124258041	0.0808257535099983
-5.64455604553223	-7.79470777511597	-7.15498113632202	-0.0870065838098526	0.272075563669205	0.0807642489671707
-5.64461231231689	-7.79846477508545	-7.16210842132568	-0.0869869515299797	0.272095739841461	0.0808368548750877
-5.64340925216675	-7.79560279846191	-7.14065217971802	-0.0870046690106392	0.272029489278793	0.0809374749660492
-5.63793182373047	-7.7861213684082	-7.13766956329346	-0.0871172696352005	0.271995425224304	0.0808784142136574
-5.63412237167358	-7.78829145431519	-7.1575756072998	-0.0871217548847198	0.271910816431046	0.0807221233844757
-5.63743925094604	-7.79052782058716	-7.15394258499146	-0.087087094783783	0.27204692363739	0.0808252468705177
-5.63024139404297	-7.78533220291138	-7.13432168960571	-0.087089940905571	0.272130370140076	0.0809129774570465
-5.62873792648315	-7.77573680877686	-7.14894485473633	-0.0869949907064438	0.271950870752335	0.0807560384273529
-5.62891817092896	-7.78392696380615	-7.15593910217285	-0.0870514512062073	0.271978467702866	0.0808189064264297
-5.6246166229248	-7.78610515594482	-7.14303493499756	-0.0872064977884293	0.272160857915878	0.0809276774525642
-5.62989044189453	-7.77475166320801	-7.13758087158203	-0.0871085524559021	0.272078216075897	0.0808502063155174
-5.62192535400391	-7.77626180648804	-7.15472269058228	-0.0870351567864418	0.272064805030823	0.0807775035500526
-5.62055492401123	-7.77819442749023	-7.15578031539917	-0.0870580822229385	0.272132962942123	0.0809205025434494
-5.62331676483154	-7.76861524581909	-7.13869380950928	-0.0871103405952454	0.272024214267731	0.0809808745980263
-5.61718702316284	-7.7723274230957	-7.15456438064575	-0.0870945155620575	0.272005259990692	0.0808096304535866
-5.61735820770264	-7.77596664428711	-7.15365362167358	-0.0870599001646042	0.272205978631973	0.0809646770358086
-5.62148714065552	-7.77351522445679	-7.13502025604248	-0.0871521905064583	0.272356599569321	0.0810569524765015
-5.61505126953125	-7.76397800445557	-7.14476537704468	-0.0869977548718452	0.272078692913055	0.0809718891978264
-5.61292743682861	-7.77174615859985	-7.15624237060547	-0.0869431346654892	0.272065252065659	0.0809866562485695
-5.61575222015381	-7.7787013053894	-7.15125560760498	-0.0871184021234512	0.272332400083542	0.0810915231704712
-5.62183380126953	-7.77344512939453	-7.14039659500122	-0.0871510282158852	0.272409856319427	0.0811944529414177
-5.62258720397949	-7.77091884613037	-7.13868761062622	-0.0869955942034721	0.272253334522247	0.0811781883239746
-5.61672735214233	-7.77567529678345	-7.16049003601074	-0.086921788752079	0.272358953952789	0.0810566768050194
-5.62190675735474	-7.78193712234497	-7.15643501281738	-0.0870112553238869	0.272421896457672	0.0811744406819344
-5.6273136138916	-7.78240919113159	-7.14055681228638	-0.0870259404182434	0.272414833307266	0.0813061371445656
-5.62301301956177	-7.7807993888855	-7.15593290328979	-0.0870108678936958	0.272364020347595	0.0810761377215385
-5.62688398361206	-7.78889131546021	-7.16548728942871	-0.0869682729244232	0.272514969110489	0.0811557620763779
-5.63489818572998	-7.79362726211548	-7.15637731552124	-0.0869624316692352	0.272660255432129	0.0814234986901283
-5.63170051574707	-7.78471231460571	-7.15963554382324	-0.0868093222379684	0.272534996271133	0.0811567008495331
-5.63097858428955	-7.79274320602417	-7.17042684555054	-0.0869142338633537	0.272600889205933	0.0812354981899261
-5.63875389099121	-7.80556917190552	-7.16584253311157	-0.0870877131819725	0.272792726755142	0.0814085230231285
-5.64028644561768	-7.79543876647949	-7.15128135681152	-0.0868856310844421	0.272739708423615	0.0813490003347397
-5.63930749893188	-7.79783296585083	-7.17142486572266	-0.0869173407554626	0.272716999053955	0.0812815576791763
-5.64100122451782	-7.80973529815674	-7.17764234542847	-0.0869751647114754	0.272784918546677	0.0813774839043617
-5.64311456680298	-7.8058705329895	-7.15013742446899	-0.0869682729244232	0.272817224264145	0.0815024301409721
-5.64296197891235	-7.80395889282227	-7.16417789459229	-0.0869370549917221	0.272727370262146	0.0812884494662285
-5.64655637741089	-7.81215238571167	-7.173264503479	-0.0869829431176186	0.272783130407333	0.0813549757003784
-5.64533138275146	-7.81358861923218	-7.15707778930664	-0.0870264694094658	0.272991269826889	0.0814009457826614
-5.64177989959717	-7.80154037475586	-7.16379737854004	-0.0869613066315651	0.272756010293961	0.0812762379646301
-5.64138412475586	-7.80690908432007	-7.17229032516479	-0.0870173498988152	0.272627502679825	0.0812383741140366
-5.64035224914551	-7.81860637664795	-7.16992568969727	-0.0872202590107918	0.272829949855804	0.0812666043639183
-5.64422607421875	-7.81366014480591	-7.16281461715698	-0.0872500017285347	0.272921472787857	0.0813004970550537
-5.63943672180176	-7.80758047103882	-7.16659116744995	-0.0872026905417442	0.272712826728821	0.0812205150723457
-5.63443803787231	-7.81585264205933	-7.17815446853638	-0.0872542858123779	0.272782623767853	0.0811057835817337
-5.63827562332153	-7.81059980392456	-7.16236639022827	-0.0872415229678154	0.272813886404037	0.0812763199210167
-5.63254404067993	-7.80783700942993	-7.17647457122803	-0.0872747898101807	0.272641390562058	0.0810496136546135
-5.63432693481445	-7.8178915977478	-7.17203760147095	-0.0873667001724243	0.272838234901428	0.0810931995511055
-5.63139343261719	-7.81444549560547	-7.16210699081421	-0.0874499529600143	0.272899776697159	0.0811796337366104
-5.62463188171387	-7.80193853378296	-7.16928148269653	-0.0873505994677544	0.27261021733284	0.0809372738003731
-5.62379264831543	-7.81349325180054	-7.18002271652222	-0.0874902829527855	0.272680789232254	0.0809851437807083
-5.624107837677	-7.81284236907959	-7.16610956192017	-0.0875627994537354	0.272750377655029	0.0811053439974785
-5.62341737747192	-7.80221176147461	-7.15816116333008	-0.0874373540282249	0.272596627473831	0.081055760383606
-5.614821434021	-7.80832862854004	-7.17699480056763	-0.0875815749168396	0.272579461336136	0.0809630081057549
-5.61427545547485	-7.81020259857178	-7.17167329788208	-0.0875432789325714	0.272692173719406	0.0811022892594337
-5.61239719390869	-7.80164527893066	-7.14928007125854	-0.0875996798276901	0.272506386041641	0.0811733603477478
-5.60687780380249	-7.80230951309204	-7.17006158828735	-0.0876486077904701	0.272421836853027	0.0810110941529274
-5.60806846618652	-7.80557870864868	-7.17090845108032	-0.0876050814986229	0.272561758756638	0.0811395645141602
-5.60559988021851	-7.80243921279907	-7.14880609512329	-0.0876351818442345	0.272634565830231	0.0812327414751053
-5.5984582901001	-7.79357957839966	-7.15434598922729	-0.0876552760601044	0.272311717271805	0.0811456814408302
-5.59396934509277	-7.80261421203613	-7.16526746749878	-0.0876453965902328	0.272373884916306	0.0812269300222397
-5.59489011764526	-7.80359792709351	-7.1406455039978	-0.0877609923481941	0.272486656904221	0.081292949616909
-5.59559154510498	-7.78970336914063	-7.14063549041748	-0.0875776037573814	0.272411942481995	0.0812848284840584
-5.58351135253906	-7.79736328125	-7.16560077667236	-0.0875607207417488	0.272374480962753	0.0812104791402817
-5.58705949783325	-7.80005264282227	-7.13906097412109	-0.0875886082649231	0.272469699382782	0.0814495161175728
-5.5872483253479	-7.79273796081543	-7.13431024551392	-0.0875423029065132	0.272431641817093	0.0814505591988564
-5.57919216156006	-7.79561853408813	-7.15394639968872	-0.0874462649226189	0.27237007021904	0.0812709331512451
-5.58203840255737	-7.80253028869629	-7.14524507522583	-0.0874979645013809	0.272587895393372	0.081531748175621
-5.57968330383301	-7.79369831085205	-7.13470697402954	-0.0873622819781303	0.272502481937408	0.0814885348081589
-5.57453918457031	-7.79098844528198	-7.15134620666504	-0.0872363597154617	0.27236270904541	0.0813874304294586
-5.58001518249512	-7.80249404907227	-7.14530277252197	-0.0874196439981461	0.272637248039246	0.0815544500946999
-5.58146047592163	-7.79446840286255	-7.13383388519287	-0.0872010365128517	0.272579312324524	0.08157117664814
-5.57348299026489	-7.79640436172485	-7.15317630767822	-0.0870809555053711	0.272526144981384	0.0814836844801903
-5.57513570785522	-7.80174207687378	-7.15828037261963	-0.0871156454086304	0.272624373435974	0.0815458819270134
-5.57591724395752	-7.79627466201782	-7.12911081314087	-0.0870572403073311	0.272599846124649	0.0817149206995964
-5.57277250289917	-7.79305124282837	-7.14922428131104	-0.086968407034874	0.27254244685173	0.0815212279558182
-5.57531356811523	-7.80006170272827	-7.15869951248169	-0.0869172737002373	0.272613286972046	0.0815424397587776
-5.58278131484985	-7.80554437637329	-7.14081859588623	-0.0868983194231987	0.272841542959213	0.0818012207746506
-5.57828283309937	-7.79703187942505	-7.1415433883667	-0.0867251828312874	0.272667646408081	0.0817084386944771
-5.57719039916992	-7.79350233078003	-7.15121269226074	-0.0866443961858749	0.272498816251755	0.0816463306546211
-5.57845592498779	-7.8058295249939	-7.15087127685547	-0.086772695183754	0.272702217102051	0.0817836597561836
-5.58237934112549	-7.80708646774292	-7.13901472091675	-0.0867164582014084	0.272678256034851	0.0818343535065651
-5.58252143859863	-7.79675245285034	-7.1349048614502	-0.0865344181656837	0.272575378417969	0.0818134844303131
-5.57920360565186	-7.80114030838013	-7.1533579826355	-0.0864930599927902	0.27261409163475	0.0817686766386032
-5.58452320098877	-7.81000471115112	-7.14901828765869	-0.086376927793026	0.272644311189651	0.0818793177604675
-5.58559608459473	-7.80401086807251	-7.1284327507019	-0.0863763242959976	0.27257376909256	0.0819986313581467
-5.5879693031311	-7.80277299880981	-7.14148759841919	-0.0863902792334557	0.272506982088089	0.0818168595433235
-5.59168100357056	-7.81318807601929	-7.14963102340698	-0.0863233059644699	0.272526323795319	0.0818334370851517
-5.59374618530273	-7.81781435012817	-7.1377534866333	-0.0862780064344406	0.272721737623215	0.0820065587759018
-5.593674659729	-7.80943727493286	-7.13551759719849	-0.0862803533673286	0.272511154413223	0.0818889364600182
-5.5996675491333	-7.81512594223022	-7.15125226974487	-0.0862470865249634	0.272446811199188	0.0818528980016708
-5.59723567962646	-7.82656049728394	-7.15540266036987	-0.0864232629537582	0.272584080696106	0.0820221230387688
-5.6090669631958	-7.81951808929443	-7.14015197753906	-0.0863890647888184	0.272649645805359	0.0820526629686356
-5.61356163024902	-7.81532621383667	-7.14801502227783	-0.0863264799118042	0.272485643625259	0.0820003747940063
-5.60749340057373	-7.82224988937378	-7.16983890533447	-0.0863116160035133	0.272450596094131	0.0819851160049438
-5.61585283279419	-7.82355833053589	-7.15801477432251	-0.0863115265965462	0.272604823112488	0.0822373777627945
-5.61894989013672	-7.81614255905151	-7.13744592666626	-0.0864819288253784	0.272407621145248	0.0822431594133377
-5.61567687988281	-7.81843566894531	-7.16205501556396	-0.0864617079496384	0.272256404161453	0.0821085721254349
-5.62463665008545	-7.82337999343872	-7.16234445571899	-0.0863909050822258	0.272490382194519	0.0822368562221527
-5.62563848495483	-7.81770515441895	-7.14503479003906	-0.0865935087203979	0.272427946329117	0.0823294445872307
-5.62110376358032	-7.80867862701416	-7.15244722366333	-0.0864139944314957	0.272178798913956	0.0822140425443649
-5.62112855911255	-7.81720113754272	-7.16398239135742	-0.086484782397747	0.272205173969269	0.0822262689471245
-5.62534236907959	-7.81894016265869	-7.15139436721802	-0.0866818502545357	0.272318929433823	0.0823173299431801
-5.63222980499268	-7.80849838256836	-7.14104700088501	-0.0866122767329216	0.272275447845459	0.0823342129588127
-5.62809705734253	-7.80736589431763	-7.14447498321533	-0.0866135284304619	0.27212518453598	0.0822428017854691
-5.62384986877441	-7.81419134140015	-7.16889762878418	-0.0866111144423485	0.272245854139328	0.0821510255336761
-5.6312518119812	-7.8135781288147	-7.15823888778687	-0.0866552516818047	0.272276848554611	0.0823536962270737
-5.63139533996582	-7.80680513381958	-7.14663743972778	-0.0866575688123703	0.272185117006302	0.0823276564478874
-5.6265721321106	-7.80929040908813	-7.16645526885986	-0.0866802632808685	0.272105425596237	0.0820628628134727
-5.62983751296997	-7.81607866287231	-7.16363382339478	-0.0867439955472946	0.27234548330307	0.0822265818715096
-5.63004016876221	-7.81521701812744	-7.15006065368652	-0.0867303609848022	0.272425502538681	0.082309253513813
-5.62651538848877	-7.80232334136963	-7.15872716903687	-0.0865570306777954	0.27213042974472	0.0820927619934082
-5.62297058105469	-7.80877017974854	-7.16519069671631	-0.0866456031799316	0.272152572870255	0.0821117758750916
-5.62664127349854	-7.82039642333984	-7.15798902511597	-0.0867996066808701	0.272341996431351	0.0822289064526558
-5.62899780273438	-7.81133127212524	-7.14400243759155	-0.0866426900029182	0.272299975156784	0.082166001200676
-5.62326574325562	-7.80489683151245	-7.15316677093506	-0.0865859538316727	0.272240281105042	0.0820551365613937
-5.62042856216431	-7.81692457199097	-7.17137145996094	-0.0866010040044785	0.272278219461441	0.082057386636734
-5.62416553497314	-7.81805038452148	-7.15233325958252	-0.0865864828228951	0.27225524187088	0.0821809619665146
-5.6208324432373	-7.8095874786377	-7.13249397277832	-0.0865943357348442	0.272236853837967	0.0821183547377586
-5.61516618728638	-7.81603240966797	-7.15726470947266	-0.0866683647036552	0.272081822156906	0.0819278806447983
-5.62143039703369	-7.82655954360962	-7.15972089767456	-0.0866782367229462	0.272241055965424	0.0819404944777489
-5.61785316467285	-7.82703733444214	-7.13726043701172	-0.0866376534104347	0.272339314222336	0.0819830670952797
-5.61526489257813	-7.81793260574341	-7.13933801651001	-0.0866065099835396	0.272141993045807	0.0818971768021584
-5.61527347564697	-7.82551097869873	-7.14893293380737	-0.0866530165076256	0.271964222192764	0.0818122178316116
-5.61408042907715	-7.8411808013916	-7.14005517959595	-0.0868655890226364	0.272176116704941	0.0818530395627022
-5.62042236328125	-7.83787250518799	-7.13661241531372	-0.0868289917707443	0.272140622138977	0.0818761438131332
-5.61827278137207	-7.83644723892212	-7.13659048080444	-0.0867875069379807	0.271940320730209	0.0818247571587563
-5.61619901657104	-7.8455228805542	-7.15822315216064	-0.0867893993854523	0.271912723779678	0.0817042663693428
-5.61904239654541	-7.85253858566284	-7.14259433746338	-0.0868716463446617	0.271951824426651	0.0818613842129707
-5.62020254135132	-7.84509944915771	-7.12822484970093	-0.0869631245732307	0.271781265735626	0.0819417461752892
-5.61923885345459	-7.84949350357056	-7.14609575271606	-0.0869791507720947	0.271654814481735	0.0816377028822899
-5.62497615814209	-7.86151504516602	-7.13699722290039	-0.0870178863406181	0.271790951490402	0.0817899331450462
-5.62312746047974	-7.85861587524414	-7.13106203079224	-0.0871119275689125	0.271784901618958	0.0819140672683716
-5.62088012695313	-7.85310173034668	-7.1340217590332	-0.0869905650615692	0.271458894014359	0.0816637501120567
-5.62265586853027	-7.86363315582275	-7.14249277114868	-0.0872209221124649	0.271533340215683	0.0817375555634499
-5.62258338928223	-7.86837434768677	-7.13309621810913	-0.0872872546315193	0.271640539169312	0.081767626106739
-5.62648439407349	-7.85894918441772	-7.12011384963989	-0.0872236713767052	0.271397739648819	0.0817107036709785
-5.62247276306152	-7.86282157897949	-7.13503408432007	-0.0872558802366257	0.271316051483154	0.0815659165382385
-5.62148141860962	-7.86644458770752	-7.13985681533813	-0.0871939212083817	0.271405458450317	0.0816317349672318
-5.62473964691162	-7.8637580871582	-7.11291408538818	-0.0873017162084579	0.271290391683578	0.0817349851131439
-5.62065315246582	-7.86237859725952	-7.11216115951538	-0.0873672068119049	0.271221488714218	0.081512950360775
-5.62468242645264	-7.86931657791138	-7.13794851303101	-0.0873304381966591	0.271299004554749	0.0814643651247025
-5.62541198730469	-7.87261390686035	-7.1193265914917	-0.0872747823596001	0.271369367837906	0.0816150680184364
-5.62182712554932	-7.86654043197632	-7.11026191711426	-0.0873596370220184	0.271236568689346	0.0814230144023895
-5.62371826171875	-7.86645793914795	-7.13010597229004	-0.0873207673430443	0.271075040102005	0.0813266411423683
-5.62236261367798	-7.87746524810791	-7.12524700164795	-0.0874404534697533	0.27124235033989	0.0813717916607857
-5.62979555130005	-7.87312936782837	-7.1060004234314	-0.0874261185526848	0.271252512931824	0.0813522338867188
-5.63218975067139	-7.86711502075195	-7.11436033248901	-0.0873798131942749	0.271177381277084	0.081268735229969
-5.62660217285156	-7.87467288970947	-7.13807153701782	-0.0873452052474022	0.271201223134995	0.0811044201254845
-5.63092517852783	-7.87908935546875	-7.12793922424316	-0.0873739048838615	0.271317899227142	0.0811898410320282
-5.63863277435303	-7.87569856643677	-7.10628747940063	-0.0874240100383759	0.271257281303406	0.0813310667872429
-5.63518571853638	-7.87570667266846	-7.12329816818237	-0.0873648077249527	0.271171182394028	0.0811647772789001
-5.63394832611084	-7.88370704650879	-7.13285636901855	-0.0873750150203705	0.27109569311142	0.0811254531145096
-5.63876581192017	-7.8877968788147	-7.12038803100586	-0.0874474197626114	0.271303415298462	0.0813228338956833
-5.63911294937134	-7.8792462348938	-7.11639738082886	-0.0874153599143028	0.271166384220123	0.0812520608305931
-5.63514757156372	-7.87501239776611	-7.12407875061035	-0.0872469395399094	0.271006256341934	0.0811683759093285
-5.6366286277771	-7.88475179672241	-7.12310791015625	-0.087476946413517	0.271181702613831	0.0812662243843079
-5.64419651031494	-7.87315368652344	-7.10440731048584	-0.0874220281839371	0.271116316318512	0.0812912881374359
-5.63547325134277	-7.87104606628418	-7.11525011062622	-0.0873463526368141	0.270920932292938	0.0812110304832459
-5.63054656982422	-7.87531423568726	-7.12645959854126	-0.0873484835028648	0.270999282598495	0.0811260640621185
-5.63554096221924	-7.87157249450684	-7.10326433181763	-0.0874097719788551	0.270941823720932	0.0813292264938354
-5.62864637374878	-7.8653244972229	-7.1002049446106	-0.0874054357409477	0.270735681056976	0.0812376886606216
-5.62765645980835	-7.86786937713623	-7.12191963195801	-0.0874168872833252	0.270709961652756	0.0811239555478096
-5.63069152832031	-7.87180471420288	-7.10394144058228	-0.0874309316277504	0.270873159170151	0.0813476592302322
-5.62918663024902	-7.86815929412842	-7.09001874923706	-0.0873690918087959	0.270809769630432	0.0813093781471252
-5.62367153167725	-7.85785484313965	-7.10352897644043	-0.0871953442692757	0.270537137985229	0.081137515604496
-5.62392950057983	-7.86918592453003	-7.10300636291504	-0.0874069184064865	0.270675301551819	0.0812268182635307
-5.62740564346313	-7.87351036071777	-7.09400320053101	-0.0874538570642471	0.27076256275177	0.0812669098377228
-5.62817192077637	-7.8630576133728	-7.08782339096069	-0.0872559547424316	0.270653247833252	0.0811968073248863
-5.62104797363281	-7.86483001708984	-7.1031928062439	-0.0873149260878563	0.270614057779312	0.0810718834400177
-5.62418842315674	-7.87222099304199	-7.10684585571289	-0.0873386636376381	0.270637512207031	0.0810715928673744
-5.62673091888428	-7.86719846725464	-7.08238744735718	-0.0872329846024513	0.270615041255951	0.0812436640262604
-5.62387943267822	-7.86368036270142	-7.09340381622314	-0.0873163118958473	0.270526647567749	0.0810280069708824
-5.6265230178833	-7.8774847984314	-7.10492753982544	-0.0873052179813385	0.27055436372757	0.0810009315609932
-5.62627029418945	-7.87712574005127	-7.08957862854004	-0.087286002933979	0.27074521780014	0.0811208635568619
-5.62610816955566	-7.86551475524902	-7.09266948699951	-0.0872158408164978	0.270500510931015	0.0809522569179535
-5.62967395782471	-7.87537050247192	-7.10275316238403	-0.0872619077563286	0.270479083061218	0.0808947086334229
-5.63021278381348	-7.87863874435425	-7.09089517593384	-0.0874244719743729	0.270710945129395	0.0809399634599686
-5.63406324386597	-7.86856889724731	-7.08745145797729	-0.087327741086483	0.27053564786911	0.0808055028319359
-5.62930107116699	-7.87337923049927	-7.10710573196411	-0.0873506963253021	0.270509898662567	0.080630898475647
-5.63009548187256	-7.87872743606567	-7.10622453689575	-0.0873553827404976	0.270620048046112	0.0807192698121071
-5.63483905792236	-7.87106084823608	-7.08417749404907	-0.087383434176445	0.270478248596191	0.0807848647236824
-5.63327407836914	-7.87420463562012	-7.09651947021484	-0.0875202417373657	0.270318120718002	0.0805702656507492
-5.63432312011719	-7.87753009796143	-7.10842943191528	-0.0873927175998688	0.270416796207428	0.0804715305566788
-5.63861417770386	-7.88033199310303	-7.09339237213135	-0.0875343456864357	0.27057608962059	0.0806532427668571
-5.63691568374634	-7.86862945556641	-7.08868360519409	-0.087543673813343	0.270345836877823	0.0805236175656319
-5.63569021224976	-7.86542272567749	-7.09992980957031	-0.0874830931425095	0.27012687921524	0.0803895741701126
-5.63499593734741	-7.87485122680664	-7.1042332649231	-0.0876939296722412	0.270236402750015	0.080425351858139
-5.64647579193115	-7.86993026733398	-7.08540868759155	-0.0877752751111984	0.270320296287537	0.0804679468274117
-5.64620018005371	-7.86503171920776	-7.08381795883179	-0.087693102657795	0.270127058029175	0.0803571417927742
-5.63620662689209	-7.86656713485718	-7.09755516052246	-0.0877524614334106	0.270105749368668	0.0802028924226761
-5.64154481887817	-7.86782073974609	-7.08634662628174	-0.0878421440720558	0.270150125026703	0.0802948102355003
-5.64367818832397	-7.86194229125977	-7.07380771636963	-0.0878599584102631	0.269994020462036	0.0802971571683884
-5.63692283630371	-7.86047029495239	-7.08821439743042	-0.0879018679261208	0.26989084482193	0.0799800977110863
-5.63905572891235	-7.86466550827026	-7.09367275238037	-0.087950624525547	0.269943028688431	0.0801112353801727
-5.64147472381592	-7.86326503753662	-7.07191371917725	-0.0879640206694603	0.270070940256119	0.0801954343914986
-5.63779735565186	-7.85386848449707	-7.07507944107056	-0.087846614420414	0.269814789295197	0.0800088495016098
-5.63593101501465	-7.854811668396	-7.08450508117676	-0.0879654288291931	0.269766211509705	0.0799316093325615
-5.63624429702759	-7.86467218399048	-7.07656669616699	-0.0881382524967194	0.269854724407196	0.080018162727356
-5.63998413085938	-7.85664033889771	-7.06309843063354	-0.0880926176905632	0.269755661487579	0.0799558162689209
-5.63661861419678	-7.84859800338745	-7.06832265853882	-0.0879499986767769	0.269676923751831	0.0798028856515884
-5.63045310974121	-7.85596942901611	-7.08869552612305	-0.088093638420105	0.269713371992111	0.0797963514924049
-5.63496017456055	-7.85562610626221	-7.06718301773071	-0.0880617797374725	0.269667446613312	0.0798727050423622
-5.63193464279175	-7.84712409973145	-7.05206394195557	-0.088084876537323	0.269680500030518	0.0797807425260544
-5.63025045394897	-7.85093975067139	-7.07262754440308	-0.0880604907870293	0.269533604383469	0.0795938149094582
-5.63110733032227	-7.85999202728271	-7.07236909866333	-0.0880579873919487	0.269627511501312	0.0796521678566933
-5.628014087677	-7.857825756073	-7.05521297454834	-0.0880206599831581	0.269744008779526	0.0797566249966621
-5.62355709075928	-7.85046577453613	-7.04405832290649	-0.0879945680499077	0.269580036401749	0.0796322897076607
-5.62658166885376	-7.84872579574585	-7.05609846115112	-0.0878702327609062	0.269423991441727	0.0795150101184845
-5.62322187423706	-7.86129999160767	-7.05420589447021	-0.0880223661661148	0.269431501626968	0.0795849114656448
-5.62383460998535	-7.86394882202148	-7.03846073150635	-0.0880803987383842	0.269547045230865	0.0795859694480896
-5.62760925292969	-7.85614347457886	-7.03187036514282	-0.0879251882433891	0.269380420446396	0.0795801728963852
-5.62071084976196	-7.8584885597229	-7.04197597503662	-0.0878555476665497	0.26927837729454	0.0794754698872566
-5.61980390548706	-7.86621046066284	-7.05232620239258	-0.0878928974270821	0.269391715526581	0.0794404819607735
-5.62634372711182	-7.86629009246826	-7.03260278701782	-0.0878253653645515	0.269379138946533	0.0796176716685295
-5.62436485290527	-7.86159610748291	-7.02991724014282	-0.0877760052680969	0.269243180751801	0.079511970281601
-5.62351989746094	-7.870201587677	-7.04811000823975	-0.087714709341526	0.269222229719162	0.0792693644762039
-5.63080739974976	-7.87845849990845	-7.04838275909424	-0.087692953646183	0.269515693187714	0.0795092135667801
-5.62807750701904	-7.87495517730713	-7.03929710388184	-0.0876720026135445	0.26949080824852	0.0795150548219681
-5.63255310058594	-7.87132501602173	-7.04865503311157	-0.0875277519226074	0.269312113523483	0.0793464481830597
-5.63526964187622	-7.88219547271729	-7.05259895324707	-0.0876257047057152	0.269362777471542	0.0793549418449402
-5.64009380340576	-7.88735055923462	-7.06390190124512	-0.0876864790916443	0.269706189632416	0.0795094519853592
-5.64572858810425	-7.88101625442505	-7.04261827468872	-0.0875786915421486	0.269612103700638	0.079534538090229
-5.64686870574951	-7.87990951538086	-7.05595874786377	-0.0874436870217323	0.269491940736771	0.0794167369604111
-5.64357423782349	-7.88339328765869	-7.07447719573975	-0.0875228121876717	0.269616395235062	0.0794065892696381
-5.6494197845459	-7.88730716705322	-7.07939100265503	-0.0874220132827759	0.269664794206619	0.0795255228877068
-5.65338659286499	-7.88356637954712	-7.0569863319397	-0.0874172747135162	0.269630044698715	0.0796666517853737
-5.65284061431885	-7.88193511962891	-7.05903148651123	-0.0874968692660332	0.269517779350281	0.079561859369278
-5.65457582473755	-7.88708066940308	-7.08361530303955	-0.0873594284057617	0.269580602645874	0.0795712247490883
-5.66097354888916	-7.89101314544678	-7.0711555480957	-0.0873446688055992	0.269795775413513	0.0798049569129944
-5.66016149520874	-7.88468551635742	-7.05626392364502	-0.0873439237475395	0.269772469997406	0.0798410251736641
-5.65900087356567	-7.8785514831543	-7.06087875366211	-0.087248183786869	0.269487977027893	0.0797790437936783
-5.65969228744507	-7.88593864440918	-7.08053922653198	-0.087211512029171	0.269560605287552	0.0798706859350204
-5.66113615036011	-7.89103031158447	-7.07068204879761	-0.0873572528362274	0.269635498523712	0.0800265297293663
-5.66855096817017	-7.88135433197021	-7.05583763122559	-0.0872271880507469	0.2695572078228	0.0800752490758896
-5.66470432281494	-7.87869358062744	-7.07067346572876	-0.0870775058865547	0.269585102796555	0.0800245255231857
-5.65857028961182	-7.88599157333374	-7.07717657089233	-0.0870854258537292	0.269507676362991	0.0800994783639908
-5.66985082626343	-7.88035154342651	-7.05203342437744	-0.0869876220822334	0.269577175378799	0.0803694576025009
-5.66214036941528	-7.88116979598999	-7.06344604492188	-0.0869345441460609	0.269491940736771	0.0802630335092545
-5.65695381164551	-7.88508462905884	-7.07214879989624	-0.0868091508746147	0.26951938867569	0.080232597887516
-5.6658182144165	-7.88984775543213	-7.0557336807251	-0.0868137702345848	0.269837945699692	0.0804822668433189
-5.66182804107666	-7.88334512710571	-7.05195903778076	-0.0867183059453964	0.269704818725586	0.0804700553417206
-5.65717029571533	-7.88004112243652	-7.06510400772095	-0.0865042433142662	0.269599288702011	0.0803127884864807
-5.65549373626709	-7.89404582977295	-7.06948518753052	-0.0866612866520882	0.269789844751358	0.080430880188942
-5.66580200195313	-7.89906454086304	-7.06436109542847	-0.086694598197937	0.270061194896698	0.08051747828722
-5.66916465759277	-7.88918304443359	-7.05838966369629	-0.0864441245794296	0.270000010728836	0.0804430693387985
-5.66506147384644	-7.90023612976074	-7.08613157272339	-0.0864767208695412	0.270104885101318	0.0803528353571892
-5.66804122924805	-7.90846538543701	-7.08784103393555	-0.0864839628338814	0.27029487490654	0.0805142149329185
-5.67211580276489	-7.90494203567505	-7.07050037384033	-0.0865414887666702	0.270293861627579	0.0806581154465675
-5.66939306259155	-7.90434312820435	-7.07778835296631	-0.0864633247256279	0.27024906873703	0.080575555562973
-5.6721076965332	-7.90588140487671	-7.10427284240723	-0.0865654647350311	0.270296275615692	0.0804828703403473
-5.67873764038086	-7.91295862197876	-7.09394884109497	-0.0866957828402519	0.27053427696228	0.0807426199316978
-5.67488527297974	-7.90383052825928	-7.08708381652832	-0.0866595432162285	0.27050194144249	0.0807862356305122
-5.67391729354858	-7.89391994476318	-7.09753131866455	-0.0865675583481789	0.270240068435669	0.0807250663638115
-5.67643880844116	-7.89944505691528	-7.10057640075684	-0.0868431180715561	0.270339071750641	0.080888032913208
-5.67671060562134	-7.8984842300415	-7.08598947525024	-0.0869932249188423	0.270389288663864	0.0809905007481575
-5.67862987518311	-7.8826756477356	-7.07817697525024	-0.0868890434503555	0.270178288221359	0.0810404270887375
-5.67196798324585	-7.8755955696106	-7.09337615966797	-0.086956575512886	0.270104140043259	0.081000417470932
-5.67102670669556	-7.87972450256348	-7.10210466384888	-0.0870031043887138	0.270122915506363	0.0811228230595589
-5.66930818557739	-7.86621284484863	-7.07731676101685	-0.087072066962719	0.270011425018311	0.0812780484557152
-5.66645526885986	-7.85690879821777	-7.08422470092773	-0.0871744677424431	0.26985427737236	0.0811720713973045
-5.67021608352661	-7.86478185653687	-7.09191226959229	-0.0871360898017883	0.269878923892975	0.0812252387404442
-5.66401863098145	-7.85973882675171	-7.07939672470093	-0.0871694460511208	0.270015954971313	0.0814049765467644
-5.66452026367188	-7.84353685379028	-7.08079099655151	-0.0871559083461761	0.269733518362045	0.0812497586011887
-5.66206216812134	-7.85156774520874	-7.08718395233154	-0.0872153714299202	0.26970961689949	0.0813173800706863
-5.6630539894104	-7.85747146606445	-7.08103656768799	-0.0873278975486755	0.269969582557678	0.0814039781689644
-5.66754484176636	-7.84717607498169	-7.06760358810425	-0.0872020721435547	0.269863307476044	0.0813933908939362
-5.66066694259644	-7.84884977340698	-7.0824556350708	-0.0870979428291321	0.26973295211792	0.0812934190034866
-5.66068077087402	-7.8534049987793	-7.08481407165527	-0.0870775133371353	0.269885301589966	0.0813894122838974
-5.66266536712646	-7.84818315505981	-7.05659151077271	-0.0870411545038223	0.269770979881287	0.0814672037959099
-5.65912294387817	-7.85546445846558	-7.06984043121338	-0.0869730561971664	0.269697368144989	0.0813035219907761
-5.65870141983032	-7.86291408538818	-7.07809400558472	-0.086843341588974	0.269786059856415	0.0813510343432426
-5.6629114151001	-7.86773061752319	-7.06056022644043	-0.0868497639894485	0.269962131977081	0.0815407112240791
-5.66144847869873	-7.86099004745483	-7.06048202514648	-0.0866639763116837	0.269763618707657	0.0813585072755814
-5.6576566696167	-7.86618089675903	-7.07071161270142	-0.0864676758646965	0.269670277833939	0.0813366547226906
-5.66020965576172	-7.87893867492676	-7.05637741088867	-0.0865887925028801	0.269910633563995	0.0815210416913033
-5.66642951965332	-7.87460231781006	-7.04097747802734	-0.086342491209507	0.269842028617859	0.081519179046154
-5.65975713729858	-7.87835121154785	-7.05722427368164	-0.0860912725329399	0.269729405641556	0.0813983529806137
-5.65882635116577	-7.88359308242798	-7.05748176574707	-0.0860440582036972	0.269809275865555	0.0814911052584648
-5.66323614120483	-7.88457822799683	-7.02365016937256	-0.0859544724225998	0.269715934991837	0.0816965252161026
-5.66104602813721	-7.8876428604126	-7.0345253944397	-0.0857952684164047	0.269553363323212	0.081497386097908
-5.66621208190918	-7.89832448959351	-7.03626728057861	-0.0857356861233711	0.269722014665604	0.0816236138343811
-5.66755867004395	-7.90183591842651	-7.01685619354248	-0.0855983197689056	0.269753724336624	0.0817741602659225
-5.66803407669067	-7.89695882797241	-7.01815557479858	-0.0852938741445541	0.269541531801224	0.081552617251873
-5.67009592056274	-7.91479825973511	-7.03422594070435	-0.085438534617424	0.269610494375229	0.0816618949174881
-5.68278360366821	-7.92669916152954	-7.0226149559021	-0.0854887142777443	0.269785583019257	0.0818520858883858
-5.68567943572998	-7.92435216903687	-7.01244592666626	-0.0853008851408958	0.269682109355927	0.0817461088299751
-5.68881511688232	-7.93365097045898	-7.04055547714233	-0.0852676630020142	0.269693791866302	0.0817081332206726
-5.69862031936646	-7.94158744812012	-7.03103590011597	-0.0852784663438797	0.269768089056015	0.0818957686424255
-5.70768785476685	-7.93707847595215	-7.02143430709839	-0.0853748098015785	0.26980060338974	0.0819377973675728
-5.71040105819702	-7.94301128387451	-7.04682016372681	-0.0853867083787918	0.269697964191437	0.0818892493844032
-5.72143459320068	-7.95315361022949	-7.04968214035034	-0.0855064168572426	0.269842773675919	0.0821403041481972
-5.72124862670898	-7.94133424758911	-7.04110288619995	-0.0856400579214096	0.269880294799805	0.0822286084294319
-5.72792291641235	-7.93632221221924	-7.06444692611694	-0.0856279879808426	0.269573837518692	0.0822596326470375
-5.73140239715576	-7.9415397644043	-7.06194972991943	-0.0859076827764511	0.269660413265228	0.0823993012309074
-5.73358535766602	-7.92949295043945	-7.04969644546509	-0.0860113576054573	0.269688457250595	0.0825151428580284
-5.73950719833374	-7.91617107391357	-7.05648040771484	-0.0860375761985779	0.269456714391708	0.0825325697660446
-5.73566293716431	-7.91020679473877	-7.07430410385132	-0.0862102285027504	0.26935812830925	0.082502618432045
-5.73961782455444	-7.90592622756958	-7.06688261032104	-0.0863176956772804	0.269345819950104	0.0827349349856377
-5.73764705657959	-7.88668727874756	-7.0584077835083	-0.0864130929112434	0.269112348556519	0.0827588140964508
-5.7382287979126	-7.88467073440552	-7.07477283477783	-0.0865205675363541	0.269021570682526	0.0826368555426598
-5.74105834960938	-7.8829550743103	-7.06724214553833	-0.0866284742951393	0.269196331501007	0.0829043984413147
-5.73560237884521	-7.86977529525757	-7.05990839004517	-0.0867379233241081	0.269094914197922	0.0829675942659378
-5.7309684753418	-7.86166429519653	-7.06890392303467	-0.0867247954010963	0.268798798322678	0.0828354433178902
-5.7318696975708	-7.86725664138794	-7.07404518127441	-0.0869112983345985	0.269010245800018	0.0829242318868637
-5.73443651199341	-7.86168432235718	-7.0683798789978	-0.0869464352726936	0.26904171705246	0.0830279141664505
-5.72936153411865	-7.85204935073853	-7.0626482963562	-0.0869114771485329	0.268903702497482	0.0828857347369194
-5.72671222686768	-7.85740280151367	-7.08664226531982	-0.0868941098451614	0.269026517868042	0.0828090086579323
-5.72631692886353	-7.85472774505615	-7.06876945495605	-0.0868696719408035	0.269003093242645	0.0829636678099632
-5.72262859344482	-7.85133504867554	-7.06944417953491	-0.0869792997837067	0.269025444984436	0.0827769264578819
-5.72046279907227	-7.85722494125366	-7.08980226516724	-0.0868996903300285	0.269054234027863	0.0827415734529495
-5.72164297103882	-7.86250877380371	-7.07290887832642	-0.0868195593357086	0.269278705120087	0.0828394591808319
-5.71431875228882	-7.8536205291748	-7.07231426239014	-0.0868053510785103	0.269196152687073	0.0826885029673576
-5.71598386764526	-7.86136293411255	-7.09390687942505	-0.0866700783371925	0.269240260124207	0.0826604664325714
-5.71034049987793	-7.87264823913574	-7.08245706558228	-0.0867812111973763	0.269421011209488	0.0827198550105095
-5.7185320854187	-7.86728668212891	-7.0678505897522	-0.0866427645087242	0.26951014995575	0.0826625376939774
-5.71258878707886	-7.87015628814697	-7.08694982528687	-0.0865358114242554	0.269418120384216	0.0825580582022667
-5.70388698577881	-7.87853384017944	-7.09867477416992	-0.086483359336853	0.269521027803421	0.0824209675192833
-5.71099376678467	-7.87882852554321	-7.07759380340576	-0.0864567905664444	0.269570291042328	0.0826099589467049
-5.71365547180176	-7.87590599060059	-7.07850360870361	-0.0864272564649582	0.269546627998352	0.0826028436422348
-5.70624971389771	-7.88200759887695	-7.09533643722534	-0.0863675028085709	0.269516110420227	0.0823581591248512
-5.71375274658203	-7.88750457763672	-7.08567237854004	-0.0863149613142014	0.269713699817657	0.0825753882527351
-5.71525096893311	-7.88018941879272	-7.07134294509888	-0.0862133055925369	0.269660294055939	0.0825653597712517
-5.70819759368896	-7.88086271286011	-7.09153890609741	-0.0861396864056587	0.269460558891296	0.0824746862053871
-5.71099519729614	-7.88920545578003	-7.08018827438354	-0.0863520205020905	0.269660174846649	0.0826722756028175
-5.71972370147705	-7.88201189041138	-7.06872463226318	-0.0862197205424309	0.269587308168411	0.0827073380351067
-5.71560144424438	-7.87734222412109	-7.07015037536621	-0.0861070528626442	0.269436359405518	0.0826328322291374
-5.71401214599609	-7.88176393508911	-7.08861780166626	-0.0861680805683136	0.269450604915619	0.0826610401272774
-5.71883392333984	-7.88370370864868	-7.07412815093994	-0.0862152576446533	0.269466161727905	0.082840658724308
-5.71947050094604	-7.87975788116455	-7.0598316192627	-0.0862230509519577	0.269341498613358	0.0828714594244957
-5.71845197677612	-7.87602758407593	-7.07747602462769	-0.086174800992012	0.26915055513382	0.0827444940805435
-5.72185230255127	-7.88224983215332	-7.08242607116699	-0.0862650275230408	0.26925590634346	0.0828604027628899
-5.7234845161438	-7.88256072998047	-7.05750942230225	-0.0862960740923882	0.269317090511322	0.0830587819218636
-5.71838188171387	-7.87114715576172	-7.06459856033325	-0.086162194609642	0.269063025712967	0.0828688815236092
-5.71926546096802	-7.87210035324097	-7.07114315032959	-0.0862175300717354	0.26893275976181	0.0828965753316879
-5.72087526321411	-7.88223314285278	-7.06334257125854	-0.0864682197570801	0.269101738929749	0.0829605013132095
-5.72479438781738	-7.8750786781311	-7.05479717254639	-0.0863266140222549	0.269045442342758	0.0829410180449486
-5.7251238822937	-7.86405086517334	-7.05316209793091	-0.0863296985626221	0.268906235694885	0.0828792005777359
-5.71902656555176	-7.86766910552979	-7.07806730270386	-0.086336761713028	0.268883436918259	0.0828240066766739
-5.72133493423462	-7.87546491622925	-7.07166957855225	-0.0863047614693642	0.268867909908295	0.082867294549942
-5.71958160400391	-7.86456537246704	-7.04862785339355	-0.0863122344017029	0.26879745721817	0.0829943269491196
-5.71767473220825	-7.86129713058472	-7.06066083908081	-0.0863994210958481	0.268716663122177	0.0828001275658607
-5.71954584121704	-7.87208318710327	-7.06885671615601	-0.086354523897171	0.268808633089066	0.0827635675668716
-5.72046279907227	-7.87177276611328	-7.0502462387085	-0.0863584876060486	0.268892347812653	0.0829126834869385
-5.71421718597412	-7.86048984527588	-7.04981231689453	-0.0862574279308319	0.26876100897789	0.0827209204435349
-5.71561670303345	-7.86567735671997	-7.06313943862915	-0.0861985310912132	0.268575012683868	0.0826496779918671
-5.71439409255981	-7.87467861175537	-7.05766534805298	-0.0863381326198578	0.268785297870636	0.0826814621686935
-5.71547269821167	-7.86820268630981	-7.04358720779419	-0.0862602517008781	0.26877424120903	0.0826107934117317
-5.71419906616211	-7.8672080039978	-7.04438924789429	-0.0861393138766289	0.268601059913635	0.0824484825134277
-5.71010446548462	-7.87616300582886	-7.06107950210571	-0.0860241502523422	0.268708795309067	0.0822589471936226
-5.71209669113159	-7.87930107116699	-7.04635143280029	-0.0859791412949562	0.268733888864517	0.0823630392551422
-5.71109294891357	-7.87531423568726	-7.03039836883545	-0.085992269217968	0.268653810024261	0.0821871533989906
-5.70652103424072	-7.87962770462036	-7.05086326599121	-0.085845373570919	0.268560916185379	0.0818389505147934
-5.70734167098999	-7.89121007919312	-7.05633687973022	-0.0857691988348961	0.268683642148972	0.0817720741033554
-5.71252965927124	-7.89531898498535	-7.03461313247681	-0.0857243537902832	0.268902003765106	0.081749215722084
-5.71277761459351	-7.89200735092163	-7.02979326248169	-0.0857530236244202	0.268843114376068	0.0815299600362778
-5.71038627624512	-7.89311361312866	-7.04376792907715	-0.0854776948690414	0.268714040517807	0.0811818391084671
-5.71160459518433	-7.90826511383057	-7.05318117141724	-0.0855702981352806	0.268798768520355	0.0810503959655762
-5.72205400466919	-7.91415309906006	-7.04202556610107	-0.0856274962425232	0.269030213356018	0.0809742957353592
-5.72773456573486	-7.91576242446899	-7.02987003326416	-0.0854327753186226	0.268925905227661	0.0808358788490295
-5.72431421279907	-7.920814037323	-7.05037689208984	-0.0853719338774681	0.268903493881226	0.0805316418409348
-5.72686767578125	-7.93238115310669	-7.06865406036377	-0.0854103788733482	0.268955081701279	0.0804038643836975
-5.73874616622925	-7.93476343154907	-7.04205274581909	-0.0853787809610367	0.269027560949326	0.0804790481925011
-5.74195575714111	-7.93599891662598	-7.03977870941162	-0.0853417441248894	0.268863290548325	0.0802420526742935
-5.7435302734375	-7.9388747215271	-7.06491374969482	-0.0853639915585518	0.268802225589752	0.0799242705106735
-5.75134181976318	-7.9472131729126	-7.0610728263855	-0.0854218006134033	0.268944591283798	0.0799945741891861
-5.75871562957764	-7.95069026947021	-7.04693269729614	-0.0854471251368523	0.269016712903976	0.0800222381949425
-5.75927591323853	-7.94586944580078	-7.04756450653076	-0.0853960737586021	0.268820554018021	0.0798131451010704
-5.76312589645386	-7.94084453582764	-7.06071519851685	-0.0854245200753212	0.268626660108566	0.0796000733971596
-5.76880502700806	-7.953537940979	-7.06843566894531	-0.0856867805123329	0.26876038312912	0.0796577930450439
-5.78190565109253	-7.95178270339966	-7.04773950576782	-0.0857786163687706	0.268757879734039	0.0796000361442566
-5.78556728363037	-7.94269895553589	-7.04105043411255	-0.0857759416103363	0.268556922674179	0.079421192407608
-5.78222846984863	-7.93908357620239	-7.05632019042969	-0.0857908800244331	0.268420219421387	0.0792866200208664
-5.78480052947998	-7.94260597229004	-7.06721878051758	-0.0859066843986511	0.268352329730988	0.0791487097740173
-5.79415559768677	-7.94510126113892	-7.05526113510132	-0.0861081779003143	0.268374711275101	0.0791911333799362
-5.79624223709106	-7.93627119064331	-7.03292655944824	-0.0860976949334145	0.268214374780655	0.079218678176403
-5.79575347900391	-7.92986440658569	-7.04196071624756	-0.0862126871943474	0.26812019944191	0.0790400952100754
-5.79485511779785	-7.93239831924438	-7.05835342407227	-0.086272120475769	0.267956227064133	0.0788916274905205
-5.79918050765991	-7.93788385391235	-7.04997205734253	-0.0863853022456169	0.268055438995361	0.0790450572967529
-5.80172634124756	-7.93193817138672	-7.03529167175293	-0.0864654630422592	0.268086463212967	0.0789767429232597
-5.79993152618408	-7.92388534545898	-7.03930521011353	-0.0864393040537834	0.267820358276367	0.0788658708333969
-5.79969167709351	-7.92679595947266	-7.05585765838623	-0.0865453481674194	0.267686814069748	0.078882060945034
-5.80039405822754	-7.9340615272522	-7.0383563041687	-0.086739793419838	0.268011629581451	0.0788999795913696
-5.80369138717651	-7.92604112625122	-7.03350019454956	-0.0867483913898468	0.267899513244629	0.0789346247911453
-5.80013465881348	-7.92119550704956	-7.03720569610596	-0.0867233276367188	0.267797499895096	0.0788487568497658
-5.79702615737915	-7.92880344390869	-7.05520582199097	-0.0867337733507156	0.267877370119095	0.0787356048822403
-5.80088376998901	-7.928955078125	-7.0397481918335	-0.0866741389036179	0.267919838428497	0.0789377465844154
-5.79826068878174	-7.92054510116577	-7.03346633911133	-0.0867629796266556	0.267813473939896	0.0789315328001976
-5.79419994354248	-7.92438268661499	-7.04932117462158	-0.0867621600627899	0.267780274152756	0.0787380188703537
-5.79586935043335	-7.92879629135132	-7.04780340194702	-0.0866943225264549	0.267936021089554	0.078868106007576
-5.79787397384644	-7.9306755065918	-7.0332407951355	-0.0867313593626022	0.268155544996262	0.0791158974170685
-5.78899145126343	-7.92124891281128	-7.03457403182983	-0.0866651087999344	0.268001347780228	0.0790328532457352
-5.78822660446167	-7.92185831069946	-7.04299879074097	-0.0865099355578423	0.26788341999054	0.0789213106036186
-5.7882342338562	-7.93196868896484	-7.04864311218262	-0.0866481214761734	0.268141746520996	0.0790933966636658
-5.7858099937439	-7.93176221847534	-7.0405740737915	-0.08668202906847	0.268267720937729	0.0792031735181808
-5.78629112243652	-7.92254734039307	-7.02543306350708	-0.0864066332578659	0.268269181251526	0.0791351869702339
-5.77986288070679	-7.92353105545044	-7.05108690261841	-0.0864462628960609	0.268322557210922	0.0790033936500549
-5.77640008926392	-7.92733192443848	-7.06535053253174	-0.0863655656576157	0.268503934144974	0.0790736600756645
-5.77722787857056	-7.9210844039917	-7.04031324386597	-0.086246095597744	0.26862233877182	0.0792209729552269
-5.77279949188232	-7.91812324523926	-7.0349326133728	-0.0862446203827858	0.268620371818542	0.0791680365800858
-5.76861238479614	-7.9192795753479	-7.06471824645996	-0.0862234830856323	0.268687963485718	0.078994482755661
-5.76802825927734	-7.92573928833008	-7.0662260055542	-0.08608328551054	0.268961161375046	0.0791291370987892
-5.76601123809814	-7.92148208618164	-7.04658889770508	-0.0860713720321655	0.269104212522507	0.0791612863540649
-5.7595796585083	-7.91423273086548	-7.05225563049316	-0.0859372988343239	0.268999516963959	0.0790164023637772
-5.75790691375732	-7.91719484329224	-7.07505941390991	-0.0859200656414032	0.269024193286896	0.0790720209479332
-5.75246429443359	-7.92533302307129	-7.06873893737793	-0.0860052853822708	0.269326776266098	0.0791787430644035
-5.76013612747192	-7.91788101196289	-7.04994058609009	-0.0859494879841805	0.269386917352676	0.079206295311451
-5.7584810256958	-7.90945529937744	-7.05411338806152	-0.0857727378606796	0.269347578287125	0.079212948679924
-5.75075054168701	-7.91408061981201	-7.08345174789429	-0.0857103765010834	0.269345581531525	0.0790840685367584
-5.75075721740723	-7.91748571395874	-7.07407855987549	-0.0855855345726013	0.269450545310974	0.0792442411184311
-5.75545740127563	-7.90964317321777	-7.05017423629761	-0.0855890214443207	0.269501030445099	0.0794177651405334
-5.75394058227539	-7.90421867370605	-7.06459903717041	-0.0856001451611519	0.269454509019852	0.0792668536305428
-5.74800825119019	-7.90718698501587	-7.07491064071655	-0.085533894598484	0.269392490386963	0.0791414231061935
-5.74980878829956	-7.91464042663574	-7.07192087173462	-0.0855376943945885	0.269613981246948	0.0793176218867302
-5.75189876556396	-7.90847253799438	-7.05500841140747	-0.0854942873120308	0.269700944423676	0.0794073417782784
-5.74799013137817	-7.89892196655273	-7.06308746337891	-0.0853245407342911	0.269517719745636	0.0792571753263474
-5.74312686920166	-7.89901208877563	-7.07587766647339	-0.0852777659893036	0.26942241191864	0.0792218744754791
-5.74260711669922	-7.90713596343994	-7.07288026809692	-0.0854387953877449	0.269581228494644	0.0793221592903137
-5.75084924697876	-7.90541887283325	-7.05815935134888	-0.0854694694280624	0.269726723432541	0.0793507471680641
-5.74661111831665	-7.89670562744141	-7.04814910888672	-0.0853074342012405	0.269558042287827	0.0792778506875038
-5.73868846893311	-7.89980411529541	-7.07149362564087	-0.0852303728461266	0.269530713558197	0.0791903957724571
-5.74454212188721	-7.90484809875488	-7.07024335861206	-0.0852980092167854	0.269647598266602	0.0793057084083557
-5.74682521820068	-7.90309619903564	-7.04364728927612	-0.0852779000997543	0.269599497318268	0.0793783143162727
-5.74162292480469	-7.89712142944336	-7.05565786361694	-0.0851868391036987	0.269513547420502	0.079230010509491
-5.74154138565063	-7.90179920196533	-7.07562303543091	-0.0851943641901016	0.26949080824852	0.0791093483567238
-5.74813747406006	-7.90774869918823	-7.05971240997314	-0.085261270403862	0.269720017910004	0.0792771726846695
-5.74398374557495	-7.90463256835938	-7.05066156387329	-0.0852221101522446	0.269733250141144	0.0792723596096039
-5.74497175216675	-7.90073585510254	-7.06116199493408	-0.085086964070797	0.269515424966812	0.0790864750742912
-5.7484016418457	-7.91043567657471	-7.06240177154541	-0.0852454975247383	0.26964595913887	0.0791602283716202
-5.74962425231934	-7.91836833953857	-7.05269432067871	-0.0853069722652435	0.26973107457161	0.079215481877327
-5.7518458366394	-7.90706300735474	-7.04087448120117	-0.0851642936468124	0.269572675228119	0.0791715234518051
-5.74897909164429	-7.90941858291626	-7.0602240562439	-0.0851570516824722	0.269550293684006	0.079103410243988
-5.75187683105469	-7.91890859603882	-7.06306314468384	-0.0852067023515701	0.269537895917892	0.0792004838585854
-5.75335168838501	-7.91287708282471	-7.04373788833618	-0.0852456465363503	0.269496619701386	0.0793040469288826
-5.7505202293396	-7.90994358062744	-7.04854154586792	-0.0852430686354637	0.269363343715668	0.079151064157486
-5.75566244125366	-7.92105722427368	-7.05934953689575	-0.0853139460086823	0.269428730010986	0.0791331008076668
-5.75682401657104	-7.92516851425171	-7.04621171951294	-0.0852817744016647	0.269645184278488	0.0792923867702484
-5.75247859954834	-7.91422605514526	-7.03975296020508	-0.0853150337934494	0.269466817378998	0.079187348484993
-5.75760126113892	-7.91434764862061	-7.05092191696167	-0.0852780938148499	0.269242823123932	0.0791536122560501
-5.75632953643799	-7.92637825012207	-7.05055046081543	-0.0854309722781181	0.269416242837906	0.0791640281677246
-5.75893497467041	-7.9227466583252	-7.03996515274048	-0.0854833424091339	0.269471704959869	0.0792233422398567
-5.76400423049927	-7.91601991653442	-7.03060150146484	-0.0853892713785172	0.269350707530975	0.0791323259472847
-5.75948572158813	-7.91838979721069	-7.04641532897949	-0.085373543202877	0.269253343343735	0.0790180787444115
-5.75585603713989	-7.92660570144653	-7.05608510971069	-0.0853745192289352	0.26934626698494	0.0790674835443497
-5.7637677192688	-7.92262887954712	-7.04169607162476	-0.0853668674826622	0.269394159317017	0.0792466253042221
-5.76618480682373	-7.91876649856567	-7.03122329711914	-0.0854935497045517	0.269255518913269	0.0791996717453003
-5.76334381103516	-7.92601585388184	-7.05704736709595	-0.0854277163743973	0.269199162721634	0.0790621638298035
-5.76684093475342	-7.93548583984375	-7.04671335220337	-0.08540228754282	0.269452273845673	0.0792645961046219
-5.77181911468506	-7.92782735824585	-7.03141927719116	-0.0855437740683556	0.269399970769882	0.0793101862072945
-5.76703453063965	-7.92395925521851	-7.04860210418701	-0.0853372439742088	0.269131422042847	0.0792037397623062
-5.76581716537476	-7.93380737304688	-7.05636882781982	-0.0854251235723495	0.269234001636505	0.0792930871248245
-5.77350950241089	-7.93658113479614	-7.0392017364502	-0.0855812057852745	0.269455552101135	0.0794122964143753
-5.77862787246704	-7.93255805969238	-7.02810287475586	-0.0855009332299232	0.269333869218826	0.0794643759727478
-5.77553796768188	-7.93528842926025	-7.04842853546143	-0.0853922516107559	0.269300103187561	0.0793688520789146
-5.76947593688965	-7.94230318069458	-7.05991363525391	-0.0854648500680923	0.26942303776741	0.0793225020170212
-5.77579545974731	-7.94395589828491	-7.0344443321228	-0.085444763302803	0.269368320703506	0.0795994848012924
-5.77364492416382	-7.94402933120728	-7.03552675247192	-0.0854099988937378	0.269314676523209	0.0794728472828865
-5.76759624481201	-7.9447660446167	-7.05093336105347	-0.0854697376489639	0.269354254007339	0.0793116465210915
-5.77284002304077	-7.95456647872925	-7.05066251754761	-0.0855325683951378	0.269553661346436	0.079599604010582
-5.76990032196045	-7.94979238510132	-7.03466653823853	-0.0853803902864456	0.26958104968071	0.0795894116163254
-5.76405763626099	-7.94593524932861	-7.04713344573975	-0.0853665247559547	0.269348710775375	0.0795347690582275
-5.76571607589722	-7.9587287902832	-7.0504207611084	-0.0854940339922905	0.26954573392868	0.0796701833605766
-5.7679386138916	-7.9620041847229	-7.04004001617432	-0.0855079144239426	0.269673973321915	0.0798303857445717
-5.76672029495239	-7.95324420928955	-7.0282301902771	-0.0854446440935135	0.269591689109802	0.0798875093460083
-5.75704097747803	-7.95161533355713	-7.03935050964355	-0.085375502705574	0.269540518522263	0.0799046978354454
-5.7546648979187	-7.95791530609131	-7.05969667434692	-0.0854199081659317	0.269607573747635	0.0799558386206627
-5.75376892089844	-7.96280241012573	-7.04000377655029	-0.085412323474884	0.269663363695145	0.0802436470985413
-5.74993085861206	-7.95476198196411	-7.02374410629272	-0.0854553282260895	0.269693195819855	0.0803639888763428
-5.74488878250122	-7.95332622528076	-7.03958892822266	-0.0854437649250031	0.269656240940094	0.0802729576826096
-5.74735546112061	-7.96156311035156	-7.04918909072876	-0.0855231657624245	0.269692361354828	0.0804334878921509
-5.74050664901733	-7.95812463760376	-7.02681350708008	-0.0855507403612137	0.269858092069626	0.0806136503815651
-5.73443508148193	-7.94461631774902	-7.03096437454224	-0.085435263812542	0.269587695598602	0.0805784836411476
-5.73283863067627	-7.94870233535767	-7.04691934585571	-0.0855178162455559	0.269566237926483	0.0807289779186249
-5.72797346115112	-7.95576667785645	-7.03102922439575	-0.08570297062397	0.269821733236313	0.0809075012803078
-5.72586584091187	-7.94142055511475	-7.01709365844727	-0.0856307148933411	0.26976877450943	0.0810422301292419
-5.71838521957397	-7.93813514709473	-7.0351128578186	-0.0856122523546219	0.269643783569336	0.0809927508234978
-5.71232461929321	-7.94620513916016	-7.03448009490967	-0.0856643840670586	0.269746094942093	0.0812300071120262
-5.71046304702759	-7.93837833404541	-7.01646566390991	-0.0857490822672844	0.269745707511902	0.0815074518322945
-5.70111894607544	-7.9277515411377	-7.01876258850098	-0.085763968527317	0.269520789384842	0.0814862102270126
-5.69911527633667	-7.93489170074463	-7.02838850021362	-0.0858007818460464	0.26959291100502	0.0815444588661194
-5.69275903701782	-7.93387126922607	-7.01297998428345	-0.0858738645911217	0.26979523897171	0.0818940997123718
-5.68637657165527	-7.92487812042236	-7.00664663314819	-0.0859120041131973	0.269730657339096	0.0820060446858406
-5.67417478561401	-7.912672996521	-7.00865888595581	-0.0858491733670235	0.269464790821075	0.081982895731926
-5.66970682144165	-7.91815567016602	-7.01383781433105	-0.085984542965889	0.269588083028793	0.0821506530046463
-5.6625714302063	-7.9183177947998	-7.0032639503479	-0.0860705971717834	0.26971498131752	0.0823935344815254
-5.66143703460693	-7.90496063232422	-6.98959064483643	-0.0860276073217392	0.26958703994751	0.0824540704488754
-5.6486873626709	-7.90290260314941	-6.9993577003479	-0.0860668048262596	0.269490242004395	0.0825003087520599
-5.64033174514771	-7.90394496917725	-7.01503467559814	-0.0860757753252983	0.269609749317169	0.0826785713434219
-5.63778877258301	-7.89962291717529	-6.99351453781128	-0.0860511735081673	0.269600391387939	0.0830567181110382
-5.62623453140259	-7.89362573623657	-6.98940801620483	-0.0861752927303314	0.269468307495117	0.083065077662468
-5.6199517250061	-7.89566278457642	-7.01026964187622	-0.0861706212162972	0.269567012786865	0.0831786692142487
-5.61917114257813	-7.89421558380127	-6.99571895599365	-0.0862177461385727	0.269777327775955	0.0834874138236046
-5.60672569274902	-7.88352537155151	-6.98633909225464	-0.0862275883555412	0.269630193710327	0.0835920944809914
-5.60176610946655	-7.8822546005249	-7.00620555877686	-0.0861207097768784	0.269618451595306	0.0837640687823296
-5.59117126464844	-7.8911509513855	-7.00281524658203	-0.0863137617707253	0.269804060459137	0.084082767367363
-5.5928168296814	-7.88083934783936	-6.98297643661499	-0.086347907781601	0.269904941320419	0.0842964351177216
-5.58507966995239	-7.87291955947876	-7.0001974105835	-0.0862006992101669	0.269877970218658	0.0843434110283852
-5.57453012466431	-7.87766218185425	-7.00988817214966	-0.0862364992499352	0.269887030124664	0.0844863280653954
-5.57637643814087	-7.87190294265747	-6.99472951889038	-0.0863006114959717	0.269977658987045	0.0848063826560974
-5.57018709182739	-7.86632823944092	-6.99179315567017	-0.0862748920917511	0.269921362400055	0.084932953119278
-5.55843830108643	-7.86773109436035	-7.01199436187744	-0.0862722471356392	0.269937068223953	0.084969773888588
-5.5599513053894	-7.87005662918091	-7.00347280502319	-0.0862929150462151	0.270194113254547	0.0853516533970833
-5.55493021011353	-7.85980892181396	-6.99716234207153	-0.0863359570503235	0.270137250423431	0.0854443088173866
-5.54183912277222	-7.85531949996948	-7.0066876411438	-0.0862730443477631	0.269939839839935	0.0854638069868088
-5.53615140914917	-7.85976505279541	-7.01045513153076	-0.0864885598421097	0.270101189613342	0.0857009515166283
-5.54028367996216	-7.85655355453491	-6.99571752548218	-0.0866239070892334	0.270164847373962	0.0859201997518539
-5.53287315368652	-7.84256649017334	-6.98843574523926	-0.0865011885762215	0.270047575235367	0.0859628021717072
-5.51830530166626	-7.84169483184814	-7.00951719284058	-0.0865846425294876	0.270011216402054	0.0859943330287933
-5.52488136291504	-7.838698387146	-7.00180339813232	-0.0867321938276291	0.270078837871552	0.086202897131443
-5.52121829986572	-7.828453540802	-6.98129177093506	-0.0867336988449097	0.269899219274521	0.0863898321986198
-5.51271677017212	-7.81778287887573	-6.99471712112427	-0.0867730155587196	0.26975616812706	0.08632992208004
-5.51294374465942	-7.8134388923645	-7.00194549560547	-0.0869495496153831	0.269782572984695	0.0864710956811905
-5.51274061203003	-7.81476449966431	-6.98469257354736	-0.0870441496372223	0.269898682832718	0.0868232622742653
-5.5035982131958	-7.7933874130249	-6.98229646682739	-0.0869442075490952	0.269562214612961	0.086864098906517
-5.50766134262085	-7.79432773590088	-6.99469041824341	-0.0871408432722092	0.269510477781296	0.0870327278971672
-5.50648212432861	-7.79866218566895	-6.98146152496338	-0.087405301630497	0.269606083631516	0.0872716754674912
-5.50499439239502	-7.78309726715088	-6.97306680679321	-0.0873040482401848	0.269517123699188	0.0874583199620247
-5.49861192703247	-7.7765326499939	-6.98680782318115	-0.0873636156320572	0.269368410110474	0.0875641480088234
-5.49838924407959	-7.77874326705933	-6.99191904067993	-0.0874748229980469	0.269397020339966	0.0878167077898979
-5.49866390228271	-7.76840543746948	-6.96835470199585	-0.087581142783165	0.26933965086937	0.0880873128771782
-5.49467754364014	-7.75781106948853	-6.98474073410034	-0.0876711755990982	0.269224643707275	0.0879659727215767
-5.49673652648926	-7.76430559158325	-6.99204778671265	-0.0876592621207237	0.269327938556671	0.0881588980555534
-5.49514532089233	-7.75781965255737	-6.98212337493896	-0.0877924188971519	0.26951938867569	0.0883856043219566
-5.48935461044312	-7.74303007125854	-6.98090648651123	-0.0877714455127716	0.269327014684677	0.0883050933480263
-5.48875665664673	-7.74548006057739	-6.99986934661865	-0.0878593325614929	0.269250869750977	0.0884623229503632
-5.48901653289795	-7.74722194671631	-6.99066591262817	-0.088037483394146	0.269508004188538	0.088619239628315
-5.49312019348145	-7.73526954650879	-6.98270893096924	-0.0881125703454018	0.26944375038147	0.088731974363327
-5.48706865310669	-7.73011493682861	-6.99151754379272	-0.0881430059671402	0.269278585910797	0.0888450592756271
-5.4831166267395	-7.73245525360107	-7.01681900024414	-0.0881109684705734	0.269354164600372	0.0889933705329895
-5.48382902145386	-7.72500133514404	-6.99950551986694	-0.0881962403655052	0.269394338130951	0.0893539786338806
-5.48516702651978	-7.713463306427	-6.98511457443237	-0.0883227437734604	0.269342541694641	0.0896371379494667
-5.48039579391479	-7.71425914764404	-6.99733638763428	-0.0883618518710136	0.269248932600021	0.0896450504660606
-5.47882318496704	-7.71525716781616	-7.01127195358276	-0.0883390679955482	0.269368797540665	0.0899648070335388
-5.47739553451538	-7.70981073379517	-6.98772382736206	-0.0885284245014191	0.269432872533798	0.0902699679136276
-5.47328281402588	-7.69499921798706	-6.9917516708374	-0.0884202718734741	0.269243180751801	0.0903127864003181
-5.46495056152344	-7.70054912567139	-7.00963687896729	-0.0884705632925034	0.269204407930374	0.0905389711260796
-5.46907043457031	-7.6990818977356	-6.99730491638184	-0.0886773765087128	0.269426912069321	0.0907896086573601
-5.46693563461304	-7.68933773040771	-6.98680591583252	-0.0886350497603416	0.269288927316666	0.0910115391016006
-5.45728778839111	-7.68649482727051	-7.00879383087158	-0.088617205619812	0.269276529550552	0.0910411849617958
-5.45625734329224	-7.68447542190552	-6.99907112121582	-0.088665783405304	0.269369125366211	0.0914509892463684
-5.45754337310791	-7.67708110809326	-6.98885536193848	-0.0886471122503281	0.269279360771179	0.091694138944149
-5.45068454742432	-7.67362833023071	-7.00579214096069	-0.0886097997426987	0.269244521856308	0.0916512832045555
-5.45170497894287	-7.67732810974121	-6.99580764770508	-0.0886923670768738	0.26948082447052	0.0921225324273109
-5.45073270797729	-7.66878890991211	-6.98831176757813	-0.088544525206089	0.269526064395905	0.0923533067107201
-5.44142627716064	-7.65654039382935	-6.99784278869629	-0.0884495005011559	0.269372344017029	0.0924528241157532
-5.43921899795532	-7.66527891159058	-7.00263547897339	-0.088676318526268	0.269456386566162	0.0928007289767265
-5.44359445571899	-7.65843391418457	-6.99255228042603	-0.0885996744036675	0.269585102796555	0.0930749326944351
-5.43882703781128	-7.64316558837891	-7.00316429138184	-0.0883894637227058	0.269597917795181	0.0932121947407722
-5.43435335159302	-7.65028858184814	-7.016526222229	-0.088520385324955	0.269681423902512	0.0934927091002464
-5.43645477294922	-7.64055109024048	-6.99453496932983	-0.0883916318416595	0.269726812839508	0.0938227027654648
-5.42998170852661	-7.63433265686035	-7.01499080657959	-0.0883626639842987	0.269703835248947	0.0939008519053459
-5.43089485168457	-7.63798666000366	-7.02359914779663	-0.0882715359330177	0.269857615232468	0.0941795259714127
-5.42492771148682	-7.63125371932983	-7.00310850143433	-0.0882435813546181	0.270049899816513	0.094464011490345
-5.42248630523682	-7.62094783782959	-7.01581764221191	-0.0880861282348633	0.269907087087631	0.0945243984460831
-5.42131233215332	-7.62808084487915	-7.01696968078613	-0.0881526991724968	0.270116984844208	0.0948079228401184
-5.4228458404541	-7.62379455566406	-7.00582504272461	-0.0880493745207787	0.270336240530014	0.0950760766863823
-5.41816139221191	-7.61111688613892	-7.01082754135132	-0.0878212377429008	0.270164877176285	0.0952519923448563
-5.4128565788269	-7.61711931228638	-7.02916955947876	-0.0878238901495934	0.270334810018539	0.0952445939183235
-5.41506433486938	-7.61162328720093	-7.00995063781738	-0.0877548903226852	0.270452916622162	0.0956403687596321
-5.41363334655762	-7.60749912261963	-7.01617240905762	-0.0876346752047539	0.270351469516754	0.095627449452877
-5.41556978225708	-7.61387300491333	-7.02538728713989	-0.0875474363565445	0.270556330680847	0.0957050174474716
-5.4140477180481	-7.61034822463989	-7.01490831375122	-0.087598979473114	0.270682334899902	0.0958845987915993
-5.40920734405518	-7.60140943527222	-7.01946687698364	-0.0873780846595764	0.270442724227905	0.0956859216094017
-5.41215896606445	-7.61514091491699	-7.02806043624878	-0.0875072404742241	0.270676910877228	0.0958209037780762
-5.41547250747681	-7.60757207870483	-7.01112747192383	-0.0873485282063484	0.270664304494858	0.0958548858761787
-5.41517019271851	-7.60740089416504	-7.02746725082397	-0.0873452574014664	0.270591706037521	0.0956407263875008
-5.41251754760742	-7.61052846908569	-7.03699350357056	-0.087321512401104	0.270754486322403	0.0956995785236359
-5.41808891296387	-7.59213256835938	-7.01098203659058	-0.0873231515288353	0.270633727312088	0.0954978764057159
-5.43094730377197	-7.594078540802	-7.02648210525513	-0.087430864572525	0.270568549633026	0.0950175151228905
-5.46011877059937	-7.61695957183838	-7.04404640197754	-0.0875189080834389	0.270752787590027	0.0940998271107674
-5.46161794662476	-7.6243200302124	-7.02716302871704	-0.0876837521791458	0.270650267601013	0.0935260504484177
-5.45439958572388	-7.62176179885864	-7.0301308631897	-0.0876767411828041	0.270341396331787	0.0935432016849518
-5.45760679244995	-7.63316917419434	-7.04115390777588	-0.0878458842635155	0.270378977060318	0.0933072343468666
-5.46810865402222	-7.6375298500061	-7.02037000656128	-0.0879444181919098	0.270421624183655	0.0929104462265968
-5.4753680229187	-7.62877035140991	-7.01753854751587	-0.0878945365548134	0.27025431394577	0.0925394743680954
-5.47533893585205	-7.63042497634888	-7.03543615341187	-0.0879611149430275	0.270195573568344	0.0920266509056091
-5.49184656143188	-7.64008522033691	-7.02764558792114	-0.0880487039685249	0.270139038562775	0.0915562883019447
-5.51017808914185	-7.64347696304321	-7.01562452316284	-0.0882361605763435	0.269998550415039	0.0908894538879395
-5.51494455337524	-7.6534218788147	-7.03792858123779	-0.0884001106023788	0.26984441280365	0.0898814797401428
-5.52189254760742	-7.66216278076172	-7.02355575561523	-0.0885770842432976	0.269880294799805	0.0897572785615921
-5.53134822845459	-7.6593165397644	-7.01323890686035	-0.0886779427528381	0.269729763269424	0.0893407836556435
-5.53040552139282	-7.65887641906738	-7.02590942382813	-0.0886751040816307	0.269461303949356	0.088679127395153
-5.54622220993042	-7.67620182037354	-7.03061056137085	-0.0890928357839584	0.269554287195206	0.0881351605057716
-5.56686639785767	-7.67617607116699	-7.01197195053101	-0.0891795754432678	0.26948356628418	0.0873668938875198
-5.57710742950439	-7.68047952651978	-7.01635313034058	-0.0892505720257759	0.26912447810173	0.0864339619874954
-5.58267498016357	-7.69783544540405	-7.03141260147095	-0.0895484834909439	0.268967300653458	0.0855378806591034
-5.58485984802246	-7.69975280761719	-7.00251150131226	-0.0898039266467094	0.26875364780426	0.085528738796711
-5.58107709884644	-7.69562816619873	-6.99114942550659	-0.0899421274662018	0.268387019634247	0.0850916653871536
-5.57903337478638	-7.69274568557739	-7.01200532913208	-0.0900150910019875	0.268257409334183	0.0845316424965858
-5.58808755874634	-7.69928693771362	-6.99689197540283	-0.0901614800095558	0.268320918083191	0.0843380615115166
-5.5885009765625	-7.69559478759766	-6.9901237487793	-0.0900779813528061	0.268171936273575	0.0840604826807976
-5.59420299530029	-7.698814868927	-7.00682401657104	-0.0902306661009789	0.267964571714401	0.0836986303329468
-5.60079002380371	-7.71485233306885	-7.00446271896362	-0.0904817208647728	0.268088668584824	0.0835568606853485
-5.60691785812378	-7.71568727493286	-6.99780797958374	-0.0904958322644234	0.268132388591766	0.0831389799714088
-5.60721158981323	-7.70805215835571	-6.99102640151978	-0.0904853716492653	0.267859160900116	0.0827257484197617
-5.6026816368103	-7.7117748260498	-7.01180028915405	-0.0905717089772224	0.267919182777405	0.0822971910238266
-5.60765552520752	-7.72010183334351	-7.0008339881897	-0.090597502887249	0.267892718315125	0.0821559503674507
-5.60775995254517	-7.71493291854858	-6.97761487960815	-0.0906404927372932	0.267805278301239	0.0819581896066666
-5.60455656051636	-7.7144603729248	-6.99218845367432	-0.0906835049390793	0.267730742692947	0.0816210135817528
-5.60597133636475	-7.727952003479	-7.00432634353638	-0.090688556432724	0.267800480127335	0.0817893743515015
-5.60421180725098	-7.7263126373291	-6.99006795883179	-0.0907111093401909	0.267896980047226	0.0819109380245209
-5.60510778427124	-7.72103071212769	-6.99663305282593	-0.0906628370285034	0.267676115036011	0.081753633916378
-5.60814046859741	-7.73089170455933	-7.01006984710693	-0.0906509980559349	0.267712742090225	0.0817880034446716
-5.60686779022217	-7.74126100540161	-7.01257753372192	-0.0908404290676117	0.267953157424927	0.0818811804056168
-5.61236715316772	-7.73317575454712	-6.99665594100952	-0.0907415747642517	0.267893821001053	0.0819112807512283
-5.60930776596069	-7.73536443710327	-7.00961780548096	-0.0907450392842293	0.26775535941124	0.0818316116929054
-5.60638904571533	-7.74382781982422	-7.02580118179321	-0.0906406119465828	0.267886012792587	0.0818590223789215
-5.61266756057739	-7.7385196685791	-6.99893379211426	-0.0907389745116234	0.267887353897095	0.0820664316415787
-5.61041879653931	-7.7349534034729	-7.00375080108643	-0.0908023789525032	0.267659306526184	0.0818721726536751
-5.60959005355835	-7.74283599853516	-7.02035045623779	-0.090763159096241	0.267658770084381	0.081868514418602
-5.61599397659302	-7.74698448181152	-7.00955390930176	-0.0908802524209023	0.267784595489502	0.0820617228746414
-5.61678504943848	-7.73700618743896	-6.99828624725342	-0.090888500213623	0.267563998699188	0.0819906443357468
-5.61535930633545	-7.73569107055664	-7.01690006256104	-0.0908893272280693	0.267285376787186	0.0818943306803703
-5.61791467666626	-7.74665880203247	-7.02201223373413	-0.0910851880908012	0.267327785491943	0.0819303691387177
-5.62632417678833	-7.74754571914673	-7.00501489639282	-0.0912364423274994	0.267426550388336	0.0819541811943054
-5.63289070129395	-7.73735523223877	-6.99799299240112	-0.0911334156990051	0.267165839672089	0.0819322839379311
-5.62685966491699	-7.73836469650269	-7.01737260818481	-0.0912153124809265	0.26704278588295	0.0816777944564819
-5.63091373443604	-7.7427864074707	-7.02670049667358	-0.0913808569312096	0.2670758664608	0.0816913694143295
-5.63950347900391	-7.74056339263916	-6.99943590164185	-0.0914789438247681	0.266909837722778	0.0818297863006592
-5.6403226852417	-7.73734474182129	-7.01262903213501	-0.0915524885058403	0.266703903675079	0.0815602242946625
-5.64387845993042	-7.74156522750854	-7.02899312973022	-0.0917045995593071	0.266603350639343	0.0814590752124786
-5.65188550949097	-7.74515008926392	-7.01433610916138	-0.0918201431632042	0.266628861427307	0.081667348742485
-5.65439224243164	-7.73838329315186	-7.00728464126587	-0.0918365567922592	0.26647162437439	0.0815674811601639
-5.65196228027344	-7.73077249526978	-7.01373672485352	-0.0919073894619942	0.266079038381577	0.0813421234488487
-5.65851545333862	-7.73864603042603	-7.01882266998291	-0.0922034904360771	0.266089051961899	0.0813339650630951
-5.66415929794312	-7.74333953857422	-7.01267433166504	-0.0923754125833511	0.266058355569839	0.0813891291618347
-5.66974687576294	-7.73268175125122	-6.99797964096069	-0.0924204885959625	0.265788614749908	0.0812612622976303
-5.66974449157715	-7.7301778793335	-7.00573492050171	-0.0925320759415627	0.265633255243301	0.081030011177063
-5.67242336273193	-7.73670387268066	-7.02764415740967	-0.0926633551716805	0.265518635511398	0.0809372216463089
-5.67942237854004	-7.73481702804565	-7.00136041641235	-0.0927921682596207	0.265351176261902	0.0809667259454727
-5.68009662628174	-7.72824048995972	-6.99065113067627	-0.0929328948259354	0.265199661254883	0.0808160156011581
-5.68615484237671	-7.72947931289673	-7.00559949874878	-0.0930770188570023	0.26496222615242	0.080520011484623
-5.69061279296875	-7.73796510696411	-7.01208066940308	-0.0932006761431694	0.264887630939484	0.0803974941372871
-5.69427728652954	-7.73769950866699	-6.99120378494263	-0.0933378636837006	0.264824002981186	0.0803746357560158
-5.69966554641724	-7.73045969009399	-6.98692512512207	-0.0934852808713913	0.264678120613098	0.0801664441823959
-5.7009449005127	-7.72645330429077	-6.99333190917969	-0.0935194715857506	0.264294564723969	0.0799097567796707
-5.70565414428711	-7.73717641830444	-6.99756526947021	-0.093795083463192	0.26412707567215	0.0797495022416115
-5.7124490737915	-7.74154901504517	-6.98488235473633	-0.0940764471888542	0.264182686805725	0.0796298310160637
-5.72244024276733	-7.73089361190796	-6.97633695602417	-0.0941899120807648	0.26392012834549	0.079448401927948
-5.7224760055542	-7.72679615020752	-6.98064231872559	-0.0942337289452553	0.26356229186058	0.0791663974523544
-5.72169256210327	-7.73421478271484	-6.9893856048584	-0.0945189595222473	0.263421654701233	0.0789172947406769
-5.73275566101074	-7.73386335372925	-6.96926879882813	-0.0945882871747017	0.263266205787659	0.0787787660956383
-5.73272085189819	-7.72721529006958	-6.95318937301636	-0.0948287919163704	0.262978702783585	0.0786067172884941
-5.74000406265259	-7.72604656219482	-6.96407222747803	-0.0950266420841217	0.262625008821487	0.0781392902135849
-5.74755525588989	-7.7256498336792	-6.96664714813232	-0.0952645018696785	0.262389212846756	0.0779278501868248
-5.75383806228638	-7.73050022125244	-6.94601106643677	-0.0956150516867638	0.262324988842011	0.0778070539236069
-5.76508378982544	-7.73178577423096	-6.94380044937134	-0.0957257151603699	0.261952519416809	0.0775297656655312
-5.76020860671997	-7.71313953399658	-6.93338060379028	-0.096013680100441	0.261604517698288	0.0771360471844673
-5.77166128158569	-7.71706485748291	-6.93920755386353	-0.0962454229593277	0.261216551065445	0.0768111199140549
-5.77905654907227	-7.71869468688965	-6.93207168579102	-0.0967542007565498	0.261047542095184	0.0766132846474648
-5.78674173355103	-7.71463441848755	-6.91669464111328	-0.097063772380352	0.260792821645737	0.0763886421918869
-5.79853010177612	-7.70279788970947	-6.90006732940674	-0.0972099229693413	0.260365396738052	0.0759967267513275
-5.80392456054688	-7.69504022598267	-6.89707183837891	-0.0974766612052917	0.260048478841782	0.0755678713321686
-5.80661582946777	-7.69984102249146	-6.90912961959839	-0.0978792235255241	0.259678483009338	0.0751892626285553
-5.81610727310181	-7.70297527313232	-6.90779399871826	-0.0981942340731621	0.259469568729401	0.0748941451311111
-5.82314825057983	-7.69910621643066	-6.87859630584717	-0.0984927713871002	0.259119153022766	0.0746273994445801
-5.82993412017822	-7.68988943099976	-6.86327219009399	-0.0988116189837456	0.258670747280121	0.074123777449131
-5.83704137802124	-7.68691778182983	-6.86889553070068	-0.0992564558982849	0.258342564105988	0.0736104995012283
-5.84615325927734	-7.68559169769287	-6.87980699539185	-0.0996715277433395	0.257904022932053	0.0731377303600311
-5.85747814178467	-7.69008445739746	-6.87954139709473	-0.0999438613653183	0.257638394832611	0.0728426203131676
-5.87193870544434	-7.69179725646973	-6.85823965072632	-0.100361540913582	0.257470697164536	0.072663925588131
-5.87727642059326	-7.67923498153687	-6.84359216690063	-0.100808367133141	0.257023125886917	0.07227823138237
-5.88530015945435	-7.67159748077393	-6.85406494140625	-0.101085186004639	0.256534099578857	0.0718455612659454
-5.89610862731934	-7.67148923873901	-6.85587453842163	-0.101544722914696	0.25610762834549	0.0715674459934235
-5.90355587005615	-7.67426586151123	-6.85012578964233	-0.102061778306961	0.255876004695892	0.0714448690414429
-5.91825294494629	-7.67205858230591	-6.83577728271484	-0.102596327662468	0.255547642707825	0.0713465288281441
-5.93545150756836	-7.66329956054688	-6.82173824310303	-0.103090673685074	0.255068957805634	0.0711151659488678
-5.94919061660767	-7.65475130081177	-6.81193494796753	-0.103487156331539	0.25457626581192	0.0708535313606262
-5.95699024200439	-7.65202188491821	-6.82335805892944	-0.104022137820721	0.254051148891449	0.0704490691423416
-5.96158838272095	-7.6508355140686	-6.83248138427734	-0.104631096124649	0.253596067428589	0.0701241493225098
-5.97481918334961	-7.64496183395386	-6.82470321655273	-0.105183877050877	0.253211230039597	0.069798618555069
-5.98662710189819	-7.63488531112671	-6.80215167999268	-0.105749540030956	0.252684205770493	0.0695693716406822
-5.99451351165771	-7.62177848815918	-6.7822437286377	-0.106483846902847	0.252137929201126	0.06925018876791
-5.99543905258179	-7.61132335662842	-6.78402900695801	-0.10708337277174	0.251778662204742	0.068626880645752
-5.99939155578613	-7.60467863082886	-6.79004907608032	-0.107695028185844	0.251244962215424	0.0679708793759346
-6.00569915771484	-7.59729433059692	-6.79021787643433	-0.108230210840702	0.250767052173615	0.0675735473632813
-6.01845407485962	-7.58765077590942	-6.78252458572388	-0.108889989554882	0.250366657972336	0.0673365816473961
-6.03242874145508	-7.57710742950439	-6.76292848587036	-0.109665468335152	0.249868780374527	0.0671434178948402
-6.04396200180054	-7.55420684814453	-6.74733400344849	-0.110508784651756	0.249270737171173	0.0668294206261635
-6.05732774734497	-7.53293085098267	-6.74786806106567	-0.111355520784855	0.248437136411667	0.0664356499910355
-6.06525897979736	-7.51035261154175	-6.74135255813599	-0.112169951200485	0.247630313038826	0.0661319270730019
-6.0794506072998	-7.49357604980469	-6.74547624588013	-0.113204084336758	0.246912747621536	0.0660721212625504
-6.09388256072998	-7.48701286315918	-6.7406907081604	-0.114288687705994	0.246230214834213	0.0659341812133789
-6.10577440261841	-7.47336053848267	-6.7290678024292	-0.115324229001999	0.245594382286072	0.06577417999506
-6.12475824356079	-7.45503950119019	-6.71732091903687	-0.116344541311264	0.245056763291359	0.0655253008008003
-6.14042663574219	-7.43284606933594	-6.70222568511963	-0.117356099188328	0.24425145983696	0.0651838406920433
-6.14907121658325	-7.41682291030884	-6.69542694091797	-0.118221916258335	0.243460312485695	0.064796008169651
-6.1582293510437	-7.40307140350342	-6.70219469070435	-0.119192019104958	0.242772296071053	0.0643871873617172
-6.16716337203979	-7.39444780349731	-6.71051120758057	-0.120357789099216	0.242146700620651	0.0640647262334824
-6.18402528762817	-7.37884902954102	-6.70180797576904	-0.121335260570049	0.241645097732544	0.0639577284455299
-6.19765567779541	-7.35611200332642	-6.66634035110474	-0.122200787067413	0.240976735949516	0.0639330297708511
-6.20510005950928	-7.32990980148315	-6.64379072189331	-0.123081132769585	0.240278974175453	0.0637854188680649
-6.20560455322266	-7.31058835983276	-6.64244365692139	-0.123923756182194	0.239576026797295	0.0634554103016853
-6.21194982528687	-7.29634618759155	-6.63169193267822	-0.124782226979733	0.238866463303566	0.0631442964076996
-6.20957803726196	-7.28511381149292	-6.62714052200317	-0.125679329037666	0.238178059458733	0.0628605782985687
-6.21311092376709	-7.27683067321777	-6.6059627532959	-0.126490235328674	0.237634271383286	0.0626274049282074
-6.22315645217896	-7.26459884643555	-6.58015298843384	-0.127235695719719	0.237136632204056	0.0621890276670456
-6.24267578125	-7.25575304031372	-6.56363248825073	-0.128017351031303	0.236597985029221	0.0620187148451805
-6.25755643844604	-7.24916696548462	-6.56290531158447	-0.128915399312973	0.235865756869316	0.0618462488055229
-6.26958799362183	-7.23345232009888	-6.56274271011353	-0.129722699522972	0.235138908028603	0.0616168417036533
-6.28173446655273	-7.22485208511353	-6.56573390960693	-0.130514800548553	0.234625741839409	0.0614792816340923
-6.286048412323	-7.2166223526001	-6.56471824645996	-0.131335094571114	0.234257817268372	0.0613372549414635
-6.29072093963623	-7.2074499130249	-6.55435848236084	-0.132086575031281	0.233929738402367	0.0611893050372601
-6.28958225250244	-7.20028686523438	-6.54019641876221	-0.132690981030464	0.23363770544529	0.060963585972786
-6.29157590866089	-7.18759870529175	-6.52637767791748	-0.133208066225052	0.233250617980957	0.0607521124184132
-6.29430198669434	-7.17517185211182	-6.51368856430054	-0.133646622300148	0.232820481061935	0.0605404302477837
-6.29757452011108	-7.1679162979126	-6.50895500183105	-0.134031221270561	0.232399433851242	0.0602560490369797
-6.29937076568604	-7.16377973556519	-6.51295900344849	-0.134562104940414	0.232110440731049	0.0600200742483139
-6.29528331756592	-7.16519594192505	-6.52350616455078	-0.135074704885483	0.231821954250336	0.059685405343771
-6.29268026351929	-7.16872930526733	-6.53155469894409	-0.135592520236969	0.231629729270935	0.0594022609293461
-6.29922246932983	-7.17153024673462	-6.52771711349487	-0.135942742228508	0.231410577893257	0.0592419020831585
-6.30644798278809	-7.1687331199646	-6.51479864120483	-0.1363774985075	0.231188714504242	0.059171836823225
-6.30879640579224	-7.16508388519287	-6.5045337677002	-0.136749729514122	0.231104835867882	0.0591209381818771
-6.30846071243286	-7.16383409500122	-6.50045251846313	-0.137127533555031	0.230949267745018	0.0589191764593124
-6.309974193573	-7.16120100021362	-6.51208114624023	-0.137412324547768	0.23077866435051	0.0585383474826813
-6.30941534042358	-7.16085243225098	-6.52318429946899	-0.137625381350517	0.230724588036537	0.0582584552466869
-6.31008434295654	-7.16391134262085	-6.53416156768799	-0.137855380773544	0.230563595890999	0.0580207072198391
-6.31188774108887	-7.16734027862549	-6.53406000137329	-0.138016760349274	0.230508506298065	0.0579309985041618
-6.31381845474243	-7.1695556640625	-6.52241468429565	-0.138202950358391	0.230537578463554	0.0578197613358498
-6.31762409210205	-7.17154264450073	-6.51658153533936	-0.138344839215279	0.230628281831741	0.0576841495931149
-6.31361150741577	-7.17100286483765	-6.4990382194519	-0.138530924916267	0.230530753731728	0.0574525408446789
-6.31216907501221	-7.16700029373169	-6.50372266769409	-0.138604983687401	0.230386167764664	0.0571702383458614
-6.30810546875	-7.16472434997559	-6.50164651870728	-0.138656616210938	0.230243906378746	0.0568408854305744
-6.30689525604248	-7.16505241394043	-6.50970411300659	-0.138638749718666	0.230054169893265	0.0564359948039055
-6.30797338485718	-7.16861295700073	-6.51724576950073	-0.138667523860931	0.229919016361237	0.0561602227389812
-6.30872106552124	-7.17857551574707	-6.51173162460327	-0.138690337538719	0.230021879076958	0.0559426955878735
-6.30716371536255	-7.18713808059692	-6.51421117782593	-0.138762101531029	0.230178400874138	0.055667370557785
-6.30489015579224	-7.18933582305908	-6.5080246925354	-0.138777986168861	0.230338990688324	0.0554428026080132
-6.30599021911621	-7.19144153594971	-6.50345087051392	-0.138712003827095	0.230383694171906	0.0551618486642838
-6.31053304672241	-7.18849754333496	-6.49046087265015	-0.13864178955555	0.230411991477013	0.0548075772821903
-6.30879878997803	-7.18855857849121	-6.4864182472229	-0.138382613658905	0.23036515712738	0.0544807240366936
-6.30563497543335	-7.18868732452393	-6.49716949462891	-0.138225793838501	0.230369329452515	0.0540654361248016
-6.30457973480225	-7.19379949569702	-6.50587224960327	-0.138053491711617	0.230499550700188	0.0536484196782112
-6.3006649017334	-7.19987916946411	-6.51500606536865	-0.137905940413475	0.230610489845276	0.0532320216298103
-6.30205583572388	-7.20414972305298	-6.51639413833618	-0.137617900967598	0.230770379304886	0.0529057197272778
-6.30254888534546	-7.20737600326538	-6.51208305358887	-0.137451991438866	0.230880409479141	0.0526367984712124
-6.30667495727539	-7.209801197052	-6.49659109115601	-0.137236729264259	0.230933994054794	0.0524254143238068
-6.30605936050415	-7.21368074417114	-6.48355627059937	-0.137001156806946	0.230966284871101	0.0521808788180351
-6.30625486373901	-7.21326160430908	-6.47370481491089	-0.136760592460632	0.230998456478119	0.0518415383994579
-6.30691480636597	-7.21869039535522	-6.47253894805908	-0.136520951986313	0.230998128652573	0.0514858439564705
-6.30725812911987	-7.22370767593384	-6.46963500976563	-0.136266872286797	0.231010183691978	0.0511699840426445
-6.30566883087158	-7.23262500762939	-6.47903680801392	-0.135950103402138	0.231050089001656	0.0507717914879322
-6.31005430221558	-7.24281024932861	-6.48131942749023	-0.135691791772842	0.231078237295151	0.050467986613512
-6.31216335296631	-7.25313806533813	-6.48533058166504	-0.135310217738152	0.231176897883415	0.0502489693462849
-6.31754779815674	-7.2676215171814	-6.47647047042847	-0.134971454739571	0.231335669755936	0.0500931814312935
-6.32245492935181	-7.27658414840698	-6.47180461883545	-0.134623974561691	0.231479734182358	0.0499276779592037
-6.32561254501343	-7.2866382598877	-6.45755434036255	-0.134271174669266	0.231591880321503	0.0497378744184971
[truncated: 11,145 more rows]
