# Supplementary material for: Identification of Haptic Based Guiding Using Hard Reins
Source: PLoS One. 2015 Jul 22;10(7):e0132020. doi: 10.1371/journal.pone.0132020 (PMC4511788; doi:10.1371/journal.pone.0132020)
Supplement: S5 File — (ZIP) [file pone.0132020.s005.zip › Exp2_ForceData1/Subject2/path2/T9.csv]

Force X (N)	Force Y (N)	Force Z (N)	Torque X (N-m)	Torque Y (N-m)	Torque Z (N-m)	Frequency = 10000	Averaging Level = 16	F/T Serial Number = FT11772	Time Started = 19/02/2013 16:58:40
-8.02672481536865	-9.53198528289795	-9.1546802520752	-0.0615821480751038	0.234907060861588	0.114718541502953
-8.02378368377686	-9.53745555877686	-9.15068435668945	-0.0616895034909248	0.234887257218361	0.114720478653908
-8.0233907699585	-9.53621101379395	-9.14498805999756	-0.0616921931505203	0.234858185052872	0.114680796861649
-8.01540374755859	-9.53957748413086	-9.13667011260986	-0.0617785714566708	0.234839573502541	0.114643916487694
-8.00943279266357	-9.54453086853027	-9.13406944274902	-0.0618111528456211	0.234800592064857	0.114649906754494
-8.00561237335205	-9.54577827453613	-9.12354564666748	-0.0618200823664665	0.234859198331833	0.114692501723766
-7.99824714660645	-9.54973030090332	-9.11008739471436	-0.0618146434426308	0.234847575426102	0.114708229899406
-7.99672603607178	-9.55312347412109	-9.10372924804688	-0.0618158802390099	0.234805792570114	0.114633701741695
-7.99150323867798	-9.55447483062744	-9.09087944030762	-0.0618750192224979	0.234849914908409	0.114636406302452
-7.98267269134521	-9.55672645568848	-9.08629131317139	-0.0618756636977196	0.23475868999958	0.114620290696621
-7.97692775726318	-9.55576038360596	-9.07541847229004	-0.0618619583547115	0.234771773219109	0.114503420889378
-7.96874713897705	-9.55508422851563	-9.07058238983154	-0.0618381723761559	0.234722152352333	0.114386953413486
-7.95816946029663	-9.55309772491455	-9.06989669799805	-0.0618235543370247	0.234657138586044	0.114246167242527
-7.95116710662842	-9.55606842041016	-9.06589221954346	-0.061773493885994	0.234600722789764	0.114103838801384
-7.94322824478149	-9.55535697937012	-9.06223487854004	-0.0617068596184254	0.234526127576828	0.113933824002743
-7.93816089630127	-9.55568408966064	-9.0536994934082	-0.0616813935339451	0.23451840877533	0.113815627992153
-7.93158960342407	-9.55385112762451	-9.05046081542969	-0.0616323053836823	0.23442779481411	0.113641873002052
-7.92435359954834	-9.55522537231445	-9.05282878875732	-0.0616556257009506	0.234356954693794	0.113515667617321
-7.91965293884277	-9.55916500091553	-9.05907154083252	-0.061561357229948	0.234375536441803	0.113373383879662
-7.91295862197876	-9.56131267547607	-9.05233955383301	-0.0615511909127235	0.234256029129028	0.113349318504333
-7.90676021575928	-9.56105422973633	-9.04448986053467	-0.0615053102374077	0.234314292669296	0.113221772015095
-7.89796686172485	-9.56514453887939	-9.05036640167236	-0.0615193992853165	0.2342738956213	0.113176919519901
-7.89320707321167	-9.5700740814209	-9.04315662384033	-0.0615125559270382	0.234282955527306	0.113112464547157
-7.88461971282959	-9.57253932952881	-9.03311157226563	-0.0614606589078903	0.234287768602371	0.113028198480606
-7.87884473800659	-9.57563591003418	-9.02659702301025	-0.0614136792719364	0.234300911426544	0.11298443377018
-7.87283086776733	-9.57503509521484	-9.02288627624512	-0.0614316761493683	0.234276488423347	0.112938396632671
-7.86681652069092	-9.58107471466064	-9.01018238067627	-0.0613801889121532	0.234316363930702	0.112842671573162
-7.85911989212036	-9.58355522155762	-9.00368118286133	-0.0614258646965027	0.234367147088051	0.112750872969627
-7.85088539123535	-9.58583164215088	-8.99104404449463	-0.061369776725769	0.23438972234726	0.112684860825539
-7.84381151199341	-9.58407688140869	-8.98477363586426	-0.0612423308193684	0.234392762184143	0.112585574388504
-7.83899927139282	-9.5861930847168	-8.9802131652832	-0.0612111389636993	0.23441669344902	0.112510457634926
-7.83498287200928	-9.58563709259033	-8.97666263580322	-0.0611167661845684	0.234467178583145	0.112380430102348
-7.82907438278198	-9.58625984191895	-8.97590446472168	-0.0609959065914154	0.23450468480587	0.112266071140766
-7.82426071166992	-9.58737945556641	-8.97225666046143	-0.0608741492033005	0.234582364559174	0.112212672829628
-7.8233118057251	-9.59072685241699	-8.97655582427979	-0.060796182602644	0.234565019607544	0.112045995891094
-7.82163381576538	-9.59629249572754	-8.97513198852539	-0.0606977343559265	0.23469902575016	0.111974477767944
-7.82215404510498	-9.59749889373779	-8.97847461700439	-0.0606102533638477	0.234735041856766	0.111901335418224
-7.8214225769043	-9.59474182128906	-8.98209476470947	-0.0605564378201962	0.234747648239136	0.111825913190842
-7.82413053512573	-9.59647083282471	-8.98430919647217	-0.0604950226843357	0.234758526086807	0.111752718687057
-7.82611131668091	-9.59735107421875	-8.99109268188477	-0.0604452416300774	0.234822243452072	0.111622996628284
-7.82913637161255	-9.59601211547852	-8.99287509918213	-0.0603694692254066	0.234813079237938	0.111604005098343
-7.83489084243774	-9.59257316589355	-9.00048160552979	-0.0602786056697369	0.234876319766045	0.111547365784645
-7.83625459671021	-9.59066486358643	-9.00908470153809	-0.060285534709692	0.234835743904114	0.11152558028698
-7.8385853767395	-9.58844089508057	-9.0164213180542	-0.0602507926523685	0.234815299510956	0.111507795751095
-7.84078025817871	-9.58729457855225	-9.02174472808838	-0.0602620057761669	0.23485279083252	0.111506596207619
-7.84675264358521	-9.58829402923584	-9.02815341949463	-0.0602624155580997	0.234901487827301	0.111426368355751
-7.85074806213379	-9.58305549621582	-9.04546642303467	-0.0603265166282654	0.234942749142647	0.111420296132565
-7.85398530960083	-9.58225059509277	-9.0619068145752	-0.0603054761886597	0.235005095601082	0.111428320407867
-7.85880947113037	-9.58107757568359	-9.06712436676025	-0.0603760071098804	0.235017791390419	0.111445419490337
-7.86308670043945	-9.58068466186523	-9.0805549621582	-0.0604025647044182	0.235053569078445	0.111418485641479
-7.86624765396118	-9.57430553436279	-9.0908842086792	-0.0604240968823433	0.235057324171066	0.111410357058048
-7.87064218521118	-9.57247638702393	-9.09953022003174	-0.0605315044522285	0.235139638185501	0.111402235925198
-7.87225484848022	-9.57160186767578	-9.10611057281494	-0.0605132505297661	0.235132217407227	0.111454136669636
-7.87546730041504	-9.56991291046143	-9.11435413360596	-0.0605790428817272	0.235200017690659	0.111467435956001
-7.87791442871094	-9.5660285949707	-9.11714744567871	-0.0605725795030594	0.23529614508152	0.11147452890873
-7.87994623184204	-9.56594276428223	-9.12789916992188	-0.0605248957872391	0.235366582870483	0.111602179706097
-7.8815860748291	-9.56361770629883	-9.13256359100342	-0.0605539716780186	0.235381051898003	0.111629009246826
-7.88583040237427	-9.56396675109863	-9.13283634185791	-0.0605668425559998	0.235517755150795	0.111672051250935
-7.88842248916626	-9.56186962127686	-9.13740253448486	-0.0605870112776756	0.235523015260696	0.111771538853645
-7.88847923278809	-9.56029605865479	-9.1436243057251	-0.0605609379708767	0.235655382275581	0.111778423190117
-7.89212512969971	-9.55986881256104	-9.14194011688232	-0.0605530440807343	0.235648483037949	0.111898101866245
-7.89295721054077	-9.55529880523682	-9.1355504989624	-0.0605716779828072	0.235799908638	0.11189578473568
-7.89222860336304	-9.55406475067139	-9.13383007049561	-0.060509916394949	0.235798925161362	0.111972153186798
-7.89207744598389	-9.54786586761475	-9.12962818145752	-0.0604979544878006	0.235869765281677	0.111995495855808
-7.89094877243042	-9.54640769958496	-9.13451766967773	-0.0605250000953674	0.236022964119911	0.112013883888721
-7.89155530929565	-9.5460205078125	-9.13962078094482	-0.0605475977063179	0.236110702157021	0.112009607255459
-7.89057588577271	-9.54283237457275	-9.14126777648926	-0.0605040416121483	0.236185237765312	0.111963793635368
-7.88479709625244	-9.54161548614502	-9.14309215545654	-0.0605030544102192	0.236174792051315	0.111957922577858
-7.88392019271851	-9.53815078735352	-9.15648460388184	-0.0605648867785931	0.236261010169983	0.11186021566391
-7.87919998168945	-9.5366849899292	-9.15853023529053	-0.0605743043124676	0.236239165067673	0.111833073198795
-7.8745813369751	-9.53283500671387	-9.15738105773926	-0.0605765506625175	0.23620779812336	0.111834011971951
-7.87242555618286	-9.53101348876953	-9.16907691955566	-0.06068379804492	0.236296594142914	0.111852169036865
-7.87027454376221	-9.52908897399902	-9.16734313964844	-0.0607161149382591	0.2362270206213	0.111909486353397
-7.86837434768677	-9.52966022491455	-9.16203308105469	-0.0608062520623207	0.236376002430916	0.111978471279144
-7.86674118041992	-9.52378749847412	-9.16188621520996	-0.0608330853283405	0.236422121524811	0.112001337110996
-7.86264371871948	-9.51926422119141	-9.15456771850586	-0.0609323233366013	0.236472085118294	0.112070590257645
-7.85610580444336	-9.51675796508789	-9.14663887023926	-0.0609855800867081	0.236501544713974	0.112146370112896
-7.8542366027832	-9.51252746582031	-9.14354228973389	-0.0611035563051701	0.23655104637146	0.112220145761967
-7.85034275054932	-9.50695610046387	-9.13351917266846	-0.0611641854047775	0.236664906144142	0.112256467342377
-7.84589195251465	-9.50262355804443	-9.12842750549316	-0.0612312294542789	0.236699134111404	0.112280935049057
-7.84353923797607	-9.49806308746338	-9.12697601318359	-0.0613694414496422	0.236711442470551	0.112238362431526
-7.83986616134644	-9.49063777923584	-9.12032604217529	-0.0613634437322617	0.236605405807495	0.11224639415741
-7.836350440979	-9.48455905914307	-9.11541366577148	-0.0614143535494804	0.236538529396057	0.112166464328766
-7.8323450088501	-9.47925662994385	-9.11292457580566	-0.0614661835134029	0.236507266759872	0.1121931001544
-7.8294243812561	-9.47586441040039	-9.11778926849365	-0.0614972598850727	0.236400425434113	0.11214105784893
-7.82831764221191	-9.47391986846924	-9.12175464630127	-0.0615295097231865	0.236310720443726	0.112080574035645
-7.82783079147339	-9.47389316558838	-9.12288379669189	-0.0614498667418957	0.236271396279335	0.112099781632423
-7.83084106445313	-9.47642135620117	-9.12728309631348	-0.0614683777093887	0.236278563737869	0.112092271447182
-7.82995510101318	-9.48294830322266	-9.12616443634033	-0.0615933015942574	0.23636195063591	0.112120792269707
-7.83307695388794	-9.48783493041992	-9.13537883758545	-0.0616739764809608	0.236451357603073	0.112109288573265
-7.83409309387207	-9.49260807037354	-9.1388053894043	-0.0617575570940971	0.236492678523064	0.112135261297226
-7.83932495117188	-9.49807357788086	-9.14147281646729	-0.0618799738585949	0.236590445041656	0.112164743244648
-7.84342956542969	-9.50025367736816	-9.14577579498291	-0.0618782751262188	0.2367192953825	0.112222142517567
-7.85118961334229	-9.50221633911133	-9.14758110046387	-0.0618678443133831	0.23680479824543	0.112199954688549
-7.85676527023315	-9.50104141235352	-9.14862155914307	-0.0618761070072651	0.236797764897346	0.112343922257423
-7.86579418182373	-9.49670791625977	-9.14748668670654	-0.0618907138705254	0.236770257353783	0.112351283431053
-7.87359094619751	-9.49102878570557	-9.14573764801025	-0.0618000328540802	0.236692741513252	0.112446844577789
-7.87580633163452	-9.48985385894775	-9.14524269104004	-0.0618255138397217	0.236642420291901	0.112483963370323
-7.87940406799316	-9.48841285705566	-9.15005111694336	-0.0618488341569901	0.236614495515823	0.112542122602463
-7.88521766662598	-9.48414707183838	-9.15981578826904	-0.0618588104844093	0.236600950360298	0.112594060599804
-7.88720273971558	-9.48456573486328	-9.16725254058838	-0.0618595704436302	0.236557289958	0.112613648176193
-7.89087438583374	-9.4876127243042	-9.1713809967041	-0.0618347004055977	0.236590594053268	0.112661704421043
-7.89011240005493	-9.48964786529541	-9.18043327331543	-0.0618754960596561	0.236529678106308	0.112739980220795
-7.89332342147827	-9.49372863769531	-9.19463062286377	-0.0618879199028015	0.236661642789841	0.112730145454407
-7.89497327804565	-9.49701404571533	-9.19510078430176	-0.0618468634784222	0.236707866191864	0.112823352217674
-7.89870071411133	-9.50073528289795	-9.18582153320313	-0.0618621185421944	0.236757159233093	0.112945914268494
-7.90006875991821	-9.50299739837646	-9.18624210357666	-0.0618642009794712	0.236803516745567	0.113068237900734
-7.90195798873901	-9.50592422485352	-9.18008995056152	-0.0618302673101425	0.236831843852997	0.113154217600822
-7.90762805938721	-9.50627899169922	-9.16904449462891	-0.061780609190464	0.23684287071228	0.113224260509014
-7.907958984375	-9.50783443450928	-9.17079067230225	-0.0617755837738514	0.236804977059364	0.11335127055645
-7.91400480270386	-9.51157760620117	-9.16534614562988	-0.061771783977747	0.236888036131859	0.113470077514648
-7.91455364227295	-9.512282371521	-9.16116142272949	-0.0618087835609913	0.236904978752136	0.113521620631218
-7.91916084289551	-9.51217079162598	-9.16725158691406	-0.0617292858660221	0.23693285882473	0.113614208996296
-7.92097234725952	-9.51623725891113	-9.17416572570801	-0.0616982132196426	0.236927762627602	0.113675802946091
-7.9242582321167	-9.52033615112305	-9.18328857421875	-0.0617340505123138	0.236871957778931	0.11362524330616
-7.92734336853027	-9.52278232574463	-9.1893310546875	-0.0617329068481922	0.236835166811943	0.113694980740547
-7.93080615997314	-9.52404975891113	-9.20248031616211	-0.0616949163377285	0.236841544508934	0.11375518143177
-7.9312629699707	-9.52548599243164	-9.20206260681152	-0.0616896897554398	0.236874088644981	0.113891839981079
-7.93594884872437	-9.52799415588379	-9.19753170013428	-0.061685848981142	0.236942246556282	0.113997004926205
-7.93983936309814	-9.5273609161377	-9.1926851272583	-0.0617377273738384	0.237005740404129	0.114200621843338
-7.94266176223755	-9.52594947814941	-9.18670749664307	-0.0617646090686321	0.237014278769493	0.114330537617207
-7.94460773468018	-9.52497386932373	-9.18224334716797	-0.0618464425206184	0.237027123570442	0.114413172006607
-7.94938039779663	-9.51969528198242	-9.18346881866455	-0.0618121065199375	0.237071126699448	0.114497914910316
-7.94600629806519	-9.51361656188965	-9.18631458282471	-0.0618290826678276	0.237098947167397	0.114552341401577
-7.94417762756348	-9.50729370117188	-9.17854118347168	-0.0618403479456902	0.236975908279419	0.114557132124901
-7.94267177581787	-9.50261974334717	-9.19067478179932	-0.0618426017463207	0.236927628517151	0.114524982869625
-7.94359970092773	-9.50047492980957	-9.1936616897583	-0.0617415942251682	0.236823439598083	0.114465177059174
-7.94916105270386	-9.5008020401001	-9.19492244720459	-0.0617796145379543	0.236804038286209	0.11456361413002
-7.94927549362183	-9.50551128387451	-9.20374870300293	-0.0618842951953411	0.236786440014839	0.114554688334465
-7.95010757446289	-9.50700664520264	-9.21156215667725	-0.0619837492704391	0.23694933950901	0.114684693515301
-7.94810104370117	-9.51253032684326	-9.20997333526611	-0.0620966888964176	0.236978679895401	0.114791832864285
-7.94979763031006	-9.51430225372314	-9.21011447906494	-0.0621329434216022	0.237097799777985	0.114934496581554
-7.95346689224243	-9.51313304901123	-9.20630359649658	-0.0621762163937092	0.23709873855114	0.115020059049129
-7.95481157302856	-9.50951290130615	-9.20709419250488	-0.0621799267828465	0.237132549285889	0.11509957909584
-7.95913457870483	-9.50345611572266	-9.20087718963623	-0.0621686391532421	0.237088680267334	0.115161702036858
-7.96370601654053	-9.4995584487915	-9.20398712158203	-0.0621720962226391	0.237090677022934	0.115242511034012
-7.9625415802002	-9.49615001678467	-9.20299434661865	-0.0621135421097279	0.237019151449203	0.115293130278587
-7.96374797821045	-9.49627494812012	-9.21592426300049	-0.0622047036886215	0.237011939287186	0.115312524139881
-7.95952463150024	-9.49238872528076	-9.22219181060791	-0.0621814019978046	0.236959308385849	0.115385547280312
-7.96190166473389	-9.49173259735107	-9.22893142700195	-0.0622229911386967	0.237070471048355	0.115410439670086
-7.95761013031006	-9.49174118041992	-9.23789215087891	-0.0622789226472378	0.236996173858643	0.115449659526348
-7.95582818984985	-9.49234771728516	-9.24759101867676	-0.06237418577075	0.237024575471878	0.115506038069725
-7.95496416091919	-9.49174213409424	-9.24961566925049	-0.0623861327767372	0.237061679363251	0.115600928664207
-7.95657777786255	-9.48831176757813	-9.24325656890869	-0.0623997896909714	0.237113669514656	0.115738645195961
-7.95814418792725	-9.48305988311768	-9.24837589263916	-0.0623879954218864	0.237103387713432	0.115817569196224
-7.95755434036255	-9.48253631591797	-9.23466205596924	-0.0624309256672859	0.2371816188097	0.115978315472603
-7.95842695236206	-9.47941589355469	-9.23046588897705	-0.0624640919268131	0.237118363380432	0.116102948784828
-7.96005916595459	-9.47800827026367	-9.22757434844971	-0.0624921582639217	0.237157374620438	0.116167053580284
-7.96264553070068	-9.47117328643799	-9.23034954071045	-0.0624595023691654	0.237208247184753	0.116254940629005
-7.96156120300293	-9.46858310699463	-9.22515964508057	-0.0624665468931198	0.237188085913658	0.116345308721066
-7.95939874649048	-9.46441555023193	-9.22049331665039	-0.0624534711241722	0.237167850136757	0.11640790104866
-7.95741605758667	-9.45843887329102	-9.22107601165771	-0.0625192075967789	0.237102076411247	0.116353787481785
-7.95729637145996	-9.45624828338623	-9.22606372833252	-0.0624709390103817	0.237149298191071	0.1163594648242
-7.95766735076904	-9.45480918884277	-9.22286224365234	-0.0624751560389996	0.237151622772217	0.116365633904934
-7.95548629760742	-9.45245742797852	-9.2310848236084	-0.0624508373439312	0.237135574221611	0.116368308663368
-7.95412349700928	-9.44890213012695	-9.232741355896	-0.0624323971569538	0.237140700221062	0.116318605840206
-7.95036363601685	-9.44626522064209	-9.23935031890869	-0.0623829402029514	0.237096861004829	0.116284720599651
-7.94631290435791	-9.44580078125	-9.24048137664795	-0.062406875193119	0.23711234331131	0.116268627345562
-7.94387054443359	-9.44406223297119	-9.24471378326416	-0.0623132511973381	0.237120255827904	0.116250269114971
-7.94423770904541	-9.44147682189941	-9.24621200561523	-0.0622623935341835	0.237177938222885	0.116308942437172
-7.94574546813965	-9.43485164642334	-9.24502086639404	-0.0622462294995785	0.237108737230301	0.116331905126572
-7.94619846343994	-9.43785190582275	-9.24960231781006	-0.0622013323009014	0.237177476286888	0.116406939923763
-7.94743967056274	-9.44035339355469	-9.24962711334229	-0.062195960432291	0.23724153637886	0.116501145064831
-7.94499111175537	-9.43961524963379	-9.24274253845215	-0.0621104128658772	0.237287983298302	0.116622179746628
-7.9441065788269	-9.43777847290039	-9.23780345916748	-0.0620736889541149	0.237375155091286	0.116684406995773
-7.94262266159058	-9.4362850189209	-9.22769069671631	-0.0620808005332947	0.237334907054901	0.116768375039101
-7.94108057022095	-9.43437767028809	-9.22050952911377	-0.0620287582278252	0.237362861633301	0.116769842803478
-7.93889236450195	-9.43221664428711	-9.21796131134033	-0.0620203614234924	0.237314492464066	0.116821080446243
-7.9372730255127	-9.43338203430176	-9.21479606628418	-0.0619757585227489	0.237319454550743	0.116818487644196
-7.93549251556396	-9.42490005493164	-9.20922756195068	-0.0619486682116985	0.237308785319328	0.116810210049152
-7.9323468208313	-9.42115211486816	-9.20337963104248	-0.0619288831949234	0.237192928791046	0.116814635694027
-7.92779064178467	-9.41399955749512	-9.20353889465332	-0.061809916049242	0.237175390124321	0.116752363741398
-7.9249267578125	-9.41134738922119	-9.20213031768799	-0.061708077788353	0.237059280276299	0.116666398942471
-7.92022657394409	-9.40976619720459	-9.20487022399902	-0.061679620295763	0.236953064799309	0.11663793027401
-7.91873788833618	-9.40982532501221	-9.20677661895752	-0.0616557337343693	0.236934408545494	0.116688154637814
-7.91497325897217	-9.40665054321289	-9.21026515960693	-0.061549000442028	0.236930191516876	0.116625279188156
-7.91479206085205	-9.40547370910645	-9.20552158355713	-0.0615794844925404	0.236968472599983	0.116646230220795
-7.91115713119507	-9.40897464752197	-9.205397605896	-0.0616424977779388	0.236949890851974	0.116696313023567
-7.90829610824585	-9.41148948669434	-9.20656108856201	-0.0617069341242313	0.237060859799385	0.116727821528912
-7.90864181518555	-9.41458988189697	-9.20509815216064	-0.0617418326437473	0.237095937132835	0.116795070469379
-7.90588426589966	-9.41752529144287	-9.19633293151855	-0.0618660151958466	0.237148195505142	0.116854079067707
-7.91098880767822	-9.42375659942627	-9.19464302062988	-0.0619618818163872	0.237259432673454	0.116954147815704
-7.91217565536499	-9.42398643493652	-9.18849277496338	-0.0620047263801098	0.237244114279747	0.117036983370781
-7.91359043121338	-9.42166137695313	-9.17957782745361	-0.0620643422007561	0.237268969416618	0.117122657597065
-7.91557741165161	-9.41780185699463	-9.17837905883789	-0.062126561999321	0.237203970551491	0.117227248847485
-7.91676902770996	-9.41658115386963	-9.1764497756958	-0.0621432587504387	0.237138286232948	0.117232449352741
-7.91917371749878	-9.41226959228516	-9.16869640350342	-0.0621946379542351	0.237128034234047	0.117272786796093
-7.91920948028564	-9.40735054016113	-9.16547393798828	-0.0622638985514641	0.236974596977234	0.117326624691486
-7.91933107376099	-9.4050817489624	-9.16956329345703	-0.0622633583843708	0.236958459019661	0.117341041564941
-7.91358137130737	-9.40347576141357	-9.17686080932617	-0.0623748600482941	0.236812487244606	0.117352105677128
-7.9105110168457	-9.40304565429688	-9.18753910064697	-0.0624260269105434	0.236882150173187	0.117362976074219
-7.90701055526733	-9.40356636047363	-9.19425773620605	-0.0625121593475342	0.236878052353859	0.117437973618507
-7.90462923049927	-9.39969921112061	-9.19167804718018	-0.0625467300415039	0.236887469887733	0.117502689361572
-7.90264987945557	-9.39805793762207	-9.18514156341553	-0.0626024082303047	0.236915647983551	0.117600820958614
-7.90514135360718	-9.39446926116943	-9.17208385467529	-0.0626696199178696	0.236949533224106	0.11774667352438
-7.90448141098022	-9.38824558258057	-9.16329479217529	-0.0627146363258362	0.23692062497139	0.117829173803329
-7.90446758270264	-9.38533592224121	-9.15238094329834	-0.0626866221427917	0.236951872706413	0.11788621544838
-7.89993000030518	-9.38632869720459	-9.15447998046875	-0.0627268776297569	0.236894756555557	0.117937177419662
-7.89785623550415	-9.38537979125977	-9.15167713165283	-0.0628183856606483	0.237022176384926	0.117908865213394
-7.89510011672974	-9.38108444213867	-9.15619468688965	-0.0627717524766922	0.236969873309135	0.117848843336105
-7.89259433746338	-9.38330078125	-9.16175365447998	-0.0627944990992546	0.23700974881649	0.117827042937279
-7.88894891738892	-9.38338756561279	-9.17174625396729	-0.0627966076135635	0.236960187554359	0.117751777172089
-7.88987255096436	-9.3854866027832	-9.18481540679932	-0.0627953484654427	0.236937120556831	0.117701098322868
-7.8901538848877	-9.38901805877686	-9.19049739837646	-0.0627724155783653	0.237053334712982	0.117723554372787
-7.89000129699707	-9.39254093170166	-9.18900585174561	-0.0628094375133514	0.237054616212845	0.117814362049103
-7.8951849937439	-9.39585304260254	-9.18102359771729	-0.0628620982170105	0.237148970365524	0.11788421869278
-7.89428281784058	-9.39583206176758	-9.18274021148682	-0.0629108026623726	0.237220495939255	0.118017330765724
-7.89672803878784	-9.39350986480713	-9.18031406402588	-0.0629974082112312	0.237193495035172	0.118025489151478
-7.89638662338257	-9.38858318328857	-9.17515754699707	-0.0629463642835617	0.237154856324196	0.11798582971096
-7.89702939987183	-9.3886194229126	-9.17603206634521	-0.0629643946886063	0.237109825015068	0.117956876754761
-7.89773797988892	-9.3884449005127	-9.18346118927002	-0.063062846660614	0.237003594636917	0.117948293685913
-7.89812278747559	-9.386474609375	-9.18505573272705	-0.0630573034286499	0.236883506178856	0.117914997041225
-7.89777183532715	-9.3822193145752	-9.18822479248047	-0.0629817694425583	0.236798003315926	0.117905370891094
-7.89828395843506	-9.37761783599854	-9.18844890594482	-0.0629348307847977	0.236699625849724	0.117830663919449
-7.89808940887451	-9.37055587768555	-9.19494152069092	-0.0628931447863579	0.236614972352982	0.117744527757168
-7.89378881454468	-9.37127780914307	-9.19653606414795	-0.062901109457016	0.236463159322739	0.117721147835255
-7.89231014251709	-9.36918449401855	-9.20461082458496	-0.0629601031541824	0.236338391900063	0.117617525160313
-7.89357662200928	-9.36825942993164	-9.20470905303955	-0.0629242956638336	0.236333444714546	0.11756406724453
-7.8918890953064	-9.36937713623047	-9.21045112609863	-0.0630316957831383	0.236299976706505	0.117525987327099
-7.88619804382324	-9.37049198150635	-9.20747947692871	-0.0631112232804298	0.236350446939468	0.117491856217384
-7.88797998428345	-9.37345886230469	-9.1976318359375	-0.0630878508090973	0.236402094364166	0.117442913353443
-7.88230848312378	-9.37648868560791	-9.19391822814941	-0.0632170215249062	0.236417710781097	0.117435649037361
-7.88076257705688	-9.37994384765625	-9.18784427642822	-0.0632363110780716	0.236384883522987	0.117459818720818
-7.87995910644531	-9.3847599029541	-9.18137836456299	-0.063287727534771	0.23636968433857	0.117406085133553
-7.87859010696411	-9.38102436065674	-9.17364406585693	-0.0632129460573196	0.23631426692009	0.117387555539608
-7.87738275527954	-9.38118553161621	-9.1689395904541	-0.0632414072751999	0.236247017979622	0.117388628423214
-7.87549448013306	-9.380202293396	-9.15096378326416	-0.0631372034549713	0.236264780163765	0.117324315011501
-7.87630367279053	-9.37660121917725	-9.14051914215088	-0.0629790797829628	0.236095860600471	0.11729584634304
-7.87462568283081	-9.37423896789551	-9.13168716430664	-0.0630192309617996	0.236049011349678	0.117204457521439
-7.87619686126709	-9.37914752960205	-9.12362480163574	-0.0629234090447426	0.23598413169384	0.117140419781208
-7.87555265426636	-9.37998962402344	-9.11927795410156	-0.0628491789102554	0.235935389995575	0.117076247930527
-7.87291288375854	-9.38263893127441	-9.10945224761963	-0.0627159401774406	0.235891968011856	0.116983100771904
-7.872962474823	-9.38508605957031	-9.1095552444458	-0.0626166313886642	0.235873013734818	0.116936005651951
-7.87107849121094	-9.38789463043213	-9.11449527740479	-0.0624528415501118	0.235802590847015	0.116854131221771
-7.87028026580811	-9.39370441436768	-9.11791324615479	-0.0624577477574348	0.235784485936165	0.116784565150738
-7.86939287185669	-9.3987455368042	-9.11794567108154	-0.0624188371002674	0.235766559839249	0.116727285087109
-7.87508153915405	-9.40033531188965	-9.11813163757324	-0.0622908249497414	0.235799491405487	0.116746455430984
-7.87347650527954	-9.40752506256104	-9.12574863433838	-0.0622580535709858	0.23587267100811	0.116743303835392
-7.8753662109375	-9.41377925872803	-9.12820053100586	-0.062212135642767	0.235903009772301	0.116754859685898
-7.87839412689209	-9.41818714141846	-9.13199043273926	-0.0621407106518745	0.235965147614479	0.11674664914608
-7.88194847106934	-9.42062187194824	-9.12657928466797	-0.0620730593800545	0.23596978187561	0.116768911480904
-7.88469791412354	-9.42409038543701	-9.12707328796387	-0.0620999820530415	0.236001923680305	0.116784974932671
-7.88820123672485	-9.42293357849121	-9.11722183227539	-0.0620064772665501	0.235995709896088	0.116834990680218
-7.89087247848511	-9.42412662506104	-9.11389636993408	-0.062008548527956	0.236006364226341	0.116878002882004
-7.89195537567139	-9.42555999755859	-9.10849094390869	-0.0620035119354725	0.235988080501556	0.116897337138653
-7.89450120925903	-9.42315006256104	-9.09886074066162	-0.0619916692376137	0.235913902521133	0.116925895214081
-7.89435911178589	-9.42416667938232	-9.10117530822754	-0.0619727857410908	0.235930472612381	0.116952896118164
-7.89415884017944	-9.42429447174072	-9.10344886779785	-0.0620102174580097	0.235837891697884	0.11683502048254
-7.89024686813354	-9.42168712615967	-9.10961532592773	-0.0620619729161263	0.23579315841198	0.116745643317699
-7.88979291915894	-9.42199802398682	-9.11717414855957	-0.0621098913252354	0.235771521925926	0.116660051047802
-7.89020490646362	-9.4220027923584	-9.12587547302246	-0.0621247701346874	0.235666558146477	0.116546645760536
-7.88818836212158	-9.4227819442749	-9.12662887573242	-0.0622584074735641	0.235714063048363	0.116540983319283
-7.88910675048828	-9.41835117340088	-9.14105319976807	-0.0622847639024258	0.235614418983459	0.116517923772335
-7.88608264923096	-9.42252349853516	-9.14141273498535	-0.0622936710715294	0.235630437731743	0.116538539528847
-7.8864688873291	-9.42067050933838	-9.1444206237793	-0.0624019727110863	0.235684424638748	0.116638422012329
-7.888352394104	-9.41771030426025	-9.14514636993408	-0.062396664172411	0.235732197761536	0.11676063388586
-7.88909149169922	-9.41894245147705	-9.1268482208252	-0.0625186935067177	0.235782980918884	0.116903379559517
-7.88443231582642	-9.41732692718506	-9.12726879119873	-0.062529943883419	0.235796228051186	0.116975039243698
-7.8808479309082	-9.41132736206055	-9.11577701568604	-0.0625598058104515	0.235808685421944	0.11702761054039
-7.87706851959229	-9.40261936187744	-9.11454582214355	-0.0625593289732933	0.235715672373772	0.116993561387062
-7.87008333206177	-9.39482307434082	-9.11242771148682	-0.062555268406868	0.235554710030556	0.117018811404705
-7.86845922470093	-9.39087963104248	-9.11468505859375	-0.0625250488519669	0.235522404313087	0.117022544145584
-7.86642074584961	-9.39064311981201	-9.12012767791748	-0.0625905394554138	0.235448062419891	0.117109067738056
-7.86032390594482	-9.3916540145874	-9.11837959289551	-0.0625894293189049	0.235475197434425	0.117189452052116
-7.85762310028076	-9.39523410797119	-9.10369205474854	-0.0627358853816986	0.235644206404686	0.11732467263937
-7.85642528533936	-9.40148448944092	-9.10012054443359	-0.06275475025177	0.235729202628136	0.117514282464981
-7.85344934463501	-9.40288829803467	-9.09464836120605	-0.0627510398626328	0.235741466283798	0.11762659996748
-7.85332059860229	-9.40157222747803	-9.08466815948486	-0.06269770860672	0.235795676708221	0.117785543203354
-7.85133695602417	-9.39746952056885	-9.07893180847168	-0.0626239776611328	0.235810160636902	0.117881767451763
-7.85264873504639	-9.39501476287842	-9.07322788238525	-0.0624964013695717	0.235747396945953	0.117939300835133
-7.85220146179199	-9.39591217041016	-9.06949138641357	-0.062467485666275	0.235754087567329	0.118029400706291
-7.8498330116272	-9.39432239532471	-9.081955909729	-0.0624161809682846	0.23569193482399	0.118078455328941
-7.84725046157837	-9.4005298614502	-9.09352684020996	-0.0623589940369129	0.235733523964882	0.118209481239319
-7.84580850601196	-9.4054126739502	-9.10057830810547	-0.0623857043683529	0.235762432217598	0.118312388658524
-7.84648847579956	-9.40922737121582	-9.10159778594971	-0.0623627044260502	0.235799521207809	0.118472501635551
-7.84930181503296	-9.41663551330566	-9.10842037200928	-0.0622997768223286	0.235858127474785	0.118731133639812
-7.85381126403809	-9.41472339630127	-9.09506416320801	-0.0622455887496471	0.235794499516487	0.119000069797039
-7.8585262298584	-9.41072273254395	-9.09203720092773	-0.0621802620589733	0.235784113407135	0.119244389235973
-7.86074161529541	-9.40922832489014	-9.08055591583252	-0.0621608011424541	0.235723376274109	0.119377441704273
-7.86234045028687	-9.40498447418213	-9.08583736419678	-0.0621232055127621	0.235654294490814	0.119507700204849
-7.86493349075317	-9.40325832366943	-9.09530162811279	-0.0620630159974098	0.235581204295158	0.119516029953957
-7.86504030227661	-9.40290069580078	-9.10755729675293	-0.0620572455227375	0.235493019223213	0.119488231837749
-7.86936902999878	-9.40225410461426	-9.11581039428711	-0.061977457255125	0.23545503616333	0.119582265615463
-7.87199640274048	-9.40433120727539	-9.12370109558105	-0.0618564486503601	0.235507771372795	0.119619831442833
-7.87604141235352	-9.4046459197998	-9.12842082977295	-0.0617547631263733	0.235553994774818	0.119793526828289
-7.88099908828735	-9.40699195861816	-9.13116359710693	-0.0616364069283009	0.235620647668839	0.119978718459606
-7.88589096069336	-9.40780067443848	-9.12836360931396	-0.0615245662629604	0.235633254051208	0.12017384916544
-7.88638496398926	-9.40853023529053	-9.12713813781738	-0.0614484958350658	0.235692217946053	0.120326116681099
-7.89143562316895	-9.40696811676025	-9.11652851104736	-0.061340220272541	0.235800191760063	0.120451800525188
-7.89215135574341	-9.40475368499756	-9.12327861785889	-0.0612386390566826	0.235727399587631	0.12046118080616
-7.89154863357544	-9.40120601654053	-9.12444877624512	-0.061112355440855	0.2357237637043	0.12052458524704
-7.89453983306885	-9.40131950378418	-9.12499713897705	-0.060934241861105	0.23565973341465	0.120526067912579
-7.89212989807129	-9.3963041305542	-9.13462352752686	-0.0608063377439976	0.235572442412376	0.120552897453308
-7.89432668685913	-9.39524078369141	-9.1319694519043	-0.0606585219502449	0.235473334789276	0.12055779248476
-7.89507102966309	-9.39923572540283	-9.13897705078125	-0.0605448670685291	0.235423505306244	0.120622113347054
-7.89790105819702	-9.4010705947876	-9.13655948638916	-0.060437373816967	0.235430806875229	0.120687752962112
-7.89877080917358	-9.4015645980835	-9.13722515106201	-0.0602950900793076	0.235334187746048	0.120764747262001
-7.90011262893677	-9.40887355804443	-9.13929653167725	-0.0602972395718098	0.235360607504845	0.120866820216179
-7.90204429626465	-9.4160680770874	-9.14335060119629	-0.0602564513683319	0.235451459884644	0.120938539505005
-7.90096855163574	-9.42072582244873	-9.137282371521	-0.0603039376437664	0.235578611493111	0.121065989136696
-7.90567779541016	-9.42348957061768	-9.13132572174072	-0.0602889992296696	0.235569313168526	0.121130265295506
-7.90874767303467	-9.42435455322266	-9.12789726257324	-0.060175996273756	0.235539183020592	0.121171116828918
-7.90913772583008	-9.42336845397949	-9.12196254730225	-0.0601374432444572	0.235583439469337	0.121154963970184
-7.91032934188843	-9.42191219329834	-9.11649894714355	-0.0600149221718311	0.235439628362656	0.121188119053841
-7.91489791870117	-9.42120361328125	-9.11674118041992	-0.0599691830575466	0.235399827361107	0.121161080896854
-7.91654968261719	-9.41922187805176	-9.11170101165771	-0.0598568171262741	0.235380470752716	0.12117663025856
-7.91496181488037	-9.42026710510254	-9.11845779418945	-0.0598380006849766	0.23522737622261	0.121115185320377
-7.91213655471802	-9.42412662506104	-9.12683868408203	-0.0597957000136375	0.235152468085289	0.1211027354002
-7.91445779800415	-9.42708396911621	-9.13638877868652	-0.0597892217338085	0.235150098800659	0.121102221310139
-7.9127836227417	-9.43345737457275	-9.14671421051025	-0.0598273538053036	0.235140219330788	0.121131800115108
-7.91734981536865	-9.43388366699219	-9.14286518096924	-0.0597846955060959	0.235222950577736	0.121262215077877
-7.92224502563477	-9.43458557128906	-9.12826347351074	-0.059806190431118	0.235129922628403	0.121410459280014
-7.92820596694946	-9.42911624908447	-9.11216640472412	-0.0597849562764168	0.235049724578857	0.121487960219383
-7.92994928359985	-9.42728137969971	-9.11744213104248	-0.0598582997918129	0.234930336475372	0.121519826352596
-7.9299464225769	-9.425048828125	-9.12979507446289	-0.0599521175026894	0.234748512506485	0.121386803686619
-7.92737579345703	-9.42975425720215	-9.14592266082764	-0.0599850416183472	0.23468080163002	0.121271744370461
-7.93051290512085	-9.43127822875977	-9.14905071258545	-0.0600341446697712	0.234616339206696	0.121257349848747
-7.93314456939697	-9.4326171875	-9.15487670898438	-0.0601131170988083	0.234616681933403	0.121284887194633
-7.93548488616943	-9.4319896697998	-9.1464262008667	-0.0601330995559692	0.234652057290077	0.121334962546825
-7.93711423873901	-9.43338298797607	-9.14785575866699	-0.0602642484009266	0.234647288918495	0.121431961655617
-7.9415545463562	-9.43286991119385	-9.13950443267822	-0.0603572651743889	0.234721139073372	0.121492341160774
-7.94412612915039	-9.42671966552734	-9.1414680480957	-0.0604325458407402	0.23473796248436	0.121466919779778
-7.94352149963379	-9.41978645324707	-9.14225196838379	-0.0605376176536083	0.234595850110054	0.121406763792038
-7.94436264038086	-9.41288757324219	-9.1454963684082	-0.0605112724006176	0.234470576047897	0.121330827474594
-7.94468927383423	-9.40735149383545	-9.15746021270752	-0.0605286434292793	0.234298661351204	0.121261470019817
-7.94218063354492	-9.40628147125244	-9.16351985931396	-0.0605809092521667	0.234158501029015	0.121234215795994
-7.94264554977417	-9.40522766113281	-9.17285919189453	-0.06062001734972	0.2341338545084	0.121279269456863
-7.9443678855896	-9.40577125549316	-9.17333221435547	-0.0606643483042717	0.234135746955872	0.121357664465904
-7.94488954544067	-9.40783023834229	-9.16874980926514	-0.0608581751585007	0.23416905105114	0.121427059173584
-7.94458198547363	-9.40606307983398	-9.15920543670654	-0.0609766244888306	0.234174460172653	0.121477007865906
-7.94771480560303	-9.40393352508545	-9.15469360351563	-0.0610543712973595	0.234189614653587	0.121603488922119
-7.95112943649292	-9.40006160736084	-9.13818264007568	-0.0610614120960236	0.234098568558693	0.121658623218536
-7.95341920852661	-9.39202499389648	-9.13516807556152	-0.060954213142395	0.233942776918411	0.12168550491333
-7.95072937011719	-9.38931751251221	-9.12557697296143	-0.0609401538968086	0.233896404504776	0.121739953756332
-7.94920206069946	-9.39261817932129	-9.12743949890137	-0.0609738118946552	0.233862340450287	0.121742770075798
-7.94382858276367	-9.39256000518799	-9.14062118530273	-0.0609750859439373	0.233751609921455	0.12171459197998
-7.94540166854858	-9.39541339874268	-9.14339160919189	-0.0609201304614544	0.233788385987282	0.121698014438152
-7.94199466705322	-9.40055370330811	-9.14231872558594	-0.0609627813100815	0.233834505081177	0.121630474925041
-7.93908214569092	-9.40076541900635	-9.13245010375977	-0.0609876587986946	0.233824446797371	0.121494673192501
-7.93748331069946	-9.39759922027588	-9.12029266357422	-0.0609790161252022	0.233902797102928	0.121350042521954
-7.93653583526611	-9.39617252349854	-9.11355209350586	-0.060917042195797	0.233909279108047	0.121337629854679
-7.93431043624878	-9.39494895935059	-9.10473728179932	-0.0608810633420944	0.233852505683899	0.121275581419468
-7.93391609191895	-9.3938684463501	-9.10176467895508	-0.06088762357831	0.233853831887245	0.121273346245289
-7.93539190292358	-9.39486408233643	-9.10619354248047	-0.0607914626598358	0.233897760510445	0.121352948248386
-7.93766069412231	-9.39597129821777	-9.12287998199463	-0.0607169680297375	0.233919963240623	0.1213613525033
-7.93784379959106	-9.39451217651367	-9.12908363342285	-0.0606109537184238	0.233827039599419	0.121297799050808
-7.9417986869812	-9.39494800567627	-9.13206100463867	-0.0605937317013741	0.233876660466194	0.121266111731529
-7.93892526626587	-9.39542961120605	-9.14197826385498	-0.0605368465185165	0.233783379197121	0.121112428605556
-7.9383111000061	-9.39960956573486	-9.1485710144043	-0.0604813173413277	0.233754977583885	0.120964668691158
-7.93544626235962	-9.39997577667236	-9.15942192077637	-0.06045738235116	0.233738780021667	0.120888143777847
-7.93560075759888	-9.40313053131104	-9.15817165374756	-0.0603680312633514	0.233752429485321	0.120872884988785
-7.93793344497681	-9.40383434295654	-9.15513515472412	-0.0603284873068333	0.233810126781464	0.120889700949192
-7.94172096252441	-9.40549945831299	-9.14553737640381	-0.0602814517915249	0.233939543366432	0.120984949171543
-7.94280576705933	-9.40493679046631	-9.14047908782959	-0.0601958483457565	0.233958855271339	0.120976090431213
-7.9414644241333	-9.40223979949951	-9.13920783996582	-0.0601853132247925	0.233919501304626	0.120860017836094
-7.94057989120483	-9.39645576477051	-9.14352512359619	-0.0600812248885632	0.233794212341309	0.120668284595013
-7.93344974517822	-9.39271450042725	-9.15456581115723	-0.0599304288625717	0.23370848596096	0.120470732450485
-7.93087673187256	-9.39237022399902	-9.15783023834229	-0.0599206648766994	0.233588352799416	0.12031501531601
-7.92636680603027	-9.39446640014648	-9.16010856628418	-0.0599195398390293	0.233590453863144	0.120224304497242
-7.92802000045776	-9.39501285552979	-9.16508388519287	-0.0598858594894409	0.233647003769875	0.120170168578625
-7.92714929580688	-9.39933204650879	-9.16430282592773	-0.0600208826363087	0.233769625425339	0.120119906961918
-7.92810964584351	-9.40542602539063	-9.1658878326416	-0.0600881651043892	0.233850404620171	0.120066910982132
-7.93147993087769	-9.40411567687988	-9.16518688201904	-0.0601587072014809	0.233829587697983	0.120049133896828
-7.9343843460083	-9.40442848205566	-9.16195201873779	-0.0602145232260227	0.233846575021744	0.119992934167385
-7.93708848953247	-9.40128803253174	-9.15841388702393	-0.0602178312838078	0.233828097581863	0.119928494095802
-7.93630075454712	-9.40081596374512	-9.16141128540039	-0.060291413217783	0.233753889799118	0.119902484118938
-7.93898725509644	-9.39663791656494	-9.1559009552002	-0.060356393456459	0.233768358826637	0.119843654334545
-7.93976449966431	-9.3935079574585	-9.15324401855469	-0.0603658109903336	0.233638316392899	0.119792066514492
-7.94390439987183	-9.38760471343994	-9.15286064147949	-0.060456957668066	0.23362036049366	0.119734145700932
-7.94509363174438	-9.38455104827881	-9.14700317382813	-0.0604728907346725	0.233492478728294	0.11966510862112
-7.94762420654297	-9.37963581085205	-9.14723777770996	-0.0605786554515362	0.233408600091934	0.119629196822643
-7.94632291793823	-9.3779411315918	-9.14900016784668	-0.0606432147324085	0.233377948403358	0.119587488472462
-7.94582366943359	-9.37491607666016	-9.15083312988281	-0.060730092227459	0.233237028121948	0.119500681757927
-7.94606018066406	-9.37308883666992	-9.160719871521	-0.0607779994606972	0.23322719335556	0.119454026222229
-7.94744348526001	-9.37060832977295	-9.16659736633301	-0.0608561038970947	0.233246073126793	0.119337968528271
-7.94771480560303	-9.37278461456299	-9.17834663391113	-0.0609780438244343	0.233242467045784	0.119236826896667
-7.94883632659912	-9.37061786651611	-9.19030380249023	-0.0610691048204899	0.233216747641563	0.119214117527008
-7.95231103897095	-9.36961460113525	-9.18937015533447	-0.0611113496124744	0.233286514878273	0.119213543832302
-7.95327711105347	-9.3738317489624	-9.19561290740967	-0.0612520389258862	0.23318587243557	0.119201458990574
-7.95819807052612	-9.37169075012207	-9.19242477416992	-0.0613723732531071	0.233231857419014	0.119242265820503
-7.96009111404419	-9.36732387542725	-9.19310092926025	-0.0613962039351463	0.23320198059082	0.119243375957012
-7.96382474899292	-9.36446762084961	-9.19099235534668	-0.0615462623536587	0.233191594481468	0.119285807013512
-7.96539211273193	-9.36053562164307	-9.18454742431641	-0.0615691542625427	0.233134239912033	0.119338102638721
-7.96798372268677	-9.35555458068848	-9.17961120605469	-0.0616904310882092	0.233129352331161	0.119309186935425
-7.97028303146362	-9.35404300689697	-9.18212127685547	-0.0618059784173965	0.233087837696075	0.119278691709042
-7.9705548286438	-9.35116577148438	-9.1868200302124	-0.0618723407387733	0.233079329133034	0.11927618086338
-7.97065496444702	-9.34949111938477	-9.1903715133667	-0.0619910918176174	0.233079954981804	0.119285419583321
-7.97109508514404	-9.34978199005127	-9.20484828948975	-0.0620715320110321	0.233081564307213	0.119279235601425
-7.97248315811157	-9.34518718719482	-9.20442295074463	-0.0622105672955513	0.233054473996162	0.119234815239906
-7.97432374954224	-9.34313774108887	-9.21282196044922	-0.0622533410787582	0.233013451099396	0.119176626205444
-7.97451114654541	-9.34108352661133	-9.22045803070068	-0.0623815394937992	0.232934921979904	0.119179658591747
-7.97437810897827	-9.344407081604	-9.23619365692139	-0.0624142102897167	0.232885196805	0.119195625185966
-7.97722816467285	-9.34276390075684	-9.24672317504883	-0.0623211078345776	0.23286697268486	0.11921776086092
-7.97864437103271	-9.34580898284912	-9.24390506744385	-0.0623886398971081	0.232904121279716	0.11930650472641
-7.98086357116699	-9.34407329559326	-9.24427509307861	-0.0624478831887245	0.232999593019485	0.119470104575157
-7.98193502426147	-9.34320068359375	-9.24799156188965	-0.06244782730937	0.232986927032471	0.119578942656517
-7.98179054260254	-9.34441661834717	-9.23872756958008	-0.062499888241291	0.233057618141174	0.119740389287472
-7.98150110244751	-9.34185791015625	-9.22533798217773	-0.0624707937240601	0.233149513602257	0.119884967803955
-7.97820329666138	-9.33359622955322	-9.22081756591797	-0.0625007078051567	0.233159363269806	0.11986667662859
-7.97498989105225	-9.32885932922363	-9.21675682067871	-0.0624909177422524	0.233154848217964	0.119973301887512
-7.97382354736328	-9.3209867477417	-9.21767711639404	-0.0623776540160179	0.233057022094727	0.119967013597488
-7.9705810546875	-9.31646633148193	-9.22471332550049	-0.0623558238148689	0.232841789722443	0.119961231946945
-7.9702353477478	-9.31867218017578	-9.21844005584717	-0.0622572936117649	0.232789814472198	0.120063684880733
-7.97096633911133	-9.31957817077637	-9.22071361541748	-0.0622520968317986	0.232754722237587	0.120114371180534
-7.96870756149292	-9.32414531707764	-9.21516227722168	-0.0621952936053276	0.232817187905312	0.120267562568188
-7.9657301902771	-9.32801055908203	-9.21065616607666	-0.0622357912361622	0.232879295945168	0.120389871299267
-7.96004247665405	-9.32901763916016	-9.19881820678711	-0.0622011050581932	0.232937753200531	0.120509557425976
-7.96262741088867	-9.33078479766846	-9.18514728546143	-0.062179297208786	0.233026146888733	0.120612807571888
-7.96119976043701	-9.33157730102539	-9.16843509674072	-0.0620190463960171	0.233025729656219	0.120746210217476
-7.95958757400513	-9.32851886749268	-9.15875148773193	-0.0618624202907085	0.23298867046833	0.120794713497162
-7.95502996444702	-9.32651138305664	-9.14841651916504	-0.0617035105824471	0.232940211892128	0.120868407189846
-7.95469999313354	-9.32050323486328	-9.1387939453125	-0.0615674294531345	0.232952326536179	0.120874896645546
-7.95105886459351	-9.32160663604736	-9.12711811065674	-0.0614279173314571	0.232862159609795	0.120935261249542
-7.94663190841675	-9.32302284240723	-9.11977577209473	-0.0612793229520321	0.232877910137177	0.120947018265724
-7.9391918182373	-9.32581424713135	-9.1189489364624	-0.0611517168581486	0.232834190130234	0.120890900492668
-7.93697261810303	-9.33410739898682	-9.11945533752441	-0.0610035546123981	0.232875168323517	0.120831571519375
-7.93670272827148	-9.34071063995361	-9.12279987335205	-0.0609369203448296	0.233000233769417	0.120831340551376
-7.9325213432312	-9.34573173522949	-9.12157154083252	-0.0608205050230026	0.233077213168144	0.120832122862339
-7.9309344291687	-9.34987449645996	-9.11932182312012	-0.0606676042079926	0.233129352331161	0.120805732905865
-7.93412494659424	-9.35318279266357	-9.10963821411133	-0.0605563409626484	0.23316553235054	0.120839655399323
-7.9376540184021	-9.35513210296631	-9.1011791229248	-0.0604920275509357	0.233184695243835	0.120906166732311
-7.93943786621094	-9.35519599914551	-9.08918380737305	-0.0604820065200329	0.233109056949615	0.120913907885551
-7.94260311126709	-9.3535852432251	-9.09074211120605	-0.0604288280010223	0.233066529035568	0.120896399021149
-7.94352912902832	-9.35206508636475	-9.08475303649902	-0.0602980628609657	0.232987195253372	0.120835676789284
-7.94081211090088	-9.3524055480957	-9.09935283660889	-0.0603167600929737	0.232905164361	0.12065065652132
-7.93790769577026	-9.35149478912354	-9.10762310028076	-0.0603321976959705	0.232815712690353	0.120413921773434
-7.93893718719482	-9.3507833480835	-9.11459636688232	-0.06026766076684	0.232746958732605	0.120195955038071
-7.93679141998291	-9.34946727752686	-9.12888622283936	-0.0602925829589367	0.232765406370163	0.120083674788475
-7.93861770629883	-9.34903430938721	-9.12500190734863	-0.0602997839450836	0.232774868607521	0.119917929172516
-7.94483947753906	-9.34859943389893	-9.12961673736572	-0.0604173056781292	0.232826411724091	0.119840666651726
-7.94608068466187	-9.34811782836914	-9.12262058258057	-0.0604698061943054	0.232833072543144	0.119746439158916
-7.94610786437988	-9.34591293334961	-9.12407302856445	-0.0604977943003178	0.23278521001339	0.119629807770252
-7.94640636444092	-9.34550094604492	-9.12421035766602	-0.0605517849326134	0.232848420739174	0.119477033615112
-7.94578313827515	-9.34373188018799	-9.12470054626465	-0.0605985894799232	0.232825130224228	0.119259603321552
-7.94227886199951	-9.33866024017334	-9.12397480010986	-0.0606593266129494	0.232827827334404	0.119052462279797
-7.93955659866333	-9.33063507080078	-9.13113021850586	-0.0606482699513435	0.232749357819557	0.118797853589058
-7.94060087203979	-9.3296537399292	-9.12972927093506	-0.0606860294938087	0.232640668749809	0.118543319404125
-7.94081878662109	-9.33273887634277	-9.14214515686035	-0.0607366748154163	0.2325090020895	0.118305660784245
-7.94166421890259	-9.33245658874512	-9.15478134155273	-0.0607350841164589	0.232431337237358	0.118131160736084
-7.9436182975769	-9.33392143249512	-9.15852832794189	-0.0608188025653362	0.232339158654213	0.117957144975662
-7.9466700553894	-9.33506107330322	-9.16008377075195	-0.0608816780149937	0.232250019907951	0.117832504212856
-7.94397497177124	-9.33580780029297	-9.15982818603516	-0.0609057359397411	0.232194721698761	0.117705561220646
-7.94568920135498	-9.33991050720215	-9.168381690979	-0.061031948775053	0.232198178768158	0.117544278502464
-7.9458475112915	-9.345947265625	-9.16230773925781	-0.061181977391243	0.232238426804543	0.117415487766266
-7.94727945327759	-9.34809398651123	-9.1673526763916	-0.0613283067941666	0.232322111725807	0.117328673601151
-7.94688272476196	-9.35247135162354	-9.16336345672607	-0.0615117810666561	0.232354164123535	0.117250874638557
-7.94967937469482	-9.3493127822876	-9.15503311157227	-0.0616336390376091	0.23228856921196	0.117180705070496
-7.95152282714844	-9.34587097167969	-9.15126800537109	-0.0617237463593483	0.2321957051754	0.117091283202171
-7.95240640640259	-9.34745597839355	-9.1488790512085	-0.0618048943579197	0.232111424207687	0.117044344544411
-7.95286512374878	-9.34448337554932	-9.14239692687988	-0.0618407279253006	0.232062757015228	0.116943202912807
-7.95620346069336	-9.34027481079102	-9.13652515411377	-0.061816643923521	0.232056006789207	0.116887621581554
-7.95216608047485	-9.33664417266846	-9.12964725494385	-0.0618871413171291	0.231965482234955	0.116803988814354
-7.9560751914978	-9.33391666412354	-9.12613391876221	-0.0619041845202446	0.23189090192318	0.116699762642384
-7.95639562606812	-9.3332691192627	-9.1129150390625	-0.061900470405817	0.23183262348175	0.116678096354008
-7.95909976959229	-9.32892990112305	-9.11099433898926	-0.0618691183626652	0.231696218252182	0.116577185690403
-7.96174001693726	-9.33164119720459	-9.11358070373535	-0.0618373714387417	0.231704145669937	0.116516068577766
-7.95866298675537	-9.33306407928467	-9.11645698547363	-0.0618581213057041	0.231574699282646	0.11645794659853
-7.96052408218384	-9.3323917388916	-9.10763549804688	-0.0618335455656052	0.2316083163023	0.116327404975891
-7.95711660385132	-9.33753395080566	-9.11539268493652	-0.0618446208536625	0.231525108218193	0.116252787411213
-7.95829343795776	-9.34245872497559	-9.11722946166992	-0.0618021078407764	0.231560796499252	0.116095088422298
-7.95935583114624	-9.35059261322021	-9.12062835693359	-0.0617213509976864	0.23157212138176	0.116043508052826
-7.95722198486328	-9.35336303710938	-9.12814617156982	-0.0617741160094738	0.231535851955414	0.115973703563213
-7.95790338516235	-9.35736560821533	-9.12884521484375	-0.0617198497056961	0.231531634926796	0.115901827812195
-7.96237945556641	-9.35984992980957	-9.13711452484131	-0.0617193542420864	0.23155689239502	0.115873381495476
-7.9670729637146	-9.36402702331543	-9.14433097839355	-0.061676412820816	0.231601074337959	0.115831308066845
-7.96810340881348	-9.36841678619385	-9.14072036743164	-0.0617453083395958	0.231579288840294	0.115864679217339
-7.97430992126465	-9.36944198608398	-9.14063930511475	-0.0617020204663277	0.231556490063667	0.115879200398922
-7.97664260864258	-9.3695125579834	-9.14284515380859	-0.0616528429090977	0.231560871005058	0.115831702947617
-7.97839307785034	-9.37162685394287	-9.13898372650146	-0.0616514384746552	0.231528177857399	0.115796558558941
-7.97974681854248	-9.36770725250244	-9.14229297637939	-0.0616871118545532	0.231458127498627	0.115743339061737
-7.97958946228027	-9.36523342132568	-9.14252853393555	-0.0618052966892719	0.231468141078949	0.115680433809757
-7.98344898223877	-9.36244297027588	-9.14053153991699	-0.0618254952132702	0.23143307864666	0.115553759038448
-7.978675365448	-9.36233997344971	-9.14631748199463	-0.0618609003722668	0.231354132294655	0.115418314933777
-7.9780478477478	-9.35687637329102	-9.15767288208008	-0.0619815774261951	0.231328949332237	0.115238405764103
-7.97854566574097	-9.35448455810547	-9.16034030914307	-0.062020406126976	0.231305703520775	0.115163572132587
-7.97899103164673	-9.35077667236328	-9.1650447845459	-0.0620799846947193	0.231276318430901	0.115006148815155
-7.97526168823242	-9.34725475311279	-9.17744541168213	-0.0621877796947956	0.231219664216042	0.114867813885212
-7.97144794464111	-9.34235286712646	-9.18179702758789	-0.0622552148997784	0.231211259961128	0.114704988896847
-7.96792030334473	-9.34151554107666	-9.19014739990234	-0.0623290203511715	0.231150522828102	0.114537306129932
-7.96642065048218	-9.34287548065186	-9.20096969604492	-0.0623833611607552	0.23112228512764	0.114403076469898
-7.96552896499634	-9.33753395080566	-9.21567916870117	-0.0624009557068348	0.231181934475899	0.114338524639606
-7.96750783920288	-9.33509540557861	-9.21885299682617	-0.0625306516885757	0.231222122907639	0.114283517003059
-7.96631526947021	-9.33219432830811	-9.21608638763428	-0.0626588463783264	0.23119892179966	0.114242076873779
-7.96642303466797	-9.32956123352051	-9.20903301239014	-0.0627702921628952	0.231248468160629	0.114189244806767
-7.96279907226563	-9.32461261749268	-9.20716190338135	-0.0629281029105186	0.231231451034546	0.114149957895279
-7.96235370635986	-9.31995296478271	-9.20274543762207	-0.0630032941699028	0.231162622570992	0.114116251468658
-7.95760631561279	-9.31528854370117	-9.1963005065918	-0.0631149709224701	0.231154069304466	0.114010460674763
-7.95462560653687	-9.3095817565918	-9.19183826446533	-0.0632467642426491	0.231135472655296	0.114010639488697
-7.95030498504639	-9.30480194091797	-9.1774263381958	-0.0633785575628281	0.231079578399658	0.113934181630611
-7.94751644134521	-9.29743385314941	-9.1700325012207	-0.063422329723835	0.230994939804077	0.113805279135704
-7.94252443313599	-9.28794765472412	-9.16110038757324	-0.0635679885745049	0.230871260166168	0.113697715103626
-7.93841600418091	-9.28347778320313	-9.16006851196289	-0.0636216551065445	0.230758801102638	0.113585643470287
-7.93606901168823	-9.2762393951416	-9.16206550598145	-0.0636445432901382	0.230709940195084	0.113477230072021
-7.93078374862671	-9.27154350280762	-9.15600681304932	-0.0636543333530426	0.230494976043701	0.113339431583881
-7.92729473114014	-9.26731491088867	-9.1515417098999	-0.0636963322758675	0.230319708585739	0.113241620361805
-7.92333269119263	-9.26595783233643	-9.14726257324219	-0.0637282803654671	0.230316430330276	0.113111361861229
-7.92161750793457	-9.26553726196289	-9.14182281494141	-0.0637603476643562	0.230231076478958	0.113029032945633
-7.91877460479736	-9.26346015930176	-9.14137840270996	-0.0637353360652924	0.230197325348854	0.11295348405838
-7.9147572517395	-9.26714038848877	-9.12707996368408	-0.0638193786144257	0.230222672224045	0.112856656312943
-7.91277170181274	-9.26840400695801	-9.12559127807617	-0.0637300387024879	0.23017917573452	0.112750165164471
-7.91090440750122	-9.27084445953369	-9.11944675445557	-0.0637976005673409	0.230259969830513	0.112630218267441
-7.90690946578979	-9.27762889862061	-9.11495399475098	-0.0638739988207817	0.230278372764587	0.112524375319481
-7.90601587295532	-9.28201770782471	-9.10757827758789	-0.0637837424874306	0.230345293879509	0.112435072660446
-7.90568351745605	-9.28553676605225	-9.099684715271	-0.0638221800327301	0.230349227786064	0.112344697117805
-7.90736818313599	-9.28968811035156	-9.09599494934082	-0.0637318268418312	0.230296313762665	0.112208604812622
-7.90883874893188	-9.29154396057129	-9.09499359130859	-0.0637423396110535	0.230337738990784	0.112098291516304
-7.90707349777222	-9.29614639282227	-9.09320163726807	-0.0636949315667152	0.230219826102257	0.111995927989483
-7.91316986083984	-9.29796600341797	-9.08977031707764	-0.0636874213814735	0.230223342776299	0.111914627254009
-7.91417980194092	-9.30186462402344	-9.08333110809326	-0.0636047795414925	0.230105608701706	0.111768469214439
-7.91331624984741	-9.30073928833008	-9.08705234527588	-0.0635446459054947	0.230037420988083	0.111607618629932
-7.91657066345215	-9.30133056640625	-9.07998561859131	-0.0635051429271698	0.230048030614853	0.111421518027782
-7.91690492630005	-9.29932975769043	-9.07494068145752	-0.0634273216128349	0.229947909712791	0.111272215843201
-7.91870975494385	-9.30054378509521	-9.07521152496338	-0.0633210390806198	0.229895040392876	0.111100614070892
-7.91935873031616	-9.30341148376465	-9.07988452911377	-0.0632977858185768	0.229889944195747	0.110926449298859
-7.91892147064209	-9.30423736572266	-9.07497501373291	-0.063181109726429	0.229861468076706	0.110823303461075
-7.91922616958618	-9.3027811050415	-9.07712459564209	-0.0631831586360931	0.229855492711067	0.110661193728447
-7.91891860961914	-9.30382537841797	-9.08075618743896	-0.0630582794547081	0.229836821556091	0.110572122037411
-7.91984891891479	-9.30395698547363	-9.08065509796143	-0.0629710108041763	0.229772046208382	0.11036940664053
-7.92032289505005	-9.30618572235107	-9.08887004852295	-0.0628223940730095	0.22977676987648	0.110194712877274
-7.92063283920288	-9.30965900421143	-9.09454822540283	-0.0628539323806763	0.229720965027809	0.110037289559841
-7.91971397399902	-9.31344604492188	-9.09931945800781	-0.062872901558876	0.229754209518433	0.109924249351025
-7.92085886001587	-9.31611633300781	-9.11175346374512	-0.0627814009785652	0.229781702160835	0.10974332690239
-7.92421388626099	-9.3211612701416	-9.12422943115234	-0.0627197176218033	0.229806050658226	0.109620615839958
-7.9242992401123	-9.32976818084717	-9.1313943862915	-0.0627521649003029	0.229866802692413	0.109554320573807
-7.92815494537354	-9.33266067504883	-9.13182067871094	-0.0627452433109283	0.22985765337944	0.10947909206152
-7.93006563186646	-9.33932495117188	-9.14050674438477	-0.0627290681004524	0.22986912727356	0.109441705048084
-7.93275785446167	-9.33698177337646	-9.14262962341309	-0.0626360550522804	0.229839190840721	0.109356246888638
-7.93455410003662	-9.33896446228027	-9.14607524871826	-0.0626108795404434	0.22997635602951	0.109287664294243
-7.93946123123169	-9.33709239959717	-9.14728164672852	-0.0626992955803871	0.229990839958191	0.109257891774178
-7.94172430038452	-9.33493518829346	-9.14547061920166	-0.062713660299778	0.229882881045341	0.109178811311722
-7.94732236862183	-9.33438777923584	-9.14399909973145	-0.0627607703208923	0.229895159602165	0.109069630503654
-7.95087146759033	-9.33908939361572	-9.15102195739746	-0.0627420023083687	0.229851350188255	0.109013609588146
-7.9539966583252	-9.3385763168335	-9.15377330780029	-0.0627594739198685	0.229888632893562	0.108991920948029
-7.9541072845459	-9.33814811706543	-9.15499114990234	-0.0627337917685509	0.229946106672287	0.108888953924179
-7.95741510391235	-9.3323974609375	-9.15599250793457	-0.0627472847700119	0.229962706565857	0.10880434513092
-7.95475292205811	-9.33003425598145	-9.15799522399902	-0.062836267054081	0.229923039674759	0.108751274645329
-7.95642185211182	-9.32733917236328	-9.16040515899658	-0.0628835186362267	0.229954540729523	0.108517684042454
-7.96082782745361	-9.32535171508789	-9.16153717041016	-0.0628374591469765	0.229969382286072	0.108476370573044
-7.96297454833984	-9.32226943969727	-9.16195583343506	-0.0629177615046501	0.230011269450188	0.108441814780235
-7.96304798126221	-9.31897735595703	-9.16757011413574	-0.0629952251911163	0.230098456144333	0.108382157981396
-7.9622802734375	-9.31638336181641	-9.16623020172119	-0.0630155950784683	0.230094850063324	0.108287326991558
-7.96406936645508	-9.31403541564941	-9.17208290100098	-0.0630790889263153	0.230142056941986	0.108189105987549
-7.96315097808838	-9.31410598754883	-9.17791080474854	-0.0631351917982101	0.230147734284401	0.108118392527103
-7.96389865875244	-9.31203937530518	-9.18222332000732	-0.0632369667291641	0.230165868997574	0.1080402135849
-7.96354484558105	-9.31020450592041	-9.19442939758301	-0.0634080246090889	0.230235025286675	0.107933267951012
-7.96028900146484	-9.30839729309082	-9.20400810241699	-0.0635251998901367	0.230198368430138	0.107787825167179
-7.95863103866577	-9.30190181732178	-9.20567321777344	-0.0636152029037476	0.230094879865646	0.107717648148537
-7.95959281921387	-9.29997634887695	-9.20502948760986	-0.0637574940919876	0.230123728513718	0.107634529471397
-7.95975065231323	-9.29113578796387	-9.21058750152588	-0.0638650134205818	0.230082929134369	0.107522048056126
-7.95876741409302	-9.28542232513428	-9.21283531188965	-0.0639601722359657	0.230140000581741	0.107452064752579
-7.95972156524658	-9.28063106536865	-9.21204376220703	-0.0641262382268906	0.230118811130524	0.107347317039967
-7.95912504196167	-9.27394866943359	-9.21499252319336	-0.0641939342021942	0.230088651180267	0.107272051274776
-7.95856046676636	-9.26989364624023	-9.22722339630127	-0.0643612444400787	0.23006846010685	0.107195325195789
-7.9557785987854	-9.26297855377197	-9.2250509262085	-0.0644262656569481	0.23011440038681	0.107127740979195
-7.95367383956909	-9.25448226928711	-9.22471237182617	-0.0646158829331398	0.230094820261002	0.107073172926903
-7.95364379882813	-9.24879455566406	-9.22701549530029	-0.0647348389029503	0.23006309568882	0.106945388019085
-7.951491355896	-9.24530696868896	-9.2182502746582	-0.0648998394608498	0.230016052722931	0.106906376779079
-7.95095682144165	-9.24206447601318	-9.21992111206055	-0.0649409219622612	0.230000287294388	0.106794185936451
-7.9470362663269	-9.24105453491211	-9.22370529174805	-0.0649894326925278	0.229979544878006	0.106705129146576
-7.9414963722229	-9.24010753631592	-9.22978782653809	-0.0650574266910553	0.230009943246841	0.106654070317745
-7.93460321426392	-9.23660373687744	-9.2240047454834	-0.0650543048977852	0.23003925383091	0.106611803174019
-7.93313646316528	-9.23468780517578	-9.22262859344482	-0.0651217624545097	0.230074420571327	0.106507129967213
-7.93007469177246	-9.23338794708252	-9.22177600860596	-0.0651374459266663	0.229970127344131	0.106389924883842
-7.92785978317261	-9.23443222045898	-9.22145366668701	-0.0651355683803558	0.229975163936615	0.106315270066261
-7.92619276046753	-9.23461818695068	-9.21875476837158	-0.0651439428329468	0.229982182383537	0.106260165572166
-7.92131233215332	-9.23501777648926	-9.2161750793457	-0.0651736184954643	0.229969993233681	0.106127344071865
-7.91563510894775	-9.23447418212891	-9.21108722686768	-0.0650916621088982	0.229977235198021	0.106045000255108
-7.91250705718994	-9.23225688934326	-9.20306205749512	-0.0649840757250786	0.22994402050972	0.10593531280756
-7.90754699707031	-9.23239517211914	-9.19453620910645	-0.0649364441633224	0.229972943663597	0.105821013450623
-7.90442228317261	-9.23238372802734	-9.18380355834961	-0.0648776069283485	0.229983195662498	0.105751425027847
-7.90378904342651	-9.23262786865234	-9.18311595916748	-0.06484355032444	0.230004608631134	0.105641536414623
-7.90100383758545	-9.23479461669922	-9.17164516448975	-0.0648360103368759	0.230012863874435	0.105580747127533
-7.90441846847534	-9.23979663848877	-9.16350269317627	-0.0647982060909271	0.229996457695961	0.105509616434574
-7.90532493591309	-9.24493217468262	-9.17436218261719	-0.0646343529224396	0.230018317699432	0.105407498776913
-7.90312242507935	-9.246657371521	-9.16737937927246	-0.0645380914211273	0.230008035898209	0.105412408709526
-7.90329885482788	-9.24922466278076	-9.16727638244629	-0.0644673779606819	0.230033472180367	0.105331517755985
-7.90088510513306	-9.25100612640381	-9.16011714935303	-0.064435787498951	0.229992926120758	0.105268001556396
-7.90166044235229	-9.25189685821533	-9.15441799163818	-0.0643734931945801	0.229984372854233	0.105230733752251
-7.90354919433594	-9.25594425201416	-9.15291404724121	-0.0643334984779358	0.229916617274284	0.105194717645645
-7.90436124801636	-9.25702857971191	-9.15841770172119	-0.0642104372382164	0.229816406965256	0.10514510422945
-7.90373945236206	-9.25692367553711	-9.15174293518066	-0.0642655342817307	0.229862689971924	0.105142928659916
-7.90222215652466	-9.25344657897949	-9.15156745910645	-0.0641897767782211	0.229849129915237	0.105060815811157
-7.90188026428223	-9.25206661224365	-9.1408052444458	-0.0641972124576569	0.229694351553917	0.104982912540436
-7.90168523788452	-9.25508975982666	-9.13828182220459	-0.064143992960453	0.229696050286293	0.10494376718998
-7.90202617645264	-9.25942134857178	-9.13463687896729	-0.0641118735074997	0.229574590921402	0.104925125837326
-7.90238952636719	-9.2620849609375	-9.13190746307373	-0.0640959814190865	0.229540035128593	0.104858137667179
-7.90151023864746	-9.25951099395752	-9.12363815307617	-0.0640422627329826	0.229486986994743	0.104889675974846
-7.90145540237427	-9.25926876068115	-9.1188440322876	-0.0639440342783928	0.229528516530991	0.104853294789791
-7.89977502822876	-9.25872611999512	-9.10653495788574	-0.0638774856925011	0.229455858469009	0.104856468737125
-7.90256786346436	-9.25968837738037	-9.10407543182373	-0.0637476220726967	0.22945711016655	0.104814432561398
-7.90618944168091	-9.26585292816162	-9.11022567749023	-0.0637096166610718	0.22944612801075	0.1047592908144
-7.9087929725647	-9.26656913757324	-9.1077766418457	-0.063693642616272	0.229433491826057	0.104808710515499
-7.9138879776001	-9.26958656311035	-9.10960006713867	-0.0637179985642433	0.22954061627388	0.104758873581886
-7.91160202026367	-9.27285957336426	-9.10816287994385	-0.0636734217405319	0.229568794369698	0.104715906083584
-7.91573095321655	-9.27586364746094	-9.11419582366943	-0.0636997744441032	0.229569360613823	0.104746945202351
-7.91862154006958	-9.28439903259277	-9.11333179473877	-0.0636679604649544	0.229507029056549	0.104802191257477
-7.92344951629639	-9.29110717773438	-9.11978435516357	-0.0636325031518936	0.229573771357536	0.104814447462559
-7.92081832885742	-9.29969787597656	-9.13576412200928	-0.0636670365929604	0.229533672332764	0.104927688837051
-7.9228081703186	-9.30153942108154	-9.13966178894043	-0.0637400597333908	0.229556307196617	0.104961402714252
-7.92074775695801	-9.30368232727051	-9.147705078125	-0.0637554675340652	0.229578942060471	0.105008736252785
-7.92251014709473	-9.30402946472168	-9.14756202697754	-0.0638348981738091	0.22949792444706	0.105056151747704
-7.92886686325073	-9.30193996429443	-9.15033340454102	-0.0639693439006805	0.229467645287514	0.105105556547642
-7.92870998382568	-9.3028450012207	-9.15489387512207	-0.0640377253293991	0.229447111487389	0.105167739093304
-7.92943048477173	-9.30107021331787	-9.15455913543701	-0.0640539228916168	0.229382306337357	0.105278253555298
-7.92941761016846	-9.29536533355713	-9.15727996826172	-0.064125582575798	0.229347854852676	0.105364188551903
-7.92712593078613	-9.29098129272461	-9.15852928161621	-0.0641666427254677	0.229405373334885	0.10544216632843
-7.92454767227173	-9.28573894500732	-9.16453838348389	-0.0642061531543732	0.229448854923248	0.105496540665627
-7.92448902130127	-9.28356266021729	-9.16129970550537	-0.064267210662365	0.229419156908989	0.105513617396355
-7.92246866226196	-9.27798557281494	-9.15882682800293	-0.0643405169248581	0.229426175355911	0.105657033622265
-7.92476892471313	-9.28085422515869	-9.15708923339844	-0.0644041150808334	0.229511499404907	0.105726383626461
-7.92450571060181	-9.28435707092285	-9.16477584838867	-0.0644039288163185	0.229505434632301	0.105865105986595
-7.92237520217896	-9.28145027160645	-9.16116237640381	-0.0643099173903465	0.229600325226784	0.105960331857204
-7.91754961013794	-9.27954864501953	-9.15634441375732	-0.0643442273139954	0.229676693677902	0.106094844639301
-7.91216611862183	-9.28076362609863	-9.15946102142334	-0.0643678605556488	0.229674339294434	0.106194965541363
-7.91370439529419	-9.28045177459717	-9.15491008758545	-0.0643380209803581	0.229709133505821	0.106244452297688
-7.91627740859985	-9.28401756286621	-9.15457630157471	-0.0642524659633636	0.229750365018845	0.106313996016979
-7.91471338272095	-9.28894519805908	-9.15238666534424	-0.064295120537281	0.229822382330894	0.106432668864727
-7.91486692428589	-9.29340839385986	-9.15148830413818	-0.0642821118235588	0.229856327176094	0.106576904654503
-7.91184139251709	-9.29662895202637	-9.15028381347656	-0.064221516251564	0.229926258325577	0.106704048812389
-7.91108989715576	-9.29772663116455	-9.14439964294434	-0.0641573742032051	0.229968890547752	0.106820166110992
-7.9117546081543	-9.30159378051758	-9.14077758789063	-0.0640919953584671	0.229979902505875	0.106960840523243
-7.91179370880127	-9.30440902709961	-9.13652801513672	-0.064018152654171	0.230002999305725	0.10711382329464
-7.91527366638184	-9.30661869049072	-9.13722896575928	-0.0639791861176491	0.229995384812355	0.1071972027421
-7.91570281982422	-9.30808639526367	-9.1327953338623	-0.0639191120862961	0.23000180721283	0.107335492968559
-7.9128885269165	-9.30691719055176	-9.13574695587158	-0.063870906829834	0.230045586824417	0.107442863285542
-7.91564798355103	-9.30521774291992	-9.12601852416992	-0.0638849884271622	0.230104207992554	0.107499368488789
-7.91599130630493	-9.30268478393555	-9.12154388427734	-0.0638039782643318	0.230157405138016	0.107565112411976
-7.92098331451416	-9.307448387146	-9.12011623382568	-0.0637513622641563	0.230168968439102	0.107591032981873
-7.92588472366333	-9.3129997253418	-9.12487888336182	-0.0636171624064446	0.230175644159317	0.107676461338997
-7.92838287353516	-9.31746387481689	-9.13064289093018	-0.0635365545749664	0.230287358164787	0.107806071639061
-7.93153190612793	-9.32351016998291	-9.12889575958252	-0.0634854584932327	0.230338424444199	0.107913635671139
-7.93352222442627	-9.32629680633545	-9.12725639343262	-0.0633803158998489	0.230371415615082	0.108031801879406
-7.93752574920654	-9.33024787902832	-9.12338733673096	-0.0633540228009224	0.230414018034935	0.108129590749741
-7.94445753097534	-9.33219432830811	-9.13488960266113	-0.0632817223668098	0.230378925800323	0.108120456337929
-7.94919872283936	-9.33572864532471	-9.14609336853027	-0.063234731554985	0.230428203940392	0.108152329921722
-7.95376968383789	-9.34053516387939	-9.14829063415527	-0.0632313564419746	0.230435013771057	0.108159154653549
-7.95693159103394	-9.3426399230957	-9.15045833587646	-0.0632709562778473	0.230378672480583	0.108224719762802
-7.959632396698	-9.34073829650879	-9.15079021453857	-0.0632560402154922	0.230417847633362	0.108303003013134
-7.96353912353516	-9.34287261962891	-9.15731525421143	-0.0632229670882225	0.230433061718941	0.108334302902222
-7.96567106246948	-9.34502792358398	-9.1696949005127	-0.0632087588310242	0.230375409126282	0.108322128653526
-7.96820306777954	-9.34752655029297	-9.17224216461182	-0.0632571578025818	0.230375275015831	0.108413703739643
-7.97044086456299	-9.34538078308105	-9.18294620513916	-0.063256211578846	0.23035392165184	0.108416326344013
-7.97144889831543	-9.34397602081299	-9.18232917785645	-0.0633630380034447	0.23031547665596	0.10851051658392
-7.97525310516357	-9.340256690979	-9.1852388381958	-0.0633678138256073	0.23030948638916	0.108585074543953
-7.97748994827271	-9.33597087860107	-9.18601417541504	-0.0634463727474213	0.230266466736794	0.108637534081936
-7.97670602798462	-9.33262157440186	-9.185302734375	-0.0634972304105759	0.230165868997574	0.108728222548962
-7.97716426849365	-9.32905864715576	-9.1886739730835	-0.0635318756103516	0.230153545737267	0.108793325722218
-7.9779372215271	-9.32846736907959	-9.18926429748535	-0.0635954365134239	0.230159595608711	0.108788304030895
-7.97778272628784	-9.32659149169922	-9.19167041778564	-0.0636084750294685	0.230140998959541	0.108939222991467
-7.97842693328857	-9.3258638381958	-9.19171714782715	-0.0636732056736946	0.230083793401718	0.109040297567844
-7.976966381073	-9.32621192932129	-9.1915864944458	-0.0636998414993286	0.230119422078133	0.109132163226604
-7.97495365142822	-9.32406806945801	-9.18463802337646	-0.0637033060193062	0.230087518692017	0.109268069267273
-7.97628164291382	-9.32321357727051	-9.18069267272949	-0.0636725202202797	0.230022937059402	0.109372086822987
-7.97170162200928	-9.32358932495117	-9.17437171936035	-0.0637126788496971	0.230023667216301	0.109481431543827
-7.97206354141235	-9.32033538818359	-9.17089557647705	-0.0637245401740074	0.229992732405663	0.109561450779438
-7.96743440628052	-9.32208347320557	-9.16352844238281	-0.0637349635362625	0.229901760816574	0.109668977558613
-7.96558666229248	-9.32266235351563	-9.15891551971436	-0.0636922940611839	0.229886963963509	0.109808005392551
-7.96439647674561	-9.32421875	-9.14933681488037	-0.0636336654424667	0.229926019906998	0.109965488314629
-7.96180152893066	-9.32505035400391	-9.14396953582764	-0.0635623559355736	0.229880884289742	0.110053643584251
-7.9589056968689	-9.32677268981934	-9.14265251159668	-0.0634689033031464	0.229894652962685	0.110149905085564
-7.95845794677734	-9.32951354980469	-9.12962055206299	-0.0634040012955666	0.229902878403664	0.110314525663853
-7.95386648178101	-9.33050060272217	-9.11949253082275	-0.0633676871657372	0.229839026927948	0.110442891716957
-7.95298099517822	-9.33343696594238	-9.11120414733887	-0.0633102804422379	0.22984804213047	0.110575057566166
-7.95031309127808	-9.33338260650635	-9.10917949676514	-0.0631617829203606	0.229872927069664	0.110612854361534
-7.94642686843872	-9.33712291717529	-9.09727668762207	-0.0631217435002327	0.229795500636101	0.110750511288643
-7.94305753707886	-9.34061813354492	-9.08418273925781	-0.0629860013723373	0.229754731059074	0.110871315002441
-7.943519115448	-9.3415641784668	-9.08114910125732	-0.0628445744514465	0.229831725358963	0.110969804227352
-7.94237995147705	-9.34528827667236	-9.07237720489502	-0.0627339631319046	0.22979973256588	0.111010625958443
-7.93921279907227	-9.35159587860107	-9.07122421264648	-0.0625893920660019	0.229819133877754	0.111119255423546
-7.94166994094849	-9.35544204711914	-9.06131839752197	-0.0624383315443993	0.229836717247963	0.111190013587475
-7.94191980361938	-9.36399555206299	-9.05682373046875	-0.0623874925076962	0.229913786053658	0.111263588070869
-7.94370031356812	-9.36704158782959	-9.05611991882324	-0.0622100532054901	0.229863598942757	0.111378736793995
-7.94176054000854	-9.37264156341553	-9.05392456054688	-0.0620827153325081	0.229888126254082	0.111449249088764
-7.94769239425659	-9.37970352172852	-9.06153678894043	-0.0620019994676113	0.229935839772224	0.111576043069363
-7.94959020614624	-9.38332271575928	-9.05684566497803	-0.0619318597018719	0.229962259531021	0.111705683171749
-7.95264530181885	-9.38500499725342	-9.04887294769287	-0.0618869699537754	0.229996904730797	0.111889287829399
-7.95737457275391	-9.38392639160156	-9.05009078979492	-0.061789982020855	0.230007320642471	0.111969798803329
-7.96236228942871	-9.3848237991333	-9.04806900024414	-0.0617467947304249	0.230030000209808	0.112005800008774
-7.96282434463501	-9.38677787780762	-9.05050849914551	-0.0617596544325352	0.230007916688919	0.112069174647331
-7.96251726150513	-9.38546943664551	-9.0501012802124	-0.0617249943315983	0.230004116892815	0.112098887562752
-7.96725273132324	-9.38570690155029	-9.04817390441895	-0.0617573633790016	0.230042204260826	0.112187221646309
-7.9686975479126	-9.38361644744873	-9.04912662506104	-0.0617331117391586	0.230011016130447	0.112145282328129
-7.96728467941284	-9.37895584106445	-9.05204677581787	-0.0617417991161346	0.229980483651161	0.112114012241364
-7.96452236175537	-9.37900066375732	-9.06002330780029	-0.0617828965187073	0.229953110218048	0.112070180475712
-7.96386241912842	-9.37287521362305	-9.07276248931885	-0.0618870332837105	0.229932814836502	0.112004347145557
-7.96247482299805	-9.36787033081055	-9.06451416015625	-0.0619554705917835	0.229952111840248	0.111963368952274
-7.96000719070435	-9.36069011688232	-9.07214832305908	-0.062094297260046	0.229906380176544	0.111887611448765
-7.96013784408569	-9.35636138916016	-9.07086849212646	-0.0621652752161026	0.229924961924553	0.111890904605389
-7.96163702011108	-9.36002540588379	-9.06661605834961	-0.0622401051223278	0.230015411973	0.111909300088882
-7.96638011932373	-9.36075496673584	-9.08434200286865	-0.0622507184743881	0.229981973767281	0.111868336796761
-7.96774673461914	-9.36071872711182	-9.09174633026123	-0.0622961446642876	0.230076655745506	0.111875534057617
-7.96543073654175	-9.35759449005127	-9.10143661499023	-0.0623534545302391	0.230096489191055	0.111853912472725
-7.96458768844604	-9.35851192474365	-9.1058521270752	-0.0624262988567352	0.230156302452087	0.11185485124588
-7.96540641784668	-9.35495376586914	-9.11122703552246	-0.0624975338578224	0.230093419551849	0.111834488809109
-7.966956615448	-9.35566997528076	-9.11693954467773	-0.0625771060585976	0.230098828673363	0.111802339553833
-7.97316026687622	-9.35480213165283	-9.119704246521	-0.0626580789685249	0.230181157588959	0.111861996352673
-7.97352170944214	-9.35523700714111	-9.12451171875	-0.0627635568380356	0.23015159368515	0.111874721944332
-7.97529602050781	-9.3520040512085	-9.12411975860596	-0.0628369525074959	0.230287343263626	0.111971713602543
-7.97357225418091	-9.35211372375488	-9.11644077301025	-0.0629667043685913	0.230368748307228	0.112041838467121
-7.97208881378174	-9.34350204467773	-9.11656761169434	-0.063011959195137	0.230383008718491	0.112044505774975
-7.97078895568848	-9.33644008636475	-9.11863040924072	-0.0631083399057388	0.230356842279434	0.111986979842186
-7.96752262115479	-9.32782745361328	-9.13293552398682	-0.0630595907568932	0.230264812707901	0.111872427165508
-7.96584939956665	-9.32037734985352	-9.1369686126709	-0.0631138235330582	0.230178251862526	0.111825786530972
-7.96331357955933	-9.31389331817627	-9.1390438079834	-0.0632051974534988	0.230202168226242	0.111761078238487
-7.96142864227295	-9.30660343170166	-9.14420318603516	-0.0632390677928925	0.23009429872036	0.111686535179615
-7.96047925949097	-9.30147171020508	-9.15243053436279	-0.0632763057947159	0.230185657739639	0.111651301383972
-7.95948648452759	-9.2960262298584	-9.15151691436768	-0.0633024573326111	0.230204433202744	0.111594684422016
-7.95593309402466	-9.29422473907471	-9.15815258026123	-0.063422329723835	0.230201214551926	0.111574731767178
-7.95327186584473	-9.29194736480713	-9.16060924530029	-0.0634022206068039	0.230228990316391	0.111563585698605
-7.94816780090332	-9.29229545593262	-9.16172790527344	-0.0634834691882133	0.230286315083504	0.111512832343578
-7.94502735137939	-9.29189586639404	-9.16016292572021	-0.0635956376791	0.230304509401321	0.111526563763618
-7.94171285629272	-9.29286861419678	-9.15847969055176	-0.0636522397398949	0.230383440852165	0.111476466059685
-7.93840503692627	-9.29397010803223	-9.15548896789551	-0.0636662840843201	0.230430781841278	0.111477635800838
-7.93339920043945	-9.29348659515381	-9.15012168884277	-0.0637824237346649	0.230484813451767	0.111466556787491
-7.92986822128296	-9.29714488983154	-9.14712142944336	-0.0637527704238892	0.230555638670921	0.111468024551868
-7.92931127548218	-9.29993057250977	-9.14239311218262	-0.0637966841459274	0.230627059936523	0.111411839723587
-7.92968130111694	-9.29835414886475	-9.13615798950195	-0.063873715698719	0.230655193328857	0.111397333443165
-7.92581844329834	-9.30164813995361	-9.13640785217285	-0.0638750717043877	0.230614960193634	0.111368224024773
-7.92705535888672	-9.30039691925049	-9.13565063476563	-0.0638560801744461	0.230637937784195	0.111305020749569
-7.92767190933228	-9.30246257781982	-9.12771797180176	-0.0638401582837105	0.23067332804203	0.111288003623486
-7.9247088432312	-9.30441761016846	-9.12693214416504	-0.0638861730694771	0.230657771229744	0.111208736896515
-7.92788219451904	-9.30489253997803	-9.12801933288574	-0.063894085586071	0.230692446231842	0.111141569912434
-7.92780017852783	-9.30737495422363	-9.12137031555176	-0.0639104545116425	0.230620220303535	0.111119411885738
-7.93277168273926	-9.3048152923584	-9.11915588378906	-0.0638423413038254	0.230550110340118	0.111047327518463
-7.93646287918091	-9.30216407775879	-9.11085224151611	-0.0638296753168106	0.230565071105957	0.111018620431423
-7.93792247772217	-9.30374908447266	-9.10764217376709	-0.0639196708798409	0.230443671345711	0.110937207937241
-7.94370555877686	-9.30062866210938	-9.10293769836426	-0.0639306455850601	0.230431407690048	0.110908143222332
-7.94188976287842	-9.29902076721191	-9.09793186187744	-0.0639502480626106	0.230373367667198	0.110843993723392
-7.94398307800293	-9.30031394958496	-9.10026359558105	-0.0640476495027542	0.230289146304131	0.110764615237713
-7.94870090484619	-9.29973983764648	-9.10006618499756	-0.0641213804483414	0.230177417397499	0.110673777759075
-7.94718027114868	-9.30061626434326	-9.10834503173828	-0.0641267672181129	0.230090767145157	0.11056836694479
-7.9459490776062	-9.30177879333496	-9.11226367950439	-0.0642589926719666	0.230017080903053	0.110432006418705
-7.94890642166138	-9.3020191192627	-9.12320423126221	-0.0643540024757385	0.230008780956268	0.110309079289436
-7.95182275772095	-9.29909515380859	-9.11635684967041	-0.0645021945238113	0.230020731687546	0.110214754939079
-7.9506573677063	-9.29919242858887	-9.12308311462402	-0.0645546913146973	0.229908168315887	0.110131591558456
-7.95334911346436	-9.29463481903076	-9.12681674957275	-0.0646020248532295	0.229889303445816	0.110059075057507
-7.95317029953003	-9.29489707946777	-9.13388347625732	-0.0647349506616592	0.229864373803139	0.109966121613979
-7.95329189300537	-9.29405403137207	-9.14248752593994	-0.064886175096035	0.229823797941208	0.109840862452984
-7.95452785491943	-9.2938175201416	-9.14996433258057	-0.0649886280298233	0.229860454797745	0.109764724969864
-7.95551061630249	-9.29199409484863	-9.15534591674805	-0.0650881603360176	0.229829519987106	0.109690241515636
-7.95557403564453	-9.29043102264404	-9.15563201904297	-0.065116323530674	0.22980198264122	0.109637632966042
-7.95605945587158	-9.28842544555664	-9.16549587249756	-0.0652706325054169	0.229842379689217	0.109531581401825
-7.95667791366577	-9.28561782836914	-9.16112518310547	-0.0653957724571228	0.229905113577843	0.109542496502399
-7.95617246627808	-9.27964782714844	-9.16387271881104	-0.0655042231082916	0.229872196912766	0.109418518841267
-7.95950889587402	-9.27606964111328	-9.15686893463135	-0.0656145364046097	0.229803800582886	0.109321460127831
-7.959059715271	-9.27328872680664	-9.15737342834473	-0.0656633898615837	0.229741156101227	0.10927976667881
-7.96178913116455	-9.27879810333252	-9.16754055023193	-0.0656823962926865	0.22965769469738	0.10925368219614
-7.96451854705811	-9.27987098693848	-9.16603088378906	-0.0658149570226669	0.229677349328995	0.109294757246971
-7.96309423446655	-9.2763090133667	-9.1696310043335	-0.0658969730138779	0.229736641049385	0.109324567019939
-7.9602632522583	-9.27312564849854	-9.16778755187988	-0.0658772885799408	0.229684084653854	0.109356246888638
-7.95921277999878	-9.27274703979492	-9.16245937347412	-0.0659545809030533	0.229581817984581	0.109319522976875
-7.96355009078979	-9.27092552185059	-9.15801429748535	-0.0659186691045761	0.229594603180885	0.109281279146671
-7.96732234954834	-9.27160167694092	-9.15981388092041	-0.065987303853035	0.229555532336235	0.109289221465588
-7.9642653465271	-9.27195453643799	-9.16267967224121	-0.066015250980854	0.229541391134262	0.109234116971493
-7.96023368835449	-9.26846504211426	-9.16001987457275	-0.0660281255841255	0.229473501443863	0.109231680631638
-7.95801210403442	-9.2651195526123	-9.16001129150391	-0.0659778192639351	0.229481309652328	0.109171897172928
-7.95375776290894	-9.26584625244141	-9.15565299987793	-0.0659267604351044	0.229553744196892	0.109125472605228
-7.95346593856812	-9.26521587371826	-9.15968990325928	-0.065853551030159	0.229522913694382	0.109044969081879
-7.9515495300293	-9.26757621765137	-9.15824890136719	-0.0658161640167236	0.229574382305145	0.109005518257618
-7.94799089431763	-9.26682662963867	-9.15647792816162	-0.0657471939921379	0.229614272713661	0.108973957598209
-7.94172430038452	-9.26776504516602	-9.1649112701416	-0.0656034275889397	0.229642897844315	0.108882494270802
-7.94101810455322	-9.26961326599121	-9.17097091674805	-0.0655717179179192	0.229682415723801	0.108826108276844
-7.93611526489258	-9.27053642272949	-9.16577911376953	-0.065515510737896	0.229695245623589	0.108778737485409
-7.93041610717773	-9.27045249938965	-9.15596580505371	-0.0653843358159065	0.229734525084496	0.108731500804424
-7.92807292938232	-9.274733543396	-9.15713310241699	-0.0652900114655495	0.229719340801239	0.108687721192837
-7.92481756210327	-9.27960777282715	-9.15237140655518	-0.0652541592717171	0.22974319756031	0.10871859639883
-7.92407560348511	-9.28363704681396	-9.15370273590088	-0.0651700124144554	0.229751661419868	0.108689308166504
-7.91894769668579	-9.28429889678955	-9.14960384368896	-0.0650509670376778	0.229727417230606	0.108677059412003
-7.9165096282959	-9.28987789154053	-9.13993453979492	-0.0649948641657829	0.229810521006584	0.108686670660973
-7.9165210723877	-9.29317474365234	-9.13358116149902	-0.0649277418851852	0.229786574840546	0.108637794852257
-7.91423749923706	-9.29582500457764	-9.1298189163208	-0.0648429617285728	0.229796558618546	0.108611270785332
-7.91419839859009	-9.29902935028076	-9.12229919433594	-0.0648733675479889	0.229830622673035	0.108565539121628
-7.91433954238892	-9.304931640625	-9.11819076538086	-0.0648418515920639	0.229841664433479	0.108536042273045
-7.91347360610962	-9.30671691894531	-9.11199378967285	-0.0648369193077087	0.229834139347076	0.108518749475479
-7.91486883163452	-9.30631351470947	-9.11042976379395	-0.064813531935215	0.229837864637375	0.108407244086266
-7.91071510314941	-9.30710315704346	-9.1099739074707	-0.0648320764303207	0.22974993288517	0.108294360339642
-7.91340351104736	-9.31077289581299	-9.10742473602295	-0.0648518428206444	0.229773998260498	0.108181819319725
-7.9152979850769	-9.30832004547119	-9.10848045349121	-0.0649170503020287	0.229782894253731	0.108159221708775
-7.91448497772217	-9.30339813232422	-9.10548400878906	-0.0650192052125931	0.229715973138809	0.108007773756981
-7.91978216171265	-9.30576133728027	-9.09918975830078	-0.0650944337248802	0.229734435677528	0.107933282852173
-7.92409610748291	-9.30597400665283	-9.08752822875977	-0.0652675777673721	0.229662775993347	0.107860051095486
-7.93025350570679	-9.31107330322266	-9.09242725372314	-0.0652802363038063	0.229557052254677	0.107744708657265
-7.93161964416504	-9.31086349487305	-9.09693813323975	-0.065394751727581	0.229535058140755	0.10764341801405
-7.93278694152832	-9.3112678527832	-9.09924983978271	-0.0655027031898499	0.229441195726395	0.107597447931767
-7.930832862854	-9.31126880645752	-9.10068798065186	-0.0655741319060326	0.229372143745422	0.107457228004932
-7.93482446670532	-9.30942153930664	-9.10740089416504	-0.0657062008976936	0.229331687092781	0.10728994011879
-7.93816566467285	-9.30817604064941	-9.10791301727295	-0.0658233612775803	0.229259148240089	0.107133820652962
-7.9408712387085	-9.3042049407959	-9.09922027587891	-0.0660150796175003	0.229248955845833	0.106967404484749
-7.94755411148071	-9.30459690093994	-9.09655284881592	-0.0661397054791451	0.229241982102394	0.106882676482201
-7.9472131729126	-9.30379676818848	-9.10174942016602	-0.0663062632083893	0.229138016700745	0.106749430298805
-7.95103311538696	-9.30066776275635	-9.10435009002686	-0.0664153248071671	0.229046821594238	0.106662973761559
-7.95182323455811	-9.30283069610596	-9.11163234710693	-0.0664574205875397	0.229023486375809	0.106590382754803
-7.95379161834717	-9.29881763458252	-9.11767292022705	-0.0665510520339012	0.229050487279892	0.106518693268299
-7.95456695556641	-9.29390430450439	-9.11974239349365	-0.0666523352265358	0.229003816843033	0.106400810182095
-7.95507764816284	-9.28793716430664	-9.12086582183838	-0.0666741952300072	0.228863000869751	0.106272734701633
-7.95744371414185	-9.28599739074707	-9.12776279449463	-0.0667455345392227	0.228889435529709	0.106179878115654
-7.96250820159912	-9.28738307952881	-9.14214706420898	-0.0667848289012909	0.228874132037163	0.106040775775909
-7.96411466598511	-9.28516006469727	-9.14046859741211	-0.0668817013502121	0.228804737329483	0.105971440672874
-7.96466302871704	-9.28171348571777	-9.14616775512695	-0.0668999999761581	0.228845670819283	0.105885736644268
-7.95973777770996	-9.27795505523682	-9.14429092407227	-0.0669224485754967	0.22887010872364	0.10576406121254
-7.96064329147339	-9.27539443969727	-9.14273834228516	-0.0668927654623985	0.228798657655716	0.105694003403187
-7.96150493621826	-9.27642726898193	-9.14898490905762	-0.0668893307447433	0.228825286030769	0.105635605752468
-7.96037101745605	-9.27381896972656	-9.15217876434326	-0.0668271109461784	0.22881293296814	0.105571553111076
-7.95815706253052	-9.27319431304932	-9.14777946472168	-0.0668341144919395	0.22879433631897	0.105527393519878
-7.95623874664307	-9.2729663848877	-9.15084838867188	-0.0667979195713997	0.22888308763504	0.105506278574467
-7.95534706115723	-9.26932907104492	-9.14474487304688	-0.0668066069483757	0.22892814874649	0.105473935604095
-7.95243883132935	-9.26995849609375	-9.14353656768799	-0.0667562112212181	0.22888919711113	0.10547611117363
-7.9469747543335	-9.27045154571533	-9.14584445953369	-0.0667210444808006	0.228760704398155	0.10543941706419
-7.94455146789551	-9.26896953582764	-9.142165184021	-0.0666604191064835	0.228858977556229	0.105376534163952
-7.94078397750854	-9.26878261566162	-9.13803195953369	-0.0666492134332657	0.228828936815262	0.105315782129765
-7.93727684020996	-9.26929569244385	-9.1347713470459	-0.0665592327713966	0.228807494044304	0.105282969772816
-7.93364667892456	-9.2711067199707	-9.13544368743896	-0.0664952620863914	0.228915691375732	0.105300039052963
-7.92864942550659	-9.27183055877686	-9.12678527832031	-0.0664463713765144	0.228857532143593	0.105300061404705
-7.92353916168213	-9.27291107177734	-9.11935710906982	-0.0663849413394928	0.228918880224228	0.10532546043396
-7.919602394104	-9.27207565307617	-9.11610126495361	-0.0663030818104744	0.228911101818085	0.105302393436432
-7.91688251495361	-9.27091693878174	-9.1074333190918	-0.0662431567907333	0.228897288441658	0.105309590697289
-7.9107460975647	-9.2684850692749	-9.1005973815918	-0.0662084221839905	0.228849902749062	0.105263002216816
-7.90664434432983	-9.26791572570801	-9.09608936309814	-0.0661003068089485	0.22879347205162	0.105240777134895
-7.900710105896	-9.26941585540771	-9.09014511108398	-0.0661017224192619	0.228740230202675	0.105255462229252
-7.89782667160034	-9.27276515960693	-9.08276081085205	-0.0661373436450958	0.228851661086082	0.105287231504917
-7.89731121063232	-9.27343940734863	-9.07266998291016	-0.0660234242677689	0.228901356458664	0.105211034417152
-7.89138793945313	-9.27486705780029	-9.06979084014893	-0.0659973472356796	0.22886960208416	0.105187363922596
-7.88934516906738	-9.27601718902588	-9.06128787994385	-0.0659588053822517	0.228837192058563	0.105180516839027
-7.88845491409302	-9.27863216400146	-9.06149959564209	-0.0659030228853226	0.228808119893074	0.105197057127953
-7.88949298858643	-9.28536605834961	-9.06082630157471	-0.0659607127308846	0.228855773806572	0.105240866541862
-7.88831472396851	-9.29168510437012	-9.05826950073242	-0.0658677741885185	0.228845700621605	0.105222180485725
-7.89080429077148	-9.29406261444092	-9.05672645568848	-0.0658468157052994	0.228923156857491	0.105199702084064
-7.89278602600098	-9.2952356338501	-9.05858993530273	-0.0658426284790039	0.228877335786819	0.105220444500446
-7.89328241348267	-9.29549121856689	-9.06361865997314	-0.0657126381993294	0.228878572583199	0.105214081704617
-7.89680814743042	-9.29748439788818	-9.06538772583008	-0.0657799392938614	0.228905811905861	0.105221003293991
-7.89861822128296	-9.30112838745117	-9.06188869476318	-0.0658237710595131	0.228912740945816	0.105180151760578
-7.9021201133728	-9.30377101898193	-9.06765842437744	-0.0656901001930237	0.22892963886261	0.105198420584202
-7.90302515029907	-9.30460643768311	-9.07339382171631	-0.0657246708869934	0.228925287723541	0.105186767876148
-7.90760374069214	-9.3034839630127	-9.08030033111572	-0.0656646713614464	0.228920042514801	0.105147160589695
-7.90891122817993	-9.30567646026611	-9.08542823791504	-0.0656756162643433	0.228843733668327	0.105109587311745
-7.91207456588745	-9.30731868743896	-9.08292961120605	-0.065728984773159	0.228872030973434	0.105127923190594
-7.91696262359619	-9.30780982971191	-9.08787441253662	-0.0657808184623718	0.228876367211342	0.10518092662096
-7.92414331436157	-9.31399822235107	-9.09798145294189	-0.0659114941954613	0.22888857126236	0.105224147439003
-7.9294228553772	-9.3110818862915	-9.09860134124756	-0.0658774748444557	0.22886124253273	0.105252109467983
-7.93292188644409	-9.31361389160156	-9.1068000793457	-0.0659564211964607	0.22883115708828	0.105243794620037
-7.93649244308472	-9.31426334381104	-9.10975074768066	-0.0659763365983963	0.228785783052444	0.105224065482616
-7.94046258926392	-9.31745433807373	-9.12427997589111	-0.0661260560154915	0.228812664747238	0.10521537065506
-7.94409084320068	-9.31545734405518	-9.12719345092773	-0.0661523267626762	0.228753373026848	0.105258733034134
-7.94845485687256	-9.31684970855713	-9.13351726531982	-0.0662005022168159	0.228737622499466	0.105235293507576
-7.94960403442383	-9.3110818862915	-9.14090824127197	-0.0662201344966888	0.228701397776604	0.105202719569206
-7.95530319213867	-9.3109302520752	-9.14562511444092	-0.066334955394268	0.228656023740768	0.105232834815979
-7.95681190490723	-9.30905914306641	-9.15072345733643	-0.0664246678352356	0.228651344776154	0.105210445821285
-7.95849370956421	-9.30485439300537	-9.15761089324951	-0.0664277151226997	0.228590548038483	0.105224095284939
-7.95690441131592	-9.30450248718262	-9.16623115539551	-0.0664815381169319	0.228575259447098	0.105164133012295
-7.95684814453125	-9.29761028289795	-9.17194271087646	-0.0665312483906746	0.228411123156548	0.10513137280941
-7.95846509933472	-9.29593658447266	-9.18138790130615	-0.0665125250816345	0.228463709354401	0.105118550360203
-7.95914506912231	-9.28830528259277	-9.19388389587402	-0.0664092823863029	0.22840228676796	0.105057246983051
-7.95983219146729	-9.2891092300415	-9.20153617858887	-0.0664130225777626	0.228396490216255	0.105076611042023
-7.95980072021484	-9.28934478759766	-9.20816230773926	-0.0663920193910599	0.228311240673065	0.105106025934219
-7.96268272399902	-9.28983974456787	-9.21308994293213	-0.0664577037096024	0.228419497609138	0.105171248316765
-7.96056365966797	-9.28678131103516	-9.2154016494751	-0.0664862841367722	0.228317826986313	0.105266198515892
-7.96219396591187	-9.2873420715332	-9.21357917785645	-0.0664792656898499	0.228347063064575	0.105329133570194
-7.96589279174805	-9.28517818450928	-9.21816825866699	-0.0664683654904366	0.228378474712372	0.105415128171444
-7.96416759490967	-9.2892951965332	-9.21436309814453	-0.0664206147193909	0.228367373347282	0.105545744299889
-7.96074914932251	-9.2898588180542	-9.21637439727783	-0.0664339438080788	0.22841103374958	0.105661377310753
-7.95991563796997	-9.29266548156738	-9.21500778198242	-0.0664822906255722	0.228439718484879	0.105830483138561
-7.95972585678101	-9.29044818878174	-9.21527862548828	-0.066359668970108	0.228398621082306	0.105908036231995
-7.96058177947998	-9.29081726074219	-9.20501327514648	-0.066323883831501	0.228419050574303	0.106083504855633
-7.95621395111084	-9.29153442382813	-9.20330238342285	-0.0662280395627022	0.228360190987587	0.106193780899048
-7.95675277709961	-9.29240226745605	-9.20020771026611	-0.0661469995975494	0.228428885340691	0.106300957500935
-7.95389842987061	-9.29165077209473	-9.19344997406006	-0.066137820482254	0.228494465351105	0.106440268456936
-7.95300436019897	-9.29480361938477	-9.19443702697754	-0.0660145655274391	0.228515699505806	0.106553845107555
-7.95087337493896	-9.29338836669922	-9.18067932128906	-0.0659251511096954	0.228567585349083	0.106702238321304
-7.95006799697876	-9.29569149017334	-9.17628574371338	-0.0658433809876442	0.228633776307106	0.106817245483398
-7.95055341720581	-9.29282379150391	-9.16776371002197	-0.0657051876187325	0.228651821613312	0.106915012001991
-7.94969654083252	-9.29124450683594	-9.15919017791748	-0.0655411407351494	0.228719711303711	0.107061453163624
-7.94706344604492	-9.29117584228516	-9.1547327041626	-0.0653732270002365	0.228675991296768	0.107183448970318
-7.94548273086548	-9.2885160446167	-9.1500244140625	-0.0652766674757004	0.228709936141968	0.107301764190197
-7.94539976119995	-9.28494453430176	-9.13624382019043	-0.0650427490472794	0.228645890951157	0.107422292232513
-7.94324636459351	-9.28575420379639	-9.12802791595459	-0.0649529024958611	0.228652328252792	0.107563339173794
-7.94031810760498	-9.28722190856934	-9.12197780609131	-0.0648728832602501	0.228616014122963	0.107683055102825
-7.93874788284302	-9.28742694854736	-9.11595439910889	-0.0647311583161354	0.228679969906807	0.107809759676456
-7.93539333343506	-9.28708553314209	-9.10481643676758	-0.0646418109536171	0.22867214679718	0.107925944030285
-7.93195676803589	-9.28434371948242	-9.10591602325439	-0.0644384175539017	0.228578373789787	0.107961229979992
-7.92929935455322	-9.28551769256592	-9.09798336029053	-0.0643414855003357	0.228527083992958	0.108060635626316
-7.92659902572632	-9.28580570220947	-9.09521007537842	-0.0642950683832169	0.228507682681084	0.108114533126354
-7.92534208297729	-9.2867546081543	-9.09255123138428	-0.0642333179712296	0.228542312979698	0.108224734663963
-7.92170286178589	-9.28964996337891	-9.09135818481445	-0.064088799059391	0.228512689471245	0.10825477540493
-7.92099523544312	-9.29131126403809	-9.09363174438477	-0.0640886798501015	0.228511169552803	0.10830369591713
-7.91916418075562	-9.29256343841553	-9.08738136291504	-0.0640683844685555	0.228478208184242	0.108362913131714
-7.920729637146	-9.29294967651367	-9.08962154388428	-0.0640108957886696	0.228457987308502	0.108472406864166
-7.91922616958618	-9.29506969451904	-9.08140468597412	-0.0639496222138405	0.228473260998726	0.108567625284195
-7.92154026031494	-9.29637908935547	-9.07978343963623	-0.0639028996229172	0.228425830602646	0.108661256730556
-7.92246103286743	-9.29950332641602	-9.07600212097168	-0.0638791173696518	0.228387996554375	0.108743734657764
-7.92357063293457	-9.3003101348877	-9.07952213287354	-0.0638581067323685	0.228402227163315	0.108825825154781
-7.925377368927	-9.30551433563232	-9.07904434204102	-0.0638696327805519	0.228395238518715	0.108936727046967
-7.92728662490845	-9.30943965911865	-9.08717823028564	-0.0638531073927879	0.22843873500824	0.109033569693565
-7.92974948883057	-9.31199264526367	-9.0859842300415	-0.0638713985681534	0.228383988142014	0.109063297510147
-7.93149852752686	-9.31285762786865	-9.08437061309814	-0.0638753622770309	0.228433147072792	0.10911525785923
-7.93375253677368	-9.31112194061279	-9.09135913848877	-0.0638729259371758	0.228369310498238	0.109183579683304
-7.93703603744507	-9.31671905517578	-9.08667278289795	-0.0639109537005425	0.228352218866348	0.109199181199074
-7.94248485565186	-9.31444263458252	-9.09334659576416	-0.0639380291104317	0.228361755609512	0.109288290143013
-7.9468469619751	-9.31449317932129	-9.09145164489746	-0.0639202892780304	0.22835499048233	0.10939833521843
-7.95215892791748	-9.31579780578613	-9.09444236755371	-0.0639728307723999	0.228304490447044	0.109466299414635
-7.95451974868774	-9.31628227233887	-9.09751033782959	-0.0639918446540833	0.228267684578896	0.109539620578289
-7.95920085906982	-9.3155574798584	-9.1026668548584	-0.064012810587883	0.228315979242325	0.109631106257439
-7.96103620529175	-9.3187084197998	-9.10416889190674	-0.064053013920784	0.228314727544785	0.109706327319145
-7.96536827087402	-9.31777763366699	-9.10564613342285	-0.0640657246112823	0.228250458836555	0.109859690070152
-7.96923923492432	-9.31943988800049	-9.10934734344482	-0.0640940293669701	0.228247836232185	0.109893172979355
-7.97313404083252	-9.32174777984619	-9.11014652252197	-0.0641010776162148	0.228274181485176	0.110024712979794
-7.97484397888184	-9.31894207000732	-9.10490322113037	-0.0641542598605156	0.228218838572502	0.11010254919529
-7.97710275650024	-9.31756210327148	-9.11351490020752	-0.0641543343663216	0.228277683258057	0.110217355191708
-7.97923517227173	-9.31765174865723	-9.10564422607422	-0.0641380846500397	0.228296384215355	0.110335350036621
-7.98523235321045	-9.31535625457764	-9.09679794311523	-0.0641922652721405	0.228325888514519	0.110489621758461
-7.98711061477661	-9.30918407440186	-9.09392070770264	-0.064081184566021	0.228322714567184	0.110537901520729
-7.98615074157715	-9.31243324279785	-9.0992488861084	-0.0641474723815918	0.228338092565536	0.110641732811928
-7.98830795288086	-9.31061935424805	-9.09687614440918	-0.0641454681754112	0.228317767381668	0.110663011670113
-7.98877716064453	-9.31026744842529	-9.09974384307861	-0.0642104297876358	0.228371873497963	0.110712505877018
-7.98793077468872	-9.30707168579102	-9.09507846832275	-0.0641478970646858	0.228441134095192	0.110765554010868
-7.987548828125	-9.30451488494873	-9.10174083709717	-0.0642075389623642	0.228464886546135	0.110738977789879
-7.98679447174072	-9.30558300018311	-9.10586452484131	-0.0641588717699051	0.228462502360344	0.110718227922916
-7.98577451705933	-9.30500507354736	-9.10281562805176	-0.06414595246315	0.228382796049118	0.110800474882126
-7.98522710800171	-9.30773639678955	-9.11541080474854	-0.0641309395432472	0.228449016809464	0.110790446400642
-7.98238229751587	-9.30919075012207	-9.11815738677979	-0.0641767457127571	0.228458404541016	0.110798172652721
-7.98166799545288	-9.31271457672119	-9.11767578125	-0.0641999617218971	0.228515133261681	0.110774241387844
-7.97802066802979	-9.31160640716553	-9.12393474578857	-0.0642045885324478	0.228517457842827	0.110783793032169
-7.97461414337158	-9.31407833099365	-9.11999893188477	-0.0641975924372673	0.228483155369759	0.110864102840424
-7.97171688079834	-9.31791114807129	-9.12222480773926	-0.0642232224345207	0.228573963046074	0.110912464559078
-7.97002363204956	-9.31808090209961	-9.11338901519775	-0.064203754067421	0.228635922074318	0.110983818769455
-7.96458292007446	-9.31377124786377	-9.11318874359131	-0.0641647949814796	0.2286486774683	0.110947713255882
-7.96110820770264	-9.31514263153076	-9.10666179656982	-0.0642382875084877	0.228719815611839	0.110993526875973
-7.96046543121338	-9.31587409973145	-9.10081195831299	-0.0643014535307884	0.22882704436779	0.110989317297935
-7.95801019668579	-9.31771850585938	-9.09539031982422	-0.0643613785505295	0.228821486234665	0.111008897423744
-7.95759916305542	-9.32172966003418	-9.09494876861572	-0.0643502846360207	0.228837072849274	0.110973447561264
-7.95455551147461	-9.32443523406982	-9.0970573425293	-0.0643658936023712	0.228781923651695	0.110990233719349
-7.95335531234741	-9.32357215881348	-9.09660911560059	-0.0644630938768387	0.228848397731781	0.110956475138664
-7.95228910446167	-9.32013034820557	-9.10224056243896	-0.0645786747336388	0.228768184781075	0.11089450865984
-7.95135593414307	-9.31800270080566	-9.10235977172852	-0.0645864084362984	0.228793412446976	0.110829420387745
-7.95617485046387	-9.31760883331299	-9.10316181182861	-0.0646277517080307	0.228767782449722	0.110801450908184
-7.9590220451355	-9.31669425964355	-9.10446643829346	-0.0647128596901894	0.22869111597538	0.110718935728073
-7.96143436431885	-9.31457996368408	-9.10799694061279	-0.0648214295506477	0.22862146794796	0.110741190612316
-7.95963525772095	-9.31309413909912	-9.11318206787109	-0.0649082362651825	0.228534653782845	0.110694602131844
-7.95899724960327	-9.30863571166992	-9.11277103424072	-0.0649576261639595	0.228446841239929	0.110560387372971
-7.95932674407959	-9.30408954620361	-9.11802959442139	-0.0649870783090591	0.228355288505554	0.110513679683208
-7.96020793914795	-9.30259990692139	-9.1230001449585	-0.0651040747761726	0.228342786431313	0.110407389700413
-7.96208095550537	-9.30253410339355	-9.12005710601807	-0.0651332587003708	0.228262543678284	0.110338680446148
-7.96580219268799	-9.30185985565186	-9.12216377258301	-0.0652009472250938	0.228215366601944	0.110292561352253
-7.97145509719849	-9.30025386810303	-9.12646484375	-0.0652746632695198	0.228109270334244	0.1102005392313
-7.97477436065674	-9.29907131195068	-9.13843250274658	-0.0652902275323868	0.228021264076233	0.110192842781544
-7.97432327270508	-9.30110740661621	-9.14200782775879	-0.0653560161590576	0.227964535355568	0.110182009637356
-7.9749550819397	-9.30253887176514	-9.14585494995117	-0.0654056742787361	0.227864384651184	0.1101388707757
-7.97689056396484	-9.30479717254639	-9.14645290374756	-0.0654504746198654	0.227807983756065	0.110099256038666
-7.97877550125122	-9.30830574035645	-9.15784168243408	-0.0655782520771027	0.2277802079916	0.110077120363712
-7.98211145401001	-9.31267833709717	-9.15207481384277	-0.06562789529562	0.227777943015099	0.110106445848942
-7.97973442077637	-9.31469058990479	-9.14957141876221	-0.065759189426899	0.227828770875931	0.110127300024033
-7.98068809509277	-9.31553554534912	-9.15216445922852	-0.0657140165567398	0.227759957313538	0.110125131905079
-7.98051309585571	-9.31654834747314	-9.14608383178711	-0.0657800883054733	0.227694645524025	0.110147625207901
-7.98005676269531	-9.32128143310547	-9.13914680480957	-0.0657636821269989	0.227726101875305	0.110166512429714
-7.98218393325806	-9.3291597366333	-9.13649940490723	-0.0658113658428192	0.227722555398941	0.110233575105667
-7.98397731781006	-9.33600997924805	-9.13560581207275	-0.0658390074968338	0.227801859378815	0.110289700329304
-7.98864555358887	-9.33963298797607	-9.1360559463501	-0.0658252462744713	0.227745562791824	0.110356844961643
-7.99091958999634	-9.34226989746094	-9.12904739379883	-0.065805085003376	0.227798849344254	0.110428981482983
-7.99444627761841	-9.34687232971191	-9.13160228729248	-0.0658190846443176	0.227818548679352	0.110494300723076
-7.99694681167603	-9.34498596191406	-9.12726783752441	-0.0658042430877686	0.227810725569725	0.11054764688015
-7.99624538421631	-9.3464469909668	-9.13026714324951	-0.0656623020768166	0.227785333991051	0.110633917152882
-7.99989032745361	-9.34781265258789	-9.12864398956299	-0.0656747668981552	0.227876275777817	0.110651716589928
-8.00368976593018	-9.34946918487549	-9.12320137023926	-0.0655719637870789	0.227892875671387	0.110731601715088
-8.00722312927246	-9.34958744049072	-9.12098693847656	-0.0654729083180428	0.227897942066193	0.11081624776125
-8.00624084472656	-9.35031318664551	-9.10939693450928	-0.0654341503977776	0.227860555052757	0.110879242420197
-8.00849342346191	-9.35270404815674	-9.10743713378906	-0.065296933054924	0.227927893400192	0.110931351780891
-8.0073413848877	-9.35147285461426	-9.10114002227783	-0.0652019754052162	0.227871805429459	0.11093982309103
-8.00883769989014	-9.3491678237915	-9.0947790145874	-0.0651216357946396	0.227878540754318	0.11096229404211
-8.00989437103271	-9.34944915771484	-9.09020709991455	-0.0649520456790924	0.227876335382462	0.110954768955708
-8.00737476348877	-9.34974765777588	-9.08191204071045	-0.0648909732699394	0.227896854281425	0.110977753996849
-8.0041971206665	-9.34789943695068	-9.08602619171143	-0.0648515075445175	0.227903127670288	0.111026674509048
-8.00121307373047	-9.34841156005859	-9.0821647644043	-0.0647096261382103	0.227898851037025	0.11098874360323
-7.99497079849243	-9.34939098358154	-9.08900833129883	-0.0646571591496468	0.22788493335247	0.110912300646305
-7.99194812774658	-9.34927749633789	-9.09819507598877	-0.0645424798130989	0.227916345000267	0.110861599445343
-7.98984861373901	-9.3553409576416	-9.09962272644043	-0.064540408551693	0.227969735860825	0.110848046839237
-7.98673486709595	-9.35294532775879	-9.09374809265137	-0.0644498765468597	0.228029996156693	0.110877595841885
-7.98466205596924	-9.35296249389648	-9.09318923950195	-0.0643897578120232	0.228006154298782	0.110880337655544
-7.98033618927002	-9.35501956939697	-9.09108638763428	-0.064369723200798	0.228034466505051	0.110878072679043
-7.97675275802612	-9.35301876068115	-9.08828163146973	-0.0642848759889603	0.22808250784874	0.110844142735004
-7.97536945343018	-9.35149574279785	-9.0928373336792	-0.0642653778195381	0.228136882185936	0.110837116837502
-7.97096920013428	-9.3546781539917	-9.09013557434082	-0.0642305538058281	0.228179290890694	0.110795937478542
-7.96988677978516	-9.3536205291748	-9.09833240509033	-0.064246691763401	0.228175029158592	0.110757686197758
-7.9671835899353	-9.35479736328125	-9.10284519195557	-0.0642672553658485	0.228253662586212	0.110730350017548
-7.96444129943848	-9.35288906097412	-9.10146427154541	-0.0642401352524757	0.228275254368782	0.110709972679615
-7.96140956878662	-9.3478307723999	-9.09744930267334	-0.0643332675099373	0.228314429521561	0.110705025494099
-7.96091938018799	-9.34401702880859	-9.10803318023682	-0.0643309056758881	0.228315412998199	0.110686063766479
-7.95914125442505	-9.34187793731689	-9.11347389221191	-0.0643659085035324	0.228303998708725	0.110640212893486
-7.95949554443359	-9.33467102050781	-9.11304473876953	-0.0644603595137596	0.228302642703056	0.110673196613789
-7.95940113067627	-9.33284950256348	-9.12036991119385	-0.0644571483135223	0.228378593921661	0.110649921000004
-7.95766115188599	-9.32923793792725	-9.11733436584473	-0.0645263716578484	0.228380247950554	0.110705129802227
-7.95827770233154	-9.32614231109619	-9.1221227645874	-0.0645583719015121	0.228398054838181	0.110652193427086
-7.95896768569946	-9.3244686126709	-9.1222677230835	-0.0645606443285942	0.228396415710449	0.110721610486507
-7.95833253860474	-9.32255935668945	-9.11970710754395	-0.064580924808979	0.228393614292145	0.110737293958664
-7.9603443145752	-9.31843757629395	-9.12374687194824	-0.0646307915449142	0.228431522846222	0.110752075910568
-7.96558427810669	-9.31709671020508	-9.12065315246582	-0.0646272972226143	0.228475973010063	0.11078730225563
-7.96681928634644	-9.31673526763916	-9.12054824829102	-0.0646610632538795	0.228484809398651	0.110838197171688
-7.97023916244507	-9.31359481811523	-9.11155319213867	-0.0646600723266602	0.228410765528679	0.110865287482738
-7.97196388244629	-9.31513023376465	-9.11329078674316	-0.0647777616977692	0.228476211428642	0.110883511602879
-7.97262763977051	-9.31614398956299	-9.11517810821533	-0.0647792145609856	0.22840204834938	0.110901847481728
-7.97433090209961	-9.314772605896	-9.11447048187256	-0.0647583082318306	0.228402063250542	0.110969133675098
-7.97683572769165	-9.31565380096436	-9.11516380310059	-0.06483194231987	0.228417173027992	0.111005090177059
-7.97897481918335	-9.3148078918457	-9.11087512969971	-0.0648474171757698	0.228365242481232	0.110998816788197
-7.97857332229614	-9.31481742858887	-9.11355113983154	-0.064892940223217	0.22836346924305	0.111056111752987
-7.97963714599609	-9.31327533721924	-9.10919094085693	-0.0649416521191597	0.228348910808563	0.111099973320961
-7.980788230896	-9.31411170959473	-9.11127376556396	-0.0650126487016678	0.228318721055984	0.111076481640339
-7.98270988464355	-9.31247425079346	-9.11421489715576	-0.0649849399924278	0.228289201855659	0.1109728962183
-7.98254632949829	-9.31558322906494	-9.11659336090088	-0.0649865791201591	0.228226363658905	0.110919639468193
-7.98196077346802	-9.31409931182861	-9.1267032623291	-0.0649606287479401	0.228271529078484	0.110915787518024
-7.98480319976807	-9.31588935852051	-9.12587451934814	-0.0649356469511986	0.228235587477684	0.11086069047451
-7.98447465896606	-9.31695652008057	-9.13525867462158	-0.06497573107481	0.228309392929077	0.110833562910557
-7.98645544052124	-9.32018089294434	-9.14221000671387	-0.0649289414286613	0.228298455476761	0.110717035830021
-7.98550033569336	-9.32161712646484	-9.14755535125732	-0.064903624355793	0.22831167280674	0.110724247992039
-7.98650646209717	-9.32533740997314	-9.14310836791992	-0.0649269744753838	0.228400111198425	0.110766872763634
-7.98810815811157	-9.32504081726074	-9.14054012298584	-0.064891517162323	0.228455290198326	0.110769800841808
-7.98842573165894	-9.32760620117188	-9.14263343811035	-0.0649304166436195	0.228513047099113	0.110731787979603
-7.98798894882202	-9.32915210723877	-9.1323356628418	-0.0650040581822395	0.228568434715271	0.110678441822529
-7.98794794082642	-9.33054733276367	-9.13528919219971	-0.0650264620780945	0.228518515825272	0.110685959458351
-7.98793840408325	-9.32953929901123	-9.12935161590576	-0.0649974942207336	0.228607654571533	0.110665261745453
-7.98870849609375	-9.32855796813965	-9.1235876083374	-0.0650352761149406	0.228664398193359	0.110625058412552
-7.9880952835083	-9.32741832733154	-9.12923336029053	-0.0651125535368919	0.228704959154129	0.110522232949734
-7.98894739151001	-9.32903385162354	-9.13169097900391	-0.0651937201619148	0.228659898042679	0.110529020428658
-7.99028158187866	-9.32829189300537	-9.12667179107666	-0.0652256980538368	0.228562042117119	0.110424868762493
-7.99008989334106	-9.32588386535645	-9.12948322296143	-0.06531672924757	0.228576689958572	0.110372476279736
-7.99105596542358	-9.32474231719971	-9.13483238220215	-0.0654048025608063	0.228571683168411	0.110318012535572
-7.98924827575684	-9.32184028625488	-9.13267230987549	-0.0654235407710075	0.228506401181221	0.110220894217491
-7.98919248580933	-9.31830310821533	-9.13281536102295	-0.06548672914505	0.228438526391983	0.110123343765736
-7.99034023284912	-9.3085880279541	-9.13506889343262	-0.0655553340911865	0.228319570422173	0.109956353902817
-7.98594522476196	-9.3099308013916	-9.13579368591309	-0.0656776204705238	0.228238269686699	0.1098478063941
-7.98663234710693	-9.30625152587891	-9.14221954345703	-0.0656784847378731	0.228138133883476	0.109729446470737
-7.98844909667969	-9.30255603790283	-9.14406204223633	-0.065727673470974	0.228066757321358	0.10963374376297
-7.98775196075439	-9.30280113220215	-9.14632892608643	-0.0658246949315071	0.228040084242821	0.10947372764349
-7.98613119125366	-9.29828357696533	-9.14769172668457	-0.06583421677351	0.227905541658401	0.109335139393806
-7.98654508590698	-9.29909229278564	-9.15138244628906	-0.0658560916781425	0.227778866887093	0.109279699623585
-7.98571872711182	-9.29976558685303	-9.15239238739014	-0.0658854618668556	0.227775931358337	0.109135694801807
-7.98604536056519	-9.30167484283447	-9.15837860107422	-0.0659261718392372	0.227739870548248	0.109086230397224
-7.98835849761963	-9.30267238616943	-9.15862369537354	-0.0659584552049637	0.227729856967926	0.109002195298672
-7.98630237579346	-9.30837345123291	-9.1621675491333	-0.0660673603415489	0.227763086557388	0.10893952101469
-7.98776531219482	-9.31041049957275	-9.15788745880127	-0.0660872086882591	0.227737665176392	0.108885310590267
-7.98977375030518	-9.30942440032959	-9.15911197662354	-0.0660451948642731	0.227763786911964	0.108778230845928
-7.98759651184082	-9.3139591217041	-9.1552848815918	-0.0661294907331467	0.227735474705696	0.108665995299816
-7.9893217086792	-9.31929206848145	-9.15842151641846	-0.0661795139312744	0.22772952914238	0.108595706522465
-7.99041032791138	-9.32306575775146	-9.15341377258301	-0.066258616745472	0.22780767083168	0.108535960316658
-7.99198341369629	-9.32579326629639	-9.15378665924072	-0.066273495554924	0.227875486016273	0.108503594994545
-7.99101877212524	-9.32639694213867	-9.14702033996582	-0.0662529096007347	0.227830097079277	0.108461558818817
-7.99159002304077	-9.32643413543701	-9.14513969421387	-0.0662473365664482	0.22786371409893	0.108417943120003
-7.99507236480713	-9.32794380187988	-9.13715648651123	-0.0662449970841408	0.227863982319832	0.10841365903616
-7.99712228775024	-9.32941627502441	-9.13371276855469	-0.066270537674427	0.227840662002563	0.108372509479523
-7.996009349823	-9.328537940979	-9.12832927703857	-0.0661746636033058	0.22777171432972	0.108329623937607
-8.00010204315186	-9.32666110992432	-9.12427711486816	-0.0661288797855377	0.227754041552544	0.108336001634598
-8.0011043548584	-9.32817554473877	-9.12424182891846	-0.0661761462688446	0.227702960371971	0.108305305242538
-8.00122928619385	-9.32772827148438	-9.11675643920898	-0.0661518573760986	0.227649286389351	0.108332872390747
-8.00156116485596	-9.32817935943604	-9.11271858215332	-0.0661449432373047	0.227610468864441	0.108312234282494
-8.00129699707031	-9.32624530792236	-9.10416698455811	-0.066052034497261	0.227509424090385	0.108244001865387
-8.00061225891113	-9.32678890228271	-9.0989933013916	-0.0660736560821533	0.227516531944275	0.108259998261929
-7.99784231185913	-9.32352638244629	-9.09382915496826	-0.0660232827067375	0.227438077330589	0.108235016465187
-7.99612617492676	-9.32449817657471	-9.09135246276855	-0.066029004752636	0.227333322167397	0.10818038880825
-7.99121570587158	-9.32551765441895	-9.08549308776855	-0.0660213530063629	0.227242976427078	0.108132429420948
-7.98851156234741	-9.32709407806396	-9.08681583404541	-0.0659886226058006	0.227257803082466	0.108128942549229
-7.98764657974243	-9.32968711853027	-9.08596515655518	-0.0660274550318718	0.227197170257568	0.108081057667732
-7.98657989501953	-9.33343696594238	-9.08989810943604	-0.0660000741481781	0.227188721299171	0.107993811368942
-7.98213529586792	-9.33699607849121	-9.09469413757324	-0.0660246983170509	0.227139830589294	0.1079126521945
-7.97658777236938	-9.34063720703125	-9.10153007507324	-0.0660932287573814	0.227173611521721	0.107878364622593
-7.97535562515259	-9.34298896789551	-9.10109996795654	-0.0660606101155281	0.227143079042435	0.107888601720333
-7.97331047058105	-9.3453426361084	-9.10268497467041	-0.0660019069910049	0.227195024490356	0.107841335237026
-7.97221565246582	-9.34908199310303	-9.10270309448242	-0.0660621002316475	0.227210387587547	0.107912145555019
-7.9716010093689	-9.34989738464355	-9.10372638702393	-0.0659842640161514	0.227118343114853	0.107841037213802
-7.97038221359253	-9.34724426269531	-9.10487461090088	-0.0659981295466423	0.227144613862038	0.107816778123379
-7.971116065979	-9.34994220733643	-9.10249519348145	-0.0660311579704285	0.227141603827477	0.107769012451172
-7.97046327590942	-9.34881210327148	-9.10731410980225	-0.0660224109888077	0.227124750614166	0.107711605727673
-7.97019338607788	-9.34722518920898	-9.10063362121582	-0.0660721138119698	0.227168247103691	0.107734397053719
-7.96877574920654	-9.34506797790527	-9.10024166107178	-0.0661128312349319	0.227159455418587	0.107725597918034
-7.97255849838257	-9.34308242797852	-9.09755229949951	-0.0661546662449837	0.227141469717026	0.107781209051609
-7.97215366363525	-9.33970832824707	-9.08756065368652	-0.0661449804902077	0.227053865790367	0.1078025624156
-7.96721744537354	-9.33527278900146	-9.08165454864502	-0.0662206932902336	0.227044999599457	0.107800886034966
-7.96790647506714	-9.33356666564941	-9.08053398132324	-0.0662807002663612	0.226997062563896	0.1078240275383
-7.9679274559021	-9.33000373840332	-9.07704162597656	-0.0663082227110863	0.2270677536726	0.107729233801365
-7.96581697463989	-9.32699012756348	-9.07730484008789	-0.0663109049201012	0.227070316672325	0.107753343880177
-7.96231269836426	-9.32463455200195	-9.07720279693604	-0.0664005056023598	0.227032393217087	0.107679672539234
-7.96328973770142	-9.320556640625	-9.08548831939697	-0.0664149969816208	0.227054834365845	0.107589371502399
-7.9613995552063	-9.32120895385742	-9.09132289886475	-0.0664961263537407	0.22705003619194	0.107499696314335
-7.96191596984863	-9.31576824188232	-9.09847450256348	-0.0665123984217644	0.227111160755157	0.107477970421314
-7.96389007568359	-9.31706047058105	-9.10100173950195	-0.0665740743279457	0.227154463529587	0.10742149502039
-7.96160745620728	-9.31579875946045	-9.1058235168457	-0.0665932297706604	0.227186292409897	0.107355527579784
-7.96089792251587	-9.31099033355713	-9.11428165435791	-0.066650316119194	0.22724075615406	0.107292391359806
-7.96250915527344	-9.30982875823975	-9.11882877349854	-0.0667536035180092	0.227230161428452	0.10717848688364
-7.96579074859619	-9.30753707885742	-9.1252908706665	-0.0667580887675285	0.227238357067108	0.107135392725468
-7.96602725982666	-9.30850410461426	-9.13304328918457	-0.0667879432439804	0.227229028940201	0.107059739530087
-7.96804618835449	-9.3060998916626	-9.13366985321045	-0.0668784454464912	0.227304980158806	0.107010968029499
-7.97119140625	-9.30405712127686	-9.13818073272705	-0.0670058131217957	0.227331161499023	0.107070200145245
-7.97354602813721	-9.30272960662842	-9.1374683380127	-0.0670617967844009	0.227372363209724	0.107073999941349
-7.97368764877319	-9.30082130432129	-9.13834953308105	-0.067121684551239	0.22737255692482	0.10703718662262
-7.97628688812256	-9.29682350158691	-9.1434965133667	-0.0672205686569214	0.227337628602982	0.106993705034256
-7.97723722457886	-9.29623985290527	-9.15240383148193	-0.0672259330749512	0.227249667048454	0.106892377138138
-7.97909641265869	-9.29350471496582	-9.15024948120117	-0.0673113837838173	0.227295130491257	0.106856770813465
-7.97777271270752	-9.29176807403564	-9.14924907684326	-0.0673388913273811	0.227239191532135	0.106829941272736
-7.9797739982605	-9.28932666778564	-9.15184783935547	-0.0674230083823204	0.227283209562302	0.106754012405872
-7.98069906234741	-9.28848075866699	-9.15351009368896	-0.0674338415265083	0.227253571152687	0.106620065867901
-7.98091745376587	-9.28310394287109	-9.14783573150635	-0.0674962475895882	0.22724537551403	0.10657124966383
-7.98133563995361	-9.28507900238037	-9.14865589141846	-0.067559614777565	0.227319657802582	0.106512822210789
-7.98049116134644	-9.28157901763916	-9.14927673339844	-0.0675654336810112	0.227258011698723	0.10642134398222
-7.98061513900757	-9.28192043304443	-9.15043640136719	-0.0676322728395462	0.227280989289284	0.106294311583042
-7.97956943511963	-9.28474903106689	-9.15007877349854	-0.0676700249314308	0.227251335978508	0.106188930571079
-7.9806694984436	-9.28732299804688	-9.16018772125244	-0.0676867291331291	0.227206230163574	0.106093555688858
-7.98144960403442	-9.28740406036377	-9.15341377258301	-0.0677210167050362	0.227197587490082	0.106003098189831
-7.9837760925293	-9.29124164581299	-9.15807437896729	-0.0677470788359642	0.227172285318375	0.105947069823742
-7.98626661300659	-9.28837013244629	-9.1562557220459	-0.0677522122859955	0.227180287241936	0.105869002640247
-7.98692560195923	-9.29177951812744	-9.1521110534668	-0.0678040087223053	0.227144613862038	0.10584756731987
-7.9910831451416	-9.29079151153564	-9.15786743164063	-0.0678209215402603	0.227116569876671	0.105823323130608
-7.99329614639282	-9.29195594787598	-9.15999031066895	-0.0678904801607132	0.227086395025253	0.105753622949123
-7.99653291702271	-9.29464530944824	-9.1572151184082	-0.0678799971938133	0.227110028266907	0.105678632855415
-7.99789190292358	-9.29418563842773	-9.16208934783936	-0.0679649636149406	0.22705902159214	0.105655983090401
-8.00238513946533	-9.29703140258789	-9.16141796112061	-0.0679910331964493	0.227042078971863	0.105575434863567
-8.00558567047119	-9.30126667022705	-9.16139793395996	-0.068034753203392	0.227043703198433	0.105465121567249
-8.00500869750977	-9.29723072052002	-9.16098403930664	-0.0681070536375046	0.226988807320595	0.105474881827831
-8.00959587097168	-9.29712295532227	-9.16155624389648	-0.0680892989039421	0.227030515670776	0.10548772662878
-8.00748348236084	-9.29535102844238	-9.16172313690186	-0.0681144222617149	0.226981073617935	0.105392515659332
-8.00935840606689	-9.29629898071289	-9.16301441192627	-0.0681498795747757	0.227012455463409	0.105324663221836
-8.00979232788086	-9.29572868347168	-9.17056179046631	-0.0681830123066902	0.226959481835365	0.105264887213707
-8.00807762145996	-9.2916202545166	-9.17034435272217	-0.0681706145405769	0.226904883980751	0.105191513895988
-8.00897026062012	-9.2930212020874	-9.16937732696533	-0.0682667791843414	0.226955622434616	0.105177000164986
-8.00555992126465	-9.29314708709717	-9.1716194152832	-0.0682905912399292	0.226934030652046	0.105117417871952
-8.00545120239258	-9.29031944274902	-9.16019058227539	-0.0682301744818687	0.226978167891502	0.105094313621521
-8.00471973419189	-9.29131984710693	-9.16145038604736	-0.0682971253991127	0.226975157856941	0.105061307549477
-8.00346279144287	-9.29108428955078	-9.16000843048096	-0.0682848170399666	0.227026298642159	0.10503576695919
-8.00249576568604	-9.29048728942871	-9.16000652313232	-0.0682880207896233	0.227031618356705	0.105053141713142
-8.0020809173584	-9.29025363922119	-9.15163803100586	-0.0682988837361336	0.226998329162598	0.105078563094139
-8.00109958648682	-9.29073810577393	-9.14949226379395	-0.068259097635746	0.226999074220657	0.105113953351974
-8.00080013275146	-9.28806114196777	-9.14732456207275	-0.0683115348219872	0.226995870471001	0.105143308639526
-7.99896764755249	-9.29048442840576	-9.14314746856689	-0.0683557912707329	0.226983472704887	0.105187967419624
-7.99824047088623	-9.28950023651123	-9.14101982116699	-0.0683262869715691	0.226996451616287	0.10521974414587
-7.99782228469849	-9.28921127319336	-9.14186859130859	-0.0683706030249596	0.226982891559601	0.105206660926342
-7.99609184265137	-9.28973770141602	-9.14214134216309	-0.0683317631483078	0.226996093988419	0.105195932090282
-7.98983955383301	-9.29027938842773	-9.14346790313721	-0.0684232860803604	0.227003797888756	0.105158321559429
-7.98978424072266	-9.28950881958008	-9.14519786834717	-0.0684652030467987	0.227026760578156	0.105124704539776
-7.98638772964478	-9.28769588470459	-9.13980102539063	-0.0683779790997505	0.227049931883812	0.105110540986061
-7.98771047592163	-9.28530693054199	-9.13319683074951	-0.0684372410178185	0.227102726697922	0.105228759348392
-7.98398542404175	-9.28893756866455	-9.13195037841797	-0.0684041902422905	0.227121636271477	0.105210430920124
-7.98215293884277	-9.28442859649658	-9.13433265686035	-0.068429134786129	0.227151155471802	0.105248965322971
-7.97971057891846	-9.28652191162109	-9.1283073425293	-0.0684327483177185	0.227180674672127	0.105267733335495
-7.9796347618103	-9.2846212387085	-9.1299991607666	-0.0683826878666878	0.227234274148941	0.105337388813496
-7.97771215438843	-9.28879070281982	-9.12650775909424	-0.0684278458356857	0.227235928177834	0.105323925614357
-7.97550678253174	-9.29083442687988	-9.13278865814209	-0.0684036687016487	0.227239310741425	0.105273999273777
-7.97436761856079	-9.28932571411133	-9.13266086578369	-0.0684180185198784	0.227286294102669	0.105222046375275
-7.97325134277344	-9.29007911682129	-9.13189601898193	-0.0684679597616196	0.227287501096725	0.105288453400135
-7.97781848907471	-9.29203414916992	-9.13306522369385	-0.0684338733553886	0.227323606610298	0.105318509042263
-7.97507810592651	-9.29341793060303	-9.13258075714111	-0.0685126855969429	0.227308198809624	0.1053232178092
-7.97592782974243	-9.29025650024414	-9.13919830322266	-0.0685433447360992	0.227287039160728	0.105352573096752
-7.97697162628174	-9.29121398925781	-9.13954925537109	-0.0685875713825226	0.227275133132935	0.105359710752964
-7.97797727584839	-9.28946971893311	-9.14119911193848	-0.0686321705579758	0.227268919348717	0.105393141508102
-7.97733354568481	-9.28225421905518	-9.13480949401855	-0.0686740502715111	0.227137371897697	0.105469070374966
-7.98091411590576	-9.27813625335693	-9.13300037384033	-0.0687565729022026	0.227159217000008	0.105506710708141
-7.98052072525024	-9.27480888366699	-9.13432788848877	-0.0688837990164757	0.227103263139725	0.105613373219967
-7.98165941238403	-9.27253341674805	-9.13089656829834	-0.0689320042729378	0.227107420563698	0.105604492127895
-7.9782452583313	-9.27100086212158	-9.13778686523438	-0.0690255686640739	0.227060601115227	0.10557296872139
-7.97851610183716	-9.26712989807129	-9.13916778564453	-0.0691496357321739	0.22698687016964	0.10564099252224
-7.97808694839478	-9.26345729827881	-9.13547611236572	-0.0692606270313263	0.226965352892876	0.105669796466827
-7.97851610183716	-9.25823402404785	-9.1269474029541	-0.0693047344684601	0.226913705468178	0.105691157281399
-7.98046541213989	-9.25529670715332	-9.12172698974609	-0.0694065019488335	0.226891413331032	0.105713166296482
-7.97823524475098	-9.25521850585938	-9.11691570281982	-0.0695099681615829	0.226815834641457	0.105761960148811
-7.97939014434814	-9.25221061706543	-9.11598205566406	-0.0695782676339149	0.226832091808319	0.105803169310093
-7.97899436950684	-9.25267791748047	-9.12253856658936	-0.0696725994348526	0.226856753230095	0.105794191360474
-7.98114728927612	-9.25039958953857	-9.11755561828613	-0.0697354078292847	0.226858779788017	0.105808846652508
-7.98256492614746	-9.24876117706299	-9.11542701721191	-0.0697503536939621	0.22686368227005	0.105798557400703
-7.98569345474243	-9.24922657012939	-9.11550998687744	-0.0698103681206703	0.226996243000031	0.105799652636051
-7.98413228988647	-9.25176620483398	-9.12560272216797	-0.0698397755622864	0.226916000247002	0.105742841959
-7.98849153518677	-9.25155448913574	-9.1261568069458	-0.0699200034141541	0.227020636200905	0.105696961283684
-7.98918437957764	-9.25386524200439	-9.13072204589844	-0.0700147822499275	0.227056756615639	0.105700954794884
-7.98840951919556	-9.2557315826416	-9.14128971099854	-0.070144958794117	0.227161824703217	0.105682209134102
-7.98967838287354	-9.25810718536377	-9.14379119873047	-0.0701973438262939	0.227185472846031	0.105647817254066
-7.98949003219604	-9.26018047332764	-9.14780235290527	-0.0702485889196396	0.227204546332359	0.105626314878464
-7.98874187469482	-9.26125144958496	-9.15576648712158	-0.0704218670725822	0.227154821157455	0.10564062744379
-7.99007749557495	-9.26066589355469	-9.15376853942871	-0.0705430135130882	0.227118164300919	0.105613246560097
-7.9878830909729	-9.25748634338379	-9.15956783294678	-0.0706671699881554	0.227129593491554	0.105576612055302
-7.98813390731812	-9.26118850708008	-9.15947151184082	-0.0708736926317215	0.227087289094925	0.105463422834873
-7.98672246932983	-9.25307846069336	-9.1721019744873	-0.0709356665611267	0.22691211104393	0.105400986969471
-7.98741912841797	-9.25142478942871	-9.16351222991943	-0.0710854008793831	0.226904839277267	0.105339057743549
-7.98535537719727	-9.25021362304688	-9.16413593292236	-0.0712687522172928	0.226844698190689	0.105276890099049
-7.98410129547119	-9.24623680114746	-9.16512680053711	-0.0713854506611824	0.226826786994934	0.10516232252121
-7.98415660858154	-9.24091339111328	-9.16701507568359	-0.0714392140507698	0.226808100938797	0.105060279369354
-7.98415231704712	-9.23873233795166	-9.17350006103516	-0.0715247765183449	0.226746916770935	0.104989320039749
-7.98254299163818	-9.23832511901855	-9.17408084869385	-0.0715820863842964	0.226738676428795	0.104851946234703
-7.98373794555664	-9.23817443847656	-9.17628383636475	-0.0716669410467148	0.226749256253242	0.104729890823364
-7.98441982269287	-9.23566055297852	-9.18416500091553	-0.0716906040906906	0.226793751120567	0.104593500494957
-7.98355722427368	-9.23731422424316	-9.19051837921143	-0.0717499479651451	0.226804882287979	0.104417823255062
-7.98701667785645	-9.23681259155273	-9.19518661499023	-0.0717373788356781	0.22679577767849	0.104257084429264
-7.9862847328186	-9.2382173538208	-9.19937324523926	-0.0717646256089211	0.22681450843811	0.104126505553722
-7.98833179473877	-9.24181079864502	-9.2071008682251	-0.0717683881521225	0.226798713207245	0.104034155607224
-7.99058675765991	-9.2427453994751	-9.2137508392334	-0.0718674883246422	0.226779356598854	0.10391554236412
-7.99235010147095	-9.24567413330078	-9.22052764892578	-0.0719127953052521	0.226724088191986	0.103886835277081
-7.99672746658325	-9.25185871124268	-9.22405052185059	-0.0719512775540352	0.22675558924675	0.103813551366329
-7.99995231628418	-9.25019359588623	-9.22255611419678	-0.0720592737197876	0.226641744375229	0.103739909827709
-8.00180149078369	-9.25107192993164	-9.23195171356201	-0.0720931440591812	0.226566046476364	0.10371071845293
-8.00412464141846	-9.25383758544922	-9.23120594024658	-0.0721892714500427	0.226502731442451	0.103673331439495
-8.00915145874023	-9.25095653533936	-9.23483371734619	-0.0722561478614807	0.226414635777473	0.103631503880024
-8.0110912322998	-9.25236129760742	-9.23310947418213	-0.0723114386200905	0.226325184106827	0.103575684130192
-8.01316070556641	-9.25034523010254	-9.23693656921387	-0.0723938569426537	0.226292043924332	0.103548146784306
-8.01535129547119	-9.24424839019775	-9.24240398406982	-0.0724567174911499	0.226194515824318	0.103486634790897
-8.01741218566895	-9.24035930633545	-9.2378625869751	-0.0725992396473885	0.226168036460876	0.103462934494019
-8.01687049865723	-9.23939895629883	-9.24028587341309	-0.0726096332073212	0.226155966520309	0.103421859443188
-8.01763153076172	-9.23437786102295	-9.24084186553955	-0.072630412876606	0.226083964109421	0.103377245366573
-8.01866054534912	-9.23108386993408	-9.24063873291016	-0.072731152176857	0.226083353161812	0.103335037827492
-8.01889610290527	-9.22902870178223	-9.24492740631104	-0.0727963671088219	0.226108878850937	0.10330618917942
-8.02114677429199	-9.22406959533691	-9.25100326538086	-0.0728540048003197	0.226115822792053	0.103241376578808
-8.01797771453857	-9.21972751617432	-9.24749374389648	-0.0728498473763466	0.226080372929573	0.103244610130787
-8.02096748352051	-9.21672248840332	-9.25837230682373	-0.0728868544101715	0.226099237799644	0.103250227868557
-8.01995944976807	-9.21578311920166	-9.25317192077637	-0.0729888901114464	0.226090908050537	0.103257402777672
-8.01853656768799	-9.21262741088867	-9.24874877929688	-0.0729384869337082	0.226077005267143	0.103301040828228
-8.01914882659912	-9.21310901641846	-9.24888610839844	-0.0729167908430099	0.226167738437653	0.103349685668945
-8.01996994018555	-9.21167469024658	-9.25359344482422	-0.0729418471455574	0.226140305399895	0.103346303105354
-8.01796531677246	-9.21401977539063	-9.25090217590332	-0.0729117542505264	0.226087972521782	0.103463426232338
-8.02082443237305	-9.21366119384766	-9.25230884552002	-0.0728782787919044	0.22618106007576	0.103519424796104
-8.02389240264893	-9.2142219543457	-9.25158882141113	-0.0728219673037529	0.226224064826965	0.103571087121964
-8.02020835876465	-9.21673011779785	-9.25154399871826	-0.0728205516934395	0.226073354482651	0.103636361658573
-8.02016735076904	-9.2174596786499	-9.24848937988281	-0.0727358758449554	0.226112276315689	0.103725925087929
-8.01895713806152	-9.2209300994873	-9.24712657928467	-0.0727097988128662	0.226162359118462	0.103762730956078
-8.01936149597168	-9.22182941436768	-9.2489595413208	-0.0726931989192963	0.226222679018974	0.103822343051434
-8.01705455780029	-9.22234153747559	-9.24253082275391	-0.0726169720292091	0.2261773198843	0.103909350931644
-8.01408863067627	-9.2250452041626	-9.24159145355225	-0.0726632624864578	0.226158365607262	0.103941567242146
-8.01101684570313	-9.22527503967285	-9.23653411865234	-0.0725410729646683	0.226205959916115	0.103986173868179
-8.01320648193359	-9.22869682312012	-9.23146343231201	-0.0724608823657036	0.226241946220398	0.104083605110645
-8.01198291778564	-9.23042774200439	-9.2269115447998	-0.0724155828356743	0.226234585046768	0.104151710867882
-8.01053810119629	-9.23070907592773	-9.23464870452881	-0.0723287090659142	0.226209461688995	0.104198694229126
-8.01097774505615	-9.22987079620361	-9.23460865020752	-0.0722230672836304	0.226268410682678	0.104301743209362
-8.00972938537598	-9.23344039916992	-9.22741222381592	-0.0722161009907722	0.226360753178596	0.104363806545734
-8.00910377502441	-9.23331642150879	-9.22434425354004	-0.0721694976091385	0.226376622915268	0.104460999369621
-8.01064777374268	-9.23483085632324	-9.2314920425415	-0.0720974132418633	0.226441204547882	0.104565180838108
-8.01135921478271	-9.24048042297363	-9.22786903381348	-0.0720608979463577	0.226514801383018	0.104650348424911
-8.0131778717041	-9.238205909729	-9.22801685333252	-0.0720160752534866	0.226466834545135	0.104754239320755
-8.0150260925293	-9.24190330505371	-9.22701263427734	-0.0719253420829773	0.226514667272568	0.10485402494669
-8.01847553253174	-9.24588108062744	-9.2263765335083	-0.0719456225633621	0.226580739021301	0.104902938008308
-8.0207462310791	-9.2445707321167	-9.22331523895264	-0.0718512386083603	0.226565286517143	0.105014868080616
-8.01813125610352	-9.24438858032227	-9.22209358215332	-0.0718507543206215	0.226466730237007	0.105012506246567
-8.02152824401855	-9.24796772003174	-9.21971988677979	-0.0718502104282379	0.22651518881321	0.105104297399521
-8.02228450775146	-9.24507141113281	-9.21932411193848	-0.0717842727899551	0.226439043879509	0.105168350040913
-8.0224494934082	-9.24163913726807	-9.22504615783691	-0.0717254653573036	0.22637751698494	0.10513624548912
-8.02655029296875	-9.24376964569092	-9.22037029266357	-0.0717223659157753	0.226349681615829	0.105212517082691
-8.02831840515137	-9.24200057983398	-9.21863842010498	-0.0717240124940872	0.226353287696838	0.1052320972085
-8.03043556213379	-9.24624824523926	-9.22037506103516	-0.0717697367072105	0.226283639669418	0.105278991162777
-8.03502559661865	-9.24335956573486	-9.22269725799561	-0.0717674270272255	0.226343393325806	0.105287201702595
-8.03692436218262	-9.24637699127197	-9.21598052978516	-0.0717763304710388	0.226256728172302	0.105296865105629
-8.03976058959961	-9.24528789520264	-9.21960926055908	-0.0717600882053375	0.226284950971603	0.105294607579708
-8.04236888885498	-9.24536037445068	-9.2155590057373	-0.0717535018920898	0.226284995675087	0.105257481336594
-8.04169082641602	-9.24737071990967	-9.21596622467041	-0.0717950761318207	0.226236388087273	0.10523185133934
-8.04289245605469	-9.24594020843506	-9.22003269195557	-0.071822963654995	0.226195454597473	0.10522486269474
-8.04515552520752	-9.2485523223877	-9.21406936645508	-0.0718117579817772	0.226119548082352	0.105158165097237
-8.04778289794922	-9.25108051300049	-9.20773601531982	-0.07183987647295	0.226154282689095	0.105173274874687
-8.04866695404053	-9.25387668609619	-9.20792293548584	-0.0719004124403	0.226095348596573	0.105113461613655
-8.05042457580566	-9.25380229949951	-9.20925807952881	-0.0719026699662209	0.226099252700806	0.105051048099995
-8.05044364929199	-9.26045036315918	-9.20965385437012	-0.0718511641025543	0.226150795817375	0.1050109192729
-8.05320644378662	-9.26260662078857	-9.21018600463867	-0.0718734487891197	0.2261151522398	0.105028264224529
-8.05520248413086	-9.26611423492432	-9.20625591278076	-0.0719345137476921	0.226085230708122	0.104981780052185
-8.05801582336426	-9.2730598449707	-9.21428108215332	-0.0718976408243179	0.226054698228836	0.104966968297958
-8.06245613098145	-9.27377700805664	-9.21400833129883	-0.0719611421227455	0.226087689399719	0.104906558990479
-8.06154441833496	-9.27558326721191	-9.21783065795898	-0.072002112865448	0.226104035973549	0.104884259402752
-8.06327533721924	-9.27991580963135	-9.21624851226807	-0.072000190615654	0.226047351956367	0.104880809783936
-8.06425285339355	-9.27697658538818	-9.21920490264893	-0.0720387697219849	0.226103454828262	0.104906715452671
-8.06567192077637	-9.277663230896	-9.21983432769775	-0.0721518769860268	0.226060897111893	0.104821018874645
-8.07014083862305	-9.27638530731201	-9.22319316864014	-0.0721891969442368	0.22613787651062	0.104804933071136
-8.07080745697021	-9.27494049072266	-9.22943878173828	-0.0721987411379814	0.226065471768379	0.104787401854992
-8.07143211364746	-9.2704029083252	-9.23379993438721	-0.0722011476755142	0.226071238517761	0.104778148233891
-8.06975269317627	-9.26815128326416	-9.23685264587402	-0.0722816661000252	0.226101323962212	0.10472197085619
-8.06969547271729	-9.26268768310547	-9.23972988128662	-0.0722946003079414	0.226105198264122	0.104713037610054
-8.06887722015381	-9.26092338562012	-9.24277114868164	-0.0723406076431274	0.226129189133644	0.10467566549778
-8.06580448150635	-9.25625324249268	-9.25171756744385	-0.0723529309034348	0.226087525486946	0.104633696377277
-8.0639066696167	-9.2543363571167	-9.25072193145752	-0.0723898783326149	0.226148262619972	0.104587055742741
-8.06073665618896	-9.24948215484619	-9.25510406494141	-0.0723957642912865	0.226221427321434	0.1045952886343
-8.05646991729736	-9.24953651428223	-9.25918483734131	-0.0724809467792511	0.226280570030212	0.104562640190125
-8.05423450469971	-9.24529361724854	-9.26541996002197	-0.0725593343377113	0.226282685995102	0.104567214846611
-8.05127334594727	-9.24138164520264	-9.26088714599609	-0.0725408419966698	0.226417422294617	0.104508027434349
-8.04846668243408	-9.23845672607422	-9.25809764862061	-0.0726762712001801	0.226479440927505	0.104485400021076
-8.04433536529541	-9.23452568054199	-9.2610559463501	-0.0726507306098938	0.226479470729828	0.104462839663029
-8.04104137420654	-9.23017597198486	-9.26714611053467	-0.0727145448327065	0.226549252867699	0.104426294565201
-8.03609561920166	-9.22497844696045	-9.2644100189209	-0.0728469267487526	0.226531684398651	0.104430690407753
-8.03149318695068	-9.22175121307373	-9.27004718780518	-0.0728555545210838	0.226534336805344	0.104460097849369
-8.03253078460693	-9.2152214050293	-9.26775741577148	-0.0729453861713409	0.22661367058754	0.104417338967323
-8.02851676940918	-9.2107400894165	-9.27456188201904	-0.0730469599366188	0.226586550474167	0.104493200778961
-8.02499294281006	-9.20560932159424	-9.27191829681396	-0.0730877220630646	0.226563781499863	0.104469172656536
-8.02053833007813	-9.20340347290039	-9.2805757522583	-0.073120154440403	0.226532384753227	0.104452095925808
-8.01737308502197	-9.1975154876709	-9.27740001678467	-0.0732298418879509	0.226548984646797	0.104466170072556
-8.01460742950439	-9.19196128845215	-9.27787017822266	-0.0732982307672501	0.226553231477737	0.104492768645287
-8.01308059692383	-9.18811702728271	-9.27864170074463	-0.0733087211847305	0.226554855704308	0.104452922940254
-8.00864791870117	-9.18382930755615	-9.28561019897461	-0.073332816362381	0.226532429456711	0.104452051222324
-8.00496768951416	-9.17701244354248	-9.28581619262695	-0.0732788592576981	0.22652105987072	0.104462303221226
-8.00275230407715	-9.17194843292236	-9.29205131530762	-0.073376789689064	0.226482138037682	0.104471892118454
-8.00089168548584	-9.17112922668457	-9.29059600830078	-0.0733674913644791	0.226530358195305	0.104470454156399
-8.00195217132568	-9.16584491729736	-9.29457473754883	-0.0733349621295929	0.226509839296341	0.104457408189774
-8.00131607055664	-9.1655969619751	-9.29518032073975	-0.0733493268489838	0.226553976535797	0.10447958111763
-8.00134086608887	-9.16501140594482	-9.30312442779541	-0.0733549520373344	0.226521342992783	0.104466959834099
-8.00141429901123	-9.16029071807861	-9.29809284210205	-0.0733418613672256	0.226563096046448	0.104452565312386
-8.00001621246338	-9.1626672744751	-9.30424308776855	-0.0732974484562874	0.226608753204346	0.104501165449619
-7.99953079223633	-9.16175746917725	-9.30340480804443	-0.0732803493738174	0.226602360606194	0.104518741369247
-8.00077438354492	-9.16475677490234	-9.30886745452881	-0.0732769891619682	0.226533457636833	0.104554682970047
-8.00422477722168	-9.16841125488281	-9.3071985244751	-0.0732409283518791	0.22664338350296	0.104610547423363
-8.00867557525635	-9.17143058776855	-9.31369304656982	-0.073215015232563	0.22660456597805	0.104651369154453
-8.00764846801758	-9.17516040802002	-9.31577682495117	-0.0732171237468719	0.226560398936272	0.10466057062149
-8.0152063369751	-9.17878818511963	-9.32804775238037	-0.0731932297348976	0.226518020033836	0.104658633470535
-8.018479347229	-9.17863082885742	-9.31745910644531	-0.0732090398669243	0.226513087749481	0.104698292911053
-8.01988315582275	-9.18288135528564	-9.32549285888672	-0.0732707232236862	0.226440474390984	0.104668490588665
-8.01863479614258	-9.18146991729736	-9.33329582214355	-0.0732445865869522	0.226349264383316	0.104651652276516
-8.02158355712891	-9.18405055999756	-9.33688354492188	-0.0732932910323143	0.226237878203392	0.104605913162231
-8.02243041992188	-9.18216800689697	-9.34381103515625	-0.0733282417058945	0.226182088255882	0.104542776942253
-8.02399063110352	-9.18197154998779	-9.34652614593506	-0.0734175145626068	0.226123660802841	0.104528859257698
-8.02847957611084	-9.1810884475708	-9.34744262695313	-0.0733863413333893	0.226088494062424	0.104468986392021
-8.02847671508789	-9.17943286895752	-9.34744358062744	-0.0734593570232391	0.226032748818398	0.104448646306992
-8.02814292907715	-9.18012809753418	-9.34269237518311	-0.0735489428043365	0.226028949022293	0.104418598115444
-8.02940368652344	-9.17949867248535	-9.34566879272461	-0.0736059099435806	0.226013004779816	0.104390971362591
-8.0296106338501	-9.18012428283691	-9.349534034729	-0.0736552327871323	0.226009488105774	0.104336768388748
-8.03237533569336	-9.18128871917725	-9.34200954437256	-0.0736846551299095	0.225955560803413	0.104305319488049
-8.03205490112305	-9.18328285217285	-9.34996032714844	-0.0737110301852226	0.225930869579315	0.104238823056221
-8.03545188903809	-9.1821346282959	-9.34278583526611	-0.0738585740327835	0.225875288248062	0.104215271770954
-8.0335750579834	-9.18398189544678	-9.3352222442627	-0.0738874971866608	0.225848138332367	0.104255728423595
-8.03586959838867	-9.18695449829102	-9.33444118499756	-0.0739820376038551	0.225842282176018	0.104235142469406
-8.03525733947754	-9.18902015686035	-9.32985210418701	-0.0740268304944038	0.225813955068588	0.104262515902519
-8.03800201416016	-9.1882495880127	-9.32317733764648	-0.0741246417164803	0.225713089108467	0.104224525392056
-8.04105091094971	-9.19207763671875	-9.318284034729	-0.0742116048932076	0.225749671459198	0.1042195931077
-8.04091644287109	-9.19263458251953	-9.31433963775635	-0.074253685772419	0.225693196058273	0.104267381131649
-8.04698181152344	-9.19324207305908	-9.30390167236328	-0.0743086263537407	0.22563548386097	0.104297675192356
-8.04994487762451	-9.19686317443848	-9.29966735839844	-0.0744090005755425	0.225572749972343	0.104289464652538
-8.05098438262939	-9.19686222076416	-9.2999906539917	-0.0745118632912636	0.225536301732063	0.10429635643959
-8.05239772796631	-9.19652557373047	-9.29355144500732	-0.0746072009205818	0.225503966212273	0.104240484535694
-8.05339813232422	-9.19804668426514	-9.28750705718994	-0.0746300518512726	0.225459486246109	0.104242138564587
-8.05566787719727	-9.19798183441162	-9.29127883911133	-0.0747172310948372	0.225469365715981	0.104219980537891
-8.05680179595947	-9.19903564453125	-9.28400897979736	-0.0747864246368408	0.22538398206234	0.104153744876385
-8.05861377716064	-9.19910526275635	-9.28438758850098	-0.0748684704303741	0.225376754999161	0.104116909205914
-8.05780792236328	-9.19902420043945	-9.29282569885254	-0.0748987272381783	0.225309357047081	0.104041382670403
-8.0596981048584	-9.20000553131104	-9.29846286773682	-0.0749166905879974	0.225388407707214	0.103923469781876
-8.05584716796875	-9.20232963562012	-9.29811954498291	-0.0749840289354324	0.225426942110062	0.103814668953419
-8.05687618255615	-9.20063495635986	-9.29888248443604	-0.0750084221363068	0.225416287779808	0.103713989257813
-8.05104541778564	-9.20134353637695	-9.30958938598633	-0.0750342085957527	0.225437149405479	0.103569149971008
-8.05048084259033	-9.20263767242432	-9.30558300018311	-0.0751766785979271	0.225420877337456	0.103416077792645
-8.04854583740234	-9.20107460021973	-9.30924797058105	-0.0751177296042442	0.225404977798462	0.103310987353325
-8.04583740234375	-9.20261001586914	-9.30796909332275	-0.0752777978777885	0.225438565015793	0.103199683129787
-8.04365158081055	-9.2022066116333	-9.30806255340576	-0.0753287374973297	0.225410491228104	0.103124335408211
-8.04242134094238	-9.20169544219971	-9.31206703186035	-0.0753267034888268	0.225360214710236	0.103030107915401
-8.04147911071777	-9.20046615600586	-9.30549621582031	-0.0753820240497589	0.225372493267059	0.102970466017723
-8.03873157501221	-9.19974708557129	-9.30186462402344	-0.0754588395357132	0.225372314453125	0.102953173220158
-8.03898620605469	-9.19733619689941	-9.30060958862305	-0.0754969865083694	0.225306883454323	0.102944545447826
-8.03803730010986	-9.20145606994629	-9.29801273345947	-0.0755785182118416	0.225317448377609	0.102862678468227
-8.03800010681152	-9.19761562347412	-9.3009090423584	-0.0756614282727242	0.225269615650177	0.10277546197176
-8.03831672668457	-9.1984920501709	-9.30383396148682	-0.0757423862814903	0.225275084376335	0.102759666740894
-8.03595161437988	-9.20019626617432	-9.30142307281494	-0.0759171918034554	0.225184887647629	0.102701634168625
-8.03940105438232	-9.19713020324707	-9.30035877227783	-0.0760089382529259	0.22516793012619	0.102641128003597
-8.03664302825928	-9.19788455963135	-9.30716133117676	-0.0761024951934814	0.225146010518074	0.102635867893696
-8.03893184661865	-9.1936731338501	-9.30417060852051	-0.0761640220880508	0.225153759121895	0.102623783051968
-8.03805065155029	-9.19185829162598	-9.3080940246582	-0.076200433075428	0.225143954157829	0.102576412260532
-8.03699111938477	-9.18907642364502	-9.30601787567139	-0.0762711390852928	0.225104331970215	0.102534219622612
-8.03444862365723	-9.18756008148193	-9.30675315856934	-0.0763673186302185	0.224986806511879	0.102459646761417
-8.03536987304688	-9.18250465393066	-9.306715965271	-0.0764886140823364	0.224980115890503	0.102467842400074
-8.03192043304443	-9.18209552764893	-9.3032865524292	-0.076643168926239	0.224892228841782	0.10242486000061
-8.03136920928955	-9.18063640594482	-9.30635166168213	-0.0766933262348175	0.224839180707932	0.102368369698524
-8.03128051757813	-9.17508792877197	-9.29435253143311	-0.0767847821116447	0.224803373217583	0.102404184639454
-8.02671146392822	-9.16971111297607	-9.28240871429443	-0.0769037008285522	0.224763169884682	0.102425023913383
-8.03021621704102	-9.16676807403564	-9.28316783905029	-0.0770293623209	0.224764078855515	0.102418661117554
-8.03208160400391	-9.16564655303955	-9.28127002716064	-0.0771283805370331	0.224735230207443	0.102498717606068
-8.03018093109131	-9.16116714477539	-9.27703189849854	-0.0772630795836449	0.224657908082008	0.102467976510525
-8.03084945678711	-9.15944004058838	-9.27329635620117	-0.0773758664727211	0.224730968475342	0.102476470172405
-8.03007888793945	-9.15206432342529	-9.28581237792969	-0.0774391815066338	0.224690794944763	0.102464996278286
-8.02824974060059	-9.15098476409912	-9.28515148162842	-0.0775471106171608	0.224688038229942	0.102442234754562
-8.02747917175293	-9.14681339263916	-9.28376293182373	-0.0776532590389252	0.224671244621277	0.102352648973465
-8.02467060089111	-9.14507579803467	-9.28629684448242	-0.0777672305703163	0.224700108170509	0.102351926267147
-8.02267646789551	-9.14210224151611	-9.2813892364502	-0.0778672397136688	0.224611222743988	0.102348640561104
-8.01980209350586	-9.13987731933594	-9.2872428894043	-0.0779211148619652	0.224674135446548	0.102304331958294
-8.01876735687256	-9.13847827911377	-9.29033184051514	-0.0780783370137215	0.224662467837334	0.10232575237751
-8.01669883728027	-9.13738536834717	-9.28400993347168	-0.0781285539269447	0.224629685282707	0.102255925536156
-8.01376247406006	-9.13568019866943	-9.28507232666016	-0.0781997889280319	0.224632576107979	0.102270878851414
-8.01325416564941	-9.13425159454346	-9.27951812744141	-0.0782965198159218	0.224655568599701	0.102220669388771
-8.01134300231934	-9.13426685333252	-9.28252124786377	-0.0783394053578377	0.224558874964714	0.102219104766846
-8.00926685333252	-9.13346576690674	-9.2819128036499	-0.0784035921096802	0.224589765071869	0.102178998291492
-8.0047779083252	-9.132981300354	-9.28745651245117	-0.078409343957901	0.224545404314995	0.102081678807735
-8.00348854064941	-9.1352596282959	-9.29597949981689	-0.0784801617264748	0.224516868591309	0.102047927677631
-8.00150680541992	-9.13505554199219	-9.29416084289551	-0.0784898921847343	0.224551439285278	0.101974740624428
-7.99831771850586	-9.13631629943848	-9.30472946166992	-0.0785538926720619	0.224589183926582	0.101875595748425
-7.99828863143921	-9.13260173797607	-9.29928112030029	-0.0786409303545952	0.224567085504532	0.1017796844244
-7.99564647674561	-9.13544368743896	-9.29942035675049	-0.0786336362361908	0.224518373608589	0.10167021304369
-7.99330902099609	-9.13240242004395	-9.30429077148438	-0.07866171002388	0.224570751190186	0.101581282913685
-7.99097299575806	-9.13358592987061	-9.307204246521	-0.0786776691675186	0.224408537149429	0.101498655974865
-7.99012994766235	-9.1322021484375	-9.30846214294434	-0.0786712840199471	0.224408656358719	0.101381823420525
-7.99125051498413	-9.1302661895752	-9.3102912902832	-0.0786044374108315	0.224284559488297	0.101367421448231
-7.99103832244873	-9.1299409866333	-9.3115234375	-0.0785973742604256	0.224277719855309	0.10124970972538
-7.98960828781128	-9.13092613220215	-9.30641937255859	-0.0786220878362656	0.224279686808586	0.101210616528988
-7.98993444442749	-9.12871551513672	-9.31263542175293	-0.0785856172442436	0.224209412932396	0.10109306871891
-7.99092531204224	-9.12671089172363	-9.30401134490967	-0.078580841422081	0.224174931645393	0.101000525057316
-7.99038600921631	-9.12637042999268	-9.30821228027344	-0.0784966796636581	0.224125742912292	0.100966714322567
-7.98564100265503	-9.12862014770508	-9.30129051208496	-0.0784877389669418	0.2241590321064	0.100879207253456
-7.98593616485596	-9.12619304656982	-9.29384231567383	-0.0783989429473877	0.22415117919445	0.100769005715847
-7.98417043685913	-9.12853050231934	-9.29575824737549	-0.07848309725523	0.224157750606537	0.100705869495869
-7.98546361923218	-9.13146877288818	-9.2948522567749	-0.078340545296669	0.224152684211731	0.10061714053154
-7.98683404922485	-9.13517379760742	-9.29565525054932	-0.0783488377928734	0.224236324429512	0.100573860108852
-7.98528099060059	-9.13891220092773	-9.29034996032715	-0.0783219337463379	0.22427399456501	0.100517250597477
-7.98734998703003	-9.13906860351563	-9.28462696075439	-0.0782864391803741	0.224367171525955	0.100459814071655
-7.98588705062866	-9.14681911468506	-9.28062438964844	-0.0782541185617447	0.224509105086327	0.100490584969521
-7.99069309234619	-9.15174293518066	-9.28481578826904	-0.0782739445567131	0.224615603685379	0.10040819644928
-7.99426460266113	-9.15730571746826	-9.2863826751709	-0.078239232301712	0.224709734320641	0.100415758788586
-7.9929347038269	-9.15513706207275	-9.29325675964355	-0.0781553313136101	0.224712759256363	0.100325502455235
-7.99288320541382	-9.15354633331299	-9.29622173309326	-0.0781474113464355	0.224713996052742	0.100208140909672
-7.99101209640503	-9.15402698516846	-9.30090618133545	-0.0780352503061295	0.224699422717094	0.100146949291229
-7.99043607711792	-9.15280723571777	-9.30359745025635	-0.078056588768959	0.224669352173805	0.10006233304739
-7.99103450775146	-9.15041923522949	-9.31118106842041	-0.0779127180576324	0.224655270576477	0.0999423936009407
-7.98928117752075	-9.14694404602051	-9.31765174865723	-0.0778556764125824	0.224675476551056	0.0998352468013763
-7.98618602752686	-9.14672660827637	-9.31306743621826	-0.0778840184211731	0.224679574370384	0.0997545719146729
-7.98933362960815	-9.14508056640625	-9.31382656097412	-0.0777454227209091	0.22466267645359	0.0997472852468491
-7.98865175247192	-9.1409854888916	-9.31066989898682	-0.0777537897229195	0.224659487605095	0.0997656583786011
-7.99200439453125	-9.14343738555908	-9.31291580200195	-0.0777383297681808	0.224701121449471	0.0997834652662277
-7.99295091629028	-9.14646434783936	-9.32055187225342	-0.077678456902504	0.224783837795258	0.0998123213648796
-7.99582767486572	-9.14456176757813	-9.31779289245605	-0.0776577666401863	0.224790960550308	0.0998029187321663
-7.99689102172852	-9.1449556350708	-9.31347179412842	-0.0777392387390137	0.224812120199203	0.09975865483284
-7.99649715423584	-9.14251232147217	-9.3142786026001	-0.0776871740818024	0.224854648113251	0.0996963530778885
-7.99738740921021	-9.14339065551758	-9.30617427825928	-0.0777465924620628	0.224921360611916	0.0997729003429413
-7.99579048156738	-9.14257431030273	-9.30779457092285	-0.0777397602796555	0.224867701530457	0.0997171327471733
-7.99878168106079	-9.1428108215332	-9.3088550567627	-0.0777591317892075	0.224974900484085	0.0996598973870277
-7.99970293045044	-9.14172649383545	-9.31390190124512	-0.0777674913406372	0.224976629018784	0.0997283235192299
-8.00370979309082	-9.14371585845947	-9.31723880767822	-0.0778413489460945	0.225040435791016	0.0996653586626053
-8.00269889831543	-9.14084625244141	-9.31651210784912	-0.0778956040740013	0.225022047758102	0.099749855697155
-8.00339603424072	-9.14022827148438	-9.32144355773926	-0.0779595151543617	0.225054889917374	0.0996946394443512
-8.00356101989746	-9.13716983795166	-9.3240909576416	-0.0780435502529144	0.225020557641983	0.0996200293302536
-8.00424766540527	-9.13778495788574	-9.32610416412354	-0.0780924558639526	0.225076928734779	0.0996609926223755
-8.00189113616943	-9.13755798339844	-9.32996082305908	-0.0782109275460243	0.225008577108383	0.0996160954236984
-8.00211238861084	-9.13826465606689	-9.33630752563477	-0.0782818868756294	0.225032672286034	0.0996084436774254
-8.00096130371094	-9.13972473144531	-9.34896850585938	-0.0783208981156349	0.2250125259161	0.0995460450649261
-8.00120067596436	-9.13820362091064	-9.34746074676514	-0.0784196481108665	0.225027963519096	0.0995021834969521
-7.99917316436768	-9.13855171203613	-9.3596134185791	-0.0785379782319069	0.224988207221031	0.0994786620140076
-7.99846220016479	-9.1367712020874	-9.36836719512939	-0.0786542817950249	0.225061774253845	0.0994364693760872
-7.99650096893311	-9.1345739364624	-9.3682107925415	-0.0787007138133049	0.224990725517273	0.0994202569127083
-7.99448776245117	-9.13321399688721	-9.36638641357422	-0.0788375064730644	0.225012987852097	0.0994546338915825
-7.99345541000366	-9.131422996521	-9.37141990661621	-0.0788712427020073	0.2250035405159	0.0993795096874237
-7.9928092956543	-9.12927532196045	-9.37274551391602	-0.0788780525326729	0.225000262260437	0.0993810892105103
-7.99022722244263	-9.12892436981201	-9.36919498443604	-0.0789892226457596	0.224928542971611	0.0994490012526512
-7.98890495300293	-9.12821197509766	-9.36727046966553	-0.0790256187319756	0.224927097558975	0.0994485169649124
-7.99104928970337	-9.12924480438232	-9.36650276184082	-0.0790416374802589	0.224867582321167	0.0995071679353714
-7.99229288101196	-9.12805080413818	-9.35560512542725	-0.0791227966547012	0.224907800555229	0.0996090844273567
-7.99158430099487	-9.12924861907959	-9.34991550445557	-0.0791201218962669	0.224924072623253	0.0997011512517929
-7.99106645584106	-9.13147735595703	-9.3439769744873	-0.079165555536747	0.224907517433167	0.0997764393687248
-7.9918327331543	-9.13301563262939	-9.34383201599121	-0.0792037472128868	0.224913775920868	0.0998347923159599
-7.98966550827026	-9.13427448272705	-9.34353256225586	-0.0791741833090782	0.224888205528259	0.099932424724102
-7.98980379104614	-9.13817977905273	-9.34213733673096	-0.0791525468230248	0.224899291992188	0.099978119134903
-7.99171876907349	-9.14005470275879	-9.33466243743896	-0.0791584700345993	0.224923953413963	0.100083164870739
-7.9918270111084	-9.14322662353516	-9.33297538757324	-0.0791204199194908	0.224974066019058	0.100206978619099
-7.99213647842407	-9.14509677886963	-9.32756519317627	-0.0790383070707321	0.224939942359924	0.100288338959217
-7.9922022819519	-9.1486349105835	-9.32936763763428	-0.0789809674024582	0.224966123700142	0.100371174514294
-7.99417352676392	-9.14924240112305	-9.31976222991943	-0.0789678692817688	0.225018739700317	0.10049469769001
-7.9928150177002	-9.15100002288818	-9.32081127166748	-0.0789168104529381	0.225017204880714	0.100536569952965
-7.99264812469482	-9.155592918396	-9.31871891021729	-0.0788353309035301	0.225125163793564	0.100647158920765
-7.98988485336304	-9.15499877929688	-9.31436443328857	-0.0786744654178619	0.225105658173561	0.100688569247723
-7.98711156845093	-9.16027641296387	-9.31381797790527	-0.0786431729793549	0.22511413693428	0.100759968161583
-7.98550891876221	-9.16386985778809	-9.31358242034912	-0.0785868018865585	0.225074112415314	0.100790038704872
-7.98356246948242	-9.16601753234863	-9.31309413909912	-0.0784801840782166	0.225122645497322	0.10089385509491
-7.98133897781372	-9.16872406005859	-9.30840015411377	-0.0783559381961823	0.225187227129936	0.100947819650173
-7.98122501373291	-9.17249965667725	-9.30330944061279	-0.0783245041966438	0.225226908922195	0.10104588419199
-7.9780707359314	-9.17179679870605	-9.29563522338867	-0.0782546475529671	0.225218370556831	0.101117439568043
-7.9746527671814	-9.17531681060791	-9.28722476959229	-0.0781897380948067	0.22522921860218	0.10120215266943
-7.97473859786987	-9.1775074005127	-9.28993225097656	-0.0781035646796227	0.225242778658867	0.101286113262177
-7.97417211532593	-9.17902851104736	-9.28512763977051	-0.0780544355511665	0.225335016846657	0.101369097828865
-7.97002840042114	-9.1848783493042	-9.28477478027344	-0.0780081525444984	0.225318416953087	0.101477533578873
-7.97094297409058	-9.18737983703613	-9.28041648864746	-0.0779113620519638	0.225346475839615	0.101557873189449
-7.96782970428467	-9.18903541564941	-9.28039169311523	-0.0778448209166527	0.225312486290932	0.101638332009315
-7.96687984466553	-9.19338607788086	-9.27793121337891	-0.0777989402413368	0.225367277860641	0.101697392761707
-7.9633355140686	-9.19705677032471	-9.27465438842773	-0.0777586027979851	0.225294679403305	0.101776845753193
-7.96083879470825	-9.20053195953369	-9.2752513885498	-0.0776934400200844	0.225352361798286	0.101827964186668
-7.96165418624878	-9.20573806762695	-9.27500152587891	-0.0775661244988441	0.225397229194641	0.101854398846626
-7.96145915985107	-9.20649242401123	-9.27626895904541	-0.0775606110692024	0.225338846445084	0.101870842278004
-7.96044969558716	-9.2071533203125	-9.26604270935059	-0.0774763524532318	0.225346446037292	0.10189551115036
-7.96040153503418	-9.20962905883789	-9.26830196380615	-0.077419176697731	0.225347697734833	0.101976178586483
-7.96288633346558	-9.21143817901611	-9.26218223571777	-0.0773693919181824	0.225332096219063	0.102061204612255
-7.96289014816284	-9.21151638031006	-9.25770664215088	-0.0772168189287186	0.225329488515854	0.102151840925217
-7.9675407409668	-9.21230792999268	-9.25836563110352	-0.0771877095103264	0.225329428911209	0.102266535162926
-7.96710205078125	-9.21604251861572	-9.25953388214111	-0.0771712809801102	0.225327208638191	0.102323092520237
-7.96838140487671	-9.2179479598999	-9.26290702819824	-0.0770555064082146	0.225331097841263	0.102401584386826
-7.97382926940918	-9.21937084197998	-9.25736141204834	-0.0769964084029198	0.225374490022659	0.102512240409851
-7.9752893447876	-9.21958160400391	-9.25815010070801	-0.076932355761528	0.225380748510361	0.102589271962643
-7.97688007354736	-9.21934223175049	-9.25759506225586	-0.0769115537405014	0.225404918193817	0.102687202394009
-7.97978591918945	-9.21997451782227	-9.26007652282715	-0.0768461003899574	0.225410655140877	0.102757498621941
-7.98128986358643	-9.22039604187012	-9.26115036010742	-0.0768316239118576	0.225437104701996	0.102907955646515
-7.97982215881348	-9.21963691711426	-9.26513576507568	-0.0767815113067627	0.225438445806503	0.103034049272537
-7.98165225982666	-9.21799850463867	-9.26521301269531	-0.0767736211419106	0.225397035479546	0.103157632052898
-7.98411750793457	-9.21630668640137	-9.26287937164307	-0.0768118053674698	0.225462853908539	0.103272743523121
-7.98354578018188	-9.21749877929688	-9.26549530029297	-0.0768145695328712	0.22544951736927	0.103393070399761
-7.98491144180298	-9.21623420715332	-9.26319408416748	-0.0768007859587669	0.225539237260818	0.103522315621376
-7.98077297210693	-9.21529960632324	-9.26794815063477	-0.0769124254584312	0.225517243146896	0.103641003370285
-7.98229742050171	-9.21446895599365	-9.26994037628174	-0.0769069492816925	0.225583434104919	0.103746220469475
-7.9810471534729	-9.21062469482422	-9.27329921722412	-0.0768799632787704	0.225644335150719	0.103875324130058
-7.98105001449585	-9.20971298217773	-9.27851295471191	-0.0769102424383163	0.22557769715786	0.103985227644444
-7.977126121521	-9.20763111114502	-9.28232002258301	-0.0768697708845139	0.22564010322094	0.104111351072788
-7.9767861366272	-9.20804214477539	-9.28336906433105	-0.0769326314330101	0.225694298744202	0.104245953261852
-7.97469615936279	-9.20665645599365	-9.28966236114502	-0.0769439414143562	0.225768610835075	0.104369528591633
-7.97159767150879	-9.20141220092773	-9.28616142272949	-0.0768251121044159	0.225804954767227	0.104445762932301
-7.97120046615601	-9.20127964019775	-9.28401660919189	-0.0768511071801186	0.225821673870087	0.104606404900551
-7.96882104873657	-9.20149326324463	-9.29051780700684	-0.0768316462635994	0.225902184844017	0.104735471308231
-7.96577787399292	-9.2012939453125	-9.28138542175293	-0.0768255591392517	0.225970283150673	0.104884184896946
-7.96225452423096	-9.19984149932861	-9.2878942489624	-0.0768455564975739	0.225962102413177	0.105028115212917
-7.95863008499146	-9.20327568054199	-9.27835655212402	-0.0768046081066132	0.225986808538437	0.105142883956432
-7.9580340385437	-9.20394134521484	-9.27988243103027	-0.0768079310655594	0.226034551858902	0.105279244482517
-7.95501184463501	-9.20416259765625	-9.28115272521973	-0.0768832564353943	0.226108759641647	0.105427600443363
-7.95388317108154	-9.20701885223389	-9.28061389923096	-0.0767707005143166	0.226146593689919	0.105560936033726
-7.95165014266968	-9.20658206939697	-9.28109550476074	-0.0767680108547211	0.226115718483925	0.105726383626461
-7.94845676422119	-9.20738315582275	-9.27427959442139	-0.0767885968089104	0.226164564490318	0.105876445770264
-7.9483323097229	-9.20797634124756	-9.27581214904785	-0.0767636001110077	0.226188331842422	0.106024719774723
-7.94835567474365	-9.2046480178833	-9.26776599884033	-0.0767230689525604	0.226192086935043	0.106203116476536
-7.94598245620728	-9.20467185974121	-9.27383995056152	-0.0767138674855232	0.226161748170853	0.106342233717442
-7.94282960891724	-9.20506477355957	-9.27012920379639	-0.0766588672995567	0.226173758506775	0.106467880308628
-7.94241237640381	-9.20580005645752	-9.26674556732178	-0.0766439810395241	0.226183593273163	0.106607995927334
-7.9422755241394	-9.20484828948975	-9.26194381713867	-0.0766228213906288	0.22616483271122	0.106716617941856
-7.93744277954102	-9.20654106140137	-9.26281452178955	-0.0766124054789543	0.226256489753723	0.106899961829185
-7.93535995483398	-9.20451545715332	-9.26168251037598	-0.0765277594327927	0.226217359304428	0.107063427567482
-7.93477296829224	-9.20429039001465	-9.25592041015625	-0.076516218483448	0.226173102855682	0.107246726751328
-7.93234205245972	-9.20507144927979	-9.25277423858643	-0.0764625146985054	0.226169243454933	0.107421234250069
-7.9340615272522	-9.20249366760254	-9.2519998550415	-0.0764134004712105	0.226206615567207	0.107571877539158
-7.93499565124512	-9.20261001586914	-9.24715709686279	-0.0763025283813477	0.226177036762238	0.107747696340084
-7.93701171875	-9.20211029052734	-9.24115657806396	-0.0762675181031227	0.226211458444595	0.107930988073349
-7.93385314941406	-9.20449256896973	-9.24142932891846	-0.0762504041194916	0.226191639900208	0.108070470392704
-7.93636178970337	-9.20426940917969	-9.23680114746094	-0.076155498623848	0.226174622774124	0.108221098780632
-7.93602752685547	-9.20620727539063	-9.23471736907959	-0.0760498195886612	0.226245567202568	0.108385883271694
-7.9352765083313	-9.2093563079834	-9.23491859436035	-0.0759013518691063	0.226148217916489	0.108477339148521
-7.9389328956604	-9.20937728881836	-9.22429370880127	-0.0757894515991211	0.226175129413605	0.108619764447212
-7.93911600112915	-9.21410846710205	-9.22149848937988	-0.0757350474596024	0.226187288761139	0.108769118785858
-7.94073820114136	-9.21741008758545	-9.22472381591797	-0.0756661295890808	0.226210907101631	0.108906552195549
-7.94196319580078	-9.22193145751953	-9.2224702835083	-0.0755216926336288	0.226196527481079	0.109021939337254
-7.94320344924927	-9.22574901580811	-9.21799659729004	-0.0754436030983925	0.22620701789856	0.109162755310535
-7.94370174407959	-9.23070240020752	-9.21249961853027	-0.0752895399928093	0.226199060678482	0.109312385320663
-7.94741010665894	-9.23651027679443	-9.22331619262695	-0.0752022489905357	0.226203754544258	0.109496161341667
-7.94855833053589	-9.23619556427002	-9.21428394317627	-0.0751111432909966	0.226203888654709	0.109585776925087
-7.95288896560669	-9.23956298828125	-9.20896244049072	-0.0749772042036057	0.226201087236404	0.109731182456017
-7.95380306243896	-9.24619197845459	-9.20419979095459	-0.0748985782265663	0.226138740777969	0.109907485544682
-7.95672655105591	-9.25184917449951	-9.20465564727783	-0.0748143717646599	0.226107552647591	0.110005542635918
-7.96458625793457	-9.24824142456055	-9.20544815063477	-0.0746651366353035	0.226097002625465	0.11012277007103
-7.96740818023682	-9.25259494781494	-9.20584583282471	-0.0745335072278976	0.22606061398983	0.110321938991547
-7.96999979019165	-9.26071643829346	-9.20542049407959	-0.0744452476501465	0.226096525788307	0.110403507947922
-7.96773815155029	-9.26212215423584	-9.20243358612061	-0.0742678716778755	0.226172715425491	0.110512219369411
-7.97712707519531	-9.26870059967041	-9.20383358001709	-0.0741436704993248	0.226258009672165	0.110637553036213
-7.97837781906128	-9.27491474151611	-9.20354557037354	-0.0740847736597061	0.226165935397148	0.110649265348911
-7.97983980178833	-9.27781200408936	-9.20405960083008	-0.073868066072464	0.226307034492493	0.110821470618248
-7.98450136184692	-9.28397464752197	-9.20456790924072	-0.0737954080104828	0.22626918554306	0.110845454037189
-7.98745918273926	-9.29060840606689	-9.20310306549072	-0.0736616402864456	0.226247444748878	0.110957838594913
-7.99194622039795	-9.29499053955078	-9.20411396026611	-0.0735969319939613	0.226232022047043	0.111111462116241
-7.99300622940063	-9.29585838317871	-9.20231342315674	-0.0735672563314438	0.226236566901207	0.111178390681744
-7.99465990066528	-9.30055618286133	-9.20275402069092	-0.0735000669956207	0.226266846060753	0.111296534538269
-7.99632978439331	-9.30350589752197	-9.19908046722412	-0.0735055282711983	0.226280182600021	0.111430667340755
-7.99978971481323	-9.31028842926025	-9.19880867004395	-0.0735004022717476	0.226243495941162	0.111522912979126
-8.00143814086914	-9.31229209899902	-9.19713020324707	-0.0734576806426048	0.226213812828064	0.111653365194798
-8.00183010101318	-9.31550025939941	-9.19706058502197	-0.0733678713440895	0.226219832897186	0.111721239984035
-8.00447273254395	-9.31695365905762	-9.19558620452881	-0.0733494013547897	0.226215407252312	0.111836269497871
-8.0065221786499	-9.32021141052246	-9.18464946746826	-0.0733686685562134	0.226206243038177	0.111947238445282
-8.00580406188965	-9.31907844543457	-9.19432067871094	-0.0733492970466614	0.226208508014679	0.112119644880295
-8.00711441040039	-9.32469272613525	-9.18662261962891	-0.0733784213662148	0.226126685738564	0.112186193466187
-8.00707149505615	-9.32475090026855	-9.18758392333984	-0.0733510702848434	0.226181298494339	0.112281322479248
-8.01404666900635	-9.32276821136475	-9.1834602355957	-0.0733250081539154	0.226206868886948	0.112293906509876
-8.01663780212402	-9.32602024078369	-9.17319679260254	-0.0734073221683502	0.226191967725754	0.112502321600914
-8.01976013183594	-9.33700275421143	-9.16989135742188	-0.073502354323864	0.226173058152199	0.112498015165329
-8.0261869430542	-9.34430694580078	-9.16620540618896	-0.0734612718224525	0.226012960076332	0.112585172057152
-8.03400897979736	-9.34703731536865	-9.16434097290039	-0.0733768045902252	0.22590859234333	0.112656079232693
-8.0326042175293	-9.33977222442627	-9.17411708831787	-0.0733522102236748	0.225843831896782	0.112680077552795
-8.02797031402588	-9.33845710754395	-9.17738628387451	-0.0734139457345009	0.225798055529594	0.11266753077507
-8.02682304382324	-9.33155536651611	-9.17917537689209	-0.0734235569834709	0.225819647312164	0.112535275518894
-8.02781963348389	-9.32413482666016	-9.17435455322266	-0.0733534023165703	0.225874051451683	0.112417817115784
-8.02688980102539	-9.31899261474609	-9.16586589813232	-0.0733111053705215	0.225832790136337	0.112309783697128
-8.01918315887451	-9.31827545166016	-9.16142272949219	-0.0734173730015755	0.225796326994896	0.112298272550106
-8.01663875579834	-9.32067394256592	-9.16515636444092	-0.0733736082911491	0.225750178098679	0.11225226521492
-8.00815296173096	-9.32144641876221	-9.16646862030029	-0.0734336227178574	0.225771263241768	0.112267695367336
-7.99744844436646	-9.31570625305176	-9.15768337249756	-0.0735537558794022	0.225733414292336	0.112229742109776
-7.98797082901001	-9.30631732940674	-9.15932464599609	-0.0735738351941109	0.225669056177139	0.112176463007927
-7.98271894454956	-9.29465389251709	-9.14846134185791	-0.0736310705542564	0.22556933760643	0.112165182828903
-7.97617292404175	-9.28772163391113	-9.14712524414063	-0.0737849324941635	0.225469395518303	0.112115547060966
-7.97178268432617	-9.28593730926514	-9.14027881622314	-0.0739167034626007	0.225346654653549	0.112116038799286
-7.96355581283569	-9.27744007110596	-9.14188385009766	-0.0740255489945412	0.225265845656395	0.112177714705467
-7.96009540557861	-9.26816558837891	-9.13418388366699	-0.0741777420043945	0.225293174386024	0.112237840890884
-7.9496955871582	-9.26645278930664	-9.12605285644531	-0.0743001848459244	0.225189059972763	0.112307481467724
-7.94205808639526	-9.26663494110107	-9.1311559677124	-0.0743744373321533	0.225195378065109	0.112361699342728
-7.93991184234619	-9.26716804504395	-9.12513446807861	-0.0743683874607086	0.225122645497322	0.112417124211788
-7.93649864196777	-9.26985931396484	-9.12031745910645	-0.0744326189160347	0.225049629807472	0.112472407519817
-7.93399095535278	-9.27022743225098	-9.1094799041748	-0.0744436606764793	0.224973037838936	0.112609677016735
-7.93224382400513	-9.27307224273682	-9.10423183441162	-0.0744378492236137	0.224927321076393	0.112690910696983
-7.92870950698853	-9.27624320983887	-9.10419845581055	-0.0743921995162964	0.224901333451271	0.112746506929398
-7.92420148849487	-9.27754306793213	-9.10569381713867	-0.0743640512228012	0.224858328700066	0.1128054484725
-7.92327880859375	-9.2806921005249	-9.09832191467285	-0.0743324980139732	0.224849343299866	0.112871840596199
-7.9234561920166	-9.28538227081299	-9.09245872497559	-0.0741841942071915	0.224915325641632	0.11296534538269
-7.92452907562256	-9.28554439544678	-9.08728694915771	-0.0741686448454857	0.224843144416809	0.113002128899097
-7.92101860046387	-9.28792762756348	-9.08707904815674	-0.0740692988038063	0.224760726094246	0.113082736730576
-7.92275524139404	-9.29045009613037	-9.08891010284424	-0.0739631578326225	0.224816173315048	0.113167844712734
-7.92625617980957	-9.294508934021	-9.09374332427979	-0.0738551467657089	0.224809795618057	0.113217011094093
-7.92373132705688	-9.3013162612915	-9.08856201171875	-0.0738217756152153	0.224742725491524	0.113390117883682
-7.9248423576355	-9.30131435394287	-9.07953071594238	-0.0736769139766693	0.224700137972832	0.113519042730331
-7.92697763442993	-9.30345439910889	-9.07511138916016	-0.0735922008752823	0.22467876970768	0.113638944923878
-7.92922973632813	-9.30599594116211	-9.07485485076904	-0.07353924959898	0.224615022540092	0.113828256726265
-7.93216848373413	-9.31064033508301	-9.07941055297852	-0.0733937621116638	0.22451363503933	0.113965503871441
-7.93891477584839	-9.31055450439453	-9.07640552520752	-0.073334127664566	0.224487036466599	0.114115156233311
-7.94128465652466	-9.30856609344482	-9.07048797607422	-0.0732536613941193	0.224438816308975	0.114292122423649
-7.9442925453186	-9.30844688415527	-9.0665397644043	-0.0730821639299393	0.224355205893517	0.114468142390251
-7.94515514373779	-9.30961227416992	-9.06359386444092	-0.0730965062975883	0.22433240711689	0.114566422998905
-7.94930696487427	-9.30681133270264	-9.05492687225342	-0.0729523897171021	0.224232003092766	0.114759758114815
-7.95314407348633	-9.30632495880127	-9.05046844482422	-0.0728124529123306	0.224225834012032	0.11496476829052
-7.95900392532349	-9.30748844146729	-9.04340648651123	-0.0727291032671928	0.224137768149376	0.115125462412834
-7.96459865570068	-9.30840015411377	-9.0476713180542	-0.0727120637893677	0.224108934402466	0.115248210728168
-7.96846532821655	-9.31137657165527	-9.04303169250488	-0.0726186484098434	0.224041327834129	0.11535506695509
-7.96773147583008	-9.31013870239258	-9.04522895812988	-0.0724888741970062	0.223934382200241	0.115437977015972
-7.97391510009766	-9.30896186828613	-9.04668235778809	-0.0724151134490967	0.223914727568626	0.115474954247475
-7.97211313247681	-9.30921936035156	-9.04851150512695	-0.0723773166537285	0.223831489682198	0.115436881780624
-7.97787046432495	-9.31458854675293	-9.05420684814453	-0.0722907111048698	0.223783597350121	0.115428194403648
-7.98024845123291	-9.31648540496826	-9.06022357940674	-0.0721930712461472	0.223772078752518	0.11542384326458
-7.98346900939941	-9.31778717041016	-9.06655979156494	-0.0720862671732903	0.223767295479774	0.115339323878288
-7.98366737365723	-9.32412242889404	-9.06679344177246	-0.0721075087785721	0.223682552576065	0.115400113165379
-7.98464298248291	-9.33119583129883	-9.0742244720459	-0.0720777586102486	0.223568364977837	0.115372613072395
-7.98710680007935	-9.33200263977051	-9.08273124694824	-0.072074793279171	0.22357577085495	0.115375019609928
-7.98898553848267	-9.3376293182373	-9.08608913421631	-0.0721069723367691	0.223580092191696	0.115475289523602
-7.99035882949829	-9.3365364074707	-9.07937145233154	-0.0721553787589073	0.223607003688812	0.115506857633591
-7.98858118057251	-9.33488368988037	-9.07827663421631	-0.0722075253725052	0.223550125956535	0.115541651844978
-7.98886299133301	-9.33201694488525	-9.07976627349854	-0.0722823366522789	0.223442763090134	0.11554990708828
-7.98845529556274	-9.32807540893555	-9.0664119720459	-0.0724719986319542	0.223485127091408	0.115546159446239
-7.98641347885132	-9.32343864440918	-9.06173133850098	-0.0726124122738838	0.223462864756584	0.115518309175968
-7.98361253738403	-9.31909561157227	-9.06058406829834	-0.0727428123354912	0.223417520523071	0.115419663488865
-7.981605052948	-9.31029033660889	-9.06161117553711	-0.0728352665901184	0.223297193646431	0.115382932126522
-7.97443962097168	-9.30169296264648	-9.06156063079834	-0.0729262679815292	0.22321829199791	0.115230992436409
-7.97565746307373	-9.29436492919922	-9.06435108184814	-0.0729766935110092	0.223068937659264	0.115129441022873
-7.96933126449585	-9.28657913208008	-9.07344722747803	-0.0730715841054916	0.2230094820261	0.114993840456009
-7.96906805038452	-9.28072071075439	-9.0780725479126	-0.0731705948710442	0.222921207547188	0.114919580519199
-7.96634387969971	-9.27511596679688	-9.07803726196289	-0.0732845291495323	0.222825586795807	0.114821389317513
-7.96286725997925	-9.27396392822266	-9.08747863769531	-0.0734443143010139	0.222763910889626	0.114753164350986
-7.95869970321655	-9.27238178253174	-9.08679294586182	-0.0735742673277855	0.222707390785217	0.114775627851486
-7.95655870437622	-9.27075386047363	-9.09214115142822	-0.0737065225839615	0.222670465707779	0.114736840128899
-7.94999265670776	-9.26942825317383	-9.0921459197998	-0.0738455280661583	0.222652152180672	0.114732936024666
-7.94458389282227	-9.26848125457764	-9.09144592285156	-0.0740107223391533	0.222672581672668	0.114735782146454
-7.94371747970581	-9.27206516265869	-9.09533882141113	-0.0741554424166679	0.222648680210114	0.114735811948776
-7.93985843658447	-9.27061080932617	-9.08740615844727	-0.0742653086781502	0.22264663875103	0.114736065268517
-7.93652105331421	-9.27160930633545	-9.09588432312012	-0.0744189694523811	0.222687095403671	0.114712424576283
-7.93756771087646	-9.27280330657959	-9.08411884307861	-0.0745866969227791	0.222692131996155	0.114737071096897
-7.93359041213989	-9.27012920379639	-9.0904369354248	-0.0747083276510239	0.222657576203346	0.114649333059788
-7.93082237243652	-9.26706218719482	-9.08371353149414	-0.0747724547982216	0.222624912858009	0.114586241543293
-7.9296703338623	-9.26250743865967	-9.08062076568604	-0.0747997388243675	0.222561344504356	0.114559523761272
-7.92619562149048	-9.26183795928955	-9.08715534210205	-0.0748351514339447	0.222624868154526	0.1144809871912
-7.92548704147339	-9.26056671142578	-9.08194255828857	-0.0748625695705414	0.222590193152428	0.1143853738904
-7.92706155776978	-9.25339126586914	-9.08200931549072	-0.0747649520635605	0.222556009888649	0.114316135644913
-7.92753791809082	-9.25027656555176	-9.07873916625977	-0.0748395249247551	0.222482174634933	0.114193841814995
-7.92767190933228	-9.24525356292725	-9.07979488372803	-0.0748181417584419	0.222422495484352	0.11412638425827
-7.92492723464966	-9.24477100372314	-9.07851219177246	-0.0747691243886948	0.222473233938217	0.114017985761166
-7.92492914199829	-9.24485969543457	-9.08027839660645	-0.0747759640216827	0.222469165921211	0.113969624042511
-7.92234802246094	-9.24280452728271	-9.08482646942139	-0.0747048035264015	0.222374677658081	0.113874591886997
-7.91903018951416	-9.24443817138672	-9.09079074859619	-0.0746549293398857	0.222384050488472	0.113770633935928
-7.9146089553833	-9.24522018432617	-9.10704612731934	-0.0746312290430069	0.222388118505478	0.113658912479877
-7.91235780715942	-9.24934387207031	-9.11949157714844	-0.0745790600776672	0.222455158829689	0.113622091710567
-7.91249513626099	-9.25075054168701	-9.11739158630371	-0.0745289027690887	0.222455903887749	0.113603979349136
-7.91166734695435	-9.25454044342041	-9.11586761474609	-0.0744461938738823	0.222466573119164	0.113636657595634
-7.91060829162598	-9.25278759002686	-9.10715579986572	-0.0743604898452759	0.222436264157295	0.113686971366405
-7.91378259658813	-9.25320053100586	-9.09488868713379	-0.0743158981204033	0.222489967942238	0.113727107644081
-7.91508531570435	-9.25369548797607	-9.08996391296387	-0.0742138922214508	0.222467586398125	0.113780319690704
-7.91625595092773	-9.25078201293945	-9.08693313598633	-0.0740935280919075	0.22240823507309	0.113758437335491
-7.91436386108398	-9.25069522857666	-9.0919189453125	-0.0740602687001228	0.222398370504379	0.113752625882626
-7.9132866859436	-9.25077724456787	-9.08801174163818	-0.0738870278000832	0.222347661852837	0.113764435052872
-7.91479301452637	-9.2519588470459	-9.09257125854492	-0.0738013610243797	0.222343236207962	0.113737277686596
-7.91358995437622	-9.25139427185059	-9.09774971008301	-0.0736561790108681	0.222364336252213	0.113648526370525
-7.91096067428589	-9.25530910491943	-9.1097469329834	-0.0735291466116905	0.22226944565773	0.113539256155491
-7.90997409820557	-9.2574462890625	-9.12100505828857	-0.0734104812145233	0.222300216555595	0.113493174314499
-7.91003036499023	-9.26167869567871	-9.12939929962158	-0.073293499648571	0.222328379750252	0.113467901945114
-7.91028642654419	-9.26674270629883	-9.13389492034912	-0.0731814578175545	0.22242046892643	0.113455295562744
-7.91061115264893	-9.26958084106445	-9.13513660430908	-0.0730471014976501	0.222456470131874	0.113533355295658
-7.91395235061646	-9.27226734161377	-9.1341028213501	-0.0729009583592415	0.222502112388611	0.113692902028561
-7.91610670089722	-9.27730369567871	-9.12874507904053	-0.0729459524154663	0.222557559609413	0.1137380823493
-7.91843843460083	-9.28058338165283	-9.13117504119873	-0.0728613436222076	0.222544103860855	0.11383555829525
-7.91882562637329	-9.28381443023682	-9.13202667236328	-0.0727715045213699	0.222490251064301	0.113858871161938
-7.91908073425293	-9.28523063659668	-9.13601303100586	-0.072736568748951	0.222568273544312	0.113911539316177
-7.92352437973022	-9.28658962249756	-9.13149642944336	-0.072731539607048	0.222510293126106	0.114042855799198
-7.92679262161255	-9.28550624847412	-9.13181972503662	-0.0727294683456421	0.222474589943886	0.114114247262478
-7.92965650558472	-9.28659248352051	-9.1303882598877	-0.0727057307958603	0.222434401512146	0.114207126200199
-7.93201065063477	-9.2861213684082	-9.13152599334717	-0.0727653503417969	0.222393199801445	0.114269517362118
-7.93220615386963	-9.2849645614624	-9.12868785858154	-0.0727426633238792	0.222323790192604	0.114354021847248
-7.93406248092651	-9.28459453582764	-9.13265132904053	-0.0727422311902046	0.222313106060028	0.114420361816883
-7.93800735473633	-9.28275680541992	-9.13253498077393	-0.0728181004524231	0.222249671816826	0.114453218877316
-7.93975305557251	-9.28112125396729	-9.13931465148926	-0.0728748291730881	0.222206279635429	0.114477343857288
-7.94130563735962	-9.27958488464355	-9.1356315612793	-0.072910875082016	0.222141712903976	0.1145034506917
-7.94300651550293	-9.2771463394165	-9.13771343231201	-0.0729452967643738	0.222146347165108	0.114541336894035
-7.9441990852356	-9.27727603912354	-9.1401891708374	-0.0729934871196747	0.222082018852234	0.114574827253819
-7.94367408752441	-9.27611827850342	-9.14368343353271	-0.0730361044406891	0.222030714154243	0.114519730210304
-7.94363927841187	-9.27224636077881	-9.14193630218506	-0.0731057971715927	0.221974119544029	0.114562392234802
-7.94531536102295	-9.27338027954102	-9.14696502685547	-0.0731383189558983	0.221969544887543	0.114591807126999
-7.9438853263855	-9.27023601531982	-9.14693546295166	-0.0732006058096886	0.221943110227585	0.114636532962322
-7.94442701339722	-9.26797008514404	-9.14939403533936	-0.0733155757188797	0.221918821334839	0.114673040807247
-7.94557523727417	-9.26752185821533	-9.14758586883545	-0.0733667612075806	0.221857830882072	0.114717602729797
-7.94775152206421	-9.26562404632568	-9.14491081237793	-0.0734314620494843	0.221867561340332	0.11476081609726
-7.94495725631714	-9.26124095916748	-9.14901161193848	-0.0734746307134628	0.221753135323524	0.114811785519123
-7.94615030288696	-9.25746631622314	-9.15204906463623	-0.0735139697790146	0.221684664487839	0.114800326526165
-7.94514608383179	-9.25287914276123	-9.1492862701416	-0.0735863670706749	0.22161528468132	0.114821523427963
-7.94570302963257	-9.2502908706665	-9.15968894958496	-0.0736657232046127	0.221578449010849	0.114867307245731
-7.94658088684082	-9.25002670288086	-9.15431499481201	-0.0736878514289856	0.221517905592918	0.114875786006451
-7.94628810882568	-9.24558639526367	-9.16097068786621	-0.0736536234617233	0.22147373855114	0.114953264594078
-7.94616174697876	-9.24015426635742	-9.16259670257568	-0.0736116319894791	0.221455127000809	0.114959821105003
-7.94666337966919	-9.23886013031006	-9.16869831085205	-0.0735364481806755	0.221355259418488	0.114949762821198
-7.94585371017456	-9.23603439331055	-9.17636203765869	-0.073514498770237	0.221352219581604	0.115045085549355
-7.94702291488647	-9.23429489135742	-9.17979526519775	-0.073488250374794	0.221263393759727	0.115079775452614
-7.9468297958374	-9.2377872467041	-9.18564701080322	-0.0734372809529305	0.22135454416275	0.11516360193491
-7.94937896728516	-9.24140357971191	-9.19250679016113	-0.0734465718269348	0.221417531371117	0.115230426192284
-7.94750213623047	-9.24038887023926	-9.1951847076416	-0.073408231139183	0.221521228551865	0.115359097719193
-7.94831657409668	-9.24380874633789	-9.19324684143066	-0.0734731554985046	0.221683025360107	0.115412957966328
-7.94902467727661	-9.2459545135498	-9.18817520141602	-0.0734417513012886	0.221743211150169	0.115508712828159
-7.94480609893799	-9.24578094482422	-9.19050407409668	-0.0734155029058456	0.221836254000664	0.115580722689629
-7.94553709030151	-9.24527263641357	-9.18283843994141	-0.0733210891485214	0.22186952829361	0.11561244726181
-7.9451208114624	-9.24548721313477	-9.18435096740723	-0.0732098296284676	0.221946954727173	0.115666605532169
-7.94654417037964	-9.23821258544922	-9.17643928527832	-0.0730141699314117	0.221990898251534	0.115706250071526
-7.94430017471313	-9.23829364776611	-9.1755542755127	-0.0729113221168518	0.222005128860474	0.11582325398922
-7.94369268417358	-9.23628997802734	-9.16926574707031	-0.0727754235267639	0.221982762217522	0.115849636495113
-7.94370317459106	-9.23155879974365	-9.17307281494141	-0.0726272836327553	0.221976518630981	0.115883268415928
-7.93882465362549	-9.23200416564941	-9.17185401916504	-0.0725648552179337	0.221999660134315	0.115918889641762
-7.9392261505127	-9.23311424255371	-9.17241859436035	-0.0724751278758049	0.221954390406609	0.116027325391769
-7.93755578994751	-9.23535251617432	-9.17650032043457	-0.0723541378974915	0.222029432654381	0.116073191165924
-7.93697929382324	-9.23356819152832	-9.17337608337402	-0.072258748114109	0.221982464194298	0.116108983755112
-7.93485546112061	-9.23278999328613	-9.17319011688232	-0.072209358215332	0.22197163105011	0.116156607866287
-7.93302202224731	-9.23468685150146	-9.17601776123047	-0.0720682144165039	0.222034692764282	0.116201937198639
-7.93246507644653	-9.23244762420654	-9.17589473724365	-0.071982853114605	0.222026363015175	0.116226509213448
-7.92940282821655	-9.23136425018311	-9.18382167816162	-0.0719779804348946	0.22203417122364	0.116268202662468
-7.92756271362305	-9.23293495178223	-9.1886043548584	-0.0718957111239433	0.222014531493187	0.116265930235386
-7.92406940460205	-9.23087406158447	-9.19690608978271	-0.071833923459053	0.221973866224289	0.116244673728943
-7.9212441444397	-9.23273658752441	-9.20389366149902	-0.0718389004468918	0.221990302205086	0.116302758455276
-7.91895341873169	-9.23478984832764	-9.20836353302002	-0.071888767182827	0.222103148698807	0.116266146302223
-7.91120481491089	-9.23569965362549	-9.2131986618042	-0.0718386843800545	0.222035184502602	0.116280719637871
-7.90853404998779	-9.23697376251221	-9.21159934997559	-0.071892186999321	0.222023844718933	0.116338595747948
-7.90600967407227	-9.23571586608887	-9.21116256713867	-0.0719877108931541	0.222082927823067	0.116317063570023
-7.90401458740234	-9.23410224914551	-9.21291255950928	-0.0719728767871857	0.222005814313889	0.116353221237659
-7.90031242370605	-9.23454284667969	-9.20803070068359	-0.0721714645624161	0.221945151686668	0.116399891674519
-7.89857912063599	-9.23340892791748	-9.20440578460693	-0.0721960887312889	0.22188737988472	0.116417080163956
-7.89675951004028	-9.23302555084229	-9.2080249786377	-0.0722650811076164	0.221901372075081	0.116406939923763
-7.89421081542969	-9.23008060455322	-9.20492839813232	-0.0724139884114265	0.221832618117332	0.116465672850609
-7.89397954940796	-9.22941589355469	-9.20550346374512	-0.0725355744361877	0.221829041838646	0.116447113454342
-7.89057588577271	-9.22782707214355	-9.19493675231934	-0.0726377367973328	0.221788600087166	0.116509959101677
-7.89363956451416	-9.22422790527344	-9.17884731292725	-0.0727259144186974	0.221682950854301	0.116516143083572
-7.89450073242188	-9.22132682800293	-9.18245124816895	-0.0728342980146408	0.221629992127419	0.116506166756153
-7.89276027679443	-9.21652126312256	-9.17410182952881	-0.0729672759771347	0.221592351794243	0.116511628031731
-7.89275884628296	-9.21335220336914	-9.16813850402832	-0.0730994567275047	0.221533894538879	0.116453342139721
-7.89068794250488	-9.21131324768066	-9.16841983795166	-0.0731531158089638	0.221479579806328	0.116422601044178
-7.89027690887451	-9.20697593688965	-9.17042255401611	-0.0732996836304665	0.221323609352112	0.116347976028919
-7.88852739334106	-9.20449447631836	-9.17362594604492	-0.0733301565051079	0.221288219094276	0.116221152245998
-7.88714981079102	-9.20336055755615	-9.17883396148682	-0.0734371989965439	0.221193209290504	0.116134330630302
-7.88807916641235	-9.20383262634277	-9.18514728546143	-0.0734612494707108	0.221178233623505	0.116016030311584
-7.8864631652832	-9.20470905303955	-9.18774032592773	-0.0735461711883545	0.221138790249825	0.115948282182217
-7.88551616668701	-9.20310115814209	-9.19306755065918	-0.0735750123858452	0.221111282706261	0.115813285112381
-7.88776922225952	-9.20606422424316	-9.19451904296875	-0.0736208111047745	0.221085950732231	0.115754805505276
-7.88666725158691	-9.20649814605713	-9.19834995269775	-0.0735660046339035	0.221036568284035	0.115651622414589
-7.88948822021484	-9.21110153198242	-9.19888687133789	-0.0736451670527458	0.221174195408821	0.115734830498695
-7.89024353027344	-9.21453762054443	-9.19641017913818	-0.0736787542700768	0.221177622675896	0.11575361341238
-7.89042663574219	-9.21528911590576	-9.19100475311279	-0.0737164914608002	0.22119165956974	0.115758046507835
-7.89325046539307	-9.21796894073486	-9.17874240875244	-0.0736752822995186	0.221216648817062	0.115767396986485
-7.89734697341919	-9.22182273864746	-9.16828632354736	-0.0736310034990311	0.221328034996986	0.115830227732658
-7.89940357208252	-9.22196292877197	-9.16426563262939	-0.0735610127449036	0.221349731087685	0.115815661847591
-7.89910221099854	-9.22386074066162	-9.15642929077148	-0.0735170915722847	0.221341967582703	0.115759715437889
-7.89938592910767	-9.22649765014648	-9.15125274658203	-0.0734886005520821	0.221332237124443	0.115774348378181
-7.89711666107178	-9.22688865661621	-9.14661121368408	-0.073437288403511	0.221235021948814	0.115620046854019
-7.89848661422729	-9.22880935668945	-9.14311981201172	-0.073338009417057	0.22123147547245	0.115529879927635
-7.89768409729004	-9.22996234893799	-9.14490604400635	-0.0732265189290047	0.221198663115501	0.115374460816383
-7.89463520050049	-9.22778511047363	-9.15059185028076	-0.0730970725417137	0.221112057566643	0.115270234644413
-7.89456224441528	-9.23520946502686	-9.15093803405762	-0.0729391276836395	0.220999419689178	0.115187525749207
-7.89761257171631	-9.24158954620361	-9.15296459197998	-0.0729304254055023	0.221050471067429	0.11515149474144
-7.89322710037231	-9.2479772567749	-9.14791011810303	-0.0728279426693916	0.22111514210701	0.115106970071793
-7.89097595214844	-9.2530574798584	-9.14426708221436	-0.0728362426161766	0.221172317862511	0.11505138874054
-7.89013195037842	-9.25575351715088	-9.1366720199585	-0.0726998075842857	0.221246376633644	0.115020185709
-7.891517162323	-9.26379108428955	-9.1395320892334	-0.0727809071540833	0.221344873309135	0.114929527044296
-7.88957023620605	-9.26859474182129	-9.13503932952881	-0.0727690234780312	0.221379116177559	0.114886812865734
-7.88985919952393	-9.27167987823486	-9.12740707397461	-0.0726956203579903	0.221481531858444	0.114818453788757
-7.89226102828979	-9.27642250061035	-9.12417984008789	-0.0726812332868576	0.221477642655373	0.114751450717449
-7.89446687698364	-9.27918815612793	-9.11891269683838	-0.0725865513086319	0.221534833312035	0.114678561687469
-7.89540243148804	-9.27997303009033	-9.11429405212402	-0.0725944042205811	0.221561089158058	0.114579193294048
-7.89610958099365	-9.28210258483887	-9.11870574951172	-0.0724809542298317	0.221552386879921	0.114515207707882
-7.89767599105835	-9.28480243682861	-9.11314392089844	-0.0724470466375351	0.221615001559258	0.114471927285194
-7.90443086624146	-9.28685855865479	-9.10485744476318	-0.0723553150892258	0.221623197197914	0.114385426044464
-7.90703582763672	-9.28488063812256	-9.10411071777344	-0.0722860544919968	0.221668690443039	0.114337332546711
-7.90755558013916	-9.28505039215088	-9.10159683227539	-0.0722223222255707	0.221612468361855	0.114338561892509
-7.91040515899658	-9.28645610809326	-9.10341644287109	-0.0721803978085518	0.221591085195541	0.11423284560442
-7.91138696670532	-9.28920459747314	-9.10532188415527	-0.0721924901008606	0.22163262963295	0.11418516933918
-7.91122531890869	-9.29308891296387	-9.10360145568848	-0.0721803829073906	0.221618235111237	0.114150270819664
-7.91423463821411	-9.29486083984375	-9.10459136962891	-0.0721156820654869	0.22168305516243	0.114189803600311
-7.91349935531616	-9.29921531677246	-9.1046895980835	-0.0721281990408897	0.221645280718803	0.114056505262852
-7.91744136810303	-9.3032751083374	-9.10878086090088	-0.0721458122134209	0.221722558140755	0.114081107079983
-7.91988945007324	-9.3054838180542	-9.11193561553955	-0.0721599534153938	0.221731260418892	0.114055603742599
-7.91854476928711	-9.31167697906494	-9.1138801574707	-0.0722130089998245	0.221812158823013	0.114091202616692
-7.92291212081909	-9.31517791748047	-9.11637115478516	-0.0722091719508171	0.221841529011726	0.114053420722485
-7.92463541030884	-9.31672668457031	-9.11613368988037	-0.0721901655197144	0.22192519903183	0.114030823111534
-7.92614030838013	-9.31915283203125	-9.11941909790039	-0.0721749737858772	0.221953615546227	0.114096418023109
-7.92689895629883	-9.32356929779053	-9.11218738555908	-0.0722451135516167	0.222027167677879	0.114103615283966
-7.92924451828003	-9.32818508148193	-9.10894680023193	-0.0722842812538147	0.222061529755592	0.114177152514458
-7.93273019790649	-9.32521820068359	-9.09732437133789	-0.0722297132015228	0.222091823816299	0.114268764853477
-7.93432474136353	-9.3245096206665	-9.08327674865723	-0.0723223686218262	0.222054958343506	0.114314638078213
-7.93590688705444	-9.32463455200195	-9.07352447509766	-0.0723525881767273	0.222054973244667	0.114375196397305
-7.93465089797974	-9.32321834564209	-9.06995105743408	-0.0723669677972794	0.222045928239822	0.114349201321602
-7.93315935134888	-9.32379817962646	-9.06269073486328	-0.0723404362797737	0.222053989768028	0.114362671971321
-7.9290623664856	-9.3248987197876	-9.0577564239502	-0.0723666772246361	0.222066089510918	0.114384025335312
-7.92581558227539	-9.32286643981934	-9.06215953826904	-0.0724117159843445	0.221992373466492	0.114329256117344
-7.92272615432739	-9.3234281539917	-9.06160068511963	-0.0724262073636055	0.222052291035652	0.114270731806755
-7.92059803009033	-9.32711410522461	-9.06520843505859	-0.0724558606743813	0.221969172358513	0.114257790148258
-7.92039060592651	-9.32808208465576	-9.06241607666016	-0.0724795907735825	0.221954226493835	0.114240325987339
-7.91639280319214	-9.33285999298096	-9.05910682678223	-0.072516456246376	0.221947997808456	0.114273831248283
-7.91537809371948	-9.33090114593506	-9.05165863037109	-0.0724874436855316	0.221893146634102	0.11430823802948
-7.91317462921143	-9.33191204071045	-9.05118942260742	-0.0724878907203674	0.221926316618919	0.114345453679562
-7.91360998153687	-9.33579730987549	-9.04500579833984	-0.0724844112992287	0.221978411078453	0.114434882998466
-7.91013813018799	-9.33645153045654	-9.03958892822266	-0.0724522992968559	0.221966177225113	0.114542260766029
-7.91150903701782	-9.33936214447021	-9.02858257293701	-0.0724124386906624	0.221952274441719	0.114591293036938
-7.9081244468689	-9.3406925201416	-9.02495098114014	-0.0724514871835709	0.222037062048912	0.114737212657928
-7.90660238265991	-9.34451484680176	-9.00941944122314	-0.0724304094910622	0.222069874405861	0.114811666309834
-7.90357494354248	-9.34331893920898	-9.00212383270264	-0.0723825991153717	0.222132667899132	0.11490323394537
-7.90276479721069	-9.34443187713623	-8.99050807952881	-0.0723122507333755	0.222111523151398	0.114996835589409
-7.90022039413452	-9.34440803527832	-8.98159980773926	-0.0723125636577606	0.222112864255905	0.115133307874203
-7.89509010314941	-9.34331893920898	-8.97486782073975	-0.0722694247961044	0.222111880779266	0.115143358707428
-7.89161777496338	-9.33926582336426	-8.96469116210938	-0.0721811056137085	0.222070187330246	0.11523199826479
-7.88899993896484	-9.33720111846924	-8.96132469177246	-0.0721060186624527	0.22199359536171	0.115305915474892
-7.88692092895508	-9.33987236022949	-8.95917320251465	-0.0720484033226967	0.222018674015999	0.115337163209915
-7.88726615905762	-9.33892917633057	-8.9486198425293	-0.0719849243760109	0.222053468227386	0.115441925823689
-7.88577318191528	-9.33942699432373	-8.9492130279541	-0.0719358175992966	0.222039818763733	0.115525729954243
-7.88288450241089	-9.33706855773926	-8.93858623504639	-0.07183538377285	0.222019985318184	0.115605168044567
-7.88027238845825	-9.33297252655029	-8.93673896789551	-0.0717896446585655	0.22203628718853	0.115659072995186
-7.87917804718018	-9.33267307281494	-8.93155956268311	-0.0717266872525215	0.221998542547226	0.115758143365383
-7.87805986404419	-9.32967948913574	-8.931809425354	-0.0716246291995049	0.221973970532417	0.115858532488346
-7.87548828125	-9.32760906219482	-8.92367076873779	-0.0715595856308937	0.222035616636276	0.115957662463188
-7.87455034255981	-9.32468795776367	-8.91233825683594	-0.071461133658886	0.222027644515038	0.116073474287987
-7.87398290634155	-9.32133865356445	-8.91864395141602	-0.0714086815714836	0.221942067146301	0.116093538701534
-7.87541961669922	-9.31906604766846	-8.91499805450439	-0.0712729319930077	0.221941769123077	0.116209097206593
-7.87323999404907	-9.3167610168457	-8.9111213684082	-0.0712241753935814	0.221950799226761	0.116319723427296
-7.87563562393188	-9.31443405151367	-8.91445350646973	-0.0711701735854149	0.221984416246414	0.116430021822453
-7.87776756286621	-9.3131217956543	-8.91794776916504	-0.0711247771978378	0.222025781869888	0.116563774645329
-7.87785005569458	-9.3140983581543	-8.91732406616211	-0.070955716073513	0.222028434276581	0.116650953888893
-7.877760887146	-9.31090545654297	-8.91485500335693	-0.0709751546382904	0.222148701548576	0.116757214069366
-7.88114976882935	-9.30629730224609	-8.91287231445313	-0.0709272548556328	0.222247019410133	0.11685037612915
-7.88308238983154	-9.30781745910645	-8.91715526580811	-0.0708885863423347	0.222337737679482	0.116987340152264
-7.8852915763855	-9.30415821075439	-8.91344833374023	-0.0709069520235062	0.222350418567657	0.117055185139179
-7.88613176345825	-9.30409336090088	-8.9194507598877	-0.0707927793264389	0.222341388463974	0.117117613554001
-7.88943910598755	-9.30442905426025	-8.91970157623291	-0.070768840610981	0.222451835870743	0.117217317223549
-7.88806772232056	-9.30466461181641	-8.92330741882324	-0.0707095488905907	0.222492471337318	0.117288164794445
-7.88825082778931	-9.30240917205811	-8.91819667816162	-0.0706360191106796	0.222513422369957	0.117347091436386
-7.88604116439819	-9.30387783050537	-8.91123962402344	-0.0706393122673035	0.222609624266624	0.117422878742218
-7.8849663734436	-9.30218029022217	-8.91376113891602	-0.0706238895654678	0.222615152597427	0.117504917085171
-7.88447046279907	-9.30514430999756	-8.91281509399414	-0.0705829262733459	0.222728312015533	0.11755209416151
-7.88878059387207	-9.31053924560547	-8.91912078857422	-0.0706834048032761	0.222780898213387	0.117613226175308
-7.88388109207153	-9.30969619750977	-8.91411304473877	-0.0707673579454422	0.222936764359474	0.117667585611343
-7.87714576721191	-9.3057861328125	-8.90580272674561	-0.0706982463598251	0.223012357950211	0.117637045681477
-7.87702655792236	-9.30742740631104	-8.89826393127441	-0.0707449167966843	0.223109439015388	0.11760837584734
-7.87150621414185	-9.30953788757324	-8.89043521881104	-0.0706504583358765	0.22325935959816	0.117613859474659
-7.86843919754028	-9.30748558044434	-8.88682746887207	-0.070668488740921	0.223313897848129	0.117631964385509
-7.86746597290039	-9.30936241149902	-8.87436294555664	-0.070700965821743	0.223341628909111	0.117634847760201
-7.86434412002563	-9.31249618530273	-8.87149810791016	-0.0707319676876068	0.223394259810448	0.117662407457829
-7.86582612991333	-9.30898189544678	-8.86830997467041	-0.0707640647888184	0.223398417234421	0.117656745016575
-7.86721038818359	-9.30818939208984	-8.8580150604248	-0.0707986652851105	0.223359897732735	0.117654800415039
-7.86795854568481	-9.31132030487061	-8.85504055023193	-0.0708639025688171	0.223362997174263	0.117709919810295
-7.86971712112427	-9.30899524688721	-8.83899974822998	-0.0708385929465294	0.223393172025681	0.117731608450413
-7.86978244781494	-9.30472278594971	-8.82967185974121	-0.0708271265029907	0.223334163427353	0.117739677429199
-7.87104320526123	-9.30152130126953	-8.82332611083984	-0.0707940608263016	0.22334560751915	0.117733649909496
-7.87104606628418	-9.30354404449463	-8.8162670135498	-0.0707895830273628	0.223276942968369	0.117717310786247
-7.87020921707153	-9.3068208694458	-8.81106090545654	-0.0708108842372894	0.223267123103142	0.117723971605301
-7.87288045883179	-9.30501842498779	-8.80749130249023	-0.0707509964704514	0.223242372274399	0.117709919810295
-7.87140417098999	-9.30809783935547	-8.80916309356689	-0.0708229243755341	0.223158538341522	0.117678083479404
-7.8726954460144	-9.31462001800537	-8.81042861938477	-0.0707817375659943	0.223116457462311	0.117620468139648
-7.87215709686279	-9.31353282928467	-8.81011295318604	-0.0707731917500496	0.223089620471001	0.117563717067242
-7.86977529525757	-9.31818294525146	-8.81678199768066	-0.0707811266183853	0.223015859723091	0.117499858140945
-7.86908531188965	-9.32027816772461	-8.81472492218018	-0.070763386785984	0.223068937659264	0.11741641163826
-7.8650918006897	-9.32244777679443	-8.81742763519287	-0.0707197114825249	0.223090693354607	0.117348462343216
-7.86572790145874	-9.32779788970947	-8.81821632385254	-0.0707557201385498	0.223170354962349	0.1172841116786
-7.86513471603394	-9.3282470703125	-8.81851673126221	-0.0707066059112549	0.223142504692078	0.117253765463829
-7.86388254165649	-9.33467197418213	-8.81334018707275	-0.0707124546170235	0.223175659775734	0.11720160394907
-7.86573934555054	-9.33754920959473	-8.81324672698975	-0.0707152038812637	0.223196759819984	0.117210239171982
-7.86892747879028	-9.34007453918457	-8.813401222229	-0.0707128047943115	0.223243877291679	0.117181517183781
-7.86881494522095	-9.3449239730835	-8.80988597869873	-0.0707150101661682	0.223249807953835	0.117185927927494
-7.87100219726563	-9.34153938293457	-8.80934906005859	-0.0706620365381241	0.223234668374062	0.117162831127644
-7.87084054946899	-9.34143447875977	-8.79913902282715	-0.0707493498921394	0.223193377256393	0.117235980927944
-7.87095212936401	-9.34018135070801	-8.78543949127197	-0.0707729831337929	0.22316999733448	0.117245867848396
-7.87033891677856	-9.34209251403809	-8.77748107910156	-0.0707526654005051	0.223110392689705	0.117281474173069
-7.87170791625977	-9.34187507629395	-8.76748847961426	-0.0708122402429581	0.22318996489048	0.117337845265865
-7.87138557434082	-9.33867931365967	-8.75879287719727	-0.0707914009690285	0.223112866282463	0.11735088378191
-7.86792898178101	-9.33693027496338	-8.7423849105835	-0.0708392038941383	0.22315938770771	0.117321036756039
-7.86620807647705	-9.33590698242188	-8.74182510375977	-0.0708987340331078	0.223134338855743	0.117253020405769
-7.86549520492554	-9.33673477172852	-8.74013805389404	-0.0709289386868477	0.223206520080566	0.117196463048458
-7.8649001121521	-9.33504199981689	-8.73952579498291	-0.07101159542799	0.223183706402779	0.117150656878948
-7.86147880554199	-9.33292484283447	-8.73921489715576	-0.0710417553782463	0.223204210400581	0.117101185023785
-7.85880756378174	-9.33178901672363	-8.73755836486816	-0.0711409524083138	0.223204299807549	0.117033526301384
-7.85777950286865	-9.33073997497559	-8.73715209960938	-0.0712253004312515	0.22330230474472	0.116971135139465
-7.85633707046509	-9.32893657684326	-8.73203754425049	-0.0712650567293167	0.223305374383926	0.116968356072903
-7.85427570343018	-9.32906341552734	-8.73453521728516	-0.0713796243071556	0.223322689533234	0.116964675486088
-7.85534906387329	-9.32672023773193	-8.72678852081299	-0.0713883191347122	0.223418280482292	0.117000214755535
-7.85221338272095	-9.3254280090332	-8.72654151916504	-0.0715231895446777	0.223431542515755	0.116985842585564
-7.85054302215576	-9.32149314880371	-8.72142601013184	-0.071575716137886	0.223444685339928	0.11700701713562
-7.84911298751831	-9.3210563659668	-8.72030353546143	-0.0716293230652809	0.223514690995216	0.117022760212421
-7.84752750396729	-9.32036972045898	-8.71539211273193	-0.0716847330331802	0.223546534776688	0.117000266909599
-7.84408473968506	-9.31867980957031	-8.7098970413208	-0.0718171820044518	0.223580330610275	0.117082759737968
-7.84404230117798	-9.31772899627686	-8.70623874664307	-0.0718516707420349	0.223579287528992	0.117089591920376
-7.84110450744629	-9.31265258789063	-8.70089244842529	-0.0719422027468681	0.223718464374542	0.117110073566437
-7.84020185470581	-9.30987167358398	-8.69330024719238	-0.0720429793000221	0.223709926009178	0.117173403501511
-7.83572769165039	-9.30692005157471	-8.69385433197021	-0.0721085071563721	0.223702773451805	0.117120482027531
-7.83182954788208	-9.30694198608398	-8.69081211090088	-0.0721444562077522	0.223795056343079	0.117162436246872
-7.83034038543701	-9.3003454208374	-8.68357753753662	-0.0721825659275055	0.223847612738609	0.117205813527107
-7.82882070541382	-9.29761409759521	-8.68697738647461	-0.0722266659140587	0.223933145403862	0.117237962782383
-7.82568359375	-9.29400825500488	-8.67992210388184	-0.0722080692648888	0.223947569727898	0.117329195141792
-7.82326364517212	-9.291015625	-8.67416095733643	-0.07220209389925	0.223991855978966	0.117382697761059
-7.82226133346558	-9.28992080688477	-8.6725549697876	-0.0722427442669868	0.224104925990105	0.117451079189777
-7.81939458847046	-9.28782844543457	-8.67412757873535	-0.0722474604845047	0.224055841565132	0.117456264793873
-7.81458282470703	-9.28773975372314	-8.67307281494141	-0.0722532942891121	0.224204435944557	0.117472991347313
-7.80757522583008	-9.28524112701416	-8.67497444152832	-0.0722152665257454	0.224175602197647	0.117464922368526
-7.80320978164673	-9.28181648254395	-8.66898155212402	-0.0723020955920219	0.224170923233032	0.117503896355629
-7.79891872406006	-9.28243350982666	-8.66512680053711	-0.0722837001085281	0.224282026290894	0.117543675005436
-7.79398250579834	-9.28184700012207	-8.66451740264893	-0.0722332969307899	0.224253714084625	0.117617979645729
-7.79107046127319	-9.28357887268066	-8.66215133666992	-0.0722840279340744	0.224267363548279	0.117597877979279
-7.78711414337158	-9.28464412689209	-8.65287590026855	-0.0722758024930954	0.224247425794601	0.117696367204189
-7.78136682510376	-9.2855224609375	-8.6517505645752	-0.0723745226860046	0.224241837859154	0.117724850773811
-7.77886724472046	-9.28536224365234	-8.65319442749023	-0.0723768621683121	0.22418549656868	0.117804944515228
-7.7775297164917	-9.28434181213379	-8.65064907073975	-0.0723934769630432	0.224204286932945	0.117801733314991
-7.77263069152832	-9.28632831573486	-8.65670490264893	-0.0723389238119125	0.224157780408859	0.117819346487522
-7.7708911895752	-9.2875280380249	-8.65637683868408	-0.0723304003477097	0.224161371588707	0.117918565869331
-7.76794719696045	-9.28883934020996	-8.6537446975708	-0.0723533555865288	0.224098920822144	0.117977231740952
-7.76644706726074	-9.28885364532471	-8.64953899383545	-0.072375014424324	0.224125638604164	0.11808705329895
-7.76551580429077	-9.29333591461182	-8.65151119232178	-0.0723962411284447	0.224109575152397	0.118155680596828
-7.76383543014526	-9.29474639892578	-8.6486177444458	-0.0724319964647293	0.224134728312492	0.118215769529343
-7.76233148574829	-9.29527378082275	-8.6442174911499	-0.072413444519043	0.224125728011131	0.118336260318756
-7.76034307479858	-9.29925346374512	-8.64842987060547	-0.0723714828491211	0.224105253815651	0.11838635802269
-7.75737237930298	-9.30228710174561	-8.64755725860596	-0.0723762288689613	0.224122300744057	0.118555597960949
-7.7577953338623	-9.30282020568848	-8.64383697509766	-0.0723784491419792	0.224097713828087	0.118611991405487
-7.75792694091797	-9.30681610107422	-8.63837051391602	-0.072302371263504	0.22412520647049	0.118695721030235
-7.75660371780396	-9.31093978881836	-8.63557243347168	-0.072361595928669	0.22414131462574	0.118794366717339
-7.75534152984619	-9.31220531463623	-8.63934803009033	-0.0723009556531906	0.224102944135666	0.118896402418613
-7.75714492797852	-9.31771087646484	-8.63693332672119	-0.0722574144601822	0.224266931414604	0.119025193154812
-7.75419330596924	-9.32078170776367	-8.63103771209717	-0.0722409337759018	0.224203929305077	0.119129739701748
-7.75530195236206	-9.32569217681885	-8.62947750091553	-0.072233647108078	0.224311009049416	0.119257964193821
-7.75792789459229	-9.32798862457275	-8.6224250793457	-0.0722872167825699	0.224431663751602	0.119479477405548
-7.75912189483643	-9.331298828125	-8.62345790863037	-0.0722651258111	0.22456006705761	0.119614787399769
-7.75738191604614	-9.33074378967285	-8.61800003051758	-0.0722440108656883	0.224579349160194	0.11974048614502
-7.76059579849243	-9.33192253112793	-8.62413787841797	-0.07227523624897	0.224575206637383	0.119891285896301
-7.76116371154785	-9.33184432983398	-8.62266540527344	-0.0722531229257584	0.22468988597393	0.12003517895937
-7.7630615234375	-9.33222389221191	-8.62016868591309	-0.0722256675362587	0.224627062678337	0.120151534676552
-7.76174879074097	-9.33352565765381	-8.62251758575439	-0.0722266808152199	0.22469536960125	0.120311476290226
-7.76173639297485	-9.33291816711426	-8.62488460540771	-0.0722110196948051	0.224823012948036	0.120470821857452
-7.76188039779663	-9.33572101593018	-8.62397289276123	-0.0722130313515663	0.224836990237236	0.12064203619957
-7.75946760177612	-9.3353099822998	-8.62073516845703	-0.0721198245882988	0.224853903055191	0.120759539306164
-7.7597074508667	-9.33290672302246	-8.62909698486328	-0.0721603408455849	0.224863067269325	0.120917662978172
-7.76220655441284	-9.33250999450684	-8.62679290771484	-0.072135716676712	0.224963814020157	0.121029488742352
-7.75987482070923	-9.33223819732666	-8.62648963928223	-0.0721008628606796	0.224953427910805	0.121154651045799
-7.75690793991089	-9.33374118804932	-8.63090133666992	-0.072094738483429	0.22497421503067	0.121233262121677
-7.75576543807983	-9.33495616912842	-8.63122844696045	-0.0720982104539871	0.225091576576233	0.121459983289242
-7.75265455245972	-9.33290958404541	-8.62453937530518	-0.0720726698637009	0.225108087062836	0.121583059430122
-7.74911880493164	-9.33228778839111	-8.62550830841064	-0.0720855519175529	0.225133761763573	0.12169973552227
-7.7483606338501	-9.33333396911621	-8.62231349945068	-0.0721005499362946	0.225213557481766	0.121829815208912
-7.74567842483521	-9.33309745788574	-8.62036323547363	-0.0721178874373436	0.225268170237541	0.122032806277275
-7.74303770065308	-9.33111953735352	-8.61772632598877	-0.0721296519041061	0.225343734025955	0.12212710827589
-7.74142360687256	-9.33153533935547	-8.62202167510986	-0.0721865519881248	0.225338339805603	0.122257933020592
-7.7374587059021	-9.3323450088501	-8.6250696182251	-0.072235219180584	0.225412905216217	0.122375249862671
-7.73543930053711	-9.33114910125732	-8.61810684204102	-0.0722108632326126	0.225458592176437	0.122517310082912
-7.73065614700317	-9.33286190032959	-8.61683559417725	-0.072325736284256	0.225501924753189	0.122622482478619
-7.72929620742798	-9.33168888092041	-8.6087532043457	-0.0723560452461243	0.225535318255425	0.122760899364948
-7.72304010391235	-9.33175849914551	-8.60347938537598	-0.0724408030509949	0.225519225001335	0.122883498668671
-7.71826934814453	-9.33326816558838	-8.60343647003174	-0.0725356861948967	0.225542321801186	0.123050421476364
-7.71440172195435	-9.33332347869873	-8.60112190246582	-0.0725947618484497	0.225536227226257	0.123193152248859
-7.70883178710938	-9.33541488647461	-8.59955215454102	-0.0726988688111305	0.225520506501198	0.123383373022079
-7.70710277557373	-9.33884811401367	-8.59446620941162	-0.0728296265006065	0.225466370582581	0.12357535213232
-7.70260334014893	-9.34209823608398	-8.58793258666992	-0.0729330629110336	0.225397571921349	0.123780630528927
-7.69705200195313	-9.34197330474854	-8.58822154998779	-0.073031023144722	0.225304260849953	0.123900443315506
-7.69284677505493	-9.34407329559326	-8.58009719848633	-0.0731077641248703	0.225306540727615	0.124030381441116
-7.68761301040649	-9.34712600708008	-8.5782585144043	-0.0732932537794113	0.225275218486786	0.124194771051407
-7.68345308303833	-9.34939670562744	-8.57530307769775	-0.0733798891305923	0.225241124629974	0.124294601380825
-7.67861986160278	-9.34704494476318	-8.57928657531738	-0.0734834149479866	0.225106835365295	0.124394059181213
-7.67377948760986	-9.35068416595459	-8.57141399383545	-0.0734944045543671	0.224961340427399	0.12454642355442
-7.66809034347534	-9.35271835327148	-8.57876586914063	-0.073549896478653	0.224949523806572	0.124651893973351
-7.66457843780518	-9.35525894165039	-8.57800960540771	-0.0737045109272003	0.224939480423927	0.124813787639141
-7.6620569229126	-9.36216163635254	-8.58377933502197	-0.0737876147031784	0.22495324909687	0.125031709671021
-7.65724182128906	-9.37115383148193	-8.58649730682373	-0.0739142075181007	0.225031331181526	0.125251471996307
-7.65499305725098	-9.37700080871582	-8.58217620849609	-0.0740258395671844	0.225139439105988	0.125477060675621
-7.65034484863281	-9.38476467132568	-8.58049011230469	-0.0741030052304268	0.225195899605751	0.125679016113281
-7.64629793167114	-9.39155960083008	-8.58001899719238	-0.0741898193955421	0.225293576717377	0.125930070877075
-7.6411771774292	-9.39768314361572	-8.56905174255371	-0.0743216499686241	0.225299134850502	0.126195922493935
-7.64000606536865	-9.40545463562012	-8.55959510803223	-0.0743694975972176	0.225328117609024	0.126436546444893
-7.63871622085571	-9.41417407989502	-8.55073928833008	-0.0744191408157349	0.225330740213394	0.126701548695564
-7.6375732421875	-9.41693115234375	-8.54161643981934	-0.0744025409221649	0.225320726633072	0.126967489719391
-7.63425540924072	-9.42703533172607	-8.52853965759277	-0.0744512379169464	0.22524656355381	0.127203360199928
-7.63156890869141	-9.43292331695557	-8.52881240844727	-0.0745193511247635	0.2251837849617	0.12740769982338
-7.62646055221558	-9.44281959533691	-8.52044677734375	-0.0745856836438179	0.225082769989967	0.127651944756508
-7.62184143066406	-9.44946765899658	-8.51091575622559	-0.0745988711714745	0.22512885928154	0.127857327461243
-7.61724615097046	-9.45610904693604	-8.50733757019043	-0.0746416375041008	0.225096449255943	0.128085419535637
-7.61116075515747	-9.46453285217285	-8.49940299987793	-0.0746524035930634	0.225142374634743	0.128375336527824
-7.60994529724121	-9.46721076965332	-8.49180030822754	-0.0745897740125656	0.225160598754883	0.128653034567833
-7.60577154159546	-9.47489356994629	-8.47695159912109	-0.0744742676615715	0.225234061479568	0.128899052739143
-7.59895658493042	-9.48249912261963	-8.46957015991211	-0.0744596570730209	0.225244745612144	0.129133403301239
-7.59256458282471	-9.48987197875977	-8.4676628112793	-0.0743376314640045	0.225336313247681	0.129325896501541
-7.58592462539673	-9.49559211730957	-8.46332931518555	-0.0742423981428146	0.225369319319725	0.129594057798386
-7.5820746421814	-9.50674438476563	-8.45674419403076	-0.0742188096046448	0.225414991378784	0.129791960120201
-7.58070707321167	-9.51714897155762	-8.44295883178711	-0.0740867927670479	0.225499585270882	0.129983380436897
-7.57414722442627	-9.52367496490479	-8.44282341003418	-0.0739110708236694	0.225554227828979	0.130185231566429
-7.56977415084839	-9.53477191925049	-8.43032836914063	-0.0737470239400864	0.225600615143776	0.130421683192253
-7.57007503509521	-9.54307556152344	-8.42703437805176	-0.0735541135072708	0.225760444998741	0.130648255348206
-7.56843233108521	-9.55151748657227	-8.42090511322021	-0.073401615023613	0.225839555263519	0.130923464894295
-7.56657552719116	-9.5651969909668	-8.39860153198242	-0.0732598453760147	0.225937828421593	0.13121609389782
-7.56312656402588	-9.57554817199707	-8.38896942138672	-0.0730732455849648	0.22598135471344	0.131405994296074
-7.55867576599121	-9.58281993865967	-8.38029479980469	-0.0729064270853996	0.225939348340034	0.131565093994141
-7.55636548995972	-9.58846855163574	-8.37105369567871	-0.072797954082489	0.226082503795624	0.131769135594368
-7.5511999130249	-9.59570503234863	-8.35963249206543	-0.0725463107228279	0.226114600896835	0.131957590579987
-7.54875421524048	-9.60534763336182	-8.35249710083008	-0.0724099725484848	0.226144820451736	0.132167369127274
-7.5441312789917	-9.61186790466309	-8.34650611877441	-0.0722100958228111	0.226235583424568	0.132252126932144
-7.53884124755859	-9.62337589263916	-8.34371566772461	-0.0721252486109734	0.226251244544983	0.13238163292408
-7.53513860702515	-9.62898921966553	-8.34617042541504	-0.0718868151307106	0.226361364126205	0.132409870624542
-7.53195428848267	-9.63553714752197	-8.34610080718994	-0.0716579183936119	0.226386204361916	0.132562816143036
-7.52979230880737	-9.64579486846924	-8.35201168060303	-0.0715139508247375	0.226467430591583	0.132592335343361
-7.52559757232666	-9.65620517730713	-8.3585901260376	-0.0713985338807106	0.226590722799301	0.13276769220829
-7.52677488327026	-9.6627254486084	-8.36283874511719	-0.0712136924266815	0.226731330156326	0.132963359355927
-7.52490329742432	-9.66607761383057	-8.35821533203125	-0.0710739269852638	0.226813182234764	0.133124902844429
-7.52433776855469	-9.67144393920898	-8.35347366333008	-0.0708326175808907	0.226963087916374	0.133228272199631
-7.52235651016235	-9.67426013946533	-8.34667778015137	-0.0707980766892433	0.227173119783401	0.133333519101143
-7.51859951019287	-9.6768627166748	-8.33658218383789	-0.0706395357847214	0.227320596575737	0.133628576993942
-7.51462888717651	-9.67685508728027	-8.33556938171387	-0.0704463049769402	0.227433815598488	0.133741676807404
-7.51072978973389	-9.6817455291748	-8.33230876922607	-0.0704198032617569	0.22757351398468	0.133925884962082
-7.50636100769043	-9.68267154693604	-8.32845401763916	-0.0703203156590462	0.227667286992073	0.134019732475281
-7.50534963607788	-9.68149089813232	-8.32285213470459	-0.070220060646534	0.227784112095833	0.134129837155342
-7.50383424758911	-9.67750072479248	-8.31943511962891	-0.0701104030013084	0.227870613336563	0.134260252118111
-7.5002121925354	-9.67561912536621	-8.32417869567871	-0.0700469464063644	0.227947145700455	0.134329691529274
-7.49339056015015	-9.67484664916992	-8.32159519195557	-0.0699572488665581	0.227907314896584	0.134325131773949
-7.48709106445313	-9.67497730255127	-8.33310413360596	-0.0699542984366417	0.227825477719307	0.134272754192352
[truncated: 11,951 more rows]
