# Supplementary material for: Identification of Haptic Based Guiding Using Hard Reins
Source: PLoS One. 2015 Jul 22;10(7):e0132020. doi: 10.1371/journal.pone.0132020 (PMC4511788; doi:10.1371/journal.pone.0132020)
Supplement: S5 File — (ZIP) [file pone.0132020.s005.zip › Exp2_ForceData1/Subject2/path3/T1.csv]

Force X (N)	Force Y (N)	Force Z (N)	Torque X (N-m)	Torque Y (N-m)	Torque Z (N-m)	Frequency = 10000	Averaging Level = 16	F/T Serial Number = FT11772	Time Started = 19/02/2013 16:35:04
-5.74836587905884	-9.2447338104248	-1.95199811458588	-0.0655263215303421	0.196742326021194	0.125652268528938
-5.73835611343384	-9.23946380615234	-1.94567811489105	-0.0656547397375107	0.196751400828362	0.125669315457344
-5.741042137146	-9.23710060119629	-1.9625129699707	-0.0654487460851669	0.196840777993202	0.125684022903442
-5.74090194702148	-9.24003791809082	-1.95784771442413	-0.0656662881374359	0.19681316614151	0.125636577606201
-5.74136590957642	-9.2399320602417	-1.94911563396454	-0.0657908543944359	0.196873381733894	0.125678077340126
-5.7397198677063	-9.2374095916748	-1.95699298381805	-0.0656922608613968	0.196851179003716	0.12566265463829
-5.72505140304565	-9.2318229675293	-1.95391154289246	-0.0656952485442162	0.196727216243744	0.125647008419037
-5.73796796798706	-9.24100399017334	-1.95579075813293	-0.0655635446310043	0.196873784065247	0.125651404261589
-5.74236536026001	-9.24344062805176	-1.94560432434082	-0.0658645257353783	0.196845218539238	0.125641286373138
-5.72876691818237	-9.23587512969971	-1.94592082500458	-0.0657984912395477	0.196819245815277	0.12569485604763
-5.73266458511353	-9.23779106140137	-1.96277499198914	-0.0655941218137741	0.196856483817101	0.12562620639801
-5.72811794281006	-9.24083137512207	-1.94274127483368	-0.0657162740826607	0.196812391281128	0.125665530562401
-5.73809432983398	-9.24349594116211	-1.94181907176971	-0.0657941773533821	0.196934074163437	0.125670209527016
-5.73325395584106	-9.24028396606445	-1.95225632190704	-0.0657016262412071	0.196858257055283	0.125709623098373
-5.72088003158569	-9.23636913299561	-1.9451265335083	-0.0655516684055328	0.19682888686657	0.125723108649254
-5.73201656341553	-9.24696063995361	-1.94898200035095	-0.0654720067977905	0.197017386555672	0.125645130872726
-5.72716522216797	-9.24696445465088	-1.93347120285034	-0.0657358393073082	0.196870267391205	0.125624045729637
-5.72653436660767	-9.24209785461426	-1.93555116653442	-0.0655628219246864	0.196884617209435	0.125692561268806
-5.7192816734314	-9.2424430847168	-1.94023585319519	-0.0655622929334641	0.196873232722282	0.125617280602455
-5.71244812011719	-9.24032688140869	-1.94048774242401	-0.065371960401535	0.197017386555672	0.125630542635918
-5.72562885284424	-9.24544811248779	-1.93746721744537	-0.06539136916399	0.197052136063576	0.125585749745369
-5.7126669883728	-9.24095344543457	-1.92198169231415	-0.0655423179268837	0.196863621473312	0.125610157847404
-5.70721578598022	-9.23837280273438	-1.92874038219452	-0.0652601793408394	0.19698728621006	0.125610947608948
-5.7028751373291	-9.23949909210205	-1.92961585521698	-0.0651995465159416	0.197057843208313	0.125488102436066
-5.7004542350769	-9.23942089080811	-1.92302572727203	-0.0651123598217964	0.197148233652115	0.125528275966644
-5.70682191848755	-9.24698448181152	-1.91098392009735	-0.0652580931782722	0.19715690612793	0.125469192862511
-5.6880578994751	-9.23616123199463	-1.90676355361938	-0.065176360309124	0.197065994143486	0.125510722398758
-5.68674850463867	-9.23334789276123	-1.92280840873718	-0.0648739635944366	0.197277471423149	0.125400871038437
-5.69233417510986	-9.23809337615967	-1.91427457332611	-0.0650532394647598	0.197233572602272	0.125307008624077
-5.68643712997437	-9.23483180999756	-1.89665329456329	-0.0651906058192253	0.197252944111824	0.12538306415081
-5.68589925765991	-9.23363780975342	-1.9099235534668	-0.0650597736239433	0.197285920381546	0.125315442681313
-5.67461061477661	-9.2319221496582	-1.91322803497314	-0.0649789869785309	0.197210118174553	0.125283494591713
-5.67884302139282	-9.23561573028564	-1.90944540500641	-0.0650411546230316	0.197332292795181	0.12524126470089
-5.68746852874756	-9.23462772369385	-1.90839028358459	-0.0652095749974251	0.197413176298141	0.125191628932953
-5.67002391815186	-9.2241907119751	-1.89772176742554	-0.0651963800191879	0.197268083691597	0.125196948647499
-5.67077875137329	-9.22929763793945	-1.9153641462326	-0.0650114193558693	0.197395771741867	0.125145941972733
-5.67327880859375	-9.23246955871582	-1.90205907821655	-0.0652845650911331	0.197422415018082	0.125085428357124
-5.67128896713257	-9.22449398040771	-1.90275502204895	-0.0653816238045692	0.19737297296524	0.125117868185043
-5.66824293136597	-9.22406673431396	-1.91636431217194	-0.0653201639652252	0.197437465190887	0.125085115432739
-5.66083335876465	-9.22202777862549	-1.91304206848145	-0.0653130859136581	0.197396114468575	0.124955885112286
-5.67153644561768	-9.22641658782959	-1.9153413772583	-0.0653638616204262	0.197552084922791	0.12493197619915
-5.67064237594604	-9.22370529174805	-1.90436017513275	-0.0656173452734947	0.197416797280312	0.124881461262703
-5.66207313537598	-9.21654224395752	-1.91414678096771	-0.0656332150101662	0.197385802865028	0.124944187700748
-5.66753625869751	-9.2214822769165	-1.92619526386261	-0.0654876753687859	0.197439655661583	0.124852411448956
-5.66194152832031	-9.22025012969971	-1.9217437505722	-0.0656151697039604	0.197457104921341	0.12480852752924
-5.6743426322937	-9.22625827789307	-1.9208904504776	-0.0656280294060707	0.197531998157501	0.124736040830612
-5.67112064361572	-9.223557472229	-1.91490817070007	-0.0658903494477272	0.19733914732933	0.124821603298187
-5.66671657562256	-9.22004699707031	-1.92194902896881	-0.065782755613327	0.19748555123806	0.124817207455635
-5.66718530654907	-9.22052192687988	-1.93481075763702	-0.0656814351677895	0.197407439351082	0.124695271253586
-5.66972208023071	-9.222900390625	-1.92689609527588	-0.0657854750752449	0.197508081793785	0.124717682600021
-5.68237113952637	-9.22751426696777	-1.93392050266266	-0.0658874809741974	0.197507113218307	0.124642610549927
-5.6746039390564	-9.22609901428223	-1.91492080688477	-0.0660282447934151	0.197270914912224	0.124652683734894
-5.6737232208252	-9.22506904602051	-1.92889201641083	-0.0659692138433456	0.197438791394234	0.124641634523869
-5.66931247711182	-9.21991443634033	-1.93663263320923	-0.065909668803215	0.197434619069099	0.124602861702442
-5.66978216171265	-9.22425842285156	-1.93905115127563	-0.0657474175095558	0.197465673089027	0.124591469764709
-5.67773103713989	-9.23031139373779	-1.92599952220917	-0.0660883188247681	0.197448521852493	0.12452906370163
-5.67277240753174	-9.22278499603271	-1.92903029918671	-0.0660432279109955	0.197423040866852	0.124525628983974
-5.67079591751099	-9.21959590911865	-1.93516409397125	-0.0660202205181122	0.19736248254776	0.124502591788769
-5.658616065979	-9.2174129486084	-1.93787813186646	-0.0660087391734123	0.197381138801575	0.124384835362434
-5.66979026794434	-9.22414779663086	-1.93944036960602	-0.0658647865056992	0.197541460394859	0.124361388385296
-5.66893339157104	-9.22465419769287	-1.92258477210999	-0.0661420002579689	0.197417259216309	0.124326355755329
-5.66595697402954	-9.21714401245117	-1.93054056167603	-0.066081203520298	0.197435587644577	0.124300703406334
-5.66468906402588	-9.2205638885498	-1.93428254127502	-0.0660429075360298	0.197417005896568	0.124212026596069
-5.6607084274292	-9.21858787536621	-1.93397009372711	-0.0660469606518745	0.197491273283958	0.124178156256676
-5.66890335083008	-9.223313331604	-1.93357253074646	-0.0660786479711533	0.197529375553131	0.12414027005434
-5.66656398773193	-9.21838283538818	-1.93770718574524	-0.0661610513925552	0.197344854474068	0.124150425195694
-5.65849304199219	-9.212158203125	-1.94051885604858	-0.0660984888672829	0.197511538863182	0.12415062636137
-5.67246866226196	-9.22116088867188	-1.9514639377594	-0.0660497546195984	0.19746670126915	0.124053925275803
-5.67277002334595	-9.21879196166992	-1.93345844745636	-0.0663472041487694	0.197385787963867	0.124089457094669
-5.67563724517822	-9.21609878540039	-1.94819045066833	-0.066306971013546	0.197486191987991	0.124132424592972
-5.67328023910522	-9.21613788604736	-1.96040439605713	-0.0662722066044807	0.197466537356377	0.123998455703259
-5.67346000671387	-9.21439647674561	-1.95460867881775	-0.0662687420845032	0.197488903999329	0.124036118388176
-5.68578481674194	-9.21787929534912	-1.95386254787445	-0.0664084777235985	0.197633385658264	0.123987622559071
-5.67363262176514	-9.21429634094238	-1.94992911815643	-0.066625103354454	0.197429701685905	0.123948447406292
-5.67139959335327	-9.20878887176514	-1.96837472915649	-0.066398449242115	0.197577908635139	0.123977273702621
-5.6740140914917	-9.21460628509521	-1.96958363056183	-0.0664848163723946	0.19760325551033	0.123862855136395
-5.67073154449463	-9.21212959289551	-1.95904326438904	-0.0667023509740829	0.197653621435165	0.123823724687099
-5.67214965820313	-9.20696544647217	-1.96700358390808	-0.0666858777403831	0.197718128561974	0.123847119510174
-5.66336011886597	-9.20680713653564	-1.9757936000824	-0.0667537599802017	0.197707682847977	0.123715899884701
-5.6643533706665	-9.20311641693115	-1.97223031520844	-0.0667982399463654	0.19778499007225	0.123656071722507
-5.66898059844971	-9.20203399658203	-1.96819734573364	-0.0669490396976471	0.197815418243408	0.123658001422882
-5.65609693527222	-9.19714260101318	-1.97880005836487	-0.066973939538002	0.197768047451973	0.123593099415302
-5.65489482879639	-9.19578838348389	-1.98669958114624	-0.0668382197618485	0.198023051023483	0.123524121940136
-5.6661901473999	-9.20175933837891	-1.97947359085083	-0.0670419707894325	0.197917863726616	0.123493827879429
-5.65233850479126	-9.18997764587402	-1.97620904445648	-0.0672523304820061	0.197935998439789	0.123538345098495
-5.65187644958496	-9.18946647644043	-1.99004590511322	-0.0669708177447319	0.198091879487038	0.123435750603676
-5.65597200393677	-9.19226264953613	-1.98379945755005	-0.0670366957783699	0.198081895709038	0.123340673744678
-5.65441226959229	-9.19061946868896	-1.97315979003906	-0.0671865567564964	0.198053374886513	0.123406909406185
-5.6613597869873	-9.18697166442871	-1.98045921325684	-0.0671579018235207	0.198116779327393	0.123372413218021
-5.64638328552246	-9.18154907226563	-1.98634147644043	-0.0671021640300751	0.198067799210548	0.123233318328857
-5.65064096450806	-9.18463611602783	-1.98548829555511	-0.0668956339359283	0.198245197534561	0.123256474733353
-5.65389633178711	-9.18992137908936	-1.97969603538513	-0.0671185478568077	0.198219075798988	0.123180754482746
-5.63990259170532	-9.18107604980469	-1.97751617431641	-0.0671039298176765	0.198164984583855	0.123168334364891
-5.63885068893433	-9.18442249298096	-1.98928391933441	-0.0668009743094444	0.198369964957237	0.123140178620815
-5.64106559753418	-9.18828296661377	-1.9784928560257	-0.0669585019350052	0.198288649320602	0.123039253056049
-5.63417196273804	-9.18142700195313	-1.97413611412048	-0.0670163333415985	0.198366060853004	0.123052209615707
-5.6282377243042	-9.18149757385254	-1.98209476470947	-0.066839873790741	0.198405653238297	0.123027630150318
-5.62181663513184	-9.17994689941406	-1.97269868850708	-0.0668630823493004	0.198445543646812	0.122914038598537
-5.62527418136597	-9.17948341369629	-1.968670129776	-0.066881388425827	0.19850780069828	0.122831605374813
-5.62224674224854	-9.17660903930664	-1.96314346790314	-0.0669034048914909	0.198484614491463	0.122865043580532
-5.60433053970337	-9.1690731048584	-1.96795880794525	-0.0668438076972961	0.198506698012352	0.12277789413929
-5.60913705825806	-9.17386150360107	-1.96628510951996	-0.0666801333427429	0.198646828532219	0.122719526290894
-5.61100625991821	-9.17101573944092	-1.95722639560699	-0.0668617114424706	0.198562383651733	0.122684769332409
-5.58980083465576	-9.16297435760498	-1.95705211162567	-0.0668950155377388	0.198556393384933	0.122637502849102
-5.59590721130371	-9.16459560394287	-1.96021175384521	-0.0666497349739075	0.1987314671278	0.122558280825615
-5.59824132919312	-9.16248035430908	-1.95356273651123	-0.0667805597186089	0.198675751686096	0.122494287788868
-5.58575057983398	-9.15794372558594	-1.9512882232666	-0.0668647587299347	0.198674127459526	0.122575223445892
-5.58169460296631	-9.15679264068604	-1.95811653137207	-0.0665932297706604	0.198767811059952	0.122482195496559
-5.58507013320923	-9.15898036956787	-1.94842410087585	-0.0667476952075958	0.198741674423218	0.122363597154617
-5.58069515228271	-9.1526927947998	-1.93612265586853	-0.0667674019932747	0.198761165142059	0.122398130595684
-5.57771444320679	-9.14879417419434	-1.94789826869965	-0.0666464865207672	0.198736414313316	0.122395403683186
-5.56651544570923	-9.14754581451416	-1.94368422031403	-0.0666582584381104	0.198796078562737	0.122297197580338
-5.57664012908936	-9.15107154846191	-1.93626046180725	-0.0665974691510201	0.198884755373001	0.12228399515152
-5.57345867156982	-9.14881610870361	-1.92664182186127	-0.0666991770267487	0.198821976780891	0.122282706201077
-5.55910921096802	-9.14012718200684	-1.93095338344574	-0.0665358304977417	0.198778599500656	0.122314117848873
-5.56734085083008	-9.14903259277344	-1.94239151477814	-0.0663406401872635	0.198919400572777	0.122302994132042
-5.56873464584351	-9.15027809143066	-1.9292848110199	-0.0664860606193542	0.198838248848915	0.122397758066654
-5.56920957565308	-9.14978122711182	-1.92980444431305	-0.0664669349789619	0.198816388845444	0.122513562440872
-5.57127857208252	-9.15068340301514	-1.93001210689545	-0.0665029138326645	0.198728650808334	0.122641243040562
-5.56105852127075	-9.15087032318115	-1.9341698884964	-0.0663556233048439	0.198776483535767	0.122772172093391
-5.57704210281372	-9.16075992584229	-1.94317138195038	-0.0662467107176781	0.198736518621445	0.122694827616215
-5.57421922683716	-9.15960216522217	-1.92415130138397	-0.066469743847847	0.198655158281326	0.122754581272602
-5.57819843292236	-9.16218090057373	-1.93013298511505	-0.0663788989186287	0.198730960488319	0.122733026742935
-5.5713415145874	-9.15649318695068	-1.93586826324463	-0.066232442855835	0.198606699705124	0.122528858482838
-5.56851768493652	-9.15655994415283	-1.92513489723206	-0.0661128312349319	0.198638558387756	0.122493490576744
-5.58140230178833	-9.16321182250977	-1.92975986003876	-0.0662233680486679	0.198699608445168	0.122409775853157
-5.57213973999023	-9.1570405960083	-1.92039179801941	-0.0663735195994377	0.198539301753044	0.122311942279339
-5.56825971603394	-9.14996719360352	-1.93182909488678	-0.0661046653985977	0.198588758707047	0.122382245957851
-5.56810092926025	-9.15697479248047	-1.93654918670654	-0.06617771089077	0.19861626625061	0.122221022844315
-5.57188653945923	-9.15529155731201	-1.92192196846008	-0.0662551894783974	0.198575094342232	0.12221834808588
-5.57669067382813	-9.15608787536621	-1.92174220085144	-0.0662277564406395	0.198628306388855	0.122138127684593
-5.56201601028442	-9.15153312683105	-1.92508113384247	-0.0662641823291779	0.198530718684196	0.12207917869091
-5.56847953796387	-9.15378952026367	-1.94101393222809	-0.0660734251141548	0.198662936687469	0.122007519006729
-5.5807580947876	-9.15973854064941	-1.9282888174057	-0.0663022324442863	0.198628425598145	0.121888048946857
-5.56901407241821	-9.15202617645264	-1.92561161518097	-0.0663290470838547	0.198528945446014	0.121869251132011
-5.57081079483032	-9.15031909942627	-1.94753324985504	-0.066100686788559	0.198664650321007	0.121760495007038
-5.58512115478516	-9.15900802612305	-1.94119775295258	-0.0662513375282288	0.198577538132668	0.121664918959141
-5.58260917663574	-9.15178871154785	-1.93716979026794	-0.0664291381835938	0.198496714234352	0.121654637157917
-5.58322525024414	-9.15177345275879	-1.95429062843323	-0.0662008598446846	0.198607325553894	0.121613852679729
-5.57998943328857	-9.15511131286621	-1.95145487785339	-0.0662695467472076	0.198476046323776	0.121447183191776
-5.58615589141846	-9.15865039825439	-1.95127475261688	-0.0663204938173294	0.198579877614975	0.121422901749611
-5.59333276748657	-9.15734672546387	-1.95393192768097	-0.0664782747626305	0.198591098189354	0.12135124206543
-5.57932710647583	-9.15182399749756	-1.95835280418396	-0.0664506554603577	0.198466971516609	0.121337413787842
-5.5826096534729	-9.15832328796387	-1.97154855728149	-0.0662298500537872	0.198586046695709	0.121227957308292
-5.59147787094116	-9.16549015045166	-1.96360802650452	-0.0665608793497086	0.19854798913002	0.121168732643127
-5.58729600906372	-9.15648365020752	-1.96509146690369	-0.0665683671832085	0.198535546660423	0.121178515255451
-5.58235454559326	-9.15489292144775	-1.97280251979828	-0.0664770305156708	0.198574155569077	0.121135018765926
-5.57900762557983	-9.15902614593506	-1.98070931434631	-0.0665934979915619	0.198622435331345	0.121034346520901
-5.58496427536011	-9.16162872314453	-1.97136068344116	-0.0666177570819855	0.198673903942108	0.121026962995529
-5.58496522903442	-9.16031551361084	-1.97218680381775	-0.0667233392596245	0.198643311858177	0.121000610291958
-5.56708717346191	-9.15346717834473	-1.97927236557007	-0.0666700676083565	0.198658004403114	0.120967008173466
-5.58018732070923	-9.15838623046875	-1.98174142837524	-0.0665649771690369	0.198874592781067	0.120872959494591
-5.57965421676636	-9.15985584259033	-1.97229409217834	-0.0667821317911148	0.198702022433281	0.120931379497051
-5.56206464767456	-9.15444087982178	-1.97759997844696	-0.0667463093996048	0.198800548911095	0.120904982089996
-5.57164669036865	-9.15997982025146	-1.97953188419342	-0.0666003748774529	0.198979809880257	0.120789811015129
-5.57156085968018	-9.16146564483643	-1.96820557117462	-0.0668702200055122	0.198856621980667	0.120763391256332
-5.55614423751831	-9.15276432037354	-1.97330296039581	-0.0668571591377258	0.198840007185936	0.120755553245544
-5.56194400787354	-9.16058349609375	-1.98336863517761	-0.0666581988334656	0.199056193232536	0.12067911028862
-5.56540060043335	-9.15956401824951	-1.96539330482483	-0.0669015124440193	0.199053585529327	0.120661526918411
-5.54889869689941	-9.15328025817871	-1.96573710441589	-0.0668923482298851	0.198959544301033	0.12067773193121
-5.54557657241821	-9.15556144714355	-1.98071229457855	-0.0666666701436043	0.199127599596977	0.120643459260464
-5.54304265975952	-9.15920925140381	-1.96522665023804	-0.066831961274147	0.199141323566437	0.1205690279603
-5.5456485748291	-9.15724945068359	-1.96133697032928	-0.0668267458677292	0.199229553341866	0.120590433478355
-5.53799104690552	-9.15201473236084	-1.9699958562851	-0.0667377561330795	0.199230507016182	0.120558217167854
-5.52760219573975	-9.15169715881348	-1.96705770492554	-0.0667750611901283	0.199206382036209	0.120438978075981
-5.53735542297363	-9.15518856048584	-1.96961987018585	-0.0666812136769295	0.19944141805172	0.120487354695797
-5.53475475311279	-9.15411186218262	-1.94713711738586	-0.0668900087475777	0.19932559132576	0.120418317615986
-5.52425670623779	-9.14620590209961	-1.95702517032623	-0.066804900765419	0.199281305074692	0.120503164827824
-5.52701187133789	-9.14949798583984	-1.96229183673859	-0.0666164457798004	0.199509873986244	0.120416976511478
-5.51855230331421	-9.14967918395996	-1.9542829990387	-0.0666637271642685	0.199423566460609	0.120391018688679
-5.52819585800171	-9.15198421478271	-1.94900810718536	-0.0666757151484489	0.19948323071003	0.120347358286381
-5.52250528335571	-9.14923477172852	-1.93913125991821	-0.0668297186493874	0.199321314692497	0.120394766330719
-5.51087474822998	-9.14373016357422	-1.9508501291275	-0.0666999071836472	0.19952467083931	0.120357468724251
-5.51735734939575	-9.15368270874023	-1.9473956823349	-0.066531740128994	0.199468448758125	0.120294392108917
-5.51631450653076	-9.15062427520752	-1.93429839611053	-0.0667227208614349	0.199390172958374	0.12026646733284
-5.5176215171814	-9.14871406555176	-1.93910574913025	-0.0666579231619835	0.199513867497444	0.120224714279175
-5.5129017829895	-9.14732456207275	-1.94409990310669	-0.0665703043341637	0.199460715055466	0.120135642588139
-5.50718355178833	-9.14981079101563	-1.93350231647491	-0.0664740279316902	0.199485868215561	0.120146073400974
-5.52077865600586	-9.1569881439209	-1.93646144866943	-0.066540852189064	0.199464321136475	0.120051488280296
-5.50910902023315	-9.14790439605713	-1.92605638504028	-0.0666236728429794	0.19928839802742	0.120043985545635
-5.50872802734375	-9.14483165740967	-1.92893600463867	-0.0663309395313263	0.199450731277466	0.120019614696503
-5.52168893814087	-9.15378952026367	-1.92993986606598	-0.0664293691515923	0.199441507458687	0.119907453656197
-5.51592779159546	-9.15051651000977	-1.91152393817902	-0.0666536837816238	0.199213847517967	0.119909450411797
-5.51152801513672	-9.14627933502197	-1.92969048023224	-0.0663313493132591	0.199328884482384	0.119895778596401
-5.52158784866333	-9.15547275543213	-1.92991006374359	-0.0663867965340614	0.199334934353828	0.119782395660877
-5.51610946655273	-9.15008449554443	-1.91118121147156	-0.0666249096393585	0.199174076318741	0.119700729846954
-5.50858497619629	-9.14472961425781	-1.92991495132446	-0.0662826523184776	0.19925095140934	0.119644924998283
-5.52333116531372	-9.15540218353271	-1.9256626367569	-0.0662805438041687	0.199275925755501	0.119480036199093
-5.52114486694336	-9.15269756317139	-1.91175532341003	-0.0666195526719093	0.199133113026619	0.119501501321793
-5.51246213912964	-9.14658164978027	-1.92288208007813	-0.0663832947611809	0.199210122227669	0.119491159915924
-5.52084398269653	-9.15349960327148	-1.93582546710968	-0.0662473738193512	0.199209749698639	0.119310036301613
-5.52332067489624	-9.15110874176025	-1.91506505012512	-0.0665260851383209	0.199178352952003	0.119306534528732
-5.52165603637695	-9.14824199676514	-1.9274228811264	-0.0664318203926086	0.199187755584717	0.119298376142979
-5.51813697814941	-9.14721202850342	-1.93880605697632	-0.066404215991497	0.199199929833412	0.119163252413273
-5.51810073852539	-9.1446704864502	-1.92244696617126	-0.0663939341902733	0.199185982346535	0.119116641581059
-5.52412128448486	-9.14600086212158	-1.92788255214691	-0.0664077997207642	0.199233159422874	0.119116224348545
-5.51382923126221	-9.14007377624512	-1.92520463466644	-0.0664779096841812	0.199157387018204	0.119023755192757
-5.50969409942627	-9.13585376739502	-1.93623864650726	-0.0662110969424248	0.199348300695419	0.119014792144299
-5.51924228668213	-9.1423454284668	-1.93143665790558	-0.0662639737129211	0.199277654290199	0.118868201971054
-5.50929117202759	-9.13601398468018	-1.91695547103882	-0.0665540546178818	0.199183970689774	0.118827998638153
-5.50558376312256	-9.12840938568115	-1.93873512744904	-0.0662281885743141	0.199347704648972	0.118868872523308
-5.50767993927002	-9.13268756866455	-1.93262279033661	-0.0662282407283783	0.199453637003899	0.118696145713329
-5.50196027755737	-9.12731647491455	-1.92068684101105	-0.0664207190275192	0.199356004595757	0.118681505322456
-5.49490356445313	-9.11865425109863	-1.93612277507782	-0.0661819130182266	0.199428662657738	0.11866769194603
-5.50027513504028	-9.12492752075195	-1.93855249881744	-0.0661995261907578	0.199526309967041	0.118603944778442
-5.49650812149048	-9.11979007720947	-1.92420208454132	-0.0663681477308273	0.199474453926086	0.118622086942196
-5.49045610427856	-9.11323738098145	-1.92981648445129	-0.0662110596895218	0.199633523821831	0.118653804063797
-5.49181318283081	-9.11818027496338	-1.94320940971375	-0.0660883784294128	0.199627801775932	0.118552193045616
-5.4889030456543	-9.116042137146	-1.92080068588257	-0.0662978366017342	0.199640974402428	0.118594504892826
-5.48624420166016	-9.11307716369629	-1.93497025966644	-0.0661977604031563	0.199781849980354	0.118675298988819
-5.48170185089111	-9.11333274841309	-1.94778120517731	-0.0661988034844399	0.199798047542572	0.118568629026413
-5.47964954376221	-9.11267852783203	-1.93718349933624	-0.0663155913352966	0.199864357709885	0.118602111935616
-5.48589038848877	-9.11219787597656	-1.93929982185364	-0.0663740858435631	0.199936121702194	0.118678405880928
-5.47530746459961	-9.10837650299072	-1.94597387313843	-0.0663888156414032	0.199938327074051	0.118634507060051
-5.4728307723999	-9.10621738433838	-1.94276416301727	-0.0663758292794228	0.200065582990646	0.118682987987995
-5.48263835906982	-9.10984897613525	-1.95079720020294	-0.0664671882987022	0.200088083744049	0.118705876171589
-5.47143888473511	-9.10486125946045	-1.94037365913391	-0.0667377486824989	0.200016543269157	0.118676222860813
-5.46667718887329	-9.10022735595703	-1.95578050613403	-0.0665261968970299	0.20019106566906	0.118741177022457
-5.47448778152466	-9.10750770568848	-1.95522034168243	-0.0666205137968063	0.20023974776268	0.118757382035255
-5.46841669082642	-9.09863758087158	-1.94617021083832	-0.0668218359351158	0.200159177184105	0.118703462183475
-5.46046018600464	-9.09534549713135	-1.96557438373566	-0.0667312443256378	0.200254261493683	0.11876717209816
-5.46549797058105	-9.10143375396729	-1.96519577503204	-0.066781222820282	0.200310915708542	0.118714764714241
-5.46518230438232	-9.09823799133301	-1.95973062515259	-0.0669985637068748	0.200274750590324	0.118712067604065
-5.46159982681274	-9.09228324890137	-1.96433842182159	-0.0669525489211082	0.200343325734138	0.118765771389008
-5.4552698135376	-9.08970832824707	-1.97236311435699	-0.066895917057991	0.200299084186554	0.118659824132919
-5.45593976974487	-9.08881282806396	-1.95916593074799	-0.0670007020235062	0.200333788990974	0.118704877793789
-5.46423530578613	-9.09059619903564	-1.96133363246918	-0.0669828578829765	0.200450822710991	0.118730679154396
-5.45377063751221	-9.08762645721436	-1.96998643875122	-0.0669989809393883	0.200395539402962	0.118639297783375
-5.455246925354	-9.08874893188477	-1.96093964576721	-0.0669953376054764	0.200398564338684	0.118658021092415
-5.46492099761963	-9.08965587615967	-1.96136033535004	-0.067044734954834	0.200434625148773	0.118675731122494
-5.45322322845459	-9.0867748260498	-1.96032893657684	-0.0670887529850006	0.200315997004509	0.118631199002266
-5.45344400405884	-9.08370685577393	-1.97116541862488	-0.0668403878808022	0.200445011258125	0.118712022900581
-5.46284341812134	-9.09035015106201	-1.97017550468445	-0.0668696537613869	0.200405105948448	0.118607580661774
-5.46431446075439	-9.09113883972168	-1.95652234554291	-0.0670188590884209	0.200292021036148	0.118634149432182
-5.4655442237854	-9.08893203735352	-1.96799206733704	-0.0667711719870567	0.200348407030106	0.118708893656731
-5.4668025970459	-9.09231281280518	-1.97095799446106	-0.0667560771107674	0.200266659259796	0.118522107601166
-5.47004652023315	-9.09206581115723	-1.96306526660919	-0.0666588023304939	0.20027394592762	0.118536561727524
-5.48521900177002	-9.09810543060303	-1.96032679080963	-0.0667177215218544	0.200214371085167	0.118560053408146
-5.47461175918579	-9.09225177764893	-1.96383237838745	-0.0667236149311066	0.200117319822311	0.11853264272213
-5.47731924057007	-9.09464836120605	-1.96871948242188	-0.0664800256490707	0.200181290507317	0.118483267724514
-5.4931640625	-9.1018009185791	-1.96425759792328	-0.0666853040456772	0.200068295001984	0.118400312960148
-5.48329877853394	-9.09677410125732	-1.96575510501862	-0.0666671022772789	0.199918508529663	0.11844339966774
-5.48890399932861	-9.09804916381836	-1.96805465221405	-0.0664350315928459	0.2000512778759	0.118375867605209
-5.50429058074951	-9.10550880432129	-1.96792900562286	-0.0665294229984283	0.199976801872253	0.118317298591137
-5.49750757217407	-9.09804344177246	-1.96218764781952	-0.0667004436254501	0.199781998991966	0.118380524218082
-5.49512052536011	-9.10096740722656	-1.96818852424622	-0.0663788765668869	0.199796885251999	0.118405677378178
-5.51338863372803	-9.10473251342773	-1.97777080535889	-0.0664532408118248	0.199894741177559	0.118292711675167
-5.51018476486206	-9.10378742218018	-1.9600682258606	-0.0666739270091057	0.199722290039063	0.118341833353043
-5.51348400115967	-9.09674167633057	-1.97252631187439	-0.0664044767618179	0.199688911437988	0.118384443223476
-5.51095581054688	-9.10152721405029	-1.9727224111557	-0.0664776936173439	0.199652180075645	0.11831396073103
-5.51642656326294	-9.09922790527344	-1.96417772769928	-0.0665691867470741	0.19967120885849	0.1183802485466
-5.52022314071655	-9.09901237487793	-1.96628749370575	-0.0665141269564629	0.199658989906311	0.118404813110828
-5.51103782653809	-9.09720134735107	-1.97220349311829	-0.0665289312601089	0.199570924043655	0.118423610925674
-5.51576852798462	-9.0994815826416	-1.97043764591217	-0.066466897726059	0.19967246055603	0.118409976363182
-5.52763271331787	-9.10261249542236	-1.9632260799408	-0.0665729939937592	0.199689447879791	0.118451036512852
-5.51245498657227	-9.09337997436523	-1.96906816959381	-0.066622830927372	0.199576124548912	0.118507735431194
-5.51379680633545	-9.09053897857666	-1.97581052780151	-0.0664102509617805	0.199728235602379	0.118398576974869
-5.52429914474487	-9.09684944152832	-1.96352028846741	-0.0665918290615082	0.199717193841934	0.118487812578678
-5.50604391098022	-9.08969116210938	-1.96120429039001	-0.0666820332407951	0.199605882167816	0.118543900549412
-5.50748205184937	-9.08841323852539	-1.96458292007446	-0.0664864555001259	0.199744626879692	0.118525296449661
-5.51709938049316	-9.09475326538086	-1.95928502082825	-0.0666301250457764	0.19982185959816	0.118520490825176
-5.50601243972778	-9.08711814880371	-1.96032166481018	-0.0667078718543053	0.199661031365395	0.118576064705849
-5.49999475479126	-9.08939933776855	-1.95738613605499	-0.0665620639920235	0.199788853526115	0.118644274771214
-5.5122013092041	-9.09267044067383	-1.95388853549957	-0.0666358321905136	0.199849739670753	0.118633657693863
-5.50242519378662	-9.08762454986572	-1.95852029323578	-0.0666817799210548	0.199749380350113	0.118684999644756
-5.49993705749512	-9.0905590057373	-1.95446264743805	-0.0666046738624573	0.199797570705414	0.118711411952972
-5.51090717315674	-9.09197998046875	-1.95241510868073	-0.0666746124625206	0.199877098202705	0.118778668344021
-5.50222206115723	-9.08177089691162	-1.95021557807922	-0.0667135044932365	0.199702829122543	0.118723228573799
-5.49748992919922	-9.08308029174805	-1.95668685436249	-0.06661007553339	0.199773237109184	0.118775844573975
-5.50890064239502	-9.08814525604248	-1.95489418506622	-0.0666451826691628	0.199846103787422	0.118779025971889
-5.50189208984375	-9.08199787139893	-1.94814658164978	-0.0667699351906776	0.199776530265808	0.118788860738277
-5.48927879333496	-9.07511520385742	-1.95613944530487	-0.0665494129061699	0.199810311198235	0.118769079446793
-5.50182485580444	-9.0803279876709	-1.94941031932831	-0.0665940493345261	0.199877396225929	0.118764407932758
-5.49903011322021	-9.07748985290527	-1.94358277320862	-0.0667522773146629	0.199704185128212	0.118792362511158
-5.48743772506714	-9.07129955291748	-1.9492552280426	-0.0665753483772278	0.19988352060318	0.118844792246819
-5.50141572952271	-9.07887554168701	-1.94808840751648	-0.0664918944239616	0.199852600693703	0.118723124265671
-5.4971170425415	-9.07181739807129	-1.93120944499969	-0.0666339993476868	0.1996880620718	0.118777453899384
-5.48883438110352	-9.06991767883301	-1.93738234043121	-0.0664600878953934	0.199813410639763	0.118851624429226
-5.49903726577759	-9.07604598999023	-1.95452046394348	-0.0663220584392548	0.199868008494377	0.118721202015877
-5.50011253356934	-9.07309341430664	-1.92884206771851	-0.0665696561336517	0.199712067842484	0.118778243660927
-5.50027894973755	-9.06883430480957	-1.9395979642868	-0.066466361284256	0.19971938431263	0.118859514594078
-5.49628782272339	-9.07217884063721	-1.94624412059784	-0.0663681998848915	0.199718087911606	0.118742950260639
-5.50274610519409	-9.07164669036865	-1.9321962594986	-0.0663987025618553	0.199686288833618	0.118774637579918
-5.50773286819458	-9.070969581604	-1.93721342086792	-0.0664167329668999	0.199684917926788	0.118811473250389
-5.50151300430298	-9.06831455230713	-1.94045925140381	-0.0663804411888123	0.19960243999958	0.118754088878632
-5.49971914291382	-9.06995487213135	-1.93939006328583	-0.0662950575351715	0.199568152427673	0.118814274668694
-5.51513385772705	-9.07667541503906	-1.93694841861725	-0.0663167610764503	0.19968855381012	0.118758104741573
-5.50819444656372	-9.0716028213501	-1.92877924442291	-0.0665529072284698	0.199492275714874	0.118803329765797
-5.5001392364502	-9.06363773345947	-1.94177138805389	-0.0662451386451721	0.199514761567116	0.118747442960739
-5.51254653930664	-9.07490158081055	-1.93800044059753	-0.0663169696927071	0.199555903673172	0.118674494326115
-5.5086030960083	-9.07178020477295	-1.92734372615814	-0.0665713027119637	0.199354991316795	0.118754148483276
-5.50302076339722	-9.06453132629395	-1.93626606464386	-0.066342331469059	0.199410483241081	0.118776358664036
-5.51124858856201	-9.0726375579834	-1.94423365592957	-0.0662033408880234	0.199365988373756	0.118631534278393
-5.50928974151611	-9.06998252868652	-1.92352712154388	-0.066402368247509	0.199266597628593	0.118702657520771
-5.50962257385254	-9.06787300109863	-1.9267338514328	-0.0663268342614174	0.19935667514801	0.118769206106663
-5.50890779495239	-9.07053756713867	-1.9400452375412	-0.0661806613206863	0.199345037341118	0.118634320795536
-5.51417779922485	-9.07132339477539	-1.92172276973724	-0.0661877170205116	0.199225872755051	0.118686273694038
-5.51943254470825	-9.07679462432861	-1.92537009716034	-0.0661999955773354	0.199261501431465	0.118700228631496
-5.51156806945801	-9.07526588439941	-1.92200791835785	-0.0662920325994492	0.199152916669846	0.118712566792965
-5.50946760177612	-9.07174587249756	-1.93413090705872	-0.0659477561712265	0.199225082993507	0.118726342916489
-5.52213621139526	-9.08498477935791	-1.92306995391846	-0.0659692734479904	0.199262738227844	0.118670091032982
-5.518141746521	-9.08398151397705	-1.91588985919952	-0.066162034869194	0.19905249774456	0.11872323602438
-5.52364492416382	-9.08490085601807	-1.91721749305725	-0.0658719018101692	0.199140325188637	0.118800297379494
-5.52143907546997	-9.08572673797607	-1.92585861682892	-0.0658709928393364	0.199078515172005	0.118756748735905
-5.52525234222412	-9.0896692276001	-1.92145764827728	-0.0658538416028023	0.199040561914444	0.118773482739925
-5.53733062744141	-9.0982666015625	-1.9100786447525	-0.0659128651022911	0.199007228016853	0.118856430053711
-5.52405071258545	-9.09013652801514	-1.91382074356079	-0.0659197419881821	0.198940992355347	0.118868336081505
-5.52625846862793	-9.09148502349854	-1.92134952545166	-0.0656249076128006	0.199006050825119	0.118813939392567
-5.53891229629517	-9.10112953186035	-1.91692662239075	-0.0657417625188828	0.198935315012932	0.118754640221596
-5.52935457229614	-9.09484195709229	-1.90976166725159	-0.0658666044473648	0.198844581842422	0.118789054453373
-5.52781009674072	-9.09090995788574	-1.92656278610229	-0.0655931532382965	0.198924988508224	0.118776462972164
-5.53636455535889	-9.09828662872314	-1.92144632339478	-0.0656171143054962	0.198851272463799	0.118728287518024
-5.52933502197266	-9.09370136260986	-1.90958917140961	-0.0658105462789536	0.19873583316803	0.118826247751713
-5.52920389175415	-9.09484767913818	-1.92530035972595	-0.0656653493642807	0.198891699314117	0.118814513087273
-5.52943086624146	-9.09618186950684	-1.92736101150513	-0.0656886622309685	0.198885902762413	0.118670113384724
-5.52687215805054	-9.09400081634521	-1.92025887966156	-0.0657327920198441	0.198915019631386	0.118728131055832
-5.52922677993774	-9.09365177154541	-1.92429351806641	-0.0658087730407715	0.198850005865097	0.118688814342022
-5.5117244720459	-9.08722114562988	-1.92577624320984	-0.0659068077802658	0.19876329600811	0.118588030338287
-5.51467895507813	-9.0854606628418	-1.93185520172119	-0.065726213157177	0.198946699500084	0.118607200682163
-5.51944398880005	-9.08817386627197	-1.92057549953461	-0.0659378990530968	0.198936983942986	0.118495546281338
-5.50339317321777	-9.07556438446045	-1.92814600467682	-0.0660978183150291	0.198807448148727	0.118522889912128
-5.49900674819946	-9.07546043395996	-1.94005060195923	-0.0658450722694397	0.199014768004417	0.118435725569725
-5.49946641921997	-9.07446193695068	-1.92808377742767	-0.0660054683685303	0.199064418673515	0.118316307663918
-5.49595975875854	-9.07213592529297	-1.93010437488556	-0.0660829693078995	0.199040472507477	0.118262551724911
-5.49639701843262	-9.065749168396	-1.93879640102386	-0.06608746945858	0.199031367897987	0.118239022791386
-5.48305511474609	-9.06158924102783	-1.93701016902924	-0.0661109685897827	0.198997795581818	0.118151299655437
-5.49224805831909	-9.06257247924805	-1.93383657932281	-0.0660504847764969	0.199197798967361	0.118019983172417
-5.49336910247803	-9.06080055236816	-1.93764305114746	-0.066243976354599	0.199067533016205	0.117954440414906
-5.47681427001953	-9.05127048492432	-1.93894636631012	-0.0660836696624756	0.198978185653687	0.117866523563862
-5.48493623733521	-9.05763721466064	-1.94109857082367	-0.0659366026520729	0.199131682515144	0.117756031453609
-5.49383306503296	-9.0565938949585	-1.92979764938354	-0.0661188736557961	0.19905212521553	0.117699034512043
-5.4785327911377	-9.04968643188477	-1.93216061592102	-0.0660543292760849	0.198978573083878	0.117671228945255
-5.4778094291687	-9.0582218170166	-1.94117593765259	-0.0657950192689896	0.199102312326431	0.117524832487106
-5.48162221908569	-9.06126594543457	-1.92503929138184	-0.0659787878394127	0.199099630117416	0.117386244237423
-5.48003911972046	-9.059983253479	-1.9240061044693	-0.0659294426441193	0.199083089828491	0.117428608238697
-5.47824287414551	-9.06096744537354	-1.9404935836792	-0.065728135406971	0.199070975184441	0.117393225431442
-5.47190427780151	-9.06592845916748	-1.93076610565186	-0.0657652989029884	0.199081584811211	0.117275074124336
-5.47933864593506	-9.06838607788086	-1.92892515659332	-0.0657449290156364	0.199095517396927	0.117273673415184
-5.47746515274048	-9.06828880310059	-1.92581880092621	-0.0657206699252129	0.199031263589859	0.117240145802498
-5.46397113800049	-9.06539916992188	-1.92928445339203	-0.0655805170536041	0.199023947119713	0.117152206599712
-5.47443056106567	-9.07210159301758	-1.93220746517181	-0.0654590427875519	0.199247300624847	0.117049805819988
-5.47744989395142	-9.0761661529541	-1.92136418819427	-0.0657224357128143	0.199080094695091	0.117090679705143
-5.46285963058472	-9.06946849822998	-1.91879332065582	-0.0655887126922607	0.199049264192581	0.117102958261967
-5.46896982192993	-9.07548141479492	-1.93800187110901	-0.0653491541743279	0.199213311076164	0.11695870757103
-5.46924161911011	-9.07798004150391	-1.91804003715515	-0.0656119883060455	0.199088916182518	0.116980649530888
-5.46017265319824	-9.07150268554688	-1.91072261333466	-0.0656261593103409	0.199057474732399	0.11702997982502
-5.46412038803101	-9.07482719421387	-1.93078994750977	-0.065412163734436	0.199209049344063	0.116928890347481
-5.46554279327393	-9.07692241668701	-1.91763389110565	-0.0655878484249115	0.199143320322037	0.116856403648853
-5.45533132553101	-9.07213401794434	-1.9055722951889	-0.0656169205904007	0.198998004198074	0.116931349039078
-5.45434617996216	-9.07580184936523	-1.92401087284088	-0.0654129907488823	0.199103787541389	0.116813264787197
-5.45076370239258	-9.07869052886963	-1.91393208503723	-0.0655133649706841	0.199113950133324	0.116760730743408
-5.45087909698486	-9.07460975646973	-1.90509605407715	-0.0654970332980156	0.199040353298187	0.116719618439674
-5.44770622253418	-9.07325077056885	-1.9068056344986	-0.0653391927480698	0.199104905128479	0.116703182458878
-5.44046115875244	-9.07871150970459	-1.90086770057678	-0.0654335096478462	0.199028849601746	0.116610385477543
-5.44423580169678	-9.07621002197266	-1.89699792861938	-0.0654366090893745	0.199050650000572	0.116613686084747
-5.44134473800659	-9.07844734191895	-1.89951646327972	-0.0652522146701813	0.19908295571804	0.116604521870613
-5.44077301025391	-9.08117771148682	-1.88908922672272	-0.0652278736233711	0.199027076363564	0.116552278399467
-5.4380784034729	-9.08154106140137	-1.88357472419739	-0.0652551054954529	0.19894215464592	0.116532154381275
-5.44024085998535	-9.08375644683838	-1.89738118648529	-0.0650042295455933	0.199025139212608	0.116545975208282
-5.44293212890625	-9.09265327453613	-1.88237810134888	-0.064994141459465	0.19895526766777	0.116430178284645
-5.44389772415161	-9.09653186798096	-1.87422788143158	-0.0650845691561699	0.19893404841423	0.116492755711079
-5.44509744644165	-9.09782600402832	-1.88365817070007	-0.0648166090250015	0.198926672339439	0.11646219342947
-5.44527959823608	-9.10155868530273	-1.88083899021149	-0.0647052526473999	0.198764473199844	0.116367422044277
-5.44892263412476	-9.10640239715576	-1.86427688598633	-0.0647876039147377	0.198747754096985	0.11644508689642
-5.45236444473267	-9.10921192169189	-1.87596535682678	-0.0646675005555153	0.19873158633709	0.116344586014748
-5.44756174087524	-9.11331653594971	-1.87516677379608	-0.0645429864525795	0.19865483045578	0.116220280528069
-5.45137548446655	-9.11362457275391	-1.86135721206665	-0.0644518435001373	0.198624014854431	0.116163276135921
-5.46102046966553	-9.11703395843506	-1.86407065391541	-0.0644599497318268	0.198555946350098	0.116068117320538
-5.44669675827026	-9.11415481567383	-1.8687709569931	-0.064395435154438	0.198426067829132	0.115992963314056
-5.45665788650513	-9.11838531494141	-1.86628603935242	-0.0641441568732262	0.198563471436501	0.115910090506077
-5.46825790405273	-9.12485408782959	-1.85536015033722	-0.0643058866262436	0.198503881692886	0.11577170342207
-5.4595422744751	-9.11407947540283	-1.86571359634399	-0.0643932148814201	0.19834391772747	0.115744985640049
-5.46082782745361	-9.12080192565918	-1.87342548370361	-0.0640860795974731	0.198458015918732	0.115651726722717
-5.46450233459473	-9.125075340271	-1.86409115791321	-0.0642696991562843	0.19838909804821	0.115542486310005
-5.46529960632324	-9.12082481384277	-1.86355066299438	-0.0643162503838539	0.198336854577065	0.115488030016422
-5.4647741317749	-9.12084579467773	-1.87377715110779	-0.0642013400793076	0.198389396071434	0.115428425371647
-5.46678638458252	-9.1268835067749	-1.87589764595032	-0.0642303824424744	0.198314353823662	0.115327425301075
-5.47165679931641	-9.12588596343994	-1.866530418396	-0.0643241703510284	0.198419466614723	0.115341819822788
-5.4713306427002	-9.12510204315186	-1.8712500333786	-0.0641762688755989	0.198324367403984	0.115290939807892
-5.4595422744751	-9.12095546722412	-1.87890827655792	-0.0641989931464195	0.198264613747597	0.115166023373604
-5.46646642684937	-9.1273946762085	-1.87324094772339	-0.0640893802046776	0.198454931378365	0.115130461752415
-5.47434186935425	-9.12925910949707	-1.87100279331207	-0.0643371865153313	0.198469176888466	0.115094013512135
-5.45492506027222	-9.11741542816162	-1.86818194389343	-0.0642472878098488	0.198347300291061	0.115073770284653
-5.45801210403442	-9.1250696182251	-1.87795615196228	-0.0641056373715401	0.198489651083946	0.115062646567822
-5.46170616149902	-9.12923812866211	-1.87132441997528	-0.0644232109189034	0.198448330163956	0.114922150969505
-5.44897508621216	-9.12408256530762	-1.86214101314545	-0.0644188225269318	0.198400288820267	0.114960737526417
-5.44661283493042	-9.11977767944336	-1.88222503662109	-0.0642384439706802	0.198561280965805	0.114998906850815
-5.44431352615356	-9.12337207794189	-1.86361253261566	-0.064449667930603	0.198560148477554	0.114827759563923
-5.44047212600708	-9.11918544769287	-1.86743485927582	-0.064559206366539	0.198547586798668	0.1148791462183
-5.43174839019775	-9.11535358428955	-1.87138640880585	-0.0644734874367714	0.198673978447914	0.114819094538689
-5.4225025177002	-9.11388111114502	-1.86683416366577	-0.0645679086446762	0.198681429028511	0.114752426743507
-5.42656087875366	-9.11277675628662	-1.86334919929504	-0.0645700916647911	0.198800414800644	0.114754050970078
-5.42352342605591	-9.11377143859863	-1.86067521572113	-0.064695343375206	0.198750004172325	0.114780329167843
-5.40390634536743	-9.10878467559814	-1.864914894104	-0.0646656230092049	0.198825031518936	0.114765807986259
-5.41128015518188	-9.11255836486816	-1.86782670021057	-0.0645805820822716	0.198996528983116	0.114731326699257
-5.40922021865845	-9.11328411102295	-1.86277115345001	-0.0647037476301193	0.19893454015255	0.114776521921158
-5.39366483688354	-9.10790634155273	-1.85849702358246	-0.0645991340279579	0.198886051774025	0.114756748080254
-5.39681005477905	-9.1121072769165	-1.85927927494049	-0.0646739974617958	0.199137955904007	0.114804610610008
-5.39850330352783	-9.11364841461182	-1.85219430923462	-0.0648184716701508	0.199118912220001	0.114858411252499
-5.38291072845459	-9.10503959655762	-1.85357296466827	-0.0646651983261108	0.199024438858032	0.114853672683239
-5.38559579849243	-9.11210918426514	-1.85122215747833	-0.0645846650004387	0.199217408895493	0.114920474588871
-5.3911509513855	-9.11543750762939	-1.84297668933868	-0.0648164749145508	0.199162572622299	0.114923395216465
-5.37591552734375	-9.10988807678223	-1.83898735046387	-0.0647750049829483	0.19919341802597	0.114962972700596
-5.37705373764038	-9.11209201812744	-1.8555281162262	-0.0645371153950691	0.199358463287354	0.115005098283291
-5.38007974624634	-9.12056827545166	-1.84367823600769	-0.0647530257701874	0.199316754937172	0.114946953952312
-5.37428569793701	-9.11523628234863	-1.83390176296234	-0.0647961124777794	0.199266642332077	0.11501233279705
-5.37259864807129	-9.11884689331055	-1.84676659107208	-0.0645854100584984	0.199430301785469	0.115078501403332
-5.36982870101929	-9.11913013458252	-1.83699643611908	-0.0645792409777641	0.199404776096344	0.115055672824383
-5.37313747406006	-9.11921977996826	-1.83864343166351	-0.0645998641848564	0.199446842074394	0.115049093961716
-5.37749719619751	-9.11909484863281	-1.83176493644714	-0.0646571293473244	0.199398472905159	0.11516647040844
-5.3641185760498	-9.11588573455811	-1.83440911769867	-0.0645907670259476	0.199390158057213	0.11517421156168
-5.37635517120361	-9.11893081665039	-1.8441778421402	-0.0644633024930954	0.199605643749237	0.115111023187637
-5.38186740875244	-9.12033462524414	-1.82950961589813	-0.0646582916378975	0.199352562427521	0.115198910236359
-5.37112236022949	-9.11232757568359	-1.83441805839539	-0.0646187886595726	0.199348121881485	0.115297630429268
-5.38043880462646	-9.11753940582275	-1.84960997104645	-0.0644251704216003	0.199558898806572	0.115222044289112
-5.38697814941406	-9.11695575714111	-1.83791971206665	-0.0645430386066437	0.199395313858986	0.115210473537445
-5.38658571243286	-9.11253929138184	-1.8345034122467	-0.0645951628684998	0.199386358261108	0.115237586200237
-5.38574123382568	-9.11202430725098	-1.83935976028442	-0.0645765885710716	0.199353128671646	0.115322194993496
-5.38061237335205	-9.10922622680664	-1.83819031715393	-0.0644820630550385	0.199352771043777	0.115221694111824
-5.39393472671509	-9.11054611206055	-1.83815765380859	-0.0644859671592712	0.1993547976017	0.115249864757061
-5.39268970489502	-9.10580921173096	-1.83709228038788	-0.0645756721496582	0.19926030933857	0.115278579294682
-5.38272333145142	-9.09781932830811	-1.83704328536987	-0.06451216340065	0.199215576052666	0.115249149501324
-5.39750576019287	-9.10055255889893	-1.84551548957825	-0.0643508732318878	0.199382364749908	0.115201905369759
-5.40121555328369	-9.10033130645752	-1.83477866649628	-0.0646451339125633	0.199136003851891	0.115200243890285
-5.39477014541626	-9.09145355224609	-1.8378392457962	-0.0645167976617813	0.199127107858658	0.11526195704937
-5.40434408187866	-9.09701824188232	-1.85533487796783	-0.0643609464168549	0.199274629354477	0.115203075110912
-5.4105372428894	-9.09589195251465	-1.83453893661499	-0.0645951628684998	0.199138194322586	0.115214198827744
-5.41006946563721	-9.08879566192627	-1.84370791912079	-0.0645040646195412	0.199087575078011	0.115243375301361
-5.41205453872681	-9.089768409729	-1.84979391098022	-0.0643951967358589	0.199020981788635	0.115215644240379
-5.41034555435181	-9.08346843719482	-1.84461987018585	-0.0643956586718559	0.19904388487339	0.115179948508739
-5.42420625686646	-9.0851354598999	-1.84223389625549	-0.0644075945019722	0.199062690138817	0.115189880132675
-5.42225313186646	-9.08346462249756	-1.85821187496185	-0.0643469020724297	0.198999851942062	0.115168936550617
-5.41595506668091	-9.0787525177002	-1.84434628486633	-0.0642691776156425	0.198950976133347	0.115161426365376
-5.43072748184204	-9.08427143096924	-1.85096561908722	-0.0641928985714912	0.199086934328079	0.115134671330452
-5.43109273910522	-9.08235168457031	-1.84041833877563	-0.0643182992935181	0.198916524648666	0.115147039294243
-5.42002630233765	-9.07068157196045	-1.85004591941833	-0.0641498267650604	0.198969170451164	0.115200266242027
-5.42926406860352	-9.0782299041748	-1.86350560188293	-0.0639986991882324	0.199047729372978	0.115099385380745
-5.42720079421997	-9.07807159423828	-1.84306108951569	-0.0641629472374916	0.198949292302132	0.115121655166149
-5.43151092529297	-9.07365798950195	-1.84651720523834	-0.0640796273946762	0.199075385928154	0.115148261189461
-5.42557716369629	-9.07120609283447	-1.85709834098816	-0.0640411153435707	0.198950484395027	0.115044176578522
-5.42102956771851	-9.07227039337158	-1.85684072971344	-0.0639853104948998	0.199072301387787	0.115135207772255
-5.43608522415161	-9.07541847229004	-1.85922455787659	-0.0640119388699532	0.199152305722237	0.115041136741638
-5.42781972885132	-9.07076263427734	-1.85194110870361	-0.0642485469579697	0.199019372463226	0.115062452852726
-5.41961908340454	-9.0619945526123	-1.86499929428101	-0.0639782398939133	0.199016079306602	0.115114286541939
-5.42873430252075	-9.06814479827881	-1.86673283576965	-0.0639871135354042	0.199093386530876	0.11506299674511
-5.43071699142456	-9.06632328033447	-1.85556173324585	-0.0642042309045792	0.19903302192688	0.115134239196777
-5.4308967590332	-9.05727481842041	-1.87080490589142	-0.0640569105744362	0.199045598506927	0.115145869553089
-5.43009948730469	-9.05901432037354	-1.87912356853485	-0.0639416873455048	0.198986425995827	0.11506712436676
-5.43046426773071	-9.05893421173096	-1.87122142314911	-0.0640941858291626	0.19908681511879	0.115104712545872
-5.44312763214111	-9.063232421875	-1.87665474414825	-0.0641608983278275	0.199161291122437	0.1151217892766
-5.43201780319214	-9.05412769317627	-1.87366223335266	-0.0642674490809441	0.198997095227242	0.115150406956673
-5.42797374725342	-9.05554580688477	-1.88300347328186	-0.0640422999858856	0.199071869254112	0.115205548703671
-5.44457054138184	-9.06497955322266	-1.88662338256836	-0.0641665384173393	0.19918255507946	0.115143828094006
-5.43749141693115	-9.05681419372559	-1.87293231487274	-0.064361497759819	0.199009388685226	0.11522714048624
-5.43419313430786	-9.05506992340088	-1.89170968532562	-0.0641000643372536	0.199095770716667	0.115324206650257
-5.43866729736328	-9.06642532348633	-1.88887810707092	-0.0641700029373169	0.199157878756523	0.115268468856812
-5.43846082687378	-9.06501960754395	-1.87898910045624	-0.0644180402159691	0.19912226498127	0.115333929657936
-5.44502687454224	-9.06019306182861	-1.89078831672668	-0.0642571523785591	0.19916644692421	0.115407787263393
-5.43796300888062	-9.06398105621338	-1.89212191104889	-0.0642655789852142	0.19912052154541	0.115393742918968
-5.44235992431641	-9.06394863128662	-1.88187801837921	-0.0643000602722168	0.199171766638756	0.115464702248573
-5.4477801322937	-9.06610870361328	-1.89146113395691	-0.064308725297451	0.19920851290226	0.115569032728672
-5.4433012008667	-9.07011127471924	-1.8968493938446	-0.0643145143985748	0.199206605553627	0.115527421236038
-5.44785356521606	-9.07092380523682	-1.88779938220978	-0.0644081234931946	0.1992397159338	0.115618266165257
-5.45318984985352	-9.07092761993408	-1.88899827003479	-0.0643716529011726	0.199212640523911	0.115656070411205
-5.44450950622559	-9.06793308258057	-1.89796769618988	-0.0643650963902473	0.199180498719215	0.115645430982113
-5.44660329818726	-9.07192897796631	-1.8941216468811	-0.0643371641635895	0.199259042739868	0.115740299224854
-5.45919036865234	-9.076096534729	-1.89265704154968	-0.0644056424498558	0.199279800057411	0.11580790579319
-5.44902610778809	-9.07161808013916	-1.89077079296112	-0.0644189864397049	0.199192211031914	0.115784600377083
-5.44687938690186	-9.07527542114258	-1.89567315578461	-0.0643328055739403	0.19919054210186	0.115831032395363
-5.46366119384766	-9.08432102203369	-1.90014493465424	-0.0644177868962288	0.199274092912674	0.11580602824688
-5.45642614364624	-9.08010101318359	-1.88472199440002	-0.0645793378353119	0.199070796370506	0.115879520773888
-5.45648145675659	-9.07918262481689	-1.90222990512848	-0.064348891377449	0.199160039424896	0.115894667804241
-5.47174835205078	-9.09091663360596	-1.90094351768494	-0.0644735544919968	0.199171990156174	0.115817658603191
-5.46899175643921	-9.0894660949707	-1.89284253120422	-0.0646875724196434	0.198966383934021	0.11589902639389
-5.46960353851318	-9.08955001831055	-1.90770196914673	-0.0644191727042198	0.199048429727554	0.115985907614231
-5.47923135757446	-9.09926509857178	-1.90790939331055	-0.0644318908452988	0.199077486991882	0.115905649960041
-5.4840407371521	-9.09944438934326	-1.89564037322998	-0.0645697489380836	0.198977500200272	0.115999475121498
-5.49030590057373	-9.09828472137451	-1.90773570537567	-0.0644625350832939	0.198902308940887	0.11594033241272
-5.49251699447632	-9.10388088226318	-1.91426599025726	-0.0644918978214264	0.198866248130798	0.115904033184052
-5.49455213546753	-9.10444831848145	-1.90873610973358	-0.0646097213029861	0.198856964707375	0.115938417613506
-5.50001335144043	-9.10256195068359	-1.91393804550171	-0.06455397605896	0.198802918195724	0.115897119045258
-5.4944052696228	-9.10000610351563	-1.92187416553497	-0.0645207166671753	0.198701709508896	0.115845546126366
-5.49863290786743	-9.10199356079102	-1.91853678226471	-0.0645086839795113	0.198772728443146	0.11587119102478
-5.50938844680786	-9.10527610778809	-1.91820073127747	-0.0646412298083305	0.198863670229912	0.115870364010334
-5.49971103668213	-9.09846973419189	-1.92647707462311	-0.0646444261074066	0.198727980256081	0.115803331136703
-5.49797344207764	-9.10011863708496	-1.92065405845642	-0.0647185519337654	0.198734968900681	0.11578480899334
-5.50379037857056	-9.09770584106445	-1.92350316047668	-0.0647784397006035	0.198720499873161	0.115831568837166
-5.49434804916382	-9.09616851806641	-1.93474495410919	-0.0647357553243637	0.198773518204689	0.115716271102428
-5.49368906021118	-9.09677314758301	-1.92246091365814	-0.064787968993187	0.198750287294388	0.115752406418324
-5.50291776657104	-9.0926456451416	-1.9284987449646	-0.0648681074380875	0.198818445205688	0.115777395665646
-5.49094724655151	-9.08643913269043	-1.93204569816589	-0.0648760125041008	0.198739483952522	0.115733690559864
-5.48640060424805	-9.08283615112305	-1.93871629238129	-0.0649013742804527	0.198823183774948	0.11577370762825
-5.50022459030151	-9.08608341217041	-1.93143486976624	-0.0649443343281746	0.198901921510696	0.115710943937302
-5.49059772491455	-9.07957172393799	-1.9228949546814	-0.065208338201046	0.198803678154945	0.115728177130222
-5.48484897613525	-9.07139301300049	-1.93991029262543	-0.0649983808398247	0.19885616004467	0.115781307220459
-5.48816299438477	-9.07628154754639	-1.94576478004456	-0.0651002451777458	0.198874771595001	0.115712434053421
-5.48535537719727	-9.07540798187256	-1.93297111988068	-0.0652278512716293	0.198913499712944	0.115798726677895
-5.49013233184814	-9.07342147827148	-1.93727016448975	-0.0652359873056412	0.198869407176971	0.115758888423443
-5.47638177871704	-9.06528186798096	-1.94430506229401	-0.0653589442372322	0.198838859796524	0.115795433521271
-5.47707605361938	-9.06373596191406	-1.94911861419678	-0.0651896819472313	0.199014753103256	0.115814484655857
-5.48550128936768	-9.06974697113037	-1.94652450084686	-0.0653036460280418	0.198921948671341	0.11576396971941
-5.47626161575317	-9.06208038330078	-1.93260419368744	-0.0655118003487587	0.198801293969154	0.115859284996986
-5.47477006912231	-9.06332874298096	-1.95280945301056	-0.0653799027204514	0.198960363864899	0.115850530564785
-5.47319459915161	-9.06684017181396	-1.94902443885803	-0.0653761103749275	0.198970288038254	0.115767136216164
-5.47442245483398	-9.06439208984375	-1.93924248218536	-0.0655106902122498	0.198882520198822	0.11583086848259
-5.47658443450928	-9.06133079528809	-1.94718372821808	-0.0654230937361717	0.198975756764412	0.115877062082291
-5.46235322952271	-9.06295204162598	-1.94404852390289	-0.0653892904520035	0.198857337236404	0.115822449326515
-5.46945953369141	-9.06390190124512	-1.94149577617645	-0.0653730556368828	0.198933392763138	0.115889348089695
-5.47746515274048	-9.06600093841553	-1.93597340583801	-0.0654451847076416	0.198940247297287	0.115859650075436
-5.45984506607056	-9.05755615234375	-1.9417736530304	-0.06541508436203	0.198774948716164	0.115857616066933
-5.46130704879761	-9.06092834472656	-1.94895434379578	-0.0651561915874481	0.198907062411308	0.115856774151325
-5.47454786300659	-9.06917762756348	-1.9312332868576	-0.0653695166110992	0.198865547776222	0.115765437483788
-5.45931673049927	-9.06110954284668	-1.93366992473602	-0.0654324591159821	0.198789581656456	0.115778595209122
-5.45955467224121	-9.05827713012695	-1.94773173332214	-0.0651193037629128	0.19893205165863	0.115714870393276
-5.4725923538208	-9.06787776947021	-1.9347038269043	-0.0652813017368317	0.198824465274811	0.115663938224316
-5.46736001968384	-9.0625057220459	-1.92788624763489	-0.0654118806123734	0.198697805404663	0.115703530609608
-5.4694676399231	-9.0599250793457	-1.94806909561157	-0.06515022367239	0.19876067340374	0.11565837264061
-5.46961307525635	-9.06630706787109	-1.94482004642487	-0.0652032792568207	0.198677346110344	0.115574724972248
-5.47574377059937	-9.06676006317139	-1.93678045272827	-0.0652362927794456	0.198641777038574	0.115581579506397
-5.48522806167603	-9.06613540649414	-1.94717824459076	-0.0652650594711304	0.198626980185509	0.115536622703075
-5.47338104248047	-9.06304740905762	-1.94551980495453	-0.0651553571224213	0.198425844311714	0.115431368350983
-5.48423767089844	-9.06524753570557	-1.94760704040527	-0.0649463012814522	0.198512434959412	0.115452818572521
-5.49567937850952	-9.07418632507324	-1.94493901729584	-0.0651640444993973	0.198443070054054	0.115312226116657
-5.4870491027832	-9.06640625	-1.93862092494965	-0.0651802644133568	0.198358848690987	0.115268148481846
-5.49314212799072	-9.06673336029053	-1.95193946361542	-0.0647988840937614	0.1984653621912	0.115228548645973
-5.50331163406372	-9.07316398620605	-1.94334840774536	-0.0650092959403992	0.198343381285667	0.115096174180508
-5.49207401275635	-9.06478118896484	-1.94282054901123	-0.0650223046541214	0.198161572217941	0.115094020962715
-5.49680995941162	-9.06519222259521	-1.95975255966187	-0.064709834754467	0.198352321982384	0.115028217434883
-5.50542449951172	-9.07421875	-1.94903802871704	-0.0649051517248154	0.198268994688988	0.114868946373463
-5.49832963943481	-9.06545925140381	-1.94252789020538	-0.0648635253310204	0.198204532265663	0.114840008318424
-5.49739265441895	-9.06291675567627	-1.95299911499023	-0.0647009983658791	0.198263168334961	0.114827930927277
-5.49127006530762	-9.06302738189697	-1.94894015789032	-0.0646989494562149	0.198239997029305	0.114722989499569
-5.5017671585083	-9.0634069442749	-1.94611394405365	-0.0646634921431541	0.198289200663567	0.114654965698719
-5.50112104415894	-9.06232643127441	-1.95083904266357	-0.0646939501166344	0.198227345943451	0.114650994539261
-5.4848313331604	-9.05519580841064	-1.95504426956177	-0.0646291226148605	0.198143228888512	0.11453452706337
-5.49250078201294	-9.056960105896	-1.95080399513245	-0.0644815862178802	0.198326304554939	0.11446875333786
-5.49980878829956	-9.0567798614502	-1.94248104095459	-0.0646934658288956	0.198224604129791	0.114414110779762
-5.48374652862549	-9.04390907287598	-1.9452850818634	-0.0647342205047607	0.198193430900574	0.114389441907406
-5.48650598526001	-9.04608917236328	-1.96041202545166	-0.0644682869315147	0.198336333036423	0.114369720220566
-5.4931583404541	-9.04901123046875	-1.94834542274475	-0.0646501928567886	0.198332130908966	0.114199243485928
-5.48974609375	-9.04246807098389	-1.94545531272888	-0.0646824762225151	0.19826565682888	0.114232636988163
-5.48983430862427	-9.0363187789917	-1.95794558525085	-0.0645301342010498	0.198277994990349	0.114185273647308
-5.48602342605591	-9.03973197937012	-1.95824098587036	-0.0645818337798119	0.198290228843689	0.114077314734459
-5.49475479125977	-9.04185581207275	-1.95845746994019	-0.0646267235279083	0.198389977216721	0.114075154066086
-5.49240159988403	-9.03814888000488	-1.95776319503784	-0.0646011307835579	0.198319986462593	0.114051282405853
-5.48078441619873	-9.03330421447754	-1.95857131481171	-0.0645041465759277	0.198325395584106	0.114010564982891
-5.4888162612915	-9.0405158996582	-1.9632453918457	-0.0643648207187653	0.198504984378815	0.113916076719761
-5.49246120452881	-9.04183959960938	-1.95548713207245	-0.0645862966775894	0.198425397276878	0.113931529223919
-5.47501516342163	-9.03545475006104	-1.95750570297241	-0.0644868016242981	0.198430150747299	0.11386588960886
-5.48361492156982	-9.04204654693604	-1.95832860469818	-0.0643712431192398	0.198587238788605	0.113761320710182
-5.48165416717529	-9.04225063323975	-1.95162677764893	-0.0645274817943573	0.198393553495407	0.11375617235899
-5.46585750579834	-9.03471660614014	-1.95360684394836	-0.0644636079668999	0.198398426175117	0.113695934414864
-5.47115087509155	-9.03904056549072	-1.96279311180115	-0.064330630004406	0.198568984866142	0.113652996718884
-5.47601127624512	-9.03882122039795	-1.95063579082489	-0.0645597279071808	0.198583796620369	0.113583922386169
-5.46192312240601	-9.02943420410156	-1.94424307346344	-0.0644718036055565	0.198494225740433	0.11358243227005
-5.46295356750488	-9.03224658966064	-1.96104907989502	-0.0643322989344597	0.198626264929771	0.113514043390751
-5.46120119094849	-9.03594779968262	-1.94473314285278	-0.0645407140254974	0.198651552200317	0.113380119204521
-5.46030139923096	-9.03200912475586	-1.9368691444397	-0.064528688788414	0.198648318648338	0.113411866128445
-5.4553165435791	-9.02595615386963	-1.94893109798431	-0.0644299909472466	0.198548331856728	0.113399818539619
-5.44846296310425	-9.02735233306885	-1.94376564025879	-0.0644210129976273	0.198654696345329	0.113299578428268
-5.45782375335693	-9.03423690795898	-1.94602596759796	-0.0644177496433258	0.198708459734917	0.113338969647884
-5.45499134063721	-9.03096485137939	-1.93977987766266	-0.0645073503255844	0.198531165719032	0.113243475556374
-5.44221925735474	-9.03017139434814	-1.94174408912659	-0.0645091310143471	0.198516473174095	0.113194823265076
-5.45195960998535	-9.04032707214355	-1.94104111194611	-0.0643541216850281	0.198607340455055	0.113085739314556
-5.45479297637939	-9.04231262207031	-1.9358526468277	-0.0645304918289185	0.19852252304554	0.1131322234869
-5.43951511383057	-9.03937911987305	-1.93586218357086	-0.064418189227581	0.198507785797119	0.113072499632835
-5.44730806350708	-9.0479793548584	-1.93218684196472	-0.0643171891570091	0.198654666543007	0.112943589687347
-5.45140647888184	-9.0492696762085	-1.92902135848999	-0.0644733086228371	0.198445305228233	0.112939089536667
-5.43473291397095	-9.04291439056396	-1.92954552173615	-0.0643545314669609	0.198356747627258	0.11288920044899
-5.44687366485596	-9.05127620697021	-1.93046200275421	-0.0642381459474564	0.198574408888817	0.11280795186758
-5.45599317550659	-9.05280017852783	-1.92173254489899	-0.0644035562872887	0.198442995548248	0.112727895379066
-5.43902349472046	-9.04517650604248	-1.92273581027985	-0.0644571334123611	0.198290228843689	0.112720087170601
-5.44055271148682	-9.04880523681641	-1.93244576454163	-0.0641357600688934	0.198369100689888	0.112624876201153
-5.44516181945801	-9.05525493621826	-1.93179023265839	-0.0644526034593582	0.198252692818642	0.112464547157288
-5.44587993621826	-9.05240535736084	-1.92252171039581	-0.0645279884338379	0.198234900832176	0.112502351403236
-5.44194841384888	-9.04771995544434	-1.93338334560394	-0.0643247663974762	0.19826777279377	0.112444885075092
-5.44070625305176	-9.05071544647217	-1.92924356460571	-0.0645370036363602	0.19818751513958	0.112341962754726
-5.43934392929077	-9.04839897155762	-1.91984009742737	-0.0646401792764664	0.19806019961834	0.112328834831715
-5.43790531158447	-9.04468250274658	-1.93060290813446	-0.0644414201378822	0.198160007596016	0.112296149134636
-5.43346405029297	-9.04569625854492	-1.92393672466278	-0.0645227953791618	0.198084995150566	0.11214217543602
-5.43860054016113	-9.04760265350342	-1.9240597486496	-0.0645400807261467	0.198081314563751	0.11211983859539
-5.44009208679199	-9.04893207550049	-1.92613768577576	-0.0645893588662148	0.19807343184948	0.112101569771767
-5.42563772201538	-9.04437446594238	-1.92274057865143	-0.0645342618227005	0.197946235537529	0.112019449472427
-5.43970489501953	-9.04701519012451	-1.92202234268188	-0.0644432306289673	0.198090523481369	0.111928440630436
-5.44039440155029	-9.04661083221436	-1.91943097114563	-0.0645379796624184	0.198012724518776	0.111892975866795
-5.42839860916138	-9.04344367980957	-1.91749560832977	-0.0644829422235489	0.197840213775635	0.111799038946629
-5.43731355667114	-9.04365921020508	-1.91492021083832	-0.064416691660881	0.197883263230324	0.111743398010731
-5.44341611862183	-9.04875373840332	-1.92080736160278	-0.0643960162997246	0.19787335395813	0.111702010035515
-5.43615818023682	-9.04415130615234	-1.92044389247894	-0.0642555430531502	0.197775617241859	0.111564822494984
-5.4430627822876	-9.04840469360352	-1.9208619594574	-0.0640353336930275	0.197873637080193	0.111574031412601
-5.45180559158325	-9.05336284637451	-1.90683126449585	-0.0643047541379929	0.197711393237114	0.111515931785107
-5.44086742401123	-9.04748439788818	-1.91092729568481	-0.0641463622450829	0.197646141052246	0.111471220850945
-5.44618606567383	-9.04975605010986	-1.92269039154053	-0.0638374984264374	0.197798162698746	0.111403241753578
-5.45434236526489	-9.05300045013428	-1.910311460495	-0.0639639422297478	0.197674229741096	0.111345380544662
-5.44145584106445	-9.04526042938232	-1.91089570522308	-0.0640061423182487	0.197521179914474	0.111293867230415
-5.4459981918335	-9.04745483398438	-1.92244970798492	-0.0636785551905632	0.197644263505936	0.111248292028904
-5.45876264572144	-9.05406379699707	-1.90645921230316	-0.0638376399874687	0.197674348950386	0.111198432743549
-5.4456992149353	-9.04270172119141	-1.91028237342834	-0.0638936311006546	0.197537034749985	0.111164659261703
-5.44468307495117	-9.03921604156494	-1.92264795303345	-0.0635404586791992	0.197654575109482	0.111143313348293
-5.45081567764282	-9.04110336303711	-1.92037928104401	-0.0636820197105408	0.197573587298393	0.111066848039627
-5.45038986206055	-9.03438282012939	-1.90813207626343	-0.0638681724667549	0.197560638189316	0.111081771552563
-5.44679021835327	-9.03052425384521	-1.9265969991684	-0.0635783150792122	0.197630733251572	0.110971078276634
-5.44867610931396	-9.02969360351563	-1.92330372333527	-0.0635855719447136	0.197584092617035	0.110859997570515
-5.44829225540161	-9.02146625518799	-1.92010271549225	-0.0637354701757431	0.197524011135101	0.110879421234131
-5.44722366333008	-9.01814651489258	-1.93224573135376	-0.0636422634124756	0.19762197136879	0.110859118402004
-5.45354509353638	-9.0227575302124	-1.93824350833893	-0.0636718794703484	0.197659507393837	0.110691897571087
-5.44969749450684	-9.01428699493408	-1.92287111282349	-0.063834585249424	0.197621375322342	0.110722400248051
-5.44520330429077	-9.00771617889404	-1.94368851184845	-0.0635871738195419	0.197717040777206	0.110798105597496
-5.45644521713257	-9.0175085067749	-1.94551432132721	-0.0637405887246132	0.19780695438385	0.110668063163757
-5.44709777832031	-9.00822925567627	-1.93628334999084	-0.0639461427927017	0.197600424289703	0.11064551025629
-5.43774843215942	-9.00391960144043	-1.94876110553741	-0.0637693256139755	0.197783693671227	0.110678523778915
-5.45185518264771	-9.01101398468018	-1.94972157478333	-0.0638637542724609	0.197886064648628	0.110600627958775
-5.44353485107422	-9.00120162963867	-1.94169914722443	-0.0640326216816902	0.197774395346642	0.110645316541195
-5.43444728851318	-8.99694442749023	-1.9521232843399	-0.063893049955368	0.197934105992317	0.110584177076817
-5.44337272644043	-8.9991283416748	-1.95354700088501	-0.0640592649579048	0.197912782430649	0.110573783516884
-5.43907451629639	-8.99468898773193	-1.95862984657288	-0.064027838408947	0.197920963168144	0.110574901103973
-5.43387174606323	-8.99295616149902	-1.95576870441437	-0.0642406046390533	0.197945356369019	0.110570423305035
-5.42933511734009	-8.98962879180908	-1.95104789733887	-0.064288429915905	0.19797582924366	0.110641308128834
-5.42981863021851	-8.99240112304688	-1.9706552028656	-0.0641370713710785	0.198149681091309	0.110566154122353
-5.43522691726685	-8.99341773986816	-1.95752096176147	-0.0643777325749397	0.198092505335808	0.110571943223476
-5.42429113388062	-8.98845481872559	-1.95829319953918	-0.0644585639238358	0.198022648692131	0.110613726079464
-5.42491149902344	-8.99014759063721	-1.97274076938629	-0.0642581284046173	0.198186561465263	0.110606044530869
-5.4334774017334	-8.9967622756958	-1.95898127555847	-0.064565122127533	0.198204278945923	0.110599681735039
-5.42605924606323	-8.9909029006958	-1.95774364471436	-0.0646360665559769	0.198128998279572	0.110689736902714
-5.42417860031128	-8.99142742156982	-1.97098791599274	-0.0644511133432388	0.19819001853466	0.110667012631893
-5.42345333099365	-8.99678516387939	-1.96356868743896	-0.0646491274237633	0.198190614581108	0.11057948321104
-5.42586088180542	-8.99439430236816	-1.95338261127472	-0.0646644234657288	0.198126435279846	0.110689602792263
-5.42502546310425	-8.99399280548096	-1.96726596355438	-0.0644656643271446	0.198302730917931	0.110662840306759
-5.4252290725708	-9.00268077850342	-1.95869481563568	-0.0645795986056328	0.198211804032326	0.110655128955841
-5.42074251174927	-8.99813175201416	-1.94636702537537	-0.0646571144461632	0.198137626051903	0.110661521553993
-5.42097473144531	-8.99912929534912	-1.95975565910339	-0.0644799470901489	0.198225110769272	0.110654450953007
-5.42716932296753	-9.00826358795166	-1.95185589790344	-0.0645639002323151	0.198176771402359	0.110564410686493
-5.41995429992676	-9.00066661834717	-1.93947899341583	-0.064726248383522	0.198095560073853	0.110626086592674
-5.41599750518799	-9.00221920013428	-1.95670092105865	-0.0644661039113998	0.198199421167374	0.110555961728096
-5.43187713623047	-9.01018047332764	-1.94289779663086	-0.0645339414477348	0.198258295655251	0.110472328960896
-5.41656112670898	-9.00362777709961	-1.94105422496796	-0.0646314099431038	0.197992518544197	0.110469162464142
-5.41152954101563	-9.0037841796875	-1.94170105457306	-0.0644037127494812	0.198121532797813	0.110485136508942
-5.42520523071289	-9.01163959503174	-1.94251990318298	-0.0644956827163696	0.198091849684715	0.110365100204945
-5.41490316390991	-9.00401973724365	-1.93609380722046	-0.0646353587508202	0.198001533746719	0.11033870279789
-5.41415882110596	-9.00905799865723	-1.93483054637909	-0.0644865036010742	0.198035001754761	0.110356941819191
-5.42642688751221	-9.0101490020752	-1.9313303232193	-0.0644600987434387	0.198063105344772	0.110281802713871
-5.42333507537842	-9.00925827026367	-1.94143736362457	-0.0643987357616425	0.197988420724869	0.110169932246208
-5.4247875213623	-9.013503074646	-1.92316174507141	-0.0644728019833565	0.197873443365097	0.110131993889809
-5.41981744766235	-9.00799751281738	-1.93043887615204	-0.0643889605998993	0.197760507464409	0.11016520857811
-5.42972373962402	-9.01746463775635	-1.93868911266327	-0.0642452463507652	0.197879508137703	0.110079035162926
-5.4350118637085	-9.01972484588623	-1.92110180854797	-0.0644276365637779	0.197679162025452	0.110098257660866
-5.42109823226929	-9.01340293884277	-1.92692577838898	-0.0643144473433495	0.197672739624977	0.11003965139389
-5.43143272399902	-9.01835250854492	-1.93629276752472	-0.0641547292470932	0.197786018252373	0.109986774623394
-5.43973779678345	-9.02106952667236	-1.92453789710999	-0.0643119141459465	0.197679400444031	0.109924755990505
-5.42267084121704	-9.01649951934814	-1.92805147171021	-0.0641937106847763	0.19755882024765	0.10986315459013
-5.4306321144104	-9.02415561676025	-1.92745161056519	-0.0641293302178383	0.197688564658165	0.109830126166344
-5.43726015090942	-9.02420139312744	-1.926265001297	-0.064236231148243	0.197638049721718	0.109783381223679
-5.42171239852905	-9.01672744750977	-1.91934061050415	-0.0640776604413986	0.197573736310005	0.109728448092937
-5.42748308181763	-9.02002048492432	-1.91657340526581	-0.064096674323082	0.197675153613091	0.109750114381313
-5.43191289901733	-9.01656246185303	-1.91975963115692	-0.0639875382184982	0.197646349668503	0.109676375985146
-5.42052888870239	-9.01621246337891	-1.92419445514679	-0.0639176890254021	0.197560325264931	0.109573133289814
-5.42190647125244	-9.01600170135498	-1.90970396995544	-0.0640991106629372	0.197547852993011	0.109562002122402
-5.42206430435181	-9.00971603393555	-1.91907250881195	-0.0639186650514603	0.197664201259613	0.10962089151144
-5.41934442520142	-9.01489734649658	-1.91802418231964	-0.0637961179018021	0.197590455412865	0.109485372900963
-5.41482353210449	-9.0101203918457	-1.89824712276459	-0.0640832781791687	0.197554245591164	0.109485454857349
-5.4068455696106	-9.00152587890625	-1.90989720821381	-0.0637352019548416	0.197608768939972	0.10950668156147
-5.41617965698242	-9.01073265075684	-1.90416419506073	-0.0637310519814491	0.197730645537376	0.109395213425159
-5.41122150421143	-9.0051097869873	-1.89664661884308	-0.0639359503984451	0.197550117969513	0.109437979757786
-5.39768362045288	-8.99993515014648	-1.90221130847931	-0.0637286826968193	0.197660937905312	0.109443418681622
-5.41084480285645	-9.00773429870605	-1.90300023555756	-0.0636691674590111	0.197724401950836	0.109273239970207
-5.4083046913147	-9.00228214263916	-1.89577400684357	-0.0637396350502968	0.197536841034889	0.109318770468235
-5.39671611785889	-9.00080966949463	-1.88947570323944	-0.0636372864246368	0.197593674063683	0.109262712299824
-5.40340757369995	-9.00292587280273	-1.89390897750854	-0.0636406093835831	0.197672680020332	0.109192550182343
-5.40299129486084	-9.00484466552734	-1.89585626125336	-0.0636630654335022	0.197586596012115	0.109150595963001
-5.39527750015259	-9.00328731536865	-1.88758814334869	-0.0635331273078918	0.197540014982224	0.109121590852737
-5.40478897094727	-9.00203418731689	-1.87942469120026	-0.0634793564677238	0.197522908449173	0.109100289642811
-5.40007781982422	-9.00006008148193	-1.8923397064209	-0.0633644908666611	0.19754621386528	0.109023198485374
-5.39935159683228	-9.00561809539795	-1.88630223274231	-0.0634838417172432	0.197471410036087	0.108919560909271
-5.39706802368164	-9.00009059906006	-1.88165187835693	-0.0635910034179688	0.19733789563179	0.108923435211182
-5.39970397949219	-8.99993324279785	-1.89452385902405	-0.0632911697030067	0.197477206587791	0.108882829546928
-5.40920495986938	-9.00364685058594	-1.88265192508698	-0.0634110793471336	0.197371572256088	0.108742251992226
-5.39886379241943	-8.99711608886719	-1.88004434108734	-0.0635223984718323	0.197223648428917	0.108755096793175
-5.40110778808594	-8.99576950073242	-1.89490103721619	-0.0632007196545601	0.197323679924011	0.108709424734116
-5.41309070587158	-9.00386238098145	-1.88335180282593	-0.0632978603243828	0.197254061698914	0.108574666082859
-5.40403318405151	-8.99552917480469	-1.88346982002258	-0.0635115057229996	0.197093576192856	0.108574509620667
-5.40807485580444	-8.99791812896729	-1.89610779285431	-0.0632465705275536	0.197221517562866	0.108476236462593
-5.42358303070068	-9.00257873535156	-1.8992201089859	-0.0632560700178146	0.197145983576775	0.108321815729141
-5.41480112075806	-8.99503040313721	-1.88943243026733	-0.063482441008091	0.19691626727581	0.10835973918438
-5.41417407989502	-8.99825859069824	-1.89714741706848	-0.0632689222693443	0.196912854909897	0.108287386596203
-5.4298620223999	-9.00739002227783	-1.90285551548004	-0.0633455365896225	0.196885615587234	0.108162552118301
-5.42481422424316	-9.00086116790771	-1.90410912036896	-0.0634611546993256	0.196767017245293	0.108101688325405
-5.42683601379395	-9.00160026550293	-1.90991020202637	-0.0634430199861526	0.196761980652809	0.108061924576759
-5.44055652618408	-9.00417041778564	-1.90800058841705	-0.0634381398558617	0.196697250008583	0.108045548200607
-5.43980550765991	-9.00519180297852	-1.92150175571442	-0.0633227005600929	0.196705803275108	0.107928834855556
-5.44725322723389	-9.00733375549316	-1.90149426460266	-0.0636047124862671	0.196549192070961	0.107904732227325
-5.44135618209839	-8.99984073638916	-1.91920161247253	-0.0634618401527405	0.196439549326897	0.107887215912342
-5.45327568054199	-9.00786781311035	-1.92659664154053	-0.0633126795291901	0.196592584252357	0.107798285782337
-5.45972108840942	-9.01063823699951	-1.91060721874237	-0.0636288151144981	0.196424603462219	0.107791267335415
-5.44621276855469	-9.00060653686523	-1.92649221420288	-0.0635312795639038	0.196408241987228	0.107766941189766
-5.45770454406738	-9.00851631164551	-1.93116784095764	-0.0633877292275429	0.196512937545776	0.107637226581573
-5.46690893173218	-9.00992965698242	-1.92527163028717	-0.0635640695691109	0.196412310004234	0.107675358653069
-5.45526885986328	-9.00027751922607	-1.93214631080627	-0.0634641423821449	0.196307167410851	0.107659481465816
-5.46612310409546	-9.00751399993896	-1.93289422988892	-0.0633749961853027	0.196415454149246	0.107569821178913
-5.47389698028564	-9.00632381439209	-1.93095409870148	-0.063507154583931	0.196305796504021	0.107608273625374
-5.46428966522217	-9.00316333770752	-1.93947911262512	-0.0633878111839294	0.196279928088188	0.107529357075691
-5.47240400314331	-9.00582504272461	-1.93087446689606	-0.0634476691484451	0.196327984333038	0.1075619161129
-5.47495794296265	-9.00411510467529	-1.94253766536713	-0.0633790045976639	0.196293771266937	0.107522033154964
-5.47612714767456	-9.00770473480225	-1.94642567634583	-0.0633127689361572	0.196276977658272	0.107477366924286
-5.47704696655273	-9.00420570373535	-1.93074989318848	-0.0634847283363342	0.196141749620438	0.107463426887989
-5.47711277008057	-9.00198841094971	-1.9497777223587	-0.0632499903440475	0.196208611130714	0.107486180961132
-5.4885082244873	-9.01039123535156	-1.94527351856232	-0.06326974183321	0.196197479963303	0.107409633696079
-5.48534536361694	-9.0041675567627	-1.9303263425827	-0.0634494721889496	0.196003079414368	0.107413746416569
-5.47934293746948	-8.99978351593018	-1.94346308708191	-0.0631570518016815	0.196114510297775	0.107487045228481
-5.49606037139893	-9.00895977020264	-1.94119966030121	-0.0632000118494034	0.196125835180283	0.10741164535284
-5.49407291412354	-9.00487804412842	-1.94117712974548	-0.0631618574261665	0.195906430482864	0.107396207749844
-5.48571681976318	-9.00380992889404	-1.94092667102814	-0.0630960762500763	0.195938795804977	0.107402786612511
-5.50157833099365	-9.00708675384521	-1.93489634990692	-0.0630796924233437	0.195981547236443	0.107388615608215
-5.49975347518921	-9.00502014160156	-1.94472181797028	-0.0629620254039764	0.195921257138252	0.107369534671307
-5.49469041824341	-9.00178337097168	-1.93118906021118	-0.0629372000694275	0.195840865373611	0.107372298836708
-5.4997386932373	-9.00152969360352	-1.93087947368622	-0.0629671737551689	0.195861890912056	0.107372485101223
-5.49959135055542	-9.00351142883301	-1.94351649284363	-0.0627648085355759	0.195858418941498	0.10730442404747
-5.50158262252808	-9.0067138671875	-1.9316211938858	-0.0628824606537819	0.195852309465408	0.107259593904018
-5.49760580062866	-8.9977912902832	-1.92426240444183	-0.0628620237112045	0.195776954293251	0.107350029051304
-5.49981164932251	-8.99860572814941	-1.9425243139267	-0.0625093802809715	0.195879504084587	0.107310272753239
-5.50916624069214	-9.00730800628662	-1.92590665817261	-0.0626835227012634	0.195780724287033	0.107264943420887
-5.49658823013306	-8.99753379821777	-1.92496538162231	-0.062711201608181	0.195642277598381	0.107268810272217
-5.49663400650024	-9.00004196166992	-1.93764281272888	-0.0625056698918343	0.195760011672974	0.107313118875027
-5.51238489151001	-9.00554180145264	-1.92338848114014	-0.0626084133982658	0.195781588554382	0.107265822589397
-5.49691581726074	-8.99781703948975	-1.92303276062012	-0.0626851469278336	0.195648819208145	0.107282839715481
-5.49721765518188	-8.99807834625244	-1.93788492679596	-0.0623518340289593	0.195763573050499	0.107246488332748
-5.50927639007568	-9.00307178497314	-1.92194211483002	-0.062431626021862	0.195752024650574	0.107249550521374
-5.4964919090271	-8.99733066558838	-1.92264342308044	-0.0626247301697731	0.195664331316948	0.107303813099861
-5.49481010437012	-8.99566173553467	-1.92646837234497	-0.0622910186648369	0.195737391710281	0.107243180274963
-5.50690031051636	-9.003737449646	-1.92286086082458	-0.0623782426118851	0.195735335350037	0.107254892587662
-5.49503231048584	-9.00027179718018	-1.92633974552155	-0.0624007768929005	0.195625990629196	0.107219442725182
-5.4976372718811	-9.00224018096924	-1.90902435779572	-0.0624437294900417	0.195630222558975	0.107292413711548
-5.49218130111694	-8.99951839447021	-1.91643345355988	-0.0623209252953529	0.19562192261219	0.10736820101738
-5.50043678283691	-9.00453567504883	-1.92931437492371	-0.0621228851377964	0.195720285177231	0.107292965054512
-5.49763965606689	-9.00509166717529	-1.91493570804596	-0.0624280422925949	0.195581838488579	0.107333220541477
-5.48583793640137	-8.99943828582764	-1.91229605674744	-0.0622435919940472	0.195555865764618	0.107389263808727
-5.49971294403076	-9.00732231140137	-1.92560851573944	-0.0619946382939816	0.195743829011917	0.107401549816132
-5.49611759185791	-9.00972747802734	-1.90310764312744	-0.0623196735978127	0.195588082075119	0.107406139373779
-5.4827094078064	-9.00222396850586	-1.90791249275208	-0.062161635607481	0.19553080201149	0.1075274720788
-5.49336099624634	-9.00921154022217	-1.91566896438599	-0.061970591545105	0.195746883749962	0.107539415359497
-5.49868726730347	-9.01362991333008	-1.90067028999329	-0.06223464012146	0.19557948410511	0.107620842754841
-5.48289775848389	-9.00621795654297	-1.90386760234833	-0.0620882287621498	0.195568442344666	0.107669316232204
-5.49379873275757	-9.01307773590088	-1.90259087085724	-0.0619137175381184	0.195671886205673	0.107721872627735
-5.49698543548584	-9.01774024963379	-1.90160965919495	-0.0620489194989204	0.195543557405472	0.107817582786083
-5.48934698104858	-9.01937770843506	-1.90059471130371	-0.0619998313486576	0.19551320374012	0.107873365283012
-5.49322319030762	-9.02101802825928	-1.88633358478546	-0.0621067732572556	0.195496499538422	0.108019225299358
-5.491530418396	-9.02299213409424	-1.90017437934875	-0.0618464648723602	0.195510804653168	0.108069054782391
-5.49800062179565	-9.03255081176758	-1.90116846561432	-0.0619299076497555	0.195574790239334	0.108027748763561
-5.49702024459839	-9.02942943572998	-1.87893867492676	-0.0620955973863602	0.195518925786018	0.108130276203156
-5.49331665039063	-9.03167724609375	-1.89589500427246	-0.0618525892496109	0.195560112595558	0.108257129788399
-5.50256586074829	-9.04036712646484	-1.89093780517578	-0.0619053915143013	0.195562154054642	0.108195930719376
-5.49736404418945	-9.03737831115723	-1.87863385677338	-0.0621824227273464	0.195320636034012	0.108227610588074
-5.4949254989624	-9.03674507141113	-1.88790762424469	-0.0619268007576466	0.195436656475067	0.108362689614296
-5.51352691650391	-9.04686641693115	-1.88962638378143	-0.0619713217020035	0.195520162582397	0.108307465910912
-5.50652503967285	-9.04367828369141	-1.8772976398468	-0.0622323676943779	0.195263683795929	0.108395032584667
-5.50139570236206	-9.04115009307861	-1.89123582839966	-0.0619945600628853	0.19525420665741	0.108456090092659
-5.51659917831421	-9.05364418029785	-1.88665950298309	-0.0620681643486023	0.195286586880684	0.108464978635311
-5.5175347328186	-9.05268096923828	-1.88384294509888	-0.0621786005795002	0.195052221417427	0.108625710010529
-5.51176023483276	-9.05244064331055	-1.88605535030365	-0.0621254593133926	0.195136711001396	0.108658201992512
-5.53200912475586	-9.05690956115723	-1.88842368125916	-0.0621063113212585	0.19511553645134	0.108717359602451
-5.52782535552979	-9.05543231964111	-1.88703608512878	-0.0622084923088551	0.195002019405365	0.108813688158989
-5.52641820907593	-9.05419445037842	-1.88084626197815	-0.0621465258300304	0.194923847913742	0.108888559043407
-5.5353569984436	-9.0549259185791	-1.88201415538788	-0.0622401013970375	0.194904252886772	0.108981288969517
-5.5351185798645	-9.05998611450195	-1.89028120040894	-0.0621483139693737	0.194896206259727	0.109038628637791
-5.54060888290405	-9.06143951416016	-1.88087344169617	-0.0622510798275471	0.194864079356194	0.109057880938053
-5.54182910919189	-9.05879592895508	-1.87512671947479	-0.0623111091554165	0.194810539484024	0.109194211661816
-5.54359531402588	-9.0582914352417	-1.89132678508759	-0.0620147809386253	0.194898039102554	0.109250083565712
-5.55565357208252	-9.06556606292725	-1.88451015949249	-0.0623317547142506	0.194827526807785	0.109295710921288
-5.54456520080566	-9.05795764923096	-1.88686633110046	-0.0623487159609795	0.194686189293861	0.109361305832863
-5.55008888244629	-9.05988883972168	-1.89453852176666	-0.0621463730931282	0.19477117061615	0.109423376619816
-5.56705760955811	-9.06576061248779	-1.88923823833466	-0.0623500347137451	0.194761097431183	0.109488524496555
-5.55854797363281	-9.06113624572754	-1.89756047725677	-0.0623181499540806	0.194631204009056	0.109535120427608
-5.56525564193726	-9.06422519683838	-1.89107489585876	-0.0623318217694759	0.194684937596321	0.109625093638897
-5.57080793380737	-9.06215667724609	-1.89213871955872	-0.0623201392591	0.194703504443169	0.109773091971874
-5.57697916030884	-9.06477355957031	-1.90163457393646	-0.0621418133378029	0.194605067372322	0.109739206731319
-5.57887506484985	-9.06567096710205	-1.88928973674774	-0.0623912923038006	0.194465354084969	0.109844483435154
-5.57738494873047	-9.06043434143066	-1.89088380336761	-0.0622192472219467	0.194474145770073	0.109975501894951
-5.58666181564331	-9.06587982177734	-1.91127932071686	-0.0621439479291439	0.194499328732491	0.109957948327065
-5.59142971038818	-9.06486034393311	-1.88921332359314	-0.0623213574290276	0.194380015134811	0.110009849071503
-5.58646631240845	-9.05792808532715	-1.89519083499908	-0.062135636806488	0.194396421313286	0.110126867890358
-5.59726810455322	-9.06454181671143	-1.90769445896149	-0.0619967691600323	0.194502785801888	0.110090166330338
-5.59615421295166	-9.06299114227295	-1.89103138446808	-0.0622465461492538	0.194303005933762	0.110132172703743
-5.58594226837158	-9.05606174468994	-1.89518141746521	-0.0620916150510311	0.194388404488564	0.110197886824608
-5.59785795211792	-9.06226062774658	-1.89874708652496	-0.0618407279253006	0.194560870528221	0.110183157026768
-5.59784841537476	-9.05846118927002	-1.88943016529083	-0.0620382353663445	0.194395989179611	0.110218331217766
-5.5844931602478	-9.05068778991699	-1.89378368854523	-0.0619649030268192	0.194406569004059	0.110293686389923
-5.59531450271606	-9.05807113647461	-1.89018476009369	-0.0618182681500912	0.194533586502075	0.110292695462704
-5.59798765182495	-9.05632972717285	-1.89213919639587	-0.0618458166718483	0.194477275013924	0.110424257814884
-5.5897798538208	-9.05487251281738	-1.88888394832611	-0.0618020966649055	0.194483146071434	0.110431224107742
-5.59412527084351	-9.05278873443604	-1.87764990329742	-0.0618465766310692	0.194479957222939	0.110468633472919
-5.589928150177	-9.0527458190918	-1.89059603214264	-0.0616928860545158	0.19457334280014	0.110520966351032
-5.59147548675537	-9.05504322052002	-1.89021646976471	-0.0616191476583481	0.194520398974419	0.110490202903748
-5.59023952484131	-9.05277347564697	-1.87524509429932	-0.0617710016667843	0.194456249475479	0.110608115792274
-5.58810758590698	-9.05292320251465	-1.88474774360657	-0.0616172477602959	0.194515973329544	0.110655382275581
-5.58946084976196	-9.05612277984619	-1.88949501514435	-0.0615460611879826	0.194540157914162	0.110608421266079
-5.59060668945313	-9.05427265167236	-1.87661063671112	-0.0617205575108528	0.194488421082497	0.110718257725239
-5.5894947052002	-9.04926586151123	-1.88662004470825	-0.0614981204271317	0.19453427195549	0.11081325262785
-5.59358072280884	-9.05929279327393	-1.88626205921173	-0.0615185312926769	0.194599330425262	0.110718384385109
-5.59194421768188	-9.05578994750977	-1.87199604511261	-0.0617095269262791	0.19448621571064	0.110787145793438
-5.58956623077393	-9.05132102966309	-1.88137269020081	-0.0614296682178974	0.194565564393997	0.110915087163448
-5.60354423522949	-9.05883312225342	-1.88638055324554	-0.0614860132336617	0.19461315870285	0.110881879925728
-5.59775495529175	-9.05509662628174	-1.87347388267517	-0.0617228895425797	0.194409161806107	0.110920712351799
-5.59173631668091	-9.0485782623291	-1.88820064067841	-0.0614919625222683	0.194451421499252	0.11091835051775
-5.60995483398438	-9.0606164932251	-1.88660311698914	-0.0615407675504684	0.19454400241375	0.110922016203403
-5.60658264160156	-9.05668544769287	-1.88573813438416	-0.0616255290806293	0.194331809878349	0.110994815826416
-5.60488796234131	-9.05381774902344	-1.88275802135468	-0.0616235174238682	0.194441020488739	0.111027725040913
-5.611572265625	-9.05815124511719	-1.88721990585327	-0.0616250336170197	0.194410681724548	0.111091032624245
-5.61369848251343	-9.05791568756104	-1.89803910255432	-0.0615653209388256	0.194432586431503	0.111011348664761
-5.61540126800537	-9.06073760986328	-1.88193488121033	-0.0615880973637104	0.194259330630302	0.111008763313293
-5.62025499343872	-9.05825805664063	-1.8860023021698	-0.0616416186094284	0.194261267781258	0.111122258007526
-5.62246751785278	-9.0662841796875	-1.90233528614044	-0.0613638944923878	0.194254457950592	0.111117877066135
-5.6335129737854	-9.07348346710205	-1.89669680595398	-0.0616660416126251	0.194178462028503	0.111100688576698
-5.62442874908447	-9.06657600402832	-1.88617289066315	-0.06165586784482	0.194078877568245	0.111181057989597
-5.63442945480347	-9.07224464416504	-1.90404880046844	-0.0614232644438744	0.194188311696053	0.111211135983467
-5.64774513244629	-9.08229446411133	-1.89389681816101	-0.0616000108420849	0.194174289703369	0.111221142113209
-5.64263439178467	-9.0787181854248	-1.90414583683014	-0.0615082122385502	0.194036036729813	0.111256837844849
-5.65101480484009	-9.08032894134521	-1.89716577529907	-0.0617049187421799	0.194007560610771	0.111288465559483
-5.65123128890991	-9.07727146148682	-1.90759003162384	-0.0614894963800907	0.194030985236168	0.111350543797016
-5.66026830673218	-9.08599472045898	-1.91143035888672	-0.0615297108888626	0.193965658545494	0.111288487911224
-5.66296672821045	-9.087327003479	-1.89653348922729	-0.061727125197649	0.193922936916351	0.111388966441154
-5.65790176391602	-9.08169555664063	-1.90950846672058	-0.0614702962338924	0.194005012512207	0.111407183110714
-5.67581510543823	-9.09432411193848	-1.91765356063843	-0.0614429861307144	0.19406221807003	0.111371949315071
-5.67412662506104	-9.09096431732178	-1.90640580654144	-0.0616525076329708	0.193862080574036	0.111421026289463
-5.66591739654541	-9.08910179138184	-1.91127943992615	-0.061527393758297	0.193947032094002	0.111477725207806
-5.6840181350708	-9.09844779968262	-1.91876590251923	-0.0615244507789612	0.193996444344521	0.111484475433826
-5.68186521530151	-9.09715461730957	-1.91925752162933	-0.0617305710911751	0.193865045905113	0.111524239182472
-5.67232847213745	-9.09139823913574	-1.91788113117218	-0.061587430536747	0.193842157721519	0.111544221639633
-5.68701171875	-9.09476184844971	-1.92049181461334	-0.0616448447108269	0.193909332156181	0.111592166125774
-5.6853551864624	-9.09340476989746	-1.92440938949585	-0.0615742728114128	0.193956092000008	0.111618414521217
-5.68097448348999	-9.09485054016113	-1.92076778411865	-0.0617123357951641	0.19390557706356	0.111562438309193
-5.67825794219971	-9.08446216583252	-1.91312408447266	-0.0617599636316299	0.193893432617188	0.111661307513714
-5.67677164077759	-9.08463573455811	-1.93000960350037	-0.0614542923867702	0.194060951471329	0.11170294880867
-5.68609189987183	-9.08986568450928	-1.91296315193176	-0.0617446377873421	0.194051519036293	0.111614063382149
-5.67228555679321	-9.07968044281006	-1.91611158847809	-0.0618493445217609	0.193948462605476	0.111730985343456
-5.66713714599609	-9.07828712463379	-1.92696261405945	-0.0615681372582912	0.194128766655922	0.111681520938873
-5.68107271194458	-9.08447074890137	-1.91534042358398	-0.0617352500557899	0.194084122776985	0.111728318035603
-5.66773653030396	-9.07683372497559	-1.91136837005615	-0.0618700720369816	0.19409316778183	0.111815631389618
-5.6661958694458	-9.07603359222412	-1.92205059528351	-0.0615776143968105	0.194274500012398	0.111859351396561
-5.67828798294067	-9.08409595489502	-1.91104531288147	-0.0616343356668949	0.194221898913383	0.11182677000761
-5.66401672363281	-9.07557487487793	-1.90611040592194	-0.0617118775844574	0.194086611270905	0.111911244690418
-5.66025018692017	-9.0792121887207	-1.91675436496735	-0.0616548918187618	0.19424894452095	0.111959598958492
-5.67035150527954	-9.08297634124756	-1.90876543521881	-0.0617076270282269	0.194287091493607	0.111982002854347
-5.6611533164978	-9.08114910125732	-1.91435849666595	-0.0616862736642361	0.194210857152939	0.111940182745457
-5.66120862960815	-9.08084774017334	-1.90446043014526	-0.0616696998476982	0.194275617599487	0.111990831792355
-5.66345596313477	-9.08207607269287	-1.9034618139267	-0.061647392809391	0.194280534982681	0.112077251076698
-5.66078901290894	-9.0861988067627	-1.90942168235779	-0.0615035109221935	0.194244548678398	0.11200625449419
-5.66084051132202	-9.08802127838135	-1.89532613754272	-0.061696071177721	0.194169208407402	0.112009733915329
-5.6568284034729	-9.08234119415283	-1.8976845741272	-0.0616844743490219	0.194186836481094	0.112135350704193
-5.6649923324585	-9.08960628509521	-1.91033613681793	-0.0614129267632961	0.194258853793144	0.112096048891544
-5.66786432266235	-9.09349727630615	-1.89322340488434	-0.0616849847137928	0.194162756204605	0.112175606191158
-5.65887403488159	-9.08547878265381	-1.89935052394867	-0.0615808963775635	0.194125175476074	0.112184874713421
-5.6640362739563	-9.08877086639404	-1.90949583053589	-0.061405211687088	0.194203123450279	0.112119004130363
-5.67031335830688	-9.09071254730225	-1.88979923725128	-0.0615615732967854	0.194056078791618	0.112118020653725
-5.66102504730225	-9.08763313293457	-1.8902508020401	-0.0616031102836132	0.194033741950989	0.112219728529453
-5.66314649581909	-9.09016132354736	-1.90527403354645	-0.0613179430365562	0.194110512733459	0.112137243151665
-5.67036294937134	-9.09146690368652	-1.88666808605194	-0.0615138411521912	0.19401778280735	0.112082608044147
-5.66517400741577	-9.08707332611084	-1.88583278656006	-0.0615680478513241	0.194013506174088	0.112148806452751
-5.66529512405396	-9.08859920501709	-1.90407538414001	-0.0613081641495228	0.194027841091156	0.112086765468121
-5.66836547851563	-9.09323596954346	-1.89437425136566	-0.0615854561328888	0.193997085094452	0.11203071475029
-5.66570472717285	-9.08546733856201	-1.88313746452332	-0.0615742951631546	0.193965420126915	0.112099945545197
-5.66598749160767	-9.08518600463867	-1.90667021274567	-0.0613659806549549	0.194080159068108	0.112057544291019
-5.66957330703735	-9.09180641174316	-1.89508163928986	-0.061616562306881	0.193925678730011	0.111974202096462
-5.66925191879272	-9.08577823638916	-1.89366579055786	-0.0616351701319218	0.193874582648277	0.111992187798023
-5.66950845718384	-9.0825252532959	-1.90709471702576	-0.0615540333092213	0.193969637155533	0.111945852637291
-5.66943740844727	-9.08494281768799	-1.90155386924744	-0.0616557784378529	0.193873971700668	0.111839510500431
-5.67559146881104	-9.08276271820068	-1.89643526077271	-0.0616868026554585	0.193809792399406	0.111777350306511
-5.67757368087769	-9.08224105834961	-1.90996587276459	-0.0615517124533653	0.193844825029373	0.111809112131596
-5.68350172042847	-9.08713245391846	-1.90613377094269	-0.0617341697216034	0.193749293684959	0.111719205975533
-5.68065166473389	-9.08301734924316	-1.8986439704895	-0.0618802942335606	0.193672478199005	0.111721053719521
-5.68268442153931	-9.07853889465332	-1.91343975067139	-0.0616168268024921	0.193695887923241	0.111741669476032
-5.68913698196411	-9.08223342895508	-1.9132194519043	-0.0616406500339508	0.193654462695122	0.111613251268864
-5.68973541259766	-9.07741355895996	-1.89703214168549	-0.061805572360754	0.193595230579376	0.11168197542429
-5.68740463256836	-9.07691097259521	-1.91242110729218	-0.0616271384060383	0.193636834621429	0.111672177910805
-5.68852949142456	-9.07936954498291	-1.91702020168304	-0.061656292527914	0.193646684288979	0.111519172787666
-5.6901912689209	-9.07883071899414	-1.90562236309052	-0.0616221874952316	0.193680167198181	0.11157450824976
-5.69326972961426	-9.07629203796387	-1.91465508937836	-0.061582013964653	0.193634644150734	0.111572198569775
-5.68085050582886	-9.07715892791748	-1.91711223125458	-0.0615632906556129	0.193700104951859	0.111447833478451
-5.68631029129028	-9.07850170135498	-1.91244184970856	-0.0615835897624493	0.193758398294449	0.111487507820129
-5.69144058227539	-9.07810020446777	-1.908935546875	-0.061548825353384	0.193815141916275	0.111517921090126
-5.68312406539917	-9.07519149780273	-1.9228743314743	-0.0615248084068298	0.193832904100418	0.11146891862154
-5.68362092971802	-9.07887172698975	-1.91478538513184	-0.0614057742059231	0.193970754742622	0.111440688371658
-5.68948841094971	-9.08115386962891	-1.91476559638977	-0.0614671409130096	0.193983972072601	0.111485958099365
-5.6788215637207	-9.07920742034912	-1.92328321933746	-0.0614885129034519	0.193949937820435	0.111483089625835
-5.68202018737793	-9.08118724822998	-1.91754555702209	-0.0615603625774384	0.194140240550041	0.111482329666615
-5.69009971618652	-9.08523273468018	-1.9180463552475	-0.0614774376153946	0.194085448980331	0.111513420939445
-5.67938709259033	-9.07854270935059	-1.92673683166504	-0.0616314113140106	0.194048210978508	0.111519619822502
-5.68020057678223	-9.07595634460449	-1.92702102661133	-0.0614810660481453	0.194267347455025	0.111562766134739
-5.69536781311035	-9.0823974609375	-1.93092238903046	-0.0615523718297482	0.194331184029579	0.11154742538929
-5.68336296081543	-9.07338047027588	-1.92543852329254	-0.0617270097136498	0.19423072040081	0.111638948321342
-5.67693710327148	-9.07382678985596	-1.93142664432526	-0.0615829937160015	0.194237187504768	0.111632347106934
-5.68862104415894	-9.07630157470703	-1.93016636371613	-0.0617328025400639	0.194450929760933	0.111657716333866
-5.67580318450928	-9.07110786437988	-1.932013630867	-0.0618712417781353	0.194373294711113	0.111680649220943
-5.6726245880127	-9.07155132293701	-1.93201231956482	-0.0618359111249447	0.194464415311813	0.111721105873585
-5.68225717544556	-9.06948566436768	-1.93295860290527	-0.0619395226240158	0.194612950086594	0.111820630729198
-5.66872549057007	-9.06688213348389	-1.94236934185028	-0.0620374567806721	0.194494515657425	0.111788637936115
-5.6635594367981	-9.06731224060059	-1.93114364147186	-0.0620487481355667	0.194619610905647	0.111893408000469
-5.67324924468994	-9.07252597808838	-1.93975400924683	-0.0622009262442589	0.194668784737587	0.111901432275772
-5.66351366043091	-9.06392574310303	-1.93201160430908	-0.062265258282423	0.19469054043293	0.111943528056145
-5.64980983734131	-9.05898857116699	-1.93160092830658	-0.0622725374996662	0.194764286279678	0.111964091658592
-5.65993785858154	-9.06221771240234	-1.9357213973999	-0.0623828731477261	0.194805264472961	0.112022578716278
-5.65025329589844	-9.05986022949219	-1.93491566181183	-0.062473751604557	0.194671496748924	0.112079538404942
-5.63580465316772	-9.05486392974854	-1.92814648151398	-0.0624123066663742	0.19490048289299	0.112086646258831
-5.64558887481689	-9.06198310852051	-1.92672884464264	-0.0624651499092579	0.194950848817825	0.112112335860729
-5.63742399215698	-9.05985355377197	-1.92928302288055	-0.0625757649540901	0.194944694638252	0.1121676415205
-5.62703704833984	-9.06122970581055	-1.9170241355896	-0.0625185668468475	0.194999739527702	0.112174242734909
-5.63125562667847	-9.05967140197754	-1.9118617773056	-0.0625804513692856	0.194989338517189	0.112301632761955
-5.62493896484375	-9.06634426116943	-1.92317640781403	-0.0624946057796478	0.19503690302372	0.112349011003971
-5.62168979644775	-9.06943321228027	-1.91347765922546	-0.062620036303997	0.195025563240051	0.112313434481621
-5.62259674072266	-9.0675630569458	-1.90855813026428	-0.0627033486962318	0.195047199726105	0.112439177930355
-5.6183762550354	-9.06960582733154	-1.91915011405945	-0.0625639408826828	0.195086136460304	0.112460367381573
-5.61732387542725	-9.07470035552979	-1.90995490550995	-0.0627602338790894	0.195078805088997	0.112434051930904
-5.61303949356079	-9.07252407073975	-1.90062260627747	-0.0628617182374001	0.194977149367332	0.11256281286478
-5.61782932281494	-9.07358837127686	-1.91554641723633	-0.062560647726059	0.1950493901968	0.112562134861946
-5.62205839157104	-9.08143615722656	-1.89874279499054	-0.0627909749746323	0.195018425583839	0.112514309585094
-5.61679840087891	-9.07474040985107	-1.89814746379852	-0.0629292279481888	0.194862633943558	0.112557359039783
-5.61495113372803	-9.07700538635254	-1.91024601459503	-0.0626804381608963	0.194968491792679	0.112607918679714
-5.62611436843872	-9.08518028259277	-1.89711904525757	-0.0628056079149246	0.194907888770103	0.112523965537548
-5.61418581008911	-9.07643699645996	-1.89919483661652	-0.0629017651081085	0.194740012288094	0.11261735111475
-5.61615562438965	-9.07679843902588	-1.90119731426239	-0.0627661794424057	0.194815531373024	0.112610928714275
-5.62852191925049	-9.07919597625732	-1.89811098575592	-0.0629021152853966	0.19485442340374	0.112585112452507
-5.6193528175354	-9.07555389404297	-1.90845084190369	-0.062867060303688	0.194703742861748	0.112556643784046
-5.61953115463257	-9.07715225219727	-1.89643704891205	-0.0628552064299583	0.194785594940186	0.112554952502251
-5.6264762878418	-9.07739734649658	-1.89577424526215	-0.0629352182149887	0.19477441906929	0.112608551979065
-5.61864900588989	-9.07660961151123	-1.90025091171265	-0.0629615411162376	0.194668546319008	0.112545818090439
-5.62005662918091	-9.0781717300415	-1.89206206798553	-0.0629025921225548	0.194720551371574	0.112587839365005
-5.63048315048218	-9.07904052734375	-1.89544606208801	-0.0629722103476524	0.194700926542282	0.112617701292038
-5.62658166885376	-9.07277870178223	-1.90073812007904	-0.0628844350576401	0.194567650556564	0.112532697618008
-5.62958478927612	-9.07777881622314	-1.8976948261261	-0.0629807114601135	0.194620460271835	0.112563960254192
-5.63765668869019	-9.07842540740967	-1.8930549621582	-0.0629741847515106	0.194604098796844	0.112589336931705
-5.63816165924072	-9.07552814483643	-1.90296614170074	-0.0629023835062981	0.194547221064568	0.112626932561398
-5.64037704467773	-9.0757884979248	-1.8883341550827	-0.0629395246505737	0.194543093442917	0.112640634179115
-5.64559507369995	-9.07724094390869	-1.89744198322296	-0.0629266425967216	0.194555565714836	0.112643025815487
-5.64536905288696	-9.07956314086914	-1.91071975231171	-0.0628350153565407	0.19451792538166	0.112670868635178
-5.65007257461548	-9.08077144622803	-1.88902151584625	-0.063025139272213	0.194467976689339	0.11272107064724
-5.64719009399414	-9.07673740386963	-1.89033937454224	-0.0629605427384377	0.194410279393196	0.112834773957729
-5.65498733520508	-9.08036708831787	-1.90645146369934	-0.0627064928412437	0.194568052887917	0.112795919179916
-5.66463041305542	-9.08300495147705	-1.89234447479248	-0.06295046210289	0.194464266300201	0.112831309437752
-5.65581321716309	-9.07542037963867	-1.89778685569763	-0.062900647521019	0.1944340467453	0.112828239798546
-5.66525840759277	-9.08132457733154	-1.89688551425934	-0.0627485141158104	0.194522112607956	0.112939544022083
-5.67351579666138	-9.08500003814697	-1.89845502376556	-0.0628493428230286	0.194489672780037	0.113015972077847
-5.66449165344238	-9.08459377288818	-1.89743900299072	-0.0627298578619957	0.194528207182884	0.112984552979469
-5.67066860198975	-9.08415985107422	-1.88982081413269	-0.0629346147179604	0.194519490003586	0.113057382404804
-5.67359352111816	-9.07954883575439	-1.90708088874817	-0.0627286583185196	0.194659560918808	0.113095618784428
-5.67867469787598	-9.0855188369751	-1.90278387069702	-0.0627805143594742	0.194691225886345	0.11310026794672
-5.67049932479858	-9.08008766174316	-1.8873325586319	-0.062972791492939	0.194546386599541	0.113193467259407
-5.66248941421509	-9.0745906829834	-1.90625894069672	-0.0627881214022636	0.194643497467041	0.113222286105156
-5.68179273605347	-9.08047866821289	-1.90566098690033	-0.0627602189779282	0.194754853844643	0.113235875964165
-5.67435455322266	-9.07879257202148	-1.9010466337204	-0.0629698634147644	0.194661483168602	0.113307982683182
-5.66615295410156	-9.07599067687988	-1.9093542098999	-0.0628550797700882	0.194776430726051	0.113358467817307
-5.6845006942749	-9.083664894104	-1.90348255634308	-0.0629102736711502	0.194874435663223	0.11341305822134
-5.67976760864258	-9.07625579833984	-1.90897154808044	-0.0629344806075096	0.194722577929497	0.113463297486305
-5.67478322982788	-9.07506942749023	-1.90992903709412	-0.0628908798098564	0.194764569401741	0.113477699458599
-5.68553304672241	-9.0808687210083	-1.9165620803833	-0.0629760101437569	0.19490759074688	0.113539457321167
-5.68690204620361	-9.08089637756348	-1.91756474971771	-0.0629414692521095	0.194896474480629	0.11360177397728
-5.68259286880493	-9.08013916015625	-1.92409384250641	-0.0629089996218681	0.194923266768456	0.113590553402901
-5.69502210617065	-9.08184909820557	-1.9223906993866	-0.0629789382219315	0.194935619831085	0.113714531064034
-5.69339227676392	-9.07889556884766	-1.92417860031128	-0.0631152838468552	0.194910615682602	0.113793611526489
-5.68855237960815	-9.07767772674561	-1.93747711181641	-0.0629553869366646	0.194929420948029	0.113773874938488
-5.7036395072937	-9.08208274841309	-1.94218719005585	-0.0630065277218819	0.19506499171257	0.113829076290131
-5.70524311065674	-9.07923316955566	-1.94226896762848	-0.063132755458355	0.195003747940063	0.11387874186039
-5.69804811477661	-9.07333850860596	-1.95124089717865	-0.0630911365151405	0.194980204105377	0.113913767039776
-5.70767307281494	-9.07572841644287	-1.95583140850067	-0.063224770128727	0.195020198822021	0.113940067589283
-5.70938682556152	-9.0731372833252	-1.96364378929138	-0.0632247924804688	0.195082530379295	0.114031173288822
-5.70764303207397	-9.07414722442627	-1.96379172801971	-0.0633194148540497	0.195062726736069	0.114026986062527
-5.71670866012573	-9.07078552246094	-1.96157085895538	-0.0634796768426895	0.1950993090868	0.114094652235508
-5.71545267105103	-9.06747817993164	-1.97750055789948	-0.0633246526122093	0.195165082812309	0.114173606038094
-5.72408056259155	-9.07192802429199	-1.97817444801331	-0.063384972512722	0.195171386003494	0.114119566977024
-5.71679353713989	-9.06676864624023	-1.97179567813873	-0.0636910498142242	0.195043832063675	0.114219821989536
-5.71041107177734	-9.06611442565918	-1.98633706569672	-0.0634560957551003	0.195188775658607	0.114274024963379
-5.72624778747559	-9.07051944732666	-1.99233257770538	-0.06362284719944	0.195267736911774	0.114249050617218
-5.71536922454834	-9.06449890136719	-1.98813772201538	-0.063752181828022	0.195130228996277	0.114317804574966
-5.71231174468994	-9.06334686279297	-1.98629248142242	-0.0636081174015999	0.195318698883057	0.114375598728657
-5.72456932067871	-9.06496047973633	-1.98486256599426	-0.0637054517865181	0.19532798230648	0.114436492323875
-5.71450662612915	-9.06008625030518	-1.99010419845581	-0.0638287216424942	0.195211961865425	0.114463835954666
-5.71151685714722	-9.06006240844727	-1.98961746692657	-0.0637599155306816	0.195318430662155	0.114574924111366
-5.72536993026733	-9.06571769714355	-1.98884987831116	-0.0637607723474503	0.195442944765091	0.114594809710979
-5.71935796737671	-9.06124305725098	-1.98578536510468	-0.0639055371284485	0.195349812507629	0.11469329893589
-5.7071418762207	-9.05964756011963	-1.99570441246033	-0.0637315288186073	0.195380836725235	0.114733479917049
-5.7254958152771	-9.06762313842773	-1.99179601669312	-0.0636992305517197	0.195419773459435	0.114821963012218
-5.72032403945923	-9.06703472137451	-1.98447751998901	-0.0639285445213318	0.195304185152054	0.114952810108662
-5.71337127685547	-9.06005096435547	-1.99401152133942	-0.0636987835168839	0.195409715175629	0.115003451704979
-5.72352409362793	-9.06978797912598	-1.99681186676025	-0.0635766386985779	0.195429056882858	0.114990785717964
-5.72148561477661	-9.07056522369385	-1.97332382202148	-0.063811793923378	0.195289805531502	0.11516597121954
-5.70666074752808	-9.06667041778564	-1.97559428215027	-0.0635961815714836	0.195367947220802	0.115245372056961
-5.72167825698853	-9.0801830291748	-1.98175346851349	-0.063559778034687	0.195477187633514	0.115276642143726
-5.71707916259766	-9.07891273498535	-1.96663308143616	-0.0637151375412941	0.195332542061806	0.115374125540257
-5.7085976600647	-9.07593727111816	-1.9682229757309	-0.0634497851133347	0.195398390293121	0.115437969565392
-5.71943521499634	-9.08201026916504	-1.97406780719757	-0.0634286850690842	0.195436865091324	0.115528345108032
-5.71507549285889	-9.08069610595703	-1.96569991111755	-0.063501201570034	0.195258036255836	0.115590825676918
-5.70303583145142	-9.08223152160645	-1.96235930919647	-0.0634481385350227	0.195320874452591	0.115663468837738
-5.716468334198	-9.0893030166626	-1.96249282360077	-0.0632677972316742	0.195494934916496	0.11574862152338
-5.71408700942993	-9.0896635055542	-1.95085847377777	-0.0634346976876259	0.195349335670471	0.115741454064846
-5.70078897476196	-9.08527755737305	-1.95916187763214	-0.0633454844355583	0.195317268371582	0.115877211093903
-5.7123498916626	-9.09377002716064	-1.9641922712326	-0.0632529333233833	0.195458054542542	0.115927040576935
-5.71640300750732	-9.09882545471191	-1.94919836521149	-0.0634538754820824	0.195313647389412	0.116049766540527
-5.70064163208008	-9.09168434143066	-1.95335733890533	-0.0633909329771996	0.195286333560944	0.11612568795681
-5.71246814727783	-9.09732055664063	-1.96036028862	-0.0631733685731888	0.195420742034912	0.11609148979187
-5.71370983123779	-9.10004901885986	-1.94329082965851	-0.0634055435657501	0.195257574319839	0.116208396852016
-5.70440912246704	-9.09721565246582	-1.94173014163971	-0.0634175688028336	0.195256590843201	0.116393052041531
-5.7082781791687	-9.10150623321533	-1.95743048191071	-0.0631868913769722	0.195375218987465	0.116365574300289
-5.71352386474609	-9.10677242279053	-1.93796932697296	-0.0633547082543373	0.195189446210861	0.116479761898518
-5.7032151222229	-9.09899616241455	-1.9337797164917	-0.0634050071239471	0.195215851068497	0.116593115031719
-5.70336818695068	-9.10818767547607	-1.94838523864746	-0.0630836710333824	0.195351257920265	0.116617284715176
-5.7077841758728	-9.11275768280029	-1.93313574790955	-0.0632986128330231	0.19527804851532	0.116585932672024
-5.70602607727051	-9.10528087615967	-1.92856240272522	-0.0633118972182274	0.195219695568085	0.116773843765259
-5.70366382598877	-9.10954570770264	-1.9398033618927	-0.0630036368966103	0.19528129696846	0.11685037612915
-5.7012996673584	-9.11684036254883	-1.92913258075714	-0.0631633996963501	0.195220023393631	0.116822518408298
-5.7097282409668	-9.11800003051758	-1.92882716655731	-0.0632260963320732	0.195208802819252	0.116915419697762
-5.71079874038696	-9.12046337127686	-1.932173371315	-0.0630894899368286	0.195284321904182	0.117012843489647
-5.71493101119995	-9.12701511383057	-1.92774057388306	-0.0631438419222832	0.195270761847496	0.117133215069771
-5.71825408935547	-9.12812995910645	-1.92475163936615	-0.0632264390587807	0.195164203643799	0.117204383015633
-5.71876907348633	-9.13028717041016	-1.94084846973419	-0.0630996078252792	0.195207327604294	0.117379121482372
-5.72398090362549	-9.13518142700195	-1.93658256530762	-0.0631355419754982	0.195140480995178	0.117398992180824
-5.73160648345947	-9.13645267486572	-1.92966055870056	-0.0633732452988625	0.195176631212234	0.117530845105648
-5.73346853256226	-9.13505554199219	-1.9442150592804	-0.0631593242287636	0.195186480879784	0.117669858038425
-5.73294878005981	-9.13725090026855	-1.94528913497925	-0.0632171854376793	0.195123001933098	0.117610864341259
-5.73569297790527	-9.13852691650391	-1.9338595867157	-0.0635138899087906	0.19502367079258	0.117786541581154
-5.74008798599243	-9.13744449615479	-1.94787776470184	-0.063454307615757	0.195148319005966	0.117857277393341
-5.74018526077271	-9.13501071929932	-1.96060788631439	-0.0634625777602196	0.19516097009182	0.117797948420048
-5.74317359924316	-9.13153648376465	-1.94583475589752	-0.0636120587587357	0.195092961192131	0.117900319397449
-5.74626016616821	-9.12984085083008	-1.95284807682037	-0.0635159090161324	0.195172533392906	0.117981970310211
-5.73813915252686	-9.13210010528564	-1.95852029323578	-0.0635716244578362	0.195128217339516	0.117920443415642
-5.74184322357178	-9.13356399536133	-1.95368099212646	-0.0636480823159218	0.195252776145935	0.118065170943737
-5.74882698059082	-9.13073444366455	-1.953857421875	-0.0635962560772896	0.195321559906006	0.118083611130714
-5.73586988449097	-9.12679195404053	-1.95984709262848	-0.0636257454752922	0.195254147052765	0.118101574480534
-5.73970222473145	-9.12777328491211	-1.96519529819489	-0.0633825957775116	0.19538451731205	0.118193417787552
-5.75323438644409	-9.13598728179932	-1.95400619506836	-0.0634880810976028	0.195384651422501	0.118247851729393
-5.7376070022583	-9.1262321472168	-1.95925176143646	-0.0634894967079163	0.195272862911224	0.118314787745476
-5.7414231300354	-9.12646389007568	-1.96124768257141	-0.0632683336734772	0.19554491341114	0.118324711918831
-5.75216865539551	-9.13282299041748	-1.95679986476898	-0.0633245855569839	0.1954745054245	0.118394032120705
-5.73663902282715	-9.12566089630127	-1.95029854774475	-0.0634504556655884	0.195428878068924	0.118481822311878
-5.73790740966797	-9.12271881103516	-1.9624388217926	-0.0631935447454453	0.195589363574982	0.11853551119566
-5.75041627883911	-9.13003063201904	-1.95701372623444	-0.0632249265909195	0.195592686533928	0.118503712117672
-5.74529695510864	-9.11964321136475	-1.94325077533722	-0.0632639601826668	0.195470243692398	0.11858256906271
-5.74183320999146	-9.11847877502441	-1.95860624313354	-0.0630368515849113	0.195594072341919	0.118643432855606
-5.74522876739502	-9.12185955047607	-1.9591588973999	-0.0630784705281258	0.19560319185257	0.118599131703377
-5.75026273727417	-9.11567974090576	-1.94529736042023	-0.0631608888506889	0.195606395602226	0.118708677589893
-5.75306701660156	-9.11568450927734	-1.95551156997681	-0.0630583092570305	0.195616349577904	0.118790559470654
-5.74721431732178	-9.11336421966553	-1.95324003696442	-0.062919870018959	0.195526540279388	0.118759348988533
-5.7548041343689	-9.11429786682129	-1.95470976829529	-0.0628848224878311	0.195619627833366	0.118865579366684
-5.7692346572876	-9.11897850036621	-1.94730222225189	-0.0629617124795914	0.195614948868752	0.118865869939327
-5.75558376312256	-9.11377716064453	-1.94920969009399	-0.0630356967449188	0.195452839136124	0.118907034397125
-5.76083660125732	-9.11630058288574	-1.9620156288147	-0.0626943111419678	0.195726975798607	0.119031876325607
-5.77215337753296	-9.12505340576172	-1.94974231719971	-0.0629104450345039	0.195683494210243	0.119045726954937
-5.76276540756226	-9.11911582946777	-1.94880104064941	-0.0629328861832619	0.195578187704086	0.11913038790226
-5.76021909713745	-9.12000179290771	-1.96442723274231	-0.0626436918973923	0.195708259940147	0.11914861947298
-5.77420616149902	-9.12971878051758	-1.95485830307007	-0.0628389939665794	0.195641875267029	0.119198195636272
-5.76864957809448	-9.12709617614746	-1.95265090465546	-0.0630579590797424	0.19565013051033	0.119369693100452
-5.7678394317627	-9.12702465057373	-1.97192597389221	-0.0627749487757683	0.195776283740997	0.119368493556976
-5.77263402938843	-9.13327598571777	-1.96928596496582	-0.0628519207239151	0.195720687508583	0.119412407279015
-5.77196788787842	-9.13252067565918	-1.95528900623322	-0.0630634278059006	0.195642307400703	0.119539104402065
-5.77252054214478	-9.13085269927979	-1.96538770198822	-0.0629171878099442	0.195770263671875	0.119603522121906
-5.76785659790039	-9.1276969909668	-1.97206580638885	-0.0629563182592392	0.195728331804276	0.119642339646816
-5.77036190032959	-9.13198947906494	-1.97118830680847	-0.06289903819561	0.195805624127388	0.119770146906376
-5.77978992462158	-9.13492012023926	-1.96884906291962	-0.0631478950381279	0.19574099779129	0.119794078171253
-5.7674241065979	-9.12716960906982	-1.96688568592072	-0.0631286203861237	0.195710495114326	0.119916409254074
-5.77160167694092	-9.1276741027832	-1.98501980304718	-0.062909796833992	0.195849731564522	0.12003456056118
-5.77471494674683	-9.13476371765137	-1.97015714645386	-0.0630993917584419	0.195791274309158	0.120029382407665
-5.77973127365112	-9.13457202911377	-1.97110068798065	-0.0631343871355057	0.195798188447952	0.120222538709641
-5.77903127670288	-9.13550186157227	-1.97515487670898	-0.0630812793970108	0.195770993828773	0.120266310870647
-5.7719554901123	-9.13232898712158	-1.97417819499969	-0.0630999505519867	0.195698872208595	0.120312452316284
-5.78584671020508	-9.14101409912109	-1.97922420501709	-0.0629336908459663	0.195788711309433	0.120379149913788
-5.79030132293701	-9.14883518218994	-1.96344232559204	-0.063148707151413	0.195595756173134	0.120573163032532
-5.78225803375244	-9.14077949523926	-1.96604371070862	-0.0630594864487648	0.195629104971886	0.120633646845818
-5.78669452667236	-9.14701652526855	-1.98106038570404	-0.0628014132380486	0.195625424385071	0.120642527937889
-5.78491353988647	-9.15316295623779	-1.95848309993744	-0.0629358366131783	0.195586115121841	0.120748899877071
-5.79271507263184	-9.15470695495605	-1.96146702766418	-0.0629062354564667	0.195563837885857	0.120845153927803
-5.79059600830078	-9.15760040283203	-1.96334564685822	-0.0627999156713486	0.195508703589439	0.120945975184441
-5.78235054016113	-9.15457344055176	-1.95012772083282	-0.0626317411661148	0.195514813065529	0.120985634624958
-5.79747343063354	-9.16539669036865	-1.95262324810028	-0.0626443848013878	0.19560381770134	0.121043361723423
-5.79676151275635	-9.1658878326416	-1.94311702251434	-0.0627619102597237	0.195418328046799	0.121064566075802
-5.78720283508301	-9.1584644317627	-1.94258594512939	-0.0625089183449745	0.195465579628944	0.121182173490524
-5.79577350616455	-9.1684103012085	-1.94813621044159	-0.0623881183564663	0.195459306240082	0.121211759746075
-5.7979736328125	-9.17019081115723	-1.93181312084198	-0.0626152902841568	0.195310696959496	0.121249914169312
-5.79142951965332	-9.16629123687744	-1.93006598949432	-0.0623862333595753	0.195368856191635	0.121382780373096
-5.79803609848022	-9.16971683502197	-1.94133603572845	-0.0621221289038658	0.195444077253342	0.121316350996494
-5.80065536499023	-9.17173004150391	-1.92198431491852	-0.0622254312038422	0.195377796888351	0.121445938944817
-5.81198740005493	-9.17958927154541	-1.92173683643341	-0.0621348470449448	0.195377513766289	0.121468745172024
-5.80886268615723	-9.17622089385986	-1.91379916667938	-0.062183391302824	0.195223122835159	0.121557027101517
-5.80273866653442	-9.17604827880859	-1.91005408763885	-0.0618620552122593	0.195239156484604	0.121589861810207
-5.82227897644043	-9.18759059906006	-1.91461670398712	-0.0619068965315819	0.195294886827469	0.121629543602467
-5.82566261291504	-9.18853282928467	-1.90129423141479	-0.0620340071618557	0.195153400301933	0.121728979051113
-5.82596445083618	-9.18564128875732	-1.90884518623352	-0.061810314655304	0.195232033729553	0.121858760714531
-5.8264045715332	-9.19298839569092	-1.91612088680267	-0.0617190785706043	0.195208519697189	0.121815055608749
-5.8287992477417	-9.19723415374756	-1.90152382850647	-0.0617342106997967	0.195168077945709	0.121933788061142
-5.84314966201782	-9.20307064056396	-1.90775990486145	-0.0617808625102043	0.195229306817055	0.121967807412148
-5.83316230773926	-9.20071315765381	-1.90483617782593	-0.0618442483246326	0.195074006915092	0.122034013271332
-5.83316612243652	-9.20320129394531	-1.9103786945343	-0.0616594143211842	0.195145681500435	0.122130818665028
-5.85066318511963	-9.2120361328125	-1.90874648094177	-0.0617703534662724	0.195267900824547	0.122168205678463
-5.84637594223022	-9.20329666137695	-1.90052008628845	-0.0620183981955051	0.195072755217552	0.12227389216423
-5.84449434280396	-9.20305728912354	-1.9176994562149	-0.0618406161665916	0.195129096508026	0.122361034154892
-5.84674024581909	-9.20607376098633	-1.92252850532532	-0.0619382001459599	0.195072263479233	0.122308127582073
-5.85088300704956	-9.20577239990234	-1.92025101184845	-0.0620654188096523	0.195148676633835	0.122449733316898
-5.85997247695923	-9.20836162567139	-1.918869972229	-0.0622032843530178	0.195145264267921	0.122467003762722
-5.84600734710693	-9.20016193389893	-1.92574346065521	-0.0624256543815136	0.195049464702606	0.122576683759689
-5.84980297088623	-9.20194339752197	-1.93945229053497	-0.0622028112411499	0.195247486233711	0.122620441019535
-5.861252784729	-9.20804500579834	-1.92815244197845	-0.0624828636646271	0.195162683725357	0.122708559036255
-5.85210418701172	-9.19959259033203	-1.92905735969543	-0.0626319497823715	0.195093750953674	0.122797042131424
-5.85012578964233	-9.19850826263428	-1.94373905658722	-0.0625989809632301	0.1951624751091	0.122911423444748
-5.84551429748535	-9.19942188262939	-1.94176769256592	-0.0626364499330521	0.195179417729378	0.122957766056061
-5.85320711135864	-9.20199108123779	-1.94290542602539	-0.0626900270581245	0.195334434509277	0.123064309358597
-5.85572624206543	-9.203537940979	-1.94274461269379	-0.0628475993871689	0.195192113518715	0.123226769268513
-5.84160709381104	-9.19596862792969	-1.94719016551971	-0.0628976002335548	0.195205345749855	0.123320505023003
-5.84695720672607	-9.20042705535889	-1.95672345161438	-0.0627493634819984	0.195347562432289	0.123354256153107
-5.85292148590088	-9.20360088348389	-1.94365537166595	-0.0629520863294601	0.195297732949257	0.123467162251472
-5.83977842330933	-9.197678565979	-1.94502627849579	-0.0630101561546326	0.195268303155899	0.123590588569641
-5.84037780761719	-9.20406627655029	-1.9595981836319	-0.0628105029463768	0.19538326561451	0.123596109449863
-5.83930397033691	-9.20587539672852	-1.94820499420166	-0.0630220323801041	0.195389956235886	0.123649567365646
-5.83900594711304	-9.20148658752441	-1.93780159950256	-0.0630400478839874	0.195391327142715	0.123808734118938
-5.83571529388428	-9.20305156707764	-1.95327806472778	-0.0629063099622726	0.195406809449196	0.123855002224445
-5.8274564743042	-9.20311164855957	-1.94498753547668	-0.0629254728555679	0.195386379957199	0.123892746865749
-5.8393406867981	-9.20792865753174	-1.94377279281616	-0.0629252940416336	0.195498749613762	0.123963758349419
-5.83235597610474	-9.20889186859131	-1.93489396572113	-0.0629571229219437	0.195454433560371	0.124097287654877
-5.82043218612671	-9.20410251617432	-1.94178664684296	-0.0628931820392609	0.195420548319817	0.124137409031391
-5.83359861373901	-9.21184921264648	-1.94544434547424	-0.0627138018608093	0.19555875658989	0.124140232801437
-5.83934688568115	-9.21887111663818	-1.92803275585175	-0.0629068315029144	0.195468902587891	0.124265290796757
-5.83019399642944	-9.21258640289307	-1.9287097454071	-0.0627972781658173	0.195495143532753	0.124326653778553
-5.83139610290527	-9.21445369720459	-1.93840503692627	-0.0626266375184059	0.195493027567863	0.124351285398006
-5.82981443405151	-9.2153377532959	-1.92409038543701	-0.062592938542366	0.195515632629395	0.124360330402851
-5.84229755401611	-9.2242546081543	-1.92224764823914	-0.062550500035286	0.195551097393036	0.124395906925201
-5.83861255645752	-9.22197341918945	-1.92013096809387	-0.0625531226396561	0.195366218686104	0.124475844204426
-5.82786798477173	-9.21951007843018	-1.91578793525696	-0.0623250938951969	0.195368573069572	0.124494425952435
-5.84173154830933	-9.22859764099121	-1.92780709266663	-0.0621710978448391	0.195489883422852	0.124442018568516
-5.84298515319824	-9.22867393493652	-1.90316843986511	-0.0623589493334293	0.195356070995331	0.124515950679779
-5.83997631072998	-9.22673797607422	-1.89904618263245	-0.0621481910347939	0.195369392633438	0.124594032764435
-5.84181833267212	-9.23095893859863	-1.90656077861786	-0.0618778616189957	0.195343613624573	0.124511748552322
-5.84267950057983	-9.23641300201416	-1.88645648956299	-0.0620352253317833	0.195267632603645	0.124494008719921
-5.84728622436523	-9.232741355896	-1.88421726226807	-0.0617842003703117	0.195308044552803	0.124569788575172
-5.84250402450562	-9.23393058776855	-1.89345920085907	-0.0616521947085857	0.195213735103607	0.124505244195461
-5.83884429931641	-9.23850536346436	-1.88785803318024	-0.0615294352173805	0.195272162556648	0.124588280916214
-5.86079120635986	-9.24795722961426	-1.88195252418518	-0.0615055114030838	0.195398077368736	0.124484553933144
-5.85218381881714	-9.24404239654541	-1.86683928966522	-0.0615987218916416	0.195120543241501	0.124549761414528
-5.84559631347656	-9.23907470703125	-1.880859375	-0.061317965388298	0.195143699645996	0.124620340764523
-5.86221075057983	-9.25184345245361	-1.8749783039093	-0.0612952299416065	0.19513463973999	0.124527961015701
-5.86417055130005	-9.2507963180542	-1.86817491054535	-0.061422273516655	0.195094138383865	0.12457600235939
-5.87349367141724	-9.24978256225586	-1.86260688304901	-0.0612929202616215	0.195017278194427	0.124591819941998
-5.86874198913574	-9.25177001953125	-1.87517905235291	-0.0612593963742256	0.194882318377495	0.124528937041759
-5.87648677825928	-9.25343322753906	-1.87082624435425	-0.0611800402402878	0.194938153028488	0.124524675309658
-5.8962140083313	-9.26423168182373	-1.86979043483734	-0.0612967163324356	0.194942653179169	0.124559417366982
-5.89037561416626	-9.25786972045898	-1.86954581737518	-0.0613479912281036	0.194674596190453	0.124571360647678
-5.89241504669189	-9.2625150680542	-1.88323998451233	-0.0611290372908115	0.19482059776783	0.124610804021358
-5.90625047683716	-9.27119636535645	-1.88672268390656	-0.0612367391586304	0.194744855165482	0.124566771090031
-5.91169023513794	-9.27021884918213	-1.87147831916809	-0.0613072887063026	0.19470289349556	0.124692164361477
-5.91675233840942	-9.27173614501953	-1.88267397880554	-0.0612943544983864	0.194697916507721	0.124739497900009
-5.90996265411377	-9.27485179901123	-1.88708984851837	-0.0612652152776718	0.194601759314537	0.12469520419836
-5.91941785812378	-9.27657032012939	-1.88521409034729	-0.0611762590706348	0.194715067744255	0.124741412699223
-5.92978715896606	-9.28244972229004	-1.88032114505768	-0.0613741204142571	0.194674551486969	0.124734148383141
-5.91782903671265	-9.27763938903809	-1.88769602775574	-0.061495266854763	0.194546416401863	0.124788597226143
-5.92356491088867	-9.27741622924805	-1.90034437179565	-0.0612724758684635	0.194707050919533	0.124838203191757
-5.91903305053711	-9.27898693084717	-1.8900545835495	-0.0613866038620472	0.194630935788155	0.124814949929714
-5.92834758758545	-9.27737236022949	-1.90087676048279	-0.061365369707346	0.194783225655556	0.124798692762852
-5.93006420135498	-9.2824182510376	-1.88771319389343	-0.0616556815803051	0.194665014743805	0.124958395957947
-5.91835641860962	-9.27110290527344	-1.89175498485565	-0.0615629553794861	0.194718658924103	0.124979190528393
-5.92099571228027	-9.2745246887207	-1.90327763557434	-0.0614493303000927	0.194767862558365	0.124997146427631
-5.91580963134766	-9.27231121063232	-1.89204132556915	-0.0616229884326458	0.19483371078968	0.125045493245125
-5.92141675949097	-9.2720308303833	-1.89101707935333	-0.0616862662136555	0.194895714521408	0.125069364905357
-5.91499900817871	-9.26615905761719	-1.89134180545807	-0.0617415010929108	0.194791957736015	0.125111758708954
-5.90123987197876	-9.26065826416016	-1.88570284843445	-0.0615531280636787	0.194831386208534	0.125184044241905
-5.91318035125732	-9.26952838897705	-1.90144610404968	-0.0615574195981026	0.194977536797523	0.125144690275192
-5.90751981735229	-9.26576900482178	-1.88504266738892	-0.0617518648505211	0.194885551929474	0.125254184007645
-5.90960788726807	-9.26398849487305	-1.88396835327148	-0.0618079900741577	0.194960385560989	0.125381246209145
-5.8987340927124	-9.2634449005127	-1.89447319507599	-0.0617429651319981	0.194969654083252	0.125364780426025
-5.89871740341187	-9.26222133636475	-1.8789883852005	-0.0617120452225208	0.1950324177742	0.125458300113678
-5.90766382217407	-9.26477336883545	-1.87915432453156	-0.0617033094167709	0.195070624351501	0.125532746315002
-5.89861726760864	-9.25908756256104	-1.87191414833069	-0.0618738383054733	0.194984182715416	0.125580877065659
-5.89634323120117	-9.25679016113281	-1.88184821605682	-0.0616578981280327	0.19509157538414	0.12569722533226
-5.89463520050049	-9.2612190246582	-1.87972092628479	-0.0615737624466419	0.195169523358345	0.125690653920174
-5.89459991455078	-9.26081943511963	-1.87331104278564	-0.0616652779281139	0.195140331983566	0.125801846385002
-5.90641832351685	-9.26665496826172	-1.86559462547302	-0.0618410781025887	0.195140898227692	0.125821083784103
-5.89067268371582	-9.26101589202881	-1.86427688598633	-0.0618437044322491	0.195065334439278	0.125940442085266
-5.89029884338379	-9.26148223876953	-1.87725019454956	-0.0615997724235058	0.195177987217903	0.125979900360107
-5.89248037338257	-9.26833534240723	-1.86861801147461	-0.0617057643830776	0.195125326514244	0.126024603843689
-5.89794158935547	-9.26657581329346	-1.86295020580292	-0.061870701611042	0.195221543312073	0.126115828752518
-5.89758014678955	-9.27086067199707	-1.86151790618896	-0.0618355236947536	0.195193633437157	0.126206666231155
-5.88373565673828	-9.26435089111328	-1.86524212360382	-0.0617900975048542	0.195102378726006	0.126254886388779
-5.89394378662109	-9.27301692962646	-1.8615015745163	-0.0617762580513954	0.19529715180397	0.126254796981812
-5.9036169052124	-9.27629661560059	-1.85935997962952	-0.0619562305510044	0.195210412144661	0.126333951950073
-5.8904242515564	-9.2695140838623	-1.85372495651245	-0.061978243291378	0.19505450129509	0.126469731330872
-5.89000558853149	-9.27733993530273	-1.86697268486023	-0.0618483126163483	0.195196136832237	0.126446828246117
-5.891770362854	-9.28074550628662	-1.85566401481628	-0.0619298480451107	0.195157676935196	0.126475229859352
-5.89622688293457	-9.28108215332031	-1.85577964782715	-0.062053631991148	0.195127502083778	0.1265899091959
-5.892409324646	-9.27973461151123	-1.86817836761475	-0.0618918053805828	0.195076182484627	0.126606896519661
-5.88738250732422	-9.28333568572998	-1.8610817193985	-0.0620020963251591	0.195012614130974	0.126574099063873
-5.89958906173706	-9.28829097747803	-1.85923826694489	-0.0619965307414532	0.195126459002495	0.126632735133171
-5.89801931381226	-9.28708457946777	-1.84867179393768	-0.0621120855212212	0.195054590702057	0.126664355397224
-5.88347959518433	-9.28160190582275	-1.85650062561035	-0.0620143562555313	0.194935500621796	0.126714915037155
-5.89281558990479	-9.28951072692871	-1.86729443073273	-0.0618499889969826	0.195083200931549	0.126685246825218
-5.89029455184937	-9.29380798339844	-1.85291504859924	-0.0620476007461548	0.194985181093216	0.126738026738167
-5.89289140701294	-9.29366397857666	-1.85603928565979	-0.0620422028005123	0.194985166192055	0.126782789826393
-5.89142417907715	-9.29268169403076	-1.85544764995575	-0.0619970969855785	0.194908320903778	0.126815021038055
-5.88322114944458	-9.29366302490234	-1.84991312026978	-0.0620252974331379	0.195011720061302	0.126835182309151
-5.89748525619507	-9.29990863800049	-1.85285413265228	-0.0620007291436195	0.194982692599297	0.12682469189167
-5.88944435119629	-9.29661083221436	-1.84572744369507	-0.0622140057384968	0.194864884018898	0.126883432269096
-5.8806939125061	-9.29175186157227	-1.84746837615967	-0.0620144046843052	0.194919496774673	0.126983344554901
-5.8890209197998	-9.3000020980835	-1.8631637096405	-0.0619558766484261	0.195018380880356	0.126910120248795
-5.88685512542725	-9.29957675933838	-1.84482264518738	-0.0620664395391941	0.194927915930748	0.127001076936722
-5.8951678276062	-9.30410385131836	-1.84776258468628	-0.0620784647762775	0.195012852549553	0.127039805054665
-5.88264560699463	-9.30091285705566	-1.83909213542938	-0.0622514821588993	0.194818720221519	0.127052083611488
-5.88172769546509	-9.29731369018555	-1.83787429332733	-0.0620245784521103	0.194904252886772	0.127203613519669
-5.8761568069458	-9.30066394805908	-1.84339320659637	-0.0619179420173168	0.194945156574249	0.127149567008018
-5.87941980361938	-9.30769824981689	-1.83745539188385	-0.0619304068386555	0.195052787661552	0.127289652824402
-5.88610887527466	-9.31600570678711	-1.82700204849243	-0.0621312484145164	0.195025593042374	0.127282172441483
-5.87668085098267	-9.30668926239014	-1.82207107543945	-0.0621110685169697	0.194947108626366	0.127380177378654
-5.87438821792603	-9.30853080749512	-1.83255803585052	-0.0618082694709301	0.195015460252762	0.127403721213341
-5.87714672088623	-9.31184482574463	-1.81873214244843	-0.0619354322552681	0.195008471608162	0.127347081899643
-5.87828731536865	-9.3086519241333	-1.813600897789	-0.0619234070181847	0.195004925131798	0.127384856343269
-5.88384246826172	-9.31088066101074	-1.81072902679443	-0.0619500316679478	0.19495601952076	0.127524167299271
-5.87046337127686	-9.30836772918701	-1.8103392124176	-0.0618319399654865	0.194908916950226	0.127593576908112
-5.87863969802856	-9.31317710876465	-1.82048845291138	-0.0616023242473602	0.194991827011108	0.127506390213966
-5.881019115448	-9.31683731079102	-1.80353128910065	-0.0618123300373554	0.194969356060028	0.127673611044884
-5.8881950378418	-9.32014560699463	-1.80222594738007	-0.0618296042084694	0.194947153329849	0.127727195620537
-5.88763380050659	-9.31775188446045	-1.80738925933838	-0.0618158802390099	0.194871515035629	0.127764269709587
-5.87901878356934	-9.31100273132324	-1.80021619796753	-0.0616204552352428	0.194796040654182	0.127847373485565
-5.89387941360474	-9.32014751434326	-1.8105491399765	-0.0615886002779007	0.194996505975723	0.127838864922523
-5.89337158203125	-9.3195161819458	-1.79386126995087	-0.0618160739541054	0.194857105612755	0.127887979149818
-5.89642095565796	-9.32009506225586	-1.79784715175629	-0.0617282763123512	0.194799080491066	0.127977818250656
-5.8908486366272	-9.31721591949463	-1.80442130565643	-0.0617240779101849	0.194772496819496	0.127962231636047
-5.890052318573	-9.31728363037109	-1.80057764053345	-0.0616095773875713	0.194901525974274	0.128023833036423
-5.90203380584717	-9.32308006286621	-1.80307006835938	-0.0616359561681747	0.194942578673363	0.128016859292984
-5.89745616912842	-9.31928634643555	-1.79408049583435	-0.0619357451796532	0.194767475128174	0.128113955259323
-5.89723634719849	-9.31724643707275	-1.802126288414	-0.0617024712264538	0.194895699620247	0.128183156251907
-5.88928031921387	-9.31597995758057	-1.80540227890015	-0.0618668124079704	0.194838121533394	0.128130719065666
-5.89306402206421	-9.31869029998779	-1.80367863178253	-0.0618122108280659	0.194877728819847	0.128263056278229
-5.90710735321045	-9.32262897491455	-1.79584181308746	-0.0619499534368515	0.194932773709297	0.128228679299355
-5.89313840866089	-9.31211757659912	-1.79997909069061	-0.0619985610246658	0.194840237498283	0.12828229367733
-5.89449405670166	-9.31265926361084	-1.81221771240234	-0.0618970356881619	0.194856390357018	0.128292098641396
-5.89324235916138	-9.3179407119751	-1.80797398090363	-0.0619903057813644	0.194842740893364	0.128312259912491
-5.90051174163818	-9.32039356231689	-1.80486929416656	-0.0621353201568127	0.194968372583389	0.128337904810905
-5.90601491928101	-9.318190574646	-1.81049931049347	-0.0622354410588741	0.194857358932495	0.128372505307198
-5.89226531982422	-9.31348514556885	-1.8208863735199	-0.0622668452560902	0.194828987121582	0.128479704260826
-5.90401744842529	-9.31984519958496	-1.83400774002075	-0.0621424429118633	0.195060983300209	0.128426447510719
-5.91209506988525	-9.3220911026001	-1.82264471054077	-0.0624273456633091	0.194942891597748	0.128487944602966
-5.90771007537842	-9.31828022003174	-1.82454943656921	-0.0624255836009979	0.194888934493065	0.128615200519562
-5.90450859069824	-9.32336235046387	-1.83701181411743	-0.0624976009130478	0.194963648915291	0.128647327423096
-5.89799737930298	-9.31727600097656	-1.83129191398621	-0.0623855367302895	0.195019483566284	0.128657653927803
-5.90924119949341	-9.32805061340332	-1.84391403198242	-0.0623327121138573	0.195165365934372	0.128738597035408
-5.90614795684814	-9.33191585540771	-1.83173835277557	-0.0627050325274467	0.195075944066048	0.128802284598351
-5.90014553070068	-9.32626914978027	-1.84128499031067	-0.062557116150856	0.195094749331474	0.128940477967262
-5.89864301681519	-9.32857513427734	-1.84749579429626	-0.0625013783574104	0.195253431797028	0.128934562206268
-5.89431476593018	-9.33375930786133	-1.84649181365967	-0.0625584349036217	0.195211589336395	0.128994733095169
-5.90659952163696	-9.3406982421875	-1.84285044670105	-0.0626187473535538	0.195341169834137	0.12904554605484
-5.8983039855957	-9.33695125579834	-1.83070504665375	-0.0629053115844727	0.195170491933823	0.129149615764618
-5.88998794555664	-9.33464336395264	-1.84644389152527	-0.0626891329884529	0.195332810282707	0.129302352666855
-5.89417362213135	-9.34363746643066	-1.85387706756592	-0.0627178028225899	0.195347100496292	0.129322454333305
-5.8940224647522	-9.34211254119873	-1.84757101535797	-0.0627186447381973	0.1954086124897	0.129417017102242
-5.90629720687866	-9.34961032867432	-1.84221816062927	-0.0628295540809631	0.19535468518734	0.129452928900719
-5.89569854736328	-9.34598541259766	-1.83701241016388	-0.0631423369050026	0.195288062095642	0.129642531275749
-5.89684104919434	-9.34694576263428	-1.85148596763611	-0.0628550052642822	0.195448279380798	0.129679515957832
-5.89037895202637	-9.34724521636963	-1.85180413722992	-0.0628155991435051	0.195299416780472	0.129712030291557
-5.8971471786499	-9.35419845581055	-1.85573971271515	-0.0627871602773666	0.19549697637558	0.129804670810699
-5.90830230712891	-9.35812282562256	-1.84320878982544	-0.0630824789404869	0.195343047380447	0.129884734749794
-5.89879703521729	-9.35468292236328	-1.8335165977478	-0.0629668980836868	0.195341244339943	0.129998058080673
-5.89814805984497	-9.36010646820068	-1.85095453262329	-0.0628837272524834	0.195408046245575	0.130061104893684
-5.89132308959961	-9.3621654510498	-1.83825147151947	-0.0628097057342529	0.195371434092522	0.130056008696556
-5.90134429931641	-9.3675012588501	-1.84724819660187	-0.062693864107132	0.195430099964142	0.130103766918182
-5.90210342407227	-9.3709831237793	-1.83070254325867	-0.0629044100642204	0.19538913667202	0.130135610699654
-5.90308284759521	-9.37202453613281	-1.82803022861481	-0.0628483667969704	0.19542595744133	0.130227163434029
-5.8941855430603	-9.36863040924072	-1.82568335533142	-0.0629096403717995	0.195297539234161	0.13017338514328
-5.88904571533203	-9.37064743041992	-1.832146525383	-0.062706358730793	0.195395365357399	0.130291670560837
-5.89381504058838	-9.37651252746582	-1.83234715461731	-0.0626819580793381	0.195391938090324	0.130184769630432
-5.89536809921265	-9.37767791748047	-1.82562053203583	-0.0626535192131996	0.195360824465752	0.13024964928627
-5.90645933151245	-9.38306427001953	-1.82008802890778	-0.0628363341093063	0.195344999432564	0.130246102809906
-5.89351606369019	-9.37397193908691	-1.81822335720062	-0.0628433153033257	0.195232659578323	0.130308955907822
-5.89427709579468	-9.37702369689941	-1.83461880683899	-0.0626465901732445	0.195297852158546	0.130274891853333
-5.89846515655518	-9.37701606750488	-1.82179069519043	-0.0626565739512444	0.195195525884628	0.130230024456978
-5.904456615448	-9.38160514831543	-1.81942939758301	-0.0626824945211411	0.19528429210186	0.130245372653008
-5.90728235244751	-9.37801647186279	-1.81705105304718	-0.0627734288573265	0.195144698023796	0.130243122577667
-5.89269065856934	-9.37290191650391	-1.81939423084259	-0.062678299844265	0.195027425885201	0.130224779248238
-5.90122890472412	-9.3794116973877	-1.82623553276062	-0.0625227764248848	0.195213004946709	0.130122646689415
-5.9013032913208	-9.38034248352051	-1.81209778785706	-0.0625975579023361	0.195094108581543	0.130088418722153
-5.90590143203735	-9.37928199768066	-1.81349980831146	-0.0626228526234627	0.195078209042549	0.13011434674263
-5.90161561965942	-9.38015460968018	-1.81443786621094	-0.0626258179545403	0.194968149065971	0.130097329616547
-5.89377641677856	-9.37526035308838	-1.81243169307709	-0.0624603368341923	0.195063233375549	0.130075708031654
-5.90817928314209	-9.38498783111572	-1.8206912279129	-0.0623541958630085	0.195083603262901	0.130087703466415
-5.91077947616577	-9.38613605499268	-1.80509650707245	-0.0626147463917732	0.194915905594826	0.130040049552917
-5.91205978393555	-9.3860034942627	-1.80497527122498	-0.0625245794653893	0.194980606436729	0.130176320672035
-5.90902853012085	-9.38622570037842	-1.81044387817383	-0.0625261664390564	0.194820091128349	0.130133762955666
-5.90358781814575	-9.39087390899658	-1.81366193294525	-0.0623741187155247	0.194895699620247	0.130214929580688
-5.91602277755737	-9.39883518218994	-1.81295084953308	-0.0623949356377125	0.195032000541687	0.130156978964806
-5.91452789306641	-9.39704990386963	-1.80849099159241	-0.0626163333654404	0.194897890090942	0.130211129784584
-5.92090797424316	-9.39606857299805	-1.81379508972168	-0.0625502839684486	0.194952413439751	0.130227237939835
-5.9141411781311	-9.3975772857666	-1.81599032878876	-0.0625732913613319	0.194886445999146	0.130230128765106
-5.91442775726318	-9.39510345458984	-1.82152247428894	-0.0624175891280174	0.195038765668869	0.130200326442719
-5.92475748062134	-9.40303993225098	-1.818354845047	-0.0626083165407181	0.194962367415428	0.130162239074707
-5.9224910736084	-9.39903163909912	-1.81576526165009	-0.0628795102238655	0.194940790534019	0.130249217152596
-5.92274618148804	-9.39603805541992	-1.83558654785156	-0.0627042800188065	0.194998547434807	0.130290687084198
-5.91468572616577	-9.39534759521484	-1.83808469772339	-0.0627283081412315	0.194938808679581	0.130266338586807
-5.92152404785156	-9.39759063720703	-1.83383893966675	-0.0627326741814613	0.195120587944984	0.130274698138237
-5.92581796646118	-9.39652061462402	-1.83187139034271	-0.062980942428112	0.195113450288773	0.130276322364807
-5.91362285614014	-9.38420963287354	-1.83241987228394	-0.0629915446043015	0.195017784833908	0.130324229598045
-5.91138076782227	-9.39013767242432	-1.84652268886566	-0.0629283934831619	0.195170029997826	0.130300968885422
-5.90558910369873	-9.38506126403809	-1.84192740917206	-0.0630625784397125	0.195198878645897	0.130250826478004
-5.91556310653687	-9.38714981079102	-1.85171437263489	-0.063042163848877	0.195321306586266	0.130322083830833
-5.91094875335693	-9.3823127746582	-1.84151232242584	-0.0633859187364578	0.195187598466873	0.130341559648514
-5.90181303024292	-9.37725353240967	-1.8498067855835	-0.0633604675531387	0.195367261767387	0.130373999476433
-5.89870643615723	-9.37754249572754	-1.86066210269928	-0.0633062943816185	0.195432543754578	0.130305826663971
-5.89721965789795	-9.37276458740234	-1.85483038425446	-0.0634150579571724	0.195459172129631	0.130354464054108
-5.90512084960938	-9.37768173217773	-1.8543473482132	-0.063515841960907	0.195612266659737	0.130321472883224
-5.89527416229248	-9.37020111083984	-1.84940624237061	-0.0637651681900024	0.1955256909132	0.130393654108047
-5.88489723205566	-9.36093616485596	-1.86478340625763	-0.063649408519268	0.195577546954155	0.130390271544456
-5.88713502883911	-9.36663627624512	-1.86098730564117	-0.0636860728263855	0.195625379681587	0.130379915237427
-5.88937091827393	-9.36519336700439	-1.85960531234741	-0.0637723207473755	0.195708423852921	0.130382969975471
-5.9011812210083	-9.36700344085693	-1.8666433095932	-0.0638557597994804	0.195677161216736	0.130362883210182
-5.88502740859985	-9.35935592651367	-1.86798143386841	-0.0640587210655212	0.195686250925064	0.130464673042297
-5.88819169998169	-9.35848045349121	-1.87696158885956	-0.0638314634561539	0.195866599678993	0.130405560135841
-5.89243507385254	-9.36450386047363	-1.87141573429108	-0.0639017820358276	0.195810094475746	0.130391523241997
-5.88959264755249	-9.36788845062256	-1.86263418197632	-0.0640862956643105	0.195826426148415	0.13042488694191
-5.8919677734375	-9.36856842041016	-1.86369287967682	-0.0640775337815285	0.195908814668655	0.130391493439674
-5.87808990478516	-9.3623218536377	-1.86094868183136	-0.0640582963824272	0.195859804749489	0.130452886223793
-5.88003540039063	-9.37142848968506	-1.88230454921722	-0.0639277398586273	0.195948764681816	0.130410611629486
-5.88038444519043	-9.37503814697266	-1.86489081382751	-0.06399966776371	0.1959458142519	0.13037434220314
-5.88846063613892	-9.37884902954102	-1.86468911170959	-0.0639737322926521	0.195939555764198	0.13041178882122
-5.8833155632019	-9.3781852722168	-1.86088740825653	-0.0642396658658981	0.195806175470352	0.130445763468742
-5.87557744979858	-9.37695026397705	-1.8557311296463	-0.0641119405627251	0.195875391364098	0.130472704768181
-5.87816429138184	-9.37910652160645	-1.87164747714996	-0.0639859884977341	0.195961326360703	0.130420938134193
-5.87870359420776	-9.3817834854126	-1.86313366889954	-0.0641280487179756	0.195894598960876	0.130424529314041
-5.8908486366272	-9.38781833648682	-1.85812973976135	-0.0641625821590424	0.196012750267982	0.130401238799095
-5.88221406936646	-9.38407802581787	-1.85389149188995	-0.0643402114510536	0.195867404341698	0.130416676402092
-5.87360620498657	-9.380295753479	-1.86468708515167	-0.0641647800803185	0.195880621671677	0.130434185266495
-5.88038969039917	-9.38701248168945	-1.86576950550079	-0.0641648918390274	0.195892721414566	0.130423128604889
-5.88205432891846	-9.38745498657227	-1.85407376289368	-0.0642518624663353	0.195883691310883	0.130454435944557
-5.89258480072021	-9.39266204833984	-1.8515487909317	-0.0642479285597801	0.195836573839188	0.130411416292191
-5.88259601593018	-9.38867282867432	-1.85152888298035	-0.0644671097397804	0.195681929588318	0.13046583533287
-5.88351821899414	-9.38840484619141	-1.8592883348465	-0.0641279444098473	0.195847183465958	0.130451753735542
-5.8918924331665	-9.39571094512939	-1.8572291135788	-0.0641478896141052	0.195669308304787	0.130374938249588
-5.88765525817871	-9.39511775970459	-1.84121704101563	-0.0643622875213623	0.195576369762421	0.130440682172775
-5.89400625228882	-9.3988208770752	-1.84417355060577	-0.0642768293619156	0.195668697357178	0.13039393723011
-5.88438367843628	-9.39425182342529	-1.85083615779877	-0.0641040056943893	0.195636257529259	0.130322337150574
-5.89177513122559	-9.3984546661377	-1.84946811199188	-0.0639558359980583	0.195659130811691	0.130347803235054
-5.89880800247192	-9.40495872497559	-1.84015691280365	-0.0642292350530624	0.195594623684883	0.130259469151497
-5.88557958602905	-9.39735412597656	-1.83543288707733	-0.06414445489645	0.195496052503586	0.130257025361061
-5.88963508605957	-9.3998498916626	-1.84943819046021	-0.0638853758573532	0.195608615875244	0.130259856581688
-5.89960908889771	-9.40648651123047	-1.83503580093384	-0.0641067028045654	0.195553556084633	0.130136951804161
-5.89266300201416	-9.40343475341797	-1.84114325046539	-0.0641928613185883	0.1954205930233	0.130123808979988
-5.89605140686035	-9.40336799621582	-1.84507036209106	-0.064020611345768	0.195498451590538	0.130134090781212
-5.88716506958008	-9.40085029602051	-1.85068106651306	-0.0640724748373032	0.195482298731804	0.130025833845139
-5.89649534225464	-9.40267467498779	-1.8500634431839	-0.0639271065592766	0.195614129304886	0.129958137869835
-5.9030704498291	-9.40334987640381	-1.84215104579926	-0.0642708316445351	0.195440247654915	0.130003407597542
-5.88899707794189	-9.39319324493408	-1.85122334957123	-0.0642097145318985	0.195403277873993	0.12993860244751
-5.89536714553833	-9.3961181640625	-1.86869895458221	-0.0639681667089462	0.1955786049366	0.129851847887039
-5.89531850814819	-9.39786338806152	-1.85948431491852	-0.0642120316624641	0.195495545864105	0.129854544997215
-5.90503740310669	-9.39750862121582	-1.86000335216522	-0.0642949417233467	0.195557475090027	0.129784315824509
-5.89729356765747	-9.38980674743652	-1.85915911197662	-0.0643837675452232	0.195425048470497	0.129757151007652
-5.88323163986206	-9.38160037994385	-1.86743128299713	-0.0643516257405281	0.195452511310577	0.129761651158333
-5.89435005187988	-9.38466167449951	-1.88220047950745	-0.0642769709229469	0.195653036236763	0.129612311720848
-5.8917031288147	-9.38293075561523	-1.85979723930359	-0.0645121783018112	0.195553258061409	0.129640504717827
-5.89183616638184	-9.37807941436768	-1.86674749851227	-0.0644860044121742	0.195613041520119	0.12963379919529
-5.88512659072876	-9.37591743469238	-1.87761354446411	-0.0645903944969177	0.195588454604149	0.129536241292953
-5.8790454864502	-9.37298107147217	-1.88570415973663	-0.0644957572221756	0.195738047361374	0.129548892378807
-5.88268852233887	-9.37440872192383	-1.88353335857391	-0.0645817816257477	0.195735037326813	0.129454538226128
-5.88223266601563	-9.37442111968994	-1.87922120094299	-0.0645980164408684	0.19582499563694	0.12946143746376
-5.89083290100098	-9.37660312652588	-1.87919080257416	-0.0647247806191444	0.195802390575409	0.129447385668755
-5.8745813369751	-9.36814117431641	-1.88488137722015	-0.064780481159687	0.195782780647278	0.129437908530235
-5.87863302230835	-9.36975860595703	-1.89763951301575	-0.064507745206356	0.195920869708061	0.129429653286934
-5.87609672546387	-9.37363243103027	-1.88579654693604	-0.0646771565079689	0.195915594696999	0.12934821844101
-5.88225603103638	-9.37346267700195	-1.88783073425293	-0.0647013336420059	0.195981055498123	0.129340171813965
-5.88496255874634	-9.37421894073486	-1.88841700553894	-0.0648979544639587	0.195849597454071	0.129399389028549
-5.87298059463501	-9.36644554138184	-1.89367544651031	-0.0647850856184959	0.195927292108536	0.129437237977982
-5.87781620025635	-9.37135601043701	-1.90143918991089	-0.0646703988313675	0.195991978049278	0.129335537552834
-5.8719162940979	-9.36656379699707	-1.89167535305023	-0.0647508874535561	0.196009159088135	0.129347562789917
-5.88543033599854	-9.3725414276123	-1.89165830612183	-0.0647481828927994	0.196140617132187	0.129280909895897
-5.87873125076294	-9.36814498901367	-1.88508152961731	-0.0649029836058617	0.195977792143822	0.129290819168091
-5.87576580047607	-9.36622905731201	-1.88857913017273	-0.0648457333445549	0.196088716387749	0.12931415438652
-5.86985015869141	-9.36555004119873	-1.8961786031723	-0.0648694410920143	0.196114391088486	0.129280224442482
-5.86143827438354	-9.36600208282471	-1.89230060577393	-0.0647354945540428	0.196122109889984	0.129307776689529
-5.86684608459473	-9.37180519104004	-1.8954313993454	-0.0647934824228287	0.196199089288712	0.129178389906883
-5.86716508865356	-9.36994647979736	-1.88812720775604	-0.0647282600402832	0.196249172091484	0.129262641072273
-5.87167263031006	-9.37560558319092	-1.88393187522888	-0.0648181885480881	0.196188449859619	0.129184156656265
-5.8602819442749	-9.37226867675781	-1.87352991104126	-0.0648506358265877	0.196189671754837	0.129269182682037
-5.86001873016357	-9.37353610992432	-1.88903844356537	-0.0646934136748314	0.196278482675552	0.129266142845154
-5.85498332977295	-9.37569332122803	-1.88643729686737	-0.064714178442955	0.196233853697777	0.129140198230743
-5.86620712280273	-9.38336944580078	-1.87773668766022	-0.0646386221051216	0.196364566683769	0.129225686192513
-5.86520862579346	-9.38234806060791	-1.86566352844238	-0.064828135073185	0.196251779794693	0.129210591316223
-5.85461378097534	-9.37782096862793	-1.86790406703949	-0.0646706074476242	0.196224614977837	0.129251822829247
-5.85951709747314	-9.3864049911499	-1.8810168504715	-0.064581885933876	0.196361392736435	0.129239022731781
-5.85547876358032	-9.38949680328369	-1.8678492307663	-0.0645885989069939	0.196287766098976	0.129169344902039
-5.86485767364502	-9.39888954162598	-1.86886537075043	-0.0645538121461868	0.196365863084793	0.129159465432167
-5.86518239974976	-9.39984035491943	-1.84929513931274	-0.0647405683994293	0.19625897705555	0.129280507564545
-5.86555480957031	-9.40194606781006	-1.86567711830139	-0.0645442977547646	0.196270421147346	0.129282429814339
-5.8593111038208	-9.40481567382813	-1.86307919025421	-0.064601942896843	0.196210131049156	0.129304885864258
-5.8618311882019	-9.41176986694336	-1.86451661586761	-0.0644359067082405	0.196416452527046	0.129311442375183
-5.87040042877197	-9.42119789123535	-1.85989153385162	-0.0645506009459496	0.196397617459297	0.129284396767616
-5.86424016952515	-9.4178295135498	-1.84895181655884	-0.0646737664937973	0.196230962872505	0.129362151026726
-5.8658971786499	-9.42219543457031	-1.85725891590118	-0.0645084902644157	0.196382969617844	0.129403039813042
-5.86488437652588	-9.42556571960449	-1.86133646965027	-0.0645241886377335	0.196333140134811	0.129352897405624
-5.87120914459229	-9.42969417572021	-1.8542343378067	-0.0645433068275452	0.196311265230179	0.129419550299644
-5.88023805618286	-9.43289470672607	-1.8504251241684	-0.0646905824542046	0.196332693099976	0.129478678107262
-5.87413120269775	-9.42824077606201	-1.84764122962952	-0.0646429806947708	0.196248129010201	0.129487842321396
-5.87885522842407	-9.42611694335938	-1.86569893360138	-0.0644708499312401	0.196334436535835	0.129502639174461
-5.874755859375	-9.43240165710449	-1.86068427562714	-0.0646438673138618	0.196207538247108	0.1294334679842
-5.88477325439453	-9.43781566619873	-1.86423277854919	-0.064605176448822	0.196332573890686	0.129497185349464
-5.88763856887817	-9.43333721160889	-1.84928464889526	-0.0648776143789291	0.19622029364109	0.129505664110184
-5.88075637817383	-9.42928314208984	-1.86421620845795	-0.064790315926075	0.196149349212646	0.129574120044708
-5.88397741317749	-9.43018913269043	-1.87697470188141	-0.0647512525320053	0.196230381727219	0.129603371024132
-5.87727451324463	-9.42750835418701	-1.87336683273315	-0.0647033751010895	0.196210831403732	0.129556745290756
-5.8872275352478	-9.43206310272217	-1.87025368213654	-0.0647943019866943	0.19629268348217	0.129573479294777
-5.88300466537476	-9.42842292785645	-1.85937678813934	-0.0650867223739624	0.196217700839043	0.129624262452126
-5.88024139404297	-9.42082405090332	-1.87026417255402	-0.0649458989500999	0.196306511759758	0.129693865776062
-5.87430810928345	-9.41857624053955	-1.88413536548615	-0.0649844259023666	0.196193277835846	0.129638895392418
-5.87321329116821	-9.41602420806885	-1.87939405441284	-0.064987413585186	0.196377545595169	0.129685938358307
-5.88456392288208	-9.42066955566406	-1.88247680664063	-0.0650743618607521	0.196375414729118	0.129707470536232
-5.87229061126709	-9.40719223022461	-1.87003219127655	-0.0652557015419006	0.196294128894806	0.12977734208107
-5.86442899703979	-9.40736389160156	-1.88840556144714	-0.065092459321022	0.196359246969223	0.129814356565475
-5.87557077407837	-9.41078948974609	-1.89037311077118	-0.0651343464851379	0.196421071887016	0.129742711782455
-5.86852979660034	-9.40318202972412	-1.87504482269287	-0.0654057264328003	0.196309879422188	0.129867270588875
-5.86675643920898	-9.3976001739502	-1.88759016990662	-0.0652331188321114	0.196462854743004	0.129952758550644
-5.86431503295898	-9.39911937713623	-1.89106917381287	-0.0652608871459961	0.196431323885918	0.129899740219116
-5.87012672424316	-9.39746189117432	-1.89563572406769	-0.0651762112975121	0.196572422981262	0.13000799715519
-5.87606620788574	-9.39932918548584	-1.88614022731781	-0.0653722286224365	0.196503549814224	0.130027920007706
-5.87109899520874	-9.39234352111816	-1.89016354084015	-0.0654593110084534	0.196363985538483	0.130174860358238
-5.87011909484863	-9.39101886749268	-1.89732122421265	-0.0653622448444366	0.19653357565403	0.130168259143829
-5.86639356613159	-9.3867769241333	-1.89827966690063	-0.0653652921319008	0.196558132767677	0.130181327462196
-5.8753662109375	-9.38941383361816	-1.90095055103302	-0.0653509646654129	0.196649387478828	0.130300879478455
-5.88037204742432	-9.38966178894043	-1.89048838615417	-0.0655779093503952	0.196621134877205	0.130414888262749
-5.86398649215698	-9.38261032104492	-1.89320170879364	-0.065473772585392	0.196668803691864	0.130472034215927
-5.86632394790649	-9.38486289978027	-1.91183018684387	-0.0653111115098	0.196736469864845	0.130504414439201
-5.85896015167236	-9.38351726531982	-1.90018272399902	-0.0654452815651894	0.19688118994236	0.130567103624344
-5.87074661254883	-9.39020538330078	-1.90013980865479	-0.0653238296508789	0.196928575634956	0.13062410056591
-5.86647367477417	-9.38641548156738	-1.89323592185974	-0.065559133887291	0.196784526109695	0.130800440907478
-5.86271142959595	-9.3867826461792	-1.89789819717407	-0.0655302107334137	0.196970537304878	0.130865380167961
-5.86132001876831	-9.38444900512695	-1.91127729415894	-0.0654873624444008	0.196958482265472	0.130853787064552
-5.86039400100708	-9.38821792602539	-1.90106058120728	-0.0654261112213135	0.197045028209686	0.130968555808067
-5.87030982971191	-9.39446258544922	-1.90356183052063	-0.0655960291624069	0.197134926915169	0.131035789847374
-5.86101007461548	-9.38706493377686	-1.89567840099335	-0.0657626092433929	0.19697467982769	0.13112561404705
-5.85971736907959	-9.38405323028564	-1.91047072410583	-0.0655238702893257	0.197126612067223	0.131300166249275
-5.86297130584717	-9.39092922210693	-1.9036408662796	-0.0656457468867302	0.197122305631638	0.131241858005524
-5.86523723602295	-9.39051628112793	-1.90055286884308	-0.0657515600323677	0.197157859802246	0.131389558315277
-5.86958503723145	-9.39348316192627	-1.89794516563416	-0.0658330097794533	0.197220206260681	0.131437286734581
-5.85761451721191	-9.38598537445068	-1.90044677257538	-0.0658723115921021	0.197115123271942	0.13154536485672
-5.85816478729248	-9.39271545410156	-1.91474866867065	-0.065656416118145	0.197289228439331	0.131593123078346
-5.85689258575439	-9.3928165435791	-1.90268802642822	-0.0657459795475006	0.197271898388863	0.131609991192818
-5.86259889602661	-9.39517307281494	-1.90142905712128	-0.0657290294766426	0.197355315089226	0.131664618849754
-5.86655282974243	-9.40050315856934	-1.89896178245544	-0.0659371614456177	0.197239965200424	0.131852298974991
-5.85344505310059	-9.39490032196045	-1.90032577514648	-0.0658483430743217	0.197249084711075	0.13190096616745
-5.86061143875122	-9.40097522735596	-1.91123270988464	-0.0655959844589233	0.197445049881935	0.131883591413498
-5.86465263366699	-9.40452766418457	-1.89280378818512	-0.0658710971474648	0.197283059358597	0.131989359855652
-5.86033487319946	-9.40364551544189	-1.89099276065826	-0.0658988282084465	0.197379171848297	0.132095605134964
-5.86215925216675	-9.40282344818115	-1.90148961544037	-0.0657947659492493	0.197308391332626	0.132157877087593
-5.85346555709839	-9.40288639068604	-1.89062535762787	-0.0656192228198051	0.197286754846573	0.132168337702751
-5.86789464950562	-9.41105842590332	-1.89847135543823	-0.0656819045543671	0.197413608431816	0.132229924201965
-5.86898279190063	-9.40841674804688	-1.88261663913727	-0.0659188255667686	0.197271972894669	0.132301896810532
-5.86537551879883	-9.40678215026855	-1.89143252372742	-0.0657150074839592	0.19725626707077	0.132471531629562
-5.86312818527222	-9.41065692901611	-1.89171719551086	-0.0657320097088814	0.197287082672119	0.132369235157967
-5.86429786682129	-9.40966892242432	-1.89365899562836	-0.0655299797654152	0.197280332446098	0.132496386766434
-5.8733081817627	-9.41839122772217	-1.8883570432663	-0.0656562149524689	0.197322070598602	0.132486268877983
-5.87213897705078	-9.41348457336426	-1.87832045555115	-0.0658540353178978	0.197193816304207	0.132606565952301
-5.87531232833862	-9.41317939758301	-1.88537442684174	-0.0657008290290833	0.197193965315819	0.132685497403145
-5.86782503128052	-9.41054058074951	-1.89000022411346	-0.0657415241003037	0.19716802239418	0.132675379514694
-5.87599420547485	-9.41643714904785	-1.89605617523193	-0.0655416399240494	0.197295725345612	0.132739424705505
-5.88299703598022	-9.42376804351807	-1.88652420043945	-0.0657060146331787	0.197199776768684	0.132724940776825
-5.88595056533813	-9.4207181930542	-1.88154900074005	-0.0657152757048607	0.19720558822155	0.132771372795105
-5.89266395568848	-9.42650699615479	-1.88468396663666	-0.0658912509679794	0.197085484862328	0.132913306355476
-5.88333368301392	-9.41870594024658	-1.88748061656952	-0.065809853374958	0.197105094790459	0.132996454834938
-5.89158630371094	-9.42173099517822	-1.90105247497559	-0.0655667632818222	0.197145506739616	0.132949203252792
-5.88960027694702	-9.42461204528809	-1.89241528511047	-0.0657444596290588	0.197134628891945	0.133044213056564
-5.90467548370361	-9.43056869506836	-1.89410591125488	-0.0656967014074326	0.197104096412659	0.13301782310009
-5.90271854400635	-9.4262809753418	-1.88410401344299	-0.065867617726326	0.196949630975723	0.133133336901665
-5.90616798400879	-9.42191505432129	-1.89152491092682	-0.0658640190958977	0.19708751142025	0.133193269371986
-5.90317106246948	-9.41824436187744	-1.89525854587555	-0.0659606158733368	0.196975156664848	0.133151084184647
-5.89868068695068	-9.42049980163574	-1.8982629776001	-0.0658097118139267	0.196996003389359	0.13326171040535
-5.90944862365723	-9.42611312866211	-1.90799617767334	-0.0659919530153275	0.197094172239304	0.13318158686161
-5.91334247589111	-9.41927814483643	-1.89005649089813	-0.0661073997616768	0.197036221623421	0.133309707045555
-5.91545629501343	-9.41392040252686	-1.89925277233124	-0.0661133080720901	0.197043135762215	0.133359417319298
-5.90365839004517	-9.41312599182129	-1.90438783168793	-0.0661081746220589	0.197013586759567	0.133337363600731
-5.9106969833374	-9.41543769836426	-1.9139860868454	-0.0660234391689301	0.197198256850243	0.133452385663986
-5.913987159729	-9.41869068145752	-1.90637338161469	-0.0662373304367065	0.197151646018028	0.133500561118126
-5.91780424118042	-9.42003917694092	-1.90898048877716	-0.0662953481078148	0.197257220745087	0.133523494005203
-5.91414070129395	-9.41587066650391	-1.90297067165375	-0.0664041563868523	0.19712707400322	0.133582085371017
-5.90540885925293	-9.40887451171875	-1.90744733810425	-0.0663299262523651	0.197152063250542	0.133666604757309
-5.90813732147217	-9.41263294219971	-1.92184591293335	-0.0662882775068283	0.197247788310051	0.133718132972717
-5.89956188201904	-9.40938949584961	-1.91901814937592	-0.0663330852985382	0.197291687130928	0.133687704801559
-5.9120192527771	-9.4132080078125	-1.91803395748138	-0.0664218291640282	0.19736522436142	0.133698016405106
-5.90856695175171	-9.41007995605469	-1.90862965583801	-0.0666034817695618	0.197312235832214	0.13382625579834
-5.90816116333008	-9.40694808959961	-1.91157639026642	-0.066456027328968	0.197398692369461	0.13383124768734
-5.89860439300537	-9.40655422210693	-1.92048966884613	-0.0665633901953697	0.197302028536797	0.133940771222115
-5.90128040313721	-9.40537261962891	-1.93147611618042	-0.066466212272644	0.197554692625999	0.133896976709366
-5.90243911743164	-9.40984535217285	-1.92619812488556	-0.0664982572197914	0.197442159056664	0.133930876851082
-5.9009861946106	-9.41089248657227	-1.9204398393631	-0.0666141733527184	0.197462186217308	0.134005546569824
-5.91087484359741	-9.41170692443848	-1.92315244674683	-0.0666874498128891	0.197538956999779	0.134048327803612
-5.89865589141846	-9.40699863433838	-1.91821265220642	-0.0666512548923492	0.197474732995033	0.134129270911217
-5.89830923080444	-9.41337490081787	-1.93272125720978	-0.0665370523929596	0.197555303573608	0.134140700101852
-5.8905553817749	-9.40940189361572	-1.92328059673309	-0.0665036290884018	0.19753634929657	0.134159788489342
-5.89945459365845	-9.41613292694092	-1.93391156196594	-0.0664851814508438	0.197686299681664	0.134180828928947
-5.89525556564331	-9.41931533813477	-1.92085373401642	-0.0666897594928741	0.197599843144417	0.134230956435204
-5.90144300460815	-9.41495704650879	-1.92352509498596	-0.0666540265083313	0.197697222232819	0.134322270750999
-5.89190912246704	-9.41461181640625	-1.92344427108765	-0.0667566731572151	0.197583585977554	0.134272232651711
-5.88966655731201	-9.41349220275879	-1.92602515220642	-0.0665135160088539	0.197713673114777	0.134449064731598
-5.88287973403931	-9.4171199798584	-1.93273091316223	-0.0666036754846573	0.197668686509132	0.134359687566757
-5.8883171081543	-9.41876411437988	-1.93844139575958	-0.0664643421769142	0.197801485657692	0.134405896067619
-5.89318943023682	-9.42518997192383	-1.92166221141815	-0.066603884100914	0.197767645120621	0.134413495659828
-5.88864135742188	-9.42200756072998	-1.92019164562225	-0.0666733607649803	0.197709381580353	0.134448260068893
-5.89177942276001	-9.42466831207275	-1.92035567760468	-0.0667161643505096	0.197705790400505	0.134557381272316
-5.87771987915039	-9.41836738586426	-1.92326068878174	-0.066617876291275	0.197712689638138	0.134598657488823
-5.88462543487549	-9.42520904541016	-1.94083893299103	-0.0664001852273941	0.197858601808548	0.134526520967484
-5.87916374206543	-9.42723560333252	-1.9256454706192	-0.0666454881429672	0.1978510171175	0.134564533829689
-5.88815021514893	-9.43586540222168	-1.92842018604279	-0.0665788874030113	0.197886243462563	0.134560510516167
-5.8832859992981	-9.43050289154053	-1.91619646549225	-0.0667579993605614	0.197738543152809	0.134611263871193
-5.89209413528442	-9.43660259246826	-1.92383897304535	-0.0667240247130394	0.197901695966721	0.134646043181419
-5.88141965866089	-9.42667579650879	-1.92378437519073	-0.06687181442976	0.197785004973412	0.134691834449768
-5.8774094581604	-9.4312162399292	-1.93245828151703	-0.0666819512844086	0.19781818985939	0.134705230593681
-5.88198852539063	-9.43408679962158	-1.94137692451477	-0.0667206346988678	0.197875663638115	0.134633094072342
-5.88636302947998	-9.43133544921875	-1.93374228477478	-0.0667486563324928	0.1978490203619	0.134724795818329
-5.89331722259521	-9.43830394744873	-1.92929565906525	-0.066990427672863	0.197765320539474	0.13470047712326
-5.89039754867554	-9.43319892883301	-1.92948138713837	-0.0670914277434349	0.197745740413666	0.13476125895977
-5.88958263397217	-9.42855548858643	-1.94151306152344	-0.0668984651565552	0.197735026478767	0.134758174419403
-5.87992286682129	-9.42927169799805	-1.93967866897583	-0.0670160576701164	0.197619333863258	0.134718596935272
-5.89449024200439	-9.43211364746094	-1.94489049911499	-0.0668339282274246	0.197800785303116	0.134724974632263
-5.89595937728882	-9.43225193023682	-1.93839406967163	-0.0671070367097855	0.197642967104912	0.134775131940842
-5.90414524078369	-9.43739223480225	-1.93943011760712	-0.0671221390366554	0.197664186358452	0.134796977043152
-5.89691495895386	-9.43047904968262	-1.92953479290009	-0.0672640278935432	0.197535619139671	0.134767889976501
-5.90041494369507	-9.42888164520264	-1.94879162311554	-0.0671130791306496	0.197606131434441	0.134843870997429
-5.89552211761475	-9.4291353225708	-1.94908785820007	-0.0671436339616776	0.197514101862907	0.134821072220802
-5.89333486557007	-9.42928600311279	-1.95605516433716	-0.0670545920729637	0.197589576244354	0.134796857833862
-5.89672231674194	-9.43048095703125	-1.9478452205658	-0.0671144649386406	0.197550520300865	0.134770750999451
-5.90074443817139	-9.43415069580078	-1.94360184669495	-0.0671765133738518	0.197685837745667	0.134754449129105
-5.90496826171875	-9.4335241317749	-1.9389523267746	-0.0672367289662361	0.197535157203674	0.134822323918343
-5.89442539215088	-9.42961978912354	-1.93670761585236	-0.067274734377861	0.197522237896919	0.134883031249046
-5.89962816238403	-9.43129348754883	-1.95031297206879	-0.0670960247516632	0.197572737932205	0.134815856814384
-5.88805198669434	-9.42780208587646	-1.94530081748962	-0.0671399906277657	0.197565868496895	0.134865745902061
-5.90229415893555	-9.43911552429199	-1.95069539546967	-0.0670584812760353	0.197681725025177	0.134893640875816
-5.90199375152588	-9.43425559997559	-1.93972206115723	-0.067217156291008	0.197554111480713	0.134923994541168
-5.90869140625	-9.4401273727417	-1.94168329238892	-0.0671087205410004	0.197588488459587	0.134979471564293
-5.90245532989502	-9.43357181549072	-1.93840086460114	-0.0672246366739273	0.19748455286026	0.13496358692646
-5.899489402771	-9.42954921722412	-1.94658041000366	-0.0669633969664574	0.197575181722641	0.135008722543716
-5.89418268203735	-9.43455696105957	-1.94834506511688	-0.0669902563095093	0.197535336017609	0.134941846132278
-5.90002965927124	-9.43653964996338	-1.94845998287201	-0.0668584927916527	0.197642847895622	0.135002955794334
-5.90479373931885	-9.43895149230957	-1.94145929813385	-0.066985085606575	0.197560966014862	0.134964495897293
-5.9011173248291	-9.43697166442871	-1.94309318065643	-0.0670734196901321	0.197602689266205	0.135028690099716
-5.89945077896118	-9.43515396118164	-1.9412534236908	-0.0670031607151031	0.197602197527885	0.135052368044853
-5.88807439804077	-9.43097019195557	-1.94509947299957	-0.0670067742466927	0.197602242231369	0.135067626833916
-5.89588642120361	-9.43670558929443	-1.9563695192337	-0.066831111907959	0.197748348116875	0.135055720806122
-5.89914464950562	-9.43825531005859	-1.93900442123413	-0.0670302137732506	0.197717636823654	0.135064318776131
-5.89660692214966	-9.43187427520752	-1.94470310211182	-0.0670088678598404	0.197762668132782	0.135081499814987
-5.89366292953491	-9.43116569519043	-1.94719016551971	-0.0671062543988228	0.197712779045105	0.135128661990166
-5.8873028755188	-9.42704105377197	-1.95055270195007	-0.0669500008225441	0.197736039757729	0.135067537426949
-5.88827228546143	-9.42895603179932	-1.96444153785706	-0.0669194608926773	0.197659581899643	0.135076805949211
-5.88967800140381	-9.43000602722168	-1.96070671081543	-0.0669135004281998	0.197827756404877	0.135103404521942
-5.89876365661621	-9.43390846252441	-1.95778381824493	-0.0669153332710266	0.197786629199982	0.135066151618958
-5.89343214035034	-9.43384075164795	-1.94908094406128	-0.0670967847108841	0.197742313146591	0.135123640298843
-5.89792680740356	-9.43379402160645	-1.95753908157349	-0.0670519694685936	0.197834178805351	0.13517165184021
-5.88430738449097	-9.42562007904053	-1.96004128456116	-0.0670221224427223	0.197754487395287	0.135179623961449
-5.88564538955688	-9.43224334716797	-1.97038173675537	-0.0667349100112915	0.197859197854996	0.135197132825851
-5.88865995407104	-9.43795871734619	-1.95514488220215	-0.0669820979237556	0.197871908545494	0.135119363665581
-5.89171314239502	-9.43390655517578	-1.95497822761536	-0.0669100135564804	0.197926536202431	0.135146170854568
-5.88589811325073	-9.43165016174316	-1.95115184783936	-0.0670115277171135	0.197724267840385	0.135182753205299
-5.87270212173462	-9.429274559021	-1.95243346691132	-0.066898487508297	0.197857588529587	0.135250434279442
-5.87621736526489	-9.42994976043701	-1.96622657775879	-0.0666303411126137	0.197936922311783	0.135124534368515
-5.86725854873657	-9.4328670501709	-1.95905685424805	-0.066747821867466	0.197951853275299	0.135186925530434
-5.87758350372314	-9.43989276885986	-1.95881688594818	-0.0667275711894035	0.198072165250778	0.135161578655243
-5.86872386932373	-9.43576812744141	-1.94733238220215	-0.0668243542313576	0.197993233799934	0.135207891464233
-5.86924123764038	-9.43694877624512	-1.95305263996124	-0.0667636692523956	0.198079124093056	0.135258942842484
-5.8577299118042	-9.43607139587402	-1.95777797698975	-0.0667765811085701	0.198065057396889	0.135206460952759
-5.85414743423462	-9.43416023254395	-1.96192157268524	-0.0665032714605331	0.198178693652153	0.135210826992989
-5.85604190826416	-9.44283294677734	-1.94900822639465	-0.0666442960500717	0.198148518800735	0.135207340121269
-5.85765171051025	-9.44420051574707	-1.94627392292023	-0.0667009055614471	0.198316156864166	0.135239794850349
-5.85667514801025	-9.44516468048096	-1.94629573822021	-0.0666994377970696	0.198174744844437	0.135241150856018
-5.84179353713989	-9.43980026245117	-1.94174933433533	-0.0667343437671661	0.198156550526619	0.135332211852074
-5.84643602371216	-9.44637584686279	-1.95400249958038	-0.0665222555398941	0.198286116123199	0.135268881917
-5.83732891082764	-9.44172763824463	-1.94525218009949	-0.0665522143244743	0.19814558327198	0.135246232151985
-5.84765481948853	-9.44979572296143	-1.96146512031555	-0.0665469095110893	0.198310136795044	0.135206788778305
-5.84328508377075	-9.4481782913208	-1.9457665681839	-0.0667011290788651	0.198228418827057	0.13524766266346
-5.85292863845825	-9.45273113250732	-1.95324277877808	-0.0667034760117531	0.198283717036247	0.135248318314552
-5.84334564208984	-9.45024490356445	-1.94261682033539	-0.0669159591197968	0.198096096515656	0.135213956236839
-5.83932685852051	-9.44766235351563	-1.95221018791199	-0.0667092949151993	0.19826403260231	0.135268419981003
-5.83756065368652	-9.45612716674805	-1.96293580532074	-0.0667321532964706	0.198206871747971	0.135138839483261
-5.84467220306396	-9.45412540435791	-1.953404545784	-0.0667060613632202	0.198271930217743	0.135190546512604
-5.85145330429077	-9.46044826507568	-1.94875037670135	-0.0669326633214951	0.198256611824036	0.135172814130783
-5.84312343597412	-9.45456790924072	-1.94953536987305	-0.0669763907790184	0.198138251900673	0.135220423340797
-5.84295082092285	-9.45546531677246	-1.95131361484528	-0.0668718069791794	0.198172852396965	0.135223209857941
-5.83150863647461	-9.45474624633789	-1.94915497303009	-0.0669065788388252	0.198116287589073	0.135188713669777
-5.84247255325317	-9.46064758300781	-1.95955288410187	-0.0667665377259254	0.198172837495804	0.13514070212841
-5.85053110122681	-9.4627799987793	-1.94624722003937	-0.0671124830842018	0.198107808828354	0.135168299078941
-5.84425497055054	-9.45707988739014	-1.94969201087952	-0.0670294240117073	0.198133111000061	0.135182529687881
-5.8430757522583	-9.45960521697998	-1.95751166343689	-0.0669948309659958	0.198061555624008	0.135100588202477
-5.83928298950195	-9.45631217956543	-1.95232045650482	-0.0669426172971725	0.198118343949318	0.135090693831444
-5.84967994689941	-9.46148204803467	-1.96106791496277	-0.0668380632996559	0.198076203465462	0.135000601410866
-5.8485164642334	-9.45902633666992	-1.94344675540924	-0.067032016813755	0.197955667972565	0.134994223713875
-5.85355615615845	-9.45787715911865	-1.94917035102844	-0.0669720768928528	0.19806207716465	0.135022759437561
-5.84744071960449	-9.45431327819824	-1.95313811302185	-0.066997766494751	0.197896987199783	0.13488282263279
-5.84420728683472	-9.45650482177734	-1.95463943481445	-0.0667276084423065	0.197908073663712	0.134898349642754
-5.85632944107056	-9.46234035491943	-1.95061409473419	-0.0668315812945366	0.197961360216141	0.13474215567112
-5.85606145858765	-9.45406341552734	-1.93809628486633	-0.0667945221066475	0.197843700647354	0.134819939732552
-5.8592267036438	-9.45598125457764	-1.93823802471161	-0.0668396353721619	0.197761580348015	0.134797111153603
-5.84883546829224	-9.45294857025146	-1.9411062002182	-0.0667668357491493	0.197731301188469	0.134768754243851
-5.85519170761108	-9.451735496521	-1.952232837677	-0.0664589181542397	0.197801545262337	0.13474477827549
-5.85084199905396	-9.45133495330811	-1.94829797744751	-0.0665099695324898	0.197653219103813	0.134681358933449
-5.85950183868408	-9.45252895355225	-1.94102215766907	-0.0664285868406296	0.197768673300743	0.134609162807465
-5.85543823242188	-9.44928169250488	-1.9295402765274	-0.0665527805685997	0.197674706578255	0.134570673108101
-5.85199069976807	-9.4424409866333	-1.93196785449982	-0.0663919448852539	0.197681158781052	0.13458463549614
-5.84688282012939	-9.44301223754883	-1.92822921276093	-0.0664161890745163	0.197682663798332	0.134526923298836
-5.83619546890259	-9.43529510498047	-1.93313312530518	-0.0660474523901939	0.197770297527313	0.134494379162788
-5.84278297424316	-9.44238662719727	-1.93035137653351	-0.0661722794175148	0.197783067822456	0.134405598044395
-5.84040260314941	-9.44130039215088	-1.91205704212189	-0.0662344470620155	0.197799652814865	0.13448902964592
-5.83976221084595	-9.43393135070801	-1.91606628894806	-0.0660181939601898	0.197838976979256	0.134445115923882
-5.82633924484253	-9.43134880065918	-1.91239416599274	-0.0660920068621635	0.197748482227325	0.134449899196625
-5.82441711425781	-9.43240261077881	-1.91642022132874	-0.0658626481890678	0.197992324829102	0.134438902139664
-5.82376527786255	-9.4347448348999	-1.91502523422241	-0.0658667907118797	0.197925850749016	0.13433738052845
-5.82255983352661	-9.43372917175293	-1.90163886547089	-0.065953716635704	0.197998255491257	0.134392321109772
-5.82565975189209	-9.43361568450928	-1.90219914913177	-0.0659698769450188	0.198006346821785	0.134411796927452
-5.8096866607666	-9.42581272125244	-1.90022683143616	-0.0659402459859848	0.19793912768364	0.134424567222595
-5.8130931854248	-9.43051338195801	-1.90697205066681	-0.0657185539603233	0.19806481897831	0.134364053606987
-5.8104305267334	-9.433030128479	-1.90202975273132	-0.0658349245786667	0.198091000318527	0.134291797876358
-5.81693172454834	-9.43304443359375	-1.90253031253815	-0.0657862797379494	0.19815419614315	0.134356796741486
-5.80985641479492	-9.43328189849854	-1.89433860778809	-0.0660372972488403	0.19803412258625	0.134326696395874
-5.8107385635376	-9.43075180053711	-1.89374542236328	-0.0659202411770821	0.198183208703995	0.134371533989906
-5.80054187774658	-9.42758083343506	-1.89701473712921	-0.0659378916025162	0.198100179433823	0.134309455752373
-5.7933874130249	-9.42859172821045	-1.89732754230499	-0.0658437013626099	0.198217302560806	0.134343653917313
-5.79061508178711	-9.43121910095215	-1.8965357542038	-0.065914586186409	0.198176980018616	0.134243980050087
-5.79431438446045	-9.43257904052734	-1.89867126941681	-0.0658140406012535	0.198246046900749	0.134245991706848
-5.79965925216675	-9.43610286712646	-1.88523578643799	-0.0659379661083221	0.1982242166996	0.134191364049911
-5.79186916351318	-9.4285364151001	-1.88651907444	-0.0660316720604897	0.198225468397141	0.1341492831707
-5.79067468643188	-9.42841720581055	-1.88436722755432	-0.0659423843026161	0.198198601603508	0.134238824248314
-5.77688550949097	-9.42679786682129	-1.88334155082703	-0.0659738555550575	0.198197871446609	0.134186863899231
-5.78581619262695	-9.42940521240234	-1.89361536502838	-0.065729595720768	0.19832019507885	0.134027510881424
-5.78197574615479	-9.432785987854	-1.88012397289276	-0.0659473389387131	0.198228940367699	0.134066730737686
-5.7869119644165	-9.43454933166504	-1.87873983383179	-0.0660105496644974	0.198309972882271	0.134012460708618
-5.78025579452515	-9.43194103240967	-1.87188267707825	-0.0660138949751854	0.19816167652607	0.13397978246212
-5.77215814590454	-9.43029308319092	-1.8744375705719	-0.0658746510744095	0.19822384417057	0.134018406271935
-5.77671957015991	-9.43558979034424	-1.88647711277008	-0.0658171474933624	0.198274046182632	0.133878737688065
-5.77236366271973	-9.4375696182251	-1.87329685688019	-0.065753236413002	0.198182508349419	0.133888721466064
-5.78803491592407	-9.44527339935303	-1.86825942993164	-0.0657982677221298	0.198262989521027	0.133828550577164
-5.77807521820068	-9.4400691986084	-1.85575199127197	-0.0660049766302109	0.198047339916229	0.133808925747871
-5.77704811096191	-9.43964099884033	-1.87113308906555	-0.0657773539423943	0.198085129261017	0.13382476568222
-5.77289867401123	-9.44309043884277	-1.86743950843811	-0.0657715648412704	0.198084786534309	0.133700907230377
-5.77815914154053	-9.44542217254639	-1.87670242786407	-0.065589614212513	0.198077037930489	0.133685350418091
-5.77386474609375	-9.44898796081543	-1.86066222190857	-0.0657231956720352	0.197881549596786	0.133615016937256
-5.78278303146362	-9.4527702331543	-1.87328636646271	-0.0655346661806107	0.198163449764252	0.133550196886063
-5.78217554092407	-9.45123863220215	-1.8590122461319	-0.0657657310366631	0.197920739650726	0.133578389883041
-5.78426122665405	-9.45237731933594	-1.86029279232025	-0.0657197386026382	0.197988599538803	0.133563026785851
-5.77821731567383	-9.4495906829834	-1.85331523418427	-0.0658897757530212	0.1978530138731	0.133506029844284
-5.77389717102051	-9.44329261779785	-1.86145448684692	-0.0656137242913246	0.197883948683739	0.133478745818138
-5.77613973617554	-9.45025634765625	-1.86103987693787	-0.0657607391476631	0.197864294052124	0.133417516946793
-5.77843761444092	-9.44605159759521	-1.86892950534821	-0.065563939511776	0.197882503271103	0.133263766765594
-5.78971719741821	-9.45515060424805	-1.86207795143127	-0.0657210573554039	0.197840556502342	0.133255109190941
-5.79123497009277	-9.45225429534912	-1.8579968214035	-0.0658415406942368	0.197770088911057	0.133220329880714
-5.79457807540894	-9.45318031311035	-1.85669934749603	-0.0658171772956848	0.197699546813965	0.133207991719246
-5.78666639328003	-9.44987201690674	-1.85409367084503	-0.0657934322953224	0.197676554322243	0.133221164345741
-5.79037237167358	-9.45217037200928	-1.87257301807404	-0.0656857490539551	0.197717010974884	0.133152812719345
-5.78445053100586	-9.45199966430664	-1.86075520515442	-0.0656628236174583	0.1976118683815	0.133120223879814
-5.79761981964111	-9.46107578277588	-1.85830914974213	-0.0656798481941223	0.197698265314102	0.133067741990089
-5.79859590530396	-9.45612907409668	-1.85332846641541	-0.0658554583787918	0.197529628872871	0.133078441023827
-5.79289197921753	-9.4517993927002	-1.86040651798248	-0.0657185390591621	0.197564035654068	0.133106902241707
-5.788245677948	-9.45778465270996	-1.86799895763397	-0.0657202303409576	0.197537124156952	0.132992938160896
-5.78739976882935	-9.455491065979	-1.87646639347076	-0.0656267032027245	0.197671055793762	0.132981210947037
-5.79084730148315	-9.45901107788086	-1.87436366081238	-0.0656726956367493	0.197659611701965	0.132834658026695
-5.7872428894043	-9.45797348022461	-1.86552906036377	-0.0657999739050865	0.197671860456467	0.132849812507629
-5.79025030136108	-9.45687675476074	-1.86212015151978	-0.0657805949449539	0.197674319148064	0.132833495736122
-5.77532958984375	-9.45247077941895	-1.86672568321228	-0.0658059343695641	0.19761711359024	0.132790312170982
-5.77594375610352	-9.4539213180542	-1.87842214107513	-0.0656380727887154	0.197782754898071	0.132740020751953
-5.78189992904663	-9.45712089538574	-1.86127197742462	-0.0658087730407715	0.197779923677444	0.132711410522461
-5.77763509750366	-9.45142650604248	-1.85908007621765	-0.0658863410353661	0.197723999619484	0.132664084434509
-5.77731657028198	-9.44977188110352	-1.85861229896545	-0.0659317523241043	0.197675347328186	0.132698610424995
-5.76490354537964	-9.44287204742432	-1.85598087310791	-0.0658608376979828	0.197736471891403	0.132682278752327
-5.76688003540039	-9.44482040405273	-1.87609231472015	-0.0656697377562523	0.197762742638588	0.132589414715767
-5.76623868942261	-9.44602966308594	-1.86329936981201	-0.0658392086625099	0.197855055332184	0.132585316896439
-5.77226638793945	-9.4490795135498	-1.86863219738007	-0.065771222114563	0.197885125875473	0.132530927658081
-5.76700401306152	-9.44166851043701	-1.85038781166077	-0.0660160630941391	0.197790816426277	0.132586136460304
-5.76374101638794	-9.43758773803711	-1.85711097717285	-0.0659715533256531	0.197921708226204	0.132618233561516
-5.7578239440918	-9.43488502502441	-1.86423790454865	-0.0659657791256905	0.197861939668655	0.132510513067245
-5.74944877624512	-9.43777275085449	-1.86400282382965	-0.0657536908984184	0.19789582490921	0.132549419999123
-5.76240968704224	-9.44273948669434	-1.86440682411194	-0.065986268222332	0.198015362024307	0.13252004981041
-5.75721216201782	-9.43860340118408	-1.84926474094391	-0.0660905092954636	0.19791354238987	0.132540062069893
-5.75867176055908	-9.43532848358154	-1.85917007923126	-0.0660509765148163	0.197982341051102	0.132536426186562
-5.74728918075562	-9.4329891204834	-1.86331021785736	-0.0660465732216835	0.19794237613678	0.13247349858284
-5.75222301483154	-9.43633460998535	-1.86535978317261	-0.0658893510699272	0.198080405592918	0.13253054022789
-5.75371932983398	-9.44078254699707	-1.86139357089996	-0.0660533159971237	0.19800777733326	0.132442444562912
-5.75543737411499	-9.4381103515625	-1.85695493221283	-0.0660926923155785	0.198076233267784	0.1325513869524
-5.7514705657959	-9.43473052978516	-1.85832667350769	-0.0661642849445343	0.198029190301895	0.132529184222221
-5.73974132537842	-9.42674541473389	-1.85931897163391	-0.0661068931221962	0.197919651865959	0.132546916604042
-5.74805736541748	-9.43348121643066	-1.86567533016205	-0.0659405291080475	0.198149651288986	0.13249084353447
-5.73839950561523	-9.43069458007813	-1.85725021362305	-0.0660667046904564	0.198056906461716	0.132457673549652
-5.74777412414551	-9.43551731109619	-1.86036431789398	-0.0660655573010445	0.198139876127243	0.132351219654083
-5.74279642105103	-9.43148040771484	-1.848024725914	-0.066297672688961	0.198019534349442	0.132436260581017
-5.73922157287598	-9.42719268798828	-1.85454988479614	-0.0661305487155914	0.198116064071655	0.132380828261375
-5.73195791244507	-9.42276287078857	-1.86474204063416	-0.066063679754734	0.198028609156609	0.132302656769753
-5.73091793060303	-9.42566967010498	-1.85373508930206	-0.0659290179610252	0.198149859905243	0.132253497838974
-5.73971748352051	-9.43095970153809	-1.85378801822662	-0.0660093575716019	0.198151603341103	0.132154643535614
-5.73381948471069	-9.42300701141357	-1.84088933467865	-0.0660713464021683	0.198012202978134	0.132188111543655
-5.73694801330566	-9.42466640472412	-1.84771943092346	-0.0660463348031044	0.198114141821861	0.132145375013351
-5.725745677948	-9.41886615753174	-1.8460168838501	-0.0659223794937134	0.198074042797089	0.132093533873558
-5.72920656204224	-9.42472076416016	-1.85983324050903	-0.065691314637661	0.198152795433998	0.132020831108093
-5.73364305496216	-9.4343957901001	-1.84606432914734	-0.0658648312091827	0.198159351944923	0.131947040557861
-5.73810434341431	-9.43246555328369	-1.84345757961273	-0.0658731535077095	0.198107063770294	0.131958454847336
-5.73842525482178	-9.43246746063232	-1.84517931938171	-0.065927118062973	0.197981148958206	0.131928220391273
-5.73012828826904	-9.43090057373047	-1.85290670394897	-0.0658557265996933	0.198022022843361	0.131893798708916
-5.74096012115479	-9.43823337554932	-1.86394572257996	-0.0656414702534676	0.198133692145348	0.131871104240417
-5.74591016769409	-9.43781471252441	-1.85699808597565	-0.0657977759838104	0.197975367307663	0.131819307804108
-5.75401401519775	-9.44544792175293	-1.85850214958191	-0.0657753050327301	0.198037654161453	0.131794288754463
-5.74626874923706	-9.44064807891846	-1.84831666946411	-0.0659406408667564	0.197861835360527	0.131792202591896
-5.74398756027222	-9.43948841094971	-1.86197924613953	-0.0657863914966583	0.197944313287735	0.131780669093132
-5.74065589904785	-9.44272708892822	-1.86256587505341	-0.0659093707799912	0.19791704416275	0.131736069917679
-5.74173927307129	-9.43996047973633	-1.87422037124634	-0.0657117813825607	0.197986632585526	0.131636440753937
-5.74574279785156	-9.44575595855713	-1.8670392036438	-0.0659820362925529	0.197888448834419	0.131606921553612
-5.7466893196106	-9.4474925994873	-1.86141788959503	-0.0659956634044647	0.198058798909187	0.131585210561752
-5.75009155273438	-9.44441413879395	-1.86114418506622	-0.0661283060908318	0.197859108448029	0.131576091051102
-5.74591302871704	-9.44305419921875	-1.86289048194885	-0.0661906525492668	0.197948053479195	0.131558507680893
-5.74405860900879	-9.43870449066162	-1.86386215686798	-0.0661700591444969	0.197862699627876	0.131573900580406
-5.73178386688232	-9.43513107299805	-1.86670780181885	-0.0661350041627884	0.197869911789894	0.131560564041138
-5.74301052093506	-9.44394874572754	-1.88233745098114	-0.0660510361194611	0.198021590709686	0.131509855389595
-5.7418098449707	-9.43872356414795	-1.86644053459167	-0.0662230774760246	0.197856202721596	0.131554141640663
-5.75072860717773	-9.44211578369141	-1.86551606655121	-0.0662473142147064	0.197986662387848	0.131597921252251
-5.74266910552979	-9.43721103668213	-1.86128556728363	-0.0664123371243477	0.197865396738052	0.131622120738029
-5.74385499954224	-9.43294334411621	-1.87233662605286	-0.0662424936890602	0.197973504662514	0.131658256053925
-5.73554134368896	-9.43412399291992	-1.86559128761292	-0.0662925019860268	0.197934955358505	0.131624162197113
-5.74397325515747	-9.43536853790283	-1.87967836856842	-0.0660245418548584	0.198108449578285	0.131698355078697
-5.74763774871826	-9.44083404541016	-1.86434638500214	-0.0662994608283043	0.198032781481743	0.131687358021736
-5.75037670135498	-9.44207286834717	-1.86846160888672	-0.0663081780076027	0.198124706745148	0.13175156712532
-5.74932098388672	-9.44153881072998	-1.85863471031189	-0.0663202777504921	0.198016196489334	0.13176566362381
-5.7420220375061	-9.43360996246338	-1.86824989318848	-0.0662159323692322	0.19806994497776	0.131860792636871
-5.74987411499023	-9.44164943695068	-1.8849436044693	-0.0660946071147919	0.198152482509613	0.131898760795593
-5.74868297576904	-9.44093608856201	-1.87148094177246	-0.0662925764918327	0.198164999485016	0.131941989064217
-5.75896406173706	-9.43968296051025	-1.87160539627075	-0.0662785023450851	0.198221504688263	0.131918609142303
-5.75362586975098	-9.43862724304199	-1.86310923099518	-0.0664233565330505	0.198128446936607	0.132027849555016
-5.74456119537354	-9.43141651153564	-1.87343001365662	-0.0663183555006981	0.198233842849731	0.132074385881424
-5.75048017501831	-9.43289375305176	-1.88415610790253	-0.0662015751004219	0.198219329118729	0.132047683000565
-5.75234794616699	-9.43337631225586	-1.87592840194702	-0.0663503184914589	0.198367461562157	0.132145404815674
-5.7621898651123	-9.43554306030273	-1.88058710098267	-0.0664362758398056	0.198318555951118	0.132163509726524
-5.75492668151855	-9.43240356445313	-1.87244236469269	-0.06673464179039	0.198152869939804	0.132289856672287
-5.76018905639648	-9.43075084686279	-1.88105249404907	-0.0666898936033249	0.198300659656525	0.132393360137939
-5.75339221954346	-9.42224311828613	-1.8859531879425	-0.0667318925261498	0.198309049010277	0.13240310549736
-5.75713491439819	-9.42412376403809	-1.89785885810852	-0.0666062608361244	0.198398247361183	0.132468700408936
-5.75904512405396	-9.42353630065918	-1.88485717773438	-0.0667730048298836	0.198381885886192	0.13247549533844
-5.77110004425049	-9.42251873016357	-1.89016783237457	-0.0668048858642578	0.19848071038723	0.132521376013756
-5.76758241653442	-9.42212200164795	-1.87695455551147	-0.0670563355088234	0.198322653770447	0.132545337080956
-5.77219820022583	-9.419602394104	-1.88305711746216	-0.0669855773448944	0.19842940568924	0.132644340395927
-5.76595973968506	-9.41500377655029	-1.88423383235931	-0.0671063661575317	0.198367208242416	0.132619321346283
-5.76242685317993	-9.41131973266602	-1.89290821552277	-0.066913828253746	0.198457628488541	0.132736325263977
-5.77029705047607	-9.41760063171387	-1.88771414756775	-0.0668477863073349	0.198488399386406	0.132649064064026
-5.76853084564209	-9.41623592376709	-1.88029646873474	-0.0669900476932526	0.198453232645988	0.13270902633667
-5.77806615829468	-9.4155445098877	-1.87988293170929	-0.0670554488897324	0.198516771197319	0.132719069719315
-5.76738357543945	-9.41240119934082	-1.87961673736572	-0.067023754119873	0.198417827486992	0.132788270711899
-5.76946640014648	-9.4108715057373	-1.8923397064209	-0.0668624714016914	0.198527306318283	0.132801800966263
-5.76454877853394	-9.41337585449219	-1.88525176048279	-0.0669112429022789	0.198432445526123	0.132822841405869
-5.77493286132813	-9.41875076293945	-1.8894100189209	-0.0667722448706627	0.19857819378376	0.132803410291672
-5.78180646896362	-9.42092418670654	-1.88562214374542	-0.0669682025909424	0.198401004076004	0.132879137992859
-5.77909278869629	-9.42006492614746	-1.87808430194855	-0.0670163854956627	0.198395997285843	0.13292820751667
-5.78016233444214	-9.42018508911133	-1.8912992477417	-0.0670127719640732	0.198363125324249	0.132961913943291
-5.77102041244507	-9.41678333282471	-1.89132189750671	-0.0668609663844109	0.198382869362831	0.133023530244827
-5.78190660476685	-9.42517471313477	-1.90432667732239	-0.0668844282627106	0.198493421077728	0.132960423827171
-5.78255748748779	-9.42692375183105	-1.88790619373322	-0.066904753446579	0.198390647768974	0.133057221770287
-5.7930760383606	-9.43437576293945	-1.89557313919067	-0.0669868066906929	0.19840794801712	0.13297663629055
-5.78987550735474	-9.42940521240234	-1.88859629631042	-0.0671578794717789	0.198289915919304	0.133085936307907
-5.7924485206604	-9.42709636688232	-1.89422154426575	-0.0669789612293243	0.198308601975441	0.133160099387169
-5.77999782562256	-9.42787456512451	-1.89587187767029	-0.0670160949230194	0.198257133364677	0.133146643638611
-5.78626251220703	-9.43031120300293	-1.90256500244141	-0.0667987242341042	0.198379278182983	0.133126392960548
-5.7887749671936	-9.43612003326416	-1.89582490921021	-0.0669997110962868	0.198335886001587	0.133142054080963
-5.78994750976563	-9.43360233306885	-1.89151918888092	-0.067033551633358	0.198263987898827	0.133172795176506
-5.79141902923584	-9.43294429779053	-1.88635528087616	-0.0670225694775581	0.198199450969696	0.133205696940422
-5.77805757522583	-9.42875289916992	-1.89166784286499	-0.0669777244329453	0.198202148079872	0.133301183581352
-5.78804779052734	-9.43678283691406	-1.90293502807617	-0.0667462572455406	0.198306739330292	0.133279129862785
-5.79138517379761	-9.43363857269287	-1.88821959495544	-0.0668888092041016	0.198265701532364	0.133327350020409
-5.79429388046265	-9.44035339355469	-1.8916426897049	-0.0668940097093582	0.198352202773094	0.133355259895325
-5.78664827346802	-9.43649673461914	-1.88109958171844	-0.0670789703726768	0.198159784078598	0.133442923426628
-5.78046274185181	-9.43439292907715	-1.88772141933441	-0.0668514296412468	0.198318272829056	0.133511289954185
-5.77744674682617	-9.43752956390381	-1.89776921272278	-0.0666991323232651	0.198278680443764	0.133446246385574
-5.77801179885864	-9.44155120849609	-1.88333284854889	-0.0668193399906158	0.198442161083221	0.133529037237167
-5.78370952606201	-9.44973850250244	-1.8890255689621	-0.0669072940945625	0.198474913835526	0.133523911237717
-5.77354383468628	-9.44093132019043	-1.8700156211853	-0.067017562687397	0.198316007852554	0.133682310581207
-5.76949977874756	-9.44016075134277	-1.88810050487518	-0.0668234601616859	0.198472499847412	0.133757784962654
-5.76162481307983	-9.43949794769287	-1.886359333992	-0.0668028816580772	0.198525220155716	0.133712992072105
-5.76599597930908	-9.44145774841309	-1.88012886047363	-0.0667780935764313	0.198626041412354	0.13383124768734
-5.76988172531128	-9.44588947296143	-1.87102234363556	-0.0670017525553703	0.198615357279778	0.133840680122375
-5.75916814804077	-9.43730354309082	-1.86651015281677	-0.0669899135828018	0.198625266551971	0.133931517601013
-5.75659656524658	-9.43803310394287	-1.87372183799744	-0.0669945180416107	0.198625922203064	0.133996322751045
-5.74247360229492	-9.43412399291992	-1.87502789497375	-0.0669708847999573	0.198693096637726	0.134024739265442
-5.75259876251221	-9.44149494171143	-1.87695205211639	-0.0668123364448547	0.198875889182091	0.134063437581062
-5.74855327606201	-9.4384298324585	-1.86478114128113	-0.0670915171504021	0.198681831359863	0.134139135479927
-5.75552415847778	-9.43689250946045	-1.87095606327057	-0.0670800432562828	0.198828354477882	0.134264305233955
-5.74987173080444	-9.43628215789795	-1.8658459186554	-0.0671036764979362	0.198838770389557	0.134298548102379
-5.73817110061646	-9.43239116668701	-1.8742390871048	-0.0669412240386009	0.198891207575798	0.134375914931297
-5.74501037597656	-9.43650436401367	-1.87632894515991	-0.0669972896575928	0.198949545621872	0.134405896067619
-5.74495267868042	-9.43574237823486	-1.86605882644653	-0.0671026259660721	0.198977783322334	0.134512051939964
-5.75480604171753	-9.44233131408691	-1.86668682098389	-0.0671375319361687	0.199000865221024	0.134465634822845
-5.74336814880371	-9.43785572052002	-1.85582649707794	-0.0673826634883881	0.198973849415779	0.13462045788765
-5.74557590484619	-9.43728065490723	-1.87031841278076	-0.0671368464827538	0.198937729001045	0.134652584791183
-5.7363395690918	-9.43545818328857	-1.86664175987244	-0.0671551004052162	0.198853731155396	0.134640261530876
-5.74378204345703	-9.44039154052734	-1.87237823009491	-0.067143015563488	0.199035674333572	0.134673103690147
-5.75065517425537	-9.44130229949951	-1.86056816577911	-0.0672756731510162	0.199000209569931	0.134703636169434
-5.74467802047729	-9.43810844421387	-1.85889756679535	-0.0672938451170921	0.198966085910797	0.134774714708328
-5.74167108535767	-9.44025897979736	-1.86010706424713	-0.0673064589500427	0.19895002245903	0.134830459952354
-5.73343086242676	-9.43406677246094	-1.86127686500549	-0.0671491026878357	0.199059590697289	0.134849980473518
-5.73825740814209	-9.44134902954102	-1.8670369386673	-0.0669974535703659	0.199030190706253	0.134815439581871
-5.73800182342529	-9.44217777252197	-1.85386383533478	-0.0671335160732269	0.199033349752426	0.134810537099838
-5.7450704574585	-9.44466018676758	-1.85515773296356	-0.0671346262097359	0.199072733521461	0.134853735566139
-5.73811388015747	-9.44232368469238	-1.84130334854126	-0.0672947913408279	0.198883339762688	0.13483914732933
-5.73772716522217	-9.43691730499268	-1.84019219875336	-0.0670155584812164	0.199001416563988	0.134956538677216
-5.72656345367432	-9.43804454803467	-1.84150230884552	-0.067022904753685	0.198823422193527	0.134892195463181
-5.73172998428345	-9.44103813171387	-1.84843337535858	-0.0667024329304695	0.198998272418976	0.134920462965965
-5.72903060913086	-9.44632530212402	-1.83181691169739	-0.0668826848268509	0.199004650115967	0.134864866733551
-5.73314189910889	-9.44316959381104	-1.82944464683533	-0.0667054280638695	0.19902303814888	0.134827524423599
-5.73411178588867	-9.44528293609619	-1.81651103496552	-0.0668738558888435	0.198922783136368	0.134933039546013
-5.72671508789063	-9.43902397155762	-1.81849300861359	-0.0666424706578255	0.198950380086899	0.13487121462822
-5.72244310379028	-9.43838405609131	-1.81078505516052	-0.0666557624936104	0.198921710252762	0.134927406907082
-5.71953821182251	-9.43383598327637	-1.80722439289093	-0.0664220973849297	0.198956862092018	0.134946182370186
-5.72341728210449	-9.44161796569824	-1.81450879573822	-0.0662979409098625	0.198894396424294	0.13488033413887
-5.72298812866211	-9.44471549987793	-1.80029213428497	-0.0663033127784729	0.198943912982941	0.1349076628685
-5.7375659942627	-9.44968128204346	-1.79833126068115	-0.0663000419735909	0.199008837342262	0.134867951273918
-5.72860145568848	-9.44495964050293	-1.78999090194702	-0.0664132982492447	0.198779791593552	0.134985715150833
-5.73104286193848	-9.44815731048584	-1.79981470108032	-0.0662138089537621	0.198944494128227	0.13504096865654
-5.72680807113647	-9.44439315795898	-1.79659044742584	-0.06617671251297	0.198884159326553	0.135016143321991
-5.7308554649353	-9.45059204101563	-1.80418968200684	-0.0659795477986336	0.198919042944908	0.135096848011017
-5.73788690567017	-9.45459651947021	-1.79193234443665	-0.0661627128720284	0.198851495981216	0.135067388415337
-5.7426905632019	-9.45315551757813	-1.78786909580231	-0.0661646872758865	0.198933318257332	0.13519062101841
-5.74132394790649	-9.45104026794434	-1.78354024887085	-0.0662925392389297	0.198744833469391	0.135215535759926
-5.73410034179688	-9.44882392883301	-1.7866028547287	-0.0662409365177155	0.198804706335068	0.135299265384674
-5.73682737350464	-9.45079708099365	-1.7946572303772	-0.0660498440265656	0.198870375752449	0.135252416133881
-5.73365449905396	-9.44987964630127	-1.79212653636932	-0.066195048391819	0.198855772614479	0.135343998670578
-5.74585914611816	-9.45560169219971	-1.79050970077515	-0.0662703961133957	0.198968648910522	0.13532654941082
-5.73605442047119	-9.44790935516357	-1.77980315685272	-0.0665032416582108	0.19886614382267	0.135405406355858
-5.73481607437134	-9.4440803527832	-1.78655064105988	-0.066397488117218	0.198913231492043	0.135447144508362
-5.72810792922974	-9.44457149505615	-1.79199409484863	-0.0664033219218254	0.198920115828514	0.135433673858643
-5.72933673858643	-9.4445104598999	-1.79696643352509	-0.0662843361496925	0.199051409959793	0.135442227125168
-5.73323535919189	-9.44967746734619	-1.79128384590149	-0.0664411932229996	0.198996320366859	0.135493293404579
-5.73354196548462	-9.45053768157959	-1.77689957618713	-0.0665891617536545	0.199049770832062	0.135579168796539
-5.73411321640015	-9.44953441619873	-1.78762352466583	-0.0665371865034103	0.199033454060555	0.135603472590446
-5.72169637680054	-9.44613838195801	-1.78948163986206	-0.0665571689605713	0.198986828327179	0.135664150118828
-5.73027944564819	-9.45244121551514	-1.79687547683716	-0.066345103085041	0.199204340577126	0.135669887065887
-5.7347993850708	-9.45382690429688	-1.78723502159119	-0.0664780735969543	0.199132859706879	0.135700732469559
-5.73844337463379	-9.45836448669434	-1.78872787952423	-0.0665070340037346	0.199151545763016	0.135748818516731
-5.73886394500732	-9.45638847351074	-1.78401064872742	-0.0667359754443169	0.199061751365662	0.135806888341904
-5.72996187210083	-9.45090484619141	-1.78467094898224	-0.0665851384401321	0.199135631322861	0.135890036821365
-5.73348426818848	-9.45852088928223	-1.80144369602203	-0.0664550438523293	0.199160754680634	0.135761469602585
-5.73987293243408	-9.45923900604248	-1.79522037506104	-0.066468320786953	0.199237138032913	0.135846704244614
-5.74796676635742	-9.46796989440918	-1.79939150810242	-0.0665554255247116	0.199295356869698	0.135822430253029
-5.74517297744751	-9.4660177230835	-1.79095387458801	-0.0667037665843964	0.199200287461281	0.135867729783058
-5.75319051742554	-9.46811962127686	-1.79317128658295	-0.0666566118597984	0.199220895767212	0.135887503623962
-5.74381542205811	-9.46286678314209	-1.79734039306641	-0.0667414367198944	0.199184596538544	0.13592854142189
-5.74658823013306	-9.46807765960693	-1.81212615966797	-0.0665347576141357	0.199346572160721	0.135924905538559
-5.74198293685913	-9.46702861785889	-1.80962145328522	-0.0665857568383217	0.199289977550507	0.135913655161858
-5.75406885147095	-9.47093963623047	-1.82185220718384	-0.0665476471185684	0.199423879384995	0.135874271392822
-5.75992393493652	-9.47573566436768	-1.80556881427765	-0.0667834505438805	0.199310913681984	0.135956808924675
-5.75571966171265	-9.46841239929199	-1.82245123386383	-0.0667518824338913	0.19940210878849	0.135959506034851
-5.75345659255981	-9.47035598754883	-1.81748878955841	-0.0669756084680557	0.19926705956459	0.13602702319622
-5.74936676025391	-9.4658203125	-1.83198964595795	-0.0668649822473526	0.199417874217033	0.136057302355766
-5.74697160720825	-9.46679592132568	-1.83362579345703	-0.0667702034115791	0.199326530098915	0.136038050055504
-5.74841690063477	-9.469407081604	-1.83088111877441	-0.0667765438556671	0.199612036347389	0.136080831289291
-5.75543022155762	-9.47310447692871	-1.83410692214966	-0.0668812319636345	0.19950644671917	0.136052176356316
-5.75261878967285	-9.47185516357422	-1.82122623920441	-0.067012332379818	0.199536100029945	0.136212229728699
-5.7602801322937	-9.47163772583008	-1.83081936836243	-0.0671751201152802	0.199541255831718	0.1362164914608
-5.75072860717773	-9.46430683135986	-1.83072280883789	-0.0671994015574455	0.199486017227173	0.136322841048241
-5.75072145462036	-9.46650218963623	-1.8446079492569	-0.0671072527766228	0.199502170085907	0.136370241641998
-5.74452209472656	-9.45743274688721	-1.8401927947998	-0.0671893209218979	0.199626907706261	0.136429890990257
-5.75275897979736	-9.46308326721191	-1.85209178924561	-0.0670547857880592	0.199651226401329	0.136413857340813
-5.75033950805664	-9.46141624450684	-1.84083795547485	-0.0671543553471565	0.199788630008698	0.136477962136269
-5.75840759277344	-9.46320152282715	-1.84337365627289	-0.0671927258372307	0.199699535965919	0.136546462774277
-5.75287675857544	-9.4626350402832	-1.83230638504028	-0.0673079863190651	0.199755772948265	0.136652439832687
-5.75984001159668	-9.46501350402832	-1.82990300655365	-0.0672575682401657	0.199817672371864	0.136607676744461
-5.7514123916626	-9.46193218231201	-1.83223569393158	-0.0673132538795471	0.199733316898346	0.136734902858734
-5.7496452331543	-9.46510124206543	-1.830113530159	-0.0671947151422501	0.19982635974884	0.136762961745262
-5.73798608779907	-9.45825958251953	-1.83168828487396	-0.0671159103512764	0.1997329890728	0.13682334125042
-5.74444484710693	-9.46689319610596	-1.83726894855499	-0.0669992417097092	0.199876517057419	0.136846080422401
-5.74240684509277	-9.46493530273438	-1.82256162166595	-0.0669679343700409	0.199838027358055	0.136879131197929
-5.74909162521362	-9.472336769104	-1.82211267948151	-0.0669841542840004	0.199867382645607	0.136873140931129
-5.74511194229126	-9.47157192230225	-1.80390989780426	-0.0671327635645866	0.19975645840168	0.137026846408844
-5.7455472946167	-9.46763515472412	-1.81158518791199	-0.0669314712285995	0.199839979410172	0.137053996324539
-5.73530101776123	-9.46724033355713	-1.8085629940033	-0.0668968111276627	0.199749067425728	0.137060105800629
-5.73675298690796	-9.46650791168213	-1.80911958217621	-0.0666958168148994	0.199993908405304	0.137053936719894
-5.73325872421265	-9.46599197387695	-1.80502068996429	-0.0666570216417313	0.199808448553085	0.137009412050247
-5.73627901077271	-9.47133445739746	-1.798992395401	-0.0666149333119392	0.19992496073246	0.137114375829697
-5.73703193664551	-9.46784782409668	-1.78585243225098	-0.0665862187743187	0.199842527508736	0.137086942791939
-5.73889684677124	-9.47273349761963	-1.78643190860748	-0.0665297135710716	0.199846148490906	0.137085735797882
-5.73613309860229	-9.46656322479248	-1.77310192584991	-0.0666005685925484	0.199727132916451	0.137053102254868
-5.7368803024292	-9.46443462371826	-1.77258515357971	-0.0664240345358849	0.19976931810379	0.137089923024178
-5.72867822647095	-9.46188926696777	-1.76852524280548	-0.0665024593472481	0.199689790606499	0.136999428272247
-5.72592878341675	-9.46204471588135	-1.77649450302124	-0.066193662583828	0.199739649891853	0.137018531560898
-5.72306299209595	-9.46428298950195	-1.7732629776001	-0.0661400482058525	0.199632823467255	0.136919066309929
-5.73229122161865	-9.47015380859375	-1.77679324150085	-0.0659918785095215	0.19975084066391	0.13690297305584
-5.7374005317688	-9.47225856781006	-1.76469910144806	-0.0660678520798683	0.199659094214439	0.13686865568161
-5.74071502685547	-9.47416305541992	-1.76291978359222	-0.0660734847187996	0.199623942375183	0.136860504746437
-5.74108028411865	-9.47662925720215	-1.75810670852661	-0.0661224871873856	0.199519529938698	0.136887967586517
-5.73850393295288	-9.47397041320801	-1.7646826505661	-0.0660321712493896	0.199445649981499	0.136901184916496
-5.73927068710327	-9.47438144683838	-1.759929895401	-0.0660460963845253	0.199426114559174	0.136916771531105
-5.72896385192871	-9.47327518463135	-1.77463316917419	-0.0658342614769936	0.199422746896744	0.136898219585419
-5.73854827880859	-9.47862529754639	-1.77632749080658	-0.0658500418066978	0.199441015720367	0.136887297034264
-5.74038076400757	-9.4758768081665	-1.77616119384766	-0.0658624544739723	0.199515774846077	0.13684868812561
-5.74655675888062	-9.48150062561035	-1.77038264274597	-0.0659939646720886	0.199452117085457	0.136792942881584
-5.74340486526489	-9.47750091552734	-1.76855516433716	-0.0661808922886848	0.199485272169113	0.136843293905258
-5.74718809127808	-9.4754056930542	-1.77139413356781	-0.0661212056875229	0.199389025568962	0.13683970272541
-5.73738718032837	-9.46827411651611	-1.77537941932678	-0.0661902353167534	0.199409320950508	0.136891216039658
-5.73792028427124	-9.46949577331543	-1.78720533847809	-0.0661029368638992	0.199523106217384	0.136865362524986
-5.72800254821777	-9.46605777740479	-1.77779471874237	-0.0661244764924049	0.19937264919281	0.13685654103756
-5.73961544036865	-9.46954154968262	-1.79290473461151	-0.0661854818463326	0.199613064527512	0.136837556958199
-5.73679065704346	-9.46514129638672	-1.77978336811066	-0.0663481578230858	0.199540868401527	0.136885657906532
-5.73936367034912	-9.46761417388916	-1.78454601764679	-0.0663569122552872	0.199537679553032	0.136942982673645
-5.72946166992188	-9.46352672576904	-1.77426755428314	-0.0665921047329903	0.199502974748611	0.136960655450821
-5.72956705093384	-9.45576572418213	-1.78641939163208	-0.0664093121886253	0.199591740965843	0.137044087052345
-5.7210750579834	-9.45992469787598	-1.78844213485718	-0.0664699003100395	0.199579611420631	0.136962831020355
-5.72738552093506	-9.45981216430664	-1.79926955699921	-0.0663090124726295	0.199832439422607	0.13703565299511
-5.72286176681519	-9.46222496032715	-1.79140782356262	-0.0665890276432037	0.199713662266731	0.137003868818283
-5.73302793502808	-9.46569538116455	-1.79292511940002	-0.0665402114391327	0.199855804443359	0.137010276317596
-5.73065757751465	-9.46296691894531	-1.7813206911087	-0.0666754841804504	0.199798882007599	0.137031421065331
-5.72283744812012	-9.46365356445313	-1.78562486171722	-0.0665962547063828	0.199750632047653	0.137149333953857
-5.72679758071899	-9.46388626098633	-1.79153227806091	-0.0665905103087425	0.199891746044159	0.137151926755905
-5.71384763717651	-9.45897102355957	-1.79581773281097	-0.0664167702198029	0.199834302067757	0.137145236134529
-5.72271060943604	-9.47038555145264	-1.79109823703766	-0.0664941743016243	0.199962973594666	0.137166008353233
-5.72475957870483	-9.47152042388916	-1.79236674308777	-0.0664480924606323	0.20003080368042	0.13716147840023
-5.73340845108032	-9.47759819030762	-1.78420066833496	-0.0664990320801735	0.200051009654999	0.137142032384872
-5.72772598266602	-9.47658061981201	-1.78343391418457	-0.0667210295796394	0.199983149766922	0.137176588177681
-5.72685766220093	-9.47810649871826	-1.78414487838745	-0.0665979608893394	0.199917912483215	0.137203440070152
-5.7190990447998	-9.47561168670654	-1.78377509117126	-0.0666305795311928	0.199951842427254	0.13725072145462
-5.7226300239563	-9.48290729522705	-1.79729747772217	-0.0664747357368469	0.200060471892357	0.13716547191143
-5.71239471435547	-9.48247909545898	-1.7837518453598	-0.0664555728435516	0.200013339519501	0.137186527252197
-5.72426605224609	-9.4932165145874	-1.79495179653168	-0.0664880499243736	0.200107336044312	0.137150391936302
-5.72205829620361	-9.4916296005249	-1.77834331989288	-0.0666841939091682	0.200025036931038	0.137182310223579
-5.72376346588135	-9.49084281921387	-1.78220272064209	-0.0666453614830971	0.200018554925919	0.137195184826851
-5.71577262878418	-9.49015617370605	-1.78038227558136	-0.0667154639959335	0.19998973608017	0.137165710330009
-5.71231889724731	-9.48323917388916	-1.79419767856598	-0.0664625689387321	0.200022414326668	0.137200862169266
-5.70971822738647	-9.49204254150391	-1.79259741306305	-0.0666157305240631	0.19995328783989	0.137093171477318
-5.71491289138794	-9.49098110198975	-1.78738260269165	-0.0665291026234627	0.200106918811798	0.137151390314102
-5.71910047531128	-9.49611377716064	-1.77625262737274	-0.0667318850755692	0.199998527765274	0.137083947658539
-5.71172475814819	-9.49061107635498	-1.78639078140259	-0.0668416023254395	0.199930876493454	0.137111827731133
-5.71098613739014	-9.48776531219482	-1.77962625026703	-0.0666840821504593	0.199967965483665	0.137026235461235
-5.69771766662598	-9.48471164703369	-1.7835134267807	-0.0667280703783035	0.199899911880493	0.136995881795883
-5.70668458938599	-9.49080753326416	-1.7892507314682	-0.0665385201573372	0.199997663497925	0.13695827126503
-5.70177936553955	-9.49008941650391	-1.78140449523926	-0.0666807293891907	0.199973300099373	0.136872887611389
-5.70941495895386	-9.49601268768311	-1.78080475330353	-0.0667406246066093	0.199989095330238	0.136799395084381
-5.70525741577148	-9.49264049530029	-1.76685130596161	-0.0668664500117302	0.199873566627502	0.13686004281044
-5.71014499664307	-9.49083423614502	-1.77690315246582	-0.0667171031236649	0.199821934103966	0.136774107813835
-5.70387601852417	-9.48873615264893	-1.77169764041901	-0.0669314339756966	0.1998490691185	0.136778324842453
-5.70599126815796	-9.48507595062256	-1.77832269668579	-0.0667944848537445	0.19981575012207	0.136740192770958
-5.69350624084473	-9.48475074768066	-1.7791987657547	-0.0668074190616608	0.199749082326889	0.136696949601173
-5.70371675491333	-9.48615646362305	-1.79166793823242	-0.0665957108139992	0.199966594576836	0.136630550026894
-5.69589996337891	-9.4874849319458	-1.7828186750412	-0.0667034909129143	0.199776530265808	0.136542126536369
-5.70318984985352	-9.49385261535645	-1.78524816036224	-0.0666566789150238	0.199888989329338	0.136498153209686
-5.70712995529175	-9.48851013183594	-1.77792119979858	-0.0668082907795906	0.199807494878769	0.136479780077934
-5.71211576461792	-9.4910192489624	-1.78148603439331	-0.0667950436472893	0.199769228696823	0.136461481451988
-5.70735883712769	-9.48505306243896	-1.77602994441986	-0.0669381618499756	0.199681028723717	0.136427849531174
-5.70422554016113	-9.48038196563721	-1.78769755363464	-0.0666948929429054	0.199747890233994	0.13642318546772
-5.70285081863403	-9.48401737213135	-1.79122829437256	-0.0666943266987801	0.199694439768791	0.136309161782265
-5.7096118927002	-9.48242664337158	-1.7943754196167	-0.0666031688451767	0.199742391705513	0.136362761259079
-5.71418523788452	-9.48746109008789	-1.78885877132416	-0.0667355954647064	0.199709311127663	0.136289179325104
-5.7192907333374	-9.48451232910156	-1.78709554672241	-0.066731832921505	0.199664428830147	0.136324539780617
-5.72011423110962	-9.48292064666748	-1.77635645866394	-0.0668570473790169	0.199622809886932	0.136291041970253
-5.71054840087891	-9.47575378417969	-1.79411208629608	-0.0668394789099693	0.199562832713127	0.1363495439291
-5.71698760986328	-9.48006248474121	-1.80185925960541	-0.066644087433815	0.199619978666306	0.136307463049889
-5.71326971054077	-9.47638320922852	-1.80357253551483	-0.0667475163936615	0.199619516730309	0.136328235268593
-5.72641515731812	-9.47941303253174	-1.79743027687073	-0.0668017938733101	0.199659079313278	0.136218085885048
-5.71988391876221	-9.47476577758789	-1.7869313955307	-0.0669088438153267	0.199492156505585	0.136319443583488
-5.71074724197388	-9.46793842315674	-1.79948973655701	-0.0667267665266991	0.199587732553482	0.136337250471115
-5.70822906494141	-9.46916770935059	-1.80890142917633	-0.0666530504822731	0.199609786272049	0.136226043105125
-5.70971775054932	-9.46834659576416	-1.80305349826813	-0.0666579082608223	0.199738815426826	0.136256024241447
-5.71847772598267	-9.47356033325195	-1.80682945251465	-0.0667769834399223	0.199747994542122	0.136233031749725
-5.70869064331055	-9.46467590332031	-1.78925430774689	-0.0668776780366898	0.199521437287331	0.136284828186035
-5.709059715271	-9.46497631072998	-1.80230891704559	-0.0667831301689148	0.199775844812393	0.136300966143608
-5.69955158233643	-9.46141719818115	-1.80770087242126	-0.0667894706130028	0.199747279286385	0.136251300573349
-5.70451688766479	-9.46405410766602	-1.81004679203033	-0.0665981993079185	0.19989800453186	0.136274203658104
-5.70784616470337	-9.46827602386475	-1.8033641576767	-0.0668029710650444	0.199900537729263	0.136248201131821
-5.71182489395142	-9.46537303924561	-1.80263650417328	-0.0667969658970833	0.19989325106144	0.136318445205688
-5.70690298080444	-9.46235275268555	-1.80053043365479	-0.0669133439660072	0.199817806482315	0.136319667100906
-5.70115900039673	-9.45957565307617	-1.80786430835724	-0.0669132843613625	0.199904441833496	0.136362239718437
-5.6976842880249	-9.45984172821045	-1.81718111038208	-0.0668797567486763	0.199897333979607	0.136327415704727
-5.69317674636841	-9.45773124694824	-1.81952035427094	-0.066791370511055	0.199924722313881	0.136304244399071
-5.69818735122681	-9.45891189575195	-1.81899881362915	-0.0668600648641586	0.199952572584152	0.136255875229836
-5.6943678855896	-9.45589542388916	-1.81877243518829	-0.0669853091239929	0.199920505285263	0.136269018054008
-5.70764780044556	-9.46281719207764	-1.81041920185089	-0.067145474255085	0.199954509735107	0.136258631944656
-5.69693756103516	-9.4534854888916	-1.81202101707458	-0.0672270953655243	0.199853539466858	0.136213421821594
-5.69951009750366	-9.45069885253906	-1.81711268424988	-0.067207507789135	0.199895158410072	0.136266276240349
-5.68939352035522	-9.44962882995605	-1.8203341960907	-0.0671818777918816	0.1998640447855	0.136235103011131
-5.69291925430298	-9.45208263397217	-1.8295294046402	-0.0669783428311348	0.199945017695427	0.136121764779091
-5.69378185272217	-9.4524097442627	-1.81420862674713	-0.0672597289085388	0.199902296066284	0.13619576394558
-5.69929599761963	-9.45540618896484	-1.81477153301239	-0.0672929361462593	0.199985489249229	0.136121138930321
-5.69690752029419	-9.45293140411377	-1.81205701828003	-0.0673614963889122	0.199787318706512	0.136109948158264
-5.68747329711914	-9.45425319671631	-1.81608164310455	-0.0671687051653862	0.199849516153336	0.136180907487869
-5.69531059265137	-9.46035289764404	-1.82936072349548	-0.0671111866831779	0.199912995100021	0.136027544736862
-5.6930251121521	-9.46098613739014	-1.80877280235291	-0.06712406873703	0.199811667203903	0.136088266968727
-5.7021050453186	-9.47074413299561	-1.81273066997528	-0.067188560962677	0.199824333190918	0.136060789227486
-5.69670248031616	-9.46818828582764	-1.80231738090515	-0.0673170983791351	0.199729815125465	0.136026352643967
-5.69781923294067	-9.46721267700195	-1.80849003791809	-0.0670027658343315	0.199738174676895	0.136096403002739
-5.68913984298706	-9.46993637084961	-1.80783355236053	-0.0670525133609772	0.19967345893383	0.135970652103424
-5.6983904838562	-9.47702693939209	-1.81295335292816	-0.0667432546615601	0.199806809425354	0.135973408818245
-5.70230722427368	-9.47955226898193	-1.8005895614624	-0.0669466927647591	0.199639782309532	0.135914295911789
-5.70342445373535	-9.48061084747314	-1.79709589481354	-0.0670347288250923	0.199659839272499	0.135879933834076
-5.70245838165283	-9.47998142242432	-1.78976655006409	-0.0668605491518974	0.199601113796234	0.135900020599365
-5.691330909729	-9.47568893432617	-1.79462850093842	-0.0667629018425941	0.1995659917593	0.135861948132515
-5.70061779022217	-9.48420333862305	-1.8046156167984	-0.0666016489267349	0.199646607041359	0.135792717337608
-5.70074319839478	-9.48840713500977	-1.78307449817657	-0.0667407140135765	0.199603989720345	0.135759636759758
-5.70585250854492	-9.48498821258545	-1.78495144844055	-0.0667048022150993	0.199559450149536	0.135649919509888
-5.69952154159546	-9.48880863189697	-1.77615582942963	-0.0668282508850098	0.199387907981873	0.135626122355461
-5.69460582733154	-9.48266696929932	-1.78532588481903	-0.0666055083274841	0.19946026802063	0.135591641068459
-5.69411087036133	-9.48335647583008	-1.795494556427	-0.0664230063557625	0.199313566088676	0.135472670197487
-5.69670248031616	-9.48943042755127	-1.78452301025391	-0.0664173290133476	0.199477255344391	0.135386675596237
-5.70673799514771	-9.49297332763672	-1.78071773052216	-0.0663065910339355	0.199326172471046	0.135287314653397
-5.69961547851563	-9.49166488647461	-1.77076065540314	-0.066353902220726	0.199211522936821	0.135290250182152
-5.70712947845459	-9.49354076385498	-1.77072513103485	-0.0663522630929947	0.199237316846848	0.135206401348114
-5.7017993927002	-9.48531532287598	-1.75979518890381	-0.0661901235580444	0.19908581674099	0.135187774896622
-5.699294090271	-9.49108028411865	-1.7749115228653	-0.066095381975174	0.19912301003933	0.135082006454468
-5.69462442398071	-9.4824333190918	-1.76682531833649	-0.0659379810094833	0.199082255363464	0.134992972016335
-5.70238304138184	-9.49027252197266	-1.77863848209381	-0.0657369941473007	0.199117884039879	0.134893074631691
-5.70119428634644	-9.49086952209473	-1.76471281051636	-0.0658807754516602	0.198991417884827	0.134832859039307
-5.71082782745361	-9.49170112609863	-1.76325750350952	-0.0658119097352028	0.199044480919838	0.134719714522362
-5.70339488983154	-9.48640632629395	-1.75545299053192	-0.0659679472446442	0.198825001716614	0.134713098406792
-5.70262479782104	-9.48336124420166	-1.76641154289246	-0.065763495862484	0.198937132954597	0.134679540991783
-5.69562959671021	-9.47896385192871	-1.76671302318573	-0.0657456293702126	0.19884866476059	0.134604126214981
-5.70293998718262	-9.48358249664307	-1.77926921844482	-0.0656257197260857	0.199055641889572	0.134563460946083
-5.70041513442993	-9.48463726043701	-1.77009415626526	-0.0657822042703629	0.198961347341537	0.134463042020798
-5.70981550216675	-9.48313617706299	-1.77986526489258	-0.0657763704657555	0.199039340019226	0.134428858757019
-5.71239185333252	-9.4845552444458	-1.76757490634918	-0.0660286396741867	0.19888174533844	0.134477347135544
-5.71013069152832	-9.47659969329834	-1.77703821659088	-0.0659684464335442	0.198933616280556	0.134437382221222
-5.71075201034546	-9.47381687164307	-1.7804206609726	-0.0660529881715775	0.198875665664673	0.134453043341637
-5.70247554779053	-9.46879577636719	-1.78961265087128	-0.0660632997751236	0.198928102850914	0.134435623884201
[truncated: 15,237 more rows]
