# Supplementary material for: Identification of Haptic Based Guiding Using Hard Reins
Source: PLoS One. 2015 Jul 22;10(7):e0132020. doi: 10.1371/journal.pone.0132020 (PMC4511788; doi:10.1371/journal.pone.0132020)
Supplement: S5 File — (ZIP) [file pone.0132020.s005.zip › Exp2_ForceData1/Subject2/path3/T10.csv]

Force X (N)	Force Y (N)	Force Z (N)	Torque X (N-m)	Torque Y (N-m)	Torque Z (N-m)	Frequency = 10000	Averaging Level = 16	F/T Serial Number = FT11772	Time Started = 19/02/2013 17:03:20
-5.6450457572937	-9.17792129516602	-7.93255949020386	-0.0803097486495972	0.198679804801941	0.0715749561786652
-5.6423020362854	-9.17414951324463	-7.93656587600708	-0.0802270993590355	0.198782444000244	0.0715762749314308
-5.64379596710205	-9.17390918731689	-7.94287061691284	-0.0803039148449898	0.198762461543083	0.0716046765446663
-5.64066076278687	-9.17024612426758	-7.94181776046753	-0.0802344754338264	0.198830604553223	0.0715439170598984
-5.63913679122925	-9.17080307006836	-7.94797277450562	-0.0802497714757919	0.19879886507988	0.0715865716338158
-5.6410117149353	-9.17454242706299	-7.95333290100098	-0.0802882388234138	0.198933064937592	0.07162906229496
-5.63785219192505	-9.1741247177124	-7.95546960830688	-0.0802565142512321	0.198939666152	0.0716920718550682
-5.64379405975342	-9.17398548126221	-7.95761585235596	-0.0803329944610596	0.199066817760468	0.0717223733663559
-5.64230346679688	-9.17229270935059	-7.96478939056396	-0.08028794080019	0.199078038334846	0.0717020705342293
-5.64017820358276	-9.17330932617188	-7.97137594223022	-0.0803034231066704	0.199096605181694	0.0717346668243408
-5.64127206802368	-9.17161273956299	-7.98222541809082	-0.0802967771887779	0.199182450771332	0.071787990629673
-5.63804292678833	-9.17562294006348	-7.98336553573608	-0.0803470835089684	0.199171274900436	0.0718491524457932
-5.63935613632202	-9.17245674133301	-7.98884344100952	-0.0803357064723969	0.199312627315521	0.0719328597187996
-5.63599538803101	-9.17202091217041	-7.98623275756836	-0.0803438276052475	0.199341654777527	0.072002112865448
-5.63885164260864	-9.16983985900879	-7.98507452011108	-0.080379381775856	0.199373662471771	0.0720417872071266
-5.63412952423096	-9.16996765136719	-7.99453020095825	-0.0803267657756805	0.199363932013512	0.0720963999629021
-5.63145112991333	-9.1697416305542	-7.99469518661499	-0.0803609117865562	0.199473604559898	0.0721289962530136
-5.63036823272705	-9.16903018951416	-7.99817132949829	-0.0803367868065834	0.199548467993736	0.0721137002110481
-5.62637138366699	-9.17316722869873	-7.99920558929443	-0.0804463997483253	0.199613392353058	0.0722141116857529
-5.62433481216431	-9.16315174102783	-7.99794578552246	-0.0803077965974808	0.199721470475197	0.0722670182585716
-5.61864519119263	-9.1640682220459	-7.99707174301147	-0.0803244262933731	0.199744001030922	0.0723173171281815
-5.61423254013062	-9.16129875183105	-7.99700880050659	-0.0803089663386345	0.19980326294899	0.0722873210906982
-5.60782480239868	-9.16095733642578	-8.00527191162109	-0.0803860351443291	0.199859008193016	0.0723667219281197
-5.60798931121826	-9.16178417205811	-8.00043201446533	-0.0803610160946846	0.200055256485939	0.0724463760852814
-5.60139322280884	-9.15761566162109	-8.0071849822998	-0.0803865641355515	0.200027823448181	0.0724696069955826
-5.59783315658569	-9.15757179260254	-7.99128580093384	-0.0803890377283096	0.20018894970417	0.0725375637412071
-5.59074640274048	-9.15659713745117	-8.00310039520264	-0.0803367346525192	0.20011094212532	0.0726389586925507
-5.5861668586731	-9.1569356918335	-8.00244522094727	-0.0803625211119652	0.200195387005806	0.0726651176810265
-5.57975959777832	-9.15256118774414	-8.00014781951904	-0.0803263261914253	0.200272768735886	0.0727655962109566
-5.57920026779175	-9.15617370605469	-7.99585151672363	-0.0803489536046982	0.200315237045288	0.0728849247097969
-5.57264518737793	-9.15205001831055	-7.99146127700806	-0.0802530199289322	0.20036581158638	0.0729908719658852
-5.57267665863037	-9.15041828155518	-7.9970006942749	-0.0802497714757919	0.200363516807556	0.073034755885601
-5.57136631011963	-9.14925575256348	-7.99461650848389	-0.0802293717861176	0.200479879975319	0.0730863958597183
-5.56617259979248	-9.14940929412842	-7.99696493148804	-0.0802740827202797	0.200365155935287	0.0731320083141327
-5.56749105453491	-9.15137004852295	-8.00115585327148	-0.0801534652709961	0.200508579611778	0.0732219070196152
-5.56695413589478	-9.14836406707764	-8.00025272369385	-0.0801121145486832	0.200503066182137	0.0733370259404182
-5.56801748275757	-9.14868640899658	-8.00641822814941	-0.0801201984286308	0.200610414147377	0.0733314603567123
-5.56644868850708	-9.14682388305664	-8.01918697357178	-0.0799793377518654	0.200621381402016	0.0733534172177315
-5.56574678421021	-9.15133953094482	-8.03061866760254	-0.0800441354513168	0.200666010379791	0.0733438953757286
-5.56787204742432	-9.14923667907715	-8.03509998321533	-0.0799340233206749	0.200739607214928	0.0734234675765038
-5.57239484786987	-9.14867401123047	-8.04032611846924	-0.0799567773938179	0.200838133692741	0.0734490007162094
-5.57173919677734	-9.1471471786499	-8.04120826721191	-0.0798901170492172	0.200800746679306	0.0735083296895027
-5.57460451126099	-9.15042877197266	-8.0509033203125	-0.079951785504818	0.200744196772575	0.0735135078430176
-5.5751256942749	-9.15135192871094	-8.05386447906494	-0.0799539089202881	0.200801193714142	0.0735125690698624
-5.57554388046265	-9.15175151824951	-8.05462551116943	-0.0799492001533508	0.200787290930748	0.07358318567276
-5.57533884048462	-9.15328311920166	-8.05634212493896	-0.0800093561410904	0.200857117772102	0.0736775100231171
-5.57350444793701	-9.14893341064453	-8.05415534973145	-0.0800156071782112	0.200783029198647	0.0738035514950752
-5.57530927658081	-9.14970302581787	-8.05152988433838	-0.0800340175628662	0.200757279992104	0.0738106071949005
-5.572425365448	-9.14914035797119	-8.04786586761475	-0.0800717025995255	0.200750961899757	0.0738474801182747
-5.5732741355896	-9.15358734130859	-8.05544090270996	-0.0802134573459625	0.200728252530098	0.0739537626504898
-5.57434320449829	-9.1517858505249	-8.05456352233887	-0.0801360681653023	0.200792878866196	0.0740281715989113
-5.57394933700562	-9.15198135375977	-8.04630279541016	-0.0802530348300934	0.200776398181915	0.0740550383925438
-5.57448863983154	-9.15322303771973	-8.04840564727783	-0.0802352279424667	0.200803637504578	0.0740707516670227
-5.57059955596924	-9.15339756011963	-8.06019401550293	-0.0802651643753052	0.20080178976059	0.0740736648440361
-5.56965494155884	-9.15339469909668	-8.06958770751953	-0.0802085995674133	0.200985565781593	0.0741116628050804
-5.57622766494751	-9.15709495544434	-8.0676155090332	-0.0802469700574875	0.201012596487999	0.0741650611162186
-5.57401752471924	-9.1557674407959	-8.07167530059814	-0.0802256986498833	0.201092720031738	0.0742153525352478
-5.57264804840088	-9.15451049804688	-8.0748348236084	-0.0802771002054214	0.201092287898064	0.0742518827319145
-5.57327651977539	-9.15434265136719	-8.08036708831787	-0.08030104637146	0.201197475194931	0.0742401480674744
-5.57227182388306	-9.16013431549072	-8.08597373962402	-0.0802134126424789	0.20121742784977	0.0743637531995773
-5.57321691513062	-9.15823364257813	-8.08743762969971	-0.0802334919571877	0.201289966702461	0.0743821039795876
-5.57242155075073	-9.15838813781738	-8.09093952178955	-0.080222375690937	0.20137757062912	0.074490487575531
-5.57701349258423	-9.15722846984863	-8.09581756591797	-0.0802659168839455	0.201385647058487	0.0744596496224403
-5.57204055786133	-9.16023349761963	-8.09996223449707	-0.0803018733859062	0.201345860958099	0.0745613723993301
-5.57375192642212	-9.16249561309814	-8.09978866577148	-0.0803110301494598	0.201487228274345	0.074621818959713
-5.57256174087524	-9.15814876556396	-8.09997463226318	-0.0803456977009773	0.20153321325779	0.0746868178248405
-5.57541179656982	-9.15431308746338	-8.10684394836426	-0.0803233757615089	0.201556771993637	0.0747036337852478
-5.56578969955444	-9.15294551849365	-8.11556816101074	-0.0803015977144241	0.2015261054039	0.0747156739234924
-5.56802940368652	-9.15359210968018	-8.11771869659424	-0.0803924649953842	0.201575413346291	0.0747743546962738
-5.56423425674438	-9.14913940429688	-8.11020469665527	-0.0804367288947105	0.201601639389992	0.0748649463057518
-5.56568765640259	-9.15022087097168	-8.10704517364502	-0.0805247873067856	0.201683849096298	0.0748916491866112
-5.56026887893677	-9.14657211303711	-8.11403369903564	-0.0804823786020279	0.201649323105812	0.0749242305755615
-5.55658483505249	-9.14622497558594	-8.11715316772461	-0.0805640369653702	0.201647222042084	0.0749865174293518
-5.55365514755249	-9.14308261871338	-8.11499118804932	-0.0805790275335312	0.20174352824688	0.0750559121370316
-5.552565574646	-9.13952159881592	-8.11474132537842	-0.0806209668517113	0.201777890324593	0.0751137435436249
-5.54934215545654	-9.13481712341309	-8.11301803588867	-0.0806177854537964	0.201822340488434	0.0752205923199654
-5.54862880706787	-9.13327789306641	-8.11342906951904	-0.080642893910408	0.201800391077995	0.0752497017383575
-5.54580402374268	-9.13274097442627	-8.11512851715088	-0.080650694668293	0.201870322227478	0.0752826631069183
-5.54206800460815	-9.13561630249023	-8.11455631256104	-0.0806797295808792	0.201875403523445	0.0753768160939217
-5.54196882247925	-9.13062286376953	-8.11562061309814	-0.0806675553321838	0.201919749379158	0.0754544362425804
-5.54084825515747	-9.13245487213135	-8.11459732055664	-0.0807197988033295	0.20187084376812	0.0755456015467644
-5.54043436050415	-9.12972068786621	-8.11140537261963	-0.0806935802102089	0.201983228325844	0.0755773559212685
-5.53419923782349	-9.12798500061035	-8.121262550354	-0.0807895138859749	0.201881483197212	0.0756070017814636
-5.53513526916504	-9.1298828125	-8.12451934814453	-0.080768845975399	0.201964482665062	0.0757044479250908
-5.53217554092407	-9.12868118286133	-8.11884021759033	-0.0808913707733154	0.201955109834671	0.0757645145058632
-5.53339529037476	-9.12716865539551	-8.11470317840576	-0.0809100791811943	0.201996386051178	0.075810469686985
-5.52786731719971	-9.12351608276367	-8.12430381774902	-0.0808399841189384	0.201923906803131	0.0758334100246429
-5.52690458297729	-9.12414073944092	-8.11911201477051	-0.0808987393975258	0.201919794082642	0.0758405029773712
-5.52569389343262	-9.11853790283203	-8.12455558776855	-0.0808617696166039	0.201864674687386	0.0758913457393646
-5.52528285980225	-9.11990451812744	-8.11683940887451	-0.080966904759407	0.201911389827728	0.0759794041514397
-5.52020502090454	-9.1144962310791	-8.11108207702637	-0.0809547305107117	0.201831102371216	0.0759450793266296
-5.52221870422363	-9.11231136322021	-8.11458206176758	-0.0809384882450104	0.201767146587372	0.0759125202894211
-5.51831483840942	-9.11000156402588	-8.12431144714355	-0.0809432864189148	0.201823487877846	0.0758966356515884
-5.51869964599609	-9.10970783233643	-8.11041831970215	-0.0810762122273445	0.201909631490707	0.07595194876194
-5.51350021362305	-9.10335540771484	-8.10803318023682	-0.0809429138898849	0.201793909072876	0.0758915990591049
-5.51276063919067	-9.09859466552734	-8.10729312896729	-0.0809563845396042	0.201708316802979	0.0758766159415245
-5.51001262664795	-9.09643840789795	-8.11555767059326	-0.0809585228562355	0.201740965247154	0.0758245289325714
-5.50947952270508	-9.09739398956299	-8.10830783843994	-0.0809761807322502	0.201692223548889	0.0757912173867226
-5.50903224945068	-9.09714794158936	-8.11808490753174	-0.080999419093132	0.201746970415115	0.0758268386125565
-5.50732946395874	-9.08936023712158	-8.105224609375	-0.080921046435833	0.201732292771339	0.0758590325713158
-5.50935316085815	-9.0916166305542	-8.10625267028809	-0.0809934735298157	0.201688870787621	0.0757956206798553
-5.50868701934814	-9.0887336730957	-8.11055946350098	-0.0808897837996483	0.201658934354782	0.0757264792919159
-5.50831460952759	-9.0881233215332	-8.11040878295898	-0.0808680802583694	0.201610773801804	0.0757105201482773
-5.50726985931396	-9.08810615539551	-8.1140832901001	-0.0808596462011337	0.20164792239666	0.0756926909089088
-5.51038503646851	-9.09039211273193	-8.10819149017334	-0.0808854699134827	0.201588019728661	0.0757095739245415
-5.50897455215454	-9.08689498901367	-8.10000705718994	-0.0807695165276527	0.201587542891502	0.0757262706756592
-5.50802755355835	-9.0854434967041	-8.10348033905029	-0.0807608217000961	0.201450183987617	0.0757429376244545
-5.51089572906494	-9.08629989624023	-8.11369800567627	-0.0808161795139313	0.201462507247925	0.0757001116871834
-5.51148080825806	-9.08739280700684	-8.10402011871338	-0.0807879716157913	0.201428845524788	0.0757434666156769
-5.51301574707031	-9.08661556243896	-8.10983848571777	-0.0807337611913681	0.201384350657463	0.0757473036646843
-5.51084899902344	-9.08546447753906	-8.10137367248535	-0.0807666927576065	0.2012859582901	0.0758748427033424
-5.51242113113403	-9.08371543884277	-8.10576629638672	-0.0807074084877968	0.201237469911575	0.0758404284715652
-5.51185846328735	-9.08092212677002	-8.10281848907471	-0.0806944966316223	0.201128408312798	0.0758717283606529
-5.51459741592407	-9.08019924163818	-8.10625457763672	-0.0807165428996086	0.201079860329628	0.0758346691727638
-5.51272964477539	-9.07416820526123	-8.10384941101074	-0.0806508138775826	0.201073378324509	0.0758559480309486
-5.51645135879517	-9.07290267944336	-8.09646606445313	-0.080727256834507	0.201030716300011	0.075873926281929
-5.51468944549561	-9.06983661651611	-8.0930061340332	-0.0806500688195229	0.200969696044922	0.0758573710918427
-5.51715755462646	-9.06546211242676	-8.09452819824219	-0.0806998163461685	0.200785517692566	0.0758644863963127
-5.51497793197632	-9.06238079071045	-8.09073162078857	-0.0806513726711273	0.200792521238327	0.0757485702633858
-5.51823472976685	-9.06278228759766	-8.09321117401123	-0.0806298553943634	0.200733289122581	0.0758015438914299
-5.51777267456055	-9.05830097198486	-8.08878326416016	-0.0806147009134293	0.200736075639725	0.0758281573653221
-5.5151162147522	-9.0538387298584	-8.08380603790283	-0.0805994644761086	0.200558796525002	0.0758307427167892
-5.5181941986084	-9.04847621917725	-8.0829439163208	-0.0805542021989822	0.200561836361885	0.0757372304797173
-5.51705741882324	-9.0507640838623	-8.08388137817383	-0.08061233907938	0.200528025627136	0.075787216424942
-5.52422142028809	-9.05256652832031	-8.08253288269043	-0.0805427059531212	0.200530424714088	0.0757822096347809
-5.52471590042114	-9.0500316619873	-8.08127498626709	-0.0805185064673424	0.200434297323227	0.0758235678076744
-5.52523851394653	-9.05006313323975	-8.08234405517578	-0.0805182829499245	0.200412899255753	0.0758200436830521
-5.5247015953064	-9.04970741271973	-8.08840942382813	-0.0804578363895416	0.200323328375816	0.075825497508049
-5.53055191040039	-9.05412197113037	-8.10097789764404	-0.0805703327059746	0.200318440794945	0.0758358091115952
-5.53008079528809	-9.05194854736328	-8.09803771972656	-0.0804938301444054	0.200250312685966	0.0758909061551094
-5.53318977355957	-9.05638122558594	-8.09735202789307	-0.080595999956131	0.200295358896255	0.0759235545992851
-5.53606748580933	-9.05464839935303	-8.1016674041748	-0.0805142968893051	0.200228735804558	0.0759523585438728
-5.53581285476685	-9.05830955505371	-8.10827922821045	-0.0805239230394363	0.200058549642563	0.0759393125772476
-5.53750658035278	-9.05584907531738	-8.11490631103516	-0.0805563032627106	0.200171902775764	0.075920395553112
-5.53962182998657	-9.05769824981689	-8.12228965759277	-0.0805946364998817	0.200046449899673	0.0759477764368057
-5.54275321960449	-9.061448097229	-8.1204662322998	-0.0805474445223808	0.200170889496803	0.075961135327816
-5.54391813278198	-9.05711460113525	-8.12989521026611	-0.0805431753396988	0.200055599212646	0.0760175883769989
-5.5454797744751	-9.05654621124268	-8.13100528717041	-0.0805819779634476	0.199998512864113	0.0759585425257683
-5.54851579666138	-9.05689525604248	-8.13869476318359	-0.0805427059531212	0.199999511241913	0.0759575366973877
-5.55346632003784	-9.06109619140625	-8.14984130859375	-0.0806213319301605	0.200021088123322	0.0759399309754372
-5.55475664138794	-9.05985260009766	-8.14748001098633	-0.0805493369698524	0.19999460875988	0.0760036036372185
-5.55658483505249	-9.05807971954346	-8.15329551696777	-0.0805512666702271	0.200015395879745	0.075971744954586
-5.55618381500244	-9.05942153930664	-8.15389060974121	-0.0804938897490501	0.199965730309486	0.0760413035750389
-5.5562915802002	-9.06087970733643	-8.16205310821533	-0.080535002052784	0.199884787201881	0.0759772211313248
-5.55570697784424	-9.06082916259766	-8.16779327392578	-0.0804800018668175	0.199944019317627	0.0760437622666359
-5.55822229385376	-9.05796909332275	-8.16716289520264	-0.0804391205310822	0.199999660253525	0.0760659202933311
-5.55886793136597	-9.05696773529053	-8.16506099700928	-0.0803899168968201	0.199915453791618	0.0760898590087891
-5.56133937835693	-9.05559539794922	-8.16171455383301	-0.0803723484277725	0.199888199567795	0.0760360583662987
-5.55989456176758	-9.05414390563965	-8.16631889343262	-0.0803040638566017	0.199888750910759	0.0760304555296898
-5.55740690231323	-9.05910682678223	-8.16410827636719	-0.0803234428167343	0.199918016791344	0.0760275423526764
-5.55825805664063	-9.05357456207275	-8.16195869445801	-0.0802412256598473	0.199908256530762	0.075991578400135
-5.55476045608521	-9.05024147033691	-8.16165542602539	-0.0802088230848312	0.199844390153885	0.0760082304477692
-5.55586910247803	-9.04638195037842	-8.16181945800781	-0.0801725164055824	0.19985419511795	0.07594283670187
-5.55165481567383	-9.04591274261475	-8.16214561462402	-0.0801651254296303	0.199749603867531	0.0759265273809433
-5.55670785903931	-9.04550647735596	-8.1579761505127	-0.0801194384694099	0.199841275811195	0.0758069530129433
-5.55192899703979	-9.04113006591797	-8.15194988250732	-0.0800941362977028	0.199748992919922	0.0758100748062134
-5.55449342727661	-9.03895092010498	-8.14707279205322	-0.0801921784877777	0.199820041656494	0.0757006704807281
-5.54954528808594	-9.03124141693115	-8.14687061309814	-0.0799838751554489	0.199687197804451	0.0756743252277374
-5.54752063751221	-9.03110980987549	-8.14479160308838	-0.080070398747921	0.199724972248077	0.0755850225687027
-5.54655408859253	-9.02538394927979	-8.13965320587158	-0.0799809098243713	0.199614688754082	0.0755869150161743
-5.54368114471436	-9.02384090423584	-8.13551330566406	-0.0800181031227112	0.199726194143295	0.0754870250821114
-5.54277896881104	-9.01967716217041	-8.13243007659912	-0.0799461975693703	0.199636355042458	0.0755175724625587
-5.53956699371338	-9.01339817047119	-8.12504959106445	-0.0799748599529266	0.199553832411766	0.0753764659166336
-5.53738737106323	-9.01162528991699	-8.12724304199219	-0.0798939168453217	0.199579283595085	0.0752644315361977
-5.53154563903809	-9.0102367401123	-8.1301851272583	-0.0799198299646378	0.199570044875145	0.0752036571502686
-5.53319120407104	-9.00673198699951	-8.12565231323242	-0.0797999873757362	0.199619337916374	0.0751711279153824
-5.53036499023438	-9.00661087036133	-8.1251916885376	-0.0797735452651978	0.199585288763046	0.0750827342271805
-5.53212022781372	-9.00542736053467	-8.1181173324585	-0.0798002332448959	0.199611276388168	0.075069285929203
-5.52980279922485	-9.00167083740234	-8.11782550811768	-0.0796561911702156	0.199577167630196	0.0749720335006714
-5.53027820587158	-9.00141716003418	-8.1232442855835	-0.079688124358654	0.199525818228722	0.0748996809124947
-5.53111124038696	-9.0003833770752	-8.12926959991455	-0.0796827897429466	0.199606820940971	0.0748692825436592
-5.53119611740112	-9.00547695159912	-8.12147331237793	-0.0797502398490906	0.19956074655056	0.0748315081000328
-5.53410768508911	-9.00352191925049	-8.11920070648193	-0.0796838626265526	0.199599593877792	0.0748023167252541
-5.53392171859741	-9.00272464752197	-8.11915588378906	-0.0796368345618248	0.199519485235214	0.0747247040271759
-5.53739309310913	-9.00529193878174	-8.12450313568115	-0.0796834453940392	0.199526637792587	0.0746186822652817
-5.53456974029541	-9.00562381744385	-8.12592601776123	-0.0796621814370155	0.199477568268776	0.0745571926236153
-5.53738069534302	-9.00799465179443	-8.12240123748779	-0.079622708261013	0.199588447809219	0.0745832175016403
-5.54070043563843	-9.00384712219238	-8.12266159057617	-0.0796590074896812	0.19949696958065	0.0745572373270988
-5.5408763885498	-9.00571918487549	-8.12232494354248	-0.0796544402837753	0.199483886361122	0.0744616836309433
-5.54065227508545	-9.0022554397583	-8.1248836517334	-0.0796230658888817	0.199372977018356	0.074385441839695
-5.54444313049316	-9.00375556945801	-8.12733364105225	-0.0798095464706421	0.199319794774055	0.0742968767881393
-5.54364109039307	-9.0037727355957	-8.13882064819336	-0.0797157734632492	0.19934543967247	0.0742487460374832
-5.54531955718994	-9.00587177276611	-8.13028430938721	-0.07979766279459	0.199356317520142	0.0741244331002235
-5.54476356506348	-9.00304889678955	-8.12680530548096	-0.079757995903492	0.199292287230492	0.0740811973810196
-5.54418754577637	-9.00040435791016	-8.12738800048828	-0.079832412302494	0.199207350611687	0.0739619508385658
-5.54369354248047	-9.00227165222168	-8.138108253479	-0.0799131244421005	0.199175834655762	0.0738732293248177
-5.54725408554077	-9.00646209716797	-8.13089084625244	-0.080035537481308	0.199182212352753	0.0738153830170631
-5.54616022109985	-9.00514125823975	-8.12782955169678	-0.0799681022763252	0.199173495173454	0.0737763941287994
-5.54441022872925	-9.00330638885498	-8.1321907043457	-0.0800872892141342	0.199140876531601	0.0736788064241409
-5.54203319549561	-9.00372123718262	-8.13347244262695	-0.0800551623106003	0.199172928929329	0.0735476389527321
-5.53946113586426	-9.00439357757568	-8.13587474822998	-0.080121174454689	0.19914498925209	0.0734849199652672
-5.53731298446655	-9.00524425506592	-8.13313007354736	-0.080158568918705	0.199254274368286	0.0734258219599724
-5.53650712966919	-9.00296688079834	-8.13214302062988	-0.0801950246095657	0.199180483818054	0.0733874887228012
-5.53152894973755	-8.99929523468018	-8.12674331665039	-0.0802879109978676	0.19919815659523	0.073297418653965
-5.5275559425354	-9.00086307525635	-8.13371181488037	-0.0802619978785515	0.1992017775774	0.0732399374246597
-5.52877807617188	-9.00104141235352	-8.13311386108398	-0.0802503973245621	0.199186816811562	0.0731976106762886
-5.52369976043701	-9	-8.12567710876465	-0.080299511551857	0.199240371584892	0.073186881840229
-5.52118396759033	-9.0002555847168	-8.11113357543945	-0.0803702548146248	0.199313521385193	0.0731471031904221
-5.5124192237854	-8.99297046661377	-8.11411762237549	-0.0803103744983673	0.199271380901337	0.0730614811182022
-5.51090955734253	-8.99908828735352	-8.11665630340576	-0.0804852694272995	0.199343413114548	0.0730549320578575
-5.50822019577026	-8.99587917327881	-8.10935688018799	-0.0804264768958092	0.199318915605545	0.073023296892643
-5.50489854812622	-8.99755859375	-8.09774112701416	-0.0805178731679916	0.199457898736	0.0730038285255432
-5.499596118927	-8.99411582946777	-8.09477519989014	-0.0804470404982567	0.199466899037361	0.0729645192623138
-5.49609327316284	-8.99259757995605	-8.09464931488037	-0.080516591668129	0.199418291449547	0.07291229814291
-5.48851203918457	-8.99319267272949	-8.10230541229248	-0.0804666727781296	0.199562683701515	0.0728670135140419
-5.48285913467407	-8.99368953704834	-8.10079574584961	-0.0805175825953484	0.199565127491951	0.0728978142142296
-5.48092746734619	-8.99075984954834	-8.08867073059082	-0.0805160105228424	0.19969967007637	0.0728852674365044
-5.47790861129761	-8.98598957061768	-8.08855152130127	-0.0805828422307968	0.199680715799332	0.0728673934936523
-5.47759199142456	-8.9843921661377	-8.09187889099121	-0.0805907547473907	0.199777036905289	0.0727796629071236
-5.47188138961792	-8.98785877227783	-8.09957504272461	-0.0805885270237923	0.199880108237267	0.0727852880954742
-5.46687507629395	-8.98381233215332	-8.09741020202637	-0.0805788859724998	0.199963718652725	0.0727401822805405
-5.46571683883667	-8.98037052154541	-8.09880065917969	-0.0805301666259766	0.1999771296978	0.072748176753521
-5.46435117721558	-8.97493934631348	-8.09472942352295	-0.080514520406723	0.200054883956909	0.0726738646626472
-5.45896244049072	-8.97550010681152	-8.1025447845459	-0.0804925933480263	0.20004940032959	0.0726514160633087
-5.46221923828125	-8.97321128845215	-8.09728145599365	-0.0804801285266876	0.200167238712311	0.0725711658596992
-5.45925617218018	-8.96934509277344	-8.10269069671631	-0.0804758220911026	0.200232997536659	0.072603277862072
-5.45928859710693	-8.96592998504639	-8.09339237213135	-0.0804518014192581	0.200277075171471	0.0725691318511963
-5.45351934432983	-8.96227169036865	-8.09670352935791	-0.0803219303488731	0.200273260474205	0.07252137362957
-5.45147609710693	-8.96029376983643	-8.1029748916626	-0.080345906317234	0.200305670499802	0.0724971070885658
-5.45153284072876	-8.95762252807617	-8.09775924682617	-0.0802861377596855	0.200336903333664	0.0724628642201424
-5.45022106170654	-8.95511150360107	-8.09735012054443	-0.0803438350558281	0.20041261613369	0.0724494010210037
-5.44985055923462	-8.95392227172852	-8.09603691101074	-0.080176867544651	0.200511798262596	0.07242202013731
-5.44699048995972	-8.94981670379639	-8.09822559356689	-0.080170601606369	0.200373962521553	0.0723254159092903
-5.44515419006348	-8.95177173614502	-8.10448169708252	-0.0800859108567238	0.200555920600891	0.0723094120621681
-5.44434452056885	-8.95146179199219	-8.10857391357422	-0.0801088809967041	0.20053431391716	0.0722885280847549
-5.44096708297729	-8.95235443115234	-8.10588836669922	-0.0800159275531769	0.200680926442146	0.0722782537341118
-5.43979930877686	-8.94675731658936	-8.10650825500488	-0.080013245344162	0.200623333454132	0.072228841483593
-5.43734550476074	-8.94297027587891	-8.10903930664063	-0.0799458101391792	0.200718715786934	0.0721986368298531
-5.43442630767822	-8.9440975189209	-8.11469554901123	-0.0799475163221359	0.200718536973	0.0721374824643135
-5.43705129623413	-8.94528579711914	-8.11662578582764	-0.079901434481144	0.200768485665321	0.072113573551178
-5.43193769454956	-8.94618034362793	-8.11687755584717	-0.0798599272966385	0.200804814696312	0.072151780128479
-5.43361711502075	-8.94254207611084	-8.10867881774902	-0.0798129886388779	0.200879916548729	0.072088286280632
-5.43236541748047	-8.93800830841064	-8.12094688415527	-0.0796419754624367	0.200823441147804	0.0720633566379547
-5.43097352981567	-8.9401216506958	-8.12681579589844	-0.0796301141381264	0.200813859701157	0.0719839408993721
-5.42855548858643	-8.935959815979	-8.13687896728516	-0.0795423164963722	0.200915962457657	0.0719383209943771
-5.43103837966919	-8.93521785736084	-8.14089775085449	-0.0795249566435814	0.200954779982567	0.0719649419188499
-5.4319953918457	-8.93574333190918	-8.13463401794434	-0.0794193595647812	0.201091378927231	0.0718756467103958
-5.42907524108887	-8.93520545959473	-8.14070606231689	-0.07941734790802	0.201036363840103	0.0718605518341064
-5.42763710021973	-8.93364810943604	-8.14597606658936	-0.0793712362647057	0.201177626848221	0.0718017518520355
-5.42472791671753	-8.93364906311035	-8.1494779586792	-0.0792595967650414	0.201067566871643	0.0716933235526085
-5.42604637145996	-8.936279296875	-8.1578311920166	-0.0792406648397446	0.201152056455612	0.0716347768902779
-5.42554712295532	-8.93625640869141	-8.15258884429932	-0.0792209208011627	0.201263651251793	0.0715529546141624
-5.42347812652588	-8.93967819213867	-8.1517276763916	-0.0793056786060333	0.201327055692673	0.0714642405509949
-5.42322397232056	-8.94044494628906	-8.15835952758789	-0.0791369825601578	0.201388016343117	0.0713932290673256
-5.41860628128052	-8.93816947937012	-8.15645980834961	-0.079124316573143	0.201382249593735	0.0712942257523537
-5.41963815689087	-8.94014263153076	-8.15766906738281	-0.0790906175971031	0.201490893959999	0.0711526945233345
-5.41490745544434	-8.94073486328125	-8.15851974487305	-0.0790516212582588	0.201570525765419	0.0710429698228836
-5.41578197479248	-8.94443893432617	-8.15912532806396	-0.0791152790188789	0.201648518443108	0.070955254137516
-5.41429948806763	-8.94286823272705	-8.15416717529297	-0.0790474936366081	0.201720535755157	0.0708886161446571
-5.41256046295166	-8.94535064697266	-8.15358257293701	-0.0791150778532028	0.201798871159554	0.0707708448171616
-5.40986776351929	-8.94113445281982	-8.15386009216309	-0.078972302377224	0.201883584260941	0.0707232803106308
-5.4071044921875	-8.94456768035889	-8.15264987945557	-0.079091303050518	0.201920002698898	0.0705597400665283
-5.40673589706421	-8.94594192504883	-8.14805603027344	-0.0790613666176796	0.202083766460419	0.070452407002449
-5.39885091781616	-8.9461784362793	-8.15144062042236	-0.0790787786245346	0.202069342136383	0.0703860893845558
-5.39902448654175	-8.94724941253662	-8.1469841003418	-0.0790585950016975	0.202209576964378	0.0703335478901863
-5.39466190338135	-8.94644069671631	-8.14011573791504	-0.0790547877550125	0.202312961220741	0.0702268555760384
-5.39728450775146	-8.95131587982178	-8.13723945617676	-0.0790690407156944	0.202407136559486	0.0701817348599434
-5.39623069763184	-8.94733047485352	-8.14326095581055	-0.0789783746004105	0.202455475926399	0.0701106190681458
-5.39500284194946	-8.95042610168457	-8.14217853546143	-0.0790145173668861	0.202462241053581	0.0700639262795448
-5.39344167709351	-8.95041275024414	-8.14701080322266	-0.0789677202701569	0.202590242028236	0.0699945315718651
-5.39249038696289	-8.95615863800049	-8.14466762542725	-0.0790610164403915	0.202667042613029	0.070011742413044
-5.39215421676636	-8.95365524291992	-8.14818000793457	-0.0789810940623283	0.202771335840225	0.0700178444385529
-5.39053153991699	-8.95491123199463	-8.14050960540771	-0.0790319368243217	0.202772408723831	0.0699594989418983
-5.38847970962524	-8.95355606079102	-8.1539134979248	-0.0789591297507286	0.20287013053894	0.0699244886636734
-5.38491773605347	-8.95344829559326	-8.15423393249512	-0.0789421275258064	0.202873140573502	0.0698923096060753
-5.38558149337769	-8.95863819122314	-8.15196514129639	-0.0789131596684456	0.20301353931427	0.0699159204959869
-5.38363456726074	-8.95413684844971	-8.15051937103271	-0.0789568424224854	0.203052669763565	0.0699237808585167
-5.38283538818359	-8.95505523681641	-8.14480781555176	-0.07899359613657	0.203078597784042	0.0698379725217819
-5.37927293777466	-8.95501232147217	-8.15012645721436	-0.078864298760891	0.203122437000275	0.0698129683732986
-5.37999582290649	-8.95631313323975	-8.15434646606445	-0.0789233595132828	0.203171268105507	0.0697870403528214
-5.37295341491699	-8.95394992828369	-8.14891624450684	-0.0789203643798828	0.203228205442429	0.0697861090302467
-5.37141513824463	-8.95201873779297	-8.14877796173096	-0.0789391025900841	0.203335806727409	0.0697406455874443
-5.36892795562744	-8.95073890686035	-8.14790821075439	-0.0788545310497284	0.203353211283684	0.0696818381547928
-5.36479043960571	-8.94836807250977	-8.14504051208496	-0.0788862034678459	0.203312367200851	0.0696438103914261
-5.35899972915649	-8.95158386230469	-8.15110874176025	-0.0789409950375557	0.203381702303886	0.06955336779356
-5.36055326461792	-8.95255947113037	-8.14249420166016	-0.0789703354239464	0.203397780656815	0.0695447027683258
-5.3581748008728	-8.95069408416748	-8.13225936889648	-0.0790113136172295	0.20352029800415	0.0695234313607216
-5.35425901412964	-8.94557285308838	-8.12691307067871	-0.0789875909686089	0.203401312232018	0.0694996565580368
-5.35387992858887	-8.94794178009033	-8.13042068481445	-0.0789619982242584	0.203457847237587	0.0694128423929214
-5.34592533111572	-8.94650745391846	-8.13175201416016	-0.0790125578641891	0.203466564416885	0.0694476366043091
-5.34910917282104	-8.94367504119873	-8.12826442718506	-0.0790664926171303	0.203561156988144	0.0694518536329269
-5.34732627868652	-8.94168186187744	-8.12430381774902	-0.0790252462029457	0.203462988138199	0.0694585070014
-5.34337997436523	-8.94004726409912	-8.11609745025635	-0.0789824053645134	0.203532576560974	0.0694351270794868
-5.33994150161743	-8.93762397766113	-8.12459945678711	-0.0789639130234718	0.203428953886032	0.0694093331694603
-5.34253072738647	-8.94003295898438	-8.12535572052002	-0.0790008082985878	0.203489542007446	0.0693915635347366
-5.34040403366089	-8.93892383575439	-8.12479782104492	-0.0789290368556976	0.203548848628998	0.0694043561816216
-5.34036159515381	-8.93895053863525	-8.12407112121582	-0.0789624974131584	0.203555405139923	0.0694481506943703
-5.34195470809937	-8.93344020843506	-8.12907123565674	-0.078791618347168	0.203542321920395	0.0693927854299545
-5.34493160247803	-8.93088626861572	-8.138747215271	-0.0787579417228699	0.203548416495323	0.0693797245621681
-5.34855270385742	-8.931715965271	-8.14773464202881	-0.0786847993731499	0.203593477606773	0.0693702101707459
-5.34911632537842	-8.9359712600708	-8.15073871612549	-0.0787840038537979	0.203625649213791	0.0693951994180679
-5.35567378997803	-8.93468189239502	-8.15476036071777	-0.0786333531141281	0.203664347529411	0.069473497569561
-5.35705661773682	-8.93656158447266	-8.15972232818604	-0.078599750995636	0.203573405742645	0.0694360285997391
-5.36561584472656	-8.93226623535156	-8.16929054260254	-0.078545369207859	0.203690126538277	0.0694685727357864
-5.36532497406006	-8.93637275695801	-8.18026065826416	-0.0784945785999298	0.20364448428154	0.0694099590182304
-5.37263488769531	-8.93627166748047	-8.18801116943359	-0.0784627944231033	0.203674897551537	0.0694799721240997
-5.37344837188721	-8.93502998352051	-8.19834327697754	-0.0784335285425186	0.203590422868729	0.0694712921977043
-5.38161611557007	-8.93620204925537	-8.19487762451172	-0.07851243019104	0.203624024987221	0.0695082917809486
-5.38195610046387	-8.93312740325928	-8.19826602935791	-0.0784130096435547	0.20358669757843	0.0694801285862923
-5.38514375686646	-8.93081855773926	-8.19955635070801	-0.0784130841493607	0.203454002737999	0.0694906264543533
-5.38748645782471	-8.93123722076416	-8.21041011810303	-0.0784082561731339	0.203499227762222	0.0695005357265472
-5.39208841323853	-8.92884349822998	-8.20926666259766	-0.0784967839717865	0.20348946750164	0.0694837719202042
-5.39380311965942	-8.92840385437012	-8.208815574646	-0.0784845054149628	0.203507885336876	0.0694951117038727
-5.3963623046875	-8.9205322265625	-8.21111679077148	-0.0784087032079697	0.20337900519371	0.0695190131664276
-5.39740562438965	-8.92085075378418	-8.21869564056396	-0.0783706381917	0.203384935855865	0.0694556310772896
-5.39531660079956	-8.91722679138184	-8.22092819213867	-0.0783755108714104	0.203304007649422	0.0694646686315537
-5.39838123321533	-8.91574764251709	-8.22385025024414	-0.0784119144082069	0.203345596790314	0.0694789811968803
-5.40006923675537	-8.91123867034912	-8.22309684753418	-0.0783034190535545	0.203282207250595	0.0695265904068947
-5.40455961227417	-8.91359901428223	-8.2194938659668	-0.0783700719475746	0.203399792313576	0.0695235729217529
-5.40670442581177	-8.90739631652832	-8.22352313995361	-0.078267864882946	0.203368172049522	0.0695184841752052
-5.40641403198242	-8.9096155166626	-8.22981548309326	-0.0782884433865547	0.20320038497448	0.0694322139024735
-5.40724897384644	-8.90951824188232	-8.23305606842041	-0.0781875550746918	0.203312650322914	0.0694532543420792
-5.41092109680176	-8.90997409820557	-8.23541069030762	-0.0781669169664383	0.203282222151756	0.0694234445691109
-5.41347646713257	-8.91006946563721	-8.23348045349121	-0.0780782327055931	0.20335228741169	0.0694465935230255
-5.41470575332642	-8.90639781951904	-8.23050975799561	-0.0780908539891243	0.203316569328308	0.0694622844457626
-5.41805648803711	-8.90698051452637	-8.24487400054932	-0.0780376270413399	0.203327372670174	0.0694282501935959
-5.42051410675049	-8.90852832794189	-8.2407865524292	-0.0780178084969521	0.203342080116272	0.0694093033671379
-5.42307376861572	-8.91070938110352	-8.2400016784668	-0.0779677033424377	0.203429579734802	0.069485180079937
-5.42184448242188	-8.90860271453857	-8.24584579467773	-0.0778948962688446	0.203369662165642	0.069533497095108
-5.42558002471924	-8.90792942047119	-8.236985206604	-0.0779755488038063	0.20341682434082	0.069510392844677
-5.42407846450806	-8.90529346466064	-8.24281597137451	-0.0778156742453575	0.203410565853119	0.0694610103964806
-5.42378902435303	-8.90640258789063	-8.24068737030029	-0.0778621584177017	0.203442052006721	0.0694038793444633
-5.42098999023438	-8.90367984771729	-8.24972057342529	-0.0778236910700798	0.203447431325912	0.0694607794284821
-5.42607688903809	-8.90298461914063	-8.23375797271729	-0.0778609663248062	0.203522562980652	0.0694805160164833
-5.42130088806152	-8.90158176422119	-8.23454284667969	-0.0777752473950386	0.203420519828796	0.0695133730769157
-5.42243814468384	-8.89706802368164	-8.22972106933594	-0.0777928754687309	0.20338873565197	0.0694769695401192
-5.41935968399048	-8.89762020111084	-8.23110771179199	-0.0777643918991089	0.20343753695488	0.0694347396492958
-5.41801643371582	-8.9021053314209	-8.23219203948975	-0.0778321325778961	0.203484490513802	0.0694924965500832
-5.41208171844482	-8.9022798538208	-8.21894073486328	-0.0778397768735886	0.20359505712986	0.0695224925875664
-5.40933561325073	-8.90010547637939	-8.21646499633789	-0.0778499096632004	0.203501254320145	0.0695162490010262
-5.40915012359619	-8.89851188659668	-8.21782398223877	-0.0778512209653854	0.20356747508049	0.0694711729884148
-5.4014105796814	-8.89709091186523	-8.21622276306152	-0.077901303768158	0.203475713729858	0.069467730820179
-5.40194416046143	-8.90348148345947	-8.20969772338867	-0.0780006721615791	0.203615784645081	0.0695377960801125
-5.39890241622925	-8.90044212341309	-8.20321941375732	-0.0780105367302895	0.203635931015015	0.0694826692342758
-5.39807367324829	-8.89778423309326	-8.19628715515137	-0.0780696868896484	0.203689470887184	0.0695496499538422
-5.39166212081909	-8.89611434936523	-8.19494247436523	-0.0780485570430756	0.203705906867981	0.0695332363247871
-5.38789701461792	-8.89429092407227	-8.19073581695557	-0.078147180378437	0.203663378953934	0.0694812834262848
-5.3868670463562	-8.89605140686035	-8.19390487670898	-0.0781852230429649	0.203726053237915	0.0694655627012253
-5.38281106948853	-8.89474582672119	-8.18374347686768	-0.0783179923892021	0.203840628266335	0.0695049986243248
-5.38262271881104	-8.89232063293457	-8.18097019195557	-0.0783356875181198	0.20388899743557	0.06951554864645
-5.37885808944702	-8.88975429534912	-8.17765808105469	-0.0784088000655174	0.203833714127541	0.0694628655910492
-5.37713861465454	-8.88862800598145	-8.1757287979126	-0.0784131810069084	0.203923508524895	0.0694836527109146
-5.37534713745117	-8.88696193695068	-8.17833995819092	-0.0784661322832108	0.203935250639915	0.0694547891616821
-5.37138223648071	-8.88749599456787	-8.17377758026123	-0.0785141512751579	0.204039558768272	0.0694981515407562
-5.37055635452271	-8.88301658630371	-8.17187118530273	-0.0785323157906532	0.204015508294106	0.0695459693670273
-5.3693675994873	-8.88047504425049	-8.16672134399414	-0.0785798355937004	0.204010426998138	0.0695752874016762
-5.36486053466797	-8.87663078308105	-8.16306591033936	-0.0785581320524216	0.203999191522598	0.0695389956235886
-5.36423110961914	-8.87693405151367	-8.15873622894287	-0.0787094831466675	0.204075887799263	0.0696390196681023
-5.36001920700073	-8.87277221679688	-8.15669727325439	-0.0786824077367783	0.204079806804657	0.069680318236351
-5.36137199401855	-8.87320041656494	-8.14981269836426	-0.0788187086582184	0.204182520508766	0.0697518810629845
-5.35843133926392	-8.86803817749023	-8.1491060256958	-0.0787239447236061	0.204119354486465	0.069813646376133
-5.35294485092163	-8.86595630645752	-8.14489841461182	-0.0787795409560204	0.204150095582008	0.0698040500283241
-5.35117340087891	-8.86569404602051	-8.15196228027344	-0.0787212923169136	0.20424909889698	0.0698495954275131
-5.35136795043945	-8.86147594451904	-8.14530563354492	-0.0787315964698792	0.204274266958237	0.0699152797460556
-5.34974575042725	-8.86276054382324	-8.13589096069336	-0.0786968246102333	0.204288303852081	0.0699361562728882
-5.34557867050171	-8.85543251037598	-8.13368225097656	-0.0787041485309601	0.204263880848885	0.0699685886502266
-5.34457588195801	-8.85176849365234	-8.13322353363037	-0.078691691160202	0.204319298267365	0.0698866546154022
-5.34658670425415	-8.85216045379639	-8.13565635681152	-0.0786950066685677	0.204274997115135	0.0699699074029922
-5.34677362442017	-8.85059452056885	-8.13451194763184	-0.0785526037216187	0.20432460308075	0.0699700191617012
-5.34599542617798	-8.84790706634521	-8.13488101959229	-0.0785655155777931	0.204365521669388	0.0700485929846764
-5.35056924819946	-8.84735107421875	-8.13205432891846	-0.0785147175192833	0.204392448067665	0.0700716301798821
-5.34875726699829	-8.84312629699707	-8.13501453399658	-0.0783516839146614	0.204372152686119	0.070124052464962
-5.35399198532104	-8.84622669219971	-8.13702297210693	-0.0782924965023994	0.204352498054504	0.0701699927449226
-5.35334300994873	-8.84975910186768	-8.13934326171875	-0.0781711488962173	0.204332709312439	0.0702403336763382
-5.36219072341919	-8.851975440979	-8.13689994812012	-0.0782189294695854	0.204408213496208	0.0703102275729179
-5.3632435798645	-8.85078620910645	-8.13937091827393	-0.0780101791024208	0.20439600944519	0.0703669115900993
-5.36698818206787	-8.85001373291016	-8.13843441009521	-0.0780066400766373	0.204346790909767	0.070409931242466
-5.37393808364868	-8.85568428039551	-8.14643096923828	-0.0779771655797958	0.204428508877754	0.0703684091567993
-5.37373924255371	-8.85938549041748	-8.15306854248047	-0.0778936371207237	0.204428717494011	0.0703716054558754
-5.37656736373901	-8.86404800415039	-8.15419769287109	-0.0778413712978363	0.204459875822067	0.0704284608364105
-5.3813419342041	-8.86608219146729	-8.15348625183105	-0.0777649208903313	0.204485446214676	0.0704527646303177
-5.38479900360107	-8.86686325073242	-8.14934349060059	-0.0777741298079491	0.204533070325851	0.0704510509967804
-5.38422727584839	-8.86895751953125	-8.15710163116455	-0.0777520462870598	0.204481646418571	0.0704064592719078
-5.38839054107666	-8.86915683746338	-8.16017723083496	-0.0776450634002686	0.204524636268616	0.0703603103756905
-5.3892240524292	-8.87260913848877	-8.16122627258301	-0.077612079679966	0.204560980200768	0.0703369006514549
-5.38888311386108	-8.87849617004395	-8.15648460388184	-0.0777063220739365	0.204707592725754	0.070370577275753
-5.38880968093872	-8.87559032440186	-8.15635585784912	-0.07753536850214	0.204689428210258	0.070294164121151
-5.38627338409424	-8.87719535827637	-8.15702056884766	-0.0776010751724243	0.204748436808586	0.0702264606952667
-5.38670969009399	-8.87800312042236	-8.15946769714355	-0.0775634869933128	0.204807907342911	0.0701525211334229
-5.37994003295898	-8.88132667541504	-8.15477085113525	-0.0776431635022163	0.204824015498161	0.0701150894165039
-5.38200616836548	-8.88018226623535	-8.14795970916748	-0.0775916576385498	0.204978376626968	0.0700935795903206
-5.37890815734863	-8.88264656066895	-8.14715576171875	-0.0775794610381126	0.204992532730103	0.0700580254197121
-5.37746286392212	-8.88227462768555	-8.14116287231445	-0.0776462554931641	0.2050861120224	0.0700224786996841
-5.37259340286255	-8.8809289932251	-8.1497631072998	-0.0775467678904533	0.205070689320564	0.0699613988399506
-5.36775922775269	-8.88649654388428	-8.13876914978027	-0.0775840431451797	0.205246448516846	0.0699502825737
-5.36393260955811	-8.88455581665039	-8.13908290863037	-0.0776062682271004	0.205290853977203	0.0699189305305481
-5.35921335220337	-8.88771343231201	-8.12767314910889	-0.0777027159929276	0.205357655882835	0.0699071288108826
-5.35425567626953	-8.88512802124023	-8.11866474151611	-0.077612042427063	0.205385774374008	0.0699034035205841
-5.35341262817383	-8.88920307159424	-8.12071514129639	-0.0777054205536842	0.205432862043381	0.0698572620749474
-5.34657049179077	-8.89169597625732	-8.11620426177979	-0.0777379348874092	0.205504104495049	0.0698780715465546
-5.34505414962769	-8.8924446105957	-8.09877300262451	-0.0777862071990967	0.205600962042809	0.0699172392487526
-5.33946180343628	-8.89142322540283	-8.09695434570313	-0.0777838304638863	0.205662578344345	0.0699024274945259
-5.3347806930542	-8.88822746276855	-8.09388732910156	-0.0778014659881592	0.205557778477669	0.0698880776762962
-5.33069181442261	-8.88991355895996	-8.08824253082275	-0.0778166949748993	0.205731853842735	0.0699385479092598
-5.33124446868896	-8.89351177215576	-8.08224964141846	-0.0779208913445473	0.205685898661613	0.0699886754155159
-5.32771348953247	-8.89096164703369	-8.06814193725586	-0.0778845921158791	0.205770045518875	0.0700673013925552
-5.32665872573853	-8.88851737976074	-8.06166362762451	-0.0779479518532753	0.205792501568794	0.0701140239834785
-5.32659578323364	-8.89207458496094	-8.05370235443115	-0.0779377669095993	0.205871000885963	0.0700962021946907
-5.3213963508606	-8.8931770324707	-8.05639171600342	-0.0779392495751381	0.20586758852005	0.0702109411358833
-5.32609272003174	-8.89047336578369	-8.04878044128418	-0.0779041424393654	0.205950766801834	0.070307120680809
-5.32261562347412	-8.89096736907959	-8.04847717285156	-0.077999159693718	0.205888867378235	0.0703534409403801
-5.32375478744507	-8.88931941986084	-8.0445613861084	-0.0780538618564606	0.205923229455948	0.0703739523887634
-5.32315540313721	-8.89324569702148	-8.04738807678223	-0.0780380517244339	0.20589654147625	0.070473924279213
-5.32406282424927	-8.89391708374023	-8.04679393768311	-0.0780231654644012	0.206010967493057	0.0705805942416191
-5.32558965682983	-8.88880920410156	-8.04264163970947	-0.0780204683542252	0.205919578671455	0.0707207322120667
-5.32663154602051	-8.88949012756348	-8.03458309173584	-0.0781362280249596	0.205878078937531	0.0707401260733604
-5.32321262359619	-8.89096927642822	-8.03231620788574	-0.0781752914190292	0.20581579208374	0.0708402916789055
-5.32491683959961	-8.89257526397705	-8.03635597229004	-0.0782584771513939	0.205779001116753	0.0709383264183998
-5.32577323913574	-8.89128494262695	-8.03127002716064	-0.0783416256308556	0.205728381872177	0.0710293278098106
-5.32655715942383	-8.89019298553467	-8.02181243896484	-0.0783194378018379	0.205679088830948	0.0710921660065651
-5.32564878463745	-8.8859691619873	-8.02783966064453	-0.0783326327800751	0.205626755952835	0.0711310654878616
-5.32617902755737	-8.8902416229248	-8.02896976470947	-0.0783974304795265	0.205527290701866	0.0711583346128464
-5.32456636428833	-8.88550472259521	-8.03480815887451	-0.0783960372209549	0.205487981438637	0.0712002217769623
-5.32784128189087	-8.88427352905273	-8.02208518981934	-0.0785031169652939	0.205518707633018	0.071353442966938
-5.32678079605103	-8.87892818450928	-8.01715087890625	-0.0784651562571526	0.205453783273697	0.0713159292936325
-5.32702302932739	-8.87924194335938	-8.02267456054688	-0.0785335227847099	0.205411657691002	0.0712994039058685
-5.32678985595703	-8.87858772277832	-8.02977180480957	-0.0784348174929619	0.205382883548737	0.0713529139757156
-5.32658863067627	-8.88212394714355	-8.02078533172607	-0.0784750655293465	0.205382063984871	0.0714502856135368
-5.32991600036621	-8.87621021270752	-8.01836490631104	-0.0783620253205299	0.205388158559799	0.0714552477002144
-5.32867622375488	-8.87550354003906	-8.01782989501953	-0.0784796550869942	0.205283999443054	0.0714989677071571
-5.33151578903198	-8.87314319610596	-8.02455902099609	-0.0784223154187202	0.205218702554703	0.0714717879891396
-5.33255386352539	-8.87728118896484	-8.01740455627441	-0.0785388648509979	0.205268636345863	0.0715609788894653
-5.33399152755737	-8.87528705596924	-8.00969505310059	-0.0784442275762558	0.20522877573967	0.0716507583856583
-5.33220672607422	-8.86913108825684	-8.0147123336792	-0.0784498080611229	0.205107018351555	0.0716929063200951
-5.33217573165894	-8.86954593658447	-8.01996517181396	-0.0783696249127388	0.205067709088326	0.0716540142893791
-5.33284425735474	-8.8720703125	-8.01355648040771	-0.0784281045198441	0.205030560493469	0.0717388838529587
-5.33328294754028	-8.87204837799072	-8.00838947296143	-0.0783851370215416	0.205063849687576	0.0717847123742104
-5.3329553604126	-8.86749649047852	-8.00507164001465	-0.0783260688185692	0.204979509115219	0.0718220844864845
-5.33516216278076	-8.8651180267334	-8.00386714935303	-0.0783030837774277	0.20496492087841	0.0717849507927895
-5.32944345474243	-8.86505031585693	-8.00607299804688	-0.0782409012317657	0.204961135983467	0.0718399062752724
-5.33196115493774	-8.86639404296875	-8.00340270996094	-0.0781832709908485	0.205042764544487	0.0719031691551209
-5.33026742935181	-8.86360740661621	-7.99987649917603	-0.0781039074063301	0.204946428537369	0.0719401389360428
-5.33261823654175	-8.86191463470459	-7.99620294570923	-0.0781823694705963	0.204959690570831	0.0719120725989342
-5.33057641983032	-8.86380290985107	-8.00050830841064	-0.0779989212751389	0.204966366291046	0.0718408524990082
-5.33274841308594	-8.86821460723877	-8.00418758392334	-0.0780437216162682	0.205037415027618	0.0718513950705528
-5.33048677444458	-8.86618995666504	-7.99542903900146	-0.0780088007450104	0.20500710606575	0.0719209536910057
-5.33434343338013	-8.87014484405518	-7.99577188491821	-0.0780143886804581	0.205103084445	0.0718736201524735
-5.33211994171143	-8.87044715881348	-7.99843883514404	-0.0779314339160919	0.205077826976776	0.0718755275011063
-5.33433771133423	-8.87785243988037	-7.99927663803101	-0.0779991969466209	0.205197840929031	0.0718687549233437
-5.33398532867432	-8.87830257415771	-8.00137138366699	-0.0780224651098251	0.205132514238358	0.0718935132026672
-5.33399677276611	-8.88098621368408	-7.99677038192749	-0.078033834695816	0.205127969384193	0.0719348415732384
-5.33208322525024	-8.8803014755249	-8.00325965881348	-0.0780646651983261	0.205122575163841	0.0718899071216583
-5.3310170173645	-8.88312911987305	-7.99563932418823	-0.0781473144888878	0.205080285668373	0.071916475892067
-5.32843637466431	-8.88224220275879	-7.99969291687012	-0.0781891494989395	0.205075919628143	0.0719391405582428
-5.33014059066772	-8.8836088180542	-7.98790788650513	-0.0783296301960945	0.205047965049744	0.0719933807849884
-5.32337665557861	-8.88088989257813	-7.98226881027222	-0.0783815681934357	0.204963222146034	0.0719728246331215
-5.3224048614502	-8.87979888916016	-7.98446273803711	-0.0784215554594994	0.204904332756996	0.0719372779130936
-5.31767654418945	-8.87844944000244	-7.98136615753174	-0.0784775987267494	0.204877763986588	0.071883849799633
-5.31599378585815	-8.88187503814697	-7.97990465164185	-0.0785637646913528	0.204870998859406	0.0719383731484413
-5.31178045272827	-8.87929630279541	-7.96967029571533	-0.0786464959383011	0.20488528907299	0.0719342231750488
-5.30746698379517	-8.87444019317627	-7.96273517608643	-0.0787196606397629	0.204851612448692	0.0719038024544716
-5.3044958114624	-8.8706636428833	-7.96147155761719	-0.0786973759531975	0.204782485961914	0.0718289837241173
-5.30034255981445	-8.8719482421875	-7.96312284469604	-0.078810028731823	0.204789415001869	0.0718263313174248
-5.30121660232544	-8.87210083007813	-7.95023441314697	-0.0788445621728897	0.204831331968307	0.0718260928988457
-5.29703998565674	-8.86800479888916	-7.94930601119995	-0.07882359623909	0.204769104719162	0.0718405246734619
-5.30150699615479	-8.86881351470947	-7.94486999511719	-0.0788843706250191	0.204836279153824	0.0718541592359543
-5.29693794250488	-8.86878871917725	-7.9475622177124	-0.0788401588797569	0.204772338271141	0.0718438401818275
-5.29754638671875	-8.86964225769043	-7.95242738723755	-0.0788969472050667	0.204841449856758	0.0718213319778442
-5.294837474823	-8.87103462219238	-7.95462465286255	-0.0788533687591553	0.204770907759666	0.0718252807855606
-5.29887962341309	-8.87387657165527	-7.94316911697388	-0.0789946690201759	0.204763740301132	0.0719090029597282
-5.30196523666382	-8.87080669403076	-7.93994665145874	-0.0789395421743393	0.204760164022446	0.0719664543867111
-5.30462837219238	-8.8722677230835	-7.94138288497925	-0.078988716006279	0.204706609249115	0.0719397887587547
-5.30421304702759	-8.87207889556885	-7.94142770767212	-0.0789360851049423	0.204718619585037	0.0719459056854248
-5.30793523788452	-8.87406921386719	-7.94440221786499	-0.0788807943463326	0.204667001962662	0.0719385743141174
-5.31328010559082	-8.87847518920898	-7.94389057159424	-0.0789083316922188	0.204727336764336	0.0720265060663223
-5.31568050384521	-8.87637710571289	-7.94378662109375	-0.0789493396878242	0.204618290066719	0.0721003040671349
-5.31801080703735	-8.87619495391846	-7.94617938995361	-0.0789344236254692	0.204512566328049	0.0720712766051292
-5.32349443435669	-8.87970638275146	-7.9522442817688	-0.078892894089222	0.204524233937263	0.0720992311835289
-5.33013248443604	-8.88502502441406	-7.95793437957764	-0.0789605975151062	0.204463884234428	0.0721536949276924
-5.33234405517578	-8.8860502243042	-7.95281791687012	-0.0790189057588577	0.204378440976143	0.0722444504499435
-5.33954620361328	-8.88552856445313	-7.95508098602295	-0.0789975300431252	0.204400315880775	0.0722545832395554
-5.34089279174805	-8.88536071777344	-7.96181011199951	-0.0789337456226349	0.204232275485992	0.0722331926226616
-5.34518575668335	-8.8908748626709	-7.96451234817505	-0.0790861397981644	0.204158201813698	0.0722493231296539
-5.34886741638184	-8.88842487335205	-7.96290493011475	-0.079100489616394	0.204083740711212	0.0723306685686111
-5.35273838043213	-8.89070224761963	-7.95644283294678	-0.0792079716920853	0.204029366374016	0.0723955556750298
-5.35747385025024	-8.88716888427734	-7.96527338027954	-0.0791544243693352	0.203854143619537	0.072408452630043
-5.35847425460815	-8.8892650604248	-7.96283292770386	-0.0792097747325897	0.203682139515877	0.0724253132939339
-5.36340284347534	-8.88994026184082	-7.97107124328613	-0.0792229473590851	0.203659057617188	0.0724392533302307
-5.36826610565186	-8.89067459106445	-7.96802854537964	-0.0792876854538918	0.203608497977257	0.0725471898913383
-5.36637210845947	-8.88465213775635	-7.96445465087891	-0.0793065130710602	0.203514128923416	0.0726025477051735
-5.3693642616272	-8.88419532775879	-7.96330118179321	-0.0793531686067581	0.203364253044128	0.0726328268647194
-5.37435913085938	-8.88584423065186	-7.97345495223999	-0.0793347880244255	0.203330561518669	0.0726646780967712
-5.37582874298096	-8.88810157775879	-7.97147607803345	-0.0794276669621468	0.203278660774231	0.072773352265358
-5.37715291976929	-8.88374996185303	-7.96256494522095	-0.0793357565999031	0.20324295759201	0.0728286951780319
-5.37901496887207	-8.87958526611328	-7.96140480041504	-0.0793410763144493	0.203003019094467	0.0727988258004189
-5.37674379348755	-8.87954807281494	-7.9726939201355	-0.079341322183609	0.203008949756622	0.0728634968400002
-5.38311815261841	-8.88261222839355	-7.9624981880188	-0.0794731378555298	0.20294713973999	0.0729519799351692
-5.38404989242554	-8.87730407714844	-7.95571899414063	-0.079418957233429	0.202924206852913	0.073002427816391
-5.38075351715088	-8.87339115142822	-7.95956373214722	-0.0793646201491356	0.20279099047184	0.07298593968153
-5.380539894104	-8.87380027770996	-7.95510053634644	-0.0793575569987297	0.20273169875145	0.0729714706540108
-5.381103515625	-8.87276363372803	-7.9539041519165	-0.0794153437018394	0.202746286988258	0.0730385109782219
-5.38216066360474	-8.87024784088135	-7.94498348236084	-0.079333707690239	0.202708855271339	0.0730722844600677
-5.38152933120728	-8.86900997161865	-7.94184017181396	-0.0793721005320549	0.202554300427437	0.0730400905013084
-5.38225507736206	-8.86994552612305	-7.93703889846802	-0.0793049111962318	0.202631592750549	0.0729580074548721
-5.38124704360962	-8.86822032928467	-7.93360042572021	-0.0793320834636688	0.202592313289642	0.0729924440383911
-5.3816442489624	-8.86995792388916	-7.92575740814209	-0.0792498737573624	0.202546343207359	0.0729696452617645
-5.37757921218872	-8.86883354187012	-7.91635084152222	-0.0793066173791885	0.202538460493088	0.072985865175724
-5.38099908828735	-8.86485958099365	-7.90897369384766	-0.0792678594589233	0.202460795640945	0.0729541927576065
-5.37931776046753	-8.86824607849121	-7.90494871139526	-0.0792078375816345	0.202434971928596	0.0729374960064888
-5.38147449493408	-8.8712043762207	-7.89624977111816	-0.0792412757873535	0.202434107661247	0.0729619488120079
-5.37885856628418	-8.8694543838501	-7.88713073730469	-0.0792020857334137	0.202383458614349	0.0729852542281151
-5.37819290161133	-8.86765098571777	-7.88277721405029	-0.0791623517870903	0.202367275953293	0.0729360431432724
-5.37524700164795	-8.86817359924316	-7.88793134689331	-0.0791051313281059	0.202229022979736	0.0728346928954124
-5.37536907196045	-8.87112903594971	-7.88101148605347	-0.0791245400905609	0.202248856425285	0.0728331506252289
-5.37356233596802	-8.87159156799316	-7.87919330596924	-0.0790818855166435	0.202179327607155	0.0728019699454308
-5.37835264205933	-8.86975193023682	-7.87476301193237	-0.079064629971981	0.202246740460396	0.0727259367704391
-5.37470149993896	-8.86912250518799	-7.87622308731079	-0.0789403989911079	0.202049627900124	0.0725780203938484
-5.37619543075562	-8.87409400939941	-7.88005924224854	-0.0789670124650002	0.202004998922348	0.0724909380078316
-5.37585878372192	-8.87305736541748	-7.88328742980957	-0.0789429023861885	0.201992601156235	0.0725137516856194
-5.37814331054688	-8.87508296966553	-7.8761625289917	-0.0789958387613297	0.201974704861641	0.0724772587418556
-5.3791241645813	-8.87093830108643	-7.88197898864746	-0.0788990780711174	0.201858788728714	0.072406068444252
-5.3798885345459	-8.87533473968506	-7.88599729537964	-0.0789154842495918	0.201699554920197	0.0723851472139359
-5.38268756866455	-8.87655830383301	-7.89327907562256	-0.0789203718304634	0.201614245772362	0.0723405033349991
-5.38485479354858	-8.87802410125732	-7.88199472427368	-0.0790032595396042	0.201567932963371	0.0723721981048584
-5.38811492919922	-8.88230133056641	-7.88702058792114	-0.0789748653769493	0.201419249176979	0.0724036023020744
-5.38976764678955	-8.87925338745117	-7.88924741744995	-0.0789405331015587	0.201207309961319	0.0724126249551773
-5.39569282531738	-8.88197708129883	-7.89482736587524	-0.0789555832743645	0.201105788350105	0.0722990781068802
-5.40348720550537	-8.88324451446533	-7.88752794265747	-0.0790371596813202	0.200996443629265	0.072347417473793
-5.40523147583008	-8.88593673706055	-7.8860969543457	-0.0790534019470215	0.200950101017952	0.0724015980958939
-5.4110860824585	-8.885009765625	-7.88305473327637	-0.0790377855300903	0.200736612081528	0.0724299624562263
-5.41529846191406	-8.88530731201172	-7.88598680496216	-0.0791107565164566	0.200716704130173	0.0723826959729195
-5.41670989990234	-8.88720226287842	-7.89883279800415	-0.0790578424930573	0.200546532869339	0.0723951458930969
-5.42470264434814	-8.88548278808594	-7.89445114135742	-0.0790193304419518	0.200449585914612	0.0724523738026619
-5.43014335632324	-8.88407230377197	-7.89500951766968	-0.0789830237627029	0.200293302536011	0.0725272968411446
-5.43643856048584	-8.88636207580566	-7.88847541809082	-0.0790322124958038	0.200240880250931	0.072490856051445
-5.43778467178345	-8.88191509246826	-7.89395952224731	-0.0789839699864388	0.199995741248131	0.0724990665912628
-5.44527244567871	-8.88578796386719	-7.90022754669189	-0.0789217874407768	0.199964419007301	0.0725295916199684
-5.45294189453125	-8.8826208114624	-7.89864206314087	-0.0788508579134941	0.199869021773338	0.0726210251450539
-5.45757913589478	-8.88242530822754	-7.89210844039917	-0.0788712203502655	0.19978179037571	0.0726638063788414
-5.46098232269287	-8.87966823577881	-7.90101766586304	-0.0787068903446198	0.199648335576057	0.0726877599954605
-5.46787023544312	-8.88049411773682	-7.9092869758606	-0.0788079127669334	0.199617221951485	0.0727656483650208
-5.46870565414429	-8.88446712493896	-7.90555095672607	-0.0787081345915794	0.199420750141144	0.0728773102164268
-5.47744131088257	-8.88629817962646	-7.90422534942627	-0.078707292675972	0.199402436614037	0.0729618221521378
-5.48551988601685	-8.88471221923828	-7.90143060684204	-0.0785531848669052	0.19926492869854	0.0730318948626518
-5.48911190032959	-8.88887023925781	-7.90721845626831	-0.0785697177052498	0.199149593710899	0.0731002390384674
-5.49226522445679	-8.88652420043945	-7.91493034362793	-0.0785120278596878	0.199104636907578	0.0731367915868759
-5.5019645690918	-8.89341735839844	-7.91048622131348	-0.0784803479909897	0.199099823832512	0.0732584744691849
-5.50599384307861	-8.89193630218506	-7.90482664108276	-0.0784358829259872	0.199037939310074	0.0733503326773643
-5.51386785507202	-8.89311122894287	-7.90296077728271	-0.0783973187208176	0.198872551321983	0.0734206363558769
-5.51822376251221	-8.89695835113525	-7.91290044784546	-0.0783882886171341	0.198826104402542	0.0734241753816605
-5.52320766448975	-8.90367603302002	-7.91365623474121	-0.0784517228603363	0.1987075060606	0.07349843531847
-5.52831363677979	-8.90247249603271	-7.91952419281006	-0.078380361199379	0.198636323213577	0.0736167654395103
-5.53316879272461	-8.90559196472168	-7.9204249382019	-0.0783970132470131	0.198520690202713	0.0736593306064606
-5.53533554077148	-8.90641975402832	-7.91752290725708	-0.078457809984684	0.198453217744827	0.0736872628331184
-5.53869724273682	-8.90535831451416	-7.91847515106201	-0.0783854499459267	0.198301464319229	0.0736599713563919
-5.54219150543213	-8.90688610076904	-7.92389583587646	-0.0784182474017143	0.198178887367249	0.0737091824412346
-5.5437536239624	-8.90765857696533	-7.922691822052	-0.0784817412495613	0.198089301586151	0.0737576708197594
-5.5505895614624	-8.90979194641113	-7.91138410568237	-0.0786780416965485	0.197977975010872	0.0738496333360672
-5.55085706710815	-8.90653133392334	-7.91416263580322	-0.0785192772746086	0.197902530431747	0.0738434866070747
-5.55464506149292	-8.9085521697998	-7.91519117355347	-0.0786700397729874	0.197715044021606	0.0739005357027054
-5.55268430709839	-8.912917137146	-7.91659307479858	-0.0786568075418472	0.197592929005623	0.07396449893713
-5.55422830581665	-8.91300964355469	-7.91167593002319	-0.078777052462101	0.197456568479538	0.0740516409277916
-5.56018352508545	-8.91306781768799	-7.90674066543579	-0.0788165405392647	0.197427004575729	0.0741441920399666
-5.56130743026733	-8.91357135772705	-7.90854215621948	-0.0789269655942917	0.197248950600624	0.0741733759641647
-5.56641149520874	-8.91484642028809	-7.90457820892334	-0.0788941532373428	0.197173535823822	0.0742224901914597
-5.56488370895386	-8.91341876983643	-7.90503168106079	-0.078916110098362	0.197005867958069	0.0742492377758026
-5.57097578048706	-8.91626644134521	-7.90422201156616	-0.0788916349411011	0.196967631578445	0.0742982178926468
-5.57111930847168	-8.91595363616943	-7.90881252288818	-0.0789247825741768	0.196838870644569	0.0743898302316666
-5.5732741355896	-8.91653251647949	-7.9014835357666	-0.0790136307477951	0.196714654564857	0.0745288953185081
-5.57390928268433	-8.9146032333374	-7.89854288101196	-0.0789589807391167	0.196585223078728	0.0745622664690018
-5.57418823242188	-8.91597270965576	-7.90153074264526	-0.0790716782212257	0.196492180228233	0.0746532157063484
-5.5823392868042	-8.91858863830566	-7.89696264266968	-0.0789723247289658	0.196473315358162	0.0746568813920021
-5.58191537857056	-8.92080307006836	-7.89116668701172	-0.0790587738156319	0.196295663714409	0.0747823715209961
-5.58624315261841	-8.91813087463379	-7.8896803855896	-0.0789593160152435	0.196268439292908	0.0748349651694298
-5.58542919158936	-8.91873931884766	-7.88532257080078	-0.078998476266861	0.19615413248539	0.0748886913061142
-5.5869665145874	-8.92086124420166	-7.88717842102051	-0.0789504945278168	0.196084186434746	0.0749402865767479
-5.59055662155151	-8.92304039001465	-7.87969875335693	-0.0789868906140327	0.195972725749016	0.0750258266925812
-5.59244108200073	-8.92309188842773	-7.86994934082031	-0.0789460316300392	0.195957735180855	0.0751310884952545
-5.59441995620728	-8.92018032073975	-7.86259746551514	-0.0789635330438614	0.195727631449699	0.0752340406179428
-5.5973949432373	-8.920654296875	-7.85699796676636	-0.0790010616183281	0.19565449655056	0.0752077400684357
-5.59541988372803	-8.92333030700684	-7.85869598388672	-0.0789367705583572	0.195628181099892	0.0752512067556381
-5.59675073623657	-8.92264175415039	-7.85357761383057	-0.0788614377379417	0.195545688271523	0.0752968490123749
-5.60071134567261	-8.92262077331543	-7.83640432357788	-0.0787699744105339	0.195429235696793	0.0753784701228142
-5.60113859176636	-8.92323589324951	-7.83209276199341	-0.0787854418158531	0.195435345172882	0.0753798857331276
-5.60060501098633	-8.92778396606445	-7.82989692687988	-0.0787332653999329	0.195328503847122	0.0754186734557152
-5.60787582397461	-8.93460178375244	-7.82213115692139	-0.0787952765822411	0.195400416851044	0.0754115805029869
-5.60821390151978	-8.93065071105957	-7.81938695907593	-0.078720435500145	0.195299401879311	0.0754978433251381
-5.61366605758667	-8.92989063262939	-7.81667280197144	-0.0786503031849861	0.195319086313248	0.0754407048225403
-5.61100482940674	-8.93494892120361	-7.82419729232788	-0.0785896629095078	0.195188879966736	0.0754299685359001
-5.6152491569519	-8.94070911407471	-7.8252272605896	-0.0786519944667816	0.195136830210686	0.0754696428775787
-5.6163649559021	-8.9396390914917	-7.82004880905151	-0.0786115005612373	0.195106685161591	0.0755394026637077
-5.62392711639404	-8.94119453430176	-7.8094334602356	-0.078625924885273	0.195109650492668	0.0755292251706123
-5.62247276306152	-8.94084739685059	-7.82942485809326	-0.0786203518509865	0.194960594177246	0.0754994302988052
-5.62462186813354	-8.94275760650635	-7.82893085479736	-0.0786393582820892	0.195002511143684	0.0754831805825233
-5.62841463088989	-8.94084548950195	-7.82599925994873	-0.078613393008709	0.194907620549202	0.0756193622946739
-5.63101482391357	-8.94281959533691	-7.81662654876709	-0.0787356942892075	0.19487476348877	0.0756218880414963
-5.63389492034912	-8.94028759002686	-7.82637453079224	-0.0786427929997444	0.194696262478828	0.0756198316812515
-5.63543462753296	-8.94439315795898	-7.82958841323853	-0.0787524729967117	0.194664672017097	0.0756411030888557
-5.64012336730957	-8.94200897216797	-7.83536624908447	-0.0787185430526733	0.194628581404686	0.0756506770849228
-5.64060163497925	-8.94764137268066	-7.83168268203735	-0.0788495913147926	0.194636449217796	0.0756828710436821
-5.64127254486084	-8.94193649291992	-7.83312654495239	-0.0787925347685814	0.194482833147049	0.0756892636418343
-5.64503765106201	-8.94314479827881	-7.84736919403076	-0.0789067298173904	0.194416493177414	0.0756355375051498
-5.6455078125	-8.94317531585693	-7.85076332092285	-0.0789272487163544	0.194334879517555	0.0756509527564049
-5.64969635009766	-8.94698333740234	-7.85002613067627	-0.0790743082761765	0.194387435913086	0.0756896585226059
-5.65174341201782	-8.94655609130859	-7.85098552703857	-0.0789552703499794	0.194388821721077	0.0756707936525345
-5.65043115615845	-8.94858169555664	-7.85699987411499	-0.0790089666843414	0.194270581007004	0.075618676841259
-5.65040493011475	-8.94953346252441	-7.87427759170532	-0.0790381953120232	0.194271966814995	0.0756268203258514
-5.65519237518311	-8.95328521728516	-7.87909078598022	-0.079180970788002	0.194267451763153	0.0756810456514359
-5.65859794616699	-8.95484828948975	-7.87712287902832	-0.0791424289345741	0.194290906190872	0.0756773203611374
-5.66039085388184	-8.95413112640381	-7.87962579727173	-0.0791764780879021	0.194214016199112	0.0757083296775818
-5.66151428222656	-8.95882225036621	-7.89138412475586	-0.0792078822851181	0.194192007184029	0.0756167992949486
-5.6635103225708	-8.96488952636719	-7.88875007629395	-0.07923623919487	0.194172292947769	0.0757182911038399
-5.66397714614868	-8.96650314331055	-7.89090061187744	-0.0792933255434036	0.194216221570969	0.0758058354258537
-5.66482877731323	-8.96715450286865	-7.88848400115967	-0.07933209836483	0.194100514054298	0.0758272334933281
-5.66647243499756	-8.96492195129395	-7.88875389099121	-0.0793197602033615	0.194154560565948	0.0757972598075867
-5.66517400741577	-8.96892833709717	-7.89201641082764	-0.0793906897306442	0.194152906537056	0.0758346617221832
-5.66625499725342	-8.97311592102051	-7.89098978042603	-0.0794096440076828	0.194151446223259	0.0758876726031303
-5.66679000854492	-8.97043800354004	-7.88970279693604	-0.0794125646352768	0.194113627076149	0.0759259313344955
-5.6651611328125	-8.96987724304199	-7.89037275314331	-0.0794044360518456	0.194156408309937	0.0759294778108597
-5.65893983840942	-8.97162628173828	-7.88554096221924	-0.0793805196881294	0.194164827466011	0.0759171843528748
-5.65816068649292	-8.97257423400879	-7.88080453872681	-0.0795630216598511	0.194218054413795	0.0759741589426994
-5.659264087677	-8.9690637588501	-7.86724376678467	-0.0794669985771179	0.19417117536068	0.0759778469800949
-5.65778350830078	-8.97166442871094	-7.87124490737915	-0.0795223116874695	0.194266393780708	0.0759566500782967
-5.65153121948242	-8.97064113616943	-7.87111234664917	-0.0795257315039635	0.194279700517654	0.0759711861610413
-5.65040349960327	-8.97262573242188	-7.86824417114258	-0.0795307904481888	0.194291338324547	0.0760197266936302
-5.64900016784668	-8.96972942352295	-7.85977602005005	-0.0794484242796898	0.194288685917854	0.0760616436600685
-5.64643812179565	-8.97216129302979	-7.85311603546143	-0.0796124115586281	0.194346830248833	0.0761275961995125
-5.64260244369507	-8.97051239013672	-7.85799694061279	-0.0795774236321449	0.194280073046684	0.0760877206921577
-5.64551973342896	-8.97285461425781	-7.85549068450928	-0.0796018093824387	0.194394960999489	0.0761107802391052
-5.64183378219604	-8.97210311889648	-7.85149621963501	-0.0795228406786919	0.194384723901749	0.0761617571115494
-5.63939619064331	-8.97268962860107	-7.84006595611572	-0.0796067267656326	0.194418147206306	0.0761906132102013
-5.63957357406616	-8.96951866149902	-7.84600353240967	-0.0794849321246147	0.194343566894531	0.0761996731162071
-5.64283847808838	-8.97102355957031	-7.84644508361816	-0.0795651152729988	0.194417074322701	0.0762354880571365
-5.64006948471069	-8.97016143798828	-7.83537149429321	-0.0795738771557808	0.194387137889862	0.0762354359030724
-5.64258432388306	-8.97370052337646	-7.82488536834717	-0.0796622261404991	0.194398492574692	0.0762681290507317
-5.64420461654663	-8.9686222076416	-7.82353544235229	-0.0795785337686539	0.194350257515907	0.0762679353356361
-5.64302206039429	-8.96811771392822	-7.82108163833618	-0.0795849412679672	0.194222584366798	0.0762126594781876
-5.63810300827026	-8.96862411499023	-7.82470417022705	-0.0796266719698906	0.194265589118004	0.0762367844581604
-5.64449310302734	-8.96998310089111	-7.81427574157715	-0.0796526372432709	0.194276541471481	0.0762529820203781
-5.64501619338989	-8.96976470947266	-7.81235027313232	-0.0796355530619621	0.194232359528542	0.0762699097394943
-5.64618253707886	-8.96970176696777	-7.80867481231689	-0.0796339809894562	0.194159314036369	0.0762998759746552
-5.64594793319702	-8.9720287322998	-7.81193685531616	-0.0796075612306595	0.194171920418739	0.0762432590126991
-5.64941644668579	-8.97470855712891	-7.80569839477539	-0.0796414092183113	0.194174766540527	0.0763414949178696
-5.64770793914795	-8.97211074829102	-7.79936599731445	-0.07961555570364	0.194133117794991	0.0763525292277336
-5.6537971496582	-8.97527313232422	-7.79935264587402	-0.0795256271958351	0.194018825888634	0.0763283148407936
-5.65498733520508	-8.97496700286865	-7.8100152015686	-0.0795725509524345	0.194075703620911	0.0763073638081551
-5.65756511688232	-8.98256301879883	-7.80207347869873	-0.0796005576848984	0.194080501794815	0.0763445422053337
-5.66399383544922	-8.98623275756836	-7.79902839660645	-0.0795993208885193	0.19414609670639	0.0764229223132133
-5.66544151306152	-8.98101902008057	-7.80624580383301	-0.0795235633850098	0.194043472409248	0.0764221101999283
-5.66710805892944	-8.97999668121338	-7.80880308151245	-0.0795543119311333	0.194095328450203	0.0763969942927361
-5.66678619384766	-8.98506927490234	-7.81323766708374	-0.0795417353510857	0.194004222750664	0.0763973668217659
-5.6743016242981	-8.98653793334961	-7.81036424636841	-0.0795222595334053	0.194032281637192	0.0763772577047348
-5.67749452590942	-8.98383522033691	-7.80402040481567	-0.0795260220766068	0.193946585059166	0.0765009969472885
-5.67936372756958	-8.98599433898926	-7.80272626876831	-0.0795715674757957	0.194014295935631	0.0764175727963448
-5.68013763427734	-8.98437213897705	-7.8077392578125	-0.0794855430722237	0.193956017494202	0.0764248371124268
-5.68486166000366	-8.98637676239014	-7.80934047698975	-0.0794881507754326	0.193958804011345	0.0764305144548416
-5.68471813201904	-8.98611259460449	-7.81017255783081	-0.0794746279716492	0.193992957472801	0.076459139585495
-5.6897349357605	-8.98648357391357	-7.80387163162231	-0.0795204341411591	0.194010123610497	0.0764410346746445
-5.68975973129272	-8.98469543457031	-7.805100440979	-0.0794375315308571	0.193983241915703	0.076400600373745
-5.69140291213989	-8.98612499237061	-7.80677938461304	-0.0794141590595245	0.193998962640762	0.0764009431004524
-5.69414758682251	-8.98691463470459	-7.80962133407593	-0.0793232396245003	0.194051802158356	0.0763673409819603
-5.69403600692749	-8.98841762542725	-7.81179523468018	-0.0794323235750198	0.194119021296501	0.0764052495360374
-5.69612836837769	-8.98392200469971	-7.81395673751831	-0.0792394652962685	0.194152131676674	0.0763845592737198
-5.69511270523071	-8.98181533813477	-7.81341409683228	-0.0792739763855934	0.194078639149666	0.0763334631919861
-5.69607782363892	-8.9823522567749	-7.82239961624146	-0.0792100429534912	0.194197788834572	0.0763420388102531
-5.69219636917114	-8.98013782501221	-7.82647752761841	-0.0792845711112022	0.194150343537331	0.0763621777296066
-5.69627475738525	-8.98088073730469	-7.81143665313721	-0.0792485028505325	0.194299101829529	0.0763614326715469
-5.69334888458252	-8.97644710540771	-7.80926990509033	-0.0791945904493332	0.194211468100548	0.0763556808233261
-5.69127464294434	-8.97153472900391	-7.81808423995972	-0.079151451587677	0.194284573197365	0.0762618780136108
-5.68702220916748	-8.9725284576416	-7.81340599060059	-0.0790639966726303	0.194291889667511	0.0763320550322533
-5.6878399848938	-8.97047996520996	-7.80778074264526	-0.0790654420852661	0.194426119327545	0.076380766928196
-5.68710517883301	-8.96125411987305	-7.80821132659912	-0.079033263027668	0.194362536072731	0.0763764902949333
-5.68483257293701	-8.96104526519775	-7.81180906295776	-0.0790313556790352	0.194429382681847	0.0762579143047333
-5.67926216125488	-8.96410751342773	-7.81198024749756	-0.0790078788995743	0.19447423517704	0.0763198137283325
-5.67652463912964	-8.9602518081665	-7.80566644668579	-0.0789124295115471	0.194577008485794	0.0763715282082558
-5.67690706253052	-8.95963096618652	-7.80120897293091	-0.0788812264800072	0.194541782140732	0.0763748213648796
-5.67428064346313	-8.95974731445313	-7.80194044113159	-0.0788289681077003	0.19462938606739	0.0763529390096664
-5.67037725448608	-8.95944023132324	-7.80478000640869	-0.0787705481052399	0.194594249129295	0.0763996466994286
-5.66884326934814	-8.96157932281494	-7.80458450317383	-0.0788326039910316	0.194776073098183	0.0764729604125023
-5.66733837127686	-8.95959186553955	-7.79672431945801	-0.078751765191555	0.19473659992218	0.0765337571501732
-5.66699409484863	-8.96202182769775	-7.78462362289429	-0.0787753686308861	0.194869056344032	0.0765635743737221
-5.66255569458008	-8.95681190490723	-7.79389667510986	-0.0785710513591766	0.194787591695786	0.0766076818108559
-5.6611704826355	-8.95920562744141	-7.7974009513855	-0.0785999745130539	0.194845765829086	0.0766674801707268
-5.65832996368408	-8.95761203765869	-7.79248332977295	-0.0785404294729233	0.194869369268417	0.0767564624547958
-5.65913820266724	-8.96083450317383	-7.77769613265991	-0.0785642042756081	0.194983392953873	0.0768589749932289
-5.65733814239502	-8.95839309692383	-7.77527570724487	-0.0784229934215546	0.194928407669067	0.0769010633230209
-5.65142107009888	-8.96176910400391	-7.77216100692749	-0.0784656032919884	0.194999158382416	0.0769752338528633
-5.65130233764648	-8.95994567871094	-7.78208446502686	-0.0783461779356003	0.195083379745483	0.0770059004426003
-5.65080165863037	-8.96318626403809	-7.76777362823486	-0.0783573761582375	0.195060953497887	0.0771135464310646
-5.64890003204346	-8.96158313751221	-7.7567400932312	-0.0782650485634804	0.195169374346733	0.0771304368972778
-5.64521503448486	-8.96337413787842	-7.75876808166504	-0.078308641910553	0.195065632462502	0.0772212818264961
-5.64587163925171	-8.96939945220947	-7.7606029510498	-0.0782292634248734	0.195197686553001	0.0772358998656273
-5.64683389663696	-8.9778356552124	-7.75677871704102	-0.0782931670546532	0.195307224988937	0.0773673951625824
-5.64724969863892	-8.97880744934082	-7.75124597549438	-0.0781826749444008	0.195352092385292	0.0773939937353134
-5.64338397979736	-8.98248386383057	-7.75195932388306	-0.0781283974647522	0.195343464612961	0.0773667097091675
-5.64515542984009	-8.98580265045166	-7.75311088562012	-0.0781429260969162	0.195401132106781	0.077387198805809
-5.64591836929321	-8.99178409576416	-7.74405241012573	-0.0781726539134979	0.195530638098717	0.0774845480918884
-5.64793109893799	-8.9947338104248	-7.73921394348145	-0.0780685171484947	0.195563495159149	0.0775928646326065
-5.64531183242798	-8.99662113189697	-7.73682641983032	-0.0780768096446991	0.195557564496994	0.077617309987545
-5.64787864685059	-8.99764156341553	-7.73937559127808	-0.078014075756073	0.195570886135101	0.0776304081082344
-5.64663410186768	-9.00038146972656	-7.7433614730835	-0.0779835879802704	0.195593416690826	0.0776858106255531
-5.64644289016724	-9.00212478637695	-7.73145341873169	-0.0779570415616035	0.195703953504562	0.0777782574295998
-5.64796686172485	-9.00288963317871	-7.72729635238647	-0.077987439930439	0.195652887225151	0.0778100490570068
-5.64996480941772	-9.00098514556885	-7.72095775604248	-0.0779127329587936	0.195708975195885	0.0777945965528488
-5.65160942077637	-9.00931930541992	-7.72498655319214	-0.0778898149728775	0.195715174078941	0.0778728201985359
-5.65194988250732	-9.00654125213623	-7.71927738189697	-0.0778171271085739	0.195793822407722	0.0778931528329849
-5.64913034439087	-9.00555801391602	-7.70625305175781	-0.0778191015124321	0.195774227380753	0.0779183655977249
-5.65162420272827	-9.00274753570557	-7.70418643951416	-0.0777939930558205	0.19581001996994	0.0778840184211731
-5.65343809127808	-9.0031852722168	-7.71127510070801	-0.0777528509497643	0.195808798074722	0.0778632909059525
-5.65692138671875	-9.00873374938965	-7.70458459854126	-0.0778028517961502	0.195846050977707	0.0779240652918816
-5.65573310852051	-9.0015869140625	-7.70093965530396	-0.0777425467967987	0.195770218968391	0.0779253393411636
-5.6566219329834	-9.00768947601318	-7.70250749588013	-0.0777012333273888	0.195915818214417	0.0777816995978355
-5.65687036514282	-9.01108169555664	-7.70568799972534	-0.0776001587510109	0.195889115333557	0.0778268054127693
-5.66165161132813	-9.01350975036621	-7.70224952697754	-0.0776908323168755	0.19595031440258	0.0778514593839645
-5.66560745239258	-9.0147008895874	-7.69432926177979	-0.0776589959859848	0.195915535092354	0.0778211876749992
-5.66832494735718	-9.01316833496094	-7.69486093521118	-0.0776170790195465	0.196014106273651	0.0777452811598778
-5.66463804244995	-9.01970386505127	-7.70467233657837	-0.0776486992835999	0.196038067340851	0.077693372964859
-5.66792249679565	-9.01882743835449	-7.7027473449707	-0.0775818079710007	0.196097075939178	0.0777048766613007
-5.66642236709595	-9.01962280273438	-7.70623445510864	-0.0775957554578781	0.196034222841263	0.077659584581852
-5.66808319091797	-9.02075862884521	-7.70291996002197	-0.0776847675442696	0.196165397763252	0.0776291266083717
-5.66415023803711	-9.01691055297852	-7.70806074142456	-0.0775101482868195	0.1960828602314	0.0775123834609985
-5.667311668396	-9.01918983459473	-7.705406665802	-0.0775619447231293	0.1961899548769	0.07746322453022
-5.66638612747192	-9.01912021636963	-7.70875597000122	-0.0775327980518341	0.19628681242466	0.0773688927292824
-5.66590261459351	-9.02031707763672	-7.70593929290771	-0.0776134505867958	0.196333885192871	0.0773234069347382
-5.66081857681274	-9.01591682434082	-7.70544958114624	-0.077486015856266	0.196374952793121	0.0772301629185677
-5.66197967529297	-9.01522922515869	-7.713219165802	-0.077501080930233	0.19646455347538	0.0771511048078537
-5.65869569778442	-9.01760959625244	-7.70713996887207	-0.0774591043591499	0.196566298604012	0.0770673826336861
-5.65853881835938	-9.01698589324951	-7.70310354232788	-0.0775177627801895	0.196635350584984	0.0770051255822182
-5.65376138687134	-9.0118522644043	-7.7063775062561	-0.0774440318346024	0.196706503629684	0.0769480541348457
-5.64990234375	-9.01334857940674	-7.71215581893921	-0.077433742582798	0.19673565030098	0.0768000110983849
-5.64527320861816	-9.01154613494873	-7.72166538238525	-0.0774061381816864	0.196940213441849	0.0767902135848999
-5.64328336715698	-9.01183605194092	-7.7014594078064	-0.0775284618139267	0.197005942463875	0.0767886936664581
-5.6405725479126	-9.00921249389648	-7.70299196243286	-0.0774893090128899	0.197086825966835	0.0766729712486267
-5.63443326950073	-9.01142692565918	-7.70317840576172	-0.0774990692734718	0.197101891040802	0.0765518173575401
-5.63431167602539	-9.00957298278809	-7.71377277374268	-0.07747782766819	0.197208046913147	0.0764901265501976
-5.63012933731079	-9.01383876800537	-7.7085223197937	-0.0775526091456413	0.197311013936996	0.076503187417984
-5.62683868408203	-9.01136589050293	-7.70611143112183	-0.0775355100631714	0.19738481938839	0.076448917388916
-5.62400341033936	-9.00902938842773	-7.70511484146118	-0.0775975957512856	0.19739405810833	0.0764117985963821
-5.62300777435303	-9.00933933258057	-7.71161556243896	-0.0775947421789169	0.197491660714149	0.0763398408889771
-5.61764907836914	-9.01018333435059	-7.70842361450195	-0.0776295885443687	0.197529643774033	0.0763451531529427
-5.61606311798096	-9.01230335235596	-7.70815896987915	-0.0776699110865593	0.197596088051796	0.0763348117470741
-5.61177110671997	-9.00632381439209	-7.70469570159912	-0.0776208564639091	0.197595298290253	0.0763615146279335
-5.6122407913208	-9.00360870361328	-7.70876789093018	-0.0776708200573921	0.197712376713753	0.0763372257351875
-5.60695362091064	-9.00376415252686	-7.70638418197632	-0.0776164382696152	0.197695359587669	0.0762876346707344
-5.60462999343872	-9.00933933258057	-7.71145153045654	-0.0776358842849731	0.197713389992714	0.0762726068496704
-5.6007251739502	-9.00466632843018	-7.70985841751099	-0.0776309594511986	0.197778314352036	0.0762796178460121
-5.60190963745117	-9.00537395477295	-7.69845724105835	-0.0776564404368401	0.197856545448303	0.0762780383229256
-5.60039710998535	-9.00420379638672	-7.69834852218628	-0.0775323286652565	0.197940737009048	0.0762991532683373
-5.5964617729187	-9.00544166564941	-7.70701551437378	-0.0776204168796539	0.197890996932983	0.0761853903532028
-5.59732484817505	-9.00384616851807	-7.7118616104126	-0.0775024816393852	0.198000475764275	0.0761530846357346
-5.59702110290527	-9.00675201416016	-7.70594930648804	-0.0775372833013535	0.198083311319351	0.0761876627802849
-5.59570837020874	-9.00887298583984	-7.70794773101807	-0.0774133279919624	0.198223665356636	0.0761780887842178
-5.59722661972046	-9.00258350372314	-7.70321607589722	-0.0773477777838707	0.198181733489037	0.0761505514383316
-5.59577322006226	-9.01000690460205	-7.70917320251465	-0.0773654356598854	0.198238253593445	0.0760674029588699
-5.59961938858032	-9.01575756072998	-7.70948553085327	-0.0773624926805496	0.198333874344826	0.0760252997279167
-5.60086679458618	-9.01695919036865	-7.70958089828491	-0.0772685632109642	0.198384627699852	0.0759759023785591
-5.59917783737183	-9.01872444152832	-7.70442342758179	-0.0772912204265594	0.198375150561333	0.0759728997945786
-5.60154581069946	-9.01974964141846	-7.71031379699707	-0.077205128967762	0.198437437415123	0.0758921504020691
-5.59675884246826	-9.0250415802002	-7.71165227890015	-0.0771573483943939	0.19845999777317	0.075856439769268
-5.60435724258423	-9.02824783325195	-7.70560646057129	-0.0772143751382828	0.198526039719582	0.0758928582072258
-5.60427141189575	-9.0286340713501	-7.69964170455933	-0.0772354230284691	0.198552936315536	0.075849749147892
-5.6077561378479	-9.03044986724854	-7.69932222366333	-0.0771444439888	0.198639988899231	0.0757481604814529
-5.60800457000732	-9.02982139587402	-7.70092725753784	-0.0770670771598816	0.198548793792725	0.0757351219654083
-5.60895872116089	-9.03786182403564	-7.69842720031738	-0.0770320221781731	0.198650121688843	0.0757380947470665
-5.61251020431519	-9.03513813018799	-7.69714879989624	-0.0769912526011467	0.19868029654026	0.0757558047771454
-5.61574506759644	-9.03877639770508	-7.69366264343262	-0.0770255848765373	0.198710396885872	0.0756920203566551
-5.61693859100342	-9.04196166992188	-7.69883298873901	-0.0769636258482933	0.198746085166931	0.0756431594491005
-5.62164926528931	-9.04700183868408	-7.70333528518677	-0.076958067715168	0.198745638132095	0.0756872892379761
-5.62673664093018	-9.04794502258301	-7.70809364318848	-0.0768895968794823	0.198931649327278	0.0755966752767563
-5.62792348861694	-9.05392742156982	-7.70085954666138	-0.0768944099545479	0.198964461684227	0.0756299570202827
-5.62958192825317	-9.05254554748535	-7.70364713668823	-0.076789379119873	0.198990523815155	0.0755239427089691
-5.63070631027222	-9.052490234375	-7.7102313041687	-0.0768029913306236	0.198923230171204	0.0755504220724106
-5.62752199172974	-9.05529403686523	-7.71476078033447	-0.0767726004123688	0.199112266302109	0.0755102559924126
-5.63541173934937	-9.05921649932861	-7.70569896697998	-0.0768310129642487	0.199251025915146	0.0755387991666794
-5.63345336914063	-9.05544376373291	-7.70405673980713	-0.0766990259289742	0.199261605739594	0.0754768997430801
-5.63065767288208	-9.05845355987549	-7.71593332290649	-0.0767742171883583	0.19924995303154	0.0754994824528694
-5.62891101837158	-9.05786514282227	-7.72173690795898	-0.0767534598708153	0.19927129149437	0.0755164995789528
-5.62921810150146	-9.05815029144287	-7.71589326858521	-0.0767681077122688	0.199409157037735	0.0755333080887794
-5.62785005569458	-9.05257606506348	-7.71445322036743	-0.0766650289297104	0.199349477887154	0.0754880011081696
-5.62309741973877	-9.05376148223877	-7.71512699127197	-0.0767473876476288	0.199375703930855	0.0754386186599731
-5.61795711517334	-9.05064105987549	-7.71964263916016	-0.0765900984406471	0.199480086565018	0.0754441171884537
-5.6180477142334	-9.04782676696777	-7.70820188522339	-0.07669398188591	0.199534207582474	0.0754833370447159
-5.61333894729614	-9.04439544677734	-7.70553493499756	-0.07665054500103	0.199623242020607	0.0755085349082947
-5.60702753067017	-9.04153060913086	-7.69967222213745	-0.0766803026199341	0.199573814868927	0.0755043029785156
-5.6046199798584	-9.03755187988281	-7.69925403594971	-0.0766333118081093	0.199646532535553	0.0754296109080315
-5.60150194168091	-9.03907680511475	-7.69780445098877	-0.0766673535108566	0.199725270271301	0.0755409002304077
-5.59759283065796	-9.03306102752686	-7.6900897026062	-0.0765822604298592	0.19982273876667	0.0755521729588509
-5.59132814407349	-9.02810287475586	-7.68241691589355	-0.0765887126326561	0.199772253632545	0.0754994451999664
-5.58779668807983	-9.02577877044678	-7.68853664398193	-0.0765511840581894	0.199895486235619	0.0754762962460518
-5.58230829238892	-9.02275657653809	-7.68281221389771	-0.0765739232301712	0.199927940964699	0.0755168125033379
-5.58555841445923	-9.01984977722168	-7.67143297195435	-0.076511338353157	0.20002755522728	0.0755821913480759
-5.58044719696045	-9.01642227172852	-7.66765880584717	-0.0764494687318802	0.199976310133934	0.0755050107836723
-5.57583475112915	-9.01595687866211	-7.66815328598022	-0.0764100551605225	0.200076177716255	0.0755216702818871
-5.57529926300049	-9.01754474639893	-7.67553758621216	-0.076433926820755	0.200097322463989	0.0755678936839104
-5.57717657089233	-9.01845073699951	-7.6637601852417	-0.0763754174113274	0.200253784656525	0.075561486184597
-5.57576084136963	-9.01559162139893	-7.65871477127075	-0.076423279941082	0.200195208191872	0.0756911784410477
-5.57667064666748	-9.01480770111084	-7.65793418884277	-0.0764225348830223	0.20025323331356	0.0756249874830246
-5.57691335678101	-9.01721668243408	-7.66302633285522	-0.0763495042920113	0.200222313404083	0.0756774321198463
-5.5753378868103	-9.01698112487793	-7.65491819381714	-0.0763158351182938	0.200273290276527	0.0756958648562431
-5.57319784164429	-9.01975059509277	-7.65051317214966	-0.0763777270913124	0.200302943587303	0.0757341980934143
-5.57594537734985	-9.01752471923828	-7.64739608764648	-0.0763251185417175	0.200321912765503	0.0756949335336685
-5.57349014282227	-9.01599025726318	-7.6543869972229	-0.0763418152928352	0.200220584869385	0.075631394982338
-5.57937955856323	-9.02342796325684	-7.64934778213501	-0.0764384493231773	0.200331121683121	0.0756434351205826
-5.58008718490601	-9.02240943908691	-7.65100240707397	-0.0764441564679146	0.200301572680473	0.075696773827076
-5.58522605895996	-9.02381134033203	-7.64657783508301	-0.076520137488842	0.200351536273956	0.0756769999861717
-5.5824294090271	-9.02261638641357	-7.65446805953979	-0.0764689296483994	0.200286641716957	0.0756189599633217
-5.58300733566284	-9.03050899505615	-7.6647310256958	-0.0765535905957222	0.20021216571331	0.0756307393312454
-5.58647775650024	-9.02891254425049	-7.66165113449097	-0.0765708461403847	0.200252190232277	0.0756642669439316
-5.59137678146362	-9.03124141693115	-7.65371656417847	-0.0767180025577545	0.200174167752266	0.0756731927394867
-5.58921194076538	-9.03211402893066	-7.66452932357788	-0.0767420157790184	0.200116038322449	0.0755845084786415
-5.59351634979248	-9.03378391265869	-7.67267560958862	-0.0767669379711151	0.200132250785828	0.0756516009569168
-5.59355783462524	-9.03043460845947	-7.66854238510132	-0.0768271461129189	0.200079649686813	0.0757196173071861
-5.59861469268799	-9.03047275543213	-7.6675386428833	-0.0769344046711922	0.200024306774139	0.0757157802581787
-5.59780836105347	-9.03088283538818	-7.67761516571045	-0.0769174098968506	0.199891209602356	0.075733557343483
-5.60024213790894	-9.03689670562744	-7.6783275604248	-0.0769339054822922	0.199892833828926	0.0757258087396622
-5.60157918930054	-9.03149032592773	-7.68753623962402	-0.0769335851073265	0.199874386191368	0.0757815465331078
-5.60493326187134	-9.03201770782471	-7.67821216583252	-0.0770600736141205	0.199845597147942	0.0757546350359917
-5.60398054122925	-9.02629089355469	-7.6885199546814	-0.0769060328602791	0.199718847870827	0.0757682546973228
-5.60726833343506	-9.02877998352051	-7.69291162490845	-0.0771130472421646	0.199736773967743	0.0758049339056015
-5.6101188659668	-9.02971649169922	-7.69004487991333	-0.0770977810025215	0.199666291475296	0.0758484378457069
-5.61507606506348	-9.02915191650391	-7.68607568740845	-0.0771039202809334	0.199612095952034	0.0758998394012451
-5.61691617965698	-9.02760219573975	-7.69468116760254	-0.0770486816763878	0.199609488248825	0.0759014189243317
-5.616858959198	-9.03042602539063	-7.69722986221313	-0.0769960954785347	0.199514150619507	0.0759268775582314
-5.6171178817749	-9.03029537200928	-7.70827579498291	-0.0770315378904343	0.199531555175781	0.0759619995951653
-5.62308359146118	-9.03077793121338	-7.69985723495483	-0.0770766586065292	0.199556440114975	0.0760850012302399
-5.62528991699219	-9.028883934021	-7.70379972457886	-0.0770195722579956	0.199541315436363	0.0760560110211372
-5.62682294845581	-9.02993869781494	-7.70937919616699	-0.0769632533192635	0.199503496289253	0.0760544911026955
-5.62489557266235	-9.03338241577148	-7.71827983856201	-0.0769242271780968	0.199487507343292	0.0761257112026215
-5.62686634063721	-9.03189468383789	-7.71427965164185	-0.0769945681095123	0.19954340159893	0.076186865568161
-5.62908220291138	-9.02863693237305	-7.71465253829956	-0.0768105238676071	0.199492871761322	0.0762151256203651
-5.63534927368164	-9.03339290618896	-7.72247743606567	-0.0768367797136307	0.199463725090027	0.0761374086141586
-5.63386011123657	-9.03426265716553	-7.73116827011108	-0.0768546611070633	0.199557602405548	0.0761808007955551
-5.63871717453003	-9.03452968597412	-7.72290945053101	-0.0768847987055779	0.199610471725464	0.0761973634362221
-5.63950443267822	-9.03394317626953	-7.72885322570801	-0.0768073424696922	0.199476510286331	0.0761363580822945
-5.64015913009644	-9.03237438201904	-7.72471380233765	-0.076780654489994	0.199460819363594	0.0760602578520775
-5.64321899414063	-9.03644561767578	-7.73335218429565	-0.0767929777503014	0.199563816189766	0.0760515630245209
-5.64543294906616	-9.03847312927246	-7.73193550109863	-0.0768183693289757	0.199603587388992	0.076082743704319
-5.64487075805664	-9.03749656677246	-7.72007465362549	-0.0767314285039902	0.199616506695747	0.0760636553168297
-5.64751434326172	-9.03554153442383	-7.71794414520264	-0.0767524391412735	0.199519023299217	0.076054610311985
-5.64854145050049	-9.03615379333496	-7.72375440597534	-0.0767346173524857	0.199581310153008	0.0760112330317497
-5.64310121536255	-9.03821754455566	-7.72464084625244	-0.0767605006694794	0.199564471840858	0.0760034248232841
-5.6475625038147	-9.03688716888428	-7.71642684936523	-0.0767243057489395	0.19966097176075	0.0760499984025955
-5.64506483078003	-9.03418445587158	-7.71476888656616	-0.0767495930194855	0.199572950601578	0.0760680064558983
-5.64613914489746	-9.03215217590332	-7.71324062347412	-0.076748862862587	0.199668973684311	0.0759255141019821
-5.64141750335693	-9.03429698944092	-7.71701049804688	-0.0767110958695412	0.199652135372162	0.0758696272969246
-5.64210414886475	-9.0369348526001	-7.71278047561646	-0.0767106339335442	0.19979427754879	0.0759365260601044
-5.64083003997803	-9.03133010864258	-7.70606422424316	-0.0766676962375641	0.199706494808197	0.0759671702980995
-5.64189958572388	-9.02950668334961	-7.71003913879395	-0.0766521543264389	0.19977368414402	0.0758825466036797
-5.64068174362183	-9.03355979919434	-7.71680355072021	-0.0766778513789177	0.19979003071785	0.0758847594261169
-5.64176654815674	-9.03181934356689	-7.71581888198853	-0.076577439904213	0.199922353029251	0.0758790522813797
-5.64255046844482	-9.03393936157227	-7.71229028701782	-0.0765787959098816	0.199866592884064	0.075932577252388
-5.64291000366211	-9.03382205963135	-7.71728420257568	-0.0765264183282852	0.199889615178108	0.0759030431509018
-5.63851165771484	-9.03339672088623	-7.72785043716431	-0.0765379816293716	0.199857980012894	0.0758894607424736
-5.64489841461182	-9.03576374053955	-7.7286548614502	-0.0765875056385994	0.199909016489983	0.075955405831337
-5.64496088027954	-9.03736400604248	-7.73132514953613	-0.0766409114003181	0.199815809726715	0.0759984701871872
-5.65042543411255	-9.03666210174561	-7.73421430587769	-0.0766622573137283	0.199870690703392	0.0760102048516274
-5.64626359939575	-9.03537464141846	-7.74294281005859	-0.0765705183148384	0.199733719229698	0.0760207176208496
-5.64863395690918	-9.03878021240234	-7.74779605865479	-0.0766577199101448	0.199766650795937	0.076106958091259
-5.65130567550659	-9.03554248809814	-7.74410104751587	-0.0766064748167992	0.199619188904762	0.0762268006801605
-5.65190029144287	-9.03694343566895	-7.74398374557495	-0.0766806080937386	0.199593424797058	0.0762453526258469
-5.65419101715088	-9.03218936920166	-7.75089693069458	-0.0766555368900299	0.199483379721642	0.0762669593095779
-5.65672063827515	-9.0334529876709	-7.74645471572876	-0.0766245648264885	0.199543669819832	0.0763638243079185
-5.65526676177979	-9.03104496002197	-7.73953056335449	-0.0766198262572289	0.199452042579651	0.0764931738376617
-5.65585327148438	-9.02756595611572	-7.73918676376343	-0.076566256582737	0.199369385838509	0.0765160024166107
-5.65276145935059	-9.02317237854004	-7.73739385604858	-0.0765216127038002	0.199293881654739	0.0765479505062103
-5.65794324874878	-9.02865505218506	-7.74025440216064	-0.0765732824802399	0.199357628822327	0.0766473114490509
-5.65881633758545	-9.02202320098877	-7.73770809173584	-0.0765141397714615	0.199295610189438	0.0767640769481659
-5.6588568687439	-9.01913642883301	-7.73981094360352	-0.0764437913894653	0.199293404817581	0.076710619032383
-5.65444612503052	-9.01686000823975	-7.74147796630859	-0.0763140544295311	0.199274301528931	0.076748751103878
-5.65929317474365	-9.01805210113525	-7.73482084274292	-0.0763237625360489	0.199272572994232	0.0768622159957886
-5.66235828399658	-9.01436901092529	-7.72904872894287	-0.0761546269059181	0.199215054512024	0.0770009160041809
-5.66158866882324	-9.0147533416748	-7.73938131332397	-0.0761031061410904	0.199334442615509	0.0769706666469574
-5.66455984115601	-9.01827335357666	-7.73628044128418	-0.075994960963726	0.199274837970734	0.0770556628704071
-5.66645669937134	-9.01949977874756	-7.7437629699707	-0.0759576708078384	0.199370965361595	0.0772043541073799
-5.67183208465576	-9.02084445953369	-7.73998975753784	-0.0760233402252197	0.199333518743515	0.0771955102682114
-5.67410898208618	-9.02248477935791	-7.74147939682007	-0.0759399235248566	0.199368849396706	0.0772064477205276
-5.67390537261963	-9.02529335021973	-7.74552249908447	-0.0758508890867233	0.199317395687103	0.0772547051310539
-5.68176507949829	-9.03206825256348	-7.75076150894165	-0.0758570432662964	0.199417218565941	0.0773115903139114
-5.68421363830566	-9.0336332321167	-7.74485397338867	-0.0758357495069504	0.199311718344688	0.0773973390460014
-5.68900156021118	-9.03646183013916	-7.74036502838135	-0.0759001150727272	0.199245467782021	0.0774378553032875
-5.69171285629272	-9.03460788726807	-7.74389123916626	-0.0758030414581299	0.199199348688126	0.0774246454238892
-5.69720125198364	-9.03926086425781	-7.75118446350098	-0.075943611562252	0.199158012866974	0.0775347948074341
-5.69996643066406	-9.04203033447266	-7.74000930786133	-0.0759533643722534	0.199118420481682	0.0776755437254906
-5.70246267318726	-9.04415130615234	-7.73380136489868	-0.0760305821895599	0.199121460318565	0.0777370259165764
-5.70176362991333	-9.0394172668457	-7.72599077224731	-0.0759429484605789	0.199008464813232	0.0778037160634995
-5.70327615737915	-9.04498195648193	-7.73345613479614	-0.0760939046740532	0.198937475681305	0.0778044313192368
-5.70475912094116	-9.04415225982666	-7.73097610473633	-0.0760357826948166	0.198913708329201	0.077943429350853
-5.70805883407593	-9.04458141326904	-7.72389554977417	-0.0761340111494064	0.198939636349678	0.0780177488923073
-5.70771455764771	-9.04015254974365	-7.71995115280151	-0.0760970637202263	0.198839575052261	0.0780266746878624
-5.70779180526733	-9.04573631286621	-7.7288875579834	-0.0762057602405548	0.198784738779068	0.0780909135937691
-5.70865631103516	-9.0466890335083	-7.72848606109619	-0.0762162506580353	0.198830083012581	0.0782038643956184
-5.70704698562622	-9.0487699508667	-7.72190046310425	-0.0762375071644783	0.198900938034058	0.0783016681671143
-5.70674276351929	-9.04620933532715	-7.7314133644104	-0.0761859938502312	0.198790743947029	0.0783128961920738
-5.70958280563354	-9.0496129989624	-7.73392581939697	-0.0762420818209648	0.198776960372925	0.0784110873937607
-5.70829629898071	-9.05219841003418	-7.73889017105103	-0.0762473344802856	0.198839321732521	0.0785127356648445
-5.70868921279907	-9.05189895629883	-7.73335790634155	-0.0763577595353127	0.19881597161293	0.078586719930172
-5.70468044281006	-9.04666328430176	-7.73682594299316	-0.07624751329422	0.198670700192451	0.078594945371151
-5.70583963394165	-9.05247116088867	-7.73800468444824	-0.0763490423560143	0.198773086071014	0.0786698758602142
-5.70642948150635	-9.05377197265625	-7.73464584350586	-0.0763638913631439	0.198699966073036	0.0787647143006325
-5.71050596237183	-9.05337238311768	-7.72946977615356	-0.0764718279242516	0.198663249611855	0.0788611322641373
-5.70547103881836	-9.05174732208252	-7.73452138900757	-0.0763914436101913	0.198619306087494	0.0788965374231339
-5.70322895050049	-9.05485248565674	-7.7388014793396	-0.0764908269047737	0.198584392666817	0.0789841488003731
-5.70289611816406	-9.05541801452637	-7.73086309432983	-0.0765173360705376	0.198564797639847	0.079152911901474
-5.70598840713501	-9.05513381958008	-7.71772623062134	-0.0765173882246017	0.198563531041145	0.0791915133595467
-5.70231628417969	-9.05272769927979	-7.72317504882813	-0.0765263736248016	0.198457941412926	0.079195499420166
-5.70249843597412	-9.05591106414795	-7.72763586044312	-0.076555147767067	0.198486179113388	0.0793206319212914
-5.70313405990601	-9.05397129058838	-7.72601413726807	-0.0764765068888664	0.198539346456528	0.0794859752058983
-5.70397329330444	-9.05414962768555	-7.71377611160278	-0.076595850288868	0.198446840047836	0.0794404819607735
-5.70031023025513	-9.05263519287109	-7.72222852706909	-0.0764628946781158	0.198356315493584	0.0795196071267128
-5.70192050933838	-9.05213069915771	-7.72060537338257	-0.0764627754688263	0.198462456464767	0.0795940533280373
-5.69917297363281	-9.05675601959229	-7.71998500823975	-0.0764792114496231	0.198436498641968	0.0797064304351807
-5.7022271156311	-9.0576057434082	-7.71467351913452	-0.07645533233881	0.198553860187531	0.0798004791140556
-5.69795989990234	-9.05160522460938	-7.71370983123779	-0.0763017982244492	0.198442220687866	0.0797972232103348
-5.70170116424561	-9.05997753143311	-7.72324752807617	-0.0763795450329781	0.198516234755516	0.0798165127635002
-5.70003175735474	-9.06075859069824	-7.71455955505371	-0.0763198956847191	0.198540315032005	0.0799665078520775
-5.70110082626343	-9.06322765350342	-7.70526361465454	-0.0763149857521057	0.198594883084297	0.0799916312098503
-5.69636631011963	-9.06586265563965	-7.71266841888428	-0.0762057900428772	0.198511049151421	0.0799896270036697
-5.69536304473877	-9.06994152069092	-7.71375942230225	-0.076286107301712	0.198513224720955	0.0800411775708199
-5.69557952880859	-9.07296371459961	-7.70695781707764	-0.0762636363506317	0.198673099279404	0.080123633146286
-5.69967937469482	-9.07552337646484	-7.69732189178467	-0.0763208270072937	0.198623776435852	0.0801876038312912
-5.69648456573486	-9.07889747619629	-7.70033311843872	-0.0762819647789001	0.198533222079277	0.0802017077803612
-5.70024013519287	-9.08529853820801	-7.6941933631897	-0.0762575715780258	0.198565572500229	0.0802024453878403
-5.69616460800171	-9.08678245544434	-7.69665098190308	-0.0762852653861046	0.198575779795647	0.0802927613258362
-5.69715738296509	-9.08715343475342	-7.68383407592773	-0.0763594284653664	0.198546156287193	0.0803849771618843
-5.69793891906738	-9.08774471282959	-7.68094348907471	-0.0763105154037476	0.198494225740433	0.0803250521421433
-5.7000846862793	-9.09111595153809	-7.67823171615601	-0.0763365626335144	0.198449984192848	0.0803582370281219
-5.70088291168213	-9.09397315979004	-7.67444801330566	-0.0763397440314293	0.19851091504097	0.0804148018360138
-5.70086860656738	-9.09448051452637	-7.65388488769531	-0.0763454213738441	0.198452994227409	0.0804320946335793
-5.70236206054688	-9.09487533569336	-7.65651226043701	-0.0762887597084045	0.198412716388702	0.0804062858223915
-5.70474004745483	-9.10182476043701	-7.65588426589966	-0.0763836652040482	0.1984051913023	0.0803777426481247
-5.70482349395752	-9.10558891296387	-7.65052032470703	-0.0763313546776772	0.198431462049484	0.0803678631782532
-5.70779514312744	-9.1087007522583	-7.6444993019104	-0.0764688700437546	0.19843116402626	0.0803923606872559
-5.70874118804932	-9.11151695251465	-7.64450740814209	-0.0764285176992416	0.198361933231354	0.08037418872118
-5.71014547348022	-9.11392593383789	-7.64979887008667	-0.0764037072658539	0.198300138115883	0.0803959369659424
-5.71015882492065	-9.12023067474365	-7.65373039245605	-0.0764806494116783	0.198263123631477	0.0803659036755562
-5.70984268188477	-9.12276744842529	-7.6505880355835	-0.0765028297901154	0.198198556900024	0.0804452821612358
-5.71426439285278	-9.12453460693359	-7.64093828201294	-0.0765563920140266	0.198265954852104	0.0805137678980827
-5.71376943588257	-9.12497138977051	-7.64455127716064	-0.0766092017292976	0.198068216443062	0.0805251970887184
-5.71565294265747	-9.12580871582031	-7.64561939239502	-0.076564148068428	0.198074296116829	0.0805240496993065
-5.7144603729248	-9.1273136138916	-7.64317083358765	-0.0766513794660568	0.19797945022583	0.0805459022521973
-5.71494054794312	-9.13146877288818	-7.63960409164429	-0.0766705572605133	0.197974160313606	0.080583781003952
-5.7135443687439	-9.12688255310059	-7.63446760177612	-0.0766936093568802	0.19785350561142	0.0806664675474167
-5.71649694442749	-9.12417697906494	-7.63124179840088	-0.0767226666212082	0.197782680392265	0.0806763395667076
-5.71423292160034	-9.12275314331055	-7.6298246383667	-0.0767269432544708	0.197620242834091	0.0806768760085106
-5.71340131759644	-9.12733936309814	-7.62572383880615	-0.0768072456121445	0.197681069374084	0.0807566568255425
-5.71429347991943	-9.12272167205811	-7.62356615066528	-0.0767587199807167	0.197574108839035	0.0808759108185768
-5.71504163742065	-9.1191577911377	-7.62256479263306	-0.0767604038119316	0.19757667183876	0.0808620452880859
-5.71129179000854	-9.11881923675537	-7.62564373016357	-0.0767264142632484	0.197545871138573	0.080868773162365
-5.71578407287598	-9.11829471588135	-7.62404251098633	-0.0767364054918289	0.197532460093498	0.0809046253561974
-5.713210105896	-9.11387729644775	-7.62095832824707	-0.0766914486885071	0.197459861636162	0.0809371545910835
-5.7173023223877	-9.11154174804688	-7.61972856521606	-0.0767016559839249	0.197461739182472	0.0808728262782097
-5.71111392974854	-9.11178684234619	-7.62883758544922	-0.0766956806182861	0.197337538003922	0.0808615610003471
-5.71542453765869	-9.1135950088501	-7.62335824966431	-0.0767010822892189	0.197416245937347	0.0808782279491425
-5.71183443069458	-9.1060791015625	-7.61401748657227	-0.0767305344343185	0.197291940450668	0.0809637606143951
-5.71582651138306	-9.10709762573242	-7.61431503295898	-0.0766465067863464	0.197319984436035	0.0808911249041557
-5.7132043838501	-9.10700988769531	-7.61724233627319	-0.076689101755619	0.19727249443531	0.0809538438916206
-5.71290731430054	-9.10556221008301	-7.60867118835449	-0.0766534954309464	0.197251528501511	0.0810156688094139
-5.71142196655273	-9.10171985626221	-7.60423898696899	-0.0766653046011925	0.197082310914993	0.081054151058197
-5.71341800689697	-9.09933185577393	-7.60023593902588	-0.0766420811414719	0.197042390704155	0.0810374245047569
-5.7093243598938	-9.10066509246826	-7.59180641174316	-0.0767332166433334	0.19700588285923	0.0810754969716072
-5.71128511428833	-9.10071086883545	-7.58527851104736	-0.076763428747654	0.197070419788361	0.0811101123690605
-5.70567655563354	-9.09360504150391	-7.57219171524048	-0.0767349526286125	0.19690115749836	0.0811738520860672
-5.70500946044922	-9.09315872192383	-7.57470083236694	-0.0766876041889191	0.196907088160515	0.081095352768898
-5.70378160476685	-9.09164142608643	-7.56117296218872	-0.0767037197947502	0.196859493851662	0.0811657384037972
-5.70146512985229	-9.08986377716064	-7.55471706390381	-0.0767652168869972	0.196874395012856	0.0812011063098907
-5.69957065582275	-9.08519840240479	-7.53612756729126	-0.0766736790537834	0.196814924478531	0.0811693742871284
-5.69856357574463	-9.08306503295898	-7.53945064544678	-0.0766600966453552	0.19686570763588	0.0811216682195663
-5.69311952590942	-9.08719348907471	-7.54056262969971	-0.0766179338097572	0.196850553154945	0.0811208039522171
-5.69462299346924	-9.0854434967041	-7.5324273109436	-0.0766410827636719	0.196947440505028	0.0812747851014137
-5.69326639175415	-9.08430576324463	-7.52363729476929	-0.0767261534929276	0.19681990146637	0.081278994679451
-5.68984460830688	-9.08547687530518	-7.53213453292847	-0.0766716450452805	0.196969926357269	0.0811941772699356
-5.68737506866455	-9.08814144134521	-7.53054857254028	-0.0766684114933014	0.196942627429962	0.0812606364488602
-5.6887903213501	-9.08515644073486	-7.52264928817749	-0.0766585022211075	0.197051361203194	0.0812638327479362
-5.68685626983643	-9.07988452911377	-7.52054882049561	-0.0766927748918533	0.196856483817101	0.0813330039381981
-5.68591690063477	-9.08666038513184	-7.52711725234985	-0.0767798200249672	0.196896716952324	0.0812340825796127
-5.68522977828979	-9.08892822265625	-7.5200138092041	-0.0768528804183006	0.196910336613655	0.0813629180192947
-5.68012762069702	-9.0834789276123	-7.51382875442505	-0.0768008157610893	0.196848452091217	0.081354483962059
-5.68138694763184	-9.08426284790039	-7.51539897918701	-0.0768987014889717	0.196829035878181	0.0813780874013901
-5.68049144744873	-9.07853126525879	-7.51255750656128	-0.0769167095422745	0.196796149015427	0.0813369750976563
-5.67984390258789	-9.08341217041016	-7.50527620315552	-0.0770442560315132	0.196800842881203	0.0813646391034126
-5.67911720275879	-9.07822799682617	-7.49807167053223	-0.0769972428679466	0.196740999817848	0.0814312919974327
-5.67881155014038	-9.07379245758057	-7.49734449386597	-0.0770123600959778	0.196647137403488	0.0813977122306824
-5.67516613006592	-9.07624435424805	-7.50577354431152	-0.077027402818203	0.196604803204536	0.0813307166099548
-5.67389249801636	-9.07522392272949	-7.49776220321655	-0.0770403146743774	0.196616604924202	0.0814256370067596
-5.67419958114624	-9.07275009155273	-7.49307680130005	-0.0770268738269806	0.196646153926849	0.0814444124698639
-5.67120122909546	-9.06955337524414	-7.49555683135986	-0.077000804245472	0.196547031402588	0.0814540982246399
-5.6730899810791	-9.06860065460205	-7.49743795394897	-0.0770653411746025	0.196595832705498	0.0814309865236282
-5.67177724838257	-9.074049949646	-7.49587059020996	-0.076936773955822	0.196613624691963	0.0815091878175735
-5.66918516159058	-9.07051849365234	-7.49572849273682	-0.0769099816679955	0.196694508194923	0.0815369114279747
-5.66958999633789	-9.06806468963623	-7.49473094940186	-0.0769044905900955	0.196548879146576	0.0815344452857971
-5.67134094238281	-9.07014179229736	-7.48996686935425	-0.0768788158893585	0.196596324443817	0.0815423056483269
-5.67212343215942	-9.07144165039063	-7.49802160263062	-0.0768885016441345	0.196624308824539	0.0815650597214699
-5.67671203613281	-9.07658863067627	-7.49141359329224	-0.0768142193555832	0.196716949343681	0.0816309005022049
-5.67692613601685	-9.071044921875	-7.49436521530151	-0.0767242610454559	0.196527183055878	0.0816595852375031
-5.67831754684448	-9.07506084442139	-7.50162982940674	-0.0767345577478409	0.196631371974945	0.081573061645031
-5.67917013168335	-9.07483196258545	-7.50401592254639	-0.0767201259732246	0.196548849344254	0.0815620943903923
-5.68503475189209	-9.08434104919434	-7.50137233734131	-0.0767021775245667	0.19657489657402	0.0816036984324455
-5.69058895111084	-9.08359718322754	-7.49080657958984	-0.0766582936048508	0.196508675813675	0.0816584378480911
-5.69099617004395	-9.08480072021484	-7.48972463607788	-0.0767106637358665	0.196499288082123	0.0816117748618126
-5.69307994842529	-9.08642864227295	-7.49982833862305	-0.0766628459095955	0.196380957961082	0.0815778449177742
-5.69840097427368	-9.09041595458984	-7.50725603103638	-0.0766119882464409	0.196369558572769	0.0815469771623611
-5.70295476913452	-9.09261226654053	-7.50731801986694	-0.0765818357467651	0.196373119950294	0.0816082209348679
-5.70476150512695	-9.09346485137939	-7.50195598602295	-0.076594851911068	0.196343079209328	0.081581674516201
-5.70710182189941	-9.09531211853027	-7.51172685623169	-0.0765423029661179	0.196196913719177	0.0814737379550934
-5.71376848220825	-9.09694957733154	-7.51919031143188	-0.0764537155628204	0.196213528513908	0.0814564302563667
-5.71675205230713	-9.10133743286133	-7.52500152587891	-0.076454296708107	0.196187928318977	0.0815065577626228
-5.71882390975952	-9.10546588897705	-7.52336502075195	-0.0765368714928627	0.19616636633873	0.0814830958843231
-5.72269153594971	-9.10107898712158	-7.54094123840332	-0.076386034488678	0.196137472987175	0.0814138799905777
-5.72757816314697	-9.11017417907715	-7.54670715332031	-0.0764726102352142	0.196049883961678	0.0813633278012276
-5.73113536834717	-9.11508560180664	-7.55085754394531	-0.0763630867004395	0.196054458618164	0.0814328119158745
-5.73559045791626	-9.11836910247803	-7.55647850036621	-0.076458677649498	0.196092173457146	0.0813902392983437
-5.73724174499512	-9.11955261230469	-7.57263612747192	-0.0764030888676643	0.196026384830475	0.081314355134964
-5.73773670196533	-9.1235876083374	-7.57898283004761	-0.0764400213956833	0.196003615856171	0.0812876299023628
-5.73983812332153	-9.12476634979248	-7.58387517929077	-0.0764423981308937	0.19599637389183	0.0812700092792511
-5.74798250198364	-9.12754821777344	-7.56989669799805	-0.0765483230352402	0.195984587073326	0.0812974870204926
-5.74166774749756	-9.12877178192139	-7.58873414993286	-0.0765115916728973	0.195878848433495	0.0812132880091667
-5.74538326263428	-9.13506031036377	-7.59280920028687	-0.0766179114580154	0.195919245481491	0.0811670944094658
-5.7422456741333	-9.13085651397705	-7.5958685874939	-0.0766903758049011	0.195853188633919	0.0811693966388702
-5.74158382415771	-9.13009357452393	-7.59087467193604	-0.0768179595470428	0.195871517062187	0.0811564028263092
-5.73976278305054	-9.12866497039795	-7.59387588500977	-0.0767711624503136	0.195773303508759	0.0810670778155327
-5.73998737335205	-9.13187313079834	-7.59717035293579	-0.0768744945526123	0.195832431316376	0.0810422226786613
-5.73576593399048	-9.12543201446533	-7.58843803405762	-0.0769442468881607	0.195773079991341	0.0811085253953934
-5.73525619506836	-9.12531089782715	-7.58712577819824	-0.0769878849387169	0.195796132087708	0.0809341296553612
-5.72959184646606	-9.12589645385742	-7.59222936630249	-0.0771120116114616	0.195730641484261	0.080938495695591
-5.72986602783203	-9.12818145751953	-7.59102630615234	-0.0771765783429146	0.195794880390167	0.0809555500745773
-5.72645330429077	-9.11981582641602	-7.58648252487183	-0.0771565362811089	0.195772483944893	0.0809984132647514
-5.72524642944336	-9.11883640289307	-7.58348512649536	-0.0772621184587479	0.195802271366119	0.0809503197669983
-5.71445322036743	-9.11312580108643	-7.58837985992432	-0.0771835297346115	0.195691183209419	0.0809004306793213
-5.71439027786255	-9.11343097686768	-7.58521127700806	-0.0772772282361984	0.195801883935928	0.080954372882843
-5.7135272026062	-9.10822582244873	-7.56834983825684	-0.0773582085967064	0.195801615715027	0.0811196863651276
-5.70980548858643	-9.10447025299072	-7.56412267684937	-0.0773281306028366	0.195819646120071	0.0810185968875885
-5.69946908950806	-9.1039400100708	-7.56869125366211	-0.0773478746414185	0.195814162492752	0.0810674428939819
-5.6967134475708	-9.10113430023193	-7.5604395866394	-0.0773584842681885	0.195950537919998	0.0812070369720459
-5.69460678100586	-9.09771537780762	-7.55149078369141	-0.0773426443338394	0.195829540491104	0.0812776163220406
-5.69226837158203	-9.09498023986816	-7.54222536087036	-0.0773931816220284	0.195914164185524	0.081346869468689
-5.68682909011841	-9.0910816192627	-7.5422101020813	-0.077284999191761	0.195820286870003	0.0813906118273735
-5.68940210342407	-9.09545421600342	-7.52867698669434	-0.0772962719202042	0.195975258946419	0.0814849659800529
-5.68181657791138	-9.08851051330566	-7.52014446258545	-0.0772847533226013	0.19591036438942	0.0816647857427597
-5.68175601959229	-9.08693599700928	-7.51925039291382	-0.077303409576416	0.195912972092628	0.0817035511136055
-5.68094062805176	-9.08733940124512	-7.51543855667114	-0.0773264467716217	0.195898711681366	0.081831581890583
-5.68317747116089	-9.08983707427979	-7.51007032394409	-0.0772597044706345	0.196016415953636	0.0819876417517662
-5.68039274215698	-9.08852767944336	-7.50103998184204	-0.0772465392947197	0.195928603410721	0.0820950567722321
-5.67834234237671	-9.0870361328125	-7.50064277648926	-0.0771844312548637	0.195971891283989	0.0821488425135612
-5.67770338058472	-9.08874988555908	-7.50327253341675	-0.077195443212986	0.195853874087334	0.0822627246379852
-5.67986631393433	-9.08842468261719	-7.49066495895386	-0.0771892890334129	0.19590100646019	0.0823994800448418
-5.68101739883423	-9.08623504638672	-7.48434400558472	-0.0772178545594215	0.195767477154732	0.0825104787945747
-5.68302392959595	-9.08472633361816	-7.48715114593506	-0.0771511569619179	0.195838555693626	0.0825230702757835
-5.67707777023315	-9.08614444732666	-7.49160480499268	-0.0771290138363838	0.195670247077942	0.0826409161090851
-5.6819052696228	-9.08421802520752	-7.4851713180542	-0.0771246254444122	0.19568820297718	0.0827980116009712
-5.68070936203003	-9.08002281188965	-7.47767400741577	-0.0771367475390434	0.195478096604347	0.0828996226191521
-5.68203353881836	-9.07804679870605	-7.47841167449951	-0.0770957618951797	0.195557042956352	0.0828519091010094
-5.68461990356445	-9.08020496368408	-7.47922325134277	-0.0771076232194901	0.195461571216583	0.0830052942037582
-5.6833176612854	-9.07787227630615	-7.47233057022095	-0.0771008431911469	0.195427551865578	0.0830990448594093
-5.68307876586914	-9.07279205322266	-7.47175693511963	-0.0771230459213257	0.195192933082581	0.0831376612186432
-5.6866192817688	-9.0737886428833	-7.47647666931152	-0.0770907178521156	0.195225611329079	0.083092138171196
-5.68745613098145	-9.0751838684082	-7.47681427001953	-0.0772184357047081	0.195152461528778	0.0832280665636063
-5.68894004821777	-9.07296180725098	-7.47498321533203	-0.0771043971180916	0.195090666413307	0.0832550078630447
-5.68846464157104	-9.07145595550537	-7.47688341140747	-0.0771707519888878	0.194876447319984	0.0832877308130264
-5.68850231170654	-9.07029438018799	-7.48366022109985	-0.0770820751786232	0.19486191868782	0.083251491189003
-5.6940770149231	-9.07220268249512	-7.47826719284058	-0.0771864280104637	0.194761529564857	0.0833113491535187
-5.6952748298645	-9.07033729553223	-7.47136831283569	-0.0771933346986771	0.194710269570351	0.0833697021007538
-5.69655179977417	-9.0665397644043	-7.47423601150513	-0.0772010982036591	0.194523215293884	0.0833626091480255
-5.69569826126099	-9.06558513641357	-7.47815608978271	-0.077143520116806	0.194428637623787	0.0833828970789909
-5.69378566741943	-9.07222557067871	-7.47341728210449	-0.0772434026002884	0.194311246275902	0.0834551453590393
-5.70299577713013	-9.06487083435059	-7.46722936630249	-0.0771772488951683	0.194278001785278	0.0834942683577538
-5.70087432861328	-9.06577205657959	-7.46350383758545	-0.0772339999675751	0.194051459431648	0.0833984762430191
-5.70075511932373	-9.06558036804199	-7.46973705291748	-0.0772179737687111	0.194083482027054	0.0833863615989685
-5.7050986289978	-9.06499004364014	-7.45898056030273	-0.0771999582648277	0.194007128477097	0.0834172517061234
-5.70506191253662	-9.06110286712646	-7.46060657501221	-0.0771470814943314	0.193863406777382	0.0834277272224426
-5.70769882202148	-9.06637096405029	-7.45923233032227	-0.0771953538060188	0.193737596273422	0.0833807662129402
-5.71220207214355	-9.06417274475098	-7.46808958053589	-0.0771075636148453	0.193674311041832	0.0833625644445419
-5.71505975723267	-9.07014846801758	-7.45775747299194	-0.0771814584732056	0.193685680627823	0.0834160447120667
-5.71781396865845	-9.06618118286133	-7.46037197113037	-0.0770300328731537	0.193578526377678	0.0833530873060226
-5.7224440574646	-9.06886672973633	-7.45858430862427	-0.0770880952477455	0.193499192595482	0.083296038210392
-5.72669792175293	-9.07327842712402	-7.46689748764038	-0.0770156234502792	0.193484589457512	0.0832637846469879
-5.73552799224854	-9.07625484466553	-7.45727300643921	-0.0770525187253952	0.193507701158524	0.0832638517022133
-5.73643398284912	-9.07821846008301	-7.46645450592041	-0.0768601968884468	0.193319603800774	0.0832299590110779
-5.74191856384277	-9.08102512359619	-7.46859836578369	-0.076842725276947	0.193279355764389	0.083143949508667
-5.74498319625854	-9.08072566986084	-7.47687387466431	-0.0768570527434349	0.193204194307327	0.0831703394651413
-5.75471115112305	-9.08513927459717	-7.46521854400635	-0.0769257470965385	0.193244010210037	0.0831998288631439
-5.75744199752808	-9.08601474761963	-7.46926212310791	-0.0768004283308983	0.19307753443718	0.0831145867705345
-5.75964879989624	-9.08818626403809	-7.47132921218872	-0.0768564194440842	0.192985057830811	0.0830909833312035
-5.76336145401001	-9.09013080596924	-7.47500658035278	-0.0767456591129303	0.192890167236328	0.083080992102623
-5.76729202270508	-9.09237003326416	-7.46350049972534	-0.0768010169267654	0.192787081003189	0.083115741610527
-5.76775026321411	-9.08760356903076	-7.46423101425171	-0.076789379119873	0.192711696028709	0.0831271037459373
-5.77104616165161	-9.08927059173584	-7.46597194671631	-0.0768383890390396	0.192476361989975	0.083043709397316
-5.7737283706665	-9.09032917022705	-7.46928215026855	-0.0768001228570938	0.192526713013649	0.0831084400415421
-5.77600383758545	-9.09411239624023	-7.45797109603882	-0.0769196152687073	0.192408248782158	0.0831137299537659
-5.77718210220337	-9.09066486358643	-7.45528602600098	-0.0768174827098846	0.192373007535934	0.0831475406885147
-5.77791261672974	-9.08812808990479	-7.45668172836304	-0.0768567621707916	0.192137464880943	0.0830930694937706
-5.77787303924561	-9.09013271331787	-7.4639687538147	-0.0768460631370544	0.192093148827553	0.0830681174993515
-5.78386116027832	-9.09336853027344	-7.44585037231445	-0.0769826248288155	0.192082792520523	0.0831518098711967
-5.78036403656006	-9.09440231323242	-7.44804096221924	-0.0769678205251694	0.191998109221458	0.0831582695245743
-5.78332567214966	-9.09328174591064	-7.45439624786377	-0.0769955217838287	0.191860154271126	0.0831930860877037
-5.78357028961182	-9.09106731414795	-7.45634841918945	-0.0770139247179031	0.191872596740723	0.0831860825419426
-5.78423023223877	-9.09330177307129	-7.45034074783325	-0.0771345421671867	0.191786468029022	0.0832609906792641
-5.78853702545166	-9.09182453155518	-7.45317268371582	-0.0771124660968781	0.191771656274796	0.0832106918096542
-5.78789806365967	-9.0909538269043	-7.45150232315063	-0.0771676823496819	0.191574230790138	0.0831892788410187
-5.78479766845703	-9.08926486968994	-7.46440315246582	-0.0771385505795479	0.191624537110329	0.0832092612981796
-5.78934669494629	-9.08932590484619	-7.45924711227417	-0.0772884264588356	0.191543743014336	0.0832541659474373
-5.79006242752075	-9.08634853363037	-7.45499515533447	-0.077292688190937	0.191483914852142	0.0832730531692505
-5.78844928741455	-9.08601665496826	-7.4535608291626	-0.0773578882217407	0.191325888037682	0.0832222551107407
-5.79120779037476	-9.08461570739746	-7.46469020843506	-0.0773118361830711	0.191303133964539	0.0832437425851822
-5.79378080368042	-9.08981704711914	-7.45389699935913	-0.0774185135960579	0.19135919213295	0.0833073705434799
-5.79230880737305	-9.08631324768066	-7.45473909378052	-0.077316515147686	0.191197022795677	0.0833074524998665
-5.79585456848145	-9.08413982391357	-7.46227931976318	-0.0773638412356377	0.191130787134171	0.0832334756851196
-5.79521751403809	-9.08499717712402	-7.46542978286743	-0.0773313567042351	0.191085800528526	0.0833047106862068
-5.79892778396606	-9.0874195098877	-7.46627473831177	-0.0774366557598114	0.191028609871864	0.0833453983068466
-5.80113792419434	-9.08465576171875	-7.46318435668945	-0.077368251979351	0.190940022468567	0.0833237394690514
-5.80454301834106	-9.08699798583984	-7.46955823898315	-0.0773149430751801	0.190900921821594	0.0833318457007408
-5.80324745178223	-9.08890438079834	-7.48285865783691	-0.0772649347782135	0.190920263528824	0.0833217948675156
-5.80778932571411	-9.09063148498535	-7.47900915145874	-0.0773017182946205	0.190847411751747	0.0834017470479012
-5.81538391113281	-9.09146213531494	-7.48149347305298	-0.0772115141153336	0.190909877419472	0.0834260582923889
-5.81429100036621	-9.09298801422119	-7.48401927947998	-0.0772370919585228	0.190737813711166	0.0834572687745094
-5.81775331497192	-9.09620952606201	-7.49927234649658	-0.0771558433771133	0.190751031041145	0.0833771526813507
-5.82320642471313	-9.10402202606201	-7.50134944915771	-0.0771709606051445	0.190716817975044	0.0834217965602875
-5.825439453125	-9.0972843170166	-7.5003809928894	-0.0770834684371948	0.190648779273033	0.0834817662835121
-5.83134031295776	-9.10221576690674	-7.50627374649048	-0.0771558433771133	0.190508902072906	0.0833958983421326
-5.83627367019653	-9.10641860961914	-7.51753997802734	-0.0770702883601189	0.190599292516708	0.0833865776658058
-5.84254884719849	-9.11319255828857	-7.51358604431152	-0.0771739557385445	0.190542057156563	0.08341184258461
-5.84850835800171	-9.11122417449951	-7.52287769317627	-0.0769981443881989	0.190487116575241	0.0834279358386993
-5.84992027282715	-9.11350727081299	-7.53489685058594	-0.0770601406693459	0.190226078033447	0.0833462998270988
-5.85594320297241	-9.11918163299561	-7.54116058349609	-0.0770035162568092	0.190321624279022	0.0833488926291466
-5.86478233337402	-9.12313270568848	-7.53696823120117	-0.0771027505397797	0.190286606550217	0.0834044590592384
-5.86854791641235	-9.11966133117676	-7.54017734527588	-0.0769163593649864	0.19014336168766	0.083389900624752
-5.87400102615356	-9.12619304656982	-7.5639910697937	-0.0769550204277039	0.190084755420685	0.0833381488919258
-5.88053464889526	-9.12862777709961	-7.56424283981323	-0.0768879428505898	0.190019175410271	0.0834287852048874
-5.89040327072144	-9.13110542297363	-7.56917238235474	-0.076939545571804	0.19001416862011	0.0834129601716995
-5.89067792892456	-9.13226699829102	-7.5706467628479	-0.076767697930336	0.189833268523216	0.083386592566967
-5.89743280410767	-9.13750267028809	-7.57946634292603	-0.0767172276973724	0.189907312393188	0.0833949595689774
-5.9004487991333	-9.13604259490967	-7.58468151092529	-0.0767031088471413	0.189799547195435	0.0835138857364655
-5.91097021102905	-9.13734817504883	-7.58498239517212	-0.0767082795500755	0.189756706357002	0.0834833234548569
-5.91166162490845	-9.14059734344482	-7.59537506103516	-0.0765600129961967	0.189620718359947	0.0834524109959602
-5.91692495346069	-9.14704895019531	-7.60180234909058	-0.0765288025140762	0.189669489860535	0.083482027053833
-5.91922330856323	-9.14247894287109	-7.59795331954956	-0.0764187797904015	0.189551666378975	0.0836120545864105
-5.92687559127808	-9.14278221130371	-7.60804557800293	-0.0763528943061829	0.189521670341492	0.0835424512624741
-5.92947244644165	-9.14806747436523	-7.6137433052063	-0.0763134509325027	0.189524695277214	0.0835304707288742
-5.93403291702271	-9.15108108520508	-7.61254501342773	-0.0762052461504936	0.189521297812462	0.0836144462227821
-5.93604230880737	-9.14840221405029	-7.61153888702393	-0.0762073993682861	0.189421325922012	0.0835926532745361
-5.93627977371216	-9.15081596374512	-7.62806463241577	-0.0761407911777496	0.189386159181595	0.0835649445652962
-5.94048643112183	-9.15685844421387	-7.6345329284668	-0.0760801658034325	0.189412608742714	0.0836028382182121
-5.95083570480347	-9.15544700622559	-7.62644910812378	-0.0759819149971008	0.189436063170433	0.0837069451808929
-5.94970417022705	-9.15549373626709	-7.62806224822998	-0.0758781358599663	0.189326077699661	0.0837114155292511
-5.94934844970703	-9.15651702880859	-7.64291429519653	-0.0758137181401253	0.189327493309975	0.0836755633354187
-5.95196533203125	-9.15921497344971	-7.64291429519653	-0.0758146941661835	0.189368292689323	0.083771601319313
-5.95609283447266	-9.16102027893066	-7.64087533950806	-0.0757496953010559	0.189443141222	0.0838252156972885
-5.95717716217041	-9.15456390380859	-7.63741493225098	-0.0756883323192596	0.189274162054062	0.0838299840688705
-5.95984840393066	-9.15789699554443	-7.64742517471313	-0.0755955055356026	0.189315319061279	0.0838473066687584
-5.96201133728027	-9.16039848327637	-7.640953540802	-0.075553223490715	0.189305528998375	0.0838610306382179
-5.96124410629272	-9.15552234649658	-7.63811874389648	-0.0754748359322548	0.189266413450241	0.0838702470064163
-5.96499109268188	-9.1568603515625	-7.64622926712036	-0.0754918232560158	0.189148709177971	0.0838306471705437
-5.96740484237671	-9.15931129455566	-7.64746236801147	-0.0754010826349258	0.189264819025993	0.0838549584150314
-5.96926546096802	-9.15810871124268	-7.64171314239502	-0.0754176825284958	0.18931271135807	0.0839807316660881
-5.96594619750977	-9.15187931060791	-7.64587259292603	-0.0752689465880394	0.189258918166161	0.083968959748745
-5.97004270553589	-9.15523338317871	-7.65660810470581	-0.0752417668700218	0.189230859279633	0.0840407088398933
-5.97226762771606	-9.1562557220459	-7.65400457382202	-0.0751395598053932	0.189267784357071	0.0840949863195419
-5.97601795196533	-9.15585803985596	-7.65128803253174	-0.0751320272684097	0.189264371991158	0.0841831117868423
-5.97114610671997	-9.15318775177002	-7.66610527038574	-0.0750675275921822	0.189194440841675	0.0841161608695984
-5.97316884994507	-9.15465259552002	-7.67757606506348	-0.0750653743743896	0.189232736825943	0.0841346606612206
-5.97455883026123	-9.15248966217041	-7.67792987823486	-0.0750274583697319	0.189185976982117	0.08424062281847
-5.97982931137085	-9.15301322937012	-7.67474269866943	-0.0751014351844788	0.189253240823746	0.0842684581875801
-5.97839164733887	-9.14988422393799	-7.68824434280396	-0.0749135240912437	0.189195767045021	0.0842766910791397
-5.98127841949463	-9.15124034881592	-7.70179224014282	-0.0749097019433975	0.189191177487373	0.0843441635370255
-5.98302125930786	-9.15100383758545	-7.69990158081055	-0.0748669356107712	0.189190462231636	0.0845004618167877
-5.98759460449219	-9.15137004852295	-7.69266414642334	-0.0749367624521255	0.189182296395302	0.0845390856266022
-5.98663091659546	-9.15236282348633	-7.71460437774658	-0.0748565122485161	0.189112320542336	0.0845078751444817
-5.9902925491333	-9.1553201675415	-7.71203708648682	-0.0748407691717148	0.189220979809761	0.084591269493103
-5.99108982086182	-9.14858627319336	-7.70960998535156	-0.0749639868736267	0.189113944768906	0.0846674665808678
-5.99209880828857	-9.1488037109375	-7.72098445892334	-0.0749311223626137	0.189120680093765	0.084647573530674
-5.99181890487671	-9.15651035308838	-7.71621465682983	-0.0751183554530144	0.189077258110046	0.0848100632429123
-5.99359941482544	-9.146897315979	-7.71860837936401	-0.0750186592340469	0.188989892601967	0.0848048999905586
-5.99397659301758	-9.14365863800049	-7.71921348571777	-0.0751041620969772	0.188963502645493	0.0848200246691704
-5.99280738830566	-9.14777278900146	-7.72576284408569	-0.0750899463891983	0.188929185271263	0.0848561525344849
-5.99507570266724	-9.14699935913086	-7.71373510360718	-0.0752526670694351	0.189001142978668	0.0849273428320885
-5.99129438400269	-9.14218807220459	-7.72124767303467	-0.075157068669796	0.188892394304276	0.0849284455180168
-5.99181270599365	-9.14402008056641	-7.73045444488525	-0.0751455053687096	0.188893094658852	0.0848998799920082
-5.99256658554077	-9.14363384246826	-7.73030471801758	-0.0751795172691345	0.188951954245567	0.0849842056632042
-5.99598598480225	-9.1413688659668	-7.7222318649292	-0.0752845481038094	0.188976600766182	0.085027202963829
-5.99242830276489	-9.13742160797119	-7.73208808898926	-0.0752639696002007	0.188861444592476	0.0849698781967163
-5.9924521446228	-9.14091491699219	-7.73902750015259	-0.0752196311950684	0.189012765884399	0.0850261002779007
-5.99096059799194	-9.13424777984619	-7.73327112197876	-0.0752927660942078	0.188923880457878	0.085082896053791
-5.99109172821045	-9.12915134429932	-7.73124599456787	-0.0753173008561134	0.188957914710045	0.0850404873490334
-5.99048566818237	-9.13211059570313	-7.73805618286133	-0.0752783417701721	0.188929527997971	0.0850652381777763
-5.99048328399658	-9.13152408599854	-7.73502063751221	-0.0752447471022606	0.188985154032707	0.0851207599043846
-5.98654222488403	-9.12917709350586	-7.72865533828735	-0.0752605125308037	0.188906088471413	0.0851553604006767
-5.98886108398438	-9.1255989074707	-7.73436594009399	-0.0752128809690475	0.18891929090023	0.0850927978754044
-5.98721075057983	-9.12903022766113	-7.73806571960449	-0.0753030180931091	0.189011543989182	0.0851077809929848
-5.98952484130859	-9.12840366363525	-7.73502826690674	-0.0752135142683983	0.189110442996025	0.085172101855278
-5.98983383178711	-9.12470722198486	-7.73968839645386	-0.0751375630497932	0.189006015658379	0.0851547867059708
-5.98733806610107	-9.12591552734375	-7.74999666213989	-0.0751394927501678	0.189043805003166	0.0851272195577621
-5.9933180809021	-9.13165664672852	-7.7430682182312	-0.0752446204423904	0.189082056283951	0.0851384922862053
-5.99343633651733	-9.13054752349854	-7.73607110977173	-0.0751534253358841	0.189122259616852	0.0851596668362617
-5.99434804916382	-9.13014698028564	-7.74992656707764	-0.075195699930191	0.189058154821396	0.0851764231920242
-5.99599552154541	-9.13019466400146	-7.75800704956055	-0.0751399844884872	0.189084783196449	0.0852309092879295
-6.00101518630981	-9.134521484375	-7.74526262283325	-0.0752136632800102	0.189201295375824	0.0853158980607986
-5.9999041557312	-9.13098621368408	-7.74974966049194	-0.0750724151730537	0.189146429300308	0.0853153616189957
-5.99842977523804	-9.13531684875488	-7.75484848022461	-0.075152188539505	0.189170017838478	0.0852418765425682
-6.00057935714722	-9.13411331176758	-7.75472974777222	-0.0750614479184151	0.189187809824944	0.0853894278407097
-6.0016942024231	-9.13523960113525	-7.73547554016113	-0.0752046182751656	0.189216867089272	0.0854280441999435
-5.99822044372559	-9.13777256011963	-7.75163173675537	-0.0751520022749901	0.189101547002792	0.0853967517614365
-6.00093221664429	-9.1439323425293	-7.74709033966064	-0.0751298889517784	0.189225256443024	0.0854862704873085
-5.99525117874146	-9.13525295257568	-7.73820638656616	-0.0752308666706085	0.189154654741287	0.0855310335755348
-5.99750089645386	-9.13317394256592	-7.74132966995239	-0.0752463415265083	0.189126446843147	0.0854268595576286
-5.99500179290771	-9.14131736755371	-7.73993444442749	-0.0753682032227516	0.18919774889946	0.0855056419968605
-5.99254703521729	-9.13782787322998	-7.72784185409546	-0.0753476172685623	0.189219549298286	0.0855106636881828
-5.99120473861694	-9.13589763641357	-7.73177671432495	-0.0753496661782265	0.189180582761765	0.0854906067252159
-5.99131774902344	-9.13706874847412	-7.73664522171021	-0.0754292905330658	0.189179390668869	0.085458867251873
-5.9920654296875	-9.13826465606689	-7.73061227798462	-0.0755205973982811	0.189229384064674	0.0855694264173508
-5.9908652305603	-9.1340913772583	-7.72373580932617	-0.0753822550177574	0.189198419451714	0.0855936110019684
-5.98848104476929	-9.13863182067871	-7.73673486709595	-0.0754939466714859	0.189221397042274	0.0855176970362663
-5.98373460769653	-9.13582992553711	-7.72715997695923	-0.075493298470974	0.189267843961716	0.0855609178543091
-5.9901180267334	-9.13403224945068	-7.71552562713623	-0.0756208747625351	0.189333349466324	0.0856543406844139
-5.98515319824219	-9.13000011444092	-7.72503423690796	-0.0756006985902786	0.189202398061752	0.085551992058754
-5.98446893692017	-9.13414669036865	-7.72942352294922	-0.0755720883607864	0.189287006855011	0.0855924636125565
-5.98162364959717	-9.13198471069336	-7.72235345840454	-0.0755855143070221	0.189261585474014	0.0856557264924049
-5.98387145996094	-9.1266918182373	-7.71415948867798	-0.0756774619221687	0.189260169863701	0.0856931209564209
-5.9828200340271	-9.12795925140381	-7.71808481216431	-0.0755994096398354	0.189252004027367	0.085683673620224
-5.9858980178833	-9.12792015075684	-7.72164916992188	-0.0756436660885811	0.189272552728653	0.0856736078858376
-5.98092937469482	-9.12658786773682	-7.71448373794556	-0.0756684318184853	0.189278200268745	0.0858132019639015
-5.9827823638916	-9.12343788146973	-7.70423173904419	-0.0756960734724998	0.189242333173752	0.0858092531561852
-5.98052263259888	-9.12150955200195	-7.71226263046265	-0.0756979361176491	0.189128577709198	0.0857859253883362
-5.98602485656738	-9.12202835083008	-7.70839691162109	-0.0757202208042145	0.189274907112122	0.0858635753393173
-5.98463296890259	-9.11396980285645	-7.69948768615723	-0.0757085829973221	0.189096346497536	0.0859639197587967
-5.98510932922363	-9.11274433135986	-7.71072673797607	-0.0756659358739853	0.189184457063675	0.0859026089310646
-5.98655128479004	-9.11440372467041	-7.70391750335693	-0.0757342427968979	0.189087405800819	0.0859720781445503
-5.98779296875	-9.11275863647461	-7.69850206375122	-0.0757066160440445	0.189164489507675	0.086041197180748
-5.98909139633179	-9.11390495300293	-7.70080232620239	-0.0757022574543953	0.189080059528351	0.0860691592097282
-5.99035406112671	-9.11560440063477	-7.71011972427368	-0.0756586268544197	0.189099714159966	0.086135245859623
-5.99532461166382	-9.11929035186768	-7.69410705566406	-0.0757396966218948	0.189091980457306	0.0862885043025017
-5.99662113189697	-9.11551189422607	-7.69922828674316	-0.0755836889147758	0.189019188284874	0.0862846523523331
-6.00267791748047	-9.12104606628418	-7.71048974990845	-0.075668953359127	0.189061790704727	0.0863088667392731
-6.00247716903687	-9.12169551849365	-7.70343446731567	-0.0756413489580154	0.189097315073013	0.086481012403965
-6.00743627548218	-9.12123775482178	-7.69767665863037	-0.0757368132472038	0.189074888825417	0.0865268036723137
-6.00859832763672	-9.12275791168213	-7.70581197738647	-0.0756854936480522	0.188957139849663	0.0865406021475792
-6.01305723190308	-9.12929058074951	-7.70380783081055	-0.0756921842694283	0.189086094498634	0.0866096988320351
-6.01270580291748	-9.12337589263916	-7.70249319076538	-0.075737863779068	0.188972473144531	0.0867060422897339
-6.01884889602661	-9.12276840209961	-7.697913646698	-0.0757800340652466	0.188893690705299	0.0866987705230713
-6.02117252349854	-9.12960910797119	-7.7044563293457	-0.075868271291256	0.188974261283875	0.0867476463317871
-6.02292537689209	-9.12597846984863	-7.70113277435303	-0.075856052339077	0.188981115818024	0.0868768319487572
-6.02525901794434	-9.12699890136719	-7.69182395935059	-0.0758787021040916	0.188970848917961	0.0869108065962791
-6.0249981880188	-9.12795448303223	-7.69931888580322	-0.0759024620056152	0.188976615667343	0.0868774577975273
-6.02581214904785	-9.13168430328369	-7.69206953048706	-0.0760956034064293	0.188986137509346	0.0870023518800735
-6.02890729904175	-9.12920188903809	-7.68597888946533	-0.0759942978620529	0.188979402184486	0.0871540084481239
-6.0263466835022	-9.1281270980835	-7.69230842590332	-0.076034888625145	0.1888727247715	0.0870855897665024
-6.02504682540894	-9.12597942352295	-7.69280624389648	-0.0760816484689713	0.188967794179916	0.0871991440653801
-6.03023147583008	-9.12819862365723	-7.69009256362915	-0.0762438774108887	0.18903760612011	0.0872765406966209
-6.02810382843018	-9.12503814697266	-7.69019651412964	-0.076236329972744	0.18897844851017	0.0872750878334045
-6.02812051773071	-9.12794589996338	-7.69141292572021	-0.0762429162859917	0.188973486423492	0.0872843489050865
-6.02578639984131	-9.12839221954346	-7.69216966629028	-0.0762183591723442	0.188990920782089	0.0873961672186852
-6.02723121643066	-9.12572002410889	-7.68087387084961	-0.0764142200350761	0.189068704843521	0.0874085053801537
-6.02414798736572	-9.123215675354	-7.69122886657715	-0.0763854905962944	0.188962772488594	0.087445430457592
-6.02609539031982	-9.12520313262939	-7.69362497329712	-0.0764571204781532	0.189080491662025	0.0874652341008186
-6.02180051803589	-9.12386322021484	-7.68790626525879	-0.0764112323522568	0.188998252153397	0.0875302404165268
-6.02308368682861	-9.11927700042725	-7.68686246871948	-0.0764555633068085	0.188974037766457	0.087531752884388
-6.01840734481812	-9.12215042114258	-7.68686199188232	-0.076628640294075	0.188992619514465	0.0875937789678574
-6.02155733108521	-9.1224536895752	-7.68234395980835	-0.076625183224678	0.189032003283501	0.0877401977777481
-6.01697254180908	-9.11168670654297	-7.68446779251099	-0.0765769928693771	0.188880652189255	0.0876697972416878
-6.01417303085327	-9.11570072174072	-7.68316173553467	-0.0767039358615875	0.188945263624191	0.0877367183566093
-6.01728010177612	-9.11757278442383	-7.66423034667969	-0.0768623277544975	0.188993737101555	0.0878142267465591
-6.01231622695923	-9.10767459869385	-7.66568565368652	-0.07673329859972	0.188849553465843	0.0878097638487816
-6.00658178329468	-9.108717918396	-7.66496467590332	-0.076820969581604	0.188892707228661	0.0878545641899109
-6.0083646774292	-9.10399913787842	-7.65067577362061	-0.0768052339553833	0.188853472471237	0.0880522951483727
-6.01025772094727	-9.10382461547852	-7.645583152771	-0.0768167227506638	0.188925847411156	0.0879816114902496
-6.00295257568359	-9.10350608825684	-7.65182161331177	-0.0767959132790565	0.188865974545479	0.0880629420280457
-6.00714015960693	-9.10255813598633	-7.63751983642578	-0.0767552852630615	0.188947960734367	0.088190458714962
-6.00456476211548	-9.09718799591064	-7.63059616088867	-0.0767933279275894	0.188798427581787	0.0881804972887039
-6.00320291519165	-9.0986156463623	-7.6377010345459	-0.0766894444823265	0.188897967338562	0.0881967097520828
-6.00664472579956	-9.09800148010254	-7.62260437011719	-0.0768212676048279	0.188928216695786	0.0883390605449677
-6.00676012039185	-9.09619903564453	-7.6301703453064	-0.0767305120825768	0.188778102397919	0.088385321199894
-6.01089239120483	-9.10357475280762	-7.62695932388306	-0.0766652747988701	0.188835173845291	0.0884444564580917
-6.01105403900146	-9.10035419464111	-7.63373327255249	-0.0766706094145775	0.188762038946152	0.0885531157255173
-6.01463890075684	-9.09820365905762	-7.62766027450562	-0.0767178684473038	0.18872857093811	0.0885811969637871
-6.01615285873413	-9.10211658477783	-7.64177513122559	-0.0767253190279007	0.188722029328346	0.0886816829442978
-6.02158308029175	-9.10732269287109	-7.64042949676514	-0.0767136961221695	0.18868450820446	0.0887818858027458
-6.02377319335938	-9.10386848449707	-7.62792253494263	-0.0767138004302979	0.188575282692909	0.0888993889093399
-6.02587699890137	-9.1039457321167	-7.64852619171143	-0.0767040476202965	0.188560664653778	0.0888322219252586
-6.03168773651123	-9.10907554626465	-7.64541625976563	-0.0769101604819298	0.188424378633499	0.0890074297785759
-6.03670787811279	-9.10635662078857	-7.63816356658936	-0.0768009573221207	0.188374444842339	0.089055098593235
-6.03582048416138	-9.10672283172607	-7.6546196937561	-0.07689069211483	0.1882483959198	0.0890311971306801
-6.03892135620117	-9.10718154907227	-7.64825868606567	-0.0769324153661728	0.188173592090607	0.0892678946256638
-6.04237413406372	-9.10643577575684	-7.63450050354004	-0.0770173519849777	0.188013970851898	0.0892581343650818
-6.04220771789551	-9.10488033294678	-7.65666246414185	-0.0769433751702309	0.187864124774933	0.0892541334033012
-6.04502391815186	-9.1060733795166	-7.65247440338135	-0.0770302191376686	0.187900573015213	0.0894092172384262
-6.04684209823608	-9.102463722229	-7.64720296859741	-0.0771476402878761	0.187665209174156	0.0895030796527863
-6.04970788955688	-9.10097408294678	-7.66039180755615	-0.0770892128348351	0.187609910964966	0.0894306898117065
-6.04970264434814	-9.10587120056152	-7.65795421600342	-0.0771694928407669	0.18753707408905	0.0895552858710289
-6.05260181427002	-9.10151958465576	-7.65183019638062	-0.0771534144878387	0.187488690018654	0.0895377621054649
-6.05487823486328	-9.10069847106934	-7.65800189971924	-0.0772530436515808	0.187276318669319	0.0895131677389145
-6.05667066574097	-9.10702800750732	-7.66674089431763	-0.077225424349308	0.187339603900909	0.0896113142371178
-6.06001996994019	-9.1078987121582	-7.65293073654175	-0.0772954374551773	0.187273114919662	0.0896168425679207
-6.06008052825928	-9.10312366485596	-7.66491651535034	-0.0772834122180939	0.187083125114441	0.089545801281929
-6.06582736968994	-9.1146125793457	-7.66098833084106	-0.0773309767246246	0.187156856060028	0.0896803513169289
-6.0677638053894	-9.1116828918457	-7.65299129486084	-0.0773430615663528	0.187020167708397	0.0897758528590202
-6.06971836090088	-9.10870933532715	-7.66449213027954	-0.0773256942629814	0.186943173408508	0.0896914154291153
-6.07611560821533	-9.11907577514648	-7.66259241104126	-0.077439658343792	0.186885073781013	0.0897250398993492
-6.07907676696777	-9.12030601501465	-7.64940643310547	-0.0774114355444908	0.186914101243019	0.089798167347908
-6.08126306533813	-9.11936283111572	-7.65093040466309	-0.0774433836340904	0.186695843935013	0.0897761061787605
-6.08405494689941	-9.12686061859131	-7.66245698928833	-0.0774852633476257	0.186649039387703	0.0898099318146706
-6.08760595321655	-9.13270950317383	-7.65497827529907	-0.0776551589369774	0.186633005738258	0.0899081528186798
-6.09503793716431	-9.13147830963135	-7.64343452453613	-0.0775501877069473	0.186573415994644	0.0899152308702469
-6.09695243835449	-9.13692951202393	-7.65599203109741	-0.0775996372103691	0.186450824141502	0.0898551344871521
-6.10046005249023	-9.13899230957031	-7.65353584289551	-0.0776198357343674	0.186387211084366	0.0900340154767036
-6.1083869934082	-9.14267826080322	-7.64208173751831	-0.077730767428875	0.186395555734634	0.0900793746113777
-6.10950231552124	-9.14543056488037	-7.65477895736694	-0.0777136087417603	0.186209231615067	0.0900091975927353
-6.11272478103638	-9.15336036682129	-7.65639066696167	-0.0777616053819656	0.186281621456146	0.0900684669613838
-6.11586284637451	-9.14875984191895	-7.6436653137207	-0.0778311267495155	0.18612876534462	0.0901558473706245
-6.11712503433228	-9.15010929107666	-7.65233182907104	-0.0778289809823036	0.186080321669579	0.0900437608361244
-6.12026262283325	-9.15969753265381	-7.6478157043457	-0.0778700634837151	0.18612377345562	0.0901996791362762
-6.12103176116943	-9.15616989135742	-7.6446795463562	-0.0777856558561325	0.186059102416039	0.0902501866221428
-6.11905384063721	-9.16036987304688	-7.64744710922241	-0.0778604596853256	0.185900717973709	0.090195506811142
-6.12240552902222	-9.16374111175537	-7.64470195770264	-0.0778678879141808	0.185904964804649	0.0902476906776428
-6.12570953369141	-9.1659517288208	-7.6375994682312	-0.0779179483652115	0.185955941677094	0.0903419479727745
-6.12235164642334	-9.16212177276611	-7.64236879348755	-0.0778219476342201	0.185865953564644	0.0902910977602005
-6.12255764007568	-9.16625595092773	-7.64913177490234	-0.0778627172112465	0.185864344239235	0.0902699083089828
-6.12047958374023	-9.16706943511963	-7.64366388320923	-0.0779163390398026	0.185840874910355	0.0903430208563805
-6.12423610687256	-9.16406917572021	-7.6333065032959	-0.0779864937067032	0.185817494988441	0.090369388461113
-6.11797428131104	-9.16451358795166	-7.64767122268677	-0.0779112353920937	0.185633137822151	0.0903154537081718
-6.11863279342651	-9.16963768005371	-7.6496319770813	-0.0779033824801445	0.185818076133728	0.0903573408722878
-6.11799049377441	-9.16440963745117	-7.63907909393311	-0.0779682099819183	0.185694381594658	0.0904672145843506
-6.11671543121338	-9.16581726074219	-7.64523506164551	-0.0779959335923195	0.185720011591911	0.09030681848526
-6.11751794815063	-9.16979026794434	-7.65168190002441	-0.0780313089489937	0.185641437768936	0.090376228094101
-6.11367559432983	-9.16550159454346	-7.64521741867065	-0.0779730975627899	0.185635536909103	0.0903868228197098
-6.1113018989563	-9.16294956207275	-7.64714097976685	-0.0781328901648521	0.18546424806118	0.0903661623597145
-6.11380481719971	-9.16602230072021	-7.66287899017334	-0.0780880600214005	0.185589402914047	0.0903811901807785
-6.11379289627075	-9.16744899749756	-7.64370059967041	-0.0781504735350609	0.185552701354027	0.0904331430792809
-6.11119794845581	-9.16184616088867	-7.6523699760437	-0.0780681148171425	0.185363054275513	0.090366467833519
-6.11020660400391	-9.16658020019531	-7.64963340759277	-0.0781767815351486	0.185365080833435	0.0903708264231682
-6.10891532897949	-9.16565036773682	-7.64725780487061	-0.078156366944313	0.185325130820274	0.0904352590441704
-6.11550951004028	-9.16155910491943	-7.64546346664429	-0.0781954750418663	0.185394018888474	0.0904503464698792
-6.10794830322266	-9.16093730926514	-7.65472555160522	-0.0780816897749901	0.185248449444771	0.0904209315776825
-6.10903978347778	-9.16261672973633	-7.66132640838623	-0.0782086774706841	0.185250714421272	0.0904924869537354
-6.11133050918579	-9.15872573852539	-7.64918947219849	-0.0781214535236359	0.1851527094841	0.0905506759881973
-6.11401844024658	-9.15835666656494	-7.65995788574219	-0.0780908912420273	0.185147643089294	0.0904916301369667
-6.10980701446533	-9.158127784729	-7.66607284545898	-0.0780086070299149	0.18508879840374	0.090506874024868
-6.11381387710571	-9.1589937210083	-7.66727018356323	-0.0779173672199249	0.185199081897736	0.0905655473470688
-6.11818742752075	-9.1555233001709	-7.67237758636475	-0.0779285877943039	0.185063719749451	0.090600274503231
-6.11758136749268	-9.15657711029053	-7.68682146072388	-0.077837236225605	0.185092493891716	0.0905635952949524
-6.11990308761597	-9.15789699554443	-7.67823839187622	-0.0778395906090736	0.185102641582489	0.0907068699598312
-6.12269401550293	-9.15333080291748	-7.68671178817749	-0.0777879431843758	0.184971556067467	0.090690441429615
-6.12818908691406	-9.15831565856934	-7.70067596435547	-0.0777295380830765	0.184944927692413	0.0907289534807205
-6.13208293914795	-9.15769195556641	-7.70159864425659	-0.0776624456048012	0.184943422675133	0.0908589288592339
-6.13645887374878	-9.15813541412354	-7.69978761672974	-0.0777235105633736	0.184889793395996	0.0908494740724564
-6.1378116607666	-9.15599250793457	-7.71674919128418	-0.0776890143752098	0.184822708368301	0.0908508822321892
-6.14426946640015	-9.1622838973999	-7.71553134918213	-0.0776735171675682	0.184800311923027	0.0909929946064949
-6.14310646057129	-9.1567907333374	-7.7171630859375	-0.0776399970054626	0.184687495231628	0.0910159572958946
-6.14904880523682	-9.15569686889648	-7.73112106323242	-0.0775390192866325	0.184611514210701	0.0910058617591858
-6.15483665466309	-9.16112899780273	-7.73030281066895	-0.0776506364345551	0.184600070118904	0.0911014452576637
-6.15621662139893	-9.15885257720947	-7.72909784317017	-0.077483668923378	0.184479892253876	0.0911868959665298
-6.15856409072876	-9.158278465271	-7.74622678756714	-0.0775313973426819	0.184485599398613	0.0911261886358261
-6.16105890274048	-9.15537929534912	-7.74507474899292	-0.0775164887309074	0.184436917304993	0.0912214368581772
-6.16825914382935	-9.15824508666992	-7.73834991455078	-0.0776472240686417	0.184393092989922	0.0912630259990692
-6.16443824768066	-9.1554012298584	-7.75273275375366	-0.0775342360138893	0.184191226959229	0.0912426859140396
-6.16833543777466	-9.16054821014404	-7.75715827941895	-0.0775881186127663	0.184276670217514	0.091302827000618
-6.16895627975464	-9.15329742431641	-7.75004100799561	-0.0776779428124428	0.184154003858566	0.0913994982838631
-6.166916847229	-9.15200328826904	-7.75617551803589	-0.077695906162262	0.184061855077744	0.091325506567955
-6.16692209243774	-9.16076183319092	-7.7612099647522	-0.0777246281504631	0.184067487716675	0.0914332270622253
-6.16765975952148	-9.15213012695313	-7.75562953948975	-0.0777194797992706	0.183977603912354	0.0914069563150406
-6.17011547088623	-9.15563011169434	-7.76426649093628	-0.0778247937560081	0.183839306235313	0.0913855656981468
-6.16762971878052	-9.15464782714844	-7.7588996887207	-0.0777652859687805	0.183852806687355	0.0914797559380531
-6.16796159744263	-9.15422821044922	-7.7526330947876	-0.0779641345143318	0.183778420090675	0.0914062485098839
-6.16378211975098	-9.1504430770874	-7.75955581665039	-0.0779171213507652	0.183615103363991	0.0913319811224937
-6.16966724395752	-9.15687942504883	-7.75250911712646	-0.0779680833220482	0.183741897344589	0.0914522856473923
-6.16556215286255	-9.14880657196045	-7.75363874435425	-0.0780098587274551	0.183503493666649	0.0913987159729004
-6.16372966766357	-9.15114688873291	-7.76149415969849	-0.0780303180217743	0.18349115550518	0.0912513732910156
-6.16704130172729	-9.15404224395752	-7.74364614486694	-0.0781663060188293	0.183479219675064	0.0913252681493759
-6.16608619689941	-9.14875221252441	-7.74979639053345	-0.0780492052435875	0.183359727263451	0.0912093594670296
-6.16557216644287	-9.15647220611572	-7.76467990875244	-0.0781887248158455	0.183378636837006	0.0912532582879066
-6.1677827835083	-9.15357780456543	-7.75715208053589	-0.0782013535499573	0.183270663022995	0.0913087800145149
-6.17104291915894	-9.15791034698486	-7.75181150436401	-0.078242614865303	0.183252885937691	0.0911794751882553
-6.16713047027588	-9.1615743637085	-7.75744009017944	-0.0782335102558136	0.183173805475235	0.0911363512277603
-6.17537117004395	-9.16474628448486	-7.75432777404785	-0.0783229395747185	0.183184087276459	0.0912012085318565
-6.17425727844238	-9.16282272338867	-7.75503492355347	-0.0783369168639183	0.182984083890915	0.0910382568836212
-6.17444610595703	-9.1654167175293	-7.76067304611206	-0.0783364921808243	0.183006078004837	0.0909359231591225
-6.17873239517212	-9.16790866851807	-7.75338411331177	-0.0784144401550293	0.182939186692238	0.0909920185804367
-6.17766523361206	-9.16895198822021	-7.75252485275269	-0.0784137770533562	0.182714879512787	0.0908549800515175
-6.18316888809204	-9.17544555664063	-7.75958490371704	-0.0784802511334419	0.18271441757679	0.0908272564411163
-6.18358039855957	-9.17263317108154	-7.75702285766602	-0.0784636959433556	0.182623475790024	0.0908842906355858
-6.18466329574585	-9.16872787475586	-7.75765132904053	-0.0785582736134529	0.182542577385902	0.0907129421830177
-6.1890983581543	-9.17967987060547	-7.75781869888306	-0.0786493495106697	0.182476535439491	0.0906659513711929
-6.1885929107666	-9.17669296264648	-7.75266027450562	-0.0785046368837357	0.182393431663513	0.0906728282570839
-6.18943977355957	-9.17688941955566	-7.75871276855469	-0.0786019489169121	0.182194069027901	0.0905726328492165
-6.19591808319092	-9.18005084991455	-7.75692176818848	-0.0786284431815147	0.182140022516251	0.0905102118849754
-6.1983642578125	-9.18393230438232	-7.74797582626343	-0.0787215083837509	0.182096689939499	0.0905104652047157
-6.19520902633667	-9.17910003662109	-7.75784063339233	-0.0786237567663193	0.182007670402527	0.0903328284621239
-6.2017560005188	-9.18499660491943	-7.75063180923462	-0.0787869021296501	0.181989997625351	0.0903573483228683
-6.20455074310303	-9.18624591827393	-7.74076223373413	-0.0787938013672829	0.181746542453766	0.0903620570898056
-6.20224952697754	-9.18914222717285	-7.75510120391846	-0.0787689834833145	0.18176144361496	0.0901883393526077
-6.20691823959351	-9.19065380096436	-7.74518966674805	-0.0789182707667351	0.18176631629467	0.0902379378676414
-6.20863485336304	-9.18792247772217	-7.74286794662476	-0.0788317695260048	0.181589767336845	0.0901470258831978
-6.21102333068848	-9.19486141204834	-7.74990653991699	-0.0788476318120956	0.181565165519714	0.0900327488780022
-6.21334362030029	-9.19326019287109	-7.74321699142456	-0.0787821114063263	0.181522473692894	0.0901258960366249
-6.21565675735474	-9.19517612457275	-7.74549865722656	-0.078971728682518	0.181467354297638	0.090008482336998
-6.21526956558228	-9.20056056976318	-7.74965667724609	-0.0788788795471191	0.18136040866375	0.0899426862597466
-6.21526956558228	-9.20257663726807	-7.7425389289856	-0.078914999961853	0.181423261761665	0.0899257585406303
-6.21505689620972	-9.1998405456543	-7.73799610137939	-0.0789539217948914	0.18118853867054	0.0898433849215508
-6.21990346908569	-9.20350456237793	-7.74610710144043	-0.0789544656872749	0.181263372302055	0.0897412672638893
-6.22317028045654	-9.20680046081543	-7.74075746536255	-0.079046793282032	0.181227192282677	0.0897735878825188
-6.2201132774353	-9.19979763031006	-7.74079751968384	-0.0788786187767982	0.181097805500031	0.0896656289696693
-6.21940660476685	-9.20281410217285	-7.7435302734375	-0.0790110975503922	0.181015849113464	0.0895923152565956
-6.2204418182373	-9.20598983764648	-7.73378849029541	-0.0790921524167061	0.180996865034103	0.0895736292004585
-6.22374582290649	-9.2016077041626	-7.72463655471802	-0.0791034698486328	0.180980920791626	0.0895549356937408
-6.2201042175293	-9.20120620727539	-7.7411322593689	-0.0790565609931946	0.180851846933365	0.0894644185900688
-6.22421598434448	-9.20656394958496	-7.72651672363281	-0.079228088259697	0.180911585688591	0.0894413813948631
-6.2236123085022	-9.20197677612305	-7.7102198600769	-0.0791878327727318	0.180810570716858	0.0894128382205963
-6.22436618804932	-9.20284748077393	-7.72168636322021	-0.0791956856846809	0.180783838033676	0.0892901197075844
-6.22179698944092	-9.20327091217041	-7.71811771392822	-0.0792927667498589	0.180722400546074	0.0893706604838371
-6.22043609619141	-9.19943237304688	-7.70396423339844	-0.0792541056871414	0.180646568536758	0.0893340408802032
-6.21735811233521	-9.20119571685791	-7.71460962295532	-0.0793264284729958	0.180569261312485	0.0891741439700127
-6.21719217300415	-9.19813251495361	-7.70949840545654	-0.0792667344212532	0.180567920207977	0.0892422869801521
-6.21611738204956	-9.19747638702393	-7.68865013122559	-0.0793977603316307	0.180519372224808	0.0892554596066475
-6.21367311477661	-9.19619083404541	-7.69818258285522	-0.07928167283535	0.180378988385201	0.0891357511281967
-6.21822500228882	-9.19915103912354	-7.69312000274658	-0.0792662426829338	0.180512338876724	0.0891486555337906
-6.21334028244019	-9.19133472442627	-7.68232488632202	-0.0793223902583122	0.180392861366272	0.0891991406679153
-6.21440553665161	-9.19021987915039	-7.69025897979736	-0.0793107599020004	0.18039608001709	0.0890240296721458
-6.21447658538818	-9.19821262359619	-7.68571186065674	-0.0793603137135506	0.180422410368919	0.0890863239765167
-6.21110916137695	-9.19223403930664	-7.68254566192627	-0.0792708098888397	0.180340051651001	0.089076891541481
-6.21260356903076	-9.19488716125488	-7.68984031677246	-0.0793611034750938	0.180284604430199	0.0889526233077049
-6.21487092971802	-9.19592761993408	-7.68457460403442	-0.0793773382902145	0.18024654686451	0.0890134647488594
-6.21771621704102	-9.19934463500977	-7.67975902557373	-0.0794010311365128	0.180259346961975	0.0890015140175819
-6.21258068084717	-9.19431591033936	-7.69165515899658	-0.0793443769216537	0.180071353912354	0.0889221355319023
-6.2197003364563	-9.20146656036377	-7.6895112991333	-0.0794780775904655	0.180171728134155	0.0889804437756538
-6.22202968597412	-9.2010612487793	-7.67858076095581	-0.079528734087944	0.180008247494698	0.0889658853411675
-6.22060680389404	-9.19893836975098	-7.68675851821899	-0.0794782340526581	0.17993289232254	0.0888485610485077
-6.22149705886841	-9.2033109664917	-7.68834972381592	-0.0796137377619743	0.179927363991737	0.0889512225985527
-6.22141408920288	-9.19671821594238	-7.67482757568359	-0.0796080604195595	0.179839283227921	0.0889253541827202
-6.22357225418091	-9.20130348205566	-7.6758189201355	-0.0796562284231186	0.179764792323112	0.0888774544000626
-6.21960067749023	-9.20152378082275	-7.68317747116089	-0.0796525850892067	0.179693281650543	0.0888639539480209
-6.22533369064331	-9.20320606231689	-7.67266654968262	-0.0797413140535355	0.179692134261131	0.088909387588501
-6.2242579460144	-9.19651031494141	-7.67932939529419	-0.0797227546572685	0.179549589753151	0.0888521671295166
-6.22332620620728	-9.20409393310547	-7.67274713516235	-0.0797829031944275	0.1795344799757	0.0888486281037331
-6.21972131729126	-9.20135402679443	-7.66717863082886	-0.0798758938908577	0.179483637213707	0.0888750404119492
-6.22056531906128	-9.19679737091064	-7.66851472854614	-0.0799246281385422	0.179431334137917	0.088691271841526
-6.21844291687012	-9.19770240783691	-7.66605520248413	-0.0800187215209007	0.179420307278633	0.0887240320444107
-6.21950960159302	-9.20094871520996	-7.66259479522705	-0.0799878090620041	0.179484099149704	0.088708184659481
-6.21357440948486	-9.19300270080566	-7.66193771362305	-0.0799898579716682	0.179357960820198	0.0885731130838394
-6.2144341468811	-9.19858837127686	-7.65565204620361	-0.0800960436463356	0.179388806223869	0.0886434093117714
-6.21778631210327	-9.19418334960938	-7.64842367172241	-0.0801139324903488	0.179446265101433	0.0886111110448837
-6.208571434021	-9.19383430480957	-7.65986394882202	-0.0800304859876633	0.179352223873138	0.0885370448231697
-6.21352529525757	-9.19639015197754	-7.65537214279175	-0.0801563188433647	0.17949615418911	0.0885091722011566
-6.2105188369751	-9.19193553924561	-7.63690519332886	-0.0801912695169449	0.179411008954048	0.0884761139750481
-6.21181058883667	-9.19354724884033	-7.65697002410889	-0.0801698490977287	0.179436728358269	0.0883170515298843
-6.20540475845337	-9.19697761535645	-7.65181922912598	-0.0802157148718834	0.179400891065598	0.0883259400725365
-6.20676469802856	-9.19445896148682	-7.64137125015259	-0.08017747849226	0.1794563382864	0.088336318731308
-6.20523691177368	-9.19270706176758	-7.64668560028076	-0.0802406743168831	0.179218053817749	0.0882249996066093
-6.20435190200806	-9.19658279418945	-7.65417051315308	-0.0802147835493088	0.17937508225441	0.0881792157888412
-6.20446872711182	-9.19838905334473	-7.64133930206299	-0.0803468152880669	0.179414078593254	0.0882223919034004
-6.20396041870117	-9.1929759979248	-7.64340353012085	-0.0803444907069206	0.179343447089195	0.0882049947977066
-6.2041072845459	-9.19910907745361	-7.64805459976196	-0.0803317502140999	0.179278865456581	0.0881796032190323
-6.20413875579834	-9.19741249084473	-7.64615678787231	-0.0802953913807869	0.179335847496986	0.0881964936852455
-6.20480108261108	-9.1943359375	-7.64091110229492	-0.0803848132491112	0.179216966032982	0.0881076008081436
-6.20366859436035	-9.19656181335449	-7.65014886856079	-0.0803668648004532	0.179192215204239	0.0880733504891396
-6.20718240737915	-9.19857692718506	-7.64367961883545	-0.0803070366382599	0.179299116134644	0.0880724489688873
-6.20170974731445	-9.1953296661377	-7.64603614807129	-0.0803131684660912	0.179244562983513	0.0880098268389702
-6.20289850234985	-9.19462966918945	-7.65211296081543	-0.0803092122077942	0.179253846406937	0.0879386812448502
-6.20156335830688	-9.19834995269775	-7.64278793334961	-0.0803729742765427	0.179264903068542	0.0879567116498947
-6.20338916778564	-9.19480323791504	-7.63283443450928	-0.0802949741482735	0.179261028766632	0.0879586264491081
-6.19896745681763	-9.19750213623047	-7.65245628356934	-0.0802813842892647	0.179237738251686	0.0878596007823944
-6.19641160964966	-9.19760704040527	-7.6519570350647	-0.0803539901971817	0.179348826408386	0.087878130376339
-6.20053052902222	-9.19700527191162	-7.63607788085938	-0.0803977027535439	0.179302975535393	0.0878544971346855
-6.19586324691772	-9.19453620910645	-7.64409208297729	-0.0803040862083435	0.17924664914608	0.087764672935009
-6.19560289382935	-9.19759941101074	-7.64294242858887	-0.0803275406360626	0.179311573505402	0.0877625271677971
-6.19257354736328	-9.1968879699707	-7.6404972076416	-0.0803850591182709	0.179248422384262	0.0878482460975647
-6.19165802001953	-9.19449138641357	-7.63513708114624	-0.0804194584488869	0.17928159236908	0.0877034515142441
-6.18672132492065	-9.19954109191895	-7.63654518127441	-0.0804734528064728	0.179268643260002	0.0877229422330856
-6.1869854927063	-9.19958400726318	-7.63477993011475	-0.0804527699947357	0.179372861981392	0.0877612307667732
-6.1816987991333	-9.1974401473999	-7.62823343276978	-0.0805008336901665	0.179272428154945	0.0877629816532135
-6.18275594711304	-9.19535255432129	-7.62819004058838	-0.080462247133255	0.179288178682327	0.087668888270855
-6.17830419540405	-9.20154190063477	-7.62669992446899	-0.0805987417697906	0.179313212633133	0.0876975432038307
-6.179527759552	-9.19852161407471	-7.61649322509766	-0.0805272087454796	0.179360285401344	0.087718740105629
-6.17348146438599	-9.19205284118652	-7.61477661132813	-0.0804916322231293	0.179230585694313	0.0875827968120575
-6.17127513885498	-9.19596481323242	-7.61833953857422	-0.0805571526288986	0.179278269410133	0.0875585526227951
-6.17281103134155	-9.19958972930908	-7.60568523406982	-0.0806955322623253	0.179323419928551	0.0875853821635246
-6.16768789291382	-9.19276523590088	-7.60827827453613	-0.0804719403386116	0.179322630167007	0.0875292718410492
-6.16178321838379	-9.19558525085449	-7.61016225814819	-0.0805912986397743	0.179380014538765	0.0874980837106705
-6.16149568557739	-9.19114780426025	-7.60426807403564	-0.0805460140109062	0.17940017580986	0.0875152349472046
-6.1629581451416	-9.19276428222656	-7.5921049118042	-0.0805738344788551	0.179469719529152	0.0874221101403236
-6.15738105773926	-9.19009685516357	-7.6046462059021	-0.0805039554834366	0.179398074746132	0.087302178144455
-6.15743923187256	-9.19298553466797	-7.59785461425781	-0.0805355533957481	0.179505705833435	0.0873517766594887
-6.15319347381592	-9.19169425964355	-7.59388446807861	-0.0805602893233299	0.17939481139183	0.0873409807682037
-6.15312004089355	-9.1889476776123	-7.59995365142822	-0.0804765298962593	0.179457992315292	0.0871949568390846
-6.15181875228882	-9.19326019287109	-7.60457229614258	-0.0804823860526085	0.179485633969307	0.0872100591659546
-6.15197944641113	-9.18929958343506	-7.5967755317688	-0.0804157108068466	0.179559499025345	0.087203748524189
-6.15037202835083	-9.187180519104	-7.59775543212891	-0.0805232301354408	0.179393231868744	0.0871022939682007
-6.15066862106323	-9.18871593475342	-7.60466480255127	-0.0804712921380997	0.179472923278809	0.0870517268776894
-6.15097093582153	-9.19254970550537	-7.59815740585327	-0.0804585739970207	0.179479315876961	0.0870728567242622
-6.14604139328003	-9.18578720092773	-7.59940242767334	-0.0803655534982681	0.179352179169655	0.086994469165802
-6.14926147460938	-9.18907165527344	-7.60653495788574	-0.080498680472374	0.179418221116066	0.0869251489639282
-6.1492714881897	-9.19269275665283	-7.60329389572144	-0.0804421231150627	0.179411426186562	0.0869401767849922
-6.15216302871704	-9.18869590759277	-7.59975337982178	-0.0804556757211685	0.179368421435356	0.0868843570351601
-6.14570093154907	-9.18713665008545	-7.60666847229004	-0.0803885236382484	0.179238379001617	0.0868163406848907
-6.14960050582886	-9.19228172302246	-7.60688734054565	-0.0804091244935989	0.179320514202118	0.086842454969883
-6.15054368972778	-9.19040775299072	-7.59834051132202	-0.0803861320018768	0.179301157593727	0.0868669450283051
-6.15043115615845	-9.18831062316895	-7.60381460189819	-0.0804205164313316	0.179246410727501	0.086782805621624
-6.14473628997803	-9.19178581237793	-7.61338043212891	-0.0803750455379486	0.179208040237427	0.0867118090391159
-6.14750719070435	-9.19042205810547	-7.60326910018921	-0.0803237035870552	0.179247677326202	0.0867739990353584
-6.14873695373535	-9.18734169006348	-7.60338735580444	-0.0802961513400078	0.179092049598694	0.0867516994476318
-6.14905738830566	-9.18983554840088	-7.61321496963501	-0.0802473276853561	0.179188951849937	0.0865727514028549
-6.14668416976929	-9.19467830657959	-7.61086273193359	-0.0803012922406197	0.179137974977493	0.0866714417934418
-6.14703798294067	-9.18627166748047	-7.60404586791992	-0.0802065283060074	0.179116755723953	0.0866583809256554
-6.14799547195435	-9.18791007995605	-7.61498165130615	-0.0802205801010132	0.179028153419495	0.0866088941693306
-6.14480781555176	-9.19041919708252	-7.61520433425903	-0.0802024230360985	0.179059699177742	0.0866104960441589
-6.14655876159668	-9.19076824188232	-7.61360454559326	-0.0802677944302559	0.179094076156616	0.086617223918438
-6.14219188690186	-9.1851634979248	-7.62293720245361	-0.0801409557461739	0.178982242941856	0.0865708217024803
-6.1445426940918	-9.19494438171387	-7.6194281578064	-0.0802424475550652	0.179028809070587	0.0865701362490654
-6.14572191238403	-9.19055843353271	-7.61258363723755	-0.0802168771624565	0.178935363888741	0.086648240685463
-6.14488458633423	-9.19283294677734	-7.62693214416504	-0.0802453905344009	0.178981155157089	0.0865881890058517
-6.14109659194946	-9.19418907165527	-7.62385368347168	-0.0803635716438293	0.178893089294434	0.0866098701953888
-6.14248561859131	-9.19297695159912	-7.61020851135254	-0.0804359093308449	0.178966403007507	0.0866838097572327
-6.14019727706909	-9.18895816802979	-7.60804176330566	-0.0804356709122658	0.178825661540031	0.0866370424628258
-6.13586473464966	-9.19054508209229	-7.62313079833984	-0.0804573372006416	0.178789660334587	0.0867341607809067
-6.13954734802246	-9.19088363647461	-7.59725761413574	-0.0807162076234818	0.178764402866364	0.0868450328707695
-6.13416624069214	-9.18639278411865	-7.59759330749512	-0.0806050151586533	0.178620561957359	0.0867963060736656
-6.13521766662598	-9.19020843505859	-7.60419940948486	-0.0807474926114082	0.17867936193943	0.0868159905076027
-6.13336801528931	-9.19056224822998	-7.60284662246704	-0.0808953791856766	0.178636774420738	0.0869621559977531
-6.13490867614746	-9.18918132781982	-7.59626388549805	-0.0810330137610435	0.178597629070282	0.0870068967342377
-6.13295125961304	-9.19319343566895	-7.6174488067627	-0.0810396149754524	0.178497925400734	0.0869783163070679
-6.13465166091919	-9.19307136535645	-7.60410213470459	-0.0811264291405678	0.178576305508614	0.0871270224452019
-6.13182592391968	-9.18900775909424	-7.61001396179199	-0.0812923312187195	0.17835046350956	0.0871965363621712
-6.13109064102173	-9.1957950592041	-7.61606121063232	-0.0813719034194946	0.178292289376259	0.0871885865926743
-6.13176965713501	-9.19482803344727	-7.61621713638306	-0.0814935639500618	0.178308710455894	0.0873260498046875
-6.12727117538452	-9.18776702880859	-7.62093067169189	-0.0814618915319443	0.178157851099968	0.0873426720499992
-6.13182163238525	-9.18983173370361	-7.62414979934692	-0.0816869214177132	0.178172364830971	0.0874418690800667
-6.12713575363159	-9.19060611724854	-7.62272453308105	-0.0817743763327599	0.178092047572136	0.0875460729002953
-6.12811946868896	-9.1888484954834	-7.62275218963623	-0.0818883180618286	0.178037971258163	0.0876377820968628
-6.12230920791626	-9.18512344360352	-7.63488006591797	-0.0819056630134583	0.177866995334625	0.0876522213220596
-6.12152099609375	-9.18802356719971	-7.6382269859314	-0.0820460543036461	0.177859142422676	0.0877553820610046
-6.1213321685791	-9.18710136413574	-7.63472127914429	-0.0822378695011139	0.177776515483856	0.0878868252038956
-6.12354564666748	-9.18643760681152	-7.63479423522949	-0.0823609232902527	0.177744090557098	0.087905265390873
-6.11652755737305	-9.18731594085693	-7.65102624893188	-0.0824377834796906	0.17765337228775	0.0879534333944321
-6.11966943740845	-9.18778991699219	-7.65243101119995	-0.0825629606842995	0.177636712789536	0.0880739688873291
-6.11651563644409	-9.18467426300049	-7.64900493621826	-0.0827311053872108	0.177464082837105	0.088235080242157
-6.11581325531006	-9.18443489074707	-7.66204261779785	-0.0827753767371178	0.177428647875786	0.0882312431931496
-6.11396265029907	-9.19123649597168	-7.66648101806641	-0.0829977616667748	0.17737589776516	0.0883963704109192
-6.11108446121216	-9.18367671966553	-7.66010618209839	-0.0830638781189919	0.177326008677483	0.08846116065979
-6.11000728607178	-9.18379402160645	-7.67022132873535	-0.0832155793905258	0.177147686481476	0.088516041636467
-6.11153125762939	-9.18911361694336	-7.6846227645874	-0.0833413675427437	0.177255496382713	0.0886114537715912
-6.1093111038208	-9.18755435943604	-7.67097043991089	-0.0834517776966095	0.177189841866493	0.0887293368577957
-6.10920095443726	-9.18210983276367	-7.68698596954346	-0.0834696814417839	0.17701929807663	0.0886749178171158
-6.10587978363037	-9.18789482116699	-7.69312715530396	-0.0836704075336456	0.177052929997444	0.088708184659481
-6.10800457000732	-9.18638515472412	-7.69337129592896	-0.0838547125458717	0.177010715007782	0.0889026075601578
-6.1065149307251	-9.17979907989502	-7.70890760421753	-0.0838614404201508	0.176961839199066	0.0889090597629547
-6.1034984588623	-9.1857213973999	-7.71608591079712	-0.0840468779206276	0.176947027444839	0.088981993496418
-6.1042332649231	-9.17866897583008	-7.71686744689941	-0.084175206720829	0.176933631300926	0.0890456140041351
-6.10368394851685	-9.17709541320801	-7.71702432632446	-0.0842850804328918	0.17684842646122	0.0890559107065201
-6.09985065460205	-9.17537117004395	-7.74050951004028	-0.0843764916062355	0.176749154925346	0.0891142040491104
-6.10031414031982	-9.17426490783691	-7.7429895401001	-0.0845492705702782	0.176757037639618	0.0892460644245148
-6.09995555877686	-9.16633129119873	-7.74828052520752	-0.0845754966139793	0.17665708065033	0.089232824742794
-6.09699487686157	-9.16832542419434	-7.75954008102417	-0.0847609490156174	0.17656272649765	0.0891868099570274
-6.09640216827393	-9.16281414031982	-7.76212549209595	-0.0848131105303764	0.176687940955162	0.0893739983439446
-6.09572505950928	-9.1583309173584	-7.76875495910645	-0.0850350931286812	0.176541656255722	0.0893170908093452
-6.09285640716553	-9.15840339660645	-7.78948831558228	-0.0851210951805115	0.176448285579681	0.0893172025680542
-6.09430551528931	-9.15332412719727	-7.78434944152832	-0.0852452367544174	0.176559641957283	0.0894454941153526
-6.09120321273804	-9.14589309692383	-7.79784154891968	-0.085439033806324	0.17636576294899	0.0894680321216583
-6.0931282043457	-9.15078163146973	-7.81515979766846	-0.0854829698801041	0.176434770226479	0.0895172357559204
-6.09234952926636	-9.14794445037842	-7.81320905685425	-0.0856435745954514	0.176398694515228	0.089652381837368
-6.08973360061646	-9.13759994506836	-7.82323884963989	-0.0857185199856758	0.176290988922119	0.0896412059664726
-6.09267854690552	-9.14229583740234	-7.83110904693604	-0.0859156250953674	0.176310166716576	0.0897828713059425
-6.09064626693726	-9.13531589508057	-7.83516788482666	-0.0859925001859665	0.17616018652916	0.0898778960108757
-6.08851385116577	-9.12833881378174	-7.84977293014526	-0.0860893949866295	0.176179602742195	0.0898845195770264
-6.08742475509644	-9.12301445007324	-7.85246562957764	-0.0862273424863815	0.176093488931656	0.0899601206183434
-6.09186553955078	-9.12231349945068	-7.85334968566895	-0.0863903760910034	0.176011562347412	0.0901401937007904
-6.0853214263916	-9.11597633361816	-7.85346984863281	-0.086452417075634	0.175919353961945	0.0901758670806885
-6.08464956283569	-9.10886573791504	-7.87411212921143	-0.0864802822470665	0.17588646709919	0.0901861116290092
-6.08578538894653	-9.10616207122803	-7.86684703826904	-0.0867139101028442	0.17589545249939	0.0903850942850113
-6.08459043502808	-9.09784126281738	-7.87122440338135	-0.0867318287491798	0.175788164138794	0.090440109372139
-6.08245134353638	-9.09950828552246	-7.87902879714966	-0.0868296846747398	0.175746098160744	0.0904689282178879
-6.08150482177734	-9.09668159484863	-7.88727807998657	-0.0868470743298531	0.17571759223938	0.090586893260479
-6.0851469039917	-9.08999824523926	-7.8762149810791	-0.0870347619056702	0.175754562020302	0.0906272977590561
-6.08287763595581	-9.08895397186279	-7.90150117874146	-0.0870742350816727	0.175606310367584	0.0906297117471695
-6.08797454833984	-9.09125804901123	-7.90269899368286	-0.0871113836765289	0.175647065043449	0.0907488465309143
-6.08445692062378	-9.08464622497559	-7.89673757553101	-0.0871978849172592	0.175553977489471	0.0908115655183792
-6.08566522598267	-9.08242034912109	-7.90766906738281	-0.0872209221124649	0.175468146800995	0.0908108651638031
-6.08453845977783	-9.08304023742676	-7.9080023765564	-0.0874072164297104	0.175499856472015	0.0909283608198166
-6.08923673629761	-9.07900619506836	-7.90618658065796	-0.0873424112796783	0.175484091043472	0.091061919927597
-6.08585357666016	-9.07406330108643	-7.91253566741943	-0.0874532833695412	0.17532280087471	0.0910013392567635
-6.08672714233398	-9.0759220123291	-7.91250419616699	-0.0875143930315971	0.175360724329948	0.0911136195063591
-6.09163236618042	-9.0734920501709	-7.90436267852783	-0.0876626446843147	0.175285905599594	0.0911827012896538
-6.08611345291138	-9.06783294677734	-7.91680431365967	-0.0876117572188377	0.17515467107296	0.0911812111735344
-6.08885097503662	-9.069411277771	-7.91884231567383	-0.0878233760595322	0.175199314951897	0.091228112578392
-6.09166097640991	-9.06272220611572	-7.90519094467163	-0.0878487825393677	0.175082549452782	0.0912580937147141
-6.08803176879883	-9.06051921844482	-7.91281032562256	-0.0878660604357719	0.17508453130722	0.0912125930190086
-6.0868673324585	-9.06051731109619	-7.91565990447998	-0.0879813134670258	0.174995064735413	0.0912749022245407
-6.09160423278809	-9.05672264099121	-7.9069390296936	-0.0880492627620697	0.174969777464867	0.0913635715842247
-6.08835172653198	-9.05434417724609	-7.91015625	-0.0880866050720215	0.174873828887939	0.091243177652359
-6.08879423141479	-9.05005931854248	-7.91040754318237	-0.088078498840332	0.174927338957787	0.0912669524550438
-6.08765268325806	-9.04534435272217	-7.89787149429321	-0.08823312073946	0.174948543310165	0.0913388207554817
-6.0860390663147	-9.04110145568848	-7.89719581604004	-0.0882002040743828	0.174752280116081	0.0913237631320953
-6.08554935455322	-9.04635334014893	-7.90317869186401	-0.0882599577307701	0.174863114953041	0.0913750380277634
-6.08193254470825	-9.03403759002686	-7.8913836479187	-0.0882602781057358	0.174743324518204	0.0914563089609146
-6.08365297317505	-9.03140926361084	-7.89537954330444	-0.0883008763194084	0.174752429127693	0.0913289412856102
-6.08341836929321	-9.03573131561279	-7.89610052108765	-0.0884552225470543	0.174789756536484	0.0914376005530357
-6.08099603652954	-9.02763938903809	-7.88952827453613	-0.088323637843132	0.174771279096603	0.0914526879787445
-6.08160209655762	-9.02640056610107	-7.89673614501953	-0.0884688049554825	0.174729764461517	0.0914234519004822
-6.08071088790894	-9.02850723266602	-7.89050483703613	-0.0885162502527237	0.174703568220139	0.091567650437355
-6.08174133300781	-9.02513694763184	-7.88441610336304	-0.0885520055890083	0.174729287624359	0.0916533097624779
-6.0764536857605	-9.02026176452637	-7.89256811141968	-0.0884846076369286	0.174669951200485	0.0916469544172287
-6.07771921157837	-9.02262783050537	-7.88608360290527	-0.0885303243994713	0.174751549959183	0.0917792171239853
-6.07756376266479	-9.02216625213623	-7.87425184249878	-0.0885820016264915	0.174654766917229	0.0918174162507057
-6.075355052948	-9.01840877532959	-7.88846349716187	-0.0886079296469688	0.174638286232948	0.0918077304959297
-6.07104921340942	-9.02256107330322	-7.8852391242981	-0.0886932611465454	0.174683332443237	0.0919138863682747
-6.0729022026062	-9.01484107971191	-7.87628030776978	-0.0887071788311005	0.174586117267609	0.0919843539595604
-6.0715503692627	-9.01718521118164	-7.88506364822388	-0.0887085795402527	0.174605920910835	0.0919547230005264
-6.06887817382813	-9.01757621765137	-7.88022994995117	-0.0887722745537758	0.174579560756683	0.0920387208461761
-6.06859111785889	-9.01597499847412	-7.86937665939331	-0.088815338909626	0.174631088972092	0.0921515747904778
-6.0656099319458	-9.01469993591309	-7.88123178482056	-0.0888397991657257	0.174576506018639	0.0921243280172348
-6.06856822967529	-9.01906776428223	-7.87718963623047	-0.0887805074453354	0.174712792038918	0.0922028347849846
-6.06481456756592	-9.01306629180908	-7.87422561645508	-0.08889439702034	0.174552723765373	0.0922498106956482
-6.06632137298584	-9.01856803894043	-7.88735628128052	-0.0888998582959175	0.174651995301247	0.0922441184520721
-6.06894063949585	-9.02524948120117	-7.88498735427856	-0.0890325009822845	0.174734726548195	0.092372253537178
-6.06610918045044	-9.02023506164551	-7.88287401199341	-0.088902585208416	0.174708485603333	0.0923762544989586
-6.06726884841919	-9.02547073364258	-7.88609790802002	-0.0890247821807861	0.17466402053833	0.0923706665635109
-6.06760263442993	-9.03149127960205	-7.89404678344727	-0.0890932977199554	0.17473316192627	0.0925410538911819
-6.07291030883789	-9.03254890441895	-7.87885570526123	-0.0891669243574142	0.174756824970245	0.0925842225551605
-6.06904268264771	-9.03312587738037	-7.89654159545898	-0.0890274345874786	0.174678236246109	0.092612236738205
-6.07453107833862	-9.03897476196289	-7.89937114715576	-0.089102640748024	0.174780786037445	0.0927061662077904
-6.08037424087524	-9.03793525695801	-7.89315891265869	-0.0891300812363625	0.17476099729538	0.0928163975477219
-6.08483171463013	-9.04139995574951	-7.916175365448	-0.0890919789671898	0.174806982278824	0.0928094685077667
-6.08488416671753	-9.04961776733398	-7.92452907562256	-0.0891903564333916	0.17478783428669	0.0929624065756798
-6.09616279602051	-9.05009078979492	-7.91720247268677	-0.0891389176249504	0.174862995743752	0.0930685326457024
-6.09744453430176	-9.05382347106934	-7.93455410003662	-0.0891156569123268	0.174806490540504	0.093007855117321
-6.10188055038452	-9.05764675140381	-7.95170545578003	-0.089042529463768	0.174863144755363	0.0930907353758812
-6.11400651931763	-9.06124114990234	-7.94497299194336	-0.0891837328672409	0.174858137965202	0.0932313874363899
-6.11681461334229	-9.06295871734619	-7.96742153167725	-0.0889808759093285	0.17478683590889	0.0931670293211937
-6.12710666656494	-9.07738494873047	-7.98247957229614	-0.0889626443386078	0.174850597977638	0.0933012664318085
-6.12894487380981	-9.07214164733887	-7.97754859924316	-0.088981069624424	0.174772366881371	0.0933609157800674
-6.14241600036621	-9.08155536651611	-8.00105762481689	-0.0889534130692482	0.174816444516182	0.0932833552360535
-6.14972972869873	-9.09514236450195	-8.01350975036621	-0.0889832377433777	0.174839109182358	0.0934658944606781
-6.15507316589355	-9.09482479095459	-8.02580833435059	-0.0888074040412903	0.174750715494156	0.0934615284204483
-6.16574192047119	-9.1051607131958	-8.04387950897217	-0.0888375788927078	0.174782603979111	0.0934363529086113
-6.1792311668396	-9.11294841766357	-8.05245590209961	-0.0888240337371826	0.174745872616768	0.0935185998678207
-6.1890549659729	-9.11710929870605	-8.06267642974854	-0.0887269005179405	0.174788117408752	0.0934503674507141
-6.19559764862061	-9.12558174133301	-8.08851146697998	-0.0886359810829163	0.174783915281296	0.093365766108036
-6.21038007736206	-9.13784599304199	-8.10165596008301	-0.0886740610003471	0.174795657396317	0.0934387370944023
-6.22052192687988	-9.14316844940186	-8.10267353057861	-0.0886490345001221	0.174628287553787	0.093334399163723
-6.22757482528687	-9.15259552001953	-8.13821601867676	-0.088542714715004	0.174703806638718	0.0931659266352654
-6.24469470977783	-9.16469955444336	-8.13655185699463	-0.0885921865701675	0.174822419881821	0.0932286605238914
-6.25139045715332	-9.17054271697998	-8.15799808502197	-0.0884130597114563	0.174612790346146	0.0930150523781776
-6.2645206451416	-9.18506145477295	-8.17841911315918	-0.0882823392748833	0.174713760614395	0.0930055007338524
-6.27614641189575	-9.18683815002441	-8.17977809906006	-0.0882650688290596	0.174662843346596	0.0929816886782646
-6.28659057617188	-9.1964282989502	-8.20686912536621	-0.0882380306720734	0.174659237265587	0.0926449671387672
-6.29648971557617	-9.21446418762207	-8.21862030029297	-0.0882160291075706	0.174693673849106	0.0926469340920448
-6.30678796768188	-9.21538162231445	-8.22575283050537	-0.0879766047000885	0.174703299999237	0.0924537479877472
-6.32145309448242	-9.2293586730957	-8.24822425842285	-0.0880005806684494	0.174615696072578	0.0922568589448929
-6.33390760421753	-9.24087810516357	-8.26800727844238	-0.0878857299685478	0.174780577421188	0.092103935778141
-6.34542894363403	-9.24797821044922	-8.2726001739502	-0.0878230482339859	0.174756646156311	0.0918434038758278
-6.35726165771484	-9.25883293151855	-8.29103088378906	-0.0876704156398773	0.174750804901123	0.0916405469179153
-6.37472438812256	-9.27400875091553	-8.30324554443359	-0.0876401364803314	0.174933239817619	0.091554619371891
-6.37796878814697	-9.27836894989014	-8.32393360137939	-0.0874490216374397	0.174783274531364	0.0913211479783058
-6.38978433609009	-9.2905855178833	-8.34127807617188	-0.0874123722314835	0.174922838807106	0.0910122618079185
-6.40412282943726	-9.30452919006348	-8.34156131744385	-0.0874683707952499	0.175050273537636	0.0908856391906738
-6.40709829330444	-9.30417346954346	-8.36870384216309	-0.0871550738811493	0.174996107816696	0.0905930399894714
-6.41734600067139	-9.31938552856445	-8.38425064086914	-0.0872258320450783	0.175107300281525	0.0904285162687302
-6.42633008956909	-9.32151794433594	-8.37842655181885	-0.0871376320719719	0.175159454345703	0.0902191027998924
-6.43113660812378	-9.32857227325439	-8.40654182434082	-0.087042473256588	0.175287112593651	0.0898734256625175
-6.43216180801392	-9.33603858947754	-8.41376304626465	-0.0871235951781273	0.175342977046967	0.0897358655929565
-6.43948793411255	-9.33463954925537	-8.4143762588501	-0.0869470238685608	0.175395056605339	0.0894694849848747
-6.43834018707275	-9.33724021911621	-8.42718887329102	-0.0869696959853172	0.175355508923531	0.0891135782003403
-6.43934011459351	-9.34151840209961	-8.44434833526611	-0.0868919640779495	0.175577953457832	0.0888584479689598
-6.44087362289429	-9.33657073974609	-8.43025302886963	-0.0869489088654518	0.175680428743362	0.0886655151844025
-6.43558740615845	-9.33535766601563	-8.4450159072876	-0.0868664458394051	0.175527706742287	0.0883068442344666
-6.43605184555054	-9.33673000335693	-8.44711208343506	-0.0868500247597694	0.175855442881584	0.0881098061800003
-6.42680263519287	-9.32436370849609	-8.43452739715576	-0.0868673995137215	0.175760552287102	0.0878458097577095
-6.42206954956055	-9.32183074951172	-8.44403076171875	-0.086880087852478	0.175869345664978	0.0874971374869347
-6.41330480575562	-9.32315540313721	-8.42970943450928	-0.0868969559669495	0.176044434309006	0.0873572528362274
-6.40083265304565	-9.30481243133545	-8.42522716522217	-0.0867651849985123	0.175994008779526	0.0869889855384827
-6.3946590423584	-9.30377292633057	-8.41928005218506	-0.0868935585021973	0.176180496811867	0.0867508947849274
-6.38017988204956	-9.29032039642334	-8.40352249145508	-0.0868715047836304	0.176212027668953	0.0865383520722389
-6.36541509628296	-9.27663803100586	-8.40128612518311	-0.0868199467658997	0.176381036639214	0.0861288160085678
-6.34819555282593	-9.27041625976563	-8.38773059844971	-0.0868726521730423	0.176472991704941	0.0859060510993004
-6.33691072463989	-9.25664138793945	-8.36127090454102	-0.0869335904717445	0.176647514104843	0.085759811103344
-6.31941270828247	-9.24027442932129	-8.34602451324463	-0.0868758857250214	0.176594525575638	0.0854221805930138
-6.29753732681274	-9.22789096832275	-8.34991264343262	-0.0868439301848412	0.176872968673706	0.0851077809929848
-6.28485488891602	-9.21419429779053	-8.31547451019287	-0.0869576036930084	0.177032321691513	0.0849913060665131
-6.26613616943359	-9.19386672973633	-8.30109882354736	-0.0868703573942184	0.177117273211479	0.0847101807594299
-6.247642993927	-9.18356418609619	-8.28627490997314	-0.0868110209703445	0.17730975151062	0.0844378620386124
-6.22630167007446	-9.17189884185791	-8.27299785614014	-0.0868143737316132	0.177460670471191	0.0843125730752945
-6.21246480941772	-9.15124893188477	-8.2483491897583	-0.0868370085954666	0.177689656615257	0.0840594545006752
-6.19341373443604	-9.14236068725586	-8.24407482147217	-0.0869246050715446	0.177754774689674	0.083809033036232
-6.17741870880127	-9.13131523132324	-8.22060871124268	-0.0868210718035698	0.178067326545715	0.0836004093289375
-6.15927696228027	-9.11261558532715	-8.20209980010986	-0.0867794007062912	0.178184166550636	0.0833096206188202
-6.14313125610352	-9.10353469848633	-8.19673633575439	-0.0868472084403038	0.178352117538452	0.0830436274409294
-6.12935972213745	-9.09632015228271	-8.17563915252686	-0.0870005860924721	0.178636595606804	0.082913413643837
-6.11192464828491	-9.07746505737305	-8.16227245330811	-0.0868381485342979	0.178740099072456	0.0826949253678322
-6.09468603134155	-9.06775093078613	-8.15649890899658	-0.0869118943810463	0.178879484534264	0.0824374780058861
-6.08052968978882	-9.0587854385376	-8.14076709747314	-0.0869553536176682	0.179121419787407	0.0822330266237259
-6.06891918182373	-9.04726696014404	-8.11772537231445	-0.0870593711733818	0.179276883602142	0.0820350125432014
-6.05046558380127	-9.03556442260742	-8.10726642608643	-0.0869120210409164	0.179360151290894	0.0817905813455582
-6.03429222106934	-9.02743816375732	-8.1051778793335	-0.0870453417301178	0.179502993822098	0.0815895199775696
-6.01631784439087	-9.01512241363525	-8.08506774902344	-0.087043784558773	0.179633975028992	0.0814303904771805
-6.00581550598145	-9.00534343719482	-8.06711196899414	-0.0871660858392715	0.179811790585518	0.0812194421887398
-5.99157762527466	-8.99375152587891	-8.06004047393799	-0.0870519429445267	0.179990649223328	0.0809196382761002
-5.97701168060303	-8.98781204223633	-8.05363845825195	-0.0871483683586121	0.180207341909409	0.080710306763649
-5.96220731735229	-8.97600173950195	-8.04027938842773	-0.0871783420443535	0.180333435535431	0.0805649161338806
-5.95071983337402	-8.96570777893066	-8.01944923400879	-0.0872378274798393	0.1805379986763	0.0803149491548538
-5.93613958358765	-8.95952796936035	-8.01916599273682	-0.0872034803032875	0.180598586797714	0.0801207721233368
-5.9251561164856	-8.95500087738037	-8.00959777832031	-0.0871878191828728	0.18088960647583	0.0798859372735024
-5.91159868240356	-8.94349384307861	-8.00097370147705	-0.08724045753479	0.181010499596596	0.0796845257282257
-5.90111875534058	-8.93534564971924	-7.98723793029785	-0.0872839093208313	0.181203916668892	0.0793783590197563
-5.88987636566162	-8.92891502380371	-7.99023485183716	-0.0872444808483124	0.181308194994926	0.0790917798876762
-5.88251781463623	-8.92775630950928	-7.98279905319214	-0.0873853266239166	0.18153677880764	0.0788477212190628
-5.87345600128174	-8.91856956481934	-7.97008085250854	-0.0873479247093201	0.181651204824448	0.078650176525116
-5.8671932220459	-8.91603660583496	-7.96948337554932	-0.0873099863529205	0.181863784790039	0.0783725157380104
-5.85778284072876	-8.91004657745361	-7.97184991836548	-0.0872872024774551	0.181910425424576	0.0780478194355965
-5.85603332519531	-8.91044330596924	-7.97074747085571	-0.087360255420208	0.182117909193039	0.0778367295861244
-5.85185718536377	-8.90735912322998	-7.96939420700073	-0.0873321518301964	0.182213649153709	0.0776444002985954
-5.85130262374878	-8.90644645690918	-7.97011947631836	-0.087375670671463	0.182313397526741	0.0773828402161598
-5.84768104553223	-8.90555000305176	-7.97747468948364	-0.0873171463608742	0.182392090559006	0.0770578905940056
-5.84982252120972	-8.91032409667969	-7.97885704040527	-0.0873481407761574	0.182583838701248	0.0768397077918053
-5.85356378555298	-8.90757083892822	-7.9805703163147	-0.0873176380991936	0.182641997933388	0.0766768380999565
-5.85663986206055	-8.90903186798096	-7.98643636703491	-0.087335929274559	0.182719200849533	0.0763577595353127
-5.85877275466919	-8.9140682220459	-7.99457454681396	-0.0873303934931755	0.182704076170921	0.0760921835899353
-5.86668348312378	-8.91984558105469	-7.99735641479492	-0.0873024985194206	0.182848110795021	0.0759216696023941
-5.8707013130188	-8.92171859741211	-8.00587558746338	-0.0872819498181343	0.182898640632629	0.0757176950573921
-5.87823295593262	-8.92598152160645	-8.01119899749756	-0.0872397273778915	0.182941183447838	0.0754457339644432
-5.88541221618652	-8.92885684967041	-8.02446269989014	-0.0872230976819992	0.182928815484047	0.0751704201102257
-5.89803791046143	-8.93808937072754	-8.02583408355713	-0.0872091054916382	0.1830944865942	0.074986606836319
-5.9035439491272	-8.94218635559082	-8.0370512008667	-0.0871535167098045	0.183099493384361	0.0748337507247925
-5.91333293914795	-8.94737815856934	-8.04858207702637	-0.0870454013347626	0.183186456561089	0.0745615735650063
-5.91818332672119	-8.95203018188477	-8.06017398834229	-0.0869936645030975	0.183147400617599	0.0742827206850052
-5.92785835266113	-8.9597806930542	-8.07432174682617	-0.0869968459010124	0.183219492435455	0.0740309506654739
-5.93639183044434	-8.96043300628662	-8.08040618896484	-0.086939699947834	0.183262869715691	0.073885403573513
-5.94917345046997	-8.9681978225708	-8.08235359191895	-0.0869173929095268	0.183330580592155	0.0736246630549431
-5.95398235321045	-8.97044849395752	-8.1075963973999	-0.0867367759346962	0.183319613337517	0.0733259543776512
-5.9640679359436	-8.97903728485107	-8.11744785308838	-0.0866961032152176	0.183469533920288	0.0730926394462585
-5.96995639801025	-8.9829797744751	-8.12906837463379	-0.0866335108876228	0.183504745364189	0.0729555189609528
-5.98088693618774	-8.98659229278564	-8.13702392578125	-0.0866286531090736	0.183582857251167	0.0727461352944374
-5.98870134353638	-8.98985481262207	-8.14792919158936	-0.0864877551794052	0.183497354388237	0.072556272149086
-5.99698305130005	-8.99543571472168	-8.16450691223145	-0.0864313244819641	0.183640509843826	0.072321280837059
-6.00410127639771	-9.0025749206543	-8.17842674255371	-0.0863460823893547	0.183694124221802	0.072182409465313
-6.01061820983887	-9.00746250152588	-8.17472648620605	-0.0863375440239906	0.183779567480087	0.0720869079232216
-6.01528215408325	-9.0071964263916	-8.19236183166504	-0.0862067118287086	0.183758437633514	0.0718867555260658
-6.02458667755127	-9.00965309143066	-8.20435237884521	-0.0861495956778526	0.183805167675018	0.0717745572328568
-6.03096103668213	-9.0173282623291	-8.21303176879883	-0.0860980451107025	0.183887466788292	0.0716933384537697
-6.03804779052734	-9.02305221557617	-8.2156286239624	-0.0861114263534546	0.183957144618034	0.0716632902622223
-6.04095220565796	-9.020751953125	-8.22660350799561	-0.0859885290265083	0.183965370059013	0.0715253874659538
-6.04711103439331	-9.0300350189209	-8.24473476409912	-0.0859608426690102	0.18398542702198	0.0713867247104645
-6.04781246185303	-9.03149604797363	-8.25348281860352	-0.0859263390302658	0.184079274535179	0.0713863521814346
-6.05540609359741	-9.03467178344727	-8.2556848526001	-0.0859040692448616	0.184149816632271	0.0713835135102272
-6.0572624206543	-9.03573703765869	-8.26004409790039	-0.0858337506651878	0.184232443571091	0.071319192647934
-6.05942583084106	-9.03436851501465	-8.26271915435791	-0.0857613310217857	0.184216409921646	0.0712823420763016
-6.05959987640381	-9.03827857971191	-8.27313423156738	-0.0856617167592049	0.184286057949066	0.071167454123497
-6.05946636199951	-9.04184913635254	-8.28166770935059	-0.0856117978692055	0.184386506676674	0.0711572468280792
-6.05886173248291	-9.03995704650879	-8.28346157073975	-0.0855844169855118	0.184493452310562	0.0711289644241333
-6.05770254135132	-9.04086017608643	-8.27730178833008	-0.0855419188737869	0.184572041034698	0.0711112469434738
-6.05686950683594	-9.03868389129639	-8.28693389892578	-0.0854546427726746	0.184586837887764	0.0710343420505524
-6.05299854278564	-9.04388332366943	-8.29373264312744	-0.085537314414978	0.184640556573868	0.0709765926003456
-6.05326223373413	-9.04779434204102	-8.28943824768066	-0.0853740051388741	0.184855371713638	0.071010909974575
-6.04825496673584	-9.04489421844482	-8.29290962219238	-0.0854184553027153	0.184889525175095	0.0710356160998344
-6.04756259918213	-9.04740428924561	-8.30138206481934	-0.0853270962834358	0.185012325644493	0.0709492489695549
-6.03834342956543	-9.04765605926514	-8.30201530456543	-0.0852751806378365	0.185032412409782	0.0709161385893822
-6.03631496429443	-9.04791831970215	-8.30173397064209	-0.0852755382657051	0.185211181640625	0.0709617286920547
-6.03210306167603	-9.04655075073242	-8.29924964904785	-0.0852797105908394	0.185265257954597	0.0709512904286385
-6.0285587310791	-9.04944705963135	-8.29396629333496	-0.0852281451225281	0.18536964058876	0.0709175020456314
-6.01876544952393	-9.04520606994629	-8.29497146606445	-0.0851679444313049	0.185435995459557	0.0708264410495758
-6.01559257507324	-9.04654979705811	-8.30114650726318	-0.0852294117212296	0.185546308755875	0.0708091333508492
-6.00759363174438	-9.04378032684326	-8.29654788970947	-0.0851666554808617	0.185658320784569	0.070875845849514
-6.00477075576782	-9.04029369354248	-8.28533363342285	-0.0851868316531181	0.185759976506233	0.0708290264010429
-5.99539518356323	-9.03918266296387	-8.29719161987305	-0.085114911198616	0.185719400644302	0.0707589760422707
-5.99241495132446	-9.03893852233887	-8.29033756256104	-0.0851049423217773	0.185997724533081	0.0707674697041512
-5.98267698287964	-9.03548526763916	-8.28464698791504	-0.0851394087076187	0.186037853360176	0.0708271712064743
-5.97869062423706	-9.03261184692383	-8.28079032897949	-0.0851849615573883	0.186109811067581	0.0707028582692146
-5.96934795379639	-9.02798366546631	-8.28350448608398	-0.0850759223103523	0.186117485165596	0.0706561729311943
-5.96480131149292	-9.03011226654053	-8.28280258178711	-0.0851584225893021	0.18632273375988	0.0706381648778915
-5.95639944076538	-9.02384471893311	-8.27633571624756	-0.0851734951138496	0.186298534274101	0.070680670440197
-5.94916582107544	-9.01823902130127	-8.27362155914307	-0.0851168185472488	0.186394423246384	0.0706407949328423
-5.9385666847229	-9.01773357391357	-8.28515911102295	-0.0851346999406815	0.186439901590347	0.0705872625112534
-5.93654012680054	-9.01454448699951	-8.26988124847412	-0.0852106362581253	0.186580613255501	0.070651151239872
-5.92726135253906	-9.00967502593994	-8.2620096206665	-0.0852129831910133	0.186561807990074	0.0706184431910515
-5.91880083084106	-9.00209140777588	-8.26233100891113	-0.0851418226957321	0.186538055539131	0.07061418145895
-5.90763759613037	-8.99830055236816	-8.26498222351074	-0.0851689800620079	0.186612263321877	0.0706937611103058
-5.90365171432495	-8.9937744140625	-8.2555513381958	-0.0852637067437172	0.186835870146751	0.0707179084420204
-5.89602184295654	-8.98373794555664	-8.24347114562988	-0.0852426663041115	0.186756864190102	0.0707069709897041
-5.8875789642334	-8.98031997680664	-8.24202537536621	-0.0852048099040985	0.186866715550423	0.0706455558538437
-5.87975645065308	-8.98001384735107	-8.24309730529785	-0.0852372795343399	0.186924740672112	0.0707041919231415
-5.87062835693359	-8.96969985961914	-8.23272705078125	-0.0851863697171211	0.187052428722382	0.0707063749432564
-5.8619441986084	-8.96562099456787	-8.2218017578125	-0.0852264687418938	0.187046483159065	0.0706719681620598
-5.8550238609314	-8.95597839355469	-8.22187328338623	-0.0852207019925117	0.18714964389801	0.0706459432840347
-5.84584760665894	-8.95730495452881	-8.22255516052246	-0.08531803637743	0.187193110585213	0.0706231743097305
-5.84087657928467	-8.95261001586914	-8.21877479553223	-0.0852895751595497	0.18736344575882	0.0706829130649567
-5.83278369903564	-8.93972301483154	-8.21147441864014	-0.0852410644292831	0.187305852770805	0.0706743821501732
-5.8226203918457	-8.93621158599854	-8.21706104278564	-0.0852152407169342	0.187407076358795	0.070648193359375
-5.81428909301758	-8.93557453155518	-8.21316242218018	-0.085260733962059	0.187409222126007	0.0707561448216438
-5.81170511245728	-8.92915058135986	-8.20362281799316	-0.0852891504764557	0.187562435865402	0.0707641914486885
-5.80672740936279	-8.92207813262939	-8.20242118835449	-0.0853012651205063	0.187577798962593	0.0708419382572174
-5.80062484741211	-8.91808032989502	-8.19799423217773	-0.0853160545229912	0.187643378973007	0.0708932727575302
-5.79280471801758	-8.91602325439453	-8.20431518554688	-0.0853108540177345	0.1876011043787	0.0709251090884209
-5.79047679901123	-8.9103889465332	-8.19845390319824	-0.0852752923965454	0.187767446041107	0.0710970982909203
-5.7812385559082	-8.90850448608398	-8.19158267974854	-0.0853869915008545	0.187664836645126	0.0711842104792595
-5.78235578536987	-8.90219688415527	-8.18627166748047	-0.0853709802031517	0.187772676348686	0.0712254792451859
-5.77454710006714	-8.90042972564697	-8.18936252593994	-0.0853999182581902	0.187600895762444	0.0712658986449242
-5.77196455001831	-8.90100193023682	-8.17922592163086	-0.0854289978742599	0.187805667519569	0.0714718475937843
-5.76419973373413	-8.89035511016846	-8.17160892486572	-0.0854678303003311	0.187759965658188	0.0716192126274109
-5.76433229446411	-8.88735103607178	-8.1696949005127	-0.0855552926659584	0.187762647867203	0.071590319275856
-5.7611198425293	-8.88909816741943	-8.16581726074219	-0.0856470316648483	0.187674164772034	0.071743331849575
-5.75508880615234	-8.88762474060059	-8.15933036804199	-0.0857115164399147	0.187689751386642	0.0718385577201843
-5.7533278465271	-8.88183212280273	-8.1533031463623	-0.0857593789696693	0.187679320573807	0.0719379857182503
-5.7512378692627	-8.87963485717773	-8.15714740753174	-0.0858309417963028	0.187726989388466	0.0719410926103592
-5.74440670013428	-8.87646770477295	-8.15875720977783	-0.0859283655881882	0.187684386968613	0.0720800459384918
-5.74465417861938	-8.87378978729248	-8.14530658721924	-0.0860011801123619	0.187656685709953	0.0722190141677856
-5.74116992950439	-8.87103652954102	-8.13905239105225	-0.0860904529690742	0.187570571899414	0.0722869113087654
-5.74210357666016	-8.86717319488525	-8.14296054840088	-0.0861022174358368	0.187540024518967	0.0722808390855789
-5.73566389083862	-8.8659725189209	-8.13823699951172	-0.0861277207732201	0.187428846955299	0.0723810121417046
-5.73698759078979	-8.86152744293213	-8.12690162658691	-0.0862398222088814	0.187484994530678	0.0725124701857567
-5.7391414642334	-8.85823249816895	-8.11575412750244	-0.086290217936039	0.187375277280807	0.0725333690643311
-5.73734426498413	-8.85792922973633	-8.11911964416504	-0.0863343700766563	0.187323585152626	0.0725803822278976
-5.73941087722778	-8.86043930053711	-8.11849880218506	-0.0863371714949608	0.187303870916367	0.0726769864559174
-5.73811006546021	-8.8560209274292	-8.10737895965576	-0.0863889530301094	0.187195897102356	0.0727288350462914
-5.74317026138306	-8.85166645050049	-8.10221767425537	-0.0864068418741226	0.186991348862648	0.0727729424834251
-5.74644565582275	-8.85701274871826	-8.11019992828369	-0.086461529135704	0.187071070075035	0.0729007050395012
-5.7529296875	-8.85754871368408	-8.10012054443359	-0.0864880159497261	0.187017932534218	0.0730004906654358
-5.75426292419434	-8.85702228546143	-8.09645843505859	-0.0864162892103195	0.186923965811729	0.073077067732811
-5.75895690917969	-8.85414505004883	-8.09687423706055	-0.0864152237772942	0.186749652028084	0.0731007158756256
-5.76392602920532	-8.85973358154297	-8.09963226318359	-0.0864545255899429	0.186650842428207	0.0731448978185654
-5.77401494979858	-8.86620330810547	-8.08713054656982	-0.0865330398082733	0.186642870306969	0.0733052119612694
-5.78095579147339	-8.86555671691895	-8.08112144470215	-0.0864310413599014	0.186556741595268	0.0733346343040466
-5.7861123085022	-8.86880302429199	-8.088059425354	-0.0864473879337311	0.186320811510086	0.0733524188399315
-5.79563999176025	-8.87178802490234	-8.09072303771973	-0.0863159745931625	0.186360210180283	0.0733830332756042
-5.80117511749268	-8.87858390808105	-8.08922672271729	-0.0864585563540459	0.186222895979881	0.0734887793660164
-5.81255197525024	-8.88087177276611	-8.0842924118042	-0.0863210707902908	0.186141908168793	0.0736181735992432
-5.82046175003052	-8.88315486907959	-8.08407020568848	-0.0863477811217308	0.185994476079941	0.0735088363289833
-5.82826900482178	-8.88887977600098	-8.09841823577881	-0.0862923488020897	0.185967206954956	0.0735443308949471
-5.83678293228149	-8.89631938934326	-8.09237575531006	-0.0862946212291718	0.185864344239235	0.0735723003745079
-5.84414863586426	-8.89521980285645	-8.08926391601563	-0.0863092392683029	0.18582721054554	0.0735935047268867
-5.85325050354004	-8.89909362792969	-8.0885591506958	-0.0862272903323174	0.185636445879936	0.0735728666186333
-5.85999584197998	-8.90397834777832	-8.0991907119751	-0.0861896499991417	0.185586199164391	0.0735155120491982
-5.87047624588013	-8.91033935546875	-8.09607219696045	-0.0861755236983299	0.18548671901226	0.0736036822199821
-5.87371587753296	-8.91062355041504	-8.09585762023926	-0.085989236831665	0.185382634401321	0.0735368430614471
-5.88431167602539	-8.9127721786499	-8.10587501525879	-0.0859530121088028	0.185291677713394	0.0734577104449272
-5.889967918396	-8.92087554931641	-8.10226726531982	-0.0859115719795227	0.185198932886124	0.0734706968069077
-5.89761829376221	-8.92523097991943	-8.10292148590088	-0.0859592631459236	0.185189515352249	0.0734535977244377
-5.90463304519653	-8.92667198181152	-8.10708236694336	-0.0857256501913071	0.18514347076416	0.0734476372599602
-5.91156244277954	-8.92687225341797	-8.11569023132324	-0.0855961367487907	0.185082882642746	0.073254182934761
-5.91303443908691	-8.93486595153809	-8.12607479095459	-0.0855258479714394	0.185056284070015	0.0732567831873894
-5.92404556274414	-8.93838596343994	-8.11790657043457	-0.085555225610733	0.185048386454582	0.0732671990990639
-5.93048334121704	-8.94016075134277	-8.12317752838135	-0.0853819102048874	0.184980347752571	0.0731921344995499
-5.93512201309204	-8.94539737701416	-8.13580513000488	-0.0853534042835236	0.184917613863945	0.0730920359492302
-5.94071960449219	-8.94853973388672	-8.14737129211426	-0.0852581188082695	0.184894412755966	0.0730448141694069
-5.94875955581665	-8.9534797668457	-8.15020370483398	-0.0852051228284836	0.184909373521805	0.0730510354042053
-5.95214128494263	-8.95042991638184	-8.15618419647217	-0.0850527659058571	0.184882625937462	0.0730012878775597
-5.95781230926514	-8.95433330535889	-8.16449642181396	-0.0850647687911987	0.18475753068924	0.0729212388396263
-5.96604681015015	-8.95882034301758	-8.17489624023438	-0.0850217118859291	0.184769585728645	0.0728613063693047
-5.97267436981201	-8.96421241760254	-8.1822338104248	-0.0849781930446625	0.184818401932716	0.0728546306490898
-5.98027801513672	-8.97031593322754	-8.17739009857178	-0.084828332066536	0.184870108962059	0.0728883147239685
-5.98165988922119	-8.96895599365234	-8.1845874786377	-0.0847920700907707	0.184735536575317	0.0728291273117065
-5.98723554611206	-8.9742374420166	-8.19356060028076	-0.0847763791680336	0.184754580259323	0.0727103501558304
-5.99123287200928	-8.97994518280029	-8.2020902633667	-0.0848113149404526	0.184754744172096	0.0727551504969597
-5.99597644805908	-8.98378086090088	-8.20242118835449	-0.0847968608140945	0.184782609343529	0.0727332234382629
-5.99703454971313	-8.98316097259521	-8.19870662689209	-0.0847075283527374	0.184722870588303	0.0726900920271873
-6.00084781646729	-8.98844432830811	-8.20612335205078	-0.0848058089613914	0.184767544269562	0.0725565701723099
-6.00051927566528	-8.98925113677979	-8.20958995819092	-0.0847705528140068	0.184741988778114	0.0725428685545921
-6.00436496734619	-8.99174308776855	-8.21073913574219	-0.0847189873456955	0.184872925281525	0.0725890547037125
-6.00130128860474	-8.99168395996094	-8.20853805541992	-0.0847746729850769	0.184733137488365	0.072483167052269
-6.00274753570557	-8.99087429046631	-8.21291446685791	-0.084829293191433	0.184857338666916	0.0723458528518677
-5.99846172332764	-8.99403095245361	-8.21890926361084	-0.0848542451858521	0.184815868735313	0.0723355188965797
-5.99845695495605	-8.9948787689209	-8.21566963195801	-0.084868922829628	0.184914976358414	0.0723229795694351
-5.99334716796875	-8.99354076385498	-8.21086597442627	-0.0848971530795097	0.184832006692886	0.0722979679703712
-5.99463081359863	-8.98997020721436	-8.21682548522949	-0.084964245557785	0.184932678937912	0.0721271708607674
-5.9897084236145	-8.9954948425293	-8.21824645996094	-0.0850332081317902	0.184919714927673	0.0721195712685585
-5.98599672317505	-8.99162864685059	-8.21584606170654	-0.0850177556276321	0.184996753931046	0.0720803588628769
-5.98437786102295	-8.98769283294678	-8.2040958404541	-0.0850133672356606	0.18501490354538	0.0719708427786827
-5.98126554489136	-8.9850959777832	-8.21521282196045	-0.0849769711494446	0.185068503022194	0.0718936771154404
-5.96990346908569	-8.98564338684082	-8.21673679351807	-0.0851498544216156	0.185052886605263	0.0718754827976227
-5.97219610214233	-8.98369979858398	-8.2109432220459	-0.0851671993732452	0.185227796435356	0.0718529224395752
-5.96628522872925	-8.98250102996826	-8.20569229125977	-0.0852126032114029	0.185243219137192	0.0718229115009308
-5.96608877182007	-8.97702121734619	-8.20716190338135	-0.0851616710424423	0.185245856642723	0.071788564324379
-5.95606660842896	-8.97751045227051	-8.21241092681885	-0.0852271243929863	0.185257613658905	0.0717554539442062
-5.95505475997925	-8.97368144989014	-8.20499229431152	-0.0851554349064827	0.185353308916092	0.0717988759279251
-5.9484715461731	-8.97124004364014	-8.18739032745361	-0.0853646695613861	0.185317382216454	0.0718154758214951
-5.9496922492981	-8.96907615661621	-8.19858169555664	-0.0853752642869949	0.185499787330627	0.0717452690005302
-5.94375801086426	-8.96654605865479	-8.19824600219727	-0.0853725150227547	0.185423091053963	0.0717859193682671
-5.94159889221191	-8.96634864807129	-8.19159984588623	-0.0854071900248528	0.185559123754501	0.071779191493988
-5.93352890014648	-8.9610013961792	-8.18374729156494	-0.0854085683822632	0.185558438301086	0.0718928053975105
-5.93439626693726	-8.9583854675293	-8.17756938934326	-0.0854368656873703	0.185567334294319	0.0718777850270271
-5.93079805374146	-8.95209217071533	-8.18038272857666	-0.0853618010878563	0.18559718132019	0.0718572959303856
-5.92860841751099	-8.95596122741699	-8.17378902435303	-0.0854208990931511	0.185680538415909	0.0719141811132431
-5.92567920684814	-8.94866561889648	-8.17166423797607	-0.0854489877820015	0.185694515705109	0.0720155909657478
-5.92451572418213	-8.94700717926025	-8.1580638885498	-0.0854357033967972	0.185797661542892	0.0719724744558334
-5.91955757141113	-8.94223499298096	-8.16514492034912	-0.0853411853313446	0.185737997293472	0.0719811320304871
-5.9176344871521	-8.94021415710449	-8.16141510009766	-0.0854228287935257	0.185817047953606	0.0720358565449715
-5.91288614273071	-8.93830013275146	-8.15741920471191	-0.0853807255625725	0.185812264680862	0.0720899179577827
-5.91635370254517	-8.93681144714355	-8.14509201049805	-0.0854411795735359	0.185828864574432	0.0721347332000732
-5.91485691070557	-8.9302396774292	-8.14017772674561	-0.0853233635425568	0.185791730880737	0.0721541121602058
-5.91177940368652	-8.92870998382568	-8.13653373718262	-0.0854081511497498	0.185811072587967	0.07215366512537
-5.91103172302246	-8.92693042755127	-8.14001941680908	-0.0853284373879433	0.185824736952782	0.0721898153424263
-5.90930271148682	-8.92605495452881	-8.13027191162109	-0.0853849798440933	0.185817494988441	0.0722792223095894
-5.9067120552063	-8.92280387878418	-8.11881065368652	-0.0853139162063599	0.185874328017235	0.0723202675580978
-5.90559387207031	-8.91712665557861	-8.11222457885742	-0.0853551030158997	0.185699537396431	0.0723711028695107
-5.90475940704346	-8.91569519042969	-8.11144351959229	-0.0853359624743462	0.185742676258087	0.0723500028252602
-5.9058141708374	-8.91782093048096	-8.10811710357666	-0.0853280872106552	0.185697108507156	0.0724139586091042
-5.90452814102173	-8.91060924530029	-8.10062789916992	-0.0852283015847206	0.185687586665154	0.0724284574389458
-5.9053783416748	-8.90646457672119	-8.09466361999512	-0.0852012112736702	0.185590192675591	0.0724899247288704
-5.90298366546631	-8.90514373779297	-8.09547519683838	-0.085179828107357	0.185527950525284	0.0724231749773026
-5.90343570709229	-8.90424156188965	-8.09163951873779	-0.0851468294858933	0.185483023524284	0.072447381913662
-5.90770816802979	-8.90348243713379	-8.08785915374756	-0.0851131230592728	0.185537680983543	0.0725401490926743
-5.90932846069336	-8.90127849578857	-8.08281993865967	-0.0851238667964935	0.185368955135345	0.0724945738911629
-5.91448545455933	-8.90035057067871	-8.08176136016846	-0.0850919783115387	0.185338094830513	0.0724680945277214
-5.91373729705811	-8.89870452880859	-8.08102130889893	-0.0850088968873024	0.185182392597198	0.0724864825606346
-5.91604471206665	-8.90280342102051	-8.08045864105225	-0.0850212275981903	0.185214936733246	0.0724967420101166
-5.92299652099609	-8.90271854400635	-8.08189868927002	-0.084927923977375	0.185105353593826	0.0725462958216667
-5.92643976211548	-8.90204524993896	-8.07723808288574	-0.0850532427430153	0.185050427913666	0.0725762620568275
-5.92974805831909	-8.89822769165039	-8.07194042205811	-0.0849170833826065	0.184843704104424	0.0725041478872299
-5.93723058700562	-8.9044132232666	-8.07507228851318	-0.085019439458847	0.184715121984482	0.0725158751010895
-5.93702363967896	-8.90760040283203	-8.07375144958496	-0.0849516987800598	0.184754058718681	0.0725426077842712
-5.93957805633545	-8.90560913085938	-8.06322765350342	-0.0850456804037094	0.184626281261444	0.0725296661257744
-5.93963432312012	-8.90381908416748	-8.06600475311279	-0.0849193409085274	0.184508055448532	0.0724906846880913
-5.94352102279663	-8.90094661712646	-8.06246662139893	-0.0849346593022347	0.184340000152588	0.0724233835935593
-5.93827104568481	-8.90521144866943	-8.06585693359375	-0.0849935114383698	0.184288486838341	0.0724142491817474
-5.94671535491943	-8.90678405761719	-8.05347442626953	-0.0850164741277695	0.184274584054947	0.0724349990487099
-5.9502329826355	-8.90343856811523	-8.04559421539307	-0.0849904343485832	0.184248760342598	0.0724364146590233
-5.95086193084717	-8.9060583114624	-8.04904079437256	-0.0850096195936203	0.18408839404583	0.0723839849233627
-5.95108032226563	-8.90819549560547	-8.05357265472412	-0.0850146487355232	0.183994933962822	0.0723300278186798
-5.9539909362793	-8.91519355773926	-8.04475688934326	-0.0850546434521675	0.184024706482887	0.0723732933402061
-5.95916748046875	-8.91671848297119	-8.0461483001709	-0.0849871933460236	0.184046402573586	0.0724222660064697
-5.9621114730835	-8.91778469085693	-8.05320644378662	-0.0850578621029854	0.183886677026749	0.0723515748977661
-5.96136665344238	-8.92190170288086	-8.05724620819092	-0.0850720107555389	0.183921873569489	0.0723073035478592
-5.9670729637146	-8.9269380569458	-8.05684375762939	-0.0850569754838943	0.183914229273796	0.0723347663879395
-5.96844530105591	-8.92734622955322	-8.05340194702148	-0.0851351767778397	0.183903843164444	0.0722765177488327
-5.96833086013794	-8.9264087677002	-8.05790901184082	-0.085168145596981	0.183711379766464	0.0722870230674744
-5.97376585006714	-8.93092250823975	-8.06297206878662	-0.0851327180862427	0.183735430240631	0.0722403600811958
-5.97503137588501	-8.93515777587891	-8.05920791625977	-0.0852767825126648	0.183754608035088	0.0723367258906364
-5.97492742538452	-8.93119239807129	-8.053391456604	-0.0851915031671524	0.183763578534126	0.0723122134804726
-5.97327089309692	-8.93057250976563	-8.05677700042725	-0.0853281468153	0.183625370264053	0.0722968205809593
-5.97564649581909	-8.93361377716064	-8.05864429473877	-0.0853099301457405	0.183601707220078	0.0722901746630669
-5.97919654846191	-8.93523597717285	-8.05154037475586	-0.0854084864258766	0.183628901839256	0.0723604932427406
-5.97989320755005	-8.93069458007813	-8.05005836486816	-0.0852852538228035	0.183528557419777	0.0723340213298798
-5.97955226898193	-8.93255615234375	-8.04658317565918	-0.0853560790419579	0.183440893888474	0.0723163336515427
-5.97770261764526	-8.93053340911865	-8.05178928375244	-0.0853946432471275	0.183420732617378	0.0722850263118744
-5.97826337814331	-8.93199253082275	-8.04314517974854	-0.0855086222290993	0.183454766869545	0.0724158063530922
-5.98153686523438	-8.93100166320801	-8.03733158111572	-0.085480123758316	0.183436572551727	0.0724442303180695
-5.98004198074341	-8.92994213104248	-8.03365612030029	-0.0855471789836884	0.183318927884102	0.0724784433841705
-5.97991609573364	-8.9299955368042	-8.03116798400879	-0.0854902714490891	0.18337345123291	0.0724454894661903
-5.98322677612305	-8.93588256835938	-8.03387355804443	-0.0855594128370285	0.183302983641624	0.072520487010479
-5.98143577575684	-8.93336296081543	-8.03003692626953	-0.0855584666132927	0.18330392241478	0.0725657269358635
-5.98128747940063	-8.93060111999512	-8.0219030380249	-0.0855851098895073	0.183182582259178	0.0726080238819122
-5.98452091217041	-8.93041324615479	-8.02232265472412	-0.0855736285448074	0.183191791176796	0.0725880190730095
-5.98348140716553	-8.93039512634277	-8.02546501159668	-0.0856187716126442	0.183109641075134	0.0726340413093567
-5.99117994308472	-8.93431377410889	-8.01775741577148	-0.0855756178498268	0.183146059513092	0.0726933032274246
-5.98998355865479	-8.9312572479248	-8.01602268218994	-0.0855827331542969	0.183060899376869	0.0727747976779938
-5.99242210388184	-8.9283561706543	-8.01710891723633	-0.0856447890400887	0.182999655604362	0.0727419480681419
-5.98904848098755	-8.92781543731689	-8.02034664154053	-0.0855966657400131	0.182933390140533	0.0728071853518486
-5.99347448348999	-8.93072605133057	-8.01346969604492	-0.0856220945715904	0.182915225625038	0.0728975087404251
-5.99969053268433	-8.92708683013916	-8.00230693817139	-0.0855894237756729	0.182827055454254	0.0729449763894081
-6.00497627258301	-8.92740345001221	-8.00435447692871	-0.0855699479579926	0.182798191905022	0.0729729905724525
-6.0036997795105	-8.92610740661621	-8.00635528564453	-0.0855655744671822	0.182670786976814	0.0729662030935287
-6.00623464584351	-8.92896270751953	-7.99867820739746	-0.08548753708601	0.182646840810776	0.0731063559651375
-6.00856494903564	-8.92786502838135	-7.99928283691406	-0.0854699313640594	0.182509332895279	0.0731578171253204
-6.01541614532471	-8.92517280578613	-7.99403142929077	-0.0855158865451813	0.182492837309837	0.073183573782444
-6.01571321487427	-8.92647457122803	-7.99943065643311	-0.0854448080062866	0.182282581925392	0.0732017010450363
-6.02023077011108	-8.93157005310059	-8.003342628479	-0.0853791832923889	0.182341933250427	0.0732383280992508
-6.02135229110718	-8.92762565612793	-7.99908113479614	-0.0853531807661057	0.182263523340225	0.0732963532209396
-6.02715539932251	-8.92863082885742	-8.0063009262085	-0.0853310897946358	0.182205751538277	0.0732847601175308
-6.02962875366211	-8.92742824554443	-8.01444625854492	-0.0852640122175217	0.182074919342995	0.0733279287815094
-6.03673839569092	-8.93473052978516	-8.01768207550049	-0.085351936519146	0.182089239358902	0.0734042078256607
-6.03579330444336	-8.93458366394043	-8.01805305480957	-0.0853263288736343	0.182049766182899	0.0734855607151985
-6.04150629043579	-8.93306922912598	-8.012038230896	-0.0853334590792656	0.181984841823578	0.0734677910804749
-6.03952026367188	-8.93084239959717	-8.0214319229126	-0.0852543115615845	0.181870490312576	0.0734378546476364
-6.03807306289673	-8.93120098114014	-8.0260763168335	-0.085307739675045	0.18177917599678	0.0734756588935852
-6.0423846244812	-8.92953014373779	-8.02409648895264	-0.0852688103914261	0.181767165660858	0.07352314889431
-6.04666614532471	-8.93005561828613	-8.01109313964844	-0.0853424519300461	0.181710124015808	0.073557622730732
-6.04366588592529	-8.92561626434326	-8.01798915863037	-0.0852822735905647	0.18157970905304	0.0735040903091431
-6.04465532302856	-8.9245433807373	-8.01799869537354	-0.0852450057864189	0.181543186306953	0.0735316425561905
-6.04265451431274	-8.92160701751709	-8.01886081695557	-0.0852474123239517	0.181494846940041	0.0735941454768181
-6.04575490951538	-8.92353916168213	-8.00929260253906	-0.0852990448474884	0.181475654244423	0.0736236125230789
-6.04317998886108	-8.9172420501709	-8.00476264953613	-0.0852773413062096	0.181373745203018	0.0736303180456162
-6.04434776306152	-8.91912746429443	-8.00683879852295	-0.0853324010968208	0.181306719779968	0.0736135467886925
-6.04321241378784	-8.92042446136475	-8.01102828979492	-0.0853128135204315	0.181406989693642	0.0736767575144768
-6.04462194442749	-8.91823673248291	-8.00079536437988	-0.0852661356329918	0.181335777044296	0.0737054198980331
-6.04381704330444	-8.91386795043945	-8.00776481628418	-0.085269533097744	0.181260213255882	0.0736874714493752
-6.0442419052124	-8.91561222076416	-8.00568294525146	-0.0853148326277733	0.181233450770378	0.0737547129392624
-6.04126834869385	-8.91720676422119	-8.00863170623779	-0.0853428915143013	0.181224584579468	0.0737838372588158
-6.0410623550415	-8.91893005371094	-7.99767875671387	-0.0854956805706024	0.181257665157318	0.0738561898469925
-6.03946733474731	-8.91317939758301	-7.99292469024658	-0.0854207426309586	0.181073561310768	0.0739008337259293
-6.03833055496216	-8.91065883636475	-8.00017261505127	-0.0855381861329079	0.181027039885521	0.0738952904939651
-6.03487491607666	-8.90656089782715	-8.0006742477417	-0.085486151278019	0.180993586778641	0.0739727765321732
-6.03653383255005	-8.90913105010986	-7.98881912231445	-0.085672415792942	0.180919796228409	0.0740425661206245
-6.03570175170898	-8.90242099761963	-7.98035764694214	-0.0856294482946396	0.180869862437248	0.0741053149104118
-6.03091859817505	-8.90106678009033	-7.97834348678589	-0.0857210010290146	0.180694133043289	0.0740404576063156
-6.02864408493042	-8.90039443969727	-7.97606039047241	-0.0856787860393524	0.180699184536934	0.0740470364689827
-6.02958822250366	-8.89727783203125	-7.96563577651978	-0.0857577919960022	0.180624917149544	0.0741605833172798
-6.02621221542358	-8.89395046234131	-7.95629978179932	-0.0857409238815308	0.180598706007004	0.0741978883743286
-6.02628040313721	-8.88863468170166	-7.9541597366333	-0.0859120488166809	0.180433049798012	0.0741802453994751
-6.02722930908203	-8.89008617401123	-7.9516487121582	-0.0857857167720795	0.180476799607277	0.0741837993264198
-6.02570343017578	-8.8908863067627	-7.94589900970459	-0.0858994498848915	0.180392220616341	0.0742719322443008
-6.02543973922729	-8.88708114624023	-7.9430103302002	-0.0857961103320122	0.180376753211021	0.0743167623877525
-6.02348184585571	-8.88492202758789	-7.93812465667725	-0.0858453363180161	0.180255576968193	0.0743257328867912
-6.02477121353149	-8.88585186004639	-7.94091033935547	-0.0858378410339355	0.180265784263611	0.0742967054247856
-6.02459573745728	-8.88851356506348	-7.93791437149048	-0.0859679728746414	0.18025478720665	0.0743454024195671
-6.02681589126587	-8.88849544525146	-7.92975282669067	-0.0858870968222618	0.180227816104889	0.0744057670235634
-6.02708101272583	-8.88796901702881	-7.93447875976563	-0.085929311811924	0.180144965648651	0.0743789002299309
-6.02917909622192	-8.88642597198486	-7.93736600875854	-0.0858772695064545	0.180116772651672	0.0743327736854553
-6.02824449539185	-8.88866901397705	-7.93324947357178	-0.0859023034572601	0.180129155516624	0.0743335634469986
-6.03327989578247	-8.88991546630859	-7.93381071090698	-0.085824690759182	0.180193036794662	0.0743677243590355
-6.03533601760864	-8.88843441009521	-7.93285942077637	-0.0859390944242477	0.180001229047775	0.0743911862373352
-6.03961706161499	-8.88984298706055	-7.93548583984375	-0.085936650633812	0.180039390921593	0.0742746517062187
-6.04112863540649	-8.89261531829834	-7.93816184997559	-0.085919588804245	0.179957881569862	0.0743252635002136
-6.04230117797852	-8.89416599273682	-7.92790842056274	-0.0858607813715935	0.179972812533379	0.0743168443441391
-6.04567575454712	-8.89334964752197	-7.9244327545166	-0.0859152227640152	0.179885491728783	0.07430799305439
-6.04771089553833	-8.89047813415527	-7.9233226776123	-0.0858554095029831	0.179758980870247	0.0742466747760773
-6.04635715484619	-8.89480209350586	-7.92667531967163	-0.0858981385827065	0.179776176810265	0.0742249563336372
-6.05182647705078	-8.89884757995605	-7.91769552230835	-0.085896335542202	0.179795399308205	0.0742713138461113
-6.05397510528564	-8.89424419403076	-7.91359519958496	-0.0858269184827805	0.179673239588737	0.0742361396551132
-6.05772161483765	-8.89408206939697	-7.91444540023804	-0.0858338549733162	0.179692447185516	0.0741936638951302
-6.05537414550781	-8.89336490631104	-7.92425203323364	-0.0857605561614037	0.179629758000374	0.0741460621356964
-6.05823659896851	-8.89557552337646	-7.92005920410156	-0.0858728587627411	0.179701879620552	0.074098065495491
-6.05671262741089	-8.89264488220215	-7.91565561294556	-0.0858078747987747	0.179608732461929	0.0741428285837173
-6.06040334701538	-8.89746379852295	-7.91425704956055	-0.0858943462371826	0.179651215672493	0.0740603506565094
-6.05718088150024	-8.89074516296387	-7.91528129577637	-0.0857862830162048	0.179608002305031	0.0739667341113091
-6.05838584899902	-8.89526844024658	-7.92436552047729	-0.0857565477490425	0.179643049836159	0.0738260596990585
-6.05508756637573	-8.8902530670166	-7.9208459854126	-0.085749015212059	0.179648846387863	0.0738425254821777
[truncated: 10,587 more rows]
