# Supplementary material for: Identification of Haptic Based Guiding Using Hard Reins
Source: PLoS One. 2015 Jul 22;10(7):e0132020. doi: 10.1371/journal.pone.0132020 (PMC4511788; doi:10.1371/journal.pone.0132020)
Supplement: S5 File — (ZIP) [file pone.0132020.s005.zip › Exp2_ForceData1/Subject2/path3/T2.csv]

Force X (N)	Force Y (N)	Force Z (N)	Torque X (N-m)	Torque Y (N-m)	Torque Z (N-m)	Frequency = 10000	Averaging Level = 16	F/T Serial Number = FT11772	Time Started = 19/02/2013 16:38:54
-5.06799983978271	-7.72118854522705	-4.60847854614258	-0.0706224590539932	0.217001765966415	0.0764148607850075
-5.06419229507446	-7.71874570846558	-4.6133189201355	-0.0705197751522064	0.217085987329483	0.0764433145523071
-5.06515169143677	-7.71848773956299	-4.61364984512329	-0.0706485360860825	0.217013001441956	0.0764354839920998
-5.06933832168579	-7.71563053131104	-4.6017599105835	-0.0706419944763184	0.216920092701912	0.0765449553728104
-5.06886434555054	-7.71996831893921	-4.60320806503296	-0.0706516057252884	0.217019394040108	0.076508641242981
-5.06091213226318	-7.71732568740845	-4.60857629776001	-0.0705488324165344	0.216971799731255	0.0765237957239151
-5.06352853775024	-7.71376085281372	-4.60081624984741	-0.0706526562571526	0.216890454292297	0.076532393693924
-5.06756591796875	-7.71278142929077	-4.59370279312134	-0.0707153752446175	0.216825917363167	0.076510027050972
-5.0688796043396	-7.71606683731079	-4.59501647949219	-0.0706239640712738	0.216934591531754	0.0764723718166351
-5.06295108795166	-7.70964574813843	-4.60497331619263	-0.0703901648521423	0.21696925163269	0.0765207260847092
-5.05745315551758	-7.7065372467041	-4.59918165206909	-0.0705296248197556	0.216780453920364	0.0765695869922638
-5.06510734558105	-7.70826816558838	-4.58551597595215	-0.0706735625863075	0.21680024266243	0.0765077695250511
-5.07086849212646	-7.70973920822144	-4.5952730178833	-0.0704687535762787	0.216811686754227	0.0764592289924622
-5.06264591217041	-7.70608711242676	-4.60109758377075	-0.070312425494194	0.216862440109253	0.0764917358756065
-5.06256198883057	-7.70163679122925	-4.58784532546997	-0.0705220326781273	0.216787040233612	0.0765834897756577
-5.07260465621948	-7.70736169815063	-4.58981275558472	-0.0705546364188194	0.216722160577774	0.0765169635415077
-5.06884288787842	-7.70847225189209	-4.59567785263062	-0.0704079642891884	0.216900989413261	0.0765468701720238
-5.06045198440552	-7.70425415039063	-4.59920263290405	-0.0703669115900993	0.216783508658409	0.0764915347099304
-5.06470203399658	-7.70586156845093	-4.59591388702393	-0.0704885795712471	0.216721832752228	0.0765819773077965
-5.07694816589355	-7.71228647232056	-4.59347057342529	-0.0705092772841454	0.216772750020027	0.0765772461891174
-5.0689001083374	-7.70888566970825	-4.59981775283813	-0.0703820958733559	0.216794088482857	0.0765134021639824
-5.05776357650757	-7.70602560043335	-4.60016679763794	-0.0704198256134987	0.216746032238007	0.0765504688024521
-5.07239866256714	-7.71098327636719	-4.60013294219971	-0.0705585107207298	0.216720834374428	0.0765958055853844
-5.07829904556274	-7.71081066131592	-4.59601593017578	-0.0705550312995911	0.216719269752502	0.0765766501426697
-5.07216644287109	-7.71086311340332	-4.60908460617065	-0.07047288864851	0.216712817549706	0.0765165314078331
-5.06286191940308	-7.70438623428345	-4.60587739944458	-0.070462629199028	0.21666194498539	0.0765534415841103
-5.07339143753052	-7.70932912826538	-4.60529041290283	-0.0706623718142509	0.216733455657959	0.0765165016055107
-5.07711839675903	-7.71136283874512	-4.60466337203979	-0.0705403760075569	0.216704577207565	0.0765235051512718
-5.0684871673584	-7.71125555038452	-4.6096076965332	-0.0705567225813866	0.216720074415207	0.0764174535870552
-5.0680718421936	-7.70675086975098	-4.61116409301758	-0.0705655440688133	0.216695994138718	0.0764348655939102
-5.07329988479614	-7.70641422271729	-4.60632467269897	-0.0706376805901527	0.216708570718765	0.0764368027448654
-5.07231521606445	-7.71338701248169	-4.60598564147949	-0.0706391856074333	0.216667920351028	0.0764548555016518
-5.06439399719238	-7.70813035964966	-4.61290740966797	-0.0706328526139259	0.216677591204643	0.0763883292675018
-5.06667757034302	-7.70623016357422	-4.61241579055786	-0.0706329867243767	0.216643080115318	0.0764454528689384
-5.07484292984009	-7.70668172836304	-4.60819673538208	-0.0706802383065224	0.21660390496254	0.0764448493719101
-5.06955480575562	-7.71065902709961	-4.60901498794556	-0.0707261636853218	0.216656222939491	0.0764390826225281
-5.06251573562622	-7.70831155776978	-4.61525869369507	-0.0707128942012787	0.21666094660759	0.0765263810753822
-5.06663703918457	-7.70354890823364	-4.61702966690063	-0.0707056894898415	0.216571569442749	0.076518215239048
-5.07528877258301	-7.70614385604858	-4.61122989654541	-0.0707737803459167	0.216568738222122	0.0765292420983315
-5.07112741470337	-7.71052265167236	-4.60779047012329	-0.0707695707678795	0.216613799333572	0.0765223726630211
-5.06556510925293	-7.70664882659912	-4.61865615844727	-0.0706964507699013	0.216702863574028	0.0765422880649567
-5.06473112106323	-7.70291090011597	-4.61089134216309	-0.0707999542355537	0.216540053486824	0.0766060873866081
-5.07184171676636	-7.70383024215698	-4.60520887374878	-0.0708290487527847	0.216506272554398	0.0765953883528709
-5.07146883010864	-7.70851469039917	-4.61234903335571	-0.070656917989254	0.216556742787361	0.0765810012817383
-5.07120990753174	-7.70500087738037	-4.62077188491821	-0.070635549724102	0.216664671897888	0.0765683427453041
-5.06757736206055	-7.69936037063599	-4.61010885238647	-0.0707244947552681	0.216561734676361	0.0766152888536453
-5.07209396362305	-7.70569944381714	-4.5998969078064	-0.0708395540714264	0.216492593288422	0.0765310078859329
-5.08034944534302	-7.70605659484863	-4.60872983932495	-0.0706743523478508	0.216646373271942	0.0764783173799515
-5.07202863693237	-7.70151567459106	-4.62518692016602	-0.0705471187829971	0.216662719845772	0.076389878988266
-5.07235622406006	-7.7002477645874	-4.61584949493408	-0.0706947594881058	0.216566160321236	0.0764269828796387
-5.08091974258423	-7.7042384147644	-4.61047315597534	-0.0706344172358513	0.216618493199348	0.0763323977589607
-5.08075094223022	-7.70295190811157	-4.61864614486694	-0.0704763308167458	0.216730505228043	0.0762391090393066
-5.0709023475647	-7.69783782958984	-4.61707305908203	-0.0704619660973549	0.216636210680008	0.0761631429195404
-5.07958602905273	-7.70158433914185	-4.61274909973145	-0.0705638900399208	0.216632291674614	0.076151005923748
-5.09030723571777	-7.70504856109619	-4.61588048934937	-0.0704868659377098	0.216659307479858	0.0760950222611427
-5.08396482467651	-7.69801378250122	-4.62433385848999	-0.0702600032091141	0.216676980257034	0.0759886130690575
-5.07918262481689	-7.69424295425415	-4.62317180633545	-0.070347934961319	0.216583594679832	0.0759511142969131
-5.08383893966675	-7.69963693618774	-4.62061929702759	-0.0705312043428421	0.21655909717083	0.0758603438735008
-5.09565019607544	-7.70445013046265	-4.61818027496338	-0.0704709142446518	0.216631755232811	0.0757614821195602
-5.08630418777466	-7.69473457336426	-4.63333749771118	-0.0702818408608437	0.216558888554573	0.0756555199623108
-5.08508205413818	-7.69483947753906	-4.62839651107788	-0.0703466162085533	0.216488882899284	0.0756494998931885
-5.0938081741333	-7.70040035247803	-4.62936162948608	-0.0704384967684746	0.216550305485725	0.0754857063293457
-5.09321069717407	-7.70050001144409	-4.62892198562622	-0.0704978555440903	0.216467022895813	0.0753023400902748
-5.08326625823975	-7.69784832000732	-4.63150358200073	-0.0704000070691109	0.216414242982864	0.0751710534095764
-5.08952569961548	-7.69666194915771	-4.63098669052124	-0.070567786693573	0.216373026371002	0.0750810503959656
-5.09375381469727	-7.69832706451416	-4.62291193008423	-0.0706186220049858	0.216357335448265	0.0749336183071136
-5.09116888046265	-7.69693851470947	-4.6190447807312	-0.0706855803728104	0.216244414448738	0.0747949033975601
-5.09162950515747	-7.69794034957886	-4.6287088394165	-0.070649579167366	0.216281339526176	0.0745957121253014
-5.08965826034546	-7.69253778457642	-4.6313624382019	-0.0706027299165726	0.216201528906822	0.0744967609643936
-5.09637451171875	-7.69154357910156	-4.61735105514526	-0.0707713291049004	0.216131180524826	0.0744141042232513
-5.0864052772522	-7.69545078277588	-4.62378072738647	-0.0707745105028152	0.216103956103325	0.0741221606731415
-5.08263349533081	-7.69218111038208	-4.62568998336792	-0.0708380341529846	0.216058149933815	0.0740147903561592
-5.08411884307861	-7.68792867660522	-4.61832475662231	-0.0709788128733635	0.215925484895706	0.073883518576622
-5.0860652923584	-7.69229316711426	-4.61324787139893	-0.0710701122879982	0.215914368629456	0.0736924335360527
-5.08115863800049	-7.693772315979	-4.61572027206421	-0.0710243210196495	0.215973719954491	0.0734841078519821
-5.07809972763062	-7.68768453598022	-4.62380933761597	-0.0709777846932411	0.215927109122276	0.0733335018157959
-5.07742929458618	-7.68387317657471	-4.61800479888916	-0.0711792632937431	0.21579746901989	0.0732965692877769
-5.0768780708313	-7.68681621551514	-4.61010980606079	-0.0713667571544647	0.215688034892082	0.0731330215930939
-5.07511377334595	-7.6887035369873	-4.61868667602539	-0.0713216885924339	0.215783551335335	0.0729557201266289
-5.07234382629395	-7.68262672424316	-4.62243366241455	-0.0713775902986526	0.215708881616592	0.0729572251439095
-5.07941675186157	-7.68160533905029	-4.61054515838623	-0.0714968889951706	0.215654000639915	0.0729157850146294
-5.07202482223511	-7.6824164390564	-4.61839008331299	-0.0714628547430038	0.215614855289459	0.0727316066622734
-5.06513404846191	-7.67776203155518	-4.62155628204346	-0.0714953169226646	0.21558341383934	0.0727187395095825
-5.06983232498169	-7.6749472618103	-4.62039804458618	-0.0716052800416946	0.215501978993416	0.072713740170002
-5.07263994216919	-7.67335510253906	-4.60506963729858	-0.071777880191803	0.215410679578781	0.0727101638913155
-5.07589864730835	-7.67785835266113	-4.61652374267578	-0.0717108473181725	0.215484231710434	0.072554849088192
-5.07186508178711	-7.67221832275391	-4.62390279769897	-0.0715110152959824	0.215488016605377	0.0725614950060844
-5.0710973739624	-7.66779184341431	-4.61738538742065	-0.0717116817831993	0.215343341231346	0.0725935250520706
-5.07473373413086	-7.67098712921143	-4.61147356033325	-0.0718401595950127	0.215266987681389	0.0725391432642937
-5.07720613479614	-7.673743724823	-4.61632204055786	-0.0716962143778801	0.215300291776657	0.0724552497267723
-5.07369136810303	-7.6688060760498	-4.62915468215942	-0.0715337991714478	0.215383589267731	0.0724948942661285
-5.07444667816162	-7.66311407089233	-4.61202764511108	-0.0716357529163361	0.215258553624153	0.0725225582718849
-5.08016109466553	-7.67093276977539	-4.60853672027588	-0.0717738121747971	0.215272560715675	0.0724783837795258
-5.08375453948975	-7.66922903060913	-4.61495351791382	-0.0715471878647804	0.215361714363098	0.0724363997578621
-5.07657384872437	-7.66346883773804	-4.61919116973877	-0.0713993534445763	0.215238466858864	0.0724065378308296
-5.08298063278198	-7.66272258758545	-4.60797500610352	-0.0715505480766296	0.215238347649574	0.0724861323833466
-5.09546232223511	-7.66911315917969	-4.60539627075195	-0.0714882388710976	0.215237975120544	0.0724810212850571
-5.09011888504028	-7.66950178146362	-4.61669397354126	-0.0712890848517418	0.215368404984474	0.0725149288773537
-5.08330631256104	-7.66650438308716	-4.61300086975098	-0.071267805993557	0.215131223201752	0.072554424405098
-5.09466648101807	-7.67011404037476	-4.60813617706299	-0.0714340806007385	0.215054392814636	0.0725730434060097
-5.10360717773438	-7.67554092407227	-4.606285572052	-0.0713206455111504	0.215220302343369	0.0725623741745949
-5.09649562835693	-7.67182111740112	-4.61183071136475	-0.0711720660328865	0.215238273143768	0.0726349055767059
-5.08926677703857	-7.6678991317749	-4.60592889785767	-0.0712169036269188	0.215117186307907	0.0726868361234665
-5.09945917129517	-7.67011404037476	-4.60019445419312	-0.0712483376264572	0.215043470263481	0.0726685896515846
-5.10932159423828	-7.67406129837036	-4.59525108337402	-0.0712142661213875	0.215163484215736	0.072698637843132
-5.10558366775513	-7.67577886581421	-4.59897708892822	-0.0711550787091255	0.215142101049423	0.0726885050535202
-5.10337924957275	-7.67682933807373	-4.5964994430542	-0.071015328168869	0.215147092938423	0.0727222338318825
-5.10996150970459	-7.66928958892822	-4.598228931427	-0.0710440501570702	0.21512009203434	0.0727248191833496
-5.11754846572876	-7.67836380004883	-4.58826780319214	-0.0711755380034447	0.215081930160522	0.0726943165063858
-5.12214231491089	-7.68204069137573	-4.5892505645752	-0.0710058063268662	0.215178370475769	0.0725940391421318
-5.11699628829956	-7.67682647705078	-4.59981441497803	-0.0707805827260017	0.215129122138023	0.072650782763958
-5.11358976364136	-7.67226600646973	-4.5915994644165	-0.070854663848877	0.215048238635063	0.0726109594106674
-5.12337923049927	-7.67731809616089	-4.58632898330688	-0.071057491004467	0.214991942048073	0.0725794434547424
-5.13676595687866	-7.68269968032837	-4.58504199981689	-0.070877306163311	0.215025201439857	0.0724777281284332
-5.12574434280396	-7.67822360992432	-4.5968337059021	-0.0707093626260757	0.215094700455666	0.0724059864878654
-5.12787961959839	-7.67726993560791	-4.595139503479	-0.0707279667258263	0.21511022746563	0.0723675563931465
-5.13150691986084	-7.67699432373047	-4.59319591522217	-0.070812501013279	0.21495994925499	0.0723095610737801
-5.13676643371582	-7.67811727523804	-4.58830451965332	-0.0707892552018166	0.214944362640381	0.0722304210066795
-5.14183330535889	-7.6825795173645	-4.59070682525635	-0.0707272365689278	0.215018108487129	0.072104349732399
-5.1388988494873	-7.67677211761475	-4.60138511657715	-0.0704686120152473	0.215062528848648	0.0720643326640129
-5.13610792160034	-7.67832469940186	-4.59476661682129	-0.0706374496221542	0.215013891458511	0.0719533488154411
-5.14275360107422	-7.68032073974609	-4.58326196670532	-0.0707457363605499	0.214937075972557	0.0719204619526863
-5.14424085617065	-7.68772459030151	-4.59298276901245	-0.0706101879477501	0.215065091848373	0.0717995688319206
-5.13797283172607	-7.68077707290649	-4.6039252281189	-0.0704323500394821	0.21508501470089	0.0717195421457291
-5.13851833343506	-7.68148326873779	-4.5922737121582	-0.070560559630394	0.214991599321365	0.0717079117894173
-5.14790678024292	-7.68561744689941	-4.59500026702881	-0.0707560405135155	0.214982852339745	0.0716273337602615
-5.14152097702026	-7.68647718429565	-4.59845590591431	-0.0704693049192429	0.215063706040382	0.071503534913063
-5.13350534439087	-7.68044376373291	-4.59933280944824	-0.0704880431294441	0.214945524930954	0.0714932754635811
-5.13923931121826	-7.68386602401733	-4.59411859512329	-0.0706847980618477	0.215022683143616	0.0714695751667023
-5.1451940536499	-7.68494653701782	-4.59653234481812	-0.0706522539258003	0.215050578117371	0.0713585689663887
-5.13675022125244	-7.6787371635437	-4.60969686508179	-0.0704309418797493	0.215091332793236	0.0712541118264198
-5.13215684890747	-7.67550754547119	-4.60376596450806	-0.0705430582165718	0.215001568198204	0.0712384283542633
-5.13686275482178	-7.67954158782959	-4.59543657302856	-0.0707590505480766	0.215024888515472	0.0711369961500168
-5.13500785827637	-7.68165445327759	-4.60185146331787	-0.0707024484872818	0.215064346790314	0.0709935128688812
-5.13325452804565	-7.67531967163086	-4.609290599823	-0.0706720426678658	0.215115025639534	0.0709832012653351
-5.13743305206299	-7.67170763015747	-4.60092830657959	-0.0708238556981087	0.214990392327309	0.0709180906414986
-5.13253402709961	-7.67377996444702	-4.59729909896851	-0.0708113387227058	0.215026989579201	0.0707686170935631
-5.12478733062744	-7.67389917373657	-4.60761737823486	-0.0708154588937759	0.215067267417908	0.0708045735955238
-5.1253023147583	-7.66808366775513	-4.60405397415161	-0.0709850937128067	0.215024664998055	0.0707116276025772
-5.12841176986694	-7.66828918457031	-4.59574127197266	-0.0711701661348343	0.214919924736023	0.0707084015011787
-5.12850284576416	-7.67241287231445	-4.60336399078369	-0.0711389556527138	0.214965790510178	0.0705578252673149
-5.11950397491455	-7.66616630554199	-4.61613941192627	-0.0710607320070267	0.215009599924088	0.0704988613724709
-5.11708307266235	-7.66036319732666	-4.60473728179932	-0.0712925121188164	0.214994862675667	0.0705006048083305
-5.11709928512573	-7.66318845748901	-4.60134792327881	-0.071463331580162	0.214831054210663	0.0703410133719444
-5.11261796951294	-7.66179847717285	-4.60849142074585	-0.0713982284069061	0.21491314470768	0.0702061131596565
-5.10801267623901	-7.65694427490234	-4.61663436889648	-0.0713891908526421	0.214895009994507	0.0701524987816811
-5.10649871826172	-7.65152359008789	-4.60276889801025	-0.0715613961219788	0.214799463748932	0.0701079592108727
-5.1073055267334	-7.65428829193115	-4.59765100479126	-0.0716998875141144	0.214877545833588	0.0699407011270523
-5.10009717941284	-7.65381193161011	-4.60658407211304	-0.0716394409537315	0.21487332880497	0.0699411407113075
-5.09834146499634	-7.64650344848633	-4.6110463142395	-0.0717406421899796	0.21480955183506	0.0698565170168877
-5.10089826583862	-7.65151309967041	-4.60967874526978	-0.07182427495718	0.214683815836906	0.0697861984372139
-5.10330057144165	-7.6536922454834	-4.61024379730225	-0.0719405114650726	0.214834555983543	0.0696885660290718
-5.10146617889404	-7.64919805526733	-4.62324666976929	-0.0718101486563683	0.214900299906731	0.0697186663746834
-5.09254884719849	-7.64196014404297	-4.62330722808838	-0.0719294100999832	0.214717671275139	0.0696446225047112
-5.1009578704834	-7.64340353012085	-4.62050294876099	-0.0721556469798088	0.214608684182167	0.0695817992091179
-5.10634183883667	-7.649169921875	-4.62786626815796	-0.0721589177846909	0.214796617627144	0.0695111453533173
-5.10198593139648	-7.64297008514404	-4.64423561096191	-0.0719991847872734	0.214841336011887	0.0694926753640175
-5.10057973861694	-7.63678550720215	-4.63541889190674	-0.0722449570894241	0.214603275060654	0.0694960430264473
-5.10780048370361	-7.64297866821289	-4.62577867507935	-0.0723697915673256	0.214508667588234	0.0694385468959808
-5.11014652252197	-7.63897037506104	-4.64107704162598	-0.0722873881459236	0.214725643396378	0.0694075226783752
-5.10929298400879	-7.63388109207153	-4.65854263305664	-0.0722964629530907	0.214721500873566	0.0693740546703339
-5.11381483078003	-7.63740491867065	-4.65192413330078	-0.0725437626242638	0.214570358395576	0.069458395242691
-5.12120866775513	-7.63909912109375	-4.65381240844727	-0.0725663304328918	0.214679315686226	0.0693503990769386
-5.11654376983643	-7.63566255569458	-4.66815567016602	-0.0724572315812111	0.214588090777397	0.0693609565496445
-5.11836957931519	-7.62819623947144	-4.67395639419556	-0.0725583136081696	0.214523822069168	0.0693664848804474
-5.12628030776978	-7.63312387466431	-4.66773319244385	-0.0727795660495758	0.214528158307076	0.0694139674305916
-5.13621664047241	-7.6366720199585	-4.67710971832275	-0.072700597345829	0.214583471417427	0.0693303197622299
-5.13428544998169	-7.63234806060791	-4.6861252784729	-0.0725556910037994	0.214565634727478	0.069320060312748
-5.12788867950439	-7.62489604949951	-4.68796586990356	-0.0726697817444801	0.214487448334694	0.0693254247307777
-5.13485765457153	-7.62833976745605	-4.68579769134521	-0.0728414580225945	0.21451498568058	0.0692721009254456
-5.14434480667114	-7.63061714172363	-4.6795482635498	-0.0727610290050507	0.214460045099258	0.0692340210080147
-5.13896417617798	-7.62698602676392	-4.69475841522217	-0.0727018639445305	0.214566856622696	0.0691835060715675
-5.13756704330444	-7.62424468994141	-4.69608020782471	-0.0726624578237534	0.214527726173401	0.0692397430539131
-5.14165878295898	-7.62509679794312	-4.69272089004517	-0.0727318525314331	0.214480102062225	0.0692624822258949
-5.14531183242798	-7.62625169754028	-4.68997240066528	-0.0728239566087723	0.214383840560913	0.0693008005619049
-5.14858102798462	-7.62739419937134	-4.6937141418457	-0.0726653710007668	0.214529901742935	0.0692525133490562
-5.1443018913269	-7.62161254882813	-4.70062875747681	-0.0724896490573883	0.214588731527328	0.0692674964666367
-5.13886833190918	-7.62037515640259	-4.69548416137695	-0.0727098360657692	0.214516505599022	0.069382905960083
-5.14486408233643	-7.62175369262695	-4.68628168106079	-0.0728419274091721	0.214407920837402	0.0693951845169067
-5.1515097618103	-7.62359237670898	-4.68880128860474	-0.0726821944117546	0.214572668075562	0.0694198161363602
-5.14120960235596	-7.62010478973389	-4.69315099716187	-0.0725547894835472	0.214561611413956	0.0694444105029106
-5.13492631912231	-7.61584711074829	-4.69181346893311	-0.0726497247815132	0.214571937918663	0.0695500299334526
-5.14037466049194	-7.61397838592529	-4.68574905395508	-0.0726817920804024	0.214449390769005	0.0695715695619583
-5.14204120635986	-7.61814260482788	-4.67229700088501	-0.072744145989418	0.214531362056732	0.0695887058973312
-5.14117670059204	-7.61928701400757	-4.674720287323	-0.0726077035069466	0.214587599039078	0.0696117505431175
-5.13825607299805	-7.61263990402222	-4.6870756149292	-0.0724837183952332	0.214606508612633	0.0696919709444046
-5.13397932052612	-7.60755825042725	-4.67528438568115	-0.0726375579833984	0.214567437767982	0.0697301849722862
-5.14074182510376	-7.61277675628662	-4.66309213638306	-0.0727841183543205	0.214523822069168	0.0698270201683044
-5.14942455291748	-7.62130928039551	-4.67172527313232	-0.0726447477936745	0.214659601449966	0.0697978958487511
-5.14277029037476	-7.61500692367554	-4.67459440231323	-0.0724297165870667	0.214628085494041	0.0698704943060875
-5.13466930389404	-7.60975456237793	-4.66883897781372	-0.072498545050621	0.214601069688797	0.0699746459722519
-5.1447229385376	-7.61554908752441	-4.6680006980896	-0.0726988017559052	0.214536517858505	0.069980151951313
-5.14845037460327	-7.6191086769104	-4.65306854248047	-0.0726582258939743	0.214520692825317	0.0700550451874733
-5.14363622665405	-7.62423944473267	-4.65928840637207	-0.0725817754864693	0.214555621147156	0.0700710862874985
-5.14092206954956	-7.62026453018188	-4.67069864273071	-0.0723876357078552	0.214585974812508	0.0700583830475807
-5.14034843444824	-7.61900901794434	-4.65874767303467	-0.0725327134132385	0.214521363377571	0.0701386481523514
-5.14504337310791	-7.62450313568115	-4.65004730224609	-0.0727090165019035	0.214422434568405	0.0701873153448105
-5.1494255065918	-7.63043451309204	-4.65628337860107	-0.0725939869880676	0.214491575956345	0.070099949836731
-5.1402530670166	-7.62394666671753	-4.6629433631897	-0.0724674537777901	0.214474499225616	0.0701881274580956
-5.1412181854248	-7.6209774017334	-4.65053033828735	-0.0725450590252876	0.214399889111519	0.0701811164617538
-5.14446353912354	-7.62665414810181	-4.64785861968994	-0.0726670995354652	0.214429557323456	0.0700603350996971
-5.14322805404663	-7.62661647796631	-4.65333080291748	-0.0724539682269096	0.214484110474586	0.070113867521286
-5.1386604309082	-7.62128877639771	-4.66073989868164	-0.0723594203591347	0.2143714427948	0.070042259991169
-5.14558029174805	-7.62398815155029	-4.64913320541382	-0.0725669115781784	0.214408054947853	0.0699936896562576
-5.15645551681519	-7.62953901290894	-4.64988470077515	-0.0725413635373116	0.214455366134644	0.0698890462517738
-5.15097332000732	-7.62779712677002	-4.65803718566895	-0.0723733156919479	0.214543521404266	0.0698878541588783
-5.14372968673706	-7.62667083740234	-4.65744113922119	-0.072366788983345	0.214376971125603	0.0698050707578659
-5.14956903457642	-7.63091945648193	-4.65201234817505	-0.0725552141666412	0.214377969503403	0.0697859898209572
-5.15900850296021	-7.63552331924438	-4.64777755737305	-0.072527676820755	0.214416548609734	0.0697664469480515
-5.15362596511841	-7.64105892181396	-4.64874982833862	-0.0725297406315804	0.214314147830009	0.0696691870689392
-5.15460443496704	-7.64110231399536	-4.64838361740112	-0.0724509954452515	0.214393898844719	0.0696496516466141
-5.15193223953247	-7.63887596130371	-4.66678142547607	-0.0723882541060448	0.214385494589806	0.0695866495370865
-5.15124893188477	-7.64116287231445	-4.65631484985352	-0.072579950094223	0.214245453476906	0.0696086585521698
-5.16537046432495	-7.64479541778564	-4.65098905563354	-0.0726181492209435	0.214231550693512	0.0695285126566887
-5.16239976882935	-7.64793729782104	-4.65049982070923	-0.0725610479712486	0.214226841926575	0.0694348812103271
-5.15828895568848	-7.64602613449097	-4.66394233703613	-0.072549432516098	0.2142044454813	0.0693774521350861
-5.15757656097412	-7.64737844467163	-4.66869592666626	-0.0724747404456139	0.214207202196121	0.0693795830011368
-5.16119241714478	-7.63970232009888	-4.65680837631226	-0.0725985616445541	0.214071735739708	0.0693078860640526
-5.16394472122192	-7.64420604705811	-4.64990520477295	-0.0727659985423088	0.214024230837822	0.0691510438919067
-5.16027927398682	-7.64791536331177	-4.65313720703125	-0.0726212561130524	0.214072301983833	0.0690430700778961
-5.15713834762573	-7.64143657684326	-4.6723461151123	-0.0726092085242271	0.214040234684944	0.0688775554299355
-5.16076231002808	-7.6362624168396	-4.65970802307129	-0.0727132111787796	0.213962435722351	0.0688625425100327
-5.16964101791382	-7.64256477355957	-4.65297937393188	-0.0727573186159134	0.214028567075729	0.0687125772237778
-5.1669979095459	-7.64230251312256	-4.65507841110229	-0.0727875605225563	0.213928923010826	0.0686011761426926
-5.15987539291382	-7.64252996444702	-4.65865707397461	-0.0727469772100449	0.213858008384705	0.0684202015399933
-5.16285610198975	-7.63705158233643	-4.66721057891846	-0.0727919638156891	0.213896378874779	0.0684319511055946
-5.16740036010742	-7.63885974884033	-4.65509462356567	-0.0728792622685432	0.213874906301498	0.0684061646461487
-5.16934013366699	-7.6416916847229	-4.65379667282104	-0.0729848966002464	0.213730230927467	0.0683059394359589
-5.17187643051147	-7.64205455780029	-4.65825700759888	-0.0728922262787819	0.213773474097252	0.0681848078966141
-5.16687822341919	-7.63726758956909	-4.66597700119019	-0.0728505402803421	0.213813364505768	0.0681452229619026
-5.16392707824707	-7.63514423370361	-4.65729093551636	-0.0730191841721535	0.21370954811573	0.0682087689638138
-5.17045545578003	-7.63808870315552	-4.65972471237183	-0.0731975063681602	0.213686734437943	0.068083144724369
-5.1707239151001	-7.63829612731934	-4.65763759613037	-0.0731862410902977	0.213642090559006	0.0680500715970993
-5.17031002044678	-7.64140701293945	-4.66150999069214	-0.0732194855809212	0.213686019182205	0.0679643675684929
-5.16417264938354	-7.63577890396118	-4.67543411254883	-0.07303636521101	0.21368220448494	0.0678830146789551
-5.15507078170776	-7.63125991821289	-4.66191148757935	-0.0733110085129738	0.213580071926117	0.0679090768098831
-5.16312503814697	-7.63606452941895	-4.654869556427	-0.0734744668006897	0.21355839073658	0.0677988305687904
-5.17134380340576	-7.6395468711853	-4.66606378555298	-0.0734540000557899	0.213684692978859	0.0677699744701386
-5.16166543960571	-7.63986349105835	-4.67048501968384	-0.0733725652098656	0.213686004281044	0.0676440671086311
-5.15227508544922	-7.63232183456421	-4.6744270324707	-0.0733324065804482	0.213654473423958	0.0676428973674774
-5.1567497253418	-7.63210773468018	-4.67459344863892	-0.073557548224926	0.213625341653824	0.0676547959446907
-5.16130590438843	-7.63421487808228	-4.664626121521	-0.0736400410532951	0.213565573096275	0.0676267296075821
-5.1597695350647	-7.64103651046753	-4.67115211486816	-0.0735756754875183	0.213646575808525	0.0674952119588852
-5.15446901321411	-7.63460445404053	-4.6857271194458	-0.0734267830848694	0.213680401444435	0.0675493627786636
-5.1486611366272	-7.63119411468506	-4.68312358856201	-0.0735991224646568	0.21360020339489	0.0675842091441154
-5.15619802474976	-7.63337755203247	-4.6719217300415	-0.0737627893686295	0.213548094034195	0.067596860229969
-5.16442108154297	-7.63701248168945	-4.68384265899658	-0.073641836643219	0.213593691587448	0.067579448223114
-5.15688800811768	-7.63452196121216	-4.6906909942627	-0.0735401958227158	0.213614642620087	0.067591704428196
-5.15048122406006	-7.62916564941406	-4.68433809280396	-0.0735650435090065	0.213574931025505	0.0676747336983681
-5.15567922592163	-7.62929821014404	-4.68754196166992	-0.0737186521291733	0.213565587997437	0.0676871463656425
-5.15738296508789	-7.62979936599731	-4.68528604507446	-0.0736889094114304	0.213489100337029	0.067785382270813
-5.15349388122559	-7.63167762756348	-4.69059991836548	-0.0736072584986687	0.213541686534882	0.0677064880728722
-5.14752960205078	-7.62379932403564	-4.69154453277588	-0.0736004188656807	0.213612362742424	0.0678075477480888
-5.15349292755127	-7.62130832672119	-4.68583297729492	-0.0736195296049118	0.213526636362076	0.0678934082388878
-5.15437459945679	-7.62199640274048	-4.67608690261841	-0.0736589282751083	0.213481038808823	0.0679488107562065
-5.15222835540771	-7.62291955947876	-4.69270420074463	-0.073479101061821	0.213550046086311	0.0679594054818153
-5.15294170379639	-7.61658143997192	-4.69891834259033	-0.0733737125992775	0.213639616966248	0.0680918619036675
-5.14809274673462	-7.6111159324646	-4.68531370162964	-0.0735675841569901	0.21355077624321	0.0682018622756004
-5.15430355072021	-7.61771726608276	-4.68446969985962	-0.0736065283417702	0.213492602109909	0.0681833401322365
-5.16406774520874	-7.61475849151611	-4.68720817565918	-0.073388397693634	0.213678643107414	0.0682736486196518
-5.15398502349854	-7.61175537109375	-4.69869661331177	-0.0733025819063187	0.213669657707214	0.0683689340949059
-5.15531492233276	-7.61466360092163	-4.6882905960083	-0.0734110176563263	0.213607385754585	0.068528026342392
-5.16962337493896	-7.61999750137329	-4.6851863861084	-0.0733725428581238	0.213643327355385	0.0685721039772034
-5.1655969619751	-7.61972761154175	-4.69145488739014	-0.0731376335024834	0.213723003864288	0.0687201023101807
-5.16312503814697	-7.61384248733521	-4.69325017929077	-0.0731358006596565	0.213602527976036	0.0687820091843605
-5.17668676376343	-7.62073040008545	-4.68708801269531	-0.0733003467321396	0.213574528694153	0.0689054578542709
-5.18294477462769	-7.62786531448364	-4.68908643722534	-0.0730932056903839	0.21373425424099	0.0689663365483284
-5.18152570724487	-7.62427854537964	-4.70211935043335	-0.0729383081197739	0.213698297739029	0.0691585317254066
-5.18049335479736	-7.62006282806396	-4.69223213195801	-0.0729626640677452	0.213524386286736	0.069274939596653
-5.19038248062134	-7.62840366363525	-4.68363952636719	-0.0731164813041687	0.213541209697723	0.0693095773458481
-5.20023107528687	-7.63271474838257	-4.68754863739014	-0.0729858204722404	0.213561698794365	0.0693509876728058
-5.19195461273193	-7.63055610656738	-4.69525766372681	-0.0727389231324196	0.213538140058517	0.0694693624973297
-5.19118785858154	-7.62632179260254	-4.69709587097168	-0.0727885365486145	0.213526770472527	0.0695731863379478
-5.20261240005493	-7.62980985641479	-4.68592166900635	-0.0728355497121811	0.213472843170166	0.0695834532380104
-5.20194292068481	-7.63203859329224	-4.68382930755615	-0.0727317780256271	0.213431522250175	0.0696000307798386
-5.19582891464233	-7.63025093078613	-4.68791770935059	-0.0726337134838104	0.21345628798008	0.0695663020014763
-5.20254421234131	-7.62890481948853	-4.67827177047729	-0.0727409049868584	0.213329792022705	0.0696413442492485
-5.2130389213562	-7.63512659072876	-4.67684745788574	-0.0726431310176849	0.213448747992516	0.0695991888642311
-5.20675802230835	-7.63348579406738	-4.67950487136841	-0.0724115669727325	0.213476598262787	0.0696050599217415
-5.20042371749878	-7.62847900390625	-4.68370294570923	-0.0724985525012016	0.213295266032219	0.0696052685379982
-5.21352338790894	-7.63395738601685	-4.67774534225464	-0.072616420686245	0.213235676288605	0.0696265771985054
-5.22732639312744	-7.63764762878418	-4.67016410827637	-0.0724516585469246	0.213370129466057	0.0695903748273849
-5.22093534469604	-7.63879585266113	-4.68041133880615	-0.0723815634846687	0.213348627090454	0.0695434659719467
-5.21905422210693	-7.63850879669189	-4.683837890625	-0.0723617747426033	0.213289514183998	0.0695870518684387
-5.23092031478882	-7.6415958404541	-4.67956924438477	-0.0723972246050835	0.21321839094162	0.0695619583129883
-5.23515605926514	-7.64373111724854	-4.67148113250732	-0.0723801851272583	0.213207006454468	0.0694650635123253
-5.23159313201904	-7.64721393585205	-4.67960023880005	-0.0723039209842682	0.213206961750984	0.0693448558449745
-5.23298740386963	-7.64516258239746	-4.68911695480347	-0.0722301751375198	0.213105663657188	0.0693416967988014
-5.23559141159058	-7.64601755142212	-4.67898464202881	-0.0723582655191422	0.212985157966614	0.0692920088768005
-5.23715734481812	-7.64854574203491	-4.67021036148071	-0.0724751949310303	0.212883353233337	0.0691757574677467
-5.24360322952271	-7.65717363357544	-4.68185710906982	-0.0723860785365105	0.212993428111076	0.0691244900226593
-5.24185800552368	-7.64976835250854	-4.68545770645142	-0.0722057372331619	0.212895020842552	0.0690735056996346
-5.236572265625	-7.6458535194397	-4.67148494720459	-0.0724693015217781	0.212723687291145	0.0690841898322105
-5.24476051330566	-7.65088891983032	-4.67646026611328	-0.0725664496421814	0.212687835097313	0.0689885169267654
-5.24558353424072	-7.65252685546875	-4.67874097824097	-0.0723773762583733	0.212748050689697	0.068964995443821
-5.23778629302979	-7.64687490463257	-4.68000745773315	-0.0724773183465004	0.212597951292992	0.0689265802502632
-5.24458646774292	-7.64645767211914	-4.67072010040283	-0.0725816488265991	0.212519988417625	0.0688667371869087
-5.24572038650513	-7.65096950531006	-4.67105579376221	-0.0725491717457771	0.212562650442123	0.06871048361063
-5.24207019805908	-7.64688014984131	-4.67495250701904	-0.0724426582455635	0.212483316659927	0.0686860606074333
-5.23442935943604	-7.64175128936768	-4.67433547973633	-0.0724940448999405	0.212379425764084	0.0686316713690758
-5.24184513092041	-7.64735174179077	-4.66272926330566	-0.0727466717362404	0.212241500616074	0.0685299783945084
-5.24425601959229	-7.65136671066284	-4.67663621902466	-0.0725244730710983	0.212303534150124	0.0684188455343246
-5.24021911621094	-7.64964056015015	-4.68145418167114	-0.0723282620310783	0.212316364049911	0.0683625489473343
-5.23305416107178	-7.64658355712891	-4.66427373886108	-0.0725703462958336	0.212201550602913	0.0683858320116997
-5.24338722229004	-7.65578079223633	-4.66461849212646	-0.0727685168385506	0.212127357721329	0.0682546198368073
-5.24168348312378	-7.65830659866333	-4.66863918304443	-0.0724996626377106	0.212178781628609	0.0682791918516159
-5.23739051818848	-7.65360498428345	-4.67774963378906	-0.0723898336291313	0.2120431214571	0.0682181119918823
-5.23641109466553	-7.65525197982788	-4.66635179519653	-0.072675958275795	0.211931765079498	0.0682431310415268
-5.2500376701355	-7.66092300415039	-4.66524791717529	-0.0726830065250397	0.211984425783157	0.0681981146335602
-5.24436521530151	-7.65827226638794	-4.67004489898682	-0.0724845081567764	0.211910650134087	0.0682022646069527
-5.2411961555481	-7.65642881393433	-4.67375421524048	-0.0724966377019882	0.211842730641365	0.0682074949145317
-5.24735403060913	-7.65527105331421	-4.67487049102783	-0.0725693851709366	0.211823239922523	0.0682425424456596
-5.25919628143311	-7.65711832046509	-4.67505693435669	-0.0726630240678787	0.211873650550842	0.068205788731575
-5.25262784957886	-7.65150117874146	-4.67568016052246	-0.0724515989422798	0.211750701069832	0.068194754421711
-5.24547338485718	-7.64634895324707	-4.67918252944946	-0.0725234895944595	0.211685091257095	0.0682426318526268
-5.25194549560547	-7.64437198638916	-4.67754983901978	-0.0726103186607361	0.211684614419937	0.0682476162910461
-5.262375831604	-7.64427280426025	-4.67684936523438	-0.0725938081741333	0.21176366508007	0.0681798979640007
-5.25134515762329	-7.63683748245239	-4.6877965927124	-0.0724571794271469	0.211685031652451	0.068141907453537
-5.24818754196167	-7.6357569694519	-4.67596530914307	-0.0725281983613968	0.211608588695526	0.0682052597403526
-5.25969791412354	-7.6352801322937	-4.66984510421753	-0.0725729316473007	0.211655452847481	0.0681513994932175
-5.25620651245117	-7.63323831558228	-4.67947816848755	-0.0724169015884399	0.211659699678421	0.0681494846940041
-5.24666261672974	-7.62609434127808	-4.68446731567383	-0.0724249258637428	0.211640372872353	0.0681277140974998
-5.25138854980469	-7.6297459602356	-4.67301082611084	-0.0726036429405212	0.211569592356682	0.0681756734848022
-5.26200819015503	-7.63133335113525	-4.67359018325806	-0.0725071728229523	0.211601227521896	0.0681475400924683
-5.25389528274536	-7.62292575836182	-4.67634010314941	-0.0722664371132851	0.211604073643684	0.0682045966386795
-5.24543190002441	-7.62084341049194	-4.68003511428833	-0.0723925679922104	0.211534842848778	0.0682046115398407
-5.2543773651123	-7.62420129776001	-4.67636585235596	-0.0724556297063828	0.211542204022408	0.0682098716497421
-5.26103830337524	-7.62585687637329	-4.66718101501465	-0.0725014731287956	0.211576297879219	0.0682356059551239
-5.25355768203735	-7.62029981613159	-4.68172216415405	-0.0722664967179298	0.211507350206375	0.068232037127018
-5.25486660003662	-7.61540937423706	-4.6803092956543	-0.0723546370863914	0.21152950823307	0.0683258920907974
-5.26322555541992	-7.61960697174072	-4.66906452178955	-0.0723683163523674	0.211541041731834	0.0682593807578087
-5.26359033584595	-7.61945247650146	-4.67347145080566	-0.0722182542085648	0.211593180894852	0.0682507306337357
-5.25389194488525	-7.61188220977783	-4.6785740852356	-0.07216577231884	0.21150304377079	0.0681980028748512
-5.25946712493896	-7.61192607879639	-4.67054128646851	-0.0723549425601959	0.211473062634468	0.0682734400033951
-5.26892900466919	-7.61577987670898	-4.67088317871094	-0.0722108036279678	0.21157705783844	0.0682671517133713
-5.26251649856567	-7.61112070083618	-4.68210029602051	-0.0720177516341209	0.211640685796738	0.0682825148105621
-5.25983858108521	-7.60760593414307	-4.67785978317261	-0.0720781609416008	0.21152651309967	0.0683063343167305
-5.26563501358032	-7.61212348937988	-4.67007827758789	-0.072121761739254	0.211470037698746	0.0682208761572838
-5.26012563705444	-7.61080455780029	-4.67943716049194	-0.0720349550247192	0.211518526077271	0.0682251676917076
-5.26030826568604	-7.6065993309021	-4.6866397857666	-0.0718684643507004	0.211563631892204	0.0682759135961533
-5.26542949676514	-7.60639524459839	-4.66609144210815	-0.071937084197998	0.21145287156105	0.0683695673942566
-5.26750421524048	-7.61335468292236	-4.67650699615479	-0.0719962194561958	0.211483478546143	0.0682584941387177
-5.26103544235229	-7.61053609848022	-4.67996025085449	-0.0717214643955231	0.211555972695351	0.0683527067303658
-5.26380920410156	-7.60828590393066	-4.67948055267334	-0.0717895999550819	0.211478263139725	0.0683601573109627
-5.26798295974731	-7.61099910736084	-4.66644525527954	-0.0718572810292244	0.211461946368217	0.0683895125985146
-5.26337575912476	-7.6144905090332	-4.67471599578857	-0.0717141628265381	0.211511582136154	0.0683699324727058
-5.26094198226929	-7.61439800262451	-4.68274688720703	-0.0717751532793045	0.211507633328438	0.0684355497360229
-5.27225923538208	-7.61279535293579	-4.67229557037354	-0.0717756673693657	0.211432173848152	0.0684890598058701
-5.26346445083618	-7.61380910873413	-4.6720986366272	-0.0716597661375999	0.211355850100517	0.0684787184000015
-5.25597047805786	-7.60977935791016	-4.67612314224243	-0.0716099962592125	0.211302354931831	0.0685214623808861
-5.26672267913818	-7.61062622070313	-4.67217683792114	-0.0717257335782051	0.211349874734879	0.0685506910085678
-5.27572298049927	-7.61423587799072	-4.67200040817261	-0.0716801062226295	0.211348161101341	0.0685728341341019
-5.26531553268433	-7.6112847328186	-4.68018579483032	-0.0714339539408684	0.211307778954506	0.0685187056660652
-5.25932693481445	-7.605149269104	-4.67066764831543	-0.0715827494859695	0.211209207773209	0.0684952810406685
-5.26816654205322	-7.60653686523438	-4.6728835105896	-0.0716167464852333	0.21119412779808	0.0684668868780136
-5.26973342895508	-7.61061096191406	-4.67279195785522	-0.071537546813488	0.211227655410767	0.0685156136751175
-5.26209449768066	-7.60788631439209	-4.67927503585815	-0.0714712515473366	0.211188733577728	0.0684665068984032
-5.25956249237061	-7.60007238388062	-4.6794695854187	-0.0714506208896637	0.211127415299416	0.0684732273221016
-5.26867246627808	-7.60479021072388	-4.67636060714722	-0.0715454444289207	0.2111576795578	0.06849754601717
-5.26675987243652	-7.60620307922363	-4.66961860656738	-0.0715084224939346	0.211111456155777	0.0684474930167198
-5.25732898712158	-7.60459852218628	-4.67970275878906	-0.0714397206902504	0.211085453629494	0.0684313848614693
-5.2628321647644	-7.6042685508728	-4.68283271789551	-0.0713983923196793	0.211074963212013	0.0684693455696106
-5.26758480072021	-7.60062503814697	-4.67576599121094	-0.0714063793420792	0.211008533835411	0.0684772059321404
-5.26776218414307	-7.60981559753418	-4.67126226425171	-0.0715883523225784	0.211031228303909	0.06839669495821
-5.26578044891357	-7.6090202331543	-4.67634248733521	-0.0713744163513184	0.211069285869598	0.0684441402554512
-5.25868606567383	-7.60255336761475	-4.68868923187256	-0.0713201761245728	0.210924446582794	0.0683797374367714
-5.26398468017578	-7.60692310333252	-4.67868804931641	-0.0715387836098671	0.210809201002121	0.068425141274929
-5.27224254608154	-7.61523532867432	-4.67955589294434	-0.0715638622641563	0.210976868867874	0.0683365687727928
-5.26728820800781	-7.61040306091309	-4.69225072860718	-0.0713870003819466	0.210979774594307	0.0683519840240479
-5.26221895217896	-7.6081919670105	-4.69020175933838	-0.0714150741696358	0.210755437612534	0.0683807954192162
-5.27434349060059	-7.61038446426392	-4.68578672409058	-0.0715612024068832	0.210700005292892	0.0684022232890129
-5.28418731689453	-7.61790132522583	-4.69264125823975	-0.0714770257472992	0.210878893733025	0.0683845207095146
-5.27565050125122	-7.61827707290649	-4.69644117355347	-0.0714520215988159	0.210804864764214	0.0683702453970909
-5.27145290374756	-7.61428308486938	-4.6978702545166	-0.071428120136261	0.210692122578621	0.0683893412351608
-5.28590536117554	-7.61717319488525	-4.69623947143555	-0.071613721549511	0.21061185002327	0.0683513507246971
-5.29374933242798	-7.62007665634155	-4.69959211349487	-0.0714927911758423	0.210750848054886	0.068342849612236
-5.28544950485229	-7.61659955978394	-4.71640348434448	-0.071425661444664	0.210702911019325	0.0682674944400787
-5.28815793991089	-7.61787891387939	-4.70545530319214	-0.0715305060148239	0.210564032196999	0.0683674737811089
-5.29824590682983	-7.62216424942017	-4.70551156997681	-0.0715492218732834	0.210520207881927	0.0683155879378319
-5.30191898345947	-7.62214517593384	-4.70982646942139	-0.0714839100837708	0.210572227835655	0.0682832673192024
-5.29955673217773	-7.62085723876953	-4.72241878509521	-0.0713740363717079	0.210549056529999	0.0682608187198639
-5.30361461639404	-7.62329435348511	-4.72739887237549	-0.0714120417833328	0.210474669933319	0.0682903528213501
-5.3158655166626	-7.63006162643433	-4.71948623657227	-0.0715468674898148	0.210457369685173	0.0683073103427887
-5.31576824188232	-7.62743282318115	-4.72590732574463	-0.0713523477315903	0.210433065891266	0.0683097168803215
-5.31053876876831	-7.62385082244873	-4.7337532043457	-0.0713501498103142	0.210408866405487	0.0683089345693588
-5.32191133499146	-7.62862300872803	-4.72382736206055	-0.0715346336364746	0.210347548127174	0.0684074088931084
-5.33155012130737	-7.63591289520264	-4.73058986663818	-0.0714423283934593	0.21035347878933	0.0683272406458855
-5.32271671295166	-7.62830066680908	-4.7463002204895	-0.0713305473327637	0.210281059145927	0.0683743581175804
-5.32813787460327	-7.62704277038574	-4.73762226104736	-0.0714907497167587	0.210213795304298	0.0684989467263222
-5.33725881576538	-7.63422155380249	-4.74215698242188	-0.0714007467031479	0.210230201482773	0.0684933364391327
-5.33384799957275	-7.63191699981689	-4.75275182723999	-0.0712944641709328	0.21020770072937	0.0685512349009514
-5.3358006477356	-7.62664318084717	-4.75180721282959	-0.0712613761425018	0.21014329791069	0.0685356482863426
-5.34053325653076	-7.6314754486084	-4.74688625335693	-0.0714426785707474	0.210040837526321	0.0686475560069084
-5.3496241569519	-7.63414144515991	-4.75540971755981	-0.0712799578905106	0.21014940738678	0.0686330124735832
-5.34968614578247	-7.62804794311523	-4.76888227462769	-0.0711425989866257	0.210143938660622	0.068647526204586
-5.35617208480835	-7.63077163696289	-4.7613844871521	-0.0713027566671371	0.210098400712013	0.0687839984893799
-5.35725212097168	-7.63072443008423	-4.75993919372559	-0.0712534636259079	0.21010984480381	0.0687627419829369
-5.35382652282715	-7.62711048126221	-4.77285766601563	-0.0710878297686577	0.209978520870209	0.06874780356884
-5.35684156417847	-7.62061214447021	-4.77478694915771	-0.0710268318653107	0.210090115666389	0.0688293874263763
-5.36034822463989	-7.61867189407349	-4.77073431015015	-0.0711533278226852	0.209947898983955	0.0689119845628738
-5.36539316177368	-7.62416791915894	-4.77803087234497	-0.0712023675441742	0.20995856821537	0.0688974484801292
-5.36132478713989	-7.61853981018066	-4.7847056388855	-0.0709691122174263	0.21001972258091	0.0689665377140045
-5.36509275436401	-7.61210823059082	-4.79080533981323	-0.0710381716489792	0.210005357861519	0.0690545961260796
-5.36931371688843	-7.61296081542969	-4.77813911437988	-0.0711343660950661	0.209919974207878	0.0691477954387665
-5.36838436126709	-7.6120080947876	-4.78980302810669	-0.0710048824548721	0.210000738501549	0.0691597536206245
-5.36634635925293	-7.60733413696289	-4.80320310592651	-0.0708423182368279	0.210009858012199	0.0692504271864891
-5.36809396743774	-7.6001181602478	-4.79191493988037	-0.0709841772913933	0.209970057010651	0.0693717151880264
-5.36884117126465	-7.6003565788269	-4.78749465942383	-0.0710815936326981	0.209855750203133	0.0694218203425407
-5.36894226074219	-7.601233959198	-4.79938697814941	-0.0709227100014687	0.210001796483994	0.06939697265625
-5.36795330047607	-7.59608745574951	-4.80575656890869	-0.0708818137645721	0.210008680820465	0.069546215236187
-5.3713812828064	-7.58842420578003	-4.79835176467896	-0.0710266605019569	0.209957242012024	0.0696280002593994
-5.36769962310791	-7.58971071243286	-4.80406665802002	-0.0709655210375786	0.20995631814003	0.0695714056491852
-5.36705636978149	-7.58754253387451	-4.80724906921387	-0.0708871185779572	0.210077777504921	0.0696663558483124
-5.36370182037354	-7.58089303970337	-4.80930709838867	-0.0708603858947754	0.209981098771095	0.0697240307927132
-5.37067937850952	-7.57753753662109	-4.80249547958374	-0.0709847807884216	0.209937915205956	0.0697577968239784
-5.36906480789185	-7.57820320129395	-4.81431531906128	-0.0708892270922661	0.210071191191673	0.0697705745697021
-5.36730289459229	-7.57484340667725	-4.826491355896	-0.0707225054502487	0.210142984986305	0.0697851479053497
-5.36763191223145	-7.56861925125122	-4.81389427185059	-0.0708638876676559	0.210064068436623	0.0699338242411613
-5.37576103210449	-7.5692253112793	-4.80765247344971	-0.0709268972277641	0.210031315684319	0.0699979215860367
-5.38048601150513	-7.57215976715088	-4.82141447067261	-0.0707857459783554	0.210083588957787	0.0699380859732628
-5.37453317642212	-7.56491041183472	-4.83327722549438	-0.0705538615584373	0.21018123626709	0.0700035095214844
-5.36846971511841	-7.56145429611206	-4.82032060623169	-0.070710077881813	0.210053235292435	0.0701263546943665
-5.37762212753296	-7.56593942642212	-4.81436109542847	-0.0709226876497269	0.210077702999115	0.0701293498277664
-5.37554693222046	-7.56458616256714	-4.81770896911621	-0.0707209929823875	0.210124433040619	0.0701911225914955
-5.36602592468262	-7.55451726913452	-4.82937097549438	-0.0705989748239517	0.210050195455551	0.0702752247452736
-5.36676645278931	-7.55342626571655	-4.81473207473755	-0.0708575993776321	0.210032418370247	0.0703510716557503
-5.37423133850098	-7.55953025817871	-4.81129598617554	-0.0708548948168755	0.21015277504921	0.0703479498624802
-5.36904096603394	-7.55286645889282	-4.81755352020264	-0.070689782500267	0.21020196378231	0.0703914761543274
-5.35572528839111	-7.54876708984375	-4.81386041641235	-0.0707448720932007	0.210003167390823	0.0704618990421295
-5.35885810852051	-7.54372930526733	-4.80728244781494	-0.0709169209003448	0.209995239973068	0.0705091282725334
-5.36633634567261	-7.5488715171814	-4.81284141540527	-0.0709067806601524	0.210246279835701	0.0704977810382843
-5.35517406463623	-7.54305410385132	-4.82001304626465	-0.0707481354475021	0.2101920992136	0.0705604180693626
-5.34612607955933	-7.53440237045288	-4.81328439712524	-0.0708770379424095	0.209986880421638	0.0706290230154991
-5.35354995727539	-7.53871536254883	-4.80444574356079	-0.0710315480828285	0.209976717829704	0.0706057548522949
-5.3589916229248	-7.54013061523438	-4.81144762039185	-0.0708732903003693	0.210192561149597	0.0706499442458153
-5.34720945358276	-7.53504419326782	-4.81922006607056	-0.0708228647708893	0.210136905312538	0.0706673488020897
-5.34450435638428	-7.53331708908081	-4.81179475784302	-0.070978119969368	0.210029304027557	0.0707510486245155
-5.35830450057983	-7.53924655914307	-4.8102126121521	-0.0709960907697678	0.210154846310616	0.0707230716943741
-5.35869073867798	-7.53838348388672	-4.81733322143555	-0.0709576830267906	0.210161373019218	0.0707077383995056
-5.35247135162354	-7.53968191146851	-4.81913185119629	-0.070902980864048	0.210105583071709	0.0707341283559799
-5.35489368438721	-7.54497766494751	-4.82036924362183	-0.0710337609052658	0.210042983293533	0.0707610100507736
-5.36841201782227	-7.5472583770752	-4.81372213363647	-0.0709817931056023	0.210030511021614	0.0707982331514359
-5.36352634429932	-7.54629611968994	-4.81178951263428	-0.0708135738968849	0.209974214434624	0.0708252191543579
-5.35996341705322	-7.54948234558105	-4.81661176681519	-0.0709330812096596	0.209958508610725	0.0708186626434326
-5.36430931091309	-7.55175971984863	-4.81858921051025	-0.070967398583889	0.209925591945648	0.0708491280674934
-5.37244844436646	-7.55278015136719	-4.80915069580078	-0.0710688829421997	0.209809690713882	0.0708826705813408
-5.37533760070801	-7.5582709312439	-4.80671262741089	-0.0710341185331345	0.209864407777786	0.0708563327789307
-5.36936569213867	-7.55735683441162	-4.81899929046631	-0.0708489641547203	0.209863528609276	0.0708187893033028
-5.37339544296265	-7.55375289916992	-4.81286716461182	-0.0709787607192993	0.209741219878197	0.0708670616149902
-5.37597036361694	-7.56034803390503	-4.80625104904175	-0.071077398955822	0.209679141640663	0.0708448141813278
-5.37789249420166	-7.56076908111572	-4.81471347808838	-0.0710126757621765	0.209749922156334	0.0707570239901543
-5.37615537643433	-7.55406665802002	-4.82437515258789	-0.0708790570497513	0.209744423627853	0.070764347910881
-5.38519096374512	-7.55631399154663	-4.81555271148682	-0.071042075753212	0.209634438157082	0.070749320089817
-5.38634061813354	-7.55846977233887	-4.80868864059448	-0.0710990503430367	0.20956626534462	0.0706917643547058
-5.38479614257813	-7.55934619903564	-4.82346868515015	-0.071041539311409	0.209607869386673	0.0705444142222404
-5.38374662399292	-7.55356740951538	-4.83781862258911	-0.0709224343299866	0.20967772603035	0.0705258920788765
-5.39052820205688	-7.54997730255127	-4.82157611846924	-0.0711152404546738	0.209528490900993	0.0705470889806747
-5.39405679702759	-7.5598726272583	-4.81988477706909	-0.0712500438094139	0.209447026252747	0.0704432353377342
-5.39539480209351	-7.55533313751221	-4.82711696624756	-0.0710093751549721	0.209532454609871	0.0703369155526161
-5.38840436935425	-7.54851531982422	-4.83344554901123	-0.0709900185465813	0.209406316280365	0.070272371172905
-5.39689636230469	-7.55270767211914	-4.82460641860962	-0.0711684376001358	0.209454521536827	0.0702142640948296
-5.40494537353516	-7.55897903442383	-4.82940435409546	-0.0712114050984383	0.209412753582001	0.0701116546988487
-5.40149211883545	-7.55211734771729	-4.8427414894104	-0.0709686428308487	0.209417313337326	0.0700138583779335
-5.39242601394653	-7.54745626449585	-4.83588266372681	-0.0710910111665726	0.209372639656067	0.0699416175484657
-5.40230751037598	-7.55217218399048	-4.82792282104492	-0.0712277814745903	0.209274739027023	0.069892406463623
-5.40531921386719	-7.55460119247437	-4.83176803588867	-0.0710892528295517	0.20941786468029	0.0697325766086578
-5.3995041847229	-7.54919481277466	-4.84302806854248	-0.0709861889481544	0.209386855363846	0.069670632481575
-5.39018106460571	-7.54587984085083	-4.83012914657593	-0.0711366608738899	0.209249168634415	0.0696153566241264
-5.39925479888916	-7.54972982406616	-4.82677030563354	-0.071273535490036	0.20927594602108	0.0694816559553146
-5.39980554580688	-7.55153846740723	-4.82617044448853	-0.0712016075849533	0.209354907274246	0.0694553554058075
-5.38983964920044	-7.54887962341309	-4.82451868057251	-0.0711403116583824	0.20924274623394	0.0692713409662247
-5.38547039031982	-7.54500293731689	-4.83307933807373	-0.0711063370108604	0.209274008870125	0.0692211166024208
-5.38732576370239	-7.54567337036133	-4.82483291625977	-0.0712368860840797	0.209196954965591	0.069205217063427
-5.38427019119263	-7.54859828948975	-4.82608604431152	-0.0713212862610817	0.209160014986992	0.0691705644130707
-5.37571239471436	-7.54567766189575	-4.82777070999146	-0.0712890774011612	0.209165051579475	0.0690065547823906
-5.37983655929565	-7.54509353637695	-4.82326698303223	-0.0713330954313278	0.209146991372108	0.0689499005675316
-5.38602924346924	-7.54805517196655	-4.8193359375	-0.071353517472744	0.209212735295296	0.0688801109790802
-5.37564516067505	-7.54600095748901	-4.83278369903564	-0.0711823254823685	0.209183409810066	0.0688301175832748
-5.36717367172241	-7.53900766372681	-4.81987190246582	-0.0713764876127243	0.209078446030617	0.0687925517559052
-5.3761739730835	-7.54316377639771	-4.8142352104187	-0.0716313272714615	0.209167242050171	0.0686773136258125
-5.37715530395508	-7.54401540756226	-4.82147645950317	-0.0714340135455132	0.209125682711601	0.0686502084136009
-5.36892795562744	-7.54237127304077	-4.82890176773071	-0.0713251903653145	0.209064126014709	0.0685575529932976
-5.36719369888306	-7.53796100616455	-4.82146644592285	-0.0714553669095039	0.209122747182846	0.068498395383358
-5.37508678436279	-7.5436224937439	-4.81714153289795	-0.0715900883078575	0.209161207079887	0.0684404596686363
-5.36983013153076	-7.54002141952515	-4.82068777084351	-0.0714847221970558	0.209132552146912	0.0683574303984642
-5.35734033584595	-7.53907203674316	-4.82491445541382	-0.0714335888624191	0.209063351154327	0.0682539716362953
-5.36144495010376	-7.53545618057251	-4.81922578811646	-0.0715918391942978	0.209047570824623	0.0682541877031326
-5.36953973770142	-7.5415563583374	-4.81796932220459	-0.0716564953327179	0.209175407886505	0.0681656301021576
-5.36163949966431	-7.54474878311157	-4.82029104232788	-0.0715982168912888	0.209120571613312	0.068110503256321
-5.35497283935547	-7.54047203063965	-4.82056760787964	-0.0715048760175705	0.20911118388176	0.0680878683924675
-5.35226678848267	-7.53989553451538	-4.82650899887085	-0.0716187506914139	0.209112867712975	0.0680872425436974
-5.36050271987915	-7.54212999343872	-4.81583070755005	-0.0717124119400978	0.20905365049839	0.0680646374821663
-5.35417318344116	-7.54824590682983	-4.82055139541626	-0.0717644169926643	0.209067836403847	0.0680002421140671
-5.34726333618164	-7.5413293838501	-4.82858228683472	-0.0716226324439049	0.209030836820602	0.0680144876241684
-5.34359121322632	-7.53579998016357	-4.82333421707153	-0.0716795399785042	0.20901845395565	0.0680145919322968
-5.3497428894043	-7.539954662323	-4.81717348098755	-0.0719980299472809	0.208956599235535	0.0679858028888702
-5.35335111618042	-7.54402160644531	-4.8165454864502	-0.0718759521842003	0.209020152688026	0.0679522454738617
-5.34816455841064	-7.54036426544189	-4.81374454498291	-0.0718648508191109	0.20902444422245	0.0679124668240547
-5.34647226333618	-7.54496145248413	-4.81766223907471	-0.0718242973089218	0.209053948521614	0.0678370296955109
-5.33813428878784	-7.53784275054932	-4.82548856735229	-0.0717674121260643	0.208975479006767	0.0678092688322067
-5.34157466888428	-7.53643274307251	-4.81361484527588	-0.0719765946269035	0.208897739648819	0.0679152458906174
-5.34926319122314	-7.54578495025635	-4.81033420562744	-0.0721074417233467	0.208951622247696	0.0678293332457542
-5.34852313995361	-7.54885101318359	-4.80637788772583	-0.0720088183879852	0.208919197320938	0.0677792578935623
-5.34230804443359	-7.5451135635376	-4.80635976791382	-0.0720124244689941	0.208864331245422	0.0677501708269119
-5.3434681892395	-7.54432106018066	-4.82053375244141	-0.0719956383109093	0.208901822566986	0.0677118748426437
-5.34631156921387	-7.5438985824585	-4.80758619308472	-0.0721203684806824	0.208889231085777	0.0676907673478127
-5.35094594955444	-7.54826736450195	-4.80319690704346	-0.0722485184669495	0.208758726716042	0.0675972998142242
-5.35617876052856	-7.55304527282715	-4.81250810623169	-0.0720967203378677	0.208859160542488	0.0674727037549019
-5.35178470611572	-7.54905891418457	-4.81667470932007	-0.0718671232461929	0.208938032388687	0.0674723610281944
-5.34874725341797	-7.55069065093994	-4.81444025039673	-0.0720018222928047	0.208852708339691	0.0674780309200287
-5.3527684211731	-7.54758644104004	-4.8191351890564	-0.0720955207943916	0.208782196044922	0.0674329251050949
-5.35782146453857	-7.5534029006958	-4.80737972259521	-0.0722104385495186	0.208728954195976	0.0673855617642403
-5.36475801467896	-7.55978584289551	-4.81481552124023	-0.0721116662025452	0.208787426352501	0.0673210620880127
-5.36107206344604	-7.55657768249512	-4.82345056533813	-0.0719010606408119	0.208844691514969	0.0673102736473084
-5.35789489746094	-7.55385684967041	-4.81460189819336	-0.0720972344279289	0.20872563123703	0.0673272982239723
-5.36569261550903	-7.55752325057983	-4.81070280075073	-0.0722692012786865	0.208688467741013	0.0672864764928818
-5.37599563598633	-7.56264972686768	-4.81578588485718	-0.0721342042088509	0.208701103925705	0.067232683300972
-5.37119436264038	-7.55867195129395	-4.81962442398071	-0.0719872415065765	0.208682060241699	0.0671131983399391
-5.36584377288818	-7.55170345306396	-4.82921886444092	-0.0719816982746124	0.208659484982491	0.0671330764889717
-5.37627363204956	-7.5580735206604	-4.81967449188232	-0.0721310377120972	0.208671271800995	0.0670998394489288
-5.38495540618896	-7.56151342391968	-4.8166971206665	-0.0721491575241089	0.208701908588409	0.0670943632721901
-5.37435817718506	-7.55987119674683	-4.82676267623901	-0.07198316603899	0.208609864115715	0.0670126974582672
-5.37656736373901	-7.55636024475098	-4.83467483520508	-0.0719905719161034	0.208663567900658	0.0670276805758476
-5.38171005249023	-7.5569486618042	-4.82307815551758	-0.0721649378538132	0.208622708916664	0.06705442070961
-5.38470983505249	-7.55919599533081	-4.81848239898682	-0.072242483496666	0.208536848425865	0.067032128572464
-5.38829946517944	-7.56297826766968	-4.82467937469482	-0.0721677616238594	0.208618968725204	0.0669837221503258
-5.38137912750244	-7.55594253540039	-4.8399453163147	-0.0720101669430733	0.208643272519112	0.0670337006449699
-5.37623310089111	-7.55276918411255	-4.82386541366577	-0.0722169950604439	0.208498880267143	0.0670410245656967
-5.38580894470215	-7.56352567672729	-4.82060432434082	-0.0724732950329781	0.208544656634331	0.0669829249382019
-5.38334131240845	-7.56302452087402	-4.8348913192749	-0.0722674503922462	0.208614990115166	0.0670159533619881
-5.37543153762817	-7.55670738220215	-4.84265279769897	-0.0722751915454865	0.208467587828636	0.0669903829693794
-5.3769907951355	-7.55945777893066	-4.82718992233276	-0.0724115967750549	0.20850470662117	0.0670538619160652
-5.38353967666626	-7.56011819839478	-4.82472038269043	-0.0725255385041237	0.208510860800743	0.0669854059815407
-5.38222122192383	-7.56022977828979	-4.82357025146484	-0.0725686848163605	0.208456620573997	0.0670411437749863
-5.37763261795044	-7.56210660934448	-4.83232259750366	-0.072517953813076	0.208509206771851	0.0669365599751472
-5.373122215271	-7.55765104293823	-4.83550834655762	-0.0724013596773148	0.208566576242447	0.0669690817594528
-5.3685040473938	-7.5530858039856	-4.82754135131836	-0.0725847855210304	0.208437889814377	0.0670176893472672
-5.36989116668701	-7.56255388259888	-4.8152813911438	-0.0727792084217072	0.208374083042145	0.0669686570763588
-5.37024831771851	-7.55624103546143	-4.82556486129761	-0.0725534185767174	0.208550825715065	0.0670002996921539
-5.3589506149292	-7.55212688446045	-4.83439970016479	-0.0725941210985184	0.208516359329224	0.0669387206435204
-5.35577726364136	-7.55225372314453	-4.81833839416504	-0.0728304460644722	0.208450883626938	0.067003421485424
-5.3591251373291	-7.5552921295166	-4.81094026565552	-0.0728726163506508	0.208388835191727	0.0670014098286629
-5.35080671310425	-7.55319023132324	-4.80905628204346	-0.0727868750691414	0.208501890301704	0.0669618248939514
-5.34185886383057	-7.55071640014648	-4.81983613967896	-0.0728475898504257	0.208538442850113	0.0669826716184616
-5.33815002441406	-7.54743719100952	-4.81585454940796	-0.0728095769882202	0.20850844681263	0.0670336782932281
-5.34087181091309	-7.5425877571106	-4.80139923095703	-0.072900116443634	0.208456218242645	0.0671131983399391
-5.33991956710815	-7.54829597473145	-4.79308938980103	-0.0729834660887718	0.20844030380249	0.0671311393380165
-5.33382368087769	-7.55035305023193	-4.80525302886963	-0.0728916153311729	0.208529338240623	0.0670742765069008
-5.32871150970459	-7.54311275482178	-4.80846261978149	-0.072781041264534	0.208558022975922	0.0671344771981239
-5.3269100189209	-7.54119777679443	-4.79752111434937	-0.072904035449028	0.208473458886147	0.0673032775521278
-5.33499193191528	-7.54708766937256	-4.78764009475708	-0.0729365050792694	0.208577036857605	0.0672958567738533
-5.33224487304688	-7.54770374298096	-4.79064798355103	-0.0729224756360054	0.208557933568954	0.0673194378614426
-5.32760620117188	-7.54108715057373	-4.80014371871948	-0.0727631151676178	0.208547532558441	0.0673391595482826
-5.33204078674316	-7.5379581451416	-4.79329395294189	-0.0728167220950127	0.208583399653435	0.0674648433923721
-5.34110260009766	-7.54380226135254	-4.78823614120483	-0.072878323495388	0.208659678697586	0.067509301006794
-5.33476495742798	-7.54075956344604	-4.78720808029175	-0.0727299302816391	0.208599090576172	0.0675283074378967
-5.33155870437622	-7.53982448577881	-4.79249048233032	-0.0726987048983574	0.208553403615952	0.0674874857068062
-5.33593845367432	-7.53503513336182	-4.79629468917847	-0.0724972188472748	0.208638295531273	0.0674993395805359
-5.34400510787964	-7.53471851348877	-4.78018379211426	-0.0726376101374626	0.20857709646225	0.0675501599907875
-5.34578418731689	-7.53673362731934	-4.78851366043091	-0.0724877491593361	0.208698004484177	0.0674272179603577
-5.34311676025391	-7.5315408706665	-4.79858827590942	-0.0722954347729683	0.208693221211433	0.0674765706062317
-5.34117221832275	-7.52464628219604	-4.79359483718872	-0.0723163112998009	0.208635985851288	0.0674761682748795
-5.35086059570313	-7.52998018264771	-4.77980899810791	-0.0723751038312912	0.208697512745857	0.0674897059798241
-5.36131191253662	-7.53472375869751	-4.78356075286865	-0.072225347161293	0.208701059222221	0.0674890503287315
-5.35546636581421	-7.5295205116272	-4.78973150253296	-0.0720509439706802	0.208751261234283	0.0674253553152084
-5.34884738922119	-7.52526378631592	-4.79144191741943	-0.0720389485359192	0.208617568016052	0.0674161314964294
-5.36342239379883	-7.53130006790161	-4.78993368148804	-0.072104848921299	0.208670139312744	0.0674672722816467
-5.37085199356079	-7.53121709823608	-4.78518104553223	-0.072085939347744	0.208661034703255	0.0674361363053322
-5.37079668045044	-7.53649711608887	-4.78465700149536	-0.0720239281654358	0.208635747432709	0.0673154518008232
-5.36938571929932	-7.53598499298096	-4.79359912872314	-0.07186009734869	0.208646312355995	0.0673134922981262
-5.37402153015137	-7.53873825073242	-4.79450130462646	-0.0719034820795059	0.208660125732422	0.0673251748085022
-5.37971067428589	-7.54053449630737	-4.78706455230713	-0.0720044672489166	0.208539918065071	0.0673146024346352
-5.38506603240967	-7.544921875	-4.80082273483276	-0.0719539448618889	0.208601802587509	0.0671673864126205
-5.38276529312134	-7.5426721572876	-4.80981588363647	-0.0717535614967346	0.208622425794601	0.0671829879283905
-5.37616872787476	-7.54090118408203	-4.80383205413818	-0.0719294548034668	0.208533197641373	0.0671674013137817
-5.38494443893433	-7.54190397262573	-4.80220222473145	-0.0720046833157539	0.208559945225716	0.0671067982912064
-5.38994884490967	-7.54590702056885	-4.80173015594482	-0.0720117539167404	0.208465531468391	0.0670390427112579
-5.38789892196655	-7.54793977737427	-4.8037223815918	-0.07203059643507	0.208494648337364	0.0669622346758842
-5.37901306152344	-7.54492521286011	-4.80780744552612	-0.0720127671957016	0.208547383546829	0.0669209882616997
-5.3834285736084	-7.54250955581665	-4.81206893920898	-0.0721589252352715	0.208451852202415	0.0668339654803276
-5.38736820220947	-7.54322671890259	-4.7998218536377	-0.0721887797117233	0.208437606692314	0.0668039619922638
-5.37837553024292	-7.54564762115479	-4.8173303604126	-0.0720823258161545	0.208476439118385	0.0666229203343391
-5.3753604888916	-7.54104900360107	-4.81350946426392	-0.0721991434693336	0.208493575453758	0.0666138306260109
-5.37939691543579	-7.542405128479	-4.81379413604736	-0.0723538026213646	0.208417281508446	0.0665699243545532
-5.37543630599976	-7.53895807266235	-4.81070995330811	-0.0724495276808739	0.208338752388954	0.0665080845355988
-5.37092542648315	-7.54431009292603	-4.81442928314209	-0.0724057778716087	0.208437263965607	0.06643296033144
-5.36651706695557	-7.53825998306274	-4.82557725906372	-0.0723654478788376	0.208416640758514	0.0664090812206268
-5.35941123962402	-7.5363073348999	-4.81206750869751	-0.0726082324981689	0.208370968699455	0.0663792863488197
-5.35975980758667	-7.53900003433228	-4.79934597015381	-0.0727623850107193	0.208211973309517	0.0663336664438248
-5.36721467971802	-7.53997468948364	-4.81246042251587	-0.0728080496191978	0.208367198705673	0.0663044005632401
-5.35441780090332	-7.53907012939453	-4.81649208068848	-0.0726757422089577	0.208421513438225	0.0662262961268425
-5.34708547592163	-7.53779649734497	-4.81009817123413	-0.0727904140949249	0.208325207233429	0.0662407130002975
-5.35152101516724	-7.53552436828613	-4.80482006072998	-0.072925366461277	0.208317637443542	0.0662455707788467
-5.34932947158813	-7.54279184341431	-4.798828125	-0.0731364712119102	0.208225712180138	0.0662093907594681
-5.3467845916748	-7.54705142974854	-4.80558156967163	-0.0729850232601166	0.208335176110268	0.0661677718162537
-5.34057760238647	-7.54226779937744	-4.80790948867798	-0.0729248747229576	0.208323314785957	0.0661967098712921
-5.33581447601318	-7.53789091110229	-4.80226469039917	-0.0731349214911461	0.208337023854256	0.066230371594429
-5.34078550338745	-7.54396343231201	-4.79978513717651	-0.0733357071876526	0.208231151103973	0.0662389323115349
-5.34753513336182	-7.55110359191895	-4.79464149475098	-0.0732927545905113	0.208303138613701	0.0662609934806824
-5.33888244628906	-7.54746007919312	-4.80086326599121	-0.0732222050428391	0.208349719643593	0.0662645474076271
-5.33718156814575	-7.54481649398804	-4.80871295928955	-0.0732627287507057	0.208346426486969	0.0663460940122604
-5.33653354644775	-7.54707193374634	-4.80304622650146	-0.0733021944761276	0.208290100097656	0.0663867518305779
-5.34199476242065	-7.54645872116089	-4.80640268325806	-0.073478527367115	0.208250612020493	0.0664434134960175
-5.35397243499756	-7.55355358123779	-4.799973487854	-0.0733999684453011	0.208366572856903	0.0664271414279938
-5.34965038299561	-7.55182695388794	-4.80481767654419	-0.0733252763748169	0.208364754915237	0.0664407685399055
-5.34303998947144	-7.55183362960815	-4.81155443191528	-0.0733986347913742	0.208347231149673	0.0663825273513794
-5.34688282012939	-7.54657936096191	-4.81923723220825	-0.0733194649219513	0.208452865481377	0.0664688050746918
-5.34962177276611	-7.54879760742188	-4.80056715011597	-0.073457270860672	0.208329886198044	0.0665466338396072
-5.35900545120239	-7.55434513092041	-4.80710220336914	-0.0735903605818748	0.208377793431282	0.0665154457092285
-5.35450029373169	-7.55285549163818	-4.81026983261108	-0.0734382569789886	0.208449617028236	0.0665424391627312
-5.34620428085327	-7.54857969284058	-4.81671524047852	-0.0734248831868172	0.20844005048275	0.0665123984217644
-5.35037279129028	-7.54919195175171	-4.81866407394409	-0.0734598562121391	0.208506003022194	0.0665766522288322
-5.35492706298828	-7.54601049423218	-4.80847120285034	-0.0735584273934364	0.208408355712891	0.0666263550519943
-5.35272598266602	-7.54927492141724	-4.80630493164063	-0.0736385211348534	0.208393141627312	0.0665741413831711
-5.35458135604858	-7.5560622215271	-4.81532669067383	-0.0736481919884682	0.208537802100182	0.0665719211101532
-5.35085773468018	-7.55196952819824	-4.82408046722412	-0.0734776481986046	0.208543211221695	0.0666306689381599
-5.34963703155518	-7.54854536056519	-4.81113195419312	-0.0736444890499115	0.208421215415001	0.0666851997375488
-5.35257768630981	-7.55272006988525	-4.81094408035278	-0.0738375186920166	0.208462357521057	0.066605843603611
-5.35813856124878	-7.558434009552	-4.81020975112915	-0.0736531540751457	0.208562731742859	0.0666496455669403
-5.34586763381958	-7.55483293533325	-4.82092761993408	-0.07369314879179	0.208455681800842	0.0666370913386345
-5.34741163253784	-7.55160140991211	-4.8116340637207	-0.0737874805927277	0.20844841003418	0.0666758865118027
-5.3563871383667	-7.55499935150146	-4.81112623214722	-0.0737660974264145	0.208490759134293	0.0666016414761543
-5.35427665710449	-7.55477619171143	-4.81183862686157	-0.073671281337738	0.208513289690018	0.0666326731443405
-5.34923601150513	-7.55630874633789	-4.81740617752075	-0.0737433433532715	0.208555594086647	0.0666082799434662
-5.35302257537842	-7.55488014221191	-4.81627416610718	-0.073788233101368	0.208498597145081	0.0666135177016258
-5.36070585250854	-7.55748748779297	-4.8142352104187	-0.0737097933888435	0.208431199193001	0.0666455328464508
-5.35755205154419	-7.55830717086792	-4.80849885940552	-0.0737562477588654	0.208491533994675	0.0665968507528305
-5.35427951812744	-7.55916833877563	-4.80889987945557	-0.0736740082502365	0.208567783236504	0.0666873455047607
-5.35184240341187	-7.55491495132446	-4.82463836669922	-0.0735197514295578	0.208419352769852	0.0666345432400703
-5.3575758934021	-7.55652141571045	-4.80554246902466	-0.0736389607191086	0.208446443080902	0.0666768625378609
-5.36761999130249	-7.56206035614014	-4.80751991271973	-0.0736885741353035	0.208471447229385	0.0667514353990555
-5.36688852310181	-7.56102752685547	-4.81069326400757	-0.0735248699784279	0.208490818738937	0.0667413100600243
-5.35595512390137	-7.56010246276855	-4.81221914291382	-0.0735030695796013	0.208401083946228	0.0667083114385605
-5.36441040039063	-7.56020355224609	-4.80770683288574	-0.0736121907830238	0.208367332816124	0.0667309165000916
-5.37654733657837	-7.56705522537231	-4.80638980865479	-0.0735597237944603	0.208500742912292	0.066713735461235
-5.36905717849731	-7.56443119049072	-4.80548763275146	-0.0733593925833702	0.208410397171974	0.0666797757148743
-5.36609840393066	-7.55995178222656	-4.80996942520142	-0.0733025521039963	0.208372980356216	0.0666579753160477
-5.37146663665771	-7.55773019790649	-4.81633758544922	-0.0734012499451637	0.208400517702103	0.066598154604435
-5.37807512283325	-7.56341695785522	-4.80052661895752	-0.0734384581446648	0.208356216549873	0.0665799155831337
-5.38362169265747	-7.56964254379272	-4.80903005599976	-0.0734335407614708	0.208326905965805	0.0664825290441513
-5.37845087051392	-7.56433010101318	-4.81536626815796	-0.0731966197490692	0.208363279700279	0.0664953365921974
-5.37678337097168	-7.55937957763672	-4.82085037231445	-0.0732371732592583	0.20830599963665	0.0664564073085785
-5.38561773300171	-7.56447601318359	-4.81310844421387	-0.0733734592795372	0.208210811018944	0.0664099380373955
-5.39083671569824	-7.57115697860718	-4.81482315063477	-0.0732713118195534	0.208269104361534	0.0663181394338608
-5.38772821426392	-7.56604719161987	-4.82326745986938	-0.0730863958597183	0.208285123109818	0.0662976503372192
-5.3827862739563	-7.56149005889893	-4.83027982711792	-0.0732156932353973	0.208151519298553	0.0662150084972382
-5.39011716842651	-7.56336450576782	-4.82320404052734	-0.073371946811676	0.208111509680748	0.0661885291337967
-5.40083312988281	-7.5666766166687	-4.8278374671936	-0.0732701271772385	0.208204120397568	0.0661391764879227
-5.39161014556885	-7.56326913833618	-4.83453369140625	-0.0732123106718063	0.208097815513611	0.0661216154694557
-5.39017009735107	-7.55922269821167	-4.83587121963501	-0.0732089653611183	0.20810079574585	0.0661531835794449
-5.39503240585327	-7.56215620040894	-4.83031129837036	-0.0733692198991776	0.208076193928719	0.0661209300160408
-5.39552116394043	-7.56176376342773	-4.82602691650391	-0.0734706670045853	0.208031818270683	0.0660623013973236
-5.39325714111328	-7.56208229064941	-4.83374643325806	-0.0732968524098396	0.208041608333588	0.0660155266523361
-5.39139747619629	-7.55530405044556	-4.84676742553711	-0.0732387453317642	0.208004623651505	0.0660303235054016
-5.39242076873779	-7.553955078125	-4.83579683303833	-0.0734137818217278	0.207919895648956	0.0659782066941261
-5.39260721206665	-7.55727291107178	-4.83259963989258	-0.0735685378313065	0.207860499620438	0.0659918859601021
-5.39384698867798	-7.55826282501221	-4.83849668502808	-0.0734551548957825	0.207921296358109	0.0659376382827759
-5.38588428497314	-7.5526704788208	-4.85019683837891	-0.0733435600996017	0.207984060049057	0.0658840462565422
-5.38359212875366	-7.55061197280884	-4.83900356292725	-0.073651984333992	0.207828894257545	0.065975084900856
-5.39320421218872	-7.55835294723511	-4.83807516098022	-0.073739193379879	0.207863882184029	0.065922886133194
-5.38827991485596	-7.55881595611572	-4.83817338943481	-0.0736155807971954	0.20786464214325	0.0659771636128426
-5.38072109222412	-7.55402421951294	-4.84006690979004	-0.0736599415540695	0.207839965820313	0.0659554153680801
-5.38275814056396	-7.55453824996948	-4.84720659255981	-0.0736546292901039	0.207794085144997	0.0660435110330582
-5.3807635307312	-7.55014324188232	-4.84218502044678	-0.0738194659352303	0.207687333226204	0.0661102682352066
-5.38781118392944	-7.55398321151733	-4.82693386077881	-0.0739168226718903	0.207715719938278	0.0661277696490288
-5.38501787185669	-7.55662107467651	-4.84093856811523	-0.0738692283630371	0.207793459296227	0.0660635009407997
-5.38521909713745	-7.55174779891968	-4.8458366394043	-0.0737591534852982	0.207807153463364	0.0662219375371933
-5.37872552871704	-7.54513359069824	-4.83227205276489	-0.0739870816469193	0.207693964242935	0.0663155689835548
-5.38392734527588	-7.55136108398438	-4.84112119674683	-0.074085995554924	0.20766194164753	0.0662161260843277
-5.38659572601318	-7.55268383026123	-4.83703994750977	-0.0740002989768982	0.207782089710236	0.0663923919200897
-5.37601184844971	-7.54598474502563	-4.84349393844604	-0.0740045979619026	0.20772959291935	0.0664096847176552
-5.37679672241211	-7.5433521270752	-4.8453311920166	-0.0741262659430504	0.207649275660515	0.0664369538426399
-5.38408708572388	-7.54073572158813	-4.83808755874634	-0.0741510540246964	0.207672089338303	0.0665183439850807
-5.38130331039429	-7.54506921768188	-4.83442401885986	-0.0742299184203148	0.207635313272476	0.0666313469409943
-5.37535095214844	-7.5402398109436	-4.84215307235718	-0.0741548910737038	0.207695350050926	0.0666165128350258
-5.37554025650024	-7.53505039215088	-4.84772300720215	-0.0740767791867256	0.207693547010422	0.066734604537487
-5.38156270980835	-7.53242683410645	-4.83885288238525	-0.0741355046629906	0.207634001970291	0.0667513757944107
-5.3799614906311	-7.53537225723267	-4.84119892120361	-0.0741253718733788	0.207688510417938	0.0667333230376244
-5.37199687957764	-7.53301239013672	-4.84413385391235	-0.0741610825061798	0.207710891962051	0.0668749064207077
-5.3773307800293	-7.52673864364624	-4.84679460525513	-0.0741144120693207	0.207610338926315	0.0668756142258644
-5.38372755050659	-7.53019046783447	-4.84267568588257	-0.074197068810463	0.207597211003304	0.0669161975383759
-5.38802766799927	-7.53736162185669	-4.84043169021606	-0.0741718932986259	0.207756832242012	0.0668457448482513
-5.38549280166626	-7.5312647819519	-4.84570264816284	-0.0740055739879608	0.207855224609375	0.0669505372643471
-5.3802924156189	-7.52769708633423	-4.85098028182983	-0.0739680603146553	0.207627475261688	0.0670021995902061
-5.38903665542603	-7.53176689147949	-4.83753776550293	-0.0741723850369453	0.207631915807724	0.0670192465186119
-5.40156984329224	-7.54015493392944	-4.84798908233643	-0.0740455687046051	0.207785502076149	0.0670239552855492
-5.39578056335449	-7.5363392829895	-4.86170959472656	-0.0738657787442207	0.207848280668259	0.0670632645487785
-5.39150619506836	-7.53115224838257	-4.85132265090942	-0.0738868564367294	0.207686051726341	0.0671156495809555
-5.39888477325439	-7.54220533370972	-4.84323358535767	-0.0740532800555229	0.207605719566345	0.0670847669243813
-5.40533828735352	-7.54466390609741	-4.84795236587524	-0.0738631933927536	0.207714259624481	0.0670837908983231
-5.39935350418091	-7.53716516494751	-4.86688232421875	-0.0737301781773567	0.207724958658218	0.0670934170484543
-5.39653348922729	-7.53889989852905	-4.85191679000854	-0.0739075988531113	0.207604199647903	0.067158006131649
-5.40861654281616	-7.54328060150146	-4.85349702835083	-0.0738319158554077	0.20764085650444	0.067114420235157
-5.40583324432373	-7.54053640365601	-4.86015558242798	-0.0736749470233917	0.207647085189819	0.0670982301235199
-5.40099954605103	-7.53370094299316	-4.86423969268799	-0.0736701041460037	0.207598641514778	0.0670735090970993
-5.40666389465332	-7.53617429733276	-4.85889339447021	-0.0738055258989334	0.207514017820358	0.0670631006360054
-5.41678333282471	-7.53889322280884	-4.86172771453857	-0.0737277269363403	0.207603275775909	0.067082479596138
-5.41182565689087	-7.53637599945068	-4.86069536209106	-0.0736402869224548	0.207587540149689	0.0670336037874222
-5.40687799453735	-7.53405523300171	-4.87016677856445	-0.0735814869403839	0.207581087946892	0.0669467747211456
-5.40911245346069	-7.53095006942749	-4.86984157562256	-0.0736094415187836	0.207539618015289	0.0668707564473152
-5.41202211380005	-7.52777099609375	-4.86086416244507	-0.0736395940184593	0.207515001296997	0.066859245300293
-5.41762256622314	-7.53453683853149	-4.85691547393799	-0.0736475065350533	0.207560747861862	0.0667678788304329
-5.41519832611084	-7.53553676605225	-4.86182594299316	-0.0735473856329918	0.207510024309158	0.0666940584778786
-5.40962648391724	-7.53059482574463	-4.86725425720215	-0.0735173374414444	0.207507833838463	0.0666117444634438
-5.41244602203369	-7.53000450134277	-4.86846303939819	-0.0735796093940735	0.207473501563072	0.0666107013821602
-5.41795969009399	-7.53238725662231	-4.86335039138794	-0.0736176371574402	0.207504466176033	0.0666394531726837
-5.41668939590454	-7.53637647628784	-4.85632658004761	-0.0736824795603752	0.207371354103088	0.0665424764156342
-5.41573095321655	-7.54184007644653	-4.86755800247192	-0.0735794603824615	0.207438245415688	0.0664530992507935
-5.41234588623047	-7.53523921966553	-4.87396240234375	-0.07349544018507	0.20738323032856	0.0664896294474602
-5.41829967498779	-7.53794622421265	-4.85892248153687	-0.073675237596035	0.207353353500366	0.0664877146482468
-5.41546249389648	-7.54153871536255	-4.86530447006226	-0.0736022740602493	0.207355916500092	0.0663772076368332
-5.40928030014038	-7.54005002975464	-4.87015819549561	-0.0735722109675407	0.207313045859337	0.0663761422038078
-5.40755653381348	-7.53786659240723	-4.86349534988403	-0.0736824050545692	0.207219183444977	0.0663882866501808
-5.40989685058594	-7.54048871994019	-4.8541841506958	-0.0737720504403114	0.207193806767464	0.0663569718599319
-5.40952062606812	-7.54634618759155	-4.86206674575806	-0.0737287923693657	0.207292422652245	0.0663202926516533
-5.40417051315308	-7.54127979278564	-4.87154579162598	-0.0736363157629967	0.20726315677166	0.0662952736020088
-5.39657020568848	-7.53459882736206	-4.86245489120483	-0.0737734287977219	0.20715743303299	0.0663074776530266
-5.40332794189453	-7.54057693481445	-4.86054611206055	-0.073967270553112	0.207145676016808	0.0663450807332993
-5.40989875793457	-7.54393291473389	-4.8701753616333	-0.073879636824131	0.207211315631866	0.0662759020924568
-5.39666557312012	-7.53949785232544	-4.87799072265625	-0.0737850964069366	0.207208678126335	0.0662882700562477
-5.38990020751953	-7.53084373474121	-4.86889266967773	-0.0739573314785957	0.20716604590416	0.0662913247942925
-5.39604663848877	-7.53771209716797	-4.8663592338562	-0.0741865485906601	0.207088425755501	0.0662951171398163
-5.39829349517822	-7.54144191741943	-4.86600494384766	-0.074117548763752	0.207164764404297	0.0663653165102005
-5.39026355743408	-7.53767728805542	-4.87414073944092	-0.0741403996944427	0.207148760557175	0.0663188919425011
-5.38630771636963	-7.53250694274902	-4.88037204742432	-0.0741866305470467	0.20714645087719	0.066383108496666
-5.39313650131226	-7.53204107284546	-4.87109041213989	-0.0743390768766403	0.207127720117569	0.0664477273821831
-5.39295625686646	-7.53728246688843	-4.86832761764526	-0.0744068995118141	0.207092136144638	0.0664904564619064
-5.38647937774658	-7.53443241119385	-4.87579107284546	-0.0743396058678627	0.2071303576231	0.066492110490799
-5.38761186599731	-7.52918291091919	-4.88193416595459	-0.0743555724620819	0.207151740789413	0.0665888264775276
-5.39184474945068	-7.52803564071655	-4.86853218078613	-0.0744536519050598	0.207082778215408	0.0666111409664154
-5.3909387588501	-7.53341722488403	-4.87382173538208	-0.0744563266634941	0.207117065787315	0.0665856003761292
-5.38128900527954	-7.52445507049561	-4.87549638748169	-0.0744326412677765	0.207134991884232	0.0666897967457771
-5.38488960266113	-7.52499294281006	-4.87690210342407	-0.0745402947068214	0.207062169909477	0.0666528865695
-5.39030456542969	-7.52380609512329	-4.87060642242432	-0.0745222494006157	0.207091435790062	0.066690593957901
-5.38050365447998	-7.5209264755249	-4.8777961730957	-0.0744382292032242	0.207091569900513	0.0666221529245377
-5.38284826278687	-7.51718091964722	-4.8763165473938	-0.0745143666863441	0.207203149795532	0.0667372569441795
-5.38795042037964	-7.51756954193115	-4.87082767486572	-0.0746176540851593	0.207158029079437	0.066722959280014
-5.38446092605591	-7.51792812347412	-4.87132692337036	-0.0745324864983559	0.207148566842079	0.0667589008808136
-5.38000392913818	-7.51719379425049	-4.88276863098145	-0.0744812786579132	0.207129448652267	0.0667755380272865
-5.38174295425415	-7.51382398605347	-4.8838152885437	-0.0744501799345016	0.207219868898392	0.0668298453092575
-5.38656759262085	-7.51666498184204	-4.87072563171387	-0.0745542943477631	0.207145929336548	0.066877618432045
-5.3857159614563	-7.52129936218262	-4.87300825119019	-0.0745161399245262	0.207194030284882	0.0668963342905045
-5.38219976425171	-7.51319885253906	-4.87706995010376	-0.0744427517056465	0.207194238901138	0.0669321492314339
-5.38904428482056	-7.51504802703857	-4.87965822219849	-0.0745008215308189	0.207129195332527	0.0669553875923157
-5.39834308624268	-7.51911973953247	-4.87493419647217	-0.0744797587394714	0.207228779792786	0.0669784247875214
-5.3934383392334	-7.52286672592163	-4.87634706497192	-0.0743840932846069	0.207265123724937	0.0669378787279129
-5.3876166343689	-7.51900625228882	-4.88337182998657	-0.0742610096931458	0.207205906510353	0.0670068562030792
-5.39699745178223	-7.51582336425781	-4.87645864486694	-0.0743190422654152	0.207211658358574	0.066961370408535
-5.40078115463257	-7.52290105819702	-4.87149286270142	-0.0744103416800499	0.207148194313049	0.0669722408056259
-5.40069961547852	-7.5236611366272	-4.87981367111206	-0.0742848962545395	0.207280531525612	0.0668767690658569
-5.40066480636597	-7.52423810958862	-4.88409996032715	-0.0742260664701462	0.207192644476891	0.0669172629714012
-5.41095066070557	-7.52594137191772	-4.87686681747437	-0.0742368400096893	0.207188665866852	0.0669100135564804
-5.41439533233643	-7.53013038635254	-4.87334585189819	-0.0742917433381081	0.207147628068924	0.0668595805764198
-5.41640996932983	-7.53468751907349	-4.8765664100647	-0.0741887539625168	0.207270383834839	0.0668177008628845
-5.40989542007446	-7.52987623214722	-4.88958501815796	-0.0740547105669975	0.207111090421677	0.0667573437094688
-5.4126410484314	-7.52776765823364	-4.87956142425537	-0.0741695314645767	0.207085505127907	0.0668256282806396
-5.42469644546509	-7.53690242767334	-4.87463235855103	-0.0741690248250961	0.207122594118118	0.0667365565896034
-5.42052936553955	-7.53795194625854	-4.87531709671021	-0.0740182176232338	0.207079693675041	0.0666721761226654
-5.41648006439209	-7.53851747512817	-4.87679958343506	-0.0740299075841904	0.207054704427719	0.0665473937988281
-5.41830682754517	-7.53656816482544	-4.8882155418396	-0.0738814622163773	0.207147687673569	0.066580168902874
-5.41856384277344	-7.54009008407593	-4.87499570846558	-0.0740708410739899	0.207024097442627	0.0665514096617699
-5.42107343673706	-7.54291582107544	-4.86403226852417	-0.074149414896965	0.206970795989037	0.0664797201752663
-5.42151975631714	-7.54762125015259	-4.87559080123901	-0.0739654153585434	0.207010015845299	0.0663544088602066
-5.42178010940552	-7.54307985305786	-4.88044261932373	-0.0738642439246178	0.207028716802597	0.0663671568036079
-5.42659521102905	-7.54690933227539	-4.86742448806763	-0.0739495754241943	0.206932350993156	0.0663588419556618
-5.42801237106323	-7.55498504638672	-4.87137651443481	-0.074018158018589	0.206964656710625	0.0662683695554733
-5.42437124252319	-7.55226135253906	-4.87932300567627	-0.0738955140113831	0.206992655992508	0.0662323459982872
-5.42537069320679	-7.55214357376099	-4.87974691390991	-0.0739457756280899	0.206907033920288	0.0662029087543488
-5.43033695220947	-7.55835723876953	-4.86106061935425	-0.0741022601723671	0.206832066178322	0.0661936551332474
-5.43760204315186	-7.56532716751099	-4.87206554412842	-0.0740371942520142	0.206931948661804	0.0661420896649361
-5.4311695098877	-7.56109523773193	-4.88140630722046	-0.0738484263420105	0.206822827458382	0.066133975982666
-5.42401027679443	-7.55754375457764	-4.87745809555054	-0.0739234015345573	0.206748992204666	0.066128708422184
-5.43405151367188	-7.5617413520813	-4.87540578842163	-0.0740515515208244	0.206771403551102	0.0661401823163033
-5.44515943527222	-7.56728744506836	-4.88170051574707	-0.0740257650613785	0.206827402114868	0.0660467147827148
-5.43831777572632	-7.56606006622314	-4.88564825057983	-0.0738087818026543	0.206831395626068	0.0660409703850746
-5.42941665649414	-7.55621576309204	-4.89790487289429	-0.0738961473107338	0.206795454025269	0.0660030990839005
-5.44326305389404	-7.55951356887817	-4.88638639450073	-0.0740359500050545	0.206801488995552	0.0660202875733376
-5.44670677185059	-7.56060123443604	-4.8830714225769	-0.0738938227295876	0.206750586628914	0.0659867748618126
-5.43970966339111	-7.55826425552368	-4.89319610595703	-0.0738395154476166	0.206821218132973	0.0658970028162003
-5.4382758140564	-7.55286979675293	-4.90048265457153	-0.0737657025456429	0.206889256834984	0.0658489018678665
-5.44718551635742	-7.55037832260132	-4.8926362991333	-0.0738637372851372	0.206848636269569	0.0658400356769562
-5.44757461547852	-7.55443620681763	-4.89378499984741	-0.0737428218126297	0.206869289278984	0.0657954961061478
-5.43638038635254	-7.55102252960205	-4.89531183242798	-0.0737077593803406	0.206841185688972	0.0658015161752701
-5.44597625732422	-7.55239105224609	-4.89316415786743	-0.0738329738378525	0.206836074590683	0.0657687187194824
-5.45336580276489	-7.55536031723022	-4.90110015869141	-0.0737395137548447	0.206852123141289	0.0656906962394714
-5.44488048553467	-7.55578231811523	-4.90192079544067	-0.0736517682671547	0.206921145319939	0.06568593531847
-5.43854761123657	-7.55328750610352	-4.8974781036377	-0.0737261772155762	0.206887140870094	0.0657038167119026
-5.44460916519165	-7.5570330619812	-4.89510440826416	-0.0738561749458313	0.206811651587486	0.0656939074397087
-5.44977188110352	-7.55983304977417	-4.89082765579224	-0.0737170353531837	0.206850945949554	0.0656851530075073
-5.44424247741699	-7.5576376914978	-4.90012168884277	-0.0735771656036377	0.206903770565987	0.0656197071075439
-5.44182205200195	-7.55818033218384	-4.89973831176758	-0.0737242326140404	0.206906780600548	0.0656725987792015
-5.45019817352295	-7.56045913696289	-4.89440584182739	-0.0738148987293243	0.206846833229065	0.0656523555517197
-5.44966316223145	-7.56001853942871	-4.89602661132813	-0.0737732201814651	0.206819236278534	0.0655993074178696
-5.44545412063599	-7.5616021156311	-4.90110778808594	-0.0736868977546692	0.206872075796127	0.0655462145805359
-5.45209217071533	-7.55856037139893	-4.90385627746582	-0.0736613273620605	0.206913366913795	0.0655534863471985
-5.45222663879395	-7.55827474594116	-4.89265966415405	-0.0737755596637726	0.206871256232262	0.0655407831072807
-5.4527850151062	-7.56329488754272	-4.88830184936523	-0.0739090740680695	0.206738516688347	0.0654552951455116
-5.45717287063599	-7.56022071838379	-4.89622735977173	-0.0736598670482636	0.206903159618378	0.065417505800724
-5.44945526123047	-7.55419063568115	-4.90622043609619	-0.07366082072258	0.206805825233459	0.0653111338615417
-5.44853019714355	-7.55716609954834	-4.89401149749756	-0.0737802386283875	0.206724271178246	0.0653913766145706
-5.45778274536133	-7.56138467788696	-4.89284467697144	-0.0737999379634857	0.20675827562809	0.065288320183754
-5.45712852478027	-7.5601372718811	-4.897545337677	-0.0736444965004921	0.206797048449516	0.0652482137084007
-5.44886493682861	-7.55804634094238	-4.89903259277344	-0.0736823678016663	0.206713423132896	0.0651925280690193
-5.45264959335327	-7.56174850463867	-4.89621829986572	-0.0739016830921173	0.206625059247017	0.0651581734418869
-5.46089839935303	-7.56767272949219	-4.89314603805542	-0.0738430172204971	0.206708759069443	0.0650727823376656
-5.45376682281494	-7.5636944770813	-4.89681911468506	-0.0736962556838989	0.206710338592529	0.0651090741157532
-5.44783353805542	-7.56253099441528	-4.89832162857056	-0.0737383142113686	0.206607937812805	0.0650019124150276
-5.4539098739624	-7.56627464294434	-4.89141702651978	-0.073893129825592	0.206585273146629	0.0649963840842247
-5.46042203903198	-7.56953096389771	-4.88897037506104	-0.0739019736647606	0.206562548875809	0.0649510324001312
-5.45803356170654	-7.56955575942993	-4.88896131515503	-0.0737513303756714	0.206603392958641	0.0649114027619362
-5.45197534561157	-7.56815099716187	-4.89810514450073	-0.0737712904810905	0.206631287932396	0.0648530423641205
-5.45564603805542	-7.56873369216919	-4.89462041854858	-0.0737991780042648	0.206487655639648	0.0648558139801025
-5.46087741851807	-7.57073307037354	-4.88463354110718	-0.0739602074027061	0.206412270665169	0.0647870749235153
-5.46420240402222	-7.57577180862427	-4.88397789001465	-0.0738595873117447	0.206563115119934	0.0647365301847458
-5.4628267288208	-7.5734224319458	-4.89521169662476	-0.0736127644777298	0.206574782729149	0.0646952837705612
-5.45216464996338	-7.57422685623169	-4.88922834396362	-0.0738352388143539	0.206483766436577	0.0646567568182945
-5.46091556549072	-7.57569313049316	-4.88738489151001	-0.0738719925284386	0.206365585327148	0.0646363645792007
-5.47007131576538	-7.58151435852051	-4.88292217254639	-0.0738337561488152	0.20650289952755	0.0646055787801743
-5.45980644226074	-7.58156967163086	-4.88687229156494	-0.0736651793122292	0.206514239311218	0.0645836368203163
-5.45463132858276	-7.5794243812561	-4.88688516616821	-0.0737492889165878	0.206398814916611	0.0646188408136368
-5.46669673919678	-7.58543014526367	-4.88479280471802	-0.0738891884684563	0.206375300884247	0.064612977206707
-5.46587181091309	-7.58828020095825	-4.880126953125	-0.0737712904810905	0.206415951251984	0.0646237581968308
-5.46300745010376	-7.58967065811157	-4.87716007232666	-0.0737346187233925	0.206438586115837	0.0646350756287575
-5.46072244644165	-7.58877468109131	-4.88810873031616	-0.0736631751060486	0.206445977091789	0.0646914169192314
-5.46561050415039	-7.58583354949951	-4.87652492523193	-0.0738296508789063	0.20633165538311	0.0647757276892662
-5.46621799468994	-7.58928871154785	-4.8723840713501	-0.0738511011004448	0.206295192241669	0.0647723972797394
-5.46340894699097	-7.59325408935547	-4.87442493438721	-0.0736828520894051	0.20640467107296	0.0647550448775291
-5.46327114105225	-7.59251737594604	-4.8860969543457	-0.0736259669065475	0.20640330016613	0.0648819357156754
-5.46199560165405	-7.58699464797974	-4.86960506439209	-0.0737108588218689	0.206235662102699	0.0649540796875954
-5.46800756454468	-7.59204816818237	-4.86900424957275	-0.0737728625535965	0.20627398788929	0.0649060755968094
-5.46963262557983	-7.59271812438965	-4.87666845321655	-0.0735986232757568	0.206353962421417	0.0650174841284752
-5.46141052246094	-7.58809089660645	-4.87703895568848	-0.0735458582639694	0.20631055533886	0.0650913864374161
-5.46493577957153	-7.58586359024048	-4.86225748062134	-0.0737239345908165	0.20629246532917	0.0651484578847885
-5.47110319137573	-7.58999967575073	-4.8649730682373	-0.0736523196101189	0.206297487020493	0.0651245787739754
-5.46923160552979	-7.59042310714722	-4.86496019363403	-0.0735974535346031	0.206333234906197	0.0651810616254807
-5.46315670013428	-7.58933639526367	-4.86891937255859	-0.0735450461506844	0.206308335065842	0.0652168020606041
-5.46787548065186	-7.58604145050049	-4.86976289749146	-0.0734724327921867	0.206280782818794	0.0652741193771362
-5.47476148605347	-7.58644676208496	-4.8614706993103	-0.073470763862133	0.206219896674156	0.065332368016243
-5.47498941421509	-7.59238910675049	-4.86269569396973	-0.0734704434871674	0.206298261880875	0.0652825012803078
-5.47302579879761	-7.58985376358032	-4.86483001708984	-0.0733872503042221	0.206379130482674	0.065388485789299
-5.47237110137939	-7.58544778823853	-4.86667537689209	-0.0732977390289307	0.206198543310165	0.0654388293623924
-5.47770261764526	-7.5899338722229	-4.85204458236694	-0.0734018310904503	0.206170812249184	0.0654858127236366
-5.48764085769653	-7.59553861618042	-4.85495519638062	-0.0735049396753311	0.206266075372696	0.0654505267739296
-5.48408174514771	-7.59586954116821	-4.85405111312866	-0.0732761770486832	0.206254586577415	0.0655115619301796
-5.47500276565552	-7.59427404403687	-4.85760450363159	-0.073279581964016	0.206128671765327	0.0655463039875031
-5.48733472824097	-7.59475660324097	-4.85279941558838	-0.0733436867594719	0.206180855631828	0.0656017363071442
-5.49792051315308	-7.60071420669556	-4.85217666625977	-0.0732896029949188	0.206248015165329	0.0655833408236504
-5.48860740661621	-7.59918689727783	-4.85798215866089	-0.0731818079948425	0.206251382827759	0.0655874311923981
-5.48258304595947	-7.59248018264771	-4.85720014572144	-0.0732255429029465	0.20610174536705	0.0656803846359253
-5.4920220375061	-7.5962347984314	-4.856276512146	-0.0733428075909615	0.206153064966202	0.0656613484025002
-5.50054216384888	-7.59906196594238	-4.8540153503418	-0.0732418745756149	0.206221923232079	0.0656832158565521
-5.49038219451904	-7.60050201416016	-4.86124467849731	-0.0732730850577354	0.206226229667664	0.0656178668141365
-5.48934412002563	-7.59574365615845	-4.86157894134521	-0.0731979981064796	0.206160262227058	0.0656620785593987
-5.49340534210205	-7.58960103988647	-4.86675882339478	-0.0732111558318138	0.206142798066139	0.0656608119606972
-5.49788618087769	-7.59565830230713	-4.86344957351685	-0.0733850672841072	0.20608726143837	0.0656658411026001
-5.50493335723877	-7.60145092010498	-4.86337471008301	-0.0733292102813721	0.206176653504372	0.0655900239944458
-5.49811887741089	-7.59391164779663	-4.87787342071533	-0.0730653181672096	0.206226721405983	0.0656448006629944
-5.48920011520386	-7.5880880355835	-4.87244987487793	-0.073192723095417	0.206146031618118	0.0656392499804497
-5.49787044525146	-7.59474992752075	-4.87331914901733	-0.0733991712331772	0.206184908747673	0.0656331181526184
-5.50534009933472	-7.59675550460815	-4.8700475692749	-0.0733276903629303	0.206204384565353	0.0656170025467873
-5.49647188186646	-7.59514093399048	-4.88210678100586	-0.0732008814811707	0.206195697188377	0.0655935183167458
-5.49178171157837	-7.5918025970459	-4.88555431365967	-0.0732487216591835	0.206221655011177	0.0656358301639557
-5.50143480300903	-7.59627866744995	-4.88158655166626	-0.0733722597360611	0.206210315227509	0.0656472444534302
-5.50096225738525	-7.59884643554688	-4.88230133056641	-0.0732889771461487	0.206194296479225	0.0656181424856186
-5.48857975006104	-7.59667491912842	-4.89015769958496	-0.0731915161013603	0.206179469823837	0.0655608028173447
-5.49573087692261	-7.59454727172852	-4.88947486877441	-0.0733104348182678	0.206197053194046	0.0656308308243752
-5.50496435165405	-7.6000657081604	-4.88484811782837	-0.0733191147446632	0.206258520483971	0.0655435249209404
-5.49623250961304	-7.60256958007813	-4.88650560379028	-0.0732846111059189	0.206184297800064	0.0655112937092781
-5.49116325378418	-7.60030364990234	-4.89321041107178	-0.0732479393482208	0.206199690699577	0.0653929933905602
-5.49179792404175	-7.60040903091431	-4.89998865127563	-0.0732478722929955	0.206211343407631	0.0654386207461357
-5.49717712402344	-7.60379266738892	-4.88820934295654	-0.0733617767691612	0.206223428249359	0.0654314309358597
-5.4966254234314	-7.60684013366699	-4.89089250564575	-0.0733608677983284	0.206186726689339	0.0653084814548492
-5.48955297470093	-7.60464477539063	-4.89733076095581	-0.0732545554637909	0.206192418932915	0.0653024315834045
-5.49886512756348	-7.60717010498047	-4.90181398391724	-0.0733651518821716	0.206235811114311	0.0652609467506409
-5.50297975540161	-7.60947704315186	-4.88720417022705	-0.0733759626746178	0.206188783049583	0.0652305409312248
-5.49817895889282	-7.6124210357666	-4.90020895004272	-0.0732631534337997	0.206183969974518	0.0651867091655731
-5.49700736999512	-7.61022138595581	-4.91146802902222	-0.0731568783521652	0.206183984875679	0.0651967972517014
-5.49841737747192	-7.60881567001343	-4.89783525466919	-0.0732882246375084	0.206112325191498	0.0652439370751381
-5.50161361694336	-7.60962247848511	-4.8904447555542	-0.0734283253550529	0.206051483750343	0.065202534198761
-5.50884437561035	-7.61794662475586	-4.89341688156128	-0.0732952356338501	0.206188023090363	0.0650954619050026
-5.50286388397217	-7.61060094833374	-4.9055027961731	-0.0731018781661987	0.206190541386604	0.0651435032486916
-5.49464416503906	-7.60370969772339	-4.89021635055542	-0.0732498690485954	0.206011816859245	0.0651610717177391
-5.50356197357178	-7.60940599441528	-4.89126491546631	-0.0733262225985527	0.206053256988525	0.06511190533638
-5.50614166259766	-7.60779476165771	-4.89387512207031	-0.0731973499059677	0.206102102994919	0.0651527941226959
-5.49252223968506	-7.60070657730103	-4.89827251434326	-0.0731520503759384	0.206037968397141	0.0651789382100105
-5.49564790725708	-7.59947967529297	-4.89014911651611	-0.0733412876725197	0.205937638878822	0.0652117058634758
-5.50267314910889	-7.60324573516846	-4.89008569717407	-0.0733022540807724	0.20608489215374	0.0651366785168648
-5.49998378753662	-7.60128736495972	-4.89524030685425	-0.0731130018830299	0.20610836148262	0.0651344507932663
-5.49157667160034	-7.59556150436401	-4.88760757446289	-0.0732501074671745	0.206085219979286	0.0651613548398018
-5.49842119216919	-7.59796476364136	-4.87963771820068	-0.0733418390154839	0.206038445234299	0.0652099624276161
-5.50594615936279	-7.60167598724365	-4.88193368911743	-0.0732673108577728	0.206033557653427	0.0651723146438599
-5.5035572052002	-7.60249137878418	-4.88235569000244	-0.0732492581009865	0.206151843070984	0.0651865154504776
-5.4992241859436	-7.60329341888428	-4.88217926025391	-0.0731703266501427	0.206205755472183	0.0652389079332352
-5.49698209762573	-7.59844541549683	-4.88746929168701	-0.0731526836752892	0.206041768193245	0.0652448460459709
-5.50322771072388	-7.60040473937988	-4.87579011917114	-0.073270209133625	0.206084981560707	0.0653323978185654
-5.51341199874878	-7.61011695861816	-4.87477254867554	-0.0733374506235123	0.206165090203285	0.0653248429298401
-5.50883340835571	-7.61111164093018	-4.88059425354004	-0.0732357501983643	0.206293806433678	0.0653766617178917
-5.5024938583374	-7.60872602462769	-4.88322591781616	-0.0732018277049065	0.206065610051155	0.0654856935143471
-5.5127739906311	-7.61162281036377	-4.8787579536438	-0.0733132511377335	0.206098899245262	0.065571241080761
-5.51822853088379	-7.61562585830688	-4.87298536300659	-0.0733266845345497	0.206144511699677	0.0656060427427292
-5.5111870765686	-7.61907243728638	-4.87144327163696	-0.0733235850930214	0.206101506948471	0.065679095685482
-5.50630760192871	-7.61376047134399	-4.87256479263306	-0.0733441710472107	0.205989077687263	0.0657693818211555
-5.51552438735962	-7.61926460266113	-4.87087249755859	-0.0735191106796265	0.205978602170944	0.0657970011234283
-5.52025032043457	-7.6224684715271	-4.86816358566284	-0.0733949691057205	0.206149533390999	0.0658730491995811
-5.50951385498047	-7.61988258361816	-4.88102960586548	-0.0733455643057823	0.206099659204483	0.0658755898475647
-5.50767850875854	-7.62257528305054	-4.8625316619873	-0.0735092535614967	0.206002548336983	0.0660088360309601
-5.51723527908325	-7.62327909469604	-4.86514663696289	-0.0735515356063843	0.206019908189774	0.0659940540790558
-5.51492261886597	-7.62408208847046	-4.86294746398926	-0.073520265519619	0.206066161394119	0.0660709142684937
-5.50670957565308	-7.62007236480713	-4.86971426010132	-0.0735263004899025	0.206076100468636	0.0661053285002708
-5.5089282989502	-7.62358522415161	-4.85788249969482	-0.0736871063709259	0.20600438117981	0.0661546811461449
-5.52026271820068	-7.62821435928345	-4.86359357833862	-0.0736252516508102	0.206129431724548	0.0662098154425621
-5.51332807540894	-7.6231575012207	-4.86728048324585	-0.0734177678823471	0.206183448433876	0.0662826746702194
-5.50699090957642	-7.61898708343506	-4.86445283889771	-0.0735645741224289	0.206102043390274	0.0663598105311394
-5.51446056365967	-7.62250518798828	-4.85572957992554	-0.0737353712320328	0.206071391701698	0.0664171427488327
-5.5206036567688	-7.62814474105835	-4.85589075088501	-0.0737021565437317	0.206124097108841	0.0664981529116631
-5.51591682434082	-7.62411403656006	-4.86592483520508	-0.0735603272914886	0.206181958317757	0.0665410980582237
-5.51439952850342	-7.62097597122192	-4.86400842666626	-0.0735040083527565	0.206220373511314	0.066628135740757
-5.51229763031006	-7.61965703964233	-4.85773801803589	-0.0735492184758186	0.206208735704422	0.0666933953762054
-5.51851415634155	-7.62512636184692	-4.84784126281738	-0.0737397149205208	0.20613919198513	0.0668117925524712
-5.51987934112549	-7.62530708312988	-4.85171985626221	-0.0735548958182335	0.206315621733665	0.0668738856911659
-5.51972818374634	-7.62222242355347	-4.86544227600098	-0.07342179864645	0.206379905343056	0.0669768154621124
-5.52240514755249	-7.61928987503052	-4.8570818901062	-0.0735688507556915	0.206393599510193	0.0670692846179008
-5.52535581588745	-7.62420797348022	-4.84360647201538	-0.0736033990979195	0.206388622522354	0.0671129077672958
-5.52242755889893	-7.62603902816772	-4.85117053985596	-0.0735352709889412	0.20637708902359	0.0671076327562332
-5.51952362060547	-7.62175130844116	-4.86049175262451	-0.0733543485403061	0.206455707550049	0.0672161132097244
-5.52098512649536	-7.62023830413818	-4.8487753868103	-0.0735814943909645	0.206340238451958	0.067381277680397
-5.53035545349121	-7.62506818771362	-4.84806966781616	-0.0736406221985817	0.206409022212029	0.0673821270465851
-5.52454948425293	-7.62333106994629	-4.85088968276978	-0.0734025314450264	0.206506073474884	0.067418597638607
-5.52643871307373	-7.61897039413452	-4.8526816368103	-0.0734623521566391	0.206489384174347	0.0675266310572624
-5.53181076049805	-7.6244912147522	-4.83860683441162	-0.0736204907298088	0.206432282924652	0.0675940811634064
-5.53323698043823	-7.6248631477356	-4.84655570983887	-0.0735159143805504	0.206561625003815	0.0675996914505959
-5.53139638900757	-7.61918115615845	-4.85301733016968	-0.0734206885099411	0.206556722521782	0.0677319467067719
-5.53813695907593	-7.61728382110596	-4.84455490112305	-0.0735465288162231	0.206531122326851	0.0678662732243538
-5.53681564331055	-7.61920499801636	-4.84055757522583	-0.0734837725758553	0.206424072384834	0.0678593441843987
-5.53406620025635	-7.61831426620483	-4.84334468841553	-0.073474258184433	0.206485405564308	0.0678948760032654
-5.54179573059082	-7.6189341545105	-4.84512710571289	-0.0735131278634071	0.206552505493164	0.0680487900972366
-5.54997205734253	-7.62129640579224	-4.83870220184326	-0.0735033676028252	0.206519708037376	0.0681130066514015
-5.54358005523682	-7.62152862548828	-4.84958171844482	-0.0733702182769775	0.206534117460251	0.0681237578392029
-5.53817701339722	-7.61236810684204	-4.83791923522949	-0.0734623298048973	0.206461489200592	0.0681760981678963
-5.54889106750488	-7.62128067016602	-4.84221267700195	-0.0735305994749069	0.206528142094612	0.0682064443826675
-5.55310726165771	-7.62403440475464	-4.83604764938354	-0.0734879076480865	0.206475704908371	0.0682962834835052
-5.54630374908447	-7.6252703666687	-4.84309911727905	-0.0734463855624199	0.206477984786034	0.0682185888290405
-5.54281044006348	-7.6239800453186	-4.85016584396362	-0.0733853206038475	0.206479206681252	0.0683119967579842
-5.55292129516602	-7.62501335144043	-4.84789657592773	-0.0734926536679268	0.206494063138962	0.0683850944042206
-5.55207347869873	-7.63034582138062	-4.84957313537598	-0.0733755603432655	0.20650389790535	0.0684256926178932
-5.54046106338501	-7.62645387649536	-4.85023880004883	-0.0734389051795006	0.20645597577095	0.0683821588754654
-5.54998636245728	-7.62878084182739	-4.84423208236694	-0.0736109465360641	0.20641553401947	0.0684870332479477
-5.55467414855957	-7.63338422775269	-4.8495659828186	-0.073540635406971	0.206531375646591	0.0684131905436516
-5.54741382598877	-7.63039064407349	-4.86179351806641	-0.0733471140265465	0.206529960036278	0.068472720682621
-5.5425705909729	-7.62193250656128	-4.85093832015991	-0.0735341683030128	0.206413596868515	0.0684887617826462
-5.5523533821106	-7.62989854812622	-4.84690523147583	-0.0737141668796539	0.206476479768753	0.0684516355395317
-5.55319881439209	-7.63103485107422	-4.85273218154907	-0.073518693447113	0.206539988517761	0.0685114189982414
-5.54457569122314	-7.62418270111084	-4.86814880371094	-0.0733719393610954	0.206464439630508	0.0684632360935211
-5.54597187042236	-7.62108039855957	-4.86222267150879	-0.0735374912619591	0.206498146057129	0.0684922412037849
-5.55519199371338	-7.62484931945801	-4.8501615524292	-0.0736027285456657	0.206517681479454	0.0685243532061577
-5.55377340316772	-7.62531995773315	-4.85532712936401	-0.0735630095005035	0.20650888979435	0.0685375854372978
-5.54695272445679	-7.62454557418823	-4.86263275146484	-0.0734575912356377	0.206414803862572	0.0685131475329399
-5.550368309021	-7.62333059310913	-4.86672830581665	-0.0735133066773415	0.206480890512466	0.0685909166932106
-5.55881690979004	-7.62556457519531	-4.86006641387939	-0.073622927069664	0.206547170877457	0.0685765445232391
-5.54935264587402	-7.62496566772461	-4.86497259140015	-0.0735259801149368	0.206515401601791	0.0686008483171463
-5.54192543029785	-7.61768436431885	-4.86132478713989	-0.0735315233469009	0.206421747803688	0.0686338916420937
-5.54882335662842	-7.62383222579956	-4.85072994232178	-0.0737573653459549	0.206392288208008	0.068579725921154
-5.55538129806519	-7.62660837173462	-4.85685539245605	-0.0735272690653801	0.206561654806137	0.0684935674071312
-5.54411172866821	-7.62346363067627	-4.87546730041504	-0.0735024586319923	0.206536024808884	0.0685135051608086
-5.54184722900391	-7.62253713607788	-4.86014842987061	-0.0736682936549187	0.206416234374046	0.0685583874583244
-5.54876708984375	-7.62415218353271	-4.85787343978882	-0.0737416222691536	0.206453323364258	0.0685112327337265
-5.5448145866394	-7.62580108642578	-4.85544109344482	-0.0736217722296715	0.206494972109795	0.0685003399848938
-5.53860092163086	-7.6261568069458	-4.86307573318481	-0.0736295133829117	0.206450268626213	0.0684479549527168
-5.53930473327637	-7.6260666847229	-4.86650133132935	-0.0736100971698761	0.206426247954369	0.0684566050767899
-5.54519271850586	-7.6259970664978	-4.85860824584961	-0.0737102776765823	0.206379264593124	0.0684831291437149
-5.54390954971313	-7.6293773651123	-4.85489273071289	-0.0738754197955132	0.206273704767227	0.0684139132499695
-5.54452228546143	-7.63594579696655	-4.85715341567993	-0.0736777558922768	0.206414684653282	0.0683332681655884
-5.53711605072021	-7.6294412612915	-4.86729049682617	-0.0736026391386986	0.206384971737862	0.0683262720704079
-5.53517818450928	-7.62736892700195	-4.86221885681152	-0.0737252458930016	0.206309139728546	0.0684255063533783
-5.54527235031128	-7.6346549987793	-4.85720491409302	-0.0737941563129425	0.206317245960236	0.068406768143177
-5.54228496551514	-7.63693857192993	-4.85241794586182	-0.0737440884113312	0.206264317035675	0.0683434754610062
-5.53346157073975	-7.63269805908203	-4.87145233154297	-0.0737459063529968	0.206244364380836	0.0683370679616928
-5.53735542297363	-7.63159942626953	-4.87138032913208	-0.0737041458487511	0.206240564584732	0.0683959573507309
-5.544593334198	-7.63428640365601	-4.86320638656616	-0.0738627314567566	0.206312954425812	0.0683643221855164
-5.5416955947876	-7.63617849349976	-4.8675684928894	-0.0737669691443443	0.206243708729744	0.0683793127536774
-5.53063011169434	-7.63247108459473	-4.87377500534058	-0.0738740563392639	0.206227689981461	0.0683107078075409
-5.53914880752563	-7.63243532180786	-4.87808656692505	-0.0739183723926544	0.206215590238571	0.06833316385746
-5.54505968093872	-7.63291931152344	-4.86428880691528	-0.0739187076687813	0.206245511770248	0.0683406367897987
-5.54079818725586	-7.63705682754517	-4.875572681427	-0.073867529630661	0.206247746944427	0.0682380944490433
-5.534752368927	-7.63289642333984	-4.88334274291992	-0.0738864988088608	0.206220477819443	0.0682994052767754
-5.54230976104736	-7.63303995132446	-4.88293838500977	-0.0740206092596054	0.20615391433239	0.0682830587029457
-5.54284763336182	-7.63651752471924	-4.87407255172729	-0.0740182921290398	0.206186205148697	0.0683008432388306
-5.53678846359253	-7.63517951965332	-4.88354778289795	-0.0738890096545219	0.20619823038578	0.0682532787322998
-5.54235124588013	-7.63429975509644	-4.88756227493286	-0.0739999413490295	0.206205114722252	0.0683387219905853
-5.55109977722168	-7.63384199142456	-4.88134860992432	-0.0740965753793716	0.20615017414093	0.0683677718043327
-5.54497146606445	-7.63700199127197	-4.88059997558594	-0.0740223675966263	0.206166550517082	0.0683536529541016
-5.53498601913452	-7.63261699676514	-4.88262939453125	-0.0739574953913689	0.206161364912987	0.0683187767863274
-5.54423046112061	-7.6325421333313	-4.88140392303467	-0.0740559324622154	0.206194579601288	0.0684390440583229
-5.55228090286255	-7.63644981384277	-4.87659692764282	-0.0740766003727913	0.206126540899277	0.0683718845248222
-5.54456424713135	-7.629958152771	-4.88737440109253	-0.0739994198083878	0.206194043159485	0.0683566555380821
-5.53850984573364	-7.6246190071106	-4.87944507598877	-0.0738875493407249	0.206202670931816	0.0684127807617188
-5.54908466339111	-7.62923097610474	-4.87747859954834	-0.0740510225296021	0.206249266862869	0.0684865787625313
-5.55399322509766	-7.63233041763306	-4.86494255065918	-0.0740469694137573	0.206179395318031	0.0685035511851311
-5.54830646514893	-7.62849855422974	-4.88004302978516	-0.073953665792942	0.206284433603287	0.0683996453881264
-5.54658555984497	-7.6242527961731	-4.87773418426514	-0.0739339143037796	0.206273525953293	0.0684580206871033
-5.55427503585815	-7.6263370513916	-4.86606025695801	-0.0740573480725288	0.20627261698246	0.0685255080461502
-5.55840015411377	-7.62631034851074	-4.86689376831055	-0.0739785805344582	0.206240847706795	0.0685578733682632
-5.55413389205933	-7.62882614135742	-4.86916399002075	-0.0738818123936653	0.206263691186905	0.0685266777873039
-5.55447387695313	-7.62430095672607	-4.87422609329224	-0.0737927854061127	0.20626574754715	0.0685353502631187
-5.55176115036011	-7.62009429931641	-4.85419797897339	-0.0739990696310997	0.206177905201912	0.0685998275876045
-5.55892038345337	-7.62638235092163	-4.84706497192383	-0.0740949586033821	0.206260412931442	0.0685833916068077
-5.56165742874146	-7.62964010238647	-4.85475826263428	-0.073946550488472	0.206272810697556	0.0686151459813118
-5.55010557174683	-7.62733602523804	-4.86114072799683	-0.0738415271043777	0.206196144223213	0.0685449987649918
-5.55260610580444	-7.62587738037109	-4.85540056228638	-0.0739913061261177	0.206249490380287	0.0685690492391586
-5.55645608901978	-7.62405967712402	-4.84333562850952	-0.0739978849887848	0.206254705786705	0.0686133056879044
-5.55727863311768	-7.62308168411255	-4.83993339538574	-0.0739106237888336	0.206242814660072	0.0684915632009506
-5.5478982925415	-7.62233400344849	-4.84966897964478	-0.0738497972488403	0.206172466278076	0.0684014186263084
-5.55401039123535	-7.61830902099609	-4.84634017944336	-0.0739352405071259	0.206241518259048	0.0684182345867157
-5.55982637405396	-7.62514734268188	-4.84121608734131	-0.0740102976560593	0.206283807754517	0.0683615803718567
-5.55426645278931	-7.62657833099365	-4.83983850479126	-0.0738137736916542	0.206259056925774	0.0682738572359085
-5.54633331298828	-7.61903953552246	-4.83730840682983	-0.073867529630661	0.206190586090088	0.0682418793439865
-5.55541467666626	-7.62614583969116	-4.82974481582642	-0.0740764886140823	0.206153243780136	0.0681339353322983
-5.56198310852051	-7.62621688842773	-4.83442974090576	-0.0740017220377922	0.20628610253334	0.0681096836924553
-5.54871606826782	-7.62105131149292	-4.84012460708618	-0.0738731473684311	0.206210345029831	0.0679813697934151
-5.54433155059814	-7.62487697601318	-4.83620834350586	-0.0739595666527748	0.206129625439644	0.0679809227585793
-5.55136823654175	-7.61924028396606	-4.82658863067627	-0.0740326792001724	0.20611360669136	0.0679278746247292
-5.55196046829224	-7.62460851669312	-4.82220792770386	-0.0741957947611809	0.206007704138756	0.0678317174315453
-5.54415845870972	-7.62550401687622	-4.82458209991455	-0.0740803927183151	0.20611397922039	0.0677802786231041
-5.54244327545166	-7.61861515045166	-4.83072519302368	-0.0739336386322975	0.206047743558884	0.0677145943045616
-5.53798770904541	-7.61275959014893	-4.82113122940063	-0.0741599649190903	0.205996155738831	0.0676717460155487
-5.54265117645264	-7.62099361419678	-4.81203269958496	-0.0743376761674881	0.205908536911011	0.067485012114048
-5.53920221328735	-7.62368774414063	-4.82062435150146	-0.0741783082485199	0.205997869372368	0.0673834905028343
-5.53720378875732	-7.61625623703003	-4.83030939102173	-0.0742152333259583	0.20596732199192	0.0672735348343849
-5.54074239730835	-7.61516046524048	-4.81221675872803	-0.0743748247623444	0.205839440226555	0.0672549977898598
-5.54279661178589	-7.61770343780518	-4.81878328323364	-0.0743710920214653	0.205910697579384	0.0670711621642113
-5.53616523742676	-7.61637878417969	-4.8243989944458	-0.0742546319961548	0.20595096051693	0.0670242384076118
-5.53242874145508	-7.61055088043213	-4.81890487670898	-0.0742855817079544	0.205845236778259	0.066915936768055
-5.53347730636597	-7.61293268203735	-4.80619716644287	-0.0744502693414688	0.205710962414742	0.06684460490942
-5.53905487060547	-7.6182689666748	-4.80545902252197	-0.0743573978543282	0.205879479646683	0.0666532889008522
-5.53383255004883	-7.61305904388428	-4.81901407241821	-0.0742430314421654	0.205901011824608	0.0666287392377853
-5.52795171737671	-7.60900831222534	-4.80756235122681	-0.074436254799366	0.205704122781754	0.0665659680962563
-5.53254652023315	-7.61283826828003	-4.80378675460815	-0.0746230557560921	0.20563730597496	0.0664527267217636
-5.54197597503662	-7.61548233032227	-4.80101299285889	-0.0745247602462769	0.205735564231873	0.0663592666387558
-5.53152227401733	-7.61426591873169	-4.8116717338562	-0.0744472444057465	0.205719038844109	0.0662359893321991
-5.52533864974976	-7.61039257049561	-4.8068962097168	-0.0744866505265236	0.20566189289093	0.0662234798073769
-5.52990770339966	-7.61053657531738	-4.80324172973633	-0.0746107324957848	0.20560397207737	0.0661091282963753
-5.53068971633911	-7.61178016662598	-4.79928159713745	-0.0745416209101677	0.205627918243408	0.0660436749458313
-5.51997137069702	-7.60946559906006	-4.79747533798218	-0.0744792893528938	0.205591633915901	0.0659764185547829
-5.52080869674683	-7.60648202896118	-4.80481195449829	-0.0745242163538933	0.205642446875572	0.0659212842583656
-5.52758312225342	-7.60702610015869	-4.79862451553345	-0.0746613517403603	0.205623403191566	0.0659040808677673
-5.52229499816895	-7.60497331619263	-4.79433345794678	-0.0747080221772194	0.205592542886734	0.0658020526170731
-5.51585149765015	-7.60433864593506	-4.80381298065186	-0.0745828077197075	0.205602258443832	0.0657439976930618
-5.51543092727661	-7.60328340530396	-4.80091762542725	-0.0746810138225555	0.20564129948616	0.0657813623547554
-5.52305603027344	-7.60188865661621	-4.79528570175171	-0.0747556313872337	0.205626681447029	0.0657236501574516
-5.51738405227661	-7.60403871536255	-4.80283069610596	-0.0746763944625854	0.205650880932808	0.065590538084507
-5.50769996643066	-7.59833908081055	-4.804847240448	-0.0746524259448051	0.20557564496994	0.0655618831515312
-5.51405572891235	-7.60089778900146	-4.80369520187378	-0.0747729614377022	0.20558100938797	0.0656090974807739
-5.51956367492676	-7.604323387146	-4.79704284667969	-0.0748556554317474	0.205520749092102	0.0656380355358124
-5.51585912704468	-7.60440921783447	-4.80716180801392	-0.0747005566954613	0.205633491277695	0.0655468106269836
-5.51216602325439	-7.60246419906616	-4.81325340270996	-0.0746234878897667	0.2055524289608	0.0655992552638054
-5.51644372940063	-7.60190439224243	-4.80802154541016	-0.0748161301016808	0.205539673566818	0.0656775161623955
-5.51551103591919	-7.60565900802612	-4.80623006820679	-0.0748310834169388	0.205558851361275	0.0656851753592491
-5.506920337677	-7.60626316070557	-4.81323862075806	-0.0747767314314842	0.205494567751884	0.0656898841261864
-5.51055383682251	-7.60230875015259	-4.80324029922485	-0.074881449341774	0.205515667796135	0.0657542869448662
-5.51429510116577	-7.60521793365479	-4.80686569213867	-0.0747947990894318	0.205494597554207	0.0657448396086693
-5.50619029998779	-7.60576009750366	-4.81349182128906	-0.0746858716011047	0.205528810620308	0.0657307133078575
-5.49550437927246	-7.60245180130005	-4.8080039024353	-0.0748036801815033	0.205511152744293	0.0657580867409706
-5.5019359588623	-7.59932231903076	-4.80474185943604	-0.0748659446835518	0.205481484532356	0.0657339096069336
-5.50341463088989	-7.60232973098755	-4.80596923828125	-0.074799470603466	0.205525025725365	0.0657602101564407
-5.48993015289307	-7.59927845001221	-4.80890703201294	-0.0746975392103195	0.205497100949287	0.0657299384474754
-5.49135160446167	-7.59900379180908	-4.81305742263794	-0.0747356712818146	0.205634206533432	0.0657745599746704
-5.49465179443359	-7.59605693817139	-4.80596208572388	-0.074763260781765	0.205565452575684	0.0657982528209686
-5.49313163757324	-7.59649133682251	-4.80316305160522	-0.0748608782887459	0.20552895963192	0.0657621249556541
-5.49314546585083	-7.60117197036743	-4.81260681152344	-0.0747006237506866	0.205589398741722	0.0657723248004913
-5.49252510070801	-7.59617710113525	-4.82424831390381	-0.0746069923043251	0.205720841884613	0.0658244490623474
-5.4940299987793	-7.59417486190796	-4.81278944015503	-0.0747195035219193	0.205616310238838	0.0658693984150887
-5.49872159957886	-7.59903478622437	-4.80739259719849	-0.0747951194643974	0.205567061901093	0.0659142732620239
-5.50031709671021	-7.60342264175415	-4.81602048873901	-0.0745902508497238	0.205662906169891	0.065905973315239
-5.49379920959473	-7.59599113464355	-4.8301739692688	-0.0744882225990295	0.205678761005402	0.0659526735544205
-5.49413108825684	-7.59698104858398	-4.81559133529663	-0.0746731013059616	0.205656230449677	0.0660090520977974
-5.5032000541687	-7.60339450836182	-4.81327342987061	-0.0746371373534203	0.205671444535255	0.0659842193126678
-5.49981689453125	-7.60207319259644	-4.82758474349976	-0.0744332000613213	0.20572629570961	0.0660199970006943
-5.49276256561279	-7.59562873840332	-4.82838535308838	-0.0744799077510834	0.205656662583351	0.0660397633910179
-5.49624681472778	-7.60002946853638	-4.8225622177124	-0.0746211782097816	0.205646902322769	0.0660524368286133
-5.50504875183105	-7.59962749481201	-4.82611703872681	-0.074520543217659	0.205707594752312	0.0660854354500771
-5.49946546554565	-7.59683227539063	-4.82312107086182	-0.0744650885462761	0.20566338300705	0.0660602077841759
-5.49462938308716	-7.59337615966797	-4.82565498352051	-0.0743161588907242	0.205800414085388	0.0659307837486267
-5.49341154098511	-7.59358167648315	-4.83246898651123	-0.0743720009922981	0.205729216337204	0.0659396946430206
-5.49746704101563	-7.59034204483032	-4.82183885574341	-0.0744948238134384	0.205622345209122	0.0659883841872215
-5.50184726715088	-7.59561586380005	-4.82086086273193	-0.0744534581899643	0.20572455227375	0.0658049955964088
-5.49387788772583	-7.59295511245728	-4.82958745956421	-0.0742295607924461	0.20576699078083	0.0657735615968704
-5.48514699935913	-7.58662748336792	-4.82750463485718	-0.0743117332458496	0.205674797296524	0.0657002627849579
-5.49016189575195	-7.58600091934204	-4.82009887695313	-0.0744462311267853	0.205629780888557	0.0656733810901642
-5.49809694290161	-7.59161758422852	-4.81690168380737	-0.0743436962366104	0.205727368593216	0.065552793443203
-5.49064064025879	-7.58665227890015	-4.83019304275513	-0.0741929262876511	0.205784022808075	0.0654379054903984
-5.48112058639526	-7.58435869216919	-4.82137775421143	-0.0743460208177567	0.205632761120796	0.0653556510806084
-5.49081373214722	-7.58492946624756	-4.81861209869385	-0.0744453892111778	0.205622524023056	0.0653323978185654
-5.50016927719116	-7.58961153030396	-4.81537437438965	-0.0744133144617081	0.205703780055046	0.065195620059967
-5.49213123321533	-7.58812952041626	-4.82328033447266	-0.0743059366941452	0.205680653452873	0.0650487467646599
-5.48618841171265	-7.58342170715332	-4.81778764724731	-0.0743345394730568	0.205678030848503	0.065105602145195
-5.49761343002319	-7.58409118652344	-4.81564569473267	-0.0745222866535187	0.205642446875572	0.0650200098752975
-5.50078964233398	-7.5883960723877	-4.80756187438965	-0.074526883661747	0.205619588494301	0.0648878812789917
-5.4973931312561	-7.59159898757935	-4.81592559814453	-0.0744186416268349	0.205633580684662	0.0647657513618469
-5.49384641647339	-7.58829736709595	-4.83174896240234	-0.0743687897920609	0.205641657114029	0.0647206082940102
-5.48919773101807	-7.585120677948	-4.81211757659912	-0.0745758861303329	0.20549176633358	0.0646549016237259
-5.49660682678223	-7.59016704559326	-4.79889297485352	-0.074759729206562	0.20549051463604	0.0645148977637291
-5.50056934356689	-7.59503078460693	-4.80927896499634	-0.0746883973479271	0.205571189522743	0.0643471777439117
-5.49278450012207	-7.58856344223022	-4.82077026367188	-0.074596107006073	0.205600738525391	0.0642915070056915
-5.48864650726318	-7.58387422561646	-4.80351066589355	-0.0748066082596779	0.205419316887856	0.0642284452915192
-5.4935884475708	-7.58993768692017	-4.80458498001099	-0.0749028027057648	0.205416634678841	0.0640195086598396
-5.48945665359497	-7.58935308456421	-4.81146955490112	-0.0748078897595406	0.205470994114876	0.0639291107654572
-5.48907899856567	-7.58788156509399	-4.8044958114624	-0.0748708099126816	0.205463647842407	0.0638438388705254
-5.4949107170105	-7.58684253692627	-4.79455947875977	-0.0750272199511528	0.205391779541969	0.0637730211019516
-5.49876689910889	-7.593430519104	-4.80009078979492	-0.0750438496470451	0.205398008227348	0.0636497884988785
-5.49456691741943	-7.59370565414429	-4.80314493179321	-0.0749539360404015	0.205451413989067	0.0635285079479218
-5.4879584312439	-7.59051322937012	-4.80722522735596	-0.0750275477766991	0.205315083265305	0.0634322687983513
-5.49383497238159	-7.59062814712524	-4.80368041992188	-0.0752235502004623	0.20534959435463	0.0634950771927834
-5.50407886505127	-7.59270668029785	-4.79510641098022	-0.0751702040433884	0.205380380153656	0.0633978247642517
-5.49661588668823	-7.59451293945313	-4.80299949645996	-0.0751167461276054	0.205387577414513	0.0633381307125092
-5.48738098144531	-7.58927583694458	-4.80200386047363	-0.0752625614404678	0.205321863293648	0.063363254070282
-5.49573373794556	-7.59155988693237	-4.79540538787842	-0.0753934308886528	0.205288082361221	0.0632975399494171
-5.50017833709717	-7.59554719924927	-4.79272651672363	-0.0754038244485855	0.205245301127434	0.0632813721895218
-5.49597311019897	-7.59693622589111	-4.80139350891113	-0.0754026174545288	0.20539054274559	0.0632006376981735
-5.49444770812988	-7.59359073638916	-4.80381679534912	-0.0753637477755547	0.205425158143044	0.0632298812270164
-5.48813629150391	-7.59109401702881	-4.79961729049683	-0.0754740908741951	0.205280318856239	0.0632175728678703
-5.49227809906006	-7.59499073028564	-4.79243993759155	-0.0755942538380623	0.205216512084007	0.0631367936730385
-5.49552488327026	-7.60226774215698	-4.80114316940308	-0.0755391120910645	0.205338567495346	0.0630738660693169
-5.48858833312988	-7.59537363052368	-4.80909824371338	-0.0754319652915001	0.205443471670151	0.0631038844585419
-5.48530673980713	-7.59372758865356	-4.79423427581787	-0.0756368711590767	0.205283835530281	0.0631275177001953
-5.48996257781982	-7.60131597518921	-4.78389453887939	-0.0757763832807541	0.205196350812912	0.063112884759903
-5.49285840988159	-7.59986257553101	-4.79470682144165	-0.0755817964673042	0.205325156450272	0.0631238669157028
-5.48701333999634	-7.59950113296509	-4.80036544799805	-0.0755675137042999	0.205366298556328	0.063120536506176
-5.48468160629272	-7.60006332397461	-4.79367637634277	-0.0757378041744232	0.205260187387466	0.0632531940937042
-5.49355840682983	-7.59998941421509	-4.78897285461426	-0.0757239907979965	0.205296128988266	0.0633287206292152
-5.49397087097168	-7.60452461242676	-4.78586864471436	-0.075770229101181	0.205318108201027	0.0633124709129334
-5.49265003204346	-7.60583925247192	-4.79452800750732	-0.0756992995738983	0.205374255776405	0.0632674247026443
-5.4907112121582	-7.60348176956177	-4.80003833770752	-0.0755373388528824	0.205347821116447	0.0633084923028946
-5.49307250976563	-7.59868717193604	-4.78689289093018	-0.0756626129150391	0.205351069569588	0.0633391737937927
-5.49966335296631	-7.60128402709961	-4.78179216384888	-0.075743705034256	0.205305069684982	0.063324436545372
-5.50594282150269	-7.60928821563721	-4.78794813156128	-0.0755876526236534	0.205452173948288	0.0632662028074265
-5.49780321121216	-7.59912347793579	-4.8022780418396	-0.0754226669669151	0.205435767769814	0.0632770359516144
-5.50034523010254	-7.59966564178467	-4.79395151138306	-0.0756091848015785	0.205396845936775	0.0634458586573601
-5.51145315170288	-7.60898637771606	-4.7860746383667	-0.0755615308880806	0.205451473593712	0.0633571147918701
-5.51034307479858	-7.60963726043701	-4.78909921646118	-0.075480543076992	0.205523550510406	0.0633817538619041
-5.50352621078491	-7.60569000244141	-4.7919225692749	-0.0754005461931229	0.205440923571587	0.0633760467171669
-5.50951719284058	-7.60422229766846	-4.79786205291748	-0.07546566426754	0.20551224052906	0.0634853541851044
-5.51793146133423	-7.60701990127563	-4.78837776184082	-0.0754768401384354	0.205537214875221	0.0635686069726944
-5.5198917388916	-7.60770559310913	-4.78171491622925	-0.07552769780159	0.205399438738823	0.0635472536087036
-5.52326679229736	-7.61257266998291	-4.78990268707275	-0.075410470366478	0.205489084124565	0.0634632483124733
-5.51532888412476	-7.60507488250732	-4.8060564994812	-0.0752662718296051	0.205526813864708	0.0634939670562744
-5.51426887512207	-7.60455846786499	-4.78875827789307	-0.0753942355513573	0.205450102686882	0.0635810568928719
-5.52223873138428	-7.61079883575439	-4.79476165771484	-0.0755136981606483	0.205467388033867	0.0634814351797104
-5.51714611053467	-7.60757923126221	-4.79313564300537	-0.0753313675522804	0.20552197098732	0.0634612739086151
-5.50832176208496	-7.59950637817383	-4.79912424087524	-0.0753246173262596	0.205398947000504	0.0633542612195015
-5.51026296615601	-7.60158395767212	-4.78559970855713	-0.0755669325590134	0.205377340316772	0.0633482709527016
-5.51568174362183	-7.60947895050049	-4.78650760650635	-0.0756149366497993	0.205477178096771	0.0632585510611534
-5.501784324646	-7.60432100296021	-4.79452085494995	-0.0754407197237015	0.205430820584297	0.0631922855973244
-5.49265384674072	-7.59874200820923	-4.79062366485596	-0.0755881816148758	0.205362722277641	0.0631461217999458
-5.49709892272949	-7.60087585449219	-4.78317546844482	-0.0757810324430466	0.205325558781624	0.063079908490181
-5.50106954574585	-7.60756349563599	-4.78433752059937	-0.0757861882448196	0.205409646034241	0.0630222633481026
-5.4888710975647	-7.60489797592163	-4.79126644134521	-0.0755946114659309	0.205375283956528	0.062924325466156
-5.47700500488281	-7.59949970245361	-4.79110956192017	-0.075680710375309	0.205354064702988	0.0628587901592255
-5.47963714599609	-7.60187482833862	-4.77950048446655	-0.0758507400751114	0.205324947834015	0.06289903819561
-5.48290348052979	-7.60736894607544	-4.77398586273193	-0.0759833455085754	0.205310508608818	0.062828816473484
-5.48007869720459	-7.61114406585693	-4.78185987472534	-0.0759334936738014	0.205395117402077	0.0626925379037857
-5.46962022781372	-7.6063117980957	-4.79188108444214	-0.0757623985409737	0.205388709902763	0.0626803636550903
-5.46218204498291	-7.60592174530029	-4.77892541885376	-0.0760344043374062	0.205274641513824	0.0626926422119141
-5.46634864807129	-7.61045169830322	-4.77077674865723	-0.0761518701910973	0.205271258950233	0.0626887381076813
-5.47183418273926	-7.61710739135742	-4.77595281600952	-0.0760497599840164	0.205344513058662	0.062559612095356
-5.46172094345093	-7.61529684066772	-4.78684854507446	-0.0759622529149055	0.205401942133904	0.0625912100076675
-5.45225858688354	-7.61179208755493	-4.77811670303345	-0.0761333033442497	0.205361008644104	0.0626017078757286
-5.45841121673584	-7.6142144203186	-4.7868332862854	-0.0762923806905746	0.205301642417908	0.0626146346330643
-5.46214580535889	-7.61761093139648	-4.77662563323975	-0.0762692242860794	0.205279126763344	0.0626655369997025
-5.46338033676147	-7.62691640853882	-4.78397417068481	-0.0762656107544899	0.205396249890327	0.0626181438565254
-5.45515775680542	-7.62461233139038	-4.79201316833496	-0.0761864110827446	0.205441027879715	0.0626913979649544
-5.44560289382935	-7.61835622787476	-4.79213714599609	-0.0762495100498199	0.20528008043766	0.0627657100558281
-5.45368051528931	-7.62013006210327	-4.78544282913208	-0.0763740316033363	0.205240949988365	0.0627921149134636
-5.46278285980225	-7.6254448890686	-4.79718971252441	-0.076363168656826	0.205393761396408	0.0627887547016144
-5.45255327224731	-7.62281513214111	-4.79735279083252	-0.0762317627668381	0.205500513315201	0.0628827139735222
-5.44347524642944	-7.61698484420776	-4.79289627075195	-0.0763303488492966	0.205338388681412	0.0629926696419716
-5.45228099822998	-7.61874866485596	-4.7957558631897	-0.0764186456799507	0.205470710992813	0.0630692765116692
-5.46105003356934	-7.62275171279907	-4.7847580909729	-0.076439268887043	0.205478474497795	0.0631405040621758
-5.45717239379883	-7.62590169906616	-4.79569292068481	-0.0763939693570137	0.205481559038162	0.0631512328982353
-5.45462417602539	-7.6225118637085	-4.79891300201416	-0.0762660950422287	0.205518707633018	0.0632999092340469
-5.45489406585693	-7.6166844367981	-4.80246829986572	-0.0763581842184067	0.205474302172661	0.0633882358670235
-5.46340703964233	-7.62591457366943	-4.79271268844604	-0.0765446946024895	0.205504015088081	0.0634756833314896
-5.46838665008545	-7.63437986373901	-4.79463338851929	-0.076427049934864	0.205580562353134	0.0635457932949066
-5.46518230438232	-7.62805795669556	-4.80975103378296	-0.0762530863285065	0.205637320876122	0.0636675506830215
-5.47184276580811	-7.62464332580566	-4.79923486709595	-0.0763157233595848	0.205595731735229	0.0638021901249886
-5.47516441345215	-7.63277387619019	-4.79693746566772	-0.0764340311288834	0.205550506711006	0.0638723522424698
-5.47795581817627	-7.63719797134399	-4.80331563949585	-0.0762837007641792	0.205672532320023	0.0638971328735352
-5.47596263885498	-7.63164806365967	-4.81839370727539	-0.0761951059103012	0.205617815256119	0.0639855563640594
-5.48031044006348	-7.63144493103027	-4.79850196838379	-0.0763341933488846	0.205598518252373	0.0641844570636749
-5.49659776687622	-7.64072370529175	-4.80833292007446	-0.0763229504227638	0.205723062157631	0.0642135366797447
-5.49259424209595	-7.64152574539185	-4.80884742736816	-0.0761882960796356	0.205694079399109	0.0642733052372932
-5.48318815231323	-7.63694095611572	-4.81289339065552	-0.0761575028300285	0.20561458170414	0.0643197223544121
-5.49044370651245	-7.63568735122681	-4.80958461761475	-0.0762839987874031	0.205628052353859	0.0644187182188034
-5.50262117385864	-7.64181852340698	-4.80900049209595	-0.0762756168842316	0.205736488103867	0.0644832700490952
-5.4958930015564	-7.64058113098145	-4.81220245361328	-0.0761005580425262	0.205701425671577	0.0645350739359856
-5.48683261871338	-7.63361167907715	-4.8110990524292	-0.0761731490492821	0.205667734146118	0.0645446851849556
-5.49660205841064	-7.63752365112305	-4.80764675140381	-0.076384924352169	0.205681040883064	0.0645987167954445
-5.50613737106323	-7.6421422958374	-4.80584859848022	-0.0762632191181183	0.205761149525642	0.0645704418420792
-5.49380111694336	-7.63632822036743	-4.81802320480347	-0.0761060193181038	0.205779433250427	0.0645678043365479
-5.49119281768799	-7.63425731658936	-4.81315231323242	-0.0762905552983284	0.20575650036335	0.064633771777153
-5.498948097229	-7.63341808319092	-4.81127405166626	-0.0763830989599228	0.20575974881649	0.0646284222602844
-5.49772644042969	-7.63286924362183	-4.80962228775024	-0.0763442441821098	0.205776020884514	0.0646261721849442
-5.48800134658813	-7.63129472732544	-4.81395530700684	-0.0762639865279198	0.205768465995789	0.0645976439118385
-5.48909282684326	-7.62808322906494	-4.81841707229614	-0.0762674808502197	0.205843836069107	0.0646422356367111
-5.48166036605835	-7.62203693389893	-4.80776786804199	-0.0764051899313927	0.205793410539627	0.0646830350160599
-5.48583602905273	-7.6265606880188	-4.80042171478271	-0.0765651538968086	0.205784529447556	0.0646944120526314
-5.48877573013306	-7.6291823387146	-4.80345392227173	-0.0764882043004036	0.205940797924995	0.064625196158886
-5.47497749328613	-7.62126684188843	-4.81058931350708	-0.0763354822993279	0.205924198031425	0.0645943284034729
-5.46021032333374	-7.61230039596558	-4.80371475219727	-0.0764873921871185	0.205803170800209	0.0646504461765289
-5.46870088577271	-7.61557102203369	-4.80088663101196	-0.076652005314827	0.205912128090858	0.0645878538489342
-5.47059965133667	-7.61706733703613	-4.79824781417847	-0.0766535848379135	0.20596469938755	0.0645955502986908
-5.46072244644165	-7.61502075195313	-4.80207633972168	-0.0765571892261505	0.206074073910713	0.0644592195749283
-5.45409154891968	-7.60653972625732	-4.80880546569824	-0.0764862522482872	0.206050753593445	0.0644564256072044
-5.44826364517212	-7.60384035110474	-4.8000168800354	-0.0766695663332939	0.20604619383812	0.0644469559192657
-5.45146465301514	-7.60497093200684	-4.79237461090088	-0.0768329128623009	0.206008672714233	0.0644112750887871
-5.45298862457275	-7.60907077789307	-4.79712057113647	-0.0768045037984848	0.206159144639969	0.0643039792776108
-5.44123125076294	-7.6015043258667	-4.80491590499878	-0.0765280798077583	0.206219390034676	0.0643055066466331
-5.43201732635498	-7.59587574005127	-4.79027652740479	-0.0768518075346947	0.206152990460396	0.0643456131219864
-5.43924331665039	-7.59995317459106	-4.78540563583374	-0.0769850984215736	0.206249430775642	0.0642339289188385
-5.43889236450195	-7.59842109680176	-4.78514432907104	-0.0769007578492165	0.206221923232079	0.0641897916793823
-5.42856502532959	-7.59898900985718	-4.7941632270813	-0.0768489167094231	0.206344872713089	0.0641156136989594
-5.42331552505493	-7.59499883651733	-4.79211044311523	-0.0769184529781342	0.206391498446465	0.0641060397028923
-5.4125394821167	-7.58908128738403	-4.79067373275757	-0.0769544318318367	0.206266298890114	0.0640827640891075
-5.41827297210693	-7.5924334526062	-4.78237676620483	-0.0771414041519165	0.20623217523098	0.0639815703034401
-5.42044544219971	-7.59767770767212	-4.78509855270386	-0.0771101489663124	0.206465154886246	0.0639191567897797
-5.41151189804077	-7.59240674972534	-4.79446220397949	-0.0769306048750877	0.206550687551498	0.0639014393091202
-5.39927387237549	-7.58564710617065	-4.79111576080322	-0.0770570859313011	0.20637184381485	0.0638394057750702
-5.40693998336792	-7.58965921401978	-4.77930927276611	-0.0772592574357986	0.206387594342232	0.0637592598795891
-5.41418504714966	-7.593665599823	-4.78560972213745	-0.0772300511598587	0.206511124968529	0.0637195110321045
-5.40397071838379	-7.59541177749634	-4.78778696060181	-0.07716254144907	0.206527903676033	0.0636500269174576
-5.39529609680176	-7.59366798400879	-4.79829692840576	-0.0771017298102379	0.206476777791977	0.0636270642280579
-5.39883947372437	-7.58741998672485	-4.79169273376465	-0.0771944001317024	0.206474751234055	0.0635916292667389
-5.40744113922119	-7.59680032730103	-4.78468704223633	-0.0773792639374733	0.20646607875824	0.0635359361767769
-5.41284036636353	-7.60129308700562	-4.78917455673218	-0.0772738456726074	0.206514060497284	0.0634830668568611
-5.40992403030396	-7.59398651123047	-4.79573965072632	-0.0771016776561737	0.206562519073486	0.0634411945939064
-5.40683221817017	-7.59714889526367	-4.80154752731323	-0.077175572514534	0.206545308232307	0.0633578449487686
-5.41441679000854	-7.59936857223511	-4.80847072601318	-0.0772327780723572	0.206506237387657	0.0633191466331482
-5.42678260803223	-7.60127401351929	-4.80553102493286	-0.077234610915184	0.206494480371475	0.0632823929190636
-5.4308500289917	-7.60583209991455	-4.81048011779785	-0.0771150588989258	0.206556990742683	0.063223585486412
-5.4333324432373	-7.6096830368042	-4.81348991394043	-0.0770436599850655	0.206554532051086	0.0631801411509514
-5.43152332305908	-7.60616683959961	-4.82157707214355	-0.0770122185349464	0.206432119011879	0.0631528794765472
-5.4403600692749	-7.60403823852539	-4.82997751235962	-0.0770023018121719	0.206466600298882	0.0632118731737137
-5.44977235794067	-7.60605716705322	-4.82053375244141	-0.0770637020468712	0.206445470452309	0.0632359310984612
-5.45391225814819	-7.61034250259399	-4.81645345687866	-0.0770854279398918	0.206380560994148	0.0631365180015564
-5.46001100540161	-7.61388254165649	-4.83211135864258	-0.0769196376204491	0.206466406583786	0.0630882009863853
-5.45880126953125	-7.61160945892334	-4.83853530883789	-0.076758399605751	0.206467509269714	0.0630685612559319
-5.46330165863037	-7.6112060546875	-4.83455801010132	-0.0769726037979126	0.206399410963058	0.063159242272377
-5.47512435913086	-7.61757898330688	-4.83470058441162	-0.0770808532834053	0.206308543682098	0.0631061345338821
-5.47761964797974	-7.61811637878418	-4.83314943313599	-0.0769674703478813	0.206321761012077	0.0630188062787056
-5.47449922561646	-7.6195969581604	-4.84339666366577	-0.0768619626760483	0.206390604376793	0.062942236661911
-5.47707939147949	-7.61959028244019	-4.84456586837769	-0.0768628120422363	0.206328362226486	0.0630132555961609
-5.48136758804321	-7.6183967590332	-4.83955430984497	-0.0769736766815186	0.206342920660973	0.0629768371582031
-5.48465585708618	-7.62087678909302	-4.82985162734985	-0.0770677700638771	0.206232160329819	0.0629170015454292
-5.48524951934814	-7.62771511077881	-4.84070920944214	-0.0770112499594688	0.206353411078453	0.0628785863518715
-5.48431968688965	-7.62510061264038	-4.85089206695557	-0.0768931806087494	0.206332162022591	0.0629089921712875
-5.48036098480225	-7.62188863754272	-4.83603715896606	-0.0770896449685097	0.206169039011002	0.0629605278372765
-5.48557901382446	-7.62970542907715	-4.83398008346558	-0.0771893933415413	0.206245392560959	0.0628174990415573
-5.48873329162598	-7.63258409500122	-4.83489656448364	-0.0770996883511543	0.206300929188728	0.0629179105162621
-5.47389364242554	-7.63242959976196	-4.83861112594604	-0.0771088153123856	0.206255212426186	0.0628516301512718
-5.46855163574219	-7.62793350219727	-4.84154224395752	-0.0771539285778999	0.20625014603138	0.0628248602151871
-5.46772480010986	-7.62871551513672	-4.83113241195679	-0.0773231089115143	0.206207603216171	0.0628248304128647
-5.4659538269043	-7.6321964263916	-4.81587028503418	-0.0774139389395714	0.206248715519905	0.0627840459346771
-5.45947980880737	-7.63059997558594	-4.8281512260437	-0.0773785635828972	0.206278786063194	0.0626588985323906
-5.45023775100708	-7.62916946411133	-4.83199644088745	-0.0772745907306671	0.206329837441444	0.0626794323325157
-5.44460821151733	-7.62228155136108	-4.81825256347656	-0.0774923413991928	0.206295475363731	0.06273353099823
-5.44198083877563	-7.63112258911133	-4.80687570571899	-0.0777741372585297	0.20627136528492	0.0626506358385086
-5.43795728683472	-7.63157033920288	-4.80978488922119	-0.0775901451706886	0.206414774060249	0.062692254781723
-5.42474794387817	-7.62434005737305	-4.817467212677	-0.0775466486811638	0.206273972988129	0.0626640021800995
-5.42007112503052	-7.62397956848145	-4.80364894866943	-0.0776845291256905	0.206346809864044	0.0627157613635063
-5.42267942428589	-7.62635564804077	-4.79741907119751	-0.077824741601944	0.206403687596321	0.062739685177803
-5.41667985916138	-7.62655925750732	-4.79455137252808	-0.0777973458170891	0.206288367509842	0.0627370029687881
-5.40627002716064	-7.62895679473877	-4.80212497711182	-0.0778219476342201	0.206371903419495	0.0627208575606346
-5.40459585189819	-7.62572574615479	-4.80173015594482	-0.0777356401085854	0.206526815891266	0.0627953931689262
-5.40202569961548	-7.62102508544922	-4.78689336776733	-0.0778965950012207	0.206459552049637	0.0628484040498734
-5.4006462097168	-7.62975311279297	-4.77679300308228	-0.0780204683542252	0.206372499465942	0.062874361872673
-5.39886903762817	-7.62891674041748	-4.7829475402832	-0.0778743997216225	0.206502884626389	0.0628566294908524
-5.39388608932495	-7.62545347213745	-4.79576206207275	-0.0778156295418739	0.206584587693214	0.0628362596035004
-5.38762855529785	-7.62653875350952	-4.77369976043701	-0.0779692456126213	0.206460520625114	0.0629936903715134
-5.39615726470947	-7.62685918807983	-4.77245330810547	-0.0779761895537376	0.206487432122231	0.0630268231034279
-5.39546728134155	-7.62686538696289	-4.76625919342041	-0.0779619291424751	0.206554174423218	0.0630265101790428
-5.39176559448242	-7.63341379165649	-4.7747540473938	-0.0779077708721161	0.206587627530098	0.0630588233470917
-5.39267492294312	-7.62643766403198	-4.77653455734253	-0.0776160731911659	0.206626772880554	0.0631159916520119
-5.38927745819092	-7.62398052215576	-4.76799488067627	-0.0778598487377167	0.206593751907349	0.0631803944706917
-5.39970779418945	-7.62983655929565	-4.75955772399902	-0.0779360607266426	0.206605896353722	0.0631734505295753
-5.40443754196167	-7.63600158691406	-4.76614379882813	-0.0777825117111206	0.206741601228714	0.0631580576300621
-5.39707136154175	-7.63096714019775	-4.7767596244812	-0.0775837525725365	0.206669300794601	0.0631809309124947
-5.39702701568604	-7.62720441818237	-4.77392816543579	-0.0776085555553436	0.206672847270966	0.0632558315992355
-5.41101217269897	-7.6298360824585	-4.77039957046509	-0.0776728242635727	0.206858605146408	0.0632482022047043
-5.41007280349731	-7.63320541381836	-4.768479347229	-0.077608086168766	0.206710681319237	0.0632726028561592
-5.4146933555603	-7.63358116149902	-4.77475786209106	-0.0774598270654678	0.206859886646271	0.063236877322197
-5.41498279571533	-7.62916135787964	-4.79013156890869	-0.0772920399904251	0.206891566514969	0.063260518014431
-5.41595792770386	-7.62652254104614	-4.78457069396973	-0.0773836895823479	0.206824228167534	0.0632331147789955
-5.42492198944092	-7.6319785118103	-4.77777576446533	-0.0775738060474396	0.206785947084427	0.0632327720522881
-5.43636703491211	-7.63466548919678	-4.78166437149048	-0.0773901417851448	0.206991165876389	0.0631343498826027
-5.43360280990601	-7.63348484039307	-4.79504108428955	-0.0771809592843056	0.206998825073242	0.0630637109279633
-5.43260049819946	-7.63189840316772	-4.79730176925659	-0.0772911682724953	0.206967234611511	0.0631001815199852
-5.44605255126953	-7.6324725151062	-4.79669332504272	-0.0773666128516197	0.206829711794853	0.0630552917718887
-5.45113563537598	-7.63880443572998	-4.79077053070068	-0.0773962214589119	0.206831976771355	0.0630071610212326
-5.45126152038574	-7.64559268951416	-4.80127000808716	-0.0773056223988533	0.206874564290047	0.0629527196288109
-5.4502329826355	-7.6423225402832	-4.81151962280273	-0.0771936029195786	0.206867769360542	0.0629330575466156
-5.4476113319397	-7.63871240615845	-4.81010484695435	-0.0773269236087799	0.206726774573326	0.0628765523433685
-5.45521306991577	-7.64290142059326	-4.79622316360474	-0.0775933861732483	0.206708550453186	0.0628750547766685
-5.46389579772949	-7.65083503723145	-4.81635618209839	-0.0774602517485619	0.206813395023346	0.0627259612083435
-5.45374631881714	-7.64434051513672	-4.82239437103271	-0.0773227214813232	0.206752881407738	0.0626535713672638
-5.44076204299927	-7.63869142532349	-4.82437705993652	-0.077465683221817	0.206693515181541	0.062570720911026
-5.44713354110718	-7.6391282081604	-4.81775331497192	-0.0776169970631599	0.206597909331322	0.0625679418444633
-5.45247411727905	-7.6408576965332	-4.8073844909668	-0.077740266919136	0.206556737422943	0.0624855123460293
-5.4521746635437	-7.64418077468872	-4.81899547576904	-0.0777509063482285	0.206684067845345	0.0623704306781292
-5.44420337677002	-7.63933324813843	-4.82597494125366	-0.0777069479227066	0.206645146012306	0.0622855089604855
-5.43203163146973	-7.63659286499023	-4.82292652130127	-0.0778747275471687	0.206610098481178	0.0622203163802624
-5.43182420730591	-7.63238191604614	-4.83032417297363	-0.0778635740280151	0.206549733877182	0.0621996968984604
-5.43196153640747	-7.62898397445679	-4.81387615203857	-0.0779979825019836	0.206524714827538	0.0621363520622253
-5.42894172668457	-7.63469123840332	-4.81525897979736	-0.0781658515334129	0.206607460975647	0.0620535612106323
-5.42212152481079	-7.62962484359741	-4.82039308547974	-0.0781262889504433	0.206642746925354	0.0620524175465107
-5.41661834716797	-7.62351226806641	-4.8251690864563	-0.0781101584434509	0.206532254815102	0.0620001964271069
-5.41785287857056	-7.62305784225464	-4.81325340270996	-0.0782837644219399	0.206477344036102	0.0620010048151016
-5.42094087600708	-7.62687587738037	-4.81469392776489	-0.0783418715000153	0.206664964556694	0.0618913993239403
-5.4089298248291	-7.62385177612305	-4.81343364715576	-0.0782968327403069	0.20660774409771	0.0619166418910027
-5.39906167984009	-7.62007331848145	-4.81843662261963	-0.0783236473798752	0.206564828753471	0.0618297643959522
-5.39690589904785	-7.61851215362549	-4.81944799423218	-0.0783315747976303	0.206660225987434	0.0619025118649006
-5.39648485183716	-7.6154613494873	-4.8034815788269	-0.0784912258386612	0.206572100520134	0.0619608871638775
-5.39308547973633	-7.62002897262573	-4.79823064804077	-0.0786002948880196	0.206580832600594	0.0619504451751709
-5.38542699813843	-7.61539220809937	-4.80515956878662	-0.0784536004066467	0.206615671515465	0.0619597174227238
-5.38446044921875	-7.61347150802612	-4.80892705917358	-0.0785382613539696	0.206681117415428	0.0619959011673927
-5.38271188735962	-7.61345291137695	-4.79051208496094	-0.0787239223718643	0.206574127078056	0.0620860010385513
-5.38835144042969	-7.61590099334717	-4.79004716873169	-0.0786629989743233	0.206732541322708	0.0620384030044079
-5.38127613067627	-7.61404037475586	-4.79322338104248	-0.0785064697265625	0.206764087080956	0.0621020793914795
-5.37580680847168	-7.60687112808228	-4.79460954666138	-0.0785701349377632	0.20675128698349	0.0621381476521492
-5.37907981872559	-7.61245441436768	-4.78394556045532	-0.0787758603692055	0.206765130162239	0.0621965117752552
-5.38566064834595	-7.61865520477295	-4.7866530418396	-0.078649066388607	0.206875190138817	0.0621659085154533
-5.37847757339478	-7.61143064498901	-4.78998804092407	-0.0784235447645187	0.206888988614082	0.0622285045683384
-5.37625408172607	-7.60423755645752	-4.78007793426514	-0.0785888656973839	0.206831589341164	0.0623042173683643
-5.38512563705444	-7.61372947692871	-4.77505302429199	-0.078828826546669	0.206862106919289	0.0623276084661484
-5.38744974136353	-7.61815500259399	-4.77900123596191	-0.0785845071077347	0.206983387470245	0.0623121596872807
-5.37871932983398	-7.61328983306885	-4.79041385650635	-0.0784452110528946	0.206924244761467	0.0623519644141197
-5.38263654708862	-7.61309671401978	-4.77631187438965	-0.0786909237504005	0.206815674901009	0.0624857619404793
-5.39231109619141	-7.61937999725342	-4.77435445785522	-0.0787098631262779	0.20695748925209	0.0624520406126976
-5.38864517211914	-7.62087297439575	-4.77875947952271	-0.0785215273499489	0.207007095217705	0.0624927096068859
-5.3861255645752	-7.62124061584473	-4.78622722625732	-0.0785394459962845	0.206985235214233	0.0625228509306908
-5.38876438140869	-7.62151527404785	-4.79029846191406	-0.0785698667168617	0.207041308283806	0.0626264661550522
-5.39438438415527	-7.62379741668701	-4.78298711776733	-0.0786559134721756	0.207060441374779	0.0626711621880531
-5.3926477432251	-7.62700939178467	-4.77738332748413	-0.078703910112381	0.206929340958595	0.0626635402441025
-5.39114904403687	-7.63078546524048	-4.79451131820679	-0.0786588564515114	0.207041248679161	0.0626330450177193
-5.38988304138184	-7.62534952163696	-4.80448722839355	-0.0785166844725609	0.207093179225922	0.0627047270536423
-5.39231777191162	-7.62527132034302	-4.79200792312622	-0.0786845460534096	0.206977114081383	0.0628083422780037
-5.40314292907715	-7.63240337371826	-4.79977416992188	-0.0788219422101974	0.206955164670944	0.0627879500389099
-5.40513181686401	-7.6302547454834	-4.7955527305603	-0.0787180438637733	0.206999093294144	0.0628156065940857
-5.40215682983398	-7.6341233253479	-4.80162525177002	-0.0786159560084343	0.207050263881683	0.06279057264328
-5.40160036087036	-7.63446187973022	-4.8119854927063	-0.0786538869142532	0.207042768597603	0.0628664419054985
-5.40703916549683	-7.63476419448853	-4.80208587646484	-0.0787925943732262	0.206984311342239	0.0629308894276619
-5.40410614013672	-7.63525295257568	-4.80175113677979	-0.0788241997361183	0.206944584846497	0.0628673806786537
-5.40135478973389	-7.63835716247559	-4.80630350112915	-0.0787054821848869	0.20700415968895	0.0628796145319939
-5.40307378768921	-7.63889694213867	-4.81274747848511	-0.0787674710154533	0.206947758793831	0.0629683509469032
-5.40686655044556	-7.6359395980835	-4.80230760574341	-0.078905001282692	0.206947490572929	0.063009150326252
-5.40686082839966	-7.64232778549194	-4.80487203598022	-0.0789251103997231	0.20693027973175	0.0629105567932129
-5.40730810165405	-7.64602088928223	-4.8104133605957	-0.0787896290421486	0.206994339823723	0.062954343855381
-5.40202331542969	-7.64069318771362	-4.81783676147461	-0.0788293704390526	0.206917077302933	0.0629535764455795
-5.40664434432983	-7.64218139648438	-4.80188941955566	-0.0790456160902977	0.206898778676987	0.0629972517490387
-5.41106271743774	-7.6461501121521	-4.81132173538208	-0.0789868161082268	0.206959411501884	0.0629088431596756
-5.40653467178345	-7.64367628097534	-4.81859827041626	-0.0788419246673584	0.207065805792809	0.0629057660698891
-5.40173864364624	-7.63965845108032	-4.81018495559692	-0.0790284052491188	0.206939727067947	0.0629621148109436
-5.40677642822266	-7.64177942276001	-4.79970836639404	-0.0791689530014992	0.206924468278885	0.0629467964172363
-5.41362810134888	-7.64638710021973	-4.80909156799316	-0.0790511593222618	0.206977352499962	0.0629042908549309
-5.40650224685669	-7.64587783813477	-4.81269931793213	-0.079019121825695	0.207068920135498	0.0628508180379868
-5.39945220947266	-7.64178466796875	-4.80417966842651	-0.0790569633245468	0.206990987062454	0.0629412606358528
-5.40702390670776	-7.64276933670044	-4.80267095565796	-0.0792360156774521	0.206996515393257	0.0629011616110802
-5.41298818588257	-7.64718627929688	-4.79543161392212	-0.0792236849665642	0.206983149051666	0.0629253312945366
-5.4055290222168	-7.6490740776062	-4.80719327926636	-0.0791401565074921	0.207000270485878	0.0628696233034134
-5.40286064147949	-7.64411973953247	-4.80574893951416	-0.0791855677962303	0.207144886255264	0.0628739893436432
-5.40058612823486	-7.63971996307373	-4.79759550094604	-0.0792555660009384	0.206987172365189	0.0629543587565422
-5.40489768981934	-7.64207172393799	-4.78540325164795	-0.0794223695993423	0.206992477178574	0.0629270449280739
-5.41026067733765	-7.64715433120728	-4.79129934310913	-0.0794337168335915	0.207114219665527	0.0628463104367256
-5.40053224563599	-7.64244794845581	-4.79883766174316	-0.0792625620961189	0.207127317786217	0.0629255697131157
-5.38698720932007	-7.63575792312622	-4.78782987594604	-0.0794109925627708	0.206993922591209	0.0629925057291985
-5.39435386657715	-7.64078569412231	-4.78401708602905	-0.0796580016613007	0.207022681832314	0.0629775151610374
-5.40245056152344	-7.63840484619141	-4.78488206863403	-0.0795204266905785	0.207184106111526	0.0629844292998314
-5.38832426071167	-7.63724231719971	-4.7968430519104	-0.0795691758394241	0.207170888781548	0.0629716292023659
-5.38382720947266	-7.63227033615112	-4.79543399810791	-0.0795774012804031	0.207169011235237	0.0630144327878952
-5.3875527381897	-7.62807035446167	-4.78848791122437	-0.0796803832054138	0.207124069333076	0.0630484968423843
-5.38800859451294	-7.63370323181152	-4.78142118453979	-0.0798148959875107	0.207143366336823	0.0630442053079605
-5.3801851272583	-7.63229703903198	-4.79587936401367	-0.0798202902078629	0.20721235871315	0.0630375593900681
-5.37684011459351	-7.62950658798218	-4.80327367782593	-0.0798027291893959	0.207260265946388	0.0631939545273781
-5.37679815292358	-7.62389516830444	-4.78857135772705	-0.0799911022186279	0.207217440009117	0.0632730722427368
-5.37592887878418	-7.62622165679932	-4.77896118164063	-0.0801838040351868	0.207163155078888	0.0632828027009964
-5.37819004058838	-7.63077878952026	-4.79622268676758	-0.0800647810101509	0.207293882966042	0.0633112415671349
-5.36552381515503	-7.61998796463013	-4.80896234512329	-0.0800414979457855	0.207268074154854	0.0633586123585701
-5.36280584335327	-7.61491250991821	-4.79781675338745	-0.080261155962944	0.207244917750359	0.06349878013134
-5.36375713348389	-7.62068128585815	-4.80105352401733	-0.0803660228848457	0.207318544387817	0.0634747669100761
-5.35380601882935	-7.615318775177	-4.80950546264648	-0.0802657529711723	0.207407236099243	0.0634587854146957
-5.34486484527588	-7.60997819900513	-4.81435775756836	-0.0803380757570267	0.207393497228622	0.0634684562683105
-5.34622812271118	-7.60788488388062	-4.81177282333374	-0.0805598497390747	0.207312479615211	0.0635273233056068
-5.35013580322266	-7.61194515228271	-4.80932283401489	-0.0805022194981575	0.20747198164463	0.0635191351175308
-5.33886289596558	-7.60359811782837	-4.82643175125122	-0.0803285166621208	0.207623451948166	0.0635234788060188
-5.33030700683594	-7.59965705871582	-4.82264804840088	-0.0806117132306099	0.207539960741997	0.0636088475584984
-5.3338680267334	-7.60210418701172	-4.81572103500366	-0.0807569548487663	0.207498729228973	0.0636762827634811
-5.32904148101807	-7.60415315628052	-4.8293662071228	-0.0806860402226448	0.207604050636292	0.0636006221175194
-5.322425365448	-7.59559154510498	-4.83349132537842	-0.0805448815226555	0.207679152488708	0.0636624172329903
-5.32071733474731	-7.59510374069214	-4.81756019592285	-0.0807982757687569	0.207621589303017	0.0637722238898277
-5.32047128677368	-7.60133028030396	-4.82205677032471	-0.0809272900223732	0.207673504948616	0.0637588948011398
-5.31455135345459	-7.59660243988037	-4.83562421798706	-0.0807457640767097	0.207726329565048	0.0637661442160606
-5.3075590133667	-7.59190320968628	-4.83552312850952	-0.0807802677154541	0.207627356052399	0.0638095214962959
-5.31186771392822	-7.59432077407837	-4.83201742172241	-0.0809476003050804	0.207724392414093	0.0638348683714867
-5.31693935394287	-7.60192394256592	-4.83630180358887	-0.0809598863124847	0.20780012011528	0.0638198032975197
-5.30665874481201	-7.59771966934204	-4.83814907073975	-0.0807830467820168	0.207803294062614	0.0638343691825867
-5.29411792755127	-7.594398021698	-4.83447551727295	-0.0808958560228348	0.207780987024307	0.0638046637177467
-5.30162763595581	-7.6004467010498	-4.83143854141235	-0.0810623094439507	0.207813605666161	0.0638914629817009
-5.30683994293213	-7.60304975509644	-4.82857370376587	-0.0810288861393929	0.207864716649055	0.0638794302940369
-5.29462289810181	-7.60342359542847	-4.84215641021729	-0.0808930546045303	0.207845151424408	0.0638526082038879
-5.28685426712036	-7.59955549240112	-4.83929920196533	-0.0810368359088898	0.207881018519402	0.0639486685395241
-5.29850435256958	-7.60277938842773	-4.83775091171265	-0.0811649635434151	0.207845702767372	0.0639035254716873
-5.29885482788086	-7.61033582687378	-4.83193206787109	-0.0812056735157967	0.207842126488686	0.0639699921011925
-5.29167413711548	-7.60647010803223	-4.84447765350342	-0.081066720187664	0.207922339439392	0.0639076456427574
-5.28853130340576	-7.60358381271362	-4.84907054901123	-0.0810709744691849	0.207956850528717	0.0638952478766441
-5.29419469833374	-7.60624170303345	-4.84737920761108	-0.0812896266579628	0.207943871617317	0.0639719888567925
-5.29538440704346	-7.60722160339355	-4.83556699752808	-0.0813337862491608	0.207869365811348	0.0639619901776314
-5.29063320159912	-7.60894966125488	-4.85266447067261	-0.0812329277396202	0.207899883389473	0.0638988092541695
-5.289137840271	-7.60365724563599	-4.85749340057373	-0.0811713859438896	0.207962080836296	0.06392652541399
-5.2882399559021	-7.60281944274902	-4.84380912780762	-0.0813582837581635	0.207852959632874	0.0639990493655205
-5.29600763320923	-7.61063718795776	-4.84373188018799	-0.0815385356545448	0.207893088459969	0.0639065802097321
-5.29358911514282	-7.6098108291626	-4.85159063339233	-0.0813524201512337	0.207969188690186	0.0639362186193466
-5.28912687301636	-7.60724449157715	-4.8621883392334	-0.0813668072223663	0.207848966121674	0.0639382600784302
-5.29603672027588	-7.60825490951538	-4.84907913208008	-0.0815244615077972	0.207814157009125	0.0639608129858971
-5.30499410629272	-7.61588764190674	-4.84942817687988	-0.0816178843379021	0.207908302545547	0.0639106035232544
-5.30175495147705	-7.6150689125061	-4.85918140411377	-0.0814469903707504	0.207954525947571	0.0639679357409477
-5.29335117340088	-7.61442708969116	-4.86316251754761	-0.081504188477993	0.207798168063164	0.0639506205916405
-5.30546426773071	-7.61488914489746	-4.85628604888916	-0.0816143527626991	0.207819297909737	0.0639267489314079
-5.31387567520142	-7.62418603897095	-4.85979223251343	-0.081664614379406	0.207884043455124	0.0639333799481392
-5.30879878997803	-7.6239709854126	-4.86254405975342	-0.081613689661026	0.207816496491432	0.0638912096619606
-5.30193519592285	-7.62141752243042	-4.86483192443848	-0.0816206932067871	0.207749783992767	0.0638893097639084
-5.31164836883545	-7.62311744689941	-4.86644744873047	-0.081768587231636	0.207741647958755	0.0639051049947739
-5.32072734832764	-7.62743806838989	-4.86001443862915	-0.0817701146006584	0.207796812057495	0.0639167577028275
-5.30822420120239	-7.62871313095093	-4.87098503112793	-0.0816908180713654	0.207719400525093	0.0638844817876816
-5.30668783187866	-7.63014984130859	-4.86695575714111	-0.0817964449524879	0.207703873515129	0.0639537647366524
-5.31630039215088	-7.63052034378052	-4.85941743850708	-0.0819067806005478	0.20770101249218	0.063977986574173
-5.31734371185303	-7.63301277160645	-4.85715913772583	-0.0819258391857147	0.207704290747643	0.0640126019716263
-5.30752849578857	-7.63128423690796	-4.87380313873291	-0.0819025561213493	0.207738861441612	0.0640204548835754
-5.31270360946655	-7.6327338218689	-4.86985301971436	-0.0820501819252968	0.207646548748016	0.0641046836972237
-5.32056188583374	-7.63722515106201	-4.86977005004883	-0.082095593214035	0.207707166671753	0.0641516223549843
-5.31538391113281	-7.63498401641846	-4.8753924369812	-0.0820026472210884	0.20771025121212	0.0642555728554726
-5.30660915374756	-7.63095283508301	-4.87054061889648	-0.0820817202329636	0.207666516304016	0.0643071904778481
-5.31176900863647	-7.63404512405396	-4.87769460678101	-0.0822663754224777	0.207646042108536	0.0643497779965401
-5.32119846343994	-7.63937950134277	-4.87500381469727	-0.0822567269206047	0.20761576294899	0.0644503384828568
-5.31163835525513	-7.63657569885254	-4.88317155838013	-0.0821295231580734	0.207604005932808	0.0644832849502563
-5.31130218505859	-7.63232851028442	-4.88796091079712	-0.0821611881256104	0.20770651102066	0.0646139904856682
-5.31470441818237	-7.63536882400513	-4.88782978057861	-0.0823090896010399	0.207630589604378	0.0647201985120773
-5.31709575653076	-7.63948774337769	-4.8847975730896	-0.0823604762554169	0.207632660865784	0.0648004189133644
-5.31099700927734	-7.63526773452759	-4.88934469223022	-0.0822455957531929	0.207617670297623	0.0647932067513466
-5.31371641159058	-7.63427591323853	-4.89151477813721	-0.0824235752224922	0.207604646682739	0.0649747401475906
-5.32416391372681	-7.63936471939087	-4.88887119293213	-0.0823737308382988	0.207709044218063	0.0650378465652466
-5.31995487213135	-7.63610219955444	-4.89654207229614	-0.0821535289287567	0.207797691226006	0.0651223286986351
-5.30965232849121	-7.63361501693726	-4.8978009223938	-0.0822985470294952	0.207655504345894	0.0652121007442474
-5.32121992111206	-7.63759994506836	-4.88679361343384	-0.0824576169252396	0.207655981183052	0.0653372704982758
-5.32842969894409	-7.6421217918396	-4.89591455459595	-0.0823366492986679	0.20779649913311	0.0653188452124596
-5.3181471824646	-7.63578796386719	-4.90709400177002	-0.0821296200156212	0.207881227135658	0.0654379278421402
-5.3200249671936	-7.63518810272217	-4.89665269851685	-0.0822628885507584	0.207683369517326	0.0656710043549538
-5.3318772315979	-7.64367294311523	-4.89680147171021	-0.0824321880936623	0.207755357027054	0.0656873285770416
-5.33152770996094	-7.6424036026001	-4.90544652938843	-0.0821445062756538	0.207845970988274	0.0658223554491997
-5.32759714126587	-7.64196920394897	-4.90401458740234	-0.0821885094046593	0.20781135559082	0.0659660249948502
-5.33579730987549	-7.64385938644409	-4.89591789245605	-0.0823466777801514	0.207769706845284	0.0660616829991341
-5.34337949752808	-7.65233469009399	-4.89919233322144	-0.0823096632957459	0.20780998468399	0.0661666765809059
-5.33643054962158	-7.64846563339233	-4.91355848312378	-0.0820959657430649	0.207829430699348	0.0662459507584572
-5.33249282836914	-7.64225435256958	-4.91065883636475	-0.0822182968258858	0.207804188132286	0.0663914978504181
-5.34047317504883	-7.64971590042114	-4.89651346206665	-0.0823583826422691	0.207756340503693	0.0664685815572739
-5.34944486618042	-7.65562534332275	-4.90508317947388	-0.0822432041168213	0.20782807469368	0.0665179342031479
-5.34684324264526	-7.65317535400391	-4.91834831237793	-0.0821449086070061	0.207872569561005	0.0666415840387344
-5.34496164321899	-7.64794969558716	-4.90856122970581	-0.0822894647717476	0.207758337259293	0.0667807832360268
-5.35324621200562	-7.65569686889648	-4.91295576095581	-0.0823401808738709	0.207789495587349	0.0667902380228043
-5.35283422470093	-7.65802240371704	-4.91630983352661	-0.0821543410420418	0.207855999469757	0.0669343322515488
-5.3496036529541	-7.65125894546509	-4.92089557647705	-0.0821607634425163	0.207808032631874	0.0669936612248421
-5.35424661636353	-7.65490770339966	-4.91406011581421	-0.0823422521352768	0.207767710089684	0.0671062916517258
-5.35865068435669	-7.65971612930298	-4.91995906829834	-0.0822939947247505	0.207857266068459	0.0670822709798813
-5.35089492797852	-7.65675020217896	-4.93290328979492	-0.0821491181850433	0.207859128713608	0.0672225058078766
-5.35158395767212	-7.65174198150635	-4.92956829071045	-0.0821966305375099	0.207830309867859	0.0673579275608063
-5.35684633255005	-7.65946435928345	-4.9185938835144	-0.0824517905712128	0.207722872495651	0.0674235224723816
-5.36289691925049	-7.6629376411438	-4.92946672439575	-0.0822274759411812	0.207851842045784	0.0674735382199287
-5.35760879516602	-7.65707540512085	-4.94314622879028	-0.082065723836422	0.207825139164925	0.0675691813230515
-5.36539077758789	-7.6560845375061	-4.92701148986816	-0.0822298601269722	0.207758024334908	0.0676364824175835
-5.36231470108032	-7.66137838363647	-4.93866395950317	-0.0821960642933846	0.207832857966423	0.0676982179284096
-5.35621166229248	-7.65746450424194	-4.93843412399292	-0.0822009295225143	0.207817956805229	0.067831426858902
-5.36401700973511	-7.65864849090576	-4.93661832809448	-0.082266665995121	0.207763537764549	0.0679456889629364
-5.36814212799072	-7.66226530075073	-4.93918228149414	-0.0822378844022751	0.20774444937706	0.0680461749434471
-5.36262464523315	-7.66376972198486	-4.94442653656006	-0.0821142047643662	0.20775206387043	0.0680821761488914
-5.36576795578003	-7.66018915176392	-4.94161987304688	-0.0822174325585365	0.20775955915451	0.0682161971926689
-5.37835741043091	-7.66678667068481	-4.9407434463501	-0.0822594687342644	0.207795560359955	0.0683083757758141
-5.3740406036377	-7.66511058807373	-4.95330047607422	-0.0820142775774002	0.20789560675621	0.068415679037571
-5.37505483627319	-7.66267013549805	-4.95268726348877	-0.0820746943354607	0.207757815718651	0.0685648918151855
-5.38128900527954	-7.66597843170166	-4.94442272186279	-0.0821775570511818	0.207725957036018	0.0686611905694008
-5.37985992431641	-7.66822099685669	-4.95236444473267	-0.0820227265357971	0.207796633243561	0.0687214583158493
-5.38616418838501	-7.66658544540405	-4.9625883102417	-0.0820494294166565	0.207803323864937	0.0688621401786804
-5.39784860610962	-7.67146825790405	-4.95495176315308	-0.0820368230342865	0.207830905914307	0.0689579471945763
-5.39331817626953	-7.67081165313721	-4.95703935623169	-0.0818579271435738	0.207811757922173	0.0690137594938278
-5.3886866569519	-7.66477632522583	-4.9596643447876	-0.081847183406353	0.207740351557732	0.0691210329532623
-5.39851999282837	-7.67066049575806	-4.9592022895813	-0.0819662511348724	0.207821652293205	0.0692054480314255
-5.40774869918823	-7.6741509437561	-4.95437431335449	-0.0817588046193123	0.20792381465435	0.0692778676748276
-5.39768075942993	-7.66792917251587	-4.96900653839111	-0.0816644355654716	0.20785316824913	0.0693145021796227
-5.40355253219604	-7.67151212692261	-4.95637559890747	-0.0818539410829544	0.207772865891457	0.0694286078214645
-5.41098070144653	-7.67754983901978	-4.95381498336792	-0.0817192122340202	0.207889169454575	0.0695024505257607
-5.40742444992065	-7.67402029037476	-4.96518993377686	-0.0814875215291977	0.207878202199936	0.0695533007383347
-5.41056251525879	-7.67250823974609	-4.9688081741333	-0.081582747399807	0.207760110497475	0.0696766451001167
-5.42068147659302	-7.67792320251465	-4.96143293380737	-0.0816169828176498	0.207803204655647	0.0697109699249268
-5.41740369796753	-7.67509651184082	-4.97608757019043	-0.0814620405435562	0.207821041345596	0.0698053538799286
-5.42392873764038	-7.67753934860229	-4.97154474258423	-0.0815108567476273	0.207733750343323	0.0698888301849365
-5.43702745437622	-7.68370056152344	-4.97091245651245	-0.0813921615481377	0.207756653428078	0.0698979422450066
-5.43373489379883	-7.68054866790771	-4.98554134368896	-0.0812077298760414	0.207779690623283	0.0700392946600914
-5.43872928619385	-7.6768536567688	-4.97852468490601	-0.0813487023115158	0.20764933526516	0.0700925588607788
-5.44575881958008	-7.68664836883545	-4.97047758102417	-0.0814198181033134	0.207591608166695	0.0701130554080009
-5.44692993164063	-7.68760299682617	-4.97996139526367	-0.0811806097626686	0.207683965563774	0.0701805204153061
-5.45572805404663	-7.68740701675415	-4.98228073120117	-0.0812812522053719	0.207607433199883	0.0702269896864891
-5.46998119354248	-7.69351530075073	-4.97435617446899	-0.0811700448393822	0.207513555884361	0.0702508091926575
-5.4607949256897	-7.69005155563354	-4.99455642700195	-0.0809960663318634	0.207489296793938	0.070281945168972
-5.46687507629395	-7.68897438049316	-4.97804546356201	-0.0810965150594711	0.20744064450264	0.0703680217266083
-5.47946691513062	-7.69972229003906	-4.97462844848633	-0.0811743065714836	0.207496225833893	0.0703522935509682
-5.47826480865479	-7.69848489761353	-4.98752355575562	-0.0809479430317879	0.207427993416786	0.0703317895531654
-5.47680616378784	-7.69590997695923	-4.98842000961304	-0.0810253322124481	0.207320675253868	0.0703136920928955
-5.48794889450073	-7.69960403442383	-4.98522853851318	-0.081143245100975	0.207280650734901	0.0703909322619438
-5.49066638946533	-7.70227766036987	-4.99013042449951	-0.0809404328465462	0.207266911864281	0.0703100487589836
-5.4923038482666	-7.70133543014526	-4.99906158447266	-0.0809676423668861	0.207251682877541	0.0703308880329132
-5.50602293014526	-7.69874811172485	-4.98904609680176	-0.0809928476810455	0.207228243350983	0.070340558886528
-5.505051612854	-7.70049381256104	-4.99596309661865	-0.0808347538113594	0.207231506705284	0.0703790485858917
-5.49720573425293	-7.69736814498901	-5.00645208358765	-0.0808757767081261	0.207145527005196	0.0703187510371208
-5.50848579406738	-7.69717216491699	-4.9984245300293	-0.0810273885726929	0.207078859210014	0.07036242634058
-5.51883172988892	-7.70240259170532	-5.00454473495483	-0.0809397026896477	0.207209169864655	0.0702835023403168
-5.5099925994873	-7.69721412658691	-5.01588010787964	-0.0807416215538979	0.207200616598129	0.0702522993087769
-5.51473760604858	-7.69266223907471	-4.99998331069946	-0.0809384286403656	0.207032918930054	0.0703760907053947
-5.51681900024414	-7.69760847091675	-5.00416660308838	-0.0808922350406647	0.207033857703209	0.0702203959226608
-5.51067686080933	-7.69341564178467	-5.01098251342773	-0.0808138772845268	0.207027360796928	0.0702543780207634
-5.51963806152344	-7.69134092330933	-5.01294994354248	-0.0809750109910965	0.20697121322155	0.0702203288674355
-5.52159214019775	-7.69007682800293	-5.00623798370361	-0.0808671787381172	0.206997856497765	0.0701798126101494
-5.51468181610107	-7.68661022186279	-5.01594877243042	-0.0808029174804688	0.206994384527206	0.0701131299138069
-5.51795625686646	-7.68604946136475	-5.01036930084229	-0.0809993669390678	0.206973299384117	0.0701369792222977
-5.52406597137451	-7.69413328170776	-5.01414632797241	-0.0809167623519897	0.207061767578125	0.070058636367321
-5.51831579208374	-7.68955135345459	-5.01630735397339	-0.0808300971984863	0.207032218575478	0.0700619295239449
-5.52601051330566	-7.69050455093384	-5.01522874832153	-0.080950491130352	0.207008048892021	0.070062555372715
-5.51764106750488	-7.68738746643066	-5.02333974838257	-0.0808120667934418	0.206919088959694	0.0699802562594414
-5.50999212265015	-7.68206357955933	-5.01704454421997	-0.0808103904128075	0.206886947154999	0.0700467824935913
-5.51730537414551	-7.68499851226807	-5.00798606872559	-0.0810117125511169	0.206801012158394	0.0700285136699677
-5.52060461044312	-7.68751955032349	-5.01903963088989	-0.0808454379439354	0.206934303045273	0.0699375718832016
-5.51546382904053	-7.68001651763916	-5.02853965759277	-0.0806660503149033	0.206926256418228	0.0699850171804428
-5.51720142364502	-7.67983341217041	-5.01581621170044	-0.0808345898985863	0.206807270646095	0.0699493587017059
-5.51409578323364	-7.68220043182373	-5.01983976364136	-0.0807395800948143	0.206806629896164	0.0698773711919785
-5.50722074508667	-7.67322778701782	-5.01380968093872	-0.0807603672146797	0.20677262544632	0.0699324011802673
-5.51484870910645	-7.67898082733154	-5.01268339157104	-0.0809102281928062	0.206732004880905	0.0698855221271515
-5.51379013061523	-7.67677354812622	-5.02356290817261	-0.0806918293237686	0.206853553652763	0.0699153319001198
-5.50637245178223	-7.66948509216309	-5.01904439926147	-0.0807497277855873	0.206804275512695	0.0699170306324959
-5.50980949401855	-7.66852712631226	-5.01286458969116	-0.0808851644396782	0.206694230437279	0.0699675679206848
-5.50912857055664	-7.67132949829102	-5.01254272460938	-0.0807918608188629	0.206752732396126	0.069906160235405
-5.50252723693848	-7.66868543624878	-5.02430629730225	-0.0806306600570679	0.206769600510597	0.0699564144015312
-5.50611114501953	-7.66303825378418	-5.01195383071899	-0.0808016732335091	0.206685945391655	0.0700165182352066
-5.50492000579834	-7.66902637481689	-5.00285816192627	-0.0808711051940918	0.206596314907074	0.0699987262487412
-5.50155591964722	-7.66986989974976	-5.0122127532959	-0.0807651281356812	0.206676617264748	0.0699611604213715
-5.50106382369995	-7.66571187973022	-5.01078414916992	-0.0807149410247803	0.206675216555595	0.0700049921870232
-5.50670051574707	-7.66080379486084	-4.99858570098877	-0.0807090401649475	0.206551149487495	0.0700357407331467
-5.50404167175293	-7.6646614074707	-5.000563621521	-0.0806712284684181	0.206627786159515	0.0699834153056145
-5.49427366256714	-7.66426467895508	-4.99932050704956	-0.0806726142764091	0.206573337316513	0.0700722113251686
-5.49925374984741	-7.65886497497559	-4.99576282501221	-0.0807138532400131	0.206490874290466	0.0700137838721275
-5.50648164749146	-7.65979623794556	-4.99650526046753	-0.0806823223829269	0.206540316343307	0.0700253248214722
-5.49466705322266	-7.65941524505615	-5.00436401367188	-0.0805112645030022	0.206448882818222	0.0699971467256546
-5.49730920791626	-7.65415811538696	-4.99790239334106	-0.0805851146578789	0.206466495990753	0.0700220540165901
-5.50645065307617	-7.65878963470459	-4.99046325683594	-0.0806314572691917	0.20650427043438	0.0699496418237686
-5.50084972381592	-7.65709161758423	-4.99288606643677	-0.0804818794131279	0.206528708338737	0.0699097439646721
-5.4960994720459	-7.65389490127563	-4.99155807495117	-0.0803955420851707	0.206428676843643	0.0699446648359299
-5.50179481506348	-7.65551042556763	-4.98414468765259	-0.0805264711380005	0.206329509615898	0.0698946490883827
-5.49715423583984	-7.65716648101807	-4.99148750305176	-0.0803251639008522	0.206411436200142	0.0698244944214821
-5.50312852859497	-7.65258502960205	-4.98717498779297	-0.0804196074604988	0.206398949027061	0.0697858259081841
-5.51170253753662	-7.65817499160767	-4.98723745346069	-0.0803616121411324	0.206490933895111	0.0697603896260262
-5.50734424591064	-7.65636587142944	-4.99481439590454	-0.0801429897546768	0.206448271870613	0.0697483271360397
-5.50488471984863	-7.64897346496582	-4.98812103271484	-0.0801977142691612	0.206339985132217	0.0697350651025772
-5.51552295684814	-7.65642786026001	-4.98430061340332	-0.0802798494696617	0.206304550170898	0.0696081072092056
-5.51351404190063	-7.65421915054321	-4.99286556243896	-0.080046609044075	0.206407845020294	0.0696300640702248
-5.52226495742798	-7.65000152587891	-4.99765205383301	-0.0800230130553246	0.206402510404587	0.0695465877652168
-5.53267526626587	-7.65303134918213	-4.99189758300781	-0.0800681188702583	0.206345856189728	0.0695191398262978
-5.52761888504028	-7.65305519104004	-4.99929571151733	-0.0799339041113853	0.206327304244041	0.0693998783826828
-5.52818489074707	-7.65234661102295	-5.00343751907349	-0.0798745155334473	0.206280291080475	0.0693900585174561
-5.53972959518433	-7.65333795547485	-4.99945259094238	-0.0798899158835411	0.20624677836895	0.0693495869636536
-5.54213762283325	-7.65435218811035	-4.99720907211304	-0.0798676908016205	0.206245690584183	0.0692355185747147
-5.53325700759888	-7.65189695358276	-5.00144529342651	-0.0797577649354935	0.206175148487091	0.0691481828689575
-5.53831195831299	-7.65345048904419	-4.99402952194214	-0.079885795712471	0.206108883023262	0.0691046267747879
-5.55008411407471	-7.65836238861084	-5.00167369842529	-0.0797553136944771	0.2061507999897	0.0690364688634872
-5.54060649871826	-7.65324354171753	-5.00960731506348	-0.0795910134911537	0.206057175993919	0.0689828172326088
-5.53570508956909	-7.64756345748901	-5.00733613967896	-0.0796357989311218	0.205986768007278	0.0688607171177864
-5.54397249221802	-7.65015029907227	-5.00449132919312	-0.0798201858997345	0.205991148948669	0.0688279494643211
-5.5509204864502	-7.65521717071533	-5.0032901763916	-0.0796936824917793	0.206066608428955	0.0686886757612228
-5.53627347946167	-7.64814567565918	-5.0177755355835	-0.0795668438076973	0.205949231982231	0.068591833114624
-5.53796577453613	-7.64167737960815	-5.00040864944458	-0.0797010958194733	0.205868661403656	0.0686137154698372
-5.54639339447021	-7.65053653717041	-5.00462865829468	-0.0796956643462181	0.205977559089661	0.0684315711259842
-5.53862142562866	-7.64534997940063	-5.0100154876709	-0.0795008018612862	0.205996721982956	0.0683488771319389
-5.53451824188232	-7.63970756530762	-5.00900316238403	-0.0795634016394615	0.205889701843262	0.0682297572493553
-5.5381441116333	-7.64155960083008	-4.99923849105835	-0.0797335579991341	0.205824598670006	0.0681663081049919
-5.54296016693115	-7.64665842056274	-5.0014967918396	-0.0795867219567299	0.205896273255348	0.068035401403904
-5.53635215759277	-7.64056539535522	-5.01088094711304	-0.0794619172811508	0.205849692225456	0.0679705739021301
-5.53713512420654	-7.6386923789978	-5.00084018707275	-0.079616591334343	0.205818027257919	0.067873626947403
-5.5394229888916	-7.64308834075928	-4.99741983413696	-0.0796758756041527	0.205680727958679	0.0677640736103058
-5.53123950958252	-7.64281415939331	-5.00802659988403	-0.0795847028493881	0.205739438533783	0.0676425695419312
-5.53867864608765	-7.63926315307617	-5.00848197937012	-0.0796112716197968	0.205757439136505	0.0675697177648544
-5.54832410812378	-7.64336538314819	-4.99856376647949	-0.0796330720186234	0.20573927462101	0.0674535632133484
-5.54061651229858	-7.64379072189331	-5.00900888442993	-0.0795087665319443	0.205754086375237	0.0673042759299278
-5.53889608383179	-7.6404824256897	-5.00971698760986	-0.0795580297708511	0.205672532320023	0.0672942698001862
-5.54898929595947	-7.64501237869263	-5.00651073455811	-0.079700879752636	0.205683156847954	0.06718959659338
-5.54749822616577	-7.64489889144897	-5.00680685043335	-0.0795129984617233	0.205741122364998	0.0670914724469185
-5.53866529464722	-7.64185523986816	-5.0107159614563	-0.0795579329133034	0.205608785152435	0.0670033693313599
-5.5486421585083	-7.64422512054443	-5.00129318237305	-0.0796301811933517	0.205564469099045	0.0669941157102585
-5.55597972869873	-7.64930582046509	-5.00775671005249	-0.0795278549194336	0.205653727054596	0.0668639615178108
-5.54974174499512	-7.64639806747437	-5.02388858795166	-0.079371452331543	0.205657809972763	0.0668397545814514
-5.55075597763062	-7.63833379745483	-5.0127329826355	-0.0795395448803902	0.20553994178772	0.0668693035840988
-5.55649423599243	-7.64063739776611	-5.00587606430054	-0.0796111673116684	0.205502435564995	0.0667385458946228
-5.5574951171875	-7.64504241943359	-5.01945734024048	-0.0794647261500359	0.205576509237289	0.0666722506284714
-5.56106567382813	-7.64009666442871	-5.02572870254517	-0.0794055834412575	0.20560322701931	0.0666854754090309
-5.57129859924316	-7.64287805557251	-5.00812196731567	-0.0795507952570915	0.205612018704414	0.0666545405983925
-5.56669282913208	-7.64159917831421	-5.02391910552979	-0.079375185072422	0.205548480153084	0.0665398985147476
-5.56214380264282	-7.63626718521118	-5.0248966217041	-0.0793846100568771	0.205547839403152	0.0665609538555145
-5.57336187362671	-7.64099454879761	-5.02461910247803	-0.0794752761721611	0.205514505505562	0.0665348917245865
-5.58139514923096	-7.64398145675659	-5.02370691299438	-0.0792905539274216	0.205651447176933	0.0665552318096161
-5.57348155975342	-7.63829898834229	-5.03199768066406	-0.0792075842618942	0.205523744225502	0.0665008127689362
-5.58057975769043	-7.63607215881348	-5.02324199676514	-0.0793320462107658	0.205480977892876	0.0665305927395821
-5.59218454360962	-7.64089155197144	-5.03040027618408	-0.0792809352278709	0.205579489469528	0.0664490014314651
-5.58869361877441	-7.63977527618408	-5.03518724441528	-0.0790333449840546	0.205678105354309	0.0664236173033714
-5.58543634414673	-7.63354635238647	-5.03179168701172	-0.0791673958301544	0.205540254712105	0.0664526149630547
-5.59289836883545	-7.63541984558105	-5.01969385147095	-0.0791805163025856	0.205523192882538	0.0664310306310654
-5.60028791427612	-7.63898706436157	-5.02301740646362	-0.0790089815855026	0.205621510744095	0.0663112476468086
-5.59616327285767	-7.63511323928833	-5.0371675491333	-0.0788160860538483	0.205700248479843	0.0663377419114113
-5.59180164337158	-7.62910795211792	-5.02055215835571	-0.0789272338151932	0.205495744943619	0.0663662999868393
-5.60151863098145	-7.63669347763062	-5.01642084121704	-0.0790477320551872	0.205578505992889	0.0662812143564224
-5.6033148765564	-7.63650798797607	-5.02100944519043	-0.0788232460618019	0.205630958080292	0.0663339793682098
-5.59576368331909	-7.63070583343506	-5.03088617324829	-0.0787127763032913	0.205554097890854	0.0662172436714172
-5.59930372238159	-7.62881898880005	-5.01728582382202	-0.078847274184227	0.205525204539299	0.0662121251225472
-5.60821866989136	-7.63452577590942	-5.01415729522705	-0.0788077265024185	0.205546051263809	0.0661649405956268
-5.60219097137451	-7.63217926025391	-5.02257347106934	-0.0786398947238922	0.205639392137527	0.0661372914910316
-5.60105180740356	-7.6259388923645	-5.02024984359741	-0.0786266997456551	0.205449238419533	0.0660802349448204
-5.60786390304565	-7.62944650650024	-5.00450086593628	-0.078722171485424	0.205370292067528	0.0660057365894318
-5.60713624954224	-7.63132476806641	-5.0166974067688	-0.0785506516695023	0.20544059574604	0.0659231692552567
-5.60811853408813	-7.62424659729004	-5.0145583152771	-0.0785242989659309	0.205448389053345	0.0658584833145142
-5.61784553527832	-7.6265344619751	-5.00347280502319	-0.0785415321588516	0.205425441265106	0.0658477395772934
-5.60752058029175	-7.62403774261475	-5.00539016723633	-0.0784172192215919	0.205396473407745	0.0657519176602364
-5.60029983520508	-7.61415147781372	-5.00431442260742	-0.0783783420920372	0.205266535282135	0.0656801164150238
-5.60840272903442	-7.61940002441406	-4.99361276626587	-0.0785565599799156	0.205259323120117	0.0655712261795998
-5.61047267913818	-7.61827659606934	-4.99132347106934	-0.0783126726746559	0.205326125025749	0.0654969438910484
-5.60410928726196	-7.61175632476807	-5.00578689575195	-0.0783471688628197	0.205258205533028	0.0653728395700455
-5.60762882232666	-7.61336946487427	-4.98493480682373	-0.0784889683127403	0.205203384160995	0.0653014108538628
-5.60370349884033	-7.61687803268433	-4.98478221893311	-0.0784134268760681	0.205189615488052	0.0651293471455574
-5.59382390975952	-7.61044025421143	-4.98563385009766	-0.0782854333519936	0.20516762137413	0.0650812834501266
-5.60037469863892	-7.6071457862854	-4.98505783081055	-0.0783623084425926	0.20510096848011	0.0649607554078102
-5.59964275360107	-7.6108775138855	-4.98102045059204	-0.0784663259983063	0.205098435282707	0.064822219312191
-5.59119749069214	-7.61243629455566	-4.98516607284546	-0.0784183070063591	0.205067574977875	0.0646964013576508
-5.58697891235352	-7.60968351364136	-4.98751020431519	-0.0784178972244263	0.20506677031517	0.0646203011274338
-5.59701442718506	-7.61254405975342	-4.97752332687378	-0.0784992352128029	0.205000832676888	0.0645374432206154
-5.58985757827759	-7.61187219619751	-4.97826385498047	-0.078401505947113	0.204952389001846	0.0644511729478836
-5.58037281036377	-7.60905790328979	-4.97783851623535	-0.0785346254706383	0.204946711659431	0.0643325671553612
-5.5894660949707	-7.61293745040894	-4.97439956665039	-0.0786885470151901	0.204849988222122	0.0642695650458336
-5.59670066833496	-7.61709070205688	-4.97423791885376	-0.0785721763968468	0.204950466752052	0.0641545653343201
-5.58190679550171	-7.61007785797119	-4.98566150665283	-0.0785372853279114	0.204827472567558	0.0640494227409363
-5.58415126800537	-7.60793972015381	-4.97503805160522	-0.0787744447588921	0.204748257994652	0.0640154033899307
-5.58884477615356	-7.6193699836731	-4.97116851806641	-0.078787237405777	0.204739674925804	0.0638105571269989
-5.58304595947266	-7.61826324462891	-4.97867822647095	-0.0787025019526482	0.204827070236206	0.0637470036745071
-5.5818829536438	-7.6129584312439	-4.97814559936523	-0.0788077414035797	0.204707786440849	0.0636922270059586
-5.58346462249756	-7.62014961242676	-4.96617984771729	-0.0789711177349091	0.20460607111454	0.0636355206370354
-5.57917928695679	-7.61795806884766	-4.97720336914063	-0.07888263463974	0.204626381397247	0.0635109692811966
-5.58236742019653	-7.61711931228638	-4.98222589492798	-0.078976958990097	0.204610928893089	0.063515305519104
-5.58821058273315	-7.62302827835083	-4.97364521026611	-0.0790799856185913	0.204604089260101	0.0634863525629044
-5.58572626113892	-7.6209602355957	-4.9797306060791	-0.0789818465709686	0.204570010304451	0.0633689761161804
-5.57370805740356	-7.61788511276245	-4.97933149337769	-0.0790433809161186	0.204470872879028	0.0633226186037064
-5.5833740234375	-7.62043952941895	-4.97544050216675	-0.0792509019374847	0.204382330179214	0.0632540658116341
-5.5847430229187	-7.62585306167603	-4.98191022872925	-0.0791596323251724	0.204553037881851	0.0631600543856621
-5.57770729064941	-7.62121152877808	-4.99380207061768	-0.0789604038000107	0.204550236463547	0.063169501721859
-5.57406187057495	-7.61828279495239	-4.987464427948	-0.0791799277067184	0.204450711607933	0.0632209703326225
-5.58256816864014	-7.62456655502319	-4.97884941101074	-0.0793445110321045	0.204376503825188	0.0631522238254547
-5.5820107460022	-7.62601232528687	-4.97805738449097	-0.0792465209960938	0.204445272684097	0.0631453394889832
-5.57447862625122	-7.62312746047974	-4.98158597946167	-0.0791463777422905	0.204466596245766	0.0630796253681183
-5.57717990875244	-7.62150955200195	-4.97755765914917	-0.0792945250868797	0.204444780945778	0.0631156265735626
-5.58907461166382	-7.62859678268433	-4.9811840057373	-0.0792543515563011	0.20441722869873	0.0630963519215584
-5.58123445510864	-7.62225008010864	-4.98417139053345	-0.0790285542607307	0.204460725188255	0.06308463960886
-5.57305479049683	-7.62020778656006	-4.983962059021	-0.0791849717497826	0.204362809658051	0.0631071478128433
-5.58430480957031	-7.62448787689209	-4.97448205947876	-0.0792769864201546	0.20440411567688	0.0630772635340691
-5.58753871917725	-7.6271390914917	-4.9801983833313	-0.0791295394301414	0.20448137819767	0.0629706531763077
-5.57998752593994	-7.62231063842773	-4.98908233642578	-0.0789413526654243	0.2044378221035	0.0629972815513611
-5.58175897598267	-7.61725902557373	-4.97761201858521	-0.0790644288063049	0.204351633787155	0.0630820468068123
-5.58610916137695	-7.62298440933228	-4.97237300872803	-0.0790826752781868	0.204437837004662	0.0630116909742355
-5.58370351791382	-7.61957168579102	-4.98277711868286	-0.0788398161530495	0.204466372728348	0.0629708096385002
-5.5876145362854	-7.61797046661377	-4.98274993896484	-0.0789592936635017	0.204408451914787	0.0630682408809662
-5.5963077545166	-7.62089204788208	-4.96868228912354	-0.0789743438363075	0.204372391104698	0.0630538463592529
-5.59141254425049	-7.62002849578857	-4.97969627380371	-0.0788358896970749	0.204466447234154	0.0629504770040512
-5.59358882904053	-7.61708354949951	-4.97901678085327	-0.0787906423211098	0.204442769289017	0.0630316361784935
-5.60453987121582	-7.61982440948486	-4.97075080871582	-0.0787884816527367	0.204403266310692	0.0629881471395493
-5.60419225692749	-7.61759090423584	-4.97320938110352	-0.0786419957876205	0.204415932297707	0.063037596642971
-5.60032558441162	-7.61417245864868	-4.98234367370605	-0.078649565577507	0.204414933919907	0.0630055963993073
-5.60808897018433	-7.617347240448	-4.9746527671814	-0.0787115767598152	0.204328268766403	0.0630057826638222
-5.61857080459595	-7.62433385848999	-4.97635316848755	-0.0787052884697914	0.20431937277317	0.0629772618412972
-5.61573219299316	-7.62203121185303	-4.98738384246826	-0.0783928483724594	0.204432904720306	0.0629731863737106
-5.612633228302	-7.61765909194946	-4.97689962387085	-0.0784752890467644	0.204221799969673	0.0630433559417725
-5.62222337722778	-7.62585830688477	-4.96760511398315	-0.0786475762724876	0.204231724143028	0.0629493743181229
-5.6211462020874	-7.62340497970581	-4.97850179672241	-0.0784555226564407	0.204358607530594	0.0629504173994064
-5.61915493011475	-7.61879920959473	-4.97972106933594	-0.078423447906971	0.204145237803459	0.062969945371151
-5.62612867355347	-7.61735153198242	-4.9727897644043	-0.0785286724567413	0.204138040542603	0.0629104897379875
-5.62142992019653	-7.62026262283325	-4.98040962219238	-0.0784494429826736	0.204157114028931	0.0628677681088448
-5.62100505828857	-7.61540985107422	-4.98417711257935	-0.0784103274345398	0.204088196158409	0.0628740265965462
-5.62737560272217	-7.61681318283081	-4.97709846496582	-0.0785342454910278	0.204115480184555	0.0628799945116043
-5.62657165527344	-7.61524295806885	-4.97264194488525	-0.0784077048301697	0.204107850790024	0.0627989917993546
-5.61760234832764	-7.61234855651855	-4.97886323928833	-0.0783772245049477	0.204038500785828	0.0627853646874428
-5.62559175491333	-7.61253833770752	-4.98226594924927	-0.078542560338974	0.204069226980209	0.0627642795443535
-5.63158321380615	-7.6141300201416	-4.97409391403198	-0.0784973949193954	0.2041205316782	0.0627328008413315
-5.62328100204468	-7.61532783508301	-4.9768533706665	-0.0783825814723969	0.204106554389	0.0627361088991165
-5.61559104919434	-7.60722827911377	-4.97712230682373	-0.0783835798501968	0.203969225287437	0.0627387538552284
-5.62219715118408	-7.60683965682983	-4.97510099411011	-0.0784274190664291	0.2039764970541	0.0627169534564018
-5.63049459457397	-7.61004734039307	-4.97166156768799	-0.0784991979598999	0.203988939523697	0.0627119839191437
-5.62299251556396	-7.61048078536987	-4.9792103767395	-0.0784262344241142	0.203987970948219	0.0626204311847687
-5.61955308914185	-7.60706853866577	-4.97830438613892	-0.0782841816544533	0.204026460647583	0.0626676604151726
-5.62341928482056	-7.60245227813721	-4.97853851318359	-0.078360877931118	0.203991085290909	0.0626254081726074
-5.62354230880737	-7.60832214355469	-4.96705865859985	-0.0785335600376129	0.20394529402256	0.0625418350100517
-5.62727880477905	-7.61019897460938	-4.9772310256958	-0.078369528055191	0.204078108072281	0.0624746270477772
-5.61949491500854	-7.60524797439575	-4.98183155059814	-0.0781594142317772	0.204041555523872	0.0625233724713326
-5.61669635772705	-7.59759855270386	-4.97454833984375	-0.0783627927303314	0.204017385840416	0.062532976269722
-5.62056493759155	-7.60455083847046	-4.96562099456787	-0.0784359276294708	0.203990817070007	0.0624703280627728
-5.62270021438599	-7.60903263092041	-4.96779298782349	-0.078331932425499	0.204034045338631	0.0624230653047562
-5.6159200668335	-7.60101127624512	-4.97979736328125	-0.078120656311512	0.204052865505219	0.0623932629823685
-5.61807489395142	-7.60134220123291	-4.96861410140991	-0.0782760307192802	0.203981667757034	0.0624856911599636
-5.62533092498779	-7.6083607673645	-4.96821784973145	-0.0783518180251122	0.204056099057198	0.0623894408345222
-5.62475299835205	-7.60749292373657	-4.97077417373657	-0.0781159624457359	0.204116538167	0.0623982734978199
-5.61504364013672	-7.60414600372314	-4.97511148452759	-0.078135147690773	0.203996449708939	0.0623397715389729
-5.62158346176147	-7.60258293151855	-4.96520328521729	-0.0782907232642174	0.203960657119751	0.0624124184250832
-5.63198232650757	-7.60766220092773	-4.96451759338379	-0.0781751126050949	0.204109132289886	0.0623180828988552
-5.62569332122803	-7.60346269607544	-4.97537994384766	-0.0779446884989738	0.204117983579636	0.0623007789254189
-5.61865472793579	-7.60101222991943	-4.97226572036743	-0.0780102759599686	0.204042956233025	0.0623053163290024
-5.62833166122437	-7.60310077667236	-4.96232414245605	-0.0781728997826576	0.204044729471207	0.0623060464859009
-5.63513469696045	-7.60772895812988	-4.96735525131226	-0.0779549181461334	0.204088568687439	0.062220860272646
-5.62951374053955	-7.60017871856689	-4.97564268112183	-0.0777301043272018	0.204102218151093	0.062245074659586
-5.63669061660767	-7.60102367401123	-4.96065330505371	-0.0778589472174644	0.204010590910912	0.062259528785944
-5.642578125	-7.60438060760498	-4.96938896179199	-0.0778292566537857	0.204033821821213	0.0621930994093418
-5.64001369476318	-7.6037712097168	-4.9785795211792	-0.0776256993412972	0.204045727849007	0.0622049495577812
-5.6442756652832	-7.59842681884766	-4.98257255554199	-0.0776912569999695	0.203982800245285	0.0622541271150112
-5.65381908416748	-7.60102796554565	-4.96725940704346	-0.0778135508298874	0.203948467969894	0.0623025447130203
-5.66165018081665	-7.60842418670654	-4.97215127944946	-0.0776589438319206	0.203999951481819	0.0622338354587555
-5.65807247161865	-7.60112810134888	-4.98807287216187	-0.0774523615837097	0.203984662890434	0.0622775070369244
-5.65909051895142	-7.59809160232544	-4.97677564620972	-0.0775679126381874	0.203845515847206	0.0623873844742775
-5.66718864440918	-7.60154628753662	-4.96485424041748	-0.0776229351758957	0.203810065984726	0.0623392350971699
-5.67428493499756	-7.60617017745972	-4.97789859771729	-0.0774993076920509	0.203891798853874	0.062275592237711
-5.67574310302734	-7.60237073898315	-4.9886908531189	-0.0773522406816483	0.203889355063438	0.0623374134302139
-5.67796277999878	-7.5958423614502	-4.97756814956665	-0.0774484798312187	0.203713685274124	0.0623614341020584
-5.68419361114502	-7.60616827011108	-4.97810459136963	-0.0775251835584641	0.203794315457344	0.0621680468320847
-5.68867921829224	-7.6070556640625	-4.98526906967163	-0.0772989094257355	0.203777968883514	0.0621805936098099
-5.68613719940186	-7.60418081283569	-4.98727798461914	-0.0773265212774277	0.203701689839363	0.0621740221977234
-5.69345712661743	-7.60168886184692	-4.97964954376221	-0.0774271935224533	0.203536003828049	0.0621960759162903
-5.69901609420776	-7.6081805229187	-4.98534917831421	-0.0773911699652672	0.203643560409546	0.0621133148670197
-5.69828319549561	-7.60163545608521	-4.99933671951294	-0.0771817341446877	0.203654199838638	0.0621215142309666
-5.69718456268311	-7.59918785095215	-4.98066711425781	-0.077301986515522	0.203494429588318	0.0621535778045654
-5.7088623046875	-7.60804557800293	-4.98064947128296	-0.0774669945240021	0.203498676419258	0.0621407702565193
-5.71179151535034	-7.61100101470947	-4.98680639266968	-0.0772750154137611	0.20352303981781	0.0620624572038651
-5.70916414260864	-7.60624122619629	-4.99510478973389	-0.0771944969892502	0.203451320528984	0.0620888732373714
-5.71716690063477	-7.60594892501831	-4.98203182220459	-0.0773347467184067	0.203333780169487	0.0621149837970734
-5.71879148483276	-7.61465167999268	-4.98109149932861	-0.0773485973477364	0.203343063592911	0.0620302073657513
-5.71359777450562	-7.60662841796875	-4.98948097229004	-0.0772789344191551	0.203272774815559	0.0620526224374771
-5.7237696647644	-7.61033010482788	-4.98370552062988	-0.0773616954684258	0.20324145257473	0.0620057210326195
-5.7307186126709	-7.61327457427979	-4.9819188117981	-0.0772977769374847	0.203162670135498	0.0620021671056747
-5.72785472869873	-7.61538648605347	-4.99231195449829	-0.0772713795304298	0.203170582652092	0.0619224682450294
-5.72443437576294	-7.61195850372314	-4.99241876602173	-0.0772539228200912	0.203140616416931	0.0619389750063419
-5.7310791015625	-7.6125750541687	-4.98285865783691	-0.0773211121559143	0.203089490532875	0.061935517936945
-5.73378896713257	-7.61760759353638	-4.97614717483521	-0.0773655846714973	0.203017562627792	0.0618775188922882
-5.72968864440918	-7.62030839920044	-4.98823022842407	-0.0772346556186676	0.202914863824844	0.0619083568453789
-5.73131608963013	-7.61889505386353	-4.99019813537598	-0.0771748125553131	0.202980220317841	0.0619076378643513
-5.732421875	-7.61381959915161	-4.97470998764038	-0.0773410871624947	0.202876314520836	0.0619352199137211
-5.73822736740112	-7.62401342391968	-4.97275400161743	-0.077378623187542	0.202823951840401	0.0619051232933998
-5.73052310943604	-7.61861133575439	-4.97629976272583	-0.07720597833395	0.202796965837479	0.0619205683469772
-5.73713684082031	-7.61987829208374	-4.98194122314453	-0.0772769004106522	0.202784150838852	0.0618897974491119
-5.74628782272339	-7.62233066558838	-4.97542142868042	-0.0773408934473991	0.202821522951126	0.0619552582502365
-5.73748445510864	-7.62131214141846	-4.97701787948608	-0.0772084295749664	0.202803537249565	0.061911903321743
-5.7361102104187	-7.61783599853516	-4.97120237350464	-0.0771883577108383	0.202672079205513	0.0620399862527847
-5.74487638473511	-7.61995887756348	-4.96863794326782	-0.0772937312722206	0.202675566077232	0.0620085150003433
-5.746009349823	-7.62207078933716	-4.967453956604	-0.0772863700985909	0.202706858515739	0.0620586834847927
-5.73796606063843	-7.6176609992981	-4.97225379943848	-0.0771867707371712	0.20270000398159	0.0620337091386318
-5.73911714553833	-7.6209282875061	-4.96231985092163	-0.0773284733295441	0.202674731612206	0.0621262826025486
-5.74904298782349	-7.62519788742065	-4.96308135986328	-0.0773129984736443	0.202671453356743	0.062212910503149
-5.74347257614136	-7.61872291564941	-4.96326684951782	-0.0770484060049057	0.202671617269516	0.0622277967631817
-5.73516941070557	-7.61606359481812	-4.95708847045898	-0.0771287232637405	0.202640995383263	0.0622853860259056
-5.74107789993286	-7.61875486373901	-4.95371580123901	-0.0772865861654282	0.202652350068092	0.0623745135962963
-5.75017118453979	-7.62247276306152	-4.95204973220825	-0.0771683156490326	0.202677637338638	0.0624324977397919
-5.74240970611572	-7.62039518356323	-4.96122980117798	-0.0770291015505791	0.202698796987534	0.062486182898283
-5.73783731460571	-7.61474180221558	-4.95754480361938	-0.0771153420209885	0.202670067548752	0.0625971630215645
-5.74813556671143	-7.61933469772339	-4.94840669631958	-0.0772023573517799	0.20265157520771	0.062655545771122
-5.74500942230225	-7.61836338043213	-4.94675874710083	-0.0770608633756638	0.20267154276371	0.0627475306391716
-5.73589468002319	-7.61448097229004	-4.95301055908203	-0.0769216269254684	0.202683001756668	0.0627874359488487
-5.74081516265869	-7.61370468139648	-4.95379209518433	-0.0770392492413521	0.202665761113167	0.0628959238529205
-5.7484769821167	-7.61654949188232	-4.94028568267822	-0.0769968777894974	0.20277526974678	0.0629773139953613
-5.74128723144531	-7.61467456817627	-4.95113277435303	-0.0768427550792694	0.202770501375198	0.0630700215697289
-5.73269987106323	-7.60944414138794	-4.94380140304565	-0.0768569782376289	0.202679052948952	0.0631162896752357
-5.74135541915894	-7.61195611953735	-4.93096351623535	-0.077034056186676	0.202683642506599	0.0632051080465317
-5.74289703369141	-7.61768865585327	-4.94044208526611	-0.0768153741955757	0.202797740697861	0.0631889924407005
-5.73715209960938	-7.60871696472168	-4.94184398651123	-0.0766254216432571	0.202805027365685	0.0632445439696312
-5.74073457717896	-7.61030101776123	-4.92904949188232	-0.0767926573753357	0.202718630433083	0.0633867681026459
-5.74415397644043	-7.61849546432495	-4.93017816543579	-0.0768243372440338	0.202768802642822	0.0633291676640511
-5.73953533172607	-7.61261224746704	-4.93584394454956	-0.0766086801886559	0.202840343117714	0.0633476823568344
-5.73772430419922	-7.61121892929077	-4.93531703948975	-0.0766577869653702	0.202664420008659	0.063458152115345
-5.74580097198486	-7.61435270309448	-4.91456127166748	-0.0766592249274254	0.202678963541985	0.0634939447045326
-5.74987888336182	-7.621985912323	-4.92660093307495	-0.0766113251447678	0.202799931168556	0.0634810477495193
-5.74821853637695	-7.61971521377563	-4.92943572998047	-0.0764464810490608	0.202812746167183	0.0636000260710716
-5.75193500518799	-7.62021923065186	-4.92301797866821	-0.0765558332204819	0.202663794159889	0.0636679381132126
-5.75491094589233	-7.62110996246338	-4.91706037521362	-0.0764739736914635	0.202643394470215	0.0636553540825844
-5.74649095535278	-7.62245512008667	-4.91697692871094	-0.0763840600848198	0.202605500817299	0.0636933147907257
-5.75740814208984	-7.62260866165161	-4.92301321029663	-0.0764429718255997	0.202625215053558	0.0638323128223419
-5.7673397064209	-7.62670755386353	-4.90848302841187	-0.0764241516590118	0.202593803405762	0.0638367310166359
-5.7618408203125	-7.62776756286621	-4.92318344116211	-0.0762670114636421	0.202555850148201	0.0638749524950981
-5.76128149032593	-7.6221866607666	-4.91072463989258	-0.0763541236519814	0.202391073107719	0.0639643967151642
-5.76863670349121	-7.63000774383545	-4.91370344161987	-0.0764335319399834	0.202407658100128	0.063900351524353
-5.76521492004395	-7.624924659729	-4.9188380241394	-0.0762356296181679	0.202360466122627	0.0639814138412476
-5.77336311340332	-7.62661743164063	-4.91855335235596	-0.0762926265597343	0.202383607625961	0.0640515312552452
-5.77781867980957	-7.62918758392334	-4.91074228286743	-0.0762767568230629	0.202330276370049	0.064072348177433
-5.76840114593506	-7.62660074234009	-4.92339086532593	-0.0762266665697098	0.202263429760933	0.0640662461519241
-5.77210330963135	-7.62382507324219	-4.9171404838562	-0.0763009265065193	0.202195972204208	0.0640598461031914
-5.78168725967407	-7.63073301315308	-4.92095708847046	-0.0763097628951073	0.202191397547722	0.0640484690666199
-5.78074979782104	-7.62762069702148	-4.92215347290039	-0.0762048959732056	0.202227413654327	0.0640693306922913
-5.77163791656494	-7.62483310699463	-4.92330312728882	-0.0762721672654152	0.202132686972618	0.0641118735074997
-5.78034591674805	-7.62869215011597	-4.91779708862305	-0.0764650031924248	0.202010229229927	0.0641442313790321
-5.78784942626953	-7.6331672668457	-4.92381286621094	-0.0762610659003258	0.202092379331589	0.0641063004732132
-5.78271579742432	-7.63019275665283	-4.93530559539795	-0.0762012526392937	0.202105820178986	0.0641206800937653
-5.78451681137085	-7.62405300140381	-4.92283391952515	-0.0762810111045837	0.201917886734009	0.0642109662294388
-5.79179239273071	-7.63548851013184	-4.92302274703979	-0.0764778628945351	0.201979175209999	0.0641868263483047
-5.78805351257324	-7.63142776489258	-4.93225955963135	-0.0762410759925842	0.202062636613846	0.0642353519797325
-5.79225206375122	-7.63215255737305	-4.93108606338501	-0.076324075460434	0.201878190040588	0.0642313361167908
-5.79832744598389	-7.63413858413696	-4.92215490341187	-0.0763167813420296	0.201879858970642	0.064268097281456
-5.791419506073	-7.63302707672119	-4.93796968460083	-0.0762646272778511	0.201832294464111	0.0642456635832787
-5.79497241973877	-7.63373041152954	-4.92965602874756	-0.0763643160462379	0.201827526092529	0.0642754733562469
-5.80220174789429	-7.63582468032837	-4.92109870910645	-0.0763783976435661	0.201838329434395	0.0643250197172165
-5.79741907119751	-7.63796281814575	-4.92908573150635	-0.0763036087155342	0.201838999986649	0.0643413215875626
-5.78810167312622	-7.63534688949585	-4.9320216178894	-0.0762951374053955	0.201680362224579	0.0643875151872635
-5.79870891571045	-7.63571405410767	-4.92853546142578	-0.0763743743300438	0.20168636739254	0.0644306465983391
-5.8072361946106	-7.64233112335205	-4.92202186584473	-0.0763951316475868	0.201801612973213	0.0644593983888626
-5.80013370513916	-7.63971138000488	-4.92846441268921	-0.0762435868382454	0.201806604862213	0.0644877180457115
-5.79004526138306	-7.63357448577881	-4.91658687591553	-0.0763416066765785	0.201672479510307	0.0645552426576614
-5.79773616790771	-7.64008188247681	-4.90948629379272	-0.07647405564785	0.201591297984123	0.0645022615790367
-5.80480718612671	-7.6431245803833	-4.91275215148926	-0.0763049721717834	0.201757684350014	0.0645993798971176
-5.79491901397705	-7.63808917999268	-4.91989612579346	-0.0762664303183556	0.201702013611794	0.0645756274461746
-5.79715204238892	-7.64126825332642	-4.90990495681763	-0.0764466598629951	0.201668441295624	0.0646776407957077
-5.8060827255249	-7.64778852462769	-4.9035849571228	-0.0763750374317169	0.201688259840012	0.0646260231733322
-5.80104541778564	-7.64435148239136	-4.91208696365356	-0.0762303248047829	0.201740890741348	0.0646957606077194
-5.79887580871582	-7.63975143432617	-4.91447782516479	-0.0762810260057449	0.201597049832344	0.0647400692105293
-5.80294275283813	-7.64610052108765	-4.89870119094849	-0.076482005417347	0.201640486717224	0.0647590607404709
-5.8090124130249	-7.64868259429932	-4.89934492111206	-0.0763045400381088	0.201691493391991	0.0647686272859573
-5.80369806289673	-7.6459379196167	-4.90792512893677	-0.0761143565177917	0.20164692401886	0.0648143142461777
-5.7997612953186	-7.64233207702637	-4.89950180053711	-0.0762482732534409	0.201597735285759	0.0648867562413216
-5.80872058868408	-7.64744853973389	-4.89063882827759	-0.0764031410217285	0.201549261808395	0.0648595169186592
-5.81330871582031	-7.65436601638794	-4.89567232131958	-0.0762410312891006	0.201649755239487	0.0648883506655693
-5.80362176895142	-7.64642810821533	-4.90766763687134	-0.0760796591639519	0.201590910553932	0.0648752599954605
-5.80624723434448	-7.64530801773071	-4.88600158691406	-0.0762755274772644	0.20146732032299	0.0649614706635475
-5.81287384033203	-7.65304946899414	-4.88545751571655	-0.0761935487389565	0.201536595821381	0.0649185180664063
-5.80825233459473	-7.64714860916138	-4.89664602279663	-0.0760291367769241	0.201559275388718	0.0649405866861343
-5.80603647232056	-7.64865064620972	-4.88454294204712	-0.076113723218441	0.201463922858238	0.0649971663951874
-5.81358289718628	-7.6515736579895	-4.87763833999634	-0.0762446448206902	0.201397195458412	0.0650095194578171
-5.81512069702148	-7.65589237213135	-4.88304090499878	-0.0761069655418396	0.201514646410942	0.0649663507938385
-5.80886507034302	-7.6509747505188	-4.88972330093384	-0.0759424790740013	0.201527997851372	0.0650047287344933
-5.80973672866821	-7.6510066986084	-4.88230657577515	-0.0760970264673233	0.201423868536949	0.0650177225470543
-5.817223072052	-7.65393114089966	-4.87293910980225	-0.0761238634586334	0.201291307806969	0.0650283694267273
-5.81541728973389	-7.6569242477417	-4.87887573242188	-0.0760202556848526	0.201381102204323	0.0649361088871956
-5.81299161911011	-7.6509428024292	-4.88715219497681	-0.0758965909481049	0.201383486390114	0.0650154873728752
-5.81820440292358	-7.65294504165649	-4.87406635284424	-0.0760603025555611	0.201317951083183	0.0650250762701035
-5.81946134567261	-7.66083002090454	-4.87917709350586	-0.0760575160384178	0.201307311654091	0.0649228021502495
-5.81396436691284	-7.65652513504028	-4.88975954055786	-0.0758769288659096	0.201198935508728	0.064934141933918
-5.81574392318726	-7.65822172164917	-4.88592720031738	-0.0760376676917076	0.201174899935722	0.0649399384856224
-5.82003211975098	-7.66097402572632	-4.87181568145752	-0.0761324465274811	0.201085045933723	0.0649657025933266
-5.82003259658813	-7.66656732559204	-4.8810830116272	-0.0760389044880867	0.201162979006767	0.0648860335350037
-5.81494569778442	-7.66501808166504	-4.88962030410767	-0.075891949236393	0.201130926609039	0.064915157854557
-5.81595993041992	-7.66153526306152	-4.8722357749939	-0.0760178565979004	0.200972855091095	0.0649330988526344
-5.81907081604004	-7.66960859298706	-4.86762046813965	-0.0762253925204277	0.200977548956871	0.0649104416370392
-5.8174467086792	-7.67545366287231	-4.87444067001343	-0.0760424137115479	0.201022565364838	0.0648148432374001
-5.8170223236084	-7.6710410118103	-4.88138628005981	-0.0758897215127945	0.201025262475014	0.0649074241518974
-5.81423664093018	-7.670654296875	-4.86342811584473	-0.0761900395154953	0.200889632105827	0.0649167895317078
-5.81754446029663	-7.6767578125	-4.86745405197144	-0.076188750565052	0.200884133577347	0.0648278519511223
-5.81379985809326	-7.67701005935669	-4.8718376159668	-0.0760485678911209	0.200934693217278	0.0648704394698143
-5.81191158294678	-7.67657423019409	-4.86635065078735	-0.0761833265423775	0.200846418738365	0.0649282485246658
-5.81621694564819	-7.67664051055908	-4.85412836074829	-0.0763245299458504	0.200800389051437	0.0649817585945129
-5.81535339355469	-7.68273305892944	-4.85995769500732	-0.076341025531292	0.200845539569855	0.0648459866642952
-5.81002902984619	-7.68051099777222	-4.87294578552246	-0.0761414244771004	0.200854033231735	0.0649512484669685
-5.80481147766113	-7.67528581619263	-4.86345100402832	-0.0763278901576996	0.200781643390656	0.0650294721126556
-5.81024408340454	-7.67752408981323	-4.84739303588867	-0.076471284031868	0.200683549046516	0.065033920109272
-5.81335783004761	-7.68262195587158	-4.86380481719971	-0.0764040127396584	0.200816005468369	0.0650044083595276
-5.80163049697876	-7.67573976516724	-4.87094354629517	-0.0762640535831451	0.200770184397697	0.0651002302765846
-5.80030727386475	-7.67074060440063	-4.85007524490356	-0.0764499679207802	0.200660243630409	0.065165638923645
-5.80638647079468	-7.67734336853027	-4.84804010391235	-0.0766149237751961	0.200717568397522	0.0651418641209602
-5.80422878265381	-7.67653846740723	-4.85539722442627	-0.0764039754867554	0.200799182057381	0.0652436912059784
-5.79547071456909	-7.66948556900024	-4.86660814285278	-0.076356329023838	0.200696617364883	0.0652491226792336
-5.79477977752686	-7.66776943206787	-4.8549976348877	-0.0765660479664803	0.200661450624466	0.0653581395745277
-5.80569505691528	-7.67075967788696	-4.84551239013672	-0.0765229165554047	0.200772270560265	0.065435990691185
-5.79910278320313	-7.66704845428467	-4.85638332366943	-0.0764357224106789	0.20085009932518	0.0654713362455368
-5.78827285766602	-7.66077423095703	-4.85614585876465	-0.0764415562152863	0.200709864497185	0.0655441656708717
-5.79746389389038	-7.66301393508911	-4.84749221801758	-0.0765867903828621	0.200708657503128	0.0655586943030357
-5.8051905632019	-7.66862440109253	-4.84763145446777	-0.0766206085681915	0.200823411345482	0.0655844137072563
-5.79697179794312	-7.66518354415894	-4.84573268890381	-0.0764160305261612	0.200821310281754	0.0656718090176582
-5.7896032333374	-7.65775346755981	-4.84516668319702	-0.0765334069728851	0.200736716389656	0.0657288357615471
-5.79904174804688	-7.65986824035645	-4.84013366699219	-0.0766465812921524	0.200681313872337	0.0657862648367882
-5.80378103256226	-7.66145896911621	-4.84027862548828	-0.0765228644013405	0.200839772820473	0.0658275336027145
-5.79958915710449	-7.65553092956543	-4.85030555725098	-0.0764492601156235	0.200829192996025	0.0658621117472649
-5.7981424331665	-7.65818929672241	-4.82810592651367	-0.0766427516937256	0.200707614421844	0.066026583313942
-5.8038067817688	-7.66121864318848	-4.83216857910156	-0.076560489833355	0.200844556093216	0.0659586042165756
-5.79764986038208	-7.65722131729126	-4.83733463287354	-0.0765251144766808	0.200816288590431	0.0660871714353561
-5.80551290512085	-7.65483617782593	-4.83168840408325	-0.0765660777688026	0.20075611770153	0.0660811141133308
-5.80680131912231	-7.65796613693237	-4.83032846450806	-0.076619915664196	0.200816079974175	0.0660377442836761
-5.79650640487671	-7.65184831619263	-4.83855962753296	-0.0765026211738586	0.200826600193977	0.0660648718476295
-5.80226564407349	-7.65352630615234	-4.83998394012451	-0.0766885951161385	0.200793415307999	0.0660848692059517
-5.81153440475464	-7.65891122817993	-4.83499240875244	-0.0766774117946625	0.200863808393478	0.0661310628056526
-5.80572271347046	-7.65101861953735	-4.84357881546021	-0.0763689875602722	0.200934916734695	0.0661435127258301
-5.79862308502197	-7.64590835571289	-4.8388409614563	-0.0765537545084953	0.200839430093765	0.0662050470709801
-5.80706930160522	-7.65323257446289	-4.8352370262146	-0.0767577663064003	0.200845137238503	0.0661828741431236
-5.8095908164978	-7.65771770477295	-4.84082221984863	-0.0765464752912521	0.200908318161964	0.06621003895998
-5.79914140701294	-7.64874696731567	-4.84968328475952	-0.0765021368861198	0.200925320386887	0.0662370100617409
-5.79797601699829	-7.64510679244995	-4.84412956237793	-0.07671008259058	0.200812801718712	0.0663389787077904
-5.80828094482422	-7.65029811859131	-4.83429956436157	-0.0767199546098709	0.200948715209961	0.0662863478064537
-5.80695056915283	-7.65102100372314	-4.84100675582886	-0.0766025334596634	0.200983822345734	0.0663077682256699
-5.79704618453979	-7.64564228057861	-4.84917449951172	-0.0766042470932007	0.200873896479607	0.06630589812994
-5.80322074890137	-7.64646100997925	-4.83431577682495	-0.0767977982759476	0.200849995017052	0.0663451999425888
-5.81197118759155	-7.64995336532593	-4.84429407119751	-0.0766792744398117	0.200945571064949	0.0663276016712189
-5.80254888534546	-7.64669942855835	-4.85065174102783	-0.0765228867530823	0.200969099998474	0.0662887394428253
-5.79250526428223	-7.64287185668945	-4.84791660308838	-0.0767405852675438	0.200846076011658	0.0662865489721298
-5.80222940444946	-7.64884471893311	-4.83131313323975	-0.0768327862024307	0.200832098722458	0.0663069784641266
-5.80622148513794	-7.65221929550171	-4.84294271469116	-0.0766824036836624	0.200907602906227	0.0662464052438736
-5.79486227035522	-7.64664030075073	-4.85227823257446	-0.0765296146273613	0.20100662112236	0.0662620738148689
-5.79254484176636	-7.64850616455078	-4.84072685241699	-0.0766885057091713	0.200819164514542	0.0663494765758514
-5.80207586288452	-7.65212392807007	-4.83715152740479	-0.076786957681179	0.200823739171028	0.0662459507584572
-5.799720287323	-7.65360927581787	-4.83659601211548	-0.0766619816422462	0.20083849132061	0.0662655755877495
-5.79136180877686	-7.65189170837402	-4.84347057342529	-0.0766268000006676	0.200907349586487	0.066203385591507
-5.79102516174316	-7.65182113647461	-4.84839820861816	-0.0765830129384995	0.200838997960091	0.0662420839071274
-5.79445552825928	-7.65018320083618	-4.83599996566772	-0.0767308175563812	0.200821205973625	0.0662900134921074
-5.7959508895874	-7.65028953552246	-4.82726764678955	-0.0768011808395386	0.200765356421471	0.0661998838186264
-5.79696989059448	-7.6556921005249	-4.83669996261597	-0.0766910687088966	0.200899764895439	0.0661555156111717
-5.79231023788452	-7.6525092124939	-4.84135437011719	-0.0765379518270493	0.200886383652687	0.0662293210625649
-5.7855224609375	-7.64419269561768	-4.83728885650635	-0.0766110345721245	0.200790464878082	0.0662151724100113
-5.79538869857788	-7.64910364151001	-4.83179759979248	-0.0768045410513878	0.200819656252861	0.0661846473813057
-5.80047941207886	-7.652419090271	-4.82845306396484	-0.0767686888575554	0.200863540172577	0.0662071704864502
-5.79204082489014	-7.65020751953125	-4.83049821853638	-0.0766569674015045	0.20082888007164	0.0661467611789703
-5.79037618637085	-7.64639472961426	-4.83990573883057	-0.0765755921602249	0.20077908039093	0.0661172941327095
-5.79656267166138	-7.64725255966187	-4.82528114318848	-0.0767026171088219	0.200819954276085	0.0661751925945282
-5.79792261123657	-7.64977693557739	-4.82394075393677	-0.0767458826303482	0.200744703412056	0.0661502704024315
-5.79249572753906	-7.6526312828064	-4.83096742630005	-0.0766457244753838	0.200795218348503	0.0660876929759979
-5.79476070404053	-7.64887237548828	-4.8307933807373	-0.0765871405601501	0.200772821903229	0.0661271214485168
-5.80434799194336	-7.65206718444824	-4.82054948806763	-0.0766064673662186	0.200768202543259	0.0661140605807304
-5.7996621131897	-7.65101289749146	-4.83084297180176	-0.0765267759561539	0.200750827789307	0.0660475939512253
-5.79265260696411	-7.64895296096802	-4.82367277145386	-0.0766460299491882	0.200726062059402	0.0661638081073761
-5.80737400054932	-7.65360355377197	-4.82019567489624	-0.076796256005764	0.200691923499107	0.0660519376397133
-5.80950117111206	-7.65739107131958	-4.81548357009888	-0.0766236260533333	0.200691163539886	0.0660968571901321
-5.80186700820923	-7.65149402618408	-4.83344173431396	-0.0764907151460648	0.200605839490891	0.0660378932952881
-5.80499124526978	-7.65113592147827	-4.81581687927246	-0.0767187252640724	0.200567319989204	0.066093698143959
-5.81514501571655	-7.65947532653809	-4.8134183883667	-0.0767846331000328	0.200590491294861	0.0660204887390137
-5.81154775619507	-7.65626001358032	-4.82371282577515	-0.076588973402977	0.200650990009308	0.0660405084490776
-5.80371570587158	-7.65120315551758	-4.81834602355957	-0.0766432285308838	0.200485721230507	0.0660294070839882
-5.81294393539429	-7.6545672416687	-4.80912828445435	-0.0767425522208214	0.200425341725349	0.0660060420632362
-5.82121753692627	-7.66025829315186	-4.81522369384766	-0.0767101645469666	0.200550377368927	0.0659255832433701
-5.81244707107544	-7.65994262695313	-4.82207012176514	-0.0766030475497246	0.200605437159538	0.0659212991595268
-5.80746173858643	-7.65379476547241	-4.8127498626709	-0.076768584549427	0.200380980968475	0.065907895565033
-5.81747198104858	-7.66170024871826	-4.808837890625	-0.0768957883119583	0.2003333568573	0.0658245459198952
-5.81963729858398	-7.66243457794189	-4.81609725952148	-0.0766504257917404	0.2005265802145	0.0657716169953346
-5.8137264251709	-7.65818691253662	-4.83081388473511	-0.0767148658633232	0.200459808111191	0.0657291039824486
-5.81884050369263	-7.66401433944702	-4.81281566619873	-0.0768664479255676	0.200400710105896	0.0656869485974312
-5.81799983978271	-7.66988563537598	-4.81883144378662	-0.0768687054514885	0.20037679374218	0.065595343708992
-5.81219005584717	-7.66771459579468	-4.82232666015625	-0.0767672136425972	0.200367361307144	0.0657035484910011
-5.81856775283813	-7.66264581680298	-4.82782936096191	-0.0768860280513763	0.200356647372246	0.0656720623373985
-5.82125663757324	-7.67051839828491	-4.81607818603516	-0.0770466327667236	0.200253799557686	0.0655940771102905
-5.82188320159912	-7.67338418960571	-4.82574605941772	-0.0769525766372681	0.200306907296181	0.0655710026621819
-5.81712293624878	-7.67023611068726	-4.83389377593994	-0.0768247991800308	0.20032724738121	0.0655684098601341
-5.81962442398071	-7.66852140426636	-4.8291597366333	-0.0770145952701569	0.200253754854202	0.0656387805938721
-5.81916189193726	-7.6707649230957	-4.82417345046997	-0.0770973786711693	0.200240224599838	0.0656088143587112
-5.80821657180786	-7.66824865341187	-4.8309531211853	-0.0770286023616791	0.2002894282341	0.0655172243714333
-5.81292819976807	-7.66733741760254	-4.82811260223389	-0.0772799924015999	0.200213670730591	0.0655346289277077
-5.81468152999878	-7.6728048324585	-4.82710075378418	-0.0771699920296669	0.200306013226509	0.0654549896717072
-5.79987764358521	-7.65908098220825	-4.8309645652771	-0.0770070254802704	0.200222581624985	0.0654120296239853
-5.79998683929443	-7.6538610458374	-4.82394361495972	-0.0772673338651657	0.200135231018066	0.0654584020376205
-5.80274391174316	-7.66161727905273	-4.82444286346436	-0.07729172706604	0.200296148657799	0.0653924718499184
-5.79131364822388	-7.6550350189209	-4.82696676254272	-0.0772062763571739	0.200284227728844	0.0653644427657127
-5.7975959777832	-7.65455198287964	-4.82407474517822	-0.0773297175765038	0.200339645147324	0.0652972608804703
-5.79392623901367	-7.65338659286499	-4.82189655303955	-0.0772364065051079	0.200293332338333	0.065285250544548
-5.78159713745117	-7.64717245101929	-4.82909250259399	-0.0772300511598587	0.200328469276428	0.0652291625738144
-5.78532123565674	-7.65009164810181	-4.81475782394409	-0.0773841515183449	0.200238138437271	0.0652249902486801
-5.78688812255859	-7.65320730209351	-4.8131628036499	-0.0773080512881279	0.200407952070236	0.0650984644889832
-5.78124666213989	-7.64649248123169	-4.82784461975098	-0.0771179348230362	0.200380697846413	0.0651129186153412
-5.78450441360474	-7.64651489257813	-4.81253004074097	-0.0772234424948692	0.200357884168625	0.0651059001684189
-5.78355073928833	-7.64975738525391	-4.81236410140991	-0.0772052109241486	0.200336799025536	0.0650490000844002
-5.77411842346191	-7.64894485473633	-4.81858396530151	-0.07724829018116	0.200327798724175	0.0649532824754715
-5.78360176086426	-7.65076541900635	-4.81356573104858	-0.0773850306868553	0.200345769524574	0.064975380897522
-5.78804397583008	-7.65590000152588	-4.81110858917236	-0.0771777927875519	0.200473427772522	0.0648892894387245
-5.78148555755615	-7.6529393196106	-4.81964635848999	-0.0771516114473343	0.200372964143753	0.0648814290761948
-5.79418468475342	-7.6548433303833	-4.80520486831665	-0.077262818813324	0.200349017977715	0.0648970380425453
-5.78545045852661	-7.66053247451782	-4.81836891174316	-0.0770513489842415	0.200349271297455	0.0647981092333794
-5.78449821472168	-7.6579966545105	-4.80987644195557	-0.0772078558802605	0.200275853276253	0.0648668259382248
-5.79663181304932	-7.66598558425903	-4.81343364715576	-0.0772951021790504	0.200283333659172	0.0647932440042496
-5.79487133026123	-7.6622633934021	-4.8133397102356	-0.0770319104194641	0.200301110744476	0.0647769719362259
-5.78739881515503	-7.65805053710938	-4.82080602645874	-0.0770484879612923	0.200241699814796	0.0647625178098679
-5.79453945159912	-7.66165542602539	-4.80685615539551	-0.0771656259894371	0.200223922729492	0.0647603273391724
-5.80282926559448	-7.6672830581665	-4.81260967254639	-0.0772233605384827	0.20026533305645	0.0647329911589623
-5.79601192474365	-7.66350269317627	-4.81640672683716	-0.0770653635263443	0.200193867087364	0.064681813120842
-5.78802919387817	-7.66099214553833	-4.81655597686768	-0.0771134123206139	0.200185656547546	0.064654715359211
-5.79735660552979	-7.66436052322388	-4.81245517730713	-0.0772063285112381	0.200115770101547	0.0646500885486603
-5.80512094497681	-7.66959810256958	-4.81337118148804	-0.0771673619747162	0.200118660926819	0.0646383017301559
-5.79388570785522	-7.663658618927	-4.82834672927856	-0.0770276263356209	0.200157105922699	0.0645961910486221
-5.79386043548584	-7.66098546981812	-4.81845426559448	-0.077142708003521	0.199963644146919	0.064624510705471
-5.80138874053955	-7.66732311248779	-4.81592178344727	-0.0771927908062935	0.199988961219788	0.0645564720034599
-5.80073833465576	-7.66563701629639	-4.82398843765259	-0.0769765824079514	0.200057402253151	0.0646056607365608
-5.80043840408325	-7.66553497314453	-4.82653427124023	-0.0770426392555237	0.199973836541176	0.0645955801010132
-5.81000423431396	-7.66950082778931	-4.81235551834106	-0.0771391838788986	0.199939727783203	0.0645889341831207
-5.81114816665649	-7.67515659332275	-4.81644678115845	-0.077047772705555	0.199935793876648	0.0645386576652527
-5.80937480926514	-7.67183971405029	-4.83142757415771	-0.0768868997693062	0.199937969446182	0.0645410940051079
-5.81132125854492	-7.66996002197266	-4.82117605209351	-0.0770180895924568	0.199858024716377	0.0646242424845696
-5.81977224349976	-7.67868423461914	-4.8157320022583	-0.0770795941352844	0.199781909584999	0.064624696969986
-5.81922578811646	-7.68437337875366	-4.82840299606323	-0.0769806951284409	0.199881389737129	0.0645644515752792
-5.82114458084106	-7.67858076095581	-4.83459329605103	-0.0767673626542091	0.199824050068855	0.0646206960082054
-5.82731199264526	-7.67851305007935	-4.81978607177734	-0.0769374147057533	0.199747249484062	0.0646542310714722
-5.82978010177612	-7.68803215026855	-4.82489633560181	-0.0769662037491798	0.199687138199806	0.0646720826625824
[truncated: 13,315 more rows]
