# Supplementary material for: Identification of Haptic Based Guiding Using Hard Reins
Source: PLoS One. 2015 Jul 22;10(7):e0132020. doi: 10.1371/journal.pone.0132020 (PMC4511788; doi:10.1371/journal.pone.0132020)
Supplement: S5 File — (ZIP) [file pone.0132020.s005.zip › Exp2_ForceData1/Subject2/path3/T3.csv]

Force X (N)	Force Y (N)	Force Z (N)	Torque X (N-m)	Torque Y (N-m)	Torque Z (N-m)	Frequency = 10000	Averaging Level = 16	F/T Serial Number = FT11772	Time Started = 19/02/2013 16:39:49
-5.26124095916748	-8.22527313232422	-5.56698894500732	-0.115416117012501	0.224986925721169	0.13376572728157
-5.25503301620483	-8.2312593460083	-5.55650568008423	-0.115442357957363	0.225052520632744	0.133893042802811
-5.25187540054321	-8.22457790374756	-5.56175565719604	-0.115279011428356	0.22514796257019	0.13402733206749
-5.24603748321533	-8.22712230682373	-5.55397701263428	-0.115283936262131	0.225261509418488	0.134098932147026
-5.24274301528931	-8.23067092895508	-5.55599212646484	-0.115227997303009	0.225293427705765	0.134217739105225
-5.24131059646606	-8.22793292999268	-5.56050157546997	-0.11509220302105	0.225461378693581	0.13432751595974
-5.23601150512695	-8.23229026794434	-5.55564212799072	-0.115197062492371	0.225409805774689	0.134381204843521
-5.23208904266357	-8.23105144500732	-5.56365203857422	-0.115054860711098	0.225487902760506	0.134453669190407
-5.22818422317505	-8.23254776000977	-5.56498146057129	-0.115044064819813	0.225553646683693	0.134437561035156
-5.22765588760376	-8.235107421875	-5.5619215965271	-0.115012064576149	0.225658982992172	0.134635806083679
-5.22346782684326	-8.23214817047119	-5.56028175354004	-0.114986084401608	0.225742921233177	0.134671956300735
-5.22291421890259	-8.23226928710938	-5.55256128311157	-0.114962391555309	0.225729033350945	0.134709805250168
-5.21873235702515	-8.23025417327881	-5.56934690475464	-0.11487402766943	0.225808724761009	0.134755074977875
-5.21462774276733	-8.23194694519043	-5.56746101379395	-0.114846497774124	0.225925102829933	0.134747922420502
-5.21208143234253	-8.23328876495361	-5.55625915527344	-0.11483670771122	0.225959599018097	0.134818255901337
-5.2127046585083	-8.2321949005127	-5.56025695800781	-0.114754900336266	0.226007238030434	0.134759202599525
-5.20041131973267	-8.23124980926514	-5.55819368362427	-0.114755153656006	0.22603914141655	0.134843453764915
-5.2000470161438	-8.23120498657227	-5.56025838851929	-0.114724911749363	0.226014047861099	0.134760990738869
-5.19521903991699	-8.22739315032959	-5.55510473251343	-0.114644259214401	0.2262362241745	0.13473604619503
-5.18967294692993	-8.23096942901611	-5.55822849273682	-0.114755474030972	0.226327076554298	0.134725198149681
-5.18550777435303	-8.22694778442383	-5.55582141876221	-0.114568024873734	0.226299151778221	0.134660825133324
-5.17341041564941	-8.22593402862549	-5.55377006530762	-0.114642687141895	0.226347550749779	0.134511053562164
-5.1734185218811	-8.22171497344971	-5.55341005325317	-0.114543996751308	0.226469770073891	0.134565562009811
-5.16040229797363	-8.21858310699463	-5.55423021316528	-0.114524960517883	0.226519912481308	0.134445443749428
-5.15648794174194	-8.21479892730713	-5.5469274520874	-0.114562466740608	0.226615235209465	0.134354993700981
-5.14944505691528	-8.2126932144165	-5.55400466918945	-0.114549688994884	0.226757898926735	0.134266704320908
-5.14099454879761	-8.21125793457031	-5.54228639602661	-0.114629969000816	0.226831987500191	0.13410359621048
-5.13475131988525	-8.20621585845947	-5.54768514633179	-0.114562675356865	0.226825967431068	0.134079679846764
-5.12438774108887	-8.20328903198242	-5.55220508575439	-0.11458707600832	0.226897612214088	0.133845552802086
-5.12143611907959	-8.19546127319336	-5.54465484619141	-0.114565633237362	0.227099761366844	0.133853107690811
-5.10987424850464	-8.18960189819336	-5.54230117797852	-0.114659458398819	0.227118209004402	0.133654728531837
-5.10584735870361	-8.18408107757568	-5.54283285140991	-0.114681035280228	0.22712841629982	0.133506655693054
-5.09885358810425	-8.17929458618164	-5.55265522003174	-0.114672996103764	0.227322041988373	0.133303478360176
-5.09048795700073	-8.1752290725708	-5.54191160202026	-0.114705391228199	0.227383017539978	0.133116409182549
-5.08466148376465	-8.16897773742676	-5.54588985443115	-0.114705145359039	0.227376088500023	0.132997900247574
-5.07489776611328	-8.1618127822876	-5.55013465881348	-0.114770837128162	0.227449178695679	0.132666721940041
-5.06704521179199	-8.15577602386475	-5.54786443710327	-0.114712186157703	0.227558895945549	0.132625535130501
-5.06161546707153	-8.15342235565186	-5.54375219345093	-0.114753544330597	0.227701887488365	0.132365256547928
-5.05155324935913	-8.14939594268799	-5.53513956069946	-0.114817500114441	0.227778434753418	0.132180079817772
-5.04379606246948	-8.14509010314941	-5.54232931137085	-0.11490810662508	0.22773040831089	0.131997063755989
-5.03589200973511	-8.13530540466309	-5.53927278518677	-0.114866778254509	0.227830469608307	0.131773576140404
-5.02766752243042	-8.13282680511475	-5.53895664215088	-0.114951200783253	0.227990835905075	0.131558105349541
-5.02390956878662	-8.12292575836182	-5.53937149047852	-0.114992097020149	0.228051498532295	0.131371304392815
-5.01108407974243	-8.11865711212158	-5.52782726287842	-0.115107126533985	0.227996289730072	0.13115257024765
-5.00606250762939	-8.11294460296631	-5.52868986129761	-0.115086354315281	0.228075250983238	0.130945041775703
-4.99788093566895	-8.10776042938232	-5.52423572540283	-0.115121804177761	0.228117659687996	0.130705490708351
-4.99385356903076	-8.10134315490723	-5.53014183044434	-0.115131549537182	0.228265523910522	0.130367264151573
-4.98742151260376	-8.09750843048096	-5.52391147613525	-0.115307182073593	0.228309005498886	0.13021482527256
-4.98031091690063	-8.09102535247803	-5.52291345596313	-0.11530490219593	0.228270709514618	0.129823133349419
-4.97849798202515	-8.08667469024658	-5.5235767364502	-0.115298539400101	0.228343844413757	0.129710793495178
-4.97343730926514	-8.08122730255127	-5.51978158950806	-0.115282334387302	0.228381767868996	0.129461959004402
-4.97061395645142	-8.07459259033203	-5.51270341873169	-0.115303240716457	0.228303745388985	0.129257351160049
-4.96970701217651	-8.07344532012939	-5.52197360992432	-0.115360461175442	0.228379771113396	0.12900647521019
-4.96687078475952	-8.06959438323975	-5.5256519317627	-0.115360915660858	0.22837994992733	0.128717437386513
-4.96743488311768	-8.0718297958374	-5.51312637329102	-0.115364551544189	0.228358030319214	0.128603145480156
-4.96821308135986	-8.06643295288086	-5.51621103286743	-0.115355335175991	0.228367403149605	0.128262385725975
-4.96481657028198	-8.06746673583984	-5.51243829727173	-0.115283392369747	0.228245973587036	0.128119111061096
-4.96620273590088	-8.06484794616699	-5.51719665527344	-0.115294754505157	0.228324100375175	0.127909511327744
-4.96956300735474	-8.06322383880615	-5.50017118453979	-0.115255109965801	0.228254497051239	0.127690121531487
-4.96913576126099	-8.06648540496826	-5.51821947097778	-0.115246720612049	0.228207871317863	0.127429470419884
-4.97144031524658	-8.06510925292969	-5.50480365753174	-0.115264609456062	0.228234395384789	0.127187252044678
-4.97103452682495	-8.07113075256348	-5.50155353546143	-0.115237466990948	0.228161409497261	0.126996755599976
-4.97518539428711	-8.06569862365723	-5.49890851974487	-0.115160956978798	0.228095069527626	0.126811325550079
-4.97766208648682	-8.06795310974121	-5.49397897720337	-0.115109115839005	0.228057444095612	0.126628950238228
-4.98038148880005	-8.07156562805176	-5.49227380752563	-0.115101456642151	0.228010922670364	0.126383766531944
-4.98514270782471	-8.0732421875	-5.49586582183838	-0.11503354460001	0.22805267572403	0.126213908195496
-4.98691320419312	-8.07822227478027	-5.48926973342896	-0.11504565179348	0.227920308709145	0.125935211777687
-4.99259281158447	-8.0797004699707	-5.49290609359741	-0.114921323955059	0.227955415844917	0.12576262652874
-4.99523687362671	-8.08056926727295	-5.49170780181885	-0.114914670586586	0.227972477674484	0.125483900308609
-5.00121450424194	-8.08999919891357	-5.48055839538574	-0.114848278462887	0.227935552597046	0.125356122851372
-5.0030255317688	-8.09207057952881	-5.48911619186401	-0.114782638847828	0.227832049131393	0.125196322798729
-5.00989770889282	-8.09420299530029	-5.48003339767456	-0.114716202020645	0.227847367525101	0.125040233135223
-5.01196622848511	-8.10156631469727	-5.48468017578125	-0.114738613367081	0.227823689579964	0.124779097735882
-5.01861715316772	-8.10709953308105	-5.48491811752319	-0.114653915166855	0.227855443954468	0.124663449823856
-5.01994609832764	-8.10893726348877	-5.47442531585693	-0.114673711359501	0.227805495262146	0.124452769756317
-5.0252046585083	-8.1158332824707	-5.47487640380859	-0.11451630294323	0.227696180343628	0.124403677880764
-5.0256781578064	-8.11885261535645	-5.47741365432739	-0.11457684636116	0.22770331799984	0.124166697263718
-5.03179693222046	-8.12298965454102	-5.46310520172119	-0.114518441259861	0.227720156311989	0.124057069420815
-5.02999591827393	-8.12766742706299	-5.46974039077759	-0.114509224891663	0.227685108780861	0.12384919822216
-5.0290150642395	-8.12917137145996	-5.46845722198486	-0.114467293024063	0.227708607912064	0.123693354427814
-5.02616405487061	-8.13376045227051	-5.46349763870239	-0.114552862942219	0.227664083242416	0.123469404876232
-5.02777194976807	-8.13360691070557	-5.45976257324219	-0.114546537399292	0.227733686566353	0.123354725539684
-5.01908445358276	-8.13671207427979	-5.4570164680481	-0.114541597664356	0.22779393196106	0.123203381896019
-5.01601600646973	-8.13728046417236	-5.44304323196411	-0.114559829235077	0.227857813239098	0.123090013861656
-5.00671577453613	-8.14112854003906	-5.45569753646851	-0.114613100886345	0.227801397442818	0.122913725674152
-5.00505113601685	-8.14434814453125	-5.4440712928772	-0.114606283605099	0.227936252951622	0.122759416699409
-4.9936990737915	-8.14334392547607	-5.44420433044434	-0.114699177443981	0.227971136569977	0.122554577887058
-4.98854684829712	-8.14353847503662	-5.43243980407715	-0.114712812006474	0.228100195527077	0.122577168047428
-4.98172855377197	-8.1461706161499	-5.44191741943359	-0.114781767129898	0.228250235319138	0.122325703501701
-4.97092199325562	-8.1439905166626	-5.42633819580078	-0.114801645278931	0.228440791368484	0.122231155633926
-4.95687341690063	-8.14616870880127	-5.42726421356201	-0.114912793040276	0.228453993797302	0.122053109109402
-4.94824600219727	-8.14548110961914	-5.42424392700195	-0.114969842135906	0.22860249876976	0.121944472193718
-4.9328031539917	-8.1505298614502	-5.41730260848999	-0.114964313805103	0.228746712207794	0.121761724352837
-4.92075204849243	-8.14653873443604	-5.41582012176514	-0.115034773945808	0.228859707713127	0.121704146265984
-4.90455627441406	-8.14493083953857	-5.40933847427368	-0.115149259567261	0.229056969285011	0.121506676077843
-4.89043617248535	-8.14121246337891	-5.40264225006104	-0.115134365856647	0.229208990931511	0.121413394808769
-4.87710571289063	-8.14077854156494	-5.41219282150269	-0.115235485136509	0.229401558637619	0.121189616620541
-4.85998916625977	-8.14010810852051	-5.40381813049316	-0.115272954106331	0.229586586356163	0.121018193662167
-4.84532451629639	-8.1406946182251	-5.39820098876953	-0.115382753312588	0.22979611158371	0.120938576757908
-4.83149003982544	-8.13415145874023	-5.39888429641724	-0.115404680371284	0.229969084262848	0.120768889784813
-4.81304931640625	-8.13227081298828	-5.3876805305481	-0.115434922277927	0.230060860514641	0.12068697810173
-4.79757499694824	-8.12835311889648	-5.38959455490112	-0.115453720092773	0.230266287922859	0.120537795126438
-4.78453588485718	-8.12715339660645	-5.37805461883545	-0.11552644520998	0.230547875165939	0.120426639914513
-4.7659592628479	-8.12546253204346	-5.3808388710022	-0.115548700094223	0.230629488825798	0.120284043252468
-4.75159788131714	-8.12016487121582	-5.38322448730469	-0.115470707416534	0.230830878019333	0.120175011456013
-4.73667287826538	-8.11357402801514	-5.37363767623901	-0.115563802421093	0.231045305728912	0.11996353417635
-4.72491693496704	-8.11325168609619	-5.36632299423218	-0.115569099783897	0.231210395693779	0.11993070691824
-4.70440578460693	-8.10655498504639	-5.36705303192139	-0.115607984364033	0.231340885162354	0.119794934988022
-4.6970362663269	-8.10130882263184	-5.35093545913696	-0.115589089691639	0.231596291065216	0.11964064091444
-4.67970848083496	-8.09632205963135	-5.35455751419067	-0.115498512983322	0.231676384806633	0.11945353448391
-4.67058515548706	-8.09301471710205	-5.35515928268433	-0.115484572947025	0.231900990009308	0.11926805973053
-4.65394067764282	-8.0898265838623	-5.34616661071777	-0.115577958524227	0.232032656669617	0.119078308343887
-4.64339828491211	-8.0888032913208	-5.33615779876709	-0.115477733314037	0.232130691409111	0.119055218994617
-4.63135385513306	-8.08341598510742	-5.33730220794678	-0.115471690893173	0.2322828322649	0.118845097720623
-4.62517261505127	-8.0804557800293	-5.32578659057617	-0.115430787205696	0.232543617486954	0.11874283850193
-4.61213254928589	-8.07977676391602	-5.33505535125732	-0.115534566342831	0.232547923922539	0.118599869310856
-4.60153579711914	-8.07345581054688	-5.32973146438599	-0.115399867296219	0.232675686478615	0.11851990967989
-4.59235763549805	-8.06914615631104	-5.32674074172974	-0.115416742861271	0.232820138335228	0.118302717804909
-4.58939266204834	-8.06753349304199	-5.32041263580322	-0.115441329777241	0.232959344983101	0.118250109255314
-4.57697534561157	-8.06110191345215	-5.32143259048462	-0.115440145134926	0.232986554503441	0.118172459304333
-4.56998300552368	-8.05287647247314	-5.31133079528809	-0.115486070513725	0.233108699321747	0.118011385202408
-4.56240653991699	-8.05369758605957	-5.31721258163452	-0.11553893238306	0.233205571770668	0.117778033018112
-4.55711793899536	-8.04377841949463	-5.31113147735596	-0.115555360913277	0.233247742056847	0.117690198123455
-4.54858922958374	-8.03873443603516	-5.31108856201172	-0.115655764937401	0.23331643640995	0.117468811571598
-4.54114532470703	-8.03098964691162	-5.30169582366943	-0.115687601268291	0.233342289924622	0.117446906864643
-4.53703689575195	-8.02608299255371	-5.30756711959839	-0.115826450288296	0.233425095677376	0.117208249866962
-4.52949857711792	-8.01535415649414	-5.29555988311768	-0.115898080170155	0.233487769961357	0.117063477635384
-4.52611064910889	-8.00795936584473	-5.30638742446899	-0.115878030657768	0.23347033560276	0.116947196424007
-4.52059078216553	-8.00231552124023	-5.29626369476318	-0.116027310490608	0.233462184667587	0.116868861019611
-4.51883506774902	-7.99062204360962	-5.30039167404175	-0.116124197840691	0.233547732234001	0.116754211485386
-4.51241445541382	-7.9822735786438	-5.29890298843384	-0.116213232278824	0.233563393354416	0.116700701415539
-4.5115532875061	-7.9735951423645	-5.29992914199829	-0.116237096488476	0.2336305975914	0.116670116782188
-4.50610685348511	-7.96910095214844	-5.30221319198608	-0.116328403353691	0.233651697635651	0.116613574326038
-4.50147008895874	-7.96039295196533	-5.29990577697754	-0.116466335952282	0.233585506677628	0.11649315059185
-4.50203084945679	-7.96008825302124	-5.30048656463623	-0.116551131010056	0.233736604452133	0.116460911929607
-4.49850082397461	-7.94690465927124	-5.3002667427063	-0.116584323346615	0.23374317586422	0.116495482623577
-4.49629688262939	-7.94357872009277	-5.29622983932495	-0.116606958210468	0.233775213360786	0.116523720324039
-4.49587821960449	-7.93587636947632	-5.29093170166016	-0.116677805781364	0.23376676440239	0.116549275815487
-4.49454164505005	-7.92930841445923	-5.30171394348145	-0.116676487028599	0.233866572380066	0.116575561463833
-4.48974657058716	-7.92711210250854	-5.3024582862854	-0.116733647882938	0.233819395303726	0.11654394119978
-4.48823833465576	-7.92804431915283	-5.29418420791626	-0.116818711161613	0.233848363161087	0.116601288318634
-4.48849821090698	-7.9156346321106	-5.29629611968994	-0.116726130247116	0.233881086111069	0.116682291030884
-4.48420143127441	-7.91280651092529	-5.29437255859375	-0.11677086353302	0.233947291970253	0.116727389395237
-4.48210668563843	-7.91242170333862	-5.28185081481934	-0.11677535623312	0.233954250812531	0.116841427981853
-4.47654247283936	-7.90607213973999	-5.29045391082764	-0.116645656526089	0.233993351459503	0.116868712007999
-4.47409248352051	-7.9065146446228	-5.28760099411011	-0.116670995950699	0.234086751937866	0.116916067898273
-4.4685492515564	-7.90307426452637	-5.27936601638794	-0.116651698946953	0.234091565012932	0.116951540112495
-4.4669451713562	-7.89558744430542	-5.27588367462158	-0.116568148136139	0.234174743294716	0.117166981101036
-4.45967817306519	-7.89530563354492	-5.2810492515564	-0.116588681936264	0.234270095825195	0.117198459804058
-4.45464277267456	-7.89187812805176	-5.26759719848633	-0.116569571197033	0.234351485967636	0.117281824350357
-4.44585704803467	-7.88943147659302	-5.27582406997681	-0.116426199674606	0.234363675117493	0.117261953651905
-4.44296407699585	-7.89087677001953	-5.26752281188965	-0.116429559886456	0.234488114714622	0.117390312254429
-4.43702077865601	-7.88894891738892	-5.27295446395874	-0.116385526955128	0.234582751989365	0.117433063685894
-4.42883729934692	-7.88891553878784	-5.2649040222168	-0.116276517510414	0.234668150544167	0.117522284388542
-4.42583990097046	-7.89079284667969	-5.26160860061646	-0.116209223866463	0.234796822071075	0.117625012993813
-4.41937780380249	-7.89266538619995	-5.27126169204712	-0.116189070045948	0.234869599342346	0.117653109133244
-4.41471385955811	-7.89238977432251	-5.2646861076355	-0.116101801395416	0.234968304634094	0.117708459496498
-4.41230154037476	-7.89753913879395	-5.26648187637329	-0.116055056452751	0.235074266791344	0.117783822119236
-4.40658760070801	-7.89557409286499	-5.26608753204346	-0.116013437509537	0.235144600272179	0.117865324020386
-4.4021577835083	-7.89300680160522	-5.26368474960327	-0.11590538173914	0.235335722565651	0.117865890264511
-4.39944267272949	-7.89386081695557	-5.25494718551636	-0.115801431238651	0.23535281419754	0.117925465106964
-4.39534568786621	-7.89936304092407	-5.26695823669434	-0.11573600769043	0.235396981239319	0.117906890809536
-4.39308834075928	-7.9013671875	-5.2703857421875	-0.115620069205761	0.235479474067688	0.117968462407589
-4.38820505142212	-7.90476226806641	-5.26539278030396	-0.115572713315487	0.235641241073608	0.11786986887455
-4.39098167419434	-7.90763139724731	-5.26090478897095	-0.115504093468189	0.235666006803513	0.118009209632874
-4.38795757293701	-7.90820980072021	-5.26318645477295	-0.115412123501301	0.235774382948875	0.117968715727329
-4.38504838943481	-7.90906238555908	-5.26134777069092	-0.115321405231953	0.235880419611931	0.117965772747993
-4.38319444656372	-7.91457557678223	-5.26741933822632	-0.115310318768024	0.235881313681602	0.117852181196213
-4.38397121429443	-7.91660833358765	-5.26414632797241	-0.115245096385479	0.235952466726303	0.117899768054485
-4.37993955612183	-7.91647100448608	-5.26340484619141	-0.11520229279995	0.236017093062401	0.117704309523106
-4.37546014785767	-7.91801404953003	-5.26259422302246	-0.115191712975502	0.236044824123383	0.117699332535267
-4.37243318557739	-7.92163228988647	-5.26486587524414	-0.115184023976326	0.236153602600098	0.117566488683224
-4.36827993392944	-7.91932725906372	-5.26007223129272	-0.115123257040977	0.236224591732025	0.117403864860535
-4.36387538909912	-7.91974878311157	-5.26473474502563	-0.115034990012646	0.236299678683281	0.117189891636372
-4.36005878448486	-7.92112922668457	-5.25750494003296	-0.115100458264351	0.236389309167862	0.117120042443275
-4.3570671081543	-7.92025470733643	-5.2617506980896	-0.115129046142101	0.23647877573967	0.116987526416779
-4.35220098495483	-7.91898441314697	-5.25223064422607	-0.115129478275776	0.23655341565609	0.116791762411594
-4.35040140151978	-7.92002725601196	-5.25051975250244	-0.115053959190845	0.236492216587067	0.116686880588531
-4.34590721130371	-7.91814613342285	-5.25935935974121	-0.115058980882168	0.236509710550308	0.116531752049923
-4.34724855422974	-7.91427850723267	-5.26263856887817	-0.115100428462029	0.236605480313301	0.116302154958248
-4.34807682037354	-7.91703939437866	-5.25884294509888	-0.115168727934361	0.236697778105736	0.116150259971619
-4.34570169448853	-7.91223192214966	-5.25687980651855	-0.115161798894405	0.236648887395859	0.116115227341652
-4.34864377975464	-7.9094352722168	-5.26147031784058	-0.115057997405529	0.236672654747963	0.115941643714905
-4.35836410522461	-7.912184715271	-5.25595712661743	-0.115196965634823	0.236621931195259	0.115839041769505
-4.36233806610107	-7.9096508026123	-5.27175426483154	-0.115208879113197	0.23654767870903	0.115690946578979
-4.37229108810425	-7.90605783462524	-5.27290153503418	-0.11510806530714	0.236467689275742	0.115650080144405
-4.37818765640259	-7.9026026725769	-5.27361249923706	-0.115184359252453	0.236407846212387	0.115534633398056
-4.39267206192017	-7.90568542480469	-5.27079010009766	-0.11516897380352	0.23628181219101	0.115564323961735
-4.40398693084717	-7.90440654754639	-5.2804126739502	-0.115198858082294	0.236137375235558	0.115461073815823
-4.4150915145874	-7.90071153640747	-5.28406238555908	-0.115057073533535	0.236090242862701	0.115485526621342
-4.42694044113159	-7.90270805358887	-5.28321886062622	-0.115177728235722	0.235951319336891	0.115424320101738
-4.44214534759521	-7.89996576309204	-5.29074430465698	-0.115169711410999	0.23583573102951	0.115457594394684
-4.45645236968994	-7.89718341827393	-5.29165887832642	-0.115129441022873	0.235709562897682	0.115337625145912
-4.46675491333008	-7.89928340911865	-5.29508495330811	-0.115088514983654	0.235540926456451	0.115416653454304
-4.4810094833374	-7.89968395233154	-5.30214405059814	-0.115122422575951	0.235392466187477	0.115423567593098
-4.49857091903687	-7.89972543716431	-5.31162452697754	-0.115076571702957	0.2352205067873	0.115403167903423
-4.51599025726318	-7.89865064620972	-5.31662130355835	-0.114955060184002	0.235145598649979	0.115429535508156
-4.52952718734741	-7.90417242050171	-5.31099891662598	-0.114968091249466	0.234922140836716	0.115445166826248
-4.55011606216431	-7.90149068832397	-5.32456731796265	-0.114896304905415	0.234834343194962	0.115586318075657
-4.5650839805603	-7.90566110610962	-5.31978750228882	-0.114858627319336	0.234653398394585	0.115643531084061
-4.58510589599609	-7.9102578163147	-5.32639074325562	-0.114796325564384	0.234544292092323	0.115781202912331
-4.60294389724731	-7.91372489929199	-5.33868408203125	-0.114746950566769	0.23436664044857	0.115858241915703
-4.6216869354248	-7.91586446762085	-5.3403582572937	-0.11462327092886	0.23421610891819	0.115928016602993
-4.64167928695679	-7.92067050933838	-5.33841323852539	-0.114583820104599	0.234108373522758	0.116038925945759
-4.65467309951782	-7.91953229904175	-5.3452000617981	-0.114557400345802	0.233975887298584	0.116166695952415
-4.66987466812134	-7.92367696762085	-5.35115480422974	-0.114388398826122	0.233868852257729	0.116271160542965
-4.68631887435913	-7.92809152603149	-5.3387565612793	-0.114342458546162	0.233768463134766	0.116406083106995
-4.69583606719971	-7.93408679962158	-5.35686111450195	-0.114271119236946	0.233642399311066	0.116519942879677
-4.70683717727661	-7.93483543395996	-5.35304403305054	-0.114214263856411	0.233562141656876	0.116582214832306
-4.71119260787964	-7.93532848358154	-5.35213804244995	-0.114193581044674	0.233556881546974	0.116581693291664
-4.72360610961914	-7.93999910354614	-5.35563182830811	-0.114132665097713	0.233503207564354	0.116714917123318
-4.72256565093994	-7.94046115875244	-5.35826253890991	-0.114071235060692	0.233459189534187	0.116717055439949
-4.72550058364868	-7.94316434860229	-5.35383558273315	-0.114060126245022	0.233479723334312	0.116769686341286
-4.72671937942505	-7.94792079925537	-5.35640907287598	-0.114112824201584	0.233507722616196	0.116814121603966
-4.72585296630859	-7.94705963134766	-5.35558271408081	-0.114037856459618	0.233482629060745	0.116868048906326
-4.72223138809204	-7.94682645797729	-5.35739994049072	-0.114072844386101	0.233557254076004	0.116792038083076
-4.72121381759644	-7.9467568397522	-5.35108041763306	-0.114032745361328	0.233581870794296	0.11691952496767
-4.71718502044678	-7.94867706298828	-5.36007404327393	-0.114081919193268	0.233612060546875	0.116892695426941
-4.71503782272339	-7.94983577728271	-5.35230398178101	-0.114073812961578	0.233626320958138	0.116957612335682
-4.71164274215698	-7.952880859375	-5.36604070663452	-0.114034242928028	0.233666718006134	0.116938754916191
-4.70792627334595	-7.95300722122192	-5.35582113265991	-0.114121988415718	0.233725607395172	0.117040194571018
-4.70266485214233	-7.95661735534668	-5.35492181777954	-0.11416944861412	0.233838945627213	0.117032960057259
-4.69138717651367	-7.96193933486938	-5.34433603286743	-0.114163383841515	0.23384003341198	0.117169179022312
-4.686439037323	-7.9634370803833	-5.35643196105957	-0.114142768085003	0.233897015452385	0.117286823689938
-4.68166875839233	-7.96495532989502	-5.3512134552002	-0.114215590059757	0.234080448746681	0.117308869957924
-4.67295265197754	-7.96463871002197	-5.35166215896606	-0.114235900342464	0.234101817011833	0.117375902831554
-4.66625738143921	-7.97284412384033	-5.34657764434814	-0.114170879125595	0.234186500310898	0.117497451603413
-4.65956497192383	-7.97044134140015	-5.34779024124146	-0.114280618727207	0.234355911612511	0.117561221122742
-4.65434885025024	-7.98358488082886	-5.34166479110718	-0.114296965301037	0.234468251466751	0.117684990167618
-4.64337921142578	-7.98737049102783	-5.34711408615112	-0.114318825304508	0.234493508934975	0.117823414504528
-4.63689947128296	-7.98919153213501	-5.34634065628052	-0.11431997269392	0.234656736254692	0.117949537932873
-4.63409328460693	-8.00042152404785	-5.34446430206299	-0.114352338016033	0.234806373715401	0.118081875145435
-4.62899255752563	-8.00550270080566	-5.35268592834473	-0.114354163408279	0.234925553202629	0.118316441774368
-4.62561321258545	-8.00985431671143	-5.34479427337646	-0.114339843392372	0.235016897320747	0.118440739810467
-4.6215386390686	-8.02109622955322	-5.34549760818481	-0.11434306204319	0.235045596957207	0.118783295154572
-4.61838912963867	-8.02629566192627	-5.35258626937866	-0.11423271894455	0.235218688845634	0.118943810462952
-4.61908626556396	-8.03222179412842	-5.34309577941895	-0.114276722073555	0.23539437353611	0.119200259447098
-4.61526393890381	-8.04115295410156	-5.3455982208252	-0.114259041845798	0.235387936234474	0.119352199137211
-4.61321878433228	-8.04729270935059	-5.35254144668579	-0.114173501729965	0.2354806214571	0.119596928358078
-4.60822725296021	-8.05460071563721	-5.35129499435425	-0.114121496677399	0.235617205500603	0.119706623256207
-4.61309862136841	-8.06711673736572	-5.34557104110718	-0.114009529352188	0.235719233751297	0.120009765028954
-4.60874557495117	-8.06960010528564	-5.35025262832642	-0.113987632095814	0.235798135399818	0.120216026902199
-4.60548639297485	-8.07545471191406	-5.33839750289917	-0.113916665315628	0.235874563455582	0.120447769761086
-4.60486936569214	-8.08441734313965	-5.346848487854	-0.113833829760551	0.235936000943184	0.120631359517574
-4.60260534286499	-8.08980369567871	-5.34976148605347	-0.113720417022705	0.23608572781086	0.120873399078846
-4.59945869445801	-8.09658336639404	-5.34647941589355	-0.113713130354881	0.236213862895966	0.121027611196041
-4.59796714782715	-8.1002368927002	-5.34161233901978	-0.113579660654068	0.236290723085403	0.121372222900391
-4.5917854309082	-8.10260105133057	-5.33942127227783	-0.113451384007931	0.236329168081284	0.12153072655201
-4.5913519859314	-8.10329532623291	-5.33317470550537	-0.113348379731178	0.236496597528458	0.121775858104229
-4.58874034881592	-8.10776615142822	-5.3359546661377	-0.113306038081646	0.236531794071198	0.121938072144985
-4.58358287811279	-8.11305236816406	-5.344313621521	-0.113214813172817	0.236652567982674	0.122124291956425
-4.57906150817871	-8.11497402191162	-5.33542728424072	-0.113150574266911	0.23668797314167	0.12227763235569
-4.58003044128418	-8.11349868774414	-5.32739639282227	-0.113016679883003	0.236778125166893	0.122457638382912
-4.57176733016968	-8.11404991149902	-5.3279857635498	-0.113032795488834	0.23688417673111	0.122555360198021
-4.5714750289917	-8.11447048187256	-5.32083415985107	-0.112884916365147	0.236896887421608	0.122726060450077
-4.56713533401489	-8.11499309539795	-5.33035278320313	-0.112926140427589	0.236968919634819	0.122814811766148
-4.56391668319702	-8.11529541015625	-5.32311010360718	-0.112859219312668	0.23700313270092	0.122862964868546
-4.56114387512207	-8.11787414550781	-5.31475210189819	-0.112914137542248	0.2370825111866	0.122988693416119
-4.56010770797729	-8.11248874664307	-5.31611919403076	-0.112891532480717	0.23713955283165	0.123016960918903
-4.55220031738281	-8.11458587646484	-5.31102132797241	-0.112796664237976	0.237176388502121	0.123104304075241
-4.56878614425659	-8.12410068511963	-5.32798147201538	-0.112712562084198	0.237435027956963	0.122932367026806
-4.57325839996338	-8.12789249420166	-5.33159017562866	-0.11276850104332	0.237480744719505	0.123319573700428
-4.57605695724487	-8.13495635986328	-5.33725118637085	-0.11278622597456	0.237308591604233	0.123292684555054
-4.56255197525024	-8.11230373382568	-5.3200831413269	-0.113043390214443	0.237112909555435	0.123655565083027
-4.55574512481689	-8.10225009918213	-5.31680393218994	-0.113097570836544	0.237012892961502	0.123222053050995
-4.5604133605957	-8.09592533111572	-5.30194187164307	-0.112965911626816	0.236955031752586	0.12326642870903
-4.54989385604858	-8.07056713104248	-5.29502725601196	-0.113043300807476	0.236969068646431	0.123226225376129
-4.55343961715698	-8.06637382507324	-5.29783916473389	-0.113150469958782	0.236847802996635	0.122995905578136
-4.54607582092285	-8.09217643737793	-5.30433940887451	-0.113221369683743	0.236801534891129	0.122949466109276
-4.5355749130249	-8.08650684356689	-5.29727840423584	-0.113135412335396	0.237204760313034	0.122803270816803
-4.533531665802	-8.09200954437256	-5.29617404937744	-0.112791292369366	0.237317323684692	0.122484304010868
-4.54178190231323	-8.09828090667725	-5.30094480514526	-0.112644344568253	0.237436830997467	0.122678533196449
-4.53399324417114	-8.10137939453125	-5.31280040740967	-0.112707205116749	0.237365260720253	0.122618049383163
-4.53558111190796	-8.09202289581299	-5.29799127578735	-0.112878866493702	0.23732627928257	0.122487440705299
-4.53297805786133	-8.07938289642334	-5.30530738830566	-0.113017216324806	0.237127259373665	0.122423902153969
-4.54322528839111	-8.0625524520874	-5.30625867843628	-0.11292403191328	0.237126380205154	0.122363775968552
-4.54189729690552	-8.05055236816406	-5.29604339599609	-0.113058172166348	0.237101659178734	0.122245602309704
-4.54815864562988	-8.05477714538574	-5.29239559173584	-0.113145373761654	0.237083554267883	0.122239015996456
-4.55269002914429	-8.06038188934326	-5.30296325683594	-0.113159529864788	0.237052530050278	0.122036680579185
-4.55891609191895	-8.05800724029541	-5.30088806152344	-0.113048769533634	0.23699314892292	0.122035220265388
-4.56461143493652	-8.05946826934814	-5.31100940704346	-0.113152131438255	0.236907199025154	0.121840693056583
-4.57091999053955	-8.05700778961182	-5.3208909034729	-0.113260976970196	0.236838415265083	0.121709279716015
-4.56795883178711	-8.05132102966309	-5.31926345825195	-0.113296650350094	0.236735790967941	0.121404364705086
-4.57822132110596	-8.04127502441406	-5.31423091888428	-0.113261699676514	0.236731097102165	0.121375307440758
-4.57937860488892	-8.0379753112793	-5.32182645797729	-0.113375090062618	0.236740782856941	0.121243521571159
-4.57603216171265	-8.03944683074951	-5.30683612823486	-0.113444156944752	0.236738562583923	0.121053121984005
-4.57532405853271	-8.03847026824951	-5.31740140914917	-0.113446168601513	0.236700177192688	0.120843052864075
-4.57563257217407	-8.03331661224365	-5.3168568611145	-0.113382086157799	0.236684486269951	0.120710842311382
-4.56808805465698	-8.0316858291626	-5.3185133934021	-0.113472998142242	0.236696898937225	0.120455354452133
-4.5737190246582	-8.0285005569458	-5.31518268585205	-0.11346535384655	0.236640751361847	0.120378144085407
-4.57232904434204	-8.02511978149414	-5.32168340682983	-0.113516047596931	0.236658915877342	0.120167709887028
-4.57117128372192	-8.01315975189209	-5.31178045272827	-0.113577179610729	0.236615300178528	0.120020359754562
-4.56561660766602	-8.01188278198242	-5.32054471969604	-0.113689072430134	0.236556440591812	0.119867108762264
-4.56505584716797	-8.00589656829834	-5.31990242004395	-0.113803878426552	0.236529678106308	0.1197120398283
-4.56171560287476	-8.00491333007813	-5.32294750213623	-0.113874711096287	0.23654380440712	0.119500979781151
-4.55849981307983	-7.99932432174683	-5.31620502471924	-0.113958574831486	0.236515194177628	0.119480066001415
-4.5521068572998	-7.9964165687561	-5.32869720458984	-0.11401329189539	0.23647803068161	0.119321517646313
-4.54953861236572	-7.98864698410034	-5.32163143157959	-0.114162266254425	0.236493080854416	0.119189195334911
-4.54473352432251	-7.98450660705566	-5.32858562469482	-0.114252991974354	0.236499786376953	0.11898023635149
-4.54300880432129	-7.97873449325562	-5.33113765716553	-0.114403255283833	0.236503809690475	0.118818446993828
-4.53445672988892	-7.96928691864014	-5.32782936096191	-0.114588633179665	0.236513182520866	0.118655405938625
-4.53240346908569	-7.9690089225769	-5.32792901992798	-0.114609986543655	0.236526906490326	0.118585780262947
-4.52764701843262	-7.96643733978271	-5.32566547393799	-0.114724107086658	0.236583337187767	0.11851628869772
-4.52204036712646	-7.96146297454834	-5.33203458786011	-0.114791378378868	0.236601516604424	0.11846724152565
-4.51478385925293	-7.96188259124756	-5.33605432510376	-0.1149051040411	0.236659705638885	0.118320971727371
-4.51038122177124	-7.9618353843689	-5.33390665054321	-0.114929065108299	0.236783266067505	0.118341475725174
-4.50470352172852	-7.96009302139282	-5.33988809585571	-0.115043118596077	0.23691301047802	0.118169337511063
-4.49527645111084	-7.96307992935181	-5.32876300811768	-0.115060098469257	0.236851051449776	0.118228040635586
-4.49442005157471	-7.96110105514526	-5.33423948287964	-0.115080326795578	0.236817985773087	0.118155770003796
-4.48833990097046	-7.96492671966553	-5.33831548690796	-0.115120984613895	0.237011134624481	0.11810452491045
-4.4861478805542	-7.96701335906982	-5.32972621917725	-0.115149334073067	0.237073466181755	0.118094928562641
-4.4822564125061	-7.96976757049561	-5.33244609832764	-0.115162663161755	0.23706091940403	0.118141323328018
-4.47479104995728	-7.96911382675171	-5.33298778533936	-0.115197248756886	0.237176716327667	0.118099942803383
-4.46757650375366	-7.97697687149048	-5.32460784912109	-0.115152686834335	0.237258836627007	0.118116997182369
-4.46490907669067	-7.97894334793091	-5.32737255096436	-0.115076541900635	0.237355560064316	0.118170633912086
-4.46157598495483	-7.97999000549316	-5.32411861419678	-0.115102358162403	0.237410500645638	0.118202678859234
-4.45688247680664	-7.98678064346313	-5.32899475097656	-0.115066096186638	0.237519860267639	0.118203967809677
-4.45395755767822	-7.99233484268188	-5.31931018829346	-0.115060895681381	0.237602308392525	0.118364997208118
-4.45303869247437	-7.99067974090576	-5.32274007797241	-0.115000300109386	0.237647250294685	0.118428602814674
-4.4491024017334	-7.99374866485596	-5.31786060333252	-0.114975474774837	0.2376748919487	0.118579238653183
-4.44898366928101	-7.99301815032959	-5.31347465515137	-0.114870734512806	0.237776607275009	0.11873384565115
-4.44746017456055	-7.99672269821167	-5.32672739028931	-0.114905834197998	0.237776339054108	0.118854656815529
-4.4447283744812	-7.99769163131714	-5.31381273269653	-0.114835470914841	0.237765610218048	0.118982218205929
-4.4420919418335	-8.00574016571045	-5.31479263305664	-0.114819169044495	0.237846165895462	0.119140535593033
-4.43938446044922	-8.00320434570313	-5.31175470352173	-0.114796675741673	0.237840801477432	0.119256213307381
-4.4386157989502	-8.00476169586182	-5.30790948867798	-0.114759437739849	0.237930163741112	0.119421243667603
-4.43239307403564	-8.00420379638672	-5.30534362792969	-0.114706583321095	0.237910658121109	0.119534723460674
-4.43101644515991	-8.0036678314209	-5.30765008926392	-0.11454576253891	0.238054320216179	0.119685456156731
-4.43002986907959	-8.00508499145508	-5.29855728149414	-0.114572182297707	0.238070741295815	0.119741134345531
-4.4246563911438	-8.01157665252686	-5.29380989074707	-0.114539086818695	0.238109439611435	0.119928896427155
-4.42641353607178	-8.00814342498779	-5.29573822021484	-0.114360712468624	0.238201037049294	0.120065599679947
-4.42201328277588	-8.01016044616699	-5.28710412979126	-0.114446349442005	0.238264158368111	0.120248943567276
-4.42086172103882	-8.01268672943115	-5.28455495834351	-0.114395596086979	0.238267451524734	0.120415918529034
-4.41497707366943	-8.01366233825684	-5.29334354400635	-0.114259459078312	0.238286584615707	0.120544753968716
-4.41928768157959	-8.01531887054443	-5.29441070556641	-0.114209212362766	0.238473564386368	0.120654076337814
-4.41381311416626	-8.021164894104	-5.2897834777832	-0.114209331572056	0.238437876105309	0.120744004845619
-4.41397523880005	-8.02030181884766	-5.29277896881104	-0.11410516500473	0.238430127501488	0.120996885001659
-4.40872716903687	-8.02264022827148	-5.28852701187134	-0.114181496202946	0.238535761833191	0.121104046702385
-4.40800189971924	-8.02202987670898	-5.28545570373535	-0.114117026329041	0.238566607236862	0.121221378445625
-4.40393829345703	-8.02208614349365	-5.29344654083252	-0.114164456725121	0.238621637225151	0.1213343963027
-4.3993992805481	-8.02114486694336	-5.29635953903198	-0.11402715742588	0.238659143447876	0.121382780373096
-4.39514827728271	-8.02384185791016	-5.29103994369507	-0.114123076200485	0.238711342215538	0.121465742588043
-4.39323568344116	-8.01891613006592	-5.28973293304443	-0.114091113209724	0.238827079534531	0.121578767895699
-4.38371562957764	-8.02062034606934	-5.29120683670044	-0.114119224250317	0.238793790340424	0.121664762496948
-4.38216495513916	-8.02046012878418	-5.29074478149414	-0.114018201828003	0.23885540664196	0.121772110462189
-4.37560796737671	-8.01844120025635	-5.29650354385376	-0.1140341386199	0.238893389701843	0.121870286762714
-4.37119626998901	-8.01702213287354	-5.28991651535034	-0.114050902426243	0.239026755094528	0.121871598064899
-4.36443328857422	-8.02149295806885	-5.28989887237549	-0.114095970988274	0.239068135619164	0.122031658887863
-4.36135673522949	-8.01248264312744	-5.29280567169189	-0.114094138145447	0.239144340157509	0.12208303809166
-4.35094404220581	-8.01425838470459	-5.28818607330322	-0.113989777863026	0.239209964871407	0.122164122760296
-4.34455585479736	-8.01434421539307	-5.28081846237183	-0.114051312208176	0.239292785525322	0.12225379049778
-4.33691930770874	-8.01253509521484	-5.29022598266602	-0.114025861024857	0.239320650696754	0.122382342815399
-4.33125448226929	-8.01265621185303	-5.28938674926758	-0.113968163728714	0.2393888682127	0.122460342943668
-4.32434797286987	-8.01486396789551	-5.28742265701294	-0.114017687737942	0.239502131938934	0.122484818100929
-4.31525325775146	-8.00954055786133	-5.29539728164673	-0.11394576728344	0.239502355456352	0.12266331166029
-4.30650663375854	-8.00721073150635	-5.29082298278809	-0.113898277282715	0.239630848169327	0.122700326144695
-4.301194190979	-8.00570869445801	-5.27918815612793	-0.11393503844738	0.239676013588905	0.122814007103443
-4.29352855682373	-8.00643920898438	-5.28824520111084	-0.11385128647089	0.239777341485023	0.122873343527317
-4.28963947296143	-8.00237941741943	-5.29371404647827	-0.113852754235268	0.239847704768181	0.122866936028004
-4.27884817123413	-8.00160026550293	-5.28667068481445	-0.1139325350523	0.239851444959641	0.122928149998188
-4.28163719177246	-8.00430870056152	-5.28730726242065	-0.113863222301006	0.23991833627224	0.123072437942028
-4.27259731292725	-8.00014209747314	-5.28879070281982	-0.113918080925941	0.24005115032196	0.123183593153954
-4.27097082138062	-7.9995265007019	-5.28593969345093	-0.113903053104877	0.240091592073441	0.123271107673645
-4.26895952224731	-7.99898242950439	-5.29518699645996	-0.113848954439163	0.240109100937843	0.123298071324825
-4.26871252059937	-7.99957990646362	-5.30125617980957	-0.113827534019947	0.240168333053589	0.123406901955605
-4.26460313796997	-8.00002574920654	-5.29317808151245	-0.11382319778204	0.240205124020576	0.123402647674084
-4.26806211471558	-8.00002670288086	-5.29016733169556	-0.113698475062847	0.24024273455143	0.123625129461288
-4.26772212982178	-8.00286197662354	-5.29665803909302	-0.113784320652485	0.240283370018005	0.123639397323132
-4.26969480514526	-8.00519466400146	-5.28601598739624	-0.113683469593525	0.240389198064804	0.123764388263226
-4.26556348800659	-8.00817012786865	-5.29891872406006	-0.113658435642719	0.2403334826231	0.123740710318089
-4.27041101455688	-8.01029109954834	-5.30180978775024	-0.113563612103462	0.240335434675217	0.123804740607738
-4.27046251296997	-8.01790428161621	-5.2985053062439	-0.113550990819931	0.240396812558174	0.12377306073904
-4.27633428573608	-8.01945304870605	-5.30398178100586	-0.113558240234852	0.240344643592834	0.123928219079971
-4.2776517868042	-8.02504062652588	-5.31160116195679	-0.113502748310566	0.240371629595757	0.123936004936695
-4.28114652633667	-8.02730846405029	-5.29629468917847	-0.113391250371933	0.24038265645504	0.124033711850643
-4.28655290603638	-8.02914810180664	-5.31652355194092	-0.113443844020367	0.240312427282333	0.123998172581196
-4.29239892959595	-8.03351974487305	-5.31985139846802	-0.113416291773319	0.240306243300438	0.123968444764614
-4.29743719100952	-8.04182624816895	-5.31015396118164	-0.113434642553329	0.240286588668823	0.124011300504208
-4.29644918441772	-8.03569221496582	-5.32548952102661	-0.113373517990112	0.240261718630791	0.124039329588413
-4.3035044670105	-8.04011154174805	-5.31358671188354	-0.113330125808716	0.240208074450493	0.124044477939606
-4.30623435974121	-8.04082870483398	-5.32129621505737	-0.113320365548134	0.240170955657959	0.124010913074017
-4.31273460388184	-8.04243659973145	-5.32621622085571	-0.113359346985817	0.240184023976326	0.12405851483345
-4.31380033493042	-8.04391288757324	-5.33095073699951	-0.113301582634449	0.240030467510223	0.124066069722176
-4.32008075714111	-8.0445499420166	-5.33494138717651	-0.113210886716843	0.240099564194679	0.124099627137184
-4.32180690765381	-8.0424337387085	-5.32872533798218	-0.11331420391798	0.240020915865898	0.124059148132801
-4.32573509216309	-8.04259014129639	-5.32793807983398	-0.113303646445274	0.240028783679008	0.124136462807655
-4.32307767868042	-8.04067230224609	-5.33622455596924	-0.113281093537807	0.239873722195625	0.12410581111908
-4.32892274856567	-8.03802680969238	-5.33880519866943	-0.113231502473354	0.240004986524582	0.124082654714584
-4.32616186141968	-8.03824234008789	-5.34059906005859	-0.113334707915783	0.239939823746681	0.123984292149544
-4.32806777954102	-8.04155826568604	-5.3375301361084	-0.113314867019653	0.239880427718163	0.1239964812994
-4.32422876358032	-8.0319299697876	-5.33321046829224	-0.113355398178101	0.239860326051712	0.124012649059296
-4.32556295394897	-8.03278636932373	-5.33249998092651	-0.113329529762268	0.239961683750153	0.124043300747871
-4.3269190788269	-8.03297138214111	-5.33482885360718	-0.113332383334637	0.239898413419724	0.124051690101624
-4.32235097885132	-8.0267448425293	-5.33694314956665	-0.11330658942461	0.239903509616852	0.124055869877338
-4.32149028778076	-8.0226936340332	-5.34386539459229	-0.113403618335724	0.239850357174873	0.124003760516644
-4.32166004180908	-8.02229404449463	-5.33547687530518	-0.113364048302174	0.239799022674561	0.124077089130878
-4.32250595092773	-8.01716709136963	-5.33929491043091	-0.113364435732365	0.239898473024368	0.123980954289436
-4.31756353378296	-8.01877880096436	-5.32743501663208	-0.113331332802773	0.239794582128525	0.124123319983482
-4.31749677658081	-8.01740074157715	-5.33979797363281	-0.11341530829668	0.239821314811707	0.124120004475117
-4.31645774841309	-8.01239776611328	-5.33300447463989	-0.113413155078888	0.239871636033058	0.124153405427933
-4.31671762466431	-8.01410007476807	-5.3337516784668	-0.113507077097893	0.239795595407486	0.124160200357437
-4.31787300109863	-8.01207733154297	-5.33680772781372	-0.113474391400814	0.23982398211956	0.124146103858948
-4.3114767074585	-8.00906753540039	-5.33251142501831	-0.113519288599491	0.239803031086922	0.124074317514896
-4.31286668777466	-8.00867748260498	-5.33131408691406	-0.113512821495533	0.239800244569778	0.124170944094658
-4.31479167938232	-8.0107421875	-5.33961534500122	-0.113517962396145	0.239904955029488	0.124135337769985
-4.31065988540649	-8.0056676864624	-5.32497692108154	-0.113491661846638	0.239839404821396	0.124181568622589
-4.31314468383789	-8.0075798034668	-5.33282470703125	-0.113522209227085	0.239831656217575	0.124162547290325
-4.31105422973633	-8.00738143920898	-5.33232164382935	-0.113504625856876	0.23987004160881	0.124083064496517
-4.30954122543335	-8.01231575012207	-5.33280754089355	-0.113581195473671	0.239905089139938	0.124098181724548
-4.31015682220459	-8.00749492645264	-5.33300685882568	-0.113532677292824	0.239918142557144	0.124200701713562
-4.30782794952393	-8.01203632354736	-5.3253607749939	-0.113513670861721	0.239949360489845	0.124127022922039
-4.3064546585083	-8.01196479797363	-5.31733131408691	-0.113430976867676	0.239853903651237	0.124134890735149
-4.30568599700928	-8.01501941680908	-5.33424663543701	-0.11346110701561	0.239946782588959	0.124054901301861
-4.30401515960693	-8.01869487762451	-5.33139181137085	-0.113412573933601	0.239942371845245	0.12394380569458
-4.30806398391724	-8.02173042297363	-5.32319641113281	-0.11336649954319	0.239946305751801	0.123939029872417
-4.30750608444214	-8.01833629608154	-5.33129549026489	-0.113314688205719	0.239918828010559	0.123886168003082
-4.30826616287231	-8.02150344848633	-5.3215856552124	-0.113207817077637	0.239972114562988	0.123793534934521
-4.31061553955078	-8.02470397949219	-5.32462072372437	-0.113141842186451	0.239932373166084	0.12374272197485
-4.3111891746521	-8.02756404876709	-5.3281102180481	-0.113188542425632	0.23993806540966	0.12361092120409
-4.31345558166504	-8.02955913543701	-5.32143545150757	-0.113094702363014	0.239824533462524	0.123501650989056
-4.31692409515381	-8.03474998474121	-5.32700538635254	-0.113027527928352	0.239853337407112	0.123426221311092
-4.32156658172607	-8.03047180175781	-5.32336378097534	-0.112953871488571	0.239834681153297	0.123320527374744
-4.32627487182617	-8.0388011932373	-5.31946659088135	-0.112933687865734	0.239800989627838	0.123207651078701
-4.33331298828125	-8.03905868530273	-5.31771278381348	-0.112871572375298	0.239742755889893	0.123039104044437
-4.33676624298096	-8.03885364532471	-5.33057641983032	-0.112762503325939	0.239696890115738	0.122894495725632
-4.34467458724976	-8.04461765289307	-5.32570171356201	-0.112763859331608	0.239642560482025	0.122696258127689
-4.34761476516724	-8.05277919769287	-5.32065391540527	-0.11276438087225	0.239598751068115	0.12265632301569
-4.35538959503174	-8.0479679107666	-5.32861232757568	-0.112655617296696	0.239544808864594	0.122517094016075
-4.36051034927368	-8.05194664001465	-5.31735849380493	-0.112654373049736	0.239464327692986	0.122347287833691
-4.36843299865723	-8.05716991424561	-5.31640481948853	-0.112623833119869	0.239358082413673	0.122301705181599
-4.37445068359375	-8.05715560913086	-5.31527757644653	-0.11250015348196	0.239408254623413	0.122188977897167
-4.37790060043335	-8.0623664855957	-5.31819295883179	-0.112484827637672	0.239312648773193	0.121994026005268
-4.38741588592529	-8.06492805480957	-5.31516981124878	-0.112356886267662	0.239246606826782	0.121972888708115
-4.39180898666382	-8.06990814208984	-5.31552219390869	-0.112358756363392	0.239198043942451	0.121748998761177
-4.39643287658691	-8.07577705383301	-5.3063006401062	-0.112317889928818	0.239035412669182	0.121684916317463
-4.40534782409668	-8.07809162139893	-5.31624507904053	-0.112210802733898	0.2389807254076	0.121552526950836
-4.41316986083984	-8.08155250549316	-5.30341577529907	-0.112138621509075	0.23899519443512	0.121459610760212
-4.41992616653442	-8.08744335174561	-5.30698823928833	-0.112201280891895	0.238898977637291	0.121324807405472
-4.42961263656616	-8.09189605712891	-5.30591821670532	-0.112098850309849	0.238786473870277	0.12124165147543
-4.43588256835938	-8.09517002105713	-5.30209255218506	-0.112026810646057	0.238744571805	0.120992854237556
-4.43930292129517	-8.09878730773926	-5.29957723617554	-0.112010754644871	0.238699942827225	0.121049717068672
-4.45096826553345	-8.10038185119629	-5.30948448181152	-0.111971415579319	0.23858930170536	0.120888464152813
-4.45545244216919	-8.10205173492432	-5.29908847808838	-0.112030304968357	0.238558441400528	0.120881035923958
-4.46299600601196	-8.10453701019287	-5.31037569046021	-0.111918166279793	0.238422453403473	0.120730228722095
-4.46862697601318	-8.1047306060791	-5.30621004104614	-0.111934058368206	0.238316103816032	0.120749838650227
-4.47365665435791	-8.10879898071289	-5.30496454238892	-0.11194571852684	0.238305792212486	0.120600812137127
-4.47525024414063	-8.10577964782715	-5.30391263961792	-0.111961424350739	0.238230481743813	0.120612151920795
-4.48029136657715	-8.10565757751465	-5.30884313583374	-0.111916407942772	0.238295942544937	0.120570659637451
-4.48463869094849	-8.10219955444336	-5.30245923995972	-0.111977897584438	0.238232687115669	0.120509892702103
-4.48331737518311	-8.10498523712158	-5.31843996047974	-0.111987672746181	0.238157391548157	0.120372235774994
-4.4876503944397	-8.10261917114258	-5.31328439712524	-0.111999705433846	0.238083377480507	0.120376847684383
-4.48773670196533	-8.09777641296387	-5.30948305130005	-0.112074799835682	0.238032415509224	0.120189368724823
-4.49172830581665	-8.10156154632568	-5.31421899795532	-0.112077534198761	0.237984880805016	0.120244547724724
-4.49018335342407	-8.09821319580078	-5.32276058197021	-0.112121470272541	0.237965300679207	0.120123863220215
-4.49200248718262	-8.09769535064697	-5.32066297531128	-0.112139753997326	0.237987324595451	0.12006276845932
-4.49075269699097	-8.09980487823486	-5.32045269012451	-0.112169981002808	0.237934932112694	0.120029300451279
-4.49495935440063	-8.09956073760986	-5.3288049697876	-0.112218908965588	0.237933203577995	0.119947075843811
-4.49320793151855	-8.0965747833252	-5.32704019546509	-0.112259067595005	0.237943634390831	0.119852043688297
-4.49575424194336	-8.09565830230713	-5.32911205291748	-0.112251818180084	0.237858220934868	0.119907826185226
-4.49589729309082	-8.0952787399292	-5.33427429199219	-0.112277239561081	0.237854152917862	0.119872532784939
-4.49924468994141	-8.094970703125	-5.33936452865601	-0.112249791622162	0.237904369831085	0.119886562228203
-4.49808692932129	-8.09754657745361	-5.34039831161499	-0.112355597317219	0.237822875380516	0.119831547141075
-4.50253772735596	-8.09814453125	-5.34647178649902	-0.112292639911175	0.237891763448715	0.119910188019276
-4.50321769714355	-8.09562587738037	-5.34868431091309	-0.112349316477776	0.237915366888046	0.119839571416378
-4.5016393661499	-8.09733009338379	-5.33914995193481	-0.112369768321514	0.237744510173798	0.119939371943474
-4.50513458251953	-8.09846687316895	-5.34719944000244	-0.112337090075016	0.237708881497383	0.119976609945297
-4.50489377975464	-8.09928894042969	-5.35550403594971	-0.112320527434349	0.237775593996048	0.120000801980495
-4.50614356994629	-8.09857845306396	-5.35969829559326	-0.112364508211613	0.237770825624466	0.120035223662853
-4.50485277175903	-8.10059356689453	-5.35653972625732	-0.112442553043365	0.237738490104675	0.12010332942009
-4.50956726074219	-8.09669876098633	-5.35779905319214	-0.112396940588951	0.237687394022942	0.120163649320602
-4.50615501403809	-8.096999168396	-5.35176277160645	-0.112427525222301	0.237702205777168	0.120210476219654
-4.50908708572388	-8.09350299835205	-5.35367584228516	-0.112360395491123	0.237651109695435	0.120290204882622
-4.51152849197388	-8.09590721130371	-5.36398696899414	-0.112414687871933	0.237660422921181	0.120328463613987
-4.51123762130737	-8.0953426361084	-5.36124753952026	-0.112356908619404	0.237674862146378	0.120344154536724
-4.51233625411987	-8.09675788879395	-5.35526609420776	-0.112396933138371	0.237657532095909	0.120450153946877
-4.5163197517395	-8.08997535705566	-5.3647518157959	-0.112299390137196	0.237639799714088	0.120513960719109
-4.51911211013794	-8.09414005279541	-5.36121702194214	-0.112232126295567	0.237635225057602	0.120560310781002
-4.5242133140564	-8.09566211700439	-5.35827589035034	-0.112222231924534	0.237604096531868	0.1206214427948
-4.52772903442383	-8.09598064422607	-5.36454200744629	-0.112209364771843	0.237594291567802	0.12070906162262
-4.53146123886108	-8.09874629974365	-5.36207914352417	-0.112137205898762	0.237617865204811	0.120762877166271
-4.53580236434937	-8.10625457763672	-5.36332845687866	-0.111967325210571	0.237571030855179	0.120930448174477
-4.5387978553772	-8.1042652130127	-5.35733604431152	-0.111924640834332	0.237583920359612	0.120954424142838
-4.54520130157471	-8.11206722259521	-5.35866975784302	-0.111846312880516	0.237482041120529	0.12114392966032
-4.54963445663452	-8.11295795440674	-5.35734272003174	-0.111745022237301	0.237463667988777	0.121188715100288
-4.55159473419189	-8.11403369903564	-5.36025047302246	-0.111639782786369	0.237501695752144	0.121288828551769
-4.55332851409912	-8.12118053436279	-5.35841941833496	-0.111583083868027	0.237466409802437	0.121308967471123
-4.55716371536255	-8.12612819671631	-5.35161828994751	-0.111473590135574	0.237462133169174	0.121405579149723
-4.56142711639404	-8.12596416473389	-5.35697555541992	-0.111333169043064	0.237471714615822	0.121450640261173
-4.5636248588562	-8.13033294677734	-5.35163879394531	-0.11132874339819	0.237542197108269	0.121517717838287
-4.56669664382935	-8.13387870788574	-5.3418550491333	-0.111259870231152	0.237423419952393	0.121623888611794
-4.56683349609375	-8.13766384124756	-5.35551309585571	-0.111140295863152	0.237509042024612	0.121666491031647
-4.57046556472778	-8.13939762115479	-5.35269975662231	-0.111004278063774	0.237486943602562	0.121722400188446
-4.56976175308228	-8.14735317230225	-5.34188318252563	-0.111092753708363	0.237425193190575	0.121833197772503
-4.57392930984497	-8.14578151702881	-5.34302854537964	-0.110932551324368	0.237415924668312	0.121860526502132
-4.56833744049072	-8.14782524108887	-5.33629417419434	-0.110963650047779	0.237361595034599	0.121959827840328
-4.57742786407471	-8.14899253845215	-5.33808469772339	-0.110882811248302	0.237323731184006	0.122012592852116
-4.57825136184692	-8.15201854705811	-5.34286165237427	-0.110889911651611	0.237393766641617	0.122059926390648
-4.573814868927	-8.15389347076416	-5.33767557144165	-0.110810987651348	0.237372070550919	0.122011639177799
-4.57559061050415	-8.15589332580566	-5.33424949645996	-0.110783331096172	0.237341970205307	0.122159615159035
-4.5786657333374	-8.15489673614502	-5.33987998962402	-0.110752426087856	0.237354665994644	0.122104875743389
-4.57658910751343	-8.15731239318848	-5.33078336715698	-0.110723227262497	0.237332716584206	0.122204579412937
-4.57815217971802	-8.16079521179199	-5.33451128005981	-0.110756568610668	0.237326949834824	0.122215166687965
-4.57719850540161	-8.16254997253418	-5.32615756988525	-0.110702306032181	0.237304553389549	0.122250191867352
-4.57656860351563	-8.16441440582275	-5.33624267578125	-0.110639430582523	0.237306490540504	0.122249267995358
-4.57835245132446	-8.16854095458984	-5.33535766601563	-0.110709026455879	0.23725688457489	0.1223259344697
-4.58043241500854	-8.16822147369385	-5.33323764801025	-0.110673524439335	0.237331762909889	0.122304767370224
-4.5778489112854	-8.17239093780518	-5.32884216308594	-0.11064176261425	0.237289369106293	0.122395128011703
-4.58197259902954	-8.17379760742188	-5.33597230911255	-0.110628768801689	0.237296402454376	0.122452564537525
-4.58406448364258	-8.17667961120605	-5.32294082641602	-0.11063426733017	0.237324893474579	0.12253700196743
-4.58644247055054	-8.18195247650146	-5.33537817001343	-0.110689304769039	0.237352341413498	0.122542709112167
-4.58766794204712	-8.18125057220459	-5.33123111724854	-0.11064063757658	0.237231150269508	0.122655481100082
-4.58822059631348	-8.18231105804443	-5.33255386352539	-0.110646717250347	0.237254321575165	0.122596248984337
-4.59185647964478	-8.1871452331543	-5.32742738723755	-0.110706582665443	0.237223699688911	0.122786149382591
-4.59124803543091	-8.18693351745605	-5.33442401885986	-0.110677897930145	0.237257540225983	0.12286027520895
-4.59453916549683	-8.18714809417725	-5.32105302810669	-0.110680349171162	0.237233221530914	0.122907549142838
-4.5958309173584	-8.18773078918457	-5.32703018188477	-0.110646240413189	0.237243592739105	0.122917219996452
-4.5982494354248	-8.18712615966797	-5.33254194259644	-0.110665425658226	0.237171560525894	0.122937805950642
-4.59887647628784	-8.18988418579102	-5.32179880142212	-0.110687240958214	0.237240597605705	0.122903563082218
-4.59861755371094	-8.19278907775879	-5.32283449172974	-0.110701933503151	0.237210631370544	0.12305686622858
-4.59594058990479	-8.18770980834961	-5.32874202728271	-0.110620148479939	0.2372155636549	0.123109593987465
-4.60020160675049	-8.18704700469971	-5.31226587295532	-0.110675841569901	0.237290978431702	0.123195387423038
-4.59674596786499	-8.19178009033203	-5.32146453857422	-0.110677875578403	0.237170144915581	0.123184017837048
-4.59880304336548	-8.18717384338379	-5.32081079483032	-0.110596381127834	0.237192288041115	0.12328764796257
-4.59450244903564	-8.18753814697266	-5.31778764724731	-0.110679656267166	0.237194165587425	0.123294785618782
-4.59951591491699	-8.19329357147217	-5.31743192672729	-0.110655777156353	0.237188100814819	0.123459585011005
-4.59465408325195	-8.18871879577637	-5.31788158416748	-0.110715575516224	0.237258702516556	0.123508878052235
-4.59691905975342	-8.18850994110107	-5.31331062316895	-0.110728234052658	0.237225458025932	0.12354414910078
-4.59520864486694	-8.18824195861816	-5.31882810592651	-0.110769934952259	0.237224519252777	0.123575307428837
-4.59631490707397	-8.18714618682861	-5.32291793823242	-0.110762603580952	0.237261354923248	0.123729266226292
-4.58780956268311	-8.18842792510986	-5.31667709350586	-0.110901311039925	0.237219646573067	0.123744979500771
-4.59391593933105	-8.18352603912354	-5.31880807876587	-0.110855460166931	0.237269535660744	0.123947963118553
-4.59042406082153	-8.18243408203125	-5.31652069091797	-0.110954321920872	0.237292110919952	0.124049194157124
-4.59007167816162	-8.18181228637695	-5.30684518814087	-0.110962890088558	0.23725950717926	0.124099120497704
-4.59288263320923	-8.18185329437256	-5.31671857833862	-0.110979095101357	0.237243413925171	0.124204032123089
-4.59013748168945	-8.17972373962402	-5.31955432891846	-0.110956892371178	0.237314730882645	0.124225445091724
-4.5873236656189	-8.17936992645264	-5.31606817245483	-0.110983297228813	0.237312540411949	0.124294497072697
-4.58852386474609	-8.17818450927734	-5.31802463531494	-0.11098125576973	0.237304747104645	0.124446161091328
-4.58796691894531	-8.18033409118652	-5.31429290771484	-0.11103006452322	0.23733751475811	0.12445892393589
-4.5871844291687	-8.17430305480957	-5.30557537078857	-0.110968947410583	0.237258464097977	0.124562874436378
-4.58567523956299	-8.17844867706299	-5.32601165771484	-0.111013852059841	0.237340241670609	0.12456126511097
-4.58690357208252	-8.17764091491699	-5.31792068481445	-0.111085034906864	0.237383306026459	0.12464278191328
-4.58754873275757	-8.18163585662842	-5.31676721572876	-0.111087873578072	0.23733814060688	0.124651081860065
-4.58730030059814	-8.1766881942749	-5.318284034729	-0.111060917377472	0.237393274903297	0.124717824161053
-4.58893966674805	-8.17848587036133	-5.31600570678711	-0.111069403588772	0.23736897110939	0.124782219529152
-4.59108972549438	-8.18178367614746	-5.30942487716675	-0.111150689423084	0.237388134002686	0.124783270061016
-4.58972597122192	-8.18099975585938	-5.32422971725464	-0.111134216189384	0.237349390983582	0.124793224036694
-4.59144735336304	-8.17774105072021	-5.32315158843994	-0.111194759607315	0.237322688102722	0.124788627028465
-4.59305047988892	-8.18422985076904	-5.32425308227539	-0.111199043691158	0.237363323569298	0.124815993010998
-4.59389638900757	-8.18386936187744	-5.3215537071228	-0.111232496798038	0.237328663468361	0.124899722635746
-4.59481000900269	-8.18015480041504	-5.3282527923584	-0.111245900392532	0.237395167350769	0.124870590865612
-4.59514856338501	-8.17874813079834	-5.31009435653687	-0.111246936023235	0.237314805388451	0.124874636530876
-4.59525394439697	-8.17865562438965	-5.32662630081177	-0.111194923520088	0.237389206886292	0.124853827059269
-4.59299087524414	-8.17956638336182	-5.32646083831787	-0.111328981816769	0.237290874123573	0.124748907983303
-4.59371137619019	-8.18589973449707	-5.32539987564087	-0.111372098326683	0.237287580966949	0.124787606298923
-4.59232997894287	-8.17944240570068	-5.33006143569946	-0.111395716667175	0.23729582130909	0.124740965664387
-4.59096240997314	-8.17869663238525	-5.32233190536499	-0.111426040530205	0.237325444817543	0.124763906002045
-4.59396171569824	-8.17897415161133	-5.31688833236694	-0.111489608883858	0.237241551280022	0.124771445989609
-4.58805799484253	-8.18110275268555	-5.33392953872681	-0.11148327589035	0.23729895055294	0.124691568315029
-4.58725070953369	-8.1815128326416	-5.3290810585022	-0.11146192252636	0.237306728959084	0.124650023877621
-4.58636331558228	-8.1839714050293	-5.32424736022949	-0.111533313989639	0.23727411031723	0.124681331217289
-4.58588647842407	-8.18496227264404	-5.32624387741089	-0.111583031713963	0.23736472427845	0.12456925958395
-4.58042192459106	-8.18364143371582	-5.31831645965576	-0.111628487706184	0.237191393971443	0.124652519822121
-4.58093595504761	-8.1849365234375	-5.32911682128906	-0.111705258488655	0.23720209300518	0.124662011861801
-4.57876634597778	-8.18813705444336	-5.32524728775024	-0.111728183925152	0.237340524792671	0.124620124697685
-4.57352113723755	-8.1912317276001	-5.33332061767578	-0.111798621714115	0.237283170223236	0.124639324843884
-4.57138824462891	-8.18993854522705	-5.33094072341919	-0.111856549978256	0.237291991710663	0.124661833047867
-4.56490230560303	-8.1899881362915	-5.32891988754272	-0.111909329891205	0.237324595451355	0.124597258865833
-4.56616067886353	-8.18936347961426	-5.32982349395752	-0.111934334039688	0.237237215042114	0.124720074236393
-4.55945205688477	-8.18935394287109	-5.3345685005188	-0.112030074000359	0.237371265888214	0.124677695333958
-4.55844593048096	-8.19067096710205	-5.32397222518921	-0.112059086561203	0.2373998016119	0.124736607074738
-4.55454349517822	-8.18913650512695	-5.33355808258057	-0.112220108509064	0.237397626042366	0.124725095927715
-4.54915571212769	-8.18638134002686	-5.33717775344849	-0.112097844481468	0.23743037879467	0.124745182693005
-4.54432201385498	-8.18898010253906	-5.33265256881714	-0.11225126683712	0.237479329109192	0.124845884740353
-4.54614353179932	-8.18515110015869	-5.33672094345093	-0.112241595983505	0.237504526972771	0.124880634248257
-4.54041385650635	-8.18659687042236	-5.32845973968506	-0.112312763929367	0.237519949674606	0.124976687133312
-4.53856945037842	-8.18472003936768	-5.33369445800781	-0.112379163503647	0.237553015351295	0.125064432621002
-4.53710222244263	-8.18657779693604	-5.33246326446533	-0.112438343465328	0.237561151385307	0.125140517950058
-4.53730201721191	-8.18680858612061	-5.34115600585938	-0.112386994063854	0.237575054168701	0.125231876969337
-4.5370888710022	-8.18780612945557	-5.33409357070923	-0.112507335841656	0.23762945830822	0.125473842024803
-4.53649806976318	-8.18716049194336	-5.33128833770752	-0.112559258937836	0.237655118107796	0.125468134880066
-4.53218078613281	-8.18881416320801	-5.33042144775391	-0.112590104341507	0.237618565559387	0.125656440854073
-4.53523874282837	-8.18910598754883	-5.33867502212524	-0.112675085663795	0.237686201930046	0.125793635845184
-4.53618478775024	-8.18788146972656	-5.33064317703247	-0.112621270120144	0.237662762403488	0.125932738184929
-4.53673124313354	-8.19164943695068	-5.34455680847168	-0.112622797489166	0.237720027565956	0.126029759645462
-4.53663921356201	-8.18956470489502	-5.3356671333313	-0.112640976905823	0.237673074007034	0.126148819923401
-4.53823804855347	-8.19007778167725	-5.33873605728149	-0.112585604190826	0.237702667713165	0.12609800696373
-4.53764963150024	-8.1916618347168	-5.33209276199341	-0.112656429409981	0.237662196159363	0.126389518380165
-4.5406641960144	-8.19100093841553	-5.33997631072998	-0.112611882388592	0.237719133496284	0.126414239406586
-4.54290771484375	-8.19225311279297	-5.32541418075562	-0.112616263329983	0.23762609064579	0.126563593745232
-4.5450291633606	-8.19461727142334	-5.34535074234009	-0.112630277872086	0.237617909908295	0.126638725399971
-4.54873561859131	-8.19514560699463	-5.33913803100586	-0.112530641257763	0.23760361969471	0.126667067408562
-4.55303907394409	-8.20042133331299	-5.34028625488281	-0.112550877034664	0.237665563821793	0.126801371574402
-4.5569953918457	-8.19907569885254	-5.34420204162598	-0.11254670470953	0.237620487809181	0.126902982592583
-4.56115007400513	-8.2035083770752	-5.33482980728149	-0.112501375377178	0.237587839365005	0.126968696713448
-4.56363344192505	-8.2014799118042	-5.33007049560547	-0.112363450229168	0.237471148371696	0.126953423023224
-4.56971836090088	-8.20362949371338	-5.34441423416138	-0.112354204058647	0.237576767802238	0.127010449767113
-4.57564496994019	-8.21061038970947	-5.33940410614014	-0.112334080040455	0.237434476613998	0.126952037215233
-4.58365106582642	-8.21317005157471	-5.33789968490601	-0.112282395362854	0.237386405467987	0.127046272158623
-4.58752727508545	-8.20854187011719	-5.34171772003174	-0.112230435013771	0.237267374992371	0.126977071166039
-4.59653902053833	-8.21563816070557	-5.34547996520996	-0.112197503447533	0.237280562520027	0.127040386199951
-4.59771537780762	-8.21775722503662	-5.35104894638062	-0.112204730510712	0.237163409590721	0.127003997564316
-4.60931968688965	-8.21835613250732	-5.33918046951294	-0.112181790173054	0.237167224287987	0.126963689923286
-4.6125373840332	-8.22287654876709	-5.35376405715942	-0.112145461142063	0.236934989690781	0.12689608335495
-4.62065601348877	-8.21907234191895	-5.35628461837769	-0.11205468326807	0.236953288316727	0.126785114407539
-4.62100744247437	-8.22822189331055	-5.34440040588379	-0.112083218991756	0.236893102526665	0.126735672354698
-4.62788581848145	-8.22526454925537	-5.35296106338501	-0.112078718841076	0.236836835741997	0.12670961022377
-4.63203716278076	-8.22551918029785	-5.34913110733032	-0.112090528011322	0.236786559224129	0.126643016934395
-4.63556003570557	-8.22900485992432	-5.34631109237671	-0.112119130790234	0.236604452133179	0.126592487096786
-4.64087438583374	-8.22652435302734	-5.35876655578613	-0.111978858709335	0.236613929271698	0.126456081867218
-4.64149141311646	-8.22606182098389	-5.35799789428711	-0.112018950283527	0.236561357975006	0.126367375254631
-4.64731645584106	-8.22820854187012	-5.36067867279053	-0.112061314284801	0.236509904265404	0.126330673694611
-4.64727973937988	-8.22581100463867	-5.35702800750732	-0.112104132771492	0.236497804522514	0.126177534461021
-4.6483907699585	-8.22762489318848	-5.35240125656128	-0.112039662897587	0.236362293362617	0.126139387488365
-4.6492919921875	-8.22967433929443	-5.35935878753662	-0.112013719975948	0.236278295516968	0.12604321539402
-4.65048789978027	-8.22710227966309	-5.35974168777466	-0.112000688910484	0.23638042807579	0.125924244523048
-4.65197134017944	-8.23012733459473	-5.35313129425049	-0.112080812454224	0.236296325922012	0.12580643594265
-4.65267467498779	-8.23069858551025	-5.36109733581543	-0.112113930284977	0.236230731010437	0.125736758112907
-4.64637422561646	-8.23033905029297	-5.35803318023682	-0.112180665135384	0.236224994063377	0.125480115413666
-4.64998292922974	-8.23232364654541	-5.35678100585938	-0.112158484756947	0.236197799444199	0.125577419996262
-4.6487979888916	-8.23355770111084	-5.36078643798828	-0.112194485962391	0.236236318945885	0.125418931245804
-4.6465220451355	-8.23269844055176	-5.35136222839355	-0.112306617200375	0.236176788806915	0.125396504998207
-4.64421558380127	-8.23454475402832	-5.36155033111572	-0.112460851669312	0.236141175031662	0.125360354781151
-4.6428918838501	-8.23233985900879	-5.36414909362793	-0.112458921968937	0.236070603132248	0.125222519040108
-4.64377689361572	-8.23736953735352	-5.36223030090332	-0.112514048814774	0.236179858446121	0.125254020094872
-4.64579105377197	-8.23300457000732	-5.36251497268677	-0.112544484436512	0.236184880137444	0.125214293599129
-4.6407151222229	-8.23510932922363	-5.35907602310181	-0.112650088965893	0.236185535788536	0.125181004405022
-4.64207744598389	-8.233717918396	-5.3651442527771	-0.112732470035553	0.236141264438629	0.125243812799454
-4.64019918441772	-8.22954750061035	-5.36224603652954	-0.112787090241909	0.236140206456184	0.125209242105484
-4.64002799987793	-8.22880363464355	-5.36749505996704	-0.112834736704826	0.23603992164135	0.125112131237984
-4.63752365112305	-8.22699642181396	-5.36483478546143	-0.112877927720547	0.236116975545883	0.125199005007744
-4.63671875	-8.2223653793335	-5.37099885940552	-0.112933322787285	0.236168190836906	0.125087589025497
-4.6287579536438	-8.22140884399414	-5.36628389358521	-0.113037221133709	0.236033946275711	0.125143989920616
-4.63070821762085	-8.21493434906006	-5.37235450744629	-0.113062851130962	0.236143469810486	0.125116795301437
-4.62802934646606	-8.21370410919189	-5.35931396484375	-0.113128319382668	0.236203968524933	0.125101134181023
-4.6272120475769	-8.21635055541992	-5.37133979797363	-0.113103374838829	0.236179068684578	0.125058695673943
-4.62700080871582	-8.21303939819336	-5.36874723434448	-0.113148659467697	0.236112117767334	0.125105768442154
-4.6250696182251	-8.21166229248047	-5.36554861068726	-0.11318838596344	0.236180290579796	0.125100642442703
-4.62386035919189	-8.21257591247559	-5.37248277664185	-0.113149851560593	0.236133098602295	0.125235736370087
-4.62360095977783	-8.21042823791504	-5.37027978897095	-0.113193683326244	0.236234441399574	0.125275045633316
-4.62016153335571	-8.21270179748535	-5.35987424850464	-0.113237306475639	0.236175075173378	0.125367850065231
-4.61976194381714	-8.21176815032959	-5.37383651733398	-0.113208271563053	0.236231535673141	0.12535148859024
-4.62029838562012	-8.20998668670654	-5.36375093460083	-0.1131686642766	0.236231625080109	0.125252157449722
-4.61914205551147	-8.21662044525146	-5.36763000488281	-0.113183543086052	0.236224308609962	0.125310197472572
-4.61573219299316	-8.21083927154541	-5.36536598205566	-0.113177709281445	0.236230179667473	0.125361770391464
-4.61685562133789	-8.21019840240479	-5.36419010162354	-0.113131977617741	0.236296907067299	0.125294074416161
-4.61618709564209	-8.21128463745117	-5.35987186431885	-0.113122195005417	0.236218437552452	0.125335469841957
-4.62037754058838	-8.21226596832275	-5.37419939041138	-0.113037399947643	0.23628069460392	0.125329837203026
-4.61863136291504	-8.21599960327148	-5.36797428131104	-0.113046422600746	0.236252620816231	0.125311255455017
-4.61914777755737	-8.21863842010498	-5.36599445343018	-0.11305396258831	0.236182525753975	0.125316753983498
-4.62412977218628	-8.21327590942383	-5.37345504760742	-0.112909361720085	0.236153647303581	0.125292971730232
-4.62703132629395	-8.21729373931885	-5.36238574981689	-0.112908571958542	0.236154451966286	0.125329434871674
-4.63283061981201	-8.22268009185791	-5.36584234237671	-0.112937331199646	0.236033380031586	0.125332370400429
-4.63437461853027	-8.22220897674561	-5.37490081787109	-0.112855345010757	0.236113175749779	0.125309467315674
-4.63484954833984	-8.2285852432251	-5.37012624740601	-0.112901896238327	0.236018031835556	0.125250056385994
-4.64211416244507	-8.2304220199585	-5.36611127853394	-0.112856723368168	0.23605377972126	0.125299662351608
-4.64409971237183	-8.22920036315918	-5.37014293670654	-0.112812623381615	0.235978916287422	0.125192791223526
-4.64777517318726	-8.23350524902344	-5.36628293991089	-0.112860225141048	0.235812202095985	0.12525986135006
-4.65126943588257	-8.23617267608643	-5.37481069564819	-0.112809121608734	0.235818579792976	0.125243008136749
-4.65505695343018	-8.23874282836914	-5.3711576461792	-0.112776435911655	0.235867783427238	0.125191867351532
-4.65483903884888	-8.24289131164551	-5.37279653549194	-0.112810917198658	0.235800892114639	0.125180393457413
-4.65934991836548	-8.24519062042236	-5.37768650054932	-0.11280582845211	0.235733643174171	0.125136002898216
-4.66197109222412	-8.24593830108643	-5.37524032592773	-0.112815819680691	0.235735952854156	0.124993063509464
-4.66357946395874	-8.24589443206787	-5.37063407897949	-0.112777292728424	0.23569355905056	0.125099286437035
-4.66476774215698	-8.25022792816162	-5.38066530227661	-0.112871021032333	0.235681772232056	0.124982170760632
-4.66733551025391	-8.24989318847656	-5.36433744430542	-0.112932227551937	0.235657289624214	0.124973371624947
-4.66776418685913	-8.25358295440674	-5.37942171096802	-0.11293014138937	0.235499694943428	0.124855235219002
-4.66874074935913	-8.24908065795898	-5.38297033309937	-0.112921208143234	0.235576003789902	0.124803878366947
-4.66866397857666	-8.25866985321045	-5.37585353851318	-0.113005094230175	0.235563844442368	0.124657511711121
-4.67483139038086	-8.25472164154053	-5.38402700424194	-0.113037623465061	0.23554502427578	0.124762408435345
-4.67386627197266	-8.25693511962891	-5.38304471969604	-0.113111898303032	0.235521510243416	0.124625146389008
-4.67259073257446	-8.25483226776123	-5.37849950790405	-0.113058373332024	0.235477223992348	0.12458199262619
-4.67426252365112	-8.25487899780273	-5.39006471633911	-0.113128669559956	0.235524237155914	0.124498352408409
-4.67143535614014	-8.25356292724609	-5.39471530914307	-0.113141797482967	0.235548928380013	0.124409727752209
-4.67061567306519	-8.25687217712402	-5.38773727416992	-0.113242395222187	0.23551332950592	0.124413840472698
-4.67157459259033	-8.25232887268066	-5.39471197128296	-0.113318040966988	0.235479772090912	0.124316811561584
-4.66575288772583	-8.25335788726807	-5.39186906814575	-0.113305620849133	0.235495269298553	0.124252110719681
-4.66409730911255	-8.25308132171631	-5.39508724212646	-0.113335445523262	0.235507503151894	0.124245829880238
-4.66517543792725	-8.25246524810791	-5.396812915802	-0.113420903682709	0.23555813729763	0.124164320528507
-4.65889978408813	-8.25404262542725	-5.40278434753418	-0.113396815955639	0.23561392724514	0.124064043164253
-4.65996360778809	-8.25349426269531	-5.40958786010742	-0.113441579043865	0.235565930604935	0.124070778489113
-4.6528754234314	-8.25404644012451	-5.40729427337646	-0.113479748368263	0.235585823655128	0.123893685638905
-4.64925861358643	-8.25218391418457	-5.40959596633911	-0.113483503460884	0.23567833006382	0.123984947800636
-4.64689826965332	-8.25079917907715	-5.42402696609497	-0.113520190119743	0.235721081495285	0.12392333894968
-4.64169073104858	-8.25389289855957	-5.41505336761475	-0.113662101328373	0.235703259706497	0.123831674456596
-4.64265775680542	-8.25199413299561	-5.43169116973877	-0.113566361367702	0.235754862427711	0.123775780200958
-4.64099025726318	-8.24992847442627	-5.43526649475098	-0.113596588373184	0.235815986990929	0.123672805726528
-4.63748788833618	-8.25561809539795	-5.43177795410156	-0.113727867603302	0.23586693406105	0.123585619032383
-4.63648462295532	-8.2534122467041	-5.43783807754517	-0.113691590726376	0.235853925347328	0.123599700629711
-4.63490343093872	-8.25196361541748	-5.45230340957642	-0.113713458180428	0.236009657382965	0.123495221138
-4.63651275634766	-8.25569152832031	-5.44591188430786	-0.113769620656967	0.236023932695389	0.123534433543682
-4.63570976257324	-8.25763034820557	-5.4652738571167	-0.113732509315014	0.236090570688248	0.123445250093937
-4.63728046417236	-8.25969696044922	-5.46677923202515	-0.113798849284649	0.236123815178871	0.123343154788017
-4.63876676559448	-8.26581859588623	-5.47149658203125	-0.113874353468418	0.236151531338692	0.123347416520119
-4.64078569412231	-8.26580715179443	-5.48198223114014	-0.113800443708897	0.236227959394455	0.123362176120281
-4.63924598693848	-8.26475429534912	-5.48127746582031	-0.113887585699558	0.236326023936272	0.123370729386806
-4.64527654647827	-8.26679611206055	-5.48883533477783	-0.113858692348003	0.236298069357872	0.123414516448975
-4.64668226242065	-8.26374816894531	-5.50214099884033	-0.113854736089706	0.236459478735924	0.123388968408108
-4.64679431915283	-8.26591777801514	-5.50873279571533	-0.113863728940487	0.236500307917595	0.123377785086632
-4.64930820465088	-8.26962375640869	-5.51020860671997	-0.113888449966908	0.236523553729057	0.123465076088905
-4.65396785736084	-8.26944637298584	-5.51939868927002	-0.113873854279518	0.236605197191238	0.123422175645828
-4.64996147155762	-8.26930046081543	-5.51939868927002	-0.113881170749664	0.236656099557877	0.123455904424191
-4.65581512451172	-8.26956367492676	-5.53045415878296	-0.113861955702305	0.236724182963371	0.123445831239223
-4.65440893173218	-8.27121829986572	-5.53516483306885	-0.113841876387596	0.236823365092278	0.123435132205486
-4.65807151794434	-8.27180194854736	-5.55178117752075	-0.113919369876385	0.236799359321594	0.123394437134266
-4.66280317306519	-8.26798915863037	-5.55675792694092	-0.113854467868805	0.236905068159103	0.123381160199642
-4.65875148773193	-8.269455909729	-5.56334400177002	-0.113923408091068	0.236928060650826	0.123219735920429
-4.66173315048218	-8.26434135437012	-5.5714111328125	-0.113801881670952	0.23699414730072	0.123383678495884
-4.66301584243774	-8.26649379730225	-5.5784330368042	-0.113899432122707	0.237065270543098	0.123291745781898
-4.66255235671997	-8.25788688659668	-5.57053279876709	-0.113852992653847	0.237064763903618	0.123266242444515
-4.66346502304077	-8.25740242004395	-5.59277820587158	-0.113905534148216	0.23717238008976	0.123216219246387
-4.65989542007446	-8.25430870056152	-5.59489154815674	-0.113885581493378	0.237296655774117	0.123144522309303
-4.65762996673584	-8.25442218780518	-5.59304761886597	-0.113950833678246	0.237305834889412	0.123227640986443
-4.66021013259888	-8.25070571899414	-5.59579038619995	-0.113890491425991	0.237344145774841	0.12314610928297
-4.65429592132568	-8.24667358398438	-5.59050703048706	-0.113886803388596	0.237427845597267	0.123207211494446
-4.65448617935181	-8.24428749084473	-5.60567951202393	-0.113973811268806	0.237391859292984	0.123198851943016
-4.65412139892578	-8.24077606201172	-5.60295820236206	-0.113994844257832	0.237423300743103	0.123184360563755
-4.64895009994507	-8.23953437805176	-5.61229372024536	-0.113953940570354	0.237448588013649	0.123175323009491
-4.64833450317383	-8.23422050476074	-5.61318731307983	-0.113995954394341	0.237538993358612	0.123185664415359
-4.64535760879517	-8.23511981964111	-5.61038398742676	-0.11399795114994	0.237637594342232	0.123035848140717
-4.64022254943848	-8.23027992248535	-5.61339426040649	-0.113996960222721	0.237575903534889	0.123159438371658
-4.63806819915771	-8.22912406921387	-5.61173486709595	-0.114026233553886	0.237676858901978	0.123122982680798
-4.63454866409302	-8.22420024871826	-5.60722208023071	-0.113924868404865	0.237698003649712	0.123142778873444
-4.63364839553833	-8.22415637969971	-5.61942100524902	-0.113946840167046	0.237771928310394	0.123124822974205
-4.6258397102356	-8.22368621826172	-5.61944723129272	-0.113966770470142	0.237885013222694	0.123165175318718
-4.62630891799927	-8.22720050811768	-5.61587619781494	-0.113973118364811	0.237874612212181	0.123226515948772
-4.62405300140381	-8.22220802307129	-5.61213302612305	-0.113886304199696	0.237964928150177	0.12328264862299
-4.6190938949585	-8.22468662261963	-5.61122989654541	-0.113899707794189	0.23807467520237	0.123314842581749
-4.62285614013672	-8.22717094421387	-5.60356712341309	-0.113864719867706	0.238000765442848	0.123411692678928
-4.62347412109375	-8.22648525238037	-5.62349319458008	-0.113836482167244	0.238066866993904	0.123401649296284
-4.62061452865601	-8.22768878936768	-5.61487865447998	-0.113862760365009	0.23808965086937	0.123439304530621
-4.62224721908569	-8.23294544219971	-5.61733531951904	-0.113853551447392	0.238167375326157	0.123602665960789
-4.62252855300903	-8.22597217559814	-5.6146068572998	-0.113833606243134	0.238208189606667	0.123663641512394
-4.62618541717529	-8.22815799713135	-5.60977458953857	-0.113858215510845	0.238237634301186	0.123839907348156
-4.62423706054688	-8.23058700561523	-5.62214040756226	-0.113807521760464	0.238214328885078	0.123901039361954
-4.62631559371948	-8.22872638702393	-5.61571025848389	-0.11384779214859	0.238269731402397	0.124048836529255
-4.62816762924194	-8.23248195648193	-5.61899185180664	-0.113900609314442	0.238238215446472	0.124057337641716
-4.63375043869019	-8.2308931350708	-5.62545728683472	-0.113754600286484	0.238335892558098	0.12423587590456
-4.6327919960022	-8.22875785827637	-5.61677646636963	-0.11385253071785	0.238299265503883	0.124312460422516
-4.63710403442383	-8.23072147369385	-5.61772871017456	-0.113810688257217	0.238263890147209	0.124534696340561
-4.63677406311035	-8.22808647155762	-5.62525415420532	-0.113780580461025	0.238232776522636	0.124571792781353
-4.64660882949829	-8.22646236419678	-5.61245584487915	-0.113824740052223	0.238315641880035	0.12475448101759
-4.64701318740845	-8.2267951965332	-5.62899112701416	-0.11381583660841	0.238283902406693	0.124877728521824
-4.65187644958496	-8.22380924224854	-5.62782382965088	-0.113750517368317	0.238247856497765	0.124994032084942
-4.6515645980835	-8.22734928131104	-5.62322807312012	-0.113848730921745	0.238285258412361	0.125127449631691
-4.65922021865845	-8.22422027587891	-5.63236951828003	-0.113793268799782	0.238323152065277	0.125336661934853
-4.65832424163818	-8.22390747070313	-5.62767314910889	-0.113867491483688	0.238327145576477	0.12546207010746
-4.66362142562866	-8.22488594055176	-5.62337207794189	-0.113780334591866	0.238265886902809	0.125646442174911
-4.66779661178589	-8.22183513641357	-5.64083909988403	-0.113678686320782	0.23831969499588	0.12576624751091
-4.67084503173828	-8.2193660736084	-5.63744783401489	-0.113733313977718	0.238324835896492	0.125873893499374
-4.67705154418945	-8.22287845611572	-5.64085674285889	-0.113766565918922	0.238343760371208	0.126083001494408
-4.67766523361206	-8.21965885162354	-5.63742208480835	-0.113729901611805	0.238333806395531	0.126157656311989
-4.68217611312866	-8.21669101715088	-5.63207721710205	-0.11362449079752	0.238298267126083	0.12639319896698
-4.68637275695801	-8.21149444580078	-5.63801383972168	-0.113574609160423	0.238243490457535	0.126505896449089
-4.68892431259155	-8.21301651000977	-5.64099454879761	-0.113545082509518	0.238364040851593	0.126641780138016
-4.69312381744385	-8.21560573577881	-5.63732576370239	-0.113592959940434	0.238313972949982	0.126729235053062
-4.69877862930298	-8.21271228790283	-5.63778018951416	-0.113517582416534	0.23821222782135	0.126923516392708
-4.69948053359985	-8.20627784729004	-5.63616561889648	-0.113445721566677	0.238271221518517	0.126968935132027
-4.70239686965942	-8.20840072631836	-5.63200092315674	-0.113399639725685	0.238269254565239	0.127190321683884
-4.70929622650146	-8.20621490478516	-5.64085340499878	-0.113362200558186	0.238242000341415	0.127279326319695
-4.70645332336426	-8.20335960388184	-5.62602853775024	-0.11329810321331	0.238216087222099	0.127448558807373
-4.71105527877808	-8.20521640777588	-5.63917636871338	-0.113216549158096	0.238170742988586	0.127528622746468
-4.712486743927	-8.19760417938232	-5.63465118408203	-0.113151952624321	0.238164693117142	0.127690330147743
-4.71541738510132	-8.19991493225098	-5.63223361968994	-0.113142512738705	0.238231167197227	0.127673372626305
-4.71192121505737	-8.19871044158936	-5.62991762161255	-0.113104745745659	0.238127157092094	0.127910479903221
-4.71809768676758	-8.19587135314941	-5.6303973197937	-0.113095782697201	0.238242387771606	0.128000006079674
-4.71771097183228	-8.19289493560791	-5.61611080169678	-0.112972363829613	0.238208651542664	0.128097832202911
-4.71914863586426	-8.19794940948486	-5.6262731552124	-0.112938016653061	0.238216400146484	0.128119260072708
-4.71764135360718	-8.19307899475098	-5.61640453338623	-0.112883426249027	0.238158404827118	0.128271818161011
-4.71667194366455	-8.19872093200684	-5.61614084243774	-0.112856850028038	0.238163694739342	0.128259941935539
-4.71384048461914	-8.1927433013916	-5.61146020889282	-0.112796992063522	0.238129436969757	0.128400847315788
-4.71845817565918	-8.19740104675293	-5.61134958267212	-0.112744778394699	0.238221883773804	0.128394454717636
-4.72014427185059	-8.19694137573242	-5.60263204574585	-0.11272832006216	0.238187804818153	0.128525823354721
-4.71904420852661	-8.1973123550415	-5.61806774139404	-0.112669266760349	0.23817053437233	0.128551319241524
-4.71900510787964	-8.19799041748047	-5.61094379425049	-0.112672872841358	0.238170742988586	0.128589823842049
-4.71693468093872	-8.20167636871338	-5.61506605148315	-0.112681210041046	0.238188296556473	0.128678113222122
-4.71627616882324	-8.19444561004639	-5.60922574996948	-0.112602584064007	0.238226890563965	0.12871427834034
-4.71592283248901	-8.1996545791626	-5.60087490081787	-0.112599864602089	0.238198131322861	0.128827065229416
-4.7111029624939	-8.19794273376465	-5.60714292526245	-0.112622529268265	0.238137036561966	0.128848105669022
-4.71034622192383	-8.19534969329834	-5.59963226318359	-0.112666994333267	0.238184705376625	0.128874152898788
-4.70777034759521	-8.19337272644043	-5.60696983337402	-0.112598560750484	0.238136529922485	0.128933548927307
-4.70829439163208	-8.19011783599854	-5.60601949691772	-0.112508006393909	0.238213807344437	0.128928050398827
-4.70508098602295	-8.19401836395264	-5.59991455078125	-0.112591974437237	0.23823556303978	0.128940016031265
-4.70249795913696	-8.19222736358643	-5.59712219238281	-0.112548924982548	0.23819175362587	0.129038751125336
-4.69886875152588	-8.19044303894043	-5.60378837585449	-0.112599276006222	0.238264739513397	0.129030585289001
-4.69710540771484	-8.19038105010986	-5.59527969360352	-0.112535536289215	0.23824442923069	0.129059746861458
-4.69826650619507	-8.19311141967773	-5.61044311523438	-0.112541295588017	0.238315284252167	0.129014998674393
-4.69339656829834	-8.19411945343018	-5.60126829147339	-0.112592026591301	0.23831582069397	0.128999382257462
-4.69809198379517	-8.20196056365967	-5.59715795516968	-0.11262671649456	0.23834316432476	0.129016637802124
-4.69525051116943	-8.19482803344727	-5.60190725326538	-0.112542919814587	0.238288730382919	0.129009127616882
-4.69598960876465	-8.19793891906738	-5.59537696838379	-0.11261211335659	0.238351374864578	0.12899062037468
-4.69972038269043	-8.20030784606934	-5.60028314590454	-0.112704709172249	0.238287404179573	0.129043892025948
-4.70385599136353	-8.20128536224365	-5.60421562194824	-0.112632974982262	0.23836524784565	0.128957599401474
-4.70323801040649	-8.20462417602539	-5.60465908050537	-0.112715966999531	0.238332286477089	0.128852620720863
-4.71150016784668	-8.20563888549805	-5.60225009918213	-0.112641654908657	0.238344237208366	0.128840327262878
-4.71059036254883	-8.20629501342773	-5.60412359237671	-0.112765856087208	0.238329976797104	0.128628745675087
-4.71619367599487	-8.21189975738525	-5.59991455078125	-0.11270459741354	0.238236919045448	0.12865886092186
-4.72061824798584	-8.21325206756592	-5.60353374481201	-0.112784214317799	0.238290280103683	0.128543004393578
-4.72563648223877	-8.21258640289307	-5.59332847595215	-0.112806208431721	0.238239124417305	0.128437936306
-4.72904586791992	-8.21455955505371	-5.6101245880127	-0.11277312785387	0.238224878907204	0.128311336040497
-4.73217868804932	-8.21596431732178	-5.60594129562378	-0.112739816308022	0.238144353032112	0.128215327858925
-4.73635625839233	-8.22056484222412	-5.60822725296021	-0.112833380699158	0.238218113780022	0.12825345993042
-4.74112749099731	-8.22134876251221	-5.60157918930054	-0.112865686416626	0.238116219639778	0.128195196390152
-4.73815393447876	-8.22279834747314	-5.60232639312744	-0.112841680645943	0.238102778792381	0.1281418800354
-4.74495697021484	-8.22184562683105	-5.60169982910156	-0.112839266657829	0.238025888800621	0.128080278635025
-4.74700450897217	-8.22493743896484	-5.60978937149048	-0.112895533442497	0.238070949912071	0.128002494573593
-4.74635028839111	-8.2251558303833	-5.60666561126709	-0.112928040325642	0.238056004047394	0.127917557954788
-4.74929332733154	-8.22953987121582	-5.60390281677246	-0.112974636256695	0.238032475113869	0.127951711416245
-4.74813985824585	-8.22691345214844	-5.60205936431885	-0.112971015274525	0.238003700971603	0.127771273255348
-4.74426507949829	-8.22697067260742	-5.59457111358643	-0.112990871071815	0.237944036722183	0.127808436751366
-4.75019025802612	-8.22950839996338	-5.59797286987305	-0.113057799637318	0.237960055470467	0.127676233649254
-4.74980449676514	-8.22743988037109	-5.59506988525391	-0.113114006817341	0.237919837236404	0.127603381872177
-4.74715328216553	-8.22893714904785	-5.60186147689819	-0.113150730729103	0.237807944417	0.127476736903191
-4.74938678741455	-8.22541236877441	-5.59593534469604	-0.113194860517979	0.237791374325752	0.127420246601105
-4.75062131881714	-8.2280912399292	-5.59885406494141	-0.11327762901783	0.237821161746979	0.127200245857239
-4.74899578094482	-8.22682762145996	-5.59094142913818	-0.1132827475667	0.237715050578117	0.127244040369987
-4.749596118927	-8.22427463531494	-5.59613037109375	-0.11338134855032	0.237662807106972	0.127170026302338
-4.75024747848511	-8.22187423706055	-5.58697891235352	-0.113414227962494	0.237678796052933	0.12713448703289
-4.74816942214966	-8.22717666625977	-5.59797763824463	-0.11344787478447	0.237670585513115	0.12698969244957
-4.74857044219971	-8.22305965423584	-5.5929102897644	-0.11354386806488	0.237575471401215	0.126939043402672
-4.74734592437744	-8.22887897491455	-5.59104204177856	-0.113622799515724	0.237541154026985	0.126775279641151
-4.74772834777832	-8.22325801849365	-5.58951330184937	-0.113570146262646	0.237456694245338	0.126752868294716
-4.74907684326172	-8.22667217254639	-5.58114051818848	-0.113617159426212	0.23756268620491	0.126663833856583
-4.7493724822998	-8.22799777984619	-5.57603931427002	-0.113666534423828	0.237439021468163	0.126599878072739
-4.74779891967773	-8.22742652893066	-5.58770704269409	-0.113777577877045	0.237425833940506	0.126459792256355
-4.74422121047974	-8.22630214691162	-5.58258008956909	-0.113758340477943	0.237383797764778	0.126356571912766
-4.74387502670288	-8.23126411437988	-5.58471870422363	-0.113752625882626	0.237409859895706	0.126291796565056
-4.741379737854	-8.2260856628418	-5.57997512817383	-0.113777160644531	0.237331256270409	0.126246392726898
-4.74154663085938	-8.22721099853516	-5.56218767166138	-0.113820984959602	0.237408474087715	0.126210033893585
-4.73677682876587	-8.2278995513916	-5.56405067443848	-0.113878607749939	0.237299233675003	0.126109912991524
-4.73429441452026	-8.22296905517578	-5.56854104995728	-0.113835290074348	0.237363576889038	0.126058027148247
-4.73123598098755	-8.2249927520752	-5.55798196792603	-0.113927975296974	0.237317323684692	0.125897035002708
-4.72910737991333	-8.22447204589844	-5.55486249923706	-0.113898731768131	0.237298712134361	0.125876918435097
-4.71822214126587	-8.2165584564209	-5.54321241378784	-0.113995410501957	0.237272202968597	0.125782787799835
-4.72136926651001	-8.2190055847168	-5.54449510574341	-0.113930866122246	0.237230688333511	0.125765055418015
-4.71134805679321	-8.21544361114502	-5.54448223114014	-0.11399282515049	0.237259641289711	0.125719249248505
-4.70871162414551	-8.21538162231445	-5.53100872039795	-0.114046335220337	0.23731292784214	0.125700145959854
-4.70263147354126	-8.21350860595703	-5.54039096832275	-0.11410877853632	0.237224906682968	0.125617012381554
-4.70086669921875	-8.21128177642822	-5.53372049331665	-0.114045649766922	0.237179309129715	0.125578075647354
-4.69160795211792	-8.21400165557861	-5.52804613113403	-0.114148132503033	0.237215667963028	0.125485152006149
-4.69594812393188	-8.21662521362305	-5.52302360534668	-0.114072404801846	0.237289234995842	0.125523060560226
-4.68816423416138	-8.21284580230713	-5.52333116531372	-0.114144042134285	0.237328723073006	0.125532120466232
-4.68848657608032	-8.2119779586792	-5.51488828659058	-0.114245377480984	0.237265601754189	0.125559896230698
-4.68456315994263	-8.21082973480225	-5.52750825881958	-0.114164955914021	0.237280651926994	0.125503465533257
-4.68386697769165	-8.21443843841553	-5.51697015762329	-0.114197269082069	0.237252131104469	0.125485599040985
-4.68184947967529	-8.21834278106689	-5.51636743545532	-0.11425668746233	0.237371444702148	0.125535607337952
-4.68110656738281	-8.21261024475098	-5.51635980606079	-0.114271767437458	0.237337008118629	0.12545408308506
-4.67373609542847	-8.21289348602295	-5.50487089157104	-0.114229738712311	0.23720571398735	0.125526860356331
-4.67607402801514	-8.2122802734375	-5.50101041793823	-0.114253237843513	0.23723478615284	0.125497341156006
-4.67082452774048	-8.21496486663818	-5.498948097229	-0.114231362938881	0.237288504838943	0.125463873147964
-4.67284059524536	-8.21227264404297	-5.49979543685913	-0.11425869166851	0.237325340509415	0.125461518764496
-4.66862630844116	-8.21116065979004	-5.49774122238159	-0.114210896193981	0.237224102020264	0.125503271818161
-4.66625356674194	-8.21389675140381	-5.49119520187378	-0.114264361560345	0.237216427922249	0.125386968255043
-4.6645622253418	-8.20881175994873	-5.4845986366272	-0.114206157624722	0.237193137407303	0.125490501523018
-4.6635274887085	-8.21239757537842	-5.48963928222656	-0.114315249025822	0.237246662378311	0.125445634126663
-4.66057777404785	-8.21251773834229	-5.47557401657104	-0.114265710115433	0.237264722585678	0.125463277101517
-4.65873336791992	-8.21310234069824	-5.48601770401001	-0.114214658737183	0.237189158797264	0.125381857156754
-4.65679836273193	-8.21153545379639	-5.48069190979004	-0.11425943672657	0.237243339419365	0.125369474291801
-4.65336418151855	-8.21437835693359	-5.47151756286621	-0.114307828247547	0.237272039055824	0.125309154391289
-4.65450239181519	-8.215407371521	-5.47677326202393	-0.114284560084343	0.23722530901432	0.125378280878067
-4.65633773803711	-8.21437168121338	-5.48157978057861	-0.114260584115982	0.237279430031776	0.125302672386169
-4.65726232528687	-8.21185398101807	-5.46415662765503	-0.114221945405006	0.237195640802383	0.125269696116447
-4.65690612792969	-8.21504306793213	-5.47464752197266	-0.114248685538769	0.237170830368996	0.125208079814911
-4.65931034088135	-8.21554183959961	-5.46908235549927	-0.114256791770458	0.237176954746246	0.125170662999153
-4.65960502624512	-8.21930694580078	-5.46478748321533	-0.114271499216557	0.237170726060867	0.125117734074593
-4.66194868087769	-8.21272373199463	-5.46968269348145	-0.114222660660744	0.237186163663864	0.125065267086029
-4.66133546829224	-8.2151927947998	-5.46156692504883	-0.114217989146709	0.237122356891632	0.1250379383564
-4.66226863861084	-8.21358299255371	-5.47042846679688	-0.114229910075665	0.237066641449928	0.124980241060257
-4.66477823257446	-8.21138000488281	-5.4591383934021	-0.114291064441204	0.237115651369095	0.124894373118877
-4.66250944137573	-8.21453380584717	-5.46660900115967	-0.114287972450256	0.236993849277496	0.12473776191473
-4.66296529769897	-8.2121753692627	-5.46203088760376	-0.114266149699688	0.236986204981804	0.124680407345295
-4.66229915618896	-8.20847797393799	-5.45685195922852	-0.114269405603409	0.236986979842186	0.124430827796459
-4.65881490707397	-8.21149826049805	-5.45100450515747	-0.114275112748146	0.236988380551338	0.124478965997696
-4.6561164855957	-8.20925045013428	-5.45345830917358	-0.114296227693558	0.237025886774063	0.124270059168339
-4.65396404266357	-8.20621299743652	-5.43761301040649	-0.114280767738819	0.236938461661339	0.124199539422989
-4.65318393707275	-8.20257949829102	-5.44390726089478	-0.114218860864639	0.236871540546417	0.124069064855576
-4.65300273895264	-8.19971084594727	-5.43835067749023	-0.114238113164902	0.236894547939301	0.123920023441315
-4.65022802352905	-8.2019739151001	-5.43232297897339	-0.114338628947735	0.236891195178032	0.123708382248878
-4.64608478546143	-8.19817066192627	-5.42913198471069	-0.114252619445324	0.236851096153259	0.123687364161015
-4.64478635787964	-8.19609832763672	-5.43158435821533	-0.114249624311924	0.236885488033295	0.123478725552559
-4.64529991149902	-8.19359588623047	-5.4188289642334	-0.114342719316483	0.236810743808746	0.123389676213264
-4.64332962036133	-8.19595718383789	-5.43105411529541	-0.11427865177393	0.236875221133232	0.12321812659502
-4.64379549026489	-8.19689750671387	-5.42837953567505	-0.114369735121727	0.236832171678543	0.123059086501598
-4.64578247070313	-8.20036125183105	-5.42050886154175	-0.114378601312637	0.236728459596634	0.122961550951004
-4.64548540115356	-8.19539260864258	-5.42464685440063	-0.114379957318306	0.236719444394112	0.122805997729301
-4.6493763923645	-8.19835948944092	-5.41628932952881	-0.114377394318581	0.236802294850349	0.122721277177334
-4.64914274215698	-8.20074272155762	-5.41938734054565	-0.114408537745476	0.236671030521393	0.122605666518211
-4.65245866775513	-8.20030975341797	-5.42544984817505	-0.114365845918655	0.236738488078117	0.122538201510906
-4.6523289680481	-8.20319747924805	-5.43103790283203	-0.114552482962608	0.236611038446426	0.122369460761547
-4.65412712097168	-8.19718837738037	-5.42470216751099	-0.114461839199066	0.236618995666504	0.122259043157101
-4.65180158615112	-8.19862842559814	-5.42535972595215	-0.114539332687855	0.236610695719719	0.122028604149818
-4.65529823303223	-8.20150279998779	-5.42619180679321	-0.114541433751583	0.236591324210167	0.121969476342201
-4.65115308761597	-8.19909858703613	-5.42300176620483	-0.114549368619919	0.236593723297119	0.121856711804867
-4.65533351898193	-8.19764995574951	-5.41434383392334	-0.114543572068214	0.236603185534477	0.121743030846119
-4.6529860496521	-8.19608020782471	-5.42998695373535	-0.114530012011528	0.236535876989365	0.121620118618011
-4.65314435958862	-8.19416522979736	-5.42891120910645	-0.114517457783222	0.236549884080887	0.121486447751522
-4.64964151382446	-8.19879913330078	-5.42410755157471	-0.114678777754307	0.236518681049347	0.121430210769176
-4.65291261672974	-8.19511699676514	-5.42053079605103	-0.114663124084473	0.236477717757225	0.121415421366692
-4.64860010147095	-8.19136428833008	-5.4195499420166	-0.114587493240833	0.236496701836586	0.121323093771935
-4.65088891983032	-8.19234180450439	-5.41466236114502	-0.114583224058151	0.236506536602974	0.12125825881958
-4.65147733688354	-8.19433307647705	-5.42329072952271	-0.114700250327587	0.236494079232216	0.12126012891531
-4.65027761459351	-8.19328594207764	-5.42160558700562	-0.114610083401203	0.236451894044876	0.121164046227932
-4.64775943756104	-8.19763851165771	-5.41873073577881	-0.114653304219246	0.236455768346786	0.121175892651081
-4.65477132797241	-8.19623470306396	-5.41488695144653	-0.114542208611965	0.236508697271347	0.121179670095444
-4.65449810028076	-8.19995021820068	-5.41618537902832	-0.114563331007957	0.236537456512451	0.121101252734661
-4.65323877334595	-8.19875717163086	-5.40091037750244	-0.114589847624302	0.236436292529106	0.121195964515209
-4.65713787078857	-8.19898414611816	-5.41456937789917	-0.114547185599804	0.236544951796532	0.121189869940281
-4.65953397750854	-8.19985389709473	-5.41000032424927	-0.114526122808456	0.236527249217033	0.121228717267513
-4.65965175628662	-8.20531749725342	-5.40603828430176	-0.114547245204449	0.236574649810791	0.121217355132103
-4.66181564331055	-8.19890689849854	-5.40824460983276	-0.11450407654047	0.236486554145813	0.121272444725037
-4.66318082809448	-8.20277690887451	-5.39637804031372	-0.114473886787891	0.236620008945465	0.12128397077322
-4.66476535797119	-8.20225620269775	-5.38983917236328	-0.114472225308418	0.236541762948036	0.121382512152195
-4.66391563415527	-8.20282745361328	-5.40247011184692	-0.114460296928883	0.236549258232117	0.12138506770134
-4.66188430786133	-8.2008171081543	-5.38969230651855	-0.114499367773533	0.236537888646126	0.121362537145615
-4.66517972946167	-8.20473003387451	-5.39834928512573	-0.114454947412014	0.236557871103287	0.12139069288969
-4.66357755661011	-8.2001371383667	-5.38733911514282	-0.114418789744377	0.236586108803749	0.121401265263557
-4.66453313827515	-8.20175743103027	-5.38701200485229	-0.11446975171566	0.236589699983597	0.121423527598381
-4.66341066360474	-8.19991397857666	-5.37782955169678	-0.114440925419331	0.236485838890076	0.12148243188858
-4.66210556030273	-8.20289611816406	-5.38571739196777	-0.114467680454254	0.236570745706558	0.121446810662746
-4.66486787796021	-8.20306587219238	-5.38079023361206	-0.114421494305134	0.236552238464355	0.121453359723091
-4.66846752166748	-8.20802593231201	-5.37525081634521	-0.114391840994358	0.236568987369537	0.121513120830059
-4.6652569770813	-8.20223331451416	-5.38225889205933	-0.114363998174667	0.236500442028046	0.121530540287495
-4.66877174377441	-8.20652866363525	-5.37649965286255	-0.114388406276703	0.236467495560646	0.121577434241772
-4.673020362854	-8.20901584625244	-5.37697219848633	-0.114344239234924	0.236429378390312	0.121665231883526
-4.67162084579468	-8.21025943756104	-5.38161849975586	-0.11430012434721	0.236534431576729	0.121726676821709
-4.67639589309692	-8.21426200866699	-5.3825216293335	-0.114383444190025	0.236471116542816	0.12170298397541
-4.68190956115723	-8.21649932861328	-5.3811731338501	-0.114380359649658	0.236508041620255	0.121829360723495
-4.68092250823975	-8.21849632263184	-5.38271903991699	-0.114373810589314	0.236515119671822	0.121776789426804
-4.68573045730591	-8.22518539428711	-5.37893772125244	-0.114406533539295	0.23641636967659	0.121907651424408
-4.68789052963257	-8.22848892211914	-5.38855266571045	-0.114432364702225	0.236471012234688	0.121992185711861
-4.69123697280884	-8.22954654693604	-5.38315343856812	-0.114348284900188	0.236511006951332	0.122033230960369
-4.6939868927002	-8.23652839660645	-5.39489078521729	-0.114435888826847	0.2364162504673	0.122051998972893
-4.69729804992676	-8.23859786987305	-5.39128303527832	-0.114384077489376	0.236432030797005	0.122166566550732
-4.6956524848938	-8.24294757843018	-5.39570379257202	-0.11447885632515	0.236418902873993	0.12211861461401
-4.69993925094604	-8.24235439300537	-5.39579296112061	-0.114440642297268	0.236328795552254	0.122388169169426
-4.70016670227051	-8.24739265441895	-5.39739084243774	-0.114520475268364	0.236374646425247	0.122344709932804
-4.70216226577759	-8.24698638916016	-5.39129257202148	-0.114520333707333	0.236409530043602	0.122409336268902
-4.7031683921814	-8.25056552886963	-5.39758014678955	-0.114578112959862	0.236317932605743	0.122426360845566
-4.70443439483643	-8.24957180023193	-5.40617847442627	-0.114541582763195	0.236327990889549	0.12241780012846
-4.70202970504761	-8.25454330444336	-5.39722585678101	-0.114590503275394	0.236282974481583	0.122491776943207
-4.71062660217285	-8.25092220306396	-5.40183734893799	-0.114483408629894	0.236256912350655	0.122600980103016
-4.70571517944336	-8.25432395935059	-5.39445161819458	-0.114595852792263	0.236269727349281	0.12261763215065
-4.70796346664429	-8.25700378417969	-5.39327096939087	-0.114547520875931	0.23620218038559	0.12268541008234
-4.71137809753418	-8.25771999359131	-5.3933687210083	-0.114583663642406	0.236252501606941	0.122699789702892
-4.71233129501343	-8.26230621337891	-5.40013647079468	-0.114546962082386	0.23624324798584	0.122713834047318
-4.71598482131958	-8.2678050994873	-5.39748477935791	-0.11455038189888	0.236269131302834	0.122826687991619
-4.71837663650513	-8.26674365997314	-5.39979314804077	-0.114533640444279	0.236222445964813	0.122870288789272
-4.71720457077026	-8.26935482025146	-5.39728593826294	-0.114511735737324	0.236293137073517	0.122973084449768
-4.72130060195923	-8.27555274963379	-5.39979267120361	-0.114524766802788	0.236290082335472	0.123051770031452
-4.72475624084473	-8.2814998626709	-5.40076923370361	-0.114585287868977	0.236260324716568	0.123137526214123
-4.72811937332153	-8.28617000579834	-5.40170526504517	-0.114486694335938	0.236253574490547	0.123209901154041
-4.73117113113403	-8.28928756713867	-5.40444898605347	-0.114464491605759	0.236227542161942	0.123352743685246
-4.73286390304565	-8.29238891601563	-5.40174579620361	-0.114551238715649	0.23626497387886	0.123333133757114
-4.73529052734375	-8.29829597473145	-5.39944934844971	-0.114546798169613	0.236172035336494	0.123535752296448
-4.73685693740845	-8.29803848266602	-5.40456867218018	-0.114635348320007	0.236178457736969	0.123644433915615
-4.74103546142578	-8.30131435394287	-5.39295101165771	-0.114638805389404	0.236217722296715	0.123764924705029
-4.74083995819092	-8.30013275146484	-5.40981817245483	-0.114591397345066	0.236153274774551	0.123854391276836
-4.74132776260376	-8.2998104095459	-5.41061067581177	-0.11460155248642	0.236181423068047	0.123893015086651
-4.74393606185913	-8.30555534362793	-5.40553665161133	-0.114744402468204	0.236223429441452	0.123971074819565
-4.74363279342651	-8.30217266082764	-5.40628051757813	-0.114730671048164	0.236165121197701	0.124128893017769
-4.74389934539795	-8.30406093597412	-5.4048285484314	-0.114805072546005	0.236226603388786	0.124174930155277
-4.74459552764893	-8.30477714538574	-5.40378141403198	-0.11485043913126	0.236198708415031	0.124282464385033
-4.74552917480469	-8.30290508270264	-5.412757396698	-0.114836618304253	0.236230790615082	0.124310150742531
-4.74549007415771	-8.30581569671631	-5.41219234466553	-0.114849239587784	0.236250787973404	0.124368004500866
-4.7471399307251	-8.30893325805664	-5.4129467010498	-0.114904224872589	0.236265778541565	0.124517910182476
-4.7441463470459	-8.30689430236816	-5.41511249542236	-0.114927850663662	0.236269026994705	0.124541163444519
-4.74671220779419	-8.30940532684326	-5.41016387939453	-0.114923767745495	0.236203849315643	0.12468371540308
-4.74819231033325	-8.31038951873779	-5.41834688186646	-0.114946573972702	0.236266642808914	0.124756254255772
-4.75197505950928	-8.30959796905518	-5.4105110168457	-0.115040451288223	0.23631264269352	0.124931745231152
-4.75282764434814	-8.3133602142334	-5.42340898513794	-0.115041099488735	0.236249357461929	0.125001147389412
-4.75359869003296	-8.31159687042236	-5.42806339263916	-0.115011759102345	0.236195623874664	0.125085934996605
-4.7522668838501	-8.31484413146973	-5.42137718200684	-0.115114644169807	0.236171290278435	0.125201940536499
-4.75857734680176	-8.31377696990967	-5.42461824417114	-0.11508422344923	0.236227706074715	0.125304356217384
-4.75524950027466	-8.30975914001465	-5.42175674438477	-0.115121617913246	0.236307561397552	0.125425025820732
-4.76085567474365	-8.31161689758301	-5.42299318313599	-0.115151941776276	0.236199647188187	0.125540360808372
-4.76040554046631	-8.30937671661377	-5.42663717269897	-0.115085460245609	0.236318483948708	0.12560048699379
-4.76164245605469	-8.30887031555176	-5.4278244972229	-0.115157701075077	0.236260205507278	0.125629723072052
-4.761634349823	-8.30934047698975	-5.42483997344971	-0.115162566304207	0.236285239458084	0.125778138637543
-4.76249217987061	-8.30555725097656	-5.42965412139893	-0.115159884095192	0.236272513866425	0.125739187002182
-4.76444911956787	-8.30823612213135	-5.42659282684326	-0.115190200507641	0.236178994178772	0.125896543264389
-4.76160430908203	-8.30960273742676	-5.42794036865234	-0.115256078541279	0.236153781414032	0.125987812876701
-4.76319217681885	-8.30618190765381	-5.42816352844238	-0.115163803100586	0.236259341239929	0.126057744026184
-4.76821899414063	-8.30926418304443	-5.43362331390381	-0.115311853587627	0.23624075949192	0.126112878322601
-4.77187252044678	-8.30439949035645	-5.43451929092407	-0.115303471684456	0.236203998327255	0.126289919018745
-4.76850271224976	-8.30542945861816	-5.43353843688965	-0.115304760634899	0.236187294125557	0.126243874430656
-4.777587890625	-8.3043737411499	-5.43037271499634	-0.115253433585167	0.236181408166885	0.126501068472862
-4.78006505966187	-8.30537033081055	-5.4379711151123	-0.11533984541893	0.23616136610508	0.126487493515015
-4.7812123298645	-8.30345821380615	-5.43032836914063	-0.115242905914783	0.236234605312347	0.126679331064224
-4.78262186050415	-8.30335140228271	-5.44133186340332	-0.115319691598415	0.236134544014931	0.126724511384964
-4.78504705429077	-8.30118560791016	-5.44521379470825	-0.115321956574917	0.23612242937088	0.126704201102257
-4.78221130371094	-8.3019847869873	-5.4412202835083	-0.115342251956463	0.236134558916092	0.126822263002396
-4.78968477249146	-8.298828125	-5.44229364395142	-0.115320958197117	0.236179441213608	0.126959547400475
-4.78741121292114	-8.29784679412842	-5.44021892547607	-0.115384288132191	0.236194923520088	0.126901060342789
-4.78696441650391	-8.29516124725342	-5.44663143157959	-0.115452766418457	0.236055195331573	0.127092510461807
-4.78781461715698	-8.29386806488037	-5.44318628311157	-0.115433894097805	0.236171275377274	0.127115711569786
-4.78540897369385	-8.29282474517822	-5.45070743560791	-0.115456603467464	0.236170649528503	0.127115488052368
-4.78765106201172	-8.29039192199707	-5.44676113128662	-0.115584529936314	0.2361671179533	0.127283558249474
-4.78708600997925	-8.2901782989502	-5.44441795349121	-0.115562528371811	0.236203387379646	0.127293854951859
-4.78067302703857	-8.28987884521484	-5.44601440429688	-0.115608125925064	0.236140832304955	0.127439141273499
-4.78549385070801	-8.28460788726807	-5.44914293289185	-0.115592233836651	0.236206591129303	0.127525925636292
-4.78509283065796	-8.28443622589111	-5.43933391571045	-0.115689478814602	0.236301630735397	0.127596721053123
-4.7844672203064	-8.28350067138672	-5.45063304901123	-0.115674890577793	0.236300960183144	0.127657830715179
-4.78642416000366	-8.28095817565918	-5.44384622573853	-0.115702033042908	0.236290469765663	0.127778589725494
-4.78549909591675	-8.27996730804443	-5.44610404968262	-0.115667141973972	0.236328795552254	0.127727925777435
-4.78484439849854	-8.27970314025879	-5.44279050827026	-0.115719109773636	0.236291989684105	0.127961203455925
-4.79003524780273	-8.27687454223633	-5.44583129882813	-0.115722812712193	0.236412569880486	0.128058597445488
-4.78923082351685	-8.27799606323242	-5.44595098495483	-0.115716092288494	0.236349940299988	0.128139555454254
-4.78819274902344	-8.27726078033447	-5.45757484436035	-0.115752428770065	0.236491426825523	0.128230839967728
-4.78714323043823	-8.27865028381348	-5.44465351104736	-0.115747727453709	0.236444070935249	0.128300189971924
-4.78887844085693	-8.27576160430908	-5.44816160202026	-0.115693755447865	0.236483469605446	0.128456130623817
-4.78600597381592	-8.27544593811035	-5.44820976257324	-0.115718014538288	0.236498579382896	0.128434255719185
-4.78564500808716	-8.27778816223145	-5.44531106948853	-0.115723118185997	0.23646904528141	0.128670305013657
-4.78414869308472	-8.27708721160889	-5.45502471923828	-0.115744642913342	0.23661270737648	0.128763824701309
-4.78201103210449	-8.27524662017822	-5.44022464752197	-0.115698076784611	0.236559048295021	0.128883257508278
-4.7814474105835	-8.27541065216064	-5.45898294448853	-0.115652777254581	0.236586406826973	0.128968596458435
-4.78039741516113	-8.27135276794434	-5.4478554725647	-0.115682631731033	0.236562803387642	0.129022836685181
-4.78106880187988	-8.27715492248535	-5.44736003875732	-0.115683235228062	0.236637905240059	0.129146561026573
-4.77912998199463	-8.26790332794189	-5.44640493392944	-0.115627288818359	0.236683204770088	0.129237681627274
-4.7827525138855	-8.27282428741455	-5.44347095489502	-0.115596190094948	0.236674875020981	0.129444137215614
-4.77943658828735	-8.26982688903809	-5.44629669189453	-0.115538112819195	0.236680418252945	0.129526898264885
-4.78019142150879	-8.26778125762939	-5.4431357383728	-0.115507200360298	0.23667998611927	0.129699990153313
-4.78274059295654	-8.26686191558838	-5.44256162643433	-0.115500457584858	0.236699685454369	0.129804059863091
-4.78503847122192	-8.26644420623779	-5.45073938369751	-0.115413464605808	0.236698240041733	0.129976287484169
-4.78298902511597	-8.26869869232178	-5.44061326980591	-0.115481831133366	0.236701592803001	0.129976138472557
-4.78388166427612	-8.26833915710449	-5.44362354278564	-0.115407280623913	0.236630260944366	0.130191445350647
-4.78329181671143	-8.26225757598877	-5.44556999206543	-0.115343540906906	0.236690238118172	0.130301669239998
-4.78795766830444	-8.26445198059082	-5.43957805633545	-0.115291431546211	0.236665233969688	0.130430787801743
-4.79056406021118	-8.26359272003174	-5.45063877105713	-0.115131862461567	0.236661538481712	0.130575224757195
-4.79092264175415	-8.26454067230225	-5.44586038589478	-0.115127392113209	0.236644819378853	0.130620077252388
-4.79419612884521	-8.26701927185059	-5.44771194458008	-0.115061290562153	0.236590549349785	0.130833521485329
-4.79422521591187	-8.26021003723145	-5.44500398635864	-0.115032613277435	0.236551374197006	0.130893975496292
-4.80030536651611	-8.26797580718994	-5.44912099838257	-0.114912264049053	0.236565247178078	0.131098866462708
-4.79900407791138	-8.26552867889404	-5.45496606826782	-0.114816293120384	0.236520305275917	0.131165519356728
-4.8053297996521	-8.26436901092529	-5.44145917892456	-0.114797331392765	0.236545920372009	0.131314545869827
-4.80664253234863	-8.26402950286865	-5.46505212783813	-0.114686839282513	0.236459851264954	0.131345987319946
-4.80577564239502	-8.26354312896729	-5.45971441268921	-0.114730909466743	0.236498892307281	0.131317764520645
-4.81037855148315	-8.26871585845947	-5.46072053909302	-0.1146609634161	0.236436992883682	0.131472513079643
-4.80955696105957	-8.26363754272461	-5.45983457565308	-0.114621140062809	0.236371904611588	0.131443783640862
-4.81366205215454	-8.26960563659668	-5.46271991729736	-0.114617064595222	0.236339882016182	0.13157944381237
-4.81645059585571	-8.26956653594971	-5.46700859069824	-0.114545576274395	0.236376896500587	0.131585776805878
-4.82215785980225	-8.27008724212646	-5.46343231201172	-0.114557467401028	0.236344426870346	0.131634250283241
-4.82384204864502	-8.27044296264648	-5.47476816177368	-0.114557817578316	0.236256942152977	0.131625175476074
-4.82760667800903	-8.27089691162109	-5.47668409347534	-0.114503815770149	0.236277043819427	0.131619617342949
-4.82732105255127	-8.27768611907959	-5.47480297088623	-0.114559061825275	0.236248582601547	0.131627440452576
-4.8316388130188	-8.27285575866699	-5.48046398162842	-0.114469029009342	0.236184820532799	0.13164134323597
-4.83117961883545	-8.27210807800293	-5.47815465927124	-0.114499509334564	0.2362429946661	0.131592303514481
-4.83574914932251	-8.27149677276611	-5.47849082946777	-0.114530064165592	0.236183360219002	0.131611496210098
-4.83212327957153	-8.27018356323242	-5.4892897605896	-0.114540182054043	0.236227169632912	0.131576120853424
-4.83228588104248	-8.26993656158447	-5.48779535293579	-0.114660523831844	0.236132591962814	0.131505861878395
-4.83221530914307	-8.26688766479492	-5.48865985870361	-0.114541068673134	0.236190900206566	0.13144539296627
-4.827064037323	-8.26432228088379	-5.48852205276489	-0.114572994410992	0.236163273453712	0.131289392709732
-4.83574771881104	-8.26396369934082	-5.49245023727417	-0.114551603794098	0.2361800968647	0.131319716572762
-4.82745122909546	-8.26006984710693	-5.48989963531494	-0.114589668810368	0.236191779375076	0.131254374980927
-4.82900857925415	-8.25607013702393	-5.48552322387695	-0.114554554224014	0.236116051673889	0.131234765052795
-4.82533550262451	-8.24917602539063	-5.50203609466553	-0.114591509103775	0.236047133803368	0.131156235933304
-4.82605600357056	-8.24994659423828	-5.4996337890625	-0.114614471793175	0.236138552427292	0.131147474050522
-4.82637023925781	-8.25187110900879	-5.50147819519043	-0.114682532846928	0.236105382442474	0.13113933801651
-4.82233953475952	-8.24513339996338	-5.50076103210449	-0.114636711776257	0.236166551709175	0.131020203232765
-4.81991720199585	-8.24666118621826	-5.49888277053833	-0.114675708115101	0.236138060688972	0.131135419011116
-4.8181300163269	-8.24440383911133	-5.50261926651001	-0.114722415804863	0.236130103468895	0.131076693534851
-4.81855726242065	-8.24265766143799	-5.49748945236206	-0.114722512662411	0.236210852861404	0.131081715226173
-4.81360816955566	-8.24366283416748	-5.51362180709839	-0.114741608500481	0.236110016703606	0.131053999066353
-4.81059885025024	-8.24143695831299	-5.50605583190918	-0.114750273525715	0.236185789108276	0.130993038415909
-4.81132698059082	-8.24171447753906	-5.50748014450073	-0.11481237411499	0.236184746026993	0.130997940897942
-4.81159496307373	-8.24108219146729	-5.51094770431519	-0.114809036254883	0.236199826002121	0.130967900156975
-4.80395698547363	-8.23971176147461	-5.50263833999634	-0.114801347255707	0.236162304878235	0.131055399775505
-4.80637741088867	-8.23898315429688	-5.5067777633667	-0.114759676158428	0.236136272549629	0.131011292338371
-4.80629205703735	-8.24070358276367	-5.50328207015991	-0.114724114537239	0.236262276768684	0.131051525473595
-4.80374336242676	-8.24609661102295	-5.50347232818604	-0.114791184663773	0.236188814043999	0.130987837910652
-4.8048095703125	-8.24048328399658	-5.51182794570923	-0.114725321531296	0.236148834228516	0.13109678030014
-4.79839181900024	-8.24510955810547	-5.50479173660278	-0.114796832203865	0.236153990030289	0.131033763289452
-4.80238056182861	-8.239577293396	-5.50144958496094	-0.114698201417923	0.236234128475189	0.131059214472771
-4.79576873779297	-8.24165821075439	-5.49460411071777	-0.114734001457691	0.236237064003944	0.131077602505684
-4.79709529876709	-8.24349403381348	-5.50420999526978	-0.114702649414539	0.236124292016029	0.131091669201851
-4.79763078689575	-8.24235057830811	-5.49822664260864	-0.114727638661861	0.236217871308327	0.131066709756851
-4.79419136047363	-8.24151611328125	-5.50577545166016	-0.114680893719196	0.236131981015205	0.131111919879913
-4.79427289962769	-8.23881530761719	-5.50312423706055	-0.114592991769314	0.236126631498337	0.131105720996857
-4.78841972351074	-8.24058628082275	-5.50192737579346	-0.11475221067667	0.236205324530602	0.131125912070274
-4.79364442825317	-8.23541355133057	-5.49995088577271	-0.11466858536005	0.236157134175301	0.131246328353882
-4.78577089309692	-8.23604011535645	-5.48720407485962	-0.11466920375824	0.236090838909149	0.131261885166168
-4.78752613067627	-8.23463726043701	-5.4914174079895	-0.114617064595222	0.236056178808212	0.131355166435242
-4.78689098358154	-8.23153114318848	-5.49314212799072	-0.114561088383198	0.236158564686775	0.131418868899345
-4.7867603302002	-8.23643684387207	-5.49037265777588	-0.11465460062027	0.23612904548645	0.131452575325966
-4.78822755813599	-8.23241710662842	-5.48828554153442	-0.114542819559574	0.236096084117889	0.131532415747643
-4.78509712219238	-8.23403739929199	-5.48620939254761	-0.114534974098206	0.236084148287773	0.131501451134682
-4.79067230224609	-8.2328405380249	-5.48917055130005	-0.114436037838459	0.236101791262627	0.131719842553139
-4.7870831489563	-8.23608207702637	-5.48858976364136	-0.11442531645298	0.236111134290695	0.131670102477074
-4.7912483215332	-8.23282337188721	-5.4806661605835	-0.114298075437546	0.23607237637043	0.131769895553589
-4.79179811477661	-8.23282527923584	-5.48928642272949	-0.114397875964642	0.236060157418251	0.13181708753109
-4.79055070877075	-8.23593425750732	-5.4812536239624	-0.114229582250118	0.236067265272141	0.131823867559433
-4.79358720779419	-8.23696804046631	-5.47676658630371	-0.114245399832726	0.23606926202774	0.131930306553841
-4.79394340515137	-8.23650646209717	-5.47556304931641	-0.114172451198101	0.236043155193329	0.13192380964756
-4.79408359527588	-8.23895645141602	-5.47371435165405	-0.114099629223347	0.236047312617302	0.132045671343803
-4.79960775375366	-8.24199104309082	-5.47917938232422	-0.114076972007751	0.23604342341423	0.132036194205284
-4.79767799377441	-8.23931503295898	-5.46703147888184	-0.113978296518326	0.236135169863701	0.132111594080925
-4.79762506484985	-8.2392578125	-5.47623109817505	-0.114001028239727	0.2359828799963	0.132120072841644
-4.79688262939453	-8.23969745635986	-5.47521162033081	-0.113836690783501	0.235977858304977	0.132025092840195
-4.80202722549438	-8.24227237701416	-5.47718524932861	-0.113936185836792	0.236024260520935	0.132159501314163
-4.80202150344849	-8.23810291290283	-5.47038793563843	-0.113795012235641	0.236024871468544	0.132105275988579
-4.80022192001343	-8.23934555053711	-5.46883201599121	-0.113753139972687	0.236000806093216	0.132187470793724
-4.80574750900269	-8.24288368225098	-5.47540092468262	-0.113776311278343	0.23599348962307	0.132112070918083
-4.80497598648071	-8.24262809753418	-5.46918869018555	-0.113747730851173	0.235997438430786	0.132149055600166
-4.80533599853516	-8.24251842498779	-5.47906732559204	-0.113749876618385	0.235976785421371	0.13211826980114
-4.80449914932251	-8.23913669586182	-5.48214197158813	-0.11364970356226	0.235924571752548	0.132017880678177
-4.80257368087769	-8.24111652374268	-5.47354793548584	-0.113707527518272	0.235936850309372	0.131998434662819
-4.80633354187012	-8.23668098449707	-5.4754695892334	-0.113614968955517	0.235930591821671	0.131916046142578
-4.80226850509644	-8.2367467880249	-5.46981048583984	-0.113593116402626	0.235926821827888	0.13188236951828
-4.80438995361328	-8.23740291595459	-5.47517681121826	-0.113653250038624	0.235822886228561	0.131809324026108
-4.80141878128052	-8.2346887588501	-5.4695930480957	-0.113628290593624	0.235835358500481	0.131740733981133
-4.79830646514893	-8.23449897766113	-5.47694492340088	-0.113571353256702	0.235798120498657	0.131590187549591
-4.79754686355591	-8.22987365722656	-5.47482633590698	-0.113534778356552	0.235784620046616	0.131503567099571
-4.79154968261719	-8.23368358612061	-5.46987533569336	-0.113581612706184	0.235868036746979	0.131325945258141
-4.79358100891113	-8.22804641723633	-5.46605396270752	-0.113570585846901	0.235812649130821	0.13137398660183
-4.78755140304565	-8.22524929046631	-5.46741914749146	-0.113617703318596	0.235882773995399	0.131202414631844
-4.78447961807251	-8.22172451019287	-5.45722532272339	-0.113536156713963	0.235821485519409	0.131119534373283
-4.78127193450928	-8.21963787078857	-5.46365022659302	-0.113570414483547	0.235902816057205	0.13097283244133
-4.77671718597412	-8.22214984893799	-5.46456861495972	-0.113565847277641	0.235857486724854	0.130776762962341
-4.77556085586548	-8.21879005432129	-5.45759153366089	-0.113609798252583	0.235903427004814	0.130734547972679
-4.77309656143188	-8.21747875213623	-5.46304655075073	-0.113654106855392	0.235907584428787	0.130493462085724
-4.77249908447266	-8.21747875213623	-5.46104717254639	-0.113583937287331	0.235819682478905	0.130448490381241
-4.77164888381958	-8.21363162994385	-5.46037292480469	-0.113625712692738	0.235894158482552	0.130327060818672
-4.77101182937622	-8.21126556396484	-5.45244169235229	-0.11360090225935	0.235797762870789	0.130240619182587
-4.76973104476929	-8.20972061157227	-5.46550416946411	-0.113624922931194	0.235861882567406	0.130071386694908
-4.76920557022095	-8.21044731140137	-5.46331071853638	-0.113651648163795	0.235876008868217	0.129919230937958
-4.76775884628296	-8.21118640899658	-5.46245002746582	-0.113683573901653	0.235838755965233	0.129912048578262
-4.77216053009033	-8.20893669128418	-5.46028757095337	-0.11366730928421	0.235838294029236	0.129752919077873
-4.76649332046509	-8.20708560943604	-5.45833301544189	-0.113671906292439	0.235770344734192	0.129701167345047
-4.76988077163696	-8.20596122741699	-5.4639368057251	-0.113713838160038	0.235817477107048	0.129612073302269
-4.7691502571106	-8.20511150360107	-5.4503231048584	-0.113734059035778	0.235756829380989	0.129563093185425
-4.76835441589355	-8.2091121673584	-5.46627378463745	-0.113720618188381	0.235798597335815	0.129424124956131
-4.77029609680176	-8.20545387268066	-5.46018934249878	-0.113797292113304	0.235688254237175	0.12932214140892
-4.76948261260986	-8.21033668518066	-5.45874071121216	-0.113828681409359	0.235746219754219	0.129194691777229
-4.76545715332031	-8.20363521575928	-5.46194314956665	-0.11380285769701	0.235714331269264	0.12918983399868
-4.7679877281189	-8.20811557769775	-5.4598593711853	-0.113775327801704	0.235737800598145	0.129069894552231
-4.76414251327515	-8.20855712890625	-5.45632791519165	-0.113761387765408	0.235718116164207	0.129033893346786
-4.7622857093811	-8.2105016708374	-5.46906471252441	-0.113813325762749	0.235739931464195	0.128896996378899
-4.76535177230835	-8.21386623382568	-5.46741914749146	-0.113825045526028	0.235727295279503	0.128757774829865
-4.76644802093506	-8.21391773223877	-5.46420860290527	-0.113797031342983	0.23568594455719	0.128771618008614
-4.76548004150391	-8.21126651763916	-5.46041393280029	-0.113778635859489	0.235757187008858	0.128606289625168
-4.76718425750732	-8.21672630310059	-5.4595685005188	-0.1137605458498	0.23565798997879	0.128698796033859
-4.76566362380981	-8.21608257293701	-5.47192764282227	-0.113749139010906	0.235673949122429	0.128600090742111
-4.76910543441772	-8.21578884124756	-5.45216608047485	-0.113737247884274	0.235712230205536	0.128630116581917
-4.76340007781982	-8.2191743850708	-5.46945571899414	-0.113755092024803	0.235617518424988	0.128510296344757
-4.76562118530273	-8.21462821960449	-5.46427488327026	-0.113681823015213	0.235728293657303	0.128447711467743
-4.76381921768188	-8.22206497192383	-5.46331977844238	-0.113741926848888	0.235735550522804	0.128400921821594
-4.76429033279419	-8.21605777740479	-5.46214199066162	-0.113696426153183	0.235717073082924	0.128429144620895
-4.76536226272583	-8.21953582763672	-5.45578527450562	-0.11361225694418	0.235782071948051	0.128367409110069
-4.7643461227417	-8.21793937683105	-5.45736837387085	-0.113630957901478	0.235691115260124	0.128334045410156
-4.76363849639893	-8.2191915512085	-5.46341180801392	-0.113577552139759	0.235741093754768	0.128312081098557
-4.76735162734985	-8.22058200836182	-5.45918226242065	-0.113556519150734	0.235727041959763	0.128226861357689
-4.76929044723511	-8.22245597839355	-5.45778751373291	-0.113590069115162	0.235718309879303	0.128247082233429
-4.76726007461548	-8.21733474731445	-5.45326328277588	-0.113526828587055	0.235743269324303	0.128234595060349
-4.76853179931641	-8.22042083740234	-5.45191383361816	-0.113493628799915	0.235676795244217	0.128262177109718
-4.76907873153687	-8.22117042541504	-5.45616912841797	-0.113524824380875	0.235661432147026	0.128244921565056
-4.77521324157715	-8.22127914428711	-5.44917869567871	-0.11353887617588	0.235799580812454	0.128261670470238
-4.77461862564087	-8.2196102142334	-5.45506477355957	-0.113553419709206	0.235639601945877	0.128218039870262
-4.78131341934204	-8.21760177612305	-5.45718383789063	-0.113456681370735	0.235632807016373	0.128255978226662
-4.77858448028564	-8.2170295715332	-5.45683145523071	-0.113571733236313	0.235674068331718	0.128147959709167
-4.7819619178772	-8.22030544281006	-5.4563889503479	-0.113583609461784	0.235582157969475	0.128252908587456
-4.78406381607056	-8.21821212768555	-5.45864248275757	-0.113593012094498	0.235570579767227	0.12816421687603
-4.78384351730347	-8.21411037445068	-5.44775438308716	-0.113626323640347	0.235643222928047	0.128171503543854
-4.78159141540527	-8.21458053588867	-5.45878982543945	-0.113650321960449	0.235478729009628	0.128097921609879
-4.7838454246521	-8.21124172210693	-5.4586968421936	-0.113561563193798	0.235543176531792	0.128075256943703
-4.78025531768799	-8.21285247802734	-5.45399475097656	-0.113734379410744	0.235537201166153	0.127971082925797
-4.78146123886108	-8.20943927764893	-5.4560809135437	-0.113751493394375	0.235559895634651	0.128033250570297
-4.77854251861572	-8.20901393890381	-5.44983196258545	-0.113724231719971	0.235618993639946	0.127945572137833
-4.77992057800293	-8.20539665222168	-5.44220304489136	-0.11378962546587	0.235596224665642	0.127882406115532
-4.77839946746826	-8.20422649383545	-5.45224761962891	-0.113906167447567	0.235618188977242	0.127841204404831
-4.77377891540527	-8.19863891601563	-5.45048952102661	-0.113841935992241	0.235595151782036	0.127713724970818
-4.77277278900146	-8.19976711273193	-5.45360565185547	-0.113955490291119	0.23561829328537	0.127701088786125
-4.77249813079834	-8.19356441497803	-5.45405292510986	-0.113974183797836	0.235603719949722	0.127595499157906
-4.76622867584229	-8.19147682189941	-5.45103359222412	-0.114036545157433	0.235604360699654	0.127499133348465
-4.76585531234741	-8.19164848327637	-5.45412731170654	-0.114077746868134	0.235582560300827	0.12739759683609
-4.7636342048645	-8.18845367431641	-5.45509433746338	-0.114092200994492	0.235604763031006	0.127365663647652
-4.76063251495361	-8.18736839294434	-5.45572853088379	-0.114109799265862	0.235598176717758	0.127239018678665
-4.76244735717773	-8.18050193786621	-5.45655059814453	-0.114129558205605	0.235550954937935	0.127164721488953
-4.75844573974609	-8.18355655670166	-5.44745874404907	-0.114189252257347	0.235611975193024	0.127029687166214
-4.75732946395874	-8.17982769012451	-5.45255565643311	-0.114214196801186	0.235571578145027	0.127112805843353
-4.75796222686768	-8.17832851409912	-5.45289325714111	-0.114203557372093	0.2356136739254	0.127029746770859
-4.75535249710083	-8.17572498321533	-5.44104146957397	-0.114202752709389	0.235559642314911	0.12700143456459
-4.75540685653687	-8.17842864990234	-5.45797252655029	-0.11422424018383	0.235615223646164	0.126916617155075
-4.75322341918945	-8.17418956756592	-5.45001077651978	-0.114266909658909	0.235621556639671	0.126834779977798
-4.75162553787231	-8.17906856536865	-5.44938659667969	-0.114269986748695	0.235579788684845	0.126774907112122
-4.74401664733887	-8.17306900024414	-5.44644594192505	-0.114243730902672	0.235540628433228	0.126752272248268
-4.74456834793091	-8.1757984161377	-5.44082880020142	-0.114299185574055	0.235636159777641	0.126699432730675
-4.74339008331299	-8.17532730102539	-5.4351372718811	-0.114218138158321	0.235658451914787	0.126702636480331
-4.73821830749512	-8.17539882659912	-5.4477276802063	-0.114266619086266	0.235585242509842	0.126592263579369
-4.73520374298096	-8.17580699920654	-5.43759775161743	-0.114243775606155	0.235623046755791	0.126518532633781
-4.73346376419067	-8.17785167694092	-5.43696880340576	-0.114179581403732	0.235648095607758	0.126539170742035
-4.73046159744263	-8.17314052581787	-5.43183565139771	-0.114220105111599	0.235653012990952	0.126437842845917
-4.73050594329834	-8.17945289611816	-5.42985677719116	-0.114217631518841	0.235710293054581	0.12655434012413
-4.72853422164917	-8.17964172363281	-5.43544006347656	-0.114225536584854	0.235706329345703	0.126553386449814
-4.72563171386719	-8.17814540863037	-5.42803001403809	-0.114274106919765	0.235714435577393	0.126509264111519
-4.72688722610474	-8.18308639526367	-5.43143081665039	-0.114187754690647	0.235727667808533	0.126501053571701
-4.72766065597534	-8.18184757232666	-5.43808937072754	-0.114190317690372	0.235793024301529	0.12647719681263
-4.72833108901978	-8.19010353088379	-5.43271207809448	-0.114286877214909	0.235783010721207	0.126483276486397
-4.72624540328979	-8.18848037719727	-5.42965126037598	-0.114269062876701	0.235770747065544	0.126594498753548
-4.72604513168335	-8.19214153289795	-5.43676376342773	-0.114344082772732	0.235817193984985	0.126617044210434
-4.72745323181152	-8.19107341766357	-5.4288649559021	-0.11435578763485	0.235769420862198	0.126602202653885
-4.73117780685425	-8.19262790679932	-5.44031238555908	-0.114288963377476	0.235800832509995	0.12666392326355
-4.73104619979858	-8.19698810577393	-5.44150018692017	-0.114346534013748	0.235806167125702	0.126640766859055
-4.72971105575562	-8.20205688476563	-5.43967485427856	-0.114429607987404	0.235772088170052	0.126622810959816
-4.73548030853271	-8.19939041137695	-5.44738626480103	-0.114350937306881	0.235751792788506	0.126646012067795
-4.73509836196899	-8.20076179504395	-5.44543123245239	-0.114417649805546	0.23584945499897	0.12659478187561
-4.73852014541626	-8.20446491241455	-5.43949890136719	-0.114441551268101	0.235754907131195	0.126627013087273
-4.73709869384766	-8.20151329040527	-5.44916391372681	-0.114320322871208	0.235838636755943	0.126553431153297
-4.73508214950562	-8.20377445220947	-5.44971656799316	-0.114439785480499	0.235762059688568	0.126544788479805
-4.74196672439575	-8.20708179473877	-5.45236921310425	-0.114354453980923	0.235850021243095	0.126571476459503
-4.73668098449707	-8.20724678039551	-5.4504132270813	-0.114432238042355	0.235878303647041	0.126422643661499
-4.73918437957764	-8.21258544921875	-5.44200611114502	-0.114514485001564	0.235836088657379	0.126490563154221
-4.73798274993896	-8.21083068847656	-5.45721673965454	-0.114426337182522	0.235819205641747	0.126405254006386
-4.73837375640869	-8.21146488189697	-5.44711780548096	-0.114457622170448	0.235861718654633	0.126397669315338
-4.74036169052124	-8.21428680419922	-5.45423030853271	-0.114429205656052	0.235787689685822	0.126325324177742
-4.74248647689819	-8.21121311187744	-5.46102809906006	-0.114409722387791	0.235879719257355	0.126212313771248
-4.73682260513306	-8.21719646453857	-5.45465517044067	-0.114573150873184	0.235875234007835	0.126213863492012
-4.74127626419067	-8.21577453613281	-5.45771312713623	-0.114557437598705	0.235854208469391	0.126148730516434
-4.73817920684814	-8.21446418762207	-5.45609569549561	-0.114558421075344	0.235902160406113	0.126118257641792
-4.7428936958313	-8.21103096008301	-5.46275520324707	-0.114543549716473	0.235901191830635	0.126104086637497
-4.74116897583008	-8.21286296844482	-5.46079635620117	-0.114591427147388	0.235944226384163	0.126084387302399
-4.7385048866272	-8.21513843536377	-5.46160316467285	-0.114689961075783	0.235861510038376	0.126065462827682
-4.73984336853027	-8.20928573608398	-5.46007394790649	-0.114602640271187	0.235859990119934	0.12604832649231
-4.7349100112915	-8.21121788024902	-5.46378183364868	-0.114802405238152	0.235846355557442	0.125884190201759
-4.74025249481201	-8.20911026000977	-5.45898962020874	-0.114693336188793	0.2358568161726	0.125994592905045
-4.73488140106201	-8.20772171020508	-5.46465969085693	-0.114835977554321	0.235949918627739	0.125877618789673
-4.73472547531128	-8.20512962341309	-5.45407867431641	-0.114800319075584	0.235872700810432	0.125857949256897
-4.73321533203125	-8.20534038543701	-5.46111917495728	-0.114918455481529	0.235897794365883	0.125803008675575
-4.72863912582397	-8.20323371887207	-5.46186828613281	-0.114889070391655	0.235932663083076	0.125642731785774
-4.72567224502563	-8.20298004150391	-5.46026277542114	-0.115041375160217	0.235926896333694	0.125661328434944
-4.72821521759033	-8.19936370849609	-5.45699739456177	-0.114994384348392	0.236024186015129	0.125576600432396
-4.72136449813843	-8.20025730133057	-5.45518207550049	-0.115076221525669	0.236027285456657	0.125495582818985
-4.7180552482605	-8.2006778717041	-5.45179891586304	-0.115085825324059	0.235973611474037	0.125494420528412
-4.71827602386475	-8.19596385955811	-5.45519018173218	-0.115032732486725	0.235968008637428	0.12545058131218
-4.71626234054565	-8.19929981231689	-5.45148229598999	-0.115090139210224	0.23601707816124	0.125265330076218
-4.71614933013916	-8.20009326934814	-5.44445419311523	-0.115170709788799	0.236059457063675	0.125339984893799
-4.7150239944458	-8.19617176055908	-5.4507999420166	-0.115098714828491	0.236026301980019	0.125177890062332
-4.71056795120239	-8.19608402252197	-5.43946266174316	-0.115130208432674	0.235953092575073	0.12521530687809
-4.71111536026001	-8.19607734680176	-5.44934463500977	-0.115145832300186	0.236016929149628	0.125158116221428
-4.70875024795532	-8.1954231262207	-5.43555736541748	-0.11515049636364	0.23605751991272	0.125088736414909
-4.70885610580444	-8.19605255126953	-5.44361400604248	-0.115124128758907	0.236080229282379	0.124981120228767
-4.70539283752441	-8.19130611419678	-5.43713140487671	-0.115136064589024	0.236004903912544	0.124968893826008
-4.70622491836548	-8.19291687011719	-5.43198537826538	-0.115170754492283	0.236044719815254	0.124745972454548
-4.70247936248779	-8.18904781341553	-5.43357133865356	-0.115150853991508	0.236016869544983	0.124788604676723
-4.70270586013794	-8.1886510848999	-5.43143939971924	-0.115231461822987	0.236031398177147	0.12472902983427
-4.70423316955566	-8.18880367279053	-5.42007827758789	-0.11518656462431	0.235978811979294	0.124594792723656
-4.70427560806274	-8.18612194061279	-5.43747806549072	-0.115214265882969	0.235948771238327	0.124561563134193
-4.70168542861938	-8.18580627441406	-5.43524408340454	-0.115277856588364	0.235869571566582	0.124466583132744
-4.70191431045532	-8.19108200073242	-5.43166923522949	-0.115207716822624	0.23601122200489	0.124367870390415
-4.70521831512451	-8.18264484405518	-5.42649936676025	-0.115209303796291	0.235994786024094	0.124308481812477
-4.7055230140686	-8.18524551391602	-5.42417097091675	-0.115297071635723	0.235958367586136	0.124194152653217
-4.70027637481689	-8.18547344207764	-5.43167591094971	-0.115264043211937	0.235877394676208	0.124099232256413
-4.70069932937622	-8.18474674224854	-5.42496204376221	-0.115230061113834	0.235880881547928	0.124022133648396
-4.69913768768311	-8.18849849700928	-5.42350149154663	-0.115248866379261	0.235893324017525	0.123942017555237
-4.7032995223999	-8.18897819519043	-5.42718553543091	-0.115210480988026	0.23591685295105	0.123875126242638
-4.70064735412598	-8.18929767608643	-5.42209959030151	-0.115202091634274	0.235863536596298	0.123703964054585
-4.70262718200684	-8.19118404388428	-5.4192681312561	-0.115168444812298	0.235828816890717	0.123723521828651
-4.7019248008728	-8.18963527679443	-5.42130041122437	-0.11524049192667	0.235856398940086	0.123614899814129
-4.7026515007019	-8.18943023681641	-5.40891075134277	-0.11525085568428	0.235762640833855	0.123600587248802
-4.69968318939209	-8.19303035736084	-5.42622518539429	-0.115126475691795	0.235841944813728	0.123497791588306
-4.7014741897583	-8.19349098205566	-5.42120504379272	-0.115174688398838	0.235803812742233	0.123352147638798
-4.70071697235107	-8.19561958312988	-5.42112398147583	-0.115253791213036	0.235801205039024	0.123341746628284
-4.69594717025757	-8.19106006622314	-5.41699981689453	-0.115225456655025	0.235718607902527	0.123195894062519
-4.69918918609619	-8.19400024414063	-5.41205883026123	-0.115195102989674	0.235775172710419	0.123148299753666
-4.695387840271	-8.1945333480835	-5.41733360290527	-0.115202963352203	0.235736787319183	0.123070158064365
-4.69694519042969	-8.19499588012695	-5.40662336349487	-0.115230016410351	0.235790550708771	0.123031385242939
-4.69754838943481	-8.19213008880615	-5.42093896865845	-0.115226671099663	0.235771834850311	0.122914150357246
-4.69465065002441	-8.19095039367676	-5.41758441925049	-0.115213170647621	0.235719069838524	0.122754573822021
-4.69127225875854	-8.19476222991943	-5.41322946548462	-0.115274898707867	0.235678344964981	0.122762843966484
-4.69337320327759	-8.19098281860352	-5.41722536087036	-0.115195535123348	0.235683023929596	0.122730813920498
-4.68528985977173	-8.19132900238037	-5.41651153564453	-0.115317836403847	0.235686659812927	0.122617803514004
-4.68336009979248	-8.18896389007568	-5.40934467315674	-0.11537853628397	0.235557824373245	0.122563928365707
-4.67920255661011	-8.1884937286377	-5.4212965965271	-0.115370407700539	0.235708147287369	0.122451812028885
-4.67711973190308	-8.18813800811768	-5.41641521453857	-0.115373052656651	0.235625490546227	0.122288607060909
-4.67935609817505	-8.19001865386963	-5.41637945175171	-0.115388885140419	0.235658794641495	0.122250221669674
-4.67302179336548	-8.18320560455322	-5.41938066482544	-0.115405477583408	0.235755771398544	0.122044280171394
-4.67026472091675	-8.18699550628662	-5.41062688827515	-0.115415066480637	0.235679849982262	0.122010558843613
-4.66823863983154	-8.18687725067139	-5.41931819915771	-0.115439720451832	0.235619053244591	0.121921882033348
-4.66250944137573	-8.18260383605957	-5.41076612472534	-0.11542633920908	0.23570317029953	0.121865220367908
-4.66217136383057	-8.18428421020508	-5.4181170463562	-0.115509554743767	0.235694319009781	0.121729172766209
-4.66127872467041	-8.17796993255615	-5.42473411560059	-0.11538477241993	0.235680744051933	0.121585212647915
-4.65511131286621	-8.18203163146973	-5.41601991653442	-0.115493051707745	0.235685765743256	0.121476612985134
-4.65506410598755	-8.1773157119751	-5.41933012008667	-0.115458019077778	0.235680013895035	0.121487013995647
-4.64956760406494	-8.17642974853516	-5.41016101837158	-0.115453973412514	0.235717341303825	0.121363185346127
-4.64797830581665	-8.17389488220215	-5.41528272628784	-0.115443706512451	0.235625147819519	0.121277242898941
-4.64731311798096	-8.17445850372314	-5.41903877258301	-0.115424446761608	0.235772237181664	0.121171846985817
-4.64532995223999	-8.17404365539551	-5.41318559646606	-0.11546890437603	0.235678389668465	0.121073879301548
-4.6454610824585	-8.17368221282959	-5.41709184646606	-0.11541173607111	0.235657006502151	0.121075734496117
-4.63832378387451	-8.17403125762939	-5.41986227035522	-0.115406438708305	0.235660403966904	0.120820559561253
-4.64107275009155	-8.17147636413574	-5.4123682975769	-0.115345470607281	0.235683992505074	0.120869740843773
-4.64156055450439	-8.17404365539551	-5.42029619216919	-0.115384519100189	0.235742136836052	0.120783284306526
-4.64049673080444	-8.16938018798828	-5.40850210189819	-0.115385167300701	0.235800683498383	0.120702423155308
-4.63890790939331	-8.17202186584473	-5.4167275428772	-0.115378648042679	0.235708445310593	0.120623871684074
-4.63832759857178	-8.16760063171387	-5.42155265808105	-0.115257360041142	0.23564849793911	0.120519988238811
-4.63762044906616	-8.16823959350586	-5.41244077682495	-0.115247383713722	0.235748544335365	0.120441548526287
-4.6374683380127	-8.16477966308594	-5.41675758361816	-0.115265183150768	0.235766053199768	0.12044570595026
-4.63338851928711	-8.1674280166626	-5.40522003173828	-0.115318335592747	0.235732361674309	0.120409123599529
-4.63263368606567	-8.16405010223389	-5.41223192214966	-0.115265294909477	0.235551223158836	0.120397284626961
-4.63201999664307	-8.16252899169922	-5.41153001785278	-0.115280374884605	0.235673129558563	0.120274074375629
-4.63113927841187	-8.16379356384277	-5.41352844238281	-0.115238972008228	0.235655948519707	0.120238937437534
-4.63335514068604	-8.16104316711426	-5.41056156158447	-0.115280300378799	0.235552877187729	0.120216697454453
-4.63293600082397	-8.16066265106201	-5.41140985488892	-0.115283384919167	0.235657289624214	0.120044879615307
-4.62828397750854	-8.15884494781494	-5.4083080291748	-0.115284442901611	0.235604539513588	0.120043493807316
-4.62994146347046	-8.15648746490479	-5.41090774536133	-0.115322627127171	0.235578209161758	0.120008736848831
-4.63106918334961	-8.15513038635254	-5.3984203338623	-0.115306057035923	0.235538884997368	0.119924709200859
-4.63686466217041	-8.15597248077393	-5.41286134719849	-0.115303300321102	0.23561492562294	0.119755275547504
-4.63618183135986	-8.15422821044922	-5.40996217727661	-0.115305930376053	0.235530495643616	0.119722008705139
-4.63866472244263	-8.16273975372314	-5.4068751335144	-0.115363597869873	0.235453233122826	0.119619198143482
-4.64006948471069	-8.15419864654541	-5.40602779388428	-0.115252055227757	0.235426023602486	0.119626738131046
-4.6442608833313	-8.15687274932861	-5.40831708908081	-0.115280747413635	0.235482722520828	0.11956625431776
-4.64715671539307	-8.15784645080566	-5.41072654724121	-0.115254230797291	0.235431417822838	0.119501046836376
-4.6498327255249	-8.15849113464355	-5.41395044326782	-0.11534571647644	0.235442087054253	0.119387120008469
-4.64933681488037	-8.16061210632324	-5.41122102737427	-0.115317329764366	0.23533508181572	0.119356445968151
-4.65072154998779	-8.16108894348145	-5.41565465927124	-0.115233719348907	0.235252633690834	0.119280301034451
-4.6567234992981	-8.15820026397705	-5.41131925582886	-0.115256607532501	0.235321193933487	0.119102157652378
-4.65944623947144	-8.16476440429688	-5.40599632263184	-0.115265347063541	0.235159635543823	0.119148053228855
-4.65846157073975	-8.16236782073975	-5.41308069229126	-0.115244090557098	0.235132619738579	0.119020812213421
-4.65989685058594	-8.16319179534912	-5.40665102005005	-0.115273110568523	0.235182255506516	0.118976563215256
-4.66314458847046	-8.16330814361572	-5.41411542892456	-0.115223363041878	0.235065266489983	0.118837773799896
-4.66583156585693	-8.16438961029053	-5.4186749458313	-0.115180246531963	0.235140904784203	0.118757821619511
-4.6633882522583	-8.16283321380615	-5.4105396270752	-0.115271262824535	0.235073998570442	0.118587099015713
-4.66458177566528	-8.16742324829102	-5.4158239364624	-0.115243442356586	0.235026061534882	0.118589162826538
-4.66363000869751	-8.16354179382324	-5.41966009140015	-0.115256652235985	0.235000565648079	0.11848820745945
-4.66498422622681	-8.1619815826416	-5.40999221801758	-0.115305885672569	0.235035419464111	0.118488326668739
-4.6670036315918	-8.16316699981689	-5.41740369796753	-0.115336038172245	0.234944447875023	0.118332833051682
-4.66695642471313	-8.1611442565918	-5.42166090011597	-0.115276709198952	0.234945014119148	0.118248723447323
-4.66481399536133	-8.16286945343018	-5.41491317749023	-0.115364745259285	0.234982639551163	0.11810402572155
-4.67148065567017	-8.16320419311523	-5.41845655441284	-0.115356437861919	0.234881848096848	0.118121273815632
-4.66765069961548	-8.16377639770508	-5.41826105117798	-0.115493506193161	0.234947264194489	0.118037760257721
-4.66956615447998	-8.16122722625732	-5.40997982025146	-0.115351021289825	0.234886527061462	0.117936931550503
-4.66822624206543	-8.16436100006104	-5.42279291152954	-0.11547265201807	0.234870344400406	0.117847204208374
-4.67316913604736	-8.16279220581055	-5.42244291305542	-0.115376338362694	0.234836682677269	0.117822386324406
-4.66915082931519	-8.16798210144043	-5.42074728012085	-0.115468531847	0.234869435429573	0.117712631821632
-4.67443418502808	-8.16510200500488	-5.41961240768433	-0.115434437990189	0.234835684299469	0.117776200175285
-4.66954660415649	-8.167405128479	-5.42463064193726	-0.115483202040195	0.234819680452347	0.117688573896885
-4.67136859893799	-8.16819667816162	-5.41665458679199	-0.115533404052258	0.234905362129211	0.117658115923405
-4.66837358474731	-8.16880416870117	-5.42544031143188	-0.115588940680027	0.234787166118622	0.117650590837002
-4.66546154022217	-8.16487312316895	-5.42807579040527	-0.115520767867565	0.234805777668953	0.117557153105736
-4.66278076171875	-8.17002487182617	-5.42002630233765	-0.115651153028011	0.234815314412117	0.117530211806297
-4.66539621353149	-8.16320133209229	-5.42328071594238	-0.115618966519833	0.234883010387421	0.117572866380215
-4.66023874282837	-8.16587352752686	-5.41906023025513	-0.115672819316387	0.234856978058815	0.117513194680214
-4.65687465667725	-8.1616735458374	-5.41782379150391	-0.11566299200058	0.234828442335129	0.11758304387331
-4.65411329269409	-8.16388416290283	-5.41885805130005	-0.115746825933456	0.234847187995911	0.117548890411854
-4.65341567993164	-8.1627368927002	-5.42554092407227	-0.115691803395748	0.234845981001854	0.117571122944355
-4.65189552307129	-8.16273403167725	-5.4174280166626	-0.115774616599083	0.234894901514053	0.117680810391903
-4.65433073043823	-8.15979862213135	-5.41935300827026	-0.115787923336029	0.234899148344994	0.117685787379742
-4.64959096908569	-8.159255027771	-5.41591215133667	-0.115758836269379	0.234864115715027	0.117785595357418
-4.64982891082764	-8.16115570068359	-5.42538499832153	-0.115811705589294	0.234920144081116	0.117834739387035
-4.65135812759399	-8.16012763977051	-5.41406106948853	-0.115865588188171	0.2348972260952	0.117957726120949
-4.65289545059204	-8.16152286529541	-5.42712640762329	-0.115787178277969	0.234939187765121	0.117957681417465
-4.65347099304199	-8.15976810455322	-5.41992855072021	-0.115791521966457	0.234897702932358	0.118088975548744
-4.65099954605103	-8.15905475616455	-5.42346286773682	-0.115706190466881	0.234879910945892	0.118097819387913
-4.65430164337158	-8.16502380371094	-5.42214870452881	-0.115772418677807	0.234868705272675	0.118299163877964
-4.65453243255615	-8.16324710845947	-5.4221339225769	-0.115698143839836	0.234885290265083	0.118382267653942
-4.65510749816895	-8.16076278686523	-5.41037082672119	-0.115647539496422	0.234884485602379	0.118442691862583
-4.65276288986206	-8.16612911224365	-5.42521953582764	-0.115600809454918	0.234880164265633	0.118527054786682
-4.65952348709106	-8.16552448272705	-5.42655992507935	-0.115517638623714	0.234916999936104	0.118639521300793
-4.65543603897095	-8.16578960418701	-5.41653680801392	-0.115539848804474	0.234959706664085	0.118631556630135
-4.65746402740479	-8.17092514038086	-5.41669368743896	-0.115457884967327	0.234827741980553	0.118828825652599
-4.65682077407837	-8.16554546356201	-5.42129802703857	-0.115364849567413	0.234890922904015	0.118877470493317
-4.65693616867065	-8.16692352294922	-5.40677976608276	-0.115361914038658	0.234811350703239	0.119016706943512
-4.65609836578369	-8.16804599761963	-5.42028474807739	-0.115264356136322	0.234825998544693	0.119054712355137
-4.65769290924072	-8.16750049591064	-5.4179425239563	-0.115276083350182	0.234822764992714	0.119028009474277
-4.65373611450195	-8.17037582397461	-5.40782928466797	-0.115292958915234	0.234751984477043	0.119076080620289
-4.66161346435547	-8.16703319549561	-5.41703987121582	-0.115160427987576	0.23470464348793	0.119124367833138
-4.65817403793335	-8.16455459594727	-5.41129684448242	-0.115182884037495	0.23481622338295	0.119139954447746
-4.66035747528076	-8.16255569458008	-5.40232944488525	-0.115127563476563	0.234733760356903	0.119179114699364
-4.66187047958374	-8.16031646728516	-5.41319274902344	-0.115053735673428	0.234715655446053	0.119114369153976
-4.66352844238281	-8.15949821472168	-5.41496229171753	-0.115005247294903	0.234636873006821	0.119106866419315
-4.66699934005737	-8.16555881500244	-5.40971374511719	-0.115161724388599	0.234648525714874	0.119135193526745
-4.67223405838013	-8.16084384918213	-5.40899515151978	-0.115010984241962	0.234577685594559	0.119148336350918
-4.67144012451172	-8.16186809539795	-5.40617084503174	-0.115052998065948	0.234508097171783	0.119157932698727
-4.67919445037842	-8.1621561050415	-5.41450548171997	-0.114986456930637	0.234441012144089	0.119130745530128
-4.6810884475708	-8.16327285766602	-5.41511201858521	-0.114989452064037	0.23452977836132	0.119107246398926
-4.68283319473267	-8.16569900512695	-5.41625928878784	-0.115017108619213	0.234425261616707	0.118987806141376
-4.68903255462646	-8.16471004486084	-5.41834020614624	-0.115014374256134	0.234360024333	0.118992954492569
-4.69083547592163	-8.1618537902832	-5.42114782333374	-0.114982970058918	0.234278753399849	0.118853315711021
-4.69290256500244	-8.16514873504639	-5.42094898223877	-0.114990167319775	0.234265923500061	0.118940509855747
-4.70216703414917	-8.16751003265381	-5.42881441116333	-0.115033142268658	0.234285086393356	0.118813417851925
-4.6984338760376	-8.16575145721436	-5.42288398742676	-0.115055665373802	0.23426079750061	0.118819057941437
-4.70290470123291	-8.16950988769531	-5.43631505966187	-0.115110173821449	0.234150916337967	0.118734106421471
-4.70329475402832	-8.16587829589844	-5.43799209594727	-0.115063302218914	0.234170243144035	0.118666507303715
-4.70230197906494	-8.1668119430542	-5.43670225143433	-0.115191213786602	0.234145551919937	0.118585266172886
-4.70928716659546	-8.16788291931152	-5.44213390350342	-0.11528068035841	0.234070286154747	0.118719026446342
-4.70644235610962	-8.16487216949463	-5.44530630111694	-0.115312241017818	0.234117865562439	0.118621304631233
-4.70516300201416	-8.16320896148682	-5.43633699417114	-0.11535818874836	0.234038546681404	0.11862625181675
-4.70686817169189	-8.16234302520752	-5.45236968994141	-0.115484364330769	0.234076961874962	0.118538565933704
-4.70565748214722	-8.16007995605469	-5.44995594024658	-0.11554216593504	0.234049946069717	0.118595808744431
-4.70563173294067	-8.16296863555908	-5.45033407211304	-0.115650057792664	0.234068557620049	0.118519462645054
-4.70388603210449	-8.15537357330322	-5.45555210113525	-0.115645334124565	0.234049841761589	0.118584208190441
-4.70027256011963	-8.15540504455566	-5.4544734954834	-0.115689918398857	0.234065309166908	0.11859817057848
-4.70260000228882	-8.15449619293213	-5.44362115859985	-0.115838959813118	0.233997240662575	0.118616610765457
-4.7007622718811	-8.15038681030273	-5.45761919021606	-0.115762889385223	0.23411850631237	0.118655174970627
-4.69980812072754	-8.15120697021484	-5.46204137802124	-0.115859143435955	0.234105110168457	0.118648238480091
-4.70098876953125	-8.15172004699707	-5.45554447174072	-0.115913704037666	0.234149485826492	0.11864560097456
-4.70102214813232	-8.15143394470215	-5.45410394668579	-0.115871250629425	0.234125167131424	0.118806771934032
-4.6982536315918	-8.14988899230957	-5.45908308029175	-0.11583935469389	0.23411625623703	0.118836298584938
-4.70051288604736	-8.14749908447266	-5.45016479492188	-0.115864276885986	0.234108909964561	0.118946000933647
-4.70206689834595	-8.14888000488281	-5.46118879318237	-0.11587730050087	0.234174594283104	0.118971049785614
-4.7027792930603	-8.14888954162598	-5.45992660522461	-0.11580940335989	0.234125137329102	0.118999846279621
-4.70513534545898	-8.15533447265625	-5.45699262619019	-0.115846022963524	0.234177991747856	0.119143180549145
-4.7056188583374	-8.14673709869385	-5.45838117599487	-0.115693844854832	0.234127715229988	0.119286373257637
-4.7091236114502	-8.15003871917725	-5.45422601699829	-0.115795746445656	0.234203547239304	0.119363404810429
-4.71036434173584	-8.15067863464355	-5.44349765777588	-0.115803100168705	0.234115988016129	0.119543023407459
-4.71039056777954	-8.15177822113037	-5.45957231521606	-0.115677297115326	0.234108999371529	0.119592078030109
-4.71136856079102	-8.15011596679688	-5.45736980438232	-0.115679621696472	0.234112277626991	0.119652487337589
-4.71385431289673	-8.15444469451904	-5.45175933837891	-0.115735173225403	0.234109669923782	0.119734764099121
-4.7137975692749	-8.15133094787598	-5.45645713806152	-0.115664608776569	0.233993336558342	0.119852475821972
-4.71366548538208	-8.14975929260254	-5.45298910140991	-0.115655958652496	0.234021201729774	0.119913689792156
-4.71624708175659	-8.15291118621826	-5.45064735412598	-0.115643262863159	0.233944967389107	0.120021410286427
-4.72020626068115	-8.15680408477783	-5.45576286315918	-0.115647308528423	0.234008967876434	0.120097152888775
-4.72160959243774	-8.15741062164307	-5.46174955368042	-0.115612894296646	0.233967736363411	0.120106175541878
-4.72699975967407	-8.15792274475098	-5.46178865432739	-0.115563355386257	0.233929604291916	0.120218522846699
-4.73198413848877	-8.15760803222656	-5.46123743057251	-0.115525364875793	0.23393577337265	0.120290972292423
-4.73182964324951	-8.16106700897217	-5.4578709602356	-0.115531042218208	0.233863070607185	0.120377406477928
-4.73597145080566	-8.16082096099854	-5.4600682258606	-0.115495838224888	0.233780071139336	0.120494268834591
-4.73847484588623	-8.16362190246582	-5.46587133407593	-0.115564577281475	0.233789891004562	0.120529107749462
-4.74086046218872	-8.16638660430908	-5.4614200592041	-0.115407198667526	0.233715862035751	0.120549485087395
-4.74568033218384	-8.16959857940674	-5.46295356750488	-0.115421712398529	0.233788713812828	0.120742626488209
-4.74952125549316	-8.1659107208252	-5.46410274505615	-0.115392997860909	0.233681246638298	0.120724268257618
-4.7495698928833	-8.17167854309082	-5.46131420135498	-0.115392953157425	0.233630508184433	0.120826080441475
-4.75323343276978	-8.17077159881592	-5.47041893005371	-0.115354739129543	0.233582735061646	0.120907336473465
-4.75673675537109	-8.17140674591064	-5.46856880187988	-0.115313418209553	0.233596161007881	0.120996914803982
-4.75922060012817	-8.17720699310303	-5.46657371520996	-0.115261361002922	0.233550891280174	0.120985858142376
-4.76289081573486	-8.17532444000244	-5.47093725204468	-0.115236327052116	0.23354209959507	0.121093273162842
-4.76531314849854	-8.17502880096436	-5.4660120010376	-0.115282870829105	0.233549162745476	0.121040895581245
-4.76869249343872	-8.17920207977295	-5.46889019012451	-0.115259654819965	0.233497932553291	0.121233232319355
-4.77122402191162	-8.17877197265625	-5.47467136383057	-0.115227624773979	0.233381569385529	0.121245950460434
-4.77515363693237	-8.17696666717529	-5.46932601928711	-0.115298129618168	0.233433589339256	0.12134025990963
-4.77566480636597	-8.18031120300293	-5.47396612167358	-0.115260608494282	0.233387291431427	0.121372640132904
-4.78161764144897	-8.18056869506836	-5.47913026809692	-0.115242965519428	0.233347922563553	0.121469013392925
-4.78578996658325	-8.18423271179199	-5.47446584701538	-0.11535882204771	0.233332052826881	0.121431492269039
-4.78493785858154	-8.18247890472412	-5.47802257537842	-0.115280613303185	0.233230784535408	0.121597819030285
-4.78793239593506	-8.17968559265137	-5.48630475997925	-0.11527568846941	0.23323892056942	0.12165604531765
-4.79369306564331	-8.18017387390137	-5.47666931152344	-0.115321397781372	0.233272105455399	0.121724680066109
-4.79674577713013	-8.18327236175537	-5.4875340461731	-0.115293383598328	0.233184561133385	0.121717818081379
-4.79854488372803	-8.18105602264404	-5.49435710906982	-0.115212462842464	0.233159884810448	0.121805459260941
-4.79833507537842	-8.18300342559814	-5.4910774230957	-0.115293495357037	0.233154937624931	0.121782839298248
-4.80631923675537	-8.18371391296387	-5.49638080596924	-0.115207083523273	0.233156159520149	0.121949292719364
-4.80399036407471	-8.18631267547607	-5.49805498123169	-0.115313842892647	0.233120307326317	0.121900871396065
-4.80722904205322	-8.18521118164063	-5.48710680007935	-0.115251459181309	0.233137711882591	0.121950462460518
-4.8050684928894	-8.19031238555908	-5.50276374816895	-0.115276671946049	0.233029216527939	0.121870897710323
-4.81349992752075	-8.1870641708374	-5.5032262802124	-0.115151904523373	0.233102336525917	0.121869809925556
-4.80727815628052	-8.19122791290283	-5.50236749649048	-0.115296304225922	0.233018428087234	0.121796570718288
-4.81384181976318	-8.18901348114014	-5.50397825241089	-0.115203946828842	0.232984334230423	0.121903158724308
-4.8106107711792	-8.19234180450439	-5.50716829299927	-0.115248568356037	0.233039379119873	0.121869795024395
-4.81457567214966	-8.19217395782471	-5.49860715866089	-0.115200042724609	0.233009964227676	0.121867321431637
-4.81689214706421	-8.19506072998047	-5.50769662857056	-0.115299694240093	0.232945337891579	0.121830329298973
-4.81264543533325	-8.19251346588135	-5.51263236999512	-0.115171760320663	0.232931822538376	0.121820561587811
-4.81252527236938	-8.19796466827393	-5.50671529769897	-0.115305997431278	0.232964262366295	0.121760316193104
-4.81859970092773	-8.19536304473877	-5.50558280944824	-0.115260347723961	0.232861697673798	0.121825933456421
-4.82005739212036	-8.19804286956787	-5.51366138458252	-0.115308076143265	0.232872366905212	0.12177912145853
-4.82232809066772	-8.19506359100342	-5.5055832862854	-0.115250639617443	0.232809364795685	0.121803350746632
-4.82329940795898	-8.197021484375	-5.52047300338745	-0.115315042436123	0.232747435569763	0.121799029409885
-4.82570028305054	-8.19856071472168	-5.5169997215271	-0.115389779210091	0.23273754119873	0.121741317212582
-4.82860946655273	-8.20331287384033	-5.51708841323853	-0.115374512970448	0.232720628380775	0.121755234897137
-4.83197021484375	-8.19767951965332	-5.52568912506104	-0.115384124219418	0.23265066742897	0.12176737934351
-4.83471488952637	-8.20157814025879	-5.51596403121948	-0.115404419600964	0.232644975185394	0.121745206415653
-4.83680725097656	-8.20222854614258	-5.5157299041748	-0.115430802106857	0.232549399137497	0.121725797653198
-4.83931016921997	-8.20349407196045	-5.52932739257813	-0.115491591393948	0.232589840888977	0.121709406375885
-4.84154748916626	-8.20566558837891	-5.52672815322876	-0.115487016737461	0.232544496655464	0.121686890721321
-4.8427300453186	-8.20668601989746	-5.52758121490479	-0.115473099052906	0.232460364699364	0.121685706079006
-4.84570837020874	-8.20169830322266	-5.52668857574463	-0.115487866103649	0.232448428869247	0.121573969721794
-4.84906482696533	-8.20650863647461	-5.52299213409424	-0.115508854389191	0.232439830899239	0.121673375368118
-4.84805202484131	-8.20816612243652	-5.53586292266846	-0.115514546632767	0.232345327734947	0.121644146740437
-4.85382890701294	-8.20451545715332	-5.52617311477661	-0.11551658064127	0.232378885149956	0.121673919260502
-4.85626649856567	-8.2090368270874	-5.53240203857422	-0.115488804876804	0.232381761074066	0.121582597494125
-4.86148262023926	-8.2101993560791	-5.53762483596802	-0.115467622876167	0.232342451810837	0.121629290282726
-4.86205911636353	-8.20784378051758	-5.53382587432861	-0.115527980029583	0.232325553894043	0.12157616764307
-4.86258172988892	-8.21176815032959	-5.53381109237671	-0.11554104834795	0.232177793979645	0.121710263192654
-4.86576700210571	-8.21203231811523	-5.54045963287354	-0.115538395941257	0.232204005122185	0.121656186878681
-4.87346267700195	-8.21240043640137	-5.52825832366943	-0.115561321377754	0.232242256402969	0.121719643473625
-4.87517976760864	-8.21198177337646	-5.5464825630188	-0.115526661276817	0.232140555977821	0.121715389192104
-4.87969160079956	-8.21055126190186	-5.54733848571777	-0.115467689931393	0.232116505503654	0.121729522943497
-4.87998294830322	-8.21443843841553	-5.54225206375122	-0.11551870405674	0.232071101665497	0.121775671839714
-4.88909387588501	-8.21560192108154	-5.54564952850342	-0.115486420691013	0.232052832841873	0.121873818337917
-4.8892650604248	-8.215989112854	-5.55109357833862	-0.115549936890602	0.232157066464424	0.121902018785477
-4.89154434204102	-8.21673774719238	-5.54420471191406	-0.115534074604511	0.232079267501831	0.12192265689373
-4.89222097396851	-8.21841144561768	-5.55496215820313	-0.11550310999155	0.232041731476784	0.121870681643486
-4.89668607711792	-8.21883773803711	-5.5550856590271	-0.115451283752918	0.232054620981216	0.121921576559544
-4.89255666732788	-8.22055721282959	-5.55281448364258	-0.115526728332043	0.23198775947094	0.121835343539715
-4.90062665939331	-8.21541690826416	-5.56057405471802	-0.115463629364967	0.232028558850288	0.121980868279934
-4.89705657958984	-8.21794700622559	-5.56274938583374	-0.11551920324564	0.232037946581841	0.121916010975838
-4.89928483963013	-8.21683311462402	-5.55310153961182	-0.115429170429707	0.232002288103104	0.121990345418453
-4.89963865280151	-8.21731472015381	-5.56563711166382	-0.115473903715611	0.23200298845768	0.122018381953239
-4.8999924659729	-8.21887969970703	-5.56333637237549	-0.115473888814449	0.232033163309097	0.12194636464119
-4.89773988723755	-8.21719264984131	-5.56082534790039	-0.115519382059574	0.231996148824692	0.122094616293907
-4.89977645874023	-8.21455669403076	-5.56799602508545	-0.115553356707096	0.231997147202492	0.121998250484467
-4.89836311340332	-8.21259307861328	-5.56007671356201	-0.115451529622078	0.232036784291267	0.12210837751627
-4.89810371398926	-8.21281814575195	-5.56885528564453	-0.115455649793148	0.232016503810883	0.122102566063404
-4.89895248413086	-8.21295833587646	-5.56384372711182	-0.115525491535664	0.231938138604164	0.122126556932926
-4.89987134933472	-8.21177101135254	-5.56848049163818	-0.115437090396881	0.232008218765259	0.122068665921688
-4.9026517868042	-8.21069145202637	-5.56615734100342	-0.115535713732243	0.23194620013237	0.122142344713211
-4.9040355682373	-8.21189785003662	-5.56840372085571	-0.115491554141045	0.23208512365818	0.122034102678299
-4.90117168426514	-8.2114429473877	-5.56281614303589	-0.115421622991562	0.231957420706749	0.12215805798769
-4.90485334396362	-8.21067142486572	-5.56890726089478	-0.11545554548502	0.232023686170578	0.122185245156288
-4.90665054321289	-8.2099666595459	-5.56227397918701	-0.115417249500751	0.232013925909996	0.122203521430492
-4.91103410720825	-8.21078014373779	-5.57189702987671	-0.115414217114449	0.232069566845894	0.122142165899277
-4.90920257568359	-8.21108722686768	-5.56904411315918	-0.115458741784096	0.2320157289505	0.122192732989788
-4.91212224960327	-8.21106338500977	-5.57156991958618	-0.115345112979412	0.232029721140862	0.122099667787552
-4.91462469100952	-8.21061515808105	-5.56712436676025	-0.115312837064266	0.231981113553047	0.122240677475929
-4.91836404800415	-8.21220588684082	-5.57388925552368	-0.115323036909103	0.232014939188957	0.122228905558586
-4.9193959236145	-8.21270179748535	-5.56294393539429	-0.11539863049984	0.231979966163635	0.122191704809666
-4.9189338684082	-8.21322059631348	-5.57953310012817	-0.115279145538807	0.231939896941185	0.122184857726097
-4.92061185836792	-8.21011161804199	-5.57291793823242	-0.115334771573544	0.231926158070564	0.122160084545612
-4.92217922210693	-8.21669769287109	-5.57217168807983	-0.115337111055851	0.231981039047241	0.122124508023262
-4.92141914367676	-8.2104549407959	-5.57484817504883	-0.115309223532677	0.231977015733719	0.122152641415596
-4.92567682266235	-8.21273422241211	-5.57146549224854	-0.115374490618706	0.231971755623817	0.122168280184269
-4.92727279663086	-8.21104526519775	-5.57613897323608	-0.115309342741966	0.231873795390129	0.122089967131615
-4.92759084701538	-8.2106466293335	-5.57802629470825	-0.11531326174736	0.231917977333069	0.122113607823849
-4.92861175537109	-8.21622371673584	-5.57922029495239	-0.115343064069748	0.231871500611305	0.122081398963928
-4.93505144119263	-8.21506595611572	-5.58193159103394	-0.115296617150307	0.231838390231133	0.122118569910526
-4.93477153778076	-8.21431922912598	-5.57905101776123	-0.115347936749458	0.231787577271461	0.122012950479984
-4.93906497955322	-8.218825340271	-5.58475065231323	-0.115366958081722	0.231823027133942	0.122116185724735
-4.9382758140564	-8.21650886535645	-5.5900182723999	-0.115376405417919	0.231823176145554	0.122044414281845
-4.94515085220337	-8.21840667724609	-5.57560539245605	-0.115328580141068	0.231773570179939	0.122045136988163
-4.94710683822632	-8.22042560577393	-5.59395122528076	-0.11538752913475	0.231782600283623	0.12199605256319
-4.94774675369263	-8.22080898284912	-5.59422779083252	-0.115343265235424	0.231720343232155	0.121972993016243
-4.94702339172363	-8.22728729248047	-5.59066438674927	-0.115394301712513	0.23171854019165	0.121966898441315
-4.95281505584717	-8.22182178497314	-5.59773874282837	-0.11534321308136	0.231730788946152	0.122002005577087
-4.95231533050537	-8.22677421569824	-5.59185934066772	-0.115444272756577	0.231749907135963	0.121947593986988
-4.95685815811157	-8.22849750518799	-5.59492015838623	-0.115477673709393	0.231615707278252	0.121988564729691
-4.9569091796875	-8.22922420501709	-5.60565948486328	-0.115426979959011	0.2316634953022	0.121972486376762
-4.95847463607788	-8.22888946533203	-5.60785388946533	-0.115504339337349	0.231655389070511	0.121864274144173
-4.9605507850647	-8.23075866699219	-5.60531949996948	-0.115503579378128	0.231625199317932	0.121964327991009
-4.96197843551636	-8.22884464263916	-5.60376405715942	-0.11546266078949	0.231634378433228	0.121876455843449
-4.96262454986572	-8.23294448852539	-5.59673881530762	-0.115505196154118	0.2315544039011	0.121937938034534
-4.96527290344238	-8.22921466827393	-5.60501050949097	-0.115446582436562	0.231481000781059	0.121898949146271
-4.9661660194397	-8.23112201690674	-5.60410499572754	-0.115469686686993	0.231576576828957	0.121872395277023
-4.96908569335938	-8.23115062713623	-5.60403680801392	-0.115495391190052	0.231515854597092	0.12188471108675
-4.97394609451294	-8.23068332672119	-5.60695171356201	-0.115490160882473	0.231488481163979	0.121908918023109
-4.97111654281616	-8.2351655960083	-5.6099853515625	-0.115525290369987	0.231452494859695	0.121829271316528
-4.97880172729492	-8.23289775848389	-5.6070294380188	-0.115453690290451	0.231462150812149	0.121962338685989
-4.98073577880859	-8.23673629760742	-5.6119384765625	-0.115416005253792	0.231462746858597	0.121921367943287
-4.98378419876099	-8.2367992401123	-5.60389995574951	-0.11540562659502	0.231482550501823	0.12198993563652
-4.98687219619751	-8.24095916748047	-5.61030673980713	-0.115498930215836	0.231381461024284	0.122027635574341
-4.99010610580444	-8.23857593536377	-5.61522340774536	-0.115375109016895	0.231378301978111	0.121943086385727
-4.99380922317505	-8.24444007873535	-5.61453771591187	-0.11544144153595	0.231342330574989	0.121984988451004
-5.00339269638062	-8.24106788635254	-5.61759424209595	-0.115368917584419	0.231335058808327	0.12209989875555
-5.0015983581543	-8.24329471588135	-5.61864280700684	-0.115397326648235	0.231347739696503	0.122084558010101
-5.00674533843994	-8.24424648284912	-5.62028169631958	-0.115402832627296	0.231295436620712	0.12207493185997
-5.00747728347778	-8.24401092529297	-5.62196922302246	-0.115388475358486	0.231254622340202	0.122104682028294
-5.01284790039063	-8.24652099609375	-5.62288618087769	-0.115333452820778	0.231275022029877	0.121997267007828
-5.01664066314697	-8.24821472167969	-5.61733055114746	-0.115358330309391	0.231222003698349	0.122086949646473
-5.01867151260376	-8.24689960479736	-5.62078714370728	-0.115454971790314	0.231279864907265	0.121981434524059
-5.01857089996338	-8.25030994415283	-5.61618185043335	-0.115411080420017	0.231143549084663	0.122073821723461
-5.02028036117554	-8.24829959869385	-5.62666940689087	-0.115426935255527	0.231183752417564	0.122063368558884
-5.02140712738037	-8.24883842468262	-5.61528635025024	-0.115450523793697	0.231136471033096	0.122067846357822
-5.02472639083862	-8.2475471496582	-5.63231897354126	-0.115396663546562	0.231162071228027	0.121979758143425
-5.02448034286499	-8.24474430084229	-5.62422227859497	-0.115475960075855	0.231108173727989	0.121948920190334
-5.02534675598145	-8.24829196929932	-5.62465190887451	-0.115507841110229	0.23112964630127	0.121862724423409
-5.02491283416748	-8.24213981628418	-5.62389039993286	-0.115409255027771	0.231055274605751	0.121957741677761
-5.02829074859619	-8.24531078338623	-5.62911224365234	-0.115499101579189	0.231142148375511	0.121902838349342
-5.02773857116699	-8.24612712860107	-5.61886119842529	-0.115500397980213	0.231060072779655	0.121893502771854
-5.02781105041504	-8.24244594573975	-5.6339259147644	-0.115513272583485	0.231007441878319	0.121873013675213
-5.03009605407715	-8.24130153656006	-5.63680648803711	-0.115512803196907	0.231033101677895	0.121782056987286
-5.03132581710815	-8.25001239776611	-5.62928056716919	-0.115615159273148	0.23106949031353	0.121769979596138
-5.0304708480835	-8.24448108673096	-5.63439321517944	-0.11563928425312	0.231036141514778	0.121863886713982
-5.03407907485962	-8.24566268920898	-5.63052272796631	-0.115635171532631	0.231029734015465	0.121827073395252
-5.03755664825439	-8.24419784545898	-5.63093614578247	-0.11565288156271	0.230999544262886	0.121811896562576
-5.03700494766235	-8.24269390106201	-5.63872194290161	-0.115626588463783	0.230995774269104	0.121791563928127
-5.0376501083374	-8.24572467803955	-5.6355562210083	-0.115755684673786	0.230990290641785	0.121789164841175
-5.04033613204956	-8.24848175048828	-5.63927459716797	-0.115735173225403	0.230948656797409	0.121846951544285
-5.03884649276733	-8.24342060089111	-5.64067649841309	-0.115793488919735	0.230899676680565	0.121807850897312
-5.04133272171021	-8.24765300750732	-5.63963651657104	-0.115775391459465	0.230905592441559	0.121879257261753
-5.04431676864624	-8.2488260269165	-5.64468193054199	-0.115850746631622	0.230919033288956	0.121847920119762
-5.04462432861328	-8.24698066711426	-5.63819885253906	-0.115846268832684	0.230921849608421	0.121923625469208
-5.04190921783447	-8.24681091308594	-5.64383697509766	-0.115974739193916	0.230852410197258	0.121818192303181
-5.04674196243286	-8.24564075469971	-5.64654302597046	-0.115922801196575	0.230831295251846	0.121880680322647
-5.04621839523315	-8.24203491210938	-5.64351320266724	-0.115950763225555	0.230936735868454	0.121759459376335
-5.04123878479004	-8.24588012695313	-5.64195013046265	-0.115988053381443	0.230806961655617	0.12180583178997
-5.04540252685547	-8.24406909942627	-5.64277791976929	-0.115988366305828	0.230803176760674	0.121807873249054
-5.0437536239624	-8.2388916015625	-5.63952159881592	-0.115949802100658	0.23091422021389	0.12177486717701
-5.04316282272339	-8.24399185180664	-5.63655853271484	-0.116065591573715	0.230821415781975	0.121790565550327
-5.04400157928467	-8.2426929473877	-5.64190292358398	-0.116036482155323	0.230824559926987	0.121821217238903
-5.04048538208008	-8.24165534973145	-5.639328956604	-0.116103701293468	0.230826079845428	0.121663704514503
-5.04391002655029	-8.23792266845703	-5.63686227798462	-0.116068847477436	0.230840176343918	0.121790423989296
-5.04709148406982	-8.24311542510986	-5.63921546936035	-0.116187274456024	0.230839997529984	0.121771208941936
-5.04798316955566	-8.24278926849365	-5.62986183166504	-0.11610609292984	0.230856567621231	0.121771633625031
-5.04984664916992	-8.2418098449707	-5.63859510421753	-0.116132356226444	0.230755612254143	0.121793359518051
-5.0494236946106	-8.24213027954102	-5.64135503768921	-0.116161331534386	0.230710625648499	0.121796250343323
-5.05104351043701	-8.24407196044922	-5.6336841583252	-0.116156451404095	0.230702519416809	0.12173069268465
-5.05396747589111	-8.24271106719971	-5.634681224823	-0.116171017289162	0.230744078755379	0.121930286288261
-5.05572843551636	-8.24691677093506	-5.63865613937378	-0.116226904094219	0.230742558836937	0.121886365115643
-5.05974674224854	-8.2454719543457	-5.62935161590576	-0.11622229963541	0.230658605694771	0.121961295604706
-5.06087875366211	-8.24571990966797	-5.64306831359863	-0.116254091262817	0.230700179934502	0.121898017823696
-5.06100940704346	-8.24572372436523	-5.63979530334473	-0.116284251213074	0.230681240558624	0.121929205954075
-5.06538438796997	-8.24916172027588	-5.63767337799072	-0.116349764168262	0.23068705201149	0.121943570673466
-5.06452178955078	-8.24012565612793	-5.63822650909424	-0.116321258246899	0.23062227666378	0.122009411454201
-5.06615352630615	-8.24369049072266	-5.63502502441406	-0.116422697901726	0.230684638023376	0.122026398777962
-5.0690770149231	-8.24158000946045	-5.63489770889282	-0.116314709186554	0.23061715066433	0.122039377689362
-5.06771564483643	-8.24226951599121	-5.64802980422974	-0.11646518856287	0.230620875954628	0.122046910226345
-5.07141733169556	-8.24190330505371	-5.64252662658691	-0.116428129374981	0.230586066842079	0.121993459761143
-5.07069969177246	-8.24558734893799	-5.64608430862427	-0.116460740566254	0.230589613318443	0.121990613639355
-5.07165813446045	-8.23783111572266	-5.63917398452759	-0.11647642403841	0.230610847473145	0.121955379843712
-5.07180833816528	-8.24203109741211	-5.63385963439941	-0.116526305675507	0.230587288737297	0.122007481753826
-5.06933259963989	-8.24158382415771	-5.64447546005249	-0.116512484848499	0.230523571372032	0.121953710913658
-5.06993198394775	-8.23837852478027	-5.64379549026489	-0.116586491465569	0.230571106076241	0.121965080499649
-5.06748390197754	-8.24017715454102	-5.64927101135254	-0.116545908153057	0.230563595890999	0.121894530951977
-5.06782627105713	-8.23977088928223	-5.6527943611145	-0.116580314934254	0.230647623538971	0.121951177716255
-5.06378698348999	-8.23689842224121	-5.6468505859375	-0.116625644266605	0.23065260052681	0.1217957213521
-5.06415605545044	-8.24271202087402	-5.64554882049561	-0.116643957793713	0.23059718310833	0.121892184019089
-5.06008434295654	-8.23681545257568	-5.65056705474854	-0.116581037640572	0.230653166770935	0.121805749833584
-5.06135749816895	-8.23780918121338	-5.64522314071655	-0.116680517792702	0.23071077466011	0.121866658329964
-5.05741834640503	-8.2394495010376	-5.65752267837524	-0.116709351539612	0.230646371841431	0.121794670820236
-5.05619049072266	-8.23840713500977	-5.65733671188354	-0.116689078509808	0.230672210454941	0.121811032295227
-5.05602025985718	-8.24189472198486	-5.65616273880005	-0.116744942963123	0.230686247348785	0.121806360781193
-5.05396175384521	-8.23684501647949	-5.66282653808594	-0.116699628531933	0.230731174349785	0.121899388730526
-5.05168676376343	-8.23654460906982	-5.65428924560547	-0.11675713956356	0.230710223317146	0.121876649558544
-5.05650949478149	-8.23746204376221	-5.65618753433228	-0.11682316660881	0.230687096714973	0.121960774064064
-5.05135297775269	-8.23822593688965	-5.66308689117432	-0.116762459278107	0.230716049671173	0.122002236545086
-5.05026626586914	-8.23690891265869	-5.65847110748291	-0.116896122694016	0.23074509203434	0.122034482657909
-5.05284357070923	-8.24134159088135	-5.66061639785767	-0.116872787475586	0.230751857161522	0.122124597430229
-5.05086946487427	-8.23977088928223	-5.66351366043091	-0.116874888539314	0.230790331959724	0.122069112956524
-5.04941082000732	-8.24068546295166	-5.65649366378784	-0.116915702819824	0.230694368481636	0.122196137905121
-5.04937696456909	-8.23920822143555	-5.66501617431641	-0.11695671826601	0.230762034654617	0.122207455337048
-5.04519462585449	-8.23765659332275	-5.65884590148926	-0.116892382502556	0.230829745531082	0.122283279895782
-5.04848957061768	-8.23867511749268	-5.66668605804443	-0.116966806352139	0.230848342180252	0.122240237891674
-5.04994678497314	-8.2397985458374	-5.66300010681152	-0.116916835308075	0.230807229876518	0.122286379337311
-5.0455150604248	-8.24224662780762	-5.65855407714844	-0.116954274475574	0.230838969349861	0.12223394215107
-5.04927349090576	-8.2394380569458	-5.6639289855957	-0.116985037922859	0.230839520692825	0.122360184788704
-5.04703664779663	-8.24350166320801	-5.66559267044067	-0.116971746087074	0.230864614248276	0.122371777892113
-5.04975986480713	-8.24311256408691	-5.65691804885864	-0.116983436048031	0.230872496962547	0.122430339455605
-5.04847145080566	-8.24427604675293	-5.66538858413696	-0.116996079683304	0.230890989303589	0.122487314045429
-5.04998970031738	-8.24309158325195	-5.66987276077271	-0.116967514157295	0.230915278196335	0.12250916659832
-5.05107927322388	-8.25006103515625	-5.66104984283447	-0.117020092904568	0.230924844741821	0.122574009001255
-5.05625677108765	-8.24840068817139	-5.66630887985229	-0.117051407694817	0.230959326028824	0.122583895921707
-5.05218029022217	-8.25124168395996	-5.66214084625244	-0.117037706077099	0.23095428943634	0.122681595385075
-5.05830144882202	-8.25257396697998	-5.6680645942688	-0.117135800421238	0.230922013521194	0.12275692075491
-5.05868434906006	-8.25162315368652	-5.66312265396118	-0.11714218556881	0.230876013636589	0.12278563529253
-5.06224727630615	-8.25603580474854	-5.67186689376831	-0.117097906768322	0.230901345610619	0.122732490301132
-5.06318283081055	-8.25386619567871	-5.66580772399902	-0.11719761043787	0.230927854776382	0.122905991971493
-5.06160640716553	-8.25367450714111	-5.66870832443237	-0.117173708975315	0.230983301997185	0.122839331626892
-5.06500434875488	-8.25436496734619	-5.66663599014282	-0.117216475307941	0.230896219611168	0.123062819242477
-5.06716346740723	-8.25567626953125	-5.670578956604	-0.117274664342403	0.230939894914627	0.123071447014809
-5.06648445129395	-8.25245380401611	-5.65759468078613	-0.117238931357861	0.230910912156105	0.123099952936172
-5.06759166717529	-8.25354862213135	-5.67977666854858	-0.117283619940281	0.230910494923592	0.123097077012062
-5.06570434570313	-8.2537145614624	-5.6745138168335	-0.117331251502037	0.230980336666107	0.123174406588078
-5.06674718856812	-8.25706100463867	-5.6723575592041	-0.117342799901962	0.230919390916824	0.123130902647972
-5.06375122070313	-8.25106525421143	-5.67544841766357	-0.117302216589451	0.230967164039612	0.123192250728607
-5.06344318389893	-8.25422286987305	-5.66914844512939	-0.1173325330019	0.231052741408348	0.123194836080074
-5.06337356567383	-8.25050735473633	-5.67027568817139	-0.117266103625298	0.231043145060539	0.12324845045805
-5.05849266052246	-8.25347232818604	-5.67043542861938	-0.117370009422302	0.231041789054871	0.123233258724213
-5.05543994903564	-8.25546932220459	-5.66490793228149	-0.117327995598316	0.231099352240562	0.123231135308743
-5.05536985397339	-8.25615978240967	-5.66754293441772	-0.117355324327946	0.231073424220085	0.123323775827885
-5.04978704452515	-8.25302219390869	-5.65991306304932	-0.117344923317432	0.231093034148216	0.123206026852131
-5.04821538925171	-8.25711536407471	-5.65863180160522	-0.117312349379063	0.231120109558105	0.123352564871311
-5.04749965667725	-8.25657367706299	-5.66197061538696	-0.117306530475616	0.231178238987923	0.123430222272873
-5.04349279403687	-8.25704669952393	-5.64273738861084	-0.117359951138496	0.231145232915878	0.123418539762497
-5.04220485687256	-8.25502681732178	-5.66057777404785	-0.117312714457512	0.231165438890457	0.12342482060194
-5.04021167755127	-8.25308513641357	-5.65662574768066	-0.117257818579674	0.231216743588448	0.123415216803551
-5.03691148757935	-8.26046848297119	-5.64793062210083	-0.117275208234787	0.231215313076973	0.123445220291615
-5.03376865386963	-8.25384521484375	-5.64214086532593	-0.117234908044338	0.23125547170639	0.123433575034142
-5.03351354598999	-8.25841808319092	-5.63771343231201	-0.117275014519691	0.231242895126343	0.123465642333031
-5.02866077423096	-8.25724792480469	-5.64635992050171	-0.117264628410339	0.231250151991844	0.123470954596996
-5.03117418289185	-8.25653839111328	-5.63449954986572	-0.117251075804234	0.231349885463715	0.123522765934467
-5.02621650695801	-8.25925540924072	-5.63732624053955	-0.117258735001087	0.231298670172691	0.123505175113678
-5.02724647521973	-8.25698375701904	-5.64186096191406	-0.117200121283531	0.23132985830307	0.123527817428112
-5.02221918106079	-8.25950527191162	-5.62657785415649	-0.117217019200325	0.231320098042488	0.12344017624855
-5.02126455307007	-8.25952625274658	-5.63198280334473	-0.117201045155525	0.231297850608826	0.123590998351574
-5.01956081390381	-8.25742626190186	-5.62559413909912	-0.117224834859371	0.231398120522499	0.123585268855095
-5.01809120178223	-8.25999450683594	-5.61898469924927	-0.117196537554264	0.231332644820213	0.1235755905509
-5.01904201507568	-8.25691223144531	-5.63126516342163	-0.117115408182144	0.231394305825233	0.123586654663086
-5.01643657684326	-8.25903034210205	-5.62416410446167	-0.117219932377338	0.23138102889061	0.123548276722431
-5.01369333267212	-8.26369190216064	-5.6206316947937	-0.117176093161106	0.231387659907341	0.123629525303841
-5.01007175445557	-8.25414752960205	-5.61171293258667	-0.117150522768497	0.231393858790398	0.123595960438251
-5.01489353179932	-8.26125049591064	-5.61625385284424	-0.117104321718216	0.231366246938705	0.123610757291317
-5.01193952560425	-8.26146697998047	-5.61942720413208	-0.117131166160107	0.23139251768589	0.123647384345531
-5.01365804672241	-8.26123523712158	-5.60160303115845	-0.117156565189362	0.231369629502296	0.12366971373558
-5.01393556594849	-8.2629222869873	-5.61663389205933	-0.117113329470158	0.231316104531288	0.123637713491917
-5.01380157470703	-8.260666847229	-5.61706924438477	-0.11712921410799	0.231411695480347	0.123640470206738
-5.01353120803833	-8.26530933380127	-5.60983037948608	-0.117239743471146	0.231360375881195	0.123651027679443
-5.01543664932251	-8.2613639831543	-5.61314916610718	-0.117104642093182	0.231415688991547	0.12368343770504
-5.01452159881592	-8.26058483123779	-5.60755681991577	-0.117210790514946	0.231405645608902	0.123656652867794
-5.01675271987915	-8.26150989532471	-5.61004638671875	-0.117232218384743	0.231315031647682	0.123679682612419
-5.01596927642822	-8.26255989074707	-5.61610507965088	-0.117141641676426	0.231436833739281	0.123664028942585
-5.01852226257324	-8.26208114624023	-5.60918426513672	-0.117250636219978	0.231389164924622	0.123634107410908
-5.02053117752075	-8.26229476928711	-5.61487150192261	-0.117210604250431	0.231385454535484	0.123707890510559
-5.01766395568848	-8.25815486907959	-5.61474752426147	-0.117326773703098	0.231362715363503	0.123650014400482
-5.01866626739502	-8.26487350463867	-5.60893726348877	-0.117337241768837	0.23125833272934	0.123749122023582
-5.01811790466309	-8.26026821136475	-5.6130805015564	-0.117401532828808	0.231327936053276	0.123704053461552
-5.02289962768555	-8.25890254974365	-5.60251808166504	-0.117376759648323	0.23135681450367	0.123746238648891
-5.01886701583862	-8.25925540924072	-5.61587381362915	-0.117407388985157	0.231273397803307	0.123703956604004
-5.02000617980957	-8.25860023498535	-5.61139297485352	-0.117400743067265	0.231315910816193	0.123689144849777
-5.02013444900513	-8.26025581359863	-5.60939884185791	-0.117400459945202	0.231322169303894	0.123719356954098
-5.02336645126343	-8.25892734527588	-5.61025619506836	-0.117379434406757	0.231312409043312	0.123716942965984
-5.01650428771973	-8.25694751739502	-5.60393047332764	-0.117353424429893	0.231325268745422	0.123762927949429
-5.02063179016113	-8.25727653503418	-5.6050066947937	-0.11735925078392	0.23126120865345	0.123711757361889
-5.01909351348877	-8.25559616088867	-5.59990167617798	-0.117324113845825	0.231371894478798	0.123737312853336
-5.01970434188843	-8.25882339477539	-5.60281658172607	-0.117408700287342	0.23136280477047	0.123691968619823
-5.01977682113647	-8.25856018066406	-5.59917449951172	-0.117373712360859	0.231381803750992	0.123720556497574
-5.01332521438599	-8.25713729858398	-5.59624290466309	-0.11737547069788	0.23132187128067	0.123596839606762
-5.01693677902222	-8.25988101959229	-5.59596920013428	-0.117326721549034	0.231333568692207	0.123769156634808
-5.01480722427368	-8.2574987411499	-5.59545755386353	-0.117309726774693	0.231435060501099	0.123719409108162
-5.01574373245239	-8.25496006011963	-5.59235334396362	-0.117228366434574	0.231427878141403	0.123717971146107
-5.01281929016113	-8.25697803497314	-5.59486484527588	-0.117289401590824	0.23142321407795	0.123723953962326
-5.01270484924316	-8.26045417785645	-5.59145832061768	-0.117226175963879	0.231411531567574	0.123708695173264
-5.01206016540527	-8.26197052001953	-5.58848094940186	-0.11728285998106	0.2314073741436	0.123812280595303
-5.0153374671936	-8.26266098022461	-5.58761739730835	-0.117260925471783	0.231411173939705	0.123787820339203
-5.01353597640991	-8.26389598846436	-5.58406925201416	-0.117209747433662	0.231413766741753	0.12392420321703
-5.01603889465332	-8.26864147186279	-5.59521961212158	-0.117243148386478	0.231410533189774	0.123959481716156
-5.01657485961914	-8.26745796203613	-5.58084583282471	-0.117200180888176	0.231472194194794	0.124020859599113
-5.01996755599976	-8.27192115783691	-5.59130525588989	-0.117261037230492	0.231350034475327	0.124086908996105
-5.01968097686768	-8.26981163024902	-5.59029388427734	-0.117213323712349	0.231392696499825	0.124099738895893
-5.02037239074707	-8.27595996856689	-5.58034658432007	-0.117313541471958	0.231431216001511	0.124186024069786
-5.02404308319092	-8.27307224273682	-5.58497190475464	-0.117286458611488	0.231451585888863	0.124266661703587
-5.02191400527954	-8.27649784088135	-5.58191251754761	-0.117318741977215	0.231495499610901	0.124264389276505
-5.02496004104614	-8.279953956604	-5.5849781036377	-0.117344304919243	0.231393933296204	0.124294564127922
-5.02385902404785	-8.27953147888184	-5.58375692367554	-0.11735101044178	0.231419578194618	0.124424800276756
-5.02291297912598	-8.28316497802734	-5.58760118484497	-0.11736287176609	0.231481283903122	0.124372258782387
-5.02317333221436	-8.28432369232178	-5.58965492248535	-0.117377571761608	0.231440469622612	0.124418132007122
-5.02559757232666	-8.28448486328125	-5.58683586120605	-0.117353312671185	0.231492027640343	0.124427430331707
-5.02481746673584	-8.2857084274292	-5.58218431472778	-0.117365159094334	0.231416568160057	0.12454828619957
-5.02756023406982	-8.28683090209961	-5.58976697921753	-0.117422357201576	0.231501847505569	0.124546334147453
-5.02484893798828	-8.28530120849609	-5.57436084747314	-0.117368504405022	0.231418251991272	0.124648630619049
-5.02452802658081	-8.28711128234863	-5.58796501159668	-0.117458209395409	0.231484889984131	0.124624691903591
-5.02743196487427	-8.28659343719482	-5.58473825454712	-0.117447979748249	0.231480255723	0.124622516334057
-5.02713394165039	-8.29605770111084	-5.58139896392822	-0.11748431622982	0.2315414249897	0.124732919037342
-5.02695178985596	-8.29028129577637	-5.58216142654419	-0.117504648864269	0.231514871120453	0.124709494411945
-5.02474641799927	-8.29364204406738	-5.56863069534302	-0.117490291595459	0.231485977768898	0.124742850661278
-5.02817296981812	-8.29220199584961	-5.58007526397705	-0.117468573153019	0.231569483876228	0.12481464445591
-5.0278902053833	-8.29548072814941	-5.56867170333862	-0.117431625723839	0.231559813022614	0.124849662184715
-5.02701139450073	-8.29611587524414	-5.57534503936768	-0.117453709244728	0.231527000665665	0.124806582927704
-5.0275354385376	-8.29418754577637	-5.57553386688232	-0.117448449134827	0.231492564082146	0.124856114387512
-5.02534294128418	-8.30119895935059	-5.57226228713989	-0.117497704923153	0.231536999344826	0.124792464077473
-5.02710151672363	-8.2922248840332	-5.57625341415405	-0.117432355880737	0.231541633605957	0.124831587076187
-5.02688121795654	-8.29044342041016	-5.57466840744019	-0.117535971105099	0.23160782456398	0.124848164618015
-5.02510213851929	-8.28959465026855	-5.56707906723022	-0.117418840527534	0.231547832489014	0.124878212809563
-5.02495098114014	-8.28743457794189	-5.56992244720459	-0.117480851709843	0.231572166085243	0.124815106391907
-5.02203226089478	-8.28949069976807	-5.56710290908813	-0.11754198372364	0.231532365083694	0.12481277436018
-5.02436590194702	-8.28832817077637	-5.56908512115479	-0.117480091750622	0.231575280427933	0.124793022871017
-5.02224969863892	-8.28240871429443	-5.56860065460205	-0.117513030767441	0.231568977236748	0.124753266572952
-5.02301836013794	-8.2872257232666	-5.56302881240845	-0.117486216127872	0.231544613838196	0.124876938760281
-5.02187776565552	-8.28513050079346	-5.56883955001831	-0.117520816624165	0.231523633003235	0.12487131357193
-5.02518749237061	-8.28225898742676	-5.55859756469727	-0.117512628436089	0.231474235653877	0.124865673482418
-5.02143335342407	-8.28151512145996	-5.56672430038452	-0.117406666278839	0.231463566422462	0.124825328588486
-5.02364635467529	-8.27869892120361	-5.56814813613892	-0.117442049086094	0.231497302651405	0.124868974089622
-5.02263355255127	-8.28607940673828	-5.56394481658936	-0.117510385811329	0.231483414769173	0.124841883778572
-5.02230310440063	-8.28048038482666	-5.55760097503662	-0.117449514567852	0.231522858142853	0.124901235103607
-5.02293682098389	-8.28096389770508	-5.54907035827637	-0.117403611540794	0.231562986969948	0.124890454113483
-5.02139949798584	-8.27719688415527	-5.54924726486206	-0.117315769195557	0.231447890400887	0.12489702552557
-5.02206563949585	-8.27764892578125	-5.55455017089844	-0.117306120693684	0.231528475880623	0.12491400539875
-5.02087926864624	-8.28135967254639	-5.5508885383606	-0.117305606603622	0.231508761644363	0.124898068606853
-5.02292203903198	-8.27702617645264	-5.5507755279541	-0.117228761315346	0.231468632817268	0.124914266169071
-5.02229022979736	-8.28012084960938	-5.53557014465332	-0.117289543151855	0.231488928198814	0.124845124781132
-5.01958513259888	-8.27837085723877	-5.53732776641846	-0.117155335843563	0.231473743915558	0.124956786632538
-5.02214956283569	-8.2776927947998	-5.53917551040649	-0.117093414068222	0.231518477201462	0.124866731464863
-5.02260494232178	-8.2791690826416	-5.52635145187378	-0.117073655128479	0.231451824307442	0.124853238463402
-5.02171325683594	-8.27881240844727	-5.53522634506226	-0.116968683898449	0.23150347173214	0.12485096603632
-5.02117824554443	-8.28365421295166	-5.52898645401001	-0.117038637399673	0.231493279337883	0.124769747257233
-5.02123546600342	-8.28577995300293	-5.52648448944092	-0.117034390568733	0.231493055820465	0.124861516058445
-5.01970052719116	-8.28162384033203	-5.52501773834229	-0.116955012083054	0.231500446796417	0.124795228242874
-5.01990985870361	-8.28530120849609	-5.52084302902222	-0.116969145834446	0.231540143489838	0.124812893569469
-5.02196264266968	-8.28739738464355	-5.52660274505615	-0.116930030286312	0.231446579098701	0.124813497066498
-5.02389287948608	-8.28870677947998	-5.51617670059204	-0.116952292621136	0.231568202376366	0.124866344034672
-5.01864528656006	-8.29164409637451	-5.51866006851196	-0.116917975246906	0.231412887573242	0.124825067818165
-5.02315282821655	-8.28937721252441	-5.52188301086426	-0.116901040077209	0.231474652886391	0.124798409640789
-5.02019023895264	-8.29394054412842	-5.52100038528442	-0.116927444934845	0.231464490294456	0.124771133065224
-5.02573776245117	-8.29264450073242	-5.51515579223633	-0.116841867566109	0.231541872024536	0.124830581247807
-5.01950073242188	-8.29286575317383	-5.51387929916382	-0.116940781474113	0.231565892696381	0.12481877207756
-5.02454137802124	-8.29512500762939	-5.51499462127686	-0.116928085684776	0.231454566121101	0.124889940023422
-5.02458667755127	-8.29485130310059	-5.519935131073	-0.116872616112232	0.231596395373344	0.124896176159382
-5.02161598205566	-8.29760074615479	-5.51751613616943	-0.117016486823559	0.231481313705444	0.124860100448132
-5.02486848831177	-8.29475116729736	-5.52484893798828	-0.116886459290981	0.231516882777214	0.124901548027992
-5.0221152305603	-8.29749393463135	-5.5162525177002	-0.116997465491295	0.231483533978462	0.124853551387787
-5.02657270431519	-8.29680061340332	-5.52974843978882	-0.116993829607964	0.231509789824486	0.124968446791172
-5.02457189559937	-8.29355812072754	-5.52382326126099	-0.117041863501072	0.231573954224586	0.12494257837534
-5.02603054046631	-8.29706382751465	-5.52426624298096	-0.117081068456173	0.231558173894882	0.125011757016182
-5.0238356590271	-8.29608631134033	-5.52663326263428	-0.11708028614521	0.231641694903374	0.125027477741241
-5.02123069763184	-8.29886913299561	-5.52510976791382	-0.117132797837257	0.23156151175499	0.125012412667274
-5.02267646789551	-8.30084323883057	-5.53304433822632	-0.117166429758072	0.23154804110527	0.125104084610939
-5.01756381988525	-8.2960844039917	-5.52807521820068	-0.117223344743252	0.231644615530968	0.125041782855988
-5.02144432067871	-8.30189990997314	-5.52794408798218	-0.117230795323849	0.231625646352768	0.125191241502762
-5.01632022857666	-8.29915428161621	-5.53059911727905	-0.117246627807617	0.23175872862339	0.125185459852219
-5.01438617706299	-8.29874420166016	-5.51972818374634	-0.117229789495468	0.231710463762283	0.125198528170586
-5.01210308074951	-8.29946041107178	-5.53830528259277	-0.117231637239456	0.231777042150497	0.125232174992561
-5.00958347320557	-8.29921722412109	-5.53808498382568	-0.117277525365353	0.231817722320557	0.125231876969337
-5.00704526901245	-8.30373954772949	-5.52852344512939	-0.117330931127071	0.231844559311867	0.125273108482361
-5.00503730773926	-8.29776191711426	-5.52824974060059	-0.117300041019917	0.231940388679504	0.125263020396233
-5.00102233886719	-8.30256938934326	-5.52417469024658	-0.11729621887207	0.231888249516487	0.125428140163422
-5.00386476516724	-8.3025426864624	-5.52640295028687	-0.117356531322002	0.232007294893265	0.125438407063484
-5.00507259368896	-8.30219078063965	-5.51756525039673	-0.117332592606544	0.23202295601368	0.125497192144394
-5.00209474563599	-8.30234527587891	-5.53085088729858	-0.11725465208292	0.232002079486847	0.125568047165871
-5.00278425216675	-8.30458450317383	-5.52950620651245	-0.117291741073132	0.232079416513443	0.125540032982826
-5.00397300720215	-8.30814266204834	-5.51897048950195	-0.117257930338383	0.232092767953873	0.125711292028427
-5.00381422042847	-8.30654621124268	-5.5267333984375	-0.117240726947784	0.232169732451439	0.12568773329258
-5.00462627410889	-8.31400203704834	-5.51567935943604	-0.117270343005657	0.232081234455109	0.125850960612297
-5.00379943847656	-8.31177139282227	-5.52101230621338	-0.117222249507904	0.232195124030113	0.125920712947845
-5.00508117675781	-8.31184196472168	-5.50848388671875	-0.117220625281334	0.23206439614296	0.126020610332489
-5.00586318969727	-8.31242370605469	-5.52429580688477	-0.117156744003296	0.23217961192131	0.126046776771545
-5.00636911392212	-8.312575340271	-5.52029657363892	-0.117136418819427	0.232182711362839	0.125999420881271
-5.00638675689697	-8.31707000732422	-5.50974082946777	-0.117126412689686	0.232179522514343	0.126171633601189
-5.00559949874878	-8.31413078308105	-5.51586246490479	-0.117138788104057	0.232214659452438	0.126103132963181
-5.00519275665283	-8.31808662414551	-5.4990291595459	-0.117046780884266	0.232164263725281	0.126239806413651
-5.00831890106201	-8.31757640838623	-5.50690221786499	-0.117026790976524	0.232138931751251	0.126263499259949
-5.006178855896	-8.3166332244873	-5.49776124954224	-0.116931527853012	0.232204645872116	0.12630906701088
-5.00841617584229	-8.32038593292236	-5.49953413009644	-0.11698742210865	0.232197999954224	0.126316905021667
-5.00943946838379	-8.31649017333984	-5.49745988845825	-0.116935335099697	0.232230886816978	0.126338332891464
-5.0045690536499	-8.32474613189697	-5.49308586120605	-0.116966851055622	0.232149168848991	0.126342013478279
-5.00936222076416	-8.32254505157471	-5.48864841461182	-0.116945989429951	0.232171058654785	0.12645797431469
-5.003502368927	-8.32347202301025	-5.48507499694824	-0.116935141384602	0.232130244374275	0.126472517848015
-5.00816106796265	-8.32396602630615	-5.48459959030151	-0.116892658174038	0.232096865773201	0.126485466957092
-5.00707769393921	-8.32537937164307	-5.48367929458618	-0.116886354982853	0.232217833399773	0.126515462994576
-5.00620126724243	-8.33105373382568	-5.48539400100708	-0.116956748068333	0.232189133763313	0.126569449901581
-5.00849485397339	-8.33001136779785	-5.48286390304565	-0.116870664060116	0.232189863920212	0.126587480306625
-5.00393009185791	-8.33144474029541	-5.4765772819519	-0.116905353963375	0.232141822576523	0.126496613025665
-5.00862264633179	-8.33194255828857	-5.47790098190308	-0.116838201880455	0.232172518968582	0.126618325710297
-5.01058435440063	-8.33456325531006	-5.48695087432861	-0.116912752389908	0.232220724225044	0.12662073969841
-5.00859069824219	-8.33333301544189	-5.47712087631226	-0.116900935769081	0.232237160205841	0.126657053828239
-5.00789737701416	-8.33499622344971	-5.48795604705811	-0.116949439048767	0.23220893740654	0.12667290866375
-5.00669574737549	-8.33504962921143	-5.48653316497803	-0.116968832910061	0.232187613844872	0.126615881919861
-5.00625991821289	-8.33286190032959	-5.48802852630615	-0.117071487009525	0.232124403119087	0.126761853694916
-5.00395679473877	-8.33028411865234	-5.49148321151733	-0.117059402167797	0.232140362262726	0.126634284853935
-5.00415802001953	-8.33379364013672	-5.48973178863525	-0.117059178650379	0.23214028775692	0.126786157488823
-5.00098276138306	-8.33512592315674	-5.49749088287354	-0.117126196622849	0.232138454914093	0.12671060860157
-4.99965238571167	-8.33135318756104	-5.4902491569519	-0.117124810814857	0.232190534472466	0.126746386289597
-4.99666023254395	-8.32945346832275	-5.50224733352661	-0.117234259843826	0.232136502861977	0.126724258065224
-4.99245262145996	-8.32804870605469	-5.49772071838379	-0.117229416966438	0.232170015573502	0.126645311713219
-4.98799753189087	-8.32853984832764	-5.50173616409302	-0.117264643311501	0.232222959399223	0.126695677638054
-4.98691511154175	-8.32601070404053	-5.49948120117188	-0.117273792624474	0.232318848371506	0.126644358038902
-4.98262643814087	-8.33099937438965	-5.49974918365479	-0.117299012839794	0.232277005910873	0.126737654209137
-4.98200798034668	-8.33029270172119	-5.51002502441406	-0.117320522665977	0.232378602027893	0.126719623804092
-4.97653341293335	-8.32923889160156	-5.49599885940552	-0.117280803620815	0.232377484440804	0.12674717605114
-4.9741039276123	-8.32916164398193	-5.50673723220825	-0.117309518158436	0.232449427247047	0.126712396740913
-4.97099304199219	-8.33283805847168	-5.50460004806519	-0.117368057370186	0.232449159026146	0.126652330160141
-4.96723794937134	-8.33257865905762	-5.50856590270996	-0.117404006421566	0.232423573732376	0.126757025718689
-4.96243953704834	-8.33354473114014	-5.51021909713745	-0.117388233542442	0.232502087950706	0.126671716570854
-4.96565532684326	-8.33139801025391	-5.50926208496094	-0.11731032282114	0.23252247273922	0.12679734826088
-4.96220779418945	-8.33176422119141	-5.50971746444702	-0.117409393191338	0.232589438557625	0.126730963587761
-4.9598593711853	-8.32937717437744	-5.51050662994385	-0.117378734052181	0.232512325048447	0.126705586910248
-4.95833110809326	-8.32877159118652	-5.51306247711182	-0.117447800934315	0.232687562704086	0.126667082309723
-4.95919895172119	-8.33166599273682	-5.50549650192261	-0.117511890828609	0.232634112238884	0.126642853021622
-4.95949935913086	-8.32935523986816	-5.51175928115845	-0.117434859275818	0.232646971940994	0.126675471663475
-4.95609998703003	-8.33337211608887	-5.51199865341187	-0.117516569793224	0.232605218887329	0.12658616900444
-4.95978021621704	-8.32992458343506	-5.51020193099976	-0.117532551288605	0.232641831040382	0.126645535230637
-4.95757579803467	-8.33000755310059	-5.50861740112305	-0.117485739290714	0.232661888003349	0.126597553491592
-4.95849466323853	-8.33017539978027	-5.50882959365845	-0.117525547742844	0.232592880725861	0.126568555831909
-4.95788049697876	-8.3314266204834	-5.51350402832031	-0.117536768317223	0.232733950018883	0.126555562019348
-4.96025657653809	-8.33260917663574	-5.51038455963135	-0.117639660835266	0.23271156847477	0.126544162631035
-4.96143388748169	-8.3309326171875	-5.5118465423584	-0.117656178772449	0.232592701911926	0.126589104533195
-4.96108055114746	-8.3309211730957	-5.51010465621948	-0.117636099457741	0.232624351978302	0.126456558704376
-4.96368980407715	-8.33066844940186	-5.50531101226807	-0.117580376565456	0.232526198029518	0.126552358269691
-4.96231126785278	-8.33165073394775	-5.51030111312866	-0.117630712687969	0.232660591602325	0.12644450366497
-4.96547937393188	-8.32887744903564	-5.50150060653687	-0.117659226059914	0.232573539018631	0.126464232802391
-4.96927213668823	-8.33027839660645	-5.50828266143799	-0.117687352001667	0.23267026245594	0.126420617103577
-4.96619892120361	-8.32982349395752	-5.5095682144165	-0.117680557072163	0.232615754008293	0.126302003860474
-4.96726655960083	-8.33095932006836	-5.49973344802856	-0.117783479392529	0.232604369521141	0.126369938254356
-4.96593952178955	-8.32985973358154	-5.50131416320801	-0.117751359939575	0.232546091079712	0.126193508505821
-4.96900224685669	-8.33084583282471	-5.50147199630737	-0.117723181843758	0.232499986886978	0.126387238502502
-4.97065830230713	-8.33214664459229	-5.50130605697632	-0.117758423089981	0.232593655586243	0.126274704933167
-4.96982622146606	-8.32931900024414	-5.49131393432617	-0.117734082043171	0.232565745711327	0.126293510198593
-4.97086095809937	-8.32995891571045	-5.50044584274292	-0.117804273962975	0.232587471604347	0.12627711892128
-4.97109889984131	-8.3342924118042	-5.49244832992554	-0.117846794426441	0.232626989483833	0.126242160797119
-4.97316312789917	-8.33181476593018	-5.49133729934692	-0.117815747857094	0.232522994279861	0.126324728131294
-4.96896362304688	-8.33422374725342	-5.48849630355835	-0.117816425859928	0.232526332139969	0.126212924718857
-4.97808361053467	-8.33379364013672	-5.48933982849121	-0.117794208228588	0.232560530304909	0.126308590173721
-4.97315073013306	-8.33261775970459	-5.48731994628906	-0.117805972695351	0.232606738805771	0.126269653439522
-4.97683191299438	-8.33338832855225	-5.4848518371582	-0.11781095713377	0.232564151287079	0.126312121748924
-4.9743070602417	-8.33422183990479	-5.49701356887817	-0.117838986217976	0.232723116874695	0.126312911510468
-4.97265958786011	-8.33747959136963	-5.4902663230896	-0.117942191660404	0.232618555426598	0.126320645213127
-4.97784996032715	-8.33548927307129	-5.49662399291992	-0.117861017584801	0.232595726847649	0.126399517059326
-4.96937084197998	-8.3395471572876	-5.49284029006958	-0.117900051176548	0.23264080286026	0.126349121332169
-4.97473621368408	-8.33699989318848	-5.49730491638184	-0.117857530713081	0.232604682445526	0.126553326845169
-4.97134399414063	-8.33782958984375	-5.49383640289307	-0.11796809732914	0.232678011059761	0.126528024673462
-4.97210216522217	-8.34074878692627	-5.49607992172241	-0.117891363799572	0.232657447457314	0.12662199139595
-4.97081661224365	-8.33989334106445	-5.50658798217773	-0.117902636528015	0.232690781354904	0.126616463065147
-4.96677350997925	-8.34840106964111	-5.50270318984985	-0.118046253919601	0.232794299721718	0.126625627279282
-4.96956443786621	-8.34544086456299	-5.50498056411743	-0.11800903826952	0.232703626155853	0.126736998558044
-4.96358728408813	-8.35032749176025	-5.50112056732178	-0.118073277175426	0.232810512185097	0.126680731773376
-4.96641111373901	-8.34868621826172	-5.51051759719849	-0.1180739402771	0.232819706201553	0.126853078603745
-4.96033668518066	-8.3482494354248	-5.50136709213257	-0.118077456951141	0.232828691601753	0.126884147524834
-4.96153831481934	-8.34857845306396	-5.50602626800537	-0.118071995675564	0.232787385582924	0.126914262771606
-4.95782804489136	-8.35264873504639	-5.50758457183838	-0.118047773838043	0.232961773872375	0.127011805772781
-4.95709657669067	-8.35438251495361	-5.50617265701294	-0.118099667131901	0.23292838037014	0.127067074179649
-4.96008014678955	-8.35390281677246	-5.51372098922729	-0.118079639971256	0.232941940426826	0.127176105976105
-4.95208835601807	-8.35474300384521	-5.50848340988159	-0.118102833628654	0.23286660015583	0.12715807557106
-4.95932865142822	-8.35688495635986	-5.51027727127075	-0.118062056601048	0.232986465096474	0.127334669232368
-4.95135927200317	-8.35761165618896	-5.50070810317993	-0.118035964667797	0.232977032661438	0.127384155988693
-4.95437526702881	-8.35628795623779	-5.50216627120972	-0.117996349930763	0.232955977320671	0.127431750297546
-4.95221471786499	-8.3588342666626	-5.50532197952271	-0.1179473772645	0.233031868934631	0.127484112977982
-4.95442295074463	-8.36370086669922	-5.50283288955688	-0.117958098649979	0.233084365725517	0.12748546898365
-4.95644235610962	-8.36264801025391	-5.50364398956299	-0.117806561291218	0.233009248971939	0.127628013491631
-4.95272493362427	-8.36710643768311	-5.5027379989624	-0.117903210222721	0.233022317290306	0.127578258514404
-4.95755672454834	-8.36399269104004	-5.49642038345337	-0.117801055312157	0.233058482408524	0.127723306417465
-4.95357370376587	-8.36790657043457	-5.48704862594604	-0.117751076817513	0.233026593923569	0.127717256546021
-4.95655250549316	-8.3692569732666	-5.48729801177979	-0.117680877447128	0.233008176088333	0.127688407897949
-4.95692729949951	-8.37110137939453	-5.48463726043701	-0.117612272500992	0.23316602408886	0.127756550908089
-4.96087026596069	-8.37527084350586	-5.48686933517456	-0.117635488510132	0.233065366744995	0.127750426530838
-4.96265268325806	-8.37772655487061	-5.48753643035889	-0.117452435195446	0.233050659298897	0.127803683280945
-4.95557403564453	-8.37652969360352	-5.48260831832886	-0.117489598691463	0.23305632174015	0.127708077430725
-4.96439647674561	-8.37625980377197	-5.48184251785278	-0.117352031171322	0.233026668429375	0.127810552716255
-4.96070337295532	-8.37687206268311	-5.4808144569397	-0.117406792938709	0.233103483915329	0.127762153744698
-4.96337032318115	-8.37899971008301	-5.48067808151245	-0.117276392877102	0.233017399907112	0.127742379903793
-4.96356058120728	-8.38149261474609	-5.48364067077637	-0.117223270237446	0.233097285032272	0.127756386995316
-4.96452617645264	-8.38261604309082	-5.48077964782715	-0.117280393838882	0.233043342828751	0.127762347459793
-4.96725368499756	-8.3809061050415	-5.47732067108154	-0.117248103022575	0.23302935063839	0.127809271216393
-4.96394300460815	-8.38204097747803	-5.48346185684204	-0.11726276576519	0.233054220676422	0.127696171402931
-4.96993923187256	-8.3809289932251	-5.48495817184448	-0.117196828126907	0.232930049300194	0.127879694104195
-4.97142934799194	-8.38062572479248	-5.48880529403687	-0.11724665760994	0.232944533228874	0.127835169434547
-4.97168350219727	-8.37478923797607	-5.48440361022949	-0.117223739624023	0.232940807938576	0.127857476472855
-4.97406435012817	-8.37881851196289	-5.49300289154053	-0.117271900177002	0.232957810163498	0.127875596284866
-4.97588777542114	-8.37620067596436	-5.49727725982666	-0.11728148907423	0.233017712831497	0.127881541848183
-4.97796726226807	-8.37440299987793	-5.49462127685547	-0.117299735546112	0.232885330915451	0.127961322665215
-4.97582149505615	-8.37467002868652	-5.5019793510437	-0.117315165698528	0.232949152588844	0.127894908189774
-4.98177337646484	-8.3714542388916	-5.50491094589233	-0.11736649274826	0.232904374599457	0.128067135810852
-4.98235082626343	-8.3725118637085	-5.51324462890625	-0.11739107221365	0.232991367578506	0.12802392244339
-4.98290014266968	-8.36920547485352	-5.50680828094482	-0.117460735142231	0.232928767800331	0.128041103482246
-4.98196697235107	-8.36824131011963	-5.51729249954224	-0.11742240190506	0.232994914054871	0.128080651164055
-4.98155736923218	-8.37240886688232	-5.51868772506714	-0.117527909576893	0.232992574572563	0.128035843372345
-4.98280048370361	-8.37329959869385	-5.52084350585938	-0.117528408765793	0.233014091849327	0.128163933753967
-4.97876882553101	-8.36994361877441	-5.52194595336914	-0.117539927363396	0.232987999916077	0.128054335713387
-4.98435258865356	-8.36947154998779	-5.52530384063721	-0.117469429969788	0.233013212680817	0.128266870975494
-4.98182106018066	-8.37259483337402	-5.52475070953369	-0.117601029574871	0.233073011040688	0.128251969814301
-4.98175239562988	-8.37068557739258	-5.52798557281494	-0.117653973400593	0.232974857091904	0.128237560391426
-4.97963714599609	-8.37377738952637	-5.53324031829834	-0.117620408535004	0.233096823096275	0.128297358751297
-4.97974872589111	-8.37239933013916	-5.53669214248657	-0.117637038230896	0.233070105314255	0.128285109996796
-4.97741651535034	-8.373366355896	-5.53373003005981	-0.117697909474373	0.233108669519424	0.128392845392227
-4.98058462142944	-8.37038612365723	-5.53385734558105	-0.117632292211056	0.233176544308662	0.128334730863571
-4.97030019760132	-8.37288951873779	-5.52704095840454	-0.117702148854733	0.233117505908012	0.128349184989929
-4.97548913955688	-8.37583065032959	-5.53658056259155	-0.117630586028099	0.233177050948143	0.128362491726875
-4.97268438339233	-8.37669277191162	-5.52474880218506	-0.117660820484161	0.233169063925743	0.128413408994675
-4.97409343719482	-8.37456703186035	-5.53490543365479	-0.117673210799694	0.233162850141525	0.128338441252708
-4.96702098846436	-8.37293720245361	-5.53234243392944	-0.117646411061287	0.233132973313332	0.128289222717285
-4.96619987487793	-8.37609195709229	-5.53280019760132	-0.11769999563694	0.233120307326317	0.12836454808712
-4.96676397323608	-8.37409782409668	-5.52654838562012	-0.117656543850899	0.233188599348068	0.128273338079453
-4.96306800842285	-8.37590026855469	-5.52325963973999	-0.117661386728287	0.233168587088585	0.128351807594299
-4.96363258361816	-8.37655735015869	-5.52990388870239	-0.117655135691166	0.23311772942543	0.128339424729347
-4.96139860153198	-8.37424468994141	-5.51057624816895	-0.117540203034878	0.233129501342773	0.128359526395798
-4.96163511276245	-8.37890625	-5.52774238586426	-0.117612965404987	0.233018800616264	0.128389120101929
-4.96233224868774	-8.37613010406494	-5.5226354598999	-0.117482863366604	0.233097955584526	0.128306239843369
-4.96048259735107	-8.37820911407471	-5.51672410964966	-0.117530651390553	0.233016461133957	0.128382369875908
-4.96227121353149	-8.378342628479	-5.50962209701538	-0.117440052330494	0.233039721846581	0.128282755613327
-4.95693874359131	-8.37853145599365	-5.50128936767578	-0.117418579757214	0.232998982071877	0.128349542617798
-4.96265125274658	-8.38292026519775	-5.50717830657959	-0.117336101830006	0.2330122590065	0.128361225128174
-4.96030616760254	-8.38447284698486	-5.4939227104187	-0.117256835103035	0.232974410057068	0.12841822206974
-4.95986700057983	-8.38760852813721	-5.50164222717285	-0.117246076464653	0.232882410287857	0.128385528922081
-4.95918273925781	-8.38525199890137	-5.49654674530029	-0.117136985063553	0.232922732830048	0.128292888402939
-4.95855140686035	-8.39059734344482	-5.48781871795654	-0.117157183587551	0.232931956648827	0.128345474600792
-4.96081495285034	-8.3887300491333	-5.47950029373169	-0.11700601130724	0.232883736491203	0.128265932202339
-4.95492172241211	-8.39173698425293	-5.47224712371826	-0.116911269724369	0.232797920703888	0.128349810838699
-4.96168565750122	-8.39374828338623	-5.47581386566162	-0.116923071444035	0.232868939638138	0.128283813595772
-4.96012401580811	-8.39428424835205	-5.46212434768677	-0.116856679320335	0.232891529798508	0.128333806991577
-4.96411561965942	-8.39653301239014	-5.47238063812256	-0.116832330822945	0.232730895280838	0.128307834267616
-4.95984125137329	-8.39489841461182	-5.47258377075195	-0.11675239354372	0.232724711298943	0.128273263573647
-4.96337556838989	-8.39846324920654	-5.45997142791748	-0.116724468767643	0.23276749253273	0.128357663750648
-4.96810674667358	-8.39653301239014	-5.45866107940674	-0.116659738123417	0.232778012752533	0.128397241234779
-4.96531772613525	-8.39957714080811	-5.45276975631714	-0.116726562380791	0.232805579900742	0.128426730632782
-4.97118806838989	-8.40152359008789	-5.46972274780273	-0.11677910387516	0.232717901468277	0.128441900014877
-4.97142744064331	-8.40227699279785	-5.45673084259033	-0.116792075335979	0.232746765017509	0.12853941321373
-4.97441864013672	-8.40504455566406	-5.47160005569458	-0.116795979440212	0.232710734009743	0.128554746508598
-4.9748911857605	-8.40362930297852	-5.47143268585205	-0.11669010668993	0.232708141207695	0.128605201840401
-4.98015975952148	-8.40865135192871	-5.47219276428223	-0.116843283176422	0.232738673686981	0.128614038228989
-4.98449611663818	-8.40462970733643	-5.47222995758057	-0.116855055093765	0.232749104499817	0.128753587603569
-4.97992753982544	-8.40459442138672	-5.46584320068359	-0.11687821149826	0.232728719711304	0.128767594695091
-4.98191452026367	-8.41036128997803	-5.47459745407104	-0.116923481225967	0.23272642493248	0.128817960619926
-4.98236465454102	-8.4064998626709	-5.4700083732605	-0.116935662925243	0.232799097895622	0.128925129771233
-4.98056793212891	-8.40900897979736	-5.48371934890747	-0.116989374160767	0.232725247740746	0.128869011998177
-4.97925233840942	-8.40470695495605	-5.48781394958496	-0.117051303386688	0.232671394944191	0.128884717822075
-4.98047685623169	-8.41115379333496	-5.48445987701416	-0.117020055651665	0.232833713293076	0.128894343972206
-4.98299789428711	-8.40598392486572	-5.48520135879517	-0.117020681500435	0.232885584235191	0.129023313522339
-4.97690868377686	-8.40951633453369	-5.48368358612061	-0.117073625326157	0.232921212911606	0.129014953970909
-4.97647094726563	-8.40882301330566	-5.49066114425659	-0.117084346711636	0.232884109020233	0.129093572497368
-4.97506141662598	-8.4104471206665	-5.48676013946533	-0.117103643715382	0.232965111732483	0.129100859165192
-4.9745512008667	-8.41061782836914	-5.49369287490845	-0.117101162672043	0.232858955860138	0.129052966833115
-4.96904039382935	-8.40632915496826	-5.49565267562866	-0.117098197340965	0.232891887426376	0.129144608974457
-4.96781063079834	-8.40969181060791	-5.48537874221802	-0.117121465504169	0.232982933521271	0.129083395004272
-4.97145700454712	-8.40465450286865	-5.49655723571777	-0.117100276052952	0.233008742332458	0.129253953695297
-4.96594619750977	-8.40649700164795	-5.49097204208374	-0.117171332240105	0.233060345053673	0.129250645637512
-4.96414279937744	-8.4044189453125	-5.49421739578247	-0.117151275277138	0.233045160770416	0.129285961389542
-4.96356248855591	-8.40454483032227	-5.48863649368286	-0.117152377963066	0.233066260814667	0.129302442073822
-4.96226787567139	-8.40607643127441	-5.49248504638672	-0.117145910859108	0.233053535223007	0.129303827881813
-4.96020030975342	-8.39999961853027	-5.49508571624756	-0.117137655615807	0.23307478427887	0.129387587308884
-4.9565601348877	-8.40268707275391	-5.48986625671387	-0.117209315299988	0.233128666877747	0.129399746656418
-4.96114540100098	-8.39634227752686	-5.491774559021	-0.117156676948071	0.233129531145096	0.12948927283287
-4.9517970085144	-8.40128421783447	-5.48070335388184	-0.117145657539368	0.233144402503967	0.129485502839088
-4.95525169372559	-8.40360164642334	-5.49121618270874	-0.117165520787239	0.233178108930588	0.129542589187622
-4.95373773574829	-8.40038871765137	-5.47908401489258	-0.117103032767773	0.233204945921898	0.129593476653099
-4.95512008666992	-8.40330219268799	-5.48108243942261	-0.117111407220364	0.233154773712158	0.129650428891182
-4.95256471633911	-8.40042686462402	-5.48483657836914	-0.11707304418087	0.23322981595993	0.129642233252525
-4.95248079299927	-8.40650081634521	-5.47670125961304	-0.117093652486801	0.233226895332336	0.129718661308289
-4.95352649688721	-8.400634765625	-5.47453308105469	-0.116985447704792	0.233280673623085	0.129708424210548
-4.95196914672852	-8.40395259857178	-5.46518611907959	-0.116982184350491	0.233243077993393	0.129803821444511
-4.95466899871826	-8.40606212615967	-5.46533155441284	-0.116934522986412	0.233266279101372	0.129827752709389
-4.95454740524292	-8.40436744689941	-5.45593023300171	-0.116873614490032	0.233304619789124	0.129880025982857
-4.9548487663269	-8.40636444091797	-5.4714093208313	-0.11692263931036	0.233213424682617	0.129938617348671
-4.95431709289551	-8.40693473815918	-5.45787525177002	-0.116780355572701	0.233243703842163	0.129903107881546
-4.95538568496704	-8.41221618652344	-5.4521369934082	-0.116824179887772	0.233280286192894	0.129922643303871
-4.96027994155884	-8.40804481506348	-5.45568656921387	-0.116747364401817	0.233393892645836	0.130032867193222
-4.95680475234985	-8.41274738311768	-5.45095109939575	-0.116743788123131	0.233338624238968	0.130037918686867
-4.9586763381958	-8.41213321685791	-5.44495677947998	-0.116714835166931	0.233292996883392	0.130055174231529
-4.95906448364258	-8.41422939300537	-5.44062900543213	-0.116756491363049	0.23338870704174	0.130188494920731
-4.96186113357544	-8.4147777557373	-5.44966983795166	-0.116696543991566	0.233298629522324	0.130160555243492
-4.96080160140991	-8.41373729705811	-5.45005941390991	-0.116664052009583	0.233378201723099	0.130227133631706
-4.95868253707886	-8.41631603240967	-5.44384002685547	-0.116676561534405	0.233416125178337	0.130213350057602
-4.96239137649536	-8.41428470611572	-5.44394016265869	-0.116735465824604	0.233407869935036	0.130423083901405
-4.95937871932983	-8.41225147247314	-5.44576597213745	-0.116753406822681	0.23340280354023	0.130381867289543
-4.95853233337402	-8.40869235992432	-5.4418740272522	-0.116684965789318	0.233429864048958	0.130516588687897
-4.95920610427856	-8.40834522247314	-5.44922924041748	-0.116774283349514	0.23348568379879	0.130551114678383
-4.95561838150024	-8.41042232513428	-5.44774532318115	-0.116747654974461	0.2334975451231	0.130567103624344
-4.95592880249023	-8.40703201293945	-5.44657325744629	-0.116743609309196	0.233520671725273	0.130692541599274
-4.9519476890564	-8.40734100341797	-5.44273471832275	-0.116799227893353	0.233535528182983	0.130682274699211
-4.94915628433228	-8.40363788604736	-5.44182825088501	-0.11679170280695	0.233539164066315	0.130810782313347
[truncated: 13,749 more rows]
