# Supplementary material for: Identification of Haptic Based Guiding Using Hard Reins
Source: PLoS One. 2015 Jul 22;10(7):e0132020. doi: 10.1371/journal.pone.0132020 (PMC4511788; doi:10.1371/journal.pone.0132020)
Supplement: S5 File — (ZIP) [file pone.0132020.s005.zip › Exp2_ForceData1/Subject2/path3/T4.csv]

Force X (N)	Force Y (N)	Force Z (N)	Torque X (N-m)	Torque Y (N-m)	Torque Z (N-m)	Frequency = 10000	Averaging Level = 16	F/T Serial Number = FT11772	Time Started = 19/02/2013 16:44:50
-5.25056934356689	-8.33336734771729	-5.31220865249634	-0.112040683627129	0.188660517334938	0.0996708571910858
-5.24608087539673	-8.33318424224854	-5.31003713607788	-0.112057402729988	0.1887526512146	0.0997235625982285
-5.24423408508301	-8.33098697662354	-5.3170280456543	-0.111979432404041	0.188788875937462	0.0997060313820839
-5.2436375617981	-8.33399677276611	-5.32097816467285	-0.111944444477558	0.18887785077095	0.099773958325386
-5.24552917480469	-8.3341007232666	-5.32759523391724	-0.112039037048817	0.188877984881401	0.0996992662549019
-5.24623966217041	-8.33291244506836	-5.32719469070435	-0.111980132758617	0.188868880271912	0.0997278317809105
-5.24531030654907	-8.33815574645996	-5.32577848434448	-0.112070642411709	0.188906833529472	0.0997025445103645
-5.24895763397217	-8.33419990539551	-5.32707214355469	-0.112013258039951	0.188880443572998	0.0997535213828087
-5.24534749984741	-8.33419227600098	-5.33377885818481	-0.112012453377247	0.188951715826988	0.0997236296534538
-5.24335861206055	-8.33103942871094	-5.33517408370972	-0.111992202699184	0.188841044902802	0.0997312217950821
-5.2454981803894	-8.32775688171387	-5.34617471694946	-0.111839778721333	0.188986301422119	0.0997665151953697
-5.24517869949341	-8.33129787445068	-5.35102605819702	-0.111880540847778	0.188976481556892	0.0997493788599968
-5.24991512298584	-8.33062362670898	-5.34828948974609	-0.111945889890194	0.189136162400246	0.099773108959198
-5.25265836715698	-8.33688163757324	-5.34908103942871	-0.112057536840439	0.189099237322807	0.0998056009411812
-5.25180053710938	-8.33082962036133	-5.35517311096191	-0.112009190022945	0.189092829823494	0.0998524650931358
-5.25089311599731	-8.33155536651611	-5.34999418258667	-0.112056210637093	0.189078256487846	0.0998576059937477
-5.24752616882324	-8.3273983001709	-5.36536026000977	-0.112004593014717	0.189107030630112	0.0998453497886658
-5.24857378005981	-8.32796001434326	-5.36262083053589	-0.111906558275223	0.189112275838852	0.0998576357960701
-5.24639463424683	-8.32780361175537	-5.36269760131836	-0.111964277923107	0.189011588692665	0.0997995212674141
-5.25268602371216	-8.32767772674561	-5.35392999649048	-0.112004242837429	0.189150124788284	0.0998499616980553
-5.25426340103149	-8.33003044128418	-5.3574481010437	-0.112104177474976	0.189069330692291	0.0998383238911629
-5.25182485580444	-8.32634544372559	-5.34938335418701	-0.11203633248806	0.189099922776222	0.0999065935611725
-5.25411462783813	-8.32878303527832	-5.35774087905884	-0.112121403217316	0.189109146595001	0.0999466255307198
-5.24518251419067	-8.3239688873291	-5.35721731185913	-0.11201073974371	0.189077749848366	0.0999289080500603
-5.2491250038147	-8.32779026031494	-5.35931348800659	-0.112044893205166	0.189135372638702	0.100005365908146
-5.24744987487793	-8.33004760742188	-5.35482215881348	-0.112094908952713	0.189125940203667	0.0999584645032883
-5.24854946136475	-8.32776927947998	-5.35378742218018	-0.112014032900333	0.189061626791954	0.100015595555305
-5.2468466758728	-8.33208274841309	-5.34957599639893	-0.112148068845272	0.189030304551125	0.10000191628933
-5.24993085861206	-8.33011913299561	-5.33653020858765	-0.112150870263577	0.188955411314964	0.100000359117985
-5.24251222610474	-8.33022117614746	-5.34143114089966	-0.112190708518028	0.188932776451111	0.10007231682539
-5.24476003646851	-8.32964706420898	-5.336745262146	-0.112240597605705	0.188906878232956	0.10017966479063
-5.2396068572998	-8.33231925964355	-5.33313226699829	-0.112202443182468	0.188890427350998	0.100207932293415
-5.23541402816772	-8.33473777770996	-5.33570098876953	-0.11213793605566	0.188896849751472	0.100262455642223
-5.23901081085205	-8.33537101745605	-5.32194089889526	-0.112212263047695	0.188889637589455	0.10038872808218
-5.23396444320679	-8.33558177947998	-5.32013082504272	-0.112327679991722	0.188821211457253	0.100450620055199
-5.2378568649292	-8.33443737030029	-5.30949640274048	-0.112340211868286	0.188773706555367	0.100541487336159
-5.2325234413147	-8.33693599700928	-5.30948162078857	-0.112371005117893	0.188718050718307	0.10056446492672
-5.22481250762939	-8.33239650726318	-5.30265092849731	-0.112296298146248	0.188521385192871	0.100610256195068
-5.22500658035278	-8.3329496383667	-5.3050479888916	-0.11229944974184	0.188649699091911	0.100715227425098
-5.22135925292969	-8.33519172668457	-5.29325866699219	-0.112328119575977	0.188568353652954	0.100733779370785
-5.2200403213501	-8.33367156982422	-5.29294395446777	-0.112290151417255	0.188704609870911	0.100855842232704
-5.2188925743103	-8.33886909484863	-5.28631448745728	-0.112388417124748	0.188632994890213	0.10090796649456
-5.21892166137695	-8.33571720123291	-5.27619600296021	-0.112414591014385	0.188752979040146	0.100966803729534
-5.21579647064209	-8.33930683135986	-5.27970457077026	-0.112386092543602	0.188753366470337	0.101071141660213
-5.21162843704224	-8.33676719665527	-5.27122974395752	-0.1123011931777	0.188818663358688	0.101136542856693
-5.21083974838257	-8.34518051147461	-5.27683210372925	-0.112297981977463	0.188772559165955	0.101174153387547
-5.20672130584717	-8.34117317199707	-5.27748584747314	-0.112292550504208	0.188766479492188	0.101272158324718
-5.20588159561157	-8.34591102600098	-5.27315616607666	-0.112172842025757	0.188856288790703	0.101324245333672
-5.19904518127441	-8.34325981140137	-5.28343772888184	-0.112100027501583	0.188801750540733	0.101313941180706
-5.20477199554443	-8.34701251983643	-5.27828454971313	-0.112047992646694	0.188905566930771	0.101404435932636
-5.20366668701172	-8.34946441650391	-5.27697420120239	-0.112025693058968	0.188961163163185	0.101410701870918
-5.20835161209106	-8.34628105163574	-5.27406692504883	-0.11201786249876	0.188975632190704	0.101507499814034
-5.2042760848999	-8.35027313232422	-5.2717866897583	-0.112077474594116	0.18894062936306	0.101572304964066
-5.20305252075195	-8.34911918640137	-5.27000093460083	-0.111940361559391	0.18891467154026	0.101588129997253
-5.20216417312622	-8.34811305999756	-5.27409696578979	-0.112020842730999	0.189035385847092	0.101685509085655
-5.19726753234863	-8.34893798828125	-5.27591609954834	-0.111951164901257	0.189017787575722	0.101692907512188
-5.20131969451904	-8.34833908081055	-5.27972078323364	-0.111855894327164	0.189237624406815	0.101727157831192
-5.19879627227783	-8.35274505615234	-5.28510618209839	-0.111947134137154	0.18916030228138	0.101783007383347
-5.19929170608521	-8.34986877441406	-5.2793755531311	-0.111931458115578	0.189183682203293	0.101788103580475
-5.19788217544556	-8.35176181793213	-5.28379154205322	-0.11197317391634	0.189239621162415	0.101802185177803
-5.197669506073	-8.34475040435791	-5.28436422348022	-0.111968539655209	0.1892299503088	0.101791955530643
-5.19414806365967	-8.34061908721924	-5.28152799606323	-0.111947901546955	0.189243912696838	0.101773917675018
-5.19022130966187	-8.33793830871582	-5.2819242477417	-0.111898355185986	0.189202502369881	0.101749263703823
-5.18668556213379	-8.33682918548584	-5.29049301147461	-0.111891001462936	0.18927538394928	0.101789779961109
-5.18610525131226	-8.33555698394775	-5.2917947769165	-0.111802078783512	0.189207449555397	0.101699158549309
-5.18396997451782	-8.33651542663574	-5.28734588623047	-0.111924670636654	0.189306870102882	0.101747244596481
-5.1834888458252	-8.33455944061279	-5.29360961914063	-0.111898995935917	0.189326465129852	0.101748235523701
-5.18499326705933	-8.33178520202637	-5.28720426559448	-0.111875392496586	0.189496263861656	0.101750656962395
-5.18563270568848	-8.33397388458252	-5.2913179397583	-0.111955747008324	0.189369067549706	0.101809300482273
-5.18628168106079	-8.32753944396973	-5.28487539291382	-0.111906081438065	0.189445748925209	0.101763799786568
-5.18230724334717	-8.33448886871338	-5.29162311553955	-0.111960798501968	0.189415335655212	0.101755581796169
-5.18158960342407	-8.32860088348389	-5.28848457336426	-0.111983798444271	0.189412444829941	0.101774163544178
-5.18209457397461	-8.33068752288818	-5.29025936126709	-0.112040869891644	0.189474835991859	0.101811774075031
-5.17942428588867	-8.32486152648926	-5.2879524230957	-0.111931346356869	0.189487904310226	0.10178741812706
-5.17831230163574	-8.32806777954102	-5.29399871826172	-0.111966907978058	0.189469769597054	0.101860001683235
-5.17803716659546	-8.32787799835205	-5.29283332824707	-0.111994221806526	0.189472258090973	0.101751610636711
-5.17868757247925	-8.32878875732422	-5.28874254226685	-0.111950501799583	0.189534112811089	0.10177306085825
-5.17631006240845	-8.33057689666748	-5.28998756408691	-0.111987955868244	0.189443439245224	0.1017931625247
-5.17775774002075	-8.32959842681885	-5.29052829742432	-0.111997000873089	0.189479276537895	0.101859845221043
-5.17495012283325	-8.3328800201416	-5.28791570663452	-0.112113498151302	0.189392030239105	0.101813264191151
-5.17569637298584	-8.33022880554199	-5.28802967071533	-0.112088456749916	0.189365044236183	0.101943746209145
-5.17143869400024	-8.33323669433594	-5.27902507781982	-0.112123191356659	0.189471125602722	0.101924516260624
-5.17197895050049	-8.32922077178955	-5.28127956390381	-0.112078115344048	0.189284056425095	0.101940549910069
-5.16893100738525	-8.32940578460693	-5.28203296661377	-0.112108536064625	0.189423486590385	0.102012872695923
-5.16698789596558	-8.32942676544189	-5.28084278106689	-0.112087547779083	0.189312160015106	0.10198986530304
-5.17023134231567	-8.32700443267822	-5.27776193618774	-0.11206953972578	0.189340308308601	0.102065093815327
-5.17093992233276	-8.32895660400391	-5.27991151809692	-0.112202033400536	0.189396992325783	0.102092906832695
-5.17137098312378	-8.3272008895874	-5.27605009078979	-0.112204201519489	0.189379081130028	0.102121010422707
-5.17380857467651	-8.33083820343018	-5.27300119400024	-0.112313896417618	0.189361810684204	0.102184697985649
-5.17412710189819	-8.33106517791748	-5.2747540473938	-0.112335860729218	0.18940269947052	0.102294601500034
-5.17715740203857	-8.33040618896484	-5.27150964736938	-0.112494841217995	0.189366191625595	0.102365210652351
-5.17022895812988	-8.32870101928711	-5.27461290359497	-0.112445302307606	0.189322888851166	0.102420523762703
-5.17193365097046	-8.32979011535645	-5.27798271179199	-0.11251687258482	0.189354121685028	0.102545090019703
-5.17152786254883	-8.32326316833496	-5.27536821365356	-0.112438268959522	0.189305305480957	0.102570004761219
-5.17419385910034	-8.32811164855957	-5.27860069274902	-0.112460151314735	0.189309403300285	0.102608524262905
-5.17060089111328	-8.32484245300293	-5.27876043319702	-0.112474165856838	0.189367890357971	0.102719411253929
-5.17563247680664	-8.32902240753174	-5.27584600448608	-0.112542629241943	0.189358294010162	0.102835968136787
-5.17152452468872	-8.32652473449707	-5.28219509124756	-0.112530633807182	0.189320638775826	0.102815233170986
-5.17584609985352	-8.3226203918457	-5.27839517593384	-0.11250014603138	0.189309164881706	0.102974228560925
-5.17651796340942	-8.3278341293335	-5.27492904663086	-0.112649984657764	0.189285516738892	0.10299851000309
-5.17617511749268	-8.31978988647461	-5.27833032608032	-0.112529821693897	0.189307972788811	0.103042513132095
-5.17651128768921	-8.31943702697754	-5.27441835403442	-0.112608723342419	0.189271241426468	0.103214003145695
-5.1736011505127	-8.316237449646	-5.27952098846436	-0.112564645707607	0.189192518591881	0.103187404572964
-5.17635011672974	-8.3172664642334	-5.28060960769653	-0.112541750073433	0.189319089055061	0.103296048939228
-5.17681121826172	-8.31497955322266	-5.27952575683594	-0.112544439733028	0.189362466335297	0.103325970470905
-5.17469882965088	-8.31498718261719	-5.27562761306763	-0.112539269030094	0.18939283490181	0.103385969996452
-5.17956876754761	-8.31802749633789	-5.28376245498657	-0.112592540681362	0.189355030655861	0.103424675762653
-5.18308401107788	-8.31349849700928	-5.28442239761353	-0.112560138106346	0.189385607838631	0.103451728820801
-5.18154048919678	-8.31814956665039	-5.28066301345825	-0.112632490694523	0.189438939094543	0.103445634245872
-5.17927169799805	-8.31147480010986	-5.28251600265503	-0.112571865320206	0.189380630850792	0.103500969707966
-5.17705297470093	-8.31566333770752	-5.28826379776001	-0.112557001411915	0.189497649669647	0.103482902050018
-5.17548274993896	-8.31213092803955	-5.2827296257019	-0.112482756376266	0.189329296350479	0.103432767093182
-5.17837190628052	-8.31187629699707	-5.29288530349731	-0.112447142601013	0.189497753977776	0.103494413197041
-5.17370271682739	-8.30899238586426	-5.29610729217529	-0.11240890622139	0.189424246549606	0.103442631661892
-5.17979669570923	-8.31083393096924	-5.2881293296814	-0.112344495952129	0.189588814973831	0.103419199585915
-5.17785406112671	-8.30856990814209	-5.30173301696777	-0.112249910831451	0.189539849758148	0.103445582091808
-5.18377780914307	-8.31340885162354	-5.28980159759521	-0.112262547016144	0.189642414450645	0.10341914743185
-5.18082809448242	-8.31420612335205	-5.29574346542358	-0.112325921654701	0.18963634967804	0.103436678647995
-5.1809515953064	-8.31076526641846	-5.29050731658936	-0.112209767103195	0.189683258533478	0.103465735912323
-5.17808055877686	-8.31257915496826	-5.29774570465088	-0.112248994410038	0.189770579338074	0.10346133261919
-5.18053960800171	-8.30967235565186	-5.29982042312622	-0.112134292721748	0.189739853143692	0.10343923419714
-5.1775484085083	-8.30709266662598	-5.29604864120483	-0.112146027386189	0.189733475446701	0.103438898921013
-5.17836141586304	-8.30824851989746	-5.30227518081665	-0.112097464501858	0.189785405993462	0.103420488536358
-5.17621946334839	-8.30694389343262	-5.30343151092529	-0.112055726349354	0.189904183149338	0.103405341506004
-5.17697858810425	-8.30903244018555	-5.30787420272827	-0.112038969993591	0.189882278442383	0.103421777486801
-5.17710876464844	-8.30619525909424	-5.30774259567261	-0.111969247460365	0.189982444047928	0.103428699076176
-5.17493963241577	-8.30709171295166	-5.31274175643921	-0.11201186478138	0.189945638179779	0.103354230523109
-5.17883682250977	-8.30536937713623	-5.31310558319092	-0.112010411918163	0.190043225884438	0.10337233543396
-5.17884635925293	-8.3046875	-5.3179874420166	-0.112012483179569	0.190051183104515	0.103411391377449
-5.17760276794434	-8.30300521850586	-5.31256532669067	-0.111970134079456	0.189977899193764	0.103375770151615
-5.17647743225098	-8.30050945281982	-5.32351160049438	-0.111988112330437	0.190076798200607	0.10336872190237
-5.17578935623169	-8.29882335662842	-5.3194899559021	-0.111985877156258	0.190131768584251	0.103359378874302
-5.17494344711304	-8.2986421585083	-5.31911706924438	-0.111945524811745	0.190113618969917	0.103357017040253
-5.17248058319092	-8.29236221313477	-5.32627964019775	-0.111961141228676	0.190142750740051	0.103376150131226
-5.17248630523682	-8.29645442962646	-5.32787370681763	-0.111946865916252	0.190181165933609	0.103415995836258
-5.16505098342896	-8.28899765014648	-5.32745695114136	-0.111916355788708	0.190142929553986	0.103279680013657
-5.17287921905518	-8.29066848754883	-5.32578945159912	-0.111882917582989	0.19026206433773	0.103311233222485
-5.17139673233032	-8.28708362579346	-5.33084440231323	-0.111986398696899	0.190230578184128	0.103204026818275
-5.17052888870239	-8.28450870513916	-5.31809377670288	-0.111893206834793	0.190202698111534	0.103248819708824
-5.16875553131104	-8.28514194488525	-5.32448577880859	-0.111930653452873	0.190178290009499	0.103259176015854
-5.16995000839233	-8.28170585632324	-5.32880353927612	-0.111929275095463	0.190150886774063	0.103268645703793
-5.16890811920166	-8.28348541259766	-5.3176474571228	-0.112019516527653	0.190173581242561	0.103212729096413
-5.17054271697998	-8.28046035766602	-5.32285308837891	-0.111959733068943	0.190213203430176	0.10321632027626
-5.16285848617554	-8.27985668182373	-5.32223749160767	-0.11199015378952	0.19021263718605	0.103268541395664
-5.16550970077515	-8.28287506103516	-5.32396221160889	-0.11196656525135	0.190258875489235	0.103195898234844
-5.1628565788269	-8.2817268371582	-5.32186079025269	-0.111937217414379	0.19029213488102	0.103226415812969
-5.16356229782104	-8.28540897369385	-5.32251071929932	-0.111933194100857	0.190315574407578	0.103160098195076
-5.16499423980713	-8.27942848205566	-5.32161617279053	-0.111921913921833	0.190341860055923	0.103092037141323
-5.16204500198364	-8.28617572784424	-5.32453536987305	-0.111956775188446	0.190295606851578	0.103073358535767
-5.16734647750854	-8.28367042541504	-5.31641435623169	-0.111968651413918	0.190313264727592	0.103031843900681
-5.1657600402832	-8.28737258911133	-5.31975889205933	-0.112093821167946	0.19034107029438	0.102970771491528
-5.16434335708618	-8.28317737579346	-5.32233905792236	-0.112055599689484	0.190197423100471	0.102911815047264
-5.16507053375244	-8.28859710693359	-5.32462549209595	-0.111996874213219	0.190264075994492	0.102910935878754
-5.16183614730835	-8.28567409515381	-5.31921100616455	-0.112018212676048	0.190113291144371	0.102876745164394
-5.16540908813477	-8.28550052642822	-5.3223819732666	-0.112025424838066	0.190191134810448	0.102854572236538
-5.16660499572754	-8.28702735900879	-5.32048988342285	-0.11204182356596	0.190066784620285	0.102799482643604
-5.1724910736084	-8.2863187789917	-5.31509971618652	-0.112036414444447	0.190179646015167	0.102764680981636
-5.17368507385254	-8.28953838348389	-5.31962013244629	-0.112174659967422	0.190099731087685	0.102772176265717
-5.17500305175781	-8.28915309906006	-5.31133222579956	-0.112159639596939	0.19003289937973	0.102737791836262
-5.17568206787109	-8.29201412200928	-5.31075143814087	-0.11229082942009	0.190022364258766	0.102724097669125
-5.17620944976807	-8.28590393066406	-5.31384897232056	-0.112256497144699	0.189959496259689	0.102755255997181
-5.17720603942871	-8.28940296173096	-5.31423282623291	-0.112275213003159	0.189940512180328	0.102720744907856
-5.17617797851563	-8.28724956512451	-5.31790161132813	-0.112361311912537	0.189891323447227	0.102684065699577
-5.18175315856934	-8.28804492950439	-5.31870269775391	-0.112335659563541	0.189889326691628	0.102673508226871
-5.17568683624268	-8.28631591796875	-5.31394100189209	-0.112430050969124	0.189843222498894	0.102579616010189
-5.18008041381836	-8.28443145751953	-5.31478261947632	-0.112380392849445	0.189777374267578	0.102613292634487
-5.17908668518066	-8.28840923309326	-5.31699705123901	-0.112561166286469	0.189740478992462	0.102558888494968
-5.18268442153931	-8.28738403320313	-5.31338214874268	-0.112597398459911	0.189774677157402	0.102486468851566
-5.18101978302002	-8.28364086151123	-5.30998039245605	-0.112629018723965	0.189726784825325	0.102527171373367
-5.17979526519775	-8.28284358978271	-5.31451225280762	-0.112664803862572	0.189704805612564	0.102499194443226
-5.18027973175049	-8.2800121307373	-5.30921649932861	-0.112694844603539	0.189667969942093	0.102476224303246
-5.1746072769165	-8.27935600280762	-5.31495428085327	-0.112696409225464	0.189563542604446	0.102422639727592
-5.17329406738281	-8.27534198760986	-5.3159065246582	-0.112675979733467	0.189674004912376	0.102414168417454
-5.17218112945557	-8.27455520629883	-5.31128072738647	-0.112723521888256	0.189544260501862	0.102358780801296
-5.17037630081177	-8.27363395690918	-5.31159734725952	-0.112759239971638	0.189652904868126	0.102440699934959
-5.17278671264648	-8.27221202850342	-5.31175899505615	-0.112890623509884	0.189610317349434	0.102392293512821
-5.17233419418335	-8.26893997192383	-5.30667495727539	-0.112928129732609	0.18961888551712	0.102376043796539
-5.16964864730835	-8.2724609375	-5.30510377883911	-0.11299741268158	0.189611792564392	0.102367088198662
-5.16798305511475	-8.26297283172607	-5.30482721328735	-0.113055855035782	0.189566180109978	0.102364398539066
-5.16513061523438	-8.26540470123291	-5.30977153778076	-0.113113112747669	0.189526081085205	0.102310225367546
-5.15838861465454	-8.25993728637695	-5.3064603805542	-0.113196574151516	0.189569920301437	0.102308921515942
-5.15677452087402	-8.26052379608154	-5.31375074386597	-0.113286249339581	0.189576089382172	0.102242946624756
-5.15330076217651	-8.25505828857422	-5.31054592132568	-0.113295182585716	0.189583405852318	0.102176651358604
-5.15032911300659	-8.25080299377441	-5.30978488922119	-0.113209292292595	0.189640387892723	0.102244928479195
-5.14583778381348	-8.25119400024414	-5.31590700149536	-0.113317519426346	0.189587712287903	0.102117829024792
-5.14628982543945	-8.24639511108398	-5.31166839599609	-0.113339960575104	0.18959479033947	0.102130629122257
-5.1414098739624	-8.24514293670654	-5.31755828857422	-0.113411776721478	0.189573153853416	0.102065943181515
-5.1415867805481	-8.2394323348999	-5.31428050994873	-0.113383956253529	0.189595967531204	0.102044478058815
-5.13774061203003	-8.24108123779297	-5.31362342834473	-0.113510467112064	0.189534559845924	0.101997792720795
-5.1375994682312	-8.23571109771729	-5.31422185897827	-0.113420240581036	0.189538821578026	0.102000243961811
-5.13305473327637	-8.23288917541504	-5.311110496521	-0.113478407263756	0.189664959907532	0.101953700184822
-5.12704467773438	-8.23046588897705	-5.30893468856812	-0.113528355956078	0.189530074596405	0.101898208260536
-5.12512302398682	-8.22891998291016	-5.31738138198853	-0.113488540053368	0.189690113067627	0.101862519979477
-5.12297916412354	-8.2252893447876	-5.31748628616333	-0.113436318933964	0.189592763781548	0.101733230054379
-5.1218204498291	-8.22631454467773	-5.31982278823853	-0.113394230604172	0.189696833491325	0.101758666336536
-5.118408203125	-8.22732353210449	-5.31911325454712	-0.113438919186592	0.189714461565018	0.101631745696068
-5.12276077270508	-8.2238245010376	-5.31749248504639	-0.113403782248497	0.189819425344467	0.101570561528206
-5.11753082275391	-8.22779369354248	-5.31626272201538	-0.113479621708393	0.189732298254967	0.101489551365376
-5.11984539031982	-8.22512912750244	-5.30911016464233	-0.113362058997154	0.189915835857391	0.101457960903645
-5.11781167984009	-8.23018741607666	-5.31863451004028	-0.11347583681345	0.189885601401329	0.101418249309063
-5.11978578567505	-8.22639846801758	-5.31203651428223	-0.113394141197205	0.189885959029198	0.101307474076748
-5.11645841598511	-8.22933483123779	-5.32009792327881	-0.113414749503136	0.189932465553284	0.10133833438158
-5.11596632003784	-8.22784805297852	-5.31785869598389	-0.113437585532665	0.189890697598457	0.101263232529163
-5.11704158782959	-8.22747325897217	-5.31255292892456	-0.113429382443428	0.189902782440186	0.10122549533844
-5.11811637878418	-8.22888374328613	-5.31776237487793	-0.113363474607468	0.189885675907135	0.101181849837303
-5.12120723724365	-8.22983837127686	-5.32184839248657	-0.113325513899326	0.189978182315826	0.101130791008472
-5.12040233612061	-8.23531723022461	-5.32353115081787	-0.113460026681423	0.189939722418785	0.100999265909195
-5.12623071670532	-8.23238945007324	-5.32872152328491	-0.113346420228481	0.189913377165794	0.101013891398907
-5.12583303451538	-8.23715400695801	-5.32353401184082	-0.113455712795258	0.189916998147964	0.100917257368565
-5.1311240196228	-8.23510456085205	-5.32322597503662	-0.11337848007679	0.189911141991615	0.100845545530319
-5.13350582122803	-8.23938369750977	-5.32755327224731	-0.113470636308193	0.189879879355431	0.100832581520081
-5.13527536392212	-8.23367881774902	-5.32377433776855	-0.113430343568325	0.189857333898544	0.100696101784706
-5.13658571243286	-8.23550128936768	-5.32807111740112	-0.113391280174255	0.189891159534454	0.100664131343365
-5.13716983795166	-8.23348712921143	-5.3247447013855	-0.11336112767458	0.189785480499268	0.100644133985043
-5.13932943344116	-8.23492336273193	-5.32843637466431	-0.113304905593395	0.189870238304138	0.100583575665951
-5.14230298995972	-8.23483276367188	-5.33002853393555	-0.113305747509003	0.189748361706734	0.100493185222149
-5.14526128768921	-8.23648738861084	-5.32990503311157	-0.113357432186604	0.189912423491478	0.1004768460989
-5.14977359771729	-8.23658657073975	-5.33121871948242	-0.113392524421215	0.189843758940697	0.100387170910835
-5.15128183364868	-8.23545074462891	-5.33129215240479	-0.113349482417107	0.189871683716774	0.100353620946407
-5.15148639678955	-8.23591899871826	-5.33963489532471	-0.113431245088577	0.189842969179153	0.100293383002281
-5.15012121200562	-8.22910594940186	-5.34124851226807	-0.113352805376053	0.189863264560699	0.100192338228226
-5.15256214141846	-8.2324161529541	-5.34419965744019	-0.113427735865116	0.189806342124939	0.100110299885273
-5.15279817581177	-8.22537422180176	-5.33995199203491	-0.113349884748459	0.189800068736076	0.100066289305687
-5.15380573272705	-8.2288064956665	-5.35152006149292	-0.113453842699528	0.18988561630249	0.100082129240036
-5.15366458892822	-8.22100734710693	-5.35102128982544	-0.113320358097553	0.189876988530159	0.100001357495785
-5.15202283859253	-8.22265243530273	-5.35349702835083	-0.113320782780647	0.189915597438812	0.100062310695648
-5.14766454696655	-8.22258186340332	-5.35625886917114	-0.113301895558834	0.18994602560997	0.0999662354588509
-5.14716672897339	-8.22135162353516	-5.35571050643921	-0.113274484872818	0.18996798992157	0.099929966032505
-5.14756631851196	-8.22678565979004	-5.36224794387817	-0.113285407423973	0.189942449331284	0.0999210327863693
-5.14516305923462	-8.22274971008301	-5.35921239852905	-0.113310061395168	0.189991936087608	0.100011803209782
-5.14221525192261	-8.22740745544434	-5.36218786239624	-0.113407626748085	0.190008983016014	0.0999254658818245
-5.14343881607056	-8.2251091003418	-5.35575199127197	-0.113394141197205	0.189984992146492	0.0999711528420448
-5.13790369033813	-8.2224817276001	-5.35625076293945	-0.113412998616695	0.190023943781853	0.0999937281012535
-5.13246774673462	-8.21729278564453	-5.35394239425659	-0.113340549170971	0.189891964197159	0.0999888181686401
-5.13404178619385	-8.21792697906494	-5.36044645309448	-0.113276526331902	0.19004037976265	0.100087262690067
-5.12646293640137	-8.21601486206055	-5.36223363876343	-0.11336924135685	0.189917922019958	0.100092902779579
-5.12786054611206	-8.2150354385376	-5.36452341079712	-0.113318137824535	0.190063282847404	0.100155793130398
-5.12407207489014	-8.21319580078125	-5.36149215698242	-0.113315306603909	0.190057128667831	0.10025455057621
-5.12900924682617	-8.21261501312256	-5.36495971679688	-0.113380245864391	0.190131366252899	0.100287973880768
-5.12492370605469	-8.214186668396	-5.36768102645874	-0.113429240882397	0.190035283565521	0.100339204072952
-5.12375497817993	-8.21205615997314	-5.36013793945313	-0.113412410020828	0.190137267112732	0.100422136485577
-5.12414169311523	-8.21419906616211	-5.36650323867798	-0.113536134362221	0.190153107047081	0.10051454603672
-5.12558269500732	-8.21201610565186	-5.35905075073242	-0.113508462905884	0.190158829092979	0.100518062710762
-5.12449979782104	-8.20979595184326	-5.36534261703491	-0.113517411053181	0.190192118287086	0.100652821362019
-5.12340259552002	-8.21328544616699	-5.36120891571045	-0.113621361553669	0.190158843994141	0.10077341645956
-5.12608432769775	-8.20992851257324	-5.36523485183716	-0.113617174327374	0.190225720405579	0.100816570222378
-5.12106800079346	-8.21081924438477	-5.36970376968384	-0.113614529371262	0.190203338861465	0.100882671773434
-5.12486219406128	-8.20833587646484	-5.36887788772583	-0.113650642335415	0.19024370610714	0.100991249084473
-5.12235307693481	-8.21268558502197	-5.36426258087158	-0.113760977983475	0.190231546759605	0.100982658565044
-5.12669563293457	-8.20908355712891	-5.36934804916382	-0.113613829016685	0.190302297472954	0.101115241646767
-5.12833118438721	-8.21393585205078	-5.36909961700439	-0.113754995167255	0.190263152122498	0.101135566830635
-5.13208770751953	-8.20879459381104	-5.36677122116089	-0.113745838403702	0.190189495682716	0.101163953542709
-5.13073492050171	-8.21017360687256	-5.35989713668823	-0.113784000277519	0.190244153141975	0.101317338645458
-5.13004302978516	-8.20597076416016	-5.36085796356201	-0.113785438239574	0.190191656351089	0.10130650550127
-5.13052129745483	-8.20723724365234	-5.36461067199707	-0.113776557147503	0.190210893750191	0.101365678012371
-5.13327169418335	-8.20588874816895	-5.36412858963013	-0.113773606717587	0.190189018845558	0.101402565836906
-5.13500785827637	-8.2057933807373	-5.37197113037109	-0.113787963986397	0.190281718969345	0.101419843733311
-5.1368145942688	-8.20723342895508	-5.36956644058228	-0.113754764199257	0.190227150917053	0.101451672613621
-5.14081478118896	-8.20736217498779	-5.36125230789185	-0.113799586892128	0.190291970968246	0.101512476801872
-5.1415228843689	-8.21247863769531	-5.36045265197754	-0.113912038505077	0.190204307436943	0.101494334638119
-5.14521503448486	-8.21284675598145	-5.35770177841187	-0.113915108144283	0.190242618322372	0.101586446166039
-5.14722871780396	-8.21749019622803	-5.3534083366394	-0.114052638411522	0.190269380807877	0.101583585143089
-5.14240884780884	-8.21541404724121	-5.35522937774658	-0.114009231328964	0.190201416611671	0.10161766409874
-5.14231204986572	-8.2203893661499	-5.35551261901855	-0.114011958241463	0.190229088068008	0.101658493280411
-5.1429009437561	-8.21574592590332	-5.36013078689575	-0.113991856575012	0.190148696303368	0.101642899215221
-5.14328527450562	-8.21986103057861	-5.35757112503052	-0.11396299302578	0.190185353159904	0.101588875055313
-5.1419563293457	-8.21896839141846	-5.36512088775635	-0.113964833319187	0.190184712409973	0.101565897464752
-5.14866304397583	-8.21891975402832	-5.35181093215942	-0.113936811685562	0.190110415220261	0.101558603346348
-5.14761829376221	-8.22097873687744	-5.35095119476318	-0.113973841071129	0.190184399485588	0.101508736610413
-5.15154600143433	-8.21823787689209	-5.34755229949951	-0.113954171538353	0.190187096595764	0.101496957242489
-5.14423036575317	-8.22111701965332	-5.3505597114563	-0.114080168306828	0.190170139074326	0.101444035768509
-5.14265441894531	-8.22343254089355	-5.34991407394409	-0.11393840610981	0.190147042274475	0.101361751556396
-5.14351272583008	-8.22423839569092	-5.35513925552368	-0.114046774804592	0.190241828560829	0.101351335644722
-5.13914108276367	-8.22712516784668	-5.35432481765747	-0.113949254155159	0.190204858779907	0.101227015256882
-5.14093637466431	-8.22794628143311	-5.35820007324219	-0.113919615745544	0.190219148993492	0.101194798946381
-5.14054536819458	-8.23071479797363	-5.35083723068237	-0.114093512296677	0.190143197774887	0.101122699677944
-5.14156579971313	-8.2268180847168	-5.34953927993774	-0.11400480568409	0.190111294388771	0.101072810590267
-5.14001417160034	-8.22639846801758	-5.35096597671509	-0.114073403179646	0.190144777297974	0.101100444793701
-5.13464975357056	-8.22341060638428	-5.34929418563843	-0.114059336483479	0.190039470791817	0.101024568080902
-5.13322496414185	-8.22382640838623	-5.3520975112915	-0.114019520580769	0.19005498290062	0.101041905581951
-5.13658571243286	-8.22561073303223	-5.34972906112671	-0.114016957581043	0.190180689096451	0.100974708795547
-5.13712596893311	-8.22645378112793	-5.34605884552002	-0.11403027176857	0.190150931477547	0.100978665053844
-5.1367359161377	-8.22891426086426	-5.35170078277588	-0.114062085747719	0.190060824155807	0.100875787436962
-5.13958501815796	-8.22628402709961	-5.34188270568848	-0.114232197403908	0.190045595169067	0.100918598473072
-5.13216352462769	-8.22795104980469	-5.350426197052	-0.114244565367699	0.189960271120071	0.100823037326336
-5.12934398651123	-8.22043800354004	-5.34742021560669	-0.114195354282856	0.189917415380478	0.100838497281075
-5.12703275680542	-8.22281455993652	-5.35138988494873	-0.114170625805855	0.189959347248077	0.10074608027935
-5.1279935836792	-8.22073650360107	-5.35622215270996	-0.114113211631775	0.189950823783875	0.100705206394196
-5.13430452346802	-8.22003364562988	-5.34986019134521	-0.114238671958447	0.190050363540649	0.100670240819454
-5.12901973724365	-8.22526264190674	-5.3470025062561	-0.11429101973772	0.190054178237915	0.100679613649845
-5.13112592697144	-8.21931171417236	-5.34782695770264	-0.114184893667698	0.190105363726616	0.100660175085068
-5.12999868392944	-8.22333240509033	-5.34515714645386	-0.114292725920677	0.1900694668293	0.100628390908241
-5.12605285644531	-8.22002124786377	-5.34366178512573	-0.114285968244076	0.19004388153553	0.100555174052715
-5.12415838241577	-8.221435546875	-5.35813188552856	-0.114303551614285	0.190099090337753	0.1005989164114
-5.12414503097534	-8.21901035308838	-5.35837554931641	-0.114193812012672	0.190157353878021	0.100504644215107
-5.12914943695068	-8.22468662261963	-5.3628306388855	-0.114213481545448	0.190227046608925	0.100547224283218
-5.12477970123291	-8.22145080566406	-5.36044406890869	-0.114176534116268	0.190206050872803	0.100525721907616
-5.12781667709351	-8.22381782531738	-5.36636924743652	-0.114111706614494	0.190230950713158	0.10055148601532
-5.12586736679077	-8.22381210327148	-5.36560392379761	-0.114128172397614	0.190220877528191	0.100491225719452
-5.13139677047729	-8.22200393676758	-5.36645317077637	-0.114036247134209	0.190223008394241	0.100522629916668
-5.12738704681396	-8.22363471984863	-5.36705923080444	-0.11418478935957	0.190249860286713	0.100466839969158
-5.1287202835083	-8.21968173980713	-5.36781120300293	-0.114030800759792	0.190218329429626	0.100530095398426
-5.12677145004272	-8.22207260131836	-5.36725950241089	-0.114072166383266	0.190259426832199	0.10058306157589
-5.12593936920166	-8.21526908874512	-5.37000131607056	-0.113960295915604	0.190293535590172	0.100448295474052
-5.12500429153442	-8.21644115447998	-5.37484836578369	-0.113866381347179	0.190383285284042	0.100554019212723
-5.12448835372925	-8.2206392288208	-5.37724494934082	-0.113856635987759	0.190401077270508	0.100471243262291
-5.12544059753418	-8.21786785125732	-5.37936925888062	-0.113887310028076	0.19047911465168	0.100478358566761
-5.12657260894775	-8.2205753326416	-5.38638067245483	-0.113889008760452	0.190443813800812	0.100470282137394
-5.12638139724731	-8.21281051635742	-5.37973594665527	-0.113844513893127	0.190512731671333	0.10044214874506
-5.12253570556641	-8.21636295318604	-5.38876819610596	-0.113780565559864	0.190562009811401	0.100433386862278
-5.12029314041138	-8.21188259124756	-5.39448690414429	-0.113747283816338	0.19047749042511	0.100430764257908
-5.12096738815308	-8.21249008178711	-5.39283609390259	-0.11371847987175	0.190644636750221	0.100362963974476
-5.12132883071899	-8.21031379699707	-5.39445686340332	-0.113550134003162	0.190589487552643	0.100415349006653
-5.12208700180054	-8.21187114715576	-5.39839220046997	-0.113582879304886	0.190661489963531	0.100454621016979
-5.12412071228027	-8.21746444702148	-5.3948712348938	-0.113613411784172	0.190731644630432	0.100401364266872
-5.12798595428467	-8.21765995025635	-5.39385938644409	-0.113563232123852	0.190740391612053	0.100513234734535
-5.12939405441284	-8.22170543670654	-5.38856220245361	-0.113712690770626	0.190688595175743	0.10047522932291
-5.12712860107422	-8.22000408172607	-5.39184808731079	-0.113625206053257	0.190736889839172	0.10051541030407
-5.12916612625122	-8.22241592407227	-5.39378023147583	-0.113673165440559	0.190702393651009	0.100596971809864
-5.12625598907471	-8.22144794464111	-5.39692211151123	-0.113672040402889	0.190623953938484	0.100537493824959
-5.13190746307373	-8.22212314605713	-5.39580154418945	-0.113696523010731	0.190603360533714	0.100663058459759
-5.12790632247925	-8.22014331817627	-5.39964580535889	-0.113806091248989	0.190568089485168	0.10067093372345
-5.13534832000732	-8.2215461730957	-5.39364862442017	-0.113793961703777	0.190491586923599	0.100764058530331
-5.13247108459473	-8.22147655487061	-5.39493274688721	-0.113885655999184	0.190383404493332	0.100750438868999
-5.13528728485107	-8.2161169052124	-5.38836097717285	-0.11399095505476	0.190284222364426	0.100858502089977
-5.1372241973877	-8.21696472167969	-5.38887071609497	-0.114113844931126	0.190303474664688	0.100843027234077
-5.14150905609131	-8.21290588378906	-5.38799333572388	-0.114079847931862	0.190257027745247	0.100900322198868
-5.13794279098511	-8.21014022827148	-5.39162349700928	-0.114117637276649	0.19024071097374	0.100960552692413
-5.13720893859863	-8.20783042907715	-5.38969850540161	-0.114169426262379	0.190243259072304	0.10096500813961
-5.13753128051758	-8.20908260345459	-5.38986158370972	-0.114148184657097	0.190212070941925	0.101003669202328
-5.14038276672363	-8.21053123474121	-5.39585733413696	-0.114255085587502	0.190223321318626	0.101043395698071
-5.1407208442688	-8.20773315429688	-5.38493394851685	-0.114272996783257	0.190200015902519	0.101079598069191
-5.14189910888672	-8.2121467590332	-5.3872971534729	-0.11433594673872	0.190214112401009	0.101122342050076
-5.14556932449341	-8.21023178100586	-5.38312959671021	-0.114430077373981	0.190156012773514	0.101133860647678
-5.142258644104	-8.21273136138916	-5.38490581512451	-0.114517331123352	0.19007782638073	0.101206563413143
-5.1372218132019	-8.20442008972168	-5.38659143447876	-0.114500522613525	0.189964830875397	0.101257465779781
-5.1382007598877	-8.20673561096191	-5.3878436088562	-0.114455372095108	0.190047413110733	0.101257748901844
-5.1369776725769	-8.20560741424561	-5.3869891166687	-0.114516004920006	0.189934238791466	0.101260498166084
-5.14053392410278	-8.20489311218262	-5.38046073913574	-0.114508122205734	0.190054148435593	0.101306669414043
-5.1400203704834	-8.20563125610352	-5.3799877166748	-0.114529795944691	0.189961731433868	0.101337157189846
-5.14458847045898	-8.20259284973145	-5.37228679656982	-0.114472277462482	0.190064877271652	0.10135293751955
-5.14283514022827	-8.20748424530029	-5.37829351425171	-0.114627279341221	0.190013706684113	0.101362437009811
-5.14308452606201	-8.20558643341064	-5.3691873550415	-0.114549934864044	0.190019860863686	0.101363450288773
-5.13989496231079	-8.20548343658447	-5.37364053726196	-0.114599287509918	0.190014109015465	0.101398885250092
-5.14026784896851	-8.20331192016602	-5.37446403503418	-0.114614687860012	0.190047055482864	0.101436071097851
-5.1391396522522	-8.20504570007324	-5.36884069442749	-0.114603519439697	0.190091028809547	0.101473040878773
-5.13548231124878	-8.20393657684326	-5.37569713592529	-0.114523120224476	0.190075919032097	0.101408436894417
-5.13909578323364	-8.20572376251221	-5.37456941604614	-0.114458501338959	0.190150663256645	0.101422280073166
-5.13489675521851	-8.20694255828857	-5.36667013168335	-0.114549711346626	0.190129578113556	0.101379260420799
-5.13564872741699	-8.2045726776123	-5.36971855163574	-0.114477910101414	0.190092951059341	0.101417280733585
-5.13217210769653	-8.20927810668945	-5.36878347396851	-0.114569827914238	0.190138831734657	0.101381979882717
-5.13446044921875	-8.20777702331543	-5.36567306518555	-0.114468723535538	0.190076142549515	0.101378425955772
-5.12993955612183	-8.20800876617432	-5.36716079711914	-0.114453576505184	0.19010654091835	0.101438231766224
-5.1275782585144	-8.20282077789307	-5.36484479904175	-0.114417515695095	0.190075516700745	0.10136603564024
-5.12739229202271	-8.20864486694336	-5.36633920669556	-0.114412970840931	0.190176233649254	0.101447895169258
-5.12701320648193	-8.20858192443848	-5.37025785446167	-0.114415876567364	0.190147429704666	0.101401470601559
-5.12808752059937	-8.20768547058105	-5.35951614379883	-0.114445053040981	0.190256655216217	0.101401746273041
-5.12890958786011	-8.21018505096436	-5.37018299102783	-0.114460535347462	0.190159037709236	0.101384803652763
-5.12923860549927	-8.20941638946533	-5.36982870101929	-0.1143713966012	0.190235182642937	0.101384073495865
-5.13416910171509	-8.21224880218506	-5.36710166931152	-0.114451579749584	0.190202251076698	0.101365640759468
-5.13282108306885	-8.20992946624756	-5.36550807952881	-0.114372029900551	0.190154552459717	0.101381190121174
-5.13185834884644	-8.2136402130127	-5.36170959472656	-0.114539802074432	0.190208077430725	0.101345531642437
-5.12444591522217	-8.20464897155762	-5.37589120864868	-0.114386305212975	0.190045356750488	0.101292930543423
-5.12533092498779	-8.20398426055908	-5.37459897994995	-0.114367626607418	0.190128311514854	0.101299419999123
-5.13020133972168	-8.20169830322266	-5.37475299835205	-0.114280305802822	0.190131843090057	0.101215355098248
-5.13234329223633	-8.20294761657715	-5.37107038497925	-0.114265255630016	0.190183445811272	0.101212985813618
-5.12890195846558	-8.20291709899902	-5.37944984436035	-0.114336721599102	0.190160095691681	0.101176701486111
-5.13502502441406	-8.20206832885742	-5.37255191802979	-0.114347971975803	0.190177455544472	0.101152755320072
-5.13407230377197	-8.20309066772461	-5.36999464035034	-0.114372402429581	0.190161526203156	0.101125121116638
-5.13556480407715	-8.20164394378662	-5.37315797805786	-0.114369995892048	0.190212652087212	0.101160950958729
-5.13577175140381	-8.19998168945313	-5.37861204147339	-0.114327304065228	0.190200313925743	0.101129226386547
-5.13664484024048	-8.20007038116455	-5.37656831741333	-0.114209018647671	0.19025582075119	0.101114742457867
-5.13900756835938	-8.20087909698486	-5.37919950485229	-0.114340208470821	0.190234526991844	0.101110890507698
-5.13655424118042	-8.20169258117676	-5.38667726516724	-0.11426068097353	0.190210148692131	0.101022504270077
-5.1388258934021	-8.20145130157471	-5.38797092437744	-0.11418541520834	0.190263256430626	0.101035818457603
-5.14169406890869	-8.20850944519043	-5.39508008956909	-0.114266149699688	0.190336123108864	0.100970238447189
-5.14477062225342	-8.20540523529053	-5.38766384124756	-0.114217951893806	0.190386846661568	0.100949138402939
-5.14383745193481	-8.21035575866699	-5.40212106704712	-0.114321105182171	0.190312311053276	0.10090172290802
-5.14558887481689	-8.21009635925293	-5.39628219604492	-0.114343084394932	0.190291777253151	0.100924417376518
-5.1481728553772	-8.20902538299561	-5.40593338012695	-0.114357650279999	0.190311878919601	0.10087925940752
-5.14760684967041	-8.20918464660645	-5.40508556365967	-0.114391528069973	0.190196231007576	0.100870363414288
-5.14890146255493	-8.21353340148926	-5.41085910797119	-0.114450953900814	0.190219953656197	0.100924514234066
-5.14917993545532	-8.208420753479	-5.42078113555908	-0.114485763013363	0.19008581340313	0.100923791527748
-5.15143060684204	-8.20745944976807	-5.42027711868286	-0.114467181265354	0.190123617649078	0.1009816005826
-5.14710664749146	-8.20412158966064	-5.4288215637207	-0.114419884979725	0.190045610070229	0.100959002971649
-5.15465784072876	-8.20657634735107	-5.42433595657349	-0.114448547363281	0.190113887190819	0.100976347923279
-5.15257835388184	-8.20638465881348	-5.43521022796631	-0.114563412964344	0.190011337399483	0.100967846810818
-5.15700721740723	-8.20389270782471	-5.43194198608398	-0.114499352872372	0.19010928273201	0.101031973958015
-5.15596866607666	-8.20743274688721	-5.43660068511963	-0.11458333581686	0.190092325210571	0.100976057350636
-5.15855169296265	-8.20084190368652	-5.43021488189697	-0.114625386893749	0.190077364444733	0.100988306105137
-5.15605211257935	-8.20622539520264	-5.44130849838257	-0.114701434969902	0.190151780843735	0.101072922348976
-5.15023231506348	-8.20108413696289	-5.44428253173828	-0.114609457552433	0.190114498138428	0.100953333079815
-5.1480278968811	-8.20360374450684	-5.44864082336426	-0.114577911794186	0.190149933099747	0.101067170500755
-5.14756393432617	-8.20343971252441	-5.45050287246704	-0.114599123597145	0.190116241574287	0.100943431258202
-5.15018892288208	-8.20318603515625	-5.44656419754028	-0.114590547978878	0.190162971615791	0.100987605750561
-5.14767742156982	-8.20521259307861	-5.45339679718018	-0.114602938294411	0.190197676420212	0.100982688367367
-5.14984655380249	-8.20226001739502	-5.44756412506104	-0.114649653434753	0.190185785293579	0.101016044616699
-5.14596605300903	-8.20447063446045	-5.44520568847656	-0.114654123783112	0.19016195833683	0.101032696664333
-5.14500665664673	-8.2003755569458	-5.44854593276978	-0.114576749503613	0.190113499760628	0.101056307554245
-5.14239454269409	-8.20517063140869	-5.44530296325684	-0.114559516310692	0.190238192677498	0.10103752464056
-5.14168167114258	-8.20920753479004	-5.45398330688477	-0.114520236849785	0.19022011756897	0.101091302931309
-5.14758110046387	-8.20798206329346	-5.44192886352539	-0.114548087120056	0.19026792049408	0.101076014339924
-5.14629745483398	-8.21156120300293	-5.44715261459351	-0.114606648683548	0.1901565939188	0.101116091012955
-5.14486742019653	-8.2078742980957	-5.44350528717041	-0.114629358053207	0.190132781863213	0.101178586483002
-5.1454873085022	-8.2067699432373	-5.44248819351196	-0.114622861146927	0.190087109804153	0.101156920194626
-5.14431095123291	-8.20706176757813	-5.44039297103882	-0.114584907889366	0.190028965473175	0.10116495937109
-5.14581537246704	-8.20730781555176	-5.44670343399048	-0.114555329084396	0.190142601728439	0.101234465837479
-5.14533662796021	-8.20015811920166	-5.44311285018921	-0.114503383636475	0.189971193671227	0.101194374263287
-5.14502573013306	-8.20164108276367	-5.44551086425781	-0.114418059587479	0.19009393453598	0.101181328296661
-5.14753484725952	-8.20322799682617	-5.43957901000977	-0.114525690674782	0.190022230148315	0.101191446185112
-5.15071868896484	-8.20173835754395	-5.42839431762695	-0.114519439637661	0.190063133835793	0.101223438978195
-5.15290784835815	-8.20711517333984	-5.43273830413818	-0.114659927785397	0.190068513154984	0.101315036416054
-5.14681768417358	-8.20012760162354	-5.42909002304077	-0.11453302949667	0.189984291791916	0.101248145103455
-5.14799690246582	-8.20411109924316	-5.43360471725464	-0.114563263952732	0.190032675862312	0.101303890347481
-5.14595317840576	-8.20206642150879	-5.43631649017334	-0.114540934562683	0.190009444952011	0.101258963346481
-5.1478705406189	-8.20321083068848	-5.43076658248901	-0.114482119679451	0.189975067973137	0.101257763803005
-5.14896869659424	-8.20243644714355	-5.43221187591553	-0.114520043134689	0.189986154437065	0.101269766688347
-5.14857816696167	-8.20417404174805	-5.42597007751465	-0.11452005058527	0.189919486641884	0.101289145648479
-5.14919662475586	-8.20275115966797	-5.43001174926758	-0.114551417529583	0.189912125468254	0.101301126182079
-5.15124273300171	-8.20033645629883	-5.42803716659546	-0.114555157721043	0.18989360332489	0.101351037621498
-5.14698600769043	-8.20112228393555	-5.42970657348633	-0.114625632762909	0.189935728907585	0.101366996765137
-5.14862775802612	-8.20070934295654	-5.42622995376587	-0.114582851529121	0.189825713634491	0.101272016763687
-5.14456272125244	-8.19646072387695	-5.43326187133789	-0.114640466868877	0.189868554472923	0.101353913545609
-5.14625597000122	-8.19621086120605	-5.43293762207031	-0.114627003669739	0.189900651574135	0.101259209215641
-5.14730310440063	-8.19779777526855	-5.43396520614624	-0.11459818482399	0.189871430397034	0.101283706724644
-5.14573574066162	-8.198805809021	-5.4338846206665	-0.114684022963047	0.189916878938675	0.101285576820374
-5.14952659606934	-8.19839191436768	-5.43297481536865	-0.114713601768017	0.18990957736969	0.10127304494381
-5.14952182769775	-8.20096015930176	-5.43334054946899	-0.114782601594925	0.18989671766758	0.101241491734982
-5.1512975692749	-8.19605159759521	-5.43549585342407	-0.11476019769907	0.189838200807571	0.10130250453949
-5.15071821212769	-8.19357967376709	-5.43618965148926	-0.11479065567255	0.189939647912979	0.101266004145145
-5.14719581604004	-8.19256782531738	-5.43443918228149	-0.114718899130821	0.189812898635864	0.101247183978558
-5.14438915252686	-8.19297218322754	-5.44047689437866	-0.114783823490143	0.189832523465157	0.101187460124493
-5.14272022247314	-8.18771076202393	-5.44423866271973	-0.114707067608833	0.189739570021629	0.101076357066631
-5.14314746856689	-8.18996334075928	-5.44570159912109	-0.114726237952709	0.189839199185371	0.101039282977581
-5.14294815063477	-8.19053268432617	-5.44547986984253	-0.114793516695499	0.189809545874596	0.100999571382999
-5.14468622207642	-8.18752479553223	-5.43665409088135	-0.114704512059689	0.189920365810394	0.100938744843006
-5.14330053329468	-8.19264888763428	-5.44009447097778	-0.114863507449627	0.189834654331207	0.100942492485046
-5.14175319671631	-8.18889808654785	-5.43685674667358	-0.114857010543346	0.189893946051598	0.100860022008419
-5.14314270019531	-8.1945743560791	-5.44337892532349	-0.114945404231548	0.189869940280914	0.100795812904835
-5.14179801940918	-8.18978691101074	-5.44267082214355	-0.1149051040411	0.189915180206299	0.100781135261059
-5.14132595062256	-8.19392681121826	-5.44401741027832	-0.115025334060192	0.189887329936028	0.100770317018032
-5.13672494888306	-8.18918991088867	-5.44454860687256	-0.114937730133533	0.189845740795135	0.100701741874218
-5.14158058166504	-8.19538402557373	-5.44520950317383	-0.114979080855846	0.189913809299469	0.100677497684956
-5.13717460632324	-8.19539070129395	-5.44730710983276	-0.114993840456009	0.189897820353508	0.100581496953964
-5.137282371521	-8.1949520111084	-5.44779109954834	-0.114994376897812	0.189857929944992	0.100546456873417
-5.14053440093994	-8.19722270965576	-5.45114326477051	-0.11503267288208	0.189833462238312	0.100514091551304
-5.14212083816528	-8.19565486907959	-5.44733762741089	-0.114999912679195	0.189924761652946	0.100489854812622
-5.13896417617798	-8.19713592529297	-5.44969797134399	-0.115167446434498	0.189780876040459	0.10040470212698
-5.14259052276611	-8.19244384765625	-5.44572830200195	-0.115136854350567	0.189718917012215	0.100384429097176
-5.13936710357666	-8.19440364837646	-5.44160652160645	-0.115265339612961	0.18973071873188	0.100347936153412
-5.13866329193115	-8.18930339813232	-5.44190835952759	-0.115155689418316	0.189686313271523	0.100268103182316
-5.14151811599731	-8.19112968444824	-5.44335556030273	-0.11512503027916	0.189731299877167	0.100265756249428
-5.13860893249512	-8.19137096405029	-5.44523525238037	-0.115216456353664	0.189643114805222	0.10010976344347
-5.14103078842163	-8.19379138946533	-5.44950866699219	-0.115107133984566	0.189734280109406	0.100116834044456
-5.14311408996582	-8.1997013092041	-5.44516563415527	-0.11534958332777	0.189773604273796	0.100059635937214
-5.14150524139404	-8.19763565063477	-5.44078063964844	-0.115353919565678	0.189685702323914	0.100030481815338
-5.13900423049927	-8.20180988311768	-5.44402647018433	-0.115365847945213	0.189659923315048	0.0999648720026016
-5.13431024551392	-8.19942092895508	-5.43951988220215	-0.115370340645313	0.189602419734001	0.0998964533209801
-5.13257026672363	-8.20189189910889	-5.44178485870361	-0.115324184298515	0.189603611826897	0.099811740219593
-5.13185977935791	-8.20211887359619	-5.439697265625	-0.115316212177277	0.189527571201324	0.0997920259833336
-5.13451480865479	-8.20522499084473	-5.43316984176636	-0.115359775722027	0.189548313617706	0.0997728481888771
-5.13602161407471	-8.20713520050049	-5.4323205947876	-0.115461125969887	0.189470618963242	0.0996662974357605
-5.1394100189209	-8.20544719696045	-5.42694997787476	-0.115459658205509	0.189481273293495	0.099669337272644
-5.13863086700439	-8.20766258239746	-5.4262170791626	-0.115588128566742	0.189468920230865	0.0996340811252594
-5.13624715805054	-8.20658302307129	-5.42172241210938	-0.115573078393936	0.189367175102234	0.0997009724378586
-5.14025115966797	-8.20733547210693	-5.42805433273315	-0.115605674684048	0.189359739422798	0.0996943190693855
-5.13813638687134	-8.20577144622803	-5.42933750152588	-0.115586414933205	0.189331531524658	0.0995858684182167
-5.14017200469971	-8.20925331115723	-5.42777347564697	-0.115686267614365	0.189331278204918	0.0996705070137978
-5.13619422912598	-8.2088565826416	-5.42861032485962	-0.115640178322792	0.189269661903381	0.0996036678552628
-5.14087152481079	-8.20622158050537	-5.4273476600647	-0.115681707859039	0.189239397644997	0.0995509400963783
-5.14016389846802	-8.21094703674316	-5.43258047103882	-0.115731962025166	0.189219117164612	0.0995515808463097
-5.14131498336792	-8.20575046539307	-5.42687892913818	-0.115720234811306	0.189079910516739	0.0995797887444496
-5.13821220397949	-8.21082305908203	-5.4230809211731	-0.115858770906925	0.189027026295662	0.0995849519968033
-5.14378452301025	-8.20400714874268	-5.42211055755615	-0.11576933413744	0.188935801386833	0.0996140092611313
-5.13913536071777	-8.2067346572876	-5.42392635345459	-0.115878865122795	0.189078986644745	0.0996183305978775
-5.14270639419556	-8.20116138458252	-5.42341566085815	-0.115840330719948	0.189004451036453	0.0995915308594704
-5.13953828811646	-8.20460510253906	-5.42758178710938	-0.115857265889645	0.18903112411499	0.0996505320072174
-5.14047718048096	-8.20241928100586	-5.4227991104126	-0.115844890475273	0.188954949378967	0.0995813012123108
-5.13986301422119	-8.20073127746582	-5.42148113250732	-0.115768395364285	0.188982650637627	0.0996881499886513
-5.14018821716309	-8.20383071899414	-5.42215919494629	-0.115931965410709	0.189022958278656	0.0996633172035217
-5.14180755615234	-8.2028341293335	-5.41187334060669	-0.115937948226929	0.189000889658928	0.0996721684932709
-5.13862991333008	-8.20585441589355	-5.42228555679321	-0.115985974669456	0.18898794054985	0.0996911376714706
-5.13872575759888	-8.19900894165039	-5.41558122634888	-0.11587755382061	0.188912212848663	0.0997584760189056
-5.14117574691772	-8.20432186126709	-5.4147834777832	-0.115945763885975	0.188973993062973	0.0997237861156464
-5.1349196434021	-8.19896221160889	-5.42549419403076	-0.115872867405415	0.188914865255356	0.099746935069561
-5.14088916778564	-8.20059013366699	-5.42820692062378	-0.115864232182503	0.188956946134567	0.0997129753232002
-5.13991451263428	-8.19849014282227	-5.42364883422852	-0.115844376385212	0.188930615782738	0.0996515825390816
-5.14245939254761	-8.20133209228516	-5.4233570098877	-0.11577694863081	0.189028903841972	0.0996767729520798
-5.13978958129883	-8.19853591918945	-5.42740774154663	-0.115787670016289	0.189002215862274	0.0995846018195152
-5.14442586898804	-8.19912242889404	-5.42077589035034	-0.115719020366669	0.189028143882751	0.0995676144957542
-5.14082765579224	-8.2019567489624	-5.42839384078979	-0.115714989602566	0.188986748456955	0.0994725227355957
-5.14018297195435	-8.19813632965088	-5.41984081268311	-0.11574574559927	0.188934117555618	0.0995165407657623
-5.13896942138672	-8.20105457305908	-5.42280673980713	-0.115771889686584	0.188981160521507	0.0994865447282791
-5.13478899002075	-8.19979095458984	-5.4297571182251	-0.115675292909145	0.189014941453934	0.099529080092907
-5.13405418395996	-8.20365619659424	-5.42232275009155	-0.115628026425838	0.189120724797249	0.0994561538100243
-5.13257503509521	-8.20753383636475	-5.42799234390259	-0.115691736340523	0.189041092991829	0.0994729474186897
-5.1346549987793	-8.20862102508545	-5.42064714431763	-0.115639552474022	0.189158007502556	0.0995087698101997
-5.13068914413452	-8.21262645721436	-5.4237208366394	-0.115681782364845	0.189110204577446	0.0994122996926308
-5.13569736480713	-8.21362972259521	-5.42196273803711	-0.115666456520557	0.189068451523781	0.099395178258419
-5.12880897521973	-8.21513271331787	-5.42589712142944	-0.115644544363022	0.189106747508049	0.0993942767381668
-5.12912559509277	-8.21025657653809	-5.42160177230835	-0.115593232214451	0.189033508300781	0.0993473902344704
-5.12819910049438	-8.21042346954346	-5.42995834350586	-0.115637987852097	0.189112514257431	0.0993039906024933
-5.12399768829346	-8.20687294006348	-5.42376279830933	-0.115592524409294	0.188987508416176	0.0992702916264534
-5.12639856338501	-8.20691680908203	-5.42782163619995	-0.115583501756191	0.189103290438652	0.0992382690310478
-5.12092971801758	-8.20266628265381	-5.42329835891724	-0.115503668785095	0.188968151807785	0.0992855429649353
-5.12534761428833	-8.20122337341309	-5.42627906799316	-0.115489140152931	0.189145863056183	0.0992530211806297
-5.12187528610229	-8.20435047149658	-5.42121982574463	-0.115520067512989	0.189072862267494	0.0991773754358292
-5.12336111068726	-8.20180511474609	-5.41911554336548	-0.115496963262558	0.18914520740509	0.0991732701659203
-5.12345743179321	-8.20438480377197	-5.41985130310059	-0.115587502717972	0.189177364110947	0.0991650447249413
-5.11531114578247	-8.20071792602539	-5.4216890335083	-0.115449100732803	0.189130425453186	0.0991369783878326
-5.11609840393066	-8.20446300506592	-5.42395162582397	-0.115481950342655	0.189194411039352	0.0991161912679672
-5.11129188537598	-8.20080184936523	-5.42675447463989	-0.115473866462708	0.189202263951302	0.0990387797355652
-5.11267805099487	-8.20405387878418	-5.42248058319092	-0.115384213626385	0.189184799790382	0.0990370437502861
-5.10813283920288	-8.20198631286621	-5.42867279052734	-0.115333132445812	0.189254269003868	0.0989802777767181
-5.1162166595459	-8.20114231109619	-5.43171358108521	-0.115231148898602	0.189330235123634	0.098924845457077
-5.11277770996094	-8.20256805419922	-5.43376016616821	-0.115262627601624	0.189346119761467	0.0988224819302559
-5.11922883987427	-8.20042324066162	-5.42965316772461	-0.115216851234436	0.189284980297089	0.0988546460866928
-5.11658096313477	-8.20061874389648	-5.43079710006714	-0.115237832069397	0.189297407865524	0.0988062843680382
-5.12172985076904	-8.20098876953125	-5.43659734725952	-0.11513352394104	0.189272120594978	0.0988009124994278
-5.11848783493042	-8.20120048522949	-5.4344310760498	-0.115155227482319	0.189386591315269	0.0988236293196678
-5.11935663223267	-8.19849586486816	-5.43480157852173	-0.115094356238842	0.189345866441727	0.0987739264965057
-5.12248086929321	-8.20096015930176	-5.43471193313599	-0.115033447742462	0.189414754509926	0.0988088250160217
-5.1251745223999	-8.20353507995605	-5.43300247192383	-0.115006916224957	0.189405798912048	0.0987602174282074
-5.12614870071411	-8.20368671417236	-5.42620897293091	-0.114986099302769	0.18937686085701	0.0987234711647034
-5.13102865219116	-8.20759201049805	-5.43538331985474	-0.115139350295067	0.189384162425995	0.0987001359462738
-5.13606214523315	-8.20346927642822	-5.4276967048645	-0.115172490477562	0.189345553517342	0.0986725240945816
-5.13261604309082	-8.20510959625244	-5.43270635604858	-0.115213796496391	0.189322128891945	0.0985923111438751
-5.13457250595093	-8.19766902923584	-5.43287992477417	-0.115085877478123	0.189226925373077	0.0986371487379074
-5.1323618888855	-8.19919109344482	-5.43591451644897	-0.115138672292233	0.189273610711098	0.098566934466362
-5.12903213500977	-8.19473361968994	-5.43542909622192	-0.114953838288784	0.189167320728302	0.0985136404633522
-5.138099193573	-8.19484615325928	-5.43136072158813	-0.115012362599373	0.189314752817154	0.0985227227210999
-5.13710308074951	-8.20125198364258	-5.42227745056152	-0.115093722939491	0.189272910356522	0.0984727144241333
-5.13837432861328	-8.19291210174561	-5.42445468902588	-0.11511418223381	0.189265102148056	0.0985332876443863
-5.13823366165161	-8.19923305511475	-5.41879415512085	-0.115191914141178	0.189257606863976	0.0984707176685333
-5.14164113998413	-8.19503211975098	-5.41714572906494	-0.115176409482956	0.189222812652588	0.0984578058123589
-5.14007186889648	-8.19736289978027	-5.42407655715942	-0.115277051925659	0.189107552170753	0.0984931290149689
-5.13990497589111	-8.19493579864502	-5.42485570907593	-0.115261442959309	0.189131394028664	0.0984267219901085
-5.14463138580322	-8.20038414001465	-5.42627239227295	-0.115228220820427	0.189128682017326	0.0983854234218597
-5.14132261276245	-8.19471645355225	-5.42411327362061	-0.115262441337109	0.189024925231934	0.0983384475111961
-5.15026378631592	-8.19992733001709	-5.42055463790894	-0.115259930491447	0.189044862985611	0.0982735827565193
-5.14659118652344	-8.20002555847168	-5.42186784744263	-0.115347318351269	0.188983783125877	0.0982378944754601
-5.15004968643188	-8.19804096221924	-5.42307376861572	-0.115425370633602	0.188870400190353	0.0982534661889076
-5.14692354202271	-8.19893932342529	-5.41176319122314	-0.115471631288528	0.188850939273834	0.0982232168316841
-5.15362882614136	-8.19867324829102	-5.42107820510864	-0.115499794483185	0.188767001032829	0.0982247292995453
-5.15367412567139	-8.20029449462891	-5.41517925262451	-0.11548413336277	0.188809588551521	0.0983037948608398
-5.15506362915039	-8.19810104370117	-5.41459798812866	-0.115565441548824	0.18866728246212	0.0982348620891571
-5.15616369247437	-8.19876480102539	-5.41494226455688	-0.115506656467915	0.188628315925598	0.0983265489339828
-5.15729188919067	-8.19975662231445	-5.41957235336304	-0.115627489984035	0.188609465956688	0.0982810109853745
-5.15963554382324	-8.19897937774658	-5.41677236557007	-0.115607716143131	0.188707560300827	0.0982801616191864
-5.16094255447388	-8.20175266265869	-5.42116737365723	-0.115660667419434	0.188565209507942	0.0982891544699669
-5.16407775878906	-8.19914150238037	-5.41659832000732	-0.11564177274704	0.188599541783333	0.0983604863286018
-5.16327428817749	-8.20337295532227	-5.413902759552	-0.11579929292202	0.188535213470459	0.0983135253190994
-5.16325759887695	-8.1968822479248	-5.41158390045166	-0.115809097886086	0.188514158129692	0.0983737111091614
-5.16428327560425	-8.20441436767578	-5.41256475448608	-0.11590401083231	0.188491746783257	0.0984349474310875
-5.16180419921875	-8.19792556762695	-5.40978097915649	-0.115819968283176	0.188375219702721	0.0984598696231842
-5.16218090057373	-8.20117664337158	-5.41434383392334	-0.115828089416027	0.188397616147995	0.0985163822770119
-5.16210222244263	-8.1972827911377	-5.41334915161133	-0.115806050598621	0.188306793570518	0.0985403880476952
-5.1636905670166	-8.19803905487061	-5.41347885131836	-0.115819156169891	0.188398227095604	0.0985572412610054
-5.16103839874268	-8.19762229919434	-5.42311429977417	-0.115847893059254	0.18834276497364	0.0985745936632156
-5.16686391830444	-8.19777679443359	-5.41104936599731	-0.115781910717487	0.188341617584229	0.0986201390624046
-5.16531276702881	-8.19757652282715	-5.40820932388306	-0.115867279469967	0.188383638858795	0.0986227318644524
-5.16885232925415	-8.1961784362793	-5.40578937530518	-0.115799389779568	0.188360065221786	0.0987055599689484
-5.16500997543335	-8.19716548919678	-5.40591478347778	-0.115935139358044	0.188428461551666	0.0987026616930962
-5.16164684295654	-8.19497871398926	-5.40925693511963	-0.11581402271986	0.188355043530464	0.098757378757
-5.16306591033936	-8.19665622711182	-5.41125249862671	-0.115798577666283	0.188482210040092	0.0988252535462379
-5.16084289550781	-8.19908428192139	-5.40966606140137	-0.115764327347279	0.188439145684242	0.0987457782030106
-5.15976238250732	-8.19883441925049	-5.41083097457886	-0.115787073969841	0.188424825668335	0.0988428816199303
-5.15946865081787	-8.20101165771484	-5.41207838058472	-0.115747421979904	0.188469335436821	0.0988639667630196
-5.16058683395386	-8.20161724090576	-5.40263938903809	-0.115710787475109	0.188493847846985	0.0988856106996536
-5.15526533126831	-8.20613956451416	-5.40089559555054	-0.115704171359539	0.188482359051704	0.0989121645689011
-5.1587176322937	-8.20351219177246	-5.39715909957886	-0.11571791023016	0.188434228301048	0.0989887043833733
-5.15382719039917	-8.20807838439941	-5.39905595779419	-0.11577907204628	0.188464388251305	0.0989542603492737
-5.15246725082397	-8.20648002624512	-5.39233875274658	-0.115644998848438	0.188357964158058	0.0989971682429314
-5.1517596244812	-8.20485687255859	-5.40073823928833	-0.115621589124203	0.188421487808228	0.0989897400140762
-5.14865064620972	-8.20597076416016	-5.39389133453369	-0.115586310625076	0.188427448272705	0.0990315601229668
-5.14995098114014	-8.20979595184326	-5.39224863052368	-0.115567184984684	0.188499286770821	0.0990821495652199
-5.14612483978271	-8.20631408691406	-5.38822889328003	-0.115440085530281	0.188456326723099	0.0990597754716873
-5.14771747589111	-8.20753479003906	-5.38710594177246	-0.115443892776966	0.188567891716957	0.0990491211414337
-5.14451360702515	-8.20467281341553	-5.39202260971069	-0.115399092435837	0.188509598374367	0.0989961922168732
-5.14804935455322	-8.20611667633057	-5.39487028121948	-0.115222781896591	0.188570469617844	0.0989961102604866
-5.1448769569397	-8.20645141601563	-5.39622497558594	-0.115290641784668	0.188578963279724	0.0989227890968323
-5.15169382095337	-8.20537948608398	-5.38300609588623	-0.115145295858383	0.188653603196144	0.0989136472344399
-5.14616584777832	-8.20629501342773	-5.38561153411865	-0.115192152559757	0.188607409596443	0.0989060178399086
-5.15013408660889	-8.20534229278564	-5.38386011123657	-0.115036614239216	0.18866141140461	0.0988359376788139
-5.14310264587402	-8.20464324951172	-5.38252115249634	-0.11503392457962	0.188736796379089	0.098788246512413
-5.14764356613159	-8.20553398132324	-5.38323497772217	-0.114936806261539	0.188785299658775	0.0987274721264839
-5.14379453659058	-8.20627880096436	-5.38838291168213	-0.114983111619949	0.188884258270264	0.0987028405070305
-5.14336395263672	-8.20376396179199	-5.39187812805176	-0.114890746772289	0.188846349716187	0.0985836386680603
-5.14032316207886	-8.20832824707031	-5.39061260223389	-0.114801578223705	0.188899397850037	0.0985919311642647
-5.1396918296814	-8.20671081542969	-5.39830923080444	-0.114775128662586	0.188869222998619	0.0984780490398407
-5.14120388031006	-8.208176612854	-5.39318943023682	-0.114741317927837	0.18902200460434	0.0984300896525383
-5.14024639129639	-8.21281623840332	-5.39835119247437	-0.114715166389942	0.188978254795074	0.0983771532773972
-5.1399621963501	-8.21034049987793	-5.39842128753662	-0.114726610481739	0.189007923007011	0.0983474254608154
-5.14167737960815	-8.21423435211182	-5.39206409454346	-0.114738754928112	0.188989251852036	0.0982190743088722
-5.1446475982666	-8.21127796173096	-5.39433813095093	-0.11465809494257	0.18906444311142	0.0981647968292236
-5.14213037490845	-8.21347713470459	-5.40201568603516	-0.114780612289906	0.188979387283325	0.0981108769774437
-5.14402532577515	-8.20781993865967	-5.39946413040161	-0.114730909466743	0.188942566514015	0.0980252102017403
-5.14519548416138	-8.21190643310547	-5.40191984176636	-0.11484145373106	0.188945785164833	0.0979669839143753
-5.14448881149292	-8.20740509033203	-5.40944147109985	-0.114789821207523	0.188896104693413	0.0978841483592987
-5.1462926864624	-8.21291637420654	-5.41919136047363	-0.114813514053822	0.188951462507248	0.0978356450796127
-5.1446270942688	-8.2062931060791	-5.4193263053894	-0.114699229598045	0.188924059271812	0.0977502092719078
-5.14906930923462	-8.20650386810303	-5.42592620849609	-0.114710412919521	0.188900828361511	0.0977212488651276
-5.14539337158203	-8.20865917205811	-5.42332410812378	-0.11471826583147	0.188842728734016	0.0975918844342232
-5.15104961395264	-8.20636177062988	-5.4205002784729	-0.114791661500931	0.188815474510193	0.0975482910871506
-5.14568424224854	-8.20707416534424	-5.42477178573608	-0.114752694964409	0.188801527023315	0.0974623411893845
-5.15013980865479	-8.20355224609375	-5.42277431488037	-0.114777386188507	0.188723206520081	0.0973436534404755
-5.14176797866821	-8.20622634887695	-5.42734527587891	-0.114863269031048	0.188718110322952	0.0972782149910927
-5.15016508102417	-8.20366191864014	-5.42520236968994	-0.114829808473587	0.188651993870735	0.0972561240196228
-5.14641046524048	-8.20396995544434	-5.42517805099487	-0.11494068801403	0.188721597194672	0.097226470708847
-5.14442873001099	-8.20143604278564	-5.4261794090271	-0.114973291754723	0.188635349273682	0.0971588641405106
-5.14667463302612	-8.20151233673096	-5.42611789703369	-0.114926718175411	0.188653096556664	0.097210668027401
-5.14781665802002	-8.20353889465332	-5.42889261245728	-0.114961713552475	0.188621312379837	0.0971559435129166
-5.15169906616211	-8.20229053497314	-5.427330493927	-0.11495840549469	0.188546732068062	0.0971955731511116
-5.15023612976074	-8.20340156555176	-5.42742300033569	-0.115092903375626	0.188514143228531	0.0972052365541458
-5.15516710281372	-8.2016134262085	-5.42563152313232	-0.115117631852627	0.188546806573868	0.097217969596386
-5.15427112579346	-8.20486354827881	-5.42319631576538	-0.115211024880409	0.188395649194717	0.0972044989466667
-5.15852689743042	-8.20364570617676	-5.42233228683472	-0.115156784653664	0.188420593738556	0.097215473651886
-5.15952157974243	-8.20435905456543	-5.41427326202393	-0.115383818745613	0.188246235251427	0.0973483398556709
-5.15675973892212	-8.2038402557373	-5.40984487533569	-0.11535768955946	0.188219279050827	0.0973569676280022
-5.15851306915283	-8.20802402496338	-5.41710615158081	-0.115394786000252	0.18827497959137	0.0974258929491043
-5.15981197357178	-8.20356941223145	-5.41671705245972	-0.115417778491974	0.188172236084938	0.0974422693252563
-5.15958452224731	-8.20372104644775	-5.41208124160767	-0.115412168204784	0.188203856348991	0.0975565388798714
-5.15603351593018	-8.20338916778564	-5.4159255027771	-0.115447580814362	0.188112199306488	0.0975939333438873
-5.16274499893188	-8.2039623260498	-5.41253900527954	-0.115429133176804	0.188140690326691	0.0976615846157074
-5.15711355209351	-8.20508003234863	-5.40629386901855	-0.115535080432892	0.188093721866608	0.0976759716868401
-5.16100788116455	-8.20512294769287	-5.41285562515259	-0.115420296788216	0.188133835792542	0.0977601632475853
-5.16081762313843	-8.20701122283936	-5.41141366958618	-0.115503527224064	0.18812507390976	0.097805991768837
-5.16601181030273	-8.20471858978271	-5.40582418441772	-0.115412317216396	0.188151583075523	0.0978616550564766
-5.16653537750244	-8.21005535125732	-5.40618467330933	-0.115492351353168	0.18814218044281	0.0979514196515083
-5.164879322052	-8.20621109008789	-5.40559148788452	-0.115511544048786	0.188128635287285	0.0979738682508469
-5.16653966903687	-8.20819664001465	-5.40030717849731	-0.115502782166004	0.188118025660515	0.0980554074048996
-5.16083669662476	-8.20517444610596	-5.40498876571655	-0.115435875952244	0.187985196709633	0.0980749502778053
-5.16234159469604	-8.20700740814209	-5.40842247009277	-0.115362450480461	0.188079804182053	0.0982312187552452
-5.16037178039551	-8.20801639556885	-5.39697074890137	-0.115326076745987	0.188003748655319	0.0981940850615501
-5.16093826293945	-8.2106819152832	-5.39696979522705	-0.115284860134125	0.188053488731384	0.0983429625630379
-5.16081380844116	-8.21341133117676	-5.40072727203369	-0.115314736962318	0.188038170337677	0.0983625948429108
-5.16302967071533	-8.21135234832764	-5.38606834411621	-0.115351155400276	0.188045546412468	0.0984288677573204
-5.16172742843628	-8.21642303466797	-5.39211654663086	-0.11538503319025	0.188036143779755	0.098474532365799
-5.16606330871582	-8.21552562713623	-5.37653493881226	-0.115341581404209	0.188113614916801	0.0985993817448616
-5.16463994979858	-8.21824645996094	-5.38220691680908	-0.115380644798279	0.188055023550987	0.0986417233943939
-5.1589937210083	-8.21395397186279	-5.38095760345459	-0.115355849266052	0.18802946805954	0.0987573638558388
-5.16086053848267	-8.21943283081055	-5.3795108795166	-0.11531475931406	0.188076078891754	0.0988121628761292
-5.15676021575928	-8.21568965911865	-5.38498783111572	-0.115310832858086	0.18800961971283	0.0988189950585365
-5.15793943405151	-8.22092723846436	-5.38539695739746	-0.115256160497665	0.18807415664196	0.0989468917250633
-5.15549612045288	-8.2205171585083	-5.37414836883545	-0.115322045981884	0.187969759106636	0.0988755375146866
-5.15979623794556	-8.22056007385254	-5.37656211853027	-0.115329265594482	0.188011422753334	0.0989391431212425
-5.15725088119507	-8.22321319580078	-5.37819766998291	-0.115381337702274	0.188005328178406	0.0989561751484871
-5.16356754302979	-8.22028636932373	-5.37263774871826	-0.115358710289001	0.187903478741646	0.0989570394158363
-5.15775299072266	-8.22121715545654	-5.367600440979	-0.11546665430069	0.187893077731133	0.0990284755825996
-5.15904712677002	-8.21886157989502	-5.36822748184204	-0.115326032042503	0.187965676188469	0.0989739969372749
-5.15333986282349	-8.21804904937744	-5.37401866912842	-0.115376092493534	0.188002824783325	0.0989972129464149
-5.15414619445801	-8.22012233734131	-5.37542486190796	-0.115441426634789	0.187939435243607	0.0989957898855209
-5.15662431716919	-8.21790599822998	-5.36834812164307	-0.115434564650059	0.187974512577057	0.0990124344825745
-5.15649223327637	-8.22306442260742	-5.37251806259155	-0.115509137511253	0.188028693199158	0.0989690199494362
-5.15556955337524	-8.21711349487305	-5.37305307388306	-0.115467116236687	0.18796269595623	0.0990165919065475
-5.15231418609619	-8.21783256530762	-5.36874294281006	-0.115588076412678	0.187887459993362	0.0989957973361015
-5.14835834503174	-8.21007347106934	-5.37525367736816	-0.11549799144268	0.187786474823952	0.0989804416894913
-5.14999008178711	-8.20765018463135	-5.37252426147461	-0.11550660431385	0.18790140748024	0.0989320650696754
-5.1480016708374	-8.20936393737793	-5.38528871536255	-0.11543720215559	0.187831968069077	0.0988757163286209
-5.14794111251831	-8.20635414123535	-5.38397026062012	-0.115476235747337	0.187927275896072	0.0989051163196564
-5.15029525756836	-8.21119785308838	-5.37721633911133	-0.115615740418434	0.187995970249176	0.0988019108772278
-5.15137577056885	-8.205885887146	-5.38299465179443	-0.115519344806671	0.187996044754982	0.0987589135766029
-5.1482629776001	-8.20859336853027	-5.38048982620239	-0.115663550794125	0.187995925545692	0.0987781435251236
-5.14592838287354	-8.20129776000977	-5.38160514831543	-0.115664839744568	0.187980100512505	0.0986996442079544
-5.14406967163086	-8.20359420776367	-5.38963317871094	-0.115648113191128	0.187971174716949	0.0986116752028465
-5.13876867294312	-8.19892692565918	-5.39959955215454	-0.115539453923702	0.187906309962273	0.0985498577356339
-5.14171171188354	-8.19778633117676	-5.39387130737305	-0.115511760115623	0.188010171055794	0.0984989032149315
-5.14069795608521	-8.19536781311035	-5.4025092124939	-0.115587279200554	0.187951892614365	0.0984362661838531
-5.14559984207153	-8.19573211669922	-5.39298629760742	-0.115484535694122	0.188017219305038	0.098353698849678
-5.14162731170654	-8.19350147247314	-5.39922904968262	-0.11557449400425	0.187977939844131	0.0983433201909065
-5.14333438873291	-8.19065284729004	-5.40398788452148	-0.115561164915562	0.187975391745567	0.0983322635293007
-5.14119958877563	-8.1916389465332	-5.40663051605225	-0.115565255284309	0.188030123710632	0.0982716009020805
-5.13667726516724	-8.18853282928467	-5.41434621810913	-0.115538254380226	0.187999486923218	0.0982071682810783
-5.13990116119385	-8.19027996063232	-5.41946887969971	-0.115519553422928	0.188063710927963	0.098160021007061
-5.13492345809937	-8.18787097930908	-5.41836643218994	-0.115436471998692	0.188037276268005	0.0979942306876183
-5.14139938354492	-8.18966579437256	-5.42232370376587	-0.115437150001526	0.188035979866982	0.0979833155870438
-5.13998365402222	-8.18655014038086	-5.41575002670288	-0.115582644939423	0.187979832291603	0.0979037210345268
-5.13839483261108	-8.18357944488525	-5.42122888565063	-0.115542016923428	0.187890022993088	0.0979003384709358
-5.13413143157959	-8.18204307556152	-5.42317342758179	-0.115426950156689	0.187994107604027	0.0978474467992783
-5.13478136062622	-8.18717002868652	-5.43048143386841	-0.115397565066814	0.188045829534531	0.0977539643645287
-5.13774633407593	-8.18540573120117	-5.42978096008301	-0.115393161773682	0.188136383891106	0.0977829769253731
-5.13770818710327	-8.19118499755859	-5.43284368515015	-0.115477085113525	0.188053220510483	0.0976023152470589
-5.13877725601196	-8.18646430969238	-5.43032741546631	-0.115450084209442	0.187986508011818	0.0976447090506554
-5.13353490829468	-8.18297290802002	-5.42768049240112	-0.115415580570698	0.188046455383301	0.0976594090461731
-5.13174819946289	-8.18229389190674	-5.4302396774292	-0.115406654775143	0.187957599759102	0.0975433364510536
-5.13628101348877	-8.18071174621582	-5.42957782745361	-0.115314312279224	0.188080981373787	0.0975765287876129
-5.13834619522095	-8.18586254119873	-5.43594455718994	-0.115427881479263	0.188114240765572	0.09744031727314
-5.13737106323242	-8.18012046813965	-5.43157625198364	-0.115384429693222	0.188076913356781	0.097467303276062
-5.14089870452881	-8.18201065063477	-5.43083238601685	-0.115506537258625	0.188093736767769	0.0973970368504524
-5.13504362106323	-8.18035984039307	-5.43249797821045	-0.115486986935139	0.187948331236839	0.0973865687847137
-5.13656187057495	-8.17791175842285	-5.43774127960205	-0.11542783677578	0.188012629747391	0.0973472818732262
-5.13342094421387	-8.17076683044434	-5.43443202972412	-0.115359537303448	0.187912121415138	0.097283698618412
-5.13403940200806	-8.17215919494629	-5.43944501876831	-0.115391224622726	0.187959060072899	0.0973255634307861
-5.13601684570313	-8.17122554779053	-5.43678855895996	-0.115435123443604	0.187976077198982	0.0971837863326073
-5.13881206512451	-8.16954040527344	-5.43086051940918	-0.11540412157774	0.188033908605576	0.0971399694681168
-5.13709115982056	-8.17367458343506	-5.43041229248047	-0.115597642958164	0.187973544001579	0.0971639305353165
-5.13869571685791	-8.16719913482666	-5.42098188400269	-0.1155004799366	0.187927901744843	0.0971530750393867
-5.13586759567261	-8.17028999328613	-5.41992521286011	-0.115604497492313	0.187905639410019	0.0970627218484879
-5.1309986114502	-8.16632556915283	-5.43099546432495	-0.1155911013484	0.187909305095673	0.0970536917448044
-5.13084840774536	-8.16710186004639	-5.42768573760986	-0.115522846579552	0.187933355569839	0.0969977453351021
-5.12982130050659	-8.16575527191162	-5.42467880249023	-0.115616329014301	0.187875688076019	0.0969810485839844
-5.1368670463562	-8.16381072998047	-5.4105052947998	-0.115654550492764	0.187848255038261	0.0969512686133385
-5.13417720794678	-8.16664886474609	-5.41530227661133	-0.11576234549284	0.187822058796883	0.0969706997275352
-5.13484954833984	-8.16246509552002	-5.41810417175293	-0.11576896905899	0.187768042087555	0.0970088616013527
-5.13343381881714	-8.16734218597412	-5.42240905761719	-0.115732572972775	0.187780529260635	0.0969577357172966
-5.13233089447021	-8.16566562652588	-5.4229097366333	-0.115803591907024	0.187771543860435	0.0968883261084557
-5.13839483261108	-8.16524505615234	-5.41390180587769	-0.115798503160477	0.187721744179726	0.0968548282980919
-5.13770008087158	-8.16787147521973	-5.41674518585205	-0.115925461053848	0.187670782208443	0.0968680828809738
-5.14196681976318	-8.16593551635742	-5.41159296035767	-0.115924745798111	0.187611684203148	0.096871092915535
-5.14031171798706	-8.16413402557373	-5.41804170608521	-0.115961395204067	0.187619090080261	0.0968639031052589
-5.13907194137573	-8.16924667358398	-5.41867589950562	-0.115907348692417	0.187583908438683	0.096853107213974
-5.14496612548828	-8.16895389556885	-5.41647577285767	-0.115912690758705	0.187629565596581	0.0968309566378593
-5.14869213104248	-8.17312908172607	-5.41308450698853	-0.116037510335445	0.187600940465927	0.096794381737709
-5.14847707748413	-8.16850852966309	-5.40826225280762	-0.116066351532936	0.187457770109177	0.096785344183445
-5.14446210861206	-8.17130947113037	-5.41953134536743	-0.116086214780807	0.18747977912426	0.0968283340334892
-5.14466094970703	-8.17393589019775	-5.41538333892822	-0.116061449050903	0.187444776296616	0.0967070609331131
-5.14786291122437	-8.17608833312988	-5.41857481002808	-0.115928426384926	0.18748627603054	0.096740797162056
-5.14963436126709	-8.18241882324219	-5.41842603683472	-0.116190776228905	0.187480241060257	0.0967426598072052
-5.15577554702759	-8.17950820922852	-5.41463470458984	-0.116180464625359	0.18733175098896	0.0966967195272446
-5.15041351318359	-8.17948341369629	-5.41910123825073	-0.116173602640629	0.187401473522186	0.0967714339494705
-5.1492338180542	-8.17427921295166	-5.41314792633057	-0.116114929318428	0.187291443347931	0.0967147946357727
-5.14731073379517	-8.1776008605957	-5.41585779190063	-0.116057619452477	0.18734073638916	0.0967777296900749
-5.15139484405518	-8.17997074127197	-5.41729640960693	-0.116215161979198	0.187385991215706	0.0968021377921104
-5.15394449234009	-8.18123722076416	-5.41424751281738	-0.116217777132988	0.187367349863052	0.096799798309803
-5.15412378311157	-8.18617916107178	-5.40975141525269	-0.116342186927795	0.187364429235458	0.09681686013937
-5.15660715103149	-8.17904949188232	-5.41052055358887	-0.116322480142117	0.187237843871117	0.0968203470110893
-5.15236520767212	-8.1809253692627	-5.41158151626587	-0.116322495043278	0.187262564897537	0.0968439280986786
-5.15443515777588	-8.17950820922852	-5.41334581375122	-0.116283275187016	0.187248930335045	0.0968276783823967
-5.1549015045166	-8.1820592880249	-5.41182041168213	-0.11620856821537	0.187272503972054	0.096857376396656
-5.15813255310059	-8.18363094329834	-5.41242790222168	-0.116346806287766	0.187314346432686	0.0968961864709854
-5.16026782989502	-8.18429756164551	-5.410240650177	-0.116358608007431	0.187307581305504	0.0968937277793884
-5.15817356109619	-8.18753623962402	-5.40667676925659	-0.116425603628159	0.187283843755722	0.0969414561986923
-5.15642404556274	-8.18387889862061	-5.40503740310669	-0.11636558920145	0.187177941203117	0.0970109775662422
-5.15519428253174	-8.18359375	-5.39910268783569	-0.116334594786167	0.187218397855759	0.0970000699162483
-5.15347909927368	-8.18213748931885	-5.40924692153931	-0.116290464997292	0.187194034457207	0.0970022231340408
-5.15487051010132	-8.18297290802002	-5.41071844100952	-0.116227731108665	0.187277346849442	0.0970272570848465
-5.15659666061401	-8.18460941314697	-5.40963459014893	-0.116254799067974	0.187311202287674	0.0969723761081696
-5.16004991531372	-8.18054103851318	-5.39781427383423	-0.116283230483532	0.18736520409584	0.0970067754387856
-5.15828227996826	-8.1868896484375	-5.40499210357666	-0.11637057363987	0.187344133853912	0.0969562381505966
-5.15336418151855	-8.18303871154785	-5.40701389312744	-0.116315126419067	0.187389060854912	0.0970203876495361
-5.153639793396	-8.18668079376221	-5.40809869766235	-0.116258643567562	0.187369331717491	0.0969952866435051
-5.14939308166504	-8.18373489379883	-5.41286277770996	-0.116144582629204	0.187419757246971	0.0969377458095551
-5.1512622833252	-8.18650150299072	-5.4115195274353	-0.116076678037643	0.18746542930603	0.0969659090042114
-5.15115642547607	-8.18908405303955	-5.41139554977417	-0.116049014031887	0.187500581145287	0.0968727171421051
-5.15555763244629	-8.18938541412354	-5.40777969360352	-0.116060182452202	0.187492743134499	0.0969679206609726
-5.15201997756958	-8.1879825592041	-5.406494140625	-0.116088151931763	0.187572941184044	0.0969972312450409
-5.15154218673706	-8.18765544891357	-5.40666151046753	-0.116010375320911	0.187520131468773	0.0969344601035118
-5.15336132049561	-8.18634796142578	-5.4174017906189	-0.115954414010048	0.187640756368637	0.0969191938638687
-5.1545262336731	-8.18617343902588	-5.41719675064087	-0.115931741893291	0.187658935785294	0.0969147607684135
-5.15200281143188	-8.18726634979248	-5.41431760787964	-0.115869618952274	0.187723591923714	0.0968668162822723
-5.15494918823242	-8.18901348114014	-5.42579698562622	-0.115896470844746	0.187782824039459	0.0968412086367607
-5.1592698097229	-8.18735885620117	-5.4267520904541	-0.115809388458729	0.18777172267437	0.0967999771237373
-5.16012716293335	-8.18972778320313	-5.43374156951904	-0.115864939987659	0.187809020280838	0.0967712476849556
-5.15924119949341	-8.18715190887451	-5.43142890930176	-0.115915566682816	0.187813654541969	0.0967474952340126
-5.15830659866333	-8.18574523925781	-5.43200731277466	-0.115887120366096	0.187777012586594	0.0966832265257835
-5.15715599060059	-8.18261528015137	-5.43998956680298	-0.115761190652847	0.187776744365692	0.0966028198599815
-5.15822982788086	-8.18209838867188	-5.44019842147827	-0.115721702575684	0.187848299741745	0.0966185182332993
-5.15791797637939	-8.17929077148438	-5.45016479492188	-0.115685172379017	0.187843888998032	0.0965872332453728
-5.15779161453247	-8.18148422241211	-5.4561185836792	-0.115685254335403	0.187888413667679	0.0965823382139206
-5.16121864318848	-8.18339347839355	-5.45412969589233	-0.115753211081028	0.187976211309433	0.0965087339282036
-5.16295623779297	-8.17769622802734	-5.44995212554932	-0.115755334496498	0.188005179166794	0.0964826941490173
-5.1630687713623	-8.18090629577637	-5.45728158950806	-0.115888245403767	0.18796406686306	0.0964785441756248
-5.15872764587402	-8.1755838394165	-5.45425271987915	-0.115876607596874	0.187965020537376	0.096465177834034
-5.16212034225464	-8.18308448791504	-5.46667146682739	-0.115906782448292	0.187986880540848	0.0964605137705803
-5.15710735321045	-8.17751789093018	-5.47570037841797	-0.115844517946243	0.187906563282013	0.0964439660310745
-5.15944242477417	-8.17569351196289	-5.47909545898438	-0.115842781960964	0.187950029969215	0.0964606553316116
-5.1607837677002	-8.17425727844238	-5.49054145812988	-0.115974098443985	0.187920093536377	0.0964666530489922
-5.16496324539185	-8.17187976837158	-5.47268390655518	-0.116040579974651	0.187787592411041	0.0965069308876991
-5.16392612457275	-8.17141628265381	-5.48201751708984	-0.116127245128155	0.187859326601028	0.0965184271335602
-5.16815853118896	-8.16849803924561	-5.48299169540405	-0.116160549223423	0.187824741005898	0.096572145819664
-5.16479301452637	-8.1696720123291	-5.48392963409424	-0.116302415728569	0.187816575169563	0.0966013818979263
-5.16150951385498	-8.1655387878418	-5.48775768280029	-0.116247303783894	0.187746167182922	0.0965909212827683
-5.16197824478149	-8.16674900054932	-5.49133491516113	-0.116332478821278	0.187805518507957	0.0967205017805099
-5.16058492660522	-8.17208290100098	-5.49237060546875	-0.116374634206295	0.187783405184746	0.0966625735163689
-5.16228151321411	-8.16718578338623	-5.49606895446777	-0.116343691945076	0.187763661146164	0.0966867655515671
-5.16131782531738	-8.1723461151123	-5.50097322463989	-0.11648790538311	0.187762156128883	0.096711203455925
-5.16593742370605	-8.16995334625244	-5.49793910980225	-0.116473205387592	0.187833741307259	0.0967241451144218
-5.16335964202881	-8.17274856567383	-5.50569677352905	-0.116576723754406	0.187727138400078	0.0967850610613823
-5.16676139831543	-8.17018985748291	-5.50375080108643	-0.11653733253479	0.187819272279739	0.0968130901455879
-5.16490507125854	-8.1725025177002	-5.50023412704468	-0.116654321551323	0.187776386737823	0.0968009606003761
-5.16318225860596	-8.17282295227051	-5.50309896469116	-0.11654619127512	0.187694758176804	0.0968358293175697
-5.16316509246826	-8.17439460754395	-5.50498867034912	-0.116630367934704	0.187717944383621	0.0969508364796638
-5.16463565826416	-8.17081546783447	-5.50797176361084	-0.116515286266804	0.18764828145504	0.0969143807888031
-5.16536903381348	-8.17124271392822	-5.50771522521973	-0.116478018462658	0.187726840376854	0.096946969628334
-5.16678762435913	-8.17570972442627	-5.50496196746826	-0.116501241922379	0.187704771757126	0.0970044657588005
-5.17310619354248	-8.17602825164795	-5.50499582290649	-0.116484738886356	0.187760904431343	0.0970770642161369
-5.17274856567383	-8.17650032043457	-5.50922298431396	-0.116547673940659	0.187673792243004	0.0970852449536324
-5.17978382110596	-8.17661952972412	-5.50976514816284	-0.116441480815411	0.187743723392487	0.0971480682492256
-5.17950105667114	-8.18156814575195	-5.50807189941406	-0.116590075194836	0.187668979167938	0.0971462354063988
-5.1876335144043	-8.17850971221924	-5.50778341293335	-0.116458438336849	0.187585547566414	0.0972614660859108
-5.19164562225342	-8.18011283874512	-5.51194429397583	-0.116416253149509	0.187604904174805	0.0973146110773087
-5.19464540481567	-8.1793851852417	-5.50403213500977	-0.116526357829571	0.18759460747242	0.0973861366510391
-5.20161581039429	-8.18099880218506	-5.50958919525146	-0.116460651159286	0.187567174434662	0.0975098982453346
-5.20420837402344	-8.1805419921875	-5.51279926300049	-0.116380341351032	0.187554568052292	0.0975439548492432
-5.20729827880859	-8.18043518066406	-5.50838279724121	-0.116353921592236	0.187618106603622	0.0976295843720436
-5.21153593063354	-8.18193817138672	-5.51551246643066	-0.116368137300014	0.187527239322662	0.0976804569363594
-5.21888208389282	-8.18288803100586	-5.51978635787964	-0.116290360689163	0.187611222267151	0.09780253469944
-5.22280311584473	-8.18946647644043	-5.52049016952515	-0.116330236196518	0.187543243169785	0.0977707430720329
-5.22561120986938	-8.18479347229004	-5.51402282714844	-0.116327419877052	0.187539741396904	0.0978457480669022
-5.2318263053894	-8.1908483505249	-5.51927185058594	-0.116369321942329	0.187552973628044	0.097912572324276
-5.23243236541748	-8.18637466430664	-5.51570129394531	-0.116325445473194	0.187465816736221	0.0979580357670784
-5.23527765274048	-8.18940830230713	-5.52342510223389	-0.11637719720602	0.187508538365364	0.0979947447776794
-5.23784780502319	-8.18307304382324	-5.51944065093994	-0.116285413503647	0.187414556741714	0.0980692505836487
-5.23908472061157	-8.18850708007813	-5.51796007156372	-0.116266056895256	0.187515735626221	0.0981342419981956
-5.23975038528442	-8.18735980987549	-5.51918315887451	-0.116300828754902	0.187385782599449	0.0981869399547577
-5.24302577972412	-8.18977546691895	-5.52137660980225	-0.116241738200188	0.187395840883255	0.0982838347554207
-5.23982858657837	-8.18697929382324	-5.52374172210693	-0.116245366632938	0.187344327569008	0.0983535051345825
-5.2397289276123	-8.1881160736084	-5.52420473098755	-0.116206683218479	0.187427461147308	0.0983252301812172
-5.24000120162964	-8.18482875823975	-5.53158807754517	-0.116173177957535	0.187405750155449	0.0983080193400383
-5.24194478988647	-8.18540859222412	-5.52335929870605	-0.116147696971893	0.187404781579971	0.0983741581439972
-5.24023342132568	-8.1865816116333	-5.51537036895752	-0.116234488785267	0.187424644827843	0.0983720123767853
-5.24498176574707	-8.18328952789307	-5.5123610496521	-0.116131037473679	0.187365472316742	0.0984576120972633
-5.23998260498047	-8.18609619140625	-5.51951789855957	-0.116246610879898	0.187448099255562	0.0984750241041183
-5.24044466018677	-8.18361949920654	-5.51507806777954	-0.116034656763077	0.187404632568359	0.0984429568052292
-5.23867511749268	-8.1868200302124	-5.51518821716309	-0.116189941763878	0.187475040555	0.0985543057322502
-5.23749876022339	-8.18796539306641	-5.51782560348511	-0.116098925471306	0.187455594539642	0.0985604599118233
-5.23648834228516	-8.18868541717529	-5.51465797424316	-0.116039805114269	0.187515899538994	0.0985596179962158
-5.23421144485474	-8.19391059875488	-5.52280139923096	-0.115956470370293	0.18752321600914	0.0985583066940308
-5.23940420150757	-8.19387054443359	-5.50997066497803	-0.115978412330151	0.18758924305439	0.098641611635685
-5.23791313171387	-8.19644546508789	-5.51077032089233	-0.116057217121124	0.187569960951805	0.098614826798439
-5.23974704742432	-8.19825267791748	-5.51101398468018	-0.115962497889996	0.187560394406319	0.0986125394701958
-5.23956823348999	-8.2003698348999	-5.51368999481201	-0.115991994738579	0.187543377280235	0.098651222884655
-5.23824882507324	-8.19765949249268	-5.50701189041138	-0.115879617631435	0.187452927231789	0.0986601263284683
-5.23847389221191	-8.20228672027588	-5.50790119171143	-0.115892805159092	0.18753519654274	0.0987150073051453
-5.23549556732178	-8.19698333740234	-5.50617742538452	-0.115852221846581	0.187412887811661	0.0987068489193916
-5.23563480377197	-8.19738864898682	-5.50688314437866	-0.115748450160027	0.187520503997803	0.0987038090825081
-5.23535871505737	-8.19412899017334	-5.50437593460083	-0.115806758403778	0.187452256679535	0.0986753031611443
-5.2379298210144	-8.19217205047607	-5.49981641769409	-0.115756712853909	0.187549233436584	0.098577082157135
-5.23679399490356	-8.19544124603271	-5.49932956695557	-0.115761741995811	0.187421277165413	0.0986058562994003
-5.24113130569458	-8.19222736358643	-5.4932804107666	-0.115739978849888	0.187552362680435	0.0986458137631416
-5.23544454574585	-8.19550800323486	-5.48667812347412	-0.115809313952923	0.187495931982994	0.0985991880297661
-5.23508977890015	-8.19071102142334	-5.49579763412476	-0.11569881439209	0.187517300248146	0.0984651371836662
-5.23387050628662	-8.19173908233643	-5.49483633041382	-0.115704476833344	0.187518656253815	0.0985445156693459
-5.23154020309448	-8.19022941589355	-5.49571561813354	-0.115603610873222	0.187558904290199	0.0984663367271423
-5.23389482498169	-8.19222736358643	-5.49087858200073	-0.115606933832169	0.187538161873817	0.0985159873962402
-5.23099613189697	-8.19259357452393	-5.497962474823	-0.115577317774296	0.187509983778	0.0983779728412628
-5.23689889907837	-8.1922025680542	-5.50114727020264	-0.115566872060299	0.187553480267525	0.0983385518193245
-5.23561382293701	-8.19368648529053	-5.49536466598511	-0.115655228495598	0.187536627054214	0.0982796773314476
-5.23911619186401	-8.19030284881592	-5.49190998077393	-0.115525394678116	0.187493517994881	0.098236046731472
-5.23549842834473	-8.1916618347168	-5.49505996704102	-0.115592442452908	0.187521860003471	0.0982552096247673
-5.24059915542603	-8.1897144317627	-5.4982762336731	-0.115545086562634	0.187430262565613	0.0982659906148911
-5.23668575286865	-8.19349670410156	-5.50061988830566	-0.115510120987892	0.187513038516045	0.0982759296894073
-5.24098348617554	-8.19157695770264	-5.50478553771973	-0.115495137870312	0.187513411045074	0.0981851071119308
-5.24452781677246	-8.19374752044678	-5.50184869766235	-0.115541808307171	0.18751072883606	0.0982084348797798
-5.24671792984009	-8.19651794433594	-5.50353622436523	-0.115525409579277	0.187487378716469	0.0981788113713264
-5.24821519851685	-8.19654560089111	-5.50539350509644	-0.115542776882648	0.187465667724609	0.0982076153159142
-5.25129222869873	-8.20290184020996	-5.5033164024353	-0.11568046361208	0.187474250793457	0.0981095433235168
-5.25189208984375	-8.20278644561768	-5.50461149215698	-0.115632928907871	0.187388300895691	0.098141223192215
-5.251296043396	-8.20351314544678	-5.50998115539551	-0.115652859210968	0.187424927949905	0.0981014594435692
-5.2507438659668	-8.19981956481934	-5.50669622421265	-0.115629568696022	0.187349542975426	0.0980759859085083
-5.25642442703247	-8.20293045043945	-5.51349830627441	-0.115610733628273	0.187361463904381	0.0980167388916016
-5.25280857086182	-8.20084476470947	-5.5198655128479	-0.115566775202751	0.187268406152725	0.0980003252625465
-5.26010608673096	-8.20138454437256	-5.51856136322021	-0.115531235933304	0.187401980161667	0.097931757569313
-5.25991868972778	-8.20110607147217	-5.51929616928101	-0.115608811378479	0.187275975942612	0.0978291928768158
-5.26583957672119	-8.19991016387939	-5.51990175247192	-0.115591377019882	0.187387451529503	0.0978053957223892
-5.26739501953125	-8.20419311523438	-5.52455520629883	-0.115641288459301	0.187321707606316	0.0977461040019989
-5.26511669158936	-8.19977188110352	-5.5254225730896	-0.115560419857502	0.18731153011322	0.0977108478546143
-5.26812314987183	-8.20277500152588	-5.53244256973267	-0.115718103945255	0.187269002199173	0.0977360457181931
-5.26367664337158	-8.19977283477783	-5.53051471710205	-0.115723021328449	0.18731190264225	0.0976481810212135
-5.26652526855469	-8.19876098632813	-5.53845071792603	-0.115682817995548	0.187346562743187	0.0976386889815331
-5.26528549194336	-8.20162582397461	-5.53834056854248	-0.115659423172474	0.187276288866997	0.0975546687841415
-5.265221118927	-8.19801616668701	-5.5412425994873	-0.115664333105087	0.18726871907711	0.0975094437599182
-5.26560926437378	-8.20104885101318	-5.54187488555908	-0.115693129599094	0.187249630689621	0.0974520444869995
-5.27011060714722	-8.19783306121826	-5.54241800308228	-0.115749843418598	0.187293350696564	0.0974813923239708
-5.26626634597778	-8.20236015319824	-5.5422534942627	-0.115816086530685	0.187220603227615	0.0973854139447212
-5.26893472671509	-8.19528675079346	-5.54986429214478	-0.115778140723705	0.187102049589157	0.097400851547718
-5.26680994033813	-8.19831943511963	-5.54378128051758	-0.115835964679718	0.18717622756958	0.0974050834774971
-5.26973247528076	-8.19057750701904	-5.54568147659302	-0.115838095545769	0.187121212482452	0.0973377078771591
-5.26411437988281	-8.19117736816406	-5.55490684509277	-0.115803577005863	0.187098175287247	0.0973986685276031
-5.26595973968506	-8.19045543670654	-5.55836153030396	-0.115844778716564	0.18708635866642	0.0973359048366547
-5.26808929443359	-8.1858491897583	-5.55731534957886	-0.115827776491642	0.187107652425766	0.0973676666617393
-5.26851797103882	-8.18674755096436	-5.55305433273315	-0.116027280688286	0.187059596180916	0.0973768979310989
-5.26979684829712	-8.18199443817139	-5.55482482910156	-0.116003535687923	0.187047958374023	0.0973996669054031
-5.27042245864868	-8.18497371673584	-5.55253219604492	-0.116178795695305	0.187093213200569	0.0973465591669083
-5.27181673049927	-8.17961597442627	-5.55358552932739	-0.116172552108765	0.187068060040474	0.0974272638559341
-5.26974582672119	-8.18297290802002	-5.55013751983643	-0.116231136023998	0.186985462903976	0.097395196557045
-5.26575183868408	-8.17562770843506	-5.5544376373291	-0.116180837154388	0.187007069587708	0.0973864272236824
-5.26370859146118	-8.17817687988281	-5.5547661781311	-0.116259224712849	0.186957538127899	0.0974053293466568
-5.25885105133057	-8.17218494415283	-5.55339527130127	-0.116299286484718	0.187006011605263	0.0974076837301254
-5.25938701629639	-8.17669105529785	-5.56145572662354	-0.116256982088089	0.187088057398796	0.0974111929535866
-5.25476217269897	-8.17634868621826	-5.55975341796875	-0.116354025900364	0.186973556876183	0.097409263253212
-5.2593674659729	-8.17726898193359	-5.55149364471436	-0.116372339427471	0.186998680233955	0.0974329859018326
-5.25423431396484	-8.17718315124512	-5.55427932739258	-0.116434901952744	0.1869747787714	0.0974484458565712
-5.25929927825928	-8.17694854736328	-5.54968357086182	-0.116467274725437	0.186900362372398	0.0974657833576202
-5.25383281707764	-8.17326927185059	-5.54874610900879	-0.116449818015099	0.186924800276756	0.0974824503064156
-5.25341176986694	-8.17607879638672	-5.55640697479248	-0.116465628147125	0.186964333057404	0.0974636301398277
-5.25268459320068	-8.17385101318359	-5.55385112762451	-0.116448156535625	0.187043786048889	0.0974929556250572
-5.25427007675171	-8.17918682098389	-5.558518409729	-0.116454884409904	0.186966672539711	0.0974389091134071
-5.25546503067017	-8.18041038513184	-5.55215406417847	-0.116482548415661	0.187035918235779	0.0975064858794212
-5.25590038299561	-8.18412494659424	-5.54894495010376	-0.116588056087494	0.186934441328049	0.0973919332027435
-5.26012849807739	-8.17881679534912	-5.55343914031982	-0.116583742201328	0.186871096491814	0.0974319279193878
-5.25911569595337	-8.18264961242676	-5.54885721206665	-0.116568587720394	0.186896309256554	0.0974656119942665
-5.25857973098755	-8.1773853302002	-5.55654954910278	-0.116545908153057	0.186826258897781	0.097409226000309
-5.25954389572144	-8.18103504180908	-5.54722452163696	-0.116517014801502	0.186900764703751	0.0974561870098114
-5.26305961608887	-8.18378734588623	-5.54468011856079	-0.116500236093998	0.186866611242294	0.0973765403032303
-5.26875162124634	-8.18558025360107	-5.55307531356812	-0.116537481546402	0.186852008104324	0.0973947420716286
-5.27375555038452	-8.18862819671631	-5.54438877105713	-0.116607807576656	0.18692971765995	0.097339354455471
-5.27150535583496	-8.18482971191406	-5.54102516174316	-0.116529703140259	0.186797216534615	0.0972722992300987
-5.27150392532349	-8.19156646728516	-5.54836559295654	-0.116572707891464	0.186825782060623	0.0972615852952003
-5.27120399475098	-8.18790817260742	-5.5433988571167	-0.116531290113926	0.186744123697281	0.0972228944301605
-5.27054691314697	-8.18687057495117	-5.54634094238281	-0.116422459483147	0.186751037836075	0.0971910431981087
-5.27222442626953	-8.18521499633789	-5.54579591751099	-0.116415835916996	0.186712548136711	0.0971283614635468
-5.27747011184692	-8.18865489959717	-5.54063558578491	-0.116311602294445	0.186853662133217	0.0970941111445427
-5.27846336364746	-8.18928337097168	-5.54497623443604	-0.116368792951107	0.186699435114861	0.0970083400607109
-5.28347444534302	-8.18830966949463	-5.53673505783081	-0.116371281445026	0.186831042170525	0.0970329195261002
-5.28344058990479	-8.19191360473633	-5.53845977783203	-0.116408959031105	0.186732992529869	0.0969615951180458
-5.28131675720215	-8.18710613250732	-5.54114580154419	-0.116368368268013	0.186746701598167	0.0969840884208679
-5.28267049789429	-8.19039249420166	-5.54447984695435	-0.116260893642902	0.186713591217995	0.096901923418045
-5.27855443954468	-8.18641757965088	-5.54479932785034	-0.116207987070084	0.186671391129494	0.0967914164066315
-5.28566694259644	-8.19079208374023	-5.54589319229126	-0.116210006177425	0.186649471521378	0.0968033373355865
-5.28438806533813	-8.19008541107178	-5.54262113571167	-0.116310782730579	0.186555147171021	0.0966518297791481
-5.29199695587158	-8.18858814239502	-5.54328012466431	-0.116213582456112	0.186533570289612	0.0966448709368706
-5.28956413269043	-8.18714714050293	-5.53779411315918	-0.116308592259884	0.186591863632202	0.0965575277805328
-5.28823852539063	-8.18303680419922	-5.53163051605225	-0.116280741989613	0.186498418450356	0.0964597910642624
-5.28952789306641	-8.18446922302246	-5.54172277450562	-0.116305813193321	0.186539515852928	0.096543200314045
-5.28919887542725	-8.18474578857422	-5.54496479034424	-0.116272896528244	0.186645001173019	0.0963530391454697
-5.28520154953003	-8.1812105178833	-5.54316806793213	-0.11622928082943	0.186672478914261	0.0961998999118805
-5.28106069564819	-8.18031883239746	-5.55053806304932	-0.116236642003059	0.186672106385231	0.0960057973861694
-5.28438949584961	-8.17967987060547	-5.53843021392822	-0.116213880479336	0.186647057533264	0.0959280431270599
-5.28670024871826	-8.18414783477783	-5.54182958602905	-0.116264089941978	0.186643406748772	0.0959954485297203
-5.28640270233154	-8.17860412597656	-5.54159069061279	-0.116233788430691	0.186581492424011	0.0959548354148865
-5.28393173217773	-8.1825008392334	-5.54405689239502	-0.116103947162628	0.186591073870659	0.0959266647696495
-5.28058004379272	-8.17949104309082	-5.53785753250122	-0.116113573312759	0.186507925391197	0.095836453139782
-5.27688503265381	-8.17943859100342	-5.53748226165771	-0.116124987602234	0.186599776148796	0.0958148017525673
-5.27678394317627	-8.18216133117676	-5.53969478607178	-0.116097152233124	0.18653804063797	0.0957473888993263
-5.27978420257568	-8.18304634094238	-5.5325174331665	-0.116068080067635	0.186695784330368	0.09579136967659
-5.27997827529907	-8.18887329101563	-5.53134202957153	-0.116210028529167	0.186670705676079	0.095697246491909
-5.28343677520752	-8.18647766113281	-5.52485704421997	-0.116073526442051	0.186651632189751	0.0956726223230362
-5.27977514266968	-8.19076347351074	-5.533362865448	-0.116150669753551	0.186672151088715	0.0956381186842918
-5.27318906784058	-8.18379211425781	-5.53085899353027	-0.116027228534222	0.186554715037346	0.0955183133482933
-5.27477931976318	-8.18426036834717	-5.53916788101196	-0.116065710783005	0.186564743518829	0.0954948365688324
-5.27185487747192	-8.18365478515625	-5.53953886032104	-0.116042509675026	0.186523780226707	0.0954327881336212
-5.27449083328247	-8.18422317504883	-5.53651523590088	-0.116005286574364	0.186588242650032	0.0954349562525749
-5.27270221710205	-8.18265533447266	-5.53792381286621	-0.116022042930126	0.186546191573143	0.0953707322478294
-5.27720165252686	-8.1838436126709	-5.53306818008423	-0.116063073277473	0.186559200286865	0.0953931733965874
-5.27665710449219	-8.18388175964355	-5.53583717346191	-0.116129979491234	0.186467215418816	0.0953758656978607
-5.27674436569214	-8.18044185638428	-5.52992582321167	-0.116108790040016	0.186531350016594	0.0953640937805176
-5.27167940139771	-8.17942523956299	-5.53308963775635	-0.116139136254787	0.186472460627556	0.0952891111373901
-5.27063894271851	-8.17833518981934	-5.53642225265503	-0.116072453558445	0.1864333152771	0.0952693521976471
-5.26916599273682	-8.17605781555176	-5.53586101531982	-0.116036556661129	0.186465904116631	0.0952722057700157
-5.26445484161377	-8.17958736419678	-5.52924585342407	-0.116016611456871	0.18646976351738	0.0951030626893044
-5.26971769332886	-8.17887878417969	-5.54009771347046	-0.11597914993763	0.186437293887138	0.0951325818896294
-5.26434850692749	-8.18256855010986	-5.53860330581665	-0.116136647760868	0.186436429619789	0.0950310155749321
-5.2689003944397	-8.17898654937744	-5.53232002258301	-0.116108924150467	0.186356082558632	0.094953864812851
-5.26546239852905	-8.17828941345215	-5.53771686553955	-0.116058275103569	0.186443731188774	0.0949846729636192
-5.2637038230896	-8.17340087890625	-5.53781509399414	-0.115995936095715	0.186364471912384	0.0948787033557892
-5.26138639450073	-8.17438983917236	-5.53553247451782	-0.115902177989483	0.186420083045959	0.0948893651366234
-5.26361417770386	-8.17349338531494	-5.5403208732605	-0.115877777338028	0.186361998319626	0.0948373973369598
-5.26462078094482	-8.17488479614258	-5.53815364837646	-0.115925632417202	0.186453148722649	0.0947829857468605
-5.26631116867065	-8.17969512939453	-5.53978204727173	-0.115993462502956	0.186365976929665	0.094729445874691
-5.27213716506958	-8.17849254608154	-5.53556680679321	-0.116023972630501	0.186413004994392	0.0947739109396935
-5.26529359817505	-8.17922592163086	-5.54509305953979	-0.11607014387846	0.186313763260841	0.0947324559092522
-5.26437187194824	-8.17324161529541	-5.54813098907471	-0.115976512432098	0.186236396431923	0.094696968793869
-5.26608371734619	-8.17491817474365	-5.54640483856201	-0.115909159183502	0.186305239796638	0.0947026461362839
-5.2643141746521	-8.17487239837646	-5.55297374725342	-0.115894198417664	0.186215355992317	0.0946261286735535
-5.2746958732605	-8.17636871337891	-5.54596424102783	-0.115898258984089	0.186277747154236	0.0946084856987
-5.27345752716064	-8.18259239196777	-5.54335355758667	-0.116094797849655	0.18631511926651	0.0946003198623657
-5.27655363082886	-8.1762580871582	-5.54588794708252	-0.116018526256084	0.186217933893204	0.0945767760276794
-5.27208805084229	-8.18030548095703	-5.54444551467896	-0.116021431982517	0.186182528734207	0.0945281907916069
-5.26859521865845	-8.17682838439941	-5.55475568771362	-0.115921422839165	0.186130344867706	0.0944891795516014
-5.27077150344849	-8.17820835113525	-5.55191564559937	-0.115925155580044	0.186154797673225	0.0944856852293015
-5.27375936508179	-8.17695903778076	-5.55907583236694	-0.115902096033096	0.186154738068581	0.0944080129265785
-5.28265237808228	-8.17802238464355	-5.54982423782349	-0.115929044783115	0.18630088865757	0.0944667309522629
-5.27937412261963	-8.18127155303955	-5.55300188064575	-0.11600498855114	0.186132431030273	0.0944545120000839
-5.27674674987793	-8.17658710479736	-5.55807256698608	-0.115937903523445	0.186154708266258	0.0944720208644867
-5.27729988098145	-8.17692852020264	-5.56205987930298	-0.115836538374424	0.186206579208374	0.0944147631525993
-5.2763934135437	-8.17374801635742	-5.56670141220093	-0.115883834660053	0.186164990067482	0.0943252965807915
-5.28191614151001	-8.17530155181885	-5.56592178344727	-0.115846633911133	0.186154678463936	0.0943789631128311
-5.28040218353271	-8.17523384094238	-5.56211519241333	-0.115908369421959	0.186146453022957	0.0943189784884453
-5.28635692596436	-8.17438793182373	-5.56305837631226	-0.115913145244122	0.186178013682365	0.0943586751818657
-5.28155469894409	-8.17313861846924	-5.56396532058716	-0.115948252379894	0.186191618442535	0.0943616181612015
-5.28939247131348	-8.1691255569458	-5.56337881088257	-0.115910150110722	0.186109900474548	0.0943262651562691
-5.28125476837158	-8.17018890380859	-5.57047462463379	-0.115928165614605	0.186069875955582	0.0943663194775581
-5.29042625427246	-8.16624450683594	-5.57209587097168	-0.115893341600895	0.186124339699745	0.0944079756736755
-5.28748321533203	-8.16866779327393	-5.56375455856323	-0.115936189889908	0.186175242066383	0.0943682491779327
-5.28611326217651	-8.16536903381348	-5.57196998596191	-0.115924119949341	0.186101764440536	0.094380334019661
-5.29085302352905	-8.16729831695557	-5.56693840026855	-0.115877814590931	0.186152279376984	0.0944139808416367
-5.29316091537476	-8.16769123077393	-5.57242870330811	-0.115964479744434	0.186163887381554	0.0943794623017311
-5.29279470443726	-8.16314697265625	-5.56885528564453	-0.115936063230038	0.186097666621208	0.0944261625409126
-5.29353809356689	-8.16452980041504	-5.56982517242432	-0.116069309413433	0.186189696192741	0.0943726599216461
-5.2948956489563	-8.15968608856201	-5.56893444061279	-0.115965738892555	0.186140969395638	0.0943616032600403
-5.29402875900269	-8.15943622589111	-5.57643604278564	-0.115974314510822	0.186200737953186	0.0943494364619255
-5.29051828384399	-8.15327739715576	-5.56867551803589	-0.115987494587898	0.186109870672226	0.094354584813118
-5.28821802139282	-8.15056037902832	-5.57634735107422	-0.115842424333096	0.186116278171539	0.0943710952997208
-5.29209089279175	-8.14917278289795	-5.57781553268433	-0.115921996533871	0.18613800406456	0.0943135097622871
-5.29544067382813	-8.14605712890625	-5.57138442993164	-0.115919783711433	0.18626669049263	0.0943116620182991
-5.29397201538086	-8.14757537841797	-5.57160711288452	-0.115971088409424	0.186189323663712	0.0942760333418846
-5.29282760620117	-8.14122295379639	-5.56851148605347	-0.115925543010235	0.18630762398243	0.0943019166588783
-5.29199457168579	-8.14408683776855	-5.57066917419434	-0.115968868136406	0.186238393187523	0.0942368432879448
-5.28928279876709	-8.14168739318848	-5.56195497512817	-0.11601534485817	0.186253175139427	0.094220794737339
-5.2898736000061	-8.13995170593262	-5.56921148300171	-0.116017617285252	0.186271473765373	0.0942483842372894
-5.28284168243408	-8.1352071762085	-5.5707688331604	-0.116050057113171	0.186220481991768	0.0941595733165741
-5.28199148178101	-8.1395845413208	-5.57188987731934	-0.116019353270531	0.186289101839066	0.094247855246067
-5.27843761444092	-8.13451385498047	-5.57216262817383	-0.116070471704006	0.186283737421036	0.0941063836216927
-5.27903747558594	-8.13301372528076	-5.57054901123047	-0.116001822054386	0.186361461877823	0.0940777286887169
-5.27963066101074	-8.13435649871826	-5.57008790969849	-0.116094030439854	0.1862862855196	0.0940277203917503
-5.27887868881226	-8.1293306350708	-5.56442499160767	-0.116060487926006	0.186239808797836	0.094046376645565
-5.27283096313477	-8.12766075134277	-5.56727695465088	-0.1160848736763	0.186282768845558	0.0940565913915634
-5.27535963058472	-8.12515068054199	-5.56400537490845	-0.116058230400085	0.186249807476997	0.0939650163054466
-5.26996183395386	-8.12420749664307	-5.56071662902832	-0.116062492132187	0.186308652162552	0.0939206480979919
-5.26668930053711	-8.12238311767578	-5.56494092941284	-0.116072617471218	0.186292752623558	0.0938505306839943
-5.26630067825317	-8.12208843231201	-5.56205129623413	-0.116011627018452	0.186427131295204	0.0937974900007248
-5.26592350006104	-8.12466335296631	-5.56209135055542	-0.116020113229752	0.186413407325745	0.0937290489673615
-5.26473712921143	-8.12468147277832	-5.55571317672729	-0.11600586771965	0.186431840062141	0.0937163755297661
-5.26447820663452	-8.12765502929688	-5.55401229858398	-0.116094037890434	0.186543390154839	0.0935927256941795
-5.26275491714478	-8.12506771087646	-5.55830574035645	-0.115997798740864	0.186434894800186	0.0935473144054413
-5.25854873657227	-8.12661647796631	-5.55965089797974	-0.115975506603718	0.18652980029583	0.093524657189846
-5.25275230407715	-8.12023162841797	-5.55295276641846	-0.115937098860741	0.186410695314407	0.0934324413537979
-5.25052261352539	-8.12330341339111	-5.555832862854	-0.115889146924019	0.186523959040642	0.0933523699641228
-5.24727869033813	-8.11894702911377	-5.55892372131348	-0.11575435847044	0.186520427465439	0.0932948887348175
-5.24940061569214	-8.12179565429688	-5.55530023574829	-0.115758500993252	0.186659425497055	0.0931977853178978
-5.24475812911987	-8.12021636962891	-5.55236864089966	-0.115737356245518	0.186614438891411	0.0930704846978188
-5.24871110916138	-8.1204776763916	-5.54996919631958	-0.115710556507111	0.186738759279251	0.0930604487657547
-5.2457013130188	-8.12470531463623	-5.54853343963623	-0.115836262702942	0.186681807041168	0.0929071381688118
-5.24430322647095	-8.12370204925537	-5.54768133163452	-0.115713089704514	0.186699151992798	0.0928453877568245
-5.24292230606079	-8.12472724914551	-5.5544810295105	-0.115743391215801	0.186689078807831	0.0928640440106392
-5.2365026473999	-8.12238693237305	-5.55057287216187	-0.115654677152634	0.186620086431503	0.0927432551980019
-5.23740291595459	-8.12625694274902	-5.55282783508301	-0.115623585879803	0.186657756567001	0.0927726030349731
-5.23554658889771	-8.13123989105225	-5.54985094070435	-0.115601159632206	0.186637163162231	0.0925571396946907
-5.24106454849243	-8.13212585449219	-5.54225063323975	-0.115630775690079	0.18660481274128	0.0925570875406265
-5.24022150039673	-8.13367652893066	-5.53599977493286	-0.115725494921207	0.186615288257599	0.0925145372748375
-5.24081611633301	-8.13260364532471	-5.53810167312622	-0.115584760904312	0.186541691422462	0.0924903079867363
-5.23820018768311	-8.13370895385742	-5.54099225997925	-0.115658417344093	0.186505183577538	0.0925421193242073
-5.23867416381836	-8.13248443603516	-5.54554653167725	-0.115575671195984	0.186442703008652	0.0924007743597031
-5.24039888381958	-8.13729095458984	-5.5388822555542	-0.115528985857964	0.186530068516731	0.0923582836985588
-5.2421407699585	-8.13966941833496	-5.54745721817017	-0.115538597106934	0.186547845602036	0.0922821760177612
-5.24491691589355	-8.14111328125	-5.53885412216187	-0.115554206073284	0.186492055654526	0.0922642350196838
-5.24389791488647	-8.14366149902344	-5.5375018119812	-0.115671865642071	0.186404928565025	0.0922272354364395
-5.23928022384644	-8.13783550262451	-5.53887462615967	-0.115621030330658	0.186367765069008	0.0921580120921135
-5.23954486846924	-8.14181232452393	-5.54308414459229	-0.115606144070625	0.186396643519402	0.0921610593795776
-5.24013710021973	-8.14113140106201	-5.54359006881714	-0.115555346012115	0.186254307627678	0.0921569988131523
-5.24180841445923	-8.14158153533936	-5.53334426879883	-0.115533724427223	0.186335235834122	0.0921163260936737
-5.24357938766479	-8.14761257171631	-5.54299831390381	-0.115602008998394	0.18630887567997	0.0921190679073334
-5.24577140808105	-8.14660167694092	-5.53288984298706	-0.115646965801716	0.186247661709785	0.092130221426487
-5.24376153945923	-8.15095138549805	-5.53893756866455	-0.115793392062187	0.186225816607475	0.0921187698841095
-5.24254703521729	-8.14492607116699	-5.53654813766479	-0.115708112716675	0.186097458004951	0.0921507626771927
-5.2384238243103	-8.14406681060791	-5.53731155395508	-0.115659803152084	0.186119467020035	0.0921425893902779
-5.24342632293701	-8.14581775665283	-5.54131364822388	-0.115639306604862	0.186083108186722	0.092132993042469
-5.24695301055908	-8.1452693939209	-5.53193044662476	-0.115760147571564	0.186139583587646	0.0921554863452911
-5.25096225738525	-8.14881801605225	-5.53044843673706	-0.115798577666283	0.186116963624954	0.092196449637413
-5.25191020965576	-8.14711666107178	-5.53840827941895	-0.115894414484501	0.186066046357155	0.092288576066494
-5.24783992767334	-8.14614295959473	-5.53591299057007	-0.115896515548229	0.185990706086159	0.09229826182127
-5.24858665466309	-8.14438056945801	-5.5404109954834	-0.115858927369118	0.18601056933403	0.0923336073756218
-5.24937963485718	-8.14581298828125	-5.54080104827881	-0.115884527564049	0.185980677604675	0.0923210307955742
-5.2470235824585	-8.14034366607666	-5.54280281066895	-0.115903690457344	0.185906231403351	0.0923613905906677
-5.25069379806519	-8.14162349700928	-5.54652786254883	-0.115841865539551	0.185979172587395	0.092435710132122
-5.25302839279175	-8.14211463928223	-5.54275941848755	-0.115950219333172	0.185972526669502	0.0924341306090355
-5.25819301605225	-8.14110279083252	-5.53450775146484	-0.115969158709049	0.18591795861721	0.0924836620688438
-5.25664329528809	-8.14377880096436	-5.54120969772339	-0.116124786436558	0.186061710119247	0.0926203802227974
-5.25019550323486	-8.1372537612915	-5.54285144805908	-0.115966282784939	0.185953348875046	0.0926228016614914
-5.25447130203247	-8.14256763458252	-5.54520273208618	-0.115919820964336	0.18598809838295	0.0927002876996994
-5.25279569625854	-8.14395427703857	-5.54092597961426	-0.1159932538867	0.186060801148415	0.0926360711455345
-5.25727653503418	-8.14232063293457	-5.53910112380981	-0.115953475236893	0.185970678925514	0.092739999294281
-5.2554931640625	-8.14201259613037	-5.54003524780273	-0.116053283214569	0.186028450727463	0.0927954241633415
-5.25477457046509	-8.13860607147217	-5.53362989425659	-0.115963868796825	0.185976952314377	0.0929098874330521
-5.25066947937012	-8.13767623901367	-5.54473829269409	-0.11592973023653	0.186020702123642	0.0929989367723465
-5.24654769897461	-8.14048862457275	-5.54657220840454	-0.115856751799583	0.186136692762375	0.0929399952292442
-5.25453519821167	-8.14214992523193	-5.54068756103516	-0.11591312289238	0.186110645532608	0.0930506512522697
-5.24959373474121	-8.1391487121582	-5.5300440788269	-0.116008624434471	0.186056718230247	0.093047022819519
-5.24697303771973	-8.13663482666016	-5.53072738647461	-0.115973874926567	0.185995131731033	0.0931103080511093
-5.24186372756958	-8.13796710968018	-5.52743911743164	-0.11595668643713	0.186149373650551	0.0932011753320694
-5.24004364013672	-8.13993644714355	-5.53939437866211	-0.115956276655197	0.186208978295326	0.0932057052850723
-5.24227857589722	-8.14176177978516	-5.52279424667358	-0.115877091884613	0.18629178404808	0.0932976007461548
-5.23706722259521	-8.14715576171875	-5.52627468109131	-0.116018250584602	0.186251699924469	0.0933132246136665
-5.23955774307251	-8.14405059814453	-5.52066516876221	-0.115971550345421	0.186170697212219	0.0934103950858116
-5.2326455116272	-8.14621734619141	-5.52420711517334	-0.116036213934422	0.186338976025581	0.0934629291296005
-5.23130178451538	-8.14127254486084	-5.51592206954956	-0.115871243178844	0.186140984296799	0.0934726521372795
-5.22670364379883	-8.14308738708496	-5.51959228515625	-0.115923210978508	0.186290174722672	0.0935853347182274
-5.22761392593384	-8.14853286743164	-5.51652860641479	-0.11589527875185	0.186354607343674	0.0935618206858635
-5.23212766647339	-8.15163516998291	-5.51848077774048	-0.115870334208012	0.186399966478348	0.0936289206147194
-5.23003244400024	-8.1541109085083	-5.50942134857178	-0.115918830037117	0.186446189880371	0.0936355441808701
-5.22799253463745	-8.15371131896973	-5.50855445861816	-0.115913145244122	0.186311855912209	0.0936966612935066
-5.22464227676392	-8.15170097351074	-5.51187705993652	-0.115824855864048	0.186395421624184	0.0937204286456108
-5.22190856933594	-8.14871692657471	-5.50594568252563	-0.115706220269203	0.186337381601334	0.0936640873551369
-5.22486591339111	-8.15147876739502	-5.50895261764526	-0.115671440958977	0.18646976351738	0.0937581136822701
-5.22599267959595	-8.15419769287109	-5.50575971603394	-0.115863226354122	0.18651519715786	0.0937267914414406
-5.22601842880249	-8.15240573883057	-5.49956798553467	-0.115786038339138	0.18651781976223	0.0937937870621681
-5.22730493545532	-8.15742969512939	-5.49684619903564	-0.115831762552261	0.186588495969772	0.0937910228967667
-5.22155284881592	-8.15137386322021	-5.49876880645752	-0.115752004086971	0.186551153659821	0.0938305854797363
-5.21761465072632	-8.1537618637085	-5.49535989761353	-0.115742184221745	0.186514303088188	0.0938427001237869
-5.21373987197876	-8.14944744110107	-5.50025796890259	-0.115683905780315	0.18652568757534	0.0938310101628304
-5.21444940567017	-8.15062046051025	-5.49614381790161	-0.115638218820095	0.186562046408653	0.0938719138503075
-5.21179533004761	-8.14588451385498	-5.50450134277344	-0.115598380565643	0.186536893248558	0.093817725777626
-5.21364212036133	-8.14953136444092	-5.48787403106689	-0.115629516541958	0.186509609222412	0.0938509032130241
-5.21043109893799	-8.1465015411377	-5.48908805847168	-0.115657866001129	0.186550319194794	0.0937876030802727
-5.21028852462769	-8.14361763000488	-5.48287391662598	-0.115660212934017	0.186543419957161	0.0938384234905243
-5.20771789550781	-8.1430492401123	-5.48115015029907	-0.115713432431221	0.186575397849083	0.093843013048172
-5.20338916778564	-8.13872623443604	-5.47925567626953	-0.115584403276443	0.186486780643463	0.0938567593693733
-5.20387887954712	-8.13916110992432	-5.48605346679688	-0.115605689585209	0.186612069606781	0.0938514024019241
-5.20164060592651	-8.14065456390381	-5.4833984375	-0.11560881882906	0.186531513929367	0.093763530254364
-5.20383548736572	-8.13723564147949	-5.49035310745239	-0.115512862801552	0.186543866991997	0.0937648564577103
-5.20096111297607	-8.14110088348389	-5.47873973846436	-0.115633778274059	0.186580941081047	0.0937021598219872
-5.20549488067627	-8.13490009307861	-5.47874069213867	-0.115518473088741	0.186527013778687	0.0936545878648758
-5.19843912124634	-8.136155128479	-5.47936344146729	-0.115543507039547	0.186535105109215	0.0937120988965034
-5.2002158164978	-8.13500213623047	-5.48558330535889	-0.115445494651794	0.186523675918579	0.0935953482985497
-5.19819450378418	-8.13901042938232	-5.48342847824097	-0.115405067801476	0.186616644263268	0.0935874134302139
-5.1995325088501	-8.13721466064453	-5.48589706420898	-0.115413598716259	0.186630219221115	0.0934978052973747
-5.20096969604492	-8.13958644866943	-5.4822244644165	-0.115472063422203	0.186626434326172	0.0934377461671829
-5.20185041427612	-8.14266777038574	-5.48357057571411	-0.115598611533642	0.186658576130867	0.0934135466814041
-5.19899320602417	-8.1376895904541	-5.47834587097168	-0.115538753569126	0.186491161584854	0.0933107882738113
-5.19526100158691	-8.13891220092773	-5.4808874130249	-0.115550763905048	0.186590552330017	0.0933332890272141
-5.1955099105835	-8.13298320770264	-5.48299932479858	-0.115448080003262	0.186453327536583	0.0931852608919144
-5.19302368164063	-8.13487529754639	-5.48233270645142	-0.115432277321815	0.186496317386627	0.0932104215025902
-5.19321584701538	-8.1346492767334	-5.48040962219238	-0.115467853844166	0.186508283019066	0.0931831449270248
-5.19908475875854	-8.13283538818359	-5.47821855545044	-0.11553218960762	0.186554983258247	0.0931340605020523
-5.19334173202515	-8.13749408721924	-5.47438526153564	-0.115630552172661	0.186496749520302	0.093057818710804
-5.19365930557251	-8.13224029541016	-5.47121906280518	-0.115699388086796	0.186490058898926	0.0930480509996414
-5.18486022949219	-8.13184642791748	-5.4783091545105	-0.115668043494225	0.186481475830078	0.0929798111319542
-5.1811728477478	-8.1253719329834	-5.48351526260376	-0.115679867565632	0.186378061771393	0.0928910672664642
-5.18195056915283	-8.12646484375	-5.48181438446045	-0.115689441561699	0.186453118920326	0.0928419008851051
-5.17868137359619	-8.12633514404297	-5.47851943969727	-0.115772880613804	0.186384066939354	0.0927288383245468
-5.1832013130188	-8.12628936767578	-5.47473096847534	-0.115758575499058	0.186466306447983	0.092798076570034
-5.18145656585693	-8.13122177124023	-5.47123861312866	-0.11593596637249	0.18639774620533	0.092691533267498
-5.17863178253174	-8.1271915435791	-5.47676610946655	-0.115941509604454	0.186354666948318	0.0928104072809219
-5.18072605133057	-8.12698650360107	-5.48303031921387	-0.115958891808987	0.186445847153664	0.0927171856164932
-5.17450761795044	-8.12905883789063	-5.4859414100647	-0.115915007889271	0.186406806111336	0.09268868714571
-5.17811441421509	-8.13406658172607	-5.48975038528442	-0.115973763167858	0.186407059431076	0.0927416458725929
-5.17686796188354	-8.13452434539795	-5.49084520339966	-0.116074860095978	0.186397776007652	0.092662513256073
-5.18578290939331	-8.13422775268555	-5.48914623260498	-0.116080529987812	0.18635268509388	0.0927309617400169
-5.18202209472656	-8.13276672363281	-5.49185800552368	-0.116208285093307	0.186359539628029	0.0927596166729927
-5.18199491500854	-8.13289546966553	-5.49102306365967	-0.11616575717926	0.186302900314331	0.0927797183394432
-5.18073892593384	-8.13040924072266	-5.4947943687439	-0.116214014589787	0.186402797698975	0.0928437113761902
-5.17983722686768	-8.13194751739502	-5.50168561935425	-0.116243831813335	0.186326280236244	0.0927873253822327
-5.1801609992981	-8.13071155548096	-5.50753688812256	-0.116172552108765	0.18630063533783	0.0927945747971535
-5.18156003952026	-8.13366603851318	-5.50600814819336	-0.116300687193871	0.18631774187088	0.0928422883152962
-5.18801259994507	-8.13097763061523	-5.50619125366211	-0.116325519979	0.186275213956833	0.0928222090005875
-5.18340826034546	-8.12912654876709	-5.50490617752075	-0.116456814110279	0.18627941608429	0.0929811671376228
-5.18196821212769	-8.1233549118042	-5.50210237503052	-0.116434559226036	0.186174795031548	0.0929562374949455
-5.18086433410645	-8.12436771392822	-5.5152735710144	-0.11642162501812	0.18618731200695	0.0930341258645058
-5.17993021011353	-8.1202220916748	-5.5148401260376	-0.116475559771061	0.18620340526104	0.0930684357881546
-5.1817455291748	-8.12023258209229	-5.51258516311646	-0.116432927548885	0.186377450823784	0.0931457355618477
-5.18466997146606	-8.12248802185059	-5.52282476425171	-0.116525366902351	0.186354577541351	0.0932154580950737
-5.18935918807983	-8.12016010284424	-5.5158543586731	-0.116577409207821	0.186355605721474	0.0932596251368523
-5.18963003158569	-8.12497901916504	-5.52221155166626	-0.116764806210995	0.186339735984802	0.0932811796665192
-5.18482971191406	-8.11721038818359	-5.52368545532227	-0.116603963077068	0.186232656240463	0.0934187471866608
-5.18460941314697	-8.11648273468018	-5.53205871582031	-0.116496972739697	0.186365455389023	0.0934619754552841
-5.18399620056152	-8.1199893951416	-5.52891731262207	-0.116503544151783	0.186335131525993	0.0935347452759743
-5.18614768981934	-8.12007808685303	-5.52967739105225	-0.116455033421516	0.186496883630753	0.0935963466763496
-5.18587303161621	-8.12434768676758	-5.52684593200684	-0.11660023778677	0.186509996652603	0.0936485901474953
-5.19025325775146	-8.12672805786133	-5.5255913734436	-0.116549529135227	0.186507403850555	0.0937489122152328
-5.1860499382019	-8.12807750701904	-5.52288246154785	-0.116631336510181	0.18648673593998	0.0938362330198288
-5.18454837799072	-8.12584400177002	-5.53087949752808	-0.116513133049011	0.186558246612549	0.0938916355371475
-5.18294906616211	-8.12860298156738	-5.53465366363525	-0.116473905742168	0.186601206660271	0.0939514338970184
-5.18016672134399	-8.12675189971924	-5.5379810333252	-0.116388283669949	0.186557665467262	0.0939786806702614
-5.18842840194702	-8.12931442260742	-5.53180027008057	-0.116280168294907	0.186698749661446	0.0940571650862694
-5.18684720993042	-8.13335704803467	-5.53590154647827	-0.116443052887917	0.186679795384407	0.0940505415201187
-5.18994855880737	-8.12800979614258	-5.52501630783081	-0.116345122456551	0.186696365475655	0.094135046005249
-5.18764781951904	-8.13207244873047	-5.53055715560913	-0.116428934037685	0.186739087104797	0.094227708876133
-5.18664026260376	-8.12984466552734	-5.52849388122559	-0.116362571716309	0.186780735850334	0.0942495092749596
-5.18509531021118	-8.13147449493408	-5.53089332580566	-0.116334669291973	0.186794489622116	0.0943947955965996
-5.18361473083496	-8.13296222686768	-5.52904748916626	-0.11628283560276	0.186804756522179	0.0943603664636612
-5.18652963638306	-8.13460540771484	-5.52478551864624	-0.116305015981197	0.186783239245415	0.0944502353668213
-5.18515491485596	-8.13610458374023	-5.52166509628296	-0.116386190056801	0.186708480119705	0.0944982543587685
-5.18766260147095	-8.13079357147217	-5.50970554351807	-0.116346582770348	0.18668968975544	0.0945586487650871
-5.18158340454102	-8.13324546813965	-5.5147385597229	-0.11637707054615	0.186662539839745	0.0946556627750397
-5.18207311630249	-8.13025856018066	-5.51105260848999	-0.116315007209778	0.186636865139008	0.0946065112948418
-5.18339538574219	-8.13170146942139	-5.50317859649658	-0.116377256810665	0.186677888035774	0.0946604758501053
-5.17814540863037	-8.13443565368652	-5.50940465927124	-0.11638530343771	0.186670646071434	0.0946586430072784
-5.18303871154785	-8.13431262969971	-5.50150346755981	-0.116306059062481	0.186635300517082	0.0946528017520905
-5.18576049804688	-8.13688087463379	-5.50176191329956	-0.116426050662994	0.186686590313911	0.0946331694722176
-5.18443393707275	-8.13108348846436	-5.49720335006714	-0.116431258618832	0.186612963676453	0.0946170538663864
-5.18135070800781	-8.12899875640869	-5.49436521530151	-0.116393715143204	0.186560824513435	0.0945886746048927
-5.17942953109741	-8.12477684020996	-5.49293375015259	-0.116270959377289	0.186512917280197	0.094536766409874
-5.18045997619629	-8.12564086914063	-5.49163246154785	-0.116223230957985	0.186512634158134	0.0945601686835289
-5.17787551879883	-8.12839317321777	-5.49241542816162	-0.116170212626457	0.186552107334137	0.0944690555334091
-5.18460464477539	-8.12892436981201	-5.48902606964111	-0.116179920732975	0.186680108308792	0.0945052281022072
-5.18356990814209	-8.13407707214355	-5.47974348068237	-0.11630080640316	0.186692625284195	0.0944254472851753
-5.18093109130859	-8.12969303131104	-5.4819917678833	-0.116271257400513	0.186629012227058	0.0944588333368301
-5.17738962173462	-8.13505935668945	-5.47863388061523	-0.116239286959171	0.186701700091362	0.0943813174962997
-5.17072486877441	-8.12980556488037	-5.47464227676392	-0.116237074136734	0.18650971353054	0.0943298935890198
-5.16948938369751	-8.13089275360107	-5.48266077041626	-0.11615314334631	0.186628669500351	0.0942860022187233
-5.16828584671021	-8.13018321990967	-5.47387838363647	-0.116098985075951	0.186644375324249	0.0941821336746216
-5.17328357696533	-8.12932777404785	-5.46467876434326	-0.116086594760418	0.186678677797318	0.0941419154405594
-5.16949701309204	-8.13304138183594	-5.46169281005859	-0.116245724260807	0.186694487929344	0.0941838920116425
-5.16594219207764	-8.12979888916016	-5.46160554885864	-0.11615689098835	0.186642214655876	0.0940658375620842
-5.16137504577637	-8.13037109375	-5.46559762954712	-0.116074234247208	0.186702325940132	0.0940430462360382
-5.15846633911133	-8.12917041778564	-5.46675205230713	-0.1160519272089	0.186706617474556	0.0938693434000015
-5.16590642929077	-8.12875080108643	-5.45656204223633	-0.116055861115456	0.186768427491188	0.093888558447361
-5.16086912155151	-8.13340091705322	-5.45271682739258	-0.11616887152195	0.186678051948547	0.0938093811273575
-5.15689659118652	-8.12892913818359	-5.45734548568726	-0.116158902645111	0.18673899769783	0.0938055887818336
-5.15322780609131	-8.13013172149658	-5.45438623428345	-0.116058751940727	0.186807110905647	0.0936890095472336
-5.1469407081604	-8.12705421447754	-5.46273517608643	-0.116016924381256	0.186740562319756	0.09366524964571
-5.15533924102783	-8.12672138214111	-5.45158433914185	-0.116030789911747	0.186804533004761	0.0935781225562096
-5.14942312240601	-8.1268310546875	-5.45300483703613	-0.116074092686176	0.186786279082298	0.0935058370232582
-5.15456104278564	-8.12232685089111	-5.44793128967285	-0.116029337048531	0.186824828386307	0.0934894606471062
-5.14676380157471	-8.1244535446167	-5.45136451721191	-0.116164490580559	0.186916649341583	0.0934306457638741
-5.14554023742676	-8.1229887008667	-5.45210266113281	-0.115950092673302	0.18690998852253	0.0933656021952629
-5.14665031433105	-8.121657371521	-5.4537615776062	-0.116037145256996	0.186941176652908	0.0933505594730377
-5.1399073600769	-8.12561416625977	-5.45787620544434	-0.115957170724869	0.187080323696136	0.0931937545537949
-5.14699459075928	-8.12564182281494	-5.45733785629272	-0.115928843617439	0.187009483575821	0.0932324677705765
-5.14456224441528	-8.12705135345459	-5.44789552688599	-0.116091050207615	0.187032654881477	0.0931476578116417
-5.14406156539917	-8.12355899810791	-5.45750188827515	-0.115961916744709	0.186981752514839	0.0931437909603119
-5.13982534408569	-8.12331199645996	-5.45494079589844	-0.115929663181305	0.187108740210533	0.0931934714317322
-5.13967847824097	-8.12436485290527	-5.46159315109253	-0.115804374217987	0.187035217881203	0.0930902734398842
-5.14181995391846	-8.12936115264893	-5.46236419677734	-0.115864776074886	0.187187537550926	0.0931705832481384
-5.14407396316528	-8.1347599029541	-5.46621417999268	-0.115854509174824	0.187234789133072	0.0930710062384605
-5.14593410491943	-8.12959861755371	-5.46696615219116	-0.115882843732834	0.187125891447067	0.0930318385362625
-5.14553260803223	-8.13615322113037	-5.46596193313599	-0.115873366594315	0.187187641859055	0.0930599123239517
-5.14509201049805	-8.13193798065186	-5.46230506896973	-0.115719966590405	0.187117904424667	0.0929146856069565
-5.14348268508911	-8.13514518737793	-5.47572422027588	-0.115625411272049	0.18721729516983	0.0929847434163094
-5.14363479614258	-8.13953399658203	-5.47603034973145	-0.115595996379852	0.187312290072441	0.0928535088896751
-5.15308284759521	-8.14311790466309	-5.47010850906372	-0.115669049322605	0.187356933951378	0.0929288044571877
-5.14914751052856	-8.14833927154541	-5.47079086303711	-0.115717738866806	0.187292084097862	0.0928430184721947
-5.14783668518066	-8.14307308197021	-5.47960138320923	-0.115569964051247	0.187217071652412	0.0928426086902618
-5.15099716186523	-8.14704036712646	-5.48538160324097	-0.115451492369175	0.187408775091171	0.092801608145237
-5.15136909484863	-8.15305042266846	-5.49029302597046	-0.115459829568863	0.187364265322685	0.0927219614386559
-5.15941572189331	-8.15566539764404	-5.48534536361694	-0.115519545972347	0.187418818473816	0.0927388891577721
-5.16002941131592	-8.16274452209473	-5.48520517349243	-0.115647047758102	0.187439352273941	0.0926545187830925
-5.1592230796814	-8.15952396392822	-5.49515151977539	-0.115616172552109	0.187281712889671	0.0926690772175789
-5.15869617462158	-8.15949058532715	-5.49348020553589	-0.115571059286594	0.18734872341156	0.0926647335290909
-5.1560959815979	-8.15603065490723	-5.4975848197937	-0.115513160824776	0.187221974134445	0.0925987064838409
-5.16318321228027	-8.15925025939941	-5.49924039840698	-0.115594267845154	0.18722340464592	0.0926336571574211
-5.16737651824951	-8.16170024871826	-5.49607086181641	-0.115672431886196	0.187179759144783	0.0926451459527016
-5.17585945129395	-8.15880298614502	-5.49287128448486	-0.115712933242321	0.187150940299034	0.0927319526672363
-5.17399501800537	-8.16657447814941	-5.49019002914429	-0.115950621664524	0.187066152691841	0.0927535742521286
-5.17308378219604	-8.15652751922607	-5.49912548065186	-0.115876935422421	0.187026619911194	0.092830665409565
-5.17422819137573	-8.16134166717529	-5.49617004394531	-0.115950711071491	0.186937570571899	0.092851810157299
-5.1744532585144	-8.15727710723877	-5.49753475189209	-0.115951538085938	0.186782836914063	0.0928637459874153
-5.17872762680054	-8.15747547149658	-5.50077199935913	-0.115996345877647	0.18683922290802	0.0929230973124504
-5.17892503738403	-8.15684032440186	-5.49613332748413	-0.116212017834187	0.186772540211678	0.0929077044129372
-5.18383359909058	-8.15384006500244	-5.48811626434326	-0.116219997406006	0.186709806323051	0.0929808914661407
-5.18247842788696	-8.15005207061768	-5.49695158004761	-0.116345532238483	0.186718121170998	0.0930809676647186
-5.17951679229736	-8.14931488037109	-5.49125194549561	-0.116339407861233	0.186643347144127	0.0930778384208679
-5.17860078811646	-8.14601230621338	-5.49809169769287	-0.116352111101151	0.186678051948547	0.0931257605552673
-5.17584657669067	-8.1481876373291	-5.49779462814331	-0.116423077881336	0.186676412820816	0.0931429639458656
-5.18091487884521	-8.14569091796875	-5.49690628051758	-0.116412900388241	0.186649978160858	0.0931597724556923
-5.17795324325562	-8.14845943450928	-5.48977088928223	-0.116641916334629	0.186580687761307	0.0932376533746719
-5.17639875411987	-8.1424732208252	-5.49054765701294	-0.116599731147289	0.18647263944149	0.0932763293385506
-5.17286825180054	-8.14178562164307	-5.49101161956787	-0.116670861840248	0.186592131853104	0.0933995693922043
-5.17043161392212	-8.14233684539795	-5.49571800231934	-0.116650737822056	0.186644345521927	0.0934256464242935
-5.17066383361816	-8.14120388031006	-5.4913969039917	-0.116613864898682	0.186680555343628	0.0934927091002464
-5.16597747802734	-8.14489841461182	-5.48955249786377	-0.116702578961849	0.186628744006157	0.0935450121760368
-5.16894054412842	-8.14403438568115	-5.48140287399292	-0.11684837937355	0.186594784259796	0.0936146825551987
-5.16155385971069	-8.1419677734375	-5.48155546188354	-0.116857752203941	0.186590299010277	0.0937686190009117
-5.15786075592041	-8.13496398925781	-5.4812388420105	-0.116863563656807	0.186584547162056	0.0938169956207275
-5.15521669387817	-8.13588047027588	-5.48011493682861	-0.116802230477333	0.186604112386703	0.0939146727323532
-5.15674877166748	-8.13776969909668	-5.48213672637939	-0.116854764521122	0.186649143695831	0.0939220264554024
-5.15734243392944	-8.13772583007813	-5.47432661056519	-0.116875469684601	0.186669498682022	0.0939858481287956
-5.15567350387573	-8.1397647857666	-5.47509670257568	-0.117075733840466	0.186663225293159	0.0940795987844467
-5.15289974212646	-8.13286972045898	-5.4684419631958	-0.11703559756279	0.18656150996685	0.0940956994891167
-5.14626502990723	-8.13449668884277	-5.47605657577515	-0.117053180932999	0.186609417200089	0.0941973477602005
-5.14281892776489	-8.12709426879883	-5.47049856185913	-0.116989307105541	0.186526075005531	0.094220757484436
-5.14554357528687	-8.12900066375732	-5.47165393829346	-0.116937570273876	0.186604022979736	0.0942893102765083
-5.14381790161133	-8.13140106201172	-5.46839809417725	-0.117060914635658	0.186644047498703	0.0943926796317101
-5.14782428741455	-8.13152122497559	-5.45924806594849	-0.117078430950642	0.18673075735569	0.0944527089595795
-5.14593172073364	-8.13533592224121	-5.4560546875	-0.117175944149494	0.186721310019493	0.0945124551653862
-5.14213418960571	-8.13130569458008	-5.45867490768433	-0.117136627435684	0.186700403690338	0.0945993438363075
-5.14058113098145	-8.1344633102417	-5.45711612701416	-0.11714868247509	0.186729967594147	0.0946076735854149
-5.13712358474731	-8.12911128997803	-5.46843481063843	-0.117062613368034	0.186707362532616	0.0946293622255325
-5.14157485961914	-8.12966537475586	-5.46554899215698	-0.117039933800697	0.186823040246964	0.0946550220251083
-5.14067125320435	-8.13086414337158	-5.46996545791626	-0.117098033428192	0.186762437224388	0.0946782231330872
-5.14888477325439	-8.12990283966064	-5.46100091934204	-0.117044448852539	0.186974495649338	0.0947601720690727
-5.14490461349487	-8.13360023498535	-5.46252489089966	-0.117166183888912	0.186915785074234	0.0948265716433525
-5.14180946350098	-8.13201999664307	-5.46198177337646	-0.117042824625969	0.186927229166031	0.0948869213461876
-5.14485549926758	-8.13412475585938	-5.46518707275391	-0.117092654109001	0.187007948756218	0.0949512347579002
-5.14229726791382	-8.13158893585205	-5.47304391860962	-0.117018863558769	0.187002196907997	0.0949441343545914
-5.14843273162842	-8.13729476928711	-5.47526454925537	-0.116916097700596	0.187036439776421	0.0949676334857941
-5.15087461471558	-8.13713455200195	-5.46715688705444	-0.116908006370068	0.18699024617672	0.0949374139308929
-5.15476274490356	-8.1372594833374	-5.46690034866333	-0.116970576345921	0.187042117118835	0.0950468853116035
-5.15470027923584	-8.1378698348999	-5.46381330490112	-0.116964638233185	0.187072098255157	0.0951110050082207
-5.15403175354004	-8.13919448852539	-5.47053384780884	-0.116868630051613	0.18708997964859	0.0950936079025269
-5.16185235977173	-8.14359569549561	-5.47418117523193	-0.116782769560814	0.187211573123932	0.0951491370797157
-5.16252660751343	-8.14814472198486	-5.47782564163208	-0.116786181926727	0.187184453010559	0.0950724110007286
-5.17122554779053	-8.14829254150391	-5.46843338012695	-0.116763614118099	0.187095552682877	0.0951563939452171
-5.17060136795044	-8.1481237411499	-5.47247886657715	-0.11681254953146	0.187190517783165	0.0951345786452293
-5.17360019683838	-8.15080642700195	-5.47773122787476	-0.116764187812805	0.187158465385437	0.0951782912015915
-5.17496490478516	-8.15310573577881	-5.47286701202393	-0.116658128798008	0.187244355678558	0.0951459258794785
-5.17982387542725	-8.15768909454346	-5.47927331924438	-0.116658702492714	0.187208876013756	0.0952130928635597
-5.18553352355957	-8.16188430786133	-5.48806190490723	-0.116664096713066	0.187299534678459	0.095231756567955
-5.18931293487549	-8.16509819030762	-5.48222351074219	-0.116670913994312	0.187273234128952	0.0951923877000809
-5.19599008560181	-8.16428470611572	-5.47951364517212	-0.116653323173523	0.187213063240051	0.0952659919857979
-5.19616460800171	-8.16681480407715	-5.47897338867188	-0.116673402488232	0.187270537018776	0.0952952057123184
-5.20112037658691	-8.16350173950195	-5.48251914978027	-0.116621874272823	0.187143981456757	0.0952427983283997
-5.20217704772949	-8.16483879089355	-5.48774385452271	-0.116598308086395	0.187237739562988	0.0953133925795555
-5.20607805252075	-8.1637077331543	-5.48849582672119	-0.116532616317272	0.187210366129875	0.0952473357319832
-5.21169948577881	-8.16939735412598	-5.49119138717651	-0.116521313786507	0.18728706240654	0.0953412652015686
-5.21630334854126	-8.17227649688721	-5.49441242218018	-0.116644628345966	0.187278091907501	0.0953271016478539
-5.22182321548462	-8.17354202270508	-5.49363565444946	-0.116593316197395	0.187236368656158	0.0953985154628754
-5.2212495803833	-8.17499828338623	-5.49955749511719	-0.116665571928024	0.187243640422821	0.0953882560133934
-5.22284126281738	-8.1693115234375	-5.49639844894409	-0.116571642458439	0.187168762087822	0.0954866334795952
-5.22439527511597	-8.17404651641846	-5.49657583236694	-0.116524174809456	0.187220767140388	0.0954560115933418
-5.22382545471191	-8.17206764221191	-5.50155878067017	-0.116473764181137	0.187218621373177	0.0954760760068893
-5.22931480407715	-8.17275047302246	-5.50402355194092	-0.116450764238834	0.18727071583271	0.0954952761530876
-5.22847080230713	-8.17758464813232	-5.50441741943359	-0.116452559828758	0.187178269028664	0.0954763442277908
-5.23514318466187	-8.17455673217773	-5.50474405288696	-0.116385027766228	0.187358841300011	0.0955465137958527
-5.23512411117554	-8.18401908874512	-5.50226640701294	-0.116384208202362	0.187251463532448	0.0955284386873245
-5.2365140914917	-8.17881870269775	-5.50131940841675	-0.116376005113125	0.187294825911522	0.0956583023071289
-5.2357029914856	-8.1831111907959	-5.50271415710449	-0.11638155579567	0.187325224280357	0.0956810861825943
-5.23116254806519	-8.18317031860352	-5.50553035736084	-0.116225928068161	0.18735708296299	0.0956341326236725
-5.23603343963623	-8.18736934661865	-5.51002979278564	-0.116200365126133	0.187362715601921	0.0957016870379448
-5.23444223403931	-8.19069576263428	-5.50638151168823	-0.116219565272331	0.187367051839828	0.0956684276461601
-5.24326229095459	-8.19170761108398	-5.50804662704468	-0.116168111562729	0.187350675463676	0.0958026498556137
-5.23931312561035	-8.19316959381104	-5.51094627380371	-0.116262905299664	0.187338069081306	0.0958380922675133
-5.244948387146	-8.19342422485352	-5.50314712524414	-0.116151459515095	0.187337309122086	0.095927007496357
-5.24145030975342	-8.19588279724121	-5.50977182388306	-0.116263188421726	0.187329053878784	0.0960322767496109
-5.24263143539429	-8.19415283203125	-5.52025604248047	-0.11615502089262	0.18734884262085	0.09611427038908
-5.24303007125854	-8.19748020172119	-5.51628923416138	-0.116054445505142	0.187469691038132	0.0962064564228058
-5.24562788009644	-8.20491218566895	-5.52175331115723	-0.116141632199287	0.187414556741714	0.096270740032196
-5.25175523757935	-8.19940853118896	-5.51476669311523	-0.116217210888863	0.187300145626068	0.0963574573397636
-5.25002813339233	-8.19924545288086	-5.51243114471436	-0.116277687251568	0.187353074550629	0.0964858382940292
-5.24776697158813	-8.1949291229248	-5.51706600189209	-0.116135261952877	0.187301680445671	0.096563920378685
-5.24849033355713	-8.19715118408203	-5.5155291557312	-0.116107031702995	0.187396451830864	0.0967324003577232
-5.24784088134766	-8.19983863830566	-5.52247714996338	-0.11610908806324	0.187373027205467	0.0967930108308792
-5.25097608566284	-8.20032501220703	-5.51632308959961	-0.116131342947483	0.187383815646172	0.0968649834394455
-5.25497961044312	-8.20567226409912	-5.51959228515625	-0.116182178258896	0.187396243214607	0.0970025807619095
-5.25020313262939	-8.20151042938232	-5.51256084442139	-0.116187445819378	0.187250763177872	0.0971084237098694
-5.24900197982788	-8.19968700408936	-5.51913928985596	-0.116125799715519	0.187315985560417	0.097223773598671
-5.24728155136108	-8.20164966583252	-5.5181679725647	-0.116164177656174	0.187288820743561	0.0972834229469299
-5.24760293960571	-8.20086669921875	-5.51794481277466	-0.116009540855885	0.187290459871292	0.0974043160676956
-5.24809741973877	-8.20316982269287	-5.50994491577148	-0.116112977266312	0.187328904867172	0.0975273698568344
-5.25104236602783	-8.20337867736816	-5.50614786148071	-0.116079270839691	0.187417790293694	0.09762904047966
-5.25416088104248	-8.21161460876465	-5.5021071434021	-0.116204589605331	0.187417030334473	0.0977157428860664
-5.25043487548828	-8.20548248291016	-5.50429105758667	-0.116122171282768	0.187316820025444	0.0978798717260361
-5.24923229217529	-8.211669921875	-5.49828577041626	-0.116171717643738	0.187358617782593	0.0979470238089561
-5.245774269104	-8.20451259613037	-5.50878620147705	-0.116032525897026	0.187290176749229	0.0980071425437927
-5.24787282943726	-8.20918464660645	-5.49680376052856	-0.116078220307827	0.187284305691719	0.098059393465519
-5.25061178207397	-8.20988273620605	-5.49584245681763	-0.116101741790771	0.187261044979095	0.0980909541249275
-5.25428009033203	-8.20657634735107	-5.49487018585205	-0.116090826690197	0.187306299805641	0.0981911048293114
-5.25197601318359	-8.21331024169922	-5.49080038070679	-0.116155810654163	0.187310785055161	0.0982501357793808
-5.25151920318604	-8.2105598449707	-5.48305320739746	-0.116154916584492	0.18720006942749	0.0983465686440468
-5.25070428848267	-8.21000194549561	-5.48362016677856	-0.116146177053452	0.187269553542137	0.0984196811914444
-5.25212335586548	-8.20683479309082	-5.47742319107056	-0.116154856979847	0.187172278761864	0.0984499081969261
-5.25448608398438	-8.20831775665283	-5.48609066009521	-0.116116359829903	0.187271162867546	0.0984999462962151
-5.25185966491699	-8.21287631988525	-5.48032808303833	-0.116130001842976	0.187182053923607	0.0984560400247574
-5.25722122192383	-8.20838069915771	-5.47568941116333	-0.116273157298565	0.187123283743858	0.0984878465533257
-5.25772142410278	-8.21115779876709	-5.47411441802979	-0.116248555481434	0.187158763408661	0.0985156893730164
-5.26332473754883	-8.20844650268555	-5.46837377548218	-0.116288907825947	0.187060281634331	0.0984489768743515
-5.25720548629761	-8.20836353302002	-5.46164226531982	-0.11637520045042	0.186942040920258	0.0985555499792099
-5.25868034362793	-8.2029333114624	-5.46565961837769	-0.116342276334763	0.186964944005013	0.0985028892755508
-5.25548839569092	-8.20427131652832	-5.46252489089966	-0.116293929517269	0.187043994665146	0.0984811708331108
-5.25803136825562	-8.20859718322754	-5.4686017036438	-0.116343080997467	0.186956956982613	0.0984732732176781
-5.26463603973389	-8.2083158493042	-5.46456909179688	-0.11648266017437	0.187034353613853	0.0984428226947784
-5.26409673690796	-8.21275997161865	-5.46233701705933	-0.116515770554543	0.186960458755493	0.0984475538134575
-5.26671314239502	-8.20825576782227	-5.45834255218506	-0.116520896553993	0.186982214450836	0.098418340086937
-5.26394939422607	-8.20707893371582	-5.46273851394653	-0.116514898836613	0.186858206987381	0.0983949601650238
-5.26317882537842	-8.20225429534912	-5.46682167053223	-0.116446949541569	0.186903581023216	0.0983270183205605
-5.26606416702271	-8.20535087585449	-5.46517705917358	-0.116484388709068	0.186974838376045	0.0983326137065887
-5.26617193222046	-8.20615577697754	-5.46796178817749	-0.116552777588367	0.186932846903801	0.0982753932476044
-5.27187585830688	-8.20800685882568	-5.4630708694458	-0.116600722074509	0.187041416764259	0.0982847809791565
-5.27165460586548	-8.20847988128662	-5.46132326126099	-0.116723008453846	0.18707175552845	0.0982216820120811
-5.26839303970337	-8.20355033874512	-5.46338844299316	-0.11672380566597	0.186923339962959	0.0982370749115944
-5.26830911636353	-8.20762634277344	-5.4654803276062	-0.116725340485573	0.186983063817024	0.0982084348797798
-5.26353359222412	-8.20193672180176	-5.46361923217773	-0.116665042936802	0.186825275421143	0.0981823801994324
-5.26616668701172	-8.19897174835205	-5.46985816955566	-0.116636529564857	0.186972051858902	0.098166935145855
-5.26441860198975	-8.20162200927734	-5.47348070144653	-0.11673378944397	0.186881735920906	0.0981066599488258
-5.26540946960449	-8.19949150085449	-5.46582221984863	-0.116710409522057	0.186969935894012	0.0980936586856842
-5.26904344558716	-8.20217418670654	-5.46909379959106	-0.116787299513817	0.18695954978466	0.0980860739946365
-5.27016544342041	-8.1995792388916	-5.46272993087769	-0.116794250905514	0.186960443854332	0.0980619266629219
-5.26979494094849	-8.199294090271	-5.46825361251831	-0.116808176040649	0.187002837657928	0.0980849117040634
-5.26559829711914	-8.19899845123291	-5.47151756286621	-0.116814233362675	0.186968773603439	0.0980918183922768
-5.26667737960815	-8.20025157928467	-5.47940874099731	-0.116817757487297	0.187004566192627	0.0980749279260635
-5.2649040222168	-8.20027351379395	-5.48169565200806	-0.116743236780167	0.187062948942184	0.098019964993
-5.27109289169312	-8.20151329040527	-5.47364568710327	-0.116743616759777	0.187006264925003	0.0980481505393982
-5.26675224304199	-8.20408058166504	-5.47967481613159	-0.116833068430424	0.186985969543457	0.0979714095592499
-5.27416324615479	-8.19997406005859	-5.47229814529419	-0.116764046251774	0.186993598937988	0.0980746746063232
-5.27092838287354	-8.20427894592285	-5.4807562828064	-0.116795338690281	0.187063276767731	0.098097912967205
-5.27011680603027	-8.20165061950684	-5.48402500152588	-0.11658650636673	0.187080770730972	0.098066546022892
-5.27145290374756	-8.20373249053955	-5.48671960830688	-0.1165581792593	0.187190771102905	0.0980959683656693
-5.27142906188965	-8.20837116241455	-5.49638223648071	-0.116501212120056	0.187172666192055	0.0980438143014908
-5.27722454071045	-8.21116638183594	-5.4913182258606	-0.116511672735214	0.187276884913445	0.0980334207415581
-5.27213382720947	-8.21629238128662	-5.48918342590332	-0.116581030189991	0.187145575881004	0.0979848355054855
-5.27680921554565	-8.21069526672363	-5.49601745605469	-0.116410821676254	0.187114477157593	0.0979728102684021
-5.27036809921265	-8.21245956420898	-5.49422740936279	-0.116417199373245	0.187176570296288	0.0980682224035263
-5.27184867858887	-8.21224594116211	-5.50101327896118	-0.116324387490749	0.187195554375648	0.097992829978466
-5.27591466903687	-8.21635913848877	-5.49765062332153	-0.1162139326334	0.187274351716042	0.0980763211846352
-5.27972841262817	-8.22347545623779	-5.50008153915405	-0.116235993802547	0.18726946413517	0.0980293527245522
-5.28227090835571	-8.22587966918945	-5.49989032745361	-0.116241753101349	0.187327027320862	0.0981060341000557
-5.28363275527954	-8.22938919067383	-5.50373888015747	-0.116344913840294	0.187279060482979	0.0981520637869835
-5.28176355361938	-8.23040103912354	-5.50451850891113	-0.116216838359833	0.187233462929726	0.0981424897909164
-5.27842998504639	-8.23211765289307	-5.50803852081299	-0.11630641669035	0.187203630805016	0.0981908887624741
-5.27962684631348	-8.23198986053467	-5.5158109664917	-0.116258978843689	0.187141314148903	0.0981661453843117
-5.27934837341309	-8.2326602935791	-5.51602125167847	-0.116125531494617	0.187208846211433	0.0982445776462555
-5.28382921218872	-8.23429584503174	-5.51291990280151	-0.116153419017792	0.187160149216652	0.0982433035969734
-5.28568506240845	-8.23299980163574	-5.51262378692627	-0.116182215511799	0.187210515141487	0.0982798337936401
-5.28884792327881	-8.2406587600708	-5.5135440826416	-0.116273760795593	0.187205880880356	0.0983658879995346
-5.28549480438232	-8.23415470123291	-5.51199674606323	-0.116261065006256	0.187195584177971	0.0983735546469688
-5.29014539718628	-8.24101829528809	-5.51947641372681	-0.116283886134624	0.187191531062126	0.098387822508812
-5.28462791442871	-8.23445796966553	-5.51783514022827	-0.116294845938683	0.187077209353447	0.0984939858317375
-5.28545904159546	-8.23951244354248	-5.52248764038086	-0.116316802799702	0.18714739382267	0.0984314307570457
-5.28305625915527	-8.23776912689209	-5.53197383880615	-0.116292275488377	0.187072947621346	0.0984523743391037
-5.28754091262817	-8.24011993408203	-5.527419090271	-0.116391561925411	0.187131524085999	0.0985142588615417
-5.2851939201355	-8.24089431762695	-5.52570867538452	-0.116476327180862	0.187112525105476	0.0984728634357452
-5.28954792022705	-8.23952960968018	-5.52444934844971	-0.116495408117771	0.186966240406036	0.0986026376485825
-5.28639507293701	-8.23990440368652	-5.51700210571289	-0.11665415763855	0.186965212225914	0.098662443459034
-5.28867101669312	-8.23676204681396	-5.52129125595093	-0.116604447364807	0.186891302466393	0.0987171232700348
-5.285315990448	-8.23737812042236	-5.51972961425781	-0.116748988628387	0.186930418014526	0.0988623425364494
-5.28267765045166	-8.23545742034912	-5.52004194259644	-0.116811998188496	0.186773747205734	0.098820373415947
-5.28350353240967	-8.23224830627441	-5.51102685928345	-0.116732738912106	0.186798989772797	0.0989307090640068
-5.28538942337036	-8.23532867431641	-5.51742601394653	-0.116855405271053	0.186843186616898	0.098962239921093
-5.28679847717285	-8.23374843597412	-5.51179981231689	-0.116879038512707	0.186788216233253	0.09901013225317
-5.28358030319214	-8.23390483856201	-5.511887550354	-0.117036052048206	0.186710134148598	0.0990483239293098
-5.28147792816162	-8.23139476776123	-5.50995874404907	-0.117093406617641	0.186715736985207	0.0990687236189842
-5.2845139503479	-8.23171806335449	-5.51368045806885	-0.117191173136234	0.186704501509666	0.0990688428282738
-5.28162908554077	-8.2294750213623	-5.50711965560913	-0.117133863270283	0.18664725124836	0.0991226360201836
-5.27967548370361	-8.22887802124023	-5.51432943344116	-0.117198251187801	0.186652645468712	0.0991598069667816
-5.27595567703247	-8.22493076324463	-5.51147365570068	-0.117196016013622	0.186551436781883	0.0991605818271637
-5.27564287185669	-8.22568798065186	-5.51681184768677	-0.117124117910862	0.186609551310539	0.0992037281394005
-5.27721309661865	-8.22753620147705	-5.5149507522583	-0.117209523916245	0.186598271131516	0.099222756922245
-5.2821569442749	-8.22813129425049	-5.50006055831909	-0.117165364325047	0.186693578958511	0.0992779731750488
-5.28379344940186	-8.23681259155273	-5.50487852096558	-0.117391154170036	0.186719238758087	0.099401630461216
-5.28124189376831	-8.2299108505249	-5.49949407577515	-0.117339447140694	0.186723008751869	0.0994192585349083
-5.27976751327515	-8.23929500579834	-5.49995517730713	-0.117363877594471	0.186730340123177	0.0994300618767738
-5.27809381484985	-8.23772144317627	-5.5070366859436	-0.117349788546562	0.186752617359161	0.0994603782892227
-5.27898788452148	-8.24073219299316	-5.50614929199219	-0.117307744920254	0.186737328767776	0.0994651392102242
-5.27625703811646	-8.23934936523438	-5.51442813873291	-0.11725877225399	0.186727195978165	0.0994306430220604
-5.27993726730347	-8.24073791503906	-5.50313949584961	-0.117243349552155	0.186771228909492	0.0995049998164177
-5.28049421310425	-8.24377727508545	-5.49883937835693	-0.117321722209454	0.186819717288017	0.0994126722216606
-5.2829418182373	-8.24029541015625	-5.49512100219727	-0.117288894951344	0.186838284134865	0.099518209695816
-5.27514123916626	-8.23907279968262	-5.49069595336914	-0.117337338626385	0.186800315976143	0.0995393842458725
-5.27848625183105	-8.23687839508057	-5.48820686340332	-0.117241643369198	0.186811745166779	0.0995349287986755
-5.27587985992432	-8.23492622375488	-5.49701738357544	-0.11729009449482	0.186821073293686	0.0995267406105995
-5.27185440063477	-8.23116683959961	-5.49773263931274	-0.117296762764454	0.186824008822441	0.0993890538811684
-5.27635288238525	-8.22912120819092	-5.49841833114624	-0.117204636335373	0.186878815293312	0.0993881300091743
-5.27640819549561	-8.23417949676514	-5.50268650054932	-0.117314048111439	0.186856344342232	0.0994244888424873
-5.28330993652344	-8.23705291748047	-5.5001802444458	-0.117252826690674	0.18682524561882	0.0994760319590569
-5.2808403968811	-8.23806381225586	-5.50202798843384	-0.117271654307842	0.18687516450882	0.0995314121246338
-5.28189945220947	-8.23402309417725	-5.4954252243042	-0.11731019616127	0.186868295073509	0.0995273366570473
-5.27965784072876	-8.23381996154785	-5.49828386306763	-0.117316253483295	0.18684820830822	0.0994929969310761
-5.27829504013062	-8.23254203796387	-5.49692058563232	-0.117315709590912	0.186752378940582	0.0994319915771484
-5.28057813644409	-8.23316860198975	-5.49555110931396	-0.117315605282784	0.186844021081924	0.0994530394673347
-5.27661657333374	-8.23043537139893	-5.49779319763184	-0.11723630875349	0.186859250068665	0.0993339791893959
-5.27952432632446	-8.23283195495605	-5.50603628158569	-0.117199406027794	0.18692784011364	0.0993653982877731
-5.2826132774353	-8.23854064941406	-5.50484037399292	-0.117232300341129	0.186912283301353	0.0993314310908318
-5.28726720809937	-8.23585033416748	-5.50118160247803	-0.117206551134586	0.186947286128998	0.0993463844060898
-5.28902006149292	-8.24103736877441	-5.4993782043457	-0.117334939539433	0.187025502324104	0.0993996486067772
-5.28220415115356	-8.2367582321167	-5.50129270553589	-0.117295600473881	0.186930388212204	0.0994142964482307
-5.28462505340576	-8.24546527862549	-5.50650310516357	-0.117253631353378	0.186940789222717	0.0994025617837906
-5.28491878509521	-8.24021244049072	-5.50771951675415	-0.117179051041603	0.186942771077156	0.0994074940681458
-5.28678512573242	-8.24228954315186	-5.50677156448364	-0.117210708558559	0.1869245916605	0.0994110926985741
-5.28503894805908	-8.2393159866333	-5.5156307220459	-0.117200762033463	0.186869785189629	0.0994177833199501
-5.29256391525269	-8.24175548553467	-5.50775766372681	-0.117168396711349	0.186943396925926	0.099449135363102
-5.29413223266602	-8.24280452728271	-5.50597524642944	-0.117252171039581	0.186853170394897	0.0994278937578201
-5.29817533493042	-8.23909378051758	-5.49987411499023	-0.117207385599613	0.186785325407982	0.0995653048157692
-5.29679393768311	-8.24117088317871	-5.50270748138428	-0.117317259311676	0.186860740184784	0.0995932817459106
-5.30115270614624	-8.23781967163086	-5.50061655044556	-0.117229327559471	0.186807498335838	0.09962098300457
-5.30278348922729	-8.23706150054932	-5.51052188873291	-0.117296420037746	0.186743825674057	0.0996979102492332
-5.30466985702515	-8.23412704467773	-5.51442575454712	-0.117292404174805	0.186817035079002	0.0996683388948441
-5.30662441253662	-8.23479557037354	-5.5125298500061	-0.117275983095169	0.186812460422516	0.0997971966862679
-5.308678150177	-8.23537063598633	-5.5169472694397	-0.117286890745163	0.186788529157639	0.0998212918639183
-5.30861520767212	-8.23712158203125	-5.51295852661133	-0.117296285927296	0.186820730566978	0.0998968109488487
-5.31143617630005	-8.23885250091553	-5.51542854309082	-0.11731018871069	0.186795726418495	0.0999125763773918
-5.3123631477356	-8.23825454711914	-5.51062393188477	-0.117293559014797	0.186767220497131	0.100003682076931
-5.31241083145142	-8.24142074584961	-5.51270580291748	-0.117411270737648	0.186825782060623	0.10008791834116
-5.31015872955322	-8.23935317993164	-5.51386213302612	-0.117350578308105	0.186652287840843	0.100138507783413
-5.30967903137207	-8.23854064941406	-5.52254247665405	-0.117297142744064	0.186720103025436	0.100254692137241
-5.30679655075073	-8.23658084869385	-5.5233039855957	-0.117222636938095	0.186603203415871	0.100287139415741
-5.31029939651489	-8.23925018310547	-5.52413177490234	-0.117238827049732	0.186710312962532	0.100376658141613
-5.31389331817627	-8.24234676361084	-5.5219030380249	-0.117320254445076	0.18668232858181	0.100483357906342
-5.31859445571899	-8.24326610565186	-5.51623010635376	-0.117280691862106	0.186743423342705	0.10052502155304
-5.31758069992065	-8.24738788604736	-5.52821207046509	-0.117301695048809	0.186625674366951	0.10065059363842
-5.32035827636719	-8.24431610107422	-5.5229320526123	-0.117353722453117	0.186680927872658	0.10073559731245
-5.32139778137207	-8.24958610534668	-5.52466058731079	-0.1174086779356	0.186620891094208	0.100778244435787
-5.31803703308105	-8.24862670898438	-5.52886819839478	-0.117354802787304	0.186578676104546	0.100929230451584
-5.31998920440674	-8.25061702728271	-5.53067111968994	-0.117285251617432	0.186631217598915	0.101017653942108
-5.31884717941284	-8.25019359588623	-5.53432893753052	-0.117225222289562	0.18663614988327	0.101059168577194
-5.3251805305481	-8.25295066833496	-5.5246467590332	-0.117267400026321	0.186625555157661	0.101137280464172
-5.32249021530151	-8.25477600097656	-5.52154397964478	-0.117308214306831	0.186563447117805	0.101208530366421
-5.32869100570679	-8.25171756744385	-5.52364873886108	-0.117299370467663	0.18653604388237	0.101390540599823
-5.32487344741821	-8.25060367584229	-5.52214813232422	-0.117288239300251	0.186501234769821	0.101464256644249
-5.32442474365234	-8.25152587890625	-5.51802968978882	-0.117296069860458	0.186459198594093	0.101498365402222
-5.32730770111084	-8.25258445739746	-5.52534437179565	-0.117282032966614	0.186536282300949	0.101590134203434
-5.32467699050903	-8.25791645050049	-5.52142429351807	-0.117327131330967	0.186453774571419	0.101578645408154
-5.33279705047607	-8.25475406646729	-5.52577543258667	-0.117265641689301	0.186454012989998	0.101690486073494
-5.33149242401123	-8.25610160827637	-5.52459764480591	-0.117407619953156	0.186422109603882	0.101679444313049
-5.33860731124878	-8.25199222564697	-5.52927207946777	-0.117298379540443	0.186355873942375	0.101768352091312
-5.33521175384521	-8.25275802612305	-5.52771711349487	-0.117276608943939	0.186411902308464	0.101847723126411
-5.33604145050049	-8.25178718566895	-5.52626323699951	-0.117298573255539	0.186397358775139	0.101804837584496
-5.33598947525024	-8.25422191619873	-5.53728532791138	-0.117207825183868	0.18646277487278	0.101905569434166
-5.33685111999512	-8.25515079498291	-5.53421640396118	-0.11727350205183	0.186451733112335	0.101897865533829
-5.34035301208496	-8.25625896453857	-5.5326509475708	-0.117210708558559	0.186467215418816	0.101938687264919
-5.34057903289795	-8.25988292694092	-5.53542852401733	-0.117266811430454	0.186519801616669	0.102013200521469
-5.3432559967041	-8.26012706756592	-5.527512550354	-0.117264084517956	0.186504662036896	0.101984582841396
-5.34323310852051	-8.26399326324463	-5.52957391738892	-0.117248743772507	0.186538934707642	0.101997070014477
-5.34117937088013	-8.25736427307129	-5.52950572967529	-0.117215976119041	0.186487287282944	0.102026842534542
-5.34195470809937	-8.2609920501709	-5.53178024291992	-0.117195852100849	0.186513856053352	0.102040030062199
-5.34103202819824	-8.25891304016113	-5.53444623947144	-0.117141701281071	0.186455354094505	0.102047584950924
-5.34267282485962	-8.257493019104	-5.53744840621948	-0.117142774164677	0.186508297920227	0.102034851908684
-5.34003639221191	-8.25610065460205	-5.53478097915649	-0.117145135998726	0.186421379446983	0.10200347006321
-5.33906936645508	-8.25520896911621	-5.52900981903076	-0.117114886641502	0.186629071831703	0.102013625204563
-5.34255838394165	-8.25197982788086	-5.53107070922852	-0.117222778499126	0.186520159244537	0.102024935185909
-5.34008932113647	-8.25160694122314	-5.51680517196655	-0.117158308625221	0.186557978391647	0.102040745317936
-5.33844184875488	-8.2521448135376	-5.52234697341919	-0.117317169904709	0.186601281166077	0.10212392359972
-5.33447074890137	-8.2486629486084	-5.52061605453491	-0.117251433432102	0.186607986688614	0.102105401456356
-5.33427619934082	-8.25269222259521	-5.5236291885376	-0.117239758372307	0.18667596578598	0.102205656468868
-5.33012008666992	-8.2474889755249	-5.52432775497437	-0.117122553288937	0.186749905347824	0.102177292108536
-5.3300461769104	-8.24944305419922	-5.52208948135376	-0.117139615118504	0.186809405684471	0.102210156619549
-5.3232159614563	-8.25238418579102	-5.52263069152832	-0.117134861648083	0.186817735433578	0.10215587168932
-5.32425689697266	-8.24860095977783	-5.51942729949951	-0.117101065814495	0.18680314719677	0.102217294275761
-5.32368564605713	-8.25552940368652	-5.51505756378174	-0.117193758487701	0.18683086335659	0.102301739156246
-5.3219633102417	-8.25182819366455	-5.51712799072266	-0.117134660482407	0.18682499229908	0.102298863232136
-5.32254314422607	-8.25476551055908	-5.51264762878418	-0.117156274616718	0.186864852905273	0.102391973137856
-5.31786966323853	-8.25280570983887	-5.50678157806396	-0.117151074111462	0.186870604753494	0.102373845875263
-5.31375312805176	-8.25449275970459	-5.50927448272705	-0.116975240409374	0.186923965811729	0.102567695081234
-5.31470012664795	-8.25593757629395	-5.51338481903076	-0.117031179368496	0.186949357390404	0.102629482746124
-5.31704521179199	-8.25863456726074	-5.50141572952271	-0.116959743201733	0.187073767185211	0.102757051587105
-5.31644773483276	-8.26177787780762	-5.50666570663452	-0.116874933242798	0.186974316835403	0.102870687842369
-5.3162317276001	-8.26165771484375	-5.50972270965576	-0.116831570863724	0.187089279294014	0.103009790182114
-5.31578969955444	-8.26495361328125	-5.50581789016724	-0.116946294903755	0.187031909823418	0.103111237287521
-5.31744432449341	-8.26284122467041	-5.50422763824463	-0.116820678114891	0.187105298042297	0.103272184729576
-5.31716823577881	-8.26635265350342	-5.51052236557007	-0.116875901818275	0.187053337693214	0.103294633328915
-5.31644678115845	-8.26445770263672	-5.50496864318848	-0.116799078881741	0.187135264277458	0.103362694382668
-5.31880807876587	-8.27434921264648	-5.50193786621094	-0.116860747337341	0.187078237533569	0.10336247831583
-5.31674289703369	-8.26894950866699	-5.50273323059082	-0.116755418479443	0.187049299478531	0.103415168821812
-5.3223614692688	-8.27180576324463	-5.5029559135437	-0.116694934666157	0.18709871172905	0.103511497378349
-5.3252100944519	-8.27125644683838	-5.50071668624878	-0.116708226501942	0.187050119042397	0.103565566241741
-5.32253789901733	-8.27327060699463	-5.50337028503418	-0.116689063608646	0.187039747834206	0.103682801127434
-5.32436800003052	-8.27402782440186	-5.49521541595459	-0.116612523794174	0.186989516019821	0.103730663657188
-5.32891750335693	-8.27499961853027	-5.49695491790771	-0.116593867540359	0.187011495232582	0.10382491350174
-5.33265161514282	-8.27783203125	-5.49723148345947	-0.116578586399555	0.186868190765381	0.103896088898182
-5.33698701858521	-8.27896881103516	-5.49273157119751	-0.116573601961136	0.186944827437401	0.104000099003315
-5.33596849441528	-8.28286647796631	-5.49220037460327	-0.116570219397545	0.186890706419945	0.10404921323061
-5.33813858032227	-8.280198097229	-5.48656606674194	-0.116532325744629	0.186839535832405	0.104154162108898
-5.33959627151489	-8.28491973876953	-5.48783731460571	-0.116589903831482	0.186765044927597	0.104223623871803
-5.3424129486084	-8.28141307830811	-5.48139524459839	-0.116559788584709	0.186734467744827	0.104285672307014
-5.34441375732422	-8.28647041320801	-5.48719120025635	-0.116644531488419	0.186767116189003	0.10428499430418
-5.3477954864502	-8.28443622589111	-5.48453855514526	-0.116535827517509	0.186686977744102	0.104428984224796
-5.34847640991211	-8.28482913970947	-5.48975658416748	-0.116588525474072	0.18662916123867	0.104493029415607
-5.34804058074951	-8.2813835144043	-5.48491191864014	-0.116468749940395	0.186612725257874	0.104570306837559
-5.35336828231812	-8.28710079193115	-5.48513221740723	-0.11642999202013	0.18660794198513	0.104624643921852
-5.35295009613037	-8.28442764282227	-5.48275995254517	-0.116454191505909	0.186511501669884	0.104678645730019
-5.35618162155151	-8.28564167022705	-5.48867893218994	-0.116388790309429	0.186517089605331	0.104727514088154
-5.35707330703735	-8.28656959533691	-5.49391937255859	-0.116444520652294	0.186460003256798	0.104760654270649
-5.36796522140503	-8.28758716583252	-5.48789644241333	-0.116386473178864	0.186454474925995	0.104863442480564
-5.36788702011108	-8.28951168060303	-5.49057388305664	-0.116505980491638	0.186345607042313	0.104854106903076
-5.37286853790283	-8.29071044921875	-5.48251819610596	-0.116451643407345	0.186312779784203	0.104934386909008
-5.37312793731689	-8.29294109344482	-5.48574829101563	-0.1165456995368	0.186326324939728	0.104988381266594
-5.37914133071899	-8.29104804992676	-5.48204183578491	-0.116574354469776	0.186208635568619	0.105001881718636
-5.37822294235229	-8.293381690979	-5.48389482498169	-0.116614699363708	0.186188876628876	0.105013266205788
-5.38437223434448	-8.29375839233398	-5.48997163772583	-0.116570010781288	0.186106026172638	0.105083100497723
-5.38093900680542	-8.29466724395752	-5.4830379486084	-0.116603314876556	0.186065569519997	0.105160668492317
-5.38546800613403	-8.29611015319824	-5.48676443099976	-0.116635791957378	0.185993522405624	0.105178363621235
-5.38628578186035	-8.29796409606934	-5.49095010757446	-0.116657420992851	0.18598535656929	0.105203978717327
-5.3862943649292	-8.29571056365967	-5.48913097381592	-0.116650678217411	0.185880362987518	0.105170682072639
-5.3877649307251	-8.29620933532715	-5.49205827713013	-0.116627737879753	0.185854345560074	0.105221971869469
-5.39075517654419	-8.29554462432861	-5.49287605285645	-0.116655930876732	0.185807809233665	0.105215668678284
-5.39235401153564	-8.2941370010376	-5.4968957901001	-0.116678424179554	0.185884147882462	0.105227433145046
-5.39031887054443	-8.29543113708496	-5.49405431747437	-0.116758778691292	0.185777172446251	0.10523971170187
-5.39531850814819	-8.29166316986084	-5.4884614944458	-0.116751834750175	0.185866802930832	0.105252996087074
-5.39442586898804	-8.29331684112549	-5.50041151046753	-0.116818845272064	0.185823321342468	0.10522472858429
-5.39444494247437	-8.29140472412109	-5.49626445770264	-0.11676599085331	0.18581435084343	0.105183698236942
-5.39202737808228	-8.29065704345703	-5.50359678268433	-0.116908721625805	0.18580225110054	0.105249680578709
-5.39268064498901	-8.29086303710938	-5.50276660919189	-0.116799920797348	0.18585242331028	0.105286426842213
-5.38998413085938	-8.28966999053955	-5.50232458114624	-0.116889357566833	0.185868874192238	0.105280876159668
-5.38747596740723	-8.2856388092041	-5.5044412612915	-0.116788521409035	0.185789808630943	0.105292662978172
-5.38642644882202	-8.28834915161133	-5.50677680969238	-0.116871193051338	0.185912549495697	0.105376914143562
-5.38329601287842	-8.28591346740723	-5.51034879684448	-0.116853229701519	0.185886949300766	0.105343230068684
-5.3825740814209	-8.28506851196289	-5.50920629501343	-0.116751670837402	0.185900628566742	0.105318620800972
-5.37987041473389	-8.28862571716309	-5.51545333862305	-0.116851598024368	0.185951068997383	0.105359070003033
-5.37969779968262	-8.28616809844971	-5.50288343429565	-0.116783447563648	0.185962527990341	0.105397820472717
-5.37686538696289	-8.28917503356934	-5.51182270050049	-0.116840913891792	0.185984224081039	0.105382047593594
-5.37629652023315	-8.28780746459961	-5.50900077819824	-0.116848744452	0.185994178056717	0.105432145297527
-5.37685537338257	-8.28548431396484	-5.51113414764404	-0.116878807544708	0.186043739318848	0.105435751378536
-5.37229871749878	-8.28277206420898	-5.50577831268311	-0.116761773824692	0.185955673456192	0.105452537536621
-5.37105798721313	-8.28399085998535	-5.51336002349854	-0.116757027804852	0.186075270175934	0.105531051754951
-5.3688440322876	-8.27901458740234	-5.51294231414795	-0.11669135838747	0.18605537712574	0.105494968593121
-5.36699295043945	-8.28316688537598	-5.51255512237549	-0.116733483970165	0.186147451400757	0.105553343892097
-5.36231756210327	-8.27685737609863	-5.51468420028687	-0.116667747497559	0.1861771941185	0.105570591986179
-5.36665058135986	-8.27894401550293	-5.51096105575562	-0.116656318306923	0.186230838298798	0.105562120676041
-5.35879468917847	-8.27644729614258	-5.51589393615723	-0.116624914109707	0.186204001307487	0.105528965592384
-5.3657488822937	-8.2769718170166	-5.5102686882019	-0.116506524384022	0.186333164572716	0.105558253824711
-5.36359691619873	-8.27881145477295	-5.51452350616455	-0.116582192480564	0.18638651072979	0.105515643954277
-5.36278676986694	-8.27729892730713	-5.50192832946777	-0.116522148251534	0.18635818362236	0.10556897521019
-5.36207723617554	-8.2782735824585	-5.51027822494507	-0.11649502068758	0.186473578214645	0.10555998980999
-5.36472082138062	-8.27971744537354	-5.504469871521	-0.116443946957588	0.186492368578911	0.105567649006844
-5.36056852340698	-8.28031444549561	-5.50602865219116	-0.116473972797394	0.186524450778961	0.105531506240368
-5.36163139343262	-8.27957725524902	-5.50778770446777	-0.116411425173283	0.186520412564278	0.105536222457886
-5.35723161697388	-8.27976322174072	-5.50526285171509	-0.116366125643253	0.186598807573318	0.105567589402199
-5.36112356185913	-8.28030204772949	-5.50357580184937	-0.116336904466152	0.186570733785629	0.105521313846111
-5.35881900787354	-8.28198146820068	-5.50396394729614	-0.116289280354977	0.186631932854652	0.105578020215034
-5.36176252365112	-8.28409671783447	-5.49898719787598	-0.116290114820004	0.186583921313286	0.105567529797554
-5.36429023742676	-8.28351497650146	-5.49516439437866	-0.116228230297565	0.18662266433239	0.105561509728432
-5.36428880691528	-8.28711700439453	-5.50424289703369	-0.116296291351318	0.186596781015396	0.105565249919891
-5.36618566513062	-8.28327178955078	-5.49739408493042	-0.11630205065012	0.186627402901649	0.105591461062431
-5.36614418029785	-8.28645992279053	-5.49372577667236	-0.116349779069424	0.186557710170746	0.105550311505795
-5.37059736251831	-8.27896976470947	-5.49277925491333	-0.116279393434525	0.186559364199638	0.105554565787315
-5.37195158004761	-8.28318309783936	-5.49256753921509	-0.11634685844183	0.186522528529167	0.10560967028141
-5.37059307098389	-8.27828884124756	-5.49103450775146	-0.116289600729942	0.186422988772392	0.105605162680149
-5.3726282119751	-8.28187847137451	-5.48393297195435	-0.116308204829693	0.186360776424408	0.105561204254627
-5.37239980697632	-8.27982616424561	-5.48937225341797	-0.116312429308891	0.186347022652626	0.105519063770771
-5.37673187255859	-8.28363990783691	-5.47897720336914	-0.116267532110214	0.186386048793793	0.105543114244938
-5.37631797790527	-8.28221893310547	-5.4782247543335	-0.116257175803185	0.186373934149742	0.105493970215321
-5.37646627426147	-8.28303813934326	-5.47706985473633	-0.116248413920403	0.186306059360504	0.105564199388027
-5.37532043457031	-8.2851505279541	-5.46953344345093	-0.116236470639706	0.186223447322845	0.105436138808727
-5.37983083724976	-8.28383922576904	-5.46711587905884	-0.116312332451344	0.186160415410995	0.105412766337395
-5.37753486633301	-8.28539180755615	-5.46547889709473	-0.116291239857674	0.18610768020153	0.105378329753876
-5.38348865509033	-8.28495311737061	-5.45923089981079	-0.116304233670235	0.186050996184349	0.105353236198425
-5.37839841842651	-8.28609752655029	-5.44837999343872	-0.116297341883183	0.185995116829872	0.105358697474003
-5.38607883453369	-8.28611183166504	-5.45279169082642	-0.116312310099602	0.185997411608696	0.105326496064663
-5.38380718231201	-8.28928565979004	-5.44257164001465	-0.11624900996685	0.186039090156555	0.105303958058357
-5.38328456878662	-8.29000759124756	-5.45019102096558	-0.116240315139294	0.185895562171936	0.105222709476948
-5.38704299926758	-8.29244518280029	-5.43930292129517	-0.116236835718155	0.185957580804825	0.105293028056622
-5.38804197311401	-8.29523849487305	-5.44070196151733	-0.116255313158035	0.185914143919945	0.10514423251152
-5.3924388885498	-8.29428291320801	-5.44071626663208	-0.11615938693285	0.185900717973709	0.105164766311646
-5.39467430114746	-8.30057144165039	-5.43367338180542	-0.116293422877789	0.185861587524414	0.105121850967407
-5.39824438095093	-8.30220985412598	-5.4292516708374	-0.116240151226521	0.185837268829346	0.10504411906004
-5.3994255065918	-8.30480861663818	-5.42873620986938	-0.116296611726284	0.185837998986244	0.105024769902229
-5.40232467651367	-8.30290126800537	-5.43356466293335	-0.116202354431152	0.1857980042696	0.104992315173149
-5.40583610534668	-8.3067569732666	-5.42804384231567	-0.116349756717682	0.18573372066021	0.104946672916412
-5.40464067459106	-8.30561542510986	-5.4262261390686	-0.11627372354269	0.18569877743721	0.104946039617062
-5.40881490707397	-8.30868530273438	-5.42974615097046	-0.116285413503647	0.185693293809891	0.104943223297596
-5.40664625167847	-8.30649185180664	-5.42598152160645	-0.116332083940506	0.185613662004471	0.104908712208271
-5.41129493713379	-8.3083438873291	-5.42786931991577	-0.116275921463966	0.185602098703384	0.104901716113091
-5.41060209274292	-8.30807209014893	-5.42525768280029	-0.116329349577427	0.185568362474442	0.104915097355843
-5.41622257232666	-8.30636501312256	-5.42979145050049	-0.116305410861969	0.18555760383606	0.104863718152046
-5.41209936141968	-8.30925559997559	-5.42823171615601	-0.116357013583183	0.185478746891022	0.104724518954754
-5.41797351837158	-8.30585765838623	-5.43333721160889	-0.116338193416595	0.18543453514576	0.10474955290556
-5.41553926467896	-8.30969429016113	-5.43306159973145	-0.116418063640594	0.185392335057259	0.104722574353218
-5.42130327224731	-8.30658054351807	-5.42791986465454	-0.116456054151058	0.185316279530525	0.104693211615086
-5.41750764846802	-8.30713367462158	-5.43480443954468	-0.116506218910217	0.185266092419624	0.104669131338596
-5.42336273193359	-8.30010890960693	-5.42860794067383	-0.116566196084023	0.185289040207863	0.104652777314186
-5.42004871368408	-8.29927253723145	-5.42949819564819	-0.116599008440971	0.185201600193977	0.104663841426373
-5.41966962814331	-8.29332447052002	-5.431715965271	-0.116529807448387	0.185092374682426	0.104583136737347
-5.4201135635376	-8.29421615600586	-5.43265724182129	-0.116620138287544	0.185146242380142	0.104598134756088
-5.41790962219238	-8.28864097595215	-5.42979764938354	-0.116541884839535	0.185036107897758	0.104491479694843
-5.42028141021729	-8.28874969482422	-5.43224000930786	-0.116532891988754	0.185180991888046	0.10454748570919
-5.41885662078857	-8.28859424591064	-5.431227684021	-0.116626560688019	0.185026198625565	0.104478053748608
-5.42223930358887	-8.28604984283447	-5.42332029342651	-0.116633661091328	0.185140833258629	0.104448437690735
-5.42224502563477	-8.29031753540039	-5.42714548110962	-0.116790674626827	0.185117453336716	0.104476191103458
-5.41952896118164	-8.28181934356689	-5.41540336608887	-0.11673029512167	0.185088321566582	0.104479663074017
-5.41532278060913	-8.28579139709473	-5.42407894134521	-0.116845011711121	0.185053274035454	0.104473784565926
-5.4113883972168	-8.28329086303711	-5.42654991149902	-0.116796366870403	0.185047462582588	0.104492619633675
-5.40988826751709	-8.28412055969238	-5.42367124557495	-0.116907946765423	0.185001820325851	0.104504890739918
-5.40547752380371	-8.27877426147461	-5.42285776138306	-0.116808138787746	0.185050517320633	0.10448682308197
-5.40839910507202	-8.27755355834961	-5.42690801620483	-0.116754479706287	0.185096144676208	0.104513168334961
-5.40291738510132	-8.27602577209473	-5.42860507965088	-0.116828456521034	0.18505784869194	0.104391530156136
-5.40307331085205	-8.27370166778564	-5.42728900909424	-0.116864316165447	0.185060307383537	0.10442329198122
-5.40151691436768	-8.27502250671387	-5.42794847488403	-0.116891033947468	0.185093149542809	0.10438496619463
-5.40419292449951	-8.2705192565918	-5.43027400970459	-0.116910427808762	0.185070186853409	0.104430601000786
-5.39662265777588	-8.27097034454346	-5.42764616012573	-0.116968154907227	0.184986919164658	0.104357562959194
-5.39824676513672	-8.26810836791992	-5.43211126327515	-0.116990745067596	0.18494039773941	0.104393050074577
-5.39647054672241	-8.26602840423584	-5.43084573745728	-0.116977743804455	0.18504011631012	0.104422606527805
-5.39645528793335	-8.25900650024414	-5.42648887634277	-0.116930641233921	0.184955045580864	0.104286380112171
-5.39258193969727	-8.26203632354736	-5.43276882171631	-0.116979010403156	0.184977144002914	0.104360423982143
-5.38915109634399	-8.25567436218262	-5.4338812828064	-0.11693062633276	0.184943959116936	0.104322575032711
-5.38847970962524	-8.25552463531494	-5.43314933776855	-0.11688244342804	0.185028076171875	0.104253023862839
-5.38757801055908	-8.255859375	-5.43617010116577	-0.116933241486549	0.184968009591103	0.10421285033226
-5.38700914382935	-8.25107860565186	-5.43694305419922	-0.11693649739027	0.185136452317238	0.10415393859148
-5.3820595741272	-8.24962520599365	-5.44204378128052	-0.116921328008175	0.185056775808334	0.104107730090618
-5.38361167907715	-8.24908828735352	-5.43567276000977	-0.116909563541412	0.18513211607933	0.104056648910046
-5.38275289535522	-8.24685382843018	-5.44357681274414	-0.116907358169556	0.185110047459602	0.103942915797234
-5.38408327102661	-8.24574661254883	-5.43835592269897	-0.116870664060116	0.185090959072113	0.103868737816811
-5.37964010238647	-8.2428731918335	-5.44583415985107	-0.116873033344746	0.185136035084724	0.103787064552307
-5.38173198699951	-8.2395601272583	-5.43907737731934	-0.116927281022072	0.185068115592003	0.103712916374207
-5.37684059143066	-8.23867797851563	-5.4439697265625	-0.116898059844971	0.185120180249214	0.103642880916595
-5.3836522102356	-8.23597240447998	-5.44218444824219	-0.116871803998947	0.185109481215477	0.103513114154339
-5.37916469573975	-8.23649597167969	-5.44508838653564	-0.116877146065235	0.185117781162262	0.103454448282719
-5.37934446334839	-8.23423385620117	-5.44992733001709	-0.11676461994648	0.185056060552597	0.103293634951115
-5.37974405288696	-8.23092460632324	-5.44454479217529	-0.116771802306175	0.18508106470108	0.103183463215828
-5.37860727310181	-8.22750759124756	-5.45168876647949	-0.116757467389107	0.185052797198296	0.10302048176527
-5.37604904174805	-8.22858810424805	-5.45108318328857	-0.116653338074684	0.185149699449539	0.102891944348812
-5.38051748275757	-8.22705936431885	-5.45360851287842	-0.116714514791965	0.185164868831635	0.102683551609516
-5.379075050354	-8.22438621520996	-5.45570087432861	-0.116627901792526	0.185075029730797	0.102505050599575
-5.37994146347046	-8.22543907165527	-5.45451545715332	-0.116735152900219	0.185084879398346	0.10232675075531
-5.37863826751709	-8.2205982208252	-5.4521279335022	-0.116674289107323	0.185111060738564	0.102133572101593
-5.37783145904541	-8.22420024871826	-5.46216678619385	-0.116683453321457	0.185127675533295	0.101925812661648
-5.37751483917236	-8.21957969665527	-5.45612716674805	-0.11655530333519	0.185068026185036	0.101787984371185
-5.3775782585144	-8.22583675384521	-5.45925903320313	-0.116603136062622	0.185072377324104	0.101557709276676
-5.37570381164551	-8.22310638427734	-5.46420240402222	-0.116510823369026	0.185013949871063	0.101329013705254
-5.37580490112305	-8.22668647766113	-5.46269845962524	-0.116486169397831	0.185039669275284	0.101125106215477
-5.37284994125366	-8.22232246398926	-5.46378755569458	-0.116467677056789	0.18495075404644	0.100888051092625
-5.37750005722046	-8.22496318817139	-5.46569538116455	-0.116414085030556	0.184937536716461	0.100681327283382
-5.37466096878052	-8.22830200195313	-5.46049976348877	-0.116526648402214	0.184937536716461	0.100467085838318
-5.37996864318848	-8.22873592376709	-5.45193433761597	-0.11651785671711	0.184795081615448	0.10026403516531
-5.37940263748169	-8.23226642608643	-5.45781803131104	-0.116596534848213	0.184806436300278	0.100079134106636
-5.38053941726685	-8.23357200622559	-5.44643020629883	-0.11664704233408	0.184768676757813	0.0998875126242638
-5.37907886505127	-8.23373794555664	-5.45313024520874	-0.116816826164722	0.184719011187553	0.0997384414076805
-5.37789487838745	-8.23783111572266	-5.45619058609009	-0.116764321923256	0.184642523527145	0.0995184034109116
-5.37663793563843	-8.2365083694458	-5.45112085342407	-0.116771705448627	0.184691146016121	0.0993162766098976
-5.37758255004883	-8.24184799194336	-5.45931577682495	-0.116864435374737	0.184551447629929	0.0991367325186729
-5.38259601593018	-8.24021816253662	-5.45887184143066	-0.117015287280083	0.184507444500923	0.0990193709731102
-5.379150390625	-8.24101638793945	-5.4563627243042	-0.117061629891396	0.184413865208626	0.0988102555274963
-5.38713455200195	-8.23601627349854	-5.45903635025024	-0.117089129984379	0.184390962123871	0.0986932888627052
-5.38433218002319	-8.23777675628662	-5.46220397949219	-0.117323063313961	0.184352979063988	0.0985772609710693
-5.38513517379761	-8.23209285736084	-5.45832586288452	-0.117283180356026	0.184247180819511	0.0983709916472435
-5.3850736618042	-8.23032760620117	-5.46671533584595	-0.11736898869276	0.184316068887711	0.0982924848794937
-5.38284206390381	-8.22592544555664	-5.46341276168823	-0.117385432124138	0.184132292866707	0.0981257408857346
-5.38155603408813	-8.22391986846924	-5.47295093536377	-0.117372192442417	0.184136539697647	0.098079651594162
-5.38505840301514	-8.22914791107178	-5.47063589096069	-0.117583230137825	0.184176951646805	0.0979563742876053
-5.38703489303589	-8.22527599334717	-5.46816921234131	-0.117619879543781	0.184203803539276	0.0978796631097794
-5.38539218902588	-8.22940635681152	-5.46576356887817	-0.117777809500694	0.18416853249073	0.097777932882309
-5.38139152526855	-8.22264099121094	-5.47174978256226	-0.117784909904003	0.184093996882439	0.0977557227015495
-5.38071775436401	-8.22391605377197	-5.46933650970459	-0.117905497550964	0.184111446142197	0.0977078750729561
-5.376793384552	-8.21970844268799	-5.46787977218628	-0.117863200604916	0.184074774384499	0.0976419001817703
-5.37409067153931	-8.22139930725098	-5.47403049468994	-0.117968782782555	0.18413645029068	0.0976090580224991
-5.36691474914551	-8.21748447418213	-5.47255992889404	-0.117980137467384	0.183952540159225	0.0975702479481697
-5.37065505981445	-8.21826457977295	-5.47019720077515	-0.117910236120224	0.184037908911705	0.0975601002573967
-5.36569499969482	-8.21703433990479	-5.46929979324341	-0.118097633123398	0.183984652161598	0.0975456982851028
-5.36511135101318	-8.21578693389893	-5.46001100540161	-0.118024520576	0.184002980589867	0.0975172519683838
-5.36461782455444	-8.21566390991211	-5.46148252487183	-0.118185289204121	0.184028491377831	0.0976007953286171
-5.35926485061646	-8.21202564239502	-5.45539712905884	-0.118143200874329	0.184011459350586	0.097648449242115
-5.35826110839844	-8.21578788757324	-5.46056842803955	-0.118206933140755	0.184074223041534	0.0976953506469727
-5.35478162765503	-8.21927165985107	-5.45951652526855	-0.118121154606342	0.184133917093277	0.0977203100919724
-5.35572195053101	-8.21973609924316	-5.44978380203247	-0.118041180074215	0.184237748384476	0.0978260338306427
-5.35362577438354	-8.22749519348145	-5.45803642272949	-0.118131913244724	0.18417052924633	0.0979325175285339
-5.35522747039795	-8.22519302368164	-5.45456027984619	-0.118060380220413	0.18421259522438	0.0980317890644073
-5.35304021835327	-8.23161220550537	-5.44755506515503	-0.118090383708477	0.184235498309135	0.0980684012174606
-5.35697746276855	-8.22788333892822	-5.44948101043701	-0.11814596503973	0.184171959757805	0.0982184484601021
-5.35186529159546	-8.22854328155518	-5.44870281219482	-0.118133127689362	0.184238865971565	0.0983746722340584
-5.35000133514404	-8.22582626342773	-5.44385576248169	-0.118042141199112	0.184183478355408	0.0984439924359322
-5.35222053527832	-8.22730922698975	-5.44534301757813	-0.11797558516264	0.184277236461639	0.0986101776361465
-5.34779834747314	-8.2293872833252	-5.44762802124023	-0.117976278066635	0.184280946850777	0.0986829921603203
-5.35415554046631	-8.22885417938232	-5.43948459625244	-0.117930434644222	0.18434089422226	0.0988240465521812
-5.35406064987183	-8.23156452178955	-5.4445366859436	-0.118017837405205	0.184390127658844	0.0989562720060349
-5.35578298568726	-8.2290506362915	-5.44136619567871	-0.117926850914955	0.184393256902695	0.0990044921636581
-5.35433673858643	-8.23323059082031	-5.4471287727356	-0.117946706712246	0.18443788588047	0.0991231873631477
-5.35531377792358	-8.22543430328369	-5.45180177688599	-0.117834836244583	0.184396162629128	0.0993311330676079
-5.35422325134277	-8.2278413772583	-5.4471960067749	-0.117814913392067	0.184447705745697	0.099404938519001
-5.35454988479614	-8.22033023834229	-5.45380163192749	-0.117645367980003	0.184478387236595	0.0994707345962524
-5.35599899291992	-8.22354030609131	-5.45781183242798	-0.117646604776382	0.184563830494881	0.0996098890900612
-5.35193634033203	-8.21670436859131	-5.45842266082764	-0.117549531161785	0.184536159038544	0.0996759384870529
-5.35566520690918	-8.21963119506836	-5.46314239501953	-0.117437906563282	0.1845693141222	0.0998261719942093
-5.3533296585083	-8.21584510803223	-5.46895408630371	-0.117430746555328	0.184650972485542	0.0998699814081192
-5.36178779602051	-8.21415901184082	-5.46579742431641	-0.117320075631142	0.184754192829132	0.0999889448285103
-5.3585262298584	-8.21377754211426	-5.46317863464355	-0.117407202720642	0.18468089401722	0.100022681057453
-5.36266088485718	-8.20934677124023	-5.46587419509888	-0.117224492132664	0.184722855687141	0.100227653980255
-5.36207437515259	-8.20995140075684	-5.4660210609436	-0.117307841777802	0.184777081012726	0.100213997066021
-5.36765670776367	-8.20384216308594	-5.46590995788574	-0.117221631109715	0.184737205505371	0.100391931831837
-5.36491394042969	-8.20518779754639	-5.47187852859497	-0.117147736251354	0.184792265295982	0.100464083254337
-5.36760520935059	-8.20414257049561	-5.47536420822144	-0.117046259343624	0.184803530573845	0.100465804338455
-5.37084817886353	-8.20840072631836	-5.47316265106201	-0.117031335830688	0.184896424412727	0.100586779415607
-5.37512350082397	-8.20718002319336	-5.47868824005127	-0.117018990218639	0.184839442372322	0.100603811442852
-5.37565994262695	-8.20734119415283	-5.47180318832397	-0.116979964077473	0.184861153364182	0.100650876760483
-5.37999963760376	-8.20990943908691	-5.47957038879395	-0.116936385631561	0.184847816824913	0.100716263055801
-5.38322162628174	-8.20695877075195	-5.47545909881592	-0.116939589381218	0.184806302189827	0.100762970745564
-5.38440799713135	-8.21193218231201	-5.47773027420044	-0.116936132311821	0.184850662946701	0.100741483271122
-5.38499546051025	-8.21051216125488	-5.48022556304932	-0.116844840347767	0.184717565774918	0.100723437964916
-5.3846435546875	-8.21486568450928	-5.48471164703369	-0.116988077759743	0.184790655970573	0.100734010338783
-5.38538360595703	-8.21270370483398	-5.4750714302063	-0.116883918642998	0.18465194106102	0.100686885416508
-5.39016103744507	-8.21541690826416	-5.48335075378418	-0.116848334670067	0.184730276465416	0.100660488009453
-5.38814783096313	-8.21459293365479	-5.48783731460571	-0.116911083459854	0.18464769423008	0.100668705999851
-5.39553022384644	-8.21737670898438	-5.48156595230103	-0.116874575614929	0.184659987688065	0.100624471902847
-5.39701700210571	-8.22202205657959	-5.48741674423218	-0.116975158452988	0.184606105089188	0.100592896342278
-5.40430307388306	-8.22250175476074	-5.47623825073242	-0.116940855979919	0.18456444144249	0.100577980279922
-5.40209197998047	-8.22411251068115	-5.48348951339722	-0.116989620029926	0.184488832950592	0.100576616823673
-5.41031646728516	-8.225830078125	-5.48444080352783	-0.116986371576786	0.184516280889511	0.100554101169109
-5.40998029708862	-8.22682476043701	-5.48247385025024	-0.117061644792557	0.184437543153763	0.10053526610136
-5.41725730895996	-8.22878742218018	-5.48503541946411	-0.117031991481781	0.184331119060516	0.10046797990799
-5.41863822937012	-8.23189258575439	-5.48569345474243	-0.117115296423435	0.184355616569519	0.10050680488348
-5.42497491836548	-8.23486328125	-5.4915919303894	-0.117137633264065	0.184316903352737	0.10045962035656
-5.42402172088623	-8.23697280883789	-5.49279880523682	-0.117192186415195	0.184312850236893	0.100464537739754
-5.42810773849487	-8.23705673217773	-5.50289392471313	-0.117138393223286	0.184242531657219	0.100434459745884
-5.4363899230957	-8.24330902099609	-5.49948263168335	-0.117093123495579	0.184324696660042	0.100433737039566
-5.4405837059021	-8.24798679351807	-5.50813579559326	-0.117244459688663	0.184211745858192	0.10032943636179
-5.44381189346313	-8.24898624420166	-5.51271152496338	-0.117256790399551	0.184167221188545	0.100382372736931
-5.44555425643921	-8.25404357910156	-5.51447916030884	-0.117384940385818	0.184215784072876	0.100322589278221
-5.45406579971313	-8.2554759979248	-5.51740741729736	-0.117342755198479	0.184160396456718	0.100299157202244
-5.45641994476318	-8.25845241546631	-5.52716445922852	-0.117388837039471	0.184209406375885	0.100261017680168
-5.45982503890991	-8.25463390350342	-5.52933979034424	-0.117365121841431	0.184065535664558	0.100285060703754
-5.46151161193848	-8.25745868682861	-5.53488636016846	-0.11734925955534	0.184049889445305	0.100252695381641
-5.46517038345337	-8.25264263153076	-5.54695510864258	-0.117311671376228	0.18400964140892	0.100242026150227
-5.472243309021	-8.25604915618896	-5.5458836555481	-0.117354437708855	0.184021651744843	0.100256212055683
-5.47311735153198	-8.25506782531738	-5.55199241638184	-0.117324247956276	0.183976426720619	0.100193947553635
-5.47918033599854	-8.25303649902344	-5.55727624893188	-0.117285817861557	0.184004202485085	0.100230000913143
-5.48013687133789	-8.25361347198486	-5.56252765655518	-0.117361925542355	0.184046611189842	0.100229851901531
-5.48505830764771	-8.25083446502686	-5.56445932388306	-0.11734427511692	0.184022396802902	0.10022646188736
-5.48657369613647	-8.25082492828369	-5.56484174728394	-0.117401860654354	0.184054791927338	0.100201211869717
-5.48834800720215	-8.24833488464355	-5.5706000328064	-0.117331750690937	0.184033617377281	0.100282654166222
-5.48790597915649	-8.25094413757324	-5.57807493209839	-0.117377020418644	0.18404883146286	0.100227750837803
-5.49447345733643	-8.24932670593262	-5.58079051971436	-0.117352947592735	0.184068948030472	0.100243732333183
-5.49243259429932	-8.24928092956543	-5.57931900024414	-0.117259487509727	0.184161782264709	0.100297026336193
-5.49161624908447	-8.24760723114014	-5.58636665344238	-0.117375358939171	0.184102684259415	0.100269496440887
-5.49276351928711	-8.24839973449707	-5.58676338195801	-0.117278382182121	0.184140756726265	0.100331373512745
-5.49573707580566	-8.24681758880615	-5.5879864692688	-0.117292530834675	0.184137955307961	0.100359492003918
-5.49611520767212	-8.25152969360352	-5.5868182182312	-0.117236420512199	0.184251844882965	0.100389525294304
-5.49806880950928	-8.25094604492188	-5.5960693359375	-0.117247454822063	0.184208869934082	0.100333973765373
-5.49735307693481	-8.25071907043457	-5.59905099868774	-0.117170512676239	0.184299632906914	0.100396253168583
-5.50067567825317	-8.25311183929443	-5.59759998321533	-0.117227248847485	0.184252589941025	0.100427031517029
-5.5014910697937	-8.24668788909912	-5.58890533447266	-0.117174610495567	0.184406191110611	0.100459590554237
-5.5028395652771	-8.25316524505615	-5.59943437576294	-0.11725115031004	0.184307843446732	0.100450456142426
-5.50140047073364	-8.2473258972168	-5.5966968536377	-0.117198996245861	0.184426948428154	0.100532054901123
-5.50076007843018	-8.25411319732666	-5.60128307342529	-0.117236115038395	0.184395849704742	0.100518472492695
-5.50229406356812	-8.24828815460205	-5.59794902801514	-0.117172703146935	0.184369191527367	0.100559912621975
-5.50163888931274	-8.25205421447754	-5.5975513458252	-0.117184147238731	0.18441042304039	0.100647181272507
-5.50214052200317	-8.24983501434326	-5.59610509872437	-0.117129243910313	0.184440091252327	0.100664809346199
-5.50323724746704	-8.2517261505127	-5.6039457321167	-0.117099829018116	0.184538468718529	0.100691720843315
-5.50342321395874	-8.24974060058594	-5.60500288009644	-0.117082193493843	0.184505358338356	0.100744530558586
-5.50096368789673	-8.25087451934814	-5.59913921356201	-0.117080301046371	0.184549614787102	0.100820995867252
-5.50351095199585	-8.25206565856934	-5.60588550567627	-0.117081835865974	0.184504196047783	0.100860215723515
-5.50200510025024	-8.25386524200439	-5.59935426712036	-0.11700364947319	0.184563130140305	0.10098684579134
-5.50529956817627	-8.25084495544434	-5.60297155380249	-0.117018856108189	0.184543028473854	0.101001746952534
-5.5041823387146	-8.2519474029541	-5.60186433792114	-0.116902954876423	0.184569999575615	0.101105123758316
-5.5051531791687	-8.25181102752686	-5.60308790206909	-0.116919554769993	0.184534832835197	0.101136758923531
-5.50343942642212	-8.25641441345215	-5.6088695526123	-0.116856276988983	0.184586808085442	0.101293757557869
-5.50720548629761	-8.26044082641602	-5.60248184204102	-0.116944462060928	0.184665411710739	0.10126993060112
-5.50842618942261	-8.25271415710449	-5.59929275512695	-0.116854943335056	0.184646800160408	0.101412698626518
-5.51414918899536	-8.26021480560303	-5.59897804260254	-0.116883553564548	0.184633925557137	0.101477324962616
-5.51138496398926	-8.25390243530273	-5.59928560256958	-0.116804629564285	0.184710204601288	0.101564653217793
-5.51480150222778	-8.26149368286133	-5.59720659255981	-0.11677360534668	0.184618920087814	0.10157885402441
-5.51250123977661	-8.25917625427246	-5.60442447662354	-0.116718895733356	0.184693977236748	0.101707592606544
-5.51570129394531	-8.26297378540039	-5.6003737449646	-0.116661354899406	0.184706956148148	0.101815246045589
-5.51260852813721	-8.26145267486572	-5.60106468200684	-0.116638921201229	0.184694588184357	0.101848796010017
-5.51615619659424	-8.26339435577393	-5.60475730895996	-0.11658963561058	0.18474118411541	0.101935476064682
-5.51643180847168	-8.26729011535645	-5.60274696350098	-0.116515383124352	0.184684202075005	0.102004416286945
-5.51989889144897	-8.26886749267578	-5.59768772125244	-0.116455160081387	0.184727966785431	0.102089874446392
-5.52069425582886	-8.27159214019775	-5.60217905044556	-0.116355963051319	0.184652134776115	0.10212204605341
-5.51974058151245	-8.27378940582275	-5.59697580337524	-0.116422951221466	0.184727147221565	0.102269932627678
-5.52361011505127	-8.27531147003174	-5.6053295135498	-0.116312421858311	0.184611305594444	0.102291494607925
-5.52613878250122	-8.27663707733154	-5.59329223632813	-0.116187758743763	0.184694468975067	0.102363131940365
-5.52556276321411	-8.27970695495605	-5.59708833694458	-0.116200871765614	0.184602901339531	0.102375313639641
-5.53018474578857	-8.28243541717529	-5.59623575210571	-0.11612842977047	0.184723079204559	0.102485232055187
-5.53149604797363	-8.28804969787598	-5.59755802154541	-0.116200357675552	0.184631362557411	0.102495148777962
-5.53470420837402	-8.28606224060059	-5.59459257125854	-0.116041094064713	0.184619098901749	0.102575689554214
-5.53456211090088	-8.29179000854492	-5.59650897979736	-0.116107940673828	0.184540778398514	0.10264079272747
-5.53815698623657	-8.29107666015625	-5.59541893005371	-0.115965574979782	0.184651002287865	0.102707676589489
-5.54173183441162	-8.29689788818359	-5.59879875183105	-0.116077393293381	0.184592619538307	0.102724239230156
-5.54540920257568	-8.29153633117676	-5.59310865402222	-0.115902319550514	0.184553429484367	0.102815851569176
-5.54377317428589	-8.29878425598145	-5.59943962097168	-0.116003066301346	0.184572160243988	0.102899186313152
-5.54675340652466	-8.2955904006958	-5.59020614624023	-0.115946985781193	0.184533402323723	0.102983243763447
-5.54839611053467	-8.29825592041016	-5.59345483779907	-0.116000212728977	0.184553578495979	0.103026814758778
-5.54785060882568	-8.29661273956299	-5.60097980499268	-0.11599675565958	0.184474498033524	0.103041887283325
-5.55193281173706	-8.29554271697998	-5.59432983398438	-0.115922704339027	0.184576109051704	0.103060677647591
-5.55216026306152	-8.29818439483643	-5.59873485565186	-0.115921273827553	0.184551849961281	0.103095576167107
-5.55338048934937	-8.29976940155029	-5.59794521331787	-0.115922525525093	0.184528857469559	0.103180766105652
-5.55436372756958	-8.29863929748535	-5.5996618270874	-0.115936897695065	0.184484511613846	0.103177845478058
-5.55496454238892	-8.29969692230225	-5.5971417427063	-0.116018526256084	0.184509932994843	0.103229582309723
-5.55682802200317	-8.29964351654053	-5.60419988632202	-0.115962013602257	0.184488490223885	0.103253677487373
-5.55897665023804	-8.29732322692871	-5.60278987884521	-0.115990065038204	0.184440702199936	0.103351153433323
-5.55883932113647	-8.30173873901367	-5.59838390350342	-0.116078734397888	0.184470877051353	0.103325828909874
-5.55760669708252	-8.29629516601563	-5.60359621047974	-0.115978263318539	0.184416607022285	0.103431023657322
-5.55924892425537	-8.29865169525146	-5.60725069046021	-0.116030305624008	0.184517055749893	0.1034876704216
-5.55819702148438	-8.29423809051514	-5.60694169998169	-0.116024650633335	0.184462323784828	0.103478372097015
-5.55789470672607	-8.29839038848877	-5.60509586334229	-0.116040959954262	0.184443950653076	0.103520900011063
-5.55750513076782	-8.2963695526123	-5.61221837997437	-0.115993708372116	0.184493243694305	0.1035286039114
-5.55644512176514	-8.29965972900391	-5.60808134078979	-0.115996815264225	0.184488952159882	0.103550888597965
-5.55421495437622	-8.29662704467773	-5.61636972427368	-0.115969501435757	0.184523969888687	0.103505626320839
-5.56063413619995	-8.30111885070801	-5.61162948608398	-0.115959860384464	0.184488192200661	0.103580810129642
-5.5550274848938	-8.30301475524902	-5.60758638381958	-0.116003707051277	0.184515744447708	0.103563494980335
-5.55607986450195	-8.30150318145752	-5.61116600036621	-0.116005979478359	0.184425830841064	0.103630430996418
-5.55386209487915	-8.30671977996826	-5.60621213912964	-0.115972094237804	0.184493273496628	0.103622935712337
-5.55730438232422	-8.30438423156738	-5.60916090011597	-0.116009153425694	0.184453547000885	0.103634312748909
-5.55248260498047	-8.3097505569458	-5.60702896118164	-0.115989454090595	0.184509783983231	0.103610873222351
-5.55715942382813	-8.30948638916016	-5.60390710830688	-0.115994229912758	0.184452310204506	0.103668980300426
-5.5537223815918	-8.31158542633057	-5.60405397415161	-0.116050213575363	0.184500336647034	0.103685297071934
-5.55544853210449	-8.30832195281982	-5.60531520843506	-0.116037711501122	0.184411019086838	0.103581167757511
-5.55263328552246	-8.3112907409668	-5.6066722869873	-0.116085395216942	0.18443189561367	0.103647522628307
-5.55157995223999	-8.3082275390625	-5.60467720031738	-0.116075299680233	0.184390127658844	0.103600107133389
-5.55319595336914	-8.30796337127686	-5.60705614089966	-0.116025038063526	0.184477984905243	0.103586494922638
-5.54936408996582	-8.30547332763672	-5.60101318359375	-0.116021260619164	0.184297204017639	0.103565827012062
-5.55164241790771	-8.30724620819092	-5.60091495513916	-0.116033770143986	0.184409648180008	0.10356780141592
-5.55244493484497	-8.30631637573242	-5.5999231338501	-0.116064384579659	0.184281826019287	0.103507205843925
-5.55077266693115	-8.30578804016113	-5.59014272689819	-0.11601435393095	0.184371441602707	0.103506118059158
-5.54991292953491	-8.30618762969971	-5.59520483016968	-0.116104751825333	0.184311792254448	0.103514328598976
-5.55249500274658	-8.30519962310791	-5.58927392959595	-0.116037473082542	0.184320881962776	0.103497259318829
-5.54770183563232	-8.30624771118164	-5.58930110931396	-0.116131350398064	0.184347108006477	0.103444889187813
-5.548095703125	-8.3081636428833	-5.58361005783081	-0.116131141781807	0.184233918786049	0.103532537817955
-5.54420042037964	-8.30692958831787	-5.58288431167603	-0.116124048829079	0.184306353330612	0.103484474122524
-5.54496288299561	-8.30428123474121	-5.58045148849487	-0.116097524762154	0.184309080243111	0.103423275053501
-5.54197454452515	-8.30528736114502	-5.58047771453857	-0.116125255823135	0.184235021471977	0.103413045406342
-5.54405069351196	-8.30753135681152	-5.58441019058228	-0.116102740168571	0.184266477823257	0.103473916649818
-5.54201650619507	-8.30739688873291	-5.57761764526367	-0.116121865808964	0.18429970741272	0.10343924164772
-5.54102277755737	-8.30430316925049	-5.57579803466797	-0.116092853248119	0.18424117565155	0.103436447679996
-5.53684902191162	-8.30616188049316	-5.58155345916748	-0.116126716136932	0.184317469596863	0.103440091013908
-5.53797149658203	-8.30581569671631	-5.57960748672485	-0.116188548505306	0.184309259057045	0.103406138718128
-5.53429985046387	-8.30599403381348	-5.58264923095703	-0.116099327802658	0.184314861893654	0.103467226028442
-5.53377914428711	-8.30601501464844	-5.58310794830322	-0.116078525781631	0.184333831071854	0.10346045345068
-5.53646850585938	-8.30676174163818	-5.58233213424683	-0.116094306111336	0.184465020895004	0.103497035801411
-5.53325939178467	-8.30899238586426	-5.57616996765137	-0.116129070520401	0.184382066130638	0.103456228971481
-5.53435277938843	-8.30644035339355	-5.57157802581787	-0.116127178072929	0.184494152665138	0.103543162345886
-5.53009843826294	-8.31238269805908	-5.58162069320679	-0.116106338799	0.184465602040291	0.103536367416382
-5.52830839157104	-8.3129243850708	-5.56798982620239	-0.116056114435196	0.184533208608627	0.103522211313248
-5.51950836181641	-8.31449222564697	-5.57489156723022	-0.116043664515018	0.184500813484192	0.10356867313385
-5.52368259429932	-8.31677341461182	-5.57039880752563	-0.116085216403008	0.184602826833725	0.103615269064903
-5.51966285705566	-8.31723594665527	-5.57258367538452	-0.1160928606987	0.184630423784256	0.103609040379524
-5.52179145812988	-8.31516075134277	-5.57129001617432	-0.115952409803867	0.184572026133537	0.103557571768761
-5.52026033401489	-8.316237449646	-5.57158136367798	-0.115991845726967	0.184556946158409	0.103643126785755
-5.52548503875732	-8.31092929840088	-5.57587099075317	-0.11591786891222	0.18462461233139	0.103690885007381
-5.52740097045898	-8.30982398986816	-5.57024145126343	-0.115941822528839	0.184681713581085	0.103714071214199
-5.53152942657471	-8.30227947235107	-5.56956052780151	-0.115907311439514	0.184570372104645	0.10367589443922
-5.53514194488525	-8.29879283905029	-5.57570791244507	-0.115847118198872	0.184676647186279	0.103756293654442
-5.54095315933228	-8.29447078704834	-5.57534122467041	-0.11585671454668	0.184546247124672	0.103715226054192
-5.54850816726685	-8.29036712646484	-5.56966972351074	-0.115842953324318	0.184583410620689	0.103781022131443
-5.5495719909668	-8.28514289855957	-5.56840181350708	-0.115962311625481	0.184431001543999	0.103770762681961
-5.55704927444458	-8.28277111053467	-5.56165266036987	-0.115952387452126	0.184502005577087	0.10381069034338
-5.55578660964966	-8.2813606262207	-5.56106805801392	-0.116011254489422	0.18432891368866	0.103783942759037
-5.55653381347656	-8.27725887298584	-5.5572452545166	-0.115987725555897	0.184260562062263	0.103836737573147
-5.55009698867798	-8.28115367889404	-5.56820106506348	-0.116008393466473	0.184197887778282	0.103813402354717
-5.55338573455811	-8.28305625915527	-5.55575132369995	-0.115986607968807	0.18413881957531	0.103805437684059
-5.54361915588379	-8.28685569763184	-5.55735921859741	-0.116017945110798	0.184096530079842	0.103756368160248
-5.53903007507324	-8.2905855178833	-5.54899597167969	-0.115994736552238	0.184106007218361	0.103784635663033
-5.5282564163208	-8.29538249969482	-5.54868316650391	-0.116045013070107	0.18414132297039	0.103704772889614
-5.52076053619385	-8.29535579681396	-5.54270935058594	-0.115966573357582	0.184156134724617	0.10365579277277
-5.50709390640259	-8.30471134185791	-5.5378885269165	-0.11592411249876	0.184209108352661	0.103617131710052
-5.49817800521851	-8.30597972869873	-5.53377771377563	-0.115899458527565	0.18427462875843	0.103570066392422
-5.48448085784912	-8.30998134613037	-5.52982378005981	-0.115898258984089	0.184400752186775	0.103558927774429
-5.47488737106323	-8.30555438995361	-5.51552724838257	-0.115720734000206	0.184391722083092	0.103478811681271
-5.46427440643311	-8.30948162078857	-5.51800155639648	-0.115638509392738	0.184554696083069	0.103477239608765
-5.45218133926392	-8.3026819229126	-5.51652193069458	-0.115674518048763	0.18461574614048	0.103487998247147
-5.44196557998657	-8.29870128631592	-5.50545644760132	-0.115768939256668	0.184827893972397	0.103513121604919
-5.43246459960938	-8.29328536987305	-5.49154806137085	-0.115806885063648	0.184675246477127	0.103520534932613
-5.43282651901245	-8.30231666564941	-5.48630714416504	-0.115862041711807	0.184724494814873	0.103601157665253
-5.42696475982666	-8.30479526519775	-5.48343944549561	-0.11577994376421	0.18475016951561	0.103752411901951
-5.4248218536377	-8.30629920959473	-5.47840690612793	-0.115777686238289	0.184898808598518	0.103823386132717
-5.41674995422363	-8.30167198181152	-5.4775333404541	-0.115810059010983	0.18489445745945	0.103970251977444
-5.41310167312622	-8.29591655731201	-5.46655225753784	-0.115886606276035	0.184914171695709	0.104092478752136
-5.40711688995361	-8.29211616516113	-5.45633029937744	-0.116048112511635	0.184815883636475	0.104076519608498
-5.40843963623047	-8.28779888153076	-5.4577202796936	-0.116086944937706	0.184783235192299	0.104187227785587
-5.40304756164551	-8.2907829284668	-5.45454597473145	-0.116196595132351	0.184770286083221	0.104274272918701
-5.40310096740723	-8.28542423248291	-5.45392084121704	-0.116197802126408	0.184813648462296	0.104328013956547
-5.39208698272705	-8.28872394561768	-5.44659185409546	-0.116346172988415	0.184839397668839	0.104342453181744
-5.39151620864868	-8.28298091888428	-5.44365167617798	-0.116357788443565	0.18486163020134	0.104373544454575
-5.38261556625366	-8.2823486328125	-5.439621925354	-0.116422824561596	0.184918791055679	0.104400016367435
-5.37516593933105	-8.27823734283447	-5.43753242492676	-0.116419576108456	0.184915110468864	0.104331523180008
-5.36925792694092	-8.27598571777344	-5.4416298866272	-0.116462275385857	0.185006722807884	0.104360766708851
-5.36231231689453	-8.27156734466553	-5.44548988342285	-0.116520762443542	0.184964239597321	0.104287803173065
-5.35473537445068	-8.27071857452393	-5.44424486160278	-0.116594433784485	0.185162618756294	0.104273989796638
-5.34395122528076	-8.26528549194336	-5.4447021484375	-0.116627238690853	0.185089752078056	0.104262121021748
-5.34328269958496	-8.26274681091309	-5.44536876678467	-0.116669654846191	0.185212135314941	0.104238525032997
-5.33416128158569	-8.26093006134033	-5.44170570373535	-0.116743817925453	0.185212731361389	0.104163788259029
-5.33225631713867	-8.26098823547363	-5.43931436538696	-0.116748675704002	0.18531545996666	0.104195952415466
-5.32523441314697	-8.25754547119141	-5.44849157333374	-0.116942547261715	0.185227423906326	0.104219935834408
-5.3249831199646	-8.26258850097656	-5.44339799880981	-0.116933733224869	0.185292392969131	0.104285798966885
-5.31716632843018	-8.25619506835938	-5.44737148284912	-0.117057904601097	0.185287982225418	0.104280650615692
-5.31588315963745	-8.25289154052734	-5.44744539260864	-0.117139831185341	0.18523120880127	0.104405701160431
-5.30690240859985	-8.25048828125	-5.44379568099976	-0.117317020893097	0.18525604903698	0.104422502219677
-5.30485773086548	-8.24539279937744	-5.44877433776855	-0.117258593440056	0.185210213065147	0.104517929255962
-5.28887367248535	-8.24510288238525	-5.44281053543091	-0.117431052029133	0.18523608148098	0.104725897312164
-5.28429937362671	-8.23948192596436	-5.44896268844604	-0.117361336946487	0.185245499014854	0.104944229125977
-5.27082252502441	-8.23566722869873	-5.44729089736938	-0.11746084690094	0.18524532020092	0.105216205120087
-5.26138019561768	-8.22945880889893	-5.44679594039917	-0.117433361709118	0.185197874903679	0.105317488312721
-5.24773931503296	-8.22919178009033	-5.45520162582397	-0.11755359172821	0.185307174921036	0.105493307113647
-5.23700189590454	-8.22393798828125	-5.45313692092896	-0.117584519088268	0.18535989522934	0.105598069727421
-5.22692346572876	-8.22204303741455	-5.45268535614014	-0.117547504603863	0.185401722788811	0.105774089694023
-5.21365642547607	-8.22224426269531	-5.45790100097656	-0.117593817412853	0.185516729950905	0.10597588121891
-5.20097064971924	-8.21829986572266	-5.44788694381714	-0.117651097476482	0.18569703400135	0.106243573129177
-5.18586158752441	-8.2138500213623	-5.45707321166992	-0.117645047605038	0.185795858502388	0.106473334133625
-5.17036104202271	-8.21203708648682	-5.45251750946045	-0.117672547698021	0.185930475592613	0.106681235134602
-5.15244293212891	-8.21000385284424	-5.45933437347412	-0.117674984037876	0.186037570238113	0.106914140284061
-5.14586591720581	-8.20766925811768	-5.44791555404663	-0.117659531533718	0.186193197965622	0.107069946825504
-5.12885093688965	-8.20537948608398	-5.45393800735474	-0.117648631334305	0.186342522501945	0.107250861823559
-5.12114000320435	-8.20253467559814	-5.45159578323364	-0.117691479623318	0.186529666185379	0.107481129467487
-5.11248397827148	-8.20584297180176	-5.456223487854	-0.117646187543869	0.186620235443115	0.107611417770386
-5.10218811035156	-8.20391082763672	-5.44927930831909	-0.117661409080029	0.186861351132393	0.107955150306225
-5.0974235534668	-8.2073278427124	-5.45267724990845	-0.117627203464508	0.187020808458328	0.108151115477085
-5.09053659439087	-8.20588970184326	-5.44751691818237	-0.11759378015995	0.187098532915115	0.108450219035149
-5.08177042007446	-8.20439052581787	-5.45368766784668	-0.117469757795334	0.187176138162613	0.108668103814125
-5.08063220977783	-8.20477676391602	-5.45800542831421	-0.117423228919506	0.187417477369308	0.108982741832733
-5.07443952560425	-8.20511531829834	-5.46592378616333	-0.117420271039009	0.187434881925583	0.109214819967747
-5.07356309890747	-8.2054615020752	-5.46200609207153	-0.1172906011343	0.187575742602348	0.109512224793434
-5.07046556472778	-8.20715618133545	-5.46981716156006	-0.117247752845287	0.187626272439957	0.10979875177145
-5.0706787109375	-8.2112865447998	-5.47606754302979	-0.117156274616718	0.18775349855423	0.110087133944035
-5.06634092330933	-8.21243953704834	-5.47679805755615	-0.117182172834873	0.18789729475975	0.110351428389549
-5.07395648956299	-8.21501445770264	-5.47734594345093	-0.117012925446033	0.188105195760727	0.110562264919281
-5.0693211555481	-8.21590709686279	-5.48360824584961	-0.117022648453712	0.188201546669006	0.110704816877842
-5.07122659683228	-8.21538925170898	-5.48426342010498	-0.116896867752075	0.188372805714607	0.110911019146442
-5.07241582870483	-8.21570205688477	-5.48702096939087	-0.116801850497723	0.188372552394867	0.111148484051228
-5.07305765151978	-8.215407371521	-5.48936223983765	-0.116677798330784	0.188564985990524	0.111383564770222
-5.07781457901001	-8.21891784667969	-5.49105024337769	-0.116602458059788	0.188581928610802	0.111518777906895
-5.08267736434937	-8.22446537017822	-5.50195741653442	-0.116493433713913	0.188853055238724	0.111768648028374
-5.08367538452148	-8.22366237640381	-5.49595212936401	-0.116410791873932	0.188844844698906	0.112008586525917
-5.09205913543701	-8.23116874694824	-5.50364255905151	-0.116359010338783	0.188958540558815	0.112179830670357
-5.09545469284058	-8.22860431671143	-5.50550889968872	-0.116141073405743	0.188986256718636	0.112371683120728
-5.10124731063843	-8.23406314849854	-5.51492309570313	-0.116149358451366	0.189099207520485	0.112549796700478
-5.10781049728394	-8.23508262634277	-5.51099014282227	-0.116027981042862	0.189046993851662	0.112790159881115
-5.10842609405518	-8.24756622314453	-5.51676559448242	-0.116058304905891	0.189059913158417	0.112926691770554
-5.1253137588501	-8.24906253814697	-5.51095962524414	-0.115988001227379	0.189149022102356	0.113118812441826
-5.13165807723999	-8.2532844543457	-5.51192760467529	-0.115914784371853	0.189071491360664	0.113302201032639
-5.14362478256226	-8.25422286987305	-5.51404571533203	-0.115828447043896	0.189094230532646	0.113400675356388
-5.15150213241577	-8.26194000244141	-5.5206184387207	-0.115811891853809	0.188897296786308	0.113634996116161
-5.16622114181519	-8.26995277404785	-5.52154684066772	-0.115775249898434	0.189018085598946	0.113821223378181
-5.17460966110229	-8.26836395263672	-5.52816820144653	-0.115776374936104	0.18893463909626	0.11394214630127
-5.18735408782959	-8.27443408966064	-5.52649927139282	-0.115653403103352	0.188970074057579	0.114101946353912
-5.19395971298218	-8.27063274383545	-5.52709436416626	-0.115603737533092	0.188841119408607	0.114172555506229
-5.1972599029541	-8.27319526672363	-5.53476762771606	-0.115632988512516	0.188761904835701	0.114285059273243
-5.20918846130371	-8.27820301055908	-5.53883123397827	-0.115614235401154	0.188785135746002	0.114435069262981
-5.21530532836914	-8.28177547454834	-5.53055381774902	-0.115645103156567	0.188762113451958	0.114587523043156
-5.22373723983765	-8.27851581573486	-5.53409957885742	-0.115555338561535	0.188723012804985	0.114679634571075
-5.22856187820435	-8.28273582458496	-5.53672885894775	-0.115675643086433	0.188673585653305	0.114783845841885
-5.23304414749146	-8.2813196182251	-5.5413556098938	-0.115607380867004	0.188686951994896	0.114863432943821
-5.23800754547119	-8.28648471832275	-5.54212665557861	-0.115583024919033	0.188619330525398	0.115001618862152
-5.24277973175049	-8.29278469085693	-5.54235124588013	-0.115559257566929	0.188659444451332	0.115202523767948
-5.24401235580444	-8.28786659240723	-5.54413747787476	-0.115448705852032	0.188625305891037	0.115279361605644
-5.24514198303223	-8.28781700134277	-5.54806280136108	-0.115538910031319	0.188607156276703	0.115319177508354
-5.25159454345703	-8.2904691696167	-5.55091381072998	-0.115588687360287	0.188569620251656	0.11546865850687
-5.25309658050537	-8.29377174377441	-5.55455112457275	-0.115562856197357	0.188621193170547	0.115586251020432
-5.25579690933228	-8.29238414764404	-5.54848623275757	-0.115522272884846	0.188518717885017	0.115677714347839
-5.25271368026733	-8.29183101654053	-5.55291128158569	-0.115585088729858	0.188613161444664	0.115715861320496
-5.25753307342529	-8.29464149475098	-5.55162525177002	-0.115542575716972	0.188613459467888	0.115826457738876
-5.2522873878479	-8.29343891143799	-5.54878282546997	-0.115617141127586	0.188593551516533	0.115901030600071
-5.25371122360229	-8.29527568817139	-5.54931831359863	-0.115510426461697	0.188663229346275	0.116007633507252
-5.2497034072876	-8.29032421112061	-5.54640817642212	-0.115478798747063	0.188665196299553	0.116074733436108
-5.23971366882324	-8.28859424591064	-5.55400800704956	-0.115439787507057	0.188662528991699	0.116147883236408
-5.24217319488525	-8.29101181030273	-5.54962825775146	-0.115523993968964	0.188635542988777	0.116282977163792
-5.23774194717407	-8.29215049743652	-5.55103015899658	-0.115526393055916	0.188750922679901	0.116373971104622
-5.23771476745605	-8.28860473632813	-5.54932022094727	-0.115445606410503	0.188774928450584	0.116475328803062
-5.23246049880981	-8.28973388671875	-5.54458427429199	-0.115484528243542	0.188774049282074	0.116513803601265
-5.23217725753784	-8.28806114196777	-5.54133796691895	-0.115424364805222	0.188923522830009	0.116590730845928
-5.22672080993652	-8.28690719604492	-5.54563760757446	-0.115423373878002	0.188947394490242	0.116647407412529
-5.22663497924805	-8.29131698608398	-5.54422903060913	-0.11540836840868	0.189045861363411	0.116681523621082
-5.21981716156006	-8.28543567657471	-5.5438437461853	-0.115260995924473	0.189144998788834	0.116722211241722
-5.21172904968262	-8.28295803070068	-5.54426622390747	-0.11516610532999	0.189194038510323	0.116737343370914
-5.21056795120239	-8.28442192077637	-5.54763412475586	-0.11513713747263	0.189139038324356	0.116801589727402
-5.20871639251709	-8.28357410430908	-5.54629993438721	-0.115171000361443	0.189296811819077	0.116827934980392
-5.20522499084473	-8.28254127502441	-5.54019212722778	-0.115074835717678	0.189236670732498	0.116878345608711
-5.20485353469849	-8.28264427185059	-5.54341459274292	-0.115106798708439	0.189307898283005	0.116838783025742
-5.20190095901489	-8.28384304046631	-5.5385217666626	-0.115066468715668	0.189376816153526	0.116848774254322
-5.20127630233765	-8.28241062164307	-5.54878807067871	-0.11498899012804	0.189351141452789	0.116765178740025
-5.20011186599731	-8.28495025634766	-5.54112195968628	-0.114909842610359	0.189451336860657	0.116754278540611
-5.19597005844116	-8.27928066253662	-5.54115200042725	-0.114795841276646	0.189505070447922	0.116755083203316
-5.19043159484863	-8.2776517868042	-5.54102182388306	-0.114805981516838	0.189521372318268	0.116590909659863
[truncated: 14,679 more rows]
