# Supplementary material for: Identification of Haptic Based Guiding Using Hard Reins
Source: PLoS One. 2015 Jul 22;10(7):e0132020. doi: 10.1371/journal.pone.0132020 (PMC4511788; doi:10.1371/journal.pone.0132020)
Supplement: S5 File — (ZIP) [file pone.0132020.s005.zip › Exp2_ForceData1/Subject2/path3/T5.csv]

Force X (N)	Force Y (N)	Force Z (N)	Torque X (N-m)	Torque Y (N-m)	Torque Z (N-m)	Frequency = 10000	Averaging Level = 16	F/T Serial Number = FT11772	Time Started = 19/02/2013 16:50:00
-6.05708742141724	-9.41540050506592	-5.40102100372314	-0.0785053372383118	0.205540135502815	0.0747382715344429
-6.05137348175049	-9.41690826416016	-5.40404033660889	-0.0785126388072968	0.205499261617661	0.0747611671686172
-6.04584121704102	-9.41443920135498	-5.40965986251831	-0.0784774124622345	0.205579489469528	0.0748247802257538
-6.04934310913086	-9.41543483734131	-5.39804363250732	-0.0785019546747208	0.205600440502167	0.0749730467796326
-6.04668188095093	-9.41167831420898	-5.40417575836182	-0.0784823149442673	0.205557197332382	0.0749617889523506
-6.04750108718872	-9.41362857818604	-5.40189981460571	-0.0784648582339287	0.205585166811943	0.0750420615077019
-6.04224014282227	-9.41271781921387	-5.40239191055298	-0.0785162970423698	0.205600813031197	0.0751950442790985
-6.04744720458984	-9.4109001159668	-5.39571666717529	-0.0786874145269394	0.205687910318375	0.0752369835972786
-6.04564332962036	-9.40996932983398	-5.41060161590576	-0.0786395221948624	0.205582797527313	0.0752216503024101
-6.04748964309692	-9.41349029541016	-5.40606212615967	-0.0787162259221077	0.205688327550888	0.0752904266119003
-6.04603481292725	-9.41075229644775	-5.41075277328491	-0.0786867439746857	0.205773115158081	0.0753665566444397
-6.0500054359436	-9.40690040588379	-5.40841960906982	-0.0787310376763344	0.205747947096825	0.0753337070345879
-6.04728889465332	-9.40909957885742	-5.41523551940918	-0.0787899121642113	0.205735549330711	0.0753194242715836
-6.05045795440674	-9.41645050048828	-5.41079998016357	-0.0788751468062401	0.205904334783554	0.0753939226269722
-6.04888820648193	-9.40946578979492	-5.41507148742676	-0.0788239315152168	0.205710515379906	0.0754072889685631
-6.04506063461304	-9.4111156463623	-5.42702293395996	-0.0788478031754494	0.205863609910011	0.0754113420844078
-6.05028057098389	-9.41996002197266	-5.41799259185791	-0.0790399461984634	0.205884665250778	0.0754712074995041
-6.04899454116821	-9.41243839263916	-5.41588068008423	-0.0789534375071526	0.205831915140152	0.0754662156105042
-6.04557323455811	-9.41422653198242	-5.43511819839478	-0.079007476568222	0.205866277217865	0.0754495933651924
-6.04321146011353	-9.411545753479	-5.4327712059021	-0.0790056884288788	0.205857336521149	0.0755120813846588
-6.04540061950684	-9.4091625213623	-5.42178344726563	-0.0790530815720558	0.205913111567497	0.0755414962768555
-6.04114770889282	-9.40734577178955	-5.42910861968994	-0.0789876952767372	0.205911979079247	0.0754467844963074
-6.04162263870239	-9.40899753570557	-5.4342246055603	-0.079060010612011	0.205947980284691	0.0755496025085449
-6.03771018981934	-9.40718460083008	-5.43426704406738	-0.0790852084755898	0.205931946635246	0.0755701065063477
-6.03902339935303	-9.40041446685791	-5.43267679214478	-0.0791091620922089	0.205964237451553	0.0755315870046616
-6.03320693969727	-9.40189647674561	-5.4413161277771	-0.0790802910923958	0.205980807542801	0.0755288004875183
-6.03114318847656	-9.39889907836914	-5.42995738983154	-0.0790871679782867	0.20612470805645	0.0755841434001923
-6.02862167358398	-9.39103603363037	-5.43436765670776	-0.0791877433657646	0.205989882349968	0.0755681097507477
-6.02653503417969	-9.38949203491211	-5.44476747512817	-0.079211600124836	0.206050723791122	0.0754829719662666
-6.02388572692871	-9.3971643447876	-5.43796586990356	-0.0793058946728706	0.206086799502373	0.0756401643157005
-6.01735544204712	-9.38308906555176	-5.42948293685913	-0.0791588500142097	0.206035420298576	0.0756170526146889
-6.01500844955444	-9.38665008544922	-5.43869113922119	-0.0794116854667664	0.206097573041916	0.075575053691864
-6.01455926895142	-9.38483905792236	-5.43371772766113	-0.0793859660625458	0.206062823534012	0.0756697654724121
-6.01453733444214	-9.38241672515869	-5.42752599716187	-0.0793863534927368	0.206233114004135	0.0756681859493256
-6.00626373291016	-9.38553524017334	-5.43357181549072	-0.0794339776039124	0.206143215298653	0.0756527185440063
-6.0127854347229	-9.38524723052979	-5.42636346817017	-0.0795208364725113	0.206251174211502	0.0757982060313225
-6.01174688339233	-9.38710021972656	-5.42013025283813	-0.0795799940824509	0.206186830997467	0.0757749751210213
-6.01017618179321	-9.38505268096924	-5.43137311935425	-0.0795915871858597	0.206248968839645	0.0757102370262146
-6.00742340087891	-9.38954448699951	-5.43399810791016	-0.0796327218413353	0.206316769123077	0.0757648944854736
-6.0080132484436	-9.38900947570801	-5.42370653152466	-0.0796452462673187	0.206356689333916	0.0757682397961617
-6.00668334960938	-9.38766098022461	-5.42485857009888	-0.0797326937317848	0.206247568130493	0.0756920501589775
-6.00410890579224	-9.39255809783936	-5.42806911468506	-0.0796791389584541	0.206350892782211	0.075672872364521
-6.00571298599243	-9.39538478851318	-5.42003011703491	-0.0798067525029182	0.206443056464195	0.0757825300097466
-6.00445365905762	-9.39004135131836	-5.41921281814575	-0.0797538980841637	0.206395357847214	0.075713112950325
-6.00706148147583	-9.39952754974365	-5.42579793930054	-0.0798017755150795	0.206465154886246	0.0757181569933891
-6.00250959396362	-9.39759063720703	-5.42283058166504	-0.0798178240656853	0.206506222486496	0.0757551863789558
-6.00089263916016	-9.395751953125	-5.42024278640747	-0.0797782763838768	0.206459864974022	0.0756782442331314
-5.99621343612671	-9.40009117126465	-5.42126512527466	-0.0798317417502403	0.206477522850037	0.0756676271557808
-5.9973406791687	-9.40385818481445	-5.41356945037842	-0.0798310190439224	0.206608265638351	0.075749397277832
-5.99441242218018	-9.39601516723633	-5.41746950149536	-0.079767569899559	0.206519037485123	0.0757388025522232
-5.98975276947021	-9.39793872833252	-5.42278432846069	-0.079729400575161	0.20657841861248	0.0756373256444931
-5.98851251602173	-9.39994430541992	-5.41323852539063	-0.0798574909567833	0.206640139222145	0.0756307989358902
-5.98599863052368	-9.39765167236328	-5.40896081924438	-0.0796849802136421	0.206689089536667	0.0756314471364021
-5.97977018356323	-9.39522171020508	-5.41147232055664	-0.0797262862324715	0.206634894013405	0.075587309896946
-5.97519826889038	-9.39107418060303	-5.42061567306519	-0.0796507745981216	0.206670537590981	0.0756179094314575
-5.97670316696167	-9.38942432403564	-5.40654563903809	-0.0797517746686935	0.206800475716591	0.0756656378507614
-5.97027063369751	-9.38406753540039	-5.4078540802002	-0.0796065405011177	0.206704616546631	0.075563982129097
-5.9651083946228	-9.38425350189209	-5.41219711303711	-0.0795800983905792	0.206806838512421	0.0755706056952477
-5.9613356590271	-9.37755489349365	-5.40511035919189	-0.0796205922961235	0.206783547997475	0.0757037624716759
-5.95874643325806	-9.3754358291626	-5.40701818466187	-0.0796564444899559	0.206748738884926	0.0755861401557922
-5.95452547073364	-9.37708568572998	-5.41217470169067	-0.0795851647853851	0.206812292337418	0.0756319314241409
-5.95101928710938	-9.37222480773926	-5.39825105667114	-0.0796273201704025	0.206850230693817	0.0757171735167503
-5.94705724716187	-9.36866283416748	-5.39986944198608	-0.0796797871589661	0.206816509366035	0.0756841823458672
-5.94374132156372	-9.36748123168945	-5.406174659729	-0.0796722322702408	0.206861555576324	0.0756560266017914
-5.94040584564209	-9.37073040008545	-5.39647245407104	-0.0797859281301498	0.206939190626144	0.075786866247654
-5.9391040802002	-9.36170101165771	-5.39479351043701	-0.079606406390667	0.206886023283005	0.0756920874118805
-5.93692827224731	-9.36759281158447	-5.40084266662598	-0.0797916650772095	0.206942558288574	0.0757927522063255
-5.93642902374268	-9.36389827728271	-5.38932085037231	-0.0797625631093979	0.206955283880234	0.0758436024188995
-5.93269300460815	-9.35947132110596	-5.38949298858643	-0.0797468349337578	0.207006335258484	0.0758127793669701
-5.92786073684692	-9.3596019744873	-5.39958477020264	-0.0797735154628754	0.206955581903458	0.0758249461650848
-5.93025588989258	-9.3592586517334	-5.38615608215332	-0.0797705426812172	0.207015708088875	0.0759281292557716
-5.92389392852783	-9.35514068603516	-5.38210773468018	-0.0798215344548225	0.206977516412735	0.0758416578173637
-5.91720390319824	-9.35305500030518	-5.39543199539185	-0.0798316076397896	0.207052171230316	0.0758798196911812
-5.91804075241089	-9.35159969329834	-5.38629293441772	-0.0798816084861755	0.207158610224724	0.0759634599089623
-5.91083097457886	-9.34479141235352	-5.38208913803101	-0.0798567086458206	0.207090422511101	0.075935885310173
-5.90952205657959	-9.34337997436523	-5.38567399978638	-0.0798376798629761	0.207063943147659	0.0758568793535233
-5.90361642837524	-9.34091663360596	-5.38709354400635	-0.0797725841403008	0.207154273986816	0.0758798196911812
-5.9016284942627	-9.33441162109375	-5.37811470031738	-0.0798820331692696	0.207245409488678	0.0759002566337585
-5.89547538757324	-9.33051109313965	-5.38421249389648	-0.0798029825091362	0.207238584756851	0.0758215636014938
-5.89131641387939	-9.33232593536377	-5.38588380813599	-0.0798059105873108	0.207311153411865	0.0758611634373665
-5.88662815093994	-9.32513809204102	-5.373779296875	-0.0798571407794952	0.207302153110504	0.0759081989526749
-5.88416433334351	-9.32059860229492	-5.37299680709839	-0.0798347741365433	0.207351639866829	0.0757779181003571
-5.87923717498779	-9.32265186309814	-5.37303495407104	-0.0799665451049805	0.207336723804474	0.0758562684059143
-5.88011026382446	-9.32053470611572	-5.37044763565063	-0.0799101591110229	0.207544639706612	0.0759013965725899
-5.87508821487427	-9.30922508239746	-5.3695216178894	-0.0798982456326485	0.207338318228722	0.0758677199482918
-5.87164688110352	-9.31574535369873	-5.37226152420044	-0.0799186676740646	0.207498744130135	0.075810506939888
-5.87658596038818	-9.31900119781494	-5.36245775222778	-0.0801195874810219	0.207468599081039	0.0758877322077751
-5.87295055389404	-9.31648349761963	-5.36411285400391	-0.0800257548689842	0.207548245787621	0.0758899301290512
-5.87369060516357	-9.31404876708984	-5.37014389038086	-0.0800576135516167	0.207509905099869	0.0758675113320351
-5.87224054336548	-9.3164587020874	-5.37111043930054	-0.0800961703062058	0.207582950592041	0.0758955404162407
-5.87555599212646	-9.31798267364502	-5.36196660995483	-0.0801951438188553	0.207645654678345	0.0758855491876602
-5.87868785858154	-9.31670188903809	-5.35986709594727	-0.0800920277833939	0.207642182707787	0.0759095177054405
-5.87582874298096	-9.31997871398926	-5.36948680877686	-0.0800997316837311	0.207598730921745	0.0757308304309845
-5.87579536437988	-9.32173442840576	-5.37000226974487	-0.0800977572798729	0.20773509144783	0.0757890716195107
-5.88005685806274	-9.3240966796875	-5.35383367538452	-0.0801246613264084	0.207785338163376	0.0757805407047272
-5.87936115264893	-9.32424736022949	-5.36110734939575	-0.080058254301548	0.207652911543846	0.0756803527474403
-5.88353586196899	-9.33069610595703	-5.36050510406494	-0.080092690885067	0.20777402818203	0.075642317533493
-5.88388299942017	-9.33470344543457	-5.35789489746094	-0.0800295025110245	0.207836702466011	0.0756498947739601
-5.88274765014648	-9.3360710144043	-5.35045909881592	-0.0800653994083405	0.207817360758781	0.0755798444151878
-5.88331270217896	-9.33859062194824	-5.35975170135498	-0.0800524204969406	0.207868933677673	0.0754652544856071
-5.88402223587036	-9.34447574615479	-5.36442422866821	-0.0800974369049072	0.207927897572517	0.075362965464592
-5.88326168060303	-9.34627342224121	-5.35444450378418	-0.0800496488809586	0.207867190241814	0.0753268897533417
-5.88311052322388	-9.34558200836182	-5.36453342437744	-0.0800260305404663	0.207924053072929	0.0751499608159065
-5.88328695297241	-9.35473823547363	-5.36742401123047	-0.0801443234086037	0.207984387874603	0.0750114470720291
-5.88886022567749	-9.35575199127197	-5.36350107192993	-0.0801660567522049	0.208005592226982	0.0749744921922684
-5.88832473754883	-9.35681915283203	-5.37029790878296	-0.0802304744720459	0.207926660776138	0.0748026445508003
-5.88285779953003	-9.35522842407227	-5.37807464599609	-0.0803135260939598	0.208006829023361	0.0747577473521233
-5.88838958740234	-9.35562133789063	-5.37637233734131	-0.0803980752825737	0.207985654473305	0.0747992917895317
-5.88795852661133	-9.35294818878174	-5.36809015274048	-0.0804595425724983	0.207884907722473	0.0747648030519485
-5.88925886154175	-9.35524559020996	-5.37337779998779	-0.0805999264121056	0.207866728305817	0.0746733322739601
-5.88908100128174	-9.3541202545166	-5.37767267227173	-0.0806086882948875	0.207826241850853	0.0746784955263138
-5.89026260375977	-9.35563468933105	-5.36331129074097	-0.0808025747537613	0.207832589745522	0.0747015625238419
-5.89232540130615	-9.35357856750488	-5.37089824676514	-0.0808357521891594	0.207731291651726	0.0746216997504234
-5.89500284194946	-9.35617828369141	-5.37417221069336	-0.0810163542628288	0.207675442099571	0.0745586827397347
-5.89710569381714	-9.35622596740723	-5.37618780136108	-0.0810434743762016	0.207770749926567	0.074600376188755
-5.89537239074707	-9.35198783874512	-5.36599969863892	-0.0811490342020988	0.207679212093353	0.0745547786355019
-5.89133930206299	-9.35116672515869	-5.37271785736084	-0.0812006220221519	0.207577213644981	0.0745235979557037
-5.89583158493042	-9.35985088348389	-5.36943244934082	-0.0813263356685638	0.207681328058243	0.0744814053177834
-5.89835119247437	-9.35876655578613	-5.36635541915894	-0.0813340842723846	0.207663714885712	0.0745315700769424
-5.89875030517578	-9.35773372650146	-5.36876153945923	-0.0813772305846214	0.207641929388046	0.0744730830192566
-5.89469909667969	-9.36229801177979	-5.37283706665039	-0.0814136788249016	0.207668989896774	0.0744160711765289
-5.8962459564209	-9.36818981170654	-5.37006282806396	-0.081448070704937	0.207684114575386	0.0744555965065956
-5.8977165222168	-9.36797332763672	-5.36276388168335	-0.0814582258462906	0.20764733850956	0.0744599550962448
-5.90059375762939	-9.36952877044678	-5.36617279052734	-0.0814849883317947	0.207760691642761	0.0743826851248741
-5.89599800109863	-9.375412940979	-5.37541198730469	-0.0815824642777443	0.20771849155426	0.0744286254048347
-5.89861869812012	-9.37687301635742	-5.36323928833008	-0.0815893039107323	0.207779854536057	0.0745194181799889
-5.89662933349609	-9.37484645843506	-5.36640214920044	-0.0816459879279137	0.2076605707407	0.0744153037667274
-5.8958945274353	-9.37520503997803	-5.37069892883301	-0.0816151946783066	0.207730516791344	0.0744149088859558
-5.89562320709229	-9.37752628326416	-5.36398315429688	-0.0816285088658333	0.20779874920845	0.0744321793317795
-5.89217615127563	-9.37396812438965	-5.36510181427002	-0.081665113568306	0.207766845822334	0.0744602605700493
-5.894850730896	-9.37281322479248	-5.37047958374023	-0.0816393718123436	0.207774490118027	0.0744403004646301
-5.8915958404541	-9.37437534332275	-5.37085294723511	-0.0816706418991089	0.207790195941925	0.0744740292429924
-5.8897705078125	-9.37274360656738	-5.36287450790405	-0.081726610660553	0.207814916968346	0.0745246559381485
-5.88756847381592	-9.36388206481934	-5.3662052154541	-0.0816307067871094	0.207806661725044	0.0744734331965446
-5.88665103912354	-9.36656379699707	-5.36644411087036	-0.0818069130182266	0.207755565643311	0.074483647942543
-5.88467025756836	-9.36422729492188	-5.36107778549194	-0.0818497911095619	0.207752928137779	0.0745230242609978
-5.88333511352539	-9.36104393005371	-5.35145139694214	-0.0818365961313248	0.207844883203506	0.0745774284005165
-5.8748893737793	-9.35801315307617	-5.36339712142944	-0.0817939937114716	0.207814499735832	0.074432797729969
-5.87540340423584	-9.35640716552734	-5.35724687576294	-0.081855408847332	0.207916140556335	0.0745213255286217
-5.87081623077393	-9.35792827606201	-5.3510537147522	-0.0818464905023575	0.207799509167671	0.0745646730065346
-5.86968469619751	-9.35482120513916	-5.34645748138428	-0.081897608935833	0.207789793610573	0.0744981691241264
-5.86476516723633	-9.35523796081543	-5.35966157913208	-0.0818173214793205	0.207867383956909	0.0744679272174835
-5.86375331878662	-9.35404682159424	-5.34827756881714	-0.0818182229995728	0.207990765571594	0.0745145007967949
-5.86604690551758	-9.35118865966797	-5.34210252761841	-0.0818897932767868	0.207909256219864	0.0744681283831596
-5.86653184890747	-9.35498237609863	-5.35134696960449	-0.0818777605891228	0.207981526851654	0.0743716880679131
-5.86306667327881	-9.35963344573975	-5.35488605499268	-0.081886425614357	0.208021506667137	0.0744099840521812
-5.85814237594604	-9.35495090484619	-5.35081005096436	-0.0818331614136696	0.208068430423737	0.0743986815214157
-5.86196851730347	-9.35755443572998	-5.3520679473877	-0.0819006487727165	0.208006829023361	0.0743022710084915
-5.8616099357605	-9.36093425750732	-5.36156177520752	-0.0817986056208611	0.208154365420341	0.0742453709244728
-5.86331987380981	-9.36401748657227	-5.35413599014282	-0.0818576812744141	0.208193212747574	0.0742569267749786
-5.85786151885986	-9.36260509490967	-5.36385774612427	-0.0817339271306992	0.208190873265266	0.0741759613156319
-5.86175489425659	-9.36880874633789	-5.36524724960327	-0.0817148387432098	0.208251610398293	0.0741361007094383
-5.86126136779785	-9.3708324432373	-5.36561489105225	-0.0817326754331589	0.208318769931793	0.074140265583992
-5.86443996429443	-9.37047100067139	-5.36579513549805	-0.0817390978336334	0.208397760987282	0.0741211920976639
-5.85792350769043	-9.3715877532959	-5.37843799591064	-0.081644169986248	0.208329573273659	0.0740647688508034
-5.86177682876587	-9.37499618530273	-5.38355827331543	-0.0817403942346573	0.208378821611404	0.0740845203399658
-5.86175107955933	-9.36892509460449	-5.37473964691162	-0.0816828310489655	0.208345860242844	0.0740802884101868
-5.8635106086731	-9.36910629272461	-5.37906217575073	-0.0816596448421478	0.208445027470589	0.0740252509713173
-5.85749483108521	-9.37054634094238	-5.38508415222168	-0.0816943496465683	0.208415135741234	0.0740261152386665
-5.85965347290039	-9.36589908599854	-5.38184118270874	-0.081674225628376	0.208491012454033	0.0740980729460716
-5.85657024383545	-9.36158657073975	-5.38078737258911	-0.0817063823342323	0.208326861262321	0.0740113630890846
-5.85807275772095	-9.35921573638916	-5.38901996612549	-0.0816945880651474	0.208518654108047	0.0739274248480797
-5.85379791259766	-9.35871410369873	-5.38427495956421	-0.0817517414689064	0.208539724349976	0.0739687904715538
-5.85204648971558	-9.35281562805176	-5.37744045257568	-0.081730455160141	0.208585515618324	0.0738988667726517
-5.85179853439331	-9.34997081756592	-5.38800239562988	-0.0817509815096855	0.208504855632782	0.0738768726587296
-5.8514838218689	-9.34825801849365	-5.39815759658813	-0.08167514950037	0.208581477403641	0.0738659724593163
-5.85012197494507	-9.34678363800049	-5.38260555267334	-0.0817869752645493	0.208645090460777	0.0739336684346199
-5.84852361679077	-9.33868503570557	-5.39314222335815	-0.0817036256194115	0.208618775010109	0.0739129185676575
-5.84687948226929	-9.34012126922607	-5.3946967124939	-0.0817707106471062	0.208749517798424	0.0739718303084373
-5.84774827957153	-9.33825588226318	-5.39502716064453	-0.0817872658371925	0.208779036998749	0.074050173163414
-5.84588479995728	-9.33354759216309	-5.3947319984436	-0.0817593634128571	0.20877668261528	0.0740513801574707
-5.84435510635376	-9.3323917388916	-5.40535402297974	-0.0816435441374779	0.208748087286949	0.0740566402673721
-5.84851121902466	-9.33029747009277	-5.39613819122314	-0.0816918313503265	0.208910524845123	0.0741660445928574
-5.84690856933594	-9.33047008514404	-5.38410806655884	-0.0817111879587173	0.208843052387238	0.0742171257734299
-5.84779214859009	-9.3278980255127	-5.40146732330322	-0.0815818533301353	0.208934530615807	0.0741253197193146
-5.84816122055054	-9.33094310760498	-5.40178537368774	-0.0816314518451691	0.209029257297516	0.0742886364459991
-5.85022830963135	-9.32557964324951	-5.39050340652466	-0.0815855637192726	0.208986654877663	0.0743325427174568
-5.85079336166382	-9.32732486724854	-5.39570808410645	-0.0815646424889565	0.20897775888443	0.0742624029517174
-5.84644269943237	-9.33204746246338	-5.4029369354248	-0.0814581289887428	0.209048792719841	0.0743422731757164
-5.85008955001831	-9.328293800354	-5.39374017715454	-0.0815088078379631	0.20910456776619	0.0744801536202431
-5.84783506393433	-9.32908153533936	-5.39601755142212	-0.0814712569117546	0.20903055369854	0.0744206309318542
-5.85262250900269	-9.33202362060547	-5.39631032943726	-0.0813936293125153	0.209084570407867	0.0744801685214043
-5.85199356079102	-9.33253765106201	-5.38797950744629	-0.0813995748758316	0.209164962172508	0.0746236816048622
-5.8542332649231	-9.32545566558838	-5.38691234588623	-0.0812740549445152	0.209101885557175	0.0746209993958473
-5.84923982620239	-9.33192729949951	-5.39063024520874	-0.0813442170619965	0.209007516503334	0.0746572986245155
-5.85615539550781	-9.3342752456665	-5.38608646392822	-0.0813334062695503	0.20919232070446	0.0747396126389503
-5.85261535644531	-9.32724666595459	-5.38137435913086	-0.0811763256788254	0.209074199199677	0.0748359933495522
-5.8495922088623	-9.32689571380615	-5.39265966415405	-0.0811701118946075	0.209080100059509	0.0747505351901054
-5.85602903366089	-9.33187103271484	-5.37855386734009	-0.0812765583395958	0.209132805466652	0.0748576894402504
-5.85380983352661	-9.32537937164307	-5.37397193908691	-0.0811052098870277	0.209123998880386	0.0748222842812538
-5.85553407669067	-9.32718181610107	-5.39133834838867	-0.0811891779303551	0.209041833877563	0.0748740509152412
-5.85459518432617	-9.32589817047119	-5.37616968154907	-0.0810912176966667	0.20907986164093	0.0749466940760612
-5.85603904724121	-9.32644462585449	-5.37137985229492	-0.0811916068196297	0.209107398986816	0.0749167948961258
-5.85389375686646	-9.32511615753174	-5.38056087493896	-0.0810663625597954	0.209097072482109	0.0748900696635246
-5.85856628417969	-9.32931041717529	-5.37303638458252	-0.0810290351510048	0.209157109260559	0.0749958530068398
-5.86059617996216	-9.33090686798096	-5.36951541900635	-0.0810572728514671	0.209056600928307	0.0750241503119469
-5.86461734771729	-9.33337783813477	-5.36931800842285	-0.0810053497552872	0.209068387746811	0.0749658644199371
-5.8644061088562	-9.33969211578369	-5.37578010559082	-0.0810271725058556	0.209050804376602	0.0750043541193008
-5.86908483505249	-9.34264945983887	-5.36401700973511	-0.0810087844729424	0.209228798747063	0.0750629529356956
-5.87281560897827	-9.34269142150879	-5.36617279052734	-0.0810525491833687	0.209112793207169	0.0749963000416756
-5.87777709960938	-9.35194110870361	-5.37610960006714	-0.0809736177325249	0.209218010306358	0.0749444290995598
-5.87544918060303	-9.3569393157959	-5.36679792404175	-0.0809931457042694	0.209258794784546	0.0749692097306252
-5.87552261352539	-9.35419464111328	-5.36902952194214	-0.0808404013514519	0.209123641252518	0.0748875737190247
-5.88268947601318	-9.36392211914063	-5.37199115753174	-0.0810158923268318	0.209240287542343	0.0749033242464066
-5.88211488723755	-9.3646125793457	-5.3656702041626	-0.080906830728054	0.209186881780624	0.0749038010835648
-5.88469171524048	-9.36192893981934	-5.3737735748291	-0.0809161737561226	0.209182515740395	0.074757494032383
-5.88452339172363	-9.36682605743408	-5.37818717956543	-0.0809614956378937	0.209192410111427	0.0747225880622864
-5.8879075050354	-9.3657341003418	-5.3698558807373	-0.0809419453144073	0.209179446101189	0.0747063755989075
-5.887282371521	-9.36416530609131	-5.37632894515991	-0.0809521675109863	0.20906563103199	0.0745296701788902
-5.88503742218018	-9.36382675170898	-5.38237619400024	-0.0810128971934319	0.209098801016808	0.0744677484035492
-5.89094305038452	-9.36471462249756	-5.37569093704224	-0.0811312273144722	0.20916748046875	0.0745121464133263
-5.88803005218506	-9.35987377166748	-5.38357305526733	-0.0811307579278946	0.209040254354477	0.0743155106902123
-5.88941526412964	-9.36106300354004	-5.38123321533203	-0.0811005458235741	0.209081560373306	0.0742893815040588
-5.89176177978516	-9.35786151885986	-5.38912963867188	-0.081133708357811	0.209094867110252	0.074298307299614
-5.89436006546021	-9.35446071624756	-5.38345956802368	-0.0812980756163597	0.209079787135124	0.0741221457719803
-5.89628267288208	-9.35634994506836	-5.39835453033447	-0.0813679993152618	0.20903354883194	0.0740989223122597
-5.89489889144897	-9.35253429412842	-5.39326524734497	-0.0814250633120537	0.209136441349983	0.0740774571895599
-5.89206743240356	-9.34940719604492	-5.38717031478882	-0.0815248563885689	0.209020808339119	0.074012964963913
-5.89605760574341	-9.3451452255249	-5.39954042434692	-0.0815246403217316	0.209011137485504	0.0738921165466309
-5.8994312286377	-9.34699821472168	-5.39820957183838	-0.0817561969161034	0.209044724702835	0.0738727226853371
-5.90588903427124	-9.34503173828125	-5.39925050735474	-0.0817705020308495	0.209093809127808	0.0738347396254539
-5.90313529968262	-9.3373966217041	-5.41104507446289	-0.0818665027618408	0.208928614854813	0.0737384930253029
-5.90552377700806	-9.33877563476563	-5.41392946243286	-0.0819588452577591	0.208982542157173	0.073710024356842
-5.91320276260376	-9.34189701080322	-5.40048313140869	-0.0821617841720581	0.209038689732552	0.0737486705183983
-5.91233348846436	-9.33573532104492	-5.40726280212402	-0.0820366144180298	0.208914831280708	0.0736609846353531
-5.91833066940308	-9.33933162689209	-5.41858005523682	-0.0821391046047211	0.208972841501236	0.0736532136797905
-5.91885042190552	-9.33725547790527	-5.41287183761597	-0.0822390541434288	0.208863273262978	0.0737410113215446
-5.92602205276489	-9.3377161026001	-5.41088151931763	-0.0823119208216667	0.208852559328079	0.0736588463187218
-5.92337989807129	-9.34056186676025	-5.42292261123657	-0.0823503360152245	0.208849459886551	0.073573462665081
-5.92758369445801	-9.34114265441895	-5.4211859703064	-0.0823602825403214	0.20889838039875	0.0736965388059616
-5.93030786514282	-9.34054279327393	-5.41564798355103	-0.0824549049139023	0.208762869238853	0.0737794786691666
-5.93033838272095	-9.33882236480713	-5.4210057258606	-0.0823703557252884	0.208827242255211	0.0736752152442932
-5.93477582931519	-9.34359359741211	-5.42350244522095	-0.0824427530169487	0.208837941288948	0.073733888566494
-5.93472242355347	-9.34108638763428	-5.4175066947937	-0.0824290290474892	0.208855390548706	0.0737810581922531
-5.93760538101196	-9.34117412567139	-5.41876554489136	-0.082461304962635	0.208783641457558	0.0737561658024788
-5.93979978561401	-9.34556198120117	-5.42621231079102	-0.0824564397335052	0.208855390548706	0.0738678425550461
-5.93961715698242	-9.34514999389648	-5.41627311706543	-0.0824630111455917	0.208846807479858	0.0739485844969749
-5.9386773109436	-9.34273052215576	-5.42161512374878	-0.0823613256216049	0.208760216832161	0.07391057908535
-5.94483232498169	-9.34628200531006	-5.42468643188477	-0.0824482515454292	0.208880871534348	0.0739967972040176
-5.94735431671143	-9.34737205505371	-5.41791486740112	-0.0823544412851334	0.208849564194679	0.0741327852010727
-5.94669437408447	-9.34418106079102	-5.41602325439453	-0.0823619663715363	0.208888158202171	0.0741467252373695
-5.94322919845581	-9.34969139099121	-5.42063570022583	-0.0823657885193825	0.208877459168434	0.0741816908121109
-5.9497857093811	-9.35121917724609	-5.41172456741333	-0.0823398754000664	0.208934590220451	0.0743785798549652
-5.95223617553711	-9.3516731262207	-5.40977954864502	-0.082270085811615	0.208837866783142	0.0744234994053841
-5.94762134552002	-9.34918975830078	-5.41579961776733	-0.0822428911924362	0.208852499723434	0.0745030641555786
-5.94983196258545	-9.35605335235596	-5.41374778747559	-0.0822479575872421	0.208860233426094	0.07464899122715
-5.9532265663147	-9.35328483581543	-5.40527486801147	-0.0822498500347137	0.208954155445099	0.0747365802526474
-5.95193433761597	-9.36020374298096	-5.41553401947021	-0.0821654424071312	0.208871304988861	0.0747330114245415
-5.95246362686157	-9.36043548583984	-5.41727542877197	-0.0820530354976654	0.208974033594131	0.0749336108565331
-5.95959854125977	-9.36185932159424	-5.40819692611694	-0.0821090489625931	0.209005445241928	0.0750360116362572
-5.95979118347168	-9.36362266540527	-5.41829299926758	-0.0820170491933823	0.208922907710075	0.075051411986351
-5.95901155471802	-9.36979389190674	-5.41097927093506	-0.0819506198167801	0.209059432148933	0.0752014517784119
-5.95764112472534	-9.37017631530762	-5.40839147567749	-0.0819585025310516	0.20895828306675	0.0752365216612816
-5.96445560455322	-9.37368392944336	-5.41758060455322	-0.0819166973233223	0.209061861038208	0.0753043219447136
-5.96624755859375	-9.38333797454834	-5.4125919342041	-0.081867516040802	0.209083825349808	0.0754046812653542
-5.96749973297119	-9.38286209106445	-5.41987752914429	-0.0817021504044533	0.20910769701004	0.0754984244704247
-5.96888160705566	-9.3823766708374	-5.41754961013794	-0.0816280469298363	0.209039315581322	0.0755290985107422
-5.96972703933716	-9.39164257049561	-5.42205953598022	-0.081632673740387	0.209083914756775	0.0755378380417824
-5.97326374053955	-9.39748668670654	-5.41051578521729	-0.081717349588871	0.2091254144907	0.0756853818893433
-5.97221279144287	-9.39585018157959	-5.4139723777771	-0.08150415122509	0.209066987037659	0.0756784453988075
-5.97260761260986	-9.40172100067139	-5.42645883560181	-0.0814379081130028	0.209086075425148	0.0757440626621246
-5.97463417053223	-9.40065574645996	-5.41948366165161	-0.0813785344362259	0.209086045622826	0.0758794546127319
-5.9786171913147	-9.4057559967041	-5.40907859802246	-0.0813746303319931	0.209128648042679	0.0758676752448082
-5.97005891799927	-9.40843677520752	-5.42401361465454	-0.08128871768713	0.209046259522438	0.0758579075336456
-5.97466897964478	-9.40841102600098	-5.41659259796143	-0.0811431780457497	0.209166780114174	0.0760065093636513
-5.97227811813354	-9.40784931182861	-5.41394853591919	-0.0811975300312042	0.209014862775803	0.0760872066020966
-5.97465229034424	-9.40425968170166	-5.41253852844238	-0.0812075287103653	0.208993315696716	0.0760374590754509
-5.97135925292969	-9.41073989868164	-5.42019319534302	-0.0811431631445885	0.208957463502884	0.0760694295167923
-5.97163581848145	-9.4066858291626	-5.40698289871216	-0.081024058163166	0.209085702896118	0.0761439204216003
-5.96973323822021	-9.40017604827881	-5.41518020629883	-0.0810666456818581	0.208886340260506	0.0762023776769638
-5.97028303146362	-9.40194511413574	-5.42119693756104	-0.0809945911169052	0.209000498056412	0.0761832445859909
-5.96865224838257	-9.4033899307251	-5.40959644317627	-0.0810480788350105	0.209003537893295	0.0763512849807739
-5.96697473526001	-9.39428329467773	-5.41795301437378	-0.0809162482619286	0.208862856030464	0.0762579739093781
-5.9701566696167	-9.39960956573486	-5.41411828994751	-0.0809714049100876	0.209011718630791	0.0764165967702866
-5.96742582321167	-9.39773941040039	-5.40358591079712	-0.0809889957308769	0.208947345614433	0.0765092819929123
-5.96847677230835	-9.39376640319824	-5.40948724746704	-0.0809396803379059	0.208978310227394	0.0764841660857201
-5.96658802032471	-9.39401531219482	-5.41513061523438	-0.0810300707817078	0.209007561206818	0.0765406563878059
-5.97203493118286	-9.39678955078125	-5.40668296813965	-0.081076093018055	0.209070935845375	0.076655350625515
-5.97051000595093	-9.39296340942383	-5.39990997314453	-0.081042967736721	0.208992511034012	0.0767005458474159
-5.96401596069336	-9.39174652099609	-5.42013788223267	-0.0810487046837807	0.20905876159668	0.0766837447881699
-5.97057914733887	-9.39433288574219	-5.40555763244629	-0.0811812803149223	0.209101766347885	0.0768434479832649
-5.96902751922607	-9.38632678985596	-5.41022920608521	-0.0811584517359734	0.208973363041878	0.0768643245100975
-5.96784162521362	-9.3893461227417	-5.42038917541504	-0.0811511278152466	0.209050983190536	0.0769165232777596
-5.96589517593384	-9.38524150848389	-5.41686773300171	-0.0811286941170692	0.209070116281509	0.0770861729979515
-5.97000694274902	-9.38094425201416	-5.41373491287231	-0.081274077296257	0.209080681204796	0.0771097168326378
-5.9670352935791	-9.38214588165283	-5.42589282989502	-0.0812901630997658	0.209018290042877	0.0771537497639656
-5.96467876434326	-9.3810338973999	-5.41477298736572	-0.0813310444355011	0.209149122238159	0.0773148164153099
-5.96053981781006	-9.37260818481445	-5.41042804718018	-0.081374004483223	0.208986759185791	0.0773549452424049
-5.96146249771118	-9.37195301055908	-5.42356824874878	-0.0814372077584267	0.209075033664703	0.0773971527814865
-5.96042585372925	-9.3720703125	-5.41662073135376	-0.0815104618668556	0.209102064371109	0.0776039808988571
-5.95247268676758	-9.36233997344971	-5.41483640670776	-0.0814297273755074	0.20899960398674	0.0776166915893555
-5.95027589797974	-9.36338710784912	-5.42147874832153	-0.0815181285142899	0.209024399518967	0.0777246654033661
-5.94995355606079	-9.35980606079102	-5.4058198928833	-0.0815924257040024	0.209053680300713	0.0779261961579323
-5.94772386550903	-9.35553741455078	-5.4107871055603	-0.0815915316343308	0.209106460213661	0.0779667794704437
-5.94012928009033	-9.35517978668213	-5.41333389282227	-0.081616148352623	0.209023684263229	0.0780674740672112
-5.94274091720581	-9.35240173339844	-5.40200281143188	-0.0816947892308235	0.209148287773132	0.0781692788004875
-5.93571138381958	-9.34994506835938	-5.4080171585083	-0.0817383378744125	0.209072560071945	0.0782432407140732
-5.93607425689697	-9.35115432739258	-5.418701171875	-0.0816967040300369	0.209195703268051	0.0782436802983284
-5.93659830093384	-9.35230255126953	-5.40178775787354	-0.0819213762879372	0.209189429879189	0.0784187689423561
-5.93762636184692	-9.34613800048828	-5.40535259246826	-0.0817920565605164	0.209160432219505	0.078474760055542
-5.93858528137207	-9.35093975067139	-5.41479587554932	-0.0818883255124092	0.209225758910179	0.0784669890999794
-5.93742322921753	-9.35008144378662	-5.41674327850342	-0.0818440169095993	0.209334447979927	0.078660286962986
-5.9426212310791	-9.35023975372314	-5.40440702438354	-0.0820555239915848	0.209321916103363	0.0787399709224701
-5.94445133209229	-9.35454750061035	-5.42621517181396	-0.0819857940077782	0.209247469902039	0.0787304267287254
-5.94556474685669	-9.36124992370605	-5.41753768920898	-0.0820040628314018	0.209401696920395	0.0788542181253433
-5.94597196578979	-9.35509967803955	-5.41747665405273	-0.0820752382278442	0.209256753325462	0.0789572671055794
-5.95048189163208	-9.35960102081299	-5.43156242370605	-0.0820185914635658	0.209270089864731	0.0789091065526009
-5.953369140625	-9.36655616760254	-5.43127155303955	-0.082179494202137	0.209312155842781	0.0790669918060303
-5.95348024368286	-9.36214065551758	-5.42438364028931	-0.0820110291242599	0.209210142493248	0.0791197046637535
-5.95831966400146	-9.36506938934326	-5.44358491897583	-0.082155741751194	0.209251150488853	0.079133115708828
-5.95921468734741	-9.3671178817749	-5.43713903427124	-0.082171231508255	0.209189280867577	0.0792860463261604
-5.96231651306152	-9.36493110656738	-5.42946720123291	-0.0821278244256973	0.209226593375206	0.0792828798294067
-5.956130027771	-9.3639669418335	-5.44624662399292	-0.0821113288402557	0.209056526422501	0.0793275833129883
-5.96458625793457	-9.36478900909424	-5.43755722045898	-0.0821390599012375	0.209123328328133	0.0794682502746582
-5.96543264389038	-9.36377334594727	-5.43266153335571	-0.0820862874388695	0.209000334143639	0.0795084163546562
-5.96079397201538	-9.3609094619751	-5.44191980361938	-0.0820153579115868	0.209018126130104	0.0794289633631706
-5.96505880355835	-9.36203479766846	-5.43770170211792	-0.0820765793323517	0.209052234888077	0.0796112865209579
-5.96434831619263	-9.35988140106201	-5.43820238113403	-0.0820677280426025	0.208987146615982	0.079607717692852
-5.96506881713867	-9.36216449737549	-5.43974542617798	-0.08191829174757	0.20901720225811	0.0796293914318085
-5.96604061126709	-9.35901165008545	-5.43930292129517	-0.0817867815494537	0.20899923145771	0.0797659829258919
-5.96745634078979	-9.36032962799072	-5.43630743026733	-0.0819213017821312	0.209018334746361	0.0798079743981361
-5.97070837020874	-9.36318111419678	-5.44855976104736	-0.0817699953913689	0.208949625492096	0.0798002853989601
-5.97065353393555	-9.36498546600342	-5.43705987930298	-0.0817522928118706	0.209000557661057	0.0799095779657364
-5.97266960144043	-9.36533546447754	-5.43643569946289	-0.0816271156072617	0.208900168538094	0.0799683630466461
-5.97477865219116	-9.36893749237061	-5.44192838668823	-0.0815695971250534	0.20893357694149	0.0799846425652504
-5.97980213165283	-9.37882995605469	-5.43821811676025	-0.0816758722066879	0.208997666835785	0.0801071524620056
-5.98394060134888	-9.38005542755127	-5.4350061416626	-0.0814997255802155	0.208918571472168	0.0801786631345749
-5.98125743865967	-9.38196754455566	-5.44561052322388	-0.0814432203769684	0.208769217133522	0.0801457092165947
-5.98881578445435	-9.38995361328125	-5.44019317626953	-0.0813619270920753	0.208894222974777	0.0802125632762909
-5.99498224258423	-9.39211940765381	-5.42879390716553	-0.0814102292060852	0.208902060985565	0.0802979841828346
-5.99267148971558	-9.39454650878906	-5.44226121902466	-0.0812810286879539	0.208844557404518	0.0802254006266594
-5.99953317642212	-9.401686668396	-5.43611240386963	-0.0813048183917999	0.208937451243401	0.080316536128521
-6.003258228302	-9.39946365356445	-5.43334007263184	-0.0813146531581879	0.20883022248745	0.0803086087107658
-6.00532388687134	-9.40751171112061	-5.45185327529907	-0.0812384113669395	0.208834901452065	0.0803037881851196
-6.00860166549683	-9.40981388092041	-5.44467115402222	-0.0813586339354515	0.208840921521187	0.0804190635681152
-6.00921678543091	-9.40721416473389	-5.44907236099243	-0.0812979266047478	0.208771631121635	0.080403596162796
-6.01234817504883	-9.40833568572998	-5.4486403465271	-0.0813665017485619	0.208683803677559	0.0803237482905388
-6.01207637786865	-9.40764236450195	-5.45455694198608	-0.0812952220439911	0.208727821707726	0.0804365128278732
-6.01499462127686	-9.40557384490967	-5.44449996948242	-0.0815327689051628	0.208726242184639	0.0804415494203568
-6.01321840286255	-9.40074825286865	-5.45733690261841	-0.0814966559410095	0.208539769053459	0.0804114639759064
-6.01632642745972	-9.40488433837891	-5.455810546875	-0.0815242379903793	0.208642572164536	0.0804780498147011
-6.01024007797241	-9.39131355285645	-5.44643259048462	-0.0817048698663712	0.208561137318611	0.080595888197422
-6.01083469390869	-9.38819408416748	-5.45098257064819	-0.0817483216524124	0.208513364195824	0.080564096570015
-6.00820922851563	-9.39012813568115	-5.45348358154297	-0.0819239467382431	0.208508178591728	0.0806700885295868
-6.006103515625	-9.38043880462646	-5.44355535507202	-0.0819174498319626	0.208495631814003	0.0807343795895576
-6.00263595581055	-9.3727331161499	-5.4491400718689	-0.0820865631103516	0.208420515060425	0.0807583034038544
-5.99893712997437	-9.37333011627197	-5.44876766204834	-0.0822035372257233	0.208384618163109	0.0808428749442101
-5.99853563308716	-9.36812686920166	-5.43629217147827	-0.0822693556547165	0.208366274833679	0.0809300020337105
-5.99017524719238	-9.35926055908203	-5.44472503662109	-0.0822730511426926	0.208294823765755	0.0809126272797585
-5.98983001708984	-9.35754871368408	-5.4453911781311	-0.0824005454778671	0.208306610584259	0.0810040831565857
-5.98522853851318	-9.35221290588379	-5.43564796447754	-0.0825155600905418	0.208238810300827	0.0811522230505943
-5.98307847976685	-9.34904670715332	-5.44416332244873	-0.0825149193406105	0.208251982927322	0.0810830146074295
-5.97823190689087	-9.35154819488525	-5.44767332077026	-0.0825146734714508	0.208248823881149	0.0812036618590355
-5.97303152084351	-9.34749317169189	-5.43769073486328	-0.0826412215828896	0.20832534134388	0.0813323184847832
-5.97072744369507	-9.34187793731689	-5.43925714492798	-0.0826902911067009	0.208265617489815	0.0813568904995918
-5.9696946144104	-9.34319496154785	-5.45198345184326	-0.0825910791754723	0.208258926868439	0.0813362374901772
-5.96636962890625	-9.35083484649658	-5.43908500671387	-0.0827341377735138	0.208310529589653	0.0815498381853104
-5.96501874923706	-9.34589099884033	-5.44112730026245	-0.0826797187328339	0.208265870809555	0.0815858915448189
-5.96785354614258	-9.34950542449951	-5.44821453094482	-0.0827739089727402	0.208230823278427	0.0815934389829636
-5.96827125549316	-9.35164070129395	-5.44820213317871	-0.0827913507819176	0.208322525024414	0.0817140191793442
-5.96764087677002	-9.35120582580566	-5.44262981414795	-0.0827492848038673	0.208306297659874	0.0817645490169525
-5.96658182144165	-9.35259914398193	-5.44648694992065	-0.0827935039997101	0.208227872848511	0.0817343145608902
-5.97189235687256	-9.36044883728027	-5.44348669052124	-0.0828460082411766	0.208323732018471	0.0818602293729782
-5.97421169281006	-9.36000442504883	-5.4435887336731	-0.0827958211302757	0.208294093608856	0.0819689556956291
-5.96930027008057	-9.36193561553955	-5.46301746368408	-0.0827845633029938	0.208295881748199	0.0818656012415886
-5.97838306427002	-9.37049198150635	-5.44583368301392	-0.0828449800610542	0.208319067955017	0.0819952562451363
-5.97865056991577	-9.36674308776855	-5.45383358001709	-0.0826810151338577	0.208268761634827	0.0819273367524147
-5.98272466659546	-9.37247085571289	-5.4682822227478	-0.0827800408005714	0.208290547132492	0.0819812938570976
-5.98293495178223	-9.37289714813232	-5.45846891403198	-0.0827695652842522	0.208324760198593	0.0821229740977287
-5.98853969573975	-9.37306880950928	-5.46475076675415	-0.0827341303229332	0.208231166005135	0.0820349082350731
-5.98613834381104	-9.37568283081055	-5.48333358764648	-0.0827732533216476	0.208187580108643	0.0820294991135597
-5.99352407455444	-9.37217617034912	-5.47155046463013	-0.0827751308679581	0.208284229040146	0.0821641907095909
-5.99556493759155	-9.3669376373291	-5.47838735580444	-0.0827868580818176	0.208037972450256	0.0820804610848427
-5.99691534042358	-9.36648464202881	-5.49269390106201	-0.0827665105462074	0.208216339349747	0.0820827409625053
-6.00083589553833	-9.36194610595703	-5.48496150970459	-0.0829319059848785	0.208263948559761	0.0821773558855057
-6.00359773635864	-9.35579681396484	-5.49689674377441	-0.082908108830452	0.208105444908142	0.0821380317211151
-6.0054669380188	-9.35937023162842	-5.50298547744751	-0.0828899517655373	0.20812314748764	0.0821699574589729
-6.00656223297119	-9.34868144989014	-5.50687170028687	-0.082909919321537	0.20815335214138	0.0822622701525688
-6.00917768478394	-9.34523868560791	-5.51015090942383	-0.0829349756240845	0.20803827047348	0.0822251662611961
-6.01123714447021	-9.35023880004883	-5.52143335342407	-0.0830344781279564	0.208105728030205	0.0822702944278717
-6.00766801834106	-9.34271907806396	-5.51691198348999	-0.0829551219940186	0.208096638321877	0.0823224931955338
-6.0083122253418	-9.33697319030762	-5.52730560302734	-0.0830145925283432	0.208028748631477	0.0822676494717598
-6.00728225708008	-9.3383846282959	-5.53686857223511	-0.0829551741480827	0.208054229617119	0.0823470279574394
-6.00925016403198	-9.3375186920166	-5.51613807678223	-0.0830227583646774	0.208088949322701	0.082438662648201
-6.00093793869019	-9.33138656616211	-5.53477096557617	-0.0829194039106369	0.207979112863541	0.0823472142219543
-6.00088262557983	-9.33402061462402	-5.53406858444214	-0.0829858109354973	0.208105847239494	0.0824654549360275
-5.99621629714966	-9.33197021484375	-5.52406787872314	-0.0829542055726051	0.207983627915382	0.0825414583086967
-5.99350738525391	-9.32747077941895	-5.53054666519165	-0.0829342678189278	0.207947224378586	0.0824348405003548
-5.99164915084839	-9.33022975921631	-5.53253507614136	-0.0828830674290657	0.208055481314659	0.0825565084815025
-5.99075174331665	-9.32635593414307	-5.52464056015015	-0.0829021409153938	0.208084389567375	0.0825866907835007
-5.98465251922607	-9.32521152496338	-5.53198671340942	-0.0829068422317505	0.207996636629105	0.0826223120093346
-5.98213052749634	-9.32847499847412	-5.53280258178711	-0.082761250436306	0.208098098635674	0.0827207267284393
-5.98144674301147	-9.32467269897461	-5.51878547668457	-0.0828469172120094	0.20806473493576	0.0828163176774979
-5.97742509841919	-9.32659244537354	-5.52747058868408	-0.0827702954411507	0.207996025681496	0.0827945545315742
-5.97557830810547	-9.3297872543335	-5.51956987380981	-0.0827341228723526	0.208153277635574	0.0829306095838547
-5.97114324569702	-9.3254222869873	-5.51460647583008	-0.0827383324503899	0.207945436239243	0.0829311907291412
-5.97235107421875	-9.33218288421631	-5.52434253692627	-0.0826961323618889	0.208058774471283	0.0829199254512787
-5.97346639633179	-9.33318996429443	-5.50895881652832	-0.0827166438102722	0.208148494362831	0.0830208882689476
-5.97040367126465	-9.33040142059326	-5.50949382781982	-0.0825798958539963	0.207962974905968	0.0829580575227737
-5.97292184829712	-9.33327293395996	-5.51081800460815	-0.0826615244150162	0.207983091473579	0.0829698517918587
-5.97385501861572	-9.33956241607666	-5.50478267669678	-0.0826674103736877	0.207984387874603	0.0830721482634544
-5.97634220123291	-9.33542728424072	-5.50045967102051	-0.0826563760638237	0.207955151796341	0.0829799249768257
-5.97422552108765	-9.33693981170654	-5.51468706130981	-0.0825947895646095	0.207873523235321	0.0829510986804962
-5.98077297210693	-9.34173965454102	-5.50348615646362	-0.0826948881149292	0.207949578762054	0.08296237885952
-5.98355960845947	-9.33874988555908	-5.49416971206665	-0.082664281129837	0.207800656557083	0.0829394459724426
-5.98559856414795	-9.34228324890137	-5.50988674163818	-0.0826038047671318	0.207802265882492	0.0828279107809067
-5.98863506317139	-9.34853172302246	-5.50715780258179	-0.0826631411910057	0.207810774445534	0.0829644501209259
-5.99698877334595	-9.34586811065674	-5.50644302368164	-0.0825775638222694	0.207715779542923	0.0828709378838539
-5.99760293960571	-9.34953117370605	-5.50830984115601	-0.0826278179883957	0.207688376307487	0.082828164100647
-6.00199317932129	-9.35094261169434	-5.50667715072632	-0.0825502574443817	0.20765209197998	0.0829250887036324
-6.00872659683228	-9.35213088989258	-5.499192237854	-0.0825686901807785	0.207530915737152	0.0828363969922066
-6.00732088088989	-9.35738086700439	-5.50946712493896	-0.0825365483760834	0.20746935904026	0.0828062519431114
-6.01190757751465	-9.35725021362305	-5.49845314025879	-0.082534097135067	0.207516461610794	0.0828328058123589
-6.01481294631958	-9.35649394989014	-5.49851369857788	-0.0826104357838631	0.207361251115799	0.0827343463897705
-6.02256011962891	-9.36244010925293	-5.50975465774536	-0.0825574100017548	0.207394540309906	0.0826742798089981
-6.02369737625122	-9.368577003479	-5.50166368484497	-0.0825232118368149	0.207417815923691	0.0827353522181511
-6.0265908241272	-9.36679840087891	-5.51291227340698	-0.082478865981102	0.20727863907814	0.0825109407305717
-6.03450441360474	-9.37742519378662	-5.50837802886963	-0.082564152777195	0.207385435700417	0.0825738161802292
-6.03573131561279	-9.37698459625244	-5.50471115112305	-0.0824230760335922	0.207226231694221	0.0825386047363281
-6.03796815872192	-9.37937355041504	-5.50971603393555	-0.0824146196246147	0.207248970866203	0.0824166238307953
-6.04348754882813	-9.38812160491943	-5.50823307037354	-0.0825967565178871	0.207231104373932	0.0824386700987816
-6.05068254470825	-9.38745975494385	-5.50919914245605	-0.0824434012174606	0.207187607884407	0.0823939740657806
-6.04977083206177	-9.3930606842041	-5.52095794677734	-0.0825167149305344	0.207081809639931	0.0822964385151863
-6.05119228363037	-9.39452457427979	-5.52322721481323	-0.0824688151478767	0.20709665119648	0.0823577120900154
-6.05871963500977	-9.39763927459717	-5.5126895904541	-0.0826131775975227	0.207033276557922	0.0823552459478378
-6.05593967437744	-9.40127468109131	-5.52658939361572	-0.0825056135654449	0.206901878118515	0.0822620913386345
-6.06131792068481	-9.40321731567383	-5.52436876296997	-0.0825596079230309	0.207003369927406	0.0823592990636826
-6.06348085403442	-9.40256977081299	-5.51897859573364	-0.0826578512787819	0.206847220659256	0.0823328569531441
-6.06236171722412	-9.40531349182129	-5.53071212768555	-0.0825458541512489	0.206867799162865	0.0822359696030617
-6.06590700149536	-9.40797901153564	-5.52172231674194	-0.082722619175911	0.206870332360268	0.0823828354477882
-6.06938505172729	-9.40353107452393	-5.53410243988037	-0.0826746299862862	0.206737279891968	0.0823118463158607
-6.07086706161499	-9.40930652618408	-5.53708600997925	-0.0827205255627632	0.206763133406639	0.0823590978980064
-6.06853342056274	-9.40386295318604	-5.52639102935791	-0.0827519670128822	0.206692889332771	0.0824482589960098
-6.06989765167236	-9.40290546417236	-5.53082132339478	-0.0826761499047279	0.206668272614479	0.0823818668723106
-6.06883811950684	-9.40594482421875	-5.53413391113281	-0.0828513279557228	0.206706747412682	0.0824838876724243
-6.06807994842529	-9.40202713012695	-5.53055047988892	-0.0827509164810181	0.206756949424744	0.082564689218998
-6.06335878372192	-9.39555835723877	-5.53549766540527	-0.0828265473246574	0.206567794084549	0.0824924558401108
-6.06488037109375	-9.39831066131592	-5.5305118560791	-0.0828627943992615	0.206737369298935	0.082609586417675
-6.06292629241943	-9.39414405822754	-5.5294246673584	-0.0829196721315384	0.206711530685425	0.0826685577630997
-6.05954885482788	-9.39117240905762	-5.53962469100952	-0.082834467291832	0.206703171133995	0.0826927646994591
-6.05786371231079	-9.3906078338623	-5.53304052352905	-0.0829208493232727	0.206796184182167	0.0827784240245819
-6.05550289154053	-9.38221645355225	-5.52837228775024	-0.082918219268322	0.206671059131622	0.082741841673851
-6.04944276809692	-9.38167095184326	-5.53033447265625	-0.0829004794359207	0.206803649663925	0.0827788710594177
-6.04917001724243	-9.37992286682129	-5.52393245697021	-0.0829423293471336	0.206845626235008	0.0829291045665741
-6.04618310928345	-9.37650489807129	-5.53160858154297	-0.0829400345683098	0.206777557730675	0.0828715860843658
-6.04419136047363	-9.37662124633789	-5.53296518325806	-0.0829408094286919	0.206792801618576	0.0830022022128105
-6.04360628128052	-9.37463665008545	-5.52200603485107	-0.0829750671982765	0.206833735108376	0.0832161530852318
-6.04353952407837	-9.37249851226807	-5.52826690673828	-0.0830035358667374	0.20687735080719	0.0831772163510323
-6.04070997238159	-9.37483310699463	-5.52920150756836	-0.0829529315233231	0.206915870308876	0.0833110436797142
-6.04024887084961	-9.37059783935547	-5.51922559738159	-0.0830029025673866	0.206965401768684	0.0834416002035141
-6.04208421707153	-9.36630249023438	-5.52465581893921	-0.0829778760671616	0.206885382533073	0.0834454596042633
-6.04062509536743	-9.36984443664551	-5.53029584884644	-0.0829396769404411	0.206945389509201	0.0835377126932144
-6.03768682479858	-9.36795043945313	-5.51886606216431	-0.082927405834198	0.207001522183418	0.0836704522371292
-6.03601884841919	-9.3626184463501	-5.5220422744751	-0.0828560367226601	0.206966310739517	0.0836737006902695
-6.03854751586914	-9.37070465087891	-5.52033615112305	-0.0829204469919205	0.207093670964241	0.0838054344058037
-6.03222227096558	-9.36448669433594	-5.51712322235107	-0.0828148648142815	0.206969350576401	0.0838853195309639
-6.03090047836304	-9.36361789703369	-5.5238471031189	-0.0827136263251305	0.20705708861351	0.083896592259407
-6.03089094161987	-9.36746788024902	-5.51384973526001	-0.0828074067831039	0.20712423324585	0.0840616151690483
-6.02988386154175	-9.36401557922363	-5.50417327880859	-0.0826664343476295	0.207049116492271	0.0840982869267464
-6.02496290206909	-9.36485767364502	-5.51426029205322	-0.082651823759079	0.207075253129005	0.0841221362352371
-6.02247953414917	-9.36584758758545	-5.51203489303589	-0.082693874835968	0.207117840647697	0.0843391716480255
-6.02653694152832	-9.36427116394043	-5.49057960510254	-0.0826326683163643	0.207256108522415	0.0843874663114548
-6.01945781707764	-9.36473369598389	-5.50603199005127	-0.0824452489614487	0.20715044438839	0.0843939483165741
-6.02100658416748	-9.36802387237549	-5.5002965927124	-0.0824499204754829	0.207284525036812	0.0846156626939774
-6.01920223236084	-9.36253452301025	-5.49457740783691	-0.0824839174747467	0.207187250256538	0.0846582725644112
-6.01727962493896	-9.36278057098389	-5.49856805801392	-0.0823398157954216	0.207203924655914	0.0846611112356186
-6.01381206512451	-9.37143993377686	-5.49280738830566	-0.0823944956064224	0.20732007920742	0.084851436316967
-6.01262474060059	-9.3622465133667	-5.49068546295166	-0.0822881013154984	0.207117274403572	0.0849116742610931
-6.01658487319946	-9.36949634552002	-5.49764442443848	-0.0823106616735458	0.207212895154953	0.0849874317646027
-6.01618814468384	-9.37029933929443	-5.48828411102295	-0.0822142362594604	0.207295894622803	0.085162453353405
-6.01256799697876	-9.3653621673584	-5.48915195465088	-0.082158051431179	0.207221522927284	0.0851406455039978
-6.01209449768066	-9.37403678894043	-5.49499225616455	-0.0822625905275345	0.207203775644302	0.0852459296584129
-6.01561069488525	-9.37705898284912	-5.49433135986328	-0.0821735933423042	0.207310885190964	0.0853963643312454
-6.0146164894104	-9.37247467041016	-5.49798107147217	-0.0820687189698219	0.207170486450195	0.0853830203413963
-6.0179705619812	-9.38013648986816	-5.50129461288452	-0.0821028053760529	0.207240223884583	0.0854623019695282
-6.02217531204224	-9.38091659545898	-5.49006080627441	-0.0821872502565384	0.207304805517197	0.0855953320860863
-6.01840496063232	-9.38413906097412	-5.50858211517334	-0.0820132717490196	0.207218810915947	0.0856276154518127
-6.0224494934082	-9.38924980163574	-5.50046968460083	-0.0820725560188293	0.207302898168564	0.0857847854495049
-6.02616786956787	-9.3891716003418	-5.49914312362671	-0.0820178985595703	0.207245111465454	0.0858245640993118
-6.02516889572144	-9.3948221206665	-5.51706218719482	-0.0819272994995117	0.207321241497993	0.0858481153845787
-6.03089666366577	-9.39788341522217	-5.50335931777954	-0.0820226073265076	0.207304894924164	0.0860290229320526
-6.0310263633728	-9.39692211151123	-5.50847578048706	-0.08188596367836	0.207251131534576	0.0859866812825203
-6.03171443939209	-9.40384674072266	-5.51716184616089	-0.0818866342306137	0.207350939512253	0.0861060842871666
-6.0344877243042	-9.40259456634521	-5.50730800628662	-0.081922709941864	0.207260504364967	0.0862617716193199
-6.0356707572937	-9.40268707275391	-5.51720237731934	-0.0819317251443863	0.207223430275917	0.0862046852707863
-6.03449296951294	-9.41021251678467	-5.51765823364258	-0.0819025039672852	0.207201063632965	0.0862836018204689
-6.03541469573975	-9.40291404724121	-5.51822900772095	-0.0819810032844543	0.2072574198246	0.0863696485757828
-6.03743314743042	-9.40840339660645	-5.52929878234863	-0.0819907188415527	0.20711550116539	0.0863304361701012
-6.03646659851074	-9.40308856964111	-5.5227198600769	-0.0819887593388557	0.207170948386192	0.0865362882614136
-6.03699207305908	-9.39585304260254	-5.51987504959106	-0.0819944962859154	0.207109853625298	0.0865169167518616
-6.0329647064209	-9.40677165985107	-5.52464056015015	-0.082234337925911	0.207094013690948	0.0867109224200249
-6.03314352035522	-9.39465141296387	-5.52001667022705	-0.0820641219615936	0.207085162401199	0.0867599099874496
-6.03382062911987	-9.39491558074951	-5.53002119064331	-0.0822345465421677	0.207001566886902	0.0868551507592201
-6.03709268569946	-9.39375972747803	-5.5231351852417	-0.0822992697358131	0.207020655274391	0.08699069917202
-6.03404712677002	-9.39122295379639	-5.51800298690796	-0.0823142603039742	0.207051455974579	0.0870441049337387
-6.0281720161438	-9.38947582244873	-5.53258085250854	-0.0823364853858948	0.206954106688499	0.0871090665459633
-6.03265714645386	-9.38883304595947	-5.50969362258911	-0.0823881030082703	0.207021057605743	0.0873601362109184
-6.02835702896118	-9.38631534576416	-5.52709913253784	-0.0824730321764946	0.206926092505455	0.0873381122946739
-6.02430582046509	-9.38742160797119	-5.53067493438721	-0.0824860036373138	0.207001134753227	0.0875666067004204
-6.03181886672974	-9.3870677947998	-5.51110553741455	-0.0825563445687294	0.207000404596329	0.0876919999718666
-6.02138805389404	-9.39036464691162	-5.52947187423706	-0.0825194269418716	0.206923261284828	0.087823174893856
-6.02246999740601	-9.38758373260498	-5.51499032974243	-0.0824548900127411	0.207031235098839	0.0879962369799614
-6.02211141586304	-9.38851737976074	-5.51980543136597	-0.0824712738394737	0.206964865326881	0.0880689322948456
-6.01969861984253	-9.39505386352539	-5.5338077545166	-0.0823919475078583	0.207033812999725	0.0881440043449402
-6.02046537399292	-9.39515113830566	-5.51449203491211	-0.0823460668325424	0.207142665982246	0.0883679464459419
-6.01734828948975	-9.39871978759766	-5.52705717086792	-0.0823452547192574	0.207148164510727	0.088397815823555
-6.01749897003174	-9.40198993682861	-5.51525020599365	-0.0822690725326538	0.207352876663208	0.0885751768946648
-6.01336002349854	-9.40247249603271	-5.52160358428955	-0.082292877137661	0.207180365920067	0.0886749103665352
-6.01536703109741	-9.40927886962891	-5.52879953384399	-0.0821310356259346	0.207390770316124	0.0888694524765015
-6.0144100189209	-9.40652370452881	-5.5190863609314	-0.082109697163105	0.20739720761776	0.0890017375349998
-6.01144170761108	-9.41200637817383	-5.52280855178833	-0.0820947214961052	0.207396373152733	0.0890694558620453
-6.01096487045288	-9.41718769073486	-5.51232385635376	-0.0820926278829575	0.20757794380188	0.0893193855881691
-6.00513982772827	-9.4105749130249	-5.52100944519043	-0.0819142833352089	0.20741081237793	0.0893522277474403
-6.00788068771362	-9.42042922973633	-5.51780033111572	-0.0819671377539635	0.207550778985023	0.0894669741392136
-6.01024627685547	-9.42115783691406	-5.50823974609375	-0.0819811522960663	0.207596138119698	0.0897031351923943
-6.00498056411743	-9.42085075378418	-5.52865743637085	-0.0818554013967514	0.207524925470352	0.0897880122065544
-6.00713443756104	-9.42396640777588	-5.50908041000366	-0.0818016305565834	0.20770001411438	0.0899875685572624
-6.00628662109375	-9.41882133483887	-5.51272916793823	-0.0817796736955643	0.207734808325768	0.090070903301239
-6.00531148910522	-9.42362785339355	-5.5233998298645	-0.0816982463002205	0.207746043801308	0.0902602076530457
-6.00790643692017	-9.42133903503418	-5.50236368179321	-0.0817662328481674	0.20776678621769	0.090439572930336
-6.00210380554199	-9.41748809814453	-5.51716995239258	-0.0816220715641975	0.207711845636368	0.0904586985707283
-6.00706100463867	-9.42060661315918	-5.51413679122925	-0.0816396251320839	0.207885295152664	0.0906944200396538
-6.00531625747681	-9.41646671295166	-5.50578308105469	-0.0815827026963234	0.207776978611946	0.0908345356583595
-6.00276470184326	-9.41347408294678	-5.51463270187378	-0.0815099254250526	0.207878351211548	0.0908780246973038
-6.0032958984375	-9.41643619537354	-5.50632810592651	-0.0815345570445061	0.208001896739006	0.0911047831177711
-5.99914646148682	-9.41080665588379	-5.50453519821167	-0.0814055055379868	0.207768693566322	0.0912464559078217
-5.99846887588501	-9.41698169708252	-5.50705480575562	-0.0813574343919754	0.207930848002434	0.091386191546917
-5.996253490448	-9.41029071807861	-5.49807548522949	-0.0813604965806007	0.208004772663116	0.0916569903492928
-5.99461364746094	-9.40941333770752	-5.50416040420532	-0.0812951326370239	0.20797660946846	0.091660737991333
-5.99487733840942	-9.41671371459961	-5.49908542633057	-0.0813579112291336	0.208057269454002	0.0919647961854935
-5.99212455749512	-9.40658855438232	-5.49194002151489	-0.0811721533536911	0.207983791828156	0.0920022130012512
-5.99044561386108	-9.41354274749756	-5.49439668655396	-0.0812715813517571	0.208044230937958	0.0921056270599365
-5.98649644851685	-9.41158294677734	-5.48061227798462	-0.0811641737818718	0.208070710301399	0.0923188626766205
-5.98129606246948	-9.41149997711182	-5.48929691314697	-0.0810900181531906	0.208110719919205	0.0923213213682175
-5.98306083679199	-9.41538619995117	-5.47302961349487	-0.0811369195580482	0.208154678344727	0.0925562679767609
-5.97634553909302	-9.4118480682373	-5.47239589691162	-0.0809399485588074	0.208114489912987	0.0926440805196762
-5.9729471206665	-9.41300678253174	-5.47978687286377	-0.0809571221470833	0.208213463425636	0.0927159115672112
-5.97672367095947	-9.41352367401123	-5.46902275085449	-0.0808988809585571	0.20819678902626	0.0929332002997398
-5.97091674804688	-9.41308689117432	-5.46697568893433	-0.0808660760521889	0.208258464932442	0.0929440185427666
-5.96631383895874	-9.41710948944092	-5.46911764144897	-0.0808679610490799	0.208288505673409	0.0930998772382736
-5.96857690811157	-9.4201774597168	-5.46641540527344	-0.0808406099677086	0.208422288298607	0.0933092758059502
-5.96585607528687	-9.4197826385498	-5.47120094299316	-0.0808356106281281	0.208290159702301	0.0933051034808159
-5.96403646469116	-9.42822456359863	-5.47816753387451	-0.0807753801345825	0.208404272794724	0.0934774801135063
-5.96886539459229	-9.42464828491211	-5.46236181259155	-0.0808322727680206	0.20837926864624	0.0935884118080139
-5.96673059463501	-9.42952060699463	-5.47521734237671	-0.0808012187480927	0.208429381251335	0.0937125906348228
-5.96439838409424	-9.43254089355469	-5.46641492843628	-0.0808215215802193	0.208503857254982	0.0938669815659523
-5.96475076675415	-9.43080425262451	-5.46765041351318	-0.0808224529027939	0.208361253142357	0.0939452573657036
-5.96386957168579	-9.43645095825195	-5.4845404624939	-0.0808010324835777	0.208401411771774	0.0940642803907394
-5.96538019180298	-9.43806266784668	-5.47193098068237	-0.0809092298150063	0.208483636379242	0.0942698419094086
-5.95984029769897	-9.43136501312256	-5.48098850250244	-0.0807917043566704	0.208368331193924	0.0942951962351799
-5.9631781578064	-9.44108867645264	-5.4824275970459	-0.0809435918927193	0.208429053425789	0.0943969711661339
-5.96261548995972	-9.43590354919434	-5.47241973876953	-0.0809161141514778	0.208295360207558	0.0946466997265816
-5.95596408843994	-9.43338966369629	-5.4928765296936	-0.0809174627065659	0.208317443728447	0.0946458056569099
-5.96233749389648	-9.4350700378418	-5.47843408584595	-0.0811032727360725	0.208411827683449	0.0948384329676628
-5.95531320571899	-9.4277982711792	-5.49063682556152	-0.0810100212693214	0.20826381444931	0.0949252992868423
-5.9546046257019	-9.42844390869141	-5.50117111206055	-0.081125520169735	0.208324179053307	0.0951382219791412
-5.95206880569458	-9.42181301116943	-5.47701787948608	-0.081099271774292	0.208319261670113	0.0952600911259651
-5.94684171676636	-9.41740322113037	-5.50309276580811	-0.0810954719781876	0.208304092288017	0.0952346175909042
-5.94532585144043	-9.42022228240967	-5.49151706695557	-0.0812634378671646	0.208382725715637	0.0954440832138062
-5.93765592575073	-9.40896511077881	-5.49693727493286	-0.0810647830367088	0.208320543169975	0.0954349637031555
-5.9363808631897	-9.41414833068848	-5.50465059280396	-0.0811975225806236	0.208503738045692	0.0955904126167297
-5.9318904876709	-9.40981674194336	-5.48706340789795	-0.0811711773276329	0.20838774740696	0.0957702621817589
-5.92436981201172	-9.40850639343262	-5.50255870819092	-0.0811704620718956	0.208434522151947	0.0957945436239243
-5.92174673080444	-9.41054439544678	-5.4915337562561	-0.0812252908945084	0.20856299996376	0.095998503267765
-5.91577672958374	-9.40414524078369	-5.49458169937134	-0.0811161398887634	0.208493933081627	0.0960263535380363
-5.91262197494507	-9.41146373748779	-5.50141906738281	-0.0810687392950058	0.20857572555542	0.0961569622159004
-5.90646553039551	-9.40553951263428	-5.48596048355103	-0.081101767718792	0.208497285842896	0.0963408127427101
-5.90454959869385	-9.4065580368042	-5.49440431594849	-0.0810446217656136	0.208541795611382	0.0963001102209091
-5.89813470840454	-9.41470909118652	-5.48671722412109	-0.0811072811484337	0.208709552884102	0.096517525613308
-5.89084911346436	-9.40593814849854	-5.48186016082764	-0.0808859243988991	0.208668917417526	0.0964881479740143
-5.89239025115967	-9.41407108306885	-5.48608303070068	-0.0808720514178276	0.208798259496689	0.0965621173381805
-5.8851318359375	-9.4118709564209	-5.47307586669922	-0.0808011963963509	0.208721935749054	0.0966981649398804
-5.87941312789917	-9.41148281097412	-5.48888349533081	-0.0806798115372658	0.208763137459755	0.096693366765976
-5.8815484046936	-9.41904735565186	-5.47292900085449	-0.0807378366589546	0.208873927593231	0.0969457700848579
-5.87570571899414	-9.41213226318359	-5.48384141921997	-0.0804493203759193	0.208863720297813	0.0969642326235771
-5.87871265411377	-9.42095565795898	-5.47811841964722	-0.0804441422224045	0.209088310599327	0.0972474366426468
-5.87686967849731	-9.41920757293701	-5.47394847869873	-0.080299586057663	0.208922162652016	0.0973276719450951
-5.87087726593018	-9.42272853851318	-5.49025106430054	-0.0801272839307785	0.209138929843903	0.0973978564143181
-5.88034868240356	-9.42259120941162	-5.46830034255981	-0.0801586583256722	0.209198981523514	0.0975382030010223
-5.87426137924194	-9.42993068695068	-5.47940826416016	-0.079923577606678	0.209141790866852	0.097514733672142
-5.87615871429443	-9.43027114868164	-5.4760308265686	-0.0798031389713287	0.209350407123566	0.097676157951355
-5.87669944763184	-9.43046569824219	-5.47248077392578	-0.0798129513859749	0.209256693720818	0.0976039692759514
-5.87612009048462	-9.43762302398682	-5.48071908950806	-0.079577848315239	0.209395363926888	0.0977352187037468
-5.87861490249634	-9.43706607818604	-5.46606397628784	-0.0795890912413597	0.209429427981377	0.0977869480848312
-5.88027429580688	-9.43968963623047	-5.47808980941772	-0.0794959366321564	0.209438055753708	0.0977602601051331
-5.87992811203003	-9.44133472442627	-5.467933177948	-0.0793131068348885	0.209577962756157	0.0979258567094803
-5.88006162643433	-9.4409008026123	-5.4678168296814	-0.0793193057179451	0.209454372525215	0.0978652909398079
-5.88470268249512	-9.44692230224609	-5.47505140304565	-0.0792623907327652	0.20964939892292	0.0979432240128517
-5.88330841064453	-9.44516754150391	-5.45937395095825	-0.0791738629341125	0.209558352828026	0.097932867705822
-5.88024473190308	-9.44404888153076	-5.46894454956055	-0.0791839510202408	0.209458649158478	0.097865954041481
-5.88734197616577	-9.45135021209717	-5.45782470703125	-0.0792551338672638	0.209645941853523	0.0979457348585129
-5.88019704818726	-9.4420919418335	-5.46069812774658	-0.0791405066847801	0.209513977169991	0.0978381633758545
-5.8790807723999	-9.44524955749512	-5.46414613723755	-0.0791376307606697	0.209567338228226	0.097780779004097
-5.8873724937439	-9.44720077514648	-5.45048761367798	-0.07925134152174	0.209648460149765	0.0978843346238136
-5.8789644241333	-9.44565010070801	-5.47199440002441	-0.0791480466723442	0.209503754973412	0.0978327021002769
-5.88446950912476	-9.44592475891113	-5.455153465271	-0.0792693644762039	0.209626883268356	0.0979589223861694
-5.88318061828613	-9.43910980224609	-5.45457220077515	-0.0792660862207413	0.209515735507011	0.0978689715266228
-5.88001251220703	-9.43770503997803	-5.46467590332031	-0.0793353691697121	0.209559559822083	0.0980007350444794
-5.88246059417725	-9.43360614776611	-5.45088195800781	-0.0793795138597488	0.209524378180504	0.0979165881872177
-5.87416648864746	-9.43295860290527	-5.46093416213989	-0.0794646516442299	0.209518596529961	0.0979635864496231
-5.88093948364258	-9.42720985412598	-5.44924974441528	-0.0795095413923264	0.209570214152336	0.0980356633663177
-5.8748140335083	-9.42757320404053	-5.45904111862183	-0.0796059966087341	0.209504559636116	0.0979107022285461
-5.87322187423706	-9.42357063293457	-5.45170927047729	-0.0796323269605637	0.20954242348671	0.0981767922639847
-5.87585592269897	-9.41723823547363	-5.44773626327515	-0.079773873090744	0.20950411260128	0.0980730503797531
-5.86890411376953	-9.42069625854492	-5.4533748626709	-0.0798810422420502	0.20953069627285	0.0981328934431076
-5.86527967453003	-9.41040802001953	-5.44771862030029	-0.0799204111099243	0.209486588835716	0.0982019826769829
-5.86754751205444	-9.41249752044678	-5.45833301544189	-0.0799796283245087	0.209497436881065	0.0981718748807907
-5.86132621765137	-9.40963172912598	-5.45032119750977	-0.0800242125988007	0.209529757499695	0.0983211994171143
-5.86070251464844	-9.40001678466797	-5.44707250595093	-0.0801090523600578	0.209456920623779	0.0982764512300491
-5.85476064682007	-9.40812969207764	-5.44544506072998	-0.0802411437034607	0.209521740674973	0.0984023436903954
-5.85011005401611	-9.39850330352783	-5.43872785568237	-0.0801325663924217	0.209466546773911	0.0983982309699059
-5.85042142868042	-9.40060234069824	-5.45016956329346	-0.080442413687706	0.209470018744469	0.0984119027853012
-5.84613943099976	-9.39943408966064	-5.43828821182251	-0.0803486183285713	0.209500208497047	0.0986255332827568
-5.83705568313599	-9.39725494384766	-5.45220470428467	-0.0803472027182579	0.209514126181602	0.0985772088170052
-5.8366322517395	-9.40139865875244	-5.44124126434326	-0.0805402025580406	0.209578365087509	0.0987647473812103
-5.8285174369812	-9.39464569091797	-5.43859720230103	-0.0804172232747078	0.209391877055168	0.0987809151411057
-5.82809495925903	-9.39933490753174	-5.44549083709717	-0.0805623531341553	0.209570899605751	0.0988983362913132
-5.82537126541138	-9.39529323577881	-5.4290771484375	-0.080494798719883	0.20948001742363	0.0989964231848717
-5.81670045852661	-9.39526462554932	-5.45037841796875	-0.0804867669939995	0.209566563367844	0.0989883989095688
-5.81875848770142	-9.3939208984375	-5.42666912078857	-0.0805849209427834	0.209669128060341	0.0992126241326332
-5.81083583831787	-9.394362449646	-5.44286394119263	-0.0803915187716484	0.209494903683662	0.0991630181670189
-5.81016635894775	-9.39881134033203	-5.4315333366394	-0.0804775282740593	0.209694147109985	0.0993545576930046
-5.80412769317627	-9.39151477813721	-5.43081617355347	-0.0805429145693779	0.209554478526115	0.0993882566690445
-5.79866886138916	-9.39820003509521	-5.43979787826538	-0.0803748890757561	0.209676384925842	0.0994556769728661
-5.79883909225464	-9.39217948913574	-5.42861700057983	-0.0804267525672913	0.209656000137329	0.0995501577854156
-5.79682540893555	-9.39676761627197	-5.43970727920532	-0.080376997590065	0.209756419062614	0.0995558649301529
-5.79067325592041	-9.39402294158936	-5.42707395553589	-0.0802728310227394	0.209808140993118	0.0997349396348
-5.78746366500854	-9.39537239074707	-5.43654251098633	-0.0802863463759422	0.209630131721497	0.0997229143977165
-5.78503179550171	-9.39990139007568	-5.43745994567871	-0.0802127569913864	0.209878385066986	0.0998221859335899
-5.78371286392212	-9.39283561706543	-5.42594289779663	-0.0801016092300415	0.209843531250954	0.0998184233903885
-5.78199338912964	-9.40029811859131	-5.43286037445068	-0.0801976770162582	0.209924980998039	0.0999397113919258
-5.78126335144043	-9.39601135253906	-5.4261474609375	-0.0800226032733917	0.210025236010551	0.100005991756916
-5.77746677398682	-9.39923667907715	-5.43441534042358	-0.0799379944801331	0.209965795278549	0.0999609082937241
-5.77958965301514	-9.40362071990967	-5.42873048782349	-0.0799852386116982	0.210060998797417	0.100096769630909
-5.7751407623291	-9.40067768096924	-5.43994998931885	-0.0798439905047417	0.210135668516159	0.100026965141296
-5.77638721466064	-9.40847206115723	-5.43720102310181	-0.0799312070012093	0.2101761251688	0.10015295445919
-5.77687454223633	-9.40649318695068	-5.42877149581909	-0.0798047333955765	0.210213720798492	0.100155383348465
-5.77606916427612	-9.41168117523193	-5.4462628364563	-0.0798116996884346	0.210186570882797	0.100131094455719
-5.78025436401367	-9.41089725494385	-5.43673419952393	-0.0798168182373047	0.210241883993149	0.10034753382206
-5.78052091598511	-9.41142845153809	-5.44403600692749	-0.0798362791538239	0.21025612950325	0.100128717720509
-5.78264570236206	-9.42092704772949	-5.45124626159668	-0.07993533462286	0.210335791110992	0.100284717977047
-5.78523588180542	-9.41520690917969	-5.45013809204102	-0.0798568725585938	0.210270196199417	0.100259758532047
-5.78642177581787	-9.41888046264648	-5.4594669342041	-0.0799044370651245	0.210342049598694	0.100219823420048
-5.79099273681641	-9.41872692108154	-5.44956541061401	-0.080037422478199	0.210232049226761	0.100315399467945
-5.78852558135986	-9.4185094833374	-5.46796464920044	-0.0800142511725426	0.210323587059975	0.100177243351936
-5.79572677612305	-9.41495704650879	-5.45479440689087	-0.0801617577672005	0.210339397192001	0.100310325622559
-5.79446029663086	-9.41234397888184	-5.47170352935791	-0.0801869183778763	0.210169851779938	0.100191310048103
-5.79711389541626	-9.41003322601318	-5.46523284912109	-0.080326572060585	0.210371136665344	0.10028214007616
-5.79639482498169	-9.40342998504639	-5.47759199142456	-0.0804973468184471	0.210182562470436	0.100162774324417
-5.80014324188232	-9.40664672851563	-5.48702716827393	-0.0805098786950111	0.210221037268639	0.100215025246143
-5.80037450790405	-9.39251613616943	-5.47768259048462	-0.0806498005986214	0.210177764296532	0.100096233189106
-5.79830884933472	-9.40171241760254	-5.48884963989258	-0.0808039680123329	0.210202589631081	0.100188069045544
-5.79349279403687	-9.38935565948486	-5.49031686782837	-0.0808299630880356	0.210088133811951	0.100097268819809
-5.79396343231201	-9.38857173919678	-5.49654054641724	-0.0810297727584839	0.210122808814049	0.100116312503815
-5.79316186904907	-9.3817024230957	-5.48324966430664	-0.0810164883732796	0.210134044289589	0.10025030374527
-5.78508710861206	-9.37767505645752	-5.5080714225769	-0.0811691805720329	0.21010485291481	0.100122362375259
-5.78513383865356	-9.37754535675049	-5.49287557601929	-0.0814570114016533	0.210057273507118	0.100278064608574
-5.77591609954834	-9.36293411254883	-5.50396060943604	-0.0812923684716225	0.209947064518929	0.100235044956207
-5.77559280395508	-9.36563968658447	-5.51037549972534	-0.0814844369888306	0.210137262940407	0.100385367870331
-5.77239418029785	-9.3600549697876	-5.49627161026001	-0.0816186815500259	0.20994545519352	0.100421242415905
-5.76433324813843	-9.35625267028809	-5.51976680755615	-0.0815989002585411	0.210044428706169	0.100423850119114
-5.7660083770752	-9.34889602661133	-5.49791193008423	-0.0818046480417252	0.210070118308067	0.100560285151005
-5.75494956970215	-9.34620761871338	-5.51598215103149	-0.0817082598805428	0.209918156266212	0.100559592247009
-5.75143671035767	-9.34226322174072	-5.50128841400146	-0.0818776413798332	0.210121899843216	0.100794076919556
-5.74710655212402	-9.33792209625244	-5.51395034790039	-0.0818675085902214	0.210006013512611	0.100724391639233
-5.73816823959351	-9.33866691589355	-5.50951623916626	-0.0818014070391655	0.210064917802811	0.100972644984722
-5.74004125595093	-9.32692623138428	-5.50331449508667	-0.0819438770413399	0.210094630718231	0.101013295352459
-5.73010301589966	-9.33419895172119	-5.51597261428833	-0.0819661617279053	0.210150018334389	0.101140528917313
-5.72473192214966	-9.32507610321045	-5.5006537437439	-0.0818519294261932	0.21015502512455	0.1011668369174
-5.72562313079834	-9.32958316802979	-5.51929187774658	-0.0819126442074776	0.210218280553818	0.10119441151619
-5.72037124633789	-9.32648277282715	-5.50310373306274	-0.0819100588560104	0.210316404700279	0.101395547389984
-5.71406316757202	-9.32291793823242	-5.51286840438843	-0.0818695574998856	0.210284665226936	0.101268477737904
-5.71508359909058	-9.32832813262939	-5.503737449646	-0.0818993747234344	0.210494831204414	0.101416811347008
-5.70600318908691	-9.32210350036621	-5.5122504234314	-0.0817984119057655	0.210348293185234	0.101388618350029
-5.70892858505249	-9.33431911468506	-5.50756406784058	-0.0818365514278412	0.210579410195351	0.101620152592659
-5.70209646224976	-9.32602500915527	-5.51359891891479	-0.0816907435655594	0.210522085428238	0.101544357836246
-5.7019510269165	-9.33324527740479	-5.50877666473389	-0.0817304700613022	0.210648849606514	0.101662188768387
-5.70237922668457	-9.32958793640137	-5.51356601715088	-0.0816280841827393	0.210710674524307	0.101703882217407
-5.70044994354248	-9.3402681350708	-5.51326465606689	-0.0817206352949142	0.210728108882904	0.101749755442142
-5.69820928573608	-9.3356990814209	-5.49991941452026	-0.0816059485077858	0.210827678442001	0.101796366274357
-5.69972038269043	-9.34254455566406	-5.52541828155518	-0.0816210582852364	0.210873961448669	0.101806133985519
-5.70102024078369	-9.33899021148682	-5.50189352035522	-0.0815588757395744	0.210935801267624	0.10186780244112
-5.69438219070435	-9.34170913696289	-5.52884149551392	-0.0814854800701141	0.210954546928406	0.10178704559803
-5.70092916488647	-9.34423065185547	-5.50900220870972	-0.0815144330263138	0.211032748222351	0.101943038403988
-5.69710969924927	-9.34090614318848	-5.52413511276245	-0.0813972726464272	0.210949301719666	0.101829774677753
-5.70366334915161	-9.35027313232422	-5.51857137680054	-0.0814853832125664	0.21117801964283	0.102043844759464
-5.70263767242432	-9.34819507598877	-5.52567386627197	-0.0814920291304588	0.210968628525734	0.10190574079752
-5.70212841033936	-9.35280609130859	-5.5269193649292	-0.0814387053251266	0.211178794503212	0.102054297924042
-5.70955181121826	-9.34983348846436	-5.52173900604248	-0.0815193429589272	0.211081743240356	0.102008365094662
-5.70644044876099	-9.35594654083252	-5.528160572052	-0.0815539062023163	0.211142629384995	0.102094039320946
-5.70740556716919	-9.34792137145996	-5.51995611190796	-0.0815277546644211	0.211106225848198	0.10210806876421
-5.71242094039917	-9.35823440551758	-5.53283786773682	-0.0815693438053131	0.211175188422203	0.102173171937466
-5.71024465560913	-9.34878063201904	-5.52204322814941	-0.0815906599164009	0.211039453744888	0.10224237293005
-5.71578454971313	-9.35695648193359	-5.53548336029053	-0.0816295966506004	0.211059898138046	0.102237887680531
-5.71699285507202	-9.35325050354004	-5.5230712890625	-0.0817398205399513	0.211129069328308	0.10236506909132
-5.72044944763184	-9.35327529907227	-5.53595876693726	-0.0817254707217216	0.211022838950157	0.102311216294765
-5.72084522247314	-9.35626220703125	-5.52233076095581	-0.0817530751228333	0.211084380745888	0.102525949478149
-5.72107791900635	-9.35006237030029	-5.52804899215698	-0.0817858800292015	0.211009860038757	0.102475740015507
-5.72793292999268	-9.35446357727051	-5.52660322189331	-0.0817790478467941	0.211112052202225	0.102628044784069
-5.72962045669556	-9.35328388214111	-5.51867246627808	-0.0817468985915184	0.211055174469948	0.102666929364204
-5.72455596923828	-9.35761833190918	-5.53490447998047	-0.0817571952939034	0.211046114563942	0.102679319679737
-5.73436307907104	-9.35690975189209	-5.51409769058228	-0.0817086175084114	0.211055785417557	0.102827109396458
-5.72949934005737	-9.35923194885254	-5.53309917449951	-0.081693634390831	0.211081892251968	0.102715276181698
-5.73611354827881	-9.36210346221924	-5.52216577529907	-0.0816750749945641	0.211181938648224	0.102959029376507
-5.7356481552124	-9.36325740814209	-5.52376508712769	-0.0816292762756348	0.211081564426422	0.102912217378616
-5.73678970336914	-9.3692626953125	-5.52983570098877	-0.0816739276051521	0.211237400770187	0.1030393242836
-5.73649263381958	-9.36493110656738	-5.51885080337524	-0.0815701484680176	0.211115255951881	0.10308126360178
-5.73541116714478	-9.37978649139404	-5.52945137023926	-0.0814753323793411	0.21128486096859	0.103172153234482
-5.7401270866394	-9.37439727783203	-5.51811838150024	-0.0814790725708008	0.211259484291077	0.103362418711185
-5.73769235610962	-9.37837982177734	-5.53495502471924	-0.0814082846045494	0.211320519447327	0.103253655135632
-5.73868370056152	-9.38009834289551	-5.51641178131104	-0.081410638988018	0.211419865489006	0.103488810360432
-5.74235868453979	-9.38102054595947	-5.53053760528564	-0.0813670232892036	0.211288750171661	0.103480122983456
-5.74005460739136	-9.38513088226318	-5.51892995834351	-0.0813213810324669	0.211546212434769	0.103654973208904
-5.74202394485474	-9.37954521179199	-5.52485513687134	-0.0813223645091057	0.211374893784523	0.103617884218693
-5.74491739273071	-9.38710117340088	-5.53049182891846	-0.0812251642346382	0.211567386984825	0.103799752891064
-5.74541616439819	-9.37697792053223	-5.52555799484253	-0.0811839997768402	0.211450040340424	0.103821761906147
-5.74429750442505	-9.38789558410645	-5.53299474716187	-0.081261545419693	0.211514309048653	0.104000695049763
-5.74417781829834	-9.37600421905518	-5.53005981445313	-0.0810740515589714	0.211489990353584	0.104082584381104
-5.74736928939819	-9.38318920135498	-5.53115940093994	-0.0812428966164589	0.211542770266533	0.104140065610409
-5.7447304725647	-9.37789440155029	-5.51709270477295	-0.0811468660831451	0.211595997214317	0.104430064558983
-5.74075937271118	-9.37418079376221	-5.53953886032104	-0.0811041295528412	0.211631864309311	0.104394324123859
-5.7467827796936	-9.37761306762695	-5.51855611801147	-0.0812050253152847	0.211670696735382	0.104558348655701
-5.73848438262939	-9.37270069122314	-5.53097438812256	-0.0810831338167191	0.211590841412544	0.104636110365391
-5.74309635162354	-9.3751220703125	-5.52668190002441	-0.0811491161584854	0.211757674813271	0.104833625257015
-5.74013805389404	-9.36975288391113	-5.52509880065918	-0.0810898467898369	0.211691781878471	0.104890681803226
-5.73398876190186	-9.37334632873535	-5.5380163192749	-0.0810536220669746	0.211750447750092	0.105030320584774
-5.73895502090454	-9.36814117431641	-5.52710342407227	-0.0811052173376083	0.211843475699425	0.105170585215092
-5.7311429977417	-9.37080001831055	-5.53744697570801	-0.0810837671160698	0.211876675486565	0.105170331895351
-5.73368215560913	-9.37236213684082	-5.53033208847046	-0.0811024829745293	0.212018221616745	0.10547149926424
-5.72391510009766	-9.36898708343506	-5.54569053649902	-0.081100232899189	0.211870446801186	0.105345718562603
-5.72288656234741	-9.37093734741211	-5.53671264648438	-0.0811136588454247	0.212006762623787	0.105634436011314
-5.72242069244385	-9.36681079864502	-5.54600143432617	-0.0810976177453995	0.212049558758736	0.10563325881958
-5.71708011627197	-9.36893463134766	-5.54587650299072	-0.0810658931732178	0.212161168456078	0.105766102671623
-5.71535015106201	-9.36251544952393	-5.54557943344116	-0.0810368359088898	0.212071567773819	0.105804286897182
-5.71346282958984	-9.36811828613281	-5.54883575439453	-0.0810962915420532	0.212306782603264	0.105975769460201
-5.70989656448364	-9.35838985443115	-5.54617118835449	-0.0811472907662392	0.212191954255104	0.106039568781853
-5.70569181442261	-9.36394786834717	-5.56487846374512	-0.0811367556452751	0.212276846170425	0.106100022792816
-5.70466327667236	-9.35465621948242	-5.54598331451416	-0.081192634999752	0.212287187576294	0.106255427002907
-5.70157432556152	-9.36041641235352	-5.5594277381897	-0.0812955126166344	0.212365671992302	0.106324166059494
-5.69453144073486	-9.3514986038208	-5.54762172698975	-0.0811793357133865	0.212375327944756	0.106466181576252
-5.69496488571167	-9.34915447235107	-5.56093406677246	-0.0813031569123268	0.212419494986534	0.106535352766514
-5.68916940689087	-9.34585475921631	-5.54920721054077	-0.0813227519392967	0.21238024532795	0.106776773929596
-5.68431329727173	-9.34098529815674	-5.57137060165405	-0.0813111290335655	0.212513595819473	0.106786422431469
-5.68998527526855	-9.34462642669678	-5.55515384674072	-0.0814982578158379	0.212560921907425	0.107014819979668
-5.67766332626343	-9.33444499969482	-5.56359529495239	-0.0813039839267731	0.212443023920059	0.107025541365147
-5.67914009094238	-9.33745765686035	-5.56217575073242	-0.0814622342586517	0.212565958499908	0.107289776206017
-5.67255258560181	-9.33124732971191	-5.56043004989624	-0.0814820900559425	0.212430357933044	0.107312433421612
-5.66862392425537	-9.33065319061279	-5.57226276397705	-0.0814991593360901	0.212605968117714	0.107446692883968
-5.6744441986084	-9.32670497894287	-5.55472183227539	-0.0815596207976341	0.212579876184464	0.107567049562931
-5.66636419296265	-9.32829856872559	-5.56750917434692	-0.0815437883138657	0.212603390216827	0.107681848108768
-5.66736173629761	-9.32013988494873	-5.55929088592529	-0.0816208496689796	0.212689802050591	0.107790268957615
-5.66549825668335	-9.32624435424805	-5.56883335113525	-0.0815716832876205	0.212621137499809	0.107836648821831
-5.66585874557495	-9.31819152832031	-5.56135129928589	-0.0816028490662575	0.212692812085152	0.108079962432384
-5.66244745254517	-9.32231712341309	-5.57555437088013	-0.0816088989377022	0.212682664394379	0.107991613447666
-5.66648435592651	-9.31788063049316	-5.56572532653809	-0.081625334918499	0.212771400809288	0.108144514262676
-5.66659164428711	-9.31974601745605	-5.57672500610352	-0.081522099673748	0.21271188557148	0.108127109706402
-5.66435527801514	-9.31785774230957	-5.56646823883057	-0.0815283879637718	0.212888211011887	0.108309514820576
-5.66667175292969	-9.31431007385254	-5.57297563552856	-0.0815741270780563	0.212735265493393	0.108253337442875
-5.66828203201294	-9.32121753692627	-5.58212852478027	-0.081501916050911	0.212939217686653	0.10836535692215
-5.66703271865845	-9.31380462646484	-5.57010555267334	-0.0814800783991814	0.212879419326782	0.10837047547102
-5.67106676101685	-9.32446002960205	-5.57729911804199	-0.0816153064370155	0.212949186563492	0.10847906768322
-5.66661500930786	-9.31274127960205	-5.57400846481323	-0.0813435167074203	0.212963432073593	0.108430065214634
-5.66898393630981	-9.32360649108887	-5.58021545410156	-0.0814351439476013	0.213041201233864	0.108516365289688
-5.6688494682312	-9.31538772583008	-5.57535743713379	-0.0813739225268364	0.212976917624474	0.108634650707245
-5.6654167175293	-9.31772899627686	-5.58952522277832	-0.0813194438815117	0.21302804350853	0.108461081981659
-5.67485094070435	-9.31653118133545	-5.57161712646484	-0.081378236413002	0.213066533207893	0.108617566525936
-5.66519403457642	-9.31822299957275	-5.58881521224976	-0.0813152641057968	0.21296501159668	0.108522392809391
-5.67233800888062	-9.32125854492188	-5.57196998596191	-0.0813785716891289	0.213178887963295	0.108622342348099
-5.66809034347534	-9.31892204284668	-5.59221887588501	-0.0813094973564148	0.213062703609467	0.108486533164978
-5.67009210586548	-9.3229341506958	-5.5783314704895	-0.0812382996082306	0.213049247860909	0.108614638447762
-5.67045974731445	-9.31717300415039	-5.58718681335449	-0.0812691077589989	0.213094979524612	0.10842601954937
-5.67162942886353	-9.31862735748291	-5.58295583724976	-0.081340454518795	0.213116258382797	0.108473144471645
-5.66803312301636	-9.3063383102417	-5.58680152893066	-0.0812517926096916	0.212938353419304	0.108094535768032
-5.67376661300659	-9.30903148651123	-5.58439016342163	-0.0813350901007652	0.213111087679863	0.108127295970917
-5.6716685295105	-9.3096923828125	-5.58446455001831	-0.0814818739891052	0.212866127490997	0.108016960322857
-5.67666053771973	-9.3179817199707	-5.59948635101318	-0.0814302191138268	0.213026314973831	0.108162581920624
-5.68329858779907	-9.31981182098389	-5.5873384475708	-0.0814637094736099	0.212906777858734	0.1081912368536
-5.68161153793335	-9.32879066467285	-5.60133934020996	-0.0814071670174599	0.21300533413887	0.108202449977398
-5.67980480194092	-9.3217887878418	-5.58768367767334	-0.0813065022230148	0.21305288374424	0.108183898031712
-5.67943906784058	-9.32788562774658	-5.59329795837402	-0.0812422856688499	0.212991982698441	0.10811348259449
-5.67238330841064	-9.32265377044678	-5.58165502548218	-0.0812872499227524	0.212996497750282	0.108133874833584
-5.67076396942139	-9.32610607147217	-5.59682321548462	-0.0813177525997162	0.213076919317245	0.107917733490467
-5.67150020599365	-9.33303642272949	-5.58649301528931	-0.0812826380133629	0.213230848312378	0.1080327257514
-5.66781854629517	-9.32703113555908	-5.59573030471802	-0.0811660885810852	0.213107571005821	0.107884854078293
-5.66839075088501	-9.33721446990967	-5.59078502655029	-0.0812771320343018	0.21330252289772	0.107991263270378
-5.66502714157104	-9.33138847351074	-5.59583473205566	-0.0811651423573494	0.213319599628448	0.107910975813866
-5.66391754150391	-9.33615493774414	-5.59821319580078	-0.0812161862850189	0.213388279080391	0.107962176203728
-5.66368055343628	-9.32929992675781	-5.59179925918579	-0.0811157077550888	0.213469475507736	0.10794485360384
-5.65575408935547	-9.33164119720459	-5.60308361053467	-0.0812757909297943	0.2135239392519	0.107925608754158
-5.65937805175781	-9.32884693145752	-5.58731126785278	-0.0812308937311172	0.213547334074974	0.108074508607388
-5.65166902542114	-9.32696151733398	-5.61029052734375	-0.0812426880002022	0.213516235351563	0.10794248431921
-5.65385484695435	-9.32216548919678	-5.58646965026855	-0.0813180655241013	0.213506072759628	0.10816428810358
-5.64738273620605	-9.32076072692871	-5.60298442840576	-0.0812895521521568	0.213533475995064	0.108067736029625
-5.64725017547607	-9.3217945098877	-5.58867311477661	-0.0814324170351028	0.213662639260292	0.108260869979858
-5.64007425308228	-9.31711006164551	-5.59640455245972	-0.0813421532511711	0.213443696498871	0.108134992420673
-5.63972282409668	-9.31778812408447	-5.59680700302124	-0.0813557878136635	0.21365849673748	0.1082808598876
-5.63717985153198	-9.30574417114258	-5.592604637146	-0.0815188735723495	0.213543489575386	0.108321450650692
-5.63219118118286	-9.30763149261475	-5.60025453567505	-0.0814678594470024	0.213556066155434	0.108253836631775
-5.63241910934448	-9.30321025848389	-5.58609294891357	-0.0815957188606262	0.213618963956833	0.108419567346573
-5.62889289855957	-9.29696846008301	-5.59513854980469	-0.0816059857606888	0.213563561439514	0.10832954198122
-5.62510108947754	-9.30067253112793	-5.59425926208496	-0.0815577134490013	0.213715732097626	0.108520895242691
-5.6217188835144	-9.2927360534668	-5.593337059021	-0.0816794708371162	0.213536113500595	0.108493790030479
-5.62292766571045	-9.29482841491699	-5.60401630401611	-0.0816878750920296	0.213738515973091	0.108601689338684
-5.62482643127441	-9.28798866271973	-5.58989715576172	-0.0817045122385025	0.213750779628754	0.108661398291588
-5.61858081817627	-9.28920745849609	-5.60413599014282	-0.0818222910165787	0.213639616966248	0.108726248145103
-5.61855030059814	-9.28639698028564	-5.59637784957886	-0.0817737206816673	0.213749378919601	0.108826339244843
-5.61295652389526	-9.28116226196289	-5.60815238952637	-0.0817989185452461	0.213650286197662	0.108782380819321
-5.61622381210327	-9.28384399414063	-5.60096311569214	-0.0818361341953278	0.213738352060318	0.108945444226265
-5.60951328277588	-9.27829551696777	-5.61170434951782	-0.0818126052618027	0.213801994919777	0.108898214995861
-5.61291313171387	-9.28270435333252	-5.60953950881958	-0.0820114836096764	0.213842228055	0.109017796814442
-5.60878086090088	-9.27422714233398	-5.61141967773438	-0.0818080678582191	0.213786229491234	0.109025530517101
-5.60988283157349	-9.27838516235352	-5.61615705490112	-0.0818941444158554	0.213928014039993	0.109191581606865
-5.60389518737793	-9.27152252197266	-5.60540056228638	-0.0819354131817818	0.213879495859146	0.109209716320038
-5.6000394821167	-9.27234077453613	-5.62502574920654	-0.0818890929222107	0.213923037052155	0.109312437474728
-5.60143136978149	-9.26992416381836	-5.60726261138916	-0.0819912478327751	0.213994234800339	0.109425961971283
-5.59310817718506	-9.27001285552979	-5.62979698181152	-0.0819184556603432	0.214004382491112	0.109509408473969
-5.59567785263062	-9.26592063903809	-5.60867404937744	-0.0819162130355835	0.214071407914162	0.109653808176517
-5.58817195892334	-9.26727867126465	-5.62760734558105	-0.0818838849663734	0.214052677154541	0.109657987952232
-5.58739185333252	-9.26705741882324	-5.61350440979004	-0.0819547846913338	0.214082166552544	0.109944552183151
-5.58276414871216	-9.26456165313721	-5.63198137283325	-0.0818583518266678	0.2141083329916	0.109860762953758
-5.58401203155518	-9.26550960540771	-5.62062501907349	-0.0820062756538391	0.214263245463371	0.110064394772053
-5.57976102828979	-9.26100921630859	-5.62855863571167	-0.0819089263677597	0.214091151952744	0.110082991421223
-5.58112668991089	-9.26533508300781	-5.63059091567993	-0.0819147452712059	0.214369148015976	0.110218487679958
-5.5776219367981	-9.25407028198242	-5.62758827209473	-0.0819699168205261	0.214257448911667	0.110228814184666
-5.57711791992188	-9.26094913482666	-5.63949537277222	-0.0819311365485191	0.214376047253609	0.110375806689262
-5.57870244979858	-9.25146007537842	-5.6303071975708	-0.0819515958428383	0.214404910802841	0.110464423894882
-5.5771689414978	-9.25321006774902	-5.6465744972229	-0.0820338055491447	0.214376240968704	0.110569857060909
-5.57368135452271	-9.24815940856934	-5.63700771331787	-0.0819105580449104	0.214501366019249	0.110697627067566
-5.57471895217896	-9.24557971954346	-5.6495246887207	-0.0820510238409042	0.214482337236404	0.110712245106697
-5.57521200180054	-9.24429225921631	-5.63198566436768	-0.0820120051503181	0.214455798268318	0.110922992229462
-5.57296133041382	-9.23817539215088	-5.65093517303467	-0.081979513168335	0.214509874582291	0.110951758921146
-5.57641744613647	-9.24268245697021	-5.64003086090088	-0.0821063816547394	0.21462494134903	0.111081637442112
-5.56781911849976	-9.22694492340088	-5.65090608596802	-0.08188596367836	0.214482843875885	0.111086651682854
-5.57420015335083	-9.23303413391113	-5.64514064788818	-0.0820754244923592	0.2147146910429	0.111268870532513
-5.56936454772949	-9.22482013702393	-5.64500713348389	-0.0819986760616302	0.214631617069244	0.111267670989037
-5.55962181091309	-9.22392463684082	-5.66220808029175	-0.0819215551018715	0.214692756533623	0.111365169286728
-5.56792783737183	-9.21947574615479	-5.63928985595703	-0.0819972902536392	0.214750424027443	0.111466720700264
-5.55685710906982	-9.22259426116943	-5.65446329116821	-0.0818876773118973	0.214703679084778	0.111468888819218
-5.55969381332397	-9.21486568450928	-5.64743709564209	-0.0819145739078522	0.21487882733345	0.111647106707096
-5.55422258377075	-9.21557426452637	-5.65286016464233	-0.0818265303969383	0.21480692923069	0.111538276076317
-5.55340337753296	-9.20889568328857	-5.64540481567383	-0.0817895382642746	0.214896351099014	0.111797459423542
-5.54814910888672	-9.20870304107666	-5.65509700775146	-0.0818044990301132	0.214944049715996	0.111619107425213
-5.54692220687866	-9.21243667602539	-5.64457702636719	-0.0817735567688942	0.215058356523514	0.111785009503365
-5.54514980316162	-9.20502376556396	-5.66071557998657	-0.0817427262663841	0.214975789189339	0.111697643995285
-5.54099416732788	-9.20522499084473	-5.64134645462036	-0.0816370621323586	0.215222701430321	0.111867517232895
-5.54035663604736	-9.20687007904053	-5.66107273101807	-0.0816481485962868	0.215075001120567	0.111831359565258
-5.53586673736572	-9.20206546783447	-5.64621639251709	-0.0815775990486145	0.215150237083435	0.112059451639652
-5.53482675552368	-9.20199203491211	-5.6654486656189	-0.0815515071153641	0.215248212218285	0.111924439668655
-5.53635215759277	-9.20286750793457	-5.65335512161255	-0.0816502571105957	0.215367615222931	0.112070687115192
-5.52910089492798	-9.19805812835693	-5.66174077987671	-0.0814712792634964	0.215235352516174	0.111985012888908
-5.53770780563354	-9.20561122894287	-5.65794563293457	-0.0815128311514854	0.215564921498299	0.112175062298775
-5.53292417526245	-9.1974630355835	-5.67301845550537	-0.0814241617918015	0.215368360280991	0.112013824284077
-5.53792810440063	-9.20068645477295	-5.65674686431885	-0.0814820379018784	0.215487942099571	0.112206399440765
-5.53293991088867	-9.19963932037354	-5.6756386756897	-0.081430546939373	0.215519398450851	0.112084612250328
-5.53832244873047	-9.20620250701904	-5.66831684112549	-0.0816168338060379	0.215642735362053	0.112167492508888
-5.53509044647217	-9.19870758056641	-5.67155075073242	-0.0813751518726349	0.215485796332359	0.112136088311672
-5.53692960739136	-9.20395278930664	-5.689453125	-0.0814859718084335	0.215654969215393	0.112167626619339
-5.5378532409668	-9.20066547393799	-5.66546821594238	-0.0815039575099945	0.215605154633522	0.112216152250767
-5.53479719161987	-9.20181083679199	-5.69022130966187	-0.0814232900738716	0.215636059641838	0.112166009843349
-5.54175281524658	-9.1971263885498	-5.67168664932251	-0.0815503895282745	0.215645909309387	0.112172938883305
-5.53238201141357	-9.20146560668945	-5.68694877624512	-0.0816085860133171	0.215600177645683	0.112125724554062
-5.53658676147461	-9.19305229187012	-5.67650318145752	-0.0816245377063751	0.215575039386749	0.112159721553326
-5.53520965576172	-9.19703769683838	-5.69330739974976	-0.0816202685236931	0.215601682662964	0.112025901675224
-5.53966474533081	-9.19166088104248	-5.67587232589722	-0.0817363485693932	0.215496197342873	0.112242199480534
-5.5372142791748	-9.19375514984131	-5.69618225097656	-0.0816929042339325	0.215665191411972	0.112086713314056
-5.54083395004272	-9.18833351135254	-5.68094491958618	-0.0818401351571083	0.215579152107239	0.112242810428143
-5.53790664672852	-9.19489002227783	-5.69810009002686	-0.081831194460392	0.215510606765747	0.112166695296764
-5.5395975112915	-9.18855476379395	-5.68716049194336	-0.0819056481122971	0.215522959828377	0.112207420170307
-5.54621934890747	-9.19663619995117	-5.69896268844604	-0.0819529071450233	0.215505108237267	0.112134464085102
-5.54651927947998	-9.18737316131592	-5.68933534622192	-0.0819871351122856	0.215509742498398	0.112235344946384
-5.55003499984741	-9.19132518768311	-5.70844030380249	-0.0820962488651276	0.215468719601631	0.112022936344147
-5.55205392837524	-9.19847774505615	-5.70096397399902	-0.0821799263358116	0.21555183827877	0.112161688506603
-5.55223798751831	-9.18946743011475	-5.70400667190552	-0.082124151289463	0.215340316295624	0.111976489424706
-5.55767011642456	-9.19895839691162	-5.69844770431519	-0.082165889441967	0.215607792139053	0.112053878605366
-5.55548572540283	-9.19328308105469	-5.70950603485107	-0.0821655169129372	0.215381324291229	0.111903138458729
-5.5624737739563	-9.20168972015381	-5.7041335105896	-0.0822847262024879	0.215475291013718	0.111973233520985
-5.56187438964844	-9.19736480712891	-5.70260047912598	-0.0822373032569885	0.215473636984825	0.111930966377258
-5.56354570388794	-9.20646381378174	-5.70824575424194	-0.0824355408549309	0.215475663542747	0.111924216151237
-5.56519269943237	-9.19754409790039	-5.7068395614624	-0.0822942107915878	0.215391054749489	0.111895591020584
-5.56603384017944	-9.2065954208374	-5.71323728561401	-0.0823991745710373	0.215515851974487	0.111856453120708
-5.5681209564209	-9.20258140563965	-5.69560194015503	-0.082494355738163	0.215407326817513	0.111913606524467
-5.5615406036377	-9.20325469970703	-5.7228798866272	-0.0823980122804642	0.215439021587372	0.111782610416412
-5.57115888595581	-9.20201301574707	-5.69485282897949	-0.0825851410627365	0.215494751930237	0.111898943781853
-5.55944108963013	-9.20539951324463	-5.71439504623413	-0.0825224593281746	0.215310320258141	0.111820980906487
-5.56334733963013	-9.20115947723389	-5.69817495346069	-0.0826117694377899	0.215518519282341	0.111885227262974
-5.56116962432861	-9.20159339904785	-5.71206665039063	-0.0826089158654213	0.215424314141273	0.111759506165981
-5.55990266799927	-9.19991970062256	-5.71026849746704	-0.0825784951448441	0.215458407998085	0.111881799995899
-5.56395053863525	-9.19437980651855	-5.71030330657959	-0.0826596915721893	0.215478047728539	0.111829370260239
-5.55794143676758	-9.20021152496338	-5.71516847610474	-0.0827244818210602	0.215572729706764	0.111970253288746
-5.55639123916626	-9.18856143951416	-5.71308279037476	-0.0826672166585922	0.215514689683914	0.111985698342323
-5.56096410751343	-9.19570350646973	-5.72660732269287	-0.0827497020363808	0.215608850121498	0.112069256603718
-5.55507850646973	-9.18614196777344	-5.71040821075439	-0.0827568247914314	0.215527608990669	0.112227007746696
-5.55623245239258	-9.18859386444092	-5.73598003387451	-0.0828681066632271	0.21565181016922	0.112166233360767
-5.55903148651123	-9.18678569793701	-5.72015285491943	-0.0828317105770111	0.215665981173515	0.11235000193119
-5.55279636383057	-9.18350601196289	-5.73680925369263	-0.0828768387436867	0.215555101633072	0.112305670976639
-5.5582480430603	-9.18535041809082	-5.72996950149536	-0.0829186737537384	0.215804159641266	0.11249103397131
-5.5509238243103	-9.17378902435303	-5.74304294586182	-0.0828969329595566	0.215554878115654	0.112425796687603
-5.55350685119629	-9.17953586578369	-5.73580694198608	-0.0829361453652382	0.215664878487587	0.112584061920643
-5.55390739440918	-9.17241954803467	-5.73999738693237	-0.0829066261649132	0.215728133916855	0.112590596079826
-5.55245351791382	-9.17743968963623	-5.73956108093262	-0.0830475836992264	0.21575653553009	0.11261335760355
-5.552330493927	-9.16795635223389	-5.73583030700684	-0.0829044654965401	0.215727776288986	0.112583979964256
-5.54903697967529	-9.17122745513916	-5.75263738632202	-0.0829148814082146	0.215833872556686	0.112627521157265
-5.55098819732666	-9.16248416900635	-5.73263502120972	-0.0829272121191025	0.215789765119553	0.112639844417572
-5.54669952392578	-9.16313171386719	-5.76015138626099	-0.0829277262091637	0.215928360819817	0.112553589046001
-5.54943370819092	-9.16330337524414	-5.73751258850098	-0.0829698815941811	0.215914234519005	0.112632922828197
-5.53962087631226	-9.16141319274902	-5.75314426422119	-0.0828850716352463	0.21585051715374	0.112482666969299
-5.54336404800415	-9.16224670410156	-5.74059295654297	-0.0829369649291039	0.216011360287666	0.112654358148575
-5.53824949264526	-9.16080570220947	-5.75618124008179	-0.0828948989510536	0.215881019830704	0.112462125718594
-5.53552675247192	-9.16007328033447	-5.75560665130615	-0.0828922614455223	0.21601739525795	0.112601950764656
-5.53446769714355	-9.15324878692627	-5.74863052368164	-0.0828800424933434	0.215922385454178	0.112494125962257
-5.53053522109985	-9.15767097473145	-5.7491774559021	-0.0829196721315384	0.216119825839996	0.112493880093098
-5.52804708480835	-9.14793968200684	-5.74195718765259	-0.0828188583254814	0.215975880622864	0.112364657223225
-5.52961111068726	-9.15683364868164	-5.75367021560669	-0.0827827230095863	0.216110840439796	0.112270265817642
-5.53658199310303	-9.14913654327393	-5.74565362930298	-0.0828249081969261	0.215995505452156	0.111857481300831
-5.56975173950195	-9.1648645401001	-5.76996850967407	-0.0829691737890244	0.216123074293137	0.110018067061901
-5.56221389770508	-9.17551136016846	-5.75082969665527	-0.0832289978861809	0.216041922569275	0.109522335231304
-5.55679368972778	-9.16459941864014	-5.75211763381958	-0.083238497376442	0.21573606133461	0.109257735311985
-5.56973123550415	-9.17717742919922	-5.74683475494385	-0.0832930356264114	0.215883165597916	0.108826823532581
-5.57666063308716	-9.18043041229248	-5.75658988952637	-0.083350658416748	0.215697824954987	0.108078189194202
-5.59341526031494	-9.19405460357666	-5.75581884384155	-0.0835144817829132	0.215667054057121	0.107185587286949
-5.60645437240601	-9.20454216003418	-5.74840211868286	-0.0837181955575943	0.21558652818203	0.106196619570255
-5.61018848419189	-9.21797275543213	-5.75558423995972	-0.0839159935712814	0.215335503220558	0.105258993804455
-5.62921810150146	-9.23063373565674	-5.73566627502441	-0.0840970873832703	0.215349182486534	0.10459142178297
-5.62405586242676	-9.23222541809082	-5.74442386627197	-0.0842061117291451	0.215073511004448	0.10374841094017
-5.6287670135498	-9.24046611785889	-5.73494005203247	-0.0843489617109299	0.215044632554054	0.103372052311897
-5.63678407669067	-9.242919921875	-5.72747230529785	-0.0844322592020035	0.214880540966988	0.102687790989876
-5.63814544677734	-9.25594902038574	-5.735191822052	-0.0845788270235062	0.214859023690224	0.102207913994789
-5.64108848571777	-9.25634956359863	-5.72482681274414	-0.0846126079559326	0.214732468128204	0.101728595793247
-5.6468710899353	-9.27171421051025	-5.72870779037476	-0.0847277641296387	0.214581683278084	0.101026304066181
-5.65672588348389	-9.27634716033936	-5.72753763198853	-0.0847770646214485	0.214569076895714	0.100389756262302
-5.66574668884277	-9.28174209594727	-5.71788311004639	-0.0851155072450638	0.214452058076859	0.0995077937841415
-5.65891313552856	-9.28954315185547	-5.71727848052979	-0.0852532312273979	0.214250758290291	0.099208652973175
-5.6532187461853	-9.28616142272949	-5.70009803771973	-0.0851709768176079	0.214189246296883	0.0990952253341675
-5.65152072906494	-9.2829647064209	-5.70375871658325	-0.0853577256202698	0.214028909802437	0.0990346595644951
-5.64693593978882	-9.28870296478271	-5.70735883712769	-0.0854237377643585	0.214021921157837	0.0991614609956741
-5.64412832260132	-9.27954006195068	-5.69777774810791	-0.085350289940834	0.213959157466888	0.099171943962574
-5.64145088195801	-9.2827262878418	-5.70430135726929	-0.0854960083961487	0.213836133480072	0.0991617888212204
-5.64478731155396	-9.28543663024902	-5.70101308822632	-0.0854808017611504	0.213845178484917	0.0993297249078751
-5.63810682296753	-9.27228355407715	-5.69848918914795	-0.0855358242988586	0.213696762919426	0.0993664190173149
-5.63097524642944	-9.27247142791748	-5.70708847045898	-0.0856136530637741	0.213744968175888	0.0993490964174271
-5.63295078277588	-9.26900100708008	-5.68717336654663	-0.0857644751667976	0.213775411248207	0.0994526445865631
-5.62119340896606	-9.26021862030029	-5.69936037063599	-0.085665687918663	0.213626697659492	0.0994623079895973
-5.62343692779541	-9.2606782913208	-5.70201206207275	-0.0858254432678223	0.213705062866211	0.0995835736393929
-5.62096548080444	-9.25305271148682	-5.68665552139282	-0.0858048349618912	0.213582873344421	0.099711038172245
-5.61400079727173	-9.25055503845215	-5.70397996902466	-0.0858696848154068	0.213562488555908	0.0997863337397575
-5.62028646469116	-9.25276279449463	-5.68871164321899	-0.0860156193375587	0.213641330599785	0.0999778807163239
-5.61673641204834	-9.24520969390869	-5.69979190826416	-0.0859354734420776	0.213474154472351	0.0998980402946472
-5.61606550216675	-9.24813461303711	-5.70076656341553	-0.0859973579645157	0.213594391942024	0.100049585103989
-5.61751556396484	-9.24266338348389	-5.6962685585022	-0.086126871407032	0.213381990790367	0.100057303905487
-5.61336803436279	-9.2420072555542	-5.71135950088501	-0.0860840827226639	0.213458955287933	0.0998681485652924
-5.62326097488403	-9.24355316162109	-5.69518566131592	-0.0862145721912384	0.213521346449852	0.0997417718172073
-5.64361000061035	-9.24631214141846	-5.71283912658691	-0.08626838773489	0.21322974562645	0.0985423997044563
-5.69765377044678	-9.27872276306152	-5.71672344207764	-0.0866424590349197	0.213445425033569	0.0956400856375694
-5.67114496231079	-9.27442169189453	-5.68835830688477	-0.0870713219046593	0.212855756282806	0.095371350646019
-5.66117763519287	-9.26928520202637	-5.69283246994019	-0.0872072800993919	0.21268492937088	0.0955011993646622
-5.65850162506104	-9.26323413848877	-5.68670988082886	-0.0872124582529068	0.212660908699036	0.0958912298083305
-5.65296316146851	-9.25167179107666	-5.70242738723755	-0.0871436148881912	0.212452262639999	0.0959426909685135
-5.66521883010864	-9.26171207427979	-5.70613479614258	-0.0872237086296082	0.212616175413132	0.096042737364769
-5.6599178314209	-9.26294326782227	-5.70485925674438	-0.0871153250336647	0.2125014513731	0.0961692705750465
-5.66005992889404	-9.26898574829102	-5.72190475463867	-0.087117612361908	0.212498530745506	0.0961372554302216
-5.65767097473145	-9.27192783355713	-5.70387506484985	-0.0871741846203804	0.212559342384338	0.0962923169136047
-5.65082263946533	-9.25862121582031	-5.70679473876953	-0.0869372263550758	0.212568461894989	0.0962639823555946
-5.64182901382446	-9.25591278076172	-5.70603704452515	-0.0869067534804344	0.212669357657433	0.0961592271924019
-5.63404178619385	-9.24977207183838	-5.68916273117065	-0.0869098380208015	0.212681010365486	0.0963039994239807
-5.63314437866211	-9.24515247344971	-5.69428682327271	-0.0867967084050179	0.212695881724358	0.0962926149368286
-5.63107585906982	-9.25358009338379	-5.70318794250488	-0.0868115946650505	0.212769135832787	0.0965852290391922
-5.63597393035889	-9.2510290145874	-5.69167852401733	-0.0867419987916946	0.212691992521286	0.0967621952295303
-5.638503074646	-9.25931358337402	-5.71507120132446	-0.0866712629795074	0.212661221623421	0.0969535857439041
-5.64341735839844	-9.25660705566406	-5.70872211456299	-0.0866673290729523	0.212612211704254	0.0972340255975723
-5.64853668212891	-9.25275039672852	-5.70760297775269	-0.0866931453347206	0.212677419185638	0.0972429364919662
-5.6493992805481	-9.25864028930664	-5.71611309051514	-0.0866595506668091	0.212654247879982	0.0973865017294884
-5.644606590271	-9.24954700469971	-5.70724439620972	-0.0865898877382278	0.212632849812508	0.0975248217582703
-5.65228366851807	-9.24867248535156	-5.71601343154907	-0.086651511490345	0.212543219327927	0.0974249616265297
-5.65554857254028	-9.25084209442139	-5.7144627571106	-0.086557649075985	0.212646067142487	0.0976214706897736
-5.65632152557373	-9.2459020614624	-5.71458768844604	-0.0865809395909309	0.212457925081253	0.0975940600037575
-5.6570897102356	-9.25484561920166	-5.71719408035278	-0.0867048650979996	0.212447434663773	0.0976863652467728
-5.66271924972534	-9.25431442260742	-5.7117280960083	-0.0865925922989845	0.212521851062775	0.0977920889854431
-5.66041564941406	-9.24941539764404	-5.72506332397461	-0.0865874290466309	0.212349310517311	0.0976866856217384
-5.66261625289917	-9.25532245635986	-5.72538471221924	-0.0866431295871735	0.212448090314865	0.0977828800678253
-5.66698408126831	-9.25063133239746	-5.71778011322021	-0.0865972936153412	0.212419345974922	0.0977581590414047
-5.66306447982788	-9.25045680999756	-5.73789644241333	-0.0864904597401619	0.212305516004562	0.0977190434932709
-5.66700124740601	-9.25161743164063	-5.72127485275269	-0.0865818113088608	0.212437197566032	0.0976958423852921
-5.66772031784058	-9.24914360046387	-5.73115968704224	-0.0865222290158272	0.212349489331245	0.0975709930062294
-5.66458940505981	-9.25187969207764	-5.73817348480225	-0.0865041762590408	0.212295487523079	0.0976232662796974
-5.67389869689941	-9.24675369262695	-5.72422885894775	-0.0865613669157028	0.212358057498932	0.0975758209824562
-5.66630363464355	-9.2499942779541	-5.7443904876709	-0.0865213498473167	0.212259650230408	0.097444973886013
-5.67421007156372	-9.25080013275146	-5.73483657836914	-0.0865650102496147	0.212387964129448	0.0975803583860397
-5.67302274703979	-9.24706649780273	-5.74267959594727	-0.0866118147969246	0.212156638503075	0.0973643586039543
-5.67676639556885	-9.24730968475342	-5.75181865692139	-0.0865541398525238	0.212290406227112	0.0973878279328346
-5.68035554885864	-9.2434024810791	-5.7367377281189	-0.086627796292305	0.212184920907021	0.0974519699811935
-5.68009042739868	-9.25067615509033	-5.75645685195923	-0.0866183117032051	0.212073743343353	0.097346767783165
-5.68271732330322	-9.24460792541504	-5.74688053131104	-0.0866000205278397	0.212166920304298	0.0973611325025558
-5.68503475189209	-9.24632930755615	-5.7527027130127	-0.0866013094782829	0.212001800537109	0.097297690808773
-5.6874475479126	-9.24853992462158	-5.75546073913574	-0.0865023732185364	0.212016880512238	0.0973233282566071
-5.68847036361694	-9.23945426940918	-5.74633932113647	-0.0865079760551453	0.211993381381035	0.0972069948911667
-5.68952798843384	-9.24931144714355	-5.75454902648926	-0.0866246372461319	0.211969926953316	0.0972579345107079
-5.68729734420776	-9.24446582794189	-5.74761724472046	-0.0864194929599762	0.211942538619041	0.0972225144505501
-5.68977546691895	-9.24938869476318	-5.76314878463745	-0.0865609794855118	0.211868301033974	0.0971091017127037
-5.69272136688232	-9.24920082092285	-5.75152778625488	-0.0864727348089218	0.211852550506592	0.097195215523243
-5.68895721435547	-9.24732303619385	-5.76148557662964	-0.0864312797784805	0.211812049150467	0.097034253180027
-5.69251441955566	-9.25532627105713	-5.74656057357788	-0.0865771695971489	0.211839288473129	0.0970780625939369
-5.68683004379272	-9.24995040893555	-5.75826978683472	-0.0863215029239655	0.211713343858719	0.0969449654221535
-5.69028615951538	-9.25344848632813	-5.75369930267334	-0.0864312946796417	0.211854740977287	0.0969942435622215
-5.69116449356079	-9.25412273406982	-5.74509191513062	-0.0863845571875572	0.211599260568619	0.0969137996435165
-5.68447828292847	-9.25588512420654	-5.76133108139038	-0.086334340274334	0.211710080504417	0.0968271940946579
-5.68873500823975	-9.26089572906494	-5.7449836730957	-0.08650953322649	0.211722403764725	0.0968284532427788
-5.68884134292603	-9.25636100769043	-5.74986886978149	-0.0863592848181725	0.211566120386124	0.0967031195759773
-5.68894481658936	-9.26239013671875	-5.75381755828857	-0.0863894522190094	0.211606845259666	0.0966829136013985
-5.68806600570679	-9.2565975189209	-5.73916101455688	-0.0864218696951866	0.211513742804527	0.0966820195317268
-5.6862940788269	-9.2630615234375	-5.75887489318848	-0.0863125920295715	0.211522132158279	0.0964883789420128
-5.68709897994995	-9.26294422149658	-5.74285125732422	-0.0864607915282249	0.211497768759727	0.0965367406606674
-5.68695545196533	-9.25734043121338	-5.7492356300354	-0.0863632038235664	0.211381137371063	0.0963855609297752
-5.69062900543213	-9.26661396026611	-5.75108480453491	-0.0864827930927277	0.211433812975883	0.0963572263717651
-5.68865919113159	-9.25988483428955	-5.73981475830078	-0.0864678099751472	0.21126951277256	0.0962822586297989
-5.69027328491211	-9.26152992248535	-5.74955654144287	-0.0864583775401115	0.211266204714775	0.0961566716432571
-5.69175052642822	-9.26665687561035	-5.74073028564453	-0.086629755795002	0.211342751979828	0.0961532890796661
-5.68769693374634	-9.25699996948242	-5.74491453170776	-0.0864986255764961	0.211102515459061	0.0960240140557289
-5.69297409057617	-9.26457595825195	-5.74479198455811	-0.0866631418466568	0.211165741086006	0.0960047692060471
-5.68884801864624	-9.25627899169922	-5.74227094650269	-0.0866406634449959	0.211080819368362	0.0959867089986801
-5.69084548950195	-9.26414489746094	-5.76159000396729	-0.0867504775524139	0.211007639765739	0.095739021897316
-5.69824934005737	-9.26467227935791	-5.74201965332031	-0.0869548916816711	0.211060062050819	0.0957530289888382
-5.69273090362549	-9.26003456115723	-5.75469350814819	-0.0868151932954788	0.210835576057434	0.0956265032291412
-5.69696664810181	-9.26660919189453	-5.75187969207764	-0.0869569554924965	0.21092988550663	0.0955717265605927
-5.69838619232178	-9.26138401031494	-5.73883581161499	-0.0869804471731186	0.21089281141758	0.0954433083534241
-5.6934118270874	-9.26606845855713	-5.76266050338745	-0.0869622379541397	0.210858315229416	0.0953894406557083
-5.70282506942749	-9.26788902282715	-5.74592161178589	-0.0870626717805862	0.210870757699013	0.0954003036022186
-5.69714403152466	-9.26857376098633	-5.75726509094238	-0.0869538113474846	0.210800930857658	0.0951931327581406
-5.70038986206055	-9.2724666595459	-5.75713443756104	-0.0870773270726204	0.210890039801598	0.0952795222401619
-5.69937753677368	-9.27039527893066	-5.76569938659668	-0.087233267724514	0.210608750581741	0.095077820122242
-5.69923973083496	-9.27224922180176	-5.77460908889771	-0.0871757119894028	0.210835963487625	0.0949501097202301
-5.70287561416626	-9.26859569549561	-5.76019716262817	-0.087330736219883	0.210752293467522	0.0949290469288826
-5.70446348190308	-9.2664098739624	-5.7795205116272	-0.0872595831751823	0.210603207349777	0.0947871953248978
-5.70618629455566	-9.27020359039307	-5.78156089782715	-0.087330050766468	0.210784107446671	0.0947198420763016
-5.70403051376343	-9.26249599456787	-5.76888227462769	-0.0873852446675301	0.210574865341187	0.0947176814079285
-5.70480012893677	-9.26398086547852	-5.79194211959839	-0.087385319173336	0.210672825574875	0.0945410579442978
-5.70357704162598	-9.26587772369385	-5.77957057952881	-0.0875490754842758	0.21070097386837	0.0945527404546738
-5.70046710968018	-9.2523307800293	-5.79105758666992	-0.0874395146965981	0.210543721914291	0.0944154858589172
-5.70062732696533	-9.25678253173828	-5.78052949905396	-0.0875132977962494	0.210682734847069	0.0944861844182014
-5.69488668441772	-9.24562549591064	-5.79177665710449	-0.0875497534871101	0.210535228252411	0.0942651033401489
-5.69985580444336	-9.24760055541992	-5.79010963439941	-0.0876133069396019	0.210561752319336	0.0942698195576668
-5.69904708862305	-9.24334907531738	-5.78639459609985	-0.0875653550028801	0.210462212562561	0.0942772775888443
-5.69126081466675	-9.24869823455811	-5.79529905319214	-0.0877786874771118	0.210500165820122	0.0942016914486885
-5.69739151000977	-9.2386531829834	-5.78644800186157	-0.0876694098114967	0.210538640618324	0.0942369550466537
-5.6885814666748	-9.23796272277832	-5.79955148696899	-0.0877252519130707	0.210529565811157	0.0940949320793152
-5.68853425979614	-9.23466968536377	-5.77812147140503	-0.0877008885145187	0.210515663027763	0.0941877588629723
-5.6865496635437	-9.231858253479	-5.78599834442139	-0.0876635015010834	0.210527896881104	0.0939643457531929
-5.68612766265869	-9.23738765716553	-5.78159761428833	-0.0877668410539627	0.210588663816452	0.0940778777003288
-5.68157911300659	-9.236647605896	-5.79289722442627	-0.0876662954688072	0.210349231958389	0.0939327105879784
-5.68188571929932	-9.23987865447998	-5.78832912445068	-0.0877277255058289	0.210597515106201	0.0940370783209801
-5.67825889587402	-9.23258399963379	-5.78655004501343	-0.0877593830227852	0.210420832037926	0.0938961505889893
-5.67633295059204	-9.23333549499512	-5.79194164276123	-0.0875879749655724	0.21042500436306	0.0938185304403305
-5.67692089080811	-9.22845649719238	-5.78162336349487	-0.0877291336655617	0.210447698831558	0.0938201099634171
-5.6722240447998	-9.2346305847168	-5.79837560653687	-0.087694339454174	0.210372239351273	0.0937679558992386
-5.66865110397339	-9.22448539733887	-5.78506946563721	-0.0876019224524498	0.210402324795723	0.0937009155750275
-5.673020362854	-9.2312707901001	-5.79746389389038	-0.0877489373087883	0.21028608083725	0.0936558023095131
-5.66776371002197	-9.23206901550293	-5.78545618057251	-0.0876916497945786	0.210337355732918	0.0937554091215134
-5.66682147979736	-9.22363758087158	-5.78758668899536	-0.0877078324556351	0.210263505578041	0.093549944460392
-5.66604566574097	-9.22935199737549	-5.78953981399536	-0.0878552719950676	0.21038655936718	0.0936785861849785
-5.66288185119629	-9.21989917755127	-5.78963947296143	-0.0877280458807945	0.21015302836895	0.0935464948415756
-5.66723966598511	-9.22488021850586	-5.78839683532715	-0.087786853313446	0.210145741701126	0.0935274288058281
-5.66534328460693	-9.22141933441162	-5.78054904937744	-0.0878221094608307	0.210065618157387	0.0937013626098633
-5.66432619094849	-9.22009086608887	-5.80133485794067	-0.0877881571650505	0.210031375288963	0.0935620665550232
-5.67071294784546	-9.22373104095459	-5.77948379516602	-0.0879639089107513	0.21011158823967	0.0936726555228233
-5.66552877426147	-9.21455574035645	-5.79123258590698	-0.0877382457256317	0.209880143404007	0.0935491248965263
-5.66886520385742	-9.22169780731201	-5.78687620162964	-0.0878817066550255	0.209920704364777	0.0937100648880005
-5.66974210739136	-9.21372318267822	-5.78261661529541	-0.0879325494170189	0.209847390651703	0.0936032831668854
-5.66682147979736	-9.21548938751221	-5.79268836975098	-0.0878390073776245	0.209815680980682	0.0936676189303398
-5.67283725738525	-9.2136116027832	-5.78108310699463	-0.0878657624125481	0.209792837500572	0.0936529934406281
-5.66426134109497	-9.21712684631348	-5.79328012466431	-0.0878754779696465	0.209703281521797	0.0937026888132095
-5.66921949386597	-9.21538734436035	-5.77876853942871	-0.0878755524754524	0.209719136357307	0.0938108935952187
-5.66649961471558	-9.21488285064697	-5.79265022277832	-0.0878887325525284	0.209586203098297	0.0937088429927826
-5.66788578033447	-9.2157039642334	-5.78756093978882	-0.0877669528126717	0.209654659032822	0.0938888713717461
-5.67317676544189	-9.2106237411499	-5.78224945068359	-0.0878130048513412	0.209603860974312	0.0938480719923973
-5.66889476776123	-9.22307682037354	-5.78803777694702	-0.0878430679440498	0.209598794579506	0.0938622131943703
-5.67035627365112	-9.21490573883057	-5.7778754234314	-0.0876997336745262	0.20960545539856	0.0939717069268227
-5.67297029495239	-9.22219848632813	-5.79044055938721	-0.0876374170184135	0.209567710757256	0.093935139477253
-5.67096328735352	-9.22077560424805	-5.78415203094482	-0.087574914097786	0.209581315517426	0.0940854102373123
-5.67542505264282	-9.21826839447021	-5.78229427337646	-0.0875565856695175	0.209589883685112	0.094028577208519
-5.67648267745972	-9.22691822052002	-5.79564809799194	-0.0875843241810799	0.209633260965347	0.0941408425569534
-5.67365503311157	-9.22258567810059	-5.78324842453003	-0.0873297527432442	0.209615230560303	0.094231478869915
-5.67914724349976	-9.22458362579346	-5.80109119415283	-0.0874449014663696	0.209612682461739	0.0941678211092949
-5.6802339553833	-9.22713851928711	-5.783766746521	-0.0872959718108177	0.209657743573189	0.0943800657987595
-5.67936086654663	-9.22663497924805	-5.78913354873657	-0.0871508941054344	0.209684491157532	0.0943088009953499
-5.67943668365479	-9.23522472381592	-5.79364109039307	-0.0873254090547562	0.209718316793442	0.0943915694952011
-5.68270349502563	-9.23202991485596	-5.78625011444092	-0.0870655328035355	0.209782302379608	0.0944915115833282
-5.67960166931152	-9.23401069641113	-5.80370616912842	-0.0870498269796371	0.209695607423782	0.0944211483001709
-5.68220615386963	-9.23606300354004	-5.78823471069336	-0.0870196893811226	0.209752053022385	0.0946011394262314
-5.68133115768433	-9.23748111724854	-5.79055500030518	-0.0869305357336998	0.209715306758881	0.0945117101073265
-5.67940807342529	-9.24065971374512	-5.79673004150391	-0.0869730040431023	0.209822416305542	0.094638429582119
-5.68162393569946	-9.23580932617188	-5.78904008865356	-0.0868261829018593	0.209728255867958	0.0946158543229103
-5.68029689788818	-9.24231719970703	-5.79978322982788	-0.0866948291659355	0.209760174155235	0.0945880636572838
-5.67696094512939	-9.23895263671875	-5.79068803787231	-0.0867164134979248	0.209718197584152	0.0947506949305534
-5.68023729324341	-9.23810577392578	-5.79584550857544	-0.0867385640740395	0.209783643484116	0.0946839079260826
-5.67722463607788	-9.24549865722656	-5.79681825637817	-0.0866396874189377	0.209802761673927	0.0947560593485832
-5.67352819442749	-9.23839282989502	-5.78375482559204	-0.0865751579403877	0.209789022803307	0.0947815403342247
-5.67808103561401	-9.24026775360107	-5.79263925552368	-0.0866283625364304	0.209706798195839	0.0947621241211891
-5.67382049560547	-9.23824214935303	-5.78830194473267	-0.0866101682186127	0.209807440638542	0.0948816388845444
-5.67237186431885	-9.2333869934082	-5.78179740905762	-0.086505264043808	0.209725126624107	0.0947775840759277
-5.66863203048706	-9.23972797393799	-5.78696203231812	-0.086608812212944	0.209772616624832	0.0947981476783752
-5.6700119972229	-9.23673343658447	-5.78026628494263	-0.086561307311058	0.209840059280396	0.094897136092186
-5.66494941711426	-9.22866821289063	-5.78412008285522	-0.0865374431014061	0.209666296839714	0.0947657749056816
-5.66417264938354	-9.23309516906738	-5.78308534622192	-0.0865681916475296	0.209732860326767	0.0948232784867287
-5.66661834716797	-9.22920989990234	-5.77199077606201	-0.0865981504321098	0.209748893976212	0.0948038175702095
-5.65758752822876	-9.2266092300415	-5.78277540206909	-0.0865082517266274	0.209667101502419	0.0947737246751785
-5.66181087493896	-9.22918128967285	-5.76800060272217	-0.0865825116634369	0.209811180830002	0.0947989299893379
-5.65848016738892	-9.22683143615723	-5.77507638931274	-0.0865889936685562	0.209672749042511	0.0947019085288048
-5.65687322616577	-9.22509670257568	-5.77468013763428	-0.0865527391433716	0.209692969918251	0.0947405323386192
-5.65888452529907	-9.22535514831543	-5.7597336769104	-0.0866784453392029	0.209712937474251	0.094772681593895
-5.65055561065674	-9.21973609924316	-5.7695746421814	-0.086565874516964	0.209616497159004	0.0946943908929825
-5.65608835220337	-9.22417640686035	-5.76754665374756	-0.086621418595314	0.209721818566322	0.0947693958878517
-5.65494012832642	-9.21776103973389	-5.76318788528442	-0.0866984501481056	0.209513574838638	0.0947424545884132
-5.65136003494263	-9.21814918518066	-5.77097272872925	-0.0866936147212982	0.209570899605751	0.0947060286998749
-5.65355348587036	-9.21819972991943	-5.76064252853394	-0.086872898042202	0.209618404507637	0.0947700440883636
-5.65269231796265	-9.21218109130859	-5.75878667831421	-0.0867936313152313	0.209424763917923	0.0947195813059807
-5.65368604660034	-9.22103881835938	-5.7615008354187	-0.0868724584579468	0.209512397646904	0.0947425588965416
-5.65118932723999	-9.2112922668457	-5.7472243309021	-0.0869626775383949	0.209399193525314	0.094815194606781
-5.65155935287476	-9.21122360229492	-5.75403213500977	-0.086956761777401	0.209392115473747	0.0946775451302528
-5.65042400360107	-9.21909332275391	-5.74928712844849	-0.087121769785881	0.209457859396935	0.0948295220732689
-5.64862108230591	-9.20817565917969	-5.74951648712158	-0.0869710370898247	0.209335505962372	0.0947690680623055
-5.65157842636108	-9.21539688110352	-5.74916648864746	-0.0871314257383347	0.209408730268478	0.0947941467165947
-5.64981508255005	-9.21142768859863	-5.73425579071045	-0.0871002003550529	0.209264621138573	0.0948586314916611
-5.64908790588379	-9.20734310150146	-5.74831867218018	-0.087158128619194	0.209288939833641	0.0947560742497444
-5.65006446838379	-9.21419143676758	-5.74492073059082	-0.0873807966709137	0.209299027919769	0.0948158204555511
-5.64940738677979	-9.20398330688477	-5.74222755432129	-0.0872396305203438	0.209254160523415	0.0948292091488838
-5.64554977416992	-9.20663452148438	-5.75440311431885	-0.0873505100607872	0.20924998819828	0.094775415956974
-5.64660310745239	-9.2063159942627	-5.74669122695923	-0.0874331668019295	0.209263280034065	0.0948869809508324
-5.64962482452393	-9.20455360412598	-5.7405161857605	-0.0874652191996574	0.209252595901489	0.0948350727558136
-5.64186906814575	-9.20692157745361	-5.7525372505188	-0.0875178948044777	0.209216669201851	0.0948252230882645
-5.64743089675903	-9.2029275894165	-5.73863935470581	-0.0876031592488289	0.209248632192612	0.094919815659523
-5.64481496810913	-9.20014762878418	-5.74051380157471	-0.087588906288147	0.209177166223526	0.0948776379227638
-5.64350271224976	-9.2022647857666	-5.74583959579468	-0.0876015052199364	0.209235891699791	0.0948639363050461
-5.64798974990845	-9.20178127288818	-5.73986625671387	-0.087666317820549	0.209206938743591	0.0949374437332153
-5.64776086807251	-9.19800853729248	-5.74041891098022	-0.0876763463020325	0.209170624613762	0.0948923751711845
-5.6498761177063	-9.20424270629883	-5.74605751037598	-0.0877855271100998	0.209247723221779	0.0949764102697372
-5.64513969421387	-9.19905567169189	-5.73365831375122	-0.0877711325883865	0.209129199385643	0.0949506908655167
-5.64948844909668	-9.20027637481689	-5.74770784378052	-0.0877636447548866	0.209164634346962	0.0949410125613213
-5.65165853500366	-9.20553588867188	-5.74547433853149	-0.0879018157720566	0.209285229444504	0.094976581633091
-5.64963960647583	-9.19567966461182	-5.74913692474365	-0.0877539739012718	0.209159657359123	0.0948952287435532
-5.65255880355835	-9.20594787597656	-5.74511337280273	-0.0878825187683105	0.209266304969788	0.0949235633015633
-5.65576028823853	-9.19841861724854	-5.73820781707764	-0.0878661125898361	0.209201589226723	0.0950612649321556
-5.65371561050415	-9.20186138153076	-5.76087808609009	-0.0878409221768379	0.209213048219681	0.0948888957500458
-5.65926551818848	-9.20552635192871	-5.74147987365723	-0.0879714637994766	0.20926758646965	0.0949622094631195
-5.6569504737854	-9.20345973968506	-5.74733257293701	-0.0877781137824059	0.20922464132309	0.094924159348011
-5.65853500366211	-9.2097806930542	-5.75970697402954	-0.0878725275397301	0.209233179688454	0.0949501395225525
-5.65830421447754	-9.20967388153076	-5.74233436584473	-0.0878475159406662	0.209221050143242	0.0950068756937981
-5.66117525100708	-9.21236610412598	-5.75191211700439	-0.0877794176340103	0.209224581718445	0.0948531776666641
-5.66099834442139	-9.22032737731934	-5.75134944915771	-0.0877949371933937	0.20927982032299	0.0950025618076324
-5.66551542282104	-9.21816253662109	-5.74939632415771	-0.0876831859350204	0.209172800183296	0.0949268788099289
-5.66035795211792	-9.22270202636719	-5.7586030960083	-0.0877653062343597	0.209147840738297	0.0948623791337013
-5.66345262527466	-9.22713947296143	-5.75390434265137	-0.0876910239458084	0.209290012717247	0.0949593707919121
-5.67121744155884	-9.22630500793457	-5.74798727035522	-0.0877018421888351	0.209245353937149	0.0948260575532913
-5.66491985321045	-9.23311996459961	-5.76733255386353	-0.0876168087124825	0.209243193268776	0.0947868004441261
-5.67012071609497	-9.22890949249268	-5.75431680679321	-0.0875924900174141	0.209330886602402	0.0947632640600204
-5.67415571212769	-9.22964191436768	-5.76287984848022	-0.087633952498436	0.209248006343842	0.0946891382336617
-5.67401504516602	-9.23220062255859	-5.76421356201172	-0.0875628143548965	0.209255173802376	0.0946629047393799
-5.67808055877686	-9.23324298858643	-5.75409412384033	-0.0875299125909805	0.209228694438934	0.0946794897317886
-5.68026161193848	-9.2301607131958	-5.76755714416504	-0.0875275507569313	0.209178805351257	0.0945501625537872
-5.68728303909302	-9.23539924621582	-5.76340770721436	-0.0875358879566193	0.209386587142944	0.0946012362837791
-5.68589162826538	-9.2314920425415	-5.76523733139038	-0.0874509662389755	0.209258198738098	0.0944838300347328
-5.68763589859009	-9.23933982849121	-5.77033376693726	-0.0875540971755981	0.209284365177155	0.094479963183403
-5.69443845748901	-9.23720359802246	-5.75911617279053	-0.087463915348053	0.209296673536301	0.0943983346223831
-5.68882846832275	-9.23830223083496	-5.77435159683228	-0.0874177515506744	0.209244400262833	0.0942775085568428
-5.69922161102295	-9.24023628234863	-5.77171564102173	-0.0874178558588028	0.209360510110855	0.0943446382880211
-5.70192861557007	-9.24612712860107	-5.76155853271484	-0.0874881744384766	0.209248900413513	0.0942800790071487
-5.6999249458313	-9.24936580657959	-5.78187227249146	-0.087394692003727	0.209283858537674	0.0941533222794533
-5.70691013336182	-9.25156593322754	-5.76398611068726	-0.087531641125679	0.209313794970512	0.0942200645804405
-5.70726490020752	-9.25318241119385	-5.77139139175415	-0.0873508229851723	0.20914164185524	0.0940680205821991
-5.70975589752197	-9.26072120666504	-5.78089809417725	-0.0874799564480782	0.209283083677292	0.0940929353237152
-5.71074771881104	-9.2572078704834	-5.76935911178589	-0.0875087156891823	0.209216549992561	0.0941105931997299
-5.71235990524292	-9.25817966461182	-5.78080892562866	-0.0874536484479904	0.209203064441681	0.0938595831394196
-5.71518421173096	-9.26916408538818	-5.78012895584106	-0.0876312330365181	0.20925709605217	0.093916729092598
-5.7092113494873	-9.25868129730225	-5.77999448776245	-0.0875458270311356	0.209094271063805	0.0938066616654396
-5.71814346313477	-9.26670455932617	-5.78730344772339	-0.0875953361392021	0.20911505818367	0.0937012359499931
-5.71089506149292	-9.26371669769287	-5.77452230453491	-0.0876064822077751	0.20910607278347	0.0937728583812714
-5.71179914474487	-9.2594518661499	-5.78870248794556	-0.0876962170004845	0.209029003977776	0.0935540422797203
-5.71222925186157	-9.26494026184082	-5.78496646881104	-0.0878177806735039	0.209125801920891	0.0936250165104866
-5.70956802368164	-9.25703907012939	-5.78300380706787	-0.0876875221729279	0.209062874317169	0.0935513898730278
-5.70823574066162	-9.25567150115967	-5.79019832611084	-0.087799921631813	0.208998784422874	0.0934109464287758
-5.70586538314819	-9.25429439544678	-5.77448987960815	-0.0878632664680481	0.208978950977325	0.0934882014989853
-5.70827770233154	-9.24785995483398	-5.77850914001465	-0.0878701731562614	0.208981886506081	0.0934127271175385
-5.69862127304077	-9.24805450439453	-5.78756904602051	-0.0879943296313286	0.208934813737869	0.0933787673711777
-5.69834661483765	-9.24612998962402	-5.76640558242798	-0.0880062282085419	0.209000647068024	0.0933768004179001
-5.69425868988037	-9.24281692504883	-5.78373432159424	-0.0880934521555901	0.208901822566986	0.0932539626955986
-5.69003963470459	-9.24239349365234	-5.7823052406311	-0.0880746990442276	0.208894744515419	0.0932653546333313
-5.69089937210083	-9.24014568328857	-5.76659297943115	-0.0882029309868813	0.208940863609314	0.0932676568627357
-5.68340539932251	-9.23435306549072	-5.78032827377319	-0.0881415754556656	0.208875462412834	0.0931079015135765
-5.68374347686768	-9.23879432678223	-5.76964807510376	-0.088196225464344	0.20903804898262	0.0933082774281502
-5.67917728424072	-9.23237800598145	-5.77196884155273	-0.0882302969694138	0.208874687552452	0.0931342616677284
-5.67575263977051	-9.23326206207275	-5.77368831634521	-0.0882256478071213	0.20902892947197	0.0931343957781792
-5.67548799514771	-9.22940731048584	-5.75921392440796	-0.0883510857820511	0.209059581160545	0.0932124480605125
-5.67428779602051	-9.22793292999268	-5.76973915100098	-0.0882422104477882	0.20891860127449	0.093137226998806
-5.6731014251709	-9.23273944854736	-5.77165174484253	-0.0882698073983192	0.209105029702187	0.0932189226150513
-5.6656699180603	-9.22268199920654	-5.75688028335571	-0.0883946046233177	0.208978742361069	0.0932109877467155
-5.66903495788574	-9.22813415527344	-5.7690806388855	-0.0882801413536072	0.209051668643951	0.0931610092520714
-5.66381502151489	-9.22564792633057	-5.75630378723145	-0.0883934572339058	0.209066718816757	0.0932967364788055
-5.66071081161499	-9.21648979187012	-5.7559757232666	-0.0882163941860199	0.208903849124908	0.0931837484240532
-5.66305351257324	-9.22328948974609	-5.75531721115112	-0.0883903801441193	0.209081143140793	0.093271940946579
-5.65854167938232	-9.21694469451904	-5.74866819381714	-0.0882906317710876	0.209088489413261	0.0933199226856232
-5.65463876724243	-9.21779251098633	-5.75355911254883	-0.0882238894701004	0.209046050906181	0.0932567566633224
-5.65565967559814	-9.21708297729492	-5.75230503082275	-0.0882899835705757	0.209157690405846	0.0933404117822647
-5.65488290786743	-9.21456432342529	-5.7374439239502	-0.088151678442955	0.209172591567039	0.0933856889605522
-5.65132617950439	-9.21314716339111	-5.75137758255005	-0.088112473487854	0.209169179201126	0.0932788848876953
-5.65272283554077	-9.21115970611572	-5.74891185760498	-0.0880733877420425	0.209249570965767	0.0933975204825401
-5.65317487716675	-9.20971012115479	-5.74049520492554	-0.0880324617028236	0.209261819720268	0.093325674533844
-5.6478157043457	-9.21297168731689	-5.74986553192139	-0.0878851413726807	0.209277436137199	0.0933020710945129
-5.64909315109253	-9.21528339385986	-5.74451398849487	-0.087867334485054	0.209452822804451	0.0934146791696548
-5.64733076095581	-9.21264171600342	-5.73477935791016	-0.0878623798489571	0.209350004792213	0.0934046879410744
-5.64906549453735	-9.21378612518311	-5.74907493591309	-0.0877315178513527	0.20942322909832	0.0933085680007935
-5.64879560470581	-9.21798706054688	-5.74088382720947	-0.0877490118145943	0.209587186574936	0.0934356898069382
-5.64945363998413	-9.21048164367676	-5.74316453933716	-0.0876279547810555	0.209451347589493	0.0933538675308228
-5.65173292160034	-9.2181339263916	-5.74661684036255	-0.0876050963997841	0.209538489580154	0.0933716148138046
-5.64680671691895	-9.21250057220459	-5.73672294616699	-0.0875796377658844	0.209529146552086	0.0933954492211342
-5.65283632278442	-9.21299266815186	-5.74085998535156	-0.0875129774212837	0.20953281223774	0.0933097675442696
-5.65199279785156	-9.21775054931641	-5.74149990081787	-0.0875519067049026	0.20964814722538	0.0933806821703911
-5.65175628662109	-9.21134281158447	-5.73860120773315	-0.0873803943395615	0.209678500890732	0.0933383703231812
-5.6505241394043	-9.21360778808594	-5.74855041503906	-0.0874022990465164	0.209585204720497	0.0932327061891556
-5.65557861328125	-9.21078872680664	-5.73951196670532	-0.0873357951641083	0.209623798727989	0.0932988300919533
-5.65775156021118	-9.20821762084961	-5.74265050888062	-0.0872999876737595	0.209636017680168	0.0932187288999558
-5.65344429016113	-9.21074104309082	-5.74977493286133	-0.0873100459575653	0.209663093090057	0.0931704714894295
-5.65784025192261	-9.20682239532471	-5.73297595977783	-0.0872782021760941	0.209666967391968	0.0931143313646317
-5.65809392929077	-9.20501041412354	-5.74973440170288	-0.0872016549110413	0.209650784730911	0.0929666981101036
-5.65777111053467	-9.20205402374268	-5.75493478775024	-0.0872194617986679	0.209675550460815	0.0929433256387711
-5.66425132751465	-9.20088958740234	-5.73549604415894	-0.0872390195727348	0.209733381867409	0.0928422287106514
-5.65969276428223	-9.2005443572998	-5.74992084503174	-0.0871847569942474	0.209693565964699	0.092697910964489
-5.66341829299927	-9.20345401763916	-5.75046157836914	-0.0871694162487984	0.209818542003632	0.0926887765526772
-5.66677761077881	-9.20129489898682	-5.7517237663269	-0.0871799066662788	0.209623634815216	0.0925492197275162
-5.66584873199463	-9.20190906524658	-5.75736808776855	-0.0870665833353996	0.209725707769394	0.0923775881528854
-5.66857194900513	-9.20415306091309	-5.75695657730103	-0.0871666073799133	0.209818780422211	0.0923914089798927
-5.66784381866455	-9.20261669158936	-5.753821849823	-0.0871002525091171	0.209645390510559	0.0922623947262764
-5.67303133010864	-9.20752048492432	-5.76306962966919	-0.0870765447616577	0.209633708000183	0.0921148285269737
-5.67104244232178	-9.20952892303467	-5.75810194015503	-0.0870946049690247	0.209647074341774	0.0921319723129272
-5.67308807373047	-9.20243453979492	-5.75589227676392	-0.0870797038078308	0.209530532360077	0.0919516384601593
-5.67283344268799	-9.21152973175049	-5.76269245147705	-0.0872094705700874	0.209625661373138	0.091930978000164
-5.66938781738281	-9.20693397521973	-5.75962924957275	-0.0871283486485481	0.20955154299736	0.0918117389082909
-5.67272424697876	-9.20522880554199	-5.77238082885742	-0.0872066244482994	0.209530532360077	0.0916474536061287
-5.6760778427124	-9.20691967010498	-5.75835943222046	-0.0872478857636452	0.20950673520565	0.0916535556316376
-5.67676258087158	-9.20297431945801	-5.76180839538574	-0.0872513502836227	0.209508702158928	0.0915064588189125
-5.6669282913208	-9.20237827301025	-5.77119541168213	-0.0873710885643959	0.209379464387894	0.0914105921983719
-5.67638063430786	-9.20031642913818	-5.76102066040039	-0.08738062530756	0.209457993507385	0.0914117321372032
-5.66935253143311	-9.19375801086426	-5.75932121276855	-0.0874826833605766	0.209309101104736	0.0911845788359642
-5.66996431350708	-9.1929292678833	-5.77743482589722	-0.0874268487095833	0.209388807415962	0.0911008417606354
-5.67647552490234	-9.18863964080811	-5.76059103012085	-0.0875782370567322	0.209471449255943	0.0910983830690384
-5.67426729202271	-9.18353843688965	-5.77105951309204	-0.087523989379406	0.209342107176781	0.0909222736954689
-5.67012500762939	-9.18471050262451	-5.77145051956177	-0.0875398367643356	0.209413886070251	0.0907885953783989
-5.66705942153931	-9.17894744873047	-5.76371717453003	-0.0876011922955513	0.209462210536003	0.0908789038658142
-5.66930770874023	-9.17773723602295	-5.76325225830078	-0.0876405164599419	0.209467962384224	0.0907024890184402
-5.66565179824829	-9.18747138977051	-5.77517700195313	-0.087631918489933	0.209530845284462	0.0906469970941544
-5.66041231155396	-9.17911529541016	-5.76414203643799	-0.0876317694783211	0.20949299633503	0.090585857629776
-5.66424036026001	-9.18014430999756	-5.77752447128296	-0.087639182806015	0.209462583065033	0.0904346331954002
-5.66107130050659	-9.18278789520264	-5.7695140838623	-0.0876343250274658	0.209571823477745	0.09049441665411
-5.65823554992676	-9.17661952972412	-5.7624568939209	-0.0875419601798058	0.209543645381927	0.0903373286128044
-5.65208148956299	-9.17798519134521	-5.76528310775757	-0.0876894667744637	0.209477871656418	0.0902577266097069
-5.65634107589722	-9.18146419525146	-5.7597827911377	-0.0875823572278023	0.209648117423058	0.0903312489390373
-5.64926481246948	-9.17430877685547	-5.76574373245239	-0.0875460430979729	0.209508404135704	0.0902383103966713
-5.64545392990112	-9.17907524108887	-5.7708568572998	-0.0875838547945023	0.209596231579781	0.090191476047039
-5.65288066864014	-9.18010902404785	-5.75175380706787	-0.0877146050333977	0.209638342261314	0.0902195200324059
-5.64483118057251	-9.17147159576416	-5.75680828094482	-0.0874816030263901	0.209523290395737	0.0901582613587379
-5.64623546600342	-9.17695426940918	-5.75994396209717	-0.0876210629940033	0.209611713886261	0.0901860445737839
-5.64673185348511	-9.17025375366211	-5.7427134513855	-0.0875445157289505	0.209608227014542	0.0902483388781548
-5.64371633529663	-9.1702127456665	-5.74873161315918	-0.0875160172581673	0.20960895717144	0.0901098996400833
-5.64151859283447	-9.1690034866333	-5.74908781051636	-0.0875652059912682	0.209647461771965	0.0901681557297707
-5.64285898208618	-9.15923976898193	-5.73974800109863	-0.0874779894948006	0.20961594581604	0.0901256874203682
-5.64036083221436	-9.1621789932251	-5.74930191040039	-0.0874220579862595	0.209574595093727	0.0900440067052841
-5.63907051086426	-9.15865135192871	-5.73571109771729	-0.0874123647809029	0.209647476673126	0.0901933535933495
-5.63954925537109	-9.15701484680176	-5.72842407226563	-0.0873882323503494	0.209562227129936	0.0900799557566643
-5.63479566574097	-9.15972900390625	-5.74176359176636	-0.0873416215181351	0.209629401564598	0.0900560840964317
-5.6374340057373	-9.15705871582031	-5.72958660125732	-0.087213546037674	0.209730729460716	0.0901230350136757
-5.63456630706787	-9.15377235412598	-5.72678184509277	-0.0872183367609978	0.209669902920723	0.0900547653436661
-5.63601541519165	-9.15831279754639	-5.7343692779541	-0.0870844572782516	0.209701299667358	0.089983731508255
-5.63824081420898	-9.15983009338379	-5.72087383270264	-0.0871039256453514	0.209771513938904	0.0900977402925491
-5.63369512557983	-9.15528964996338	-5.72600841522217	-0.086989738047123	0.209660723805428	0.0899651348590851
-5.63898849487305	-9.16625308990479	-5.72241640090942	-0.0870542004704475	0.209807068109512	0.0899927467107773
-5.63436841964722	-9.16398239135742	-5.71554946899414	-0.0869643539190292	0.209746792912483	0.0899912714958191
-5.63366460800171	-9.1669921875	-5.72603607177734	-0.0868480652570724	0.209800228476524	0.089855745434761
-5.63733291625977	-9.17294692993164	-5.71661615371704	-0.086924709379673	0.209792837500572	0.0898551940917969
-5.63802862167358	-9.17205810546875	-5.70989847183228	-0.0868128091096878	0.20976035296917	0.089838832616806
-5.63329696655273	-9.17311000823975	-5.71699333190918	-0.0868242010474205	0.209691047668457	0.0896806418895721
-5.63709211349487	-9.17601871490479	-5.710373878479	-0.0868079885840416	0.209765374660492	0.0897581055760384
-5.64265108108521	-9.17488384246826	-5.69706058502197	-0.0867081582546234	0.209698513150215	0.0896590203046799
-5.63513994216919	-9.18181228637695	-5.71146869659424	-0.0867036059498787	0.209663018584251	0.089594267308712
-5.6418514251709	-9.17939472198486	-5.69100856781006	-0.0866091474890709	0.209718436002731	0.0895482301712036
-5.63876152038574	-9.18111610412598	-5.69673728942871	-0.0866956636309624	0.209524795413017	0.0893950462341309
-5.64040040969849	-9.18434715270996	-5.70211505889893	-0.0865822955965996	0.209633409976959	0.0893697515130043
-5.63871288299561	-9.1801233291626	-5.68894100189209	-0.0866487994790077	0.209612458944321	0.0893329083919525
-5.63907814025879	-9.18042373657227	-5.69344425201416	-0.086604431271553	0.209487646818161	0.0891943946480751
-5.6404447555542	-9.18417739868164	-5.68933916091919	-0.0865984484553337	0.209641844034195	0.089139960706234
-5.63685369491577	-9.18179035186768	-5.67996692657471	-0.0866111740469933	0.209473311901093	0.0890248864889145
-5.63583898544312	-9.18502807617188	-5.68421411514282	-0.0865662693977356	0.209482833743095	0.0888746753334999
-5.63591814041138	-9.18713569641113	-5.67300224304199	-0.0866062268614769	0.209589779376984	0.0888706371188164
-5.62808752059937	-9.17960262298584	-5.67216444015503	-0.0864344239234924	0.209398522973061	0.0886819362640381
-5.62841081619263	-9.18496513366699	-5.66956424713135	-0.0865071639418602	0.209420830011368	0.0885752588510513
-5.62684965133667	-9.18597507476807	-5.6553258895874	-0.0864408239722252	0.209436818957329	0.0885446891188622
-5.62494134902954	-9.18317604064941	-5.66264820098877	-0.086451880633831	0.20945531129837	0.0883863121271133
-5.62097263336182	-9.18864440917969	-5.65844774246216	-0.0864139199256897	0.209448963403702	0.0883182212710381
-5.62247228622437	-9.189208984375	-5.64141988754272	-0.0863689780235291	0.209530919790268	0.0882423669099808
-5.61929368972778	-9.18854713439941	-5.6517186164856	-0.0863855481147766	0.209476187825203	0.0880889818072319
-5.61694002151489	-9.19544982910156	-5.66365003585815	-0.0863762870430946	0.20957313477993	0.0880507230758667
-5.62133121490479	-9.1944055557251	-5.65081834793091	-0.0864551737904549	0.209619104862213	0.0879512876272202
-5.61816358566284	-9.19582080841064	-5.66194248199463	-0.0864129513502121	0.209592908620834	0.0878297314047813
-5.61919164657593	-9.20012855529785	-5.66942596435547	-0.0865067094564438	0.209711223840714	0.0878511443734169
-5.62248134613037	-9.20207500457764	-5.67077684402466	-0.0866247192025185	0.209590226411819	0.0878409072756767
-5.62323141098022	-9.20243358612061	-5.67769765853882	-0.0867098942399025	0.209648579359055	0.0877012461423874
-5.62186145782471	-9.20447731018066	-5.68616819381714	-0.0867616012692451	0.20958249270916	0.0875612646341324
-5.62176322937012	-9.20058155059814	-5.67700529098511	-0.0869308337569237	0.209654167294502	0.0874603763222694
-5.61934852600098	-9.19267463684082	-5.68154621124268	-0.0870620086789131	0.209466531872749	0.0873266384005547
-5.62113523483276	-9.19267845153809	-5.69724893569946	-0.087117075920105	0.209521874785423	0.0871944576501846
-5.61775207519531	-9.18467807769775	-5.68327474594116	-0.0873191505670547	0.209433183073997	0.0871020704507828
-5.61318969726563	-9.17497062683105	-5.69649600982666	-0.0873872712254524	0.209339618682861	0.0869483351707459
-5.61586618423462	-9.17527961730957	-5.69591093063354	-0.0876139998435974	0.209363207221031	0.086880624294281
-5.61122798919678	-9.16300106048584	-5.68871545791626	-0.0877290144562721	0.209274619817734	0.086806133389473
-5.60779905319214	-9.15624523162842	-5.70555782318115	-0.0877345204353333	0.209317788481712	0.0866347402334213
-5.60546541213989	-9.15287208557129	-5.70248079299927	-0.0879791080951691	0.209251493215561	0.0866156741976738
-5.60609340667725	-9.14546298980713	-5.69326448440552	-0.0879696607589722	0.209278374910355	0.0865577459335327
-5.59868335723877	-9.14175891876221	-5.70901250839233	-0.0880625545978546	0.209142178297043	0.0863731279969215
-5.59480714797974	-9.13882732391357	-5.71070718765259	-0.0881401970982552	0.20922377705574	0.0864056795835495
-5.59975481033325	-9.13466262817383	-5.69284963607788	-0.0881869718432426	0.209287315607071	0.0862783119082451
-5.58797693252563	-9.1313533782959	-5.71754693984985	-0.0882196798920631	0.209084004163742	0.0860452800989151
-5.58890533447266	-9.13516235351563	-5.70437717437744	-0.0882508456707001	0.209257841110229	0.0860298722982407
-5.58686685562134	-9.12680721282959	-5.70034790039063	-0.0883339941501617	0.209125354886055	0.0859327018260956
-5.58357858657837	-9.12900257110596	-5.716139793396	-0.0882516950368881	0.209173575043678	0.0856785029172897
-5.58097505569458	-9.13207530975342	-5.70124864578247	-0.0883039683103561	0.2092694491148	0.0857163518667221
-5.5799241065979	-9.12460136413574	-5.70577621459961	-0.0881731137633324	0.209261506795883	0.0855566412210464
-5.58094882965088	-9.13251876831055	-5.70936489105225	-0.0881764963269234	0.209236025810242	0.0854737609624863
-5.58105421066284	-9.134596824646	-5.70914793014526	-0.0880816429853439	0.209330052137375	0.0854963585734367
-5.57802248001099	-9.13478469848633	-5.69987487792969	-0.0880574062466621	0.209350526332855	0.085428960621357
-5.57746934890747	-9.13531494140625	-5.70373630523682	-0.0879566594958305	0.209245786070824	0.0853337123990059
-5.58457851409912	-9.14383220672607	-5.69842767715454	-0.0879339948296547	0.209477990865707	0.0854251682758331
-5.57919454574585	-9.13696193695068	-5.7054009437561	-0.0877519473433495	0.20928430557251	0.0852915719151497
-5.5783748626709	-9.14599800109863	-5.70922136306763	-0.0877207741141319	0.209407240152359	0.0852011814713478
-5.58458805084229	-9.14798927307129	-5.68991804122925	-0.0876476913690567	0.209507465362549	0.0851796790957451
-5.57667112350464	-9.14829254150391	-5.69878578186035	-0.0874210596084595	0.209359839558601	0.0850217416882515
-5.58263778686523	-9.15248394012451	-5.68963098526001	-0.0874005481600761	0.209601387381554	0.0850105807185173
-5.58085298538208	-9.14981269836426	-5.68512392044067	-0.0872352793812752	0.209577232599258	0.0848552957177162
-5.58047151565552	-9.15498352050781	-5.69914054870605	-0.0870992839336395	0.209587961435318	0.0847894102334976
-5.58548355102539	-9.1627721786499	-5.68957662582397	-0.0871012359857559	0.209696471691132	0.084727481007576
-5.58977127075195	-9.16340255737305	-5.6920018196106	-0.0868964269757271	0.209716707468033	0.084581084549427
-5.58951187133789	-9.1727409362793	-5.6999340057373	-0.0868419855833054	0.209793239831924	0.0844662934541702
-5.59382486343384	-9.17836570739746	-5.69817018508911	-0.0867742374539375	0.209891304373741	0.0844131112098694
-5.60182237625122	-9.18228912353516	-5.69646644592285	-0.0868285149335861	0.209871858358383	0.0843994244933128
-5.60584926605225	-9.18916416168213	-5.70654296875	-0.086766853928566	0.209835663437843	0.0842898115515709
-5.61518716812134	-9.19792461395264	-5.70320653915405	-0.0867443606257439	0.210006728768349	0.0843260809779167
-5.61894464492798	-9.19052886962891	-5.70324087142944	-0.0868410766124725	0.209812045097351	0.084322415292263
-5.62961721420288	-9.19622611999512	-5.71611499786377	-0.0868551209568977	0.209802985191345	0.0842588692903519
-5.63871717453003	-9.20085430145264	-5.71320390701294	-0.0870436802506447	0.209891527891159	0.0843947976827621
-5.64277982711792	-9.19254589080811	-5.71821784973145	-0.0869770795106888	0.209675624966621	0.0842987671494484
-5.65382480621338	-9.19456005096436	-5.72853183746338	-0.0872174948453903	0.209663599729538	0.0842925310134888
-5.65932559967041	-9.18757247924805	-5.72195386886597	-0.0872916653752327	0.209484532475471	0.084260493516922
-5.65943479537964	-9.17774963378906	-5.74198293685913	-0.087415874004364	0.20947228372097	0.0840387120842934
-5.66302061080933	-9.17848491668701	-5.74286508560181	-0.087686151266098	0.209359541535378	0.0839689895510674
-5.66685628890991	-9.1680383682251	-5.73292779922485	-0.0877607092261314	0.209209576249123	0.0839514583349228
-5.66268825531006	-9.15515804290771	-5.73885774612427	-0.0879272669553757	0.209096267819405	0.0837873592972755
-5.65957069396973	-9.14912128448486	-5.75117921829224	-0.0880541726946831	0.209050297737122	0.0837242975831032
-5.66569805145264	-9.14214324951172	-5.73750829696655	-0.0883153825998306	0.209055796265602	0.083729550242424
-5.65987730026245	-9.13045597076416	-5.73971796035767	-0.088354580104351	0.208866715431213	0.0835610330104828
-5.65367078781128	-9.1301965713501	-5.74716997146606	-0.0884417146444321	0.208814293146133	0.0834384486079216
-5.65109395980835	-9.12056159973145	-5.74331998825073	-0.088606595993042	0.208820924162865	0.0834886357188225
-5.64763212203979	-9.11023807525635	-5.73238229751587	-0.0886904150247574	0.208798617124557	0.0832961201667786
-5.64165306091309	-9.10819435119629	-5.7404260635376	-0.0887672156095505	0.208748608827591	0.0832449644804001
-5.63425064086914	-9.09929275512695	-5.73320484161377	-0.0888237580657005	0.208820164203644	0.0831892639398575
-5.62892866134644	-9.09128761291504	-5.73399257659912	-0.0888432711362839	0.208691507577896	0.0830791518092155
-5.62555122375488	-9.09073638916016	-5.74362850189209	-0.0889067649841309	0.208814799785614	0.0830558240413666
-5.62159490585327	-9.08836555480957	-5.73306655883789	-0.0889727249741554	0.208963617682457	0.0831285491585732
-5.61220455169678	-9.07880401611328	-5.7332878112793	-0.0888025611639023	0.208792373538017	0.0829914659261703
-5.6110725402832	-9.08531284332275	-5.72803211212158	-0.0889675244688988	0.208940058946609	0.0830441564321518
-5.60670804977417	-9.07593822479248	-5.71885299682617	-0.0888996422290802	0.208896979689598	0.0830903798341751
-5.59770393371582	-9.07571887969971	-5.72315835952759	-0.0888700485229492	0.208966985344887	0.0830111652612686
-5.59515380859375	-9.08053016662598	-5.71851205825806	-0.0889988094568253	0.209033235907555	0.0829961076378822
-5.58811569213867	-9.07429981231689	-5.69983768463135	-0.088794507086277	0.209027484059334	0.0830090120434761
-5.58249378204346	-9.07505226135254	-5.71064567565918	-0.088807187974453	0.209002256393433	0.082967720925808
-5.57424592971802	-9.07448673248291	-5.7010498046875	-0.0887621343135834	0.209054246544838	0.0830633044242859
-5.57497596740723	-9.07266044616699	-5.68087863922119	-0.0887380838394165	0.209116354584694	0.0829659327864647
-5.56325912475586	-9.07793617248535	-5.69771385192871	-0.0886842533946037	0.209178015589714	0.0829320251941681
-5.56473970413208	-9.07647705078125	-5.67828798294067	-0.088614784181118	0.209301725029945	0.083101749420166
-5.55558776855469	-9.07459449768066	-5.67455339431763	-0.0885933190584183	0.209175631403923	0.0829992145299912
-5.55191135406494	-9.07749080657959	-5.67960071563721	-0.0885145738720894	0.209304451942444	0.0829335078597069
-5.54557847976685	-9.07671070098877	-5.66717672348022	-0.0885103195905685	0.209364786744118	0.0830204263329506
-5.54255342483521	-9.07461547851563	-5.66425180435181	-0.088362880051136	0.209285333752632	0.0829687565565109
-5.54085350036621	-9.07855796813965	-5.66637325286865	-0.0882973298430443	0.209376469254494	0.082978367805481
-5.53570365905762	-9.07430934906006	-5.66242027282715	-0.0882400050759315	0.209426656365395	0.0830373093485832
-5.53307914733887	-9.07275295257568	-5.6567645072937	-0.0882666260004044	0.209405958652496	0.0829767659306526
-5.53155660629272	-9.07858943939209	-5.65940523147583	-0.0882467180490494	0.209385231137276	0.0830399915575981
-5.53147268295288	-9.07358169555664	-5.65577840805054	-0.0880646705627441	0.209479466080666	0.0830435752868652
-5.52819538116455	-9.07036685943604	-5.66475534439087	-0.0880943089723587	0.209410056471825	0.0829509422183037
-5.53329420089722	-9.07244300842285	-5.66522312164307	-0.0880750566720963	0.209371984004974	0.0830233842134476
-5.53849935531616	-9.06917953491211	-5.66130447387695	-0.0880521163344383	0.209449082612991	0.0830707997083664
-5.5311713218689	-9.06781959533691	-5.66948938369751	-0.0880236625671387	0.209387898445129	0.0829833820462227
-5.53699588775635	-9.06792449951172	-5.66190338134766	-0.0880547165870667	0.209457442164421	0.0831369161605835
-5.5392484664917	-9.06592464447021	-5.65578508377075	-0.0880755409598351	0.209290608763695	0.0830807611346245
-5.53874206542969	-9.06696128845215	-5.67348957061768	-0.0879869312047958	0.209272608160973	0.0830065160989761
-5.54785537719727	-9.06844902038574	-5.65903854370117	-0.088128000497818	0.209271177649498	0.083051472902298
-5.54606962203979	-9.06658172607422	-5.66128158569336	-0.0881204232573509	0.209102526307106	0.0830447226762772
-5.54906225204468	-9.07327842712402	-5.67135190963745	-0.0880856364965439	0.209055945277214	0.082936093211174
-5.55354881286621	-9.07082176208496	-5.65575551986694	-0.0881543979048729	0.208959519863129	0.0830409452319145
-5.56130027770996	-9.07001495361328	-5.66298341751099	-0.0881622508168221	0.208881020545959	0.0828401297330856
-5.56058502197266	-9.07737827301025	-5.66944122314453	-0.088207870721817	0.20878778398037	0.0828656479716301
-5.56106805801392	-9.07183074951172	-5.66251134872437	-0.0881834477186203	0.208758562803268	0.0828554704785347
-5.56679153442383	-9.07385540008545	-5.67066287994385	-0.0882791876792908	0.208511561155319	0.08271674066782
-5.56836652755737	-9.07829761505127	-5.67588424682617	-0.088232696056366	0.208580896258354	0.0827610269188881
-5.5713529586792	-9.07500648498535	-5.66342353820801	-0.0882166549563408	0.208500072360039	0.0826675519347191
-5.5711464881897	-9.07459259033203	-5.66702795028687	-0.0883083045482636	0.208267256617546	0.0825021043419838
-5.57799768447876	-9.08405876159668	-5.66259479522705	-0.0883882716298103	0.208398371934891	0.0825125351548195
-5.57401943206787	-9.07733345031738	-5.66394090652466	-0.0882968902587891	0.208192959427834	0.082523912191391
-5.57469320297241	-9.08069705963135	-5.6714038848877	-0.0882856547832489	0.208196684718132	0.082325704395771
-5.5781569480896	-9.0867223739624	-5.6585488319397	-0.0884301513433456	0.208185702562332	0.0822903662919998
-5.5738263130188	-9.08226108551025	-5.65658760070801	-0.0882916897535324	0.208065494894981	0.0821996331214905
-5.57454872131348	-9.08395862579346	-5.66904735565186	-0.0883829221129417	0.207985088229179	0.0820770040154457
-5.57612943649292	-9.08687591552734	-5.65290641784668	-0.0883645340800285	0.207967191934586	0.0821085795760155
-5.57461595535278	-9.08670616149902	-5.65069532394409	-0.0884262025356293	0.20796126127243	0.081973522901535
-5.56751537322998	-9.08909320831299	-5.66083335876465	-0.0883944183588028	0.207931086421013	0.0818084701895714
-5.57106494903564	-9.0927095413208	-5.64637470245361	-0.0883854180574417	0.207952260971069	0.0818204805254936
-5.56912231445313	-9.09280776977539	-5.64137935638428	-0.0883890613913536	0.207767620682716	0.0817532390356064
-5.56474161148071	-9.09598922729492	-5.65318012237549	-0.0883698686957359	0.207775726914406	0.0815713554620743
-5.56399917602539	-9.09755611419678	-5.63857269287109	-0.0884222760796547	0.20783805847168	0.081559993326664
-5.56142377853394	-9.09279537200928	-5.63376045227051	-0.0883795768022537	0.207768052816391	0.0814376622438431
-5.56131601333618	-9.1011791229248	-5.63547086715698	-0.0883368775248528	0.207693099975586	0.0813608691096306
-5.55806827545166	-9.09922504425049	-5.62875127792358	-0.0883099883794785	0.207728937268257	0.0813368707895279
-5.55543947219849	-9.09356117248535	-5.62467432022095	-0.0883721262216568	0.207686424255371	0.0812481865286827
-5.54996109008789	-9.09818363189697	-5.63089323043823	-0.0882844850420952	0.207654058933258	0.0811259597539902
-5.54733848571777	-9.10043144226074	-5.62102270126343	-0.0883750095963478	0.207693919539452	0.0810779705643654
-5.5404314994812	-9.09774303436279	-5.6162109375	-0.0883212015032768	0.20764085650444	0.0809801667928696
-5.53783988952637	-9.09951782226563	-5.61618757247925	-0.0883056148886681	0.20764571428299	0.0808409005403519
-5.53853273391724	-9.10468864440918	-5.60559511184692	-0.0884683132171631	0.20774795114994	0.0808923542499542
-5.53463840484619	-9.09993839263916	-5.59965705871582	-0.0882647335529327	0.207681745290756	0.0807676017284393
-5.52739477157593	-9.10524940490723	-5.60813760757446	-0.0882765352725983	0.207706406712532	0.0806527212262154
-5.52649545669556	-9.10620307922363	-5.5954122543335	-0.0883375778794289	0.207768842577934	0.0806794986128807
-5.52777814865112	-9.10741996765137	-5.58386087417603	-0.0884029269218445	0.207843706011772	0.0805914178490639
-5.51961946487427	-9.11373710632324	-5.60474443435669	-0.0883610025048256	0.207725673913956	0.0805355161428452
-5.5220103263855	-9.11274719238281	-5.59242010116577	-0.0883831605315208	0.207902193069458	0.0805849432945251
-5.52044677734375	-9.11261367797852	-5.59387111663818	-0.0885566845536232	0.207822158932686	0.0805337727069855
-5.52223777770996	-9.11403179168701	-5.60128974914551	-0.0884982049465179	0.207947134971619	0.080400675535202
-5.5219292640686	-9.12280464172363	-5.60101079940796	-0.0887046679854393	0.208039104938507	0.0805190578103065
-5.52009057998657	-9.11685180664063	-5.60224533081055	-0.0887026935815811	0.207920968532562	0.08050886541605
-5.52350234985352	-9.11760807037354	-5.61304140090942	-0.0888726711273193	0.207855567336082	0.0804458409547806
-5.52500009536743	-9.12001037597656	-5.6222128868103	-0.0889557227492332	0.208005085587502	0.0805108025670052
-5.52630853652954	-9.11584091186523	-5.61628580093384	-0.0891116186976433	0.207960441708565	0.0805752724409103
-5.52553033828735	-9.10962009429932	-5.61943578720093	-0.0891992226243019	0.20780810713768	0.0805095136165619
-5.52726793289185	-9.11187744140625	-5.62532520294189	-0.0893935859203339	0.207862555980682	0.0805686041712761
-5.52830934524536	-9.10348320007324	-5.62025690078735	-0.0895347520709038	0.207763671875	0.0807100012898445
-5.52861309051514	-9.09616947174072	-5.62879276275635	-0.0896351933479309	0.207714796066284	0.080594502389431
-5.52537441253662	-9.09530925750732	-5.63122701644897	-0.089857392013073	0.20769190788269	0.0806005969643593
-5.52522420883179	-9.08569049835205	-5.61782026290894	-0.0899601206183434	0.207626357674599	0.0806181281805038
-5.52565860748291	-9.07943630218506	-5.64352083206177	-0.0901172831654549	0.207576423883438	0.080578900873661
-5.52255296707153	-9.07389831542969	-5.63853645324707	-0.0901725888252258	0.207513853907585	0.0807143002748489
-5.52309894561768	-9.06707191467285	-5.64017629623413	-0.0903097689151764	0.207527831196785	0.0805941969156265
-5.51625442504883	-9.06431198120117	-5.65494775772095	-0.0904736593365669	0.207431271672249	0.0806040391325951
-5.52144289016724	-9.05901145935059	-5.64807319641113	-0.0905089825391769	0.207513704895973	0.0807782560586929
-5.51468181610107	-9.05252933502197	-5.6549334526062	-0.0906497910618782	0.207350894808769	0.0806887149810791
-5.51259565353394	-9.05134296417236	-5.66789770126343	-0.0907238572835922	0.207460552453995	0.0807310864329338
-5.51265239715576	-9.04673099517822	-5.6567554473877	-0.0908780097961426	0.207482844591141	0.080870546400547
-5.51059913635254	-9.03895473480225	-5.6689829826355	-0.090850330889225	0.207305833697319	0.0808507353067398
-5.51017427444458	-9.04537487030029	-5.67373895645142	-0.0908945873379707	0.20744800567627	0.0810165107250214
-5.50761318206787	-9.03409671783447	-5.66594791412354	-0.0908728837966919	0.207395121455193	0.0811260640621185
-5.50702333450317	-9.03172779083252	-5.6734619140625	-0.090942345559597	0.207364082336426	0.0811019688844681
-5.50646734237671	-9.03682899475098	-5.67694664001465	-0.0910645201802254	0.207433983683586	0.0812358558177948
-5.50560426712036	-9.03037548065186	-5.67097473144531	-0.0909678339958191	0.20743627846241	0.0813870131969452
-5.50042343139648	-9.02682876586914	-5.68297338485718	-0.0910325422883034	0.207422077655792	0.0814363956451416
-5.5035572052002	-9.02905368804932	-5.6867036819458	-0.090972825884819	0.207455262541771	0.0815035849809647
-5.50562953948975	-9.02405452728271	-5.67089414596558	-0.0909831076860428	0.207440868020058	0.081698939204216
-5.49799394607544	-9.02113246917725	-5.69016170501709	-0.0908788666129112	0.20745475590229	0.0817130655050278
-5.50128698348999	-9.021240234375	-5.68653249740601	-0.0908749848604202	0.207560554146767	0.0818268731236458
-5.50177574157715	-9.01970386505127	-5.67909288406372	-0.0908345878124237	0.207530379295349	0.0820072442293167
-5.496910572052	-9.01793670654297	-5.68672752380371	-0.0907658189535141	0.207508310675621	0.0820188224315643
-5.49606657028198	-9.0207405090332	-5.68363189697266	-0.0907687470316887	0.207607582211494	0.0822226405143738
-5.49514532089233	-9.01578426361084	-5.6768012046814	-0.0906622111797333	0.207626298069954	0.0823602303862572
-5.49327659606934	-9.01702404022217	-5.67826461791992	-0.0906015560030937	0.207545831799507	0.0824447870254517
-5.49186849594116	-9.01580905914307	-5.67836284637451	-0.0904294326901436	0.207561761140823	0.0826844424009323
-5.49414396286011	-9.01710033416748	-5.66568231582642	-0.0904809013009071	0.207610815763474	0.0828153789043427
-5.49563932418823	-9.01799488067627	-5.67592525482178	-0.0903502255678177	0.207617685198784	0.0828968435525894
-5.49498081207275	-9.01820468902588	-5.6697998046875	-0.090229444205761	0.20772485435009	0.0830751210451126
-5.4937310218811	-9.01592636108398	-5.66119337081909	-0.0901057794690132	0.207599148154259	0.0832632631063461
-5.49796962738037	-9.0200891494751	-5.66574192047119	-0.0900683775544167	0.207621321082115	0.0833065062761307
-5.50235033035278	-9.02835369110107	-5.66882038116455	-0.0901109948754311	0.207772731781006	0.0835365653038025
-5.50169610977173	-9.02394962310791	-5.66915607452393	-0.08983264118433	0.207721441984177	0.0837069302797318
-5.50591421127319	-9.02516746520996	-5.6738977432251	-0.0898302644491196	0.207681000232697	0.0837928429245949
-5.51335954666138	-9.03097534179688	-5.66953992843628	-0.0898366272449493	0.207794815301895	0.0840134546160698
-5.52351236343384	-9.02791309356689	-5.67317628860474	-0.0897564142942429	0.207827746868134	0.0841653496026993
-5.51969909667969	-9.02882480621338	-5.68493032455444	-0.0896301493048668	0.207730576395988	0.0843061059713364
-5.52981376647949	-9.03379249572754	-5.68177223205566	-0.0896611735224724	0.207871347665787	0.0845535472035408
-5.53515386581421	-9.02497863769531	-5.67691135406494	-0.089517205953598	0.207726955413818	0.0846904516220093
-5.53705406188965	-9.02766704559326	-5.70023250579834	-0.0894684046506882	0.207705050706863	0.084838405251503
-5.54443550109863	-9.0282039642334	-5.69032096862793	-0.0895339474081993	0.207766830921173	0.0850926712155342
-5.55015897750854	-9.01956176757813	-5.69390869140625	-0.0893336534500122	0.207700744271278	0.0851669758558273
-5.55233716964722	-9.02249622344971	-5.70594692230225	-0.0893567949533463	0.207778453826904	0.0853701308369637
-5.55874872207642	-9.01549625396729	-5.69157552719116	-0.0893253460526466	0.207651853561401	0.0856377929449081
-5.56093168258667	-9.01322460174561	-5.70132255554199	-0.0892414152622223	0.20760490000248	0.0856143608689308
-5.56355333328247	-9.00961875915527	-5.7076416015625	-0.0892646685242653	0.207634031772614	0.0858655199408531
-5.56743240356445	-9.00272083282471	-5.69730377197266	-0.089196652173996	0.207599863409996	0.0860256105661392
-5.57178640365601	-9.00412178039551	-5.70726537704468	-0.0890918672084808	0.207609787583351	0.0861040204763412
-5.57141971588135	-9.00340270996094	-5.70318794250488	-0.0889767557382584	0.207630038261414	0.0863747298717499
-5.57437515258789	-8.99974727630615	-5.70487451553345	-0.088884212076664	0.207585826516151	0.0864835679531097
-5.57629776000977	-9.00405788421631	-5.71211862564087	-0.0888267457485199	0.2076256275177	0.0866297483444214
-5.57873392105103	-9.00622177124023	-5.70688581466675	-0.0887327343225479	0.207696601748466	0.0868750289082527
-5.57844114303589	-9.00039100646973	-5.70124864578247	-0.0885136127471924	0.20761339366436	0.0870121419429779
-5.58175230026245	-9.00258827209473	-5.71394300460815	-0.0883709043264389	0.207673028111458	0.0871473625302315
-5.58632755279541	-9.00820827484131	-5.70045185089111	-0.0883407667279243	0.207744941115379	0.0873788371682167
-5.58217239379883	-9.00687980651855	-5.7083477973938	-0.0880323201417923	0.207710355520248	0.0875050276517868
-5.58533382415771	-9.0117301940918	-5.70961475372314	-0.0879568159580231	0.207830786705017	0.087619848549366
-5.58545637130737	-9.01035594940186	-5.69309663772583	-0.0877953246235847	0.207749634981155	0.0877958089113235
-5.58664894104004	-9.01102256774902	-5.71216487884521	-0.0875215083360672	0.207841545343399	0.0877561420202255
-5.58581161499023	-9.01504135131836	-5.71134853363037	-0.0875062495470047	0.207937836647034	0.0880153700709343
-5.58873319625854	-9.01338672637939	-5.69622468948364	-0.0872299298644066	0.207926407456398	0.0881431102752686
-5.5876989364624	-9.01972579956055	-5.70380973815918	-0.0871087610721588	0.207934439182281	0.0882415696978569
-5.58951234817505	-9.01984214782715	-5.70084762573242	-0.0868418961763382	0.208007082343102	0.0885367318987846
-5.59300994873047	-9.02122116088867	-5.69345760345459	-0.0867867022752762	0.20803339779377	0.088604249060154
-5.59137773513794	-9.02836227416992	-5.70073509216309	-0.0865023210644722	0.20803214609623	0.0887147262692451
-5.58953619003296	-9.02832126617432	-5.68555736541748	-0.0862811058759689	0.208214074373245	0.0888511538505554
-5.58991670608521	-9.02868461608887	-5.69437503814697	-0.0862075611948967	0.207982167601585	0.0888894870877266
-5.58821153640747	-9.03653240203857	-5.69510889053345	-0.0859924256801605	0.208154529333115	0.0890179425477982
-5.587730884552	-9.03266716003418	-5.67726373672485	-0.0858280062675476	0.208143040537834	0.0890906602144241
-5.58321809768677	-9.03397941589355	-5.67933559417725	-0.0857391357421875	0.208062410354614	0.08907700330019
-5.58710479736328	-9.04257869720459	-5.67386245727539	-0.08562271296978	0.208203628659248	0.0892435014247894
-5.580735206604	-9.03352069854736	-5.67341566085815	-0.0854470506310463	0.208065956830978	0.0892549306154251
-5.57959938049316	-9.03696918487549	-5.67642879486084	-0.0853574499487877	0.208178669214249	0.0892509073019028
-5.5867486000061	-9.04351043701172	-5.65576839447021	-0.0853839963674545	0.208223670721054	0.089321605861187
-5.58037137985229	-9.03649234771729	-5.66565084457397	-0.0850191861391068	0.2081278860569	0.0892097055912018
-5.57862615585327	-9.04483318328857	-5.66125297546387	-0.0851177796721458	0.20824807882309	0.0892925933003426
-5.57957220077515	-9.0411548614502	-5.64690589904785	-0.0849999114871025	0.20821125805378	0.0892595648765564
-5.57609987258911	-9.04393100738525	-5.66299629211426	-0.0848465785384178	0.208245113492012	0.0891527608036995
-5.57727241516113	-9.04700756072998	-5.64603900909424	-0.084904856979847	0.208223223686218	0.0892751142382622
-5.57344532012939	-9.04152584075928	-5.64072275161743	-0.0847647339105606	0.208190083503723	0.0891284048557281
-5.57553148269653	-9.04397296905518	-5.64132690429688	-0.0847503691911697	0.208258450031281	0.0891007781028748
-5.57711315155029	-9.04409408569336	-5.62619686126709	-0.0847925692796707	0.208234503865242	0.0891783609986305
-5.57719612121582	-9.04458713531494	-5.6374135017395	-0.0847260802984238	0.208214551210403	0.0889760330319405
-5.57392644882202	-9.05072402954102	-5.63953256607056	-0.0847524255514145	0.208235219120979	0.088921420276165
-5.57447910308838	-9.04660415649414	-5.62719869613647	-0.0848247036337852	0.208219990134239	0.0888651832938194
-5.57543897628784	-9.04830837249756	-5.63585042953491	-0.08490040153265	0.208082646131516	0.0887235179543495
-5.57632732391357	-9.05251502990723	-5.64160537719727	-0.0849175527691841	0.208128675818443	0.088652640581131
-5.57661247253418	-9.05094623565674	-5.63099241256714	-0.0850680619478226	0.208061918616295	0.0885114222764969
-5.5792498588562	-9.04745197296143	-5.63718223571777	-0.0851823687553406	0.207955345511436	0.0883097648620605
-5.57995367050171	-9.04987621307373	-5.6368579864502	-0.0852566659450531	0.207999229431152	0.0882983580231667
-5.5793662071228	-9.04707431793213	-5.63409996032715	-0.0854005590081215	0.207842886447906	0.088078647851944
-5.58279323577881	-9.04489135742188	-5.64673805236816	-0.0855119526386261	0.20778289437294	0.0879930555820465
-5.58954811096191	-9.04541015625	-5.63304376602173	-0.0857314318418503	0.207731872797012	0.0879386812448502
-5.58782768249512	-9.03952789306641	-5.64594888687134	-0.0857613012194633	0.207534492015839	0.0876529887318611
-5.59086513519287	-9.0414981842041	-5.64989709854126	-0.0859604328870773	0.207548394799232	0.0875465422868729
-5.59114980697632	-9.03825664520264	-5.63666772842407	-0.0862013101577759	0.207343459129333	0.0874259695410728
-5.59509468078613	-9.03437328338623	-5.64191961288452	-0.0862680003046989	0.207271203398705	0.0871378928422928
-5.59290218353271	-9.03714466094971	-5.65577936172485	-0.0864731669425964	0.207206875085831	0.0870295390486717
-5.59812879562378	-9.0328483581543	-5.63682222366333	-0.0866369530558586	0.207095265388489	0.0868683978915215
-5.59945106506348	-9.03277397155762	-5.65026378631592	-0.0867488756775856	0.206958338618279	0.0866575390100479
-5.59837770462036	-9.03342723846436	-5.64600086212158	-0.0867814496159554	0.206912934780121	0.0864604339003563
-5.60282564163208	-9.03047275543213	-5.6386570930481	-0.0870260298252106	0.206866294145584	0.0863477811217308
-5.60574197769165	-9.029221534729	-5.64587831497192	-0.0870091170072556	0.206692069768906	0.086070641875267
-5.60622644424438	-9.03125476837158	-5.64651679992676	-0.0871435180306435	0.206779465079308	0.0859348699450493
-5.60202598571777	-9.02515888214111	-5.63835000991821	-0.0872675701975822	0.206537380814552	0.0857055708765984
-5.60758924484253	-9.02403831481934	-5.6490478515625	-0.0872932225465775	0.20647095143795	0.0854808837175369
-5.60968351364136	-9.03073310852051	-5.64829301834106	-0.0874801352620125	0.206573143601418	0.0853097587823868
-5.60865497589111	-9.02289485931396	-5.64676761627197	-0.0873232334852219	0.206514149904251	0.085057832300663
-5.60795307159424	-9.02528667449951	-5.6459059715271	-0.0874139592051506	0.20644374191761	0.0848135575652123
-5.60981035232544	-9.02600574493408	-5.65043830871582	-0.0874942615628242	0.206480666995049	0.0846924856305122
-5.6151819229126	-9.02395057678223	-5.64169645309448	-0.0874761864542961	0.206496685743332	0.0844770520925522
-5.61227512359619	-9.02554702758789	-5.65319013595581	-0.0874415710568428	0.206442102789879	0.084225095808506
-5.61656522750854	-9.02590370178223	-5.64463758468628	-0.0874919667840004	0.206545904278755	0.0841189026832581
-5.61461019515991	-9.02116012573242	-5.63998985290527	-0.0874314606189728	0.206455990672112	0.0838733315467834
-5.61510229110718	-9.02421855926514	-5.65601968765259	-0.0873544812202454	0.206497997045517	0.0837134197354317
-5.6161675453186	-9.02602767944336	-5.64269781112671	-0.0874743685126305	0.206498399376869	0.0836405456066132
-5.6145191192627	-9.02144527435303	-5.65376901626587	-0.087387926876545	0.20648019015789	0.0833151564002037
-5.61710262298584	-9.02634429931641	-5.65184593200684	-0.0873297825455666	0.206627354025841	0.0832340270280838
-5.61845827102661	-9.02692604064941	-5.64488315582275	-0.0873902142047882	0.206493347883224	0.0831111520528793
-5.61439847946167	-9.02882194519043	-5.6564302444458	-0.0873188748955727	0.206519573926926	0.0828379392623901
-5.61613178253174	-9.02894020080566	-5.65466976165771	-0.0872715339064598	0.206609442830086	0.0827054977416992
-5.61589241027832	-9.02726173400879	-5.65063667297363	-0.0872816741466522	0.206567108631134	0.0825346410274506
-5.61768865585327	-9.03207778930664	-5.66190910339355	-0.0872164145112038	0.206555709242821	0.0823766440153122
-5.61517858505249	-9.03070640563965	-5.65618991851807	-0.0871686860918999	0.206586271524429	0.0822358131408691
-5.61752271652222	-9.02690410614014	-5.65825986862183	-0.0871239826083183	0.206591561436653	0.0820073187351227
-5.6175422668457	-9.0335521697998	-5.6647367477417	-0.0872006639838219	0.206543266773224	0.0818202868103981
-5.61726236343384	-9.03404808044434	-5.66170501708984	-0.0871685445308685	0.206632316112518	0.0816856995224953
-5.61522960662842	-9.03094577789307	-5.66763877868652	-0.0871344953775406	0.206509158015251	0.0814950913190842
-5.61710834503174	-9.03218936920166	-5.67592620849609	-0.0871544778347015	0.206607893109322	0.0813031196594238
-5.61956357955933	-9.03368377685547	-5.66558361053467	-0.0872602462768555	0.206675201654434	0.0812322348356247
-5.61509275436401	-9.02962303161621	-5.67542743682861	-0.0871184095740318	0.206478238105774	0.0809507668018341
-5.61689519882202	-9.02876091003418	-5.68164157867432	-0.087208978831768	0.20661661028862	0.0808528289198875
-5.61537837982178	-9.02609634399414	-5.67007446289063	-0.0872167497873306	0.206534832715988	0.0807544440031052
-5.61684417724609	-9.02577877044678	-5.68225383758545	-0.0872699618339539	0.206486061215401	0.0805545970797539
-5.61253643035889	-9.02795791625977	-5.69063425064087	-0.087260477244854	0.20648618042469	0.0803792402148247
-5.61393594741821	-9.02095222473145	-5.67381811141968	-0.0872782766819	0.206526353955269	0.0802047923207283
-5.61103105545044	-9.02243328094482	-5.68668603897095	-0.0874259173870087	0.206448420882225	0.0799310877919197
-5.6063437461853	-9.0208625793457	-5.6885232925415	-0.0873867273330688	0.206405758857727	0.0797674059867859
-5.6086368560791	-9.01389026641846	-5.67504930496216	-0.0874768421053886	0.20638370513916	0.0796061828732491
-5.60826253890991	-9.01368045806885	-5.68951177597046	-0.0875438377261162	0.206274554133415	0.0793122574687004
-5.60745763778687	-9.01338768005371	-5.68630075454712	-0.0875746235251427	0.206305786967278	0.0791292116045952
-5.60134172439575	-9.01000690460205	-5.66916704177856	-0.0875684097409248	0.20613306760788	0.0789465382695198
-5.60221481323242	-9.00696182250977	-5.67700529098511	-0.0876687690615654	0.206080392003059	0.0786398351192474
-5.59863615036011	-9.01146984100342	-5.67266225814819	-0.0878480970859528	0.206065952777863	0.0785456374287605
-5.59722757339478	-9.00588321685791	-5.66696357727051	-0.0877305492758751	0.205955669283867	0.0783328264951706
-5.59277868270874	-9.00180149078369	-5.67264986038208	-0.0878696069121361	0.205850213766098	0.0780909508466721
-5.59175205230713	-9.00219917297363	-5.66232776641846	-0.087958537042141	0.205787554383278	0.0779149681329727
-5.59516763687134	-9.00132846832275	-5.65044212341309	-0.0880453586578369	0.205830484628677	0.0777473822236061
-5.58927440643311	-8.9968376159668	-5.65150880813599	-0.0879233404994011	0.205644905567169	0.0774770453572273
-5.5857834815979	-8.99731063842773	-5.65556573867798	-0.0880601555109024	0.205650866031647	0.0772504284977913
-5.58696365356445	-8.99492168426514	-5.64786672592163	-0.088044136762619	0.205593883991241	0.0771171823143959
-5.5863618850708	-8.99360275268555	-5.63425302505493	-0.0881644710898399	0.205596923828125	0.0768256783485413
-5.58004808425903	-8.99291229248047	-5.64876413345337	-0.088058315217495	0.205533981323242	0.0765052065253258
-5.58331298828125	-8.9932107925415	-5.64297437667847	-0.0880757048726082	0.205592632293701	0.076284147799015
-5.57848834991455	-8.98954486846924	-5.63348388671875	-0.0880979970097542	0.205470323562622	0.0761118084192276
-5.57949495315552	-8.98942089080811	-5.63044357299805	-0.0880809724330902	0.205508559942245	0.0758027136325836
-5.57610893249512	-8.99440765380859	-5.63454723358154	-0.0880893468856812	0.205438286066055	0.0755731984972954
-5.57656049728394	-8.99503612518311	-5.62879323959351	-0.0880188047885895	0.205594047904015	0.0753959789872169
-5.57578754425049	-8.99254512786865	-5.62316703796387	-0.0880881696939468	0.205379858613014	0.0751318484544754
-5.57866096496582	-8.9980583190918	-5.6299786567688	-0.0880301296710968	0.205420553684235	0.0749140009284019
-5.57903718948364	-9.00376415252686	-5.61669731140137	-0.0880989506840706	0.205445796251297	0.0747914016246796
-5.57405614852905	-8.99753665924072	-5.61486482620239	-0.0879092887043953	0.205261647701263	0.074505053460598
-5.57918930053711	-9.00468826293945	-5.61235523223877	-0.088087297976017	0.205264672636986	0.0743508338928223
-5.57929086685181	-9.00886058807373	-5.60218238830566	-0.0880377069115639	0.205261453986168	0.074247695505619
-5.58080577850342	-9.00987529754639	-5.60375928878784	-0.0879829898476601	0.205254390835762	0.0740216374397278
-5.57537317276001	-9.01289367675781	-5.60874223709106	-0.0879995301365852	0.205166324973106	0.0738206580281258
-5.58279609680176	-9.01807689666748	-5.60217618942261	-0.0880650952458382	0.205213621258736	0.0737314075231552
-5.58027315139771	-9.01585388183594	-5.60148525238037	-0.0880177691578865	0.205073058605194	0.0735414773225784
-5.58141803741455	-9.01818943023682	-5.61280345916748	-0.0879304334521294	0.205115154385567	0.0733958631753922
-5.58431768417358	-9.02406024932861	-5.61089992523193	-0.087982714176178	0.205141305923462	0.0733954310417175
-5.587158203125	-9.02542972564697	-5.60519552230835	-0.0880015939474106	0.205093145370483	0.0732796490192413
-5.58385753631592	-9.02516746520996	-5.60480165481567	-0.0880445688962936	0.204968109726906	0.0731115341186523
-5.58571147918701	-9.02987480163574	-5.61155796051025	-0.0879917219281197	0.204919740557671	0.0727987959980965
-5.58251810073853	-9.03398132324219	-5.60419273376465	-0.0880971774458885	0.205018386244774	0.0725913271307945
-5.58058452606201	-9.02759456634521	-5.60138320922852	-0.0880528688430786	0.204955503344536	0.0722528472542763
-5.57970428466797	-9.03031158447266	-5.6051664352417	-0.0881248638033867	0.204897552728653	0.0718969777226448
-5.57966470718384	-9.03253650665283	-5.60969161987305	-0.0881388336420059	0.204931870102882	0.0716539472341537
-5.57855033874512	-9.0303316116333	-5.6057071685791	-0.088172435760498	0.205040782690048	0.0714243724942207
-5.57631015777588	-9.02882480621338	-5.60129356384277	-0.0880782604217529	0.20496666431427	0.0711409822106361
-5.57393503189087	-9.02516937255859	-5.60228395462036	-0.0880964621901512	0.204856514930725	0.0709443315863609
-5.57422876358032	-9.03168869018555	-5.60862302780151	-0.0880881771445274	0.204949870705605	0.0707335919141769
-5.57790946960449	-9.03319931030273	-5.59268856048584	-0.0881869420409203	0.204964995384216	0.0706836953759193
-5.57326698303223	-9.02801513671875	-5.59969711303711	-0.0880305543541908	0.204894527792931	0.0704548731446266
-5.57234001159668	-9.0322093963623	-5.60682249069214	-0.0881429985165596	0.204852685332298	0.0702829733490944
-5.57060718536377	-9.03496265411377	-5.60107851028442	-0.0881538391113281	0.204793721437454	0.070067785680294
-5.57446670532227	-9.03981113433838	-5.59850406646729	-0.0882441997528076	0.204851284623146	0.0698927789926529
-5.575767993927	-9.03789710998535	-5.59445810317993	-0.0880791321396828	0.204834818840027	0.0696635022759438
-5.57340669631958	-9.04159450531006	-5.5921368598938	-0.0881225988268852	0.204729318618774	0.0694273710250854
-5.57614612579346	-9.0420560836792	-5.59814977645874	-0.0880342423915863	0.204833805561066	0.0692477077245712
-5.57701778411865	-9.04804992675781	-5.60101509094238	-0.0880644842982292	0.204813599586487	0.0690687596797943
-5.57565879821777	-9.04876327514648	-5.59523439407349	-0.088042676448822	0.204814597964287	0.0689206644892693
-5.57808542251587	-9.04941749572754	-5.59778213500977	-0.0880337506532669	0.204769641160965	0.0687426254153252
-5.57756376266479	-9.05281352996826	-5.60382843017578	-0.0879865810275078	0.20474074780941	0.0685215964913368
-5.58002328872681	-9.06017875671387	-5.59131717681885	-0.0880239754915237	0.204817697405815	0.0684359595179558
-5.57955932617188	-9.06002521514893	-5.58999109268188	-0.0878877267241478	0.204837426543236	0.068226084113121
-5.58077049255371	-9.06309223175049	-5.58699226379395	-0.0878620520234108	0.204766929149628	0.0680303573608398
-5.57949352264404	-9.0643196105957	-5.59703159332275	-0.0877764746546745	0.204768717288971	0.0677570402622223
-5.57703018188477	-9.06958675384521	-5.58752965927124	-0.0878258123993874	0.204741641879082	0.0675799772143364
-5.58248996734619	-9.07453536987305	-5.57870244979858	-0.087785005569458	0.204888090491295	0.0675015896558762
-5.58167505264282	-9.07636737823486	-5.57598352432251	-0.0876955687999725	0.204703122377396	0.0671812444925308
-5.58182001113892	-9.07813453674316	-5.58619928359985	-0.0877804979681969	0.204813972115517	0.0669534206390381
-5.58113574981689	-9.08363723754883	-5.58508253097534	-0.0876924246549606	0.204758033156395	0.0668193101882935
-5.58528423309326	-9.08252334594727	-5.57835340499878	-0.0876955166459084	0.204871460795403	0.0666761547327042
-5.58570909500122	-9.08524990081787	-5.57427835464478	-0.0877319052815437	0.204723045229912	0.0664669498801231
-5.5902738571167	-9.08839416503906	-5.58529043197632	-0.0875992998480797	0.204753682017326	0.0662080198526382
-5.58904790878296	-9.09293174743652	-5.58573150634766	-0.0876427069306374	0.204659193754196	0.0661318376660347
-5.58994388580322	-9.09128093719482	-5.58056259155273	-0.0876564159989357	0.204747274518013	0.065979965031147
-5.58878421783447	-9.0924654006958	-5.57082986831665	-0.0876536592841148	0.20458410680294	0.0659142658114433
-5.59242534637451	-9.09308528900146	-5.57700300216675	-0.0877306237816811	0.204648047685623	0.0656570121645927
-5.59498977661133	-9.09909343719482	-5.57805585861206	-0.0877562612295151	0.204574212431908	0.0655509680509567
-5.59968376159668	-9.10064601898193	-5.57327508926392	-0.0877818912267685	0.20465986430645	0.0655055195093155
-5.59792327880859	-9.09619808197021	-5.56977987289429	-0.0877950713038445	0.204490587115288	0.065320611000061
-5.59531545639038	-9.09944629669189	-5.57515382766724	-0.0878519117832184	0.204462513327599	0.0650770142674446
-5.59958744049072	-9.10193157196045	-5.57493019104004	-0.0878980532288551	0.204498335719109	0.0649662613868713
-5.59866619110107	-9.09860038757324	-5.56262063980103	-0.087945282459259	0.204405158758163	0.0647544413805008
-5.59665393829346	-9.09438610076904	-5.56236600875854	-0.0880093276500702	0.204276502132416	0.0645024627447128
-5.597008228302	-9.09260368347168	-5.56786918640137	-0.0880044624209404	0.204310655593872	0.0642281547188759
-5.59180116653442	-9.09695148468018	-5.56340169906616	-0.0881227254867554	0.204292103648186	0.0641252547502518
-5.59631061553955	-9.09157943725586	-5.55847406387329	-0.0881047397851944	0.204325884580612	0.063994362950325
-5.59482097625732	-9.09194087982178	-5.56321859359741	-0.0881619676947594	0.20411728322506	0.0637954249978065
-5.59220170974731	-9.08957481384277	-5.56235837936401	-0.0882066786289215	0.204188108444214	0.0636489242315292
-5.59303140640259	-9.09127140045166	-5.56599712371826	-0.0883164629340172	0.204143568873405	0.063546746969223
-5.59066295623779	-9.08880519866943	-5.55717611312866	-0.0883082896471024	0.204206600785255	0.0634717419743538
-5.59149694442749	-9.08674049377441	-5.55788421630859	-0.0884247049689293	0.204118996858597	0.0633721426129341
-5.59405422210693	-9.08702945709229	-5.56367206573486	-0.0883621871471405	0.204131036996841	0.063200905919075
-5.59190607070923	-9.0926685333252	-5.55747222900391	-0.0884607508778572	0.204117968678474	0.0632470995187759
-5.59165716171265	-9.08707332611084	-5.55482625961304	-0.0884343087673187	0.204080164432526	0.0630739107728004
-5.59147214889526	-9.08683681488037	-5.55428743362427	-0.0884518176317215	0.204057201743126	0.0629880279302597
-5.59134817123413	-9.08573436737061	-5.55773019790649	-0.0883859470486641	0.204094544053078	0.0628582090139389
-5.58508539199829	-9.08949375152588	-5.55844736099243	-0.0884246453642845	0.204042688012123	0.0627951323986053
-5.58939027786255	-9.09054565429688	-5.55434226989746	-0.0884596705436707	0.204084396362305	0.0627347454428673
-5.59002876281738	-9.0907154083252	-5.55228090286255	-0.0884058624505997	0.20410330593586	0.062696598470211
-5.58999300003052	-9.09299468994141	-5.55739068984985	-0.0884376540780067	0.204076200723648	0.0624973401427269
-5.58521842956543	-9.09458446502686	-5.55975389480591	-0.0883482545614243	0.204053789377213	0.0624141395092011
-5.58851861953735	-9.09770679473877	-5.55819177627563	-0.088361531496048	0.204115435481071	0.0623670294880867
-5.59011793136597	-9.09859466552734	-5.55538177490234	-0.0882954597473145	0.204135462641716	0.0624021477997303
-5.59174203872681	-9.10161304473877	-5.55568552017212	-0.0883544906973839	0.20407372713089	0.0622388683259487
-5.58964490890503	-9.10118293762207	-5.55988740921021	-0.0882584750652313	0.204057455062866	0.062226939946413
-5.5941596031189	-9.10368061065674	-5.55705642700195	-0.0883196368813515	0.2040795981884	0.0621359907090664
-5.59538459777832	-9.10596466064453	-5.560471534729	-0.088191382586956	0.204139590263367	0.0621754825115204
-5.59684562683105	-9.10616683959961	-5.54784107208252	-0.0882192328572273	0.204083323478699	0.0621518343687058
-5.59641933441162	-9.10291004180908	-5.55799055099487	-0.0880733802914619	0.204006731510162	0.0620680674910545
-5.59930992126465	-9.10435199737549	-5.56250047683716	-0.0881021022796631	0.204048663377762	0.0619765408337116
-5.60381603240967	-9.10560894012451	-5.56133604049683	-0.0880759283900261	0.204015031456947	0.0620080828666687
-5.60807752609253	-9.10835933685303	-5.55176496505737	-0.0881292372941971	0.204069718718529	0.062002707272768
-5.60530519485474	-9.1040678024292	-5.55837726593018	-0.0879298448562622	0.203960821032524	0.0619210191071033
-5.60816335678101	-9.10853099822998	-5.56612396240234	-0.0880078002810478	0.203972026705742	0.061906773597002
-5.60949754714966	-9.10489845275879	-5.56194353103638	-0.0879442766308784	0.203919097781181	0.0619162656366825
-5.61584281921387	-9.10868358612061	-5.55770111083984	-0.0879844352602959	0.204030439257622	0.0618900060653687
-5.61341142654419	-9.10302829742432	-5.56081628799438	-0.087868794798851	0.203912019729614	0.0618269965052605
-5.61238241195679	-9.10760879516602	-5.55952930450439	-0.0878676101565361	0.203962177038193	0.0617698170244694
-5.61316967010498	-9.10716819763184	-5.56029319763184	-0.0877400413155556	0.203978791832924	0.0617545023560524
-5.61561012268066	-9.10446929931641	-5.55596446990967	-0.0877640470862389	0.204023480415344	0.0617832541465759
-5.61578369140625	-9.10382843017578	-5.55700016021729	-0.0876713246107101	0.203883796930313	0.0617308095097542
-5.62004137039185	-9.10532569885254	-5.55687427520752	-0.0876724049448967	0.204023122787476	0.061741728335619
-5.61653852462769	-9.10738277435303	-5.5597996711731	-0.0875878557562828	0.204013928771019	0.0616962276399136
-5.61779308319092	-9.10653209686279	-5.55168771743774	-0.0875498354434967	0.204091146588326	0.0616938956081867
-5.61614370346069	-9.10103034973145	-5.55745267868042	-0.0873312652111053	0.204005792737007	0.0616211332380772
-5.61650943756104	-9.10638236999512	-5.55912256240845	-0.0874826908111572	0.204074323177338	0.0616313703358173
-5.61792421340942	-9.10916805267334	-5.55426740646362	-0.0873055905103683	0.204127922654152	0.0616365298628807
-5.6210503578186	-9.10802745819092	-5.55175256729126	-0.0872593149542809	0.204222187399864	0.0615951009094715
-5.61653327941895	-9.10573863983154	-5.56231689453125	-0.0870993882417679	0.204197257757187	0.0615555047988892
-5.62042140960693	-9.10987567901611	-5.56775808334351	-0.0870660841464996	0.20431949198246	0.0615561828017235
-5.62226295471191	-9.10789108276367	-5.5555853843689	-0.0869658440351486	0.204322814941406	0.061613891273737
-5.62592887878418	-9.11267948150635	-5.55033397674561	-0.087009496986866	0.204385235905647	0.0615603029727936
-5.6203498840332	-9.11096954345703	-5.56230211257935	-0.086791880428791	0.204278960824013	0.0614804141223431
-5.62287473678589	-9.1156063079834	-5.56216192245483	-0.0867891311645508	0.204361021518707	0.0614887289702892
-5.62244987487793	-9.11265087127686	-5.56436347961426	-0.0866784453392029	0.204397171735764	0.0615566819906235
-5.62639045715332	-9.1149320602417	-5.55353832244873	-0.0867138803005219	0.204423487186432	0.0615543872117996
-5.62407207489014	-9.11073970794678	-5.55658435821533	-0.0865271538496017	0.20439887046814	0.0615587793290615
-5.63057088851929	-9.11829471588135	-5.55981492996216	-0.0866023004055023	0.204387664794922	0.0614844746887684
-5.62914657592773	-9.11868190765381	-5.56701517105103	-0.0864345133304596	0.204438105225563	0.0614915303885937
-5.63055562973022	-9.11948013305664	-5.55393075942993	-0.0865327119827271	0.204486340284348	0.0615877434611321
-5.62877559661865	-9.1162633895874	-5.55499124526978	-0.0862320810556412	0.204399839043617	0.0615371465682983
-5.62991714477539	-9.11809539794922	-5.55811834335327	-0.0862869620323181	0.204360738396645	0.0615323521196842
-5.63219547271729	-9.12386512756348	-5.56123685836792	-0.0862294510006905	0.20442932844162	0.0615289956331253
-5.63759469985962	-9.12858772277832	-5.55202960968018	-0.086210310459137	0.204491272568703	0.0615832060575485
-5.63731527328491	-9.1257381439209	-5.55535173416138	-0.086127296090126	0.204446360468864	0.0615987777709961
-5.63848257064819	-9.13119125366211	-5.56048488616943	-0.0860800221562386	0.204382941126823	0.0615522637963295
-5.6411018371582	-9.13336849212646	-5.5592246055603	-0.0859443470835686	0.204394370317459	0.0615650787949562
-5.64139127731323	-9.13849639892578	-5.56350946426392	-0.0859901309013367	0.20440848171711	0.0616232864558697
-5.64977216720581	-9.14026546478271	-5.5542049407959	-0.0858532935380936	0.204517498612404	0.0616664737462997
-5.6536693572998	-9.13906574249268	-5.56259870529175	-0.0858439430594444	0.204372331500053	0.0616283938288689
-5.65570878982544	-9.14279651641846	-5.56788969039917	-0.0857937857508659	0.204453870654106	0.0616219751536846
-5.65946054458618	-9.14938640594482	-5.5626220703125	-0.0856941863894463	0.20451432466507	0.0616530068218708
-5.66732978820801	-9.1463737487793	-5.56139707565308	-0.0856373235583305	0.204584315419197	0.0617616400122643
-5.66874504089355	-9.14495372772217	-5.56422758102417	-0.0855941623449326	0.204443857073784	0.061776302754879
-5.67610549926758	-9.14981746673584	-5.57524156570435	-0.0856116861104965	0.204467907547951	0.0617005228996277
-5.68046236038208	-9.15382862091064	-5.5702657699585	-0.0855545550584793	0.204484656453133	0.0618472583591938
-5.68102645874023	-9.15034294128418	-5.56771039962769	-0.0853582695126534	0.204458549618721	0.061847846955061
-5.68748331069946	-9.15125942230225	-5.57256603240967	-0.0853449627757072	0.204444512724876	0.0618272237479687
-5.69170236587524	-9.15414905548096	-5.58040952682495	-0.0852697864174843	0.204413309693336	0.0618529878556728
-5.69699239730835	-9.16255664825439	-5.57120180130005	-0.0854106098413467	0.204430133104324	0.0619256906211376
-5.70376110076904	-9.16042804718018	-5.56658887863159	-0.0852403193712235	0.20441398024559	0.0619245991110802
-5.70583200454712	-9.16568660736084	-5.57206773757935	-0.0853038653731346	0.204276815056801	0.0618721358478069
-5.70999050140381	-9.16935729980469	-5.5743145942688	-0.0852345377206802	0.204425871372223	0.0618847273290157
-5.71601057052612	-9.17387104034424	-5.57021284103394	-0.0853010416030884	0.204310938715935	0.0619264245033264
-5.71974802017212	-9.17185211181641	-5.56849765777588	-0.0852728262543678	0.204288378357887	0.0619382672011852
-5.72624063491821	-9.17588138580322	-5.56686639785767	-0.0853039920330048	0.204248860478401	0.0619008876383305
-5.72950792312622	-9.18179988861084	-5.57190799713135	-0.0852303877472878	0.204182177782059	0.0619168244302273
-5.7346568107605	-9.18868541717529	-5.56850290298462	-0.0853935331106186	0.204209312796593	0.0619740635156631
-5.74051094055176	-9.18422031402588	-5.5636773109436	-0.0852838605642319	0.204165354371071	0.0619776211678982
-5.74603223800659	-9.1876049041748	-5.57077550888062	-0.085399255156517	0.204009979963303	0.0619521848857403
-5.75015068054199	-9.19218254089355	-5.57726192474365	-0.0853639841079712	0.204000055789948	0.0619844980537891
-5.755934715271	-9.19168376922607	-5.56970119476318	-0.0855323895812035	0.20402954518795	0.0620366334915161
-5.75929737091064	-9.19543170928955	-5.57178211212158	-0.0854992419481277	0.203993558883667	0.0620213411748409
-5.76137542724609	-9.19086933135986	-5.57697582244873	-0.0855361670255661	0.203834608197212	0.0620134174823761
-5.76178407669067	-9.19338989257813	-5.57840776443481	-0.085617408156395	0.20387290418148	0.0619647689163685
-5.768874168396	-9.1966028213501	-5.5706582069397	-0.0856830030679703	0.203830227255821	0.0620111301541328
-5.77179431915283	-9.19473934173584	-5.56410884857178	-0.0857839062809944	0.203792661428452	0.0620455145835876
-5.77430772781372	-9.1931676864624	-5.56463289260864	-0.0858528688549995	0.203757613897324	0.0620922446250916
-5.77636003494263	-9.19319152832031	-5.57152462005615	-0.085885763168335	0.203729167580605	0.0620134547352791
-5.77293300628662	-9.19491004943848	-5.57591009140015	-0.0860056281089783	0.203650593757629	0.0620426461100578
-5.77795600891113	-9.192626953125	-5.57354354858398	-0.0860817059874535	0.203658893704414	0.0621489435434341
-5.7770471572876	-9.19114589691162	-5.5698094367981	-0.0862348899245262	0.203562259674072	0.0621645748615265
-5.7795090675354	-9.18878650665283	-5.56902742385864	-0.08622757345438	0.20359280705452	0.0621127970516682
-5.7744402885437	-9.18794631958008	-5.57447195053101	-0.0862370356917381	0.203536346554756	0.0621060319244862
-5.77360773086548	-9.18462085723877	-5.56329250335693	-0.0862412601709366	0.203659802675247	0.0621830672025681
-5.77187156677246	-9.18096160888672	-5.56368970870972	-0.0863462761044502	0.203582152724266	0.0622182041406631
-5.7719464302063	-9.1790018081665	-5.56689548492432	-0.0864120572805405	0.203610360622406	0.0621976740658283
-5.77068567276001	-9.17685413360596	-5.56833744049072	-0.0864210203289986	0.203530371189117	0.0622925832867622
-5.77146434783936	-9.17864322662354	-5.56142950057983	-0.0865287333726883	0.203691869974136	0.0623814687132835
-5.77015209197998	-9.17692470550537	-5.56013345718384	-0.0865305662155151	0.20353952050209	0.062451109290123
-5.77029180526733	-9.17432308197021	-5.56100559234619	-0.0864622294902802	0.203689157962799	0.0624971650540829
-5.76379060745239	-9.17678833007813	-5.56412792205811	-0.0864925310015678	0.203596919775009	0.0625956580042839
-5.76588010787964	-9.17633438110352	-5.56303453445435	-0.0865831971168518	0.203635677695274	0.0627023279666901
-5.76603078842163	-9.17325878143311	-5.55581617355347	-0.0864961668848991	0.203657671809196	0.0627542808651924
-5.76620817184448	-9.17232513427734	-5.55663299560547	-0.0865367129445076	0.203668817877769	0.0627678707242012
-5.75942182540894	-9.17570304870605	-5.56273555755615	-0.0864932611584663	0.203674629330635	0.0629065036773682
-5.76153039932251	-9.17453098297119	-5.55946779251099	-0.0864775851368904	0.203806832432747	0.0629372745752335
-5.75879096984863	-9.17274188995361	-5.55379629135132	-0.0864496380090714	0.203786134719849	0.0631018131971359
-5.75921440124512	-9.17359066009521	-5.55317687988281	-0.0863780081272125	0.203812852501869	0.0631112456321716
-5.75760984420776	-9.17695713043213	-5.55796194076538	-0.0863169208168983	0.203811019659042	0.0632326528429985
-5.7609486579895	-9.1765079498291	-5.55402851104736	-0.0862440019845963	0.204011753201485	0.0632885619997978
-5.756432056427	-9.17461013793945	-5.55718898773193	-0.086191862821579	0.203997820615768	0.0634421333670616
-5.7589807510376	-9.17177295684814	-5.55471801757813	-0.0861084014177322	0.204020604491234	0.0634315088391304
-5.75777912139893	-9.17180442810059	-5.56220102310181	-0.0860381945967674	0.20399421453476	0.0634999945759773
-5.76192045211792	-9.1752405166626	-5.5586633682251	-0.0860523954033852	0.204161107540131	0.0636344775557518
-5.7631983757019	-9.16868686676025	-5.56038093566895	-0.0859416797757149	0.204144299030304	0.0637854114174843
-5.76303911209106	-9.16839504241943	-5.57182693481445	-0.0858246386051178	0.204210266470909	0.0637766495347023
-5.76384401321411	-9.16890525817871	-5.56633901596069	-0.0857837423682213	0.204222545027733	0.0638975873589516
-5.76637077331543	-9.17003345489502	-5.56171607971191	-0.0857431963086128	0.204304829239845	0.0639733076095581
-5.76608943939209	-9.16539192199707	-5.55681896209717	-0.0856594890356064	0.204311683773994	0.0640795007348061
-5.76746368408203	-9.16455745697021	-5.57264995574951	-0.0856209993362427	0.20439425110817	0.0640903860330582
-5.76740598678589	-9.16678333282471	-5.5713791847229	-0.0856173187494278	0.204425364732742	0.0642192363739014
-5.77207517623901	-9.16346836090088	-5.57050132751465	-0.0854749083518982	0.204488605260849	0.0643205791711807
-5.77054262161255	-9.16000747680664	-5.566321849823	-0.0854255259037018	0.204409539699554	0.064350925385952
-5.76583385467529	-9.16211605072021	-5.57468700408936	-0.0853541418910027	0.204506829380989	0.0643911361694336
-5.77099466323853	-9.16255378723145	-5.57102489471436	-0.0853537544608116	0.204555660486221	0.0645130574703217
-5.76530265808105	-9.15578079223633	-5.57403230667114	-0.0852765887975693	0.20456737279892	0.0645413920283318
-5.76835298538208	-9.15621471405029	-5.57090473175049	-0.0852557644248009	0.204573318362236	0.0646216943860054
-5.76677751541138	-9.15567111968994	-5.57835483551025	-0.0852010548114777	0.204587340354919	0.064710833132267
-5.76725769042969	-9.15829944610596	-5.56935882568359	-0.0852300971746445	0.204621747136116	0.0648223236203194
-5.76444053649902	-9.15165328979492	-5.56852722167969	-0.0850488841533661	0.204678744077682	0.0648731216788292
-5.76420307159424	-9.1529598236084	-5.57670307159424	-0.0851409807801247	0.204680979251862	0.064928762614727
-5.76309299468994	-9.15124130249023	-5.57664632797241	-0.0851223394274712	0.20468108355999	0.0650238245725632
-5.7654185295105	-9.15089893341064	-5.56059551239014	-0.0851468741893768	0.20475746691227	0.06514922529459
-5.76455593109131	-9.14819812774658	-5.56819534301758	-0.0850374177098274	0.204731643199921	0.0651853382587433
-5.76054191589355	-9.14946556091309	-5.57282543182373	-0.0850543826818466	0.204687967896461	0.0652678459882736
-5.75964832305908	-9.14474773406982	-5.57216882705688	-0.0850380957126617	0.204752117395401	0.065357007086277
-5.76331663131714	-9.14593505859375	-5.56456470489502	-0.0851281434297562	0.204836502671242	0.0654894039034843
-5.76031255722046	-9.14632987976074	-5.56862592697144	-0.0851122140884399	0.204739958047867	0.0655457973480225
-5.76222944259644	-9.1461181640625	-5.5638632774353	-0.0850856304168701	0.204747304320335	0.0655893459916115
-5.76129055023193	-9.14679622650146	-5.56953620910645	-0.0850609317421913	0.20467546582222	0.0656998082995415
-5.76147794723511	-9.14906787872314	-5.56346035003662	-0.0851714536547661	0.204837396740913	0.0658047497272491
-5.75945138931274	-9.14273548126221	-5.56319189071655	-0.0850882604718208	0.20477619767189	0.0658544525504112
-5.76373243331909	-9.14698600769043	-5.56827068328857	-0.0851354449987412	0.204676389694214	0.0659460723400116
-5.76257419586182	-9.14707279205322	-5.56886291503906	-0.0850752368569374	0.204721868038177	0.0660319700837135
-5.76186990737915	-9.14701652526855	-5.55778789520264	-0.0851725563406944	0.204721122980118	0.0661032423377037
-5.76117134094238	-9.14445209503174	-5.56189441680908	-0.0851151421666145	0.204647451639175	0.066164955496788
-5.75784158706665	-9.14366817474365	-5.56379508972168	-0.0851875022053719	0.204531833529472	0.06619992852211
-5.75823831558228	-9.14593505859375	-5.56241369247437	-0.0851972103118896	0.204623222351074	0.0662210285663605
-5.76163005828857	-9.14507675170898	-5.54329872131348	-0.0852913856506348	0.204669311642647	0.0663546696305275
-5.75495910644531	-9.14109039306641	-5.55674648284912	-0.0852223336696625	0.204533502459526	0.0664037093520164
-5.75582790374756	-9.14229869842529	-5.55890417098999	-0.0853383243083954	0.204580530524254	0.0664475634694099
-5.75249099731445	-9.14014434814453	-5.54003095626831	-0.0853147432208061	0.20449635386467	0.0665805339813232
-5.75375747680664	-9.13862419128418	-5.53736209869385	-0.0854183062911034	0.204459726810455	0.0666025429964066
-5.74782705307007	-9.13692855834961	-5.53727865219116	-0.0853685811161995	0.20441110432148	0.0666288956999779
-5.75005435943604	-9.13863849639893	-5.5413236618042	-0.0853886157274246	0.204464673995972	0.0667453855276108
-5.74490785598755	-9.13712787628174	-5.52562046051025	-0.0854608118534088	0.204361915588379	0.0668572783470154
-5.74567985534668	-9.13838863372803	-5.52531337738037	-0.0855196565389633	0.204421684145927	0.0668551251292229
-5.74330806732178	-9.13941383361816	-5.52709150314331	-0.0854493826627731	0.204345658421516	0.0668735355138779
-5.7425479888916	-9.14247226715088	-5.52326965332031	-0.0854480639100075	0.204419180750847	0.066976934671402
-5.73748397827148	-9.13857555389404	-5.52453136444092	-0.0854981020092964	0.204357072710991	0.0670801028609276
-5.73665380477905	-9.14335823059082	-5.51205110549927	-0.0854726731777191	0.204331919550896	0.0670983195304871
-5.73535299301147	-9.14371776580811	-5.51588201522827	-0.0854257419705391	0.204303547739983	0.0671609789133072
-5.73926639556885	-9.14858818054199	-5.51109933853149	-0.0855025127530098	0.204364940524101	0.0672180578112602
-5.73364686965942	-9.14896869659424	-5.50554704666138	-0.0854331403970718	0.204325452446938	0.0673206299543381
-5.73418617248535	-9.14919185638428	-5.50796461105347	-0.0853519663214684	0.204348966479301	0.0673129707574844
-5.72998523712158	-9.15467071533203	-5.50844383239746	-0.0853368267416954	0.204289600253105	0.0674310699105263
-5.73628997802734	-9.15751934051514	-5.49558353424072	-0.0852978825569153	0.204375967383385	0.0675239562988281
-5.73536491394043	-9.15884780883789	-5.49083805084229	-0.0852927565574646	0.204315170645714	0.0675589293241501
-5.73693656921387	-9.16076374053955	-5.49300813674927	-0.0852362811565399	0.204398483037949	0.0675164684653282
-5.73390340805054	-9.16357517242432	-5.49986219406128	-0.0851570591330528	0.204277470707893	0.0675772950053215
-5.73918390274048	-9.16762447357178	-5.48810243606567	-0.0851354897022247	0.204474002122879	0.0676119029521942
-5.73761987686157	-9.16491889953613	-5.49422788619995	-0.085148386657238	0.204379767179489	0.0675645396113396
-5.73724508285522	-9.17191791534424	-5.49831771850586	-0.0850657895207405	0.204460918903351	0.0674950033426285
-5.73961639404297	-9.17730045318604	-5.49146366119385	-0.0850694850087166	0.204482048749924	0.0675643607974052
-5.73634099960327	-9.17458629608154	-5.49415016174316	-0.085028700530529	0.2044887393713	0.0675716027617455
-5.74050235748291	-9.17384243011475	-5.50052309036255	-0.0851470828056335	0.204363569617271	0.0675095766782761
-5.7423791885376	-9.17719745635986	-5.50600957870483	-0.0850981920957565	0.204484507441521	0.06751798838377
-5.7419900894165	-9.17877960205078	-5.50205039978027	-0.0851682648062706	0.204525828361511	0.0675326511263847
-5.73969841003418	-9.17151165008545	-5.51096343994141	-0.0851015001535416	0.204372927546501	0.0674443766474724
-5.74287033081055	-9.17373561859131	-5.51158094406128	-0.0851949602365494	0.204475939273834	0.0674892887473106
-5.7435131072998	-9.17230033874512	-5.50998306274414	-0.0853108912706375	0.204370096325874	0.067517526447773
-5.74704742431641	-9.16771411895752	-5.50750589370728	-0.0853490084409714	0.204395532608032	0.0674409568309784
-5.74236488342285	-9.16390705108643	-5.51929330825806	-0.0853303074836731	0.204357445240021	0.0673785284161568
-5.74681377410889	-9.16409111022949	-5.52710819244385	-0.0855425968766212	0.204407036304474	0.0674259141087532
-5.74577713012695	-9.15698051452637	-5.51073789596558	-0.0855189338326454	0.204336911439896	0.0674811974167824
-5.74825716018677	-9.1557731628418	-5.51352643966675	-0.0856094136834145	0.204355806112289	0.067398764193058
-5.7430362701416	-9.1520471572876	-5.52914524078369	-0.0856373533606529	0.204341858625412	0.0673210993409157
-5.74787425994873	-9.14918422698975	-5.52402400970459	-0.0857169255614281	0.204387068748474	0.0674070492386818
-5.74660444259644	-9.14451694488525	-5.51986360549927	-0.0858352109789848	0.204285964369774	0.0673250406980515
-5.74533176422119	-9.14087963104248	-5.52624893188477	-0.0858716741204262	0.204316645860672	0.0672172680497169
-5.74289083480835	-9.14168739318848	-5.54189586639404	-0.0859477669000626	0.204354584217072	0.0671524330973625
-5.74382495880127	-9.13870048522949	-5.53463459014893	-0.0859812349081039	0.204502984881401	0.067128911614418
-5.73985862731934	-9.13147926330566	-5.5285062789917	-0.0861290022730827	0.204399153590202	0.0671273469924927
-5.7391471862793	-9.13321781158447	-5.53779983520508	-0.0861856490373611	0.204444974660873	0.0669924393296242
-5.7370753288269	-9.13400936126709	-5.53793048858643	-0.0863040313124657	0.204476028680801	0.0669836774468422
-5.73427963256836	-9.12833309173584	-5.53927564620972	-0.0862595587968826	0.204470172524452	0.0669055283069611
-5.73278427124023	-9.12633419036865	-5.54294538497925	-0.0863899290561676	0.204460665583611	0.0668354332447052
-5.73056936264038	-9.12627410888672	-5.54583168029785	-0.0864578261971474	0.204399555921555	0.066741093993187
-5.72745180130005	-9.12671566009521	-5.54348707199097	-0.0866114422678947	0.204503372311592	0.0668118298053741
-5.73063564300537	-9.12480449676514	-5.53323745727539	-0.0865567550063133	0.204478412866592	0.0668281763792038
-5.72531843185425	-9.11900806427002	-5.54678678512573	-0.0866432711482048	0.204372435808182	0.0666976720094681
-5.72200775146484	-9.11839294433594	-5.55212306976318	-0.0867063775658607	0.204499691724777	0.0666924491524696
-5.72444295883179	-9.11860179901123	-5.54504680633545	-0.0868061780929565	0.20445317029953	0.066783219575882
-5.72244548797607	-9.11417198181152	-5.53903436660767	-0.086828887462616	0.204397574067116	0.0667061284184456
-5.71914148330688	-9.11732196807861	-5.542640209198	-0.0869147181510925	0.204376682639122	0.0666680410504341
-5.71590614318848	-9.11889743804932	-5.55485725402832	-0.0869248583912849	0.204400315880775	0.0666537955403328
-5.71701717376709	-9.11685848236084	-5.5394983291626	-0.0870229154825211	0.204424068331718	0.0667344778776169
-5.71545076370239	-9.11336135864258	-5.53907632827759	-0.0869742259383202	0.204381555318832	0.0666648522019386
-5.71635484695435	-9.11519718170166	-5.54623985290527	-0.0870775878429413	0.204293832182884	0.0666597709059715
-5.71449708938599	-9.11950397491455	-5.54773664474487	-0.0871293917298317	0.204370945692062	0.066743291914463
-5.71476602554321	-9.11876678466797	-5.5366735458374	-0.0871350169181824	0.204383626580238	0.0666953101754189
-5.70746231079102	-9.11469173431396	-5.53927993774414	-0.0871057584881783	0.204207107424736	0.0666766688227654
-5.71143054962158	-9.12211799621582	-5.54610824584961	-0.0871239304542542	0.204339787364006	0.0666827708482742
-5.71064949035645	-9.12152004241943	-5.5437216758728	-0.0871696099638939	0.204319298267365	0.0666980445384979
-5.71494674682617	-9.12544536590576	-5.53174924850464	-0.0872563570737839	0.204321086406708	0.0666993334889412
-5.70812654495239	-9.12330532073975	-5.53716516494751	-0.087125338613987	0.204247310757637	0.0666805878281593
-5.70752239227295	-9.12998676300049	-5.54615783691406	-0.0872258543968201	0.204244762659073	0.06669020652771
-5.70779848098755	-9.13207626342773	-5.53922843933105	-0.0871876701712608	0.204197332262993	0.0667564496397972
-5.71148061752319	-9.13323974609375	-5.53171348571777	-0.0871718749403954	0.204267472028732	0.0667217299342155
-5.70614290237427	-9.13561344146729	-5.53548192977905	-0.0871537029743195	0.204216256737709	0.0666625052690506
-5.70954751968384	-9.14296245574951	-5.53733015060425	-0.0871076360344887	0.204274863004684	0.0666065216064453
-5.70776891708374	-9.14226818084717	-5.53515672683716	-0.0871069580316544	0.204225718975067	0.0666711330413818
-5.70858430862427	-9.14478588104248	-5.52826452255249	-0.0871972814202309	0.204239755868912	0.0665984451770782
-5.70777750015259	-9.14862632751465	-5.53780937194824	-0.0870932638645172	0.204160034656525	0.0665325298905373
-5.7114200592041	-9.15450191497803	-5.53480386734009	-0.0870539098978043	0.204265713691711	0.0665998086333275
-5.7109580039978	-9.15013885498047	-5.53291893005371	-0.0871155858039856	0.204243987798691	0.0665949359536171
-5.71434545516968	-9.15038013458252	-5.54035043716431	-0.0870058387517929	0.204221025109291	0.0665074586868286
-5.71714019775391	-9.15751552581787	-5.544593334198	-0.0870794057846069	0.20416596531868	0.0665331110358238
-5.71573352813721	-9.16432094573975	-5.53913164138794	-0.087038554251194	0.204257413744926	0.0665575563907623
-5.71823167800903	-9.16058254241943	-5.53984022140503	-0.0870560854673386	0.204162448644638	0.0665302872657776
-5.7219352722168	-9.16159248352051	-5.54546737670898	-0.0869596675038338	0.2041926831007	0.0664857551455498
-5.72414016723633	-9.17019081115723	-5.54032754898071	-0.0871420949697495	0.204160183668137	0.0665666908025742
-5.7275218963623	-9.16844081878662	-5.53915500640869	-0.087015189230442	0.204155191779137	0.0665519312024117
-5.72854661941528	-9.17027378082275	-5.53787326812744	-0.0870085656642914	0.204019516706467	0.0665377601981163
-5.72642755508423	-9.17286968231201	-5.55043697357178	-0.0869932696223259	0.204087913036346	0.0665727108716965
-5.73339414596558	-9.17526626586914	-5.53903865814209	-0.0870329961180687	0.204053118824959	0.0666568204760551
-5.73568201065063	-9.17202472686768	-5.54195213317871	-0.0869434922933578	0.203968375921249	0.0666461959481239
-5.73828983306885	-9.17705154418945	-5.54446887969971	-0.0868846997618675	0.204001978039742	0.0666229873895645
-5.73688793182373	-9.17929553985596	-5.55105781555176	-0.0868392884731293	0.204012811183929	0.0666708946228027
-5.74039363861084	-9.17989730834961	-5.540123462677	-0.0869047269225121	0.204033970832825	0.0667645558714867
-5.73891544342041	-9.17521286010742	-5.54145669937134	-0.0867723822593689	0.203919440507889	0.0667433515191078
-5.74462795257568	-9.18233108520508	-5.55341100692749	-0.086802564561367	0.203963369131088	0.0667457580566406
-5.74444961547852	-9.1853666305542	-5.55181837081909	-0.0867467746138573	0.204104155302048	0.0667988434433937
-5.74657773971558	-9.18375205993652	-5.5491509437561	-0.0867541432380676	0.204024076461792	0.0668845102190971
-5.74449396133423	-9.18415641784668	-5.55194854736328	-0.0865769386291504	0.203939169645309	0.0668516829609871
-5.74788618087769	-9.19072437286377	-5.55202627182007	-0.0866361707448959	0.204093337059021	0.0669382140040398
-5.74956130981445	-9.19218921661377	-5.55256366729736	-0.0865728780627251	0.204118296504021	0.0670224353671074
-5.75322675704956	-9.1930456161499	-5.54594421386719	-0.0865901112556458	0.204062893986702	0.0671259015798569
-5.75124406814575	-9.19293594360352	-5.5527663230896	-0.0863979533314705	0.204034715890884	0.0671332851052284
-5.75437498092651	-9.19472503662109	-5.55978870391846	-0.0864793732762337	0.204111874103546	0.0672084465622902
-5.75363492965698	-9.19721412658691	-5.56034994125366	-0.086376391351223	0.204075396060944	0.067321702837944
-5.76011323928833	-9.1993932723999	-5.5506763458252	-0.0863395184278488	0.204153001308441	0.0674403756856918
-5.75819492340088	-9.20011711120605	-5.55223035812378	-0.0862461999058723	0.204112380743027	0.0674769058823586
-5.75654411315918	-9.20105361938477	-5.56478261947632	-0.0861598998308182	0.204151749610901	0.0675906091928482
-5.75592231750488	-9.20081901550293	-5.56037616729736	-0.0860575288534164	0.204198762774467	0.0677667483687401
-5.76072931289673	-9.20056056976318	-5.55280780792236	-0.0861297324299812	0.204242289066315	0.0678958967328072
-5.75839519500732	-9.19912433624268	-5.56102323532104	-0.0860239490866661	0.204130277037621	0.0679626613855362
-5.76204633712769	-9.20540237426758	-5.56222438812256	-0.0859556272625923	0.204222708940506	0.0681034848093987
-5.76175117492676	-9.20414638519287	-5.55756711959839	-0.0858902260661125	0.204279839992523	0.0682922080159187
-5.76266717910767	-9.20282173156738	-5.55059432983398	-0.0858971998095512	0.204274699091911	0.068398043513298
-5.76206922531128	-9.20228290557861	-5.55972337722778	-0.085780493915081	0.204269453883171	0.0685493648052216
-5.7651481628418	-9.20716285705566	-5.55395698547363	-0.0858782231807709	0.20430913567543	0.0687068402767181
-5.76526260375977	-9.20455360412598	-5.54549551010132	-0.085736908018589	0.204231709241867	0.0689442455768585
-5.76613998413086	-9.20236778259277	-5.55528450012207	-0.0857092440128326	0.204309090971947	0.0690149739384651
-5.76452875137329	-9.20516109466553	-5.56278371810913	-0.0856688320636749	0.20428092777729	0.069187730550766
-5.77154636383057	-9.20975017547607	-5.55066156387329	-0.0857082530856133	0.204398974776268	0.0694552287459373
-5.77306413650513	-9.2062406539917	-5.54136848449707	-0.085656113922596	0.204280138015747	0.0696139112114906
-5.77217054367065	-9.20616054534912	-5.55291652679443	-0.0855760648846626	0.204274624586105	0.0696859583258629
-5.77165555953979	-9.20997333526611	-5.55307912826538	-0.0855474174022675	0.204311892390251	0.0698625519871712
-5.77288818359375	-9.20937919616699	-5.54775953292847	-0.0855303779244423	0.204300105571747	0.0700186714529991
-5.77378702163696	-9.20372772216797	-5.54182910919189	-0.0855462551116943	0.204236060380936	0.070209875702858
-5.77621793746948	-9.21040725708008	-5.54629945755005	-0.0855574756860733	0.204327315092087	0.0702572092413902
-5.77699947357178	-9.21291732788086	-5.55055618286133	-0.0855657830834389	0.204214558005333	0.0704111903905869
-5.77763319015503	-9.20825958251953	-5.54543876647949	-0.0854214206337929	0.204347148537636	0.0705359727144241
-5.7754430770874	-9.20490074157715	-5.53870868682861	-0.085496798157692	0.204194188117981	0.0706562548875809
-5.77633047103882	-9.20807647705078	-5.54647207260132	-0.0854615047574043	0.204239875078201	0.0707403346896172
-5.77599668502808	-9.21070384979248	-5.5424919128418	-0.0855300724506378	0.204287827014923	0.0709274932742119
-5.77963209152222	-9.20365524291992	-5.53944158554077	-0.0853827148675919	0.204248428344727	0.0709648504853249
-5.77709197998047	-9.20203685760498	-5.53766775131226	-0.0854071378707886	0.204140573740005	0.0710653886198998
-5.77579736709595	-9.20417785644531	-5.54073047637939	-0.0854063481092453	0.204124420881271	0.0711698159575462
-5.78122091293335	-9.20447444915771	-5.53148317337036	-0.0854419693350792	0.204189226031303	0.0712802037596703
-5.77785158157349	-9.19872570037842	-5.53398370742798	-0.0853313282132149	0.204071715474129	0.0713734030723572
-5.77727270126343	-9.19745445251465	-5.5401439666748	-0.0853112563490868	0.204003542661667	0.071458138525486
-5.7755331993103	-9.19860553741455	-5.53715467453003	-0.0853050574660301	0.20400308072567	0.0716297626495361
-5.77869129180908	-9.19826698303223	-5.52446985244751	-0.0853437185287476	0.20402093231678	0.0717902407050133
-5.7814621925354	-9.19540023803711	-5.52660799026489	-0.0852683335542679	0.204013615846634	0.0718541443347931
-5.77879953384399	-9.19431495666504	-5.53179597854614	-0.0852719023823738	0.203920692205429	0.0718679949641228
-5.7760910987854	-9.19602680206299	-5.53970146179199	-0.0852388441562653	0.203987896442413	0.072066031396389
-5.78203582763672	-9.19455814361572	-5.52357816696167	-0.0852640941739082	0.204017892479897	0.0722302943468094
-5.7764720916748	-9.19237995147705	-5.52865076065063	-0.0851981416344643	0.203835770487785	0.072273924946785
-5.77872180938721	-9.19803524017334	-5.53180599212646	-0.0851634293794632	0.20388962328434	0.0723998248577118
-5.77893400192261	-9.19472408294678	-5.53316116333008	-0.0851377546787262	0.20386566221714	0.0725784748792648
-5.78133583068848	-9.19308280944824	-5.5315465927124	-0.0851546078920364	0.203862100839615	0.0726564452052116
-5.77920198440552	-9.19590854644775	-5.54109811782837	-0.0850938856601715	0.203844755887985	0.0727454423904419
-5.78520154953003	-9.19904804229736	-5.53388023376465	-0.0851259157061577	0.203885614871979	0.0729031786322594
-5.7828950881958	-9.19893550872803	-5.52801370620728	-0.0850641801953316	0.203841730952263	0.0730508789420128
-5.7842698097229	-9.19677639007568	-5.53958082199097	-0.0849964544177055	0.203859716653824	0.0730992630124092
-5.78320360183716	-9.20411014556885	-5.53592109680176	-0.0851575285196304	0.203807756304741	0.0732635036110878
-5.7876501083374	-9.20462322235107	-5.52715110778809	-0.085035502910614	0.203850269317627	0.0734539180994034
-5.7851734161377	-9.20772743225098	-5.53137826919556	-0.0850223749876022	0.203801572322845	0.0734952986240387
-5.78269529342651	-9.20680618286133	-5.53615140914917	-0.084985613822937	0.203899741172791	0.0734932944178581
-5.78112983703613	-9.20780086517334	-5.53110218048096	-0.0850161984562874	0.203958690166473	0.0735699161887169
-5.78124380111694	-9.20315265655518	-5.52321815490723	-0.0849509239196777	0.203981637954712	0.0736496224999428
-5.77730131149292	-9.2032299041748	-5.52582550048828	-0.0848726853728294	0.203895792365074	0.0737266391515732
-5.78101682662964	-9.20738220214844	-5.53819131851196	-0.0847891196608543	0.203955948352814	0.0738810524344444
-5.78100109100342	-9.21083736419678	-5.52899885177612	-0.0848473384976387	0.204094588756561	0.0741073712706566
-5.78080749511719	-9.20759105682373	-5.53323459625244	-0.0847360715270042	0.203975632786751	0.0742832943797112
-5.78619050979614	-9.21489429473877	-5.5429515838623	-0.0847488641738892	0.204056888818741	0.0743711143732071
-5.78787326812744	-9.21524715423584	-5.54145765304565	-0.0846148282289505	0.204118967056274	0.07459806650877
-5.79005002975464	-9.21315097808838	-5.53846406936646	-0.0845383778214455	0.204159885644913	0.0746477171778679
-5.78809785842896	-9.21426582336426	-5.54048728942871	-0.0845412686467171	0.204117491841316	0.0747518390417099
-5.79483652114868	-9.22130107879639	-5.54028415679932	-0.0844726487994194	0.204254373908043	0.0749375373125076
-5.79376411437988	-9.21874618530273	-5.53355741500854	-0.0843085944652557	0.204149499535561	0.0750181153416634
-5.79079151153564	-9.21967220306396	-5.5528392791748	-0.084290936589241	0.204237073659897	0.0750162079930305
-5.79578065872192	-9.22685241699219	-5.54406976699829	-0.0843062996864319	0.204335719347	0.0751747041940689
-5.79596328735352	-9.22299098968506	-5.54721260070801	-0.0841229036450386	0.204314291477203	0.0752373486757278
-5.79458093643188	-9.22403621673584	-5.55249834060669	-0.0840797796845436	0.20431025326252	0.0753187462687492
-5.79705095291138	-9.22641944885254	-5.55901002883911	-0.0839942470192909	0.204421013593674	0.0753976702690125
-5.79627895355225	-9.22770595550537	-5.55083322525024	-0.0840343683958054	0.204442650079727	0.0755637884140015
-5.79773902893066	-9.22866439819336	-5.5534520149231	-0.0838954746723175	0.204453021287918	0.0755872502923012
-5.79714870452881	-9.22656726837158	-5.55910587310791	-0.0838843360543251	0.204445794224739	0.0755598545074463
-5.79369592666626	-9.2280158996582	-5.56009149551392	-0.0838298797607422	0.204553335905075	0.0756663605570793
-5.79652309417725	-9.2266674041748	-5.54800510406494	-0.0838090181350708	0.204594299197197	0.0757463052868843
-5.79215335845947	-9.22320175170898	-5.54865074157715	-0.0837461277842522	0.204537883400917	0.0757201313972473
-5.79273128509521	-9.22407150268555	-5.54881048202515	-0.0837289392948151	0.20452918112278	0.075758770108223
-5.79134130477905	-9.22413921356201	-5.55089092254639	-0.0837149098515511	0.204614087939262	0.0758168995380402
-5.78814649581909	-9.22156810760498	-5.54107475280762	-0.0837449580430985	0.204603865742683	0.0758489370346069
-5.78801107406616	-9.21675872802734	-5.54874134063721	-0.0836969166994095	0.204530730843544	0.0758208930492401
-5.7873010635376	-9.22065830230713	-5.54826068878174	-0.0838192626833916	0.204605534672737	0.0758902728557587
-5.78662347793579	-9.21646022796631	-5.54063034057617	-0.0837748423218727	0.204564720392227	0.0759357139468193
-5.78542280197144	-9.21175670623779	-5.54042530059814	-0.0837234333157539	0.20464776456356	0.0758597031235695
-5.77720165252686	-9.21538734436035	-5.54980945587158	-0.0837796926498413	0.204583704471588	0.0758953765034676
-5.78475570678711	-9.21252059936523	-5.53818082809448	-0.0838278755545616	0.204706862568855	0.0760315805673599
-5.78238391876221	-9.21022415161133	-5.53190469741821	-0.0838924050331116	0.204583898186684	0.075950488448143
-5.77782535552979	-9.2072114944458	-5.54856395721436	-0.0838661715388298	0.204626888036728	0.0759077742695808
[truncated: 13,439 more rows]
