# Supplementary material for: Identification of Haptic Based Guiding Using Hard Reins
Source: PLoS One. 2015 Jul 22;10(7):e0132020. doi: 10.1371/journal.pone.0132020 (PMC4511788; doi:10.1371/journal.pone.0132020)
Supplement: S5 File — (ZIP) [file pone.0132020.s005.zip › Exp2_ForceData1/Subject2/path3/T6.csv]

Force X (N)	Force Y (N)	Force Z (N)	Torque X (N-m)	Torque Y (N-m)	Torque Z (N-m)	Frequency = 10000	Averaging Level = 16	F/T Serial Number = FT11772	Time Started = 19/02/2013 16:56:05
-7.26022863388062	-7.80022811889648	-11.0099296569824	-0.067023977637291	0.208439648151398	0.145367205142975
-7.25881099700928	-7.79154205322266	-10.999662399292	-0.0669469982385635	0.208326488733292	0.145230546593666
-7.25188398361206	-7.79602289199829	-11.0094404220581	-0.0670444965362549	0.208177268505096	0.145079955458641
-7.25997066497803	-7.80546760559082	-11.0022068023682	-0.0673350840806961	0.208430677652359	0.145101010799408
-7.26334619522095	-7.79692363739014	-10.9894275665283	-0.067171536386013	0.208310633897781	0.1449254155159
-7.25366735458374	-7.79697895050049	-11.0002346038818	-0.0671793669462204	0.20820988714695	0.144783720374107
-7.25409173965454	-7.80352830886841	-11.0154333114624	-0.0673657804727554	0.208367303013802	0.14470000565052
-7.25749206542969	-7.80303764343262	-10.9832191467285	-0.0673951357603073	0.208340167999268	0.144750967621803
-7.25270986557007	-7.79763078689575	-10.9902181625366	-0.0673748925328255	0.208213821053505	0.144447654485703
-7.25189208984375	-7.8065881729126	-11.0044679641724	-0.067489430308342	0.208291485905647	0.144309520721436
-7.25493621826172	-7.81179571151733	-10.9801549911499	-0.067615382373333	0.208464980125427	0.144369319081306
-7.24971532821655	-7.80091238021851	-10.9875793457031	-0.067369356751442	0.208283215761185	0.144144296646118
-7.24763441085815	-7.80766582489014	-10.9954242706299	-0.067553922533989	0.208235383033752	0.144010215997696
-7.24774980545044	-7.82040643692017	-10.980993270874	-0.0678111836314201	0.208459243178368	0.14403860270977
-7.25219297409058	-7.81129741668701	-10.9690313339233	-0.0676718130707741	0.208386093378067	0.143866956233978
-7.24653244018555	-7.81272506713867	-10.9872694015503	-0.0676737129688263	0.208367139101028	0.143698766827583
-7.24750423431396	-7.82506561279297	-10.982307434082	-0.0677232444286346	0.208452433347702	0.143670529127121
-7.24682235717773	-7.81708002090454	-10.9635896682739	-0.0677098706364632	0.208372354507446	0.143723860383034
-7.24565839767456	-7.81759595870972	-10.9738254547119	-0.0677483528852463	0.208318039774895	0.143397256731987
-7.24838399887085	-7.83191633224487	-10.9799938201904	-0.0677066594362259	0.208368077874184	0.143385797739029
-7.2489767074585	-7.83369207382202	-10.9602708816528	-0.0677631422877312	0.208584263920784	0.143486768007278
-7.2476110458374	-7.82041597366333	-10.9684753417969	-0.067623995244503	0.208357751369476	0.14324551820755
-7.25132656097412	-7.83134937286377	-10.9808626174927	-0.0675660371780396	0.208274155855179	0.143120646476746
-7.24783325195313	-7.8456506729126	-10.9744167327881	-0.0677414834499359	0.208468809723854	0.143171027302742
-7.25485134124756	-7.84083223342896	-10.9687786102295	-0.0676212906837463	0.208526119589806	0.143126517534256
-7.25610113143921	-7.84266090393066	-10.9728593826294	-0.0675209239125252	0.208413481712341	0.142987474799156
-7.25196552276611	-7.85364437103271	-10.993597984314	-0.0674648657441139	0.208531454205513	0.142912790179253
-7.25665807723999	-7.85362339019775	-10.9650363922119	-0.0674896910786629	0.208576560020447	0.143092840909958
-7.25642251968384	-7.85759210586548	-10.9767990112305	-0.0675024762749672	0.208441659808159	0.142883196473122
-7.25842428207397	-7.86475133895874	-10.9969291687012	-0.0673131421208382	0.208623602986336	0.142848670482635
-7.26556253433228	-7.87276172637939	-10.9794092178345	-0.0673721209168434	0.208821788430214	0.143081456422806
-7.26440238952637	-7.86639451980591	-10.9843130111694	-0.0672823339700699	0.208623260259628	0.142946392297745
-7.2632303237915	-7.87660121917725	-10.9992866516113	-0.0671124905347824	0.208594396710396	0.142938941717148
-7.27199840545654	-7.8824257850647	-10.9922533035278	-0.0673253312706947	0.208964586257935	0.14305080473423
-7.28012418746948	-7.88030099868774	-10.988263130188	-0.0671412497758865	0.208841443061829	0.143075421452522
-7.2768349647522	-7.88596296310425	-11.0172109603882	-0.0670557245612144	0.208992332220078	0.143017113208771
-7.28880262374878	-7.88784456253052	-10.9969425201416	-0.0670745149254799	0.209042757749557	0.143305733799934
-7.29220962524414	-7.89010143280029	-11.0029726028442	-0.0669945850968361	0.20911493897438	0.143248796463013
-7.29697847366333	-7.89601373672485	-11.0247936248779	-0.0669607296586037	0.209224328398705	0.143291398882866
-7.30568408966064	-7.90419244766235	-11.0087795257568	-0.0670011937618256	0.209503144025803	0.14366939663887
-7.30768632888794	-7.89570236206055	-11.0181903839111	-0.0667303875088692	0.209366962313652	0.143632590770721
-7.31258392333984	-7.8997802734375	-11.0291633605957	-0.0667526349425316	0.209431484341621	0.14379021525383
-7.32442998886108	-7.91267395019531	-11.0242214202881	-0.0668880119919777	0.209695711731911	0.14404433965683
-7.33136701583862	-7.90208625793457	-11.0138483047485	-0.0666582584381104	0.209660962224007	0.144191235303879
-7.33479738235474	-7.91003274917603	-11.0446071624756	-0.0665565654635429	0.209814444184303	0.14429983496666
-7.3493914604187	-7.91323804855347	-11.0360927581787	-0.0664623975753784	0.209917858242989	0.144620925188065
-7.35488796234131	-7.90698337554932	-11.039647102356	-0.0664221718907356	0.209963023662567	0.144735336303711
-7.36650943756104	-7.91874504089355	-11.0605974197388	-0.0663129463791847	0.210079163312912	0.144853323698044
-7.37288188934326	-7.92046070098877	-11.0456037521362	-0.0661857947707176	0.210391640663147	0.145155608654022
-7.38161516189575	-7.91353368759155	-11.0615558624268	-0.066004604101181	0.210200697183609	0.145212456583977
-7.38854217529297	-7.92673873901367	-11.0650854110718	-0.0660761520266533	0.210393711924553	0.145471334457397
-7.40131521224976	-7.92665958404541	-11.0561351776123	-0.0660464763641357	0.210652843117714	0.145627573132515
-7.40705585479736	-7.91876840591431	-11.0636110305786	-0.0658037811517715	0.210497111082077	0.145703002810478
-7.4088134765625	-7.92901420593262	-11.0742111206055	-0.0658233761787415	0.210706442594528	0.145744606852531
-7.42135620117188	-7.92189121246338	-11.0563468933105	-0.0657316148281097	0.21072992682457	0.146020948886871
-7.42421388626099	-7.91863203048706	-11.070782661438	-0.0656949281692505	0.210680082440376	0.145816430449486
-7.43741083145142	-7.92502689361572	-11.0734376907349	-0.0656274631619453	0.210907474160194	0.145865753293037
-7.44291973114014	-7.91833400726318	-11.0656461715698	-0.0655334815382957	0.211022898554802	0.14601793885231
-7.45156764984131	-7.91214847564697	-11.0657806396484	-0.0653920546174049	0.210874915122986	0.145849734544754
-7.45868062973022	-7.9215726852417	-11.0806608200073	-0.0655143335461617	0.211118653416634	0.145937517285347
-7.47155380249023	-7.91367435455322	-11.0667304992676	-0.0653869137167931	0.211256116628647	0.145992025732994
-7.47977638244629	-7.90479230880737	-11.070538520813	-0.0652957707643509	0.211192116141319	0.145791560411453
-7.48203802108765	-7.90957593917847	-11.0853061676025	-0.0652448385953903	0.211339443922043	0.14587964117527
-7.49583959579468	-7.90063905715942	-11.0596151351929	-0.0651685371994972	0.21133853495121	0.145918592810631
-7.49792242050171	-7.89447784423828	-11.0704288482666	-0.0652205422520638	0.211320951581001	0.145686164498329
-7.50371170043945	-7.89884567260742	-11.0738916397095	-0.0651151761412621	0.211578190326691	0.14573472738266
-7.50697183609009	-7.8871898651123	-11.0592775344849	-0.0650973170995712	0.211606219410896	0.145580261945724
-7.51198959350586	-7.88802719116211	-11.0831956863403	-0.0649626031517982	0.211604401469231	0.145471394062042
-7.51295280456543	-7.88925218582153	-11.0651807785034	-0.0651559382677078	0.211727693676949	0.145497262477875
-7.52191686630249	-7.87728691101074	-11.0672245025635	-0.0650389790534973	0.211792275309563	0.145372971892357
-7.51158905029297	-7.88103771209717	-11.0867729187012	-0.0649366676807404	0.211812600493431	0.14526678621769
-7.51810264587402	-7.87545156478882	-11.0624170303345	-0.0649640038609505	0.211845263838768	0.145393192768097
-7.51515531539917	-7.87191724777222	-11.0800800323486	-0.0648961439728737	0.211865812540054	0.145083472132683
-7.51576805114746	-7.87792634963989	-11.0797672271729	-0.064905509352684	0.21213199198246	0.145196333527565
-7.51663541793823	-7.87069320678711	-11.0732221603394	-0.0648605898022652	0.212147951126099	0.14507645368576
-7.50824117660522	-7.86926889419556	-11.0901823043823	-0.0647524073719978	0.211955711245537	0.144904240965843
-7.51383590698242	-7.87653541564941	-11.0868911743164	-0.0650301650166512	0.212324917316437	0.14490270614624
-7.51983118057251	-7.8693208694458	-11.082465171814	-0.0648203343153	0.212282106280327	0.144863277673721
-7.50816822052002	-7.86868667602539	-11.10595703125	-0.0647198557853699	0.212268248200417	0.144595339894295
-7.51103687286377	-7.87471008300781	-11.101954460144	-0.0648382902145386	0.212510854005814	0.144652619957924
-7.50772333145142	-7.86985445022583	-11.0879259109497	-0.0647640377283096	0.212349414825439	0.144586890935898
-7.50719547271729	-7.87134838104248	-11.1200075149536	-0.0647954419255257	0.212461352348328	0.144373327493668
-7.50576448440552	-7.87715005874634	-11.0932359695435	-0.0648111552000046	0.21269004046917	0.144455432891846
-7.50011777877808	-7.87055635452271	-11.1007709503174	-0.0646868869662285	0.212532073259354	0.14417077600956
-7.494957447052	-7.87870216369629	-11.1130275726318	-0.0647972971200943	0.212493017315865	0.144164055585861
-7.49552774429321	-7.88981819152832	-11.0986156463623	-0.0649905502796173	0.212749898433685	0.144234001636505
-7.49494886398315	-7.88063097000122	-11.0963926315308	-0.0647827088832855	0.212683409452438	0.144077748060226
-7.49162149429321	-7.88765478134155	-11.1123056411743	-0.0648790597915649	0.212754011154175	0.143874675035477
-7.49068450927734	-7.89462041854858	-11.1033000946045	-0.0648621320724487	0.212763100862503	0.143983483314514
-7.48939609527588	-7.88802862167358	-11.0874223709106	-0.0648915693163872	0.212781548500061	0.143933191895485
-7.48715353012085	-7.89533090591431	-11.1032524108887	-0.0649369135499001	0.212763607501984	0.143658101558685
-7.48503875732422	-7.90812063217163	-11.0909042358398	-0.0649570301175117	0.212969586253166	0.143750637769699
-7.48203420639038	-7.89736890792847	-11.0830221176147	-0.0650043338537216	0.212887972593307	0.143545553088188
-7.48158073425293	-7.90576505661011	-11.096061706543	-0.064973495900631	0.212777197360992	0.143478661775589
-7.47974109649658	-7.91500425338745	-11.0824518203735	-0.0651392936706543	0.212987616658211	0.143500134348869
-7.4845552444458	-7.9082989692688	-11.070351600647	-0.0650397390127182	0.21288175880909	0.143377795815468
-7.47704982757568	-7.91686964035034	-11.0954132080078	-0.0649983510375023	0.212758362293243	0.14319309592247
-7.48030567169189	-7.92189025878906	-11.0875110626221	-0.0650307685136795	0.212950617074966	0.143366500735283
-7.48430967330933	-7.91572618484497	-11.0652151107788	-0.0651136487722397	0.212717562913895	0.143250271677971
-7.48162460327148	-7.92645168304443	-11.0866746902466	-0.064951553940773	0.212668061256409	0.143026411533356
-7.48915195465088	-7.93303489685059	-11.0720748901367	-0.0650283619761467	0.212954133749008	0.143138557672501
-7.49080801010132	-7.92350673675537	-11.0692319869995	-0.0648926571011543	0.212676927447319	0.142925947904587
-7.48998260498047	-7.93700647354126	-11.0789251327515	-0.0649122223258018	0.21268467605114	0.14284835755825
-7.49950122833252	-7.93566370010376	-11.0666341781616	-0.0650229826569557	0.212788194417953	0.142919450998306
-7.50634813308716	-7.93211650848389	-11.05930519104	-0.0648262351751328	0.212574198842049	0.142760738730431
-7.50204658508301	-7.94064092636108	-11.0829381942749	-0.0647898614406586	0.212585031986237	0.142632558941841
-7.51324939727783	-7.9395956993103	-11.0642127990723	-0.0647837221622467	0.21250855922699	0.14279942214489
-7.51484251022339	-7.93984794616699	-11.065601348877	-0.0647331923246384	0.212399452924728	0.142574325203896
-7.51866674423218	-7.94733142852783	-11.0804901123047	-0.0647508651018143	0.212356060743332	0.142490908503532
-7.5271201133728	-7.94861268997192	-11.059157371521	-0.0646203309297562	0.212453782558441	0.142576798796654
-7.52470827102661	-7.93817186355591	-11.0696201324463	-0.0644169822335243	0.212065413594246	0.142279043793678
-7.52901649475098	-7.95124769210815	-11.0763874053955	-0.0645934417843819	0.212165996432304	0.142317444086075
-7.54059362411499	-7.94824743270874	-11.0572204589844	-0.0644988641142845	0.212092235684395	0.142236694693565
-7.54237174987793	-7.93631076812744	-11.0687608718872	-0.064350962638855	0.211965426802635	0.142002463340759
-7.54612159729004	-7.94924020767212	-11.0807838439941	-0.0643429234623909	0.211854636669159	0.14193831384182
-7.55365657806396	-7.94338035583496	-11.0551385879517	-0.0643467307090759	0.211735352873802	0.141930267214775
-7.55162620544434	-7.94045400619507	-11.0759220123291	-0.064240038394928	0.21157930791378	0.141724810004234
-7.55995321273804	-7.95233726501465	-11.0793056488037	-0.0642710030078888	0.211580514907837	0.141646221280098
-7.5601806640625	-7.9444785118103	-11.0603065490723	-0.0642107874155045	0.211620762944221	0.141585022211075
-7.56335926055908	-7.93708419799805	-11.0803546905518	-0.0640180632472038	0.211285457015038	0.141373455524445
-7.56582164764404	-7.94812679290771	-11.0763826370239	-0.0641788169741631	0.211373448371887	0.141333550214767
-7.57544040679932	-7.9391770362854	-11.0683126449585	-0.0640197396278381	0.211397066712379	0.141240060329437
-7.5705418586731	-7.93735837936401	-11.0857610702515	-0.0639537498354912	0.211142480373383	0.140965729951859
-7.57409191131592	-7.94362783432007	-11.0890798568726	-0.0639262348413467	0.211237668991089	0.140928521752357
-7.57544136047363	-7.93560695648193	-11.0710468292236	-0.0639392659068108	0.211111396551132	0.140913724899292
-7.57657432556152	-7.9330530166626	-11.0916128158569	-0.0638378039002419	0.210978612303734	0.140492916107178
-7.58169078826904	-7.93719100952148	-11.0893001556396	-0.0637679174542427	0.211190775036812	0.140532359480858
-7.58274841308594	-7.92498302459717	-11.0832090377808	-0.0636401697993279	0.211072966456413	0.140364691615105
-7.5813512802124	-7.92032718658447	-11.096586227417	-0.063581570982933	0.210824832320213	0.140092223882675
-7.58462619781494	-7.9312801361084	-11.1036252975464	-0.063741110265255	0.210964486002922	0.140130445361137
-7.58977031707764	-7.92888450622559	-11.0923328399658	-0.0636688321828842	0.211062669754028	0.140105485916138
-7.59384679794312	-7.91826963424683	-11.0887603759766	-0.0635318383574486	0.210789874196053	0.139950349926949
-7.58980894088745	-7.92334842681885	-11.1101999282837	-0.0635072737932205	0.210752591490746	0.139739230275154
-7.59353113174438	-7.92696762084961	-11.1106214523315	-0.0634643584489822	0.210847228765488	0.13983778655529
-7.59616184234619	-7.91979646682739	-11.0907068252563	-0.0635270476341248	0.210628971457481	0.13974292576313
-7.59590101242065	-7.92158842086792	-11.1201372146606	-0.0634952783584595	0.210605844855309	0.139479860663414
-7.59650421142578	-7.92875623703003	-11.1186199188232	-0.0634397119283676	0.210708126425743	0.139581441879272
-7.597252368927	-7.92141628265381	-11.0970067977905	-0.0634951442480087	0.210727289319038	0.139469161629677
-7.59847736358643	-7.91971254348755	-11.115571975708	-0.0634075999259949	0.21041476726532	0.139281824231148
-7.59661102294922	-7.93362379074097	-11.1154098510742	-0.0636143088340759	0.210619941353798	0.139235079288483
-7.60553359985352	-7.92743253707886	-11.098090171814	-0.0636494681239128	0.210535496473312	0.139204144477844
-7.5999116897583	-7.92595052719116	-11.1103582382202	-0.0635467395186424	0.210406854748726	0.138975992798805
-7.59684801101685	-7.93652868270874	-11.1246242523193	-0.0636283755302429	0.21048130095005	0.138849213719368
-7.6004490852356	-7.93251991271973	-11.0943870544434	-0.0637383311986923	0.210468500852585	0.139019057154655
-7.59768962860107	-7.92868995666504	-11.0962390899658	-0.0638014897704124	0.210334360599518	0.138796553015709
-7.59144353866577	-7.93515205383301	-11.1065349578857	-0.0638337507843971	0.210329577326775	0.138732403516769
-7.59780359268188	-7.93862152099609	-11.0816097259521	-0.0640056505799294	0.210471302270889	0.138902097940445
-7.58899354934692	-7.92630434036255	-11.0835933685303	-0.0639599040150642	0.210166484117508	0.138689562678337
-7.58655500411987	-7.93434572219849	-11.0893459320068	-0.0641298145055771	0.210154682397842	0.138678401708603
-7.58785820007324	-7.94035959243774	-11.0788536071777	-0.0643305256962776	0.210312440991402	0.138767153024673
-7.58877611160278	-7.92717695236206	-11.0528373718262	-0.064282052218914	0.210170030593872	0.138756901025772
-7.57832050323486	-7.92641353607178	-11.0636425018311	-0.0643004849553108	0.210018619894981	0.138637229800224
-7.57240915298462	-7.93053340911865	-11.0689039230347	-0.0644451975822449	0.210080146789551	0.138606488704681
-7.57079553604126	-7.92581033706665	-11.0341634750366	-0.0645044595003128	0.209958672523499	0.138731300830841
-7.56338834762573	-7.92150449752808	-11.0352840423584	-0.0645248368382454	0.209855675697327	0.138493537902832
-7.5630145072937	-7.92380571365356	-11.0416059494019	-0.0646597295999527	0.209856376051903	0.138448163866997
-7.56114292144775	-7.92665529251099	-11.0155410766602	-0.0646892786026001	0.209989249706268	0.138531371951103
-7.55102396011353	-7.91601467132568	-11.005334854126	-0.0646236687898636	0.209759101271629	0.138308122754097
-7.54960775375366	-7.91817426681519	-11.011887550354	-0.0647268816828728	0.20967361330986	0.138298958539963
-7.54829120635986	-7.93201684951782	-10.9969301223755	-0.0649392604827881	0.209881737828255	0.138268113136292
-7.54881811141968	-7.92342710494995	-10.9874906539917	-0.0648462921380997	0.209736108779907	0.138148054480553
-7.54368257522583	-7.92018604278564	-10.9888935089111	-0.0648894011974335	0.209644183516502	0.13796854019165
-7.54136419296265	-7.93275928497314	-10.9943494796753	-0.0649507194757462	0.209662988781929	0.137858659029007
-7.54064559936523	-7.93030595779419	-10.9689521789551	-0.0650163516402245	0.209626987576485	0.137980237603188
-7.53610372543335	-7.92646408081055	-10.9704246520996	-0.0650895610451698	0.209491193294525	0.137734830379486
-7.541579246521	-7.93704748153687	-10.9749412536621	-0.0651186406612396	0.20959247648716	0.137641623616219
-7.53234577178955	-7.93526983261108	-10.9608001708984	-0.0652355030179024	0.209647536277771	0.137697011232376
-7.52907848358154	-7.92361450195313	-10.9556980133057	-0.0651576966047287	0.209357097744942	0.137454077601433
-7.52789163589478	-7.93260860443115	-10.958722114563	-0.0652214363217354	0.209221109747887	0.137464433908463
-7.51919651031494	-7.93786334991455	-10.9452714920044	-0.0654935166239738	0.209357813000679	0.137428149580956
-7.52300405502319	-7.92389154434204	-10.9242362976074	-0.065436989068985	0.20925347507	0.137349709868431
-7.51224613189697	-7.9215259552002	-10.9324922561646	-0.0653710290789604	0.209066897630692	0.13713201880455
-7.5042142868042	-7.92879295349121	-10.9356803894043	-0.0654737278819084	0.209183484315872	0.137048184871674
-7.50696039199829	-7.92120504379272	-10.9062509536743	-0.0655425861477852	0.209065347909927	0.1371890604496
-7.49877691268921	-7.91910362243652	-10.8988227844238	-0.0656450614333153	0.208824455738068	0.136883988976479
-7.49006175994873	-7.92057371139526	-10.9120044708252	-0.0656172409653664	0.208682760596275	0.136724263429642
-7.49023962020874	-7.92650938034058	-10.8908100128174	-0.0656306892633438	0.20899498462677	0.136766389012337
-7.4884786605835	-7.91991806030273	-10.8731374740601	-0.0657816603779793	0.208923414349556	0.136716917157173
-7.48007106781006	-7.91518115997314	-10.8815269470215	-0.0656678304076195	0.2086491137743	0.136445730924606
-7.47605800628662	-7.92660236358643	-10.8826503753662	-0.0657998695969582	0.20867957174778	0.136363133788109
-7.4792308807373	-7.9290599822998	-10.8624687194824	-0.06596889346838	0.20885281264782	0.136379852890968
-7.47859048843384	-7.92558145523071	-10.8498239517212	-0.0659495517611504	0.208680331707001	0.136320292949677
-7.47233724594116	-7.92783641815186	-10.872504234314	-0.0658644810318947	0.2085782289505	0.136088877916336
-7.47207069396973	-7.93335723876953	-10.8757820129395	-0.0659042447805405	0.208638429641724	0.136093258857727
-7.47714853286743	-7.93230962753296	-10.8520631790161	-0.0659070834517479	0.208515658974648	0.136215090751648
-7.47158145904541	-7.92990303039551	-10.8536882400513	-0.0659763813018799	0.20840921998024	0.136006757616997
-7.46758556365967	-7.93583726882935	-10.8658390045166	-0.0659470111131668	0.208363920450211	0.135857447981834
-7.47414255142212	-7.94205474853516	-10.8525133132935	-0.0660177618265152	0.208504289388657	0.136020347476006
-7.47233581542969	-7.93989133834839	-10.8360528945923	-0.0659976229071617	0.20837114751339	0.135920658707619
-7.46974992752075	-7.93261003494263	-10.849983215332	-0.0658339560031891	0.208162620663643	0.135664463043213
-7.47374248504639	-7.94616842269897	-10.8561658859253	-0.0661079809069633	0.208335980772972	0.13574543595314
-7.4798903465271	-7.9518780708313	-10.8389921188354	-0.0661059319972992	0.208367645740509	0.135810658335686
-7.48381900787354	-7.94127464294434	-10.8240013122559	-0.0659759789705276	0.208212792873383	0.135699138045311
-7.47798633575439	-7.9471378326416	-10.8529176712036	-0.0660292208194733	0.208242684602737	0.135613277554512
-7.48491096496582	-7.96064233779907	-10.8554191589355	-0.0660752132534981	0.208311945199966	0.135699257254601
-7.48804140090942	-7.95743179321289	-10.8383712768555	-0.0660617128014565	0.208307027816772	0.135835111141205
-7.48800086975098	-7.95657157897949	-10.8486490249634	-0.066042423248291	0.208285138010979	0.135687708854675
-7.49316167831421	-7.96541213989258	-10.8651647567749	-0.0660578981041908	0.208293288946152	0.135632291436195
-7.4972996711731	-7.96877193450928	-10.8457546234131	-0.0660542249679565	0.208557069301605	0.135797798633575
-7.49922752380371	-7.96018218994141	-10.8540878295898	-0.0659508928656578	0.208369210362434	0.135662093758583
-7.50099802017212	-7.96872329711914	-10.8675317764282	-0.0660420209169388	0.208348572254181	0.135661214590073
-7.503173828125	-7.98074197769165	-10.8576354980469	-0.0661944076418877	0.208681061863899	0.135701015591621
-7.51233720779419	-7.96987104415894	-10.8608131408691	-0.0660455524921417	0.208706304430962	0.135704532265663
-7.50513935089111	-7.97294616699219	-10.8756542205811	-0.0660528987646103	0.2085130661726	0.13553187251091
-7.51140594482422	-7.98329401016235	-10.8833341598511	-0.0660773888230324	0.208797693252563	0.135618478059769
-7.51742315292358	-7.97750043869019	-10.865629196167	-0.06610357016325	0.208810284733772	0.135741263628006
-7.51430606842041	-7.97384929656982	-10.8744487762451	-0.0661279782652855	0.208742767572403	0.135610938072205
-7.51617622375488	-7.98078584671021	-10.8873500823975	-0.0661348029971123	0.208809152245522	0.135599136352539
-7.52260541915894	-7.98247146606445	-10.8749570846558	-0.0662113800644875	0.209084019064903	0.135908886790276
-7.51732635498047	-7.96896266937256	-10.877423286438	-0.0661576390266418	0.208884492516518	0.135792106389999
-7.51825428009033	-7.97262763977051	-10.8833465576172	-0.066216379404068	0.208805426955223	0.135755702853203
-7.51704597473145	-7.97908782958984	-10.8834095001221	-0.0664604902267456	0.209089294075966	0.135932609438896
-7.51941299438477	-7.96671152114868	-10.8668813705444	-0.0663761124014854	0.209055289626122	0.136014237999916
-7.51488590240479	-7.96004962921143	-10.8716068267822	-0.0664513409137726	0.208957627415657	0.135935723781586
-7.50799465179443	-7.96436500549316	-10.8877401351929	-0.06645417958498	0.209142759442329	0.136024087667465
-7.5097222328186	-7.95553970336914	-10.8566131591797	-0.066419318318367	0.209104359149933	0.136240750551224
-7.50323677062988	-7.95047616958618	-10.8552618026733	-0.0664463266730309	0.20894929766655	0.13610078394413
-7.5012149810791	-7.954345703125	-10.8726987838745	-0.0664871856570244	0.209068059921265	0.13610814511776
-7.50161027908325	-7.95511484146118	-10.8571434020996	-0.0665010213851929	0.209322690963745	0.136337578296661
-7.49742221832275	-7.9445595741272	-10.8468990325928	-0.0665516033768654	0.209218353033066	0.136320799589157
-7.49833011627197	-7.94343662261963	-10.8599414825439	-0.0664287358522415	0.2091363966465	0.136259585618973
-7.49754667282104	-7.95477533340454	-10.8601341247559	-0.0665349662303925	0.209396451711655	0.136356353759766
-7.50468063354492	-7.95656871795654	-10.8389921188354	-0.0666646212339401	0.209583953022957	0.136447161436081
-7.50741100311279	-7.94839525222778	-10.8450164794922	-0.0665410608053207	0.209404036402702	0.136443927884102
-7.50113964080811	-7.95743131637573	-10.8693809509277	-0.0664962157607079	0.209513023495674	0.136422529816628
-7.50910472869873	-7.96165132522583	-10.8488845825195	-0.066572405397892	0.20955890417099	0.136693701148033
-7.51314878463745	-7.95449256896973	-10.8385753631592	-0.0665433332324028	0.209583207964897	0.136798322200775
-7.51141881942749	-7.95915460586548	-10.8573274612427	-0.0664957910776138	0.209455847740173	0.136692300438881
-7.51608419418335	-7.96546030044556	-10.8483180999756	-0.0664971917867661	0.209565237164497	0.136894792318344
-7.52440595626831	-7.96615839004517	-10.8328638076782	-0.0665059983730316	0.20971243083477	0.137146636843681
-7.52243041992188	-7.95485687255859	-10.8390188217163	-0.0663033053278923	0.209409713745117	0.137038305401802
-7.51905679702759	-7.96517992019653	-10.8416385650635	-0.0664156526327133	0.209453657269478	0.137146413326263
-7.52609634399414	-7.96994543075562	-10.8256673812866	-0.0665490105748177	0.209687501192093	0.137328162789345
-7.53141069412231	-7.96170902252197	-10.8150444030762	-0.0663545802235603	0.209556087851524	0.13730850815773
-7.52773761749268	-7.96644401550293	-10.8428707122803	-0.0663481578230858	0.209543868899345	0.137278646230698
-7.53491592407227	-7.97026491165161	-10.8296899795532	-0.0664573088288307	0.209719374775887	0.137489795684814
-7.5343279838562	-7.96577453613281	-10.8060255050659	-0.0663371980190277	0.209573104977608	0.137595102190971
-7.53373670578003	-7.96667623519897	-10.8289804458618	-0.0664431676268578	0.20954167842865	0.13747251033783
-7.54264211654663	-7.97635316848755	-10.8166828155518	-0.0664522796869278	0.209800630807877	0.1377874314785
-7.54475164413452	-7.97227430343628	-10.7986211776733	-0.0663161128759384	0.209769234061241	0.137819439172745
-7.54560995101929	-7.96818447113037	-10.8109941482544	-0.0662562325596809	0.209689199924469	0.137778863310814
-7.54918813705444	-7.98185729980469	-10.807713508606	-0.0664790421724319	0.209878847002983	0.137935355305672
-7.55549478530884	-7.98130989074707	-10.7918300628662	-0.0664763301610947	0.209981039166451	0.138072714209557
-7.55708837509155	-7.9766960144043	-10.7935132980347	-0.0663921609520912	0.209912985563278	0.138039097189903
-7.56018257141113	-7.99078607559204	-10.7993640899658	-0.0663578063249588	0.20997878909111	0.138103201985359
-7.56816959381104	-7.99035549163818	-10.7727308273315	-0.0664090886712074	0.210090696811676	0.138393610715866
-7.56599855422974	-7.98818254470825	-10.7751502990723	-0.0665143206715584	0.210066214203835	0.138327106833458
-7.57291173934937	-8.00439167022705	-10.783275604248	-0.066560223698616	0.210125267505646	0.138326838612556
-7.58029985427856	-8.00889778137207	-10.7668371200562	-0.0665364414453506	0.210461780428886	0.138634204864502
-7.57862424850464	-7.9995265007019	-10.7645273208618	-0.0664730295538902	0.210346788167953	0.138638362288475
-7.58455419540405	-8.00734901428223	-10.7650861740112	-0.0665367618203163	0.210291832685471	0.138663679361343
-7.58558750152588	-8.02118492126465	-10.7616338729858	-0.0666767582297325	0.210576638579369	0.138854905962944
-7.59468841552734	-8.01558399200439	-10.735954284668	-0.066712349653244	0.210650265216827	0.138974562287331
-7.59240388870239	-8.01673126220703	-10.7450218200684	-0.0667187198996544	0.210511669516563	0.138933524489403
-7.59074735641479	-8.02483654022217	-10.7520160675049	-0.0666888505220413	0.210803866386414	0.139039069414139
-7.59993457794189	-8.02390384674072	-10.7134284973145	-0.0667523294687271	0.210888892412186	0.139296963810921
-7.59904193878174	-8.02296829223633	-10.7130126953125	-0.0668787658214569	0.210832118988037	0.139232769608498
-7.60234689712524	-8.03100776672363	-10.7291259765625	-0.0667513459920883	0.211029186844826	0.139259487390518
-7.61175489425659	-8.03766632080078	-10.7101469039917	-0.0668757110834122	0.211368530988693	0.139558911323547
-7.6102991104126	-8.02744579315186	-10.6960096359253	-0.0668846145272255	0.211331114172935	0.139561206102371
-7.61184120178223	-8.03022384643555	-10.7127103805542	-0.0667697563767433	0.211233422160149	0.139587104320526
-7.61513948440552	-8.04219913482666	-10.7059440612793	-0.0670054703950882	0.211549654603004	0.139793336391449
-7.62748670578003	-8.03659915924072	-10.6870050430298	-0.0670093148946762	0.211722284555435	0.139967516064644
-7.63437175750732	-8.03274345397949	-10.682017326355	-0.0669361874461174	0.211764693260193	0.140044450759888
-7.63026189804077	-8.04123687744141	-10.7022371292114	-0.0669181942939758	0.211925268173218	0.140042722225189
-7.64241600036621	-8.0450325012207	-10.6880016326904	-0.0671220421791077	0.212076753377914	0.140295475721359
-7.65441799163818	-8.04415035247803	-10.6685943603516	-0.067126639187336	0.212135463953018	0.14045612514019
-7.65170383453369	-8.04600524902344	-10.6830434799194	-0.067199818789959	0.212154686450958	0.140315040946007
-7.66483306884766	-8.05598068237305	-10.6793403625488	-0.0673650130629539	0.212526977062225	0.140598565340042
-7.67650413513184	-8.05474472045898	-10.6557426452637	-0.0672496929764748	0.212683260440826	0.140764608979225
-7.67805051803589	-8.04891777038574	-10.6660633087158	-0.0672411918640137	0.212551519274712	0.140643700957298
-7.68747758865356	-8.06319808959961	-10.6725940704346	-0.0674370676279068	0.212861642241478	0.140921175479889
-7.69888401031494	-8.06516456604004	-10.6598300933838	-0.0675184205174446	0.212989762425423	0.141148701310158
-7.710045337677	-8.05592060089111	-10.648720741272	-0.067448303103447	0.213085621595383	0.141175270080566
-7.71231079101563	-8.0645809173584	-10.673939704895	-0.0676135271787643	0.213235184550285	0.14125669002533
-7.72378492355347	-8.07006740570068	-10.6604433059692	-0.0677263736724854	0.213374599814415	0.141480728983879
-7.72958469390869	-8.06305885314941	-10.6379899978638	-0.0677557364106178	0.213482275605202	0.141641363501549
-7.7330527305603	-8.06176567077637	-10.6532459259033	-0.0677966326475143	0.213529974222183	0.141534805297852
-7.74291849136353	-8.07098197937012	-10.6581153869629	-0.0678878501057625	0.213708773255348	0.141758993268013
-7.74961376190186	-8.07120513916016	-10.630916595459	-0.067979134619236	0.214026376605034	0.141938075423241
-7.750159740448	-8.06070327758789	-10.6297369003296	-0.0680032968521118	0.213984683156013	0.141984328627586
-7.75568437576294	-8.05976963043213	-10.642520904541	-0.0680551305413246	0.21394057571888	0.142121180891991
-7.76107788085938	-8.06902408599854	-10.6294136047363	-0.0682382732629776	0.214215070009232	0.142321720719337
-7.76878833770752	-8.06466865539551	-10.6105165481567	-0.0682567283511162	0.214330106973648	0.14249487221241
-7.77173471450806	-8.0532169342041	-10.6074924468994	-0.0681340098381042	0.214267492294312	0.142569184303284
-7.77298450469971	-8.06147861480713	-10.6209259033203	-0.0682004392147064	0.214389637112617	0.142582967877388
-7.78208351135254	-8.06431102752686	-10.5986413955688	-0.068293385207653	0.214530199766159	0.142896860837936
-7.78023815155029	-8.05608940124512	-10.5873603820801	-0.0682654157280922	0.214326530694962	0.143035560846329
-7.78255748748779	-8.06418514251709	-10.6013336181641	-0.0682504624128342	0.214333951473236	0.143023461103439
-7.79042291641235	-8.0701904296875	-10.585132598877	-0.0683430731296539	0.214548423886299	0.143391266465187
-7.78890514373779	-8.06095409393311	-10.58420753479	-0.0682496801018715	0.214370086789131	0.143343150615692
-7.79017066955566	-8.07292175292969	-10.5886631011963	-0.0683802738785744	0.21431577205658	0.143450438976288
-7.79589700698853	-8.08031558990479	-10.5829277038574	-0.0684331804513931	0.214515149593353	0.143696218729019
-7.80442810058594	-8.07640361785889	-10.5673923492432	-0.0683121457695961	0.21432226896286	0.14370284974575
-7.80170774459839	-8.08360481262207	-10.5867223739624	-0.0683184266090393	0.214305967092514	0.143740057945251
-7.80824327468872	-8.08808135986328	-10.5844993591309	-0.0682286620140076	0.21440178155899	0.144060790538788
-7.81317520141602	-8.09112644195557	-10.5587425231934	-0.0683336555957794	0.21430067718029	0.144142553210258
-7.8172779083252	-8.09568881988525	-10.5812702178955	-0.0682369768619537	0.214190453290939	0.144066631793976
-7.82345962524414	-8.10765743255615	-10.5761289596558	-0.068216934800148	0.214390531182289	0.14433079957962
-7.8254075050354	-8.10072135925293	-10.5608768463135	-0.0681859627366066	0.214176431298256	0.144337221980095
-7.82784366607666	-8.10578060150146	-10.5839881896973	-0.0680826455354691	0.2140002399683	0.144332066178322
-7.82918882369995	-8.11981391906738	-10.5729084014893	-0.0682289600372314	0.214129313826561	0.144475877285004
-7.84095573425293	-8.11615467071533	-10.5567417144775	-0.0681749433279037	0.214003056287766	0.144549980759621
-7.83593225479126	-8.12189769744873	-10.5751523971558	-0.0680181905627251	0.21380577981472	0.144481584429741
-7.8374195098877	-8.13034439086914	-10.5823488235474	-0.0680565983057022	0.213771015405655	0.144556611776352
-7.84678554534912	-8.13019752502441	-10.558913230896	-0.0680379271507263	0.213701099157333	0.14474219083786
-7.84578466415405	-8.13238620758057	-10.5816946029663	-0.0680010095238686	0.213493153452873	0.1445252597332
-7.84415721893311	-8.14191627502441	-10.5909881591797	-0.0680227056145668	0.213417530059814	0.144500747323036
-7.85290479660034	-8.1463680267334	-10.5756816864014	-0.0680819824337959	0.213498070836067	0.144721925258636
-7.84607839584351	-8.1406078338623	-10.5834093093872	-0.0679026618599892	0.213122844696045	0.144524425268173
-7.84307956695557	-8.15359878540039	-10.5919532775879	-0.0680414810776711	0.21316260099411	0.144626468420029
-7.85150146484375	-8.15269756317139	-10.5783519744873	-0.0680476501584053	0.213111683726311	0.144646525382996
-7.84503984451294	-8.15098762512207	-10.5905094146729	-0.0679328665137291	0.212828814983368	0.144551023840904
-7.83955001831055	-8.15503215789795	-10.6140556335449	-0.0679874494671822	0.21278490126133	0.14451390504837
-7.84329891204834	-8.15701198577881	-10.5901489257813	-0.0680375397205353	0.212688326835632	0.14472159743309
-7.83568620681763	-8.15489768981934	-10.6093978881836	-0.0679946318268776	0.212420985102654	0.144569054245949
-7.83880424499512	-8.16315078735352	-10.6268768310547	-0.0680778920650482	0.21247424185276	0.144574701786041
-7.84182167053223	-8.1628589630127	-10.6076679229736	-0.0680321231484413	0.212526544928551	0.144702047109604
-7.83568048477173	-8.15668296813965	-10.627423286438	-0.0680024921894073	0.212180942296982	0.144529148936272
-7.83393907546997	-8.16724967956543	-10.6386756896973	-0.0682529732584953	0.212281510233879	0.144624412059784
-7.83696031570435	-8.17100524902344	-10.6368017196655	-0.0682961419224739	0.212251201272011	0.144643351435661
-7.83588600158691	-8.15682697296143	-10.6376914978027	-0.0681388601660728	0.212081506848335	0.144617438316345
-7.83215427398682	-8.16661548614502	-10.6569786071777	-0.0683032721281052	0.212014853954315	0.144564598798752
-7.83672523498535	-8.16959095001221	-10.6447486877441	-0.0683337226510048	0.21195861697197	0.144828051328659
-7.8310022354126	-8.15907001495361	-10.6519947052002	-0.0684690624475479	0.211716562509537	0.144833892583847
-7.83456230163574	-8.17173385620117	-10.6725931167603	-0.0684986114501953	0.211651727557182	0.144899487495422
-7.82917976379395	-8.16485691070557	-10.6581144332886	-0.0685295462608337	0.211684957146645	0.145143985748291
-7.82845067977905	-8.15532398223877	-10.6716279983521	-0.068564236164093	0.211412623524666	0.145104497671127
-7.82401847839355	-8.16758632659912	-10.6792011260986	-0.0687081217765808	0.211447983980179	0.145320519804955
-7.82608413696289	-8.15505599975586	-10.6654653549194	-0.0688154101371765	0.211482301354408	0.145430713891983
-7.82330274581909	-8.14890670776367	-10.6713552474976	-0.0687046274542809	0.211173191666603	0.145407006144524
-7.81213808059692	-8.15384006500244	-10.6888027191162	-0.0687421858310699	0.211220100522041	0.145506426692009
-7.81687784194946	-8.14924430847168	-10.6669511795044	-0.0688379406929016	0.21118326485157	0.145822212100029
-7.81300354003906	-8.14476108551025	-10.6717224121094	-0.0688665434718132	0.21101950109005	0.14570976793766
-7.80752277374268	-8.15112495422363	-10.687216758728	-0.0688178390264511	0.21106518805027	0.145806416869164
-7.81148481369019	-8.14882564544678	-10.6647109985352	-0.0689250156283379	0.211195439100266	0.146076396107674
-7.80377531051636	-8.14143657684326	-10.6756544113159	-0.0688346326351166	0.210917249321938	0.146002039313316
-7.79941129684448	-8.14631748199463	-10.6882133483887	-0.0689257606863976	0.210871145129204	0.146147415041924
-7.80615139007568	-8.14431285858154	-10.666407585144	-0.0690769031643867	0.21102699637413	0.146302282810211
-7.8010835647583	-8.13988780975342	-10.6685562133789	-0.0689917877316475	0.210756659507751	0.146340191364288
-7.79196882247925	-8.14376449584961	-10.6864767074585	-0.0690566077828407	0.210806354880333	0.146375864744186
-7.80015993118286	-8.1392993927002	-10.6685218811035	-0.0690788179636002	0.210818275809288	0.14665812253952
-7.79767560958862	-8.1378173828125	-10.6670436859131	-0.0690526217222214	0.210607022047043	0.146568685770035
-7.79249000549316	-8.14098167419434	-10.686146736145	-0.0691907703876495	0.21062907576561	0.146605730056763
-7.7934455871582	-8.14589977264404	-10.660177230835	-0.0692190751433373	0.210678964853287	0.146905764937401
-7.78567695617676	-8.13187599182129	-10.6632690429688	-0.0690503865480423	0.210390314459801	0.146756589412689
-7.78285980224609	-8.13734340667725	-10.6738004684448	-0.0692327246069908	0.210370853543282	0.146892935037613
-7.7829761505127	-8.14363956451416	-10.6625947952271	-0.069415807723999	0.210418492555618	0.147074267268181
-7.78050518035889	-8.13361263275146	-10.6525402069092	-0.0693072155117989	0.210303008556366	0.146992787718773
-7.77241134643555	-8.1386775970459	-10.6728391647339	-0.0693375021219254	0.2102340310812	0.147022247314453
-7.77101898193359	-8.13990592956543	-10.6605577468872	-0.0693858787417412	0.210171163082123	0.147234961390495
-7.76971578598022	-8.12896537780762	-10.6460475921631	-0.0693629011511803	0.210069343447685	0.147231563925743
-7.76659679412842	-8.13516330718994	-10.6669836044312	-0.0694337263703346	0.209934443235397	0.147174879908562
-7.76456356048584	-8.13885593414307	-10.6465892791748	-0.0694527328014374	0.210145741701126	0.147327721118927
-7.75963973999023	-8.12963676452637	-10.6423444747925	-0.0693370252847672	0.209984883666039	0.147246986627579
-7.75720977783203	-8.13418769836426	-10.651123046875	-0.0693245306611061	0.209758400917053	0.147246450185776
-7.75470972061157	-8.14105319976807	-10.6434860229492	-0.0694986507296562	0.209975138306618	0.147314131259918
-7.75926542282104	-8.13041305541992	-10.6288585662842	-0.0693002343177795	0.209788933396339	0.147298589348793
-7.74926328659058	-8.13684272766113	-10.6448450088501	-0.0693367198109627	0.209701225161552	0.147184327244759
-7.75680255889893	-8.1422758102417	-10.6385908126831	-0.0693418979644775	0.209767118096352	0.147220849990845
-7.75553464889526	-8.1356782913208	-10.6172409057617	-0.0693234577775002	0.209632009267807	0.147324964404106
-7.75400829315186	-8.13962936401367	-10.632363319397	-0.0692149624228477	0.209507152438164	0.147090926766396
-7.75849008560181	-8.14734745025635	-10.6168737411499	-0.0692645832896233	0.209694489836693	0.147281721234322
-7.75459289550781	-8.13931465148926	-10.6135673522949	-0.0691877231001854	0.209490939974785	0.147254049777985
-7.75644636154175	-8.14345932006836	-10.6153507232666	-0.0691506415605545	0.209302365779877	0.147172644734383
-7.7573881149292	-8.15397834777832	-10.6086273193359	-0.0692507103085518	0.209482550621033	0.147333979606628
-7.76205968856812	-8.14954566955566	-10.5858869552612	-0.0691381692886353	0.209310755133629	0.147324457764626
-7.76201009750366	-8.14849948883057	-10.5934410095215	-0.0690596625208855	0.209247186779976	0.14717923104763
-7.76240253448486	-8.15753936767578	-10.6054201126099	-0.0690660253167152	0.209291651844978	0.147208943963051
-7.76332902908325	-8.15854072570801	-10.5778341293335	-0.0691279768943787	0.209182694554329	0.147318676114082
-7.76530742645264	-8.15951728820801	-10.5828018188477	-0.0691171661019325	0.209011062979698	0.147107183933258
-7.76930952072144	-8.16662311553955	-10.5893936157227	-0.0689502060413361	0.209211021661758	0.14725136756897
-7.77046871185303	-8.16727828979492	-10.5623416900635	-0.0689957439899445	0.209145173430443	0.147283554077148
-7.77203798294067	-8.16823482513428	-10.578462600708	-0.0688831582665443	0.2088952511549	0.147136077284813
-7.7722635269165	-8.1803503036499	-10.578727722168	-0.0689767077565193	0.208956465125084	0.147191867232323
-7.77980804443359	-8.17677402496338	-10.5571584701538	-0.0690357685089111	0.208930477499962	0.147259831428528
-7.78036785125732	-8.17533874511719	-10.563346862793	-0.0689535737037659	0.208767265081406	0.147196903824806
-7.77446126937866	-8.18548774719238	-10.5718927383423	-0.0688831508159637	0.208713561296463	0.147185415029526
-7.78429365158081	-8.18234252929688	-10.5467309951782	-0.0689641982316971	0.208673045039177	0.147345393896103
-7.78129720687866	-8.18057155609131	-10.5544137954712	-0.0688609480857849	0.208481967449188	0.147175297141075
-7.78181600570679	-8.19167613983154	-10.5491704940796	-0.0689212083816528	0.208500266075134	0.147226378321648
-7.78961992263794	-8.18683338165283	-10.5310277938843	-0.0689825192093849	0.208505734801292	0.147302314639091
-7.78114891052246	-8.18588161468506	-10.5427694320679	-0.0687815919518471	0.208165511488914	0.147104725241661
-7.781325340271	-8.19659805297852	-10.534049987793	-0.0690697059035301	0.208360657095909	0.147196277976036
-7.7885217666626	-8.19161224365234	-10.5122785568237	-0.0689869076013565	0.208269029855728	0.147216230630875
-7.77662229537964	-8.19303131103516	-10.5291328430176	-0.0689295381307602	0.208126351237297	0.147083938121796
-7.78061389923096	-8.1979284286499	-10.5222368240356	-0.0689327791333199	0.208151951432228	0.147175014019012
-7.77952194213867	-8.19451236724854	-10.4883842468262	-0.068840853869915	0.207996264100075	0.147188737988472
-7.77669525146484	-8.19957637786865	-10.5156946182251	-0.0689432919025421	0.207920759916306	0.146979376673698
-7.78260564804077	-8.21025657653809	-10.4982433319092	-0.0689598545432091	0.208125382661819	0.147161185741425
-7.77707004547119	-8.20137596130371	-10.492359161377	-0.0688466057181358	0.207953095436096	0.147024855017662
-7.77650022506714	-8.20329666137695	-10.5070886611938	-0.0688107311725616	0.207771673798561	0.146910041570663
-7.7778172492981	-8.22029781341553	-10.5025424957275	-0.0690442100167274	0.207994490861893	0.147017896175385
-7.78186798095703	-8.21322059631348	-10.4901733398438	-0.0689276084303856	0.20792843401432	0.14696004986763
-7.77941656112671	-8.21287536621094	-10.5034217834473	-0.0689112693071365	0.20782758295536	0.146860435605049
-7.78048467636108	-8.22441101074219	-10.5105857849121	-0.0689088702201843	0.207815423607826	0.146948486566544
-7.78157758712769	-8.21861839294434	-10.4985771179199	-0.0689464658498764	0.207790717482567	0.14701746404171
-7.78198432922363	-8.21984100341797	-10.515284538269	-0.068974532186985	0.207677736878395	0.146806910634041
-7.78778409957886	-8.23250102996826	-10.5213241577148	-0.068958967924118	0.207789048552513	0.146861210465431
-7.78145885467529	-8.22688102722168	-10.5162734985352	-0.0690014809370041	0.207833215594292	0.146907851099968
-7.78218030929565	-8.21871471405029	-10.5276966094971	-0.0689252242445946	0.207561448216438	0.14669793844223
-7.78159284591675	-8.23110294342041	-10.5392255783081	-0.0691243708133698	0.207648873329163	0.14674112200737
-7.78316068649292	-8.22482490539551	-10.5309381484985	-0.0691636130213737	0.207752674818039	0.146724954247475
-7.78179931640625	-8.22213268280029	-10.5355777740479	-0.0690848603844643	0.207544043660164	0.146575316786766
-7.77537536621094	-8.2275915145874	-10.5602178573608	-0.0691244602203369	0.20763635635376	0.146499931812286
-7.77788782119751	-8.22003364562988	-10.5415267944336	-0.0691275745630264	0.207678958773613	0.146631687879562
-7.77525091171265	-8.21908664703369	-10.543342590332	-0.0692150890827179	0.20746736228466	0.146391689777374
-7.77198266983032	-8.22534561157227	-10.5647869110107	-0.0691529661417007	0.207450076937675	0.146345287561417
-7.77755832672119	-8.22355175018311	-10.5428457260132	-0.06922996789217	0.207651063799858	0.146491423249245
-7.77285194396973	-8.21465396881104	-10.5470342636108	-0.0691696777939796	0.207282945513725	0.146323516964912
-7.76565885543823	-8.22372531890869	-10.5614032745361	-0.0692799985408783	0.207277968525887	0.146344408392906
-7.77188014984131	-8.22435474395752	-10.542013168335	-0.0694218352437019	0.20743615925312	0.146423742175102
-7.7724027633667	-8.21760940551758	-10.5367221832275	-0.0692856088280678	0.207209661602974	0.146423235535622
-7.76480007171631	-8.22240734100342	-10.5574350357056	-0.0692940130829811	0.20715956389904	0.146302849054337
-7.76807308197021	-8.22508144378662	-10.5327796936035	-0.0693546086549759	0.20716580748558	0.146568343043327
-7.76621866226196	-8.22153759002686	-10.5255718231201	-0.0692776367068291	0.207003936171532	0.146491289138794
-7.763747215271	-8.22225093841553	-10.5373191833496	-0.0693170875310898	0.207004114985466	0.146327152848244
-7.76932001113892	-8.2317476272583	-10.5143671035767	-0.0693657025694847	0.207138404250145	0.146637573838234
-7.76578521728516	-8.22306537628174	-10.5049991607666	-0.0691913142800331	0.206973403692245	0.146565198898315
-7.7625560760498	-8.2227840423584	-10.5157308578491	-0.0691166818141937	0.206746816635132	0.146490961313248
-7.76873779296875	-8.23853588104248	-10.5113296508789	-0.0693105384707451	0.20700079202652	0.146640598773956
-7.77652502059937	-8.23074531555176	-10.4902534484863	-0.0690657719969749	0.206851840019226	0.146600246429443
-7.77535676956177	-8.2303991317749	-10.5138149261475	-0.0689881965517998	0.206809058785439	0.146483778953552
-7.77896118164063	-8.24013900756836	-10.506275177002	-0.0690443813800812	0.206760033965111	0.146658822894096
-7.78208541870117	-8.23477935791016	-10.4862613677979	-0.068930983543396	0.206704050302505	0.146707460284233
-7.78531789779663	-8.24531555175781	-10.5060110092163	-0.0689616203308105	0.206565663218498	0.146640658378601
-7.78903722763062	-8.25072479248047	-10.4847421646118	-0.0688650235533714	0.206740826368332	0.146805599331856
-7.79057598114014	-8.24178886413574	-10.4917030334473	-0.0687218979001045	0.206457778811455	0.146791249513626
-7.79413032531738	-8.25448989868164	-10.494158744812	-0.0688716024160385	0.2065160125494	0.146893292665482
-7.80370283126831	-8.25041103363037	-10.4807262420654	-0.0688322782516479	0.20652274787426	0.147002920508385
-7.79896306991577	-8.24700927734375	-10.4883260726929	-0.0687107667326927	0.206307783722878	0.14695893228054
-7.80131244659424	-8.2553882598877	-10.4930582046509	-0.068710021674633	0.206364259123802	0.14695705473423
-7.8016095161438	-8.24865818023682	-10.4706935882568	-0.0687193870544434	0.206153556704521	0.147163793444633
-7.80055999755859	-8.24703311920166	-10.4873399734497	-0.0687177702784538	0.206053420901299	0.146905139088631
-7.80744552612305	-8.2547435760498	-10.475700378418	-0.0686440020799637	0.206131547689438	0.14700111746788
-7.80397605895996	-8.24876594543457	-10.4683952331543	-0.0687187314033508	0.20607553422451	0.147104829549789
-7.79882097244263	-8.24358654022217	-10.4779872894287	-0.0685298144817352	0.205751702189445	0.146927684545517
-7.799889087677	-8.2525463104248	-10.4818277359009	-0.0687119737267494	0.205780893564224	0.147009804844856
-7.80391788482666	-8.25296974182129	-10.4760608673096	-0.0687277242541313	0.205856159329414	0.147102683782578
-7.80478572845459	-8.24486541748047	-10.4674730300903	-0.0685909017920494	0.205657869577408	0.147009834647179
-7.79902076721191	-8.25393962860107	-10.496753692627	-0.0687380209565163	0.205659925937653	0.146870449185371
-7.79893779754639	-8.25433349609375	-10.4919013977051	-0.0686755180358887	0.205693155527115	0.14701908826828
-7.79926633834839	-8.25290966033936	-10.4735536575317	-0.0687009692192078	0.205598890781403	0.146990746259689
-7.79614353179932	-8.2557315826416	-10.4987993240356	-0.068718247115612	0.205558314919472	0.146809577941895
-7.79996776580811	-8.26753711700439	-10.4972705841064	-0.0687224045395851	0.20561146736145	0.146956652402878
-7.79704523086548	-8.26274585723877	-10.4793920516968	-0.068779930472374	0.205559208989143	0.146950259804726
-7.79711866378784	-8.26292991638184	-10.4968423843384	-0.0687215477228165	0.205385997891426	0.14691723883152
-7.79599189758301	-8.27614593505859	-10.497594833374	-0.0688459277153015	0.205504387617111	0.147064343094826
-7.80251979827881	-8.27089023590088	-10.4766445159912	-0.0689480751752853	0.205489873886108	0.147154673933983
-7.79644393920898	-8.27049446105957	-10.485013961792	-0.0688470751047134	0.205349653959274	0.147126153111458
-7.79029035568237	-8.27359580993652	-10.5086088180542	-0.0688483044505119	0.205352991819382	0.147101283073425
-7.79443597793579	-8.2713737487793	-10.4800539016724	-0.0688912719488144	0.20534385740757	0.147308617830276
-7.79389619827271	-8.26873874664307	-10.4860916137695	-0.068949930369854	0.205283135175705	0.14728194475174
-7.78992462158203	-8.2748384475708	-10.5031003952026	-0.0689266100525856	0.205173149704933	0.147187039256096
-7.79512977600098	-8.27688980102539	-10.4862766265869	-0.0690182149410248	0.205429971218109	0.147449597716331
-7.78995370864868	-8.26851463317871	-10.4865169525146	-0.0688967034220696	0.205116674304008	0.147392392158508
-7.78187561035156	-8.27731132507324	-10.4927253723145	-0.0689966008067131	0.205105006694794	0.147457361221313
-7.79095411300659	-8.27454948425293	-10.4788656234741	-0.0690747201442719	0.205203488469124	0.147633016109467
-7.78274774551392	-8.27211666107178	-10.4830770492554	-0.0689119026064873	0.205068483948708	0.147602036595345
-7.78009366989136	-8.27743721008301	-10.4908685684204	-0.0690452232956886	0.205117985606194	0.1477270424366
-7.77890825271606	-8.26945304870605	-10.4677286148071	-0.0690555423498154	0.204999074339867	0.147890418767929
-7.77472972869873	-8.27383899688721	-10.4866628646851	-0.0691149681806564	0.204931393265724	0.147758468985558
-7.77950429916382	-8.28028106689453	-10.464656829834	-0.0691481083631516	0.205157995223999	0.148046925663948
-7.77063703536987	-8.26991653442383	-10.4617376327515	-0.0690276697278023	0.204985499382019	0.147996440529823
-7.7673716545105	-8.27414417266846	-10.4717559814453	-0.0691584050655365	0.205008268356323	0.148078709840775
-7.76882076263428	-8.28204250335693	-10.4515933990479	-0.0692528411746025	0.205133691430092	0.148252815008163
-7.76725721359253	-8.26833057403564	-10.4497509002686	-0.0692293718457222	0.204980835318565	0.148263707756996
-7.76015377044678	-8.2743558883667	-10.4617338180542	-0.0692501664161682	0.204973414540291	0.148242279887199
-7.7609224319458	-8.27698421478271	-10.4357166290283	-0.0692265629768372	0.204990491271019	0.148485168814659
-7.75867319107056	-8.26697540283203	-10.4426584243774	-0.0692916885018349	0.204882800579071	0.148375570774078
-7.75994968414307	-8.28378009796143	-10.4367837905884	-0.069328635931015	0.205065563321114	0.148492038249969
-7.75461483001709	-8.27251815795898	-10.4196472167969	-0.0692974478006363	0.205134719610214	0.148565500974655
-7.75801515579224	-8.26938247680664	-10.4260091781616	-0.0692585036158562	0.204846635460854	0.148516103625298
-7.7570013999939	-8.27974033355713	-10.4254589080811	-0.0694146007299423	0.20518071949482	0.148664817214012
-7.76355457305908	-8.26973819732666	-10.4056787490845	-0.0694202557206154	0.205025121569633	0.148658335208893
-7.75645017623901	-8.27875804901123	-10.4350471496582	-0.0693384483456612	0.205041244626045	0.148618325591087
-7.76184320449829	-8.27646446228027	-10.4160575866699	-0.0693599283695221	0.20519095659256	0.148853495717049
-7.76082944869995	-8.27419376373291	-10.4149560928345	-0.0694325938820839	0.204976350069046	0.148733094334602
-7.7600884437561	-8.28354549407959	-10.4247875213623	-0.0693443566560745	0.205165877938271	0.14882156252861
-7.76105880737305	-8.27906131744385	-10.4042873382568	-0.0694814696907997	0.205247312784195	0.148907646536827
-7.7566990852356	-8.2735013961792	-10.417839050293	-0.0692895725369453	0.204933032393456	0.148810803890228
-7.75619506835938	-8.28281593322754	-10.4233531951904	-0.0694722980260849	0.20511195063591	0.14891442656517
-7.76125288009644	-8.277419090271	-10.3995475769043	-0.069504551589489	0.205095008015633	0.148960545659065
-7.75353908538818	-8.27747821807861	-10.416446685791	-0.0693584680557251	0.204942733049393	0.148827493190765
-7.75603628158569	-8.28289890289307	-10.4244747161865	-0.0694207325577736	0.2050801217556	0.148913472890854
-7.75952482223511	-8.27996063232422	-10.3971691131592	-0.0693374872207642	0.204966172575951	0.149096518754959
-7.7539701461792	-8.28292942047119	-10.4220924377441	-0.0693505182862282	0.204872444272041	0.148867458105087
-7.75893783569336	-8.29228687286377	-10.4143762588501	-0.0694323107600212	0.205016061663628	0.149127513170242
-7.75652933120728	-8.28717136383057	-10.4120588302612	-0.0693348422646523	0.20492134988308	0.149107083678246
-7.75506067276001	-8.28597068786621	-10.4274959564209	-0.0692482814192772	0.204708307981491	0.149034261703491
-7.76038885116577	-8.30043125152588	-10.425820350647	-0.0694805756211281	0.204926401376724	0.149234294891357
-7.76298999786377	-8.29425811767578	-10.4196004867554	-0.0693411901593208	0.20481276512146	0.14924593269825
-7.76164245605469	-8.29936599731445	-10.4411401748657	-0.0693813264369965	0.204771414399147	0.149222075939178
-7.76443958282471	-8.30502223968506	-10.4307270050049	-0.069305531680584	0.20472939312458	0.149455472826958
-7.7663836479187	-8.29662227630615	-10.4214715957642	-0.0692707002162933	0.204670339822769	0.149458393454552
-7.76577425003052	-8.30538177490234	-10.4496622085571	-0.0692783668637276	0.204577669501305	0.149391070008278
-7.77333688735962	-8.3138256072998	-10.4405031204224	-0.0693089887499809	0.20478817820549	0.149616271257401
-7.77157163619995	-8.30516529083252	-10.4425735473633	-0.0692583322525024	0.204569086432457	0.149538233876228
-7.77279663085938	-8.31414890289307	-10.4621725082397	-0.0693390071392059	0.204490527510643	0.149591311812401
-7.77646446228027	-8.31895160675049	-10.4514961242676	-0.0694741159677505	0.204662129282951	0.149690687656403
-7.7770848274231	-8.3098258972168	-10.4568061828613	-0.0692629665136337	0.204344436526299	0.149693056941032
-7.77231979370117	-8.31509399414063	-10.4865951538086	-0.0692488551139832	0.204450398683548	0.149626061320305
-7.77711057662964	-8.31815719604492	-10.4672431945801	-0.0692982822656631	0.204437807202339	0.149915620684624
-7.77212715148926	-8.31129932403564	-10.470911026001	-0.0692916885018349	0.204183518886566	0.149912789463997
-7.77336502075195	-8.31707191467285	-10.4892053604126	-0.0691977739334106	0.204153507947922	0.149801209568977
-7.775146484375	-8.32126331329346	-10.4891901016235	-0.0693018808960915	0.204417169094086	0.150137186050415
-7.76949501037598	-8.3119478225708	-10.4936103820801	-0.0691904127597809	0.204015254974365	0.150011375546455
-7.76928806304932	-8.32083702087402	-10.5090322494507	-0.0692935064435005	0.204109236598015	0.150132477283478
-7.7676215171814	-8.31741046905518	-10.5003938674927	-0.0692839249968529	0.20410344004631	0.150269940495491
-7.7673511505127	-8.31183433532715	-10.4944610595703	-0.0692171156406403	0.204029351472855	0.150191113352776
-7.76033067703247	-8.31982517242432	-10.5258388519287	-0.0691813305020332	0.204099118709564	0.150228872895241
-7.76177310943604	-8.31942939758301	-10.4989805221558	-0.0692228451371193	0.204050421714783	0.150458678603172
-7.75749540328979	-8.31734561920166	-10.5137739181519	-0.0692681074142456	0.203938603401184	0.150325536727905
-7.75978708267212	-8.32690715789795	-10.5201139450073	-0.0692672058939934	0.204123720526695	0.150542795658112
-7.75801801681519	-8.32233905792236	-10.5032873153687	-0.0692495107650757	0.204151600599289	0.150574713945389
-7.75662851333618	-8.32462787628174	-10.5304546356201	-0.0692030042409897	0.204027399420738	0.150612354278564
-7.75542593002319	-8.33463001251221	-10.518253326416	-0.0694924965500832	0.204097762703896	0.150791838765144
-7.76121187210083	-8.32444286346436	-10.5071792602539	-0.0694093778729439	0.204095914959908	0.150888308882713
-7.75035429000854	-8.33366680145264	-10.5294942855835	-0.069412387907505	0.204034820199013	0.150834202766418
-7.75719690322876	-8.33042621612549	-10.5061378479004	-0.0694574043154716	0.204083070158958	0.151135370135307
-7.75129461288452	-8.33239459991455	-10.525429725647	-0.0694616436958313	0.203986585140228	0.150985464453697
-7.75718402862549	-8.3394250869751	-10.5115795135498	-0.0695252567529678	0.204221308231354	0.151209741830826
-7.75435924530029	-8.33140754699707	-10.5067806243896	-0.0695025250315666	0.204068914055824	0.151293992996216
-7.74826335906982	-8.33466911315918	-10.5168037414551	-0.0695557296276093	0.203985512256622	0.151317626237869
-7.75929546356201	-8.33692932128906	-10.500412940979	-0.0696858987212181	0.204224646091461	0.15148489177227
-7.75269174575806	-8.33180332183838	-10.5038938522339	-0.0695045962929726	0.20403665304184	0.151395097374916
-7.7530312538147	-8.33419513702393	-10.5104827880859	-0.0696691125631332	0.204130113124847	0.151606634259224
-7.75429058074951	-8.32668399810791	-10.4859466552734	-0.0695933252573013	0.204065218567848	0.151704505085945
-7.75122117996216	-8.32993602752686	-10.5140180587769	-0.0697408467531204	0.204046443104744	0.151560142636299
-7.75485467910767	-8.33078861236572	-10.4905233383179	-0.0697503015398979	0.204237326979637	0.151783272624016
-7.7461051940918	-8.3181095123291	-10.4896583557129	-0.0696294605731964	0.204022914171219	0.151667818427086
-7.74816513061523	-8.32669353485107	-10.5006551742554	-0.0698519647121429	0.204136550426483	0.151799097657204
-7.75115299224854	-8.32694625854492	-10.4753866195679	-0.0698430836200714	0.20410181581974	0.151792272925377
-7.74845409393311	-8.31628036499023	-10.4844951629639	-0.0697458833456039	0.20403428375721	0.151779368519783
-7.74820947647095	-8.32281112670898	-10.491886138916	-0.0698365643620491	0.204130426049232	0.151861131191254
-7.74808931350708	-8.31628036499023	-10.4607563018799	-0.069933645427227	0.203973770141602	0.151997104287148
-7.74861574172974	-8.31890392303467	-10.4825229644775	-0.0699786767363548	0.203919723629951	0.151805698871613
-7.75318241119385	-8.32717323303223	-10.4636421203613	-0.0700283348560333	0.204087689518929	0.151964947581291
-7.74937534332275	-8.31431293487549	-10.4564723968506	-0.070090688765049	0.203971520066261	0.151907444000244
-7.75273036956787	-8.31994247436523	-10.4641618728638	-0.070215605199337	0.20375744998455	0.151917159557343
-7.75298404693604	-8.32755184173584	-10.4510879516602	-0.070337638258934	0.204017207026482	0.152044534683228
-7.75864171981812	-8.3146276473999	-10.428617477417	-0.0704348981380463	0.203838497400284	0.151958554983139
-7.75263833999634	-8.32057666778564	-10.447774887085	-0.0704061463475227	0.20381435751915	0.151872113347054
-7.75741100311279	-8.31500720977783	-10.4221143722534	-0.070510558784008	0.203823134303093	0.151983141899109
-7.75699520111084	-8.31193828582764	-10.4197940826416	-0.0706155225634575	0.203590780496597	0.15179643034935
-7.75575399398804	-8.31866550445557	-10.4171495437622	-0.0706425383687019	0.203780993819237	0.151730924844742
-7.76175117492676	-8.30771541595459	-10.3938884735107	-0.0707628130912781	0.203678742051125	0.15170319378376
-7.75541257858276	-8.30640411376953	-10.4131889343262	-0.0707182660698891	0.203438267111778	0.15148101747036
-7.75743341445923	-8.31423664093018	-10.3975734710693	-0.0709871128201485	0.203584432601929	0.151481181383133
-7.76735830307007	-8.30517768859863	-10.3716888427734	-0.0710092261433601	0.203518152236938	0.151491343975067
-7.7628002166748	-8.30257034301758	-10.379864692688	-0.0708962082862854	0.20333506166935	0.15130478143692
-7.75973415374756	-8.30760192871094	-10.3803148269653	-0.0711029693484306	0.203436717391014	0.151264369487762
-7.76792478561401	-8.30189895629883	-10.3482427597046	-0.071130745112896	0.20330673456192	0.151408433914185
-7.76272678375244	-8.30314540863037	-10.3642921447754	-0.0711801052093506	0.203136071562767	0.151096180081367
-7.76990175247192	-8.30872249603271	-10.3395891189575	-0.0712414458394051	0.203335449099541	0.151286974549294
-7.76544332504272	-8.29934597015381	-10.3340559005737	-0.0711497887969017	0.203108683228493	0.151028126478195
-7.76530027389526	-8.31062126159668	-10.337028503418	-0.0714066475629807	0.203149035573006	0.151049017906189
-7.77170944213867	-8.30987930297852	-10.3202791213989	-0.0714396387338638	0.203128039836884	0.151016712188721
-7.76862382888794	-8.30243015289307	-10.3161220550537	-0.0713249444961548	0.203032895922661	0.150810182094574
-7.76632261276245	-8.31370735168457	-10.3369607925415	-0.071466363966465	0.202924072742462	0.150698125362396
-7.76948118209839	-8.31087589263916	-10.3040895462036	-0.0715375691652298	0.202865868806839	0.150771379470825
-7.76684999465942	-8.30763816833496	-10.3171310424805	-0.0715276673436165	0.202749907970428	0.150537505745888
-7.77147245407104	-8.31872940063477	-10.3212852478027	-0.0716044381260872	0.202777832746506	0.150543510913849
-7.76695489883423	-8.3150634765625	-10.3008222579956	-0.0716580152511597	0.202893495559692	0.150530084967613
-7.77029228210449	-8.31050777435303	-10.3099145889282	-0.0715716704726219	0.202545434236526	0.150411576032639
-7.76669025421143	-8.32133483886719	-10.3097200393677	-0.0718282982707024	0.202659830451012	0.150432676076889
-7.77632713317871	-8.31260395050049	-10.29616355896	-0.0717612653970718	0.202630877494812	0.150389850139618
-7.76832389831543	-8.31300830841064	-10.3138780593872	-0.0717174261808395	0.202404394745827	0.150230169296265
-7.77286863327026	-8.32169818878174	-10.3123979568481	-0.071818508207798	0.202572599053383	0.150291323661804
-7.77639102935791	-8.315505027771	-10.2897520065308	-0.0719523802399635	0.202430859208107	0.150412231683731
-7.77735090255737	-8.3221492767334	-10.3113670349121	-0.0719403177499771	0.202372804284096	0.150150001049042
-7.7829418182373	-8.33115291595459	-10.2985553741455	-0.0719630643725395	0.20263808965683	0.150397226214409
-7.78024816513062	-8.32107830047607	-10.3003358840942	-0.071938768029213	0.202490404248238	0.150382429361343
-7.7834997177124	-8.32539176940918	-10.3053092956543	-0.0720067843794823	0.202384278178215	0.150212630629539
-7.78720331192017	-8.336106300354	-10.3076162338257	-0.0721526592969894	0.202674999833107	0.150428667664528
-7.79490995407104	-8.32675933837891	-10.2910804748535	-0.0721136704087257	0.20263908803463	0.150383338332176
-7.79322481155396	-8.3322811126709	-10.3118600845337	-0.0721291825175285	0.202595785260201	0.15029938519001
-7.79509878158569	-8.33628940582275	-10.3025741577148	-0.0721308887004852	0.202719122171402	0.15061354637146
-7.7978081703186	-8.33441066741943	-10.2929496765137	-0.0723267644643784	0.202591300010681	0.150491446256638
-7.80243968963623	-8.34121608734131	-10.3173551559448	-0.072282962501049	0.202735841274261	0.150512427091599
-7.80343627929688	-8.34562206268311	-10.3007564544678	-0.0723163336515427	0.202912718057632	0.150661692023277
-7.80430364608765	-8.33824729919434	-10.3045854568481	-0.0723145380616188	0.2027837485075	0.150622919201851
-7.80366611480713	-8.35259628295898	-10.3164863586426	-0.0724998861551285	0.202877730131149	0.150690883398056
-7.81021022796631	-8.34799480438232	-10.2920169830322	-0.0725608915090561	0.203052848577499	0.150850877165794
-7.81426048278809	-8.3475284576416	-10.3027515411377	-0.0726196989417076	0.203032210469246	0.150915801525116
-7.80655479431152	-8.35737800598145	-10.3268737792969	-0.0726440846920013	0.203136131167412	0.150874257087708
-7.81742286682129	-8.34899616241455	-10.3050651550293	-0.0726648047566414	0.203137904405594	0.151187866926193
-7.81592559814453	-8.34959697723389	-10.3144702911377	-0.0727610364556313	0.203211143612862	0.151125937700272
-7.81463575363159	-8.36205863952637	-10.3175849914551	-0.0729184523224831	0.203377962112427	0.151248276233673
-7.82348775863647	-8.35815715789795	-10.3044834136963	-0.0729608759284019	0.203546300530434	0.151363343000412
-7.81771802902222	-8.35673904418945	-10.3246603012085	-0.0728878378868103	0.203417152166367	0.151293784379959
-7.82171010971069	-8.36746883392334	-10.3223333358765	-0.0732473433017731	0.203693464398384	0.151473179459572
-7.83008909225464	-8.36300754547119	-10.3136434555054	-0.0731555595993996	0.203705370426178	0.151438236236572
-7.82273530960083	-8.36946868896484	-10.3296842575073	-0.0732216611504555	0.203700855374336	0.151390016078949
-7.83340215682983	-8.36856460571289	-10.3231468200684	-0.073459267616272	0.203876540064812	0.151530578732491
-7.83225250244141	-8.36446475982666	-10.3144006729126	-0.0734071433544159	0.203815057873726	0.151455074548721
-7.8387246131897	-8.3700008392334	-10.3301401138306	-0.0736152902245522	0.203935027122498	0.151390805840492
-7.84200954437256	-8.3701343536377	-10.3058643341064	-0.0736794918775558	0.204125687479973	0.151530429720879
-7.83898591995239	-8.35992336273193	-10.3067941665649	-0.0735943987965584	0.203965350985527	0.151389166712761
-7.84161949157715	-8.37612628936768	-10.3090391159058	-0.0739846676588058	0.204169511795044	0.151433318853378
-7.84556436538696	-8.36995601654053	-10.2876987457275	-0.073952853679657	0.204213738441467	0.151448860764503
-7.84128522872925	-8.36510372161865	-10.297435760498	-0.0740236043930054	0.204169556498528	0.151263520121574
-7.84643125534058	-8.37585735321045	-10.2893981933594	-0.0741530582308769	0.204259172081947	0.151391535997391
-7.84285688400269	-8.36752891540527	-10.2712488174438	-0.074332132935524	0.204255551099777	0.151397451758385
-7.84735250473022	-8.37273788452148	-10.282036781311	-0.0744082629680634	0.204202741384506	0.151158660650253
-7.84810829162598	-8.37821197509766	-10.2597303390503	-0.0744941383600235	0.204514071345329	0.151353761553764
-7.84555244445801	-8.36629104614258	-10.2637567520142	-0.0745940580964088	0.204277873039246	0.151204571127892
-7.84615898132324	-8.37430477142334	-10.2609634399414	-0.0747634917497635	0.204341411590576	0.151140674948692
-7.8493971824646	-8.37352657318115	-10.249195098877	-0.0749276354908943	0.204598665237427	0.151136860251427
-7.85017824172974	-8.36875438690186	-10.2440986633301	-0.0749739035964012	0.204389780759811	0.150993213057518
-7.84841108322144	-8.37514305114746	-10.2548933029175	-0.0749985575675964	0.204557463526726	0.150975733995438
-7.85626316070557	-8.36905765533447	-10.2248878479004	-0.0752112194895744	0.204479798674583	0.151051849126816
-7.853844165802	-8.37274169921875	-10.2429342269897	-0.0752174854278564	0.204349398612976	0.150812283158302
-7.86476945877075	-8.37511444091797	-10.2197790145874	-0.0753182768821716	0.204589575529099	0.150933519005775
-7.86273431777954	-8.36529159545898	-10.2132530212402	-0.0754297152161598	0.204373627901077	0.150792852044106
-7.86549663543701	-8.36898517608643	-10.2284717559814	-0.0753805413842201	0.20423798263073	0.150740683078766
-7.87508249282837	-8.36507511138916	-10.2033786773682	-0.0755785405635834	0.204348117113113	0.150758236646652
-7.87310123443604	-8.36163902282715	-10.2081527709961	-0.0755112692713737	0.20419830083847	0.150672763586044
-7.87660837173462	-8.36293983459473	-10.2198190689087	-0.0756026431918144	0.204255148768425	0.150624632835388
-7.88416576385498	-8.35910320281982	-10.1993541717529	-0.0756095945835114	0.204016387462616	0.150736480951309
-7.88503170013428	-8.35848999023438	-10.2202768325806	-0.0756536722183228	0.204043716192245	0.150395631790161
-7.89523839950562	-8.36404514312744	-10.1978349685669	-0.0757124796509743	0.204163998365402	0.150641441345215
-7.89599943161011	-8.35526847839355	-10.2036085128784	-0.0755356475710869	0.203899666666985	0.150406301021576
-7.89535093307495	-8.36273765563965	-10.2176427841187	-0.0757369622588158	0.203774586319923	0.150427937507629
-7.90413618087769	-8.37304878234863	-10.2001895904541	-0.0758504569530487	0.203866466879845	0.150533273816109
-7.90794134140015	-8.36201000213623	-10.2052335739136	-0.0756571888923645	0.203709095716476	0.15036329627037
-7.90762186050415	-8.37386512756348	-10.2284479141235	-0.0757725760340691	0.203618586063385	0.150389179587364
-7.91513252258301	-8.3720760345459	-10.2046251296997	-0.0757858753204346	0.20358918607235	0.150557920336723
-7.91528701782227	-8.37534332275391	-10.2246704101563	-0.0758275240659714	0.203421801328659	0.150387033820152
-7.9196343421936	-8.38944339752197	-10.219183921814	-0.07588741928339	0.203562542796135	0.150530189275742
-7.92072105407715	-8.37854099273682	-10.2231855392456	-0.0758047997951508	0.203349053859711	0.150469318032265
-7.92076253890991	-8.39205932617188	-10.2312679290771	-0.0759692639112473	0.203336849808693	0.15054614841938
-7.92977666854858	-8.38598155975342	-10.2215003967285	-0.0759654715657234	0.203395217657089	0.150637701153755
-7.92577409744263	-8.38771438598633	-10.2391815185547	-0.0759664475917816	0.203223913908005	0.150572702288628
-7.92997789382935	-8.39521980285645	-10.2375984191895	-0.0759925618767738	0.20332844555378	0.150797709822655
-7.92829608917236	-8.387939453125	-10.2283134460449	-0.0761374905705452	0.203128159046173	0.150915890932083
-7.92875337600708	-8.39676189422607	-10.2433815002441	-0.0761061757802963	0.203157514333725	0.150901481509209
-7.93008613586426	-8.39644432067871	-10.2269983291626	-0.0762090161442757	0.20322360098362	0.151250883936882
-7.92549562454224	-8.3875846862793	-10.2347373962402	-0.0761397182941437	0.202921509742737	0.151146948337555
-7.92415618896484	-8.39834499359131	-10.2328357696533	-0.0763510093092918	0.20315757393837	0.151493802666664
-7.92685651779175	-8.38788032531738	-10.214451789856	-0.076260432600975	0.202910259366035	0.151525810360909
-7.91756248474121	-8.39486408233643	-10.2371292114258	-0.0763474330306053	0.202915593981743	0.151641130447388
-7.91807126998901	-8.39091300964355	-10.2102270126343	-0.0763811022043228	0.202821686863899	0.151979953050613
-7.90942668914795	-8.39282417297363	-10.2210302352905	-0.0765078365802765	0.202702984213829	0.151893869042397
-7.91176557540894	-8.3981819152832	-10.2198886871338	-0.0764158368110657	0.202839374542236	0.152234792709351
-7.90369033813477	-8.39038848876953	-10.201605796814	-0.0765528604388237	0.20268577337265	0.152269601821899
-7.8983039855957	-8.39661026000977	-10.2159547805786	-0.0765665769577026	0.202648848295212	0.152396738529205
-7.90178298950195	-8.39820957183838	-10.1893329620361	-0.0767255425453186	0.202710539102554	0.152631729841232
-7.89516973495483	-8.39471244812012	-10.2031736373901	-0.0766798257827759	0.202504634857178	0.152697533369064
-7.8881573677063	-8.39991569519043	-10.1986236572266	-0.0767100304365158	0.202482014894485	0.152900725603104
-7.89142322540283	-8.39484024047852	-10.1832103729248	-0.0767737850546837	0.202399134635925	0.153082773089409
-7.88429403305054	-8.40355968475342	-10.1967611312866	-0.0767623484134674	0.202331513166428	0.153168842196465
-7.88683414459229	-8.39879131317139	-10.1834955215454	-0.0768342092633247	0.202379390597343	0.153493091464043
-7.8764181137085	-8.39843940734863	-10.1890544891357	-0.076800636947155	0.20202548801899	0.153519913554192
-7.8786940574646	-8.4061393737793	-10.1767129898071	-0.0770577639341354	0.202210992574692	0.153812244534492
-7.88138103485107	-8.39497661590576	-10.156044960022	-0.0769074857234955	0.201971769332886	0.154010236263275
-7.8725380897522	-8.39985179901123	-10.1784973144531	-0.0768964663147926	0.201812937855721	0.154079258441925
-7.87436389923096	-8.3981876373291	-10.1668367385864	-0.0769690126180649	0.201744586229324	0.154469698667526
-7.86880731582642	-8.39176559448242	-10.1630373001099	-0.076876163482666	0.201452180743217	0.154515191912651
-7.8714771270752	-8.39885902404785	-10.1743059158325	-0.0769608244299889	0.201455801725388	0.15472599864006
-7.87090826034546	-8.39581871032715	-10.1527061462402	-0.0768138989806175	0.201356157660484	0.155052796006203
-7.86378240585327	-8.39117908477783	-10.1689825057983	-0.0768094956874847	0.200925201177597	0.155078887939453
-7.86647939682007	-8.4014139175415	-10.1554307937622	-0.0769367143511772	0.201072856783867	0.15536792576313
-7.86744070053101	-8.39092922210693	-10.1432104110718	-0.0767879337072372	0.20079679787159	0.155495285987854
-7.86384916305542	-8.39839935302734	-10.1566438674927	-0.0768037438392639	0.200667813420296	0.155645325779915
-7.86288261413574	-8.39631080627441	-10.1271781921387	-0.0767347142100334	0.20052707195282	0.156046956777573
-7.86793994903564	-8.39712238311768	-10.1443376541138	-0.0766436830163002	0.200341776013374	0.156033709645271
-7.86686134338379	-8.4048023223877	-10.1271896362305	-0.0765503346920013	0.200379222631454	0.156362369656563
-7.8664379119873	-8.39638710021973	-10.1314525604248	-0.0764642283320427	0.199962735176086	0.156448096036911
-7.86366033554077	-8.41130542755127	-10.1260433197021	-0.0765417143702507	0.199954837560654	0.156777292490005
-7.87248277664185	-8.40112113952637	-10.1052160263062	-0.0764039903879166	0.199850469827652	0.156991317868233
-7.86759424209595	-8.4111852645874	-10.1250677108765	-0.0763030201196671	0.199596345424652	0.15704607963562
-7.87223720550537	-8.41018009185791	-10.1008472442627	-0.0762505307793617	0.19958533346653	0.157423600554466
-7.86941242218018	-8.41619873046875	-10.1070775985718	-0.076184518635273	0.199271723628044	0.157441034913063
-7.87814474105835	-8.41898632049561	-10.0971841812134	-0.0760816186666489	0.199353232979774	0.157746344804764
-7.87944269180298	-8.41258811950684	-10.0967216491699	-0.0760135054588318	0.199088215827942	0.15776352584362
-7.87692308425903	-8.42361354827881	-10.1035032272339	-0.075957290828228	0.199011579155922	0.15790943801403
-7.89001512527466	-8.42129039764404	-10.087287902832	-0.0759684219956398	0.199051216244698	0.158089444041252
-7.88416576385498	-8.42157077789307	-10.1050510406494	-0.0757453814148903	0.198791682720184	0.15799406170845
-7.88790941238403	-8.42683410644531	-10.1025943756104	-0.0758289322257042	0.198824256658554	0.158241346478462
-7.89041471481323	-8.42341136932373	-10.0938787460327	-0.075673371553421	0.19855172932148	0.15819226205349
-7.89177131652832	-8.43263912200928	-10.1075191497803	-0.0756978839635849	0.19852614402771	0.158247441053391
-7.90283155441284	-8.43289566040039	-10.0922689437866	-0.0755647718906403	0.198480755090714	0.158437132835388
-7.89850234985352	-8.42769432067871	-10.1034927368164	-0.0753759369254112	0.198273748159409	0.158298328518867
-7.90410757064819	-8.44591331481934	-10.1039228439331	-0.0755602493882179	0.198349699378014	0.158523291349411
-7.90877437591553	-8.43660831451416	-10.0938682556152	-0.0753300562500954	0.198198795318604	0.158440977334976
-7.90765714645386	-8.447265625	-10.1148929595947	-0.0752994939684868	0.198155328631401	0.158454537391663
-7.91098499298096	-8.44526386260986	-10.0896892547607	-0.0752800926566124	0.198112905025482	0.158602178096771
-7.90744352340698	-8.44645023345947	-10.1129665374756	-0.0752180889248848	0.197974979877472	0.158381327986717
-7.91158390045166	-8.45558452606201	-10.0989933013916	-0.0751754119992256	0.198108687996864	0.158441290259361
-7.90564966201782	-8.43996047973633	-10.1050758361816	-0.0750169530510902	0.198004588484764	0.15826427936554
-7.90285348892212	-8.45755672454834	-10.1097421646118	-0.0751838013529778	0.197976917028427	0.158310607075691
-7.90735578536987	-8.45821571350098	-10.1001472473145	-0.0751288235187531	0.198088496923447	0.15824681520462
-7.90072631835938	-8.44828033447266	-10.1079111099243	-0.0749704837799072	0.197861239314079	0.158040195703506
-7.90171051025391	-8.45421600341797	-10.104905128479	-0.0749816596508026	0.197984158992767	0.158099666237831
-7.89661073684692	-8.44946956634521	-10.0981922149658	-0.0749887451529503	0.197858884930611	0.157959520816803
-7.89752388000488	-8.45730972290039	-10.0990705490112	-0.074929878115654	0.198072075843811	0.157831341028214
-7.89230680465698	-8.45101833343506	-10.0925493240356	-0.0749098062515259	0.198070913553238	0.157901242375374
-7.88710784912109	-8.45619964599609	-10.0999364852905	-0.0749076902866364	0.197958290576935	0.157643496990204
-7.88695907592773	-8.46391487121582	-10.0974702835083	-0.0750313848257065	0.198270127177238	0.157667279243469
-7.88737678527832	-8.4547119140625	-10.0908107757568	-0.0748870074748993	0.1981101334095	0.157422751188278
-7.88125705718994	-8.4606876373291	-10.1202116012573	-0.0748507454991341	0.198299527168274	0.157333210110664
-7.88174295425415	-8.45829677581787	-10.0960531234741	-0.0748644545674324	0.198196068406105	0.157352983951569
-7.87855291366577	-8.45774841308594	-10.1237077713013	-0.074919305741787	0.198267146945	0.157133460044861
-7.87742042541504	-8.45991516113281	-10.1137990951538	-0.0748111754655838	0.198505580425262	0.157208681106567
-7.87438488006592	-8.44911289215088	-10.1061773300171	-0.074738584458828	0.198378086090088	0.157057255506516
-7.87017726898193	-8.45330142974854	-10.1344652175903	-0.074733093380928	0.198426812887192	0.157003074884415
-7.86877155303955	-8.45568180084229	-10.1117830276489	-0.0748939886689186	0.198516398668289	0.157035276293755
-7.86307811737061	-8.44831466674805	-10.1295347213745	-0.0748172402381897	0.198517575860023	0.156917676329613
-7.85775947570801	-8.45272445678711	-10.1333389282227	-0.0748133286833763	0.198560401797295	0.156948909163475
-7.85764932632446	-8.44953727722168	-10.1245374679565	-0.0748792961239815	0.198674619197845	0.156956240534782
-7.85022497177124	-8.45248031616211	-10.1400461196899	-0.0748507604002953	0.198645889759064	0.156767010688782
-7.85439872741699	-8.44973945617676	-10.1266651153564	-0.0749048218131065	0.198884531855583	0.156950980424881
-7.84322690963745	-8.44216346740723	-10.1522588729858	-0.0747430026531219	0.198648497462273	0.156708329916
-7.84376907348633	-8.44883632659912	-10.1484375	-0.0750215277075768	0.19896873831749	0.156858116388321
-7.84643697738647	-8.43979644775391	-10.1408920288086	-0.074809230864048	0.19889634847641	0.156816095113754
-7.83561182022095	-8.44508075714111	-10.1780281066895	-0.0748803541064262	0.198978051543236	0.156702190637589
-7.83736276626587	-8.44273567199707	-10.1521520614624	-0.0748388320207596	0.199026018381119	0.156899899244308
-7.83387994766235	-8.44049835205078	-10.1770362854004	-0.0748623460531235	0.199013695120811	0.156731143593788
-7.83683776855469	-8.44427394866943	-10.1701154708862	-0.0749422833323479	0.199171900749207	0.1569684445858
-7.83017110824585	-8.4334888458252	-10.1816234588623	-0.0748036280274391	0.199009045958519	0.156836614012718
-7.83186674118042	-8.44512271881104	-10.1839036941528	-0.0750868022441864	0.199275106191635	0.156991198658943
-7.83153963088989	-8.43483734130859	-10.1816415786743	-0.0749932080507278	0.199125170707703	0.156982898712158
-7.82930374145508	-8.43844127655029	-10.2051620483398	-0.0750386416912079	0.199182912707329	0.156928896903992
-7.82925844192505	-8.43706607818604	-10.1946725845337	-0.0750118419528008	0.199206069111824	0.157138153910637
-7.82570028305054	-8.43608665466309	-10.2132921218872	-0.0750573948025703	0.199181705713272	0.156988978385925
-7.82732009887695	-8.44586849212646	-10.211555480957	-0.0750709250569344	0.199396893382072	0.15715491771698
-7.82424402236938	-8.43600940704346	-10.2129077911377	-0.075127050280571	0.199178710579872	0.15709500014782
-7.82486581802368	-8.44885063171387	-10.228099822998	-0.0752153843641281	0.199314221739769	0.157166764140129
-7.82913589477539	-8.44552135467529	-10.2200860977173	-0.075253389775753	0.199362993240356	0.157211139798164
-7.82530736923218	-8.44651794433594	-10.2420587539673	-0.0752565488219261	0.199220672249794	0.157138973474503
-7.82760429382324	-8.44869422912598	-10.2390899658203	-0.0752576813101768	0.199357733130455	0.157380998134613
-7.82885026931763	-8.44826698303223	-10.24587059021	-0.0753271132707596	0.199138432741165	0.157240137457848
-7.83115339279175	-8.45392227172852	-10.2556047439575	-0.0753238052129745	0.199332848191261	0.15736511349678
-7.83506393432617	-8.44612407684326	-10.2484674453735	-0.0753151401877403	0.199184566736221	0.15735037624836
-7.83059024810791	-8.45494174957275	-10.2648277282715	-0.0753285139799118	0.19919764995575	0.157354444265366
-7.84040451049805	-8.45085430145264	-10.2478351593018	-0.0754596516489983	0.199175223708153	0.157460704445839
-7.83524942398071	-8.45118236541748	-10.2734060287476	-0.0753384158015251	0.199087664484978	0.157350122928619
-7.84157037734985	-8.45046710968018	-10.2627620697021	-0.0753976926207542	0.199107512831688	0.157544866204262
-7.84209251403809	-8.4478120803833	-10.2733068466187	-0.0752516835927963	0.198906809091568	0.157316356897354
-7.85159063339233	-8.45441722869873	-10.2784538269043	-0.0753749683499336	0.199113607406616	0.157507047057152
-7.85036373138428	-8.44281387329102	-10.2768974304199	-0.0751652047038078	0.198918923735619	0.157389536499977
-7.85018157958984	-8.45196342468262	-10.2893753051758	-0.0753240808844566	0.198881089687347	0.157446950674057
-7.86009407043457	-8.45531368255615	-10.2848558425903	-0.0752922967076302	0.198946103453636	0.157494083046913
-7.85796213150024	-8.44744968414307	-10.3024597167969	-0.0751555636525154	0.198826506733894	0.157350122928619
-7.86446380615234	-8.45402050018311	-10.2991094589233	-0.0751468986272812	0.198696568608284	0.157492935657501
-7.86676168441772	-8.44432258605957	-10.3039140701294	-0.0750933140516281	0.198676288127899	0.157395705580711
-7.87232875823975	-8.45503711700439	-10.3095378875732	-0.0750849321484566	0.198727861046791	0.157473653554916
-7.87351036071777	-8.44234752655029	-10.3111219406128	-0.0748952776193619	0.198532626032829	0.157388553023338
-7.8762583732605	-8.45481872558594	-10.3208360671997	-0.0750773549079895	0.198575302958488	0.157495737075806
-7.88454103469849	-8.44529342651367	-10.3068771362305	-0.0749176442623138	0.198535665869713	0.157523393630981
-7.8770866394043	-8.45008659362793	-10.3296499252319	-0.0749251022934914	0.198438867926598	0.157470688223839
-7.87926244735718	-8.44596385955811	-10.3147258758545	-0.0748759210109711	0.198411419987679	0.157672271132469
-7.87766122817993	-8.44988632202148	-10.3215637207031	-0.0748590081930161	0.198344796895981	0.157492578029633
-7.88122653961182	-8.44877815246582	-10.313422203064	-0.0748879015445709	0.198568776249886	0.157767668366432
-7.87264060974121	-8.44109916687012	-10.3114681243896	-0.074765257537365	0.198123022913933	0.15762847661972
-7.87186622619629	-8.45053386688232	-10.3134021759033	-0.0749276280403137	0.198428779840469	0.157853692770004
-7.87193918228149	-8.43560981750488	-10.3014583587646	-0.0747907310724258	0.198286265134811	0.15780745446682
-7.86475944519043	-8.44585514068604	-10.3229312896729	-0.0747974067926407	0.198279157280922	0.157847449183464
-7.86279582977295	-8.4409294128418	-10.2954435348511	-0.0748313665390015	0.198211565613747	0.15800653398037
-7.86152029037476	-8.44007301330566	-10.319803237915	-0.0747813284397125	0.198173046112061	0.157925456762314
-7.8602032661438	-8.44005966186523	-10.2946548461914	-0.0747946947813034	0.198401987552643	0.15816143155098
-7.8549599647522	-8.43343067169189	-10.3065662384033	-0.0747405961155891	0.198109596967697	0.158106490969658
-7.85099601745605	-8.44261169433594	-10.3021192550659	-0.0748481154441834	0.198296144604683	0.158224776387215
-7.85635280609131	-8.4336633682251	-10.2837858200073	-0.0747352093458176	0.198255851864815	0.158322215080261
-7.84831857681274	-8.44011878967285	-10.3128242492676	-0.0747645199298859	0.198282971978188	0.158342942595482
-7.851318359375	-8.43918037414551	-10.2896757125854	-0.0748542323708534	0.19830310344696	0.158633127808571
-7.84800672531128	-8.44232082366943	-10.3064937591553	-0.0748547837138176	0.198272347450256	0.15852615237236
-7.8508768081665	-8.44565391540527	-10.299822807312	-0.074856236577034	0.198468506336212	0.158789187669754
-7.84928131103516	-8.43649578094482	-10.306113243103	-0.0748205110430717	0.198227420449257	0.158757418394089
-7.8473048210144	-8.44565486907959	-10.3137702941895	-0.0750029012560844	0.198401734232903	0.158876985311508
-7.85668563842773	-8.44089603424072	-10.3024501800537	-0.07502131909132	0.198454067111015	0.158974573016167
-7.84855890274048	-8.43944931030273	-10.320029258728	-0.0749616101384163	0.198374822735786	0.158939123153687
-7.85525417327881	-8.44135570526123	-10.3089666366577	-0.0750840231776237	0.198479428887367	0.159200638532639
-7.85009765625	-8.43291091918945	-10.3170328140259	-0.075104221701622	0.198381587862968	0.159087941050529
-7.85409116744995	-8.43626499176025	-10.322961807251	-0.0752448886632919	0.1984583735466	0.1592777967453
-7.85212898254395	-8.43161487579346	-10.3081865310669	-0.0752173587679863	0.198515817523003	0.159385815262794
-7.84883403778076	-8.42670154571533	-10.3238191604614	-0.0753184258937836	0.198369175195694	0.159432277083397
-7.85213947296143	-8.43240451812744	-10.3127365112305	-0.0754785165190697	0.198470264673233	0.159668162465096
-7.85035228729248	-8.41460514068604	-10.3167924880981	-0.0753718689084053	0.198346078395844	0.159695014357567
-7.84872913360596	-8.42208003997803	-10.3248710632324	-0.0754682347178459	0.198402598500252	0.159746617078781
-7.84502553939819	-8.41157531738281	-10.3123121261597	-0.075582280755043	0.198426783084869	0.159973308444023
-7.84531354904175	-8.41425704956055	-10.3235301971436	-0.075636513531208	0.198342457413673	0.159832388162613
-7.84193563461304	-8.41421031951904	-10.303337097168	-0.075683668255806	0.198499470949173	0.160051137208939
-7.84359741210938	-8.4017162322998	-10.3120679855347	-0.075637586414814	0.198246672749519	0.159967258572578
-7.83988380432129	-8.41343116760254	-10.3104677200317	-0.0758743435144424	0.198392763733864	0.160085260868073
-7.84618186950684	-8.39917659759521	-10.2961673736572	-0.0757998153567314	0.198357582092285	0.160072654485703
-7.8378472328186	-8.40550708770752	-10.3168153762817	-0.0757280364632607	0.198328673839569	0.160043284296989
-7.84610223770142	-8.40006256103516	-10.2949724197388	-0.0758553892374039	0.198395162820816	0.160287842154503
-7.8443546295166	-8.40117073059082	-10.3092107772827	-0.075856052339077	0.198211193084717	0.160054251551628
-7.85148143768311	-8.40674304962158	-10.3049945831299	-0.0759236589074135	0.19850566983223	0.160269513726234
-7.84879112243652	-8.39674663543701	-10.3046159744263	-0.0758619979023933	0.198108181357384	0.160158962011337
-7.8539834022522	-8.40499210357666	-10.3128175735474	-0.0759819820523262	0.198285296559334	0.160162508487701
-7.86375570297241	-8.40237808227539	-10.2912654876709	-0.0759718492627144	0.198228418827057	0.160231322050095
-7.8563380241394	-8.40438079833984	-10.3205146789551	-0.0759005323052406	0.198109105229378	0.160060063004494
-7.86868715286255	-8.40548038482666	-10.2971172332764	-0.0759789049625397	0.198072955012321	0.160261958837509
-7.86734676361084	-8.40378379821777	-10.3151721954346	-0.0758727341890335	0.197884783148766	0.159992888569832
-7.87303304672241	-8.41208839416504	-10.3105306625366	-0.0759910941123962	0.197966367006302	0.160180523991585
-7.87438297271729	-8.40227508544922	-10.3043003082275	-0.0757534205913544	0.197728842496872	0.160011515021324
-7.87578868865967	-8.41230964660645	-10.3158349990845	-0.0759687274694443	0.197744801640511	0.160059228539467
-7.88176155090332	-8.40964698791504	-10.2992753982544	-0.0759328231215477	0.197588309645653	0.15997602045536
-7.87812376022339	-8.40760898590088	-10.3148641586304	-0.0758442953228951	0.197496816515923	0.159800708293915
-7.88065576553345	-8.41662502288818	-10.3051900863647	-0.0758787617087364	0.197338074445724	0.159853830933571
-7.87895727157593	-8.41020107269287	-10.3130950927734	-0.075887642800808	0.197228327393532	0.159639984369278
-7.88380527496338	-8.42134284973145	-10.3132810592651	-0.0758640170097351	0.197245910763741	0.159636825323105
-7.88349151611328	-8.41711330413818	-10.3050785064697	-0.0757955610752106	0.197116136550903	0.15948198735714
-7.88049745559692	-8.42183303833008	-10.3200073242188	-0.0757873579859734	0.196809977293015	0.159366220235825
-7.88534688949585	-8.42501354217529	-10.3109664916992	-0.0758009925484657	0.196924850344658	0.159284859895706
-7.88231515884399	-8.41997241973877	-10.3205003738403	-0.0757169499993324	0.196729645133018	0.159039780497551
-7.88318920135498	-8.43200492858887	-10.3211088180542	-0.0757698491215706	0.196696624159813	0.159025445580482
-7.87952375411987	-8.42562961578369	-10.3179531097412	-0.0757479444146156	0.19638329744339	0.15883232653141
-7.88524866104126	-8.43537616729736	-10.3298778533936	-0.0757053717970848	0.196476742625237	0.158693060278893
-7.88339757919312	-8.4317045211792	-10.3229494094849	-0.0757247284054756	0.196294054389	0.158672824501991
-7.88067674636841	-8.43521976470947	-10.3345632553101	-0.0756351128220558	0.196013599634171	0.158366113901138
-7.88112640380859	-8.4447078704834	-10.3402528762817	-0.0757052898406982	0.19610521197319	0.158406868577003
-7.88374423980713	-8.43729019165039	-10.3311185836792	-0.0755802765488625	0.195785120129585	0.158221319317818
-7.87819242477417	-8.44509983062744	-10.3568811416626	-0.0755766108632088	0.195741340517998	0.158110111951828
-7.87904405593872	-8.4444408416748	-10.3349609375	-0.0755833685398102	0.195580214262009	0.158207669854164
-7.872389793396	-8.4437141418457	-10.3464260101318	-0.0756373181939125	0.195287466049194	0.157855123281479
-7.87280178070068	-8.45026588439941	-10.3494653701782	-0.0755965709686279	0.195336401462555	0.157914698123932
-7.86391448974609	-8.44349002838135	-10.3318395614624	-0.0755541771650314	0.195073917508125	0.157728031277657
-7.85800170898438	-8.44993686676025	-10.3531465530396	-0.0755148902535439	0.194928467273712	0.157650962471962
-7.85785675048828	-8.45290660858154	-10.3371810913086	-0.0756813809275627	0.194949418306351	0.157599613070488
-7.8534779548645	-8.44751834869385	-10.3490715026855	-0.0755293890833855	0.194856956601143	0.157402008771896
-7.84145212173462	-8.45339488983154	-10.3580856323242	-0.075517550110817	0.194688364863396	0.157291889190674
-7.84099197387695	-8.44913864135742	-10.3360586166382	-0.0755861476063728	0.194662854075432	0.157306298613548
-7.82951784133911	-8.4530200958252	-10.3515644073486	-0.0755096524953842	0.194541931152344	0.157025411725044
-7.82699537277222	-8.45203018188477	-10.3345823287964	-0.0755917280912399	0.194651380181313	0.157058358192444
-7.81306600570679	-8.44657611846924	-10.3486499786377	-0.0754116103053093	0.194304570555687	0.156823933124542
-7.8159499168396	-8.45244216918945	-10.3362941741943	-0.0756920501589775	0.194596350193024	0.156773403286934
-7.8071722984314	-8.44121932983398	-10.3297891616821	-0.0755248367786407	0.194357722997665	0.156563714146614
-7.796950340271	-8.44408130645752	-10.3466930389404	-0.0755976065993309	0.194346010684967	0.156415820121765
-7.79369878768921	-8.43879413604736	-10.3209838867188	-0.0755884945392609	0.194260150194168	0.156402170658112
-7.78771066665649	-8.43562412261963	-10.3432817459106	-0.0755205601453781	0.194173499941826	0.156022384762764
-7.78603601455688	-8.43866634368896	-10.3306331634521	-0.0756333097815514	0.194315180182457	0.156091660261154
-7.77157878875732	-8.4268217086792	-10.3259477615356	-0.0755024775862694	0.194113910198212	0.155836701393127
-7.76797485351563	-8.42611789703369	-10.3374757766724	-0.0755863040685654	0.194089904427528	0.15568283200264
-7.76485633850098	-8.42775249481201	-10.3232898712158	-0.0755953937768936	0.194175541400909	0.155555427074432
-7.757568359375	-8.41320419311523	-10.3341674804688	-0.0754801109433174	0.194014653563499	0.155288621783257
-7.7530951499939	-8.42128372192383	-10.3355836868286	-0.0755332037806511	0.194086536765099	0.155243322253227
-7.7449164390564	-8.4064884185791	-10.3362445831299	-0.0755669474601746	0.193995848298073	0.155002862215042
-7.73883724212646	-8.41763305664063	-10.3413848876953	-0.0755495876073837	0.194099202752113	0.154905885457993
-7.73070001602173	-8.4042797088623	-10.3377819061279	-0.0754698738455772	0.194113940000534	0.154697254300117
-7.72445487976074	-8.40495491027832	-10.3525915145874	-0.0754150673747063	0.193878188729286	0.154449939727783
-7.71609449386597	-8.4068021774292	-10.3506698608398	-0.0755409151315689	0.194103851914406	0.154394194483757
-7.71293258666992	-8.39465236663818	-10.3467836380005	-0.0754884481430054	0.193924844264984	0.154178127646446
-7.69752597808838	-8.3992748260498	-10.3746252059937	-0.0754766091704369	0.193970128893852	0.153920978307724
-7.69318342208862	-8.39146900177002	-10.3607597351074	-0.0755279883742332	0.194066166877747	0.15399543941021
-7.68438673019409	-8.38887023925781	-10.3686714172363	-0.0755028948187828	0.193830937147141	0.15367279946804
-7.67605400085449	-8.39362335205078	-10.3826560974121	-0.0754672884941101	0.194049656391144	0.153628379106522
-7.67090797424316	-8.3823070526123	-10.3695230484009	-0.0754605233669281	0.194066286087036	0.153569906949997
-7.65928077697754	-8.37669277191162	-10.3939714431763	-0.0752968341112137	0.193789899349213	0.153373077511787
-7.65693855285645	-8.38203430175781	-10.39870262146	-0.0754169821739197	0.193989753723145	0.153363466262817
-7.65541648864746	-8.37042713165283	-10.385684967041	-0.0753690972924232	0.193916201591492	0.153390035033226
-7.63883972167969	-8.36908912658691	-10.4143495559692	-0.0752663314342499	0.193854197859764	0.153162226080894
-7.63901233673096	-8.36629676818848	-10.407338142395	-0.0753209367394447	0.193919539451599	0.15328586101532
-7.63393497467041	-8.36023902893066	-10.4106731414795	-0.0751956254243851	0.19374705851078	0.153095707297325
-7.62707757949829	-8.36037254333496	-10.4339618682861	-0.0752765983343124	0.193797275424004	0.152961015701294
-7.62828254699707	-8.36129474639893	-10.4162158966064	-0.0752570256590843	0.193916484713554	0.153093114495277
-7.61684513092041	-8.34636688232422	-10.434775352478	-0.075006939470768	0.193704158067703	0.152820587158203
-7.61290264129639	-8.35508346557617	-10.4326076507568	-0.0752276331186295	0.193869456648827	0.152930974960327
-7.61365079879761	-8.34963417053223	-10.4221134185791	-0.0751608312129974	0.193791314959526	0.152892678976059
-7.60520696640015	-8.339768409729	-10.4355306625366	-0.0750247538089752	0.193623870611191	0.152780771255493
-7.60209989547729	-8.35250568389893	-10.4446668624878	-0.0750526487827301	0.193645462393761	0.152835875749588
-7.60037755966187	-8.34119033813477	-10.426287651062	-0.0749918222427368	0.193645060062408	0.152868047356606
-7.59295797348022	-8.33826732635498	-10.4480581283569	-0.0749934464693069	0.193422049283981	0.152722463011742
-7.59703731536865	-8.3462028503418	-10.4449234008789	-0.074953019618988	0.193593665957451	0.152850896120071
-7.58736753463745	-8.33408546447754	-10.4418029785156	-0.0748814791440964	0.193430006504059	0.152789071202278
-7.58673810958862	-8.34091472625732	-10.4501962661743	-0.0749359875917435	0.193295866250992	0.152814239263535
-7.58755826950073	-8.34266376495361	-10.4360275268555	-0.0750043317675591	0.193510323762894	0.152910053730011
-7.58703231811523	-8.33121871948242	-10.4306335449219	-0.0748090744018555	0.193268448114395	0.152940213680267
-7.57862377166748	-8.33465957641602	-10.4488430023193	-0.0747710540890694	0.193249106407166	0.152825310826302
-7.58422565460205	-8.33139801025391	-10.4320077896118	-0.074819453060627	0.193242594599724	0.153064101934433
-7.57799530029297	-8.32756328582764	-10.4391136169434	-0.0747456774115562	0.192997381091118	0.15289594233036
-7.58390760421753	-8.33566761016846	-10.4397792816162	-0.0746902227401733	0.193216189742088	0.153044670820236
-7.57824563980103	-8.32195568084717	-10.43199634552	-0.074625626206398	0.193035691976547	0.153093934059143
-7.57960081100464	-8.32767868041992	-10.4429187774658	-0.0746004432439804	0.192885115742683	0.153028607368469
-7.5785984992981	-8.33064556121826	-10.4353256225586	-0.0746563449501991	0.192968502640724	0.153202027082443
-7.58333730697632	-8.32055568695068	-10.425609588623	-0.0745464712381363	0.192770853638649	0.153124019503593
-7.57871294021606	-8.32769680023193	-10.4525985717773	-0.074486643075943	0.192768901586533	0.153092294931412
-7.57998085021973	-8.32474327087402	-10.4288654327393	-0.0744680166244507	0.192646369338036	0.15330858528614
-7.57776689529419	-8.32580184936523	-10.4485292434692	-0.0744587555527687	0.192484319210052	0.153193324804306
-7.57963514328003	-8.33254909515381	-10.4398441314697	-0.074353888630867	0.192578583955765	0.153407752513885
-7.58046674728394	-8.32467937469482	-10.4322214126587	-0.0743216797709465	0.192348331212997	0.153331413865089
-7.57774305343628	-8.33414268493652	-10.4600038528442	-0.0743396058678627	0.192305520176888	0.153418213129044
-7.58328628540039	-8.33345794677734	-10.4385824203491	-0.0743822157382965	0.192360192537308	0.153521105647087
-7.58251953125	-8.33085250854492	-10.4573554992676	-0.0741600468754768	0.19221043586731	0.153442203998566
-7.58102464675903	-8.33502960205078	-10.4627246856689	-0.0741612166166306	0.192194998264313	0.153555363416672
-7.58507299423218	-8.32732772827148	-10.4564094543457	-0.0742226466536522	0.192105665802956	0.153678566217422
-7.58074617385864	-8.33531951904297	-10.4739046096802	-0.0741156041622162	0.192024081945419	0.153567731380463
-7.58966493606567	-8.33560180664063	-10.464207649231	-0.0741339400410652	0.19217537343502	0.1538265645504
-7.58592081069946	-8.32706832885742	-10.4688282012939	-0.073947548866272	0.191911250352859	0.153710722923279
-7.58683395385742	-8.3349084854126	-10.4801721572876	-0.0741022899746895	0.191972598433495	0.153812184929848
-7.59924936294556	-8.32685089111328	-10.4676523208618	-0.0740706473588943	0.19198876619339	0.153896883130074
-7.59569454193115	-8.32398319244385	-10.4888153076172	-0.0738789960741997	0.191851451992989	0.153801098465919
-7.60075950622559	-8.3287935256958	-10.5012664794922	-0.0740003660321236	0.191947937011719	0.153888836503029
-7.61187934875488	-8.32646369934082	-10.4827108383179	-0.0739172175526619	0.191831514239311	0.15399631857872
-7.61138248443604	-8.32627582550049	-10.514988899231	-0.0739469975233078	0.191786393523216	0.153842359781265
-7.62394046783447	-8.33147048950195	-10.5064172744751	-0.0739787966012955	0.19201073050499	0.15409979224205
-7.62325572967529	-8.31921577453613	-10.5154991149902	-0.0738075524568558	0.191817581653595	0.154006540775299
-7.63449621200562	-8.32687664031982	-10.5288572311401	-0.0739382356405258	0.191888943314552	0.154112949967384
-7.64319753646851	-8.32495975494385	-10.5137100219727	-0.0739117488265038	0.191945880651474	0.154189258813858
-7.64866209030151	-8.31661415100098	-10.5340900421143	-0.0737838447093964	0.191873356699944	0.154130220413208
-7.65303611755371	-8.32426071166992	-10.545238494873	-0.0738534480333328	0.191922947764397	0.154242560267448
-7.65656518936157	-8.31223392486572	-10.5281085968018	-0.0738644972443581	0.191876426339149	0.154382288455963
-7.66468477249146	-8.31128311157227	-10.5513648986816	-0.0737857893109322	0.191862151026726	0.154243513941765
-7.66986513137817	-8.31996059417725	-10.5463037490845	-0.0738494768738747	0.192083895206451	0.15444079041481
-7.67355251312256	-8.31253719329834	-10.5543918609619	-0.073867179453373	0.191910475492477	0.154380291700363
-7.67887115478516	-8.31728839874268	-10.5683584213257	-0.0738935992121696	0.191915422677994	0.154359742999077
-7.69056129455566	-8.30538177490234	-10.552300453186	-0.0739178955554962	0.192057684063911	0.154539793729782
-7.68859672546387	-8.30645847320557	-10.5633792877197	-0.0739143192768097	0.191841572523117	0.154447361826897
-7.69383430480957	-8.30934715270996	-10.5722970962524	-0.0738669633865356	0.192022368311882	0.154580950737
-7.70216989517212	-8.2998046875	-10.5513257980347	-0.0739047974348068	0.191902846097946	0.154616862535477
-7.70568513870239	-8.30810546875	-10.5777931213379	-0.0738105326890945	0.191845580935478	0.154584914445877
-7.71031427383423	-8.30634593963623	-10.557315826416	-0.0739789009094238	0.191942527890205	0.154720544815063
-7.70907115936279	-8.30636596679688	-10.5746412277222	-0.0737456828355789	0.191597491502762	0.154607057571411
-7.71738576889038	-8.31121921539307	-10.5696363449097	-0.0739156752824783	0.191807314753532	0.154707357287407
-7.72440433502197	-8.30545520782471	-10.5621290206909	-0.0738299414515495	0.191589772701263	0.154816433787346
-7.72214221954346	-8.31069469451904	-10.5843143463135	-0.0737899020314217	0.19158262014389	0.154678523540497
-7.72738933563232	-8.3056640625	-10.5609188079834	-0.0738362148404121	0.191335663199425	0.15492670238018
-7.72321128845215	-8.3040018081665	-10.5759840011597	-0.07370425760746	0.191191956400871	0.154694467782974
-7.73366022109985	-8.31320285797119	-10.5584859848022	-0.07383131980896	0.191326633095741	0.154989093542099
-7.72627353668213	-8.30043888092041	-10.5605955123901	-0.0735990777611732	0.190983757376671	0.154800295829773
-7.7269926071167	-8.31254005432129	-10.5631875991821	-0.073849581182003	0.190959587693214	0.154945701360703
-7.7355432510376	-8.30560207366943	-10.5402183532715	-0.0737064555287361	0.190821930766106	0.154957994818687
-7.72820663452148	-8.30775451660156	-10.5551319122314	-0.0737267285585403	0.190675392746925	0.154895633459091
-7.73407411575317	-8.30998039245605	-10.5304937362671	-0.0736948996782303	0.190526783466339	0.155040174722672
-7.73086071014404	-8.30086708068848	-10.5259389877319	-0.0736427009105682	0.190337628126144	0.154975295066833
-7.73581552505493	-8.31376838684082	-10.5266027450562	-0.07371935993433	0.190296471118927	0.155017226934433
-7.7312273979187	-8.30542469024658	-10.4912519454956	-0.0737124234437943	0.19023522734642	0.1550662368536
-7.73322725296021	-8.30237770080566	-10.4959630966187	-0.073612667620182	0.189836919307709	0.155040502548218
-7.73489713668823	-8.31354999542236	-10.4775152206421	-0.0737804844975472	0.189970523118973	0.155109822750092
-7.73801803588867	-8.30340957641602	-10.4601583480835	-0.0737432390451431	0.18970775604248	0.155132904648781
-7.72922086715698	-8.30629062652588	-10.4617166519165	-0.0737040787935257	0.189482167363167	0.155029192566872
-7.73485565185547	-8.30857181549072	-10.4450845718384	-0.0737435594201088	0.189482823014259	0.155204206705093
-7.73127508163452	-8.30274772644043	-10.4334211349487	-0.0737509876489639	0.189104422926903	0.155123695731163
-7.73763370513916	-8.31212615966797	-10.4353046417236	-0.0737051740288734	0.189189806580544	0.15514349937439
-7.73886775970459	-8.30774879455566	-10.4099731445313	-0.0736862868070602	0.189173549413681	0.155274346470833
-7.7394585609436	-8.30412769317627	-10.4114360809326	-0.0735723450779915	0.188740611076355	0.155146718025208
-7.74225807189941	-8.31672382354736	-10.4102649688721	-0.0737522467970848	0.188767105340958	0.155234396457672
-7.74782276153564	-8.31192398071289	-10.3855314254761	-0.0736465379595757	0.188637733459473	0.155263811349869
-7.75077152252197	-8.31187534332275	-10.3938341140747	-0.0736292824149132	0.18848691880703	0.155127793550491
-7.7565655708313	-8.3154935836792	-10.3948431015015	-0.0735627040266991	0.188452869653702	0.15528167784214
-7.75805330276489	-8.31219863891602	-10.3747663497925	-0.0737071931362152	0.188157558441162	0.15522988140583
-7.76345443725586	-8.31809234619141	-10.3931741714478	-0.073587954044342	0.188207060098648	0.155155763030052
-7.7692403793335	-8.31949806213379	-10.37806224823	-0.073589064180851	0.18822705745697	0.155345901846886
-7.77457046508789	-8.31361103057861	-10.3871440887451	-0.0735354050993919	0.188010811805725	0.155190601944923
-7.77586984634399	-8.32528018951416	-10.3906059265137	-0.0736375004053116	0.187995195388794	0.155256077647209
-7.78780031204224	-8.31722068786621	-10.3762760162354	-0.0736148357391357	0.187887400388718	0.155264332890511
-7.78440141677856	-8.31910037994385	-10.4013605117798	-0.073543906211853	0.187772423028946	0.155128210783005
-7.78972148895264	-8.31646919250488	-10.3834161758423	-0.0735627487301826	0.187714487314224	0.155250921845436
-7.79266309738159	-8.31222820281982	-10.3863010406494	-0.0736020132899284	0.187625497579575	0.155181750655174
-7.79229736328125	-8.31606578826904	-10.394287109375	-0.073559582233429	0.187640115618706	0.15510305762291
-7.79864406585693	-8.31359577178955	-10.3769283294678	-0.0735764503479004	0.187687486410141	0.155243098735809
-7.790452003479	-8.29980564117432	-10.3903779983521	-0.0733968615531921	0.18735383450985	0.155039995908737
-7.79524517059326	-8.30904865264893	-10.3850364685059	-0.073668859899044	0.187589347362518	0.155142083764076
-7.79685497283936	-8.2974681854248	-10.3696823120117	-0.0734489485621452	0.187433645129204	0.155078798532486
-7.78960561752319	-8.30036067962646	-10.3989696502686	-0.073447085916996	0.187452048063278	0.154965847730637
-7.79338026046753	-8.29700660705566	-10.3771190643311	-0.0735246613621712	0.187522560358047	0.155100271105766
-7.78711986541748	-8.29389381408691	-10.3769521713257	-0.0734039768576622	0.187392234802246	0.15493606030941
-7.79127836227417	-8.29925441741943	-10.3931493759155	-0.0735397785902023	0.187640324234962	0.154906049370766
-7.78629207611084	-8.29314231872559	-10.3733224868774	-0.0734119340777397	0.187688007950783	0.154901772737503
-7.78387117385864	-8.28988075256348	-10.3875217437744	-0.0734438598155975	0.187554717063904	0.154738277196884
-7.78255844116211	-8.29860210418701	-10.3829460144043	-0.0735451430082321	0.187735736370087	0.154771029949188
-7.78251361846924	-8.28485679626465	-10.3726949691772	-0.0734307691454887	0.187677875161171	0.15469528734684
-7.77745580673218	-8.29107093811035	-10.3931188583374	-0.0734805017709732	0.187759250402451	0.154539108276367
-7.77380132675171	-8.29052543640137	-10.3748769760132	-0.0734460577368736	0.187855005264282	0.154641106724739
-7.76830959320068	-8.28449249267578	-10.3829536437988	-0.0735412463545799	0.187765926122665	0.154436632990837
-7.76693916320801	-8.29481220245361	-10.3735809326172	-0.0734377801418304	0.18794472515583	0.154488414525986
-7.7608904838562	-8.28139972686768	-10.3685970306396	-0.0733621194958687	0.187909841537476	0.154339298605919
-7.75838422775269	-8.28505229949951	-10.3781108856201	-0.0733740702271461	0.187843725085258	0.154237344861031
-7.75256538391113	-8.28773021697998	-10.3645143508911	-0.0734692290425301	0.18804743885994	0.154264241456985
-7.75000667572021	-8.27764511108398	-10.3601398468018	-0.073412612080574	0.187890931963921	0.154058679938316
-7.7407054901123	-8.28714752197266	-10.372579574585	-0.0733850970864296	0.188089653849602	0.153994277119637
-7.74274873733521	-8.28045272827148	-10.3461198806763	-0.073335200548172	0.188044756650925	0.154051601886749
-7.73508453369141	-8.2844066619873	-10.3654203414917	-0.0733617767691612	0.187968134880066	0.153694942593575
-7.73287153244019	-8.29176902770996	-10.357949256897	-0.0733010023832321	0.18824315071106	0.153774186968803
-7.73234462738037	-8.28386116027832	-10.352068901062	-0.0733622834086418	0.188148781657219	0.153605401515961
-7.72547912597656	-8.28986263275146	-10.3673267364502	-0.0732458010315895	0.188065826892853	0.153463661670685
-7.72913360595703	-8.29561138153076	-10.3509540557861	-0.0734182521700859	0.188340425491333	0.153444722294807
-7.72955131530762	-8.29164981842041	-10.3448534011841	-0.0732739269733429	0.188181146979332	0.153364449739456
-7.72163152694702	-8.29839897155762	-10.3685903549194	-0.0732912570238113	0.188234373927116	0.153175979852676
-7.7290358543396	-8.29745864868164	-10.3467464447021	-0.0733032673597336	0.188182651996613	0.15329422056675
-7.72535133361816	-8.29854583740234	-10.3636827468872	-0.0732543393969536	0.188136547803879	0.152991846203804
-7.73046588897705	-8.30769824981689	-10.3545827865601	-0.0733020454645157	0.188301503658295	0.153181359171867
-7.72876167297363	-8.2965259552002	-10.3557071685791	-0.0730985924601555	0.1881183385849	0.152966797351837
-7.72407150268555	-8.30717658996582	-10.362455368042	-0.0732778832316399	0.188163906335831	0.152989819645882
-7.7332181930542	-8.30794143676758	-10.3451719284058	-0.0732899233698845	0.188125729560852	0.153008580207825
-7.73086166381836	-8.29925155639648	-10.3545455932617	-0.0731402784585953	0.188008278608322	0.152796685695648
-7.72989320755005	-8.30889892578125	-10.3579263687134	-0.0731771439313889	0.187943324446678	0.152861133217812
-7.73313188552856	-8.29904079437256	-10.3333806991577	-0.0732198506593704	0.187959626317024	0.152883842587471
-7.73064279556274	-8.30518436431885	-10.3548126220703	-0.0732488557696342	0.187837719917297	0.152623102068901
-7.7303729057312	-8.31199550628662	-10.3311080932617	-0.0731617361307144	0.18793660402298	0.152712747454643
-7.72896528244019	-8.29961204528809	-10.3300666809082	-0.0730269625782967	0.187643885612488	0.152500405907631
-7.72820472717285	-8.3118896484375	-10.3308258056641	-0.073195144534111	0.187644273042679	0.152469724416733
-7.73228216171265	-8.30758190155029	-10.3103370666504	-0.0731652230024338	0.187780767679214	0.152445465326309
-7.72711992263794	-8.30540084838867	-10.3210115432739	-0.0731093510985374	0.187575235962868	0.152278527617455
-7.72479677200317	-8.31310081481934	-10.3212575912476	-0.0731046050786972	0.187604621052742	0.152170524001122
-7.7260046005249	-8.30866622924805	-10.2945232391357	-0.0730701014399529	0.187525928020477	0.152246326208115
-7.71793985366821	-8.30874347686768	-10.3006801605225	-0.0730419158935547	0.187391564249992	0.151899889111519
-7.72517967224121	-8.31516456604004	-10.2970523834229	-0.0730046555399895	0.187537521123886	0.151897490024567
-7.71936655044556	-8.31144714355469	-10.2827033996582	-0.0730148181319237	0.187501639127731	0.15185184776783
-7.71737384796143	-8.30356216430664	-10.2846097946167	-0.0728049203753471	0.187188982963562	0.151507571339607
-7.71457004547119	-8.31341171264648	-10.2891111373901	-0.0730289965867996	0.187410309910774	0.151548340916634
-7.71754121780396	-8.30564308166504	-10.2655019760132	-0.0728390738368034	0.187323495745659	0.151485443115234
-7.71419763565063	-8.30173015594482	-10.2635221481323	-0.0727346912026405	0.187171712517738	0.151202544569969
-7.7074408531189	-8.30718612670898	-10.281346321106	-0.0727195590734482	0.187264159321785	0.151144430041313
-7.71031093597412	-8.30302715301514	-10.2535753250122	-0.0726368650794029	0.187155216932297	0.151210114359856
-7.70572566986084	-8.30055713653564	-10.247389793396	-0.0726387426257133	0.187048003077507	0.150953769683838
-7.7036657333374	-8.30371856689453	-10.2715225219727	-0.0725141540169716	0.186972320079803	0.150722086429596
-7.70269918441772	-8.30758285522461	-10.2638816833496	-0.0724446550011635	0.187105342745781	0.150827929377556
-7.69645214080811	-8.29852771759033	-10.2389841079712	-0.0724149644374847	0.187052443623543	0.1506038159132
-7.69047880172729	-8.29725170135498	-10.2570457458496	-0.0722852423787117	0.186843305826187	0.150393664836884
-7.68281555175781	-8.30506992340088	-10.2517995834351	-0.0724276825785637	0.187004923820496	0.150336802005768
-7.6839017868042	-8.30136871337891	-10.2260417938232	-0.0724330469965935	0.187089204788208	0.15025682747364
-7.6771445274353	-8.29415702819824	-10.2352714538574	-0.0722632184624672	0.18698388338089	0.150028392672539
-7.66233205795288	-8.30047512054443	-10.2441740036011	-0.0722017735242844	0.186981618404388	0.149871066212654
-7.66389465332031	-8.29314422607422	-10.2121248245239	-0.0721987560391426	0.18708436191082	0.149910017848015
-7.65239906311035	-8.2935266494751	-10.2231407165527	-0.0722447782754898	0.187080532312393	0.149574965238571
-7.64531373977661	-8.298415184021	-10.2226114273071	-0.0720904767513275	0.187170267105103	0.149416819214821
-7.64655113220215	-8.29791164398193	-10.199089050293	-0.0721770077943802	0.187359049916267	0.149484351277351
-7.63158893585205	-8.28763484954834	-10.1993198394775	-0.0719486698508263	0.187127903103828	0.149119392037392
-7.62091064453125	-8.29576015472412	-10.2005834579468	-0.0720825120806694	0.187334150075912	0.149015679955482
-7.61937093734741	-8.29749488830566	-10.1690807342529	-0.0721930265426636	0.187555223703384	0.148942187428474
-7.61059474945068	-8.2863826751709	-10.1626348495483	-0.0719206258654594	0.187444418668747	0.148737609386444
-7.59658432006836	-8.2920560836792	-10.1749687194824	-0.0719333663582802	0.187623172998428	0.148497119545937
-7.59239482879639	-8.29035377502441	-10.142261505127	-0.0720031633973122	0.18765714764595	0.148492872714996
-7.57952737808228	-8.28776550292969	-10.1458988189697	-0.0719537362456322	0.187594905495644	0.148201838135719
-7.57458066940308	-8.29226207733154	-10.1511545181274	-0.0719889476895332	0.187773510813713	0.148047402501106
-7.5718731880188	-8.29959297180176	-10.1156377792358	-0.0720263123512268	0.188008159399033	0.148084431886673
-7.56031227111816	-8.28747463226318	-10.1115655899048	-0.0717594400048256	0.18785671889782	0.147740349173546
-7.55465841293335	-8.29751586914063	-10.1158609390259	-0.071911983191967	0.187915906310081	0.147705763578415
-7.54741859436035	-8.30961322784424	-10.0942535400391	-0.0720664337277412	0.188169658184052	0.147643208503723
-7.54690456390381	-8.29980945587158	-10.0724678039551	-0.0719047263264656	0.188184663653374	0.147524446249008
-7.53899908065796	-8.29746341705322	-10.0807094573975	-0.0718082636594772	0.188138499855995	0.14728707075119
-7.53281593322754	-8.31375312805176	-10.0866680145264	-0.071882463991642	0.188225373625755	0.147258505225182
-7.53239774703979	-8.31081676483154	-10.054988861084	-0.071885459125042	0.188261106610298	0.147308900952339
-7.52329874038696	-8.30693817138672	-10.0548219680786	-0.0718938037753105	0.188184887170792	0.147090554237366
-7.52596187591553	-8.3225154876709	-10.0574789047241	-0.0718421265482903	0.188308581709862	0.146958768367767
-7.51931190490723	-8.32625961303711	-10.0394468307495	-0.0717936605215073	0.188488721847534	0.147035449743271
-7.51168775558472	-8.31877040863037	-10.0231199264526	-0.0717263892292976	0.188342273235321	0.146833166480064
-7.50965452194214	-8.33053970336914	-10.0280027389526	-0.0716667398810387	0.188318520784378	0.146764874458313
-7.50501298904419	-8.34173774719238	-10.0148935317993	-0.0717652812600136	0.188528224825859	0.146778181195259
-7.50744438171387	-8.33797359466553	-9.99566268920898	-0.0717146918177605	0.188565880060196	0.146642208099365
-7.50022125244141	-8.33949279785156	-9.99153900146484	-0.0716284736990929	0.188383683562279	0.14649210870266
-7.49246692657471	-8.35315418243408	-10.0067043304443	-0.0716107040643692	0.188552424311638	0.146392151713371
-7.49107885360718	-8.35356140136719	-9.97193336486816	-0.0715651288628578	0.188616916537285	0.146512851119041
-7.48273181915283	-8.35238075256348	-9.95416831970215	-0.0716052278876305	0.188374415040016	0.146294340491295
-7.48101472854614	-8.36502552032471	-9.9705753326416	-0.0714994668960571	0.188403233885765	0.146086737513542
-7.47909212112427	-8.37140941619873	-9.94220733642578	-0.0714696869254112	0.188699066638947	0.14626681804657
-7.47672748565674	-8.36494636535645	-9.92249393463135	-0.0714204683899879	0.188547492027283	0.146122500300407
-7.46872043609619	-8.37475872039795	-9.92880439758301	-0.0712449997663498	0.188299134373665	0.14597350358963
-7.46609354019165	-8.38971519470215	-9.91993427276611	-0.0713838040828705	0.188517779111862	0.146084636449814
-7.47396802902222	-8.39004802703857	-9.88968753814697	-0.07130316644907	0.188528656959534	0.146111533045769
-7.46606016159058	-8.39714050292969	-9.89369201660156	-0.0711599737405777	0.188425526022911	0.145919367671013
-7.46348762512207	-8.40645027160645	-9.90207576751709	-0.0712339356541634	0.188504099845886	0.145892694592476
-7.46770334243774	-8.41071796417236	-9.86356449127197	-0.0711543932557106	0.188482895493507	0.146016329526901
-7.46355009078979	-8.41418933868408	-9.87127876281738	-0.0710904449224472	0.188320323824883	0.145728304982185
-7.46852111816406	-8.42400455474854	-9.87025737762451	-0.0710698515176773	0.188436880707741	0.145664244890213
-7.47357940673828	-8.43439960479736	-9.84609889984131	-0.0710151344537735	0.188590332865715	0.145805865526199
-7.47019386291504	-8.43026924133301	-9.83126544952393	-0.0708629935979843	0.188348904252052	0.145585641264915
-7.47209930419922	-8.43984889984131	-9.84186553955078	-0.0708627104759216	0.188328668475151	0.145509913563728
-7.47366094589233	-8.45364379882813	-9.82845592498779	-0.0710412040352821	0.188426062464714	0.145619168877602
-7.48117780685425	-8.44753551483154	-9.80010414123535	-0.0708246529102325	0.188303023576736	0.145535066723824
-7.47754621505737	-8.4457893371582	-9.8146390914917	-0.0706491693854332	0.18822905421257	0.145400613546371
-7.4748969078064	-8.46040725708008	-9.81876277923584	-0.0707879140973091	0.188232615590096	0.145422860980034
-7.4788236618042	-8.46352767944336	-9.79268741607666	-0.0707750096917152	0.188152253627777	0.145506590604782
-7.47535133361816	-8.4526481628418	-9.78214073181152	-0.0707217901945114	0.188118740916252	0.145276367664337
-7.4803204536438	-8.46119785308838	-9.79872989654541	-0.0707080364227295	0.188067242503166	0.145197257399559
-7.48283338546753	-8.47197723388672	-9.77111721038818	-0.0707943812012672	0.188241809606552	0.145285099744797
-7.47797107696533	-8.46433544158936	-9.75985240936279	-0.0707134753465652	0.188215836882591	0.145105332136154
-7.47738170623779	-8.45774364471436	-9.76459407806396	-0.070542573928833	0.18798391520977	0.144985884428024
-7.47677421569824	-8.47048854827881	-9.76384544372559	-0.0706491321325302	0.18800675868988	0.144994452595711
-7.47563648223877	-8.48376274108887	-9.74092388153076	-0.070882573723793	0.188202798366547	0.144995406270027
-7.47823905944824	-8.47403144836426	-9.7230806350708	-0.0707000494003296	0.188115000724792	0.144967675209045
-7.47054862976074	-8.47703266143799	-9.73567771911621	-0.0707467719912529	0.187953904271126	0.144851669669151
-7.4705662727356	-8.48605632781982	-9.73678684234619	-0.0707761570811272	0.188125848770142	0.144818753004074
-7.47026968002319	-8.48603343963623	-9.71107292175293	-0.0707963556051254	0.188083529472351	0.145017221570015
-7.46612453460693	-8.48330688476563	-9.71193790435791	-0.070762537419796	0.187952697277069	0.144795492291451
-7.46426200866699	-8.49210929870605	-9.71732902526855	-0.0707492828369141	0.188083112239838	0.144647419452667
-7.46796083450317	-8.50241756439209	-9.70511436462402	-0.0708408504724503	0.188328832387924	0.144892081618309
-7.46131992340088	-8.49769973754883	-9.71082210540771	-0.0708217620849609	0.188297346234322	0.144761800765991
-7.45890378952026	-8.49985790252686	-9.72194385528564	-0.0706794410943985	0.18816314637661	0.144537881016731
-7.46193933486938	-8.5146017074585	-9.72618198394775	-0.0709192380309105	0.188538789749146	0.14462174475193
-7.46667957305908	-8.51251316070557	-9.71834373474121	-0.0709464177489281	0.188708186149597	0.144664704799652
-7.46575355529785	-8.50686168670654	-9.72574424743652	-0.0709040835499763	0.188637405633926	0.144522801041603
-7.46487522125244	-8.51560592651367	-9.75247001647949	-0.0710107460618019	0.188765749335289	0.144502073526382
-7.46564102172852	-8.51340007781982	-9.74770736694336	-0.0710226148366928	0.188920065760612	0.144708529114723
-7.46716594696045	-8.51003742218018	-9.72619247436523	-0.0711019411683083	0.188890382647514	0.144614011049271
-7.46699190139771	-8.51225185394287	-9.75738716125488	-0.0711216256022453	0.188985154032707	0.144420385360718
-7.4719033241272	-8.51939487457275	-9.75107765197754	-0.0711226090788841	0.189287811517715	0.144647195935249
-7.4702353477478	-8.5125732421875	-9.74085521697998	-0.0712818577885628	0.189302802085876	0.14461176097393
-7.47093915939331	-8.50702381134033	-9.76606845855713	-0.0712354183197021	0.189259499311447	0.144576862454414
-7.46755409240723	-8.51771926879883	-9.77981853485107	-0.0714055672287941	0.189391255378723	0.144621968269348
-7.47468137741089	-8.51065826416016	-9.75935363769531	-0.0714776962995529	0.189547806978226	0.144682645797729
-7.4721417427063	-8.50351238250732	-9.77216339111328	-0.0714615657925606	0.189608365297318	0.1446633040905
-7.46638584136963	-8.50720977783203	-9.79966354370117	-0.0714921280741692	0.189780175685883	0.144537180662155
-7.47050189971924	-8.50577449798584	-9.77803516387939	-0.0715974345803261	0.189841374754906	0.144789233803749
-7.46927499771118	-8.50072002410889	-9.77901458740234	-0.0716630443930626	0.189932689070702	0.144717380404472
-7.46604347229004	-8.51050090789795	-9.80368041992188	-0.0716888383030891	0.190019890666008	0.144535377621651
-7.47509288787842	-8.51255035400391	-9.79006385803223	-0.0717276185750961	0.190375477075577	0.144779413938522
-7.47212028503418	-8.49876499176025	-9.79571533203125	-0.0716782808303833	0.190282985568047	0.144640386104584
-7.46766233444214	-8.50284576416016	-9.8082275390625	-0.071754552423954	0.190345212817192	0.144659459590912
-7.47331142425537	-8.51229572296143	-9.80122661590576	-0.0719692036509514	0.190682142972946	0.144903436303139
-7.48015642166138	-8.50337982177734	-9.79631996154785	-0.0718872547149658	0.190655827522278	0.144831106066704
-7.47409534454346	-8.5082368850708	-9.82072162628174	-0.0718465894460678	0.190740793943405	0.144836708903313
-7.48110914230347	-8.51238536834717	-9.81814861297607	-0.0720426961779594	0.19091472029686	0.145056441426277
-7.48218393325806	-8.50870037078857	-9.7989444732666	-0.0719367191195488	0.190929248929024	0.14512687921524
-7.48303937911987	-8.50995826721191	-9.82576751708984	-0.0720288380980492	0.190900221467018	0.144977748394012
-7.48953914642334	-8.51985549926758	-9.82309055328369	-0.0722148194909096	0.191195726394653	0.145195052027702
-7.48864364624023	-8.5182523727417	-9.80260372161865	-0.0721369758248329	0.191256284713745	0.145229324698448
-7.48880815505981	-8.51189994812012	-9.82373428344727	-0.0720404982566834	0.191100791096687	0.14510603249073
-7.49470281600952	-8.52223110198975	-9.82015037536621	-0.0723573043942451	0.191371113061905	0.145279139280319
-7.49717617034912	-8.52710628509521	-9.80969524383545	-0.0723441541194916	0.191515311598778	0.145318686962128
-7.50040483474731	-8.51648044586182	-9.81294059753418	-0.0722475498914719	0.19144506752491	0.145309641957283
-7.50202322006226	-8.52416038513184	-9.83276462554932	-0.0722781270742416	0.191610038280487	0.145197600126266
-7.50903797149658	-8.52904796600342	-9.81728267669678	-0.0722972750663757	0.19162429869175	0.145440071821213
-7.50869989395142	-8.52169132232666	-9.81137084960938	-0.0723889172077179	0.191657736897469	0.145416036248207
-7.51204395294189	-8.5287618637085	-9.83288764953613	-0.0724538043141365	0.191668376326561	0.14530622959137
-7.51941585540771	-8.53889274597168	-9.82656764984131	-0.0724329873919487	0.191889747977257	0.145498633384705
-7.5178165435791	-8.5341625213623	-9.81840324401855	-0.072417289018631	0.191995143890381	0.145606338977814
-7.51821041107178	-8.52715969085693	-9.82315635681152	-0.0723992809653282	0.191813677549362	0.145530804991722
-7.5262303352356	-8.54228591918945	-9.83413696289063	-0.0725171491503716	0.191826730966568	0.145603597164154
-7.52812004089355	-8.54461574554443	-9.82754039764404	-0.0726306885480881	0.192080900073051	0.145747542381287
-7.53994655609131	-8.53841686248779	-9.81386756896973	-0.0725849196314812	0.191987097263336	0.14573372900486
-7.53804969787598	-8.54107761383057	-9.83229923248291	-0.0725811123847961	0.191889226436615	0.145707681775093
-7.53771686553955	-8.54965877532959	-9.84545135498047	-0.0725638866424561	0.192019566893578	0.145844250917435
-7.54890012741089	-8.54058074951172	-9.81824207305908	-0.0726117938756943	0.191972687840462	0.146023288369179
-7.54687213897705	-8.54598712921143	-9.83567523956299	-0.0726447030901909	0.191818997263908	0.145887583494186
-7.55255079269409	-8.55364418029785	-9.8367805480957	-0.0725682154297829	0.192001506686211	0.146055728197098
-7.56055641174316	-8.55066776275635	-9.82204437255859	-0.0727124363183975	0.192050158977509	0.146223694086075
-7.55674695968628	-8.54774284362793	-9.84384059906006	-0.0726047679781914	0.191735789179802	0.146105870604515
-7.56167411804199	-8.56021785736084	-9.84222412109375	-0.0728297010064125	0.191977441310883	0.146294251084328
-7.57344818115234	-8.5569314956665	-9.8254222869873	-0.0728333964943886	0.19203519821167	0.146460369229317
-7.57364082336426	-8.55370712280273	-9.84200763702393	-0.0726895183324814	0.191842272877693	0.146370947360992
-7.57441377639771	-8.5586519241333	-9.85776615142822	-0.072652168571949	0.191889479756355	0.146370679140091
-7.58422374725342	-8.56085300445557	-9.84151363372803	-0.0727801993489265	0.191907674074173	0.146646723151207
-7.59152793884277	-8.55930137634277	-9.83791065216064	-0.0727768465876579	0.19175873696804	0.146584734320641
-7.59159183502197	-8.56273078918457	-9.86943912506104	-0.0728021487593651	0.191789850592613	0.146452680230141
-7.60362339019775	-8.57157325744629	-9.85367584228516	-0.07292390614748	0.191955581307411	0.146713823080063
-7.60262250900269	-8.56267261505127	-9.84808826446533	-0.0727897882461548	0.191795960068703	0.146644294261932
-7.60283803939819	-8.56452560424805	-9.86394500732422	-0.0728470832109451	0.19158598780632	0.146588191390038
-7.60649919509888	-8.57822704315186	-9.8641996383667	-0.0731303915381432	0.191743806004524	0.146787762641907
-7.61746025085449	-8.57554912567139	-9.84964942932129	-0.0731377825140953	0.1917365193367	0.146873012185097
-7.61747360229492	-8.56585502624512	-9.85208129882813	-0.0731206163764	0.191572323441505	0.146809443831444
-7.61608982086182	-8.57190799713135	-9.86936473846436	-0.0732053741812706	0.191587373614311	0.146888509392738
-7.6239128112793	-8.57229328155518	-9.85204982757568	-0.0733032077550888	0.191534414887428	0.147066622972488
-7.62420082092285	-8.56499862670898	-9.84958362579346	-0.0733701139688492	0.191522136330605	0.14704030752182
-7.62796831130981	-8.57325172424316	-9.87473392486572	-0.0734759196639061	0.191413536667824	0.147074669599533
-7.63055038452148	-8.58005046844482	-9.85040187835693	-0.0736067742109299	0.191606298089027	0.147296771407127
-7.62872552871704	-8.5669584274292	-9.8580846786499	-0.0735347494482994	0.191399663686752	0.14725424349308
-7.62762880325317	-8.57598781585693	-9.86665916442871	-0.0737630501389503	0.191301092505455	0.147326081991196
-7.63238286972046	-8.58082962036133	-9.85626602172852	-0.0739899277687073	0.191572204232216	0.147449851036072
-7.63406753540039	-8.57029819488525	-9.84314155578613	-0.0738753452897072	0.191448852419853	0.147564202547073
-7.62565851211548	-8.5736083984375	-9.85955238342285	-0.0741002559661865	0.191282898187637	0.14753133058548
-7.62978506088257	-8.58068561553955	-9.85224723815918	-0.0741738006472588	0.19142846763134	0.147680833935738
-7.6311206817627	-8.57098865509033	-9.83253765106201	-0.0743379592895508	0.191325724124908	0.147895857691765
-7.62620306015015	-8.57388114929199	-9.84752178192139	-0.0744380876421928	0.191145688295364	0.147689834237099
-7.63085842132568	-8.5806188583374	-9.84152317047119	-0.0745033919811249	0.19141486287117	0.147979140281677
-7.62894439697266	-8.57801151275635	-9.83261871337891	-0.0746631324291229	0.191486358642578	0.148192763328552
-7.62250900268555	-8.57031536102295	-9.83694744110107	-0.0746311619877815	0.191108047962189	0.148069471120834
-7.62410163879395	-8.58292484283447	-9.84714508056641	-0.0748789310455322	0.191267162561417	0.148250356316566
-7.62533521652222	-8.57917594909668	-9.83057689666748	-0.0749979987740517	0.191370606422424	0.148437187075615
-7.62796020507813	-8.57194709777832	-9.82191944122314	-0.0749833360314369	0.191175252199173	0.148457050323486
-7.61999034881592	-8.57654571533203	-9.8493824005127	-0.0750699862837791	0.191284999251366	0.14851413667202
-7.6250786781311	-8.5775785446167	-9.83237457275391	-0.0751168206334114	0.191245377063751	0.148842662572861
-7.62312602996826	-8.57352161407471	-9.82469463348389	-0.0752933323383331	0.191128492355347	0.148800030350685
-7.62355518341064	-8.57909202575684	-9.84601020812988	-0.0753351598978043	0.191203981637955	0.148910313844681
-7.62749528884888	-8.5791187286377	-9.82399463653564	-0.0753144025802612	0.191295981407166	0.149192184209824
-7.6290283203125	-8.57213306427002	-9.82705783843994	-0.0753745660185814	0.19110019505024	0.149206385016441
-7.62518405914307	-8.58311367034912	-9.84996700286865	-0.075422465801239	0.191107004880905	0.149388775229454
-7.63235998153687	-8.58104801177979	-9.82749366760254	-0.0755695402622223	0.191218659281731	0.149568498134613
-7.63895845413208	-8.575758934021	-9.84150123596191	-0.075404979288578	0.191099151968956	0.149620875716209
-7.63047742843628	-8.58252334594727	-9.85996913909912	-0.0754384621977806	0.191063746809959	0.149717181921005
-7.64210939407349	-8.57856464385986	-9.83891677856445	-0.0754769369959831	0.191073477268219	0.150026932358742
-7.64375734329224	-8.57536888122559	-9.84837245941162	-0.0753998681902885	0.191021546721458	0.150079920887947
-7.64260053634644	-8.57932376861572	-9.86613655090332	-0.0753758102655411	0.190984696149826	0.150054141879082
-7.65046501159668	-8.58733463287354	-9.85549640655518	-0.0754822939634323	0.19116947054863	0.150391340255737
-7.65555286407471	-8.57755374908447	-9.85802745819092	-0.0754071325063705	0.191037625074387	0.150403454899788
-7.65373849868774	-8.57514572143555	-9.87618923187256	-0.0753082409501076	0.190910503268242	0.150390803813934
-7.66066598892212	-8.58587551116943	-9.87473678588867	-0.0755682587623596	0.191142395138741	0.150598391890526
-7.66699886322021	-8.57900905609131	-9.86236095428467	-0.0753918588161469	0.190995514392853	0.150740563869476
-7.6643238067627	-8.57980346679688	-9.88938999176025	-0.0753755941987038	0.190975189208984	0.150716155767441
-7.66939783096313	-8.58033466339111	-9.87349510192871	-0.0754575431346893	0.191046714782715	0.150978252291679
-7.67014122009277	-8.57845497131348	-9.87620830535889	-0.0754095315933228	0.190903037786484	0.150932684540749
-7.67625141143799	-8.58216857910156	-9.89480113983154	-0.075517825782299	0.191003084182739	0.151082441210747
-7.68064069747925	-8.58165740966797	-9.8715934753418	-0.0754794105887413	0.19113264977932	0.151300624012947
-7.67857360839844	-8.570387840271	-9.88923740386963	-0.0752707794308662	0.190893158316612	0.151238739490509
-7.68365573883057	-8.58351230621338	-9.89182090759277	-0.0756085366010666	0.191072344779968	0.151409655809402
-7.69147777557373	-8.57941913604736	-9.88531589508057	-0.075465202331543	0.190990716218948	0.151559621095657
-7.68677043914795	-8.57405281066895	-9.89815425872803	-0.0754444301128387	0.19102269411087	0.151524171233177
-7.69416952133179	-8.58734703063965	-9.90200710296631	-0.0754638984799385	0.191110193729401	0.151739999651909
-7.69245529174805	-8.57619285583496	-9.89725780487061	-0.0754512697458267	0.190980017185211	0.151807382702827
-7.70085620880127	-8.58669567108154	-9.9182071685791	-0.0754286870360374	0.191021636128426	0.151760891079903
-7.70148086547852	-8.58737182617188	-9.90422439575195	-0.0754111483693123	0.191217139363289	0.151959463953972
-7.70625638961792	-8.58333492279053	-9.92192935943604	-0.0753853991627693	0.190996527671814	0.151885017752647
-7.70797300338745	-8.59688758850098	-9.92984867095947	-0.0755163878202438	0.191167101264	0.152069896459579
-7.7181248664856	-8.58685111999512	-9.92142105102539	-0.0754024237394333	0.191198319196701	0.152069702744484
-7.714195728302	-8.59773731231689	-9.95383739471436	-0.0753710120916367	0.191130340099335	0.152074381709099
-7.7210636138916	-8.59432315826416	-9.94491958618164	-0.0753300189971924	0.191232278943062	0.152345791459084
-7.72603988647461	-8.59465885162354	-9.95229625701904	-0.0753131061792374	0.191006690263748	0.152248904109001
-7.731041431427	-8.60560321807861	-9.96791172027588	-0.0752029865980148	0.191228419542313	0.152426794171333
-7.73713970184326	-8.59901142120361	-9.96053504943848	-0.0752522349357605	0.191226094961166	0.152500838041306
-7.7354941368103	-8.60498809814453	-9.98802757263184	-0.0751014277338982	0.191104993224144	0.152470007538795
-7.74962186813354	-8.60571956634521	-9.97715663909912	-0.0752247497439384	0.191364169120789	0.15266178548336
-7.74970054626465	-8.60386562347412	-9.98493957519531	-0.0750155225396156	0.191224828362465	0.152614876627922
-7.75431108474731	-8.61006832122803	-10.0036191940308	-0.0750626549124718	0.191381424665451	0.152710914611816
-7.7659158706665	-8.60742855072021	-9.98787403106689	-0.0749883726239204	0.191214978694916	0.152965977787971
-7.76285552978516	-8.61029052734375	-10.0189800262451	-0.0749299824237823	0.191219598054886	0.152762308716774
-7.77337265014648	-8.61955833435059	-10.0097179412842	-0.0749353095889091	0.19135870039463	0.15305370092392
-7.7728967666626	-8.60900402069092	-10.0155467987061	-0.074748620390892	0.191145613789558	0.152984276413918
-7.77410411834717	-8.61864185333252	-10.0324192047119	-0.0748699009418488	0.191183939576149	0.153110802173615
-7.7841591835022	-8.61825561523438	-10.0253419876099	-0.0747707933187485	0.191182017326355	0.153257146477699
-7.78269338607788	-8.61566543579102	-10.0369987487793	-0.0746290609240532	0.191102892160416	0.153165891766548
-7.78858518600464	-8.62478637695313	-10.0402936935425	-0.0746590122580528	0.191073000431061	0.153399422764778
-7.78920745849609	-8.61546230316162	-10.0390939712524	-0.074555978178978	0.191033840179443	0.153361365199089
-7.78955745697021	-8.63021469116211	-10.0647277832031	-0.0745982974767685	0.190893977880478	0.153346002101898
-7.7924337387085	-8.62951850891113	-10.04918384552	-0.0745333209633827	0.19109782576561	0.153448551893234
-7.79205656051636	-8.62040138244629	-10.0665855407715	-0.0743501409888268	0.190734103322029	0.153361842036247
-7.79352188110352	-8.63323783874512	-10.0800619125366	-0.0744373872876167	0.190784022212029	0.153442293405533
-7.79719352722168	-8.63259983062744	-10.0667753219604	-0.0744381323456764	0.190855756402016	0.153587237000465
-7.79382991790771	-8.62337112426758	-10.0832605361938	-0.0742771476507187	0.190551280975342	0.153557330369949
-7.79905843734741	-8.63248348236084	-10.1028995513916	-0.0742669478058815	0.190669998526573	0.15356856584549
-7.80031538009644	-8.62493705749512	-10.0880193710327	-0.0742684081196785	0.190487667918205	0.153780698776245
-7.79798746109009	-8.63058376312256	-10.1114387512207	-0.0741782858967781	0.190343469381332	0.153559625148773
-7.8069543838501	-8.63306045532227	-10.1108856201172	-0.0741878822445869	0.190608114004135	0.15382207930088
-7.80037069320679	-8.62290859222412	-10.1256637573242	-0.0740683451294899	0.190091118216515	0.153671085834503
-7.80015230178833	-8.6336669921875	-10.1328773498535	-0.0741757825016975	0.190219953656197	0.15381920337677
-7.80179166793823	-8.62971496582031	-10.1240739822388	-0.074134849011898	0.190233170986176	0.153906732797623
-7.7982234954834	-8.62523651123047	-10.1319437026978	-0.0740712881088257	0.189992114901543	0.153783589601517
-7.79616498947144	-8.62888050079346	-10.1402368545532	-0.0740665346384048	0.190018147230148	0.153965443372726
-7.79432535171509	-8.62071323394775	-10.1303882598877	-0.0740915760397911	0.189797714352608	0.153951525688171
-7.7918119430542	-8.62577438354492	-10.1572952270508	-0.0740009024739265	0.189839988946915	0.154004633426666
-7.78664493560791	-8.62080192565918	-10.1288557052612	-0.0740487203001976	0.189767152070999	0.154096096754074
-7.78478813171387	-8.6177453994751	-10.1526880264282	-0.0738784372806549	0.189540609717369	0.154072493314743
-7.7825493812561	-8.61967086791992	-10.1393699645996	-0.0740125626325607	0.18967492878437	0.154169961810112
-7.78449487686157	-8.6127872467041	-10.1389322280884	-0.0738882794976234	0.189620777964592	0.154176101088524
-7.77304887771606	-8.61763858795166	-10.1674013137817	-0.0738249868154526	0.189558327198029	0.154105454683304
-7.78005599975586	-8.61419105529785	-10.1432294845581	-0.0739014893770218	0.189463421702385	0.154375120997429
-7.77225923538208	-8.6129322052002	-10.1610622406006	-0.0737641230225563	0.189350172877312	0.154189720749855
-7.775634765625	-8.61896514892578	-10.1545934677124	-0.0737404525279999	0.189535945653915	0.154437243938446
-7.7707257270813	-8.61004447937012	-10.1630258560181	-0.0737170726060867	0.189358279109001	0.154418662190437
-7.76727485656738	-8.61648273468018	-10.1716384887695	-0.0737529546022415	0.189315915107727	0.154474779963493
-7.77338171005249	-8.61078262329102	-10.1607885360718	-0.0737549960613251	0.189325332641602	0.154605910181999
-7.76716947555542	-8.60828018188477	-10.1690864562988	-0.0735663920640945	0.189173102378845	0.154556468129158
-7.76631546020508	-8.60995388031006	-10.177806854248	-0.0736544728279114	0.189214766025543	0.15468817949295
-7.76245450973511	-8.60482788085938	-10.1579809188843	-0.0735839232802391	0.18905682861805	0.154816970229149
-7.76395034790039	-8.6036262512207	-10.1917505264282	-0.0735878497362137	0.189032688736916	0.154845118522644
-7.76382875442505	-8.60528182983398	-10.1646614074707	-0.0735818073153496	0.189189434051514	0.155080586671829
-7.75444078445435	-8.59125232696533	-10.1857032775879	-0.0733948051929474	0.188892617821693	0.154982268810272
-7.75690078735352	-8.60305500030518	-10.1862649917603	-0.0735825076699257	0.189024329185486	0.155215576291084
-7.75879669189453	-8.59839248657227	-10.1815414428711	-0.0734882429242134	0.18901064991951	0.155340597033501
-7.75490283966064	-8.58992481231689	-10.1959810256958	-0.0734338387846947	0.188898757100105	0.155301958322525
-7.75439214706421	-8.59986114501953	-10.2076740264893	-0.0733771622180939	0.188872113823891	0.155441999435425
-7.75251293182373	-8.58671379089355	-10.1992492675781	-0.0733324438333511	0.188802227377892	0.15558023750782
-7.75307655334473	-8.59693145751953	-10.2185354232788	-0.0733665078878403	0.188814640045166	0.155552491545677
-7.74889945983887	-8.59259700775146	-10.2103366851807	-0.0733168795704842	0.188895165920258	0.155736610293388
-7.75120544433594	-8.58780765533447	-10.2214765548706	-0.0731930434703827	0.188628986477852	0.155719131231308
-7.75130081176758	-8.59622192382813	-10.2298774719238	-0.0732819214463234	0.188775882124901	0.15581426024437
-7.75778484344482	-8.58734893798828	-10.2215814590454	-0.0732295662164688	0.1886877566576	0.155875846743584
-7.75072479248047	-8.59662818908691	-10.2557983398438	-0.0731609240174294	0.188701972365379	0.155881822109222
-7.76066446304321	-8.59022331237793	-10.229341506958	-0.0732575505971909	0.188679039478302	0.156082898378372
-7.75897550582886	-8.59437847137451	-10.2518711090088	-0.0732133984565735	0.188484415411949	0.15587942302227
-7.7661247253418	-8.59931468963623	-10.2509269714355	-0.0731579288840294	0.188740238547325	0.156142234802246
-7.76681756973267	-8.58925914764404	-10.2517547607422	-0.0730557143688202	0.188502609729767	0.156062707304955
-7.76535320281982	-8.5993185043335	-10.2639055252075	-0.0730951279401779	0.188462927937508	0.15612205862999
-7.77778959274292	-8.59731864929199	-10.2434244155884	-0.0731759592890739	0.188513338565826	0.156245216727257
-7.77473735809326	-8.59820747375488	-10.2713918685913	-0.0729921907186508	0.188343897461891	0.156122341752052
-7.78084516525269	-8.59905529022217	-10.2543134689331	-0.0729841068387032	0.18840791285038	0.156352117657661
-7.78064155578613	-8.59575939178467	-10.2589836120605	-0.0728923380374908	0.188179224729538	0.156184926629066
-7.78194236755371	-8.60138607025146	-10.2713079452515	-0.0729827135801315	0.188187018036842	0.156265288591385
-7.78810262680054	-8.5980806350708	-10.254017829895	-0.0727727487683296	0.18821781873703	0.156352192163467
-7.78585815429688	-8.59607696533203	-10.2677412033081	-0.0727833434939384	0.188031628727913	0.15622965991497
-7.79129552841187	-8.60620784759521	-10.2502813339233	-0.0728787407279015	0.188125759363174	0.156394571065903
-7.79336881637573	-8.59532165527344	-10.2508382797241	-0.0726131722331047	0.18791575729847	0.156291231513023
-7.78891944885254	-8.60514163970947	-10.26393699646	-0.0726528465747833	0.187872365117073	0.156315311789513
-7.79283046722412	-8.59835624694824	-10.2336006164551	-0.0725552216172218	0.187769636511803	0.156413093209267
-7.79375028610229	-8.60265254974365	-10.2519903182983	-0.072505459189415	0.187701225280762	0.156224146485329
-7.79969120025635	-8.61300182342529	-10.2361297607422	-0.0724709257483482	0.187824338674545	0.156382367014885
-7.79318380355835	-8.60286903381348	-10.2322034835815	-0.0723295882344246	0.18763068318367	0.156270608305931
-7.79755830764771	-8.61695861816406	-10.239556312561	-0.0724073275923729	0.18760971724987	0.156251668930054
-7.80583810806274	-8.61728096008301	-10.2151126861572	-0.072336383163929	0.18770095705986	0.156234249472618
-7.80029726028442	-8.61207580566406	-10.2330093383789	-0.07218137383461	0.187444090843201	0.156059831380844
-7.80588293075562	-8.62265777587891	-10.2209520339966	-0.0721269994974136	0.187491655349731	0.156111925840378
-7.80167436599731	-8.6143627166748	-10.2121925354004	-0.0720551759004593	0.18723626434803	0.156009748578072
-7.81104612350464	-8.62593460083008	-10.2107038497925	-0.0719563737511635	0.187316939234734	0.155962452292442
-7.808922290802	-8.61945629119873	-10.2068605422974	-0.0719092264771461	0.187216624617577	0.155948385596275
-7.81112051010132	-8.62616729736328	-10.2148313522339	-0.0719355717301369	0.18707911670208	0.155787453055382
-7.81467485427856	-8.62793731689453	-10.2019882202148	-0.071934811770916	0.187182202935219	0.155883565545082
-7.81850671768188	-8.6224479675293	-10.1947183609009	-0.0718385055661201	0.186911210417747	0.155679017305374
-7.81858921051025	-8.63065338134766	-10.2084531784058	-0.0716969892382622	0.187005400657654	0.155784115195274
-7.81903743743896	-8.62918567657471	-10.1738653182983	-0.0716845393180847	0.186761036515236	0.155786409974098
-7.82361316680908	-8.63652229309082	-10.1969594955444	-0.0716493055224419	0.186722159385681	0.15567184984684
-7.82579469680786	-8.63500690460205	-10.175012588501	-0.0716193467378616	0.186844378709793	0.155770972371101
-7.82805252075195	-8.63143920898438	-10.1841487884521	-0.071460172533989	0.186571657657623	0.155654460191727
-7.82942771911621	-8.64109516143799	-10.1706924438477	-0.0715923607349396	0.186704590916634	0.155716449022293
-7.83803462982178	-8.63067245483398	-10.1568717956543	-0.0714403986930847	0.186654910445213	0.155641123652458
-7.8326563835144	-8.64040088653564	-10.1665468215942	-0.0713798776268959	0.186589747667313	0.155575826764107
-7.83894205093384	-8.63502883911133	-10.1445646286011	-0.071392722427845	0.186559930443764	0.155705228447914
-7.83625316619873	-8.64426708221436	-10.1590938568115	-0.0713321790099144	0.186495870351791	0.15549972653389
-7.8476095199585	-8.64636993408203	-10.1355504989624	-0.0713268592953682	0.186677396297455	0.155670940876007
-7.84026527404785	-8.64104843139648	-10.138988494873	-0.071098618209362	0.186359107494354	0.155505374073982
-7.84443998336792	-8.65101909637451	-10.138786315918	-0.0713531523942947	0.186564847826958	0.155617728829384
-7.85184049606323	-8.64569854736328	-10.1214065551758	-0.0711871162056923	0.186577796936035	0.155591785907745
-7.84665155410767	-8.64464092254639	-10.135235786438	-0.0710641741752625	0.186434134840965	0.155489310622215
-7.84815311431885	-8.65149879455566	-10.131031036377	-0.0711102336645126	0.186554923653603	0.155610144138336
-7.8480749130249	-8.64440250396729	-10.1170749664307	-0.0709860771894455	0.186420768499374	0.15551270544529
-7.84831476211548	-8.64934921264648	-10.1376571655273	-0.0710053220391274	0.186551257967949	0.155374601483345
-7.84839630126953	-8.65270709991455	-10.1200456619263	-0.070962943136692	0.186709299683571	0.155556529760361
-7.84308433532715	-8.63635635375977	-10.1281766891479	-0.0707383900880814	0.186470955610275	0.155350849032402
-7.84054136276245	-8.64182090759277	-10.127103805542	-0.0708863288164139	0.186612978577614	0.155353054404259
-7.8432149887085	-8.64435005187988	-10.1178331375122	-0.070823535323143	0.186722099781036	0.155371680855751
-7.83746385574341	-8.64034748077393	-10.1258735656738	-0.0707339644432068	0.18663914501667	0.15529553592205
-7.83918428421021	-8.64499473571777	-10.1348581314087	-0.0707290917634964	0.18672040104866	0.155203282833099
-7.83697700500488	-8.62777328491211	-10.1089792251587	-0.0706600397825241	0.186711996793747	0.155340358614922
-7.83553504943848	-8.63355827331543	-10.132869720459	-0.0707881897687912	0.186718761920929	0.155073747038841
-7.83353996276855	-8.63972854614258	-10.1215925216675	-0.0706926584243774	0.186905577778816	0.155168026685715
-7.82752418518066	-8.62424945831299	-10.1233386993408	-0.0705594345927238	0.186815828084946	0.1550183147192
-7.83139133453369	-8.63417339324951	-10.1341619491577	-0.0705319344997406	0.186831250786781	0.155091613531113
-7.82641983032227	-8.63513088226318	-10.1207075119019	-0.0706656202673912	0.187013953924179	0.155165880918503
-7.82575130462646	-8.63217067718506	-10.12682056427	-0.0705669894814491	0.186854481697083	0.15503816306591
-7.82150268554688	-8.63607978820801	-10.1402969360352	-0.0704383999109268	0.187015920877457	0.155097335577011
-7.82488584518433	-8.62664699554443	-10.1228122711182	-0.0704663172364235	0.186840355396271	0.155151382088661
-7.81882572174072	-8.63605213165283	-10.1463985443115	-0.0704607293009758	0.186825513839722	0.15488089621067
-7.8210825920105	-8.63530540466309	-10.1175708770752	-0.0705605670809746	0.187079533934593	0.155056834220886
-7.81485557556152	-8.6273136138916	-10.1363296508789	-0.0703234523534775	0.186753123998642	0.15482123196125
-7.81485366821289	-8.63553333282471	-10.1236305236816	-0.0706236138939857	0.187047585844994	0.154858380556107
-7.81479072570801	-8.63191986083984	-10.1050548553467	-0.0705331116914749	0.186857178807259	0.154798001050949
-7.80399370193481	-8.63201713562012	-10.1266231536865	-0.0704662725329399	0.186885833740234	0.154649659991264
-7.81165885925293	-8.63206100463867	-10.0997200012207	-0.0704889371991158	0.186809256672859	0.154857933521271
-7.80172348022461	-8.62880992889404	-10.1135663986206	-0.0704736337065697	0.186707898974419	0.154574111104012
-7.80596590042114	-8.63396072387695	-10.0978374481201	-0.0705703943967819	0.186923503875732	0.154787421226501
-7.80003452301025	-8.62463474273682	-10.090518951416	-0.0703904032707214	0.186696946620941	0.154663294553757
-7.79604387283325	-8.63498687744141	-10.095157623291	-0.0705405175685883	0.186757639050484	0.154675081372261
-7.80020427703857	-8.63243103027344	-10.0749835968018	-0.0705275237560272	0.186730936169624	0.154727697372437
-7.79468679428101	-8.62785243988037	-10.0851078033447	-0.0704360753297806	0.186720281839371	0.154520809650421
-7.79610157012939	-8.63963985443115	-10.0714263916016	-0.0705259442329407	0.186614543199539	0.154627203941345
-7.795250415802	-8.62943840026855	-10.0568218231201	-0.0704471468925476	0.186613187193871	0.154536351561546
-7.79240274429321	-8.63898086547852	-10.0681276321411	-0.0704354792833328	0.18646152317524	0.15448921918869
-7.79266881942749	-8.64011001586914	-10.0364274978638	-0.070524699985981	0.186585798859596	0.15459106862545
-7.79077005386353	-8.63338375091553	-10.0410070419312	-0.0703841969370842	0.186322182416916	0.154431492090225
-7.78865337371826	-8.64438724517822	-10.0384931564331	-0.0705792233347893	0.186321750283241	0.154464557766914
-7.7953634262085	-8.64231967926025	-10.0152721405029	-0.0705439001321793	0.186375185847282	0.15452678501606
-7.79026126861572	-8.63464164733887	-10.0177354812622	-0.0703962221741676	0.186084970831871	0.154406651854515
-7.79176664352417	-8.6448335647583	-10.0152826309204	-0.0704368874430656	0.186242327094078	0.154444962739944
-7.7898325920105	-8.6396312713623	-9.99117755889893	-0.0704227164387703	0.186000272631645	0.154527604579926
-7.78953647613525	-8.64732646942139	-10.0000486373901	-0.0703197196125984	0.185942247509956	0.154252842068672
-7.79450035095215	-8.6476411819458	-9.97909164428711	-0.0703136175870895	0.186182588338852	0.154496282339096
-7.79004573822021	-8.64267826080322	-9.97801876068115	-0.0701900124549866	0.185819253325462	0.154242515563965
-7.79101085662842	-8.656174659729	-9.97659873962402	-0.0703403651714325	0.186040148139	0.154357701539993
-7.79542303085327	-8.65002059936523	-9.94863510131836	-0.0702595487236977	0.185940638184547	0.154244169592857
-7.7888503074646	-8.6520299911499	-9.96550464630127	-0.0701579749584198	0.185852378606796	0.15405435860157
-7.79047393798828	-8.65657138824463	-9.94986534118652	-0.070111557841301	0.185887828469276	0.154186561703682
-7.7875804901123	-8.65315437316895	-9.93017864227295	-0.070219561457634	0.185751110315323	0.154045686125755
-7.78888988494873	-8.66108703613281	-9.95097160339355	-0.0700766146183014	0.185793995857239	0.153979182243347
-7.78876447677612	-8.65788555145264	-9.91977882385254	-0.0701033547520638	0.185890004038811	0.153957456350327
-7.78723764419556	-8.6584005355835	-9.93873596191406	-0.0700052827596664	0.185662627220154	0.153793185949326
-7.7882251739502	-8.66998386383057	-9.92123413085938	-0.0701272636651993	0.185814782977104	0.153821349143982
-7.79428625106812	-8.6618766784668	-9.91495609283447	-0.0699681639671326	0.185793146491051	0.15369912981987
-7.78410005569458	-8.67232418060303	-9.9253568649292	-0.0699996948242188	0.185722261667252	0.15354822576046
-7.78960990905762	-8.67031574249268	-9.90145206451416	-0.0700106471776962	0.185744255781174	0.153629899024963
-7.78623867034912	-8.67312335968018	-9.91450691223145	-0.069997750222683	0.185590803623199	0.153314769268036
-7.78913068771362	-8.68063640594482	-9.9089241027832	-0.0700936689972878	0.185861587524414	0.153429284691811
-7.78603792190552	-8.67207431793213	-9.90105056762695	-0.0698987767100334	0.185617804527283	0.15320697426796
-7.78141021728516	-8.67996978759766	-9.91250133514404	-0.069990910589695	0.185612633824348	0.152995809912682
-7.79101324081421	-8.6836633682251	-9.90292549133301	-0.0701672732830048	0.185855805873871	0.152982249855995
-7.78233528137207	-8.67656230926514	-9.90542221069336	-0.0699374228715897	0.185646876692772	0.152737572789192
-7.78216075897217	-8.68307304382324	-9.92280006408691	-0.0700479075312614	0.185860201716423	0.152675002813339
-7.78495836257935	-8.67914009094238	-9.89599418640137	-0.0700255185365677	0.185779705643654	0.152605131268501
-7.77729177474976	-8.67842864990234	-9.92783069610596	-0.0700652226805687	0.185708180069923	0.152376621961594
-7.78104162216187	-8.68529605865479	-9.90853023529053	-0.0702031701803207	0.185965195298195	0.15248216688633
-7.77428579330444	-8.67158985137939	-9.91685199737549	-0.0699911937117577	0.185779273509979	0.152258291840553
-7.77338790893555	-8.67769718170166	-9.92471122741699	-0.0702457800507545	0.185922384262085	0.152201935648918
-7.77434396743774	-8.68145275115967	-9.91241359710693	-0.0702389180660248	0.185974150896072	0.152217030525208
-7.77151489257813	-8.66660690307617	-9.91080188751221	-0.0701413378119469	0.185930222272873	0.15211009979248
-7.76934385299683	-8.67179870605469	-9.9315071105957	-0.0702362135052681	0.186094790697098	0.15201061964035
-7.76675748825073	-8.67105007171631	-9.9052152633667	-0.070281483232975	0.18608632683754	0.152171149849892
-7.76159524917603	-8.66140365600586	-9.91379737854004	-0.0703509151935577	0.186026573181152	0.151964902877808
-7.76308917999268	-8.67257976531982	-9.90781879425049	-0.0703789815306664	0.186274871230125	0.152066439390182
-7.75644588470459	-8.66187191009521	-9.89771175384521	-0.0702975988388062	0.186403185129166	0.152028009295464
-7.75522994995117	-8.65756797790527	-9.9056510925293	-0.0703347101807594	0.186197623610497	0.151916578412056
-7.74738788604736	-8.66721534729004	-9.89556884765625	-0.0705477818846703	0.186456844210625	0.152046233415604
-7.75362586975098	-8.65437030792236	-9.87590408325195	-0.0704789906740189	0.186526834964752	0.152008637785912
-7.7411322593689	-8.6589469909668	-9.89863777160645	-0.0705069452524185	0.186480060219765	0.151855960488319
-7.74369812011719	-8.65511608123779	-9.87594604492188	-0.0704857185482979	0.186705589294434	0.152044668793678
-7.74135208129883	-8.65223503112793	-9.87534427642822	-0.0705535784363747	0.186578214168549	0.151879519224167
-7.74291038513184	-8.65746784210205	-9.88259792327881	-0.0704882815480232	0.186870604753494	0.151978135108948
-7.74288082122803	-8.65466976165771	-9.86277389526367	-0.0706173703074455	0.186997532844543	0.152023628354073
-7.73491191864014	-8.65384292602539	-9.87220191955566	-0.0704966932535172	0.1867745667696	0.151885941624641
-7.74354267120361	-8.66059494018555	-9.85821914672852	-0.0707789361476898	0.187175318598747	0.152016565203667
-7.74319076538086	-8.65102291107178	-9.84813499450684	-0.0705732628703117	0.186987057328224	0.152004182338715
-7.73446369171143	-8.65555667877197	-9.86540412902832	-0.0706246346235275	0.187073886394501	0.15186770260334
-7.74312973022461	-8.65664196014404	-9.83741664886475	-0.0707348510622978	0.187071040272713	0.152160629630089
-7.73970651626587	-8.65337753295898	-9.85280895233154	-0.0707534030079842	0.187046691775322	0.151904836297035
-7.7439489364624	-8.65756130218506	-9.84532642364502	-0.0708146765828133	0.187267765402794	0.152060896158218
-7.73973846435547	-8.65060329437256	-9.83462619781494	-0.0706652700901031	0.187104672193527	0.151991978287697
-7.73847913742065	-8.65526485443115	-9.84216022491455	-0.0707858577370644	0.187126636505127	0.151989653706551
-7.74261665344238	-8.65968799591064	-9.83220767974854	-0.0708938091993332	0.187205746769905	0.152054712176323
-7.74356698989868	-8.64816474914551	-9.83116054534912	-0.0707329362630844	0.187129765748978	0.151967704296112
-7.74084711074829	-8.65776824951172	-9.84878444671631	-0.0708386525511742	0.187138363718987	0.151896342635155
-7.7426552772522	-8.65193843841553	-9.82201766967773	-0.0707443952560425	0.187120258808136	0.152044400572777
-7.74021434783936	-8.65320110321045	-9.84008884429932	-0.0707587078213692	0.186985030770302	0.151812270283699
-7.74669981002808	-8.66305065155029	-9.83758926391602	-0.0707164406776428	0.187242403626442	0.151882320642471
-7.74423885345459	-8.6541051864624	-9.82288360595703	-0.0706165209412575	0.187165111303329	0.151898592710495
-7.74425506591797	-8.65733242034912	-9.84230899810791	-0.0704953446984291	0.186947450041771	0.151832699775696
-7.74844741821289	-8.66614723205566	-9.82285022735596	-0.0705890357494354	0.187191009521484	0.151894494891167
-7.75287818908691	-8.65376663208008	-9.81890773773193	-0.0704332366585732	0.187059700489044	0.151877611875534
-7.74817276000977	-8.66281318664551	-9.8441104888916	-0.0703425705432892	0.187127158045769	0.151718601584435
-7.75359010696411	-8.66117858886719	-9.8297119140625	-0.0703118294477463	0.187139540910721	0.151923328638077
-7.75002717971802	-8.65856456756592	-9.83041191101074	-0.0701832175254822	0.186949104070663	0.151727765798569
-7.75672483444214	-8.67026138305664	-9.83792781829834	-0.0700868591666222	0.187119230628014	0.151678249239922
-7.76019191741943	-8.67111778259277	-9.8229923248291	-0.0700807496905327	0.187155410647392	0.15176497399807
-7.75933218002319	-8.66920280456543	-9.83559036254883	-0.0698754861950874	0.186928704380989	0.151483908295631
-7.75949287414551	-8.68729877471924	-9.83645534515381	-0.0700573772192001	0.187131270766258	0.151577353477478
-7.76450490951538	-8.68083572387695	-9.81917476654053	-0.069871224462986	0.187155783176422	0.151527345180511
-7.76262140274048	-8.68741798400879	-9.83470058441162	-0.0698049664497375	0.187030792236328	0.151251509785652
-7.76381635665894	-8.69139289855957	-9.83904266357422	-0.0697380155324936	0.187157183885574	0.151330038905144
-7.76378393173218	-8.68787384033203	-9.81116390228271	-0.06977728754282	0.187080889940262	0.151246085762978
-7.76059436798096	-8.6950740814209	-9.83632659912109	-0.0697554498910904	0.187048360705376	0.150924444198608
-7.76250314712524	-8.70527648925781	-9.82680702209473	-0.0696924105286598	0.187258303165436	0.151026844978333
-7.75583505630493	-8.69602489471436	-9.81047534942627	-0.0697677507996559	0.187209591269493	0.150903359055519
-7.75157928466797	-8.70024299621582	-9.82284450531006	-0.0695976391434669	0.187080308794975	0.150716215372086
-7.74801683425903	-8.71236228942871	-9.81416130065918	-0.0697496235370636	0.187307998538017	0.150718972086906
-7.75103282928467	-8.70609283447266	-9.79426288604736	-0.0697369500994682	0.187366127967834	0.150603115558624
-7.74404048919678	-8.70650100708008	-9.8077220916748	-0.0697256103157997	0.187377750873566	0.150356560945511
-7.73725414276123	-8.71533107757568	-9.80490398406982	-0.0696892812848091	0.187463998794556	0.150348380208015
-7.74477577209473	-8.7162446975708	-9.78085327148438	-0.0697833597660065	0.187603503465652	0.150408685207367
-7.73840475082397	-8.7200345993042	-9.7870397567749	-0.0698148459196091	0.187562271952629	0.150083959102631
-7.73408699035645	-8.72946834564209	-9.79825305938721	-0.0698603093624115	0.187706619501114	0.150046691298485
-7.7407078742981	-8.73670291900635	-9.77437591552734	-0.0700114816427231	0.18801175057888	0.150167793035507
-7.7333869934082	-8.73147201538086	-9.77990055084229	-0.0698733329772949	0.187818944454193	0.149963572621346
-7.73134660720825	-8.74073791503906	-9.78384113311768	-0.0699503049254417	0.18790490925312	0.149889901280403
-7.7348690032959	-8.75658798217773	-9.7733793258667	-0.0702961310744286	0.188221678137779	0.150010168552399
-7.73985147476196	-8.75086688995361	-9.75450420379639	-0.0702328681945801	0.188219293951988	0.149946451187134
-7.73375797271729	-8.75310802459717	-9.76662063598633	-0.070258229970932	0.188310623168945	0.149842530488968
-7.73313236236572	-8.76379776000977	-9.77704429626465	-0.0703640654683113	0.188509091734886	0.149816393852234
-7.7371506690979	-8.76568508148193	-9.74617767333984	-0.0704123452305794	0.188552916049957	0.149923369288445
-7.73521566390991	-8.76586532592773	-9.75407600402832	-0.0704550370573998	0.188576921820641	0.149753302335739
-7.73689222335815	-8.77591705322266	-9.75843811035156	-0.0706503689289093	0.188687920570374	0.149718046188354
-7.74145364761353	-8.77979755401611	-9.72931957244873	-0.0707040801644325	0.188924103975296	0.149900034070015
-7.7337441444397	-8.77409744262695	-9.73838996887207	-0.0706681832671165	0.188864067196846	0.149690598249435
-7.73430109024048	-8.78279590606689	-9.74088859558105	-0.0708499699831009	0.188895270228386	0.149657666683197
-7.73695087432861	-8.79350566864014	-9.72536945343018	-0.0710609704256058	0.189100280404091	0.149734735488892
-7.73730659484863	-8.78515815734863	-9.71387004852295	-0.0710464343428612	0.189086720347404	0.149648264050484
-7.73450756072998	-8.79065322875977	-9.72690582275391	-0.0711463093757629	0.189210534095764	0.149526953697205
-7.73905897140503	-8.795823097229	-9.70573711395264	-0.0712091326713562	0.189309194684029	0.149678885936737
-7.73439741134644	-8.78948402404785	-9.70363998413086	-0.0713578835129738	0.189323917031288	0.149510204792023
-7.73871564865112	-8.80324840545654	-9.7169713973999	-0.0714534893631935	0.189473539590836	0.149469792842865
-7.73674583435059	-8.80041790008545	-9.69297981262207	-0.0714501962065697	0.189735397696495	0.149519234895706
-7.73567533493042	-8.79501342773438	-9.70225429534912	-0.0714846476912498	0.189556300640106	0.149378105998039
-7.73324632644653	-8.80973243713379	-9.69859790802002	-0.071710467338562	0.189688041806221	0.149380892515182
-7.73720741271973	-8.80515384674072	-9.68161106109619	-0.071774072945118	0.189922779798508	0.149392202496529
-7.7392954826355	-8.79955101013184	-9.67763710021973	-0.0717060938477516	0.189819678664207	0.149265602231026
-7.73106479644775	-8.80932235717773	-9.69568634033203	-0.071813091635704	0.189976632595062	0.149232015013695
-7.73773813247681	-8.80464935302734	-9.66525077819824	-0.0718701258301735	0.190070271492004	0.149385511875153
-7.73713254928589	-8.80284881591797	-9.66075706481934	-0.0719534680247307	0.190072596073151	0.149190530180931
-7.73760223388672	-8.81314659118652	-9.66937255859375	-0.071964330971241	0.190138772130013	0.149147614836693
-7.7442626953125	-8.81355381011963	-9.63988780975342	-0.0720718502998352	0.190391078591347	0.149266883730888
-7.74058961868286	-8.80512428283691	-9.64241218566895	-0.0719390884041786	0.190212488174438	0.149065345525742
-7.73808717727661	-8.81751728057861	-9.64996433258057	-0.0721063762903214	0.190362125635147	0.149073481559753
-7.74560308456421	-8.817702293396	-9.6267671585083	-0.0722090154886246	0.190547153353691	0.149133563041687
-7.74660730361938	-8.81412506103516	-9.6209888458252	-0.0719976872205734	0.19050133228302	0.148983493447304
-7.74401760101318	-8.82197189331055	-9.6429500579834	-0.0720855891704559	0.190626606345177	0.148884490132332
-7.74972248077393	-8.82478427886963	-9.61701774597168	-0.0721772685647011	0.190698653459549	0.149084180593491
-7.74663352966309	-8.82291316986084	-9.62775039672852	-0.0721084102988243	0.190623253583908	0.148833453655243
-7.75010967254639	-8.83000946044922	-9.63503837585449	-0.0721166133880615	0.190837770700455	0.148818984627724
-7.7534646987915	-8.83057880401611	-9.61353492736816	-0.0720792859792709	0.190930813550949	0.148872718214989
-7.74531364440918	-8.82721042633057	-9.63486003875732	-0.0719971209764481	0.190715566277504	0.148640632629395
-7.74631881713867	-8.84199714660645	-9.63331317901611	-0.0722432434558868	0.19098624587059	0.14876489341259
-7.75567388534546	-8.83603000640869	-9.61536884307861	-0.0720701515674591	0.190993383526802	0.148670807480812
-7.74869298934937	-8.83253479003906	-9.63590621948242	-0.0719964280724525	0.190916925668716	0.148518577218056
-7.74974060058594	-8.84030342102051	-9.65024852752686	-0.0720390751957893	0.191045731306076	0.14851401746273
-7.75564193725586	-8.83552265167236	-9.62497043609619	-0.0720203369855881	0.191132813692093	0.148541808128357
-7.7498779296875	-8.83181476593018	-9.64789581298828	-0.0719568356871605	0.190996989607811	0.148354977369308
-7.75374031066895	-8.84375095367432	-9.66566848754883	-0.0720638111233711	0.191182121634483	0.148372873663902
-7.75404071807861	-8.84151172637939	-9.65353298187256	-0.0720046982169151	0.191411420702934	0.148360654711723
-7.75496053695679	-8.83372783660889	-9.67412853240967	-0.0718448758125305	0.191195696592331	0.14821520447731
-7.75603103637695	-8.84761428833008	-9.68304252624512	-0.0720736384391785	0.19136044383049	0.148225128650665
-7.76218271255493	-8.84578704833984	-9.67612075805664	-0.0720139369368553	0.191617056727409	0.14824703335762
-7.75901699066162	-8.84033584594727	-9.69680976867676	-0.0719480291008949	0.191436558961868	0.148139968514442
-7.75723934173584	-8.84694576263428	-9.71607208251953	-0.0719164460897446	0.191627949476242	0.148054361343384
-7.76162958145142	-8.84258556365967	-9.70343208312988	-0.0719791203737259	0.191731721162796	0.148193135857582
-7.75948762893677	-8.8348560333252	-9.71742057800293	-0.0719805359840393	0.191670268774033	0.148097425699234
-7.7621955871582	-8.83978080749512	-9.73387813568115	-0.0719867348670959	0.191863492131233	0.147980615496635
-7.76333475112915	-8.83520030975342	-9.73150825500488	-0.0719950571656227	0.192073926329613	0.148178234696388
-7.75807809829712	-8.82726001739502	-9.74248027801514	-0.0719755887985229	0.191945463418961	0.147990956902504
-7.75821828842163	-8.83610343933105	-9.75753498077393	-0.07217738032341	0.192260086536407	0.148130029439926
-7.7631254196167	-8.82490348815918	-9.74551582336426	-0.0720596089959145	0.192327812314034	0.148164495825768
-7.75572156906128	-8.82412815093994	-9.76781463623047	-0.0721210688352585	0.192403435707092	0.147995725274086
-7.75589513778687	-8.82252597808838	-9.77632808685303	-0.0721615925431252	0.192645370960236	0.148159593343735
-7.75561618804932	-8.81716918945313	-9.7696418762207	-0.0721664875745773	0.192641377449036	0.148107036948204
-7.75391387939453	-8.81898307800293	-9.80336666107178	-0.0722393319010735	0.192860528826714	0.148081228137016
-7.75268745422363	-8.81796550750732	-9.79101276397705	-0.0722228214144707	0.193042904138565	0.14822119474411
-7.75092124938965	-8.80861663818359	-9.80679321289063	-0.0721544250845909	0.193009778857231	0.148122400045395
-7.74881076812744	-8.81880378723145	-9.82588672637939	-0.0722398534417152	0.19331268966198	0.148199409246445
-7.75863790512085	-8.81059169769287	-9.80639839172363	-0.0723530426621437	0.193472534418106	0.148292258381844
-7.7480993270874	-8.80731868743896	-9.83901882171631	-0.0722726210951805	0.193477183580399	0.148258283734322
-7.74642753601074	-8.80984783172607	-9.84240245819092	-0.0723166018724442	0.193478301167488	0.148413181304932
-7.75136613845825	-8.8030891418457	-9.8278694152832	-0.0723969116806984	0.193627253174782	0.148535713553429
-7.74001789093018	-8.80716991424561	-9.85871315002441	-0.0723993182182312	0.193505629897118	0.148420855402946
-7.74814796447754	-8.81257343292236	-9.84698295593262	-0.0724907964468002	0.193882465362549	0.14862072467804
-7.74376964569092	-8.80319023132324	-9.84664249420166	-0.0724016204476357	0.193840190768242	0.14862696826458
-7.73285055160522	-8.80084133148193	-9.86767578125	-0.0723896697163582	0.193702831864357	0.148585632443428
-7.73482942581177	-8.80875968933105	-9.86211013793945	-0.0726227536797524	0.194070294499397	0.148753777146339
-7.73654556274414	-8.79938220977783	-9.85756015777588	-0.0724996328353882	0.193997025489807	0.148835808038712
-7.72351884841919	-8.80333709716797	-9.88692092895508	-0.0725575760006905	0.193915322422981	0.148686587810516
-7.72868680953979	-8.80514240264893	-9.88521671295166	-0.0726653635501862	0.194018200039864	0.148849979043007
-7.72239780426025	-8.79880046844482	-9.8753662109375	-0.0726085975766182	0.193943217396736	0.148894608020782
-7.7156229019165	-8.79759788513184	-9.89969921112061	-0.0726779922842979	0.193892180919647	0.148822844028473
-7.71703815460205	-8.79995441436768	-9.88123035430908	-0.072739265859127	0.194124788045883	0.149094477295876
-7.70724391937256	-8.78802108764648	-9.88483715057373	-0.072533868253231	0.193898364901543	0.149055451154709
-7.70528221130371	-8.79119300842285	-9.90436935424805	-0.0727101564407349	0.193867653608322	0.149037569761276
-7.70478343963623	-8.79881286621094	-9.89237308502197	-0.0728190839290619	0.193984150886536	0.149197638034821
-7.70042037963867	-8.78749942779541	-9.8854808807373	-0.0727400854229927	0.193818137049675	0.149178013205528
-7.6942892074585	-8.7924633026123	-9.90325164794922	-0.0727765932679176	0.193884417414665	0.14913147687912
-7.69184064865112	-8.79000854492188	-9.88238430023193	-0.0727870464324951	0.193754464387894	0.149295270442963
-7.68827199935913	-8.78321838378906	-9.89253044128418	-0.0727726370096207	0.193658322095871	0.149211257696152
-7.68849658966064	-8.79644012451172	-9.88762378692627	-0.0727740451693535	0.193697273731232	0.149345204234123
-7.68277978897095	-8.78886222839355	-9.87629413604736	-0.0728056281805038	0.193801566958427	0.149471238255501
-7.681321144104	-8.78306102752686	-9.8797082901001	-0.0727092102169991	0.193508923053741	0.149342209100723
-7.67943382263184	-8.79619789123535	-9.89122676849365	-0.0727782845497131	0.193608000874519	0.149486154317856
-7.68049907684326	-8.78648948669434	-9.86674880981445	-0.0727528631687164	0.193657264113426	0.149520710110664
-7.67645883560181	-8.78110027313232	-9.87834739685059	-0.0727157592773438	0.193451389670372	0.149319708347321
-7.6751446723938	-8.78601932525635	-9.88541316986084	-0.0726551562547684	0.193630486726761	0.149445787072182
-7.68200254440308	-8.78691291809082	-9.86668491363525	-0.072829395532608	0.193485155701637	0.149522513151169
-7.67858457565308	-8.78865242004395	-9.89127635955811	-0.0727425962686539	0.193300202488899	0.149290934205055
-7.69209146499634	-8.78613662719727	-9.87672328948975	-0.0727423429489136	0.193620428442955	0.149475440382957
-7.6927490234375	-8.78253841400146	-9.86549663543701	-0.0728006735444069	0.193408831954002	0.149419784545898
-7.69021987915039	-8.78856086730957	-9.88786506652832	-0.0728006586432457	0.193279474973679	0.149287775158882
-7.70353317260742	-8.79135131835938	-9.87580585479736	-0.0729941725730896	0.193496719002724	0.149340361356735
-7.71001005172729	-8.78730583190918	-9.87969589233398	-0.0727666467428207	0.193315491080284	0.149305820465088
-7.70814609527588	-8.79257774353027	-9.90280818939209	-0.0728422477841377	0.193310737609863	0.149198696017265
-7.71825790405273	-8.79411029815674	-9.88280963897705	-0.0729485154151917	0.193308100104332	0.149414673447609
-7.71845483779907	-8.79408550262451	-9.90250682830811	-0.0729334801435471	0.193131923675537	0.149095326662064
-7.72578859329224	-8.79758358001709	-9.90513134002686	-0.0730654671788216	0.193247854709625	0.149153485894203
-7.72896194458008	-8.79330635070801	-9.89750671386719	-0.0730373486876488	0.193186894059181	0.149145856499672
-7.72450304031372	-8.78713512420654	-9.91439437866211	-0.0731029137969017	0.192990124225616	0.148935183882713
-7.72773790359497	-8.79522800445557	-9.91232013702393	-0.073384203016758	0.193170011043549	0.14902675151825
-7.7353367805481	-8.78180313110352	-9.90640735626221	-0.0732538253068924	0.193144783377647	0.148820340633392
-7.72377061843872	-8.7824010848999	-9.94053268432617	-0.0733115375041962	0.193116709589958	0.148648336529732
-7.72695779800415	-8.78268337249756	-9.92153358459473	-0.0733907371759415	0.193091809749603	0.148694977164268
-7.7235279083252	-8.77329349517822	-9.92688465118408	-0.0734406262636185	0.193171575665474	0.148476615548134
-7.72334480285645	-8.78197956085205	-9.95077705383301	-0.0735035985708237	0.193168982863426	0.148370146751404
-7.71895599365234	-8.77693939208984	-9.93539905548096	-0.073602482676506	0.193438306450844	0.148360878229141
-7.71425628662109	-8.7614803314209	-9.9482421875	-0.0735319927334785	0.193251684308052	0.148188099265099
-7.71198892593384	-8.77086925506592	-9.9564094543457	-0.0737564042210579	0.193335935473442	0.14805656671524
-7.71441173553467	-8.76905822753906	-9.95156288146973	-0.0739460289478302	0.193595618009567	0.147999152541161
-7.71192836761475	-8.75648498535156	-9.9547872543335	-0.0738541185855865	0.193530023097992	0.147923067212105
-7.70284700393677	-8.76124572753906	-9.97825813293457	-0.0739923268556595	0.193592086434364	0.147732496261597
-7.70464420318604	-8.75935745239258	-9.96580410003662	-0.0740364417433739	0.193752005696297	0.147892266511917
-7.69737958908081	-8.75185489654541	-9.97738170623779	-0.0741236358880997	0.193562284111977	0.147684141993523
-7.69625091552734	-8.75508403778076	-9.99228096008301	-0.0742079764604568	0.193826943635941	0.147616788744926
-7.69153118133545	-8.75046348571777	-9.99238109588623	-0.0743185952305794	0.193871423602104	0.147743120789528
-7.68530607223511	-8.7397575378418	-9.99883365631104	-0.074260488152504	0.193721264600754	0.147483825683594
-7.67978286743164	-8.74856185913086	-10.0162963867188	-0.0745287910103798	0.194027528166771	0.14759986102581
-7.67797327041626	-8.73973178863525	-10.0084981918335	-0.0745397135615349	0.194082751870155	0.147633701562881
-7.67468309402466	-8.73360252380371	-10.0115213394165	-0.0745842084288597	0.194030970335007	0.147539585828781
-7.66880941390991	-8.73856353759766	-10.0397043228149	-0.074602834880352	0.194238677620888	0.147539094090462
-7.66909790039063	-8.72889137268066	-10.0148983001709	-0.07469642162323	0.194246977567673	0.147597402334213
-7.66586923599243	-8.72715663909912	-10.0379037857056	-0.0747666209936142	0.194329589605331	0.147335439920425
-7.66448450088501	-8.73243999481201	-10.0593023300171	-0.0747351571917534	0.194486707448959	0.14744333922863
-7.65574550628662	-8.7260046005249	-10.0390014648438	-0.0748299062252045	0.194615930318832	0.147528320550919
-7.65089893341064	-8.71350574493408	-10.056957244873	-0.0747061371803284	0.194526210427284	0.147355586290359
-7.64601707458496	-8.71995735168457	-10.0663013458252	-0.0748721435666084	0.194660022854805	0.14741039276123
-7.65008306503296	-8.72356224060059	-10.0614995956421	-0.0750071480870247	0.194853961467743	0.147441640496254
-7.65285968780518	-8.71119499206543	-10.0657720565796	-0.0748315528035164	0.194797456264496	0.147378861904144
-7.64236736297607	-8.70799922943115	-10.0911674499512	-0.0748294517397881	0.194908335804939	0.14723327755928
-7.64351367950439	-8.70784664154053	-10.0885829925537	-0.0748180150985718	0.194936648011208	0.147410780191422
-7.64428472518921	-8.70137882232666	-10.0795392990112	-0.0749166235327721	0.194976016879082	0.147465482354164
-7.64293241500854	-8.70485401153564	-10.1129636764526	-0.0748191922903061	0.195000901818275	0.147116109728813
-7.65413618087769	-8.70713424682617	-10.1039047241211	-0.0748362168669701	0.19523711502552	0.147313073277473
-7.65540838241577	-8.70136833190918	-10.1152801513672	-0.0747463256120682	0.195219174027443	0.147245049476624
-7.64966583251953	-8.70235729217529	-10.127724647522	-0.074628472328186	0.194952249526978	0.147044032812119
-7.65268087387085	-8.71218681335449	-10.1374492645264	-0.0748679712414742	0.195200994610786	0.147108137607574
-7.66388702392578	-8.69939231872559	-10.1303205490112	-0.0746347159147263	0.195168182253838	0.147042796015739
-7.65823888778687	-8.69628620147705	-10.1545581817627	-0.0745529010891914	0.194995731115341	0.146839931607246
-7.66152667999268	-8.70700931549072	-10.1753845214844	-0.0746468678116798	0.195111259818077	0.146853521466255
-7.66852903366089	-8.6975154876709	-10.158595085144	-0.074551559984684	0.195026159286499	0.146897003054619
-7.66718482971191	-8.68825340270996	-10.1815433502197	-0.074419841170311	0.194887951016426	0.146596446633339
-7.67488145828247	-8.69411563873291	-10.1827592849731	-0.0744978338479996	0.195120543241501	0.146737337112427
-7.66841411590576	-8.68252372741699	-10.1799297332764	-0.0743577629327774	0.194939404726028	0.14662130177021
-7.67113733291626	-8.68058300018311	-10.2056531906128	-0.0742819681763649	0.194880276918411	0.146468088030815
-7.67556238174438	-8.69117832183838	-10.2126388549805	-0.0744572132825851	0.195027351379395	0.146530315279961
-7.67995595932007	-8.68270492553711	-10.2053060531616	-0.074231430888176	0.194879099726677	0.146481797099113
-7.67698335647583	-8.67911720275879	-10.2338724136353	-0.0741859972476959	0.19485467672348	0.146340116858482
-7.67920160293579	-8.6846284866333	-10.2441110610962	-0.074044294655323	0.19489523768425	0.146355822682381
-7.67912149429321	-8.6672306060791	-10.2335824966431	-0.0740502402186394	0.194847851991653	0.14629852771759
-7.68312978744507	-8.67550373077393	-10.2677583694458	-0.074057511985302	0.194762676954269	0.146019607782364
-7.68841361999512	-8.68303775787354	-10.2631311416626	-0.0740819647908211	0.194948837161064	0.146088644862175
-7.68806123733521	-8.6642484664917	-10.2685451507568	-0.0740475729107857	0.194852694869041	0.145830616354942
-7.69302177429199	-8.66736507415771	-10.2861976623535	-0.0740006342530251	0.194693744182587	0.145699992775917
-7.69331121444702	-8.67394924163818	-10.2825078964233	-0.0742211118340492	0.194863080978394	0.145641893148422
-7.70148420333862	-8.66009616851807	-10.2772455215454	-0.074231781065464	0.194796249270439	0.145338207483292
-7.69533014297485	-8.66146564483643	-10.3055877685547	-0.0740929469466209	0.194668725132942	0.145078420639038
-7.69670391082764	-8.66654586791992	-10.3222284317017	-0.0741613358259201	0.194828033447266	0.144960597157478
-7.70181894302368	-8.66042423248291	-10.3013687133789	-0.0742781683802605	0.194825798273087	0.14499506354332
-7.70195388793945	-8.65714740753174	-10.3135366439819	-0.07438013702631	0.194697484374046	0.144668504595757
-7.69812440872192	-8.66151714324951	-10.3414993286133	-0.074339970946312	0.194691404700279	0.144388988614082
-7.70392608642578	-8.66320133209229	-10.3369007110596	-0.0744119584560394	0.194945067167282	0.144469499588013
-7.70373439788818	-8.65121650695801	-10.3340539932251	-0.0745766311883926	0.194908693432808	0.144242733716965
-7.69486665725708	-8.64625358581543	-10.3562021255493	-0.0744682103395462	0.194666370749474	0.143919065594673
-7.69216632843018	-8.65046501159668	-10.3661403656006	-0.074689544737339	0.194849774241447	0.143806084990501
-7.69823789596558	-8.64731788635254	-10.3517684936523	-0.0749032497406006	0.194935902953148	0.14365242421627
-7.69409847259521	-8.64548492431641	-10.3676271438599	-0.0748446732759476	0.194933295249939	0.143402680754662
-7.68730449676514	-8.65024375915527	-10.405948638916	-0.0749427527189255	0.195043295621872	0.143137857317925
-7.69331979751587	-8.64512538909912	-10.3845043182373	-0.0751075893640518	0.195124849677086	0.143228143453598
-7.68757629394531	-8.63905715942383	-10.4019422531128	-0.0751729160547256	0.195056453347206	0.1429153829813
-7.68360996246338	-8.63889026641846	-10.425329208374	-0.0753468424081802	0.195138439536095	0.142606630921364
-7.68681907653809	-8.63930034637451	-10.4084672927856	-0.0754983499646187	0.195390164852142	0.142734795808792
-7.68096446990967	-8.62594223022461	-10.421989440918	-0.0753780379891396	0.19531911611557	0.142362341284752
-7.67562389373779	-8.6313648223877	-10.4431486129761	-0.0756157115101814	0.195391461253166	0.142189100384712
-7.68260860443115	-8.64207077026367	-10.4495449066162	-0.0758314728736877	0.195630565285683	0.142138287425041
-7.67820072174072	-8.62308025360107	-10.4543704986572	-0.0757249221205711	0.195603981614113	0.141923949122429
-7.67031002044678	-8.62761783599854	-10.4838666915894	-0.0758879259228706	0.195667028427124	0.141849026083946
-7.66835689544678	-8.62663078308105	-10.4737167358398	-0.076069749891758	0.1956687271595	0.14183446764946
-7.66445112228394	-8.61668395996094	-10.4771137237549	-0.0761343315243721	0.195673689246178	0.141653597354889
-7.66351079940796	-8.61802005767822	-10.509331703186	-0.0762885957956314	0.195597007870674	0.141448959708214
-7.6636118888855	-8.61753940582275	-10.4986934661865	-0.0763919055461884	0.195888981223106	0.141464337706566
-7.65675783157349	-8.60608100891113	-10.4972562789917	-0.0764441564679146	0.195952892303467	0.141266614198685
-7.64797019958496	-8.60279941558838	-10.5284385681152	-0.0764689669013023	0.195771783590317	0.141121923923492
-7.64446640014648	-8.60727310180664	-10.5271129608154	-0.0767510086297989	0.196100443601608	0.141060456633568
-7.64557933807373	-8.59671497344971	-10.5300207138062	-0.0767116993665695	0.196084007620811	0.140953719615936
-7.63659143447876	-8.59111309051514	-10.5510854721069	-0.0767193958163261	0.196003913879395	0.140720531344414
-7.63012933731079	-8.59449291229248	-10.5666913986206	-0.0768401399254799	0.196202233433723	0.140641555190086
-7.62743997573853	-8.58271026611328	-10.5550718307495	-0.0768467709422112	0.196180000901222	0.140717104077339
-7.61852693557739	-8.57567119598389	-10.5799417495728	-0.0768744647502899	0.196059033274651	0.140361577272415
-7.61625194549561	-8.57515144348145	-10.5809164047241	-0.0769409760832787	0.196253731846809	0.140395611524582
-7.60715532302856	-8.56304264068604	-10.5833044052124	-0.0769500955939293	0.196410626173019	0.140439108014107
-7.59826517105103	-8.54527854919434	-10.5893478393555	-0.076866589486599	0.196192383766174	0.14015106856823
-7.59157419204712	-8.54816246032715	-10.6079225540161	-0.0769955962896347	0.196261763572693	0.140117079019547
-7.58309507369995	-8.54343891143799	-10.599515914917	-0.0770995318889618	0.196442276239395	0.140229418873787
-7.57923173904419	-8.5270471572876	-10.5859632492065	-0.0769782587885857	0.196327552199364	0.140149816870689
-7.56979322433472	-8.52017211914063	-10.6031484603882	-0.0769731849431992	0.196287021040916	0.139962464570999
-7.56445360183716	-8.51706695556641	-10.6193685531616	-0.0770243033766747	0.19645020365715	0.139868021011353
-7.56054019927979	-8.50582027435303	-10.601128578186	-0.0769853070378304	0.196395620703697	0.139975622296333
-7.5534496307373	-8.499587059021	-10.6077260971069	-0.077017180621624	0.196333557367325	0.139645248651505
-7.54675579071045	-8.49765968322754	-10.6275501251221	-0.076928474009037	0.196404695510864	0.1395143866539
-7.545250415802	-8.49374866485596	-10.6106700897217	-0.0769296959042549	0.196471273899078	0.139558896422386
-7.53979015350342	-8.48015403747559	-10.614447593689	-0.0768036842346191	0.196315035223961	0.139294400811195
-7.53495454788208	-8.48313426971436	-10.6411333084106	-0.0767613798379898	0.196330890059471	0.139209896326065
-7.5360255241394	-8.4808349609375	-10.6245222091675	-0.0767749324440956	0.196513012051582	0.139131739735603
-7.54169607162476	-8.46744632720947	-10.6161918640137	-0.0767053738236427	0.196357265114784	0.138974875211716
-7.53158187866211	-8.46490859985352	-10.6407623291016	-0.0766056552529335	0.196307331323624	0.138713151216507
-7.53162097930908	-8.46625804901123	-10.6405344009399	-0.0765465795993805	0.196275800466537	0.138579949736595
-7.53252077102661	-8.45888805389404	-10.6172590255737	-0.07660973072052	0.196247726678848	0.138597920536995
-7.52754402160645	-8.45449352264404	-10.6427049636841	-0.0764545202255249	0.196025013923645	0.138182774186134
-7.52664661407471	-8.46018886566162	-10.6381940841675	-0.0764327496290207	0.196174204349518	0.13812018930912
-7.52998495101929	-8.45846271514893	-10.6255912780762	-0.0764531716704369	0.196217015385628	0.138070479035378
-7.52325582504272	-8.44337844848633	-10.6353101730347	-0.0762453377246857	0.195915713906288	0.137788668274879
-7.51949644088745	-8.44328498840332	-10.6465473175049	-0.0762468129396439	0.195797309279442	0.137587711215019
-7.52255916595459	-8.44954776763916	-10.6418380737305	-0.076394721865654	0.196020230650902	0.137504816055298
-7.5211386680603	-8.43617534637451	-10.6275272369385	-0.0762250125408173	0.19584484398365	0.137319833040237
-7.50991630554199	-8.42830753326416	-10.648138999939	-0.0760569050908089	0.195668697357178	0.136954560875893
-7.50587797164917	-8.42864990234375	-10.6597471237183	-0.0760870277881622	0.195775479078293	0.136744886636734
-7.50659227371216	-8.42167186737061	-10.6345052719116	-0.0760306194424629	0.19571778178215	0.136707276105881
-7.49578237533569	-8.41388702392578	-10.6437921524048	-0.0759700611233711	0.195511817932129	0.136255487799644
-7.49352407455444	-8.41571235656738	-10.6637296676636	-0.075985848903656	0.195591822266579	0.136028960347176
-7.49136686325073	-8.41384601593018	-10.6466884613037	-0.0760519802570343	0.19576022028923	0.135949000716209
-7.47954130172729	-8.40168380737305	-10.6450395584106	-0.0759952291846275	0.195576012134552	0.135584190487862
-7.47385454177856	-8.39482307434082	-10.6664571762085	-0.0759431347250938	0.195478841662407	0.135264486074448
-7.47078466415405	-8.40131950378418	-10.6643657684326	-0.0762293785810471	0.195658817887306	0.135116949677467
-7.46791458129883	-8.39025115966797	-10.6532163619995	-0.0761446580290794	0.19564850628376	0.134870752692223
-7.46175861358643	-8.3777494430542	-10.6543893814087	-0.0761482566595078	0.195594534277916	0.134525254368782
-7.45572948455811	-8.37727642059326	-10.678539276123	-0.0761931240558624	0.195661708712578	0.134238213300705
-7.45371294021606	-8.37896347045898	-10.6717195510864	-0.0762591138482094	0.195705905556679	0.134163692593575
-7.44757318496704	-8.36084651947021	-10.6590013504028	-0.0762983560562134	0.195694550871849	0.134023725986481
-7.43909072875977	-8.35781192779541	-10.6800146102905	-0.0763855949044228	0.195637941360474	0.133559539914131
-7.44146013259888	-8.36368083953857	-10.6822738647461	-0.0764128416776657	0.195887014269829	0.133472010493279
-7.43590879440308	-8.35933685302734	-10.6799745559692	-0.076448380947113	0.196000307798386	0.133339732885361
-7.42664527893066	-8.3413200378418	-10.6815071105957	-0.0763801038265228	0.195920914411545	0.133043020963669
-7.42572021484375	-8.3393030166626	-10.7008266448975	-0.0764122381806374	0.195806339383125	0.132855445146561
-7.41785526275635	-8.34688568115234	-10.6988077163696	-0.0766099691390991	0.196123778820038	0.13272725045681
-7.4155740737915	-8.32963466644287	-10.6909017562866	-0.0766046121716499	0.196187227964401	0.132469847798347
-7.40966653823853	-8.32273483276367	-10.6958160400391	-0.0766172185540199	0.196129411458969	0.132125422358513
-7.39644479751587	-8.32523250579834	-10.7228345870972	-0.0765688940882683	0.19623501598835	0.131863951683044
-7.39535713195801	-8.32254505157471	-10.7111663818359	-0.0766413658857346	0.196429818868637	0.131927698850632
-7.38887214660645	-8.31426239013672	-10.6983337402344	-0.076704315841198	0.196415424346924	0.131729304790497
-7.37897253036499	-8.31179141998291	-10.7176084518433	-0.0767099261283875	0.196426302194595	0.131340950727463
-7.37298345565796	-8.31595039367676	-10.7208576202393	-0.0766943916678429	0.196620360016823	0.131299465894699
-7.36877059936523	-8.31382369995117	-10.7034502029419	-0.0768203139305115	0.196787312626839	0.131326258182526
-7.35874700546265	-8.29964733123779	-10.6901092529297	-0.076913595199585	0.196753814816475	0.131127327680588
-7.34751510620117	-8.29175281524658	-10.7053680419922	-0.0767968744039536	0.196638375520706	0.130891233682632
-7.33645296096802	-8.2967472076416	-10.7118082046509	-0.077013373374939	0.196835055947304	0.13092015683651
-7.32894325256348	-8.29406929016113	-10.6910362243652	-0.0772874876856804	0.197076618671417	0.131002441048622
-7.32685279846191	-8.28384113311768	-10.6657629013062	-0.0772787556052208	0.197083711624146	0.131026446819305
-7.31239128112793	-8.27796077728271	-10.6696796417236	-0.0772874131798744	0.19702872633934	0.130877509713173
-7.29539442062378	-8.28062152862549	-10.6813440322876	-0.0774663612246513	0.197128131985664	0.130801856517792
-7.28653526306152	-8.27744102478027	-10.6707744598389	-0.0775782987475395	0.19723005592823	0.130920901894569
-7.27425098419189	-8.27073955535889	-10.6409130096436	-0.0777509957551956	0.197241812944412	0.131128281354904
-7.2576847076416	-8.26280498504639	-10.6328058242798	-0.0777892917394638	0.197237074375153	0.131037816405296
-7.24000310897827	-8.26015567779541	-10.6437244415283	-0.0779261067509651	0.197203829884529	0.131004437804222
-7.22865676879883	-8.26033210754395	-10.6341428756714	-0.0780357122421265	0.197425097227097	0.131323918700218
-7.21941661834717	-8.25871849060059	-10.6079912185669	-0.0781318917870522	0.197588443756104	0.13157069683075
-7.20113134384155	-8.24535846710205	-10.6048555374146	-0.0781248658895493	0.197514027357101	0.131575047969818
-7.18664932250977	-8.2351655960083	-10.6050233840942	-0.0781118497252464	0.197438761591911	0.131595253944397
-7.17242670059204	-8.23990631103516	-10.6004953384399	-0.0783998444676399	0.197563305497169	0.131837725639343
-7.16362524032593	-8.24448680877686	-10.5827913284302	-0.078573040664196	0.197785645723343	0.132018655538559
-7.15769004821777	-8.23691272735596	-10.571720123291	-0.0786167904734612	0.197839677333832	0.132110014557838
-7.14464712142944	-8.22009181976318	-10.5563735961914	-0.0784969925880432	0.197803810238838	0.132190465927124
-7.12791061401367	-8.2161808013916	-10.5703821182251	-0.0786358863115311	0.197887301445007	0.132240951061249
-7.11474847793579	-8.22196388244629	-10.5719356536865	-0.0787064880132675	0.197932258248329	0.132377803325653
-7.10783195495605	-8.22028255462646	-10.5520153045654	-0.0787946581840515	0.198021426796913	0.132592499256134
-7.09968852996826	-8.21342372894287	-10.5294971466064	-0.0788646042346954	0.198104321956635	0.132761135697365
-7.08778047561646	-8.20506858825684	-10.5347328186035	-0.078928254544735	0.198086589574814	0.132718414068222
-7.07803535461426	-8.20435237884521	-10.5475616455078	-0.0790376290678978	0.198035165667534	0.132774874567986
-7.07063579559326	-8.20532417297363	-10.5261917114258	-0.0791718885302544	0.198279902338982	0.133035555481911
-7.06238317489624	-8.19963264465332	-10.5056457519531	-0.0792392641305923	0.198345631361008	0.133155539631844
-7.04964828491211	-8.1891040802002	-10.5024518966675	-0.0792851373553276	0.198245286941528	0.13307386636734
-7.04185676574707	-8.18364524841309	-10.5053853988647	-0.0792568102478981	0.198048889636993	0.133165150880814
-7.03563165664673	-8.18898391723633	-10.5046195983887	-0.0794050171971321	0.198210403323174	0.13330265879631
-7.02928590774536	-8.19285583496094	-10.495078086853	-0.0795884132385254	0.198406621813774	0.133435770869255
-7.02923679351807	-8.18139839172363	-10.4846887588501	-0.0796077027916908	0.198379039764404	0.133514374494553
-7.02519798278809	-8.17566013336182	-10.482647895813	-0.0795774534344673	0.1983323097229	0.133587554097176
-7.01453638076782	-8.17189502716064	-10.4985933303833	-0.0795937851071358	0.198234021663666	0.133671313524246
-7.00987863540649	-8.17847537994385	-10.5116910934448	-0.079677976667881	0.198336943984032	0.1336919516325
-7.00755214691162	-8.17751121520996	-10.5081195831299	-0.0797792002558708	0.198377460241318	0.13394421339035
-7.00588655471802	-8.16844463348389	-10.4941883087158	-0.0798715427517891	0.19829349219799	0.134227976202965
-6.99980878829956	-8.16712379455566	-10.5062208175659	-0.079873226583004	0.198219060897827	0.13411220908165
-7.00107526779175	-8.17551612854004	-10.5149593353271	-0.0800155997276306	0.198298066854477	0.134239092469215
-7.00204658508301	-8.17691516876221	-10.5033740997314	-0.0800655037164688	0.198514267802238	0.134510606527328
-7.0048713684082	-8.17317485809326	-10.5059976577759	-0.0802527219057083	0.19845387339592	0.134197026491165
-7.0074257850647	-8.16838359832764	-10.5190258026123	-0.0801837593317032	0.198287099599838	0.133813425898552
-6.99785470962524	-8.17937660217285	-10.5330820083618	-0.080516517162323	0.198319777846336	0.134266406297684
-6.99202013015747	-8.18439197540283	-10.5354080200195	-0.0807314291596413	0.198487415909767	0.134621843695641
-6.9958062171936	-8.17475605010986	-10.5236015319824	-0.0807524099946022	0.198440507054329	0.134738311171532
-6.992600440979	-8.16917037963867	-10.527904510498	-0.0809059217572212	0.198391929268837	0.134736135601997
-6.98761653900146	-8.17471504211426	-10.5576419830322	-0.0809957981109619	0.198453113436699	0.134814247488976
-6.98840188980103	-8.17612457275391	-10.5478401184082	-0.081222303211689	0.198620796203613	0.135085210204124
-6.98406028747559	-8.16911125183105	-10.5302362442017	-0.0814130529761314	0.198568299412727	0.135328143835068
-6.9784197807312	-8.16893482208252	-10.537654876709	-0.0817137137055397	0.198539316654205	0.135245874524117
-6.97143459320068	-8.16987133026123	-10.5609121322632	-0.0818825364112854	0.198592618107796	0.135407686233521
-6.96996545791626	-8.17521190643311	-10.5605192184448	-0.0820662006735802	0.198764935135841	0.135852411389351
-6.96007537841797	-8.16864585876465	-10.5412015914917	-0.0823302268981934	0.198852747678757	0.136080756783485
-6.95147562026978	-8.1560001373291	-10.5541973114014	-0.082513339817524	0.198674827814102	0.136126890778542
-6.94676208496094	-8.1581974029541	-10.5671377182007	-0.0827174559235573	0.198695346713066	0.136434808373451
-6.93965721130371	-8.15979099273682	-10.5540056228638	-0.0831283628940582	0.198880791664124	0.136758387088776
-6.93778514862061	-8.15237236022949	-10.5422077178955	-0.0834076628088951	0.198943287134171	0.137048378586769
-6.928466796875	-8.13853454589844	-10.5380144119263	-0.0835812911391258	0.198901981115341	0.137336567044258
-6.91206789016724	-8.13605880737305	-10.5574722290039	-0.0838446244597435	0.198863133788109	0.137556374073029
-6.90318536758423	-8.13825607299805	-10.5537128448486	-0.0841645523905754	0.198950245976448	0.137829855084419
-6.90440845489502	-8.12629127502441	-10.5307121276855	-0.0844143629074097	0.199054002761841	0.13822615146637
-6.89411926269531	-8.11879444122314	-10.5321359634399	-0.0847037583589554	0.199034243822098	0.138308182358742
-6.88274669647217	-8.11579704284668	-10.5464372634888	-0.0848995000123978	0.199052587151527	0.138365879654884
-6.88336372375488	-8.11264705657959	-10.5393714904785	-0.0852040648460388	0.199305340647697	0.138844400644302
-6.87709188461304	-8.10451316833496	-10.5260181427002	-0.0855129137635231	0.199539259076118	0.139194473624229
-6.86442852020264	-8.08776664733887	-10.5331468582153	-0.0856389701366425	0.199386045336723	0.139279961585999
-6.86167001724243	-8.08355045318604	-10.5450391769409	-0.0858091041445732	0.199419662356377	0.13931979238987
-6.8545708656311	-8.08792495727539	-10.5469808578491	-0.0862627327442169	0.19967132806778	0.139659151434898
-6.85473394393921	-8.08069038391113	-10.5299663543701	-0.086588092148304	0.199893519282341	0.140103846788406
-6.85147380828857	-8.0698184967041	-10.5300178527832	-0.0866582170128822	0.19973461329937	0.140398353338242
-6.84130001068115	-8.06755828857422	-10.5522422790527	-0.0869083479046822	0.199744150042534	0.140560761094093
-6.83395862579346	-8.06711387634277	-10.5716857910156	-0.087210588157177	0.199907675385475	0.14077927172184
-6.82900428771973	-8.05694007873535	-10.5622930526733	-0.0874795168638229	0.200027883052826	0.141098529100418
-6.82665872573853	-8.04546546936035	-10.5377826690674	-0.0876409262418747	0.200151666998863	0.141254171729088
-6.82268524169922	-8.03738212585449	-10.5546388626099	-0.087908461689949	0.200143799185753	0.140924021601677
-6.8232102394104	-8.04804801940918	-10.5783929824829	-0.0882875844836235	0.200250998139381	0.140829309821129
-6.81876516342163	-8.0509786605835	-10.5631732940674	-0.0886282920837402	0.200529932975769	0.141269579529762
-6.80643129348755	-8.04724025726318	-10.5564708709717	-0.0888467207551003	0.20052695274353	0.141535297036171
-6.80298185348511	-8.03238773345947	-10.5712127685547	-0.0887717828154564	0.200353816151619	0.141533926129341
-6.8023099899292	-8.02758598327637	-10.588755607605	-0.0890104919672012	0.200512573122978	0.141763582825661
-6.79925155639648	-8.03269481658936	-10.5861101150513	-0.0893201902508736	0.200747728347778	0.142054066061974
-6.80358839035034	-8.0207405090332	-10.5815372467041	-0.0893435329198837	0.200766250491142	0.142218515276909
-6.80080366134644	-8.0029354095459	-10.5855331420898	-0.0893382504582405	0.200806632637978	0.142382681369781
-6.79217100143433	-8.00027656555176	-10.6109733581543	-0.0895164385437965	0.200974822044373	0.142554983496666
-6.78618621826172	-8.00182723999023	-10.5957593917847	-0.0896114557981491	0.201020985841751	0.14288592338562
-6.7861762046814	-7.98698329925537	-10.5865592956543	-0.0896923243999481	0.201153099536896	0.143020987510681
-6.78305339813232	-7.98050832748413	-10.6082057952881	-0.089772641658783	0.20112843811512	0.142725467681885
-6.78657817840576	-7.98203563690186	-10.6249675750732	-0.0897889658808708	0.201252609491348	0.142745658755302
-6.78529691696167	-7.98333215713501	-10.6194086074829	-0.0898918360471725	0.201528117060661	0.14296992123127
-6.78334426879883	-7.96855401992798	-10.6306858062744	-0.0899011641740799	0.201574862003326	0.142894491553307
-6.78573083877563	-7.96210670471191	-10.6546039581299	-0.0898613631725311	0.201541304588318	0.142855420708656
-6.78152990341187	-7.96567010879517	-10.6690816879272	-0.0899864062666893	0.201679468154907	0.142973870038986
-6.78274536132813	-7.95924425125122	-10.6727895736694	-0.090089924633503	0.202009379863739	0.143044963479042
-6.78747940063477	-7.94120693206787	-10.6700124740601	-0.0900050550699234	0.201997578144073	0.142961874604225
-6.77913188934326	-7.94220781326294	-10.6976184844971	-0.0900634005665779	0.201977878808975	0.142827942967415
-6.77549123764038	-7.94485235214233	-10.7116508483887	-0.0901242420077324	0.202271968126297	0.142814934253693
-6.78118324279785	-7.93548488616943	-10.7020301818848	-0.0902203470468521	0.202302068471909	0.142809212207794
-6.78214406967163	-7.93338346481323	-10.7175550460815	-0.0903510451316834	0.202212914824486	0.142313525080681
-6.78279161453247	-7.94250965118408	-10.7441282272339	-0.0903687700629234	0.202337592840195	0.14211343228817
-6.78371477127075	-7.9413948059082	-10.7374973297119	-0.0905672535300255	0.202568396925926	0.142288997769356
-6.78067064285278	-7.93365812301636	-10.7452535629272	-0.0906083583831787	0.202459335327148	0.142206326127052
-6.77583312988281	-7.93336820602417	-10.7773265838623	-0.0906136780977249	0.20228211581707	0.142129898071289
-6.7745532989502	-7.94031286239624	-10.7849836349487	-0.0910070464015007	0.202590197324753	0.14228019118309
-6.78394412994385	-7.93597030639648	-10.7792177200317	-0.0911600068211555	0.202719390392303	0.142276123166084
-6.78252506256104	-7.92928504943848	-10.7985677719116	-0.0911373421549797	0.202648013830185	0.141994968056679
-6.77655982971191	-7.93611288070679	-10.8292198181152	-0.0913657173514366	0.202674567699432	0.141588792204857
-6.78436231613159	-7.93905019760132	-10.8330554962158	-0.0916981473565102	0.202753201127052	0.141232714056969
-6.78839159011841	-7.93627643585205	-10.827392578125	-0.0918666496872902	0.20273944735527	0.140853479504585
-6.78412675857544	-7.93998861312866	-10.8568496704102	-0.0921766310930252	0.202628180384636	0.140022724866867
-6.78804874420166	-7.94260358810425	-10.8752202987671	-0.0924437120556831	0.20275242626667	0.139423444867134
-6.7903299331665	-7.94726085662842	-10.8572607040405	-0.092886745929718	0.202862873673439	0.139004155993462
-6.78767490386963	-7.93361759185791	-10.8744211196899	-0.093060091137886	0.202590718865395	0.138257130980492
-6.78954887390137	-7.93157243728638	-10.8907766342163	-0.0933663547039032	0.202501371502876	0.137480467557907
-6.78971004486084	-7.93901205062866	-10.898419380188	-0.0939032509922981	0.202598541975021	0.137209460139275
-6.80524063110352	-7.93658018112183	-10.8970327377319	-0.0942443385720253	0.202663123607635	0.136569365859032
-6.80219650268555	-7.92093515396118	-10.8916473388672	-0.0943895056843758	0.202534973621368	0.135917901992798
-6.79263639450073	-7.91682434082031	-10.9088306427002	-0.0947328433394432	0.202474907040596	0.135119542479515
-6.79205513000488	-7.92405796051025	-10.9238777160645	-0.0952233374118805	0.202508628368378	0.134285062551498
-6.79532289505005	-7.92136478424072	-10.9070482254028	-0.0956459268927574	0.202478215098381	0.133431807160378
-6.7916374206543	-7.90738201141357	-10.8921499252319	-0.0959815159440041	0.202410474419594	0.132704630494118
-6.78026819229126	-7.89527463912964	-10.8970403671265	-0.0963529869914055	0.202208772301674	0.132116347551346
-6.77741956710815	-7.89590406417847	-10.9103660583496	-0.0967207476496696	0.202260941267014	0.131659507751465
-6.77555704116821	-7.89046621322632	-10.8946743011475	-0.0970700830221176	0.202388539910316	0.131386667490005
-6.77590656280518	-7.86559104919434	-10.8838043212891	-0.0972674787044525	0.202437192201614	0.130875632166862
-6.77695894241333	-7.85201787948608	-10.8970851898193	-0.0973916724324226	0.202192485332489	0.130478873848915
-6.77753925323486	-7.85233926773071	-10.9049301147461	-0.0977919399738312	0.202310338616371	0.130233958363533
-6.77058696746826	-7.84787797927856	-10.892674446106	-0.0981791093945503	0.202544808387756	0.130122825503349
-6.76953268051147	-7.82868385314941	-10.8848485946655	-0.0982770845293999	0.202487021684647	0.129931062459946
-6.76195859909058	-7.81057500839233	-10.8888893127441	-0.098512090742588	0.202366232872009	0.129634365439415
-6.75104284286499	-7.80224943161011	-10.8954248428345	-0.0986757576465607	0.202332124114037	0.129159197211266
-6.74495363235474	-7.80104875564575	-10.9013566970825	-0.0988213717937469	0.202448889613152	0.128830835223198
-6.74492740631104	-7.79085302352905	-10.8878936767578	-0.0989414379000664	0.202545508742332	0.128695264458656
-6.74079322814941	-7.77967548370361	-10.8745403289795	-0.099203921854496	0.202484905719757	0.128456249833107
-6.73257398605347	-7.77068090438843	-10.8820495605469	-0.0993267074227333	0.202456846833229	0.127894803881645
-6.72521018981934	-7.76721525192261	-10.9112501144409	-0.0994790345430374	0.20244525372982	0.127327218651772
-6.72122573852539	-7.76870965957642	-10.9069232940674	-0.0996136665344238	0.20258891582489	0.127104297280312
-6.72332429885864	-7.76364612579346	-10.9093637466431	-0.0997096076607704	0.202828034758568	0.1269820779562
-6.72113752365112	-7.75394487380981	-10.9144897460938	-0.0997747853398323	0.202949300408363	0.126917570829391
-6.71589136123657	-7.74099493026733	-10.9220762252808	-0.0997845679521561	0.202895686030388	0.126567304134369
-6.71353912353516	-7.73086261749268	-10.9386730194092	-0.0997494980692863	0.202836930751801	0.126329764723778
-6.71242809295654	-7.72962331771851	-10.9573020935059	-0.0998816788196564	0.202963814139366	0.126238450407982
-6.71184873580933	-7.72984647750854	-10.9589586257935	-0.100104928016663	0.203279882669449	0.126256227493286
-6.71488428115845	-7.7160210609436	-10.9553155899048	-0.100088097155094	0.203390389680862	0.126077339053154
-6.71000194549561	-7.70749473571777	-10.9656791687012	-0.10008754581213	0.203342065215111	0.125842452049255
-6.70118618011475	-7.70425701141357	-10.9906558990479	-0.10016080737114	0.203409388661385	0.125628173351288
-6.69482040405273	-7.70283985137939	-11.0171976089478	-0.100227989256382	0.203576698899269	0.1254663169384
-6.69983530044556	-7.6997218132019	-11.0211486816406	-0.100307546555996	0.203626230359077	0.125314086675644
-6.6986346244812	-7.69023466110229	-11.0153617858887	-0.100383043289185	0.203626468777657	0.125076949596405
-6.68835496902466	-7.68139219284058	-11.0325994491577	-0.100470244884491	0.203633472323418	0.124644599854946
-6.69074487686157	-7.67984104156494	-11.0693588256836	-0.100547879934311	0.203641027212143	0.124275505542755
-6.68922090530396	-7.67900133132935	-11.0851211547852	-0.100582659244537	0.203833401203156	0.124137684702873
-6.68520212173462	-7.66992425918579	-11.0831937789917	-0.100671879947186	0.203969165682793	0.123888961970806
-6.67632865905762	-7.64881753921509	-11.0976009368896	-0.10075394064188	0.20380662381649	0.123511396348476
-6.67434358596802	-7.63159799575806	-11.1283702850342	-0.100683450698853	0.203750297427177	0.123179420828819
-6.66887187957764	-7.62392234802246	-11.1516523361206	-0.100779145956039	0.203878626227379	0.123124048113823
-6.66416883468628	-7.61945676803589	-11.1616230010986	-0.101090952754021	0.204070150852203	0.123066365718842
-6.66497564315796	-7.60876369476318	-11.1642875671387	-0.101247407495975	0.204245671629906	0.12299744784832
-6.66224098205566	-7.59294986724854	-11.1652269363403	-0.101403705775738	0.204228565096855	0.122907586395741
-6.65486145019531	-7.57818794250488	-11.1652488708496	-0.101535566151142	0.204295814037323	0.122736357152462
-6.64369487762451	-7.56188106536865	-11.1895980834961	-0.101627677679062	0.204315543174744	0.122373603284359
-6.63361215591431	-7.55445575714111	-11.2194976806641	-0.101828366518021	0.204280912876129	0.121988393366337
-6.62245845794678	-7.54388475418091	-11.2328653335571	-0.102018572390079	0.204438507556915	0.121853061020374
-6.61827373504639	-7.50909519195557	-11.212532043457	-0.10208685696125	0.204521402716637	0.121993832290173
-6.61298179626465	-7.44376850128174	-11.1805582046509	-0.102094888687134	0.20473837852478	0.121987856924534
-6.57631683349609	-7.39445924758911	-11.1360063552856	-0.102745413780212	0.204786852002144	0.122160524129868
-6.54299211502075	-7.44985389709473	-11.1174774169922	-0.10383614897728	0.204494506120682	0.121659196913242
-6.6103081703186	-7.55785179138184	-11.2657890319824	-0.102762490510941	0.204300224781036	0.120638556778431
-6.60101366043091	-7.51667976379395	-11.3001585006714	-0.10225373506546	0.205884143710136	0.12166989594698
-6.58475303649902	-7.46367406845093	-11.3180246353149	-0.102296888828278	0.206133022904396	0.122102364897728
-6.5786247253418	-7.43848991394043	-11.3465595245361	-0.102263525128365	0.205895990133286	0.121662832796574
-6.51946783065796	-7.39825296401978	-11.3003940582275	-0.102781236171722	0.205923274159431	0.12146183103323
-6.51171016693115	-7.38638496398926	-11.2861289978027	-0.103047005832195	0.205891698598862	0.120458446443081
-6.51745557785034	-7.37214040756226	-11.278133392334	-0.103234030306339	0.206137880682945	0.119980841875076
-6.51446533203125	-7.3408727645874	-11.2447156906128	-0.103638894855976	0.206344529986382	0.12017997354269
-6.5017237663269	-7.31523704528809	-11.2040948867798	-0.104110598564148	0.206247001886368	0.120347373187542
-6.48966598510742	-7.30380773544312	-11.1796026229858	-0.104251615703106	0.206095576286316	0.120308011770248
-6.48397445678711	-7.30494737625122	-11.1921939849854	-0.104205928742886	0.205974906682968	0.120086409151554
-6.47709608078003	-7.29848003387451	-11.1942548751831	-0.104433692991734	0.206118643283844	0.12013878673315
-6.47889041900635	-7.29122400283813	-11.205002784729	-0.104566931724548	0.206223964691162	0.120245866477489
-6.48947095870972	-7.29760265350342	-11.2017679214478	-0.104656383395195	0.206345617771149	0.120150685310364
-6.49693918228149	-7.29265356063843	-11.1986560821533	-0.104547753930092	0.206458315253258	0.120118394494057
-6.48375797271729	-7.27641105651855	-11.1917009353638	-0.104559548199177	0.206730350852013	0.120019815862179
-6.46777391433716	-7.25842761993408	-11.1892910003662	-0.10467341542244	0.206756934523582	0.119558304548264
-6.46203947067261	-7.2660551071167	-11.2050523757935	-0.104614943265915	0.206762358546257	0.118928089737892
-6.46223258972168	-7.27132081985474	-11.2151231765747	-0.104720309376717	0.2069411277771	0.118571028113365
-6.45666408538818	-7.26692867279053	-11.1994371414185	-0.104794062674046	0.207167625427246	0.118323765695095
-6.46533489227295	-7.26843595504761	-11.197470664978	-0.104719452559948	0.207279816269875	0.117932178080082
-6.46945381164551	-7.26552104949951	-11.2135744094849	-0.104567058384418	0.207266464829445	0.117477342486382
-6.46098232269287	-7.25816917419434	-11.2204713821411	-0.104381464421749	0.207325264811516	0.117069318890572
-6.4536771774292	-7.24557495117188	-11.2245559692383	-0.104265660047531	0.207435727119446	0.116521395742893
-6.45465803146362	-7.2507176399231	-11.225212097168	-0.104361429810524	0.207526937127113	0.116007216274738
-6.45930671691895	-7.25567674636841	-11.220404624939	-0.10448956489563	0.207808673381805	0.115495532751083
-6.46282577514648	-7.25606632232666	-11.2048330307007	-0.104386650025845	0.207887157797813	0.115132220089436
-6.48707485198975	-7.26894807815552	-11.220269203186	-0.104143485426903	0.20786164700985	0.114657253026962
-6.4977331161499	-7.26879358291626	-11.2332696914673	-0.103963375091553	0.208093374967575	0.114502042531967
-6.4954252243042	-7.26669454574585	-11.2440891265869	-0.103809535503387	0.208238661289215	0.114202477037907
-6.50095415115356	-7.27119112014771	-11.2480955123901	-0.103816583752632	0.208311676979065	0.113768607378006
-6.51000881195068	-7.27845811843872	-11.2438526153564	-0.103803262114525	0.208350479602814	0.113369718194008
-6.51577472686768	-7.28296661376953	-11.2281513214111	-0.103885732591152	0.208530187606812	0.113226875662804
-6.5275559425354	-7.28644561767578	-11.2068929672241	-0.103947430849075	0.208642169833183	0.113051138818264
-6.5442099571228	-7.29410839080811	-11.1865310668945	-0.103910848498344	0.208703145384789	0.112803719937801
-6.55453777313232	-7.30003118515015	-11.1869993209839	-0.103980973362923	0.208833530545235	0.112508021295071
-6.56389284133911	-7.30231952667236	-11.1919507980347	-0.104016505181789	0.208916679024696	0.112141281366348
-6.57463312149048	-7.30866765975952	-11.2037916183472	-0.10406769067049	0.20895054936409	0.111663453280926
-6.58458757400513	-7.3123140335083	-11.2161045074463	-0.104135185480118	0.209008395671844	0.111183017492294
-6.59679651260376	-7.31495094299316	-11.2172193527222	-0.104273684322834	0.209196865558624	0.110682256519794
-6.6147289276123	-7.31456613540649	-11.2338027954102	-0.104331068694592	0.20929154753685	0.110179342329502
-6.62478923797607	-7.3192925453186	-11.2322263717651	-0.104496285319328	0.209422543644905	0.109761528670788
-6.62568807601929	-7.31780338287354	-11.2165279388428	-0.104712598025799	0.209686115384102	0.10930884629488
-6.60320472717285	-7.29385948181152	-11.1557016372681	-0.104927465319633	0.2101661413908	0.108703643083572
-6.60124588012695	-7.29212236404419	-11.1255578994751	-0.105336278676987	0.210035860538483	0.10778583586216
-6.66064834594727	-7.29695224761963	-11.1671028137207	-0.1054447889328	0.209335193037987	0.106889858841896
-6.6712703704834	-7.27696084976196	-11.1757392883301	-0.105809614062309	0.209029316902161	0.106955274939537
-6.66947078704834	-7.25900840759277	-11.1693553924561	-0.106246456503868	0.209015011787415	0.106902562081814
-6.66696977615356	-7.25603818893433	-11.1497488021851	-0.106576651334763	0.209192499518394	0.106146819889545
-6.66255617141724	-7.23835802078247	-11.1150856018066	-0.1068284958601	0.209461703896523	0.105380602180958
-6.66769218444824	-7.23326301574707	-11.0994930267334	-0.107165515422821	0.209484651684761	0.104800373315811
-6.66448020935059	-7.23170614242554	-11.0819501876831	-0.1075674071908	0.209530353546143	0.10440332442522
-6.66146278381348	-7.23189401626587	-11.0484952926636	-0.107958249747753	0.209679275751114	0.104036927223206
-6.66610956192017	-7.22890090942383	-11.0338068008423	-0.108174741268158	0.209721937775612	0.103643745183945
-6.6620135307312	-7.2120418548584	-10.9945468902588	-0.108526408672333	0.209780097007751	0.103419907391071
-6.65599918365479	-7.20439195632935	-10.9614315032959	-0.1089011952281	0.209723770618439	0.103136517107487
-6.63378095626831	-7.19915628433228	-10.9218826293945	-0.109338566660881	0.209737062454224	0.102616250514984
-6.62585401535034	-7.20113372802734	-10.906397819519	-0.109525553882122	0.209727644920349	0.101931020617485
-6.6194224357605	-7.18945264816284	-10.8897190093994	-0.109811790287495	0.209733217954636	0.10162079334259
-6.60009813308716	-7.1842041015625	-10.8681602478027	-0.110191307961941	0.209868639707565	0.101417437195778
-6.56691408157349	-7.18375110626221	-10.8426532745361	-0.11062053591013	0.209913924336433	0.100844718515873
-6.54186964035034	-7.17749452590942	-10.8202323913574	-0.110845901072025	0.210016936063766	0.0999799147248268
-6.5129861831665	-7.15819597244263	-10.7869424819946	-0.111116275191307	0.21005043387413	0.0992879420518875
-6.48189258575439	-7.14364242553711	-10.7513179779053	-0.111531995236874	0.21016626060009	0.0987674370408058
-6.45568227767944	-7.13221740722656	-10.7150325775146	-0.111958555877209	0.210236802697182	0.0983346775174141
-6.43107652664185	-7.12309646606445	-10.6711740493774	-0.112353727221489	0.210256829857826	0.0979474037885666
-6.40668773651123	-7.10939025878906	-10.6264371871948	-0.112802945077419	0.210297897458076	0.0976008251309395
-6.3733229637146	-7.09360074996948	-10.5726709365845	-0.113180749118328	0.210329666733742	0.0972958952188492
-6.34306287765503	-7.08861207962036	-10.5222434997559	-0.113611273467541	0.210401579737663	0.0968306064605713
-6.31175994873047	-7.08379316329956	-10.4764204025269	-0.113995313644409	0.210417702794075	0.0961570516228676
-6.28237009048462	-7.0805549621582	-10.428071975708	-0.114432960748672	0.210486769676208	0.0955304652452469
-6.25700759887695	-7.07606649398804	-10.389760017395	-0.114778980612755	0.210548341274261	0.0949575453996658
-6.24224662780762	-7.07888650894165	-10.3565654754639	-0.115123346447945	0.210589691996574	0.0943510234355927
-6.22409582138062	-7.07812643051147	-10.3227987289429	-0.11548063904047	0.21069598197937	0.0937606245279312
-6.2070951461792	-7.07695627212524	-10.2893199920654	-0.11578993499279	0.210836544632912	0.0931314900517464
-6.1963849067688	-7.07397079467773	-10.2583427429199	-0.116143628954887	0.210883915424347	0.0924941375851631
-6.18425321578979	-7.07505559921265	-10.2185592651367	-0.116522721946239	0.210958525538445	0.0919915586709976
-6.17355346679688	-7.07254457473755	-10.1675424575806	-0.116891488432884	0.211069658398628	0.0914423018693924
-6.16422557830811	-7.07466173171997	-10.128885269165	-0.117284886538982	0.211029335856438	0.0906844064593315
-6.15830612182617	-7.08013105392456	-10.0867185592651	-0.11773569136858	0.211062490940094	0.0898629426956177
-6.14694452285767	-7.08305025100708	-10.04368019104	-0.118225306272507	0.210964664816856	0.0891407132148743
-6.13520050048828	-7.08935546875	-10.0055389404297	-0.118661865592003	0.210926502943039	0.0882513448596001
-6.12915706634521	-7.09413003921509	-9.97094440460205	-0.119175985455513	0.21089331805706	0.0873399451375008
-6.11908769607544	-7.10176277160645	-9.92906379699707	-0.119619376957417	0.210920870304108	0.0864811912178993
-6.10749530792236	-7.10602045059204	-9.89353179931641	-0.120099164545536	0.210811451077461	0.0855672359466553
-6.09869766235352	-7.11224222183228	-9.8623571395874	-0.120575800538063	0.210708409547806	0.0847037136554718
-6.08946847915649	-7.116858959198	-9.8295726776123	-0.1209407299757	0.21054545044899	0.0837000012397766
-6.07980251312256	-7.1141881942749	-9.79097461700439	-0.121308974921703	0.210365891456604	0.0826630443334579
-6.07366704940796	-7.10970211029053	-9.75882339477539	-0.121582254767418	0.21009561419487	0.0816701278090477
-6.0665864944458	-7.1072301864624	-9.71413803100586	-0.121950559318066	0.209959149360657	0.0806737691164017
-6.05973148345947	-7.10243034362793	-9.66377067565918	-0.122354708611965	0.209871634840965	0.0797690823674202
-6.05944967269897	-7.10443353652954	-9.61007308959961	-0.122762382030487	0.209847122430801	0.0789532065391541
-6.06431579589844	-7.11559295654297	-9.56006622314453	-0.123330116271973	0.209791496396065	0.0781443566083908
-6.06585788726807	-7.12548828125	-9.51997661590576	-0.123775564134121	0.209698170423508	0.0774206444621086
-6.06508684158325	-7.13323450088501	-9.48538208007813	-0.124222457408905	0.209421500563622	0.0764900371432304
-6.06564283370972	-7.13767862319946	-9.44210624694824	-0.124604731798172	0.20909683406353	0.0755692422389984
-6.06034135818481	-7.14225769042969	-9.40242576599121	-0.124887362122536	0.208712428808212	0.0744825378060341
-6.0542163848877	-7.1527156829834	-9.35185050964355	-0.125379264354706	0.208247035741806	0.0733465030789375
-6.04930734634399	-7.16593647003174	-9.28942680358887	-0.125853300094604	0.207914561033249	0.0722168534994125
-6.05096483230591	-7.17305898666382	-9.22614574432373	-0.126263365149498	0.207600235939026	0.0711411312222481
-6.05234861373901	-7.1828145980835	-9.1726598739624	-0.126540571451187	0.207265332341194	0.0701631158590317
-6.05857181549072	-7.19939804077148	-9.13539791107178	-0.126799181103706	0.207032307982445	0.0690632611513138
-6.05953550338745	-7.21591901779175	-9.09872913360596	-0.127116739749908	0.20658315718174	0.0678819492459297
-6.06096220016479	-7.23098850250244	-9.04827308654785	-0.127362757921219	0.206152886152267	0.0666659772396088
-6.06766891479492	-7.23980951309204	-8.98518943786621	-0.127662017941475	0.205628544092178	0.0656310617923737
-6.07523441314697	-7.25263929367065	-8.90782833099365	-0.128001868724823	0.205193147063255	0.0646150559186935
-6.07889080047607	-7.27551317214966	-8.85730266571045	-0.128419876098633	0.204794123768806	0.0635392740368843
-6.07961511611938	-7.30054903030396	-8.80446529388428	-0.128606498241425	0.204287990927696	0.0624357759952545
-6.08385705947876	-7.31412363052368	-8.73619842529297	-0.128645032644272	0.203482523560524	0.0612778887152672
-6.09583330154419	-7.3286280632019	-8.66188144683838	-0.128839910030365	0.20295438170433	0.0600936003029346
-6.1057562828064	-7.35830688476563	-8.58432483673096	-0.129103109240532	0.202633515000343	0.0591767989099026
-6.11801719665527	-7.39513778686523	-8.53723812103271	-0.129163727164268	0.202239438891411	0.0580410175025463
-6.13290023803711	-7.42497730255127	-8.49663257598877	-0.129204601049423	0.201775565743446	0.0566074550151825
-6.16066598892212	-7.45367813110352	-8.45261669158936	-0.129263296723366	0.20153421163559	0.0555046275258064
-6.19530010223389	-7.49711847305298	-8.42919921875	-0.12913990020752	0.201424822211266	0.0545181669294834
-6.22948551177979	-7.54473876953125	-8.45119476318359	-0.1290512830019	0.201496079564095	0.0532132610678673
-6.27766513824463	-7.58081483840942	-8.4462776184082	-0.128989294171333	0.201434731483459	0.0520529933273792
-6.33068609237671	-7.61744785308838	-8.42554378509521	-0.129047632217407	0.201688900589943	0.0512004382908344
-6.37636995315552	-7.66523694992065	-8.44746017456055	-0.129007160663605	0.201813280582428	0.0503002889454365
-6.43185043334961	-7.6855297088623	-8.46085166931152	-0.128811478614807	0.201724901795387	0.0492781437933445
-6.48411655426025	-7.70270776748657	-8.43522167205811	-0.128863915801048	0.201961919665337	0.0485247820615768
-6.54034471511841	-7.73685789108276	-8.44014835357666	-0.129008919000626	0.202139332890511	0.0478056184947491
-6.58585023880005	-7.74716520309448	-8.44180965423584	-0.129123330116272	0.202051088213921	0.0467925667762756
-6.62578868865967	-7.7519474029541	-8.40019035339355	-0.129353791475296	0.202119708061218	0.0460357144474983
-6.66972208023071	-7.76353168487549	-8.40602684020996	-0.129433646798134	0.202307477593422	0.0452571772038937
-6.69775915145874	-7.75629806518555	-8.37315464019775	-0.129688486456871	0.202257245779037	0.0444793067872524
-6.7342791557312	-7.7604660987854	-8.32739448547363	-0.129852414131165	0.202350422739983	0.0438724532723427
-6.75826835632324	-7.76303672790527	-8.30583477020264	-0.130193337798119	0.202515155076981	0.043273214250803
-6.77949094772339	-7.73802852630615	-8.26911163330078	-0.130094617605209	0.202434435486794	0.0425561368465424
-6.79971885681152	-7.73404026031494	-8.21660327911377	-0.130420535802841	0.202820360660553	0.0421817116439343
-6.8113751411438	-7.73070192337036	-8.17165565490723	-0.130661100149155	0.202990755438805	0.041754387319088
-6.8103232383728	-7.71464681625366	-8.13454341888428	-0.130761474370956	0.202962875366211	0.0411511026322842
-6.81712055206299	-7.71537780761719	-8.08055686950684	-0.131149992346764	0.203243002295494	0.0406454615294933
-6.80737733840942	-7.70708465576172	-8.05403327941895	-0.131317600607872	0.203428477048874	0.0398691147565842
-6.81295108795166	-7.69896459579468	-7.98812103271484	-0.131603941321373	0.203861549496651	0.0395040512084961
-6.79502058029175	-7.70704126358032	-7.95146560668945	-0.132014647126198	0.204299345612526	0.0389592312276363
-6.78725337982178	-7.6921067237854	-7.89842557907104	-0.131914600729942	0.204628586769104	0.0382356606423855
-6.79653072357178	-7.69441890716553	-7.84597396850586	-0.132095590233803	0.205135434865952	0.0377591326832771
-6.79190444946289	-7.69319915771484	-7.84368276596069	-0.132345885038376	0.205301523208618	0.0372404865920544
-6.77000617980957	-7.68355751037598	-7.77190017700195	-0.132710501551628	0.205801740288734	0.0368704125285149
-6.73323726654053	-7.68326330184937	-7.75449991226196	-0.133027389645576	0.206310927867889	0.0361916311085224
-6.70916271209717	-7.67174005508423	-7.68761014938354	-0.132983773946762	0.206842333078384	0.0353162623941898
-6.68352174758911	-7.67311096191406	-7.63050270080566	-0.133362770080566	0.207355663180351	0.0347204692661762
-6.66334581375122	-7.67842531204224	-7.60486459732056	-0.133503451943398	0.207560017704964	0.0338599681854248
-6.64615488052368	-7.68419122695923	-7.55173063278198	-0.134014666080475	0.208001688122749	0.0332711860537529
-6.62392044067383	-7.69143962860107	-7.51620817184448	-0.134317234158516	0.208502620458603	0.0326287485659122
-6.60478925704956	-7.68679141998291	-7.47053098678589	-0.134697526693344	0.208700761198997	0.0320170074701309
-6.58473443984985	-7.68619108200073	-7.42061328887939	-0.134975001215935	0.20912005007267	0.0317086204886436
-6.56754016876221	-7.68587589263916	-7.36661148071289	-0.135244309902191	0.209335744380951	0.0310731511563063
-6.55172538757324	-7.69205141067505	-7.30038356781006	-0.135584682226181	0.209654048085213	0.0306337475776672
-6.53311681747437	-7.70561981201172	-7.26267433166504	-0.135848924517632	0.209486320614815	0.0298524517565966
-6.51187944412231	-7.70416355133057	-7.19320297241211	-0.13627453148365	0.209694132208824	0.0293945912271738
-6.49030780792236	-7.7202205657959	-7.14758348464966	-0.136584863066673	0.209820732474327	0.0288722403347492
[truncated: 11,331 more rows]
