# Supplementary material for: Identification of Haptic Based Guiding Using Hard Reins
Source: PLoS One. 2015 Jul 22;10(7):e0132020. doi: 10.1371/journal.pone.0132020 (PMC4511788; doi:10.1371/journal.pone.0132020)
Supplement: S5 File — (ZIP) [file pone.0132020.s005.zip › Exp2_ForceData1/Subject2/path3/T7.csv]

Force X (N)	Force Y (N)	Force Z (N)	Torque X (N-m)	Torque Y (N-m)	Torque Z (N-m)	Frequency = 10000	Averaging Level = 16	F/T Serial Number = FT11772	Time Started = 19/02/2013 16:56:54
-6.72513341903687	-8.56558322906494	-6.65720844268799	-0.0992228761315346	0.198130235075951	0.0905154347419739
-6.72764158248901	-8.56122779846191	-6.64446973800659	-0.0991611927747726	0.198080226778984	0.090520404279232
-6.73143672943115	-8.5618143081665	-6.62507343292236	-0.0992255434393883	0.198052182793617	0.0907123386859894
-6.72984552383423	-8.57041645050049	-6.62224149703979	-0.0993223488330841	0.198118448257446	0.0907445847988129
-6.72138833999634	-8.57270908355713	-6.63801240921021	-0.0992375165224075	0.198077037930489	0.0907488018274307
-6.71849584579468	-8.56466007232666	-6.63386678695679	-0.0989894643425941	0.197824791073799	0.0906524807214737
-6.72199964523315	-8.5660457611084	-6.61588144302368	-0.0990241020917892	0.198011472821236	0.0907251313328743
-6.72392511367798	-8.57742023468018	-6.60739469528198	-0.0991161316633224	0.198200821876526	0.090908482670784
-6.72035884857178	-8.57595539093018	-6.62680768966675	-0.0990242585539818	0.198089197278023	0.0907510742545128
-6.71514272689819	-8.57312202453613	-6.63162326812744	-0.098974384367466	0.197973057627678	0.0906423851847649
-6.71628046035767	-8.576003074646	-6.60828542709351	-0.0989561751484871	0.198048040270805	0.090775154531002
-6.72073173522949	-8.57731533050537	-6.6059103012085	-0.0989126935601234	0.198185756802559	0.0909048393368721
-6.71538925170898	-8.58456230163574	-6.62793970108032	-0.0988247916102409	0.1982601583004	0.0907478183507919
-6.71205043792725	-8.58471488952637	-6.63604784011841	-0.0988185331225395	0.198247939348221	0.0906346589326859
-6.72315359115601	-8.58129501342773	-6.61267757415771	-0.0988125428557396	0.198250457644463	0.0907744020223618
-6.71958637237549	-8.59007358551025	-6.62421846389771	-0.0988845229148865	0.198439091444016	0.0907939895987511
-6.71605491638184	-8.59230422973633	-6.64067935943604	-0.0987971797585487	0.198340937495232	0.0907160565257072
-6.71899127960205	-8.58225059509277	-6.62711143493652	-0.098731704056263	0.198206678032875	0.0906187146902084
-6.71712589263916	-8.58940601348877	-6.62313604354858	-0.0989306569099426	0.198429957032204	0.0908101126551628
-6.71791934967041	-8.59519290924072	-6.63524198532104	-0.0988583490252495	0.198364317417145	0.090678833425045
-6.71672391891479	-8.58785247802734	-6.62942934036255	-0.0989949256181717	0.198168501257896	0.0905903503298759
-6.71705913543701	-8.5813159942627	-6.62215662002563	-0.0991381108760834	0.198171809315681	0.0907477885484695
-6.72164821624756	-8.58208274841309	-6.61402320861816	-0.099044494330883	0.198158279061317	0.0909260213375092
-6.712806224823	-8.58730697631836	-6.63342475891113	-0.0991362258791924	0.198217257857323	0.0907621532678604
-6.7160062789917	-8.57827663421631	-6.62786149978638	-0.0992369502782822	0.197975799441338	0.0906504541635513
-6.72160339355469	-8.57406997680664	-6.60773849487305	-0.0993032082915306	0.198073744773865	0.0907673388719559
-6.71442127227783	-8.58190631866455	-6.61478185653687	-0.0994952842593193	0.198062062263489	0.0907908603549004
-6.71232604980469	-8.57454681396484	-6.62987279891968	-0.0994370505213737	0.197933584451675	0.0907151848077774
-6.71153354644775	-8.56049156188965	-6.62215423583984	-0.0994032993912697	0.197826564311981	0.090631976723671
-6.70870637893677	-8.56223583221436	-6.60626363754272	-0.0995395705103874	0.197942093014717	0.0907447636127472
-6.71202516555786	-8.56544017791748	-6.61791229248047	-0.0995704010128975	0.197918578982353	0.0907391682267189
-6.70552110671997	-8.55387306213379	-6.62290525436401	-0.0996923595666885	0.197631552815437	0.0905335992574692
-6.70430898666382	-8.54781341552734	-6.59797668457031	-0.099690705537796	0.197766065597534	0.090702623128891
-6.70252227783203	-8.55214023590088	-6.61934089660645	-0.0997031033039093	0.197811812162399	0.0906696617603302
-6.69777774810791	-8.54254913330078	-6.62532901763916	-0.0997264459729195	0.197727873921394	0.0905136466026306
-6.69643592834473	-8.53662395477295	-6.60233926773071	-0.0997339934110641	0.197631403803825	0.0905277952551842
-6.69119691848755	-8.54745769500732	-6.60518407821655	-0.0998935997486115	0.197762593626976	0.0905952751636505
-6.68441867828369	-8.53711032867432	-6.61287784576416	-0.0997631922364235	0.197525560855865	0.0904337093234062
-6.68194389343262	-8.52968788146973	-6.60677719116211	-0.0996207222342491	0.197559684514999	0.0904057621955872
-6.68785572052002	-8.53808975219727	-6.59675073623657	-0.0997681990265846	0.197780251502991	0.0905775502324104
-6.67394685745239	-8.53411388397217	-6.60919570922852	-0.0996827855706215	0.197588831186295	0.0903329700231552
-6.67002439498901	-8.52403450012207	-6.60058307647705	-0.0995745733380318	0.197521671652794	0.0903044641017914
-6.6721453666687	-8.52651596069336	-6.58853197097778	-0.0995962396264076	0.197610899806023	0.0904443562030792
-6.66234874725342	-8.53019905090332	-6.60785722732544	-0.0994815900921822	0.197561874985695	0.0901896953582764
-6.66237115859985	-8.52228260040283	-6.58815145492554	-0.099411204457283	0.19755482673645	0.0901972278952599
-6.66302919387817	-8.53108024597168	-6.57222414016724	-0.0995517522096634	0.197693198919296	0.0901957899332047
-6.65258884429932	-8.53693389892578	-6.58470106124878	-0.0994822233915329	0.197655349969864	0.0900571718811989
-6.65074300765991	-8.52419948577881	-6.59078741073608	-0.0991352945566177	0.197455629706383	0.0899360105395317
-6.65092277526855	-8.52741432189941	-6.57465219497681	-0.0991917252540588	0.197686061263084	0.0898868143558502
-6.6537618637085	-8.54089260101318	-6.58502912521362	-0.0991359278559685	0.197770893573761	0.0899475887417793
-6.64898157119751	-8.53883266448975	-6.60451936721802	-0.0991305336356163	0.197668612003326	0.089690662920475
-6.65617942810059	-8.53919219970703	-6.58040380477905	-0.0990753397345543	0.197798818349838	0.0897464156150818
-6.65659713745117	-8.54906463623047	-6.60229206085205	-0.0990622043609619	0.197866693139076	0.0897209048271179
-6.65999746322632	-8.55333042144775	-6.63071632385254	-0.099057711660862	0.197887971997261	0.0894780531525612
-6.67096948623657	-8.54971313476563	-6.61400365829468	-0.0990061461925507	0.197922646999359	0.0894579887390137
-6.6730751991272	-8.56006240844727	-6.62603139877319	-0.0992775857448578	0.197976514697075	0.0895693749189377
-6.67195463180542	-8.5618371963501	-6.64430713653564	-0.0991932898759842	0.197866231203079	0.0893882215023041
-6.67688608169556	-8.55255317687988	-6.63705348968506	-0.0991793125867844	0.197693169116974	0.0893130749464035
-6.68746185302734	-8.56269550323486	-6.639488697052	-0.0993976220488548	0.197881937026978	0.0894932299852371
-6.68850231170654	-8.55854892730713	-6.6623101234436	-0.0994841083884239	0.197678104043007	0.0892259106040001
-6.69077444076538	-8.55388259887695	-6.64486598968506	-0.099651150405407	0.197466298937798	0.0892743617296219
-6.69780397415161	-8.55264091491699	-6.64750337600708	-0.0997225269675255	0.197502851486206	0.0894443392753601
-6.69513702392578	-8.55257320404053	-6.67072725296021	-0.0998254790902138	0.197487831115723	0.0891425237059593
-6.70213270187378	-8.54247856140137	-6.65950727462769	-0.0999420285224915	0.197278797626495	0.0892333090305328
-6.70689964294434	-8.54089546203613	-6.65137720108032	-0.100127182900906	0.197369888424873	0.0892320275306702
-6.69997549057007	-8.54724979400635	-6.66519451141357	-0.100210845470428	0.197407260537148	0.0892287865281105
-6.70350360870361	-8.53616333007813	-6.67828845977783	-0.100189708173275	0.197045743465424	0.0890369787812233
-6.70096063613892	-8.52861213684082	-6.66443872451782	-0.100382260978222	0.197080671787262	0.0889896899461746
-6.70252227783203	-8.53797817230225	-6.66771078109741	-0.100479990243912	0.197334095835686	0.089027427136898
-6.70255994796753	-8.53656959533691	-6.68665838241577	-0.100496515631676	0.197154209017754	0.0887952670454979
-6.70001554489136	-8.52666473388672	-6.67050361633301	-0.100617133080959	0.197082191705704	0.088807001709938
-6.7015061378479	-8.5318717956543	-6.66478681564331	-0.100578024983406	0.197145611047745	0.0888571366667748
-6.69808864593506	-8.53938579559326	-6.69362163543701	-0.10064022988081	0.197172775864601	0.0886101573705673
-6.69714784622192	-8.52837944030762	-6.67826509475708	-0.100656926631927	0.197106331586838	0.0885641723871231
-6.69636631011963	-8.53972816467285	-6.6721043586731	-0.100768379867077	0.197198778390884	0.0886306539177895
-6.69407892227173	-8.54977989196777	-6.6859335899353	-0.1008310765028	0.197234109044075	0.0885282978415489
-6.69126844406128	-8.53858661651611	-6.68890714645386	-0.100654885172844	0.197030737996101	0.0883724093437195
-6.68917798995972	-8.53944492340088	-6.67738246917725	-0.100643180310726	0.1971116065979	0.088356725871563
-6.69073534011841	-8.5528507232666	-6.67545747756958	-0.100776746869087	0.197293177247047	0.088545098900795
-6.69138431549072	-8.5546350479126	-6.6895580291748	-0.100835330784321	0.197187408804893	0.0883328542113304
-6.68754482269287	-8.54928398132324	-6.6813645362854	-0.100731685757637	0.197089925408363	0.0882454365491867
-6.69118976593018	-8.5506010055542	-6.66930532455444	-0.100706331431866	0.197171747684479	0.0884252116084099
-6.69153261184692	-8.5595588684082	-6.68156099319458	-0.10074307769537	0.197198241949081	0.0883879512548447
-6.6858959197998	-8.55653476715088	-6.70030641555786	-0.100742638111115	0.197254374623299	0.0882098227739334
-6.68698740005493	-8.55227375030518	-6.68611145019531	-0.100648611783981	0.19720758497715	0.0882177576422691
-6.69451665878296	-8.55134105682373	-6.6694278717041	-0.100643530488014	0.197301894426346	0.0883041024208069
-6.69272136688232	-8.56045341491699	-6.68102312088013	-0.100861668586731	0.197351768612862	0.0883467718958855
-6.68703317642212	-8.55691719055176	-6.69674253463745	-0.100737817585468	0.197289988398552	0.088301882147789
-6.68745088577271	-8.54754447937012	-6.69465446472168	-0.100512504577637	0.197186440229416	0.0882160291075706
-6.69103717803955	-8.54825782775879	-6.68027591705322	-0.100576676428318	0.197355657815933	0.0883032456040382
-6.69746875762939	-8.55360984802246	-6.68840169906616	-0.100618429481983	0.197540387511253	0.0884464234113693
-6.6906418800354	-8.54981994628906	-6.70852661132813	-0.100542947649956	0.197447270154953	0.0882888585329056
-6.69425249099731	-8.54599380493164	-6.69800138473511	-0.100496113300323	0.197364300489426	0.0882093235850334
-6.69972705841064	-8.5421895980835	-6.68147659301758	-0.100482121109962	0.197514742612839	0.0884012430906296
-6.69319725036621	-8.54867649078369	-6.71254587173462	-0.100396268069744	0.197672128677368	0.0883806049823761
-6.69281768798828	-8.54993534088135	-6.71748876571655	-0.100379638373852	0.197617799043655	0.0881980657577515
-6.70139694213867	-8.54114437103271	-6.69479942321777	-0.100321874022484	0.19766291975975	0.0882693752646446
-6.69768333435059	-8.54819583892822	-6.69735908508301	-0.100378349423409	0.197850599884987	0.0883205831050873
-6.69121503829956	-8.55281448364258	-6.71527194976807	-0.100375689566135	0.197756454348564	0.0882189646363258
-6.69314861297607	-8.54837226867676	-6.70835113525391	-0.100216522812843	0.197653546929359	0.0881024375557899
-6.69415330886841	-8.54859733581543	-6.69746160507202	-0.100254848599434	0.197831854224205	0.0881897285580635
-6.69800329208374	-8.56029224395752	-6.70247411727905	-0.100220188498497	0.198013380169868	0.0882479622960091
-6.69272184371948	-8.55725383758545	-6.71726846694946	-0.100205548107624	0.197784915566444	0.0880251824855804
-6.69090938568115	-8.55121326446533	-6.71292114257813	-0.100301660597324	0.197734385728836	0.0879554599523544
-6.69358348846436	-8.55162811279297	-6.68934154510498	-0.100231774151325	0.197762727737427	0.0881712660193443
-6.69037437438965	-8.55983257293701	-6.71063756942749	-0.100147396326065	0.197776943445206	0.0880549177527428
-6.69263172149658	-8.55563926696777	-6.71958637237549	-0.100261799991131	0.197781682014465	0.0878686383366585
-6.69801139831543	-8.54866409301758	-6.69430112838745	-0.100236736238003	0.197824940085411	0.0879508182406425
-6.69493532180786	-8.55643463134766	-6.69773006439209	-0.100280560553074	0.197878479957581	0.0880027860403061
-6.69188737869263	-8.56332397460938	-6.7089991569519	-0.100306794047356	0.197816148400307	0.0879875794053078
-6.69657135009766	-8.54737091064453	-6.71204471588135	-0.100171454250813	0.197687715291977	0.0878892242908478
-6.69138717651367	-8.54448413848877	-6.6994423866272	-0.100259274244308	0.19774204492569	0.0879030376672745
-6.69457912445068	-8.55434131622314	-6.69729518890381	-0.100238643586636	0.197911351919174	0.0880654156208038
-6.69514989852905	-8.55512237548828	-6.71298599243164	-0.100297339260578	0.197834923863411	0.0879619643092155
-6.68682050704956	-8.54808139801025	-6.70895624160767	-0.100335851311684	0.197649851441383	0.0877831429243088
-6.68297338485718	-8.54260730743408	-6.68635511398315	-0.100351229310036	0.197729244828224	0.087819367647171
-6.68302345275879	-8.542236328125	-6.67875814437866	-0.100349642336369	0.197838351130486	0.0878953710198402
-6.67949151992798	-8.54746532440186	-6.707190990448	-0.10036289691925	0.197909668087959	0.0876893252134323
-6.67791604995728	-8.53946495056152	-6.69518423080444	-0.100329577922821	0.19780507683754	0.0875362381339073
-6.68282794952393	-8.53513813018799	-6.67821455001831	-0.100291803479195	0.197871461510658	0.0876134112477303
-6.68122434616089	-8.54462146759033	-6.68984603881836	-0.100470319390297	0.198046162724495	0.0876283794641495
-6.67804431915283	-8.54530334472656	-6.69710302352905	-0.100438810884953	0.197963058948517	0.0875294879078865
-6.67633676528931	-8.53292560577393	-6.69871711730957	-0.1002551689744	0.19775664806366	0.0874456092715263
-6.67578172683716	-8.53136253356934	-6.69100284576416	-0.10025978833437	0.197847709059715	0.0874666273593903
-6.68171453475952	-8.54162788391113	-6.68681955337524	-0.100322678685188	0.198039889335632	0.0876222401857376
-6.68082475662231	-8.54508495330811	-6.68876552581787	-0.100409381091595	0.197993278503418	0.0875142961740494
-6.67567873001099	-8.53790378570557	-6.69874143600464	-0.100319594144821	0.197699993848801	0.0873280614614487
-6.6782603263855	-8.53916263580322	-6.67442941665649	-0.100340478122234	0.197813346982002	0.087528869509697
-6.67891120910645	-8.54802513122559	-6.6791934967041	-0.10043116658926	0.197762280702591	0.087468110024929
-6.67290353775024	-8.54760932922363	-6.69649076461792	-0.100377909839153	0.197768896818161	0.0872604250907898
-6.67297124862671	-8.53977680206299	-6.6760835647583	-0.100355990231037	0.197680279612541	0.0872927382588387
-6.67971706390381	-8.54470443725586	-6.66436529159546	-0.100551225244999	0.197758242487907	0.0873057544231415
-6.66832399368286	-8.55368614196777	-6.67201471328735	-0.100626207888126	0.197689339518547	0.0873061046004295
-6.66649484634399	-8.54566669464111	-6.67982530593872	-0.100445576012135	0.197514250874519	0.0871609672904015
-6.66662359237671	-8.53926181793213	-6.65855598449707	-0.100444607436657	0.197516098618507	0.0871496498584747
-6.66466093063354	-8.54926204681396	-6.64976978302002	-0.10065970569849	0.197687909007072	0.0872095674276352
-6.66437959671021	-8.55226230621338	-6.66030883789063	-0.100642547011375	0.197641462087631	0.0871459618210793
-6.65524005889893	-8.54811954498291	-6.66651248931885	-0.100697457790375	0.197493761777878	0.0869482830166817
-6.66023349761963	-8.54033374786377	-6.63386678695679	-0.100667767226696	0.197542816400528	0.0871147885918617
-6.65409994125366	-8.55025291442871	-6.65479898452759	-0.100743234157562	0.197536006569862	0.0870208814740181
-6.65235328674316	-8.54471778869629	-6.65751123428345	-0.10074220597744	0.197504267096519	0.0868374779820442
-6.65570163726807	-8.54230880737305	-6.62890720367432	-0.100794315338135	0.19746957719326	0.0869214236736298
-6.65359544754028	-8.54718589782715	-6.63593673706055	-0.100883185863495	0.197589740157127	0.0869934260845184
-6.64771032333374	-8.55052757263184	-6.64376401901245	-0.10087975859642	0.197544306516647	0.0869203880429268
-6.64657831192017	-8.5402135848999	-6.63911485671997	-0.100814618170261	0.197361767292023	0.0867618247866631
-6.65074348449707	-8.54939842224121	-6.62428379058838	-0.10101243853569	0.197555214166641	0.0869895741343498
-6.64907264709473	-8.55204010009766	-6.63358354568481	-0.1009211987257	0.19758278131485	0.0869511812925339
-6.64559078216553	-8.54433059692383	-6.63809680938721	-0.100978061556816	0.197366490960121	0.0867322534322739
-6.64619398117065	-8.54360485076904	-6.6149959564209	-0.101015813648701	0.197344690561295	0.0868773460388184
-6.64843368530273	-8.54319953918457	-6.61416912078857	-0.100991748273373	0.197520732879639	0.086997888982296
-6.64290285110474	-8.54905223846436	-6.63349533081055	-0.100945688784122	0.197600871324539	0.0867698192596436
-6.64613628387451	-8.54205989837646	-6.62932062149048	-0.1009691208601	0.19745135307312	0.0867548361420631
-6.64977836608887	-8.54011631011963	-6.61171627044678	-0.101042419672012	0.197559460997581	0.0868948772549629
-6.64586496353149	-8.54831218719482	-6.62964487075806	-0.101023368537426	0.197754964232445	0.0868413597345352
-6.6460747718811	-8.54466438293457	-6.63575124740601	-0.100969053804874	0.197538807988167	0.0866958871483803
-6.64059686660767	-8.53855514526367	-6.61848258972168	-0.100970380008221	0.19776925444603	0.0867596492171288
-6.64572143554688	-8.54621315002441	-6.62375164031982	-0.100925631821156	0.198003530502319	0.0868263021111488
-6.64530849456787	-8.545654296875	-6.6458101272583	-0.100915841758251	0.197821959853172	0.0866835936903954
-6.64044427871704	-8.53623676300049	-6.63845920562744	-0.100903406739235	0.197751119732857	0.0866078734397888
-6.64496564865112	-8.53766441345215	-6.62799072265625	-0.100905828177929	0.197904080152512	0.0868434235453606
-6.64637470245361	-8.5460205078125	-6.64488887786865	-0.100792832672596	0.197974339127541	0.0867821201682091
-6.64454221725464	-8.5418701171875	-6.64697980880737	-0.100850738584995	0.197953760623932	0.0866908058524132
-6.64896297454834	-8.53612995147705	-6.63149785995483	-0.100792303681374	0.197948336601257	0.0868261158466339
-6.64745283126831	-8.55255126953125	-6.63921165466309	-0.100858494639397	0.198052808642387	0.086882695555687
-6.64655351638794	-8.55216789245605	-6.64670848846436	-0.100877411663532	0.197977259755135	0.0868889838457108
-6.6461296081543	-8.53919315338135	-6.64729738235474	-0.100662842392921	0.197796106338501	0.0867798328399658
-6.64405345916748	-8.54015445709229	-6.63913345336914	-0.100609160959721	0.197964176535606	0.0868287086486816
-6.65067386627197	-8.55233669281006	-6.64061117172241	-0.100727699697018	0.198156982660294	0.0870034024119377
-6.6458477973938	-8.54466152191162	-6.65295457839966	-0.100682213902473	0.198003202676773	0.0867584943771362
-6.64647912979126	-8.54262638092041	-6.6356086730957	-0.100648917257786	0.198080435395241	0.0869754180312157
-6.64899444580078	-8.5494556427002	-6.6385498046875	-0.100700579583645	0.198164388537407	0.0870165824890137
-6.64648056030273	-8.54783916473389	-6.66567468643188	-0.100633144378662	0.198204979300499	0.0868041589856148
-6.64904689788818	-8.54195499420166	-6.64627742767334	-0.100539423525333	0.198276907205582	0.0868559405207634
-6.64981317520142	-8.549560546875	-6.64024114608765	-0.100702576339245	0.198384463787079	0.0869893655180931
-6.64434909820557	-8.54697704315186	-6.66020154953003	-0.10066107660532	0.198420956730843	0.0868889689445496
-6.64136123657227	-8.53798675537109	-6.65747737884521	-0.100427404046059	0.198360711336136	0.0868294462561607
-6.64820528030396	-8.54084205627441	-6.64520931243896	-0.100584164261818	0.198595404624939	0.0869724228978157
-6.64591455459595	-8.54395484924316	-6.65622043609619	-0.10064522922039	0.198681846261024	0.0869907960295677
-6.6390495300293	-8.538330078125	-6.66870784759521	-0.100578397512436	0.198587998747826	0.0868005752563477
-6.64004850387573	-8.53517055511475	-6.64215469360352	-0.100679308176041	0.198613747954369	0.0869506224989891
-6.63678693771362	-8.53640937805176	-6.64971160888672	-0.100718580186367	0.198775202035904	0.087035283446312
-6.62848091125488	-8.53704929351807	-6.67535972595215	-0.100672677159309	0.198862880468369	0.0868163257837296
-6.63061714172363	-8.52940940856934	-6.65445518493652	-0.100718021392822	0.19877016544342	0.086832121014595
-6.63031625747681	-8.52881908416748	-6.64885091781616	-0.100819051265717	0.198926120996475	0.0869555026292801
-6.61832571029663	-8.53618621826172	-6.67096996307373	-0.100901156663895	0.198872402310371	0.0868705362081528
-6.62157917022705	-8.52210521697998	-6.66653680801392	-0.100746959447861	0.198811113834381	0.0867573916912079
-6.61810493469238	-8.51940727233887	-6.65713739395142	-0.100851118564606	0.1990846991539	0.0868818610906601
-6.61632299423218	-8.5228385925293	-6.66929244995117	-0.10083419084549	0.199137046933174	0.0868895500898361
-6.60884237289429	-8.51735305786133	-6.67357397079468	-0.100957371294498	0.198963358998299	0.0866464525461197
-6.60907936096191	-8.50774097442627	-6.6558985710144	-0.100992821156979	0.199043929576874	0.086848720908165
-6.60573101043701	-8.51302719116211	-6.66758012771606	-0.100944057106972	0.199132263660431	0.0868983417749405
-6.60070514678955	-8.51082038879395	-6.68389225006104	-0.101097427308559	0.199161753058434	0.086665078997612
-6.6031756401062	-8.50206565856934	-6.65712976455688	-0.101100236177444	0.199175640940666	0.0867714211344719
-6.60062551498413	-8.50880813598633	-6.66173028945923	-0.101227566599846	0.199375823140144	0.0868446752429008
-6.59391212463379	-8.50725555419922	-6.68068027496338	-0.101215623319149	0.199231088161469	0.086701400578022
-6.59405136108398	-8.49333763122559	-6.6663031578064	-0.101137168705463	0.199224054813385	0.0866420343518257
-6.59145641326904	-8.4988842010498	-6.6568021774292	-0.101233892142773	0.1994439214468	0.086735263466835
-6.59206056594849	-8.5023717880249	-6.676833152771	-0.101289220154285	0.199462726712227	0.0867023020982742
-6.5862340927124	-8.49031448364258	-6.6687183380127	-0.101326614618301	0.199315711855888	0.0865792259573936
-6.58315992355347	-8.48982524871826	-6.64976501464844	-0.101316630840302	0.199436753988266	0.0867083370685577
-6.58540534973145	-8.49427890777588	-6.67291450500488	-0.101380489766598	0.199606448411942	0.0866901502013206
-6.57994270324707	-8.48951148986816	-6.67414951324463	-0.101427763700485	0.199519544839859	0.0864952057600021
-6.58183765411377	-8.48068428039551	-6.64972066879272	-0.101472996175289	0.199517354369164	0.0865980833768845
-6.57742214202881	-8.49047756195068	-6.6617693901062	-0.101645231246948	0.199709460139275	0.086650125682354
-6.57480621337891	-8.49029636383057	-6.66515874862671	-0.1016665995121	0.199594184756279	0.0865410268306732
-6.57180118560791	-8.47741603851318	-6.66225433349609	-0.101521246135235	0.199480339884758	0.0864562094211578
-6.57430028915405	-8.48385047912598	-6.65053367614746	-0.101768910884857	0.199635237455368	0.0866217911243439
-6.57371854782104	-8.48960208892822	-6.65142059326172	-0.101867496967316	0.199620276689529	0.0866276621818542
-6.56684255599976	-8.47958374023438	-6.6575231552124	-0.101870872080326	0.199460357427597	0.0864337384700775
-6.56781244277954	-8.48182010650635	-6.62726879119873	-0.101957738399506	0.199505001306534	0.0867376029491425
-6.56649684906006	-8.48695182800293	-6.64461803436279	-0.102044828236103	0.199503049254417	0.0866043195128441
-6.56057977676392	-8.4821138381958	-6.64766073226929	-0.102091304957867	0.199425742030144	0.0865091010928154
-6.56703472137451	-8.47495174407959	-6.62526321411133	-0.102124489843845	0.199359342455864	0.0866420790553093
-6.56814479827881	-8.4794979095459	-6.615074634552	-0.102360025048256	0.199467226862907	0.086665652692318
-6.55713176727295	-8.48337459564209	-6.62656688690186	-0.102351270616055	0.199280172586441	0.0866440236568451
-6.55654096603394	-8.47318363189697	-6.62758541107178	-0.102207273244858	0.199215680360794	0.0866017565131187
-6.56124639511108	-8.47119140625	-6.60300588607788	-0.102321453392506	0.199459001421928	0.0866148471832275
-6.5604567527771	-8.48149013519287	-6.59992504119873	-0.102457232773304	0.199585184454918	0.0867761299014091
-6.55850553512573	-8.48020458221436	-6.62180328369141	-0.102349579334259	0.199447229504585	0.0866954401135445
-6.55769491195679	-8.47131061553955	-6.61954641342163	-0.102369345724583	0.199441567063332	0.0865698903799057
-6.56094026565552	-8.46932888031006	-6.59118700027466	-0.102435387670994	0.199436664581299	0.0867815986275673
-6.557861328125	-8.4718656539917	-6.60765886306763	-0.102383561432362	0.19949859380722	0.0868070647120476
-6.55461502075195	-8.47079849243164	-6.61988353729248	-0.102365359663963	0.199583828449249	0.0866644084453583
-6.56020355224609	-8.46426773071289	-6.5937614440918	-0.102360464632511	0.199541255831718	0.0867209583520889
-6.56079721450806	-8.46467781066895	-6.585768699646	-0.10243247449398	0.19964799284935	0.0868754684925079
-6.55259847640991	-8.47312927246094	-6.60341930389404	-0.102549523115158	0.199673309922218	0.0868482366204262
-6.55046415328979	-8.46237468719482	-6.59978866577148	-0.10232125967741	0.199541568756104	0.0866819620132446
-6.55197095870972	-8.46214199066162	-6.58435153961182	-0.102416679263115	0.199578359723091	0.0867945328354836
-6.55450344085693	-8.46842956542969	-6.57862091064453	-0.102481350302696	0.199801057577133	0.0869057700037956
-6.54707336425781	-8.46904945373535	-6.59848165512085	-0.102473013103008	0.199670165777206	0.0866922065615654
-6.5486159324646	-8.46187877655029	-6.59070014953613	-0.102466091513634	0.199565872550011	0.086688220500946
-6.54615259170532	-8.46508407592773	-6.58248615264893	-0.102485418319702	0.199791267514229	0.086861677467823
-6.53971195220947	-8.46654415130615	-6.6021785736084	-0.102433137595654	0.199723303318024	0.0866100490093231
-6.54418706893921	-8.46147632598877	-6.58519601821899	-0.102467238903046	0.199710607528687	0.0866742506623268
-6.5421257019043	-8.46653747558594	-6.5764331817627	-0.102588474750519	0.199854522943497	0.086684562265873
-6.53680372238159	-8.47368431091309	-6.59191370010376	-0.10260646045208	0.199906051158905	0.0865632444620132
-6.53664112091064	-8.46475410461426	-6.60053777694702	-0.102437824010849	0.199682205915451	0.0864439085125923
-6.53124475479126	-8.4610424041748	-6.57907676696777	-0.10254955291748	0.199870377779007	0.0865047872066498
-6.53251886367798	-8.47287940979004	-6.58006381988525	-0.102565944194794	0.200044646859169	0.0865242034196854
-6.52736377716064	-8.47052764892578	-6.59278297424316	-0.102582484483719	0.199886724352837	0.0863791182637215
-6.52324962615967	-8.46359443664551	-6.58293962478638	-0.102660156786442	0.199893519282341	0.0862977057695389
-6.5209174156189	-8.46316051483154	-6.56397199630737	-0.102610446512699	0.200033888220787	0.0864550843834877
-6.51480054855347	-8.46871662139893	-6.58592510223389	-0.102610774338245	0.200075566768646	0.0863345563411713
-6.51358032226563	-8.46173000335693	-6.57613849639893	-0.102695882320404	0.20000921189785	0.0861826315522194
-6.51603412628174	-8.45871067047119	-6.55841016769409	-0.102736502885818	0.200111135840416	0.0863027051091194
-6.50946998596191	-8.46885395050049	-6.57276678085327	-0.102902345359325	0.200203940272331	0.0862588286399841
-6.50277900695801	-8.45686626434326	-6.5742621421814	-0.102751396596432	0.200054079294205	0.0861162766814232
-6.49821758270264	-8.45017528533936	-6.55951356887817	-0.102757342159748	0.200070738792419	0.0860723108053207
-6.49999332427979	-8.45910930633545	-6.55178689956665	-0.102864310145378	0.200295120477676	0.086182065308094
-6.50031232833862	-8.45946788787842	-6.56513261795044	-0.10292087495327	0.200220674276352	0.0860810205340385
-6.48718452453613	-8.44976806640625	-6.56159639358521	-0.102999173104763	0.200073808431625	0.0859077200293541
-6.49307632446289	-8.45226669311523	-6.53666830062866	-0.103006966412067	0.20013165473938	0.0860525593161583
-6.48489761352539	-8.45631694793701	-6.55807638168335	-0.103042647242546	0.200119957327843	0.0858822390437126
-6.48175287246704	-8.44712352752686	-6.55003786087036	-0.102948151528835	0.200083985924721	0.0858722999691963
-6.48579120635986	-8.44992351531982	-6.52641296386719	-0.103104688227177	0.200050100684166	0.0859285816550255
-6.48142671585083	-8.45735740661621	-6.53583288192749	-0.103316068649292	0.200170516967773	0.0858762562274933
-6.47262048721313	-8.45290660858154	-6.55166101455688	-0.103175975382328	0.200027585029602	0.0858143270015717
-6.47392654418945	-8.44587707519531	-6.53879261016846	-0.103054769337177	0.19989225268364	0.0856856033205986
-6.48058938980103	-8.45340824127197	-6.52574729919434	-0.103252425789833	0.200142458081245	0.0858414545655251
-6.47794246673584	-8.45833015441895	-6.53688049316406	-0.10327185690403	0.200177252292633	0.0857768058776855
-6.47374153137207	-8.45501899719238	-6.54613351821899	-0.103234432637691	0.199993923306465	0.085538424551487
-6.47946834564209	-8.45527839660645	-6.52027606964111	-0.103336051106453	0.19998274743557	0.0857213363051414
-6.48006677627563	-8.45959377288818	-6.53531932830811	-0.103366009891033	0.200109213590622	0.085731528699398
-6.47488784790039	-8.46214389801025	-6.55166101455688	-0.10336771607399	0.200050428509712	0.08552435785532
-6.48214340209961	-8.46150398254395	-6.53471660614014	-0.103375911712646	0.199957117438316	0.0854960158467293
-6.4863395690918	-8.45971012115479	-6.51586246490479	-0.103409826755524	0.200020313262939	0.0856343954801559
-6.48437833786011	-8.47101783752441	-6.53423023223877	-0.103534430265427	0.200157597661018	0.085587702691555
-6.48269319534302	-8.46757507324219	-6.54877948760986	-0.103371798992157	0.199907466769218	0.0854603201150894
-6.48444557189941	-8.46253204345703	-6.53066110610962	-0.10336496680975	0.199887499213219	0.0854656398296356
-6.48670101165771	-8.47527503967285	-6.52706623077393	-0.103528536856174	0.200071200728416	0.085600771009922
-6.4861307144165	-8.47966575622559	-6.54409599304199	-0.10351337492466	0.200022011995316	0.0854614824056625
-6.4852466583252	-8.47292232513428	-6.5399374961853	-0.10360187292099	0.199823185801506	0.085266962647438
-6.48732233047485	-8.47190475463867	-6.52332258224487	-0.103655278682709	0.199846819043159	0.085500493645668
-6.48429393768311	-8.4794864654541	-6.53940963745117	-0.103615991771221	0.199853286147118	0.0854225158691406
-6.48629903793335	-8.47714424133301	-6.54684114456177	-0.103684738278389	0.199758410453796	0.0852745249867439
-6.48950624465942	-8.47218704223633	-6.52286577224731	-0.10377399623394	0.199692562222481	0.0854372009634972
-6.48762989044189	-8.48092842102051	-6.52660846710205	-0.103896245360374	0.199814140796661	0.0854896605014801
-6.4845027923584	-8.48243522644043	-6.53921222686768	-0.103890277445316	0.199688330292702	0.0853710621595383
-6.48349809646606	-8.47060012817383	-6.53435134887695	-0.103849343955517	0.199525788426399	0.0853818878531456
-6.48512601852417	-8.47602844238281	-6.52088928222656	-0.104019910097122	0.199755802750587	0.0854647606611252
-6.4883861541748	-8.48470306396484	-6.52534055709839	-0.104022137820721	0.199694931507111	0.085518442094326
-6.48319816589355	-8.476243019104	-6.5325722694397	-0.104047805070877	0.199509903788567	0.0853966549038887
-6.48417377471924	-8.47116565704346	-6.5122447013855	-0.10406481474638	0.199573025107384	0.0856086909770966
-6.48697662353516	-8.47938537597656	-6.53498125076294	-0.104066662490368	0.199720919132233	0.0855645686388016
-6.48612928390503	-8.47177696228027	-6.53189706802368	-0.104052990674973	0.199600905179977	0.0854367837309837
-6.48865795135498	-8.47079658508301	-6.51171255111694	-0.104122519493103	0.199666112661362	0.0855941697955132
-6.48754262924194	-8.48471355438232	-6.53073596954346	-0.104257225990295	0.199808418750763	0.0856535285711288
-6.48534440994263	-8.47514152526855	-6.5367865562439	-0.104141131043434	0.199605524539948	0.0855334401130676
-6.48342370986938	-8.46784019470215	-6.52859735488892	-0.104032091796398	0.199650436639786	0.0856019631028175
-6.48813724517822	-8.48239803314209	-6.52829742431641	-0.104134075343609	0.199888050556183	0.0858200639486313
-6.48104810714722	-8.47701740264893	-6.54626846313477	-0.10417202860117	0.199761003255844	0.085626445710659
-6.47824954986572	-8.46863555908203	-6.53522777557373	-0.104129731655121	0.199716433882713	0.0857424437999725
-6.48076343536377	-8.47301292419434	-6.5318660736084	-0.104145921766758	0.199810400605202	0.0859208777546883
-6.47448682785034	-8.4730978012085	-6.55998611450195	-0.104147717356682	0.199906319379807	0.0857298895716667
-6.47759437561035	-8.46330261230469	-6.55237245559692	-0.10405571013689	0.199902907013893	0.0858262851834297
-6.4831714630127	-8.46654415130615	-6.54039287567139	-0.104193545877934	0.200075387954712	0.0859392285346985
-6.47267627716064	-8.47140407562256	-6.55877256393433	-0.104270756244659	0.20013427734375	0.0859418213367462
-6.47030687332153	-8.45480823516846	-6.56772899627686	-0.104015327990055	0.199958503246307	0.0859126895666122
-6.47172594070435	-8.45489978790283	-6.54915761947632	-0.104074582457542	0.200154453516006	0.0859631821513176
-6.47188520431519	-8.46074104309082	-6.55352258682251	-0.104107029736042	0.20037055015564	0.0860989168286324
-6.46267747879028	-8.4548807144165	-6.57443237304688	-0.104102611541748	0.200202688574791	0.0860145539045334
-6.45961713790894	-8.44954872131348	-6.55244159698486	-0.104130156338215	0.200234919786453	0.0860632434487343
-6.46222925186157	-8.44887256622314	-6.55109643936157	-0.104109793901443	0.200376182794571	0.0862572193145752
-6.45400857925415	-8.4510612487793	-6.57175302505493	-0.104082800447941	0.200401782989502	0.0862376317381859
-6.45082569122314	-8.44473361968994	-6.57007646560669	-0.104065842926502	0.200450211763382	0.0861684679985046
-6.45665979385376	-8.44007110595703	-6.54267024993896	-0.104110889136791	0.200514391064644	0.0863164216279984
-6.44872570037842	-8.44575977325439	-6.55620718002319	-0.104300461709499	0.200603768229485	0.0864766389131546
-6.44268083572388	-8.4452018737793	-6.56755399703979	-0.104199096560478	0.20054392516613	0.0864517092704773
-6.44156551361084	-8.43304443359375	-6.55838203430176	-0.104084186255932	0.200408399105072	0.0863698497414589
-6.44248962402344	-8.4354419708252	-6.54815578460693	-0.104292221367359	0.20064215362072	0.0866271927952766
-6.44036817550659	-8.4371452331543	-6.55710029602051	-0.104271791875362	0.200672149658203	0.0866686552762985
-6.43418502807617	-8.43049907684326	-6.5667142868042	-0.104326531291008	0.200498551130295	0.0864881351590157
-6.43164300918579	-8.42548370361328	-6.54120302200317	-0.104371935129166	0.2004753947258	0.086770623922348
-6.42884683609009	-8.42248439788818	-6.55000400543213	-0.104308620095253	0.200633496046066	0.08684191852808
-6.42209243774414	-8.42226028442383	-6.56269121170044	-0.104347459971905	0.200565740466118	0.0866793990135193
-6.42625713348389	-8.41225814819336	-6.541259765625	-0.104339450597763	0.200587958097458	0.0868064612150192
-6.42468690872192	-8.41373062133789	-6.53392314910889	-0.104445822536945	0.200687929987907	0.0869355350732803
-6.41561794281006	-8.41788959503174	-6.55411911010742	-0.104475863277912	0.200707748532295	0.0868862420320511
-6.41541051864624	-8.40405082702637	-6.55226373672485	-0.104285567998886	0.200408071279526	0.0868605598807335
-6.41235733032227	-8.39977645874023	-6.5401759147644	-0.104331754148006	0.20061631500721	0.0869776383042336
-6.41495847702026	-8.40834808349609	-6.54113817214966	-0.104292683303356	0.200808852910995	0.0870826840400696
-6.41334009170532	-8.40465641021729	-6.55703020095825	-0.104339793324471	0.20063553750515	0.0869272202253342
-6.40792465209961	-8.39315319061279	-6.53355598449707	-0.104305759072304	0.200594767928123	0.0871293321251869
-6.41107273101807	-8.40248870849609	-6.53712749481201	-0.10423344373703	0.200705856084824	0.0872199013829231
-6.40764951705933	-8.40325450897217	-6.5617151260376	-0.104269832372665	0.200654298067093	0.0870721116662025
-6.41222381591797	-8.39331912994385	-6.54534435272217	-0.104234606027603	0.200615912675858	0.08710927516222
-6.41433572769165	-8.39895915985107	-6.53364706039429	-0.104264140129089	0.200686126947403	0.087260827422142
-6.41274833679199	-8.4085807800293	-6.55050754547119	-0.104307405650616	0.200670465826988	0.0873200818896294
-6.41319179534912	-8.39448642730713	-6.55603075027466	-0.104104094207287	0.200428664684296	0.0872069671750069
-6.41145038604736	-8.39743041992188	-6.54717779159546	-0.104063235223293	0.200489446520805	0.0872691124677658
-6.42328596115112	-8.40837860107422	-6.54561710357666	-0.104156814515591	0.200616061687469	0.0874635949730873
-6.4221510887146	-8.40584564208984	-6.56308126449585	-0.10408142209053	0.200383335351944	0.0873202458024025
-6.42155075073242	-8.39958763122559	-6.55812072753906	-0.103979893028736	0.20032587647438	0.0873545706272125
-6.42465496063232	-8.40337753295898	-6.54315853118896	-0.1039794459939	0.200319051742554	0.0875973403453827
-6.42927169799805	-8.41339015960693	-6.56333065032959	-0.103983357548714	0.200330480933189	0.087523065507412
-6.42901039123535	-8.40960502624512	-6.57153940200806	-0.103862166404724	0.200271055102348	0.0874373689293861
-6.43596839904785	-8.4080057144165	-6.55114555358887	-0.103733509778976	0.200197160243988	0.0875371694564819
-6.44327783584595	-8.41538143157959	-6.55169820785522	-0.1038523837924	0.200276985764503	0.0876718536019325
-6.43787097930908	-8.42349529266357	-6.56778144836426	-0.103825494647026	0.200202658772469	0.0876171961426735
-6.44090890884399	-8.41428565979004	-6.56560039520264	-0.103477895259857	0.200065016746521	0.087492547929287
-6.4508638381958	-8.42270374298096	-6.55294704437256	-0.103586420416832	0.200235173106194	0.0877013131976128
-6.45230960845947	-8.42843723297119	-6.565185546875	-0.103501282632351	0.200219228863716	0.0876308530569077
-6.44916677474976	-8.42441844940186	-6.57593250274658	-0.103369921445847	0.199955672025681	0.0874704942107201
-6.45850133895874	-8.42655277252197	-6.55081129074097	-0.103459276258945	0.200036451220512	0.0876764208078384
-6.45620012283325	-8.43317317962646	-6.56953907012939	-0.103372029960155	0.200066432356834	0.0875724628567696
-6.45565795898438	-8.4359245300293	-6.57621049880981	-0.10332028567791	0.19993369281292	0.0873931273818016
-6.46821641921997	-8.43298816680908	-6.5470666885376	-0.103331886231899	0.199938878417015	0.0874948427081108
-6.46615839004517	-8.441086769104	-6.55600214004517	-0.103398241102695	0.200001060962677	0.0875606238842011
-6.46240186691284	-8.44626235961914	-6.57078170776367	-0.103336147964001	0.19982598721981	0.0874130874872208
-6.46551609039307	-8.43629932403564	-6.55870342254639	-0.103279769420624	0.199639201164246	0.0873208865523338
-6.4690375328064	-8.44389915466309	-6.54511022567749	-0.103356406092644	0.199816912412643	0.0875288993120193
-6.46813869476318	-8.4497184753418	-6.55529069900513	-0.103247947990894	0.199720472097397	0.0874459445476532
-6.46519899368286	-8.44386005401611	-6.54593706130981	-0.103390730917454	0.199490591883659	0.0872774347662926
-6.46643543243408	-8.44405364990234	-6.52914333343506	-0.103341042995453	0.199503734707832	0.0875480696558952
-6.46295213699341	-8.45349216461182	-6.55497550964355	-0.103306218981743	0.199464291334152	0.0873571112751961
-6.46115493774414	-8.44871616363525	-6.55052518844604	-0.103370063006878	0.199402794241905	0.0872045904397964
-6.46694326400757	-8.44557476043701	-6.52986526489258	-0.103383429348469	0.199369117617607	0.0872773230075836
-6.45911264419556	-8.45896911621094	-6.53989744186401	-0.103493995964527	0.199436187744141	0.0872794836759567
-6.46310997009277	-8.45018291473389	-6.54439640045166	-0.103382810950279	0.199248924851418	0.0871161073446274
-6.45803260803223	-8.44922828674316	-6.52738666534424	-0.103460401296616	0.199427857995033	0.087192177772522
-6.46200942993164	-8.46051120758057	-6.53669261932373	-0.103498756885529	0.199467197060585	0.0872144103050232
-6.45692491531372	-8.45645523071289	-6.54971170425415	-0.103539377450943	0.199245229363441	0.0870163515210152
-6.45649909973145	-8.45100021362305	-6.52778100967407	-0.103508964180946	0.1992447078228	0.0872039496898651
-6.45974779129028	-8.45816707611084	-6.53641271591187	-0.103571251034737	0.199381038546562	0.0872883200645447
-6.45372104644775	-8.45294761657715	-6.5428786277771	-0.103506147861481	0.199267596006393	0.0871093645691872
-6.45961284637451	-8.45062732696533	-6.52381420135498	-0.103597357869148	0.199285551905632	0.0872005298733711
-6.45732116699219	-8.46239566802979	-6.53576612472534	-0.10376300662756	0.19937027990818	0.0872993394732475
-6.45427465438843	-8.45691585540771	-6.5396900177002	-0.103718310594559	0.199196308851242	0.0872373208403587
-6.45715427398682	-8.44867706298828	-6.53246593475342	-0.103534482419491	0.199144065380096	0.0872451215982437
-6.46293067932129	-8.45830154418945	-6.52787780761719	-0.103639647364616	0.199434205889702	0.0875190645456314
-6.46126842498779	-8.46096706390381	-6.54464817047119	-0.103758491575718	0.19932134449482	0.087367832660675
-6.45939636230469	-8.45349407196045	-6.54733467102051	-0.103614255785942	0.199220061302185	0.0873428210616112
-6.4645619392395	-8.45369911193848	-6.53263854980469	-0.103718228638172	0.199272885918617	0.087662898004055
-6.46282911300659	-8.45823669433594	-6.54494285583496	-0.103750385344028	0.199371859431267	0.0876651778817177
-6.46112680435181	-8.45322322845459	-6.55532741546631	-0.103693448007107	0.199303641915321	0.0875413119792938
-6.46773529052734	-8.44907188415527	-6.53830623626709	-0.103721030056477	0.199262380599976	0.0877789780497551
-6.46835660934448	-8.45617771148682	-6.53763628005981	-0.10389032959938	0.199336424469948	0.0879094079136848
-6.46025419235229	-8.45269775390625	-6.54924297332764	-0.103791482746601	0.199206545948982	0.0879221856594086
-6.46230888366699	-8.43999576568604	-6.5484790802002	-0.10367401689291	0.199026852846146	0.0879405736923218
-6.46559286117554	-8.44160175323486	-6.53054285049438	-0.103749446570873	0.199275746941566	0.088105596601963
-6.46560764312744	-8.45069789886475	-6.54737520217896	-0.103852368891239	0.199281916022301	0.0883034467697144
-6.46251392364502	-8.44349670410156	-6.56456565856934	-0.103767991065979	0.199067115783691	0.0881273671984673
-6.46084403991699	-8.43898105621338	-6.54155206680298	-0.103777594864368	0.199141696095467	0.0882872343063354
-6.46419858932495	-8.43960189819336	-6.53580045700073	-0.10376551002264	0.199151217937469	0.0885708406567574
-6.45820426940918	-8.4424352645874	-6.56850862503052	-0.103698648512363	0.199194818735123	0.088486336171627
-6.46060705184937	-8.43523502349854	-6.55395364761353	-0.103609658777714	0.199164047837257	0.0884613022208214
-6.46263027191162	-8.43648719787598	-6.53775691986084	-0.103697031736374	0.199178650975227	0.0886508747935295
-6.4555139541626	-8.44214820861816	-6.55817079544067	-0.103676110506058	0.19928552210331	0.0887474864721298
-6.45438623428345	-8.43362712860107	-6.56247138977051	-0.103495307266712	0.199138045310974	0.0886678844690323
-6.45582723617554	-8.43089580535889	-6.55826377868652	-0.10349141061306	0.19917631149292	0.0888001397252083
-6.45710182189941	-8.44296169281006	-6.55385684967041	-0.103481352329254	0.199483558535576	0.0890216007828712
-6.45426177978516	-8.43797874450684	-6.57229566574097	-0.103360578417778	0.199331924319267	0.0888553932309151
-6.45396661758423	-8.43231582641602	-6.55483531951904	-0.103311099112034	0.199284389615059	0.0889127179980278
-6.45598125457764	-8.43730926513672	-6.55394649505615	-0.103281699120998	0.199417755007744	0.089188888669014
-6.44738531112671	-8.43990039825439	-6.58040809631348	-0.103163816034794	0.199501022696495	0.0890288129448891
-6.45192050933838	-8.43677616119385	-6.57203435897827	-0.103168174624443	0.199391812086105	0.0890591368079185
-6.45719385147095	-8.43445301055908	-6.55615854263306	-0.103192828595638	0.199499547481537	0.089206837117672
-6.4488091468811	-8.44514179229736	-6.56379508972168	-0.103304162621498	0.199625641107559	0.0892773568630219
-6.44616794586182	-8.44334125518799	-6.57978487014771	-0.103077903389931	0.199456423521042	0.0892152860760689
-6.44307374954224	-8.43377017974854	-6.56330347061157	-0.103005431592464	0.199422135949135	0.0892737731337547
-6.44505023956299	-8.44216537475586	-6.5539608001709	-0.103163853287697	0.199646636843681	0.0894475728273392
-6.44445133209229	-8.44585037231445	-6.57315015792847	-0.103079579770565	0.199490457773209	0.0893650278449059
-6.43760442733765	-8.43583297729492	-6.56162643432617	-0.103118747472763	0.199365764856339	0.0893790647387505
-6.43756532669067	-8.43608283996582	-6.5495810508728	-0.103130877017975	0.19933420419693	0.0895942002534866
-6.43281507492065	-8.44619464874268	-6.56759405136108	-0.103091709315777	0.199418962001801	0.0894863307476044
-6.43096923828125	-8.43775081634521	-6.5689115524292	-0.103152804076672	0.199296191334724	0.0894042402505875
-6.43376970291138	-8.43115043640137	-6.54902458190918	-0.103099226951599	0.199202641844749	0.0895066559314728
-6.43324613571167	-8.43831253051758	-6.53977012634277	-0.103129759430885	0.19930012524128	0.0895907506346703
-6.42712163925171	-8.44968700408936	-6.55570363998413	-0.103318944573402	0.199279204010963	0.089633584022522
-6.42696857452393	-8.43886756896973	-6.55622434616089	-0.103094175457954	0.199063196778297	0.0895577445626259
-6.42026042938232	-8.43404388427734	-6.54327535629272	-0.103102348744869	0.199047222733498	0.0894438996911049
-6.42598152160645	-8.44436740875244	-6.5346302986145	-0.103107385337353	0.199200317263603	0.0896196067333221
-6.42946767807007	-8.45024967193604	-6.54887104034424	-0.103186823427677	0.199172168970108	0.0895229205489159
-6.42448949813843	-8.44349384307861	-6.55295610427856	-0.103145383298397	0.198949366807938	0.0893780812621117
-6.4259033203125	-8.44211864471436	-6.53221940994263	-0.103082604706287	0.199093878269196	0.0895599871873856
-6.43230009078979	-8.45190620422363	-6.5393967628479	-0.103114880621433	0.199138075113297	0.0895708426833153
-6.42780780792236	-8.45108318328857	-6.56243133544922	-0.103042870759964	0.19911727309227	0.0894012600183487
-6.43317937850952	-8.44566631317139	-6.54597187042236	-0.102977149188519	0.199103444814682	0.0894535481929779
-6.44068765640259	-8.45226192474365	-6.54104709625244	-0.103107638657093	0.199202477931976	0.0895175114274025
-6.43672466278076	-8.45965385437012	-6.56233549118042	-0.103164561092854	0.19917967915535	0.0895074084401131
-6.43895816802979	-8.44917583465576	-6.56225299835205	-0.102852553129196	0.199011385440826	0.0894229561090469
-6.44266414642334	-8.44844150543213	-6.5480694770813	-0.103005520999432	0.199061766266823	0.0894996300339699
-6.44917249679565	-8.45546054840088	-6.54844284057617	-0.103052668273449	0.199168786406517	0.0896682590246201
-6.44549417495728	-8.45181751251221	-6.56817960739136	-0.103000186383724	0.198919177055359	0.0894465669989586
-6.45146942138672	-8.44862842559814	-6.54374599456787	-0.103101216256619	0.198866963386536	0.0895704701542854
-6.45350360870361	-8.4489107131958	-6.54336309432983	-0.103089287877083	0.198918372392654	0.0896787345409393
-6.4497241973877	-8.45177173614502	-6.56997585296631	-0.103064082562923	0.198820382356644	0.0894750952720642
-6.45875787734985	-8.4456844329834	-6.53850126266479	-0.103025540709496	0.198641642928123	0.0895329639315605
-6.45980882644653	-8.45062065124512	-6.53874492645264	-0.103137448430061	0.198777884244919	0.0896721705794334
-6.4542555809021	-8.45498085021973	-6.55277395248413	-0.103108532726765	0.198699176311493	0.0896055623888969
-6.45351314544678	-8.44708442687988	-6.55126857757568	-0.10297916829586	0.198450431227684	0.0895149558782578
-6.45901966094971	-8.4435567855835	-6.53564500808716	-0.103016071021557	0.198614969849586	0.089628703892231
-6.46025514602661	-8.45503902435303	-6.54178047180176	-0.102984018623829	0.198731154203415	0.0896846503019333
-6.45699691772461	-8.45509433746338	-6.56076717376709	-0.102927543222904	0.198557034134865	0.0894867852330208
-6.45626974105835	-8.44918346405029	-6.54576921463013	-0.102950125932693	0.198551446199417	0.0895804315805435
-6.46109676361084	-8.45290946960449	-6.5394024848938	-0.102836549282074	0.198686003684998	0.0898335054516792
-6.46005916595459	-8.45891284942627	-6.56128025054932	-0.102678745985031	0.198716700077057	0.0896483883261681
-6.4643611907959	-8.45295238494873	-6.57203674316406	-0.102709017693996	0.198806688189507	0.0896052196621895
-6.47207498550415	-8.45527362823486	-6.5565333366394	-0.102663278579712	0.198907047510147	0.0897530019283295
-6.4711537361145	-8.46696376800537	-6.57185029983521	-0.102647639811039	0.198947906494141	0.0898438841104507
-6.47642612457275	-8.46563243865967	-6.58655643463135	-0.10254593193531	0.198846012353897	0.0897635519504547
-6.47477245330811	-8.45707893371582	-6.57669019699097	-0.102454379200935	0.198875173926353	0.0898098275065422
-6.48126077651978	-8.47097015380859	-6.57878828048706	-0.102524407207966	0.19909231364727	0.0900076627731323
-6.4871506690979	-8.47356700897217	-6.60449314117432	-0.10251060128212	0.198957860469818	0.089910551905632
-6.48614931106567	-8.46377182006836	-6.59232664108276	-0.102487906813622	0.19888536632061	0.0898923277854919
-6.49006032943726	-8.46885204315186	-6.5849084854126	-0.102518439292908	0.198947980999947	0.0902035683393478
-6.49183511734009	-8.47316074371338	-6.61569738388062	-0.10252632945776	0.199015364050865	0.0901244878768921
-6.48951482772827	-8.46775341033936	-6.60434246063232	-0.102524615824223	0.198860466480255	0.0900912210345268
-6.49803876876831	-8.46266937255859	-6.58680009841919	-0.102483488619328	0.198926389217377	0.0902566537261009
-6.4950966835022	-8.47223567962646	-6.60004186630249	-0.102661348879337	0.198977082967758	0.0903855562210083
-6.48998069763184	-8.46485328674316	-6.60833215713501	-0.102579027414322	0.198729991912842	0.0903396606445313
-6.49077558517456	-8.45823955535889	-6.60182619094849	-0.102435812354088	0.19877578318119	0.0904145166277885
-6.49604225158691	-8.46560192108154	-6.58811092376709	-0.102598764002323	0.198971316218376	0.0906422361731529
-6.49464988708496	-8.46776390075684	-6.6073842048645	-0.102598331868649	0.198911428451538	0.0906225070357323
-6.48774147033691	-8.45935440063477	-6.61898326873779	-0.102594397962093	0.198691099882126	0.090473398566246
-6.48998308181763	-8.4532413482666	-6.60055065155029	-0.102565683424473	0.198818653821945	0.0907318368554115
-6.49314641952515	-8.45985698699951	-6.60091638565063	-0.102573379874229	0.19894728064537	0.0908003002405167
-6.48391532897949	-8.46157646179199	-6.62124633789063	-0.10260859131813	0.198923617601395	0.0906844139099121
-6.4854564666748	-8.4523754119873	-6.62038326263428	-0.102462433278561	0.198876231908798	0.0907385721802711
-6.48881959915161	-8.45089435577393	-6.5976710319519	-0.102523453533649	0.198997542262077	0.0908601060509682
-6.48780965805054	-8.45956420898438	-6.603600025177	-0.102653935551643	0.1990697234869	0.0908696204423904
-6.47931098937988	-8.45893955230713	-6.62380313873291	-0.102506399154663	0.198882102966309	0.0908565819263458
-6.48288154602051	-8.4478702545166	-6.61401176452637	-0.102368600666523	0.198918417096138	0.0908507704734802
-6.48230361938477	-8.454665184021	-6.60284185409546	-0.102446004748344	0.199126675724983	0.0910544693470001
-6.4794659614563	-8.46281433105469	-6.61425352096558	-0.102487996220589	0.199064567685127	0.0910638570785522
-6.47466993331909	-8.45898532867432	-6.62490081787109	-0.102423280477524	0.198934704065323	0.0909334793686867
-6.47515726089478	-8.4530029296875	-6.5995135307312	-0.10237830132246	0.198929697275162	0.0909864977002144
-6.47709131240845	-8.45633983612061	-6.59267091751099	-0.102425046265125	0.198976695537567	0.0912167429924011
-6.46636152267456	-8.46362972259521	-6.61294031143188	-0.102424398064613	0.198974519968033	0.0911075845360756
-6.46415853500366	-8.45988464355469	-6.60906314849854	-0.102390125393867	0.198972463607788	0.0910582393407822
-6.46935129165649	-8.45286846160889	-6.58742809295654	-0.102348357439041	0.198870331048965	0.091164842247963
-6.46567726135254	-8.46001720428467	-6.57879161834717	-0.102480821311474	0.19894702732563	0.0912352129817009
-6.45662879943848	-8.46310329437256	-6.59605836868286	-0.102553501725197	0.199008017778397	0.0912841707468033
-6.45496129989624	-8.45341968536377	-6.59464311599731	-0.102436281740665	0.198738038539886	0.0911513790488243
-6.454749584198	-8.45271873474121	-6.57243490219116	-0.102451123297215	0.198828935623169	0.0912761837244034
-6.45521116256714	-8.45935726165771	-6.57589721679688	-0.102453358471394	0.198975443840027	0.0914656147360802
-6.45165681838989	-8.4588680267334	-6.58248090744019	-0.102446049451828	0.198770478367805	0.0912443473935127
-6.4476490020752	-8.45218086242676	-6.56618547439575	-0.102489933371544	0.198616042733192	0.0912316739559174
-6.45167255401611	-8.45474815368652	-6.55162382125854	-0.1025505438447	0.198727071285248	0.0914454311132431
-6.44545602798462	-8.45916748046875	-6.56316471099854	-0.102486945688725	0.198767960071564	0.091329038143158
-6.44175052642822	-8.4576244354248	-6.56209659576416	-0.10259647667408	0.198663324117661	0.0911603197455406
-6.4459342956543	-8.45381259918213	-6.53018617630005	-0.102651819586754	0.198582872748375	0.0913376361131668
-6.44364452362061	-8.45914459228516	-6.53300857543945	-0.102682501077652	0.198703318834305	0.0913866683840752
-6.43851661682129	-8.46036148071289	-6.54775762557983	-0.10266001522541	0.198533296585083	0.0913058519363403
-6.43831205368042	-8.45141506195068	-6.53745555877686	-0.102561883628368	0.198343813419342	0.0912139713764191
-6.43527221679688	-8.44963645935059	-6.52571821212769	-0.102737247943878	0.19846747815609	0.0912806391716003
-6.43811464309692	-8.45995140075684	-6.52617597579956	-0.102789662778378	0.198609367012978	0.0913650766015053
-6.43942260742188	-8.45787143707275	-6.5377631187439	-0.102764546871185	0.198391854763031	0.0912312641739845
-6.43397188186646	-8.45068645477295	-6.52678680419922	-0.102928638458252	0.198256298899651	0.0911812707781792
-6.43745470046997	-8.45011234283447	-6.51172780990601	-0.102871105074883	0.198304325342178	0.091419592499733
-6.43430042266846	-8.45748233795166	-6.53190612792969	-0.102946579456329	0.198242232203484	0.0912544727325439
-6.43480777740479	-8.45127868652344	-6.53319931030273	-0.103001199662685	0.198173612356186	0.0911304876208305
-6.44038724899292	-8.44656944274902	-6.51055335998535	-0.10306379199028	0.198135495185852	0.0912429392337799
-6.43884897232056	-8.45847797393799	-6.51209211349487	-0.103160008788109	0.198213249444962	0.091323159635067
-6.43461465835571	-8.45933818817139	-6.52017211914063	-0.103330619633198	0.198116719722748	0.0912958681583405
-6.43528509140015	-8.44801902770996	-6.52222347259521	-0.103130415081978	0.197893232107162	0.0911745503544807
-6.43131971359253	-8.44912815093994	-6.50340795516968	-0.103209182620049	0.198045879602432	0.0912881791591644
-6.43694972991943	-8.45670127868652	-6.5064377784729	-0.103275172412395	0.198110520839691	0.0913776010274887
-6.43155431747437	-8.45391082763672	-6.52597284317017	-0.103438563644886	0.197883129119873	0.0911754369735718
-6.4305853843689	-8.44819259643555	-6.50362873077393	-0.103377185761929	0.19784489274025	0.0912181213498116
-6.4340558052063	-8.45295429229736	-6.49655914306641	-0.103455655276775	0.197886720299721	0.0914015769958496
-6.42907238006592	-8.45794582366943	-6.51529884338379	-0.103489518165588	0.19796647131443	0.0912505686283112
-6.42896604537964	-8.44830703735352	-6.50789833068848	-0.103449180722237	0.197891026735306	0.0911840498447418
-6.43788957595825	-8.45147705078125	-6.49016571044922	-0.103517226874828	0.19795548915863	0.0913064554333687
-6.43122386932373	-8.46155548095703	-6.50198364257813	-0.103727675974369	0.198038697242737	0.0913833677768707
-6.42848968505859	-8.45198726654053	-6.51179122924805	-0.103499628603458	0.197904363274574	0.0912400260567665
-6.43277883529663	-8.44710731506348	-6.50307512283325	-0.103446736931801	0.197910398244858	0.0912526920437813
-6.43900728225708	-8.45489501953125	-6.49815130233765	-0.103599838912487	0.198159649968147	0.0914469957351685
-6.43482255935669	-8.4554967880249	-6.51298856735229	-0.10352548211813	0.198045149445534	0.0913208797574043
-6.43166732788086	-8.45263862609863	-6.51492691040039	-0.103562988340855	0.197923794388771	0.0912084951996803
-6.4414119720459	-8.44848823547363	-6.49402141571045	-0.103532299399376	0.198029458522797	0.0914566665887833
-6.4388575553894	-8.44942760467529	-6.51304006576538	-0.10352698713541	0.198168784379959	0.0914729684591293
-6.43577194213867	-8.44988346099854	-6.52979183197021	-0.103492543101311	0.198222637176514	0.0912951603531837
-6.4405632019043	-8.44388389587402	-6.50644874572754	-0.10346581786871	0.198116347193718	0.091378316283226
-6.44846773147583	-8.44769763946533	-6.49466371536255	-0.103520184755325	0.198304042220116	0.0915284007787704
-6.43957424163818	-8.45450305938721	-6.51666259765625	-0.103601187467575	0.198347330093384	0.0915004462003708
-6.43765163421631	-8.45059490203857	-6.52540731430054	-0.103457860648632	0.198143303394318	0.09138423204422
-6.44033765792847	-8.44570446014404	-6.51235437393188	-0.10350339859724	0.198156371712685	0.0913914442062378
-6.44301605224609	-8.45603084564209	-6.51323318481445	-0.103638507425785	0.19842129945755	0.0915791317820549
-6.44215774536133	-8.46047592163086	-6.52760124206543	-0.103568539023399	0.198281198740005	0.0913968086242676
-6.44206047058105	-8.45239639282227	-6.51992416381836	-0.103728488087654	0.198217198252678	0.0913909450173378
-6.4430718421936	-8.45631885528564	-6.50931835174561	-0.103687077760696	0.198214665055275	0.0916216149926186
-6.43539142608643	-8.46154117584229	-6.53479766845703	-0.103747054934502	0.198157161474228	0.0914141461253166
-6.44043207168579	-8.45573329925537	-6.52712869644165	-0.103773906826973	0.198113590478897	0.0914010778069496
-6.44214916229248	-8.4540319442749	-6.51138877868652	-0.103934019804001	0.198140263557434	0.0915603116154671
-6.43565845489502	-8.46875381469727	-6.52164697647095	-0.104038387537003	0.198102995753288	0.0915380194783211
-6.4358868598938	-8.46018600463867	-6.53382730484009	-0.104044690728188	0.197893112897873	0.0915243849158287
-6.4322338104248	-8.45173168182373	-6.51374006271362	-0.104024723172188	0.197843462228775	0.0915142670273781
-6.43409824371338	-8.46142673492432	-6.50983810424805	-0.104156456887722	0.197990894317627	0.0916286632418633
-6.43489265441895	-8.46180152893066	-6.52360153198242	-0.104248821735382	0.19782255589962	0.0915184989571571
-6.42987394332886	-8.4540843963623	-6.50771999359131	-0.104326620697975	0.19761323928833	0.0915276557207108
-6.42893600463867	-8.45304203033447	-6.49791526794434	-0.104287162423134	0.197667092084885	0.0917142406105995
-6.42732715606689	-8.45804214477539	-6.52395296096802	-0.104419358074665	0.197709068655968	0.0916153639554977
-6.42154216766357	-8.44887828826904	-6.516761302948	-0.104505181312561	0.197492942214012	0.0915441885590553
-6.42456245422363	-8.44681262969971	-6.49476623535156	-0.10450704395771	0.197464868426323	0.0916804373264313
-6.42375230789185	-8.452561378479	-6.4966402053833	-0.104649066925049	0.197561517357826	0.0917082577943802
-6.41862010955811	-8.45044136047363	-6.50707197189331	-0.104660175740719	0.19742289185524	0.0916785821318626
-6.41370916366577	-8.43667984008789	-6.50590658187866	-0.104549445211887	0.19717575609684	0.0916020721197128
-6.41734266281128	-8.44364356994629	-6.48912382125854	-0.104645304381847	0.197494775056839	0.091769203543663
-6.41687250137329	-8.45089817047119	-6.49577808380127	-0.104758009314537	0.197459697723389	0.0917533114552498
-6.40803146362305	-8.44128322601318	-6.50385284423828	-0.104699328541756	0.197188436985016	0.0915984511375427
-6.41312789916992	-8.43862152099609	-6.48086929321289	-0.104702927172184	0.197211995720863	0.0918165519833565
-6.41566562652588	-8.44481563568115	-6.47727060317993	-0.104736514389515	0.19731704890728	0.0918026119470596
-6.40420818328857	-8.44249725341797	-6.50179004669189	-0.104762323200703	0.197221666574478	0.091683603823185
-6.41080188751221	-8.43841934204102	-6.47946739196777	-0.104699820280075	0.197168290615082	0.0917768329381943
-6.41558837890625	-8.44484043121338	-6.46927499771118	-0.104812391102314	0.197247326374054	0.0918249189853668
-6.40932607650757	-8.44970989227295	-6.49139261245728	-0.104774244129658	0.19720347225666	0.0917937010526657
-6.40955257415771	-8.43894481658936	-6.48757553100586	-0.104610905051231	0.197015359997749	0.0917140990495682
-6.41193294525146	-8.44452571868896	-6.4682822227478	-0.104735806584358	0.197233691811562	0.0918623581528664
-6.41338682174683	-8.44802284240723	-6.48505306243896	-0.104728519916534	0.197152748703957	0.0919186174869537
-6.41129970550537	-8.44204139709473	-6.48849773406982	-0.104696989059448	0.196997836232185	0.0917123258113861
-6.41654586791992	-8.4378137588501	-6.45832109451294	-0.104655683040619	0.197027608752251	0.0919153392314911
-6.41852140426636	-8.4426383972168	-6.45866680145264	-0.104661680757999	0.197009906172752	0.0920612588524818
-6.41387987136841	-8.44379425048828	-6.48557472229004	-0.104594692587852	0.196987569332123	0.0918432325124741
-6.41898488998413	-8.43860149383545	-6.45837068557739	-0.104624941945076	0.196940809488297	0.0918721705675125
-6.4220027923584	-8.43970012664795	-6.45213794708252	-0.10467492043972	0.196973070502281	0.0919785499572754
-6.41637754440308	-8.44490528106689	-6.4646463394165	-0.104723758995533	0.196981281042099	0.0920235142111778
-6.41647243499756	-8.43820381164551	-6.46885967254639	-0.104485921561718	0.196833983063698	0.0918418690562248
-6.41610765457153	-8.43604373931885	-6.45224666595459	-0.104599006474018	0.19681291282177	0.0919122323393822
-6.42193126678467	-8.44325733184814	-6.45957851409912	-0.10459341108799	0.196983441710472	0.0920205786824226
-6.41623830795288	-8.43824291229248	-6.46739768981934	-0.104571029543877	0.196694523096085	0.091777041554451
-6.42059993743896	-8.43901634216309	-6.44686079025269	-0.104676142334938	0.196721345186234	0.091980516910553
-6.42379665374756	-8.44583415985107	-6.45678043365479	-0.104578725993633	0.196900889277458	0.0920000523328781
-6.42185735702515	-8.4434757232666	-6.47464990615845	-0.104566410183907	0.196744725108147	0.0918254256248474
-6.43181991577148	-8.44066905975342	-6.45239877700806	-0.104536831378937	0.196731060743332	0.0919473320245743
-6.43102216720581	-8.45090675354004	-6.46171712875366	-0.104593709111214	0.196885034441948	0.0919976383447647
-6.43507528305054	-8.45176315307617	-6.48070764541626	-0.104494601488113	0.196683883666992	0.091908261179924
-6.4382381439209	-8.44470119476318	-6.47126436233521	-0.104439124464989	0.196600958704948	0.0918754786252975
-6.44374465942383	-8.44813442230225	-6.46553230285645	-0.104528672993183	0.196716412901878	0.0919934064149857
-6.45059633255005	-8.4581413269043	-6.47958660125732	-0.104509614408016	0.196722269058228	0.0920137092471123
-6.45010089874268	-8.45670127868652	-6.48557949066162	-0.104564763605595	0.196442157030106	0.0918696522712708
-6.45350790023804	-8.45151042938232	-6.46999454498291	-0.104604497551918	0.196470245718956	0.0920187160372734
-6.45551586151123	-8.45914268493652	-6.48371505737305	-0.10458941757679	0.196415841579437	0.0920551791787148
-6.45734786987305	-8.45924091339111	-6.49450302124023	-0.104656703770161	0.196391418576241	0.0919192135334015
-6.46151924133301	-8.44867038726807	-6.47452831268311	-0.104562498629093	0.19626972079277	0.0919953808188438
-6.46482801437378	-8.45812225341797	-6.47397756576538	-0.104761615395546	0.196331799030304	0.0921186059713364
-6.46462059020996	-8.46347808837891	-6.4908275604248	-0.104823738336563	0.196225419640541	0.0920608639717102
-6.46379280090332	-8.45137977600098	-6.49285840988159	-0.104623310267925	0.196072265505791	0.0919743850827217
-6.46314811706543	-8.4517993927002	-6.47481346130371	-0.104660116136074	0.196137025952339	0.0919984802603722
-6.46963453292847	-8.46006393432617	-6.47092437744141	-0.104735478758812	0.196200132369995	0.0921216309070587
-6.46742486953735	-8.4564905166626	-6.49582576751709	-0.104811646044254	0.196102067828178	0.0919218510389328
-6.46128034591675	-8.45009326934814	-6.48443508148193	-0.104739233851433	0.195919454097748	0.0918551832437515
-6.46581315994263	-8.45464992523193	-6.46011114120483	-0.104694828391075	0.196015760302544	0.0920462310314178
-6.46492910385132	-8.45860481262207	-6.48727989196777	-0.104753896594048	0.196067169308662	0.0919550135731697
-6.46088409423828	-8.4557466506958	-6.49201774597168	-0.104621946811676	0.196008279919624	0.091772198677063
-6.46545600891113	-8.45381641387939	-6.47616100311279	-0.104492947459221	0.195983365178108	0.0918604284524918
-6.46892499923706	-8.46266937255859	-6.46929311752319	-0.104735389351845	0.196061179041862	0.0918794125318527
-6.46144008636475	-8.46770095825195	-6.48669195175171	-0.104717664420605	0.19609060883522	0.0918435081839561
-6.46201801300049	-8.46165084838867	-6.49359226226807	-0.104421861469746	0.195991441607475	0.0917548462748528
-6.463782787323	-8.46199321746826	-6.47509479522705	-0.104472137987614	0.196016266942024	0.0917708575725555
-6.47226238250732	-8.47195243835449	-6.47776556015015	-0.104541301727295	0.196193411946297	0.0918941646814346
-6.46685123443604	-8.47251796722412	-6.49764633178711	-0.104436874389648	0.196045964956284	0.0917108505964279
-6.4722900390625	-8.47145175933838	-6.48847770690918	-0.104388423264027	0.195941224694252	0.0916886553168297
-6.47889852523804	-8.47190570831299	-6.47396612167358	-0.104415141046047	0.196060806512833	0.0918855741620064
-6.47621965408325	-8.47664070129395	-6.49677133560181	-0.104354001581669	0.1960618942976	0.0917891561985016
-6.47413969039917	-8.48007488250732	-6.51063537597656	-0.104331292212009	0.196009084582329	0.0916508287191391
-6.48515224456787	-8.47646141052246	-6.48846578598022	-0.104357652366161	0.195897072553635	0.0916841477155685
-6.48518419265747	-8.48081302642822	-6.48577451705933	-0.104510053992271	0.196041405200958	0.0917659550905228
-6.48508548736572	-8.48734664916992	-6.50385713577271	-0.104405112564564	0.195953220129013	0.0916715934872627
-6.48629426956177	-8.4743013381958	-6.49382638931274	-0.104299329221249	0.195780634880066	0.0915786251425743
-6.49190521240234	-8.47898483276367	-6.48390054702759	-0.10442066937685	0.196009367704391	0.0917423069477081
-6.49728012084961	-8.48643684387207	-6.4923882484436	-0.104421839118004	0.19602707028389	0.0918018519878387
-6.49603891372681	-8.48431587219238	-6.50392580032349	-0.104391634464264	0.195737659931183	0.0915785357356071
-6.50085210800171	-8.47839546203613	-6.48692655563354	-0.10443639755249	0.195763900876045	0.0916518047451973
-6.50249767303467	-8.48147106170654	-6.48603773117065	-0.10439645498991	0.195764362812042	0.0918158963322639
-6.50040340423584	-8.48489379882813	-6.50639486312866	-0.104459472000599	0.195680692791939	0.0915634855628014
-6.50650453567505	-8.47573757171631	-6.48609113693237	-0.104479566216469	0.195626243948936	0.0916019454598427
-6.51100826263428	-8.48382377624512	-6.48738718032837	-0.104558259248734	0.195724844932556	0.091701552271843
-6.50852918624878	-8.48599815368652	-6.50620985031128	-0.104534231126308	0.195593506097794	0.0915677547454834
-6.51069498062134	-8.47511672973633	-6.49845170974731	-0.104372553527355	0.195453628897667	0.091529481112957
-6.51116561889648	-8.48191738128662	-6.48098373413086	-0.104422681033611	0.195649817585945	0.0916475579142571
-6.51838207244873	-8.48693561553955	-6.50269222259521	-0.104473888874054	0.195592388510704	0.0915616899728775
-6.51521635055542	-8.47716808319092	-6.49254417419434	-0.104457601904869	0.195381835103035	0.0915085822343826
-6.5212721824646	-8.48430633544922	-6.48256540298462	-0.104405649006367	0.195515632629395	0.0916387289762497
-6.52027273178101	-8.48736190795898	-6.50799226760864	-0.104395560920238	0.195464193820953	0.0914765745401382
-6.51918888092041	-8.4814977645874	-6.49329328536987	-0.104382716119289	0.195379123091698	0.0913700833916664
-6.52710628509521	-8.48194313049316	-6.47803211212158	-0.10439321398735	0.195391446352005	0.0914950668811798
-6.52691984176636	-8.49311351776123	-6.4966025352478	-0.104414723813534	0.195473000407219	0.0915179252624512
-6.5229754447937	-8.48125553131104	-6.49283218383789	-0.104281187057495	0.195187926292419	0.0912856310606003
-6.52785968780518	-8.48626518249512	-6.48539638519287	-0.104327894747257	0.195317760109901	0.091409407556057
-6.53212642669678	-8.49501991271973	-6.48835229873657	-0.104355826973915	0.195384189486504	0.0914122983813286
-6.5277943611145	-8.48390769958496	-6.49924182891846	-0.104266457259655	0.195198267698288	0.0912097319960594
-6.53348064422607	-8.48436069488525	-6.48225259780884	-0.104247458279133	0.195243090391159	0.0913876593112946
-6.53327178955078	-8.49258041381836	-6.49343824386597	-0.104335471987724	0.195270925760269	0.0913321450352669
-6.5305027961731	-8.48686122894287	-6.50694704055786	-0.104208588600159	0.195242986083031	0.0911696702241898
-6.54020690917969	-8.48147010803223	-6.48495244979858	-0.104228876531124	0.195185512304306	0.0912698060274124
-6.53643560409546	-8.49123191833496	-6.48651504516602	-0.104454673826694	0.195221915841103	0.0913034081459045
-6.53321886062622	-8.48417377471924	-6.50610780715942	-0.104221686720848	0.195057466626167	0.0911820456385612
-6.53267574310303	-8.47841835021973	-6.48134279251099	-0.104303784668446	0.195043578743935	0.0911722332239151
-6.5374903678894	-8.48459434509277	-6.48458433151245	-0.104329340159893	0.195195600390434	0.0913085043430328
-6.52930498123169	-8.48007392883301	-6.50353574752808	-0.104359544813633	0.194907739758492	0.0910434573888779
-6.53445816040039	-8.47396945953369	-6.46977996826172	-0.10435127466917	0.194961458444595	0.0912015363574028
-6.53492116928101	-8.47539138793945	-6.47624635696411	-0.10441579669714	0.194913223385811	0.0912718400359154
-6.52807235717773	-8.47592735290527	-6.50526189804077	-0.104388996958733	0.194904267787933	0.0910832807421684
-6.53429079055786	-8.46907234191895	-6.48197078704834	-0.104400619864464	0.194858029484749	0.0910862684249878
-6.53268671035767	-8.47426128387451	-6.47740125656128	-0.10448444634676	0.194928899407387	0.0911960825324059
-6.52832412719727	-8.47180843353271	-6.49383020401001	-0.104374967515469	0.194784894585609	0.0910689979791641
-6.52798509597778	-8.46468544006348	-6.48128223419189	-0.104354165494442	0.194624334573746	0.0909808352589607
-6.53107929229736	-8.47152042388916	-6.47262334823608	-0.104466862976551	0.194843828678131	0.0911620631814003
-6.52514982223511	-8.47087955474854	-6.48533296585083	-0.104423299431801	0.194616764783859	0.0908894762396812
-6.52638053894043	-8.46508502960205	-6.4668402671814	-0.104469314217567	0.194536283612251	0.0910119190812111
-6.52853059768677	-8.46659278869629	-6.47146511077881	-0.104317806661129	0.194623172283173	0.0911234840750694
-6.52374124526978	-8.47038555145264	-6.49214887619019	-0.104330167174339	0.194629862904549	0.0908280462026596
-6.53145742416382	-8.46862316131592	-6.47255277633667	-0.104309991002083	0.194524422287941	0.0908969044685364
-6.53085947036743	-8.46913051605225	-6.46711206436157	-0.10437148809433	0.194597527384758	0.09091717004776
-6.52963399887085	-8.47842121124268	-6.48897361755371	-0.104270316660404	0.194586724042892	0.0908409431576729
-6.53353309631348	-8.46869277954102	-6.49214887619019	-0.104125827550888	0.194362759590149	0.090752437710762
-6.53743314743042	-8.47191047668457	-6.47942733764648	-0.104186125099659	0.194644764065742	0.0908296555280685
-6.54068422317505	-8.48165512084961	-6.50123119354248	-0.104038916528225	0.194570183753967	0.0907839089632034
-6.54022169113159	-8.4737434387207	-6.49484205245972	-0.104139395058155	0.194455221295357	0.0906547382473946
-6.54438304901123	-8.4746265411377	-6.48417139053345	-0.104013852775097	0.194526791572571	0.0908203944563866
-6.54440212249756	-8.484450340271	-6.50489854812622	-0.104006931185722	0.194538801908493	0.0907058715820313
-6.54957246780396	-8.47685432434082	-6.50647640228271	-0.103963248431683	0.194440260529518	0.0905658379197121
-6.55770492553711	-8.48212146759033	-6.48982381820679	-0.103984579443932	0.194438174366951	0.0906999781727791
-6.55441188812256	-8.49191379547119	-6.50334405899048	-0.104063950479031	0.19445563852787	0.0906797349452972
-6.55462741851807	-8.48364353179932	-6.50940799713135	-0.10395985096693	0.194192811846733	0.0905040055513382
-6.55526399612427	-8.4804162979126	-6.49647855758667	-0.1038538813591	0.194216176867485	0.0905137434601784
-6.56710338592529	-8.4945125579834	-6.49963855743408	-0.104023635387421	0.194393292069435	0.0905942767858505
-6.56496715545654	-8.48953819274902	-6.51259803771973	-0.103972129523754	0.194066420197487	0.0903312265872955
-6.56077671051025	-8.48620319366455	-6.49706363677979	-0.103894218802452	0.194017142057419	0.0904197469353676
-6.56740808486938	-8.49540615081787	-6.49482011795044	-0.10388071835041	0.19409653544426	0.0904660895466805
-6.56433534622192	-8.49552059173584	-6.51570749282837	-0.10382229834795	0.194043591618538	0.0902693495154381
-6.5673656463623	-8.49308776855469	-6.50059366226196	-0.103807531297207	0.193958565592766	0.0902319177985191
-6.57582712173462	-8.49884510040283	-6.48819875717163	-0.103956900537014	0.193962231278419	0.0902842655777931
-6.5688042640686	-8.50682067871094	-6.50451707839966	-0.103970155119896	0.193929642438889	0.0901991575956345
-6.56926012039185	-8.49762058258057	-6.50903034210205	-0.103681363165379	0.193713754415512	0.0900238677859306
-6.57522583007813	-8.50487613677979	-6.48802900314331	-0.10382916778326	0.193887427449226	0.0900987684726715
-6.5785961151123	-8.51482009887695	-6.49656343460083	-0.103830605745316	0.193981140851974	0.0900961831212044
-6.57186985015869	-8.51280117034912	-6.51854944229126	-0.103730514645576	0.193710416555405	0.0898360908031464
-6.57919979095459	-8.51589584350586	-6.49454498291016	-0.10381742566824	0.193701654672623	0.0898570865392685
-6.5837140083313	-8.52178382873535	-6.49734735488892	-0.103868439793587	0.193788424134254	0.0900023803114891
-6.57777547836304	-8.52199268341064	-6.52029514312744	-0.103778928518295	0.193764194846153	0.0897426754236221
-6.59396266937256	-8.52179336547852	-6.49120569229126	-0.103849187493324	0.19373781979084	0.0898592248558998
-6.58810997009277	-8.53226661682129	-6.49728775024414	-0.104068361222744	0.193866372108459	0.0898758545517921
-6.58713579177856	-8.52810955047607	-6.51255702972412	-0.103846482932568	0.193587303161621	0.0897344648838043
-6.59469413757324	-8.52317810058594	-6.49473428726196	-0.103996843099594	0.193731293082237	0.0898168757557869
-6.59810733795166	-8.53227710723877	-6.50387859344482	-0.103974707424641	0.193794399499893	0.0898729413747787
-6.59511613845825	-8.52530574798584	-6.50658559799194	-0.104034453630447	0.193512469530106	0.0897226333618164
-6.60256671905518	-8.52277755737305	-6.49373722076416	-0.1041204854846	0.193630546331406	0.0899497121572495
-6.59871816635132	-8.52831935882568	-6.51231479644775	-0.104137547314167	0.193555757403374	0.0897708758711815
-6.60608434677124	-8.52050113677979	-6.49909162521362	-0.104189336299896	0.193529173731804	0.0897352397441864
-6.60949993133545	-8.52298736572266	-6.49020719528198	-0.104228332638741	0.193584859371185	0.0898867249488831
-6.60468292236328	-8.53162384033203	-6.49913644790649	-0.104414664208889	0.193591773509979	0.0899060592055321
-6.60731506347656	-8.52054786682129	-6.51372146606445	-0.104269802570343	0.193409338593483	0.0897880122065544
-6.60531949996948	-8.51704978942871	-6.49117946624756	-0.104365035891533	0.193479016423225	0.0898448899388313
-6.61037158966064	-8.52521800994873	-6.49527072906494	-0.10439483076334	0.193562507629395	0.0899630263447762
-6.61101913452148	-8.51916408538818	-6.51753854751587	-0.104482620954514	0.193383082747459	0.0898229777812958
-6.60470104217529	-8.51388359069824	-6.4979453086853	-0.104513593018055	0.193252801895142	0.0898931622505188
-6.60846424102783	-8.51594638824463	-6.49635696411133	-0.104490086436272	0.193458870053291	0.0900504067540169
-6.60500001907349	-8.51599979400635	-6.51755094528198	-0.104549966752529	0.193367213010788	0.0898800641298294
-6.60321855545044	-8.50887489318848	-6.49500226974487	-0.10456308722496	0.1932442933321	0.0899049788713455
-6.60587596893311	-8.51142024993896	-6.48737478256226	-0.104627534747124	0.193359076976776	0.090062104165554
-6.60021829605103	-8.51978302001953	-6.49377822875977	-0.104776509106159	0.193401843309402	0.0900796726346016
-6.59773015975952	-8.50611686706543	-6.50024366378784	-0.104549445211887	0.193140491843224	0.0899436697363853
-6.5991325378418	-8.50387763977051	-6.48635721206665	-0.104549273848534	0.193303748965263	0.0900909453630447
-6.60031414031982	-8.51344203948975	-6.48660850524902	-0.104640267789364	0.193350329995155	0.0901854559779167
-6.59114980697632	-8.50770854949951	-6.49338626861572	-0.104610055685043	0.193149507045746	0.0899602696299553
-6.59469652175903	-8.50443935394287	-6.47185707092285	-0.104601800441742	0.193215519189835	0.0902404934167862
-6.59424924850464	-8.5112829208374	-6.47751712799072	-0.104590721428394	0.193254202604294	0.0902445763349533
-6.5883526802063	-8.50971698760986	-6.50100183486938	-0.10453425347805	0.193305611610413	0.0900607407093048
-6.59191846847534	-8.50299453735352	-6.48594093322754	-0.104376554489136	0.193268984556198	0.0901266187429428
-6.59466457366943	-8.50807189941406	-6.4716854095459	-0.104479372501373	0.19333852827549	0.0902220085263252
-6.58692407608032	-8.51886749267578	-6.48497915267944	-0.104536041617393	0.193431586027145	0.0902507454156876
-6.58468914031982	-8.50927257537842	-6.49867963790894	-0.104327596724033	0.193238586187363	0.0902340933680534
-6.58653450012207	-8.51165199279785	-6.47377920150757	-0.104313738644123	0.193371176719666	0.0902367904782295
-6.58920192718506	-8.51898956298828	-6.4873251914978	-0.104275889694691	0.193494364619255	0.0904003903269768
-6.58322334289551	-8.51751041412354	-6.49583768844604	-0.104227662086487	0.193338215351105	0.0902366191148758
-6.58796453475952	-8.51840114593506	-6.47108459472656	-0.104217916727066	0.193440809845924	0.0904534235596657
-6.58592128753662	-8.52337646484375	-6.47956371307373	-0.104077003896236	0.193394348025322	0.0905716866254807
-6.58412790298462	-8.52423572540283	-6.50269937515259	-0.104038022458553	0.193466275930405	0.090403214097023
-6.59265756607056	-8.51971435546875	-6.47238922119141	-0.103987671434879	0.193447127938271	0.0905231684446335
-6.59141492843628	-8.5310754776001	-6.48370599746704	-0.104058921337128	0.193546712398529	0.090673990547657
-6.58980464935303	-8.53040790557861	-6.49597501754761	-0.103873014450073	0.193507596850395	0.0906042233109474
-6.59100341796875	-8.5179967880249	-6.49486684799194	-0.103737153112888	0.193403244018555	0.0905635058879852
-6.59725570678711	-8.52266502380371	-6.48668050765991	-0.103735722601414	0.19362998008728	0.0907828584313393
-6.59755563735962	-8.52858352661133	-6.49185085296631	-0.103633619844913	0.193728074431419	0.0908935964107513
-6.59639835357666	-8.52526187896729	-6.50360441207886	-0.103618308901787	0.193458780646324	0.090672105550766
-6.60317516326904	-8.52091121673584	-6.4841480255127	-0.103633083403111	0.193537369370461	0.0909686982631683
-6.59990262985229	-8.52485370635986	-6.49577236175537	-0.103510633111	0.193671941757202	0.0909562036395073
-6.60024452209473	-8.52376270294189	-6.50798749923706	-0.103440567851067	0.193609774112701	0.0908388495445251
-6.60660839080811	-8.5158805847168	-6.48428297042847	-0.103433266282082	0.193584457039833	0.0910240188241005
-6.60558795928955	-8.52473735809326	-6.48353672027588	-0.103553213179111	0.193746909499168	0.0910582467913628
-6.60191917419434	-8.52480602264404	-6.49674463272095	-0.103312969207764	0.193536400794983	0.0909973308444023
-6.60276985168457	-8.51554870605469	-6.4784369468689	-0.103283584117889	0.193571075797081	0.0910607352852821
-6.604576587677	-8.5243673324585	-6.47807836532593	-0.103280268609524	0.19382780790329	0.0911665037274361
-6.60521268844604	-8.52393817901611	-6.49181747436523	-0.103216424584389	0.193702593445778	0.0910197868943214
-6.59956979751587	-8.51635551452637	-6.47439289093018	-0.103259071707726	0.193590506911278	0.0910805761814117
-6.60242891311646	-8.51871871948242	-6.46098661422729	-0.103136621415615	0.193681538105011	0.091199703514576
-6.60094404220581	-8.52520275115967	-6.48331499099731	-0.103102914988995	0.193682804703712	0.0910858735442162
-6.59979200363159	-8.51699066162109	-6.45870494842529	-0.103116735816002	0.193611204624176	0.0910496041178703
-6.60094976425171	-8.52321720123291	-6.45388793945313	-0.103153184056282	0.193698436021805	0.0911693200469017
-6.59648561477661	-8.53192234039307	-6.46117448806763	-0.103239580988884	0.193765595555305	0.0911887735128403
-6.59389925003052	-8.52253437042236	-6.4664421081543	-0.103088185191154	0.193545043468475	0.091037355363369
-6.59282779693604	-8.51727390289307	-6.45076084136963	-0.10304569453001	0.193619027733803	0.0910213887691498
-6.59667682647705	-8.53087997436523	-6.44646692276001	-0.103186137974262	0.193868979811668	0.0911793261766434
-6.59253931045532	-8.52887725830078	-6.45920085906982	-0.103212714195251	0.193617627024651	0.0910123214125633
-6.58947706222534	-8.52349185943604	-6.4477972984314	-0.103102780878544	0.193686783313751	0.0910669416189194
-6.59359121322632	-8.53092288970947	-6.44481801986694	-0.103198938071728	0.193719282746315	0.0911754965782166
-6.58682012557983	-8.52773952484131	-6.4617166519165	-0.103176534175873	0.193710401654243	0.0909727141261101
-6.58957004547119	-8.52317905426025	-6.43956565856934	-0.103201352059841	0.193646505475044	0.0910895466804504
-6.59023284912109	-8.53107070922852	-6.43531942367554	-0.10339730232954	0.193770229816437	0.0911334455013275
-6.58025741577148	-8.52912616729736	-6.45253801345825	-0.103372171521187	0.193631932139397	0.0910566002130508
-6.57931089401245	-8.51799774169922	-6.44020986557007	-0.103183165192604	0.193443045020103	0.0909750759601593
-6.58548974990845	-8.52344036102295	-6.42701101303101	-0.103397153317928	0.193681955337524	0.0911083444952965
-6.58170413970947	-8.52060413360596	-6.43875455856323	-0.103352524340153	0.193627938628197	0.091077134013176
-6.5737361907959	-8.51597213745117	-6.43872261047363	-0.103364057838917	0.193443030118942	0.0909319519996643
-6.57701969146729	-8.51389503479004	-6.40827512741089	-0.10343961417675	0.193501934409142	0.0910885035991669
-6.57718324661255	-8.5151424407959	-6.40763807296753	-0.103458419442177	0.193592309951782	0.0912100151181221
-6.56639528274536	-8.51279735565186	-6.43552207946777	-0.103417910635471	0.193580999970436	0.0909948647022247
-6.56701755523682	-8.50881099700928	-6.41763925552368	-0.103314153850079	0.193518653512001	0.0908823236823082
-6.5744194984436	-8.50802326202393	-6.3935489654541	-0.103376835584641	0.193621605634689	0.0910254493355751
-6.55995941162109	-8.51411151885986	-6.4152946472168	-0.103420749306679	0.193728595972061	0.0909454151988029
-6.55843734741211	-8.50831127166748	-6.41175937652588	-0.10316326469183	0.193499192595482	0.0908308103680611
-6.55583238601685	-8.5028247833252	-6.39811897277832	-0.103218078613281	0.193633586168289	0.0908384844660759
-6.55950975418091	-8.51345348358154	-6.39708995819092	-0.103218115866184	0.193921342492104	0.0909158438444138
-6.55429744720459	-8.51818370819092	-6.41494417190552	-0.103106319904327	0.193847760558128	0.0907468646764755
-6.55156373977661	-8.51264572143555	-6.4063606262207	-0.103190533816814	0.193789333105087	0.0906547978520393
-6.5523567199707	-8.51731491088867	-6.39701509475708	-0.103154189884663	0.193900361657143	0.0908766239881516
-6.54997205734253	-8.53218364715576	-6.42002773284912	-0.103122465312481	0.193971574306488	0.0906081572175026
-6.55046653747559	-8.52600288391113	-6.41915416717529	-0.103138290345669	0.194018930196762	0.0905160903930664
-6.55564022064209	-8.52652931213379	-6.40304851531982	-0.10322979092598	0.194003164768219	0.0906101614236832
-6.55205202102661	-8.54024696350098	-6.42152118682861	-0.103355146944523	0.194083586335182	0.0906416326761246
-6.555006980896	-8.53095436096191	-6.42763566970825	-0.103277690708637	0.193889126181602	0.0905516296625137
-6.55272769927979	-8.52627658843994	-6.41044664382935	-0.103359989821911	0.1939297914505	0.0906382277607918
-6.55996990203857	-8.53324604034424	-6.41806697845459	-0.103473789989948	0.194045916199684	0.090770848095417
-6.56179714202881	-8.53115558624268	-6.43191337585449	-0.103609830141068	0.193784698843956	0.0906029939651489
-6.55772638320923	-8.52212333679199	-6.42201948165894	-0.103744596242905	0.193632483482361	0.0905758664011955
-6.56131172180176	-8.51865196228027	-6.40795707702637	-0.10384476929903	0.193645372986794	0.0908091589808464
-6.56378507614136	-8.52482414245605	-6.43233442306519	-0.103939212858677	0.19381183385849	0.0907874926924706
-6.5621657371521	-8.51363563537598	-6.43180370330811	-0.104020990431309	0.193554937839508	0.0906841531395912
-6.5618896484375	-8.5091495513916	-6.41718530654907	-0.104139603674412	0.19351352751255	0.090731181204319
-6.56261444091797	-8.51292610168457	-6.42111015319824	-0.104309588670731	0.193640068173409	0.0908170938491821
-6.5579686164856	-8.51033592224121	-6.43687391281128	-0.104424767196178	0.193483620882034	0.0907332450151443
-6.55655384063721	-8.49778270721436	-6.4313817024231	-0.104295253753662	0.193300798535347	0.0906427428126335
-6.55846643447876	-8.49874782562256	-6.4230785369873	-0.104431636631489	0.193527951836586	0.0907897874712944
-6.5597825050354	-8.5077486038208	-6.42598056793213	-0.104569114744663	0.193606376647949	0.0907885730266571
-6.55280208587646	-8.49917602539063	-6.44084548950195	-0.104616917669773	0.193422302603722	0.090557798743248
-6.54839706420898	-8.49182319641113	-6.42658948898315	-0.104547917842865	0.193446174263954	0.0906898081302643
-6.55266666412354	-8.49854850769043	-6.42362070083618	-0.104619525372982	0.193578198552132	0.0908011198043823
-6.54354238510132	-8.50102138519287	-6.44775009155273	-0.104647509753704	0.193559646606445	0.0905469283461571
-6.54623079299927	-8.493408203125	-6.43472957611084	-0.104579925537109	0.19356107711792	0.0906445905566216
-6.5502815246582	-8.50315856933594	-6.42438364028931	-0.104787938296795	0.193737372756004	0.0906974673271179
-6.53993558883667	-8.50942611694336	-6.44259834289551	-0.104838632047176	0.193693161010742	0.0906719416379929
-6.53985357284546	-8.49810123443604	-6.44123792648315	-0.104590252041817	0.193523555994034	0.0905767008662224
-6.54149723052979	-8.50425243377686	-6.42425012588501	-0.104755192995071	0.193756297230721	0.0907344967126846
-6.54074668884277	-8.5088472366333	-6.44149684906006	-0.104758903384209	0.193757832050323	0.0907430797815323
-6.53741073608398	-8.50518226623535	-6.4387845993042	-0.104703530669212	0.19363509118557	0.090660497546196
-6.54077005386353	-8.50569820404053	-6.41913461685181	-0.104701861739159	0.193819463253021	0.0909057706594467
-6.53720235824585	-8.50735187530518	-6.44073677062988	-0.104676514863968	0.193831622600555	0.0907722339034081
-6.53634595870972	-8.50275802612305	-6.43241119384766	-0.104643858969212	0.193878158926964	0.0906755179166794
-6.53874206542969	-8.50231170654297	-6.41153621673584	-0.104755587875843	0.193896874785423	0.0908437818288803
-6.53257989883423	-8.51143836975098	-6.42956352233887	-0.104757107794285	0.194069385528564	0.0908839777112007
-6.53114318847656	-8.50400257110596	-6.43197393417358	-0.104653283953667	0.193936049938202	0.0907090455293655
-6.53069877624512	-8.49617195129395	-6.41629076004028	-0.104610629379749	0.193904981017113	0.090738445520401
-6.53253650665283	-8.50698566436768	-6.41223335266113	-0.104669936001301	0.194261193275452	0.0909791886806488
-6.52798080444336	-8.50478839874268	-6.4278450012207	-0.104608841240406	0.194201245903969	0.0907745435833931
-6.52601766586304	-8.49802494049072	-6.42012166976929	-0.104698225855827	0.194150999188423	0.0906846895813942
-6.52714443206787	-8.49563026428223	-6.40033149719238	-0.104696288704872	0.194262132048607	0.0909466147422791
-6.52219247817993	-8.49908256530762	-6.42666435241699	-0.104662083089352	0.194503605365753	0.0907568037509918
-6.5249719619751	-8.49178695678711	-6.42061853408813	-0.104614235460758	0.194396674633026	0.0907500311732292
-6.52558469772339	-8.48982429504395	-6.39935636520386	-0.104683488607407	0.194626957178116	0.0909248143434525
-6.51928615570068	-8.49918365478516	-6.4186487197876	-0.104744240641594	0.194642439484596	0.0907896906137466
-6.52135896682739	-8.48644161224365	-6.41560220718384	-0.104583993554115	0.194454222917557	0.0907831564545631
-6.52175760269165	-8.48455238342285	-6.39953136444092	-0.104712449014187	0.194720089435577	0.090869314968586
-6.52496099472046	-8.49239921569824	-6.41267919540405	-0.104720339179039	0.194849774241447	0.0909623801708221
-6.51854181289673	-8.48349952697754	-6.41996145248413	-0.10475666821003	0.194678381085396	0.0908115208148956
-6.51821422576904	-8.47457313537598	-6.39627313613892	-0.10484529286623	0.19477379322052	0.0909889861941338
-6.517493724823	-8.48251342773438	-6.40272569656372	-0.104816414415836	0.194908395409584	0.0910276994109154
-6.5144362449646	-8.47743606567383	-6.42206001281738	-0.104860894382	0.19490273296833	0.0908708721399307
-6.51604032516479	-8.4658088684082	-6.39160394668579	-0.104832910001278	0.194831863045692	0.0909342989325523
-6.51444149017334	-8.47588157653809	-6.39417552947998	-0.104962006211281	0.194959491491318	0.0910412594676018
-6.5069522857666	-8.47543907165527	-6.40804576873779	-0.105130515992641	0.194965153932571	0.0910443142056465
-6.50619745254517	-8.45937061309814	-6.40082883834839	-0.104914888739586	0.19478303194046	0.0908941775560379
-6.50518846511841	-8.46539688110352	-6.38838577270508	-0.105019211769104	0.195031002163887	0.0910818874835968
-6.50466012954712	-8.46737480163574	-6.40584373474121	-0.105151683092117	0.194972261786461	0.0910462364554405
-6.49610376358032	-8.45713233947754	-6.40552663803101	-0.105094037950039	0.194895729422569	0.0909057632088661
-6.49625539779663	-8.4601526260376	-6.38004589080811	-0.105164356529713	0.194932892918587	0.0911649018526077
-6.49441051483154	-8.46497917175293	-6.40155792236328	-0.105180956423283	0.195049151778221	0.0909958407282829
-6.48734188079834	-8.45935535430908	-6.39288377761841	-0.105135194957256	0.194975361227989	0.0909467041492462
-6.49417209625244	-8.4634370803833	-6.38217830657959	-0.105325251817703	0.195040911436081	0.0910216644406319
-6.48561906814575	-8.47130107879639	-6.39775800704956	-0.105375126004219	0.195053786039352	0.0910003855824471
-6.4814658164978	-8.46088790893555	-6.39729976654053	-0.105161383748055	0.194901198148727	0.0908728614449501
-6.48685503005981	-8.46430492401123	-6.38325595855713	-0.105260081589222	0.194978937506676	0.0909672304987907
-6.48789596557617	-8.47224617004395	-6.39106512069702	-0.105346269905567	0.195130422711372	0.0910187810659409
-6.48070383071899	-8.46999454498291	-6.40310716629028	-0.105241291224957	0.194818168878555	0.0908574312925339
-6.48552989959717	-8.4704122543335	-6.38432455062866	-0.105278179049492	0.194846794009209	0.0909044966101646
-6.48871374130249	-8.47356605529785	-6.37232828140259	-0.105178408324718	0.194996446371078	0.0910530164837837
-6.48126459121704	-8.47915267944336	-6.40466690063477	-0.105179324746132	0.194977536797523	0.0908631980419159
-6.48783922195435	-8.47824001312256	-6.39046382904053	-0.105155646800995	0.19491545855999	0.0908948108553886
-6.49746227264404	-8.4827823638916	-6.37488985061646	-0.105206772685051	0.194996818900108	0.0909822210669518
-6.49068212509155	-8.49461555480957	-6.39744997024536	-0.105222746729851	0.195050373673439	0.0909672528505325
-6.49607181549072	-8.49143314361572	-6.39974689483643	-0.105015978217125	0.194818094372749	0.0908321440219879
-6.49883031845093	-8.48920440673828	-6.3850998878479	-0.10505860298872	0.194963857531548	0.0908614099025726
-6.50492525100708	-8.50124645233154	-6.38641500473022	-0.105121754109859	0.195159181952477	0.0910388305783272
-6.50432729721069	-8.5060396194458	-6.40757036209106	-0.105037607252598	0.194991797208786	0.0909111723303795
-6.50558471679688	-8.5041036605835	-6.40833330154419	-0.105084024369717	0.194857820868492	0.090814396739006
-6.51036834716797	-8.49749755859375	-6.38354206085205	-0.105084955692291	0.194900035858154	0.0909973680973053
-6.51179265975952	-8.50484085083008	-6.39748191833496	-0.10501105338335	0.194933623075485	0.0910695344209671
-6.51040554046631	-8.50679492950439	-6.41031169891357	-0.105044022202492	0.194841936230659	0.0908824354410172
-6.51683044433594	-8.49968433380127	-6.39191865921021	-0.105033218860626	0.194882154464722	0.0909070447087288
-6.52349901199341	-8.50049781799316	-6.38394403457642	-0.105056017637253	0.194969326257706	0.0910115242004395
-6.51384019851685	-8.51140308380127	-6.39404821395874	-0.105132147669792	0.195009976625443	0.0910374149680138
-6.51904010772705	-8.50295448303223	-6.4048924446106	-0.105003535747528	0.194830253720284	0.0909265950322151
-6.51947069168091	-8.49475479125977	-6.39735746383667	-0.104967921972275	0.194837346673012	0.0909267365932465
-6.51905488967896	-8.50087642669678	-6.38544654846191	-0.105011999607086	0.195103645324707	0.091061532497406
-6.5215311050415	-8.50354385375977	-6.4004340171814	-0.104967035353184	0.195052102208138	0.0910270065069199
-6.51719427108765	-8.50018787384033	-6.39884757995605	-0.10499656945467	0.194905206561089	0.090852327644825
-6.51561689376831	-8.49479198455811	-6.37693166732788	-0.104933999478817	0.194986164569855	0.0910510718822479
-6.52180194854736	-8.50293445587158	-6.40015506744385	-0.105007581412792	0.195228800177574	0.0910304486751556
-6.51682806015015	-8.49732398986816	-6.40318918228149	-0.104930683970451	0.195112451910973	0.0908623412251472
-6.5159158706665	-8.49048709869385	-6.38074398040771	-0.10488710552454	0.195086926221848	0.0909861847758293
-6.51528978347778	-8.49963474273682	-6.38350677490234	-0.105054117739201	0.195297434926033	0.0910747423768044
-6.51148986816406	-8.49910449981689	-6.39451360702515	-0.105020023882389	0.195253267884254	0.0909073054790497
-6.50761413574219	-8.48654174804688	-6.39018201828003	-0.104793973267078	0.195082038640976	0.0908369272947311
-6.51207876205444	-8.49930000305176	-6.38039827346802	-0.105003513395786	0.195470169186592	0.0910433754324913
-6.50682067871094	-8.50161361694336	-6.39034414291382	-0.104969799518585	0.195331871509552	0.0908592045307159
-6.50393676757813	-8.49470043182373	-6.39274883270264	-0.105018876492977	0.195256322622299	0.0907542407512665
-6.50512504577637	-8.4959135055542	-6.37418508529663	-0.105033777654171	0.195383369922638	0.0909966975450516
-6.49997282028198	-8.50123977661133	-6.38684988021851	-0.105120606720448	0.195382207632065	0.0908861458301544
-6.49674129486084	-8.50007915496826	-6.3958101272583	-0.105103880167007	0.195369198918343	0.0908010974526405
-6.5020637512207	-8.49917125701904	-6.37175893783569	-0.105224877595901	0.195445477962494	0.0909029319882393
-6.49928951263428	-8.50933170318604	-6.37653207778931	-0.105430915951729	0.195471480488777	0.0909343287348747
-6.48811006546021	-8.50300312042236	-6.40092706680298	-0.105317935347557	0.195330530405045	0.0909001305699348
-6.48810052871704	-8.49571323394775	-6.3815803527832	-0.105315320193768	0.195358037948608	0.0909020453691483
-6.48967218399048	-8.50363731384277	-6.37212514877319	-0.105546936392784	0.195546537637711	0.0911316052079201
-6.48721361160278	-8.50182914733887	-6.39921855926514	-0.105571039021015	0.195465445518494	0.0910705327987671
-6.48517417907715	-8.49316310882568	-6.39222383499146	-0.105588749051094	0.195381924510002	0.0909928530454636
-6.48615026473999	-8.49114322662354	-6.37598514556885	-0.105685628950596	0.195397689938545	0.0912667587399483
-6.47974538803101	-8.49188899993896	-6.39048051834106	-0.105710789561272	0.195474773645401	0.091339148581028
-6.47738647460938	-8.48963356018066	-6.40579652786255	-0.105828560888767	0.195522114634514	0.091210164129734
-6.48149013519287	-8.47942543029785	-6.38200664520264	-0.105815924704075	0.195490136742592	0.0913550406694412
-6.48051881790161	-8.48264122009277	-6.38392353057861	-0.106035284698009	0.195635259151459	0.0914968326687813
-6.47470188140869	-8.48474025726318	-6.40443706512451	-0.106106728315353	0.195609852671623	0.0915062576532364
-6.47215557098389	-8.46897506713867	-6.40701627731323	-0.105822928249836	0.195468112826347	0.0914508476853371
-6.47428512573242	-8.47031879425049	-6.39209604263306	-0.10601831972599	0.195663169026375	0.0917125418782234
-6.47406673431396	-8.47429180145264	-6.40624761581421	-0.106046184897423	0.195750951766968	0.0917726308107376
-6.4686074256897	-8.46535491943359	-6.42252826690674	-0.106015175580978	0.195667415857315	0.0916355028748512
-6.46697092056274	-8.45823097229004	-6.39986705780029	-0.106063865125179	0.195616170763969	0.0918839052319527
-6.4656081199646	-8.46201610565186	-6.39779376983643	-0.106097280979156	0.195782855153084	0.0920878499746323
-6.46045351028442	-8.46239471435547	-6.42722511291504	-0.106005430221558	0.195878013968468	0.0919216647744179
-6.46043252944946	-8.45530700683594	-6.40647172927856	-0.106035806238651	0.195766866207123	0.0920168310403824
-6.46050405502319	-8.45700168609619	-6.40438175201416	-0.1060935780406	0.195921868085861	0.0922318622469902
-6.45121192932129	-8.46327018737793	-6.42102909088135	-0.106101281940937	0.195953160524368	0.0922685340046883
-6.45222568511963	-8.45476722717285	-6.42461585998535	-0.105924896895885	0.195735245943069	0.0922296196222305
-6.44997835159302	-8.45218563079834	-6.41331624984741	-0.105973765254021	0.195951864123344	0.0923647433519363
-6.45236730575562	-8.46152973175049	-6.41290998458862	-0.105923108756542	0.196117877960205	0.0925410240888596
-6.44941377639771	-8.46219062805176	-6.43152141571045	-0.105844616889954	0.195954039692879	0.0924726873636246
-6.44443941116333	-8.45215320587158	-6.41688919067383	-0.105907842516899	0.195938661694527	0.0925243049860001
-6.44311809539795	-8.45554447174072	-6.40779542922974	-0.105834871530533	0.196061640977859	0.0927792266011238
-6.44352674484253	-8.46543788909912	-6.4344916343689	-0.105790711939335	0.196016743779182	0.0927107706665993
-6.4431324005127	-8.45518684387207	-6.42182111740112	-0.105747506022453	0.196066468954086	0.0927493721246719
-6.44444894790649	-8.45616722106934	-6.41503286361694	-0.105666473507881	0.196122661232948	0.0928911417722702
-6.43932580947876	-8.46835613250732	-6.42474174499512	-0.105747476220131	0.19621829688549	0.0929845944046974
-6.44092416763306	-8.45897102355957	-6.42862939834595	-0.105493284761906	0.196046680212021	0.0929275900125504
-6.43567895889282	-8.45514488220215	-6.41184282302856	-0.105380706489086	0.196131259202957	0.0930108651518822
-6.44130229949951	-8.46879863739014	-6.40887880325317	-0.10543791949749	0.196342349052429	0.0931745320558548
-6.44072389602661	-8.46869468688965	-6.42656469345093	-0.105409294366837	0.196210876107216	0.0931082218885422
-6.43452787399292	-8.46415615081787	-6.42697429656982	-0.105277173221111	0.196076884865761	0.0930245444178581
-6.43545198440552	-8.46639442443848	-6.40545988082886	-0.105181694030762	0.196192875504494	0.0932969227433205
-6.43699359893799	-8.47264099121094	-6.41567993164063	-0.105194225907326	0.19621630012989	0.0932191610336304
-6.42977046966553	-8.46974658966064	-6.42619371414185	-0.105008535087109	0.196212202310562	0.0931020677089691
-6.43545055389404	-8.4693660736084	-6.39712333679199	-0.104966714978218	0.196181982755661	0.0932270511984825
-6.43711566925049	-8.48061656951904	-6.40608692169189	-0.105119101703167	0.196296989917755	0.0932885035872459
-6.43035507202148	-8.48081684112549	-6.41867589950562	-0.104958675801754	0.196221187710762	0.0931679159402847
-6.42926359176636	-8.47379302978516	-6.40770864486694	-0.104777693748474	0.196165859699249	0.093113087117672
-6.43435382843018	-8.48551559448242	-6.39188814163208	-0.104882538318634	0.196359395980835	0.0932956710457802
-6.43068265914917	-8.48671054840088	-6.40259885787964	-0.1048299446702	0.196307569742203	0.0931820422410965
-6.42303419113159	-8.48655414581299	-6.41118717193604	-0.104780554771423	0.196104273200035	0.0929654836654663
-6.42971992492676	-8.48523902893066	-6.38457775115967	-0.10482494533062	0.196134775876999	0.0931092351675034
-6.4300537109375	-8.48585224151611	-6.39551639556885	-0.1047582924366	0.196203216910362	0.0931109040975571
-6.42477703094482	-8.48940372467041	-6.41035127639771	-0.104747265577316	0.196150407195091	0.0929069221019745
-6.43245506286621	-8.48314476013184	-6.38087224960327	-0.104685410857201	0.19611918926239	0.0929193645715714
-6.433021068573	-8.48777484893799	-6.37648630142212	-0.104756720364094	0.196283996105194	0.0930312350392342
-6.42718982696533	-8.49370861053467	-6.39612007141113	-0.10476790368557	0.196262538433075	0.0928775668144226
-6.42769575119019	-8.48447895050049	-6.38858842849731	-0.104555666446686	0.196077972650528	0.0926965996623039
-6.43052005767822	-8.48483943939209	-6.37032222747803	-0.104679651558399	0.196285933256149	0.0927793085575104
-6.43318653106689	-8.49091339111328	-6.38151550292969	-0.104577966034412	0.196300312876701	0.0926781520247459
-6.42998027801514	-8.488112449646	-6.39277267456055	-0.104655735194683	0.196134597063065	0.0924474447965622
-6.43139219284058	-8.48458576202393	-6.36584997177124	-0.104721486568451	0.196211770176888	0.0925692468881607
-6.43036699295044	-8.48895072937012	-6.37555122375488	-0.10465207695961	0.196281209588051	0.0924975425004959
-6.42794275283813	-8.48990154266357	-6.39075517654419	-0.104708082973957	0.196258917450905	0.0922940820455551
-6.43480205535889	-8.47852993011475	-6.36220550537109	-0.104664206504822	0.196211934089661	0.0923196747899055
-6.43495464324951	-8.48936462402344	-6.35799121856689	-0.104773178696632	0.196382343769073	0.0923554673790932
-6.43291568756104	-8.49452018737793	-6.37282562255859	-0.104805380105972	0.196322694420815	0.0922355726361275
-6.43255138397217	-8.48377513885498	-6.378502368927	-0.10471948236227	0.196164682507515	0.092040553689003
-6.4323673248291	-8.47977161407471	-6.36426782608032	-0.104735903441906	0.196295142173767	0.0919883847236633
-6.43552827835083	-8.49055099487305	-6.35958909988403	-0.104800760746002	0.19651672244072	0.0920434519648552
-6.43911361694336	-8.49017143249512	-6.38126564025879	-0.104863658547401	0.196409106254578	0.091927669942379
-6.43508338928223	-8.48544120788574	-6.36481380462646	-0.105007611215115	0.196256369352341	0.0917743667960167
-6.43798637390137	-8.4874267578125	-6.35023069381714	-0.104965291917324	0.196359008550644	0.0919267684221268
-6.43953657150269	-8.49188232421875	-6.37793207168579	-0.104990229010582	0.196439191699028	0.0917374044656754
-6.43512058258057	-8.48191738128662	-6.35879850387573	-0.104974523186684	0.196346387267113	0.0916821211576462
-6.44155216217041	-8.48672199249268	-6.34901285171509	-0.105092823505402	0.196447551250458	0.0917446240782738
-6.43782520294189	-8.49222278594971	-6.36009550094604	-0.105335421860218	0.196528121829033	0.0917348563671112
-6.4347186088562	-8.4814510345459	-6.35958385467529	-0.105191573500633	0.196268647909164	0.0916121825575829
-6.43574666976929	-8.4771842956543	-6.35337209701538	-0.105193041265011	0.196393519639969	0.0916469991207123
-6.44160985946655	-8.48751163482666	-6.3517541885376	-0.105390876531601	0.196566596627235	0.0917135551571846
-6.43397855758667	-8.48416042327881	-6.36172151565552	-0.10537875443697	0.196301236748695	0.0914505198597908
-6.43340444564819	-8.47485828399658	-6.34789752960205	-0.105348937213421	0.196265891194344	0.0915468707680702
-6.43740034103394	-8.48321723937988	-6.33993101119995	-0.105502583086491	0.196349263191223	0.0916493088006973
-6.43076467514038	-8.48192501068115	-6.3593635559082	-0.10545652359724	0.196314752101898	0.0914653390645981
-6.43313837051392	-8.47516632080078	-6.34028625488281	-0.105464398860931	0.19635933637619	0.0915507301688194
-6.43254423141479	-8.48296928405762	-6.33286190032959	-0.105681352317333	0.196408271789551	0.0915836468338966
-6.42336940765381	-8.4811544418335	-6.34318685531616	-0.105638913810253	0.196361199021339	0.0915308222174644
-6.42429304122925	-8.47262001037598	-6.34071493148804	-0.105505719780922	0.196223929524422	0.0915051400661469
-6.42706680297852	-8.47891235351563	-6.31850957870483	-0.105570591986179	0.19644033908844	0.0916142165660858
-6.42328357696533	-8.48057556152344	-6.33681583404541	-0.105608552694321	0.196364775300026	0.091522291302681
-6.41770648956299	-8.47524642944336	-6.33633613586426	-0.105563551187515	0.196232661604881	0.0914079770445824
-6.42090749740601	-8.47391414642334	-6.30954456329346	-0.105609960854053	0.196333736181259	0.091554656624794
-6.41522836685181	-8.4777307510376	-6.32902908325195	-0.10559343546629	0.196341425180435	0.0915616080164909
-6.41044855117798	-8.47689533233643	-6.33536005020142	-0.105512730777264	0.196344435214996	0.0914089754223824
-6.41356420516968	-8.47394466400146	-6.31383085250854	-0.105580657720566	0.196361064910889	0.0914749503135681
-6.40842056274414	-8.48494720458984	-6.32354354858398	-0.105664327740669	0.196462109684944	0.0915775969624519
-6.40234708786011	-8.48126220703125	-6.33353090286255	-0.10544840991497	0.196285545825958	0.0914132446050644
-6.40492153167725	-8.47398853302002	-6.31330823898315	-0.105408005416393	0.196313172578812	0.0914293527603149
-6.40408229827881	-8.48301601409912	-6.32016468048096	-0.105442129075527	0.196445763111115	0.0916023328900337
-6.40025806427002	-8.47891998291016	-6.33248376846313	-0.105297029018402	0.196342185139656	0.0913764610886574
-6.39650297164917	-8.47290515899658	-6.31817817687988	-0.105356112122536	0.196205168962479	0.0914588943123817
-6.39341688156128	-8.47757148742676	-6.31715774536133	-0.105312786996365	0.196294054389	0.091575101017952
-6.3887825012207	-8.47748374938965	-6.33877038955688	-0.105217546224594	0.196241304278374	0.0913562327623367
-6.39310121536255	-8.4736213684082	-6.31273412704468	-0.105203352868557	0.196258440613747	0.0914881005883217
-6.38629293441772	-8.48040008544922	-6.31518077850342	-0.105247519910336	0.196413710713387	0.0915120467543602
-6.38365507125854	-8.4810848236084	-6.3332257270813	-0.105089001357555	0.196155682206154	0.0914485678076744
-6.3808422088623	-8.47001934051514	-6.31406450271606	-0.104983888566494	0.196086794137955	0.091471292078495
-6.38267183303833	-8.48199558258057	-6.31140804290771	-0.105058878660202	0.196373626589775	0.091602049767971
-6.38390254974365	-8.48401737213135	-6.33220911026001	-0.104943804442883	0.196224421262741	0.0914517194032669
-6.37671136856079	-8.47476959228516	-6.32241201400757	-0.104935459792614	0.196108892560005	0.0914773568511009
-6.37967348098755	-8.47601318359375	-6.31024503707886	-0.104828141629696	0.196227744221687	0.0916316285729408
-6.37909507751465	-8.48422145843506	-6.33846044540405	-0.104846358299255	0.196281000971794	0.0915225744247437
-6.37813663482666	-8.47738933563232	-6.33146715164185	-0.104791522026062	0.196238249540329	0.0914494693279266
-6.38142919540405	-8.47651672363281	-6.317138671875	-0.104790836572647	0.196258947253227	0.0915880650281906
-6.3779354095459	-8.48792171478271	-6.33070468902588	-0.104931339621544	0.196380391716957	0.0916243642568588
-6.37787485122681	-8.4793176651001	-6.34274625778198	-0.104740358889103	0.19621242582798	0.091511495411396
-6.37294006347656	-8.47772693634033	-6.3259334564209	-0.10471024364233	0.196273565292358	0.0915289521217346
-6.38130235671997	-8.48888969421387	-6.32726383209229	-0.104804880917072	0.196523666381836	0.091654047369957
-6.37537288665771	-8.48412990570068	-6.34768199920654	-0.104738615453243	0.19633936882019	0.0914422869682312
-6.37018632888794	-8.47961330413818	-6.3351411819458	-0.104701079428196	0.196370705962181	0.0915193483233452
-6.37542629241943	-8.48523139953613	-6.32406330108643	-0.104689322412014	0.19644233584404	0.0916831940412521
-6.3684868812561	-8.48636531829834	-6.3439826965332	-0.104712016880512	0.196502268314362	0.0915318876504898
-6.37123680114746	-8.479172706604	-6.33787298202515	-0.104662649333477	0.196546956896782	0.0915536507964134
-6.37331295013428	-8.48478698730469	-6.32590484619141	-0.104817561805248	0.196642130613327	0.09166219830513
-6.36696767807007	-8.48985290527344	-6.34129905700684	-0.104860782623291	0.196711033582687	0.0916305556893349
-6.36528825759888	-8.47917366027832	-6.34793329238892	-0.104650504887104	0.196530446410179	0.0914560928940773
-6.37223720550537	-8.47957038879395	-6.31895971298218	-0.10475067794323	0.196744382381439	0.0916875153779984
-6.36825561523438	-8.48648262023926	-6.33408308029175	-0.104797303676605	0.19686470925808	0.091637559235096
-6.36422348022461	-8.48120403289795	-6.34558248519897	-0.104769788682461	0.196696773171425	0.0915016904473305
-6.36912727355957	-8.47865200042725	-6.3159031867981	-0.104857131838799	0.196785256266594	0.0917046293616295
-6.36481904983521	-8.47972869873047	-6.33367204666138	-0.104871332645416	0.196862533688545	0.0917071029543877
-6.3639965057373	-8.47611999511719	-6.33555793762207	-0.104894697666168	0.196791231632233	0.0916233733296394
-6.36954736709595	-8.4715633392334	-6.30997323989868	-0.105010636150837	0.19689279794693	0.0918007418513298
-6.36236715316772	-8.47726535797119	-6.3242564201355	-0.105072624981403	0.196935087442398	0.0917921736836433
-6.36059093475342	-8.47018814086914	-6.32406568527222	-0.10496973246336	0.196675151586533	0.0916599407792091
-6.36297225952148	-8.46754360198975	-6.31131172180176	-0.105147659778595	0.196937143802643	0.0917858555912972
-6.36166429519653	-8.47272491455078	-6.31727170944214	-0.105076141655445	0.196988612413406	0.0917929634451866
-6.35712385177612	-8.46427154541016	-6.3121657371521	-0.105214320123196	0.196794614195824	0.0917023420333862
-6.35970067977905	-8.46178817749023	-6.30392026901245	-0.105199582874775	0.1969975233078	0.0919517651200294
-6.35392999649048	-8.46577644348145	-6.32717132568359	-0.105192266404629	0.197045415639877	0.0916717872023582
-6.35870742797852	-8.45470333099365	-6.30833053588867	-0.105217777192593	0.197045549750328	0.0917669534683228
-6.35617399215698	-8.46237564086914	-6.30431604385376	-0.105319142341614	0.197200402617455	0.091895766556263
-6.35247087478638	-8.46329689025879	-6.31642961502075	-0.105282999575138	0.197163984179497	0.0918494015932083
-6.3472204208374	-8.44956970214844	-6.3139533996582	-0.105124942958355	0.197091653943062	0.0918050333857536
-6.34769201278687	-8.45303440093994	-6.30628967285156	-0.105190642178059	0.197392389178276	0.0919735059142113
-6.35075616836548	-8.4574556350708	-6.32530498504639	-0.105170384049416	0.197353228926659	0.0919166728854179
-6.34446907043457	-8.44696807861328	-6.31845092773438	-0.105146855115891	0.197291150689125	0.0918243825435638
-6.34253406524658	-8.45001888275146	-6.30222749710083	-0.105160318315029	0.197355479001999	0.0920961946249008
-6.3380446434021	-8.45292091369629	-6.32634973526001	-0.105155736207962	0.197540253400803	0.0919539630413055
-6.33781909942627	-8.44621181488037	-6.32665348052979	-0.105134293437004	0.197416931390762	0.0918404012918472
-6.34257507324219	-8.44186782836914	-6.30702877044678	-0.105075009167194	0.197530090808868	0.0919978991150856
-6.33750343322754	-8.45298004150391	-6.32058000564575	-0.105248369276524	0.197679981589317	0.0920397862792015
-6.33171701431274	-8.4430570602417	-6.32036781311035	-0.105104707181454	0.197428554296494	0.0918640717864037
-6.3302845954895	-8.43882751464844	-6.32051086425781	-0.104948371648788	0.197511479258537	0.091921329498291
-6.3358039855957	-8.45265102386475	-6.30869245529175	-0.105174772441387	0.197723433375359	0.0920329540967941
-6.33003711700439	-8.44096851348877	-6.31784152984619	-0.105018801987171	0.197458550333977	0.0917646959424019
-6.32883262634277	-8.4367151260376	-6.30629205703735	-0.10501978546381	0.197531923651695	0.0919931381940842
-6.3279709815979	-8.44559860229492	-6.30540990829468	-0.105133451521397	0.197617784142494	0.0919798314571381
-6.3215217590332	-8.44034385681152	-6.32683277130127	-0.10493466258049	0.197550147771835	0.0917370170354843
-6.32712125778198	-8.43702220916748	-6.30486392974854	-0.104972220957279	0.19759938120842	0.0918046683073044
-6.32862520217896	-8.44768142700195	-6.30283689498901	-0.105103775858879	0.19769723713398	0.0917859524488449
-6.32047653198242	-8.44149875640869	-6.32124519348145	-0.104983650147915	0.197464972734451	0.0917311310768127
-6.32201671600342	-8.43595314025879	-6.29961252212524	-0.104935325682163	0.197481468319893	0.0916701927781105
-6.32624197006226	-8.44668960571289	-6.28922414779663	-0.105041466653347	0.197673141956329	0.0918077453970909
-6.32336044311523	-8.4470157623291	-6.30956649780273	-0.105035275220871	0.197580084204674	0.0916682258248329
-6.31757593154907	-8.44142723083496	-6.30246591567993	-0.105028994381428	0.19745922088623	0.0915239974856377
-6.32385587692261	-8.44237327575684	-6.27970266342163	-0.105030611157417	0.197455108165741	0.0916787087917328
-6.31680393218994	-8.44790935516357	-6.30578756332397	-0.104997798800468	0.197499081492424	0.091537781059742
-6.32024478912354	-8.44530773162842	-6.29120397567749	-0.105031259357929	0.197391465306282	0.091387614607811
-6.32588958740234	-8.44497013092041	-6.26412582397461	-0.105178967118263	0.197379723191261	0.0914961099624634
-6.32226991653442	-8.45295906066895	-6.28191137313843	-0.105248302221298	0.197403118014336	0.091521367430687
-6.31998491287231	-8.44274234771729	-6.28519868850708	-0.105068147182465	0.197136744856834	0.0912793725728989
-6.32339668273926	-8.44397354125977	-6.2702956199646	-0.105198830366135	0.197274148464203	0.0913972407579422
-6.31998682022095	-8.4474630355835	-6.2751030921936	-0.105207584798336	0.197246178984642	0.0913025960326195
-6.31694030761719	-8.44024276733398	-6.26431941986084	-0.105269275605679	0.196968823671341	0.0911623761057854
-6.31959772109985	-8.44058704376221	-6.24938726425171	-0.105308897793293	0.197049334645271	0.0913960114121437
-6.31465435028076	-8.44514751434326	-6.268141746521	-0.105325423181057	0.197034135460854	0.0910949110984802
-6.32111024856567	-8.43938541412354	-6.24666452407837	-0.105372354388237	0.196907669305801	0.0911561399698257
-6.31515741348267	-8.44891357421875	-6.24327039718628	-0.105455577373505	0.197036772966385	0.0911601111292839
-6.31500959396362	-8.4413423538208	-6.2562108039856	-0.105279147624969	0.196793049573898	0.0910006761550903
-6.31189918518066	-8.43850231170654	-6.23908853530884	-0.105369485914707	0.196853801608086	0.0910089761018753
-6.31590986251831	-8.44826030731201	-6.24098491668701	-0.105345919728279	0.197030425071716	0.0910123810172081
-6.31118440628052	-8.44818782806396	-6.2527117729187	-0.105325669050217	0.196782290935516	0.0908054783940315
-6.30873441696167	-8.43955135345459	-6.23094463348389	-0.105405077338219	0.196817845106125	0.0908499881625175
-6.31083631515503	-8.44972991943359	-6.2413067817688	-0.105325758457184	0.196861907839775	0.0908289775252342
-6.30621480941772	-8.45086193084717	-6.24902296066284	-0.105386555194855	0.196804583072662	0.0906485095620155
-6.30839109420776	-8.44844245910645	-6.22207498550415	-0.105394177138805	0.196800649166107	0.0906464457511902
-6.30409383773804	-8.46217250823975	-6.23288345336914	-0.105498343706131	0.196829184889793	0.0906777456402779
-6.30207443237305	-8.45800495147705	-6.24121856689453	-0.105408787727356	0.196618288755417	0.0905168429017067
-6.29940748214722	-8.45328521728516	-6.22434425354004	-0.105326846241951	0.196608573198318	0.0904777571558952
-6.30314970016479	-8.46738719940186	-6.21698093414307	-0.105411760509014	0.196745589375496	0.0905727595090866
-6.3048267364502	-8.46656036376953	-6.23213291168213	-0.105473220348358	0.196591079235077	0.0904050394892693
-6.2975754737854	-8.46375846862793	-6.22859001159668	-0.10545165091753	0.196437910199165	0.0903162509202957
-6.30181694030762	-8.46710681915283	-6.20600461959839	-0.105445705354214	0.196420460939407	0.0904960408806801
-6.29706525802612	-8.47334289550781	-6.22782039642334	-0.10548035800457	0.196465447545052	0.0902660712599754
-6.2960467338562	-8.46887874603271	-6.2226390838623	-0.105446927249432	0.196376651525497	0.090240977704525
-6.29947900772095	-8.47435665130615	-6.20495367050171	-0.105600923299789	0.196467965841293	0.090291827917099
-6.29209280014038	-8.47721481323242	-6.22190093994141	-0.105522066354752	0.196380600333214	0.0901926159858704
-6.2915301322937	-8.46942520141602	-6.21791505813599	-0.105348713696003	0.196240246295929	0.0900440365076065
-6.29795265197754	-8.47639083862305	-6.20237827301025	-0.105491444468498	0.196461349725723	0.0901914983987808
-6.29052066802979	-8.47863960266113	-6.22600936889648	-0.105462111532688	0.196455806493759	0.0900153070688248
-6.29225540161133	-8.47541427612305	-6.21025323867798	-0.105510413646698	0.196323111653328	0.089966744184494
-6.29322624206543	-8.47877979278564	-6.21217966079712	-0.105455182492733	0.196447610855103	0.0900979936122894
-6.28413677215576	-8.4805154800415	-6.23931980133057	-0.105479098856449	0.196436315774918	0.0898449197411537
-6.29129028320313	-8.47634410858154	-6.2154746055603	-0.1054497808218	0.196419790387154	0.0899229198694229
-6.29076957702637	-8.48470115661621	-6.21517086029053	-0.105591215193272	0.196571424603462	0.0899345353245735
-6.28609800338745	-8.48407173156738	-6.23553466796875	-0.105388037860394	0.196401983499527	0.0897861793637276
-6.28672647476196	-8.4744176864624	-6.22334861755371	-0.105362884700298	0.196395948529243	0.0897560119628906
-6.29146242141724	-8.48414516448975	-6.21902847290039	-0.105411864817142	0.196639448404312	0.0898723527789116
-6.28976583480835	-8.48836612701416	-6.23943662643433	-0.105307541787624	0.196512937545776	0.0896841734647751
-6.29146194458008	-8.48034763336182	-6.22880506515503	-0.105484992265701	0.196489065885544	0.0897781103849411
-6.29173994064331	-8.48437309265137	-6.2300877571106	-0.105348877608776	0.196591556072235	0.0897973701357841
-6.29315662384033	-8.48198986053467	-6.24252510070801	-0.105357639491558	0.196602717041969	0.0896145328879356
-6.29714345932007	-8.47815132141113	-6.22208166122437	-0.10537177324295	0.196672022342682	0.0896991565823555
-6.29423666000366	-8.48630905151367	-6.23815870285034	-0.105412051081657	0.196796000003815	0.0897171944379807
-6.29832649230957	-8.47511959075928	-6.25184631347656	-0.105293616652489	0.196645110845566	0.0895949527621269
-6.29446935653687	-8.47390079498291	-6.23254632949829	-0.105314299464226	0.196801319718361	0.0896536558866501
-6.29874610900879	-8.48023796081543	-6.24533939361572	-0.105341538786888	0.196955814957619	0.089681513607502
-6.29561376571655	-8.47088432312012	-6.24880647659302	-0.105361491441727	0.19671855866909	0.0894920080900192
-6.29609060287476	-8.46726131439209	-6.23130178451538	-0.105328999459744	0.19680680334568	0.0896861776709557
-6.29943895339966	-8.47175216674805	-6.25690269470215	-0.105363205075264	0.197060734033585	0.0895846337080002
-6.29765796661377	-8.46456527709961	-6.26089143753052	-0.105354890227318	0.196899145841599	0.0894530415534973
-6.29951858520508	-8.45792007446289	-6.24080944061279	-0.105352506041527	0.197036996483803	0.0894850865006447
-6.30182981491089	-8.46974945068359	-6.25106573104858	-0.105496026575565	0.19719685614109	0.089523509144783
-6.29725790023804	-8.45846080780029	-6.25959444046021	-0.105335533618927	0.197038158774376	0.089377723634243
-6.29940986633301	-8.45099449157715	-6.2507209777832	-0.105304136872292	0.197169780731201	0.089371033012867
-6.30350971221924	-8.46106338500977	-6.25097513198853	-0.105467714369297	0.197401165962219	0.0895177498459816
-6.30057001113892	-8.45627880096436	-6.26645374298096	-0.105437330901623	0.197268724441528	0.0892570242285728
-6.29976177215576	-8.44756126403809	-6.25414609909058	-0.105386883020401	0.197286948561668	0.0893402323126793
-6.30517339706421	-8.45100975036621	-6.24475955963135	-0.105449222028255	0.197431057691574	0.0894870087504387
-6.29994440078735	-8.45285987854004	-6.26845741271973	-0.105466090142727	0.19741678237915	0.0892092362046242
-6.30055570602417	-8.4424524307251	-6.26894044876099	-0.105394005775452	0.197427436709404	0.0891828387975693
-6.30679607391357	-8.44361877441406	-6.24804973602295	-0.105510845780373	0.197534844279289	0.0892809480428696
-6.30266380310059	-8.45115852355957	-6.25861406326294	-0.105624325573444	0.197567343711853	0.0892447680234909
-6.30017805099487	-8.43735980987549	-6.27354574203491	-0.105396896600723	0.1974256336689	0.0891654938459396
-6.30225038528442	-8.43634414672852	-6.25482368469238	-0.105504855513573	0.19758029282093	0.0891484692692757
-6.30388069152832	-8.44396114349365	-6.25579071044922	-0.105555206537247	0.197701305150986	0.0892231538891792
-6.30028581619263	-8.44033718109131	-6.27372312545776	-0.105548799037933	0.197514817118645	0.0890357866883278
-6.30179262161255	-8.43330669403076	-6.24850559234619	-0.105504363775253	0.197613522410393	0.0891102403402328
-6.29754161834717	-8.43870830535889	-6.27058267593384	-0.105502285063267	0.197618141770363	0.0890501439571381
-6.296959400177	-8.43359375	-6.26450395584106	-0.10546388477087	0.197642385959625	0.0888809114694595
-6.30173349380493	-8.43445014953613	-6.24646329879761	-0.105600163340569	0.197614565491676	0.0889516398310661
-6.2968544960022	-8.43626403808594	-6.26219940185547	-0.105591721832752	0.197688341140747	0.0888809487223625
-6.29549837112427	-8.42728233337402	-6.25483083724976	-0.105421021580696	0.197493001818657	0.0887322202324867
-6.30153608322144	-8.43310260772705	-6.24415302276611	-0.105597198009491	0.197746813297272	0.0889211967587471
-6.29625463485718	-8.43315124511719	-6.25875806808472	-0.105472266674042	0.197636932134628	0.0886942893266678
-6.29565668106079	-8.429123878479	-6.23863363265991	-0.105568215250969	0.19744998216629	0.0887306705117226
-6.29619550704956	-8.43397235870361	-6.24227523803711	-0.105561479926109	0.197605296969414	0.088805116713047
-6.29384136199951	-8.43199062347412	-6.25001621246338	-0.105500474572182	0.197469741106033	0.0885483920574188
-6.30085945129395	-8.42634582519531	-6.22316217422485	-0.105520620942116	0.197389483451843	0.0886357724666595
-6.29619836807251	-8.43574810028076	-6.23131227493286	-0.105633251368999	0.19754758477211	0.0886086747050285
-6.29610967636108	-8.43419742584229	-6.23727989196777	-0.105485856533051	0.197198316454887	0.0884605497121811
-6.29647636413574	-8.42763710021973	-6.21850347518921	-0.105493269860744	0.197270467877388	0.0884924307465553
-6.3042311668396	-8.43901634216309	-6.21704339981079	-0.105479307472706	0.197411999106407	0.0885479599237442
-6.30138206481934	-8.43771362304688	-6.22655487060547	-0.105551585555077	0.197095364332199	0.0883454903960228
-6.30210399627686	-8.43032646179199	-6.20682621002197	-0.105559699237347	0.197146713733673	0.0884639993309975
-6.30722045898438	-8.43648338317871	-6.21268081665039	-0.105477802455425	0.197140976786613	0.0884867683053017
-6.3025598526001	-8.44095134735107	-6.21954774856567	-0.105526141822338	0.197026580572128	0.0882719531655312
-6.30950736999512	-8.43399524688721	-6.19527673721313	-0.105390317738056	0.196974083781242	0.0882987529039383
-6.30581045150757	-8.44837665557861	-6.19872331619263	-0.10557995736599	0.196967929601669	0.0883315280079842
-6.30788612365723	-8.43719482421875	-6.20464468002319	-0.105386272072792	0.196762561798096	0.0881712511181831
-6.30470132827759	-8.43459987640381	-6.18727970123291	-0.105313129723072	0.1967693567276	0.0881492048501968
-6.31117057800293	-8.44871234893799	-6.19182538986206	-0.105424150824547	0.196925014257431	0.0882506594061852
-6.30800867080688	-8.44418334960938	-6.20380401611328	-0.105337202548981	0.196713805198669	0.0879296660423279
-6.30856227874756	-8.44665813446045	-6.17550086975098	-0.105300724506378	0.196700796484947	0.0881349891424179
-6.30822801589966	-8.45417881011963	-6.19241046905518	-0.105311438441277	0.196648746728897	0.0880274102091789
-6.30584335327148	-8.45083618164063	-6.19239902496338	-0.105215914547443	0.196601808071136	0.0878415405750275
-6.31526613235474	-8.45292091369629	-6.17343521118164	-0.105238273739815	0.196673154830933	0.0879612043499947
-6.30845499038696	-8.46127223968506	-6.18457555770874	-0.105280943214893	0.196637228131294	0.0878838002681732
-6.30812406539917	-8.45315837860107	-6.19198608398438	-0.105056211352348	0.196431234478951	0.0877353847026825
-6.31831073760986	-8.46299839019775	-6.16290712356567	-0.105182163417339	0.196578592061996	0.0878732278943062
-6.31606435775757	-8.4695930480957	-6.18867921829224	-0.105133585631847	0.19652147591114	0.0877692922949791
-6.31444120407104	-8.46445751190186	-6.18028450012207	-0.105087533593178	0.196303173899651	0.0876206457614899
-6.3226375579834	-8.46938323974609	-6.16779279708862	-0.105131238698959	0.196362674236298	0.0878307819366455
-6.31415510177612	-8.47225379943848	-6.19070625305176	-0.105032928287983	0.196344718337059	0.0875952616333961
-6.32356452941895	-8.46981334686279	-6.16731071472168	-0.105011381208897	0.196201160550117	0.0876221284270287
-6.3254451751709	-8.47842407226563	-6.16423749923706	-0.10524183511734	0.196437582373619	0.0876897349953651
-6.32120370864868	-8.48459815979004	-6.18718242645264	-0.105145417153835	0.196229413151741	0.0875352621078491
-6.32362270355225	-8.47459697723389	-6.17539596557617	-0.10503152012825	0.19606639444828	0.087424211204052
-6.32626581192017	-8.48126220703125	-6.17020130157471	-0.105146519839764	0.196270987391472	0.0875830128788948
-6.32479190826416	-8.48587131500244	-6.18475866317749	-0.105037972331047	0.196156695485115	0.0874465256929398
-6.32416963577271	-8.48201751708984	-6.17765188217163	-0.105080373585224	0.195956408977509	0.0873745009303093
-6.32585096359253	-8.4826488494873	-6.16752529144287	-0.105082422494888	0.196017563343048	0.0875635594129562
-6.32373714447021	-8.48648738861084	-6.19095849990845	-0.105093128979206	0.195949301123619	0.0872745886445045
-6.32777404785156	-8.4776439666748	-6.1685094833374	-0.105121791362762	0.195879995822906	0.08733319491148
-6.32574462890625	-8.48975849151611	-6.1677565574646	-0.10518978536129	0.196040421724319	0.0873754620552063
-6.32324981689453	-8.49044895172119	-6.18591165542603	-0.105117417871952	0.195893436670303	0.0873179510235786
-6.32417869567871	-8.48112678527832	-6.18742036819458	-0.105017282068729	0.195765718817711	0.0871756225824356
-6.32213306427002	-8.48614120483398	-6.16960382461548	-0.105093136429787	0.196029394865036	0.0872544720768929
-6.32612705230713	-8.49514198303223	-6.19127988815308	-0.10508269071579	0.196066960692406	0.0872015878558159
-6.32054138183594	-8.48874187469482	-6.18739748001099	-0.105116739869118	0.195828303694725	0.0870495513081551
-6.32345867156982	-8.49020385742188	-6.17467021942139	-0.105117544531822	0.195990100502968	0.0872260108590126
-6.32138872146606	-8.49755764007568	-6.20254993438721	-0.105138495564461	0.196079254150391	0.0870654210448265
-6.3223934173584	-8.48800563812256	-6.18687963485718	-0.105095431208611	0.195972144603729	0.0869344472885132
-6.32633066177368	-8.48908233642578	-6.17766237258911	-0.105117596685886	0.196017429232597	0.0870372205972672
-6.32358074188232	-8.49947547912598	-6.18863010406494	-0.105318866670132	0.196071609854698	0.0870724320411682
-6.31976413726807	-8.48796463012695	-6.19654035568237	-0.105125844478607	0.19585382938385	0.0869330987334251
-6.32212734222412	-8.48756408691406	-6.18383359909058	-0.105180762708187	0.195998087525368	0.0870920717716217
-6.32510471343994	-8.49675559997559	-6.18245697021484	-0.105284735560417	0.196041569113731	0.0870978683233261
-6.32080078125	-8.48430156707764	-6.19330406188965	-0.105230547487736	0.195857271552086	0.086922362446785
-6.32392120361328	-8.48195171356201	-6.16612958908081	-0.105344384908676	0.196010112762451	0.0871651917695999
-6.32181978225708	-8.48725605010986	-6.18139123916626	-0.105371810495853	0.196009024977684	0.0870383605360985
-6.31446027755737	-8.48166656494141	-6.18854188919067	-0.105384051799774	0.19591611623764	0.08696099370718
-6.32353115081787	-8.47841548919678	-6.16326236724854	-0.105438873171806	0.19600684940815	0.087053194642067
-6.31865406036377	-8.48355865478516	-6.16972684860229	-0.105521008372307	0.196063548326492	0.0871029645204544
-6.31353187561035	-8.47097873687744	-6.1849045753479	-0.105304211378098	0.195873647928238	0.0870113670825958
-6.31650924682617	-8.47116565704346	-6.16009616851807	-0.105409450829029	0.19608773291111	0.0870350301265717
-6.31452798843384	-8.47846221923828	-6.17420339584351	-0.105461813509464	0.196103200316429	0.0870976969599724
-6.30820751190186	-8.47033977508545	-6.18029308319092	-0.105463154613972	0.195935502648354	0.0868848785758018
-6.3100118637085	-8.46541786193848	-6.1535849571228	-0.105423346161842	0.196058854460716	0.0870861113071442
-6.30607318878174	-8.47127151489258	-6.17853927612305	-0.105366185307503	0.196092620491982	0.0869732052087784
-6.30516386032104	-8.46910953521729	-6.1712474822998	-0.105359464883804	0.196177199482918	0.0868486538529396
-6.31013202667236	-8.46589946746826	-6.15839576721191	-0.105419114232063	0.196275055408478	0.0869670063257217
-6.30300807952881	-8.4758186340332	-6.17058372497559	-0.105519905686378	0.196418017148972	0.0869928896427155
-6.30008792877197	-8.4670467376709	-6.18216753005981	-0.105268679559231	0.196230962872505	0.0868117138743401
-6.30424451828003	-8.46582508087158	-6.16535472869873	-0.105309754610062	0.196328788995743	0.0868389084935188
-6.30417680740356	-8.47011375427246	-6.1701512336731	-0.105351701378822	0.196509465575218	0.0869941115379334
-6.30116748809814	-8.46489143371582	-6.1790623664856	-0.105316579341888	0.196408569812775	0.0866874307394028
-6.30366516113281	-8.46567821502686	-6.15894794464111	-0.105385206639767	0.196379527449608	0.0869497060775757
-6.30231380462646	-8.47031688690186	-6.1792893409729	-0.105327114462852	0.196564733982086	0.0868989229202271
-6.29997539520264	-8.46673011779785	-6.17882061004639	-0.105318374931812	0.196455597877502	0.086689181625843
-6.30534315109253	-8.46271228790283	-6.15691947937012	-0.105348706245422	0.196555972099304	0.086883507668972
-6.2977466583252	-8.47057819366455	-6.16965961456299	-0.105401538312435	0.196628659963608	0.0868875905871391
-6.29978179931641	-8.46511459350586	-6.17272472381592	-0.105296447873116	0.196421146392822	0.0868169143795967
-6.29927110671997	-8.45722103118896	-6.1596360206604	-0.105269178748131	0.196426197886467	0.0868120640516281
-6.30030107498169	-8.46228408813477	-6.14965438842773	-0.105364739894867	0.196665152907372	0.0869109183549881
-6.30063629150391	-8.46523475646973	-6.16140985488892	-0.105352841317654	0.196623146533966	0.0868887603282928
-6.29747438430786	-8.456862449646	-6.15678405761719	-0.105445668101311	0.19647878408432	0.086764432489872
-6.29796123504639	-8.45457744598389	-6.14092063903809	-0.105411238968372	0.196590200066566	0.0869931876659393
-6.29614591598511	-8.45978164672852	-6.16153335571289	-0.105398520827293	0.196640700101852	0.0868835970759392
-6.29526472091675	-8.45016574859619	-6.15326833724976	-0.105447478592396	0.196574524044991	0.0867717713117599
-6.29849433898926	-8.45077228546143	-6.14253425598145	-0.105500735342503	0.196597635746002	0.0868871882557869
-6.29438591003418	-8.46002960205078	-6.15145874023438	-0.1056147813797	0.196737438440323	0.0869233682751656
-6.29494142532349	-8.44326019287109	-6.15769386291504	-0.105427861213684	0.196538105607033	0.0867742598056793
-6.29466342926025	-8.44761943817139	-6.1411190032959	-0.105419017374516	0.196748644113541	0.086941584944725
-6.29714202880859	-8.4514045715332	-6.15190172195435	-0.105566620826721	0.196713387966156	0.0868670120835304
-6.29280471801758	-8.43955516815186	-6.15153503417969	-0.105458155274391	0.196624219417572	0.0867796614766121
-6.29933834075928	-8.44234275817871	-6.13631582260132	-0.105451211333275	0.196696132421494	0.087026946246624
-6.29936170578003	-8.4457483291626	-6.15841817855835	-0.105498492717743	0.196787908673286	0.0868803039193153
-6.30264139175415	-8.43875598907471	-6.15074253082275	-0.105348646640778	0.196705281734467	0.0868659168481827
-6.30878162384033	-8.44371223449707	-6.13977479934692	-0.105506956577301	0.196784257888794	0.0869941413402557
-6.30369663238525	-8.44750499725342	-6.15889739990234	-0.105465419590473	0.196734935045242	0.086967907845974
-6.30687427520752	-8.43646240234375	-6.15372896194458	-0.105236239731312	0.196724519133568	0.0869313552975655
-6.31603384017944	-8.44715118408203	-6.14357471466064	-0.105379499495029	0.196979612112045	0.0871356427669525
-6.31097459793091	-8.44360160827637	-6.17141723632813	-0.105304233729839	0.196844235062599	0.0869491621851921
-6.31937074661255	-8.44338798522949	-6.14422178268433	-0.105295419692993	0.1967833340168	0.087063655257225
-6.31917476654053	-8.44532299041748	-6.15434885025024	-0.105248503386974	0.19694472849369	0.0871608108282089
-6.31534242630005	-8.45045757293701	-6.17454957962036	-0.105168834328651	0.196855023503304	0.0869573876261711
-6.32499408721924	-8.44838047027588	-6.14610528945923	-0.105122230947018	0.196847438812256	0.0870742499828339
-6.32274436950684	-8.4570894241333	-6.15669822692871	-0.105241350829601	0.196979343891144	0.0871302485466003
-6.32064580917358	-8.45798206329346	-6.17316961288452	-0.104999534785748	0.196807831525803	0.0869913026690483
-6.32318830490112	-8.45275688171387	-6.15624809265137	-0.105012431740761	0.196799010038376	0.0870451331138611
-6.32570123672485	-8.463059425354	-6.16063547134399	-0.104964263737202	0.196952313184738	0.0871377140283585
-6.32187271118164	-8.46184539794922	-6.16577911376953	-0.104907490313053	0.196756660938263	0.0869165509939194
-6.32630109786987	-8.45723628997803	-6.14712142944336	-0.104867830872536	0.196881920099258	0.0871473848819733
-6.32003974914551	-8.46774578094482	-6.1616849899292	-0.104693956673145	0.196878910064697	0.0870059505105019
-6.3205189704895	-8.46645736694336	-6.16023635864258	-0.104774862527847	0.196780055761337	0.0869390964508057
-6.32440233230591	-8.4665355682373	-6.14536142349243	-0.104709357023239	0.196806639432907	0.0870255082845688
-6.32116365432739	-8.48293590545654	-6.15416145324707	-0.104794710874557	0.196929425001144	0.0870724022388458
-6.32387018203735	-8.47438526153564	-6.16562366485596	-0.104572333395481	0.196723386645317	0.086906336247921
-6.31809616088867	-8.46896362304688	-6.14505624771118	-0.104463905096054	0.196825370192528	0.0869579017162323
-6.32145118713379	-8.48228454589844	-6.14401054382324	-0.104453407227993	0.196985557675362	0.0870394557714462
-6.32604503631592	-8.4841775894165	-6.16214036941528	-0.10437548905611	0.196820363402367	0.0869126170873642
-6.32258653640747	-8.47940921783447	-6.14113664627075	-0.104412332177162	0.196758389472961	0.0868609622120857
-6.32585716247559	-8.48423480987549	-6.15163564682007	-0.104333557188511	0.196877583861351	0.0869514346122742
-6.3242015838623	-8.48829460144043	-6.16189289093018	-0.1043356731534	0.196804121136665	0.0867614820599556
-6.32558822631836	-8.48324871063232	-6.14091157913208	-0.104176372289658	0.196760654449463	0.0867735520005226
-6.32957220077515	-8.4937105178833	-6.14556932449341	-0.104308880865574	0.196970194578171	0.0868408679962158
-6.32633018493652	-8.49414920806885	-6.15715217590332	-0.104223690927029	0.196835234761238	0.0867541581392288
-6.32394552230835	-8.48485374450684	-6.15211391448975	-0.104030646383762	0.196709021925926	0.0866448804736137
-6.33018636703491	-8.49984073638916	-6.14129304885864	-0.104186676442623	0.196967959403992	0.0868308842182159
-6.32643747329712	-8.50055885314941	-6.16041946411133	-0.104222968220711	0.196843579411507	0.0866155847907066
-6.32193899154663	-8.49097347259521	-6.14736461639404	-0.104111380875111	0.196709707379341	0.0865585207939148
-6.32583522796631	-8.49692249298096	-6.12834119796753	-0.104191146790981	0.196818619966507	0.0866876766085625
-6.3176417350769	-8.49897384643555	-6.15432548522949	-0.104279808700085	0.196739599108696	0.08645348995924
-6.31694841384888	-8.4897632598877	-6.13579320907593	-0.10419636964798	0.196671962738037	0.0864226594567299
-6.32330465316772	-8.49813175201416	-6.12478876113892	-0.104456640779972	0.196810305118561	0.0864516124129295
-6.31322193145752	-8.49910926818848	-6.14193964004517	-0.104428924620152	0.196650519967079	0.0863923504948616
-6.31668138504028	-8.48657131195068	-6.13040208816528	-0.104356229305267	0.196539342403412	0.0862428769469261
-6.31443548202515	-8.49371910095215	-6.11367607116699	-0.104512803256512	0.196726977825165	0.0864042565226555
-6.30952835083008	-8.49304008483887	-6.13447380065918	-0.104614682495594	0.196563526988029	0.0862153396010399
-6.30874586105347	-8.48505687713623	-6.11520671844482	-0.104614824056625	0.196565106511116	0.0861747190356255
-6.3094162940979	-8.48485946655273	-6.10758113861084	-0.104694820940495	0.196476131677628	0.0862370729446411
-6.30079507827759	-8.48626136779785	-6.12400388717651	-0.10468365252018	0.19652758538723	0.0860133543610573
-6.30926752090454	-8.47818756103516	-6.09120559692383	-0.104800552129745	0.196474060416222	0.086011104285717
-6.29982948303223	-8.48308181762695	-6.10494136810303	-0.104983977973461	0.196526557207108	0.0860503166913986
-6.29516649246216	-8.47617149353027	-6.11039543151855	-0.104866877198219	0.196475133299828	0.0858609154820442
-6.29540729522705	-8.46986484527588	-6.09026384353638	-0.104875415563583	0.196416139602661	0.0857956930994987
-6.29585456848145	-8.47645854949951	-6.09523820877075	-0.105024725198746	0.196588844060898	0.0858685523271561
-6.28861951828003	-8.47112846374512	-6.10445880889893	-0.105006344616413	0.196472242474556	0.0855247676372528
-6.29119825363159	-8.46923160552979	-6.08496189117432	-0.10512238740921	0.196460023522377	0.0856375470757484
-6.28272485733032	-8.46819305419922	-6.09928941726685	-0.105097867548466	0.196650430560112	0.0855700671672821
-6.28452682495117	-8.46653747558594	-6.0922679901123	-0.105112537741661	0.196487352252007	0.0853857323527336
-6.28659915924072	-8.46555137634277	-6.08503246307373	-0.105210952460766	0.19664840400219	0.0854253098368645
-6.27852010726929	-8.47429752349854	-6.096999168396	-0.105317667126656	0.19664141535759	0.0853306353092194
-6.27513742446899	-8.46261024475098	-6.08490991592407	-0.105313897132874	0.196633651852608	0.085281677544117
-6.27616310119629	-8.47226810455322	-6.08906602859497	-0.105412781238556	0.196793451905251	0.0853110924363136
-6.26750802993774	-8.47006034851074	-6.09720993041992	-0.1054407954216	0.196553617715836	0.0851011052727699
-6.26437902450562	-8.45697021484375	-6.07564163208008	-0.105553612112999	0.196575358510017	0.0852076709270477
-6.26328325271606	-8.46531391143799	-6.08477687835693	-0.105533696711063	0.196696102619171	0.0851507559418678
-6.25944900512695	-8.4564790725708	-6.08426237106323	-0.105646319687366	0.196608692407608	0.0849792063236237
-6.26256513595581	-8.45512104034424	-6.06469106674194	-0.105616256594658	0.196649059653282	0.0850599780678749
-6.25628042221069	-8.46463871002197	-6.07654905319214	-0.105839371681213	0.196781009435654	0.0850919857621193
-6.25075435638428	-8.4459056854248	-6.07186460494995	-0.105638809502125	0.1965521723032	0.0848872661590576
-6.25028371810913	-8.45508193969727	-6.06061220169067	-0.105845801532269	0.196804970502853	0.0850277170538902
-6.25010299682617	-8.45339679718018	-6.07709789276123	-0.105916313827038	0.19672329723835	0.0848365351557732
-6.24568462371826	-8.44890308380127	-6.06237840652466	-0.105802655220032	0.196711882948875	0.0848227441310883
-6.24909543991089	-8.45372581481934	-6.06691646575928	-0.105868175625801	0.196845501661301	0.0847885012626648
-6.24192047119141	-8.45134830474854	-6.08204650878906	-0.105834625661373	0.19681216776371	0.0846359580755234
-6.25220489501953	-8.44928932189941	-6.05845355987549	-0.105834491550922	0.196936547756195	0.0847490429878235
-6.24612903594971	-8.45981693267822	-6.07728910446167	-0.105965562164783	0.197052672505379	0.0847261846065521
-6.24551248550415	-8.44887542724609	-6.07946157455444	-0.105664536356926	0.196839675307274	0.0845867693424225
-6.25402355194092	-8.45892429351807	-6.06886863708496	-0.105883918702602	0.197075247764587	0.0847648754715919
-6.25032615661621	-8.4586353302002	-6.09362936019897	-0.105765171349049	0.197002321481705	0.0846068412065506
-6.25951385498047	-8.45864200592041	-6.07188558578491	-0.105811826884747	0.196955218911171	0.0847588032484055
-6.25935077667236	-8.46092700958252	-6.09196138381958	-0.105789020657539	0.197155892848969	0.0847432166337967
-6.2598991394043	-8.4618673324585	-6.10113716125488	-0.105727143585682	0.197113886475563	0.0846209973096848
-6.27450847625732	-8.46419334411621	-6.08504104614258	-0.105763912200928	0.197248861193657	0.0847635045647621
-6.26962375640869	-8.471022605896	-6.10311079025269	-0.105787299573421	0.197210222482681	0.084804005920887
-6.27521657943726	-8.46335124969482	-6.09960508346558	-0.105601966381073	0.197048559784889	0.0847234800457954
-6.2829966545105	-8.46607303619385	-6.10014295578003	-0.105635054409504	0.19732928276062	0.0849611908197403
-6.28614330291748	-8.46871948242188	-6.12476539611816	-0.105502754449844	0.197155490517616	0.0849903002381325
-6.29472827911377	-8.46473407745361	-6.11107158660889	-0.105531960725784	0.19713120162487	0.0854477733373642
-6.30143213272095	-8.47252559661865	-6.13210678100586	-0.105343766510487	0.197130620479584	0.0856804400682449
-6.3078556060791	-8.47044658660889	-6.13427400588989	-0.105330280959606	0.197190582752228	0.0856165513396263
-6.31603050231934	-8.46762275695801	-6.12531757354736	-0.105332523584366	0.197257936000824	0.085702583193779
-6.31177091598511	-8.48026084899902	-6.14168882369995	-0.105336971580982	0.197322800755501	0.0856416895985603
-6.31084966659546	-8.46897792816162	-6.14205503463745	-0.105174914002419	0.19714617729187	0.0854843929409981
-6.30695581436157	-8.47322273254395	-6.13057899475098	-0.105201415717602	0.197357639670372	0.0855271592736244
-6.31318235397339	-8.48062324523926	-6.14515590667725	-0.10515695810318	0.197439059615135	0.08552186191082
-6.30507135391235	-8.47298526763916	-6.14025592803955	-0.105149425566196	0.197293058037758	0.0853873267769814
-6.3061900138855	-8.47552108764648	-6.13100910186768	-0.105020344257355	0.197575643658638	0.0855947583913803
-6.30354690551758	-8.47542762756348	-6.15520858764648	-0.10498870164156	0.197660773992538	0.0854444950819016
-6.30500650405884	-8.46920585632324	-6.13439750671387	-0.104892864823341	0.197597026824951	0.0854668840765953
-6.304358959198	-8.47695159912109	-6.14195108413696	-0.104975715279579	0.197793573141098	0.0855695754289627
-6.29738998413086	-8.47080516815186	-6.15088129043579	-0.104899235069752	0.197697371244431	0.0855013132095337
-6.29563331604004	-8.46410083770752	-6.1430459022522	-0.104745641350746	0.197796016931534	0.0854710713028908
-6.29745197296143	-8.4746732711792	-6.13901042938232	-0.104940198361874	0.197992503643036	0.0856289491057396
-6.2903790473938	-8.46975803375244	-6.15347528457642	-0.104922480881214	0.197767212986946	0.0853763595223427
-6.28912353515625	-8.46252250671387	-6.132643699646	-0.104892551898956	0.19785775244236	0.0855614691972733
-6.28964042663574	-8.46763801574707	-6.13573694229126	-0.104972891509533	0.197929561138153	0.0855112373828888
-6.2834324836731	-8.46168327331543	-6.14599609375	-0.104925207793713	0.197863414883614	0.0853728279471397
-6.2887282371521	-8.45679473876953	-6.12258815765381	-0.104996144771576	0.197903603315353	0.0855679512023926
-6.2807765007019	-8.4650297164917	-6.13456058502197	-0.105250217020512	0.198046460747719	0.0855227783322334
-6.27373600006104	-8.45158767700195	-6.13726043701172	-0.104950211942196	0.197794005274773	0.0854151695966721
-6.27728414535522	-8.45301914215088	-6.12176656723022	-0.105100966989994	0.197973310947418	0.0854689925909042
-6.27447700500488	-8.45791816711426	-6.1378026008606	-0.105207987129688	0.198027461767197	0.0855278372764587
-6.26842212677002	-8.45031547546387	-6.12790107727051	-0.105297245085239	0.197846502065659	0.0853731334209442
-6.26937055587769	-8.44662666320801	-6.11229228973389	-0.105287916958332	0.197865262627602	0.0855805650353432
-6.26036930084229	-8.44789409637451	-6.1256217956543	-0.10531547665596	0.197914704680443	0.0854155868291855
-6.26454734802246	-8.43782615661621	-6.10333776473999	-0.105283975601196	0.197957962751389	0.0853818506002426
-6.25736522674561	-8.44602489471436	-6.11814260482788	-0.105508491396904	0.198035836219788	0.085487425327301
-6.2544322013855	-8.43780040740967	-6.12048578262329	-0.105373375117779	0.197820886969566	0.0852560698986053
-6.26149940490723	-8.4393949508667	-6.10384130477905	-0.105385832488537	0.198048114776611	0.0854193270206451
-6.25482606887817	-8.44129371643066	-6.11863088607788	-0.105351194739342	0.198066487908363	0.0852952376008034
-6.25572776794434	-8.43763828277588	-6.10616779327393	-0.10537289083004	0.197886288166046	0.0852210223674774
-6.2567777633667	-8.43976211547852	-6.11014318466187	-0.105424322187901	0.198106452822685	0.0853547751903534
-6.25499057769775	-8.43910980224609	-6.13210725784302	-0.105377428233624	0.198166832327843	0.0851244851946831
-6.26156330108643	-8.4389591217041	-6.1035418510437	-0.105427779257298	0.198144674301147	0.0852801576256752
-6.25713491439819	-8.4473123550415	-6.11907339096069	-0.105439811944962	0.198289647698402	0.0852520689368248
-6.25874185562134	-8.44050121307373	-6.13000726699829	-0.105291143059731	0.198056817054749	0.0851067528128624
-6.26039838790894	-8.43985939025879	-6.1100869178772	-0.105333663523197	0.198254898190498	0.0852284505963326
-6.26462888717651	-8.45150184631348	-6.12163829803467	-0.105325102806091	0.198255345225334	0.0851960033178329
-6.2640814781189	-8.44180297851563	-6.11935091018677	-0.105366602540016	0.198121890425682	0.0851049274206162
-6.26941442489624	-8.44675540924072	-6.11541271209717	-0.105290107429028	0.198192551732063	0.0852591320872307
-6.2687349319458	-8.45199203491211	-6.13204336166382	-0.105289831757545	0.198234289884567	0.0850617289543152
-6.27412796020508	-8.44555377960205	-6.11431217193604	-0.105278685688972	0.19809652864933	0.0850994512438774
-6.2755298614502	-8.4556303024292	-6.10958242416382	-0.10534829646349	0.198210448026657	0.0852382704615593
-6.2743034362793	-8.46025371551514	-6.12090682983398	-0.105367325246334	0.19811637699604	0.0851994156837463
-6.27431535720825	-8.44907188415527	-6.11546087265015	-0.10516244918108	0.197934091091156	0.0850893631577492
-6.27762174606323	-8.45918655395508	-6.10232019424438	-0.105250880122185	0.198184311389923	0.0852256640791893
-6.28007936477661	-8.46319675445557	-6.11834096908569	-0.105352766811848	0.197975233197212	0.0851233601570129
-6.275794506073	-8.45941352844238	-6.10724973678589	-0.105230435729027	0.197940215468407	0.0851149559020996
-6.28258419036865	-8.4671630859375	-6.10791397094727	-0.105290532112122	0.197973027825356	0.0852084383368492
-6.27570486068726	-8.46612358093262	-6.12209606170654	-0.105152241885662	0.198008820414543	0.0849978774785995
-6.28133964538574	-8.46661472320557	-6.1056923866272	-0.105114735662937	0.197912141680717	0.0850841030478477
-6.28077983856201	-8.47954559326172	-6.10927772521973	-0.105329118669033	0.19799630343914	0.08513043820858
-6.27534484863281	-8.47296810150146	-6.11807870864868	-0.105067484080791	0.197905451059341	0.0849407911300659
-6.28182554244995	-8.47743034362793	-6.0995512008667	-0.105065651237965	0.198117285966873	0.0850501284003258
-6.28161907196045	-8.48642730712891	-6.11368227005005	-0.105127535760403	0.198204353451729	0.0850339382886887
-6.27530384063721	-8.48070812225342	-6.12023496627808	-0.105003990232944	0.197962448000908	0.0848542004823685
-6.28347110748291	-8.48273658752441	-6.10013008117676	-0.104990072548389	0.198114082217216	0.0850598812103271
-6.27570056915283	-8.49088954925537	-6.13375949859619	-0.104929767549038	0.198201015591621	0.0848576053977013
-6.28131723403931	-8.49062538146973	-6.10854244232178	-0.104870922863483	0.198122248053551	0.0848278179764748
-6.281325340271	-8.49723243713379	-6.11218595504761	-0.104989863932133	0.198323935270309	0.0849602520465851
-6.27696752548218	-8.50066375732422	-6.13063049316406	-0.104879058897495	0.198209330439568	0.0848452895879745
-6.27719211578369	-8.4902811050415	-6.11803245544434	-0.1048404276371	0.1981470733881	0.0848353132605553
-6.27906847000122	-8.50110530853271	-6.11317300796509	-0.104927219450474	0.198452815413475	0.0850203931331635
-6.27500009536743	-8.50176239013672	-6.12805652618408	-0.104877084493637	0.198244959115982	0.0848535522818565
-6.27318239212036	-8.49709224700928	-6.11933994293213	-0.104940600693226	0.198192805051804	0.0848594680428505
-6.2756199836731	-8.49642753601074	-6.11126470565796	-0.104925975203514	0.198320314288139	0.0851312875747681
-6.26834487915039	-8.50072383880615	-6.13201284408569	-0.104923225939274	0.198360055685043	0.0849809050559998
-6.27087640762329	-8.49078750610352	-6.1195330619812	-0.104995936155319	0.198295950889587	0.084937259554863
-6.27179908752441	-8.49311923980713	-6.10478734970093	-0.105126582086086	0.198350578546524	0.0851251259446144
-6.2682204246521	-8.50059223175049	-6.12057638168335	-0.105153657495975	0.19833180308342	0.0850781425833702
-6.26953983306885	-8.48453807830811	-6.12513542175293	-0.105058155953884	0.198110610246658	0.084991991519928
-6.26392269134521	-8.48238182067871	-6.10543775558472	-0.105168960988522	0.198346167802811	0.0851561203598976
-6.27051401138306	-8.48752403259277	-6.1210994720459	-0.105199724435806	0.198318436741829	0.0851305052638054
-6.26276922225952	-8.479811668396	-6.11781930923462	-0.105231337249279	0.198219746351242	0.0850322544574738
-6.26182794570923	-8.47890853881836	-6.09678220748901	-0.105250909924507	0.198318764567375	0.0852540358901024
-6.26319265365601	-8.48354148864746	-6.12649202346802	-0.105306573212147	0.198372393846512	0.0851508677005768
-6.2567400932312	-8.47349739074707	-6.11642694473267	-0.105272829532623	0.198246538639069	0.0850716978311539
-6.26090860366821	-8.47017478942871	-6.10573053359985	-0.105331838130951	0.198301702737808	0.085194043815136
-6.25750923156738	-8.4786434173584	-6.11049175262451	-0.105545297265053	0.198486477136612	0.0852368995547295
-6.2512412071228	-8.46709251403809	-6.12115907669067	-0.105395741760731	0.198270112276077	0.085113950073719
-6.25041103363037	-8.46331596374512	-6.11475038528442	-0.105357900261879	0.198401153087616	0.0851763039827347
-6.25219964981079	-8.47259998321533	-6.1059308052063	-0.105488061904907	0.198613956570625	0.0852849557995796
-6.2455039024353	-8.46346187591553	-6.12134075164795	-0.10543204843998	0.198419854044914	0.0850375071167946
-6.24726104736328	-8.45987892150879	-6.1052565574646	-0.105432145297527	0.198462948203087	0.08526261895895
-6.24672031402588	-8.46455860137939	-6.11286020278931	-0.105385564267635	0.198615670204163	0.085291787981987
-6.23988771438599	-8.4619779586792	-6.13011693954468	-0.105366051197052	0.198593407869339	0.0851371139287949
-6.24281215667725	-8.45293807983398	-6.10591459274292	-0.105352029204369	0.198646277189255	0.0852537676692009
-6.24226951599121	-8.46363067626953	-6.10957717895508	-0.105481520295143	0.198812276124954	0.0853175520896912
-6.23459529876709	-8.45896244049072	-6.12909412384033	-0.105269655585289	0.198686242103577	0.0852533727884293
-6.23538970947266	-8.45072460174561	-6.11124086380005	-0.105255328118801	0.198721900582314	0.0852695107460022
-6.23435544967651	-8.46120643615723	-6.11143445968628	-0.105365313589573	0.198892399668694	0.0853909328579903
-6.22703981399536	-8.45640659332275	-6.13370895385742	-0.105289734899998	0.198706567287445	0.0852582305669785
-6.22953176498413	-8.45277309417725	-6.10020017623901	-0.10530611872673	0.198815867304802	0.0853598788380623
-6.22503805160522	-8.4573278427124	-6.11659288406372	-0.105262413620949	0.198854953050613	0.0854350328445435
-6.21851348876953	-8.45618534088135	-6.12611818313599	-0.105275571346283	0.198865756392479	0.0852526053786278
-6.22327899932861	-8.45097923278809	-6.09949588775635	-0.105268858373165	0.198827818036079	0.0853571370244026
-6.21464061737061	-8.4574613571167	-6.11690139770508	-0.105360135436058	0.198915630578995	0.0853980854153633
-6.21094989776611	-8.44767761230469	-6.11885643005371	-0.105134442448616	0.198734998703003	0.0852208733558655
-6.21240329742432	-8.45302581787109	-6.10341930389404	-0.105223931372166	0.19886976480484	0.0854164659976959
-6.21110916137695	-8.45386695861816	-6.11696863174438	-0.105178125202656	0.198981016874313	0.0853784456849098
-6.20609569549561	-8.44967842102051	-6.10963296890259	-0.105193562805653	0.198741286993027	0.0852231606841087
-6.20669889450073	-8.45056247711182	-6.09651517868042	-0.105087198317051	0.198798164725304	0.0854935944080353
-6.19665050506592	-8.4508638381958	-6.12266492843628	-0.105074375867844	0.198908761143684	0.085213378071785
-6.20407915115356	-8.44746112823486	-6.09602022171021	-0.105035848915577	0.198765099048615	0.0853173956274986
-6.19989585876465	-8.45210361480713	-6.0932559967041	-0.105100460350513	0.198921039700508	0.0853881239891052
-6.19381713867188	-8.45766353607178	-6.10931444168091	-0.104949690401554	0.198773503303528	0.0853234380483627
-6.19253492355347	-8.44782543182373	-6.09147167205811	-0.104865960776806	0.198665708303452	0.0852743685245514
-6.19720602035522	-8.4561128616333	-6.0842170715332	-0.104860894382	0.198853746056557	0.0854075402021408
-6.19564056396484	-8.46052360534668	-6.09666109085083	-0.104745015501976	0.198703780770302	0.0852654725313187
-6.19230651855469	-8.45280456542969	-6.09002780914307	-0.104786455631256	0.198610588908195	0.0852263867855072
-6.1934609413147	-8.45431232452393	-6.07251882553101	-0.10468702763319	0.198663637042046	0.0853956341743469
-6.19447040557861	-8.46498394012451	-6.09304904937744	-0.104653120040894	0.198583036661148	0.0852774381637573
-6.19616222381592	-8.4591236114502	-6.08089780807495	-0.104547619819641	0.198553994297981	0.0852114260196686
-6.19976472854614	-8.46886730194092	-6.06844568252563	-0.104495346546173	0.198562622070313	0.085272990167141
-6.19837951660156	-8.47300624847412	-6.07737922668457	-0.104594551026821	0.19849893450737	0.0852149277925491
-6.19784688949585	-8.46560287475586	-6.07143115997314	-0.104358546435833	0.198321640491486	0.0851361379027367
-6.20155715942383	-8.47757816314697	-6.05549573898315	-0.10443539172411	0.198533535003662	0.0852684453129768
-6.20471477508545	-8.48116970062256	-6.07675457000732	-0.104415528476238	0.19830983877182	0.0851664915680885
-6.20250082015991	-8.4773063659668	-6.06761598587036	-0.10429809242487	0.198265254497528	0.0851126089692116
-6.20853185653687	-8.48528003692627	-6.05325365066528	-0.104313440620899	0.198253303766251	0.085288017988205
-6.20335674285889	-8.48661994934082	-6.07578277587891	-0.104345098137856	0.198213189840317	0.0850883051753044
-6.21173763275146	-8.4825382232666	-6.05393505096436	-0.10421796143055	0.198180302977562	0.0851651355624199
-6.211998462677	-8.49372673034668	-6.04724597930908	-0.104464523494244	0.19816555082798	0.0852240473031998
-6.20531225204468	-8.48939037322998	-6.05594730377197	-0.104214668273926	0.197995692491531	0.0850995182991028
-6.21036052703857	-8.4876012802124	-6.03882932662964	-0.104190498590469	0.197964161634445	0.08509261906147
-6.21710634231567	-8.49803161621094	-6.03423166275024	-0.104288168251514	0.19820100069046	0.0851940736174583
-6.21337509155273	-8.49703407287598	-6.04944229125977	-0.104195289313793	0.197960406541824	0.0849906280636787
-6.21639585494995	-8.4965648651123	-6.01968955993652	-0.104248531162739	0.197901800274849	0.0851186141371727
-6.21500062942505	-8.50381851196289	-6.03928327560425	-0.1042195931077	0.198061779141426	0.0851002037525177
-6.21307277679443	-8.50363540649414	-6.04503726959229	-0.104159034788609	0.197933971881866	0.0848607495427132
-6.22257614135742	-8.504319190979	-6.01972389221191	-0.104255974292755	0.198048859834671	0.085056371986866
-6.21688985824585	-8.514084815979	-6.04364013671875	-0.104299634695053	0.198040917515755	0.0849900245666504
-6.21756076812744	-8.50798511505127	-6.04281568527222	-0.10418052226305	0.197861552238464	0.0848113968968391
-6.21977376937866	-8.51292514801025	-6.03371095657349	-0.104325614869595	0.198060125112534	0.085024505853653
-6.21807527542114	-8.51909351348877	-6.04473686218262	-0.104193270206451	0.198002949357033	0.0847928673028946
-6.21813058853149	-8.51129245758057	-6.0294623374939	-0.104427486658096	0.197903767228127	0.0848234295845032
-6.2197585105896	-8.51475524902344	-6.03530550003052	-0.104326397180557	0.197973176836967	0.0849321410059929
-6.21351957321167	-8.51323413848877	-6.0481162071228	-0.1044035628438	0.197808682918549	0.0846745446324348
-6.21899747848511	-8.50625324249268	-6.02961301803589	-0.104442417621613	0.197866693139076	0.0847596451640129
-6.21443700790405	-8.51975059509277	-6.03364324569702	-0.104551836848259	0.19787535071373	0.0847430229187012
-6.21635389328003	-8.50419902801514	-6.03788805007935	-0.104346171021461	0.197652399539948	0.0846279710531235
-6.20670795440674	-8.50316047668457	-6.0200662612915	-0.104458726942539	0.197797298431396	0.0847022160887718
-6.21021032333374	-8.50709915161133	-6.03840970993042	-0.104451104998589	0.19779771566391	0.0846584588289261
-6.20158100128174	-8.50251007080078	-6.02078056335449	-0.104542605578899	0.19758602976799	0.0845126658678055
-6.20312643051147	-8.50549125671387	-6.02674150466919	-0.104536660015583	0.197692558169365	0.0846376866102219
-6.19938087463379	-8.50431728363037	-6.02942705154419	-0.104548186063766	0.197638481855392	0.0844287276268005
-6.20090913772583	-8.50366115570068	-6.01054334640503	-0.104575105011463	0.19769611954689	0.0844404548406601
-6.19590187072754	-8.51408767700195	-6.02370834350586	-0.104722574353218	0.197750210762024	0.0844908282160759
-6.18988513946533	-8.50295829772949	-6.01818132400513	-0.10450591892004	0.197586372494698	0.0843446254730225
-6.19071769714355	-8.50758361816406	-6.0138463973999	-0.104528449475765	0.197761714458466	0.0844456180930138
-6.19343614578247	-8.51615524291992	-6.01925897598267	-0.104638949036598	0.197800442576408	0.0843325108289719
-6.18675756454468	-8.50723934173584	-6.02771615982056	-0.104559175670147	0.19760026037693	0.0841845795512199
-6.19234752655029	-8.51114273071289	-6.00411462783813	-0.104599140584469	0.197735190391541	0.0844153836369514
-6.18718242645264	-8.51961994171143	-6.03600883483887	-0.104594483971596	0.197799295186996	0.0841645300388336
-6.18720531463623	-8.51339817047119	-6.0329475402832	-0.104544900357723	0.197751671075821	0.0841748639941216
-6.19552755355835	-8.52098751068115	-6.01366424560547	-0.104705274105072	0.197851598262787	0.0842142701148987
-6.18666362762451	-8.52515029907227	-6.03641653060913	-0.104709759354591	0.197768315672874	0.0842047408223152
-6.1894154548645	-8.51411819458008	-6.03815364837646	-0.10456246137619	0.197612151503563	0.0840908214449883
-6.19536447525024	-8.52486705780029	-6.0244517326355	-0.104802824556828	0.197868630290031	0.0841918289661407
-6.19115686416626	-8.52304363250732	-6.05190944671631	-0.104744866490364	0.197700038552284	0.0840994119644165
-6.19671249389648	-8.51727676391602	-6.02717161178589	-0.104820638895035	0.197710186243057	0.0841729491949081
-6.19621896743774	-8.52149868011475	-6.04141998291016	-0.104745171964169	0.197658151388168	0.0842465609312058
-6.19696569442749	-8.51869201660156	-6.05683469772339	-0.10478226095438	0.19766303896904	0.0840725675225258
-6.20463466644287	-8.51488304138184	-6.02964925765991	-0.104824379086494	0.197625935077667	0.0842010006308556
-6.20145034790039	-8.51976680755615	-6.04929399490356	-0.105014242231846	0.197712689638138	0.0842247977852821
-6.19754886627197	-8.51155662536621	-6.05299997329712	-0.104845084249973	0.197492018342018	0.0841354355216026
-6.20103883743286	-8.50750923156738	-6.04297733306885	-0.104879043996334	0.197548091411591	0.0842671170830727
-6.20231056213379	-8.51128578186035	-6.05109596252441	-0.104949034750462	0.197756186127663	0.0843013226985931
-6.19923448562622	-8.50251197814941	-6.0554986000061	-0.104874506592751	0.197509676218033	0.0841056630015373
-6.20205640792847	-8.50441265106201	-6.04163360595703	-0.104833170771599	0.197507917881012	0.0843841731548309
-6.1953387260437	-8.50539875030518	-6.05825805664063	-0.104813136160374	0.197604760527611	0.0841533020138741
-6.20094394683838	-8.501296043396	-6.04448270797729	-0.104778528213501	0.197586745023727	0.0842404291033745
-6.19826602935791	-8.51018714904785	-6.05148410797119	-0.104854576289654	0.19787971675396	0.0842693671584129
-6.19445276260376	-8.50674247741699	-6.06764793395996	-0.104674279689789	0.197546645998955	0.0840972363948822
-6.19493627548218	-8.50305938720703	-6.04713153839111	-0.104642540216446	0.197632178664207	0.0841339826583862
-6.19587898254395	-8.51621913909912	-6.05956888198853	-0.104553356766701	0.197792887687683	0.0841240286827087
-6.19060039520264	-8.51096057891846	-6.06370258331299	-0.104661002755165	0.197638303041458	0.0839795097708702
-6.19049024581909	-8.50977420806885	-6.04758358001709	-0.104514107108116	0.197719603776932	0.084146112203598
-6.18738269805908	-8.51968193054199	-6.07305812835693	-0.104516357183456	0.197873741388321	0.084005318582058
-6.18777751922607	-8.51142311096191	-6.06605672836304	-0.104480415582657	0.197813257575035	0.08393245190382
-6.19060325622559	-8.51922512054443	-6.05468797683716	-0.104433581233025	0.197892785072327	0.0840056538581848
-6.18766403198242	-8.52667903900146	-6.06972932815552	-0.104576200246811	0.197880670428276	0.0839565396308899
-6.18367862701416	-8.51446151733398	-6.06642532348633	-0.104370668530464	0.197758212685585	0.083894744515419
-6.18871831893921	-8.52660751342773	-6.05372905731201	-0.104399375617504	0.198007613420486	0.0840106531977654
-6.18577098846436	-8.52101802825928	-6.07654285430908	-0.104455165565014	0.197844311594963	0.0838293954730034
-6.18341207504272	-8.51839065551758	-6.05412340164185	-0.104468584060669	0.19785276055336	0.0840173661708832
-6.18521451950073	-8.52107429504395	-6.06860446929932	-0.104522056877613	0.19785550236702	0.0839770808815956
-6.18119430541992	-8.51157665252686	-6.06964731216431	-0.104417704045773	0.197860553860664	0.083904929459095
-6.18885803222656	-8.51040363311768	-6.04742097854614	-0.104599602520466	0.19788447022438	0.0840306729078293
-6.17812252044678	-8.51174640655518	-6.0657377243042	-0.104644998908043	0.197843432426453	0.0840007811784744
-6.17562818527222	-8.49968814849854	-6.05717277526855	-0.104539692401886	0.197654023766518	0.0839625149965286
-6.18102979660034	-8.50505638122559	-6.04217576980591	-0.104756355285645	0.197908952832222	0.084170289337635
-6.17243671417236	-8.49800109863281	-6.0629358291626	-0.104721426963806	0.197671234607697	0.0839051306247711
-6.17729616165161	-8.49314975738525	-6.0363564491272	-0.104777343571186	0.197671636939049	0.0840905606746674
-6.16965246200562	-8.49271297454834	-6.05384016036987	-0.104751288890839	0.19772669672966	0.0840683430433273
-6.16967678070068	-8.48793125152588	-6.039306640625	-0.104770854115486	0.197584345936775	0.0839596763253212
-6.17261171340942	-8.48834133148193	-6.02847385406494	-0.104894518852234	0.19778011739254	0.0840877965092659
-6.16390991210938	-8.49260711669922	-6.05046558380127	-0.10487524420023	0.197661310434341	0.0840191245079041
-6.16313743591309	-8.48153018951416	-6.03184747695923	-0.104766458272934	0.197551742196083	0.0839362367987633
-6.16562366485596	-8.48962020874023	-6.03056621551514	-0.104782983660698	0.197810158133507	0.0840852484107018
-6.16232681274414	-8.49205112457275	-6.04206705093384	-0.104731075465679	0.197674721479416	0.0838436633348465
-6.16459560394287	-8.4848165512085	-6.03142023086548	-0.104793526232243	0.197699159383774	0.0840042382478714
-6.16439533233643	-8.49431324005127	-6.05305099487305	-0.104665957391262	0.197747573256493	0.0839348956942558
-6.16480398178101	-8.49036693572998	-6.04544734954834	-0.104776158928871	0.197745859622955	0.0838333442807198
-6.16715669631958	-8.49879455566406	-6.03802251815796	-0.104780964553356	0.197786942124367	0.0839695334434509
-6.16751861572266	-8.50702667236328	-6.05102825164795	-0.104755960404873	0.19780620932579	0.0838994681835175
-6.16982412338257	-8.49379348754883	-6.04730749130249	-0.104651600122452	0.197698786854744	0.0838741436600685
-6.17417001724243	-8.50872707366943	-6.04848432540894	-0.104694470763206	0.197805866599083	0.0839967206120491
-6.17581558227539	-8.5034065246582	-6.06352615356445	-0.104706689715385	0.19762621819973	0.0838494077324867
-6.17416763305664	-8.50183296203613	-6.03786420822144	-0.104667142033577	0.197601348161697	0.0840804651379585
-6.17934417724609	-8.51177406311035	-6.06736183166504	-0.104645892977715	0.197686553001404	0.0840791687369347
-6.18060445785522	-8.50108337402344	-6.05229997634888	-0.10458642244339	0.197513744235039	0.0840080454945564
-6.18560028076172	-8.50850772857666	-6.04300308227539	-0.104712970554829	0.197618752717972	0.0841648951172829
-6.18439722061157	-8.51700592041016	-6.05358695983887	-0.104735173285007	0.197576999664307	0.0841392576694489
-6.1860408782959	-8.50222492218018	-6.05312776565552	-0.104491323232651	0.197379320859909	0.0840396583080292
-6.19288396835327	-8.51397514343262	-6.04464054107666	-0.104610458016396	0.197628512978554	0.0843060985207558
-6.19141101837158	-8.51492691040039	-6.06272983551025	-0.104597575962543	0.197414815425873	0.0840848088264465
-6.19455289840698	-8.51081371307373	-6.04247760772705	-0.104469083249569	0.197439625859261	0.084305115044117
-6.19467639923096	-8.51974201202393	-6.05280542373657	-0.104536406695843	0.197465315461159	0.084251694381237
-6.19453430175781	-8.51733493804932	-6.06336259841919	-0.104370541870594	0.197386533021927	0.0841833800077438
-6.20621252059937	-8.52324485778809	-6.04472064971924	-0.104437172412872	0.197446972131729	0.0842815265059471
-6.1978759765625	-8.53313159942627	-6.05936908721924	-0.104388102889061	0.197387620806694	0.0841972157359123
-6.19848489761353	-8.52285957336426	-6.06223440170288	-0.104105547070503	0.19726525247097	0.0841374918818474
-6.20761728286743	-8.54001045227051	-6.0401816368103	-0.104215204715729	0.197535172104836	0.0842059701681137
-6.20504760742188	-8.54261493682861	-6.06809043884277	-0.104165263473988	0.197402969002724	0.0841740295290947
-6.20626544952393	-8.54133415222168	-6.05794286727905	-0.104167677462101	0.197402894496918	0.0840809866786003
-6.20838451385498	-8.54838752746582	-6.05203533172607	-0.10410363227129	0.197434976696968	0.0842721611261368
-6.20718669891357	-8.55232906341553	-6.07113933563232	-0.10404784232378	0.197468444705009	0.084042876958847
-6.21438789367676	-8.55327701568604	-6.04436826705933	-0.104110509157181	0.197434708476067	0.0841042771935463
-6.21032810211182	-8.56512260437012	-6.05947065353394	-0.104173585772514	0.197481840848923	0.0841734856367111
-6.20793485641479	-8.55497264862061	-6.0678391456604	-0.103948004543781	0.197272405028343	0.0839961990714073
-6.21468448638916	-8.55604648590088	-6.04992008209229	-0.104015454649925	0.197441413998604	0.084135077893734
-6.2166895866394	-8.56449031829834	-6.0539984703064	-0.103975333273411	0.197500765323639	0.0841738432645798
-6.21345281600952	-8.56002330780029	-6.06319141387939	-0.104034185409546	0.197231605648994	0.0839352458715439
-6.21820735931396	-8.56095314025879	-6.04277896881104	-0.104075990617275	0.197352856397629	0.0842345729470253
-6.21563863754272	-8.56344890594482	-6.06494998931885	-0.103972859680653	0.197348162531853	0.084020271897316
-6.22140073776245	-8.55734443664551	-6.05172348022461	-0.104006499052048	0.197233840823174	0.0840051621198654
-6.21950054168701	-8.56098365783691	-6.05393552780151	-0.104174368083477	0.197437822818756	0.0841142535209656
-6.21812772750854	-8.56061553955078	-6.07312154769897	-0.104171544313431	0.197238206863403	0.0840504020452499
-6.22110271453857	-8.55052947998047	-6.05808687210083	-0.104173943400383	0.197295054793358	0.0840243026614189
-6.22331619262695	-8.55907154083252	-6.06605386734009	-0.104223027825356	0.197461739182472	0.0841231569647789
-6.2182502746582	-8.55253982543945	-6.07238721847534	-0.104353189468384	0.197166040539742	0.0839518159627914
-6.21950054168701	-8.54514026641846	-6.05296993255615	-0.104363948106766	0.197275727987289	0.0841473489999771
-6.22023439407349	-8.55004978179932	-6.0786395072937	-0.104443304240704	0.197358638048172	0.0840072184801102
-6.22045660018921	-8.54048347473145	-6.08179140090942	-0.104568064212799	0.197327941656113	0.0839328616857529
-6.22291040420532	-8.53255748748779	-6.06454944610596	-0.104620389640331	0.197307601571083	0.0840860679745674
-6.22192573547363	-8.54449844360352	-6.07585382461548	-0.10479249060154	0.197378814220428	0.0841694325208664
-6.22098112106323	-8.53369522094727	-6.0862398147583	-0.104851849377155	0.197167247533798	0.0840580984950066
-6.21764326095581	-8.52634143829346	-6.07285499572754	-0.104849688708782	0.197170063853264	0.0841248035430908
-6.22343969345093	-8.53368759155273	-6.08002662658691	-0.104996912181377	0.197313562035561	0.0842577517032623
-6.21691226959229	-8.51958179473877	-6.09471607208252	-0.10498920083046	0.197108060121536	0.0841100066900253
-6.21813440322876	-8.52141857147217	-6.07446146011353	-0.105137713253498	0.197168454527855	0.0844156816601753
-6.21571588516235	-8.51999092102051	-6.09284019470215	-0.105205342173576	0.197220623493195	0.0842554047703743
-6.21601152420044	-8.51294612884521	-6.08237361907959	-0.105175457894802	0.197225108742714	0.0843569561839104
-6.21713924407959	-8.51950263977051	-6.0773868560791	-0.105389825999737	0.1972336769104	0.08449886739254
-6.21008157730103	-8.50660610198975	-6.09424448013306	-0.105216018855572	0.197197452187538	0.084405779838562
-6.21674060821533	-8.50784015655518	-6.07246875762939	-0.105271212756634	0.197251081466675	0.0845721662044525
-6.21401357650757	-8.51159000396729	-6.08786344528198	-0.105353958904743	0.197368115186691	0.0846538990736008
-6.20998430252075	-8.5065221786499	-6.09183788299561	-0.105333641171455	0.197193473577499	0.0845406502485275
-6.21267747879028	-8.5065975189209	-6.08645868301392	-0.105408377945423	0.197328224778175	0.0848041474819183
-6.20709609985352	-8.50697422027588	-6.11520767211914	-0.105331748723984	0.19741652905941	0.0846658870577812
-6.21572589874268	-8.50123977661133	-6.08596277236938	-0.10526829957962	0.197384342551231	0.0848172381520271
-6.21414709091187	-8.50706481933594	-6.09233427047729	-0.105419978499413	0.197592720389366	0.0849976614117622
-6.21178007125854	-8.50688552856445	-6.11680173873901	-0.105248294770718	0.197456210851669	0.0849314257502556
-6.2144627571106	-8.50054550170898	-6.10091972351074	-0.105188101530075	0.197538167238235	0.0850609838962555
-6.21590518951416	-8.51222515106201	-6.11020040512085	-0.105126321315765	0.197687208652496	0.0851772800087929
-6.21297073364258	-8.50272750854492	-6.11033248901367	-0.10524521023035	0.197507321834564	0.0851831212639809
-6.21457529067993	-8.50751781463623	-6.10640096664429	-0.105065509676933	0.197618275880814	0.0854393094778061
-6.21446704864502	-8.50982856750488	-6.12667417526245	-0.105024218559265	0.19767053425312	0.0852998271584511
-6.21905469894409	-8.504075050354	-6.10549163818359	-0.105020321905613	0.197682335972786	0.0855028554797173
-6.21461725234985	-8.51429271697998	-6.1159725189209	-0.104928076267242	0.19774167239666	0.0856366530060768
-6.21866178512573	-8.50547218322754	-6.13344717025757	-0.104801334440708	0.197627142071724	0.0855328068137169
-6.21601009368896	-8.50534534454346	-6.10806369781494	-0.104713626205921	0.197749182581902	0.0857158079743385
-6.22256422042847	-8.5134801864624	-6.13393878936768	-0.10465395450592	0.197787880897522	0.0857447907328606
-6.22149085998535	-8.50582504272461	-6.12776279449463	-0.104676440358162	0.1976717710495	0.085672028362751
-6.22373533248901	-8.51179885864258	-6.12586212158203	-0.104536727070808	0.197848796844482	0.0859548822045326
-6.22415494918823	-8.51005458831787	-6.14493274688721	-0.104512259364128	0.197826236486435	0.0858012139797211
-6.22659301757813	-8.5078239440918	-6.12375211715698	-0.104394853115082	0.197796210646629	0.0858910232782364
-6.22750377655029	-8.51773262023926	-6.13504362106323	-0.104500479996204	0.197961017489433	0.0860240235924721
-6.22533702850342	-8.51062107086182	-6.13795948028564	-0.104293771088123	0.19768214225769	0.0858806669712067
-6.23042488098145	-8.5128002166748	-6.13464593887329	-0.10425179451704	0.197867631912231	0.0860503688454628
-6.23380613327026	-8.52138233184814	-6.14109802246094	-0.104247972369194	0.197837680578232	0.0860431790351868
-6.23019933700562	-8.51327705383301	-6.14669513702393	-0.10414969176054	0.197635769844055	0.0859248116612434
-6.23916244506836	-8.51744842529297	-6.13008642196655	-0.104164741933346	0.197758868336678	0.0861870422959328
-6.23398208618164	-8.52443981170654	-6.16052722930908	-0.10409589111805	0.197703748941422	0.0859834402799606
-6.24014616012573	-8.51747703552246	-6.14969158172607	-0.103999242186546	0.197601780295372	0.0860347673296928
-6.2462272644043	-8.52418327331543	-6.13569355010986	-0.104213051497936	0.19766891002655	0.0861310288310051
-6.24431943893433	-8.53109836578369	-6.15126752853394	-0.104183740913868	0.197587564587593	0.0861215591430664
-6.24467277526855	-8.51962280273438	-6.1605544090271	-0.103976689279079	0.197408199310303	0.0860361233353615
-6.25311279296875	-8.52693367004395	-6.14080715179443	-0.104022800922394	0.197610110044479	0.086172491312027
-6.25708532333374	-8.53165817260742	-6.16021108627319	-0.10409452021122	0.197449326515198	0.0860875993967056
-6.25976896286011	-8.52718830108643	-6.14618730545044	-0.104068905115128	0.197400823235512	0.0860682502388954
-6.26657438278198	-8.53213310241699	-6.15670299530029	-0.104100912809372	0.197427526116371	0.0862128436565399
-6.26582908630371	-8.53264904022217	-6.17150640487671	-0.10407816618681	0.197494685649872	0.0860162451863289
-6.27827405929565	-8.52963733673096	-6.15075063705444	-0.104116633534431	0.197452545166016	0.0860742703080177
-6.27203226089478	-8.54274272918701	-6.17417526245117	-0.104226745665073	0.197452113032341	0.0861414596438408
-6.2768349647522	-8.5332727432251	-6.1706018447876	-0.104099325835705	0.197230011224747	0.0859498903155327
-6.2831768989563	-8.53814888000488	-6.15560722351074	-0.104251489043236	0.197468444705009	0.0861980617046356
-6.28222608566284	-8.53705883026123	-6.17090940475464	-0.104236796498299	0.197322398424149	0.0859957486391068
-6.28596067428589	-8.5293083190918	-6.15598297119141	-0.104279570281506	0.197096660733223	0.0860266238451004
-6.28667783737183	-8.5313663482666	-6.15630865097046	-0.104343116283417	0.197329089045525	0.0861658081412315
-6.28365993499756	-8.53271484375	-6.17167949676514	-0.104430712759495	0.197162166237831	0.0859990566968918
-6.29123830795288	-8.52665996551514	-6.13956212997437	-0.104482173919678	0.197165235877037	0.0861559212207794
-6.28817081451416	-8.53343868255615	-6.15548229217529	-0.104622006416321	0.197249501943588	0.0860874429345131
-6.2871208190918	-8.52570247650146	-6.1613655090332	-0.104560174047947	0.19697730243206	0.0860334560275078
-6.28606271743774	-8.52064895629883	-6.14736652374268	-0.104695476591587	0.197088479995728	0.0860805436968803
-6.29072666168213	-8.5283899307251	-6.14996004104614	-0.104720182716846	0.197192400693893	0.0862096771597862
-6.28971385955811	-8.52541828155518	-6.15503263473511	-0.104822658002377	0.197012051939964	0.0860968008637428
-6.28599500656128	-8.5113639831543	-6.13954401016235	-0.104902282357216	0.196933940052986	0.0861889719963074
-6.29107189178467	-8.51399326324463	-6.1451096534729	-0.104785561561584	0.196993812918663	0.0863355100154877
-6.28977727890015	-8.51306056976318	-6.15655708312988	-0.1049799695611	0.196948871016502	0.0861498415470123
-6.2925443649292	-8.50774765014648	-6.13609886169434	-0.104955494403839	0.19700114428997	0.0863097161054611
-6.28876972198486	-8.51629257202148	-6.14985179901123	-0.105158716440201	0.197012111544609	0.0863830074667931
-6.28789234161377	-8.50387382507324	-6.15336179733276	-0.105071693658829	0.196728870272636	0.0862577632069588
-6.28667736053467	-8.50071239471436	-6.1379861831665	-0.105098158121109	0.196895465254784	0.0864201188087463
-6.29139232635498	-8.51037502288818	-6.14443063735962	-0.105212509632111	0.196927651762962	0.0864708945155144
-6.28450679779053	-8.49945259094238	-6.14441776275635	-0.105263195931911	0.196865573525429	0.0863443836569786
-6.29013919830322	-8.50326919555664	-6.13132286071777	-0.105283454060555	0.196910291910172	0.0865831449627876
-6.28830575942993	-8.50679683685303	-6.14823436737061	-0.105392575263977	0.196930736303329	0.0864691734313965
-6.28825235366821	-8.49968528747559	-6.15031623840332	-0.105273894965649	0.196908086538315	0.0865296125411987
-6.29471778869629	-8.50405597686768	-6.13026237487793	-0.105489395558834	0.196949169039726	0.0867080762982368
-6.28830814361572	-8.50798892974854	-6.14893341064453	-0.105479910969734	0.19692799448967	0.0866874605417252
-6.29032421112061	-8.49614906311035	-6.14654493331909	-0.105279237031937	0.196785256266594	0.0866772681474686
-6.29731273651123	-8.50478363037109	-6.13619089126587	-0.105515733361244	0.196995452046394	0.0868657305836678
-6.29512214660645	-8.50638675689697	-6.15587091445923	-0.105543129146099	0.196949347853661	0.086857445538044
-6.29657649993896	-8.50382709503174	-6.1502947807312	-0.105479419231415	0.19682939350605	0.0867791324853897
-6.30260753631592	-8.50463199615479	-6.14646530151367	-0.105474673211575	0.196989238262177	0.087005577981472
-6.29762983322144	-8.50752258300781	-6.16772413253784	-0.105423554778099	0.197000369429588	0.0868198648095131
-6.31189870834351	-8.50272083282471	-6.1471118927002	-0.105405516922474	0.197019338607788	0.0869684442877769
-6.31128787994385	-8.51153182983398	-6.15418910980225	-0.105527393519878	0.197173520922661	0.0870726332068443
-6.31138229370117	-8.51198101043701	-6.18118906021118	-0.105357937514782	0.197030261158943	0.0869994983077049
-6.31806230545044	-8.50565719604492	-6.16148471832275	-0.105336122214794	0.197087436914444	0.0870376601815224
-6.32345628738403	-8.51267910003662	-6.17498826980591	-0.105311073362827	0.197273373603821	0.0871898904442787
-6.3231897354126	-8.50983428955078	-6.18691778182983	-0.105295196175575	0.197049304842949	0.0869766175746918
-6.32984447479248	-8.50581455230713	-6.17373418807983	-0.105320945382118	0.197086676955223	0.0872134417295456
-6.33635520935059	-8.51287364959717	-6.1852765083313	-0.10523796081543	0.197214722633362	0.0872596576809883
-6.33887434005737	-8.51011943817139	-6.19766807556152	-0.105304330587387	0.197118982672691	0.087081640958786
-6.34720325469971	-8.50389957427979	-6.17435789108276	-0.105275385081768	0.197173595428467	0.0872523486614227
-6.34669065475464	-8.51570892333984	-6.18965625762939	-0.105419740080833	0.197250470519066	0.0872365608811378
-6.35314989089966	-8.50564575195313	-6.2013373374939	-0.105272017419338	0.197034850716591	0.0871666818857193
-6.35258865356445	-8.50191688537598	-6.17840576171875	-0.105297863483429	0.197062402963638	0.087234728038311
-6.36339282989502	-8.50868701934814	-6.19926166534424	-0.105308458209038	0.197141006588936	0.0872600972652435
-6.36374378204346	-8.50026321411133	-6.19315624237061	-0.105442062020302	0.19692961871624	0.0870658680796623
-6.36854648590088	-8.49850273132324	-6.1770396232605	-0.105402179062366	0.196999207139015	0.0872805714607239
-6.37209892272949	-8.50187969207764	-6.20136642456055	-0.105441391468048	0.196998253464699	0.0870480760931969
-6.37569379806519	-8.49207305908203	-6.18337106704712	-0.105425149202347	0.196842342615128	0.0870271697640419
-6.3820538520813	-8.50139236450195	-6.18664979934692	-0.105644218623638	0.196979358792305	0.0871119871735573
-6.37683010101318	-8.4912166595459	-6.19348859786987	-0.105548053979874	0.19676348567009	0.0869045779109001
-6.38218450546265	-8.48900318145752	-6.18608999252319	-0.10553714632988	0.196880027651787	0.0869658589363098
-6.38963794708252	-8.50146007537842	-6.18989753723145	-0.105702586472034	0.196928054094315	0.0869651734828949
-6.38326835632324	-8.4910364151001	-6.20212030410767	-0.105639658868313	0.196756437420845	0.0867151394486427
-6.39320802688599	-8.4898738861084	-6.18419981002808	-0.105658985674381	0.196844175457954	0.0868968367576599
-6.38902425765991	-8.49432754516602	-6.20717239379883	-0.105686575174332	0.196841299533844	0.0866272673010826
-6.39622735977173	-8.48801136016846	-6.19797086715698	-0.105718813836575	0.196801617741585	0.0866203904151917
-6.40557622909546	-8.4934720993042	-6.18791389465332	-0.105952464044094	0.196881249547005	0.0866127237677574
-6.4006028175354	-8.49509239196777	-6.20717716217041	-0.105939224362373	0.196816101670265	0.0864855796098709
-6.40331220626831	-8.48624515533447	-6.20264053344727	-0.105835057795048	0.196726307272911	0.0863576456904411
-6.40893411636353	-8.49407005310059	-6.1934289932251	-0.105943202972412	0.196900933980942	0.0864370912313461
-6.40715312957764	-8.49099254608154	-6.21967363357544	-0.106020845472813	0.196637779474258	0.0862016156315804
-6.41623640060425	-8.48617458343506	-6.19565725326538	-0.106043219566345	0.19670170545578	0.0861866399645805
-6.41822290420532	-8.4904088973999	-6.20876502990723	-0.106089189648628	0.196669593453407	0.0862043723464012
-6.41748189926147	-8.4904899597168	-6.22191429138184	-0.106119357049465	0.196719467639923	0.0859334096312523
-6.42838907241821	-8.48660087585449	-6.19991445541382	-0.106224380433559	0.196695521473885	0.085940383374691
-6.42526292800903	-8.49441146850586	-6.22403430938721	-0.10638701915741	0.196729645133018	0.0859648138284683
-6.42573499679565	-8.48444747924805	-6.21976709365845	-0.106225617229939	0.196493193507195	0.0857229381799698
-6.43490839004517	-8.48891448974609	-6.20722198486328	-0.106436379253864	0.196764454245567	0.0858257785439491
-6.42976665496826	-8.48660278320313	-6.23058652877808	-0.1064532995224	0.196545824408531	0.0855575203895569
-6.4368691444397	-8.48138332366943	-6.20488691329956	-0.106573112308979	0.196469202637672	0.085674062371254
-6.43421077728271	-8.48631191253662	-6.22912502288818	-0.106527671217918	0.196656107902527	0.0854180827736855
-6.44041681289673	-8.47957706451416	-6.20897912979126	-0.106642492115498	0.196466475725174	0.0854202061891556
-6.43701457977295	-8.48727226257324	-6.21394014358521	-0.106788121163845	0.196621745824814	0.085365816950798
-6.43921184539795	-8.48155975341797	-6.22436141967773	-0.10671254992485	0.196418315172195	0.0852112174034119
-6.43761253356934	-8.47504901885986	-6.21073246002197	-0.106788717210293	0.196532696485519	0.0852014422416687
-6.44027090072632	-8.4844274520874	-6.22487735748291	-0.106857866048813	0.196624979376793	0.0851298794150352
-6.43810510635376	-8.47072124481201	-6.21744203567505	-0.10693633556366	0.196410298347473	0.0849404260516167
-6.43826341629028	-8.47242546081543	-6.21079778671265	-0.106985032558441	0.196471408009529	0.0850523561239243
-6.44001722335815	-8.47783756256104	-6.23216962814331	-0.10702158510685	0.196509450674057	0.0847742035984993
-6.43667888641357	-8.46850204467773	-6.21376180648804	-0.1070911064744	0.196434155106544	0.0847420915961266
-6.43517589569092	-8.48831844329834	-6.22356510162354	-0.107263155281544	0.196710020303726	0.0846934840083122
-6.42950010299683	-8.47699737548828	-6.22669124603271	-0.107002437114716	0.196508347988129	0.0845067799091339
-6.43158435821533	-8.4818229675293	-6.21005582809448	-0.107087977230549	0.196717247366905	0.0844553858041763
-6.4401535987854	-8.48526287078857	-6.23472547531128	-0.107247918844223	0.196525901556015	0.0843495950102806
-6.43401622772217	-8.4769458770752	-6.21582126617432	-0.107354499399662	0.196450129151344	0.0843621343374252
-6.4410662651062	-8.48245811462402	-6.21610355377197	-0.107560463249683	0.196354642510414	0.0843661352992058
-6.43564081192017	-8.47157669067383	-6.22315406799316	-0.107544556260109	0.196303978562355	0.0840937048196793
-6.4417576789856	-8.47047710418701	-6.20171022415161	-0.10772767663002	0.196265369653702	0.0841317549347878
-6.43811798095703	-8.47755146026611	-6.21111154556274	-0.10783302038908	0.196309342980385	0.0840027406811714
-6.4382209777832	-8.46596908569336	-6.20506620407104	-0.107769355177879	0.196040600538254	0.0837785974144936
-6.44670295715332	-8.4801197052002	-6.19496870040894	-0.107956692576408	0.196259513497353	0.0838711932301521
-6.44236421585083	-8.47482490539551	-6.21544075012207	-0.107960768043995	0.196094945073128	0.0835569649934769
-6.44917440414429	-8.4703426361084	-6.19532012939453	-0.108055748045444	0.196068748831749	0.0834914296865463
-6.44897794723511	-8.47240447998047	-6.2086386680603	-0.108125008642673	0.196138396859169	0.0835341960191727
-6.44401025772095	-8.47714614868164	-6.21975088119507	-0.108151979744434	0.196096017956734	0.0831801146268845
-6.45821571350098	-8.47053337097168	-6.19373464584351	-0.108250133693218	0.196081563830376	0.083153210580349
-6.45205974578857	-8.47823238372803	-6.20789003372192	-0.108433686196804	0.19626772403717	0.0831030532717705
-6.45237350463867	-8.47463607788086	-6.21932697296143	-0.108260497450829	0.195980221033096	0.0828913301229477
-6.45815706253052	-8.46629333496094	-6.21312427520752	-0.108314663171768	0.196048870682716	0.0827246606349945
-6.45997476577759	-8.4762601852417	-6.22058391571045	-0.108380228281021	0.196170836687088	0.0828668773174286
-6.46406126022339	-8.46968650817871	-6.23787927627563	-0.108356162905693	0.195966094732285	0.0828173905611038
-6.47310304641724	-8.47039890289307	-6.214439868927	-0.108375012874603	0.196037605404854	0.0832903981208801
-6.47380352020264	-8.48283386230469	-6.24364852905273	-0.108353912830353	0.196010336279869	0.0832083970308304
-6.48901319503784	-8.48011684417725	-6.23377895355225	-0.108424387872219	0.195967838168144	0.0830577239394188
-6.49087429046631	-8.48769569396973	-6.2297511100769	-0.108462646603584	0.196046233177185	0.0830354541540146
-6.4891996383667	-8.49705982208252	-6.24378967285156	-0.108565382659435	0.19609335064888	0.0827399343252182
-6.49235010147095	-8.48764610290527	-6.2429141998291	-0.108480259776115	0.195970386266708	0.0824174135923386
-6.4950385093689	-8.49894332885742	-6.24458122253418	-0.108576290309429	0.196179300546646	0.0823377370834351
-6.49927043914795	-8.49870491027832	-6.26522445678711	-0.108607418835163	0.196076542139053	0.0820352733135223
-6.50039863586426	-8.50025177001953	-6.24207019805908	-0.108636975288391	0.196045994758606	0.0820230394601822
-6.51100873947144	-8.51077175140381	-6.27606344223022	-0.108663998544216	0.196281671524048	0.081896148622036
-6.51505565643311	-8.50333118438721	-6.27274656295776	-0.108615718781948	0.196179658174515	0.0817471966147423
-6.5245795249939	-8.50913238525391	-6.26690292358398	-0.10877438634634	0.196282669901848	0.0818313583731651
-6.52976417541504	-8.50476455688477	-6.28708457946777	-0.10881495475769	0.196233332157135	0.0817593932151794
-6.53662776947021	-8.48718547821045	-6.29508638381958	-0.10869125276804	0.19610869884491	0.0816239565610886
-6.5450758934021	-8.50790309906006	-6.28454065322876	-0.109011374413967	0.196254059672356	0.0817311778664589
-6.55142593383789	-8.50912094116211	-6.30283212661743	-0.109052382409573	0.196087956428528	0.0813843905925751
-6.55923414230347	-8.49927425384521	-6.29581117630005	-0.109028704464436	0.196117430925369	0.0814176201820374
-6.56555604934692	-8.5092887878418	-6.29936170578003	-0.10923433303833	0.196208536624908	0.0812931656837463
-6.56795930862427	-8.50809860229492	-6.31835651397705	-0.109196998178959	0.196113109588623	0.0810179486870766
-6.58372497558594	-8.51282215118408	-6.29926300048828	-0.109362430870533	0.196165263652802	0.0810397863388062
-6.58171796798706	-8.51944828033447	-6.32274532318115	-0.109509706497192	0.196162819862366	0.0809087455272675
-6.59371137619019	-8.50637626647949	-6.32770109176636	-0.109317019581795	0.1960369348526	0.0807410627603531
-6.60517978668213	-8.51529026031494	-6.31870937347412	-0.109535709023476	0.196291357278824	0.0808195173740387
-6.61153697967529	-8.51909255981445	-6.34906387329102	-0.109610684216022	0.196149244904518	0.0806867629289627
-6.61817502975464	-8.51347255706787	-6.34400844573975	-0.109605401754379	0.196081042289734	0.0804716870188713
-6.62836122512817	-8.51803970336914	-6.33048152923584	-0.109646670520306	0.196154564619064	0.0806357562541962
-6.62445402145386	-8.52995300292969	-6.3672924041748	-0.109778203070164	0.196141168475151	0.0804135426878929
-6.63433313369751	-8.52476978302002	-6.34734630584717	-0.109792314469814	0.196102604269981	0.0802421718835831
-6.64037704467773	-8.52916049957275	-6.34503269195557	-0.110000185668468	0.196210503578186	0.0802642852067947
-6.63970804214478	-8.52649879455566	-6.37030601501465	-0.10996524989605	0.196110025048256	0.0799853429198265
-6.64927911758423	-8.51654815673828	-6.35572385787964	-0.109907075762749	0.196089252829552	0.0799185410141945
-6.66016006469727	-8.52395820617676	-6.37089967727661	-0.110019668936729	0.19627857208252	0.0799422860145569
-6.66171979904175	-8.51777362823486	-6.38079023361206	-0.110040046274662	0.196040406823158	0.0796516388654709
-6.67319822311401	-8.51489162445068	-6.36224031448364	-0.110082991421223	0.196132123470306	0.0798143893480301
-6.67363452911377	-8.51757144927979	-6.39177322387695	-0.110006891191006	0.196179375052452	0.07963927090168
-6.68406677246094	-8.51212596893311	-6.38130855560303	-0.110026575624943	0.196026638150215	0.0795945674180985
-6.69033765792847	-8.51240921020508	-6.37707948684692	-0.110148973762989	0.196207374334335	0.0795422792434692
-6.68737125396729	-8.51754283905029	-6.40113687515259	-0.110122479498386	0.196067154407501	0.0794651135802269
-6.69234371185303	-8.50595569610596	-6.39240169525146	-0.109962657094002	0.19595567882061	0.0793278366327286
-6.69548797607422	-8.51296043395996	-6.37907838821411	-0.110010251402855	0.19616387784481	0.0793495327234268
-6.69715213775635	-8.516037940979	-6.39730072021484	-0.109962716698647	0.196080252528191	0.0791329368948936
-6.69363784790039	-8.50609683990479	-6.38491058349609	-0.110007219016552	0.195970699191093	0.0791117623448372
-6.69807147979736	-8.50640487670898	-6.38233089447021	-0.109827667474747	0.196112290024757	0.0791703164577484
-6.69422388076782	-8.50938892364502	-6.40530633926392	-0.109794482588768	0.196063965559006	0.0789632201194763
-6.70010805130005	-8.50066757202148	-6.38984155654907	-0.109714441001415	0.196112707257271	0.0789468288421631
-6.6984658241272	-8.5149097442627	-6.39134454727173	-0.109756730496883	0.196261778473854	0.0790511071681976
-6.6967887878418	-8.5090503692627	-6.408766746521	-0.109625481069088	0.196192279458046	0.0788369029760361
-6.6937518119812	-8.50073528289795	-6.39245271682739	-0.109429717063904	0.196221604943275	0.078818716108799
-6.69611358642578	-8.51025295257568	-6.39664745330811	-0.109447553753853	0.196345463395119	0.0788662880659103
-6.68895435333252	-8.50086975097656	-6.40175676345825	-0.109353251755238	0.19610670208931	0.078685574233532
-6.68743991851807	-8.50326061248779	-6.37967967987061	-0.109302870929241	0.196219116449356	0.0788890570402145
-6.6853723526001	-8.50922012329102	-6.3937087059021	-0.109321877360344	0.196206763386726	0.0787199512124062
-6.68059778213501	-8.50069522857666	-6.38776206970215	-0.109116524457932	0.196209862828255	0.0786566957831383
-6.68525981903076	-8.50330924987793	-6.37040615081787	-0.109147690236568	0.196324586868286	0.0787212774157524
-6.67024326324463	-8.50396251678467	-6.38714361190796	-0.109015040099621	0.19627358019352	0.0785955712199211
-6.66640424728394	-8.49465847015381	-6.37401437759399	-0.108785890042782	0.19612056016922	0.0785002261400223
-6.66549491882324	-8.49929809570313	-6.35458374023438	-0.108891688287258	0.196310997009277	0.0786539688706398
-6.65612363815308	-8.49245929718018	-6.37617921829224	-0.108667246997356	0.19618333876133	0.0783546194434166
-6.65513801574707	-8.49210262298584	-6.34162664413452	-0.108745008707047	0.196141004562378	0.0784086063504219
-6.6472692489624	-8.49104499816895	-6.3533787727356	-0.108587600290775	0.196233883500099	0.0784464254975319
-6.64076232910156	-8.48778343200684	-6.34920501708984	-0.108482249081135	0.196144923567772	0.078223429620266
-6.64187812805176	-8.48235988616943	-6.32002115249634	-0.10856207460165	0.196160882711411	0.0783003941178322
-6.62993431091309	-8.49025917053223	-6.33684825897217	-0.108491741120815	0.196157813072205	0.0782586336135864
-6.62669610977173	-8.48178482055664	-6.32678461074829	-0.108263924717903	0.195967108011246	0.0780911445617676
-6.62485504150391	-8.48283195495605	-6.30939435958862	-0.108357131481171	0.196203976869583	0.078218124806881
-6.62081241607666	-8.48651599884033	-6.32960319519043	-0.108208663761616	0.196164503693581	0.0780697539448738
-6.61927890777588	-8.4777946472168	-6.31166505813599	-0.108283564448357	0.196016907691956	0.0779822692275047
-6.61653900146484	-8.48171710968018	-6.30928087234497	-0.108110666275024	0.196053862571716	0.0780938714742661
-6.61004114151001	-8.48027896881104	-6.3223123550415	-0.10806493461132	0.196134239435196	0.0778804942965508
-6.61738443374634	-8.47468948364258	-6.30258941650391	-0.108003288507462	0.19611120223999	0.077954925596714
-6.61008787155151	-8.48658847808838	-6.30969858169556	-0.108059637248516	0.196157246828079	0.0779537931084633
-6.6162896156311	-8.47461700439453	-6.31392049789429	-0.107868857681751	0.195910558104515	0.0777541175484657
-6.61121273040771	-8.47078037261963	-6.29725408554077	-0.107869923114777	0.195970103144646	0.0776675119996071
-6.61815643310547	-8.4821662902832	-6.30734205245972	-0.107931785285473	0.19600984454155	0.07769825309515
-6.61100053787231	-8.47410774230957	-6.29739618301392	-0.10791815072298	0.195758402347565	0.0775067359209061
-6.61637210845947	-8.47857189178467	-6.28748941421509	-0.107805907726288	0.195882141590118	0.0776667892932892
-6.61484432220459	-8.47936248779297	-6.31008625030518	-0.107796840369701	0.195860877633095	0.0774057731032372
-6.62000465393066	-8.47252178192139	-6.28729820251465	-0.107714228332043	0.195797771215439	0.0774276033043861
-6.62023687362671	-8.48628807067871	-6.29822492599487	-0.107899159193039	0.195841625332832	0.0774266868829727
-6.61689758300781	-8.47607898712158	-6.30155944824219	-0.107768759131432	0.195579901337624	0.0771227851510048
-6.62477540969849	-8.47934436798096	-6.28872394561768	-0.107763163745403	0.195768758654594	0.0771356448531151
-6.62864446640015	-8.48311614990234	-6.29820919036865	-0.107825115323067	0.195692121982574	0.0769526138901711
-6.63085508346558	-8.4732084274292	-6.29862880706787	-0.107730552554131	0.195591047406197	0.0768119245767593
-6.6400032043457	-8.48120403289795	-6.29381656646729	-0.107819572091103	0.195665404200554	0.0767819657921791
-6.63696575164795	-8.47887420654297	-6.31076192855835	-0.107726387679577	0.195560693740845	0.0765507742762566
-6.65561151504517	-8.4787712097168	-6.28823518753052	-0.107711911201477	0.195628240704536	0.0765665397047997
-6.65741539001465	-8.48730945587158	-6.31080770492554	-0.107780054211617	0.195720463991165	0.076450951397419
-6.66624450683594	-8.47633838653564	-6.3205771446228	-0.107477940618992	0.195556178689003	0.0762841030955315
-6.68200206756592	-8.48399925231934	-6.31770515441895	-0.107599340379238	0.19576758146286	0.076302133500576
-6.68933057785034	-8.48488426208496	-6.34708118438721	-0.107481822371483	0.195645645260811	0.0760857984423637
-6.7141375541687	-8.47545051574707	-6.32428073883057	-0.107334561645985	0.195770412683487	0.0761240944266319
-6.72106742858887	-8.47904586791992	-6.35312175750732	-0.10727171599865	0.195797994732857	0.0760696530342102
-6.73166227340698	-8.48039817810059	-6.35470771789551	-0.107284605503082	0.195780590176582	0.0758564993739128
-6.74898433685303	-8.48534107208252	-6.35356378555298	-0.10729268938303	0.195906519889832	0.0758010074496269
-6.75806188583374	-8.47831153869629	-6.37412405014038	-0.107026927173138	0.195967733860016	0.0754444524645805
-6.77068662643433	-8.47067642211914	-6.36746883392334	-0.106897808611393	0.195829272270203	0.0751988887786865
-6.77853107452393	-8.49154186248779	-6.37222528457642	-0.106975600123405	0.19599860906601	0.0752116963267326
-6.78522396087646	-8.5000467300415	-6.39491605758667	-0.106852948665619	0.195892512798309	0.0747673436999321
-6.79803800582886	-8.50348663330078	-6.38510990142822	-0.106738105416298	0.1959418207407	0.0747925713658333
-6.80659484863281	-8.51608848571777	-6.41676568984985	-0.106547310948372	0.196194395422935	0.0744512006640434
-6.81998682022095	-8.52326011657715	-6.41750049591064	-0.106426164507866	0.196174636483192	0.0742137357592583
-6.83248090744019	-8.53934860229492	-6.42118835449219	-0.106376782059669	0.196486160159111	0.0741383880376816
-6.84457302093506	-8.55331993103027	-6.45371389389038	-0.106098085641861	0.196468323469162	0.0738275274634361
-6.8540678024292	-8.54767799377441	-6.46586179733276	-0.105748780071735	0.196645334362984	0.0735419914126396
-6.86659097671509	-8.56366443634033	-6.47295808792114	-0.105534560978413	0.19697293639183	0.0734193623065948
-6.8699312210083	-8.56493186950684	-6.49542236328125	-0.105343706905842	0.19691276550293	0.0729931369423866
-6.86608076095581	-8.56757640838623	-6.47529792785645	-0.105107262730598	0.197282880544662	0.0729470551013947
-6.86101293563843	-8.57594013214111	-6.49044322967529	-0.105032578110695	0.197431728243828	0.0722694471478462
-6.882652759552	-8.5639762878418	-6.47880887985229	-0.104825116693974	0.197301000356674	0.0713987275958061
-6.90038394927979	-8.56768131256104	-6.48993587493896	-0.105111308395863	0.197307020425797	0.0709526240825653
-6.91942405700684	-8.55429553985596	-6.51382255554199	-0.105303384363651	0.196964249014854	0.0705685466527939
-6.92924976348877	-8.54958248138428	-6.51123857498169	-0.105387881398201	0.197120323777199	0.0704592540860176
-6.93358564376831	-8.54459762573242	-6.50587177276611	-0.105412669479847	0.197736337780952	0.0703884139657021
-6.93675231933594	-8.52602195739746	-6.51914882659912	-0.105111569166183	0.197869047522545	0.0695976093411446
-6.93789100646973	-8.52767372131348	-6.50251913070679	-0.104890108108521	0.198185414075851	0.0692799687385559
-6.92315626144409	-8.5262975692749	-6.52073335647583	-0.104825153946877	0.198403477668762	0.0685997828841209
-6.92119073867798	-8.52191638946533	-6.51551628112793	-0.104599639773369	0.198526367545128	0.0680318251252174
-6.91667079925537	-8.5294132232666	-6.51837539672852	-0.104824312031269	0.198748394846916	0.0675566047430038
-6.89630842208862	-8.51637268066406	-6.53055000305176	-0.104675374925137	0.198750168085098	0.0668893977999687
-6.90147018432617	-8.51972484588623	-6.5006537437439	-0.104812644422054	0.199003875255585	0.0664384663105011
-6.88970708847046	-8.51312446594238	-6.51005125045776	-0.104790270328522	0.199019268155098	0.0656623169779778
-6.8920316696167	-8.50900936126709	-6.47697162628174	-0.104800626635551	0.199042662978172	0.0652775391936302
-6.8847222328186	-8.514573097229	-6.49463033676147	-0.104771956801414	0.199171110987663	0.0646775737404823
-6.89326333999634	-8.51721858978271	-6.47611618041992	-0.104852855205536	0.199178978800774	0.0642395690083504
-6.89296960830688	-8.52885723114014	-6.48488283157349	-0.104919329285622	0.199369475245476	0.0640094503760338
-6.89213085174561	-8.52066993713379	-6.47730588912964	-0.104645870625973	0.199283868074417	0.0635505691170692
-6.89612245559692	-8.53133869171143	-6.46498346328735	-0.104770496487617	0.199612841010094	0.0633263811469078
-6.89664602279663	-8.53100204467773	-6.47037506103516	-0.104688882827759	0.199430882930756	0.062690295279026
-6.89794254302979	-8.53130435943604	-6.45563459396362	-0.10478413850069	0.199504971504211	0.0624072216451168
-6.89381742477417	-8.54004955291748	-6.46872615814209	-0.104778312146664	0.199561476707458	0.0616105124354362
-6.89962005615234	-8.54133033752441	-6.4371132850647	-0.104887075722218	0.199650600552559	0.0612292289733887
-6.89124965667725	-8.5520601272583	-6.43999433517456	-0.104942873120308	0.199544459581375	0.0607281774282455
-6.88871717453003	-8.53640842437744	-6.41763496398926	-0.104795798659325	0.199530273675919	0.0601415075361729
-6.89083576202393	-8.53703308105469	-6.40716171264648	-0.104857005178928	0.199630051851273	0.0597030818462372
-6.87334585189819	-8.53797245025635	-6.37789058685303	-0.104978576302528	0.199266389012337	0.059138085693121
-6.87204790115356	-8.55825424194336	-6.38108205795288	-0.104991845786572	0.199459388852119	0.0585030578076839
-6.86897611618042	-8.55224895477295	-6.35862016677856	-0.10490620136261	0.199300915002823	0.0578476972877979
-6.87303447723389	-8.56385898590088	-6.35703420639038	-0.105087280273438	0.199528247117996	0.0575516447424889
-6.86063861846924	-8.56021976470947	-6.34703350067139	-0.105069503188133	0.199243679642677	0.0568976439535618
-6.86286973953247	-8.56445789337158	-6.32451677322388	-0.105171762406826	0.199431851506233	0.0565867386758327
-6.85208415985107	-8.55581188201904	-6.3171534538269	-0.105163507163525	0.199261128902435	0.0559052079916
-6.849036693573	-8.55976295471191	-6.28906869888306	-0.105274990200996	0.199255868792534	0.0555114410817623
-6.83889770507813	-8.55616664886475	-6.28522205352783	-0.105288431048393	0.199158698320389	0.0548225417733192
-6.8377251625061	-8.56231307983398	-6.25297927856445	-0.10549383610487	0.199167281389236	0.054384920746088
-6.82367324829102	-8.55682468414307	-6.25588941574097	-0.105338484048843	0.199086263775826	0.0539507158100605
-6.81885671615601	-8.56802749633789	-6.22303915023804	-0.105633318424225	0.199169978499413	0.0537242628633976
-6.81659889221191	-8.57279109954834	-6.22353029251099	-0.105635710060596	0.199109524488449	0.0527865663170815
-6.8177661895752	-8.58151626586914	-6.21326875686646	-0.105687193572521	0.199194431304932	0.0522543527185917
-6.82297945022583	-8.57758331298828	-6.20058059692383	-0.105709090828896	0.199243709445	0.0514298491179943
-6.81905031204224	-8.59415817260742	-6.19528675079346	-0.10604152828455	0.199275627732277	0.0511339157819748
-6.81709003448486	-8.59391117095947	-6.17711305618286	-0.106059893965721	0.199115514755249	0.05047607421875
-6.81701040267944	-8.6040735244751	-6.16927099227905	-0.106226958334446	0.199285447597504	0.0499668121337891
-6.81508922576904	-8.60708236694336	-6.14435195922852	-0.106346666812897	0.199015632271767	0.0494712330400944
-6.80917119979858	-8.62359714508057	-6.15430974960327	-0.106549069285393	0.199278622865677	0.0488648302853107
-6.82178068161011	-8.62563896179199	-6.12792921066284	-0.106738016009331	0.199196964502335	0.048289567232132
-6.81495046615601	-8.6325101852417	-6.12994527816772	-0.106842584908009	0.199144646525383	0.0477902516722679
-6.81484413146973	-8.64757633209229	-6.10615873336792	-0.107133336365223	0.199283719062805	0.0473906882107258
-6.82427597045898	-8.65804862976074	-6.10961294174194	-0.107384823262691	0.19908718764782	0.0466287210583687
-6.82976818084717	-8.6615629196167	-6.10116624832153	-0.107522860169411	0.19912876188755	0.0463292226195335
-6.83250093460083	-8.65532493591309	-6.08333349227905	-0.107833094894886	0.199082911014557	0.0457280054688454
-6.83625173568726	-8.6806173324585	-6.08265447616577	-0.108287394046783	0.199145659804344	0.0452115200459957
-6.84482526779175	-8.66831970214844	-6.07356882095337	-0.108369089663029	0.199064254760742	0.0446422584354877
-6.856773853302	-8.67186546325684	-6.07414054870605	-0.108831450343132	0.199247434735298	0.0443442948162556
-6.86972093582153	-8.67001247406006	-6.06056547164917	-0.109062679111958	0.199327766895294	0.0439626388251781
-6.88171195983887	-8.66971302032471	-6.07069778442383	-0.109324626624584	0.199513629078865	0.0435675233602524
-6.90104866027832	-8.67104625701904	-6.05688095092773	-0.109728462994099	0.199650824069977	0.043308038264513
-6.90593290328979	-8.65074348449707	-6.05704116821289	-0.109968803822994	0.199657142162323	0.0429034531116486
-6.90965127944946	-8.63719272613525	-6.0405068397522	-0.110475346446037	0.199838757514954	0.042726919054985
-6.91277027130127	-8.62328243255615	-6.01748991012573	-0.110808826982975	0.199673295021057	0.0422715954482555
-6.91401815414429	-8.6067476272583	-6.02994823455811	-0.111134275794029	0.199718326330185	0.0420505665242672
-6.92845058441162	-8.58896732330322	-6.00062227249146	-0.111669138073921	0.199731811881065	0.0419547706842422
-6.92100477218628	-8.57022094726563	-6.00358390808105	-0.111952759325504	0.19963176548481	0.0416356287896633
-6.92539405822754	-8.55874252319336	-5.98144769668579	-0.112388528883457	0.19976595044136	0.0413386486470699
-6.9191780090332	-8.5391731262207	-5.96277761459351	-0.112886525690556	0.199501991271973	0.0409125648438931
-6.91001224517822	-8.52932071685791	-5.95030164718628	-0.113180376589298	0.199494957923889	0.0406642630696297
-6.91103315353394	-8.50573539733887	-5.91900682449341	-0.113602660596371	0.199525207281113	0.040395800024271
-6.901047706604	-8.49904918670654	-5.90828466415405	-0.113979935646057	0.199401691555977	0.0402080006897449
-6.89246416091919	-8.49063205718994	-5.87392377853394	-0.114335723221302	0.199404627084732	0.0401090905070305
-6.88707590103149	-8.48219013214111	-5.86626768112183	-0.114777378737926	0.19917356967926	0.0398099794983864
-6.87898778915405	-8.47748947143555	-5.84440088272095	-0.114979542791843	0.199204728007317	0.0396873243153095
-6.86576080322266	-8.47264289855957	-5.8129711151123	-0.115366414189339	0.199004709720612	0.0393079929053783
-6.85012102127075	-8.48152828216553	-5.80222272872925	-0.115863874554634	0.198819994926453	0.038740549236536
-6.83680725097656	-8.47519588470459	-5.77072477340698	-0.116109289228916	0.198847904801369	0.0385008901357651
-6.82273578643799	-8.45690155029297	-5.74495458602905	-0.116238862276077	0.19860152900219	0.0382545106112957
-6.80506896972656	-8.46285915374756	-5.72467422485352	-0.11659862101078	0.198513299226761	0.037924125790596
-6.79918098449707	-8.46354675292969	-5.68948984146118	-0.11693436652422	0.198439568281174	0.0374956205487251
-6.77213859558105	-8.46577930450439	-5.68271255493164	-0.117103613913059	0.198238581418991	0.0371099263429642
-6.76374387741089	-8.46044731140137	-5.63839960098267	-0.11729621887207	0.198204457759857	0.0370012558996677
-6.74962711334229	-8.45289325714111	-5.62217950820923	-0.117479786276817	0.198050379753113	0.0366146750748158
-6.73427963256836	-8.45530891418457	-5.59948205947876	-0.117631435394287	0.197930485010147	0.0365093573927879
-6.72826147079468	-8.45187377929688	-5.56359672546387	-0.117803379893303	0.197897374629974	0.0362934246659279
-6.70759582519531	-8.46236419677734	-5.55100059509277	-0.117880456149578	0.197734370827675	0.0359825976192951
-6.69859027862549	-8.4689769744873	-5.51642084121704	-0.118092179298401	0.197578981518745	0.03580217435956
-6.68087339401245	-8.47171211242676	-5.49869394302368	-0.118229418992996	0.197314396500587	0.0353665091097355
-6.66750335693359	-8.4766674041748	-5.48201417922974	-0.118343383073807	0.19730632007122	0.0351898968219757
-6.65582513809204	-8.48736381530762	-5.44162607192993	-0.118482805788517	0.19711084663868	0.0347219370305538
-6.63043594360352	-8.50203227996826	-5.43354463577271	-0.118656270205975	0.196899771690369	0.0341576188802719
-6.62212181091309	-8.50616836547852	-5.4087963104248	-0.118642069399357	0.196941182017326	0.0339690037071705
-6.61311531066895	-8.50157451629639	-5.38039827346802	-0.118719443678856	0.196740448474884	0.0337216854095459
-6.60847759246826	-8.52138710021973	-5.37204694747925	-0.118770703673363	0.196750745177269	0.0334636047482491
-6.60112142562866	-8.53156471252441	-5.34393930435181	-0.118782110512257	0.196693673729897	0.0332947932183743
-6.59092044830322	-8.52849102020264	-5.33182239532471	-0.118612475693226	0.196542233228683	0.033015888184309
-6.58341503143311	-8.54867267608643	-5.31488990783691	-0.118810653686523	0.19651959836483	0.0327065177261829
-6.56606388092041	-8.56998729705811	-5.29051494598389	-0.118799857795238	0.196345612406731	0.0322769656777382
-6.55161380767822	-8.57824516296387	-5.27039289474487	-0.118878684937954	0.196209818124771	0.0317829325795174
-6.53709030151367	-8.58607769012451	-5.26752185821533	-0.118844166398048	0.196073859930038	0.0314361602067947
-6.53509521484375	-8.59032440185547	-5.23636627197266	-0.118967689573765	0.196074813604355	0.0312488656491041
-6.52657842636108	-8.59427833557129	-5.2067928314209	-0.118832342326641	0.19582262635231	0.0309435203671455
-6.51298570632935	-8.59841918945313	-5.19678211212158	-0.118808045983315	0.195787638425827	0.0306807011365891
-6.50947570800781	-8.60341835021973	-5.16576910018921	-0.118854694068432	0.195595845580101	0.0306370425969362
-6.49908351898193	-8.60780239105225	-5.13993215560913	-0.118856236338615	0.195305645465851	0.0303494762629271
-6.48825025558472	-8.62771129608154	-5.12779855728149	-0.119071900844574	0.195021480321884	0.0298626329749823
-6.47599458694458	-8.63183498382568	-5.10318851470947	-0.119027115404606	0.194809690117836	0.0296651143580675
-6.46915864944458	-8.62967586517334	-5.0702543258667	-0.119135551154613	0.194621026515961	0.0293704867362976
-6.45588636398315	-8.64326667785645	-5.05646514892578	-0.119157619774342	0.194293960928917	0.0290937796235085
-6.44019651412964	-8.66074275970459	-5.02624654769897	-0.119233898818493	0.19401778280735	0.0287098549306393
-6.42331218719482	-8.66924476623535	-4.99814319610596	-0.11934906989336	0.19358491897583	0.0283105336129665
-6.41348218917847	-8.67877578735352	-4.97760581970215	-0.119386196136475	0.193315505981445	0.027785187587142
-6.39763021469116	-8.691725730896	-4.9508228302002	-0.119560152292252	0.193075925111771	0.0273829065263271
-6.39241361618042	-8.70156383514404	-4.92217493057251	-0.119467727839947	0.192818507552147	0.0270451717078686
-6.37998533248901	-8.70452976226807	-4.90160608291626	-0.119504407048225	0.192380994558334	0.0266909655183554
-6.3736777305603	-8.71553039550781	-4.87592458724976	-0.119523040950298	0.19214703142643	0.0262922681868076
-6.36815071105957	-8.72805976867676	-4.83242797851563	-0.119781017303467	0.19184698164463	0.0259246118366718
-6.35459423065186	-8.73144054412842	-4.81799983978271	-0.119670674204826	0.191366210579872	0.0255644842982292
-6.34939575195313	-8.73935413360596	-4.79160642623901	-0.119819261133671	0.191018372774124	0.0253510549664497
-6.34504508972168	-8.75085735321045	-4.76028537750244	-0.119825981557369	0.19062215089798	0.0250163935124874
-6.33936548233032	-8.77254772186279	-4.73103046417236	-0.1201436445117	0.190198451280594	0.0244019739329815
-6.32177782058716	-8.78155040740967	-4.71626329421997	-0.120177522301674	0.189781323075294	0.0238285250961781
-6.31777286529541	-8.79291915893555	-4.67757320404053	-0.120284661650658	0.189453735947609	0.0234895013272762
-6.3137321472168	-8.80228424072266	-4.6483039855957	-0.120367601513863	0.189050123095512	0.0231994222849607
-6.31453132629395	-8.81028366088867	-4.6157112121582	-0.120487540960312	0.188643276691437	0.0227720309048891
-6.3096776008606	-8.82678413391113	-4.5937328338623	-0.120517373085022	0.188089922070503	0.0224365144968033
-6.30604267120361	-8.85164260864258	-4.56626081466675	-0.120778113603592	0.187729761004448	0.0218995660543442
-6.29821538925171	-8.85774803161621	-4.53259801864624	-0.120927385985851	0.187290072441101	0.0215778425335884
-6.30000114440918	-8.85908699035645	-4.50415658950806	-0.120985560119152	0.186871483922005	0.021207807585597
-6.29850769042969	-8.86917686462402	-4.48238039016724	-0.121181279420853	0.186417683959007	0.0208067428320646
-6.30386447906494	-8.88430690765381	-4.45605802536011	-0.121419653296471	0.18598684668541	0.0204392094165087
-6.30342769622803	-8.89071273803711	-4.42249155044556	-0.121548697352409	0.185551017522812	0.0201397966593504
-6.30337524414063	-8.89781093597412	-4.39615249633789	-0.12168250977993	0.185146480798721	0.0196846295148134
-6.29774236679077	-8.91042518615723	-4.37999391555786	-0.121878057718277	0.184607729315758	0.0192623399198055
-6.30464792251587	-8.9144287109375	-4.34467649459839	-0.122140668332577	0.184293210506439	0.0190077088773251
-6.31135511398315	-8.91590023040771	-4.31598043441772	-0.122332669794559	0.183835417032242	0.0188689436763525
-6.32323408126831	-8.91674518585205	-4.28632593154907	-0.122473739087582	0.183502495288849	0.0187806524336338
-6.32673645019531	-8.92943286895752	-4.2747278213501	-0.122794784605503	0.182977169752121	0.018626244738698
-6.33071231842041	-8.9425163269043	-4.24867630004883	-0.12299170345068	0.182651937007904	0.0184412375092506
-6.32941865921021	-8.95341014862061	-4.22267150878906	-0.123349875211716	0.182147845625877	0.0180533304810524
-6.33625411987305	-8.94589233398438	-4.19479131698608	-0.123616054654121	0.181796506047249	0.017834784463048
-6.34215641021729	-8.93867111206055	-4.17642688751221	-0.123794183135033	0.181393697857857	0.0177795197814703
-6.34992074966431	-8.9414587020874	-4.15544605255127	-0.124099962413311	0.181038022041321	0.0176782831549644
-6.35587739944458	-8.94312191009521	-4.12337923049927	-0.124336116015911	0.180662050843239	0.0176320280879736
-6.37027406692505	-8.93558692932129	-4.10101079940796	-0.124545253813267	0.180266991257668	0.0175869893282652
-6.36842203140259	-8.94262218475342	-4.07451486587524	-0.124792449176311	0.179837748408318	0.0175451301038265
-6.37325572967529	-8.94998455047607	-4.05225563049316	-0.125028491020203	0.179529845714569	0.017277555540204
-6.36611127853394	-8.93950271606445	-4.02006959915161	-0.125311180949211	0.179052829742432	0.0171133931726217
-6.36361503601074	-8.92969226837158	-3.99369955062866	-0.125492036342621	0.178741231560707	0.0170720890164375
-6.35848331451416	-8.93342113494873	-3.96969866752625	-0.125616416335106	0.178276255726814	0.0169188845902681
-6.35406494140625	-8.94357872009277	-3.95309138298035	-0.12582628428936	0.177989602088928	0.0166584178805351
-6.34484481811523	-8.949049949646	-3.93024492263794	-0.126101598143578	0.177681341767311	0.0163316018879414
-6.34740591049194	-8.93311214447021	-3.89998030662537	-0.126173347234726	0.177592307329178	0.0165700726211071
-6.34570360183716	-8.91708564758301	-3.88130903244019	-0.126073151826859	0.177407130599022	0.0166139826178551
-6.33924722671509	-8.9346866607666	-3.86820793151855	-0.126258209347725	0.177109017968178	0.0162240602076054
-6.32242870330811	-8.94652938842773	-3.84593677520752	-0.126465231180191	0.176755502820015	0.0158268325030804
-6.31066179275513	-8.93868446350098	-3.8163058757782	-0.126629695296288	0.176520228385925	0.0155619168654084
-6.2957763671875	-8.93432807922363	-3.79498744010925	-0.126607045531273	0.176247909665108	0.015269591473043
-6.2839412689209	-8.94064617156982	-3.77601099014282	-0.126818686723709	0.176054075360298	0.0149723021313548
-6.26921033859253	-8.94485759735107	-3.74954199790955	-0.126900658011436	0.175761759281158	0.0146718872711062
-6.25742530822754	-8.94687557220459	-3.71640610694885	-0.127073779702187	0.175657451152802	0.0144783360883594
-6.25110530853271	-8.94230079650879	-3.68718504905701	-0.127000451087952	0.17533928155899	0.0141255687922239
-6.24511194229126	-8.95278453826904	-3.66477060317993	-0.127041608095169	0.174972712993622	0.0138590112328529
-6.2288122177124	-8.97503852844238	-3.64117169380188	-0.127272367477417	0.174593687057495	0.0133330328390002
-6.2044506072998	-8.97962760925293	-3.61576056480408	-0.127409711480141	0.174097448587418	0.0127938743680716
-6.18584537506104	-8.97185134887695	-3.57428741455078	-0.127485990524292	0.173824161291122	0.0125575652346015
-6.16854858398438	-8.96805000305176	-3.53933644294739	-0.12757496535778	0.173301950097084	0.0123668434098363
-6.15886974334717	-8.97680282592773	-3.50048136711121	-0.127632588148117	0.172897294163704	0.0121329110115767
-6.13968133926392	-8.99052333831787	-3.48385953903198	-0.127653822302818	0.172366797924042	0.0118200927972794
-6.11324024200439	-9.0108528137207	-3.45704936981201	-0.127947926521301	0.17180697619915	0.0112471608445048
-6.08857011795044	-9.02798080444336	-3.43067479133606	-0.12814573943615	0.171329990029335	0.0105763031169772
-6.06587171554565	-9.02160453796387	-3.38840389251709	-0.12835793197155	0.170902341604233	0.0104204481467605
-6.05388164520264	-9.00115203857422	-3.34823060035706	-0.128246963024139	0.17054694890976	0.0104161882773042
-6.04483366012573	-8.99860000610352	-3.31106615066528	-0.128291338682175	0.169922098517418	0.010391591116786
-6.02546262741089	-9.00897216796875	-3.28158736228943	-0.128427088260651	0.169316127896309	0.0102477511391044
-5.99870538711548	-9.02403736114502	-3.24159860610962	-0.128627762198448	0.168688952922821	0.00975708104670048
-5.96631669998169	-9.04324436187744	-3.21100831031799	-0.128744900226593	0.168123006820679	0.00916054472327232
-5.93021583557129	-9.04819202423096	-3.16877794265747	-0.128871619701385	0.167539551854134	0.00852957647293806
-5.90397214889526	-9.04848384857178	-3.13497138023376	-0.128955826163292	0.167006656527519	0.00798400957137346
-5.87555360794067	-9.04444408416748	-3.09363675117493	-0.128887996077538	0.166474968194962	0.00765883456915617
-5.85053396224976	-9.03948497772217	-3.06086349487305	-0.128917828202248	0.165957152843475	0.00723786279559135
-5.82524967193604	-9.04064559936523	-3.02784824371338	-0.128965243697166	0.165434285998344	0.00691539654508233
-5.79904699325562	-9.04533672332764	-2.99475598335266	-0.129047095775604	0.164849475026131	0.00660002790391445
-5.77655220031738	-9.05571556091309	-2.96655511856079	-0.129046022891998	0.164315775036812	0.00623673154041171
-5.75288963317871	-9.05512523651123	-2.93794322013855	-0.129055678844452	0.163881331682205	0.00600511580705643
-5.73129272460938	-9.05856418609619	-2.90721988677979	-0.129122570157051	0.163287341594696	0.00565570313483477
-5.70826148986816	-9.0608434677124	-2.87664008140564	-0.129203781485558	0.162819445133209	0.00519583793357015
-5.6828875541687	-9.05022811889648	-2.85031318664551	-0.129196554422379	0.162352845072746	0.00485369563102722
-5.66747856140137	-9.0454626083374	-2.82192754745483	-0.12919807434082	0.161916509270668	0.0045862696133554
-5.65012216567993	-9.03989887237549	-2.7971670627594	-0.129076540470123	0.161369800567627	0.00429028039798141
-5.63215303421021	-9.04558086395264	-2.77323627471924	-0.129175081849098	0.160856798291206	0.00404997589066625
-5.61716365814209	-9.04781246185303	-2.75730156898499	-0.129243269562721	0.160582289099693	0.00374653190374374
-5.59625339508057	-9.04838085174561	-2.74491238594055	-0.12922702729702	0.160267069935799	0.00366963003762066
-5.58869743347168	-9.05574226379395	-2.72823286056519	-0.129358872771263	0.159973040223122	0.00342403724789619
-5.58105516433716	-9.05973529815674	-2.71895551681519	-0.129409968852997	0.159752160310745	0.00299907568842173
-5.57439613342285	-9.04885387420654	-2.70868396759033	-0.129674717783928	0.159600168466568	0.00272687128745019
-5.57131004333496	-9.03536510467529	-2.69782423973084	-0.129852786660194	0.159378185868263	0.00247808173298836
-5.57048654556274	-9.02926349639893	-2.70038390159607	-0.129965275526047	0.15902104973793	0.00221299543045461
-5.57990980148315	-9.02429294586182	-2.6870801448822	-0.130145132541656	0.158871352672577	0.00193762069102377
-5.58068943023682	-9.01831912994385	-2.68653988838196	-0.130362540483475	0.158654242753983	0.00164391868747771
-5.57314729690552	-9.01754379272461	-2.68141961097717	-0.130848973989487	0.158227831125259	0.0012844119919464
-5.57088804244995	-9.00885581970215	-2.68531727790833	-0.131227269768715	0.157944813370705	0.00083480920875445
-5.56351566314697	-8.98624420166016	-2.67486310005188	-0.131618812680244	0.157649919390678	0.00064420560374856
-5.56951808929443	-8.96242427825928	-2.66364765167236	-0.131851240992546	0.157418176531792	0.000517947890330106
-5.57614469528198	-8.93480014801025	-2.65990948677063	-0.132093697786331	0.157085224986076	0.000624870473984629
-5.57992458343506	-8.91335964202881	-2.65058565139771	-0.132448270916939	0.15674501657486	0.000619958736933768
-5.57851028442383	-8.89561462402344	-2.64092040061951	-0.132750883698463	0.156448155641556	0.000409064581617713
-5.5805926322937	-8.86969661712646	-2.62346696853638	-0.132931634783745	0.156157836318016	0.000596317055169493
-5.58738613128662	-8.84858226776123	-2.61140108108521	-0.133139967918396	0.155807092785835	0.000623093044850975
-5.58133935928345	-8.84161472320557	-2.61021566390991	-0.133509173989296	0.155272498726845	0.000193866610061377
-5.57335233688354	-8.8250036239624	-2.58955192565918	-0.133902341127396	0.154883727431297	5.96803438384086E-05
-5.57284259796143	-8.794753074646	-2.57475137710571	-0.134146183729172	0.154601112008095	0.000224596034968272
[truncated: 10,153 more rows]
