# Supplementary material for: Identification of Haptic Based Guiding Using Hard Reins
Source: PLoS One. 2015 Jul 22;10(7):e0132020. doi: 10.1371/journal.pone.0132020 (PMC4511788; doi:10.1371/journal.pone.0132020)
Supplement: S5 File — (ZIP) [file pone.0132020.s005.zip › Exp2_ForceData1/Subject2/path3/T8.csv]

Force X (N)	Force Y (N)	Force Z (N)	Torque X (N-m)	Torque Y (N-m)	Torque Z (N-m)	Frequency = 10000	Averaging Level = 16	F/T Serial Number = FT11772	Time Started = 19/02/2013 17:01:25
-7.19576215744019	-9.01740550994873	-11.3432626724243	-0.0850955545902252	0.237142294645309	0.090555414557457
-7.19665002822876	-9.02042007446289	-11.3319311141968	-0.0851325541734695	0.237140461802483	0.0906428992748261
-7.19227695465088	-9.02566242218018	-11.351806640625	-0.0850659534335136	0.237118795514107	0.0905128791928291
-7.19480466842651	-9.01317501068115	-11.3485746383667	-0.0850233361124992	0.236910074949265	0.0903975069522858
-7.19540214538574	-9.02000141143799	-11.3350877761841	-0.0849766656756401	0.237166374921799	0.0904661044478416
-7.20128583908081	-9.02585029602051	-11.3577318191528	-0.0849837437272072	0.237030237913132	0.0903621837496758
-7.1962685585022	-9.01958274841309	-11.3395910263062	-0.0849454253911972	0.236919805407524	0.0903420746326447
-7.19917869567871	-9.02725696563721	-11.3594436645508	-0.084976889193058	0.237009406089783	0.0903734639286995
-7.19754838943481	-9.02204322814941	-11.352614402771	-0.0849189460277557	0.236845657229424	0.0901736915111542
-7.20264482498169	-9.02677536010742	-11.3406076431274	-0.0848907306790352	0.236907660961151	0.0902522876858711
-7.20095205307007	-9.03450298309326	-11.3557834625244	-0.0849429070949554	0.236857488751411	0.0901439934968948
-7.19951391220093	-9.02021217346191	-11.3508815765381	-0.0847428068518639	0.236616343259811	0.0900061205029488
-7.20862483978271	-9.03266906738281	-11.3472995758057	-0.0848648920655251	0.236874908208847	0.0902477726340294
-7.2036828994751	-9.02889060974121	-11.3565769195557	-0.0848460271954536	0.236609444022179	0.0900039970874786
-7.20393085479736	-9.02577209472656	-11.3452138900757	-0.0847795754671097	0.236603707075119	0.0901094675064087
-7.20357465744019	-9.03664016723633	-11.3510599136353	-0.0848330408334732	0.236573576927185	0.0900453552603722
-7.20287942886353	-9.03053188323975	-11.3616323471069	-0.0847389325499535	0.236383214592934	0.089818574488163
-7.21165132522583	-9.03564929962158	-11.3453197479248	-0.0848916321992874	0.23652495443821	0.08990778028965
-7.20305919647217	-9.04150867462158	-11.3649425506592	-0.0848404243588448	0.236300021409988	0.0898668766021729
-7.20340347290039	-9.03063869476318	-11.3523101806641	-0.0847450867295265	0.236263051629066	0.0897511839866638
-7.20388269424438	-9.0457820892334	-11.3607521057129	-0.0848936438560486	0.236260458827019	0.0898667126893997
-7.20176839828491	-9.03974533081055	-11.3575048446655	-0.084904320538044	0.23608224093914	0.0896820947527885
-7.20601844787598	-9.03806304931641	-11.3377752304077	-0.0848551541566849	0.23604229092598	0.0899049043655396
-7.19718980789185	-9.04245662689209	-11.3650197982788	-0.0848741978406906	0.235953167080879	0.089711494743824
-7.20046234130859	-9.03649139404297	-11.3377723693848	-0.0850226506590843	0.235846817493439	0.0897344648838043
-7.19951152801514	-9.04476547241211	-11.3352689743042	-0.0851103663444519	0.235872820019722	0.089855283498764
-7.19157123565674	-9.03884124755859	-11.3489398956299	-0.0849197059869766	0.235703885555267	0.0896864980459213
-7.19441413879395	-9.03451919555664	-11.3276023864746	-0.0849794521927834	0.235660582780838	0.0898061543703079
-7.19205284118652	-9.03962993621826	-11.3304061889648	-0.0850387513637543	0.235698103904724	0.0898670107126236
-7.18629837036133	-9.03274917602539	-11.3282804489136	-0.0851190313696861	0.235413640737534	0.0896609574556351
-7.18900728225708	-9.02991676330566	-11.3093128204346	-0.0850881710648537	0.235391423106194	0.0899785757064819
-7.1774845123291	-9.03254795074463	-11.3146085739136	-0.0849898532032967	0.235395208001137	0.0898357704281807
-7.17831516265869	-9.02950954437256	-11.2970018386841	-0.0851085484027863	0.235175237059593	0.0898696333169937
-7.17548799514771	-9.03445434570313	-11.2832527160645	-0.08514054864645	0.235343858599663	0.090000756084919
-7.170823097229	-9.02981376647949	-11.2980270385742	-0.0850417017936707	0.234951749444008	0.0898912400007248
-7.16644763946533	-9.02606391906738	-11.2702226638794	-0.085130974650383	0.235165998339653	0.0900647193193436
-7.16735935211182	-9.03268814086914	-11.2788610458374	-0.0849857553839684	0.235008180141449	0.0900200381875038
-7.15851879119873	-9.02139377593994	-11.2485790252686	-0.0850187987089157	0.23495726287365	0.0901812091469765
-7.15788555145264	-9.03053569793701	-11.2563467025757	-0.0849746093153954	0.235013321042061	0.090199813246727
-7.15485095977783	-9.0213737487793	-11.2444906234741	-0.0849470943212509	0.23488461971283	0.0901290327310562
-7.15294599533081	-9.02416324615479	-11.2324247360229	-0.0849442631006241	0.234956562519073	0.0903416126966476
-7.14886379241943	-9.02907180786133	-11.2398948669434	-0.084990881383419	0.234898924827576	0.0903077274560928
-7.14095211029053	-9.01644134521484	-11.2219104766846	-0.084705539047718	0.234762489795685	0.0902866497635841
-7.14742660522461	-9.02647972106934	-11.2117614746094	-0.0848826169967651	0.234972134232521	0.0905096605420113
-7.14071130752563	-9.01917457580566	-11.220832824707	-0.084789827466011	0.234724551439285	0.0903767794370651
-7.14401435852051	-9.01808166503906	-11.2026700973511	-0.0847903490066528	0.234787821769714	0.0906683877110481
-7.13862228393555	-9.01660633087158	-11.2152223587036	-0.0847158282995224	0.234831154346466	0.0905078649520874
-7.14183187484741	-9.01315689086914	-11.1862926483154	-0.0846788808703423	0.234798014163971	0.0907598808407784
-7.13764572143555	-9.02298164367676	-11.1932668685913	-0.0848290622234344	0.234859898686409	0.09079509973526
-7.13541793823242	-9.01018238067627	-11.196385383606	-0.0846006721258163	0.234684705734253	0.0907415673136711
-7.14277267456055	-9.01577091217041	-11.174222946167	-0.0848170295357704	0.234899371862411	0.0910141170024872
-7.13271379470825	-9.0153169631958	-11.199746131897	-0.0847026482224464	0.234722137451172	0.0908453315496445
-7.13926267623901	-9.01151275634766	-11.1723718643188	-0.0847392529249191	0.234685301780701	0.0909679904580116
-7.14038324356079	-9.01253223419189	-11.1867456436157	-0.0847722962498665	0.234852522611618	0.091032937169075
-7.13757944107056	-9.01189994812012	-11.1957654953003	-0.0847428664565086	0.234783515334129	0.0909054204821587
-7.14799118041992	-9.00897121429443	-11.170708656311	-0.0848957672715187	0.234861433506012	0.0910763666033745
-7.13945341110229	-9.01585674285889	-11.1941223144531	-0.0848298072814941	0.234798714518547	0.0910551697015762
-7.14157819747925	-9.00497722625732	-11.1845998764038	-0.0848280638456345	0.234758779406548	0.0909362658858299
-7.14859867095947	-9.01426792144775	-11.1884412765503	-0.084949254989624	0.23501367866993	0.091127410531044
-7.14631986618042	-9.00541019439697	-11.2040061950684	-0.0849197283387184	0.234749644994736	0.090866893529892
-7.14807605743408	-8.99979782104492	-11.1891584396362	-0.085061326622963	0.234785705804825	0.0910619273781776
-7.14551830291748	-9.00537490844727	-11.2097129821777	-0.0849719047546387	0.234804451465607	0.0908883810043335
-7.15048122406006	-8.99515533447266	-11.2018518447876	-0.0850714296102524	0.234654948115349	0.0908856466412544
-7.15008497238159	-9.00224494934082	-11.1955127716064	-0.0852120071649551	0.23483581840992	0.0909459888935089
-7.14822006225586	-9.00111198425293	-11.2087936401367	-0.0852178856730461	0.234628990292549	0.0908249020576477
-7.14407920837402	-8.98971462249756	-11.1984853744507	-0.0851942598819733	0.234544634819031	0.0907493233680725
-7.14705371856689	-8.99887943267822	-11.1997394561768	-0.0853599831461906	0.234761252999306	0.0908082872629166
-7.14377641677856	-8.99215221405029	-11.2162199020386	-0.0854577049612999	0.234429061412811	0.0905737206339836
-7.14217281341553	-8.9890832901001	-11.1882038116455	-0.0854813531041145	0.234528943896294	0.0907648578286171
-7.14426851272583	-8.99653053283691	-11.2157592773438	-0.0855040773749352	0.234665229916573	0.0906381160020828
-7.13921594619751	-8.98675918579102	-11.191104888916	-0.0855256393551826	0.234436705708504	0.0905473232269287
-7.14337301254272	-8.99349975585938	-11.1972942352295	-0.0856645107269287	0.234583854675293	0.0906435251235962
-7.13752698898315	-8.98645210266113	-11.1999597549438	-0.0855733156204224	0.234371870756149	0.0904814079403877
-7.13757848739624	-8.98729419708252	-11.1844072341919	-0.0856269672513008	0.234426110982895	0.0905418992042542
-7.13751745223999	-8.99747848510742	-11.1821689605713	-0.0857588201761246	0.234433814883232	0.0905566737055779
-7.13195848464966	-8.98439502716064	-11.1837816238403	-0.0857230648398399	0.234255373477936	0.0904212594032288
-7.13368558883667	-8.99190521240234	-11.1750526428223	-0.0858393013477325	0.234295159578323	0.0905177071690559
-7.12415790557861	-8.98701953887939	-11.1783580780029	-0.0857351273298264	0.234212949872017	0.0903565660119057
-7.13242053985596	-8.9864559173584	-11.1484794616699	-0.0858929306268692	0.234223008155823	0.0904450118541718
-7.12261009216309	-8.99136257171631	-11.1603116989136	-0.0859054327011108	0.234170511364937	0.0904318541288376
-7.11992883682251	-8.98262405395508	-11.1535139083862	-0.085718147456646	0.234010115265846	0.0903563946485519
-7.12450742721558	-8.99172878265381	-11.1337251663208	-0.0858856812119484	0.234192430973053	0.0904621481895447
-7.11517572402954	-8.99035930633545	-11.1566486358643	-0.0858355537056923	0.233932197093964	0.0902903079986572
-7.1164288520813	-8.98468017578125	-11.1248111724854	-0.0858224183320999	0.233911082148552	0.0903352126479149
-7.11329698562622	-8.98716640472412	-11.1313610076904	-0.0858401134610176	0.233924135565758	0.090386688709259
-7.11044931411743	-8.98827934265137	-11.1415939331055	-0.0857259258627892	0.23382169008255	0.0901841521263123
-7.11557912826538	-8.98322296142578	-11.1102085113525	-0.0857871994376183	0.23379422724247	0.0902779102325439
-7.10746049880981	-8.99338150024414	-11.1162061691284	-0.0858734548091888	0.233804285526276	0.0903305858373642
-7.10368394851685	-8.98482990264893	-11.1159791946411	-0.0856815353035927	0.233563005924225	0.0901563167572021
-7.10673570632935	-8.98943042755127	-11.0970764160156	-0.0857753530144691	0.233709082007408	0.0903749242424965
-7.10064840316772	-8.9935417175293	-11.1109991073608	-0.0857362598180771	0.233585983514786	0.0902456715703011
-7.09888410568237	-8.98831748962402	-11.1022806167603	-0.0857508629560471	0.233417898416519	0.0901391431689262
-7.10025882720947	-8.99047470092773	-11.099630355835	-0.0856757834553719	0.233504012227058	0.0903690680861473
-7.09512233734131	-8.99197387695313	-11.1192979812622	-0.0856690555810928	0.233439028263092	0.0900907292962074
-7.10498523712158	-8.98877239227295	-11.0965137481689	-0.085698775947094	0.233513996005058	0.0902499035000801
-7.09690189361572	-8.99572849273682	-11.1124601364136	-0.0856740027666092	0.233556121587753	0.0901618823409081
-7.09891700744629	-8.99103736877441	-11.1148519515991	-0.0855974033474922	0.233328253030777	0.0900896340608597
-7.10250806808472	-8.9956226348877	-11.1071462631226	-0.0857135280966759	0.233589947223663	0.0902126356959343
-7.10197734832764	-9.00241088867188	-11.1277055740356	-0.0856798961758614	0.233475595712662	0.0901448652148247
-7.10113620758057	-8.9904956817627	-11.1186828613281	-0.0857248455286026	0.23343788087368	0.0901564955711365
-7.10358476638794	-8.9992618560791	-11.1295490264893	-0.08571957051754	0.233492448925972	0.0902084410190582
-7.10151290893555	-8.99623489379883	-11.145112991333	-0.085729107260704	0.233422130346298	0.0899792984127998
-7.10733795166016	-8.99220848083496	-11.1330986022949	-0.0857866629958153	0.233502671122551	0.0901174694299698
-7.10552167892456	-9.00422382354736	-11.1475324630737	-0.0859176367521286	0.233615577220917	0.0901258364319801
-7.10445308685303	-8.98795223236084	-11.1617469787598	-0.0857492759823799	0.23337385058403	0.0899297073483467
-7.10832262039185	-8.99288463592529	-11.1530427932739	-0.0857849940657616	0.23364345729351	0.0900409519672394
-7.10869979858398	-8.99662685394287	-11.1739912033081	-0.08591478317976	0.23356057703495	0.089921697974205
-7.10468435287476	-8.98904800415039	-11.1728601455688	-0.0858504474163055	0.233427166938782	0.0898425132036209
-7.10773515701294	-8.99785804748535	-11.1702880859375	-0.0859612673521042	0.233523264527321	0.0899397060275078
-7.10135269165039	-8.99369621276855	-11.1961011886597	-0.0859244838356972	0.23349604010582	0.0896478071808815
-7.10634469985962	-8.99119472503662	-11.1764879226685	-0.0859753489494324	0.233470782637596	0.0897114053368568
-7.10129594802856	-9.00154399871826	-11.203953742981	-0.0861654356122017	0.233460947871208	0.0895993709564209
-7.10121536254883	-8.9885368347168	-11.1992444992065	-0.0859391093254089	0.233329191803932	0.0894464179873466
-7.10430812835693	-8.99704551696777	-11.1929159164429	-0.0860913768410683	0.233524918556213	0.0896016731858253
-7.09490156173706	-8.9934720993042	-11.217719078064	-0.086146667599678	0.233312919735909	0.089248925447464
-7.09829950332642	-8.99121475219727	-11.1966485977173	-0.0861907005310059	0.233300551772118	0.0892959088087082
-7.09304189682007	-8.99321746826172	-11.2127914428711	-0.0862047672271729	0.233374580740929	0.0892287790775299
-7.08800172805786	-8.99478149414063	-11.2227821350098	-0.0861729979515076	0.233216270804405	0.0890172570943832
-7.09329652786255	-8.99191379547119	-11.1980514526367	-0.0864023193717003	0.233289837837219	0.0891034230589867
-7.084557056427	-9.00136184692383	-11.222261428833	-0.0863389149308205	0.233181476593018	0.0889281332492828
-7.08275032043457	-8.98817825317383	-11.2109470367432	-0.0863351970911026	0.23307178914547	0.0887914299964905
-7.08128261566162	-9.00094413757324	-11.2080135345459	-0.0863086581230164	0.233261972665787	0.0889109820127487
-7.07503795623779	-8.99668312072754	-11.2130966186523	-0.0864731296896935	0.232912167906761	0.0886781811714172
-7.07560634613037	-8.99695014953613	-11.2003164291382	-0.0863830372691154	0.233043923974037	0.0888340696692467
-7.07097387313843	-9.00222492218018	-11.2139196395874	-0.0864424481987953	0.232931941747665	0.0885179415345192
-7.07324409484863	-8.99897575378418	-11.1902732849121	-0.0864513069391251	0.232986137270927	0.0886142626404762
-7.06392335891724	-9.01398372650146	-11.196949005127	-0.0865741744637489	0.232962027192116	0.0885605365037918
-7.06496953964233	-9.00600528717041	-11.1991167068481	-0.0864901915192604	0.232766911387444	0.0883842334151268
-7.06088304519653	-9.01138114929199	-11.176700592041	-0.0864982306957245	0.232934981584549	0.0884560123085976
-7.06375980377197	-9.01608467102051	-11.2029876708984	-0.0865828618407249	0.232806265354156	0.0883396491408348
-7.05642318725586	-9.01106548309326	-11.1773233413696	-0.0865247473120689	0.232691258192062	0.0883716866374016
-7.05904102325439	-9.02067852020264	-11.1915893554688	-0.0865246802568436	0.232833817601204	0.08841223269701
-7.05760765075684	-9.0128870010376	-11.1779108047485	-0.0864710882306099	0.23270645737648	0.0882404819130898
-7.06337928771973	-9.01987838745117	-11.1710605621338	-0.0864912122488022	0.232809707522392	0.0883928909897804
-7.05835103988647	-9.02354049682617	-11.1795263290405	-0.0866957530379295	0.232695057988167	0.0883457437157631
-7.0551323890686	-9.01256847381592	-11.1775674819946	-0.0864047631621361	0.232511952519417	0.0882760360836983
-7.06294822692871	-9.02736568450928	-11.1696939468384	-0.0865741297602654	0.232771962881088	0.0884774774312973
-7.05527830123901	-9.01699256896973	-11.180588722229	-0.0865628570318222	0.232485130429268	0.088259331882
-7.06005573272705	-9.01827239990234	-11.1624193191528	-0.0865393951535225	0.232565939426422	0.0885204747319222
-7.05561780929565	-9.02251243591309	-11.1831064224243	-0.0865591689944267	0.2325808852911	0.0883774608373642
-7.0618691444397	-9.01306629180908	-11.1655054092407	-0.0865467190742493	0.23255230486393	0.0884983018040657
-7.06374168395996	-9.02231693267822	-11.1665821075439	-0.0867060720920563	0.232612952589989	0.0885661020874977
-7.06021547317505	-9.01075267791748	-11.1785364151001	-0.0864392444491386	0.232430890202522	0.0884864255785942
-7.06449365615845	-9.01516151428223	-11.1662931442261	-0.0865684822201729	0.232598125934601	0.0886440351605415
-7.06108236312866	-9.01497650146484	-11.1947183609009	-0.0865642577409744	0.232374832034111	0.0885723531246185
-7.06753969192505	-9.00984191894531	-11.1656999588013	-0.0864693969488144	0.23246867954731	0.088732585310936
-7.06329250335693	-9.01382160186768	-11.1950712203979	-0.0864258259534836	0.232492342591286	0.0887025743722916
-7.06938982009888	-9.01260948181152	-11.1815795898438	-0.0864718407392502	0.232474654912949	0.0886336639523506
-7.06634521484375	-9.01895904541016	-11.1905746459961	-0.0865769386291504	0.23252759873867	0.0888317599892616
-7.06648921966553	-9.01334095001221	-11.2021894454956	-0.0863413140177727	0.232362613081932	0.0887044370174408
-7.07269144058228	-9.01229000091553	-11.1928606033325	-0.0863964259624481	0.232449159026146	0.0888736918568611
-7.06931734085083	-9.01805591583252	-11.2140855789185	-0.0863840952515602	0.232486069202423	0.0887992680072784
-7.06834030151367	-9.01333904266357	-11.2067060470581	-0.0864367559552193	0.232276365160942	0.0887836068868637
-7.07002735137939	-9.01705169677734	-11.2061719894409	-0.0864070504903793	0.232389017939568	0.0889698937535286
-7.06723260879517	-9.01828956604004	-11.2268657684326	-0.086385615170002	0.232344418764114	0.0887117087841034
-7.07320213317871	-9.01353740692139	-11.2041521072388	-0.0863895639777184	0.23234498500824	0.0889088734984398
-7.06915330886841	-9.02436542510986	-11.2123832702637	-0.0865676030516624	0.232527896761894	0.0889132544398308
-7.07115364074707	-9.02026271820068	-11.2219934463501	-0.0863778293132782	0.232212975621223	0.0887981802225113
-7.0700216293335	-9.01591396331787	-11.2105798721313	-0.0864193737506866	0.232353255152702	0.0888813138008118
-7.07564878463745	-9.02653121948242	-11.2191171646118	-0.0864263698458672	0.232402041554451	0.0888451039791107
-7.07248163223267	-9.01609420776367	-11.215989112854	-0.086504764854908	0.23227721452713	0.0887559503316879
-7.07196521759033	-9.02227973937988	-11.2146806716919	-0.0864803344011307	0.232315137982368	0.0888759791851044
-7.06994533538818	-9.02557945251465	-11.2324199676514	-0.0865037813782692	0.232372522354126	0.0886722505092621
-7.0727014541626	-9.0139045715332	-11.2088422775269	-0.08651252835989	0.232377856969833	0.0886624976992607
-7.07039499282837	-9.03205585479736	-11.2139692306519	-0.0866034030914307	0.232420668005943	0.0887123271822929
-7.07114219665527	-9.02145957946777	-11.2250185012817	-0.0864386111497879	0.232302233576775	0.0885317623615265
-7.07415771484375	-9.02581214904785	-11.2078800201416	-0.0864462405443192	0.232394769787788	0.088606595993042
-7.07737922668457	-9.02870273590088	-11.2253036499023	-0.0865971595048904	0.232299938797951	0.0885375142097473
-7.06939363479614	-9.0197286605835	-11.2212734222412	-0.0865155309438705	0.232240557670593	0.0884464681148529
-7.07669544219971	-9.02683544158936	-11.2086877822876	-0.0865405201911926	0.232153668999672	0.0885733067989349
-7.06945466995239	-9.02421092987061	-11.2306938171387	-0.0865824967622757	0.232153981924057	0.0883448421955109
-7.07617855072021	-9.01904392242432	-11.2034397125244	-0.0866026654839516	0.232090696692467	0.0884042531251907
-7.06918048858643	-9.02756023406982	-11.214204788208	-0.0867712944746017	0.23208025097847	0.0883649811148643
-7.06574487686157	-9.01647090911865	-11.2137613296509	-0.0865806862711906	0.231874719262123	0.0882199630141258
-7.07140254974365	-9.02084636688232	-11.2004079818726	-0.0867466628551483	0.232147738337517	0.088352769613266
-7.06074810028076	-9.01743507385254	-11.2194061279297	-0.0867141783237457	0.231901615858078	0.0880998820066452
-7.06205129623413	-9.01703643798828	-11.1938714981079	-0.0868475586175919	0.231821775436401	0.0882417932152748
-7.05355215072632	-9.02150344848633	-11.2197732925415	-0.0868749469518662	0.231995642185211	0.0880463495850563
-7.05474090576172	-9.01519870758057	-11.2034778594971	-0.0869403779506683	0.231844142079353	0.0879576578736305
-7.05406332015991	-9.01823139190674	-11.2040615081787	-0.0870647132396698	0.232009842991829	0.088030681014061
-7.04923534393311	-9.01928520202637	-11.2225189208984	-0.0869014710187912	0.231807976961136	0.087822362780571
-7.04829120635986	-9.0112829208374	-11.2065105438232	-0.0870392769575119	0.231905058026314	0.0878065750002861
-7.04909038543701	-9.02339458465576	-11.2157220840454	-0.0870926380157471	0.23199574649334	0.0879082903265953
-7.04572057723999	-9.01675701141357	-11.2268352508545	-0.0872200801968575	0.231852695345879	0.0876425132155418
-7.04610443115234	-9.01904678344727	-11.2185945510864	-0.0872773081064224	0.231881558895111	0.0878216996788979
-7.04077196121216	-9.02105522155762	-11.2340679168701	-0.0873376056551933	0.231861263513565	0.0875869542360306
-7.04353857040405	-9.01466655731201	-11.2197818756104	-0.087416760623455	0.231870964169502	0.0877228602766991
-7.03849506378174	-9.02534294128418	-11.2282962799072	-0.0875717625021935	0.23187880218029	0.0877264738082886
-7.03450536727905	-9.01323127746582	-11.2400798797607	-0.0875343307852745	0.231741607189178	0.0876310765743256
-7.03487586975098	-9.02180290222168	-11.2296848297119	-0.0876296162605286	0.231902152299881	0.087859258055687
-7.03617000579834	-9.01754474639893	-11.2466125488281	-0.0877328887581825	0.231659665703773	0.0876790881156921
-7.02732419967651	-9.01445579528809	-11.2232484817505	-0.0877535343170166	0.231717586517334	0.0878324881196022
-7.02654552459717	-9.0167121887207	-11.2537727355957	-0.0878300592303276	0.231748849153519	0.0878083258867264
-7.02494764328003	-9.00717735290527	-11.2266483306885	-0.087775357067585	0.231631711125374	0.0878070369362831
-7.0236759185791	-9.01513385772705	-11.2288961410522	-0.0879658311605453	0.231802359223366	0.0879791676998138
-7.01537609100342	-9.00576019287109	-11.2328310012817	-0.0878711044788361	0.231520459055901	0.0879010036587715
-7.01493835449219	-9.00542736053467	-11.2248516082764	-0.0878544300794601	0.231713935732841	0.0881136134266853
-7.01371479034424	-9.01183032989502	-11.2266530990601	-0.0879445597529411	0.231656163930893	0.0880829766392708
-7.00748586654663	-8.99905776977539	-11.2172803878784	-0.0878794118762016	0.231542825698853	0.0881887376308441
-7.0051703453064	-9.00997066497803	-11.21462059021	-0.0879737064242363	0.231592774391174	0.0882337689399719
-7.0008282661438	-9.00065135955811	-11.2177562713623	-0.0878602489829063	0.231511607766151	0.0882204473018646
-7.00156784057617	-9.00940704345703	-11.1977891921997	-0.0880052968859673	0.231600806117058	0.0883729755878448
-6.99345588684082	-9.00687026977539	-11.2180833816528	-0.0878477171063423	0.231445774435997	0.0883114635944366
-6.99170732498169	-9.00197219848633	-11.1904602050781	-0.0877392813563347	0.231371581554413	0.0883323326706886
-6.99160289764404	-9.01195335388184	-11.1914978027344	-0.0877724140882492	0.231529086828232	0.0885151103138924
-6.98780298233032	-9.00713539123535	-11.2044973373413	-0.0877261757850647	0.231391564011574	0.0883761718869209
-6.99255847930908	-9.00814437866211	-11.1795778274536	-0.0876579880714417	0.231359049677849	0.0886134952306747
-6.98377752304077	-9.01280307769775	-11.2080430984497	-0.0875655263662338	0.231357917189598	0.0885298103094101
-6.98902082443237	-9.01029300689697	-11.1901636123657	-0.0875040218234062	0.231317102909088	0.0884803310036659
-6.98878335952759	-9.01869869232178	-11.1823844909668	-0.0875981599092484	0.23140087723732	0.0886917933821678
-6.98372268676758	-9.01627063751221	-11.1919345855713	-0.0873343870043755	0.231305301189423	0.0885256752371788
-6.99043226242065	-9.01671886444092	-11.1790723800659	-0.0874364748597145	0.231335446238518	0.08873251080513
-6.98944568634033	-9.02295303344727	-11.1939506530762	-0.0873527228832245	0.231362342834473	0.0886178612709045
-6.98723268508911	-9.01801204681396	-11.1846790313721	-0.0874051079154015	0.231187015771866	0.0885894149541855
-6.99248266220093	-9.0204029083252	-11.189998626709	-0.0872817784547806	0.231369689106941	0.088748000562191
-6.98942565917969	-9.01690006256104	-11.2081365585327	-0.0872647389769554	0.231324940919876	0.0885468795895576
-7.00074481964111	-9.01362895965576	-11.1864290237427	-0.0872630104422569	0.231414392590523	0.0887037292122841
-6.99521923065186	-9.01984596252441	-11.2072248458862	-0.087211437523365	0.231483861804008	0.0886702239513397
-6.99975299835205	-9.00757694244385	-11.2105989456177	-0.0871080160140991	0.231310158967972	0.0885869190096855
-7.00597524642944	-9.01394176483154	-11.2007102966309	-0.0871197357773781	0.231596902012825	0.0887559726834297
-7.00778245925903	-9.01439476013184	-11.2219285964966	-0.0871305987238884	0.23147077858448	0.0885417386889458
-7.00929260253906	-9.00653648376465	-11.2081804275513	-0.0871814116835594	0.231505081057549	0.0886395499110222
-7.01129388809204	-9.01778793334961	-11.235857963562	-0.0871662199497223	0.231586501002312	0.0885658338665962
-7.01689004898071	-9.00679111480713	-11.2299070358276	-0.0871873125433922	0.231636613607407	0.0884353891015053
-7.01669979095459	-9.01981830596924	-11.2290725708008	-0.0872864276170731	0.231751203536987	0.0884929969906807
-7.01844167709351	-9.0147819519043	-11.2410669326782	-0.0873529687523842	0.231675744056702	0.0883292704820633
-7.01840209960938	-9.01030731201172	-11.2416763305664	-0.0872588604688644	0.231716528534889	0.0883066803216934
-7.02671098709106	-9.02108955383301	-11.2517118453979	-0.0874641165137291	0.231950148940086	0.088414803147316
-7.02217674255371	-9.01394462585449	-11.2659826278687	-0.0875129848718643	0.231757700443268	0.0881006494164467
-7.0274863243103	-9.01679134368896	-11.2507953643799	-0.0875198394060135	0.231895536184311	0.0883157029747963
-7.0275239944458	-9.01818752288818	-11.2757663726807	-0.0875682309269905	0.231948703527451	0.0881322622299194
-7.02383041381836	-9.0137300491333	-11.2845907211304	-0.0875342041254044	0.231991916894913	0.0880398899316788
-7.03243732452393	-9.01611423492432	-11.266001701355	-0.0876622498035431	0.232047080993652	0.0881380438804626
-7.02612447738647	-9.02391719818115	-11.2841939926147	-0.0879193246364594	0.232185378670692	0.0880676433444023
-7.02121353149414	-9.01414203643799	-11.2984037399292	-0.0878127068281174	0.232021376490593	0.0879420563578606
-7.0250883102417	-9.01577568054199	-11.2756652832031	-0.0879614725708961	0.232172191143036	0.0879709497094154
-7.01997137069702	-9.01999950408936	-11.2935943603516	-0.0880511179566383	0.232212901115417	0.0879354402422905
-7.01488780975342	-9.01637268066406	-11.2982711791992	-0.0880454555153847	0.232010573148727	0.0877593159675598
-7.01847076416016	-9.0149040222168	-11.2790679931641	-0.088145487010479	0.232126861810684	0.0879546850919724
-7.00710153579712	-9.01427936553955	-11.3105936050415	-0.0881088376045227	0.232139706611633	0.0877100378274918
-7.01048135757446	-9.01168441772461	-11.2863454818726	-0.0882086679339409	0.23203918337822	0.0877138748764992
-7.00523090362549	-9.01359081268311	-11.2905750274658	-0.0883740708231926	0.232161462306976	0.0878225564956665
-6.99828624725342	-9.00956058502197	-11.2959976196289	-0.0882384851574898	0.231924891471863	0.0876839458942413
-6.99688673019409	-9.01077842712402	-11.2787656784058	-0.0883501693606377	0.232116535305977	0.087840348482132
-6.99250459671021	-9.01336193084717	-11.2882261276245	-0.0883106365799904	0.231914222240448	0.0877017304301262
-6.99079132080078	-9.00619792938232	-11.2640466690063	-0.0884328037500381	0.231891632080078	0.0879138559103012
-6.98410940170288	-9.01544284820557	-11.2789220809937	-0.0883070603013039	0.231947973370552	0.0878451317548752
-6.98348617553711	-9.00751399993896	-11.2619171142578	-0.0884253606200218	0.231830239295959	0.0878116115927696
-6.97956132888794	-9.01507949829102	-11.2567844390869	-0.0884038805961609	0.231848433613777	0.087929405272007
-6.97837257385254	-9.01920223236084	-11.2620487213135	-0.0883682668209076	0.231677114963531	0.0878305360674858
-6.97381973266602	-9.01327610015869	-11.2553424835205	-0.0883837789297104	0.231670990586281	0.0878439024090767
-6.97723770141602	-9.02364158630371	-11.2545680999756	-0.0883409231901169	0.231735751032829	0.0879552662372589
-6.97241401672363	-9.01979160308838	-11.2579479217529	-0.0883911699056625	0.231426537036896	0.0877662152051926
-6.97520589828491	-9.02241039276123	-11.2456312179565	-0.0882997587323189	0.231520235538483	0.0880156382918358
-6.97302007675171	-9.03006744384766	-11.2740812301636	-0.0883547440171242	0.231490433216095	0.0879037156701088
-6.97185277938843	-9.02564907073975	-11.2516746520996	-0.0882723033428192	0.231262609362602	0.0878512114286423
-6.97873687744141	-9.03432941436768	-11.2560329437256	-0.0883990004658699	0.231423854827881	0.0879908502101898
-6.97474336624146	-9.03448104858398	-11.2618570327759	-0.0883304327726364	0.231211736798286	0.0879020169377327
-6.97583150863647	-9.02953815460205	-11.2627239227295	-0.0881922245025635	0.231078907847404	0.0878944173455238
-6.98293828964233	-9.04663467407227	-11.2653141021729	-0.0883257463574409	0.23124822974205	0.0879534110426903
-6.9797830581665	-9.03866672515869	-11.2767915725708	-0.0882430672645569	0.230959355831146	0.0877475738525391
-6.98464488983154	-9.03639793395996	-11.262303352356	-0.088217668235302	0.230964913964272	0.0880357101559639
-6.98905658721924	-9.04671001434326	-11.2732353210449	-0.0882538035511971	0.230961889028549	0.0879712402820587
-6.98656749725342	-9.03879070281982	-11.2863426208496	-0.0881050601601601	0.230881676077843	0.087837427854538
-6.99819040298462	-9.03882217407227	-11.2720727920532	-0.0881667584180832	0.230923384428024	0.0879504010081291
-6.99019384384155	-9.04534816741943	-11.2894849777222	-0.0882813557982445	0.23086915910244	0.0879819616675377
-6.99370908737183	-9.03186798095703	-11.2915687561035	-0.0879701524972916	0.23064960539341	0.0879102349281311
-6.99472665786743	-9.04153919219971	-11.2748250961304	-0.0881823971867561	0.230845108628273	0.0879740715026855
-6.99801254272461	-9.04176616668701	-11.3061904907227	-0.0881014987826347	0.230691477656364	0.0879094079136848
-6.9977707862854	-9.03244781494141	-11.2851476669312	-0.088099330663681	0.230638206005096	0.0879412963986397
-6.99613094329834	-9.0336332321167	-11.2988195419312	-0.0880542099475861	0.230648085474968	0.0879906192421913
-6.99592590332031	-9.02932739257813	-11.3079423904419	-0.0880315601825714	0.230598449707031	0.0877960622310638
-6.998703956604	-9.02877330780029	-11.2887716293335	-0.088158093392849	0.230652675032616	0.0879519358277321
-6.99342012405396	-9.03066825866699	-11.3095769882202	-0.0880580842494965	0.230613455176353	0.0878458544611931
-6.98978853225708	-9.02054119110107	-11.2984933853149	-0.0879615843296051	0.230463400483131	0.0877428352832794
-6.99664545059204	-9.02572059631348	-11.2897796630859	-0.0880793631076813	0.230772733688354	0.0879335850477219
-6.98854064941406	-9.02493381500244	-11.3110303878784	-0.0880357027053833	0.230558499693871	0.0876974761486053
-6.98774814605713	-9.01961898803711	-11.2925100326538	-0.0880737006664276	0.230450198054314	0.0876960307359695
-6.98586320877075	-9.01973628997803	-11.2932100296021	-0.0880475640296936	0.230554297566414	0.0878424346446991
-6.9804482460022	-9.02110004425049	-11.3071384429932	-0.0879887938499451	0.230533227324486	0.0875682309269905
-6.98311901092529	-9.01648902893066	-11.2833318710327	-0.0881080105900764	0.230526059865952	0.087738998234272
-6.97681331634521	-9.0216817855835	-11.290452003479	-0.0881429463624954	0.230557292699814	0.0876602306962013
-6.97387170791626	-9.0115213394165	-11.2845344543457	-0.0880578309297562	0.230348482728004	0.0875243544578552
-6.97242164611816	-9.01789093017578	-11.2700996398926	-0.0880763009190559	0.230602756142616	0.0876516401767731
-6.96754264831543	-9.02037811279297	-11.2830476760864	-0.0880616754293442	0.23045289516449	0.0874426513910294
-6.95926094055176	-9.00785160064697	-11.2601671218872	-0.0881190299987793	0.230428710579872	0.0874946117401123
-6.95732307434082	-9.01539897918701	-11.2612495422363	-0.0880095064640045	0.230514541268349	0.0874618738889694
-6.95137977600098	-9.00883102416992	-11.2619113922119	-0.0880808383226395	0.230409383773804	0.0872301831841469
-6.95082998275757	-9.00858306884766	-11.2393064498901	-0.0880982503294945	0.230470106005669	0.0873301774263382
-6.94483947753906	-9.01911926269531	-11.2436714172363	-0.0881957858800888	0.230520322918892	0.0872761458158493
-6.94046878814697	-9.00446701049805	-11.2422189712524	-0.0880289822816849	0.230324104428291	0.0871263295412064
-6.9382004737854	-9.01385402679443	-11.2247486114502	-0.0880398452281952	0.23056623339653	0.0872584879398346
-6.93866777420044	-9.01416301727295	-11.2330598831177	-0.0881456956267357	0.230491831898689	0.0870446562767029
-6.9329662322998	-9.00594329833984	-11.2180099487305	-0.0880184695124626	0.230486854910851	0.0870277807116508
-6.93511056900024	-9.01507949829102	-11.211651802063	-0.0880578681826591	0.230523690581322	0.0871360599994659
-6.92995738983154	-9.01286315917969	-11.2236404418945	-0.0880681797862053	0.230542674660683	0.086865708231926
-6.93424129486084	-9.00562953948975	-11.1975040435791	-0.0880386978387833	0.230539828538895	0.086967408657074
-6.92991828918457	-9.01806354522705	-11.2008562088013	-0.08821040391922	0.23067644238472	0.0869307592511177
-6.92283582687378	-9.00576210021973	-11.2080068588257	-0.0880083739757538	0.23042556643486	0.0867739245295525
-6.93295526504517	-9.01076507568359	-11.1892423629761	-0.088184580206871	0.230642303824425	0.086900420486927
-6.92397403717041	-9.00765323638916	-11.2146234512329	-0.0880802348256111	0.230509176850319	0.0866863429546356
-6.92992305755615	-9.00636196136475	-11.1901016235352	-0.0881341695785522	0.230434685945511	0.0867165476083755
-6.92799949645996	-9.00771331787109	-11.2127075195313	-0.0881645753979683	0.230611681938171	0.0867310166358948
-6.93039083480835	-9.0047779083252	-11.2097587585449	-0.0881409198045731	0.230413556098938	0.0865819826722145
-6.93649530410767	-9.00266456604004	-11.1963815689087	-0.0882612392306328	0.230554223060608	0.0867014229297638
-6.92889976501465	-9.00626468658447	-11.2216510772705	-0.0881922319531441	0.230445474386215	0.0866092145442963
-6.93276119232178	-8.99819374084473	-11.2102975845337	-0.0881736353039742	0.230335757136345	0.0865501016378403
-6.93718338012695	-9.00185394287109	-11.2131814956665	-0.0882169529795647	0.230562061071396	0.0866467729210854
-6.93148517608643	-9.0015869140625	-11.2198534011841	-0.0881936326622963	0.230333298444748	0.0863880440592766
-6.93485927581787	-8.99606037139893	-11.20627784729	-0.0883259177207947	0.230383560061455	0.0865785181522369
-6.93327379226685	-9.00330543518066	-11.2245817184448	-0.0881588310003281	0.230372726917267	0.0865170508623123
-6.93444538116455	-8.9962043762207	-11.2244243621826	-0.088235542178154	0.230247005820274	0.0863553062081337
-6.93433570861816	-8.99728488922119	-11.209023475647	-0.0883122310042381	0.230362176895142	0.0864379405975342
-6.93197584152222	-9.00397968292236	-11.2309398651123	-0.0882646664977074	0.230345964431763	0.0863306820392609
-6.9307427406311	-8.99152088165283	-11.2243242263794	-0.0881660282611847	0.230168759822845	0.0862588882446289
-6.93366861343384	-9.00339317321777	-11.2282381057739	-0.0882029980421066	0.230344757437706	0.0862990394234657
-6.93195676803589	-8.99502086639404	-11.2387142181396	-0.0882611870765686	0.230111360549927	0.0860944539308548
-6.93064403533936	-8.99639129638672	-11.2227487564087	-0.0881962701678276	0.230211466550827	0.0862258970737457
-6.9330039024353	-9.00025844573975	-11.2520160675049	-0.0881593003869057	0.230240777134895	0.0860322490334511
-6.93467903137207	-8.99350738525391	-11.2304277420044	-0.0881397873163223	0.230091571807861	0.0859551653265953
-6.93606853485107	-9.00354671478271	-11.2410526275635	-0.088313601911068	0.230301976203918	0.0860488712787628
-6.92728900909424	-8.99233245849609	-11.2452144622803	-0.0881704762578011	0.230050653219223	0.0858476832509041
-6.93626165390015	-8.99666595458984	-11.2379779815674	-0.0882033333182335	0.230274468660355	0.0859444215893745
-6.93245267868042	-8.99904346466064	-11.2555446624756	-0.0881993547081947	0.230125159025192	0.0857895389199257
-6.93239498138428	-8.98944091796875	-11.2467250823975	-0.0881650000810623	0.230093508958817	0.0858199149370193
-6.93291187286377	-9.00020122528076	-11.2490863800049	-0.0882671177387238	0.23015983402729	0.0857478976249695
-6.93011379241943	-8.98894691467285	-11.2607955932617	-0.0881337895989418	0.230037868022919	0.0855814591050148
-6.93904399871826	-8.99438667297363	-11.2380638122559	-0.0883311554789543	0.230170324444771	0.0856344699859619
-6.92994546890259	-8.99460983276367	-11.2594594955444	-0.0882598534226418	0.230001196265221	0.0854626446962357
-6.93201303482056	-8.98390197753906	-11.2493686676025	-0.0881524533033371	0.229984417557716	0.0853538289666176
-6.93615293502808	-8.99271678924561	-11.2478361129761	-0.0882936343550682	0.23011514544487	0.0854365676641464
-6.9305157661438	-8.98802471160889	-11.2659120559692	-0.0882922187447548	0.22995226085186	0.0851653888821602
-6.93399810791016	-8.98783397674561	-11.2462921142578	-0.0883022025227547	0.230021595954895	0.0852332264184952
-6.93244886398315	-8.99193572998047	-11.2756938934326	-0.0882263407111168	0.230099722743034	0.0849904343485832
-6.9375433921814	-8.98496627807617	-11.2516584396362	-0.0883208587765694	0.23002789914608	0.0848653763532639
-6.93505191802979	-8.99520301818848	-11.2712993621826	-0.0884733349084854	0.230168372392654	0.0848290324211121
-6.93280410766602	-8.98813056945801	-11.2737808227539	-0.0882900878787041	0.229964688420296	0.0844944268465042
-6.93644571304321	-8.99367904663086	-11.2747631072998	-0.0885448381304741	0.230122268199921	0.0845902562141418
-6.93376016616821	-8.99607849121094	-11.2990159988403	-0.0885032713413239	0.230115830898285	0.0842122435569763
-6.93661069869995	-8.98993301391602	-11.2801733016968	-0.0886410623788834	0.229918017983437	0.0842149332165718
-6.93470573425293	-8.9949893951416	-11.302342414856	-0.0886197909712791	0.23010079562664	0.0840461105108261
-6.93295192718506	-8.98873615264893	-11.2990980148315	-0.0886631682515144	0.229961559176445	0.0838308483362198
-6.93480968475342	-8.98899269104004	-11.2864103317261	-0.0888789370656013	0.230182945728302	0.0838485062122345
-6.93147420883179	-8.99556159973145	-11.3091220855713	-0.0888457223773003	0.229998141527176	0.0836464688181877
-6.92932415008545	-8.98572731018066	-11.2966766357422	-0.088830791413784	0.229993730783463	0.083506353199482
-6.93025636672974	-8.99620819091797	-11.3001565933228	-0.0889860764145851	0.230138421058655	0.0835180580615997
-6.92894792556763	-8.99005699157715	-11.3074245452881	-0.089074969291687	0.229906842112541	0.083254300057888
-6.92776441574097	-8.99015998840332	-11.2886142730713	-0.0891372635960579	0.22998633980751	0.0833678990602493
-6.92516422271729	-8.99469757080078	-11.3089075088501	-0.0891643166542053	0.230004042387009	0.0831673964858055
-6.92797088623047	-8.9851016998291	-11.2962837219238	-0.0892117321491241	0.229952171444893	0.0830769836902618
-6.92318773269653	-9.00244998931885	-11.2977828979492	-0.0894464552402496	0.230018049478531	0.083055317401886
-6.9201488494873	-8.98805809020996	-11.3017206192017	-0.0892806202173233	0.229811429977417	0.082854226231575
-6.91900873184204	-9.00028610229492	-11.2933416366577	-0.0894071757793427	0.230050295591354	0.0829422995448112
-6.9163646697998	-8.99719333648682	-11.309497833252	-0.089531272649765	0.229812577366829	0.0827058777213097
-6.91448974609375	-8.99494743347168	-11.2849779129028	-0.0894738882780075	0.229880928993225	0.0828905180096626
-6.90997743606567	-8.99778747558594	-11.3055038452148	-0.0895689129829407	0.229898005723953	0.0826739743351936
-6.91293954849243	-8.99326705932617	-11.2881422042847	-0.0895638912916183	0.229868561029434	0.08273646235466
-6.90526580810547	-8.99889945983887	-11.287917137146	-0.0896865501999855	0.229938521981239	0.0828275009989738
-6.89987850189209	-8.988205909729	-11.289834022522	-0.0895480811595917	0.229750573635101	0.0826537981629372
-6.90745210647583	-8.9931583404541	-11.2701940536499	-0.0896848738193512	0.22994427382946	0.0828575119376183
-6.8974027633667	-8.99058818817139	-11.2912321090698	-0.0896204635500908	0.229809775948524	0.082669772207737
-6.89820194244385	-8.98636436462402	-11.2618265151978	-0.0896815285086632	0.229705423116684	0.0827693641185761
-6.89095401763916	-8.9871768951416	-11.2770318984985	-0.0897019058465958	0.229818552732468	0.0827957019209862
-6.89431142807007	-8.98537921905518	-11.2673740386963	-0.0897180438041687	0.229670152068138	0.0826480686664581
-6.89377593994141	-8.98662185668945	-11.2624883651733	-0.0898347198963165	0.229819402098656	0.0828480497002602
-6.88464307785034	-8.98652267456055	-11.2772579193115	-0.0896117463707924	0.229659765958786	0.0827797502279282
-6.88585090637207	-8.98090744018555	-11.2589616775513	-0.089767225086689	0.229735419154167	0.082815133035183
-6.88388347625732	-8.98920154571533	-11.2713184356689	-0.0896912962198257	0.229746356606483	0.0828130170702934
-6.88128614425659	-8.97878837585449	-11.2549085617065	-0.0898696035146713	0.229609578847885	0.0828332602977753
-6.87765979766846	-8.98493671417236	-11.2667846679688	-0.0897915437817574	0.229652628302574	0.0829185172915459
-6.87918758392334	-8.9787015914917	-11.2558469772339	-0.0898242890834808	0.229594558477402	0.0828257948160172
-6.88109493255615	-8.98530197143555	-11.2501335144043	-0.0898108184337616	0.229749858379364	0.0829893723130226
-6.87784290313721	-8.98202228546143	-11.2692003250122	-0.0898092314600945	0.229655787348747	0.0828949883580208
-6.87433624267578	-8.97455310821533	-11.252703666687	-0.0897234901785851	0.229556128382683	0.082960270345211
-6.88337135314941	-8.98466300964355	-11.2618741989136	-0.0897357240319252	0.229771047830582	0.0830418616533279
-6.87624835968018	-8.97662162780762	-11.2706451416016	-0.089813157916069	0.22952689230442	0.0828769505023956
-6.87606000900269	-8.97678279876709	-11.2580537796021	-0.0897194221615791	0.229642659425735	0.0830693393945694
-6.87719392776489	-8.98093891143799	-11.2838544845581	-0.0897185131907463	0.229719802737236	0.0828857868909836
-6.87958765029907	-8.97377967834473	-11.2611656188965	-0.0896563529968262	0.229693695902824	0.0830152258276939
-6.87617874145508	-8.98504066467285	-11.2815971374512	-0.0898325443267822	0.229791849851608	0.0830163583159447
-6.872727394104	-8.97453212738037	-11.2783508300781	-0.0895997285842896	0.22964982688427	0.0828996598720551
-6.8805627822876	-8.98444175720215	-11.2759342193604	-0.0898186191916466	0.229877918958664	0.0830515325069427
-6.87400102615356	-8.97379112243652	-11.2913942337036	-0.0896713584661484	0.229646652936935	0.0828543528914452
-6.87737941741943	-8.97627639770508	-11.2729864120483	-0.0897777453064919	0.229749321937561	0.0830413922667503
-6.86944055557251	-8.97855663299561	-11.3013725280762	-0.0897616744041443	0.229796215891838	0.0828135386109352
-6.87446022033691	-8.97269248962402	-11.2779722213745	-0.08983413875103	0.229787111282349	0.0828575789928436
-6.87067365646362	-8.98185634613037	-11.2826890945435	-0.089960478246212	0.229952052235603	0.0828217640519142
-6.8642053604126	-8.97383117675781	-11.293285369873	-0.0898422524333	0.229703664779663	0.0826928317546844
-6.86656188964844	-8.97822952270508	-11.273491859436	-0.0900196507573128	0.229936674237251	0.0827068388462067
-6.86103487014771	-8.98224639892578	-11.3023614883423	-0.089991420507431	0.229790136218071	0.0825924575328827
-6.85781812667847	-8.97963047027588	-11.2824182510376	-0.0900867059826851	0.229804471135139	0.0824643820524216
-6.85448884963989	-8.98232650756836	-11.292610168457	-0.0901361182332039	0.229803025722504	0.0824910551309586
-6.85287237167358	-8.98311901092529	-11.2870903015137	-0.0901340246200562	0.229868188500404	0.0822842419147491
-6.84925127029419	-8.98873710632324	-11.2821083068848	-0.090291403234005	0.22991643846035	0.0823494270443916
-6.84172821044922	-8.98570156097412	-11.2963666915894	-0.090183898806572	0.22976128757	0.0821216180920601
-6.84385585784912	-8.98867893218994	-11.2758502960205	-0.0903000310063362	0.229884326457977	0.0822814330458641
-6.83507966995239	-8.99256229400635	-11.2926750183105	-0.0903139412403107	0.229827269911766	0.0820434987545013
-6.83514165878296	-8.98810958862305	-11.2688684463501	-0.0904195010662079	0.229658544063568	0.0821041390299797
-6.82848453521729	-8.99336719512939	-11.2890958786011	-0.0904281139373779	0.229768708348274	0.0819882079958916
-6.83053207397461	-8.99087238311768	-11.2741975784302	-0.0905137956142426	0.229605108499527	0.0819038823246956
-6.82503604888916	-8.99751281738281	-11.2695226669312	-0.0905991718173027	0.229737564921379	0.0819376260042191
-6.82400560379028	-8.99349021911621	-11.2793979644775	-0.0904512628912926	0.229435279965401	0.0817825272679329
-6.82072305679321	-8.99364852905273	-11.2576656341553	-0.0905858278274536	0.229543060064316	0.081807553768158
-6.82263231277466	-9.00465393066406	-11.2742805480957	-0.0904742553830147	0.22955022752285	0.0817665457725525
-6.81702566146851	-8.99181652069092	-11.2523422241211	-0.0905832573771477	0.229387775063515	0.0817071497440338
-6.81871366500854	-9.00500011444092	-11.2600040435791	-0.0904654785990715	0.229481816291809	0.0817736759781837
-6.81642532348633	-9.00220203399658	-11.2591352462769	-0.0905799046158791	0.229409962892532	0.081610880792141
-6.81672620773315	-9.01058101654053	-11.2462339401245	-0.0905545428395271	0.229378893971443	0.0817337408661842
-6.81491279602051	-9.01437091827393	-11.2586889266968	-0.0906063541769981	0.229298859834671	0.0816389620304108
-6.81234645843506	-9.00785827636719	-11.2504844665527	-0.0904591605067253	0.229229137301445	0.0815884619951248
-6.82146501541138	-9.02169132232666	-11.2575769424438	-0.0906101614236832	0.229369282722473	0.081655740737915
-6.81369733810425	-9.01450538635254	-11.2558622360229	-0.0905465111136436	0.229209020733833	0.081570141017437
-6.82352018356323	-9.02331638336182	-11.2467708587646	-0.0906016603112221	0.229243904352188	0.0817207843065262
-6.81474161148071	-9.02390480041504	-11.2691087722778	-0.0905941501259804	0.229231834411621	0.0815760716795921
-6.82412195205688	-9.02096366882324	-11.2503185272217	-0.0905608981847763	0.229192018508911	0.0816827788949013
-6.82046985626221	-9.02864837646484	-11.2603063583374	-0.0907082036137581	0.229259118437767	0.0817295014858246
-6.81756687164307	-9.01956081390381	-11.2630281448364	-0.0904488041996956	0.22907643020153	0.0816298574209213
-6.82773208618164	-9.03083801269531	-11.245044708252	-0.0906684398651123	0.229391500353813	0.0818545296788216
-6.82305765151978	-9.02665710449219	-11.2731094360352	-0.0905829593539238	0.229199126362801	0.0816795453429222
-6.8276252746582	-9.0282621383667	-11.2481565475464	-0.0906585454940796	0.229126289486885	0.0818442925810814
-6.82166957855225	-9.02820014953613	-11.2802734375	-0.0905609652400017	0.22922720015049	0.0817738771438599
-6.83119440078735	-9.02546405792236	-11.2547159194946	-0.0906451791524887	0.229119047522545	0.0817414373159409
-6.82562446594238	-9.03442287445068	-11.2613286972046	-0.0908183678984642	0.229240074753761	0.0818977952003479
-6.82483530044556	-9.03132915496826	-11.2726945877075	-0.090627633035183	0.229077234864235	0.0817425176501274
-6.82711029052734	-9.02712535858154	-11.2596807479858	-0.090705044567585	0.229234665632248	0.0818412825465202
-6.82654857635498	-9.03836822509766	-11.2754611968994	-0.0906900390982628	0.229278936982155	0.0819044932723045
-6.82509183883667	-9.03268909454346	-11.2687654495239	-0.0908144116401672	0.229083016514778	0.0818240717053413
-6.82756519317627	-9.03589057922363	-11.2703037261963	-0.0907301753759384	0.229192301630974	0.0819323733448982
-6.82498693466187	-9.03598690032959	-11.2775573730469	-0.0907998979091644	0.229176670312881	0.0817577317357063
-6.82750511169434	-9.04031467437744	-11.2619400024414	-0.0908826887607574	0.229219913482666	0.0819479450583458
-6.82629013061523	-9.0416259765625	-11.2876176834106	-0.0908172428607941	0.229175209999084	0.0818204283714294
-6.82097721099854	-9.03674793243408	-11.2693614959717	-0.0908175110816956	0.229148164391518	0.0818372294306755
-6.82665300369263	-9.05084991455078	-11.2735471725464	-0.0908861681818962	0.229290932416916	0.0819237157702446
-6.82041692733765	-9.04274654388428	-11.2758531570435	-0.0909384936094284	0.229072496294975	0.0817997381091118
-6.82145023345947	-9.04703235626221	-11.2651081085205	-0.0908701792359352	0.229221299290657	0.0819618925452232
-6.81846570968628	-9.04745960235596	-11.2834167480469	-0.0910175070166588	0.229162514209747	0.0817989557981491
-6.82003974914551	-9.03929710388184	-11.2606067657471	-0.0910026356577873	0.229133278131485	0.0818430632352829
-6.81765031814575	-9.05336666107178	-11.2688598632813	-0.0911969244480133	0.229299396276474	0.0819276347756386
-6.81159973144531	-9.04097652435303	-11.2664737701416	-0.0910791158676147	0.22902899980545	0.081804521381855
-6.81823921203613	-9.04246425628662	-11.2585525512695	-0.0911217406392097	0.229303956031799	0.0819862112402916
-6.81592035293579	-9.05039310455322	-11.2635641098022	-0.0912941619753838	0.229230523109436	0.0818904489278793
-6.81022071838379	-9.0388298034668	-11.2583780288696	-0.091230109333992	0.229132190346718	0.081873282790184
-6.813232421875	-9.04581737518311	-11.2503747940063	-0.0913883969187737	0.229200750589371	0.0820362120866776
-6.80425310134888	-9.0458927154541	-11.2654466629028	-0.0913901552557945	0.22914232313633	0.0818940475583076
-6.80792617797852	-9.0383243560791	-11.2448902130127	-0.091411180794239	0.229149103164673	0.0819592028856277
-6.80852651596069	-9.04635238647461	-11.2389440536499	-0.0916114971041679	0.229322627186775	0.0819817334413528
-6.79904222488403	-9.04058647155762	-11.2616710662842	-0.0914820060133934	0.229078873991966	0.0819119140505791
-6.80116939544678	-9.04218769073486	-11.2372150421143	-0.0916013717651367	0.229316785931587	0.081972174346447
-6.80104923248291	-9.04567337036133	-11.2559299468994	-0.0916465744376183	0.229212149977684	0.0819993317127228
-6.80021476745605	-9.03899955749512	-11.2396221160889	-0.0916871502995491	0.229174315929413	0.0819465219974518
-6.79527854919434	-9.04370880126953	-11.2486085891724	-0.0917266309261322	0.22921533882618	0.0820733159780502
-6.79318046569824	-9.04100799560547	-11.2499895095825	-0.0917206257581711	0.229269757866859	0.0818811655044556
-6.79683065414429	-9.04293823242188	-11.2298641204834	-0.0918479412794113	0.229325845837593	0.0820707678794861
-6.79032182693481	-9.04320621490479	-11.2554969787598	-0.0918364226818085	0.22924841940403	0.0820207446813583
-6.79367351531982	-9.03962326049805	-11.2371664047241	-0.0918580144643784	0.229297369718552	0.0821273699402809
-6.79474830627441	-9.04576396942139	-11.2482738494873	-0.0918457508087158	0.229452297091484	0.0821999683976173
-6.78895425796509	-9.04017066955566	-11.2486209869385	-0.0919113457202911	0.229184001684189	0.0820601657032967
-6.78928422927856	-9.03689861297607	-11.2343282699585	-0.0919475629925728	0.229330852627754	0.082363486289978
-6.78524208068848	-9.03907299041748	-11.2438774108887	-0.0918657034635544	0.229420319199562	0.0821429565548897
-6.79151964187622	-9.0313720703125	-11.2265453338623	-0.0919414013624191	0.229349702596664	0.0823129639029503
-6.78310346603394	-9.04049015045166	-11.2360429763794	-0.0920051038265228	0.229496017098427	0.0823159292340279
-6.78600311279297	-9.02928924560547	-11.2379264831543	-0.0917738005518913	0.229349106550217	0.0823135673999786
-6.78503322601318	-9.02813911437988	-11.2233982086182	-0.0918704941868782	0.229630440473557	0.0823874622583389
-6.78479528427124	-9.03886032104492	-11.2369270324707	-0.0918980166316032	0.229559496045113	0.0823611840605736
-6.78066349029541	-9.02641773223877	-11.2193822860718	-0.0918927267193794	0.229529932141304	0.0824201703071594
-6.78050374984741	-9.03699111938477	-11.2359170913696	-0.0918409451842308	0.229600667953491	0.082421600818634
-6.78391218185425	-9.02616119384766	-11.2183828353882	-0.0918299481272697	0.229622438549995	0.082361027598381
-6.78142976760864	-9.03878879547119	-11.2097473144531	-0.0919338166713715	0.229777619242668	0.0825201272964478
-6.78108072280884	-9.03159618377686	-11.2230205535889	-0.0918755158782005	0.229673981666565	0.0825036391615868
-6.77680158615112	-9.02985954284668	-11.2068519592285	-0.0917921364307404	0.229722410440445	0.0825522318482399
-6.78391551971436	-9.03814506530762	-11.2129983901978	-0.0919565856456757	0.229865521192551	0.0826106891036034
-6.7785382270813	-9.02928733825684	-11.219033241272	-0.0918921157717705	0.229723915457726	0.0824837163090706
-6.78410387039185	-9.03306007385254	-11.1976041793823	-0.0919065847992897	0.229809403419495	0.0827140659093857
-6.78030729293823	-9.03027534484863	-11.2201881408691	-0.0919064581394196	0.229844719171524	0.082524910569191
-6.78653001785278	-9.02659225463867	-11.1943597793579	-0.0918802618980408	0.229865282773972	0.0826455354690552
-6.7840142250061	-9.03526306152344	-11.201678276062	-0.0920690298080444	0.229950621724129	0.0827166065573692
-6.77927398681641	-9.02417945861816	-11.2117824554443	-0.09182508289814	0.229875504970551	0.0825527012348175
-6.78587436676025	-9.02697944641113	-11.1877698898315	-0.0919409990310669	0.229973793029785	0.0827265530824661
-6.78457975387573	-9.03094959259033	-11.1963481903076	-0.0920311138033867	0.230122447013855	0.0827571377158165
-6.77938795089722	-9.02539443969727	-11.2073278427124	-0.0919936075806618	0.229909881949425	0.0825525298714638
-6.78295135498047	-9.02600002288818	-11.1804494857788	-0.0920411124825478	0.230018764734268	0.0827346667647362
-6.77493858337402	-9.03027248382568	-11.2106580734253	-0.0920598208904266	0.230035394430161	0.0825442001223564
-6.7821249961853	-9.02687358856201	-11.1786289215088	-0.0920808538794518	0.230049476027489	0.0826167687773705
-6.7754921913147	-9.03522109985352	-11.199089050293	-0.0921574011445045	0.230122521519661	0.0825715512037277
-6.77572154998779	-9.02746105194092	-11.1954765319824	-0.0920293480157852	0.229958459734917	0.082430399954319
-6.77940940856934	-9.03474807739258	-11.1863498687744	-0.0921744629740715	0.230143904685974	0.0826144739985466
-6.77423858642578	-9.03799152374268	-11.2048864364624	-0.0921487063169479	0.229972839355469	0.0823880881071091
-6.77693939208984	-9.02768993377686	-11.1845750808716	-0.0922858864068985	0.230012193322182	0.0825623124837875
-6.77495002746582	-9.0374755859375	-11.2023258209229	-0.0922098383307457	0.230093330144882	0.0824930816888809
-6.77547883987427	-9.02826690673828	-11.1982860565186	-0.0922939404845238	0.230037942528725	0.0823759436607361
-6.7746639251709	-9.03812122344971	-11.1944360733032	-0.0924059227108955	0.230122670531273	0.0824980959296227
-6.77240562438965	-9.03678703308105	-11.2089195251465	-0.0924238786101341	0.230060815811157	0.0824191570281982
-6.7704815864563	-9.02764415740967	-11.1974153518677	-0.0924123376607895	0.230097472667694	0.0823627933859825
-6.77402019500732	-9.03674221038818	-11.2049398422241	-0.0925241485238075	0.230140507221222	0.0824249088764191
-6.76811552047729	-9.02858734130859	-11.2026338577271	-0.0925128012895584	0.229975253343582	0.0822567641735077
-6.76821422576904	-9.0296049118042	-11.2004098892212	-0.0925242006778717	0.230115011334419	0.0824521854519844
-6.76833772659302	-9.02669239044189	-11.2131147384644	-0.0925361663103104	0.23003862798214	0.0822571665048599
-6.7713794708252	-9.02803611755371	-11.1971454620361	-0.0926428809762001	0.230145767331123	0.0823977068066597
-6.76658344268799	-9.03296089172363	-11.2118110656738	-0.0927635729312897	0.23017343878746	0.0823715627193451
-6.76407051086426	-9.02025985717773	-11.2111539840698	-0.0925210937857628	0.230010911822319	0.0822678357362747
-6.7701301574707	-9.02884292602539	-11.2042083740234	-0.0927216410636902	0.230323374271393	0.0824878439307213
-6.76342582702637	-9.02668476104736	-11.2198181152344	-0.0927343890070915	0.230179756879807	0.082271970808506
-6.76405906677246	-9.01941394805908	-11.2079601287842	-0.0927210673689842	0.230198219418526	0.0824445858597755
-6.76029062271118	-9.02700424194336	-11.2153778076172	-0.0927804857492447	0.230293422937393	0.0823809504508972
-6.76145935058594	-9.0166540145874	-11.2204132080078	-0.0927179232239723	0.230301424860954	0.0822923630475998
-6.76193380355835	-9.02879810333252	-11.2047128677368	-0.0929367318749428	0.230365246534348	0.0823650285601616
-6.75062417984009	-9.02234077453613	-11.2310419082642	-0.0928260087966919	0.230207979679108	0.0823273435235024
-6.75433397293091	-9.02117538452148	-11.2096490859985	-0.0928133726119995	0.23032845556736	0.0822928920388222
-6.75139188766479	-9.02532482147217	-11.2268028259277	-0.0928395837545395	0.230340346693993	0.0823868066072464
-6.74859428405762	-9.01717758178711	-11.2075338363647	-0.0929311290383339	0.230300977826118	0.0823154002428055
-6.74857091903687	-9.02279758453369	-11.2123928070068	-0.0929336622357368	0.230339497327805	0.082449272274971
-6.7448353767395	-9.01628684997559	-11.2107744216919	-0.0929314717650414	0.230379104614258	0.0823320299386978
-6.74618816375732	-9.01943874359131	-11.2005777359009	-0.093050941824913	0.230377852916718	0.0824752822518349
-6.73780918121338	-9.01479339599609	-11.212423324585	-0.0929108113050461	0.230315923690796	0.0823344588279724
-6.74113798141479	-9.01352214813232	-11.1897621154785	-0.0929446816444397	0.230316147208214	0.0824494659900665
-6.73711967468262	-9.01870632171631	-11.2048444747925	-0.0929517447948456	0.230409577488899	0.082316942512989
-6.736732006073	-9.01261901855469	-11.1892099380493	-0.0929963514208794	0.230239495635033	0.0824145004153252
-6.73107719421387	-9.01845073699951	-11.1915626525879	-0.0929649248719215	0.230390056967735	0.0823962017893791
-6.72884130477905	-9.01561260223389	-11.1833581924438	-0.0929325968027115	0.230265349149704	0.0822180882096291
-6.72826766967773	-9.01834487915039	-11.1691217422485	-0.0930917039513588	0.230401158332825	0.0823197215795517
-6.7248592376709	-9.0234375	-11.184289932251	-0.0930405780673027	0.230173200368881	0.0822014734148979
-6.72363710403442	-9.01660537719727	-11.1579332351685	-0.0930019021034241	0.230239257216454	0.0821897089481354
-6.72708415985107	-9.02837467193604	-11.167594909668	-0.092940017580986	0.23030686378479	0.0821623876690865
-6.71989250183105	-9.01944637298584	-11.1669111251831	-0.0930588990449905	0.230113655328751	0.0820062682032585
-6.72039413452148	-9.02597236633301	-11.1543292999268	-0.092951700091362	0.230262160301208	0.0820985287427902
-6.71816778182983	-9.02947807312012	-11.1683197021484	-0.092973068356514	0.230217888951302	0.0818289369344711
-6.71524620056152	-9.03045654296875	-11.1441564559937	-0.0929709449410439	0.230208873748779	0.0818386673927307
-6.7159538269043	-9.04256153106689	-11.1595821380615	-0.0930706709623337	0.230222344398499	0.0817435830831528
-6.71436405181885	-9.03513526916504	-11.1530599594116	-0.0928820595145226	0.230137944221497	0.0815791338682175
-6.71553564071655	-9.04706764221191	-11.150652885437	-0.0931361839175224	0.230213239789009	0.0815963223576546
-6.71133613586426	-9.04387664794922	-11.1552076339722	-0.0931150838732719	0.230052396655083	0.0813352093100548
-6.7151460647583	-9.0496244430542	-11.143723487854	-0.0932054668664932	0.230084300041199	0.0814319625496864
-6.70940685272217	-9.0476598739624	-11.1634378433228	-0.093198724091053	0.230068519711494	0.0811641812324524
-6.71531391143799	-9.04945659637451	-11.1349267959595	-0.0932945385575294	0.230088844895363	0.0812198892235756
-6.70668268203735	-9.05502033233643	-11.1539058685303	-0.0933510139584541	0.230110108852386	0.0810738205909729
-6.70714855194092	-9.04636478424072	-11.1433000564575	-0.0931752249598503	0.229914456605911	0.0809258595108986
-6.7114200592041	-9.05582523345947	-11.1430759429932	-0.093375638127327	0.230098396539688	0.0809302479028702
-6.70240306854248	-9.05014419555664	-11.1542406082153	-0.0933365225791931	0.229846641421318	0.0806304737925529
-6.70622301101685	-9.0471363067627	-11.1354665756226	-0.0933889076113701	0.229928135871887	0.0807101354002953
-6.70138597488403	-9.05212306976318	-11.1607446670532	-0.0933925583958626	0.230006918311119	0.0804832503199577
-6.70690822601318	-9.04566860198975	-11.1297254562378	-0.0934403911232948	0.229962512850761	0.0804846212267876
-6.69806528091431	-9.053053855896	-11.1427555084229	-0.0935468226671219	0.230062916874886	0.0804072916507721
-6.69521760940552	-9.04414653778076	-11.138916015625	-0.0933834388852119	0.229830339550972	0.0801884308457375
-6.69483089447021	-9.05002212524414	-11.1344690322876	-0.0935024917125702	0.230100303888321	0.0802931487560272
-6.69143724441528	-9.05152797698975	-11.1403331756592	-0.0935679227113724	0.229991421103477	0.0800404325127602
-6.693519115448	-9.05321407318115	-11.1267156600952	-0.0934736654162407	0.230200216174126	0.0801384001970291
-6.69228744506836	-9.05701065063477	-11.1471138000488	-0.0934716314077377	0.230161353945732	0.0798766016960144
-6.69635343551636	-9.05770874023438	-11.1274375915527	-0.0935779809951782	0.230235755443573	0.0799039229750633
-6.69466114044189	-9.06770038604736	-11.1528158187866	-0.0935758799314499	0.230310440063477	0.0798381716012955
-6.69536685943604	-9.05622291564941	-11.1468410491943	-0.0935010462999344	0.230216860771179	0.0797013491392136
-6.6949200630188	-9.06933784484863	-11.1498651504517	-0.0936081483960152	0.230486392974854	0.0797285959124565
-6.69450521469116	-9.06767749786377	-11.1651811599731	-0.0936687588691711	0.230219468474388	0.0794829726219177
-6.69643783569336	-9.0656852722168	-11.1526412963867	-0.0936363562941551	0.230379089713097	0.0795925632119179
-6.69828081130981	-9.06338024139404	-11.1766567230225	-0.0937010794878006	0.230466425418854	0.0793350040912628
-6.69983530044556	-9.06352806091309	-11.1599206924438	-0.0937748700380325	0.230465561151505	0.079302653670311
-6.69640922546387	-9.07000637054443	-11.180100440979	-0.0939834415912628	0.230551108717918	0.0792109221220016
-6.69356870651245	-9.0558910369873	-11.1820602416992	-0.0938495621085167	0.230357006192207	0.0790221244096756
-6.69997072219849	-9.06692314147949	-11.1791439056396	-0.094051368534565	0.230564251542091	0.0790768563747406
-6.69436645507813	-9.05423450469971	-11.1906661987305	-0.0939942449331284	0.230471327900887	0.0788815766572952
-6.69760799407959	-9.05813980102539	-11.1874542236328	-0.0942035987973213	0.230607837438583	0.0789708644151688
-6.68991136550903	-9.05334281921387	-11.2100677490234	-0.0942035317420959	0.230558201670647	0.0786721780896187
-6.6958212852478	-9.05345249176025	-11.1899127960205	-0.0943823829293251	0.230653360486031	0.078672744333744
-6.68537473678589	-9.05262279510498	-11.219895362854	-0.0944428443908691	0.23053565621376	0.0785815045237541
-6.69142007827759	-9.04859733581543	-11.2060213088989	-0.0944810286164284	0.230687901377678	0.0784970596432686
-6.68834733963013	-9.05270481109619	-11.2245931625366	-0.0946289747953415	0.230684697628021	0.0785767734050751
-6.68480587005615	-9.04769515991211	-11.227258682251	-0.0947535410523415	0.230614066123962	0.0783622041344643
-6.68308782577515	-9.0501823425293	-11.2235164642334	-0.0948398038744926	0.230595335364342	0.0785446166992188
-6.6815037727356	-9.04742813110352	-11.2454833984375	-0.0948296189308167	0.230595499277115	0.0783226564526558
-6.68259048461914	-9.04784679412842	-11.2258558273315	-0.0950077027082443	0.230608180165291	0.0784765258431435
-6.67186641693115	-9.05060577392578	-11.2495136260986	-0.095067098736763	0.230581149458885	0.0784202963113785
-6.673264503479	-9.04543590545654	-11.2357301712036	-0.0951810330152512	0.230532065033913	0.0784791484475136
-6.67169284820557	-9.05234813690186	-11.2460193634033	-0.095186173915863	0.23063713312149	0.0785349681973457
-6.66803646087646	-9.04737567901611	-11.2361507415771	-0.0952509418129921	0.23040135204792	0.0784882456064224
-6.66638088226318	-9.0477294921875	-11.2443656921387	-0.0952711850404739	0.230546593666077	0.0787395685911179
-6.66440343856812	-9.04638576507568	-11.2391958236694	-0.0952433571219444	0.230461895465851	0.0786683782935143
-6.66688442230225	-9.0430850982666	-11.2219686508179	-0.095392033457756	0.230577945709229	0.0788273885846138
-6.65575551986694	-9.04791736602783	-11.2452754974365	-0.0953115224838257	0.230324536561966	0.0788148045539856
-6.65464305877686	-9.04122447967529	-11.2204895019531	-0.0953068733215332	0.230436980724335	0.0788827836513519
-6.65829372406006	-9.0482006072998	-11.2289981842041	-0.0952082276344299	0.230464398860931	0.0790184140205383
-6.65097141265869	-9.03780364990234	-11.2154846191406	-0.0953032225370407	0.230323195457458	0.0790577903389931
-6.65185689926147	-9.04655265808105	-11.2147464752197	-0.0952220633625984	0.230404675006866	0.0792156010866165
-6.64585065841675	-9.04563808441162	-11.216477394104	-0.0952420011162758	0.230408892035484	0.0790950134396553
-6.64722871780396	-9.04454612731934	-11.2012901306152	-0.0951855778694153	0.230414807796478	0.0793012753129005
-6.64255142211914	-9.05530738830566	-11.2027025222778	-0.0952977761626244	0.230403438210487	0.079364538192749
-6.63856744766235	-9.04482364654541	-11.1946144104004	-0.095110259950161	0.230220839381218	0.0793366134166718
-6.64317989349365	-9.05654811859131	-11.1875772476196	-0.0951965004205704	0.230376958847046	0.0795315355062485
-6.63903474807739	-9.05303764343262	-11.1984529495239	-0.0952880904078484	0.230205252766609	0.0794478580355644
-6.64061450958252	-9.04971790313721	-11.1742219924927	-0.0951276645064354	0.230274349451065	0.0797906517982483
-6.63631868362427	-9.05019474029541	-11.196120262146	-0.0951842665672302	0.23029799759388	0.0797296017408371
-6.64422225952148	-9.04067516326904	-11.1716508865356	-0.0951310992240906	0.230286687612534	0.0798764675855637
-6.63967847824097	-9.04925537109375	-11.1801748275757	-0.0953648388385773	0.230274081230164	0.0800159946084023
-6.63599300384521	-9.03355503082275	-11.1788673400879	-0.0950538963079453	0.230099886655807	0.0800225138664246
-6.64419841766357	-9.04072856903076	-11.1614217758179	-0.095239095389843	0.230337470769882	0.0802739486098289
-6.63977766036987	-9.03434562683105	-11.1816415786743	-0.0951471775770187	0.230200827121735	0.0802394449710846
-6.64465236663818	-9.03023815155029	-11.1577558517456	-0.0952190086245537	0.23020613193512	0.0804727599024773
-6.64060401916504	-9.02926349639893	-11.1843900680542	-0.0951182544231415	0.230331510305405	0.0804988667368889
-6.64688682556152	-9.02320575714111	-11.162501335144	-0.095199927687645	0.230276763439178	0.0806889533996582
-6.64298915863037	-9.02777194976807	-11.1778354644775	-0.0952503681182861	0.230366602540016	0.0808472782373428
-6.64230346679688	-9.01752185821533	-11.1736822128296	-0.0951111391186714	0.230187430977821	0.0808498561382294
-6.64450168609619	-9.02281379699707	-11.1734743118286	-0.0952301248908043	0.230402618646622	0.0811453238129616
-6.64181089401245	-9.01926517486572	-11.1829824447632	-0.0951990336179733	0.23022149503231	0.0810273438692093
-6.64405298233032	-9.01678562164307	-11.17138671875	-0.0952382013201714	0.230341762304306	0.0813671723008156
-6.6404275894165	-9.01794052124023	-11.1895446777344	-0.0952434167265892	0.230314448475838	0.0812434777617455
-6.64666271209717	-9.00974082946777	-11.169807434082	-0.0952557623386383	0.230351001024246	0.0814888551831245
-6.64178800582886	-9.01981830596924	-11.1941204071045	-0.0953184068202972	0.230403110384941	0.0815835818648338
-6.64200353622437	-9.00300884246826	-11.1881198883057	-0.0952040180563927	0.230230197310448	0.0815876126289368
-6.6391749382019	-9.00934791564941	-11.1796989440918	-0.0952826589345932	0.230445817112923	0.0818472802639008
-6.64273691177368	-9.00309181213379	-11.2028484344482	-0.0951937139034271	0.230267524719238	0.0817775130271912
-6.63866710662842	-8.99829864501953	-11.175518989563	-0.0951963663101196	0.230332672595978	0.0820049047470093
-6.63619422912598	-9.00235176086426	-11.199610710144	-0.0952372699975967	0.230316936969757	0.0820164382457733
-6.63552808761597	-8.9939136505127	-11.1768941879272	-0.0951476991176605	0.230168983340263	0.0820854380726814
-6.63517475128174	-9.00450897216797	-11.180643081665	-0.0952697172760963	0.230330765247345	0.0822568088769913
-6.62845897674561	-8.99406433105469	-11.1799354553223	-0.0951144620776176	0.230135783553123	0.0821515470743179
-6.63141489028931	-8.99778747558594	-11.1640577316284	-0.0951242819428444	0.230328723788261	0.0824097990989685
-6.62437295913696	-8.99949169158936	-11.1806583404541	-0.0951088592410088	0.230137571692467	0.0822303146123886
-6.62485933303833	-8.99759387969971	-11.155987739563	-0.0951032340526581	0.230143561959267	0.0824781432747841
-6.62046337127686	-9.00076675415039	-11.1668977737427	-0.0950250849127769	0.230090394616127	0.0823739618062973
-6.6211724281311	-8.99566173553467	-11.1524620056152	-0.0949417874217033	0.230054393410683	0.082409679889679
-6.62155914306641	-9.00901508331299	-11.140625	-0.0950914397835732	0.230194419622421	0.082492470741272
-6.61485528945923	-9.00126266479492	-11.1463794708252	-0.0947637483477592	0.229917764663696	0.0824456736445427
-6.61995840072632	-9.00894927978516	-11.1242542266846	-0.0949323922395706	0.230090990662575	0.0825529545545578
-6.61576128005981	-9.01253700256348	-11.1405210494995	-0.0948397740721703	0.229880765080452	0.0824674889445305
-6.61862516403198	-9.01286888122559	-11.1138906478882	-0.0948650166392326	0.229883208870888	0.0824928060173988
-6.61800003051758	-9.01963043212891	-11.124418258667	-0.094703733921051	0.229862943291664	0.0824819430708885
-6.62456607818604	-9.01875591278076	-11.1082601547241	-0.0946388766169548	0.229856640100479	0.0823864787817001
-6.62416791915894	-9.02923583984375	-11.1047105789185	-0.0947956740856171	0.229859054088593	0.0825787857174873
-6.62342405319214	-9.02966690063477	-11.1170997619629	-0.0946178287267685	0.229651093482971	0.0824072360992432
-6.6301736831665	-9.02651977539063	-11.1001834869385	-0.0946185886859894	0.229565680027008	0.0823996514081955
-6.63260173797607	-9.03793716430664	-11.0980434417725	-0.0946495682001114	0.229699686169624	0.0825136229395866
-6.63506603240967	-9.03511333465576	-11.0951528549194	-0.0946259945631027	0.229407444596291	0.082331158220768
-6.63906478881836	-9.03964996337891	-11.0944166183472	-0.0945604220032692	0.229544132947922	0.0824937224388123
-6.64110708236694	-9.04280853271484	-11.1016492843628	-0.0945706367492676	0.22939632833004	0.0823034420609474
-6.65226745605469	-9.04465866088867	-11.0818367004395	-0.0945639163255692	0.229520216584206	0.0824153646826744
-6.65464210510254	-9.05257797241211	-11.1058559417725	-0.0944675281643867	0.229330077767372	0.0823262557387352
-6.661545753479	-9.05089569091797	-11.0911655426025	-0.0945108458399773	0.229415819048882	0.0823430791497231
-6.6703519821167	-9.06333255767822	-11.1021747589111	-0.0943944677710533	0.229465574026108	0.0824074074625969
-6.67459487915039	-9.05386352539063	-11.1013784408569	-0.0943860858678818	0.229309394955635	0.0823041945695877
-6.68416833877563	-9.06382942199707	-11.110936164856	-0.0943468138575554	0.229377895593643	0.0824716910719872
-6.68997621536255	-9.0618200302124	-11.1222705841064	-0.0943248420953751	0.229354113340378	0.0822882354259491
-6.69961309432983	-9.06478214263916	-11.1139860153198	-0.0942931622266769	0.229386389255524	0.0824519619345665
-6.70806455612183	-9.07716655731201	-11.1356630325317	-0.094341404736042	0.22940269112587	0.0824346393346787
-6.71158742904663	-9.06927871704102	-11.1364097595215	-0.0942358523607254	0.229332014918327	0.0823354199528694
-6.7245774269104	-9.08066940307617	-11.1458606719971	-0.0943040251731873	0.229437634348869	0.0824523121118546
-6.72718954086304	-9.07621288299561	-11.1593866348267	-0.094262920320034	0.229316234588623	0.0823238417506218
-6.7352352142334	-9.08219814300537	-11.1549596786499	-0.0943609103560448	0.229352235794067	0.0825373753905296
-6.7330493927002	-9.08334541320801	-11.1824226379395	-0.0943050757050514	0.2293761074543	0.0823489129543304
-6.74635124206543	-9.08277130126953	-11.1691579818726	-0.0943684652447701	0.229414343833923	0.0825023427605629
-6.74641847610474	-9.09129047393799	-11.1934776306152	-0.0945398509502411	0.229448869824409	0.082485169172287
-6.74810266494751	-9.08467388153076	-11.2035284042358	-0.0943102017045021	0.229311019182205	0.0823992192745209
-6.76005268096924	-9.09011459350586	-11.1986503601074	-0.0945815593004227	0.229527249932289	0.082622691988945
-6.75683498382568	-9.08998203277588	-11.2304525375366	-0.0944931283593178	0.229364186525345	0.0824641957879066
-6.76347970962524	-9.08940982818604	-11.2099523544312	-0.094568632543087	0.229397937655449	0.082652822136879
-6.76214790344238	-9.09109306335449	-11.2448883056641	-0.0945640578866005	0.229534611105919	0.0825764387845993
-6.76926183700562	-9.08676719665527	-11.2288036346436	-0.0946699604392052	0.229426890611649	0.0827039927244186
-6.76809883117676	-9.09366512298584	-11.2434768676758	-0.0947909951210022	0.22957918047905	0.0827556625008583
-6.76985311508179	-9.08719348907471	-11.2524318695068	-0.0946836099028587	0.229332700371742	0.0826205834746361
-6.77331399917603	-9.08911037445068	-11.2463130950928	-0.0948298275470734	0.229556739330292	0.0828663036227226
-6.77423810958862	-9.0974645614624	-11.2679738998413	-0.0947286933660507	0.229533657431602	0.0827698782086372
-6.77211952209473	-9.08905696868896	-11.2593469619751	-0.0948839858174324	0.229461461305618	0.0828713625669479
-6.77198696136475	-9.09373378753662	-11.2700719833374	-0.0948207452893257	0.229539409279823	0.0829865783452988
-6.77195167541504	-9.09136295318604	-11.2709980010986	-0.0949270129203796	0.229497194290161	0.0828972682356834
-6.77489185333252	-9.09474086761475	-11.260552406311	-0.0949529483914375	0.229609608650208	0.0830942764878273
-6.76956653594971	-9.10018062591553	-11.2729396820068	-0.0950244963169098	0.229568123817444	0.0830503180623055
-6.76683044433594	-9.09096431732178	-11.2685489654541	-0.0949074774980545	0.22944213449955	0.083055704832077
-6.76645231246948	-9.10019207000732	-11.258337020874	-0.094925120472908	0.229620799422264	0.0831896066665649
-6.76739597320557	-9.0990514755249	-11.2741498947144	-0.0949992537498474	0.229453042149544	0.0831838324666023
-6.75838994979858	-9.09548187255859	-11.2497835159302	-0.0949525013566017	0.22941280901432	0.0833519622683525
-6.75809192657471	-9.10494995117188	-11.2690200805664	-0.0949990376830101	0.229572460055351	0.0833537057042122
-6.75382280349731	-9.09566879272461	-11.2496166229248	-0.094961903989315	0.229435563087463	0.0833519771695137
-6.7568359375	-9.10790157318115	-11.2521619796753	-0.09516441822052	0.22958017885685	0.083516426384449
-6.75069093704224	-9.10235214233398	-11.2530145645142	-0.0950382426381111	0.229359909892082	0.0834423527121544
-6.74647808074951	-9.10150718688965	-11.239818572998	-0.0949042737483978	0.229383811354637	0.0835348293185234
-6.75081014633179	-9.10974216461182	-11.232138633728	-0.095023050904274	0.22938260436058	0.0836143642663956
-6.74131059646606	-9.10267162322998	-11.2276601791382	-0.0950213670730591	0.229268237948418	0.0836538150906563
-6.7412748336792	-9.11065483093262	-11.2228422164917	-0.0950949043035507	0.229270800948143	0.0837503224611282
-6.73397016525269	-9.1044282913208	-11.223105430603	-0.0949423760175705	0.22918900847435	0.0836544185876846
-6.74226236343384	-9.10756874084473	-11.1993541717529	-0.0949947014451027	0.229199543595314	0.0838236436247826
-6.72957515716553	-9.11406517028809	-11.2135066986084	-0.0950408726930618	0.229076117277145	0.0838340371847153
-6.73062705993652	-9.1038236618042	-11.2008905410767	-0.0948258861899376	0.228988796472549	0.0837784484028816
-6.73339080810547	-9.11451625823975	-11.1855564117432	-0.094931997358799	0.229144796729088	0.0839593857526779
-6.73009586334229	-9.11058235168457	-11.2108039855957	-0.0948158949613571	0.228873148560524	0.0838277563452721
-6.73162317276001	-9.11037921905518	-11.1789531707764	-0.0948383212089539	0.228879749774933	0.0839473456144333
-6.7312707901001	-9.11540699005127	-11.1988344192505	-0.0947430431842804	0.22882379591465	0.0839654579758644
-6.73244619369507	-9.11361217498779	-11.1818866729736	-0.0947064235806465	0.22884638607502	0.0838644057512283
-6.7331976890564	-9.11631011962891	-11.172456741333	-0.0947378128767014	0.228766173124313	0.0839928165078163
-6.72810125350952	-9.12444114685059	-11.1829738616943	-0.0947052538394928	0.228738397359848	0.0839341655373573
-6.72759199142456	-9.11834716796875	-11.1806640625	-0.0945616066455841	0.228485956788063	0.0837844684720039
-6.72917509078979	-9.1264762878418	-11.1681137084961	-0.094648152589798	0.22869148850441	0.0840172916650772
-6.72565937042236	-9.12917613983154	-11.1953802108765	-0.0945934951305389	0.228485152125359	0.0838406011462212
-6.72507572174072	-9.12729167938232	-11.1752433776855	-0.0946130752563477	0.228364288806915	0.0838973671197891
-6.72543334960938	-9.13219547271729	-11.1844120025635	-0.0945629701018333	0.228452727198601	0.0840403959155083
-6.72761583328247	-9.13249588012695	-11.1902904510498	-0.0945304185152054	0.228305742144585	0.0838048979640007
-6.73013782501221	-9.13314533233643	-11.1717538833618	-0.0945836752653122	0.228315562009811	0.0840104818344116
-6.72526359558105	-9.14472484588623	-11.1892261505127	-0.0945937409996986	0.228248625993729	0.083960734307766
-6.72749328613281	-9.13604545593262	-11.1886606216431	-0.094509944319725	0.227968662977219	0.0839250087738037
-6.7294774055481	-9.14063358306885	-11.1778049468994	-0.0945717841386795	0.228209316730499	0.084057904779911
-6.73306655883789	-9.15042209625244	-11.1958990097046	-0.0944607555866241	0.228089332580566	0.0840468108654022
-6.73014402389526	-9.14227390289307	-11.1876602172852	-0.0945565328001976	0.227908760309219	0.0840706303715706
-6.7362380027771	-9.14727306365967	-11.1905069351196	-0.0945075377821922	0.228028476238251	0.084238238632679
-6.73274803161621	-9.14619922637939	-11.2029428482056	-0.0945391207933426	0.22784061729908	0.0841054245829582
-6.73628616333008	-9.14482593536377	-11.1815357208252	-0.0945567265152931	0.22782664000988	0.0842567756772041
-6.73470973968506	-9.15613746643066	-11.1928625106812	-0.0946883484721184	0.227831363677979	0.0843745023012161
-6.73444414138794	-9.14211273193359	-11.1973896026611	-0.09442188590765	0.227602779865265	0.0842525660991669
-6.73492622375488	-9.15021705627441	-11.1785087585449	-0.0944354683160782	0.227768510580063	0.0844829827547073
-6.73953294754028	-9.15334987640381	-11.2006502151489	-0.0945194810628891	0.227642148733139	0.0844368636608124
-6.73370409011841	-9.14695358276367	-11.1832838058472	-0.0943552032113075	0.227587327361107	0.0845689699053764
-6.73923873901367	-9.1545524597168	-11.1835136413574	-0.0944792702794075	0.227622926235199	0.0846407115459442
-6.73531579971313	-9.14860534667969	-11.1806287765503	-0.0943077653646469	0.227533653378487	0.0846390202641487
-6.74242687225342	-9.15767955780029	-11.1704988479614	-0.0944723337888718	0.227642491459846	0.0848748609423637
-6.73579406738281	-9.15771007537842	-11.1914720535278	-0.0943830534815788	0.227532967925072	0.0848487615585327
-6.74242401123047	-9.15252685546875	-11.1781997680664	-0.0942468792200089	0.227447345852852	0.0849610939621925
-6.75028705596924	-9.16264533996582	-11.1761035919189	-0.094295859336853	0.227664723992348	0.0851436108350754
-6.74749326705933	-9.15917015075684	-11.1912288665771	-0.0941978096961975	0.227457210421562	0.0850315615534782
-6.75914239883423	-9.16201972961426	-11.1702117919922	-0.0942431315779686	0.227522954344749	0.0853750705718994
-6.75483083724976	-9.16286754608154	-11.2041873931885	-0.0941645130515099	0.227576553821564	0.0853185579180717
-6.76536750793457	-9.16162109375	-11.1831560134888	-0.0941848903894424	0.22744232416153	0.0854479894042015
-6.77064752578735	-9.1703929901123	-11.1891403198242	-0.0943370908498764	0.227644875645638	0.0856494456529617
-6.76622200012207	-9.17101955413818	-11.2124538421631	-0.0941788256168365	0.227433785796165	0.085662953555584
-6.77019929885864	-9.16626644134521	-11.199577331543	-0.0941998288035393	0.227436766028404	0.0857026875019073
-6.77662467956543	-9.17568397521973	-11.2019329071045	-0.0942755490541458	0.227626755833626	0.0859312191605568
-6.77674293518066	-9.17674541473389	-11.2204580307007	-0.0943041741847992	0.22738353908062	0.0858296230435371
-6.78003311157227	-9.17214965820313	-11.21399974823	-0.094416156411171	0.227428182959557	0.0861469358205795
-6.78121519088745	-9.18102169036865	-11.2277183532715	-0.0943416506052017	0.227461770176888	0.0862067937850952
-6.78313112258911	-9.17488288879395	-11.2344217300415	-0.0943676829338074	0.227404594421387	0.0862061530351639
-6.78873014450073	-9.17748355865479	-11.2251291275024	-0.0944671556353569	0.22751396894455	0.0864385962486267
-6.78719186782837	-9.18641090393066	-11.2449626922607	-0.0944999307394028	0.227464288473129	0.0865363478660584
-6.78951597213745	-9.17258453369141	-11.2521133422852	-0.0944280102849007	0.227285698056221	0.0865367725491524
-6.79175615310669	-9.17689895629883	-11.2482032775879	-0.0944564938545227	0.227487578988075	0.0867925584316254
-6.79772853851318	-9.17886257171631	-11.2731294631958	-0.0945543199777603	0.227294728159904	0.0867437422275543
-6.79356718063354	-9.1732292175293	-11.2546463012695	-0.0945854634046555	0.227267384529114	0.0869176909327507
-6.79721450805664	-9.17810535430908	-11.2784786224365	-0.0945949777960777	0.227428898215294	0.0870537981390953
-6.79479026794434	-9.17903137207031	-11.2843027114868	-0.0946642607450485	0.227275237441063	0.0870046317577362
-6.79983043670654	-9.17806148529053	-11.26708984375	-0.0946651995182037	0.227329477667809	0.0872016623616219
-6.79822778701782	-9.18654346466064	-11.2811489105225	-0.0948755219578743	0.227314293384552	0.0873475298285484
-6.79372024536133	-9.1749210357666	-11.2865257263184	-0.0945836752653122	0.227017879486084	0.0872700437903404
-6.79622316360474	-9.18210506439209	-11.2762489318848	-0.0946980640292168	0.227252960205078	0.0875469371676445
-6.79459571838379	-9.18604755401611	-11.2847652435303	-0.0947950109839439	0.22703506052494	0.0875078216195107
-6.79247570037842	-9.17487812042236	-11.2811641693115	-0.0947375297546387	0.226975575089455	0.0875359252095222
-6.79699563980103	-9.18321418762207	-11.2712316513062	-0.0947832316160202	0.227034732699394	0.0877420827746391
-6.78798723220825	-9.18623542785645	-11.2958507537842	-0.0947757437825203	0.22691410779953	0.0876410156488419
-6.79306077957153	-9.17542839050293	-11.2779912948608	-0.0946311131119728	0.226842284202576	0.0877563431859016
-6.79655694961548	-9.18766307830811	-11.27357006073	-0.0947880074381828	0.226971745491028	0.0878741815686226
-6.78654861450195	-9.18663024902344	-11.2863025665283	-0.0946478545665741	0.226742446422577	0.087870754301548
-6.78898000717163	-9.17872619628906	-11.2752799987793	-0.0944847017526627	0.226676672697067	0.0878245830535889
-6.78952360153198	-9.19325351715088	-11.2627830505371	-0.0946706682443619	0.22686593234539	0.0880410522222519
-6.78510189056396	-9.19088745117188	-11.2888765335083	-0.0945537909865379	0.226513102650642	0.0879197344183922
-6.78564071655273	-9.19077014923096	-11.2556438446045	-0.0945623815059662	0.226514145731926	0.0879660919308662
-6.78673458099365	-9.19575881958008	-11.2597236633301	-0.0944809466600418	0.226459518074989	0.0881060212850571
-6.77826690673828	-9.2002592086792	-11.2792491912842	-0.0944849699735641	0.226346001029015	0.0879349038004875
-6.78441858291626	-9.19619369506836	-11.2475214004517	-0.0944900810718536	0.226262912154198	0.0879823639988899
-6.78086709976196	-9.20851039886475	-11.2470655441284	-0.0946528613567352	0.2262844145298	0.0880981087684631
-6.77679347991943	-9.20746421813965	-11.2606420516968	-0.0944561436772347	0.226042747497559	0.0879075676202774
-6.78218746185303	-9.20770931243896	-11.2377147674561	-0.0944725945591927	0.226009204983711	0.0880362093448639
-6.78036451339722	-9.2168607711792	-11.2451028823853	-0.094498947262764	0.225984439253807	0.0879943296313286
-6.77466058731079	-9.21489143371582	-11.2336826324463	-0.0945634320378304	0.225706338882446	0.0878047868609428
-6.7801775932312	-9.21713733673096	-11.2174673080444	-0.0945166796445847	0.225680962204933	0.0880533158779144
-6.77324151992798	-9.22465038299561	-11.2442436218262	-0.0945465117692947	0.225647121667862	0.0878115519881248
-6.77809762954712	-9.22307586669922	-11.2209482192993	-0.0946141257882118	0.225420773029327	0.0877469033002853
-6.78109073638916	-9.22960758209229	-11.2178010940552	-0.0946549847722054	0.225583001971245	0.0878620147705078
-6.77808380126953	-9.23645973205566	-11.2318143844604	-0.0945279151201248	0.225291356444359	0.0876735746860504
-6.78317213058472	-9.23056030273438	-11.2175073623657	-0.0945882350206375	0.22527089715004	0.0876393988728523
-6.78940010070801	-9.24532794952393	-11.2204351425171	-0.0945904031395912	0.225451618432999	0.0877304449677467
-6.78995943069458	-9.24677085876465	-11.2330837249756	-0.0945934504270554	0.225126996636391	0.0875571817159653
-6.78983020782471	-9.24242973327637	-11.2177972793579	-0.0945875719189644	0.225142151117325	0.0876990482211113
-6.79183769226074	-9.25506687164307	-11.2441692352295	-0.0945522338151932	0.225197076797485	0.0876404643058777
-6.79753398895264	-9.25081157684326	-11.2326993942261	-0.0945955663919449	0.224984228610992	0.0875723212957382
-6.80136966705322	-9.25526428222656	-11.2267293930054	-0.0946361646056175	0.225096672773361	0.0877480655908585
-6.80203342437744	-9.26742076873779	-11.2447948455811	-0.0947599187493324	0.225115761160851	0.0877495855093002
-6.80120086669922	-9.25260639190674	-11.2486124038696	-0.0945224985480309	0.22486999630928	0.0876808911561966
-6.8042688369751	-9.25706481933594	-11.2355337142944	-0.094606339931488	0.224999979138374	0.0878709182143211
-6.81043577194214	-9.26375389099121	-11.2570037841797	-0.0947824046015739	0.224941268563271	0.0878775119781494
-6.80758047103882	-9.25663757324219	-11.2561082839966	-0.0946622043848038	0.224821746349335	0.0877988710999489
-6.8131742477417	-9.25887489318848	-11.2473802566528	-0.0947950184345245	0.224818214774132	0.0880908071994781
-6.80731534957886	-9.25765228271484	-11.2815427780151	-0.0947333425283432	0.224794045090675	0.0879346132278442
-6.81252861022949	-9.2518482208252	-11.261757850647	-0.0946527943015099	0.224791079759598	0.0880944654345512
-6.81080341339111	-9.26065063476563	-11.2648630142212	-0.0948744267225266	0.224811911582947	0.0882592648267746
-6.80426406860352	-9.25756645202637	-11.2840776443481	-0.0947287827730179	0.2246955037117	0.0881829857826233
-6.81227827072144	-9.25608825683594	-11.2703542709351	-0.0947131961584091	0.224685534834862	0.0883228108286858
-6.80999279022217	-9.26174068450928	-11.2753801345825	-0.0948000401258469	0.224815785884857	0.0884471163153648
-6.79981994628906	-9.2585973739624	-11.2901763916016	-0.0947956591844559	0.224555253982544	0.0882761999964714
-6.80584573745728	-9.25931358337402	-11.2671422958374	-0.0948807969689369	0.224596366286278	0.0885898843407631
-6.79526615142822	-9.26252555847168	-11.2902383804321	-0.0949303731322289	0.224647954106331	0.088626429438591
-6.79140520095825	-9.26368808746338	-11.2921466827393	-0.0948342680931091	0.224535539746284	0.0885795652866364
-6.7976770401001	-9.25899600982666	-11.26806640625	-0.0949513539671898	0.224535241723061	0.088761031627655
-6.78790521621704	-9.26825904846191	-11.2846422195435	-0.0950514376163483	0.224618494510651	0.0889185890555382
-6.78706312179565	-9.2615909576416	-11.2908191680908	-0.0949167087674141	0.224400565028191	0.088826984167099
-6.78680038452148	-9.2557897567749	-11.2701568603516	-0.0949462801218033	0.224495857954025	0.0889745354652405
-6.78303241729736	-9.26590061187744	-11.2710952758789	-0.0949230939149857	0.224549114704132	0.0891570076346397
-6.77801895141602	-9.26194286346436	-11.2813558578491	-0.0949093922972679	0.224343672394753	0.0889741852879524
-6.77998352050781	-9.25611686706543	-11.2633953094482	-0.0949583947658539	0.224378153681755	0.0891576111316681
-6.77731561660767	-9.26208591461182	-11.2636699676514	-0.0948541983962059	0.224395111203194	0.0892949029803276
-6.77155685424805	-9.26536178588867	-11.2812271118164	-0.0949086174368858	0.224313780665398	0.0891048163175583
-6.77560091018677	-9.26243019104004	-11.2591438293457	-0.0949574187397957	0.224350780248642	0.0892693996429443
-6.76939868927002	-9.27407741546631	-11.2698574066162	-0.0949970558285713	0.224477961659431	0.0892863646149635
-6.76938343048096	-9.26833152770996	-11.2800722122192	-0.0948331728577614	0.224252238869667	0.0892153680324554
-6.76599740982056	-9.26431369781494	-11.2651205062866	-0.0949020981788635	0.224340721964836	0.0892297625541687
-6.77163362503052	-9.27222156524658	-11.2661046981812	-0.0949055030941963	0.224463224411011	0.0894457325339317
-6.77442598342896	-9.26878547668457	-11.2846622467041	-0.0949692949652672	0.224205046892166	0.0893306732177734
-6.77026128768921	-9.25904369354248	-11.2702131271362	-0.0948934853076935	0.224137499928474	0.0893253684043884
-6.7777099609375	-9.26072883605957	-11.2659406661987	-0.0948344245553017	0.224250480532646	0.0895789787173271
-6.77636480331421	-9.2595100402832	-11.2909307479858	-0.0948872789740562	0.224307119846344	0.0894297957420349
-6.77752923965454	-9.24789047241211	-11.2673683166504	-0.0948310568928719	0.224120259284973	0.0894974321126938
-6.78182315826416	-9.25294303894043	-11.2659006118774	-0.0949062407016754	0.224329337477684	0.089615561068058
-6.77821350097656	-9.25258350372314	-11.2762136459351	-0.0950305536389351	0.224243447184563	0.0895518735051155
-6.77938556671143	-9.23697185516357	-11.270679473877	-0.0947124138474464	0.224067375063896	0.0894685536623001
-6.78161907196045	-9.24646663665771	-11.25998878479	-0.0948704332113266	0.224293723702431	0.0896754786372185
-6.78032732009888	-9.24407577514648	-11.2700967788696	-0.0949096754193306	0.224147588014603	0.0895050391554832
-6.78089618682861	-9.23438167572021	-11.2642869949341	-0.0948374420404434	0.224073678255081	0.0895515829324722
-6.77976322174072	-9.24240398406982	-11.2607116699219	-0.0949485599994659	0.224123388528824	0.0896593555808067
-6.7766261100769	-9.23826694488525	-11.2762012481689	-0.0948244854807854	0.224061012268066	0.0894374847412109
-6.78232717514038	-9.23807907104492	-11.2526369094849	-0.0948419123888016	0.224076122045517	0.089557871222496
-6.77978420257568	-9.2484655380249	-11.2574186325073	-0.0950529202818871	0.224181428551674	0.0895609632134438
-6.77744960784912	-9.24070739746094	-11.2732992172241	-0.0948175713419914	0.223916992545128	0.0895164906978607
-6.78074884414673	-9.23644733428955	-11.2567167282104	-0.0947965830564499	0.223928928375244	0.0894668772816658
-6.78177118301392	-9.2459659576416	-11.2485294342041	-0.0949370414018631	0.22409088909626	0.0895896703004837
-6.7778434753418	-9.24271202087402	-11.2661180496216	-0.0948621556162834	0.223825663328171	0.0893915668129921
-6.77992010116577	-9.24008464813232	-11.2390193939209	-0.0948620960116386	0.223864793777466	0.0895124897360802
-6.77642917633057	-9.24402236938477	-11.2536783218384	-0.0948933959007263	0.223820686340332	0.0895636975765228
-6.77526712417603	-9.24352645874023	-11.2591028213501	-0.0948460251092911	0.223752722144127	0.0893943756818771
-6.77980804443359	-9.23966884613037	-11.2273397445679	-0.0948254838585854	0.223707631230354	0.0894980430603027
-6.77391624450684	-9.24466323852539	-11.243335723877	-0.0950065329670906	0.22364217042923	0.0895877033472061
-6.77037382125854	-9.23958301544189	-11.2419319152832	-0.0948703810572624	0.223438069224358	0.0894067510962486
-6.7716064453125	-9.23607921600342	-11.2232275009155	-0.0948717817664146	0.223451688885689	0.0895121693611145
-6.7752046585083	-9.24501419067383	-11.2260932922363	-0.0949335172772408	0.22343797981739	0.089579701423645
-6.77069854736328	-9.24160480499268	-11.2370901107788	-0.0948438942432404	0.223274439573288	0.0893530920147896
-6.77062463760376	-9.23867511749268	-11.2186460494995	-0.0948783457279205	0.223106920719147	0.0894308015704155
-6.7718334197998	-9.24700546264648	-11.2222328186035	-0.0948381051421165	0.223228707909584	0.0895218551158905
-6.76715278625488	-9.24751281738281	-11.2305555343628	-0.0948192551732063	0.22310696542263	0.0892722904682159
-6.77500247955322	-9.24836158752441	-11.208155632019	-0.0949014574289322	0.223032087087631	0.0894186273217201
-6.76968908309937	-9.25907611846924	-11.2245121002197	-0.0949753075838089	0.223113745450974	0.0893573239445686
-6.76895380020142	-9.25839614868164	-11.2323303222656	-0.0948114395141602	0.222797885537148	0.0892696976661682
-6.7694239616394	-9.25270748138428	-11.2131385803223	-0.0948574244976044	0.222868964076042	0.0892512425780296
-6.77303695678711	-9.26706409454346	-11.2129249572754	-0.0948246121406555	0.222997352480888	0.0893547832965851
-6.77429819107056	-9.26294231414795	-11.226881980896	-0.0949498489499092	0.222700729966164	0.0891460627317429
-6.77517652511597	-9.26130676269531	-11.2072296142578	-0.0949281677603722	0.222776874899864	0.0893088951706886
-6.77705669403076	-9.27165412902832	-11.2287712097168	-0.0948676243424416	0.222739845514297	0.0892451405525208
-6.77854061126709	-9.26524543762207	-11.2299089431763	-0.0949179604649544	0.222667142748833	0.0890680402517319
-6.78421545028687	-9.26730346679688	-11.2163991928101	-0.0948317348957062	0.222728878259659	0.0892215371131897
-6.78222465515137	-9.27954959869385	-11.2270917892456	-0.0950611010193825	0.222784459590912	0.0892522558569908
-6.78381395339966	-9.26618003845215	-11.2332639694214	-0.0948523208498955	0.22255377471447	0.0891121551394463
-6.78613519668579	-9.2706937789917	-11.2196855545044	-0.0948830619454384	0.222760245203972	0.0892216488718987
-6.78603601455688	-9.2757568359375	-11.235182762146	-0.0950475111603737	0.222677752375603	0.0891487374901772
-6.78037786483765	-9.27053642272949	-11.2221536636353	-0.0949480906128883	0.222615167498589	0.0891739577054977
-6.78824710845947	-9.27347850799561	-11.2246494293213	-0.0949817523360252	0.222670897841454	0.0892421901226044
-6.77996873855591	-9.26898956298828	-11.2405042648315	-0.0949282646179199	0.222656741738319	0.0890745744109154
-6.78915596008301	-9.27126407623291	-11.21422290802	-0.0950215086340904	0.222656935453415	0.0891927629709244
-6.78547763824463	-9.27993488311768	-11.2357196807861	-0.0951324328780174	0.222759336233139	0.0891093313694
-6.78164291381836	-9.26656246185303	-11.2300148010254	-0.0948440730571747	0.222556412220001	0.0889969393610954
-6.78887891769409	-9.27693843841553	-11.2181825637817	-0.0950323864817619	0.222799405455589	0.0891722664237022
-6.78335618972778	-9.27795505523682	-11.2383670806885	-0.0949920788407326	0.222764879465103	0.0890220254659653
-6.78506708145142	-9.2737865447998	-11.2198858261108	-0.0949594378471375	0.222694531083107	0.0889876335859299
-6.78426265716553	-9.2772798538208	-11.2209692001343	-0.0949664860963821	0.222764730453491	0.0890920758247375
-6.77984571456909	-9.27472400665283	-11.2329244613647	-0.0949215367436409	0.222688660025597	0.0888993144035339
-6.78747987747192	-9.27458763122559	-11.2038240432739	-0.0950889140367508	0.222845613956451	0.0890232995152473
-6.78099822998047	-9.28336334228516	-11.2160034179688	-0.0950546935200691	0.22289052605629	0.0889995321631432
-6.78126573562622	-9.27236938476563	-11.211220741272	-0.0948971435427666	0.222746476531029	0.0888294875621796
-6.78413248062134	-9.27940845489502	-11.198842048645	-0.0950846970081329	0.223022282123566	0.0890181139111519
-6.78386497497559	-9.27816104888916	-11.2147674560547	-0.0949690937995911	0.222908958792686	0.0887180417776108
-6.78278589248657	-9.27042484283447	-11.1966543197632	-0.0951497182250023	0.222924843430519	0.0888255462050438
-6.78260326385498	-9.27162837982178	-11.1982221603394	-0.0950259566307068	0.223023161292076	0.0888255760073662
-6.78316164016724	-9.27250576019287	-11.2139883041382	-0.0951599329710007	0.223040476441383	0.0885950922966003
-6.7894115447998	-9.26649570465088	-11.1909618377686	-0.0951853916049004	0.223092019557953	0.0886921137571335
-6.78644943237305	-9.27830600738525	-11.1971549987793	-0.0952554941177368	0.223248049616814	0.0886664316058159
-6.7913613319397	-9.26535320281982	-11.201208114624	-0.0951484963297844	0.22309698164463	0.0885590612888336
-6.78821706771851	-9.2641716003418	-11.1823167800903	-0.0952062159776688	0.223306551575661	0.0885918512940407
-6.79755401611328	-9.27036190032959	-11.1961517333984	-0.095199353992939	0.223402172327042	0.088618092238903
-6.79281997680664	-9.26008892059326	-11.1884632110596	-0.0952242463827133	0.223189353942871	0.0884781926870346
-6.79456043243408	-9.26029491424561	-11.1799154281616	-0.0952253043651581	0.223367929458618	0.0885915160179138
-6.79486465454102	-9.26081466674805	-11.20192527771	-0.0952695161104202	0.223488211631775	0.0883841812610626
-6.79888725280762	-9.25166034698486	-11.1839399337769	-0.0951745882630348	0.223390489816666	0.0883869156241417
-6.80195331573486	-9.25877571105957	-11.1809329986572	-0.0953473523259163	0.22360098361969	0.0884550511837006
-6.79795074462891	-9.25424480438232	-11.1928672790527	-0.0952813774347305	0.223460108041763	0.0883244499564171
-6.7984733581543	-9.25175189971924	-11.1802968978882	-0.0952506139874458	0.223600968718529	0.0883132517337799
-6.80281257629395	-9.26230812072754	-11.1819553375244	-0.095428965985775	0.223748847842216	0.0883568525314331
-6.79648160934448	-9.25290203094482	-11.1941251754761	-0.0953623503446579	0.223593413829803	0.0881356447935104
-6.80117321014404	-9.24879264831543	-11.1775579452515	-0.0953768938779831	0.223688513040543	0.088362030684948
-6.79932355880737	-9.25690078735352	-11.1930055618286	-0.0954385921359062	0.223744377493858	0.0881827250123024
-6.80017185211182	-9.24804878234863	-11.1878852844238	-0.095328576862812	0.22370183467865	0.0881981030106544
-6.80424785614014	-9.25529003143311	-11.1761054992676	-0.0955106690526009	0.223874300718307	0.0882525742053986
-6.7940411567688	-9.25443840026855	-11.19886302948	-0.0954671278595924	0.223751962184906	0.0881910026073456
-6.79751396179199	-9.24687767028809	-11.182822227478	-0.0953579768538475	0.22378571331501	0.088154211640358
-6.80197381973267	-9.25576305389404	-11.1862277984619	-0.0954505503177643	0.223934829235077	0.0882505923509598
-6.7979850769043	-9.25152587890625	-11.2063455581665	-0.0954538807272911	0.22381192445755	0.0880246683955193
-6.7984824180603	-9.24547576904297	-11.1798667907715	-0.0953777432441711	0.223799794912338	0.0881164148449898
-6.79752969741821	-9.25046539306641	-11.1885747909546	-0.0954417437314987	0.223881304264069	0.0882213190197945
-6.79282093048096	-9.25018119812012	-11.2050380706787	-0.0953308865427971	0.223916485905647	0.0880169570446014
-6.79892539978027	-9.24683666229248	-11.1771039962769	-0.0953737571835518	0.223881244659424	0.0880686193704605
-6.79101705551147	-9.25569438934326	-11.1909065246582	-0.0955414026975632	0.223967015743256	0.0881580710411072
-6.78806257247925	-9.24787139892578	-11.1989002227783	-0.0953204333782196	0.223792970180511	0.0879026651382446
-6.79043388366699	-9.24751472473145	-11.1843404769897	-0.0953785851597786	0.223878905177116	0.0880087241530418
-6.78971719741821	-9.2539119720459	-11.1917352676392	-0.0953264608979225	0.224042102694511	0.0880130007863045
-6.78395462036133	-9.2476282119751	-11.1971473693848	-0.0953403487801552	0.223830685019493	0.0877940356731415
-6.78544139862061	-9.24799823760986	-11.1789045333862	-0.0953198671340942	0.223898708820343	0.0879941657185555
-6.78108358383179	-9.25037956237793	-11.2017869949341	-0.095269538462162	0.223930940032005	0.0877059325575829
-6.78726291656494	-9.24713039398193	-11.1823396682739	-0.095348559319973	0.223828464746475	0.0877960845828056
-6.77984857559204	-9.25444984436035	-11.1868591308594	-0.0954083949327469	0.223916038870811	0.0876994356513023
-6.77788496017456	-9.25020885467529	-11.1915454864502	-0.0952754765748978	0.223697915673256	0.0875794813036919
-6.77620315551758	-9.2492847442627	-11.1768407821655	-0.0953644290566444	0.223945140838623	0.087639607489109
-6.77921533584595	-9.25535011291504	-11.1937942504883	-0.0953993275761604	0.223854511976242	0.0874686613678932
-6.77178716659546	-9.2460298538208	-11.1714897155762	-0.0954334959387779	0.223766937851906	0.087543360888958
-6.77336692810059	-9.25391960144043	-11.1862907409668	-0.095410093665123	0.223845809698105	0.087388277053833
-6.77103853225708	-9.2455997467041	-11.181565284729	-0.0954305902123451	0.223772823810577	0.0872011035680771
-6.77191495895386	-9.25111389160156	-11.1664123535156	-0.0955613851547241	0.22390228509903	0.0873177796602249
-6.7686915397644	-9.25396919250488	-11.1765308380127	-0.0956278964877129	0.223922297358513	0.0872150883078575
-6.76762580871582	-9.23988342285156	-11.177848815918	-0.0954197943210602	0.223705634474754	0.0870590284466743
-6.76857948303223	-9.245924949646	-11.1706895828247	-0.0954902246594429	0.223925694823265	0.0871318876743317
-6.77046823501587	-9.25008487701416	-11.1837511062622	-0.0956341698765755	0.223826244473457	0.0869600176811218
-6.76572132110596	-9.24095821380615	-11.1726121902466	-0.0955962762236595	0.22377023100853	0.0868445187807083
-6.77053833007813	-9.24613475799561	-11.1716175079346	-0.0956989824771881	0.223889991641045	0.0869121253490448
-6.76428556442261	-9.24736785888672	-11.1931200027466	-0.0957402884960175	0.22389380633831	0.0866789296269417
-6.76953649520874	-9.24143314361572	-11.1711616516113	-0.0957240462303162	0.223856583237648	0.0866585224866867
-6.77142524719238	-9.25154590606689	-11.1767530441284	-0.0959377065300941	0.223969772458076	0.0866506919264793
-6.76394939422607	-9.24033832550049	-11.1871156692505	-0.0957021787762642	0.22373154759407	0.0865005850791931
-6.77230262756348	-9.2385311126709	-11.1667680740356	-0.0958300605416298	0.223872765898705	0.0865138322114944
-6.77122735977173	-9.24513912200928	-11.1810007095337	-0.095876008272171	0.223907291889191	0.0864768102765083
-6.76751565933228	-9.24286937713623	-11.1849279403687	-0.0959021896123886	0.223807722330093	0.086314931511879
-6.77189445495605	-9.24051380157471	-11.1691579818726	-0.0959572345018387	0.223936721682549	0.0865355730056763
-6.76560306549072	-9.24193000793457	-11.1948947906494	-0.095874659717083	0.223924204707146	0.0862521976232529
-6.7720365524292	-9.23373794555664	-11.1767511367798	-0.0958968326449394	0.223848581314087	0.0862592980265617
-6.77336263656616	-9.23585414886475	-11.1749258041382	-0.0960214734077454	0.224050536751747	0.0863596275448799
-6.76895046234131	-9.23697185516357	-11.1946773529053	-0.0959096848964691	0.223884060978889	0.0862685665488243
-6.76807022094727	-9.2235107421875	-11.1768093109131	-0.095895066857338	0.223869532346725	0.0862274467945099
-6.77380323410034	-9.23076725006104	-11.1707992553711	-0.0959366634488106	0.224174380302429	0.0863468945026398
-6.76932239532471	-9.2318811416626	-11.1837434768677	-0.0958862602710724	0.22397980093956	0.0861858576536179
-6.7693977355957	-9.22225379943848	-11.1705055236816	-0.0959580913186073	0.223929598927498	0.0862571820616722
-6.76758146286011	-9.23022365570068	-11.1719264984131	-0.0959045216441154	0.224031314253807	0.0864181146025658
-6.7646541595459	-9.22852897644043	-11.1836633682251	-0.0959013774991035	0.224054098129272	0.0861562937498093
-6.76981544494629	-9.22245788574219	-11.1605701446533	-0.0959382504224777	0.224038258194923	0.0863222181797028
-6.76305484771729	-9.23355770111084	-11.1652708053589	-0.0960119217634201	0.224180415272713	0.0863451734185219
-6.7649073600769	-9.22650337219238	-11.1729297637939	-0.095920130610466	0.223997503519058	0.086208164691925
-6.76132822036743	-9.221022605896	-11.1497583389282	-0.0958781465888023	0.224144220352173	0.0862130597233772
-6.76550960540771	-9.23319244384766	-11.166841506958	-0.0959457606077194	0.224273800849915	0.0862972810864449
-6.7584056854248	-9.2284631729126	-11.1678743362427	-0.0960391387343407	0.224096745252609	0.086092509329319
-6.76015996932983	-9.22852897644043	-11.1478385925293	-0.0959628075361252	0.224205285310745	0.0862189903855324
-6.75929260253906	-9.23584175109863	-11.1752157211304	-0.0959801226854324	0.22435237467289	0.0860976427793503
-6.75864934921265	-9.22843742370605	-11.157247543335	-0.095994308590889	0.224188044667244	0.0860503911972046
-6.75840377807617	-9.23916149139404	-11.1667900085449	-0.0961568802595139	0.224356144666672	0.0861751735210419
-6.75537157058716	-9.23457050323486	-11.1709976196289	-0.0961119160056114	0.224247023463249	0.0860361009836197
-6.75641393661499	-9.23071384429932	-11.1628093719482	-0.0959840193390846	0.224275708198547	0.08603785187006
-6.76234722137451	-9.23899555206299	-11.1620931625366	-0.0961986556649208	0.224499806761742	0.0860772803425789
-6.75440740585327	-9.23005867004395	-11.1738510131836	-0.0960986688733101	0.224348530173302	0.0858780890703201
-6.7589168548584	-9.23349285125732	-11.1606140136719	-0.0962468981742859	0.224467888474464	0.0859783515334129
-6.75254392623901	-9.23505592346191	-11.1830005645752	-0.0962688624858856	0.224479004740715	0.0857302397489548
-6.7602686882019	-9.22852325439453	-11.1690301895142	-0.0963311344385147	0.224564865231514	0.085733525454998
-6.75463676452637	-9.23926258087158	-11.1767263412476	-0.0965731889009476	0.224629193544388	0.0856452807784081
-6.75310039520264	-9.23038196563721	-11.1934804916382	-0.0964155122637749	0.224535301327705	0.0855144336819649
-6.75813245773315	-9.23299407958984	-11.1701135635376	-0.0965727046132088	0.224718168377876	0.0854942128062248
-6.75495195388794	-9.23454570770264	-11.1980590820313	-0.0966681614518166	0.224673077464104	0.0853447988629341
-6.75482797622681	-9.23056316375732	-11.1772565841675	-0.0966966599225998	0.224716112017632	0.0852452516555786
-6.75459146499634	-9.23574066162109	-11.1947765350342	-0.0967794954776764	0.224756509065628	0.0853016451001167
-6.75304841995239	-9.23373508453369	-11.2066745758057	-0.0968137755990028	0.224796980619431	0.0850418135523796
-6.76034116744995	-9.23240089416504	-11.1845579147339	-0.096977986395359	0.22492128610611	0.085084430873394
-6.75341892242432	-9.23360729217529	-11.2132253646851	-0.0969701334834099	0.224978029727936	0.0849722772836685
-6.75996494293213	-9.22250747680664	-11.201831817627	-0.0969072431325912	0.224903672933578	0.0848122015595436
-6.76149845123291	-9.23209667205811	-11.2030992507935	-0.0970301553606987	0.225137382745743	0.0848963707685471
-6.75666570663452	-9.22483444213867	-11.2196636199951	-0.0971062555909157	0.22500878572464	0.0846044644713402
-6.76285266876221	-9.21975135803223	-11.1973581314087	-0.0971332937479019	0.225080698728561	0.0847927182912827
-6.75424003601074	-9.22274494171143	-11.2217388153076	-0.0970488712191582	0.225191101431847	0.0845536589622498
-6.75967788696289	-9.21393203735352	-11.2109680175781	-0.0971022620797157	0.225139066576958	0.0844765454530716
-6.76279306411743	-9.21294212341309	-11.2057790756226	-0.0971973985433578	0.225388765335083	0.0845679938793182
-6.75966596603394	-9.21331787109375	-11.2259883880615	-0.097123771905899	0.225195080041885	0.0844280794262886
-6.75909948348999	-9.20129299163818	-11.2179660797119	-0.0971042215824127	0.225133463740349	0.0843684002757072
-6.76312351226807	-9.2070140838623	-11.2133188247681	-0.0971726179122925	0.225506857037544	0.0844371989369392
-6.76380968093872	-9.20676708221436	-11.2319564819336	-0.0971518084406853	0.22530660033226	0.0842852592468262
-6.76142930984497	-9.19441890716553	-11.2098178863525	-0.097238801419735	0.225393369793892	0.0843237787485123
-6.76636409759521	-9.20190620422363	-11.2190923690796	-0.0971035808324814	0.225451588630676	0.0843605622649193
-6.76526355743408	-9.19293022155762	-11.2301292419434	-0.0971198678016663	0.225446090102196	0.0842165797948837
-6.76905727386475	-9.19485187530518	-11.2183895111084	-0.0970931649208069	0.225634753704071	0.0842871963977814
-6.771324634552	-9.19921207427979	-11.2304449081421	-0.0971802026033401	0.22566519677639	0.0842484682798386
-6.76589202880859	-9.18413543701172	-11.2260103225708	-0.0969688296318054	0.225486576557159	0.0841333717107773
-6.7725977897644	-9.19385528564453	-11.2204732894897	-0.09710543602705	0.225773721933365	0.0842793062329292
-6.77233648300171	-9.18701553344727	-11.2417135238647	-0.0970252677798271	0.225604355335236	0.0840681567788124
-6.77108478546143	-9.18318843841553	-11.2197704315186	-0.0969959795475006	0.225718706846237	0.0842360332608223
-6.77383756637573	-9.19084644317627	-11.241247177124	-0.0970834046602249	0.225830882787704	0.0841259807348251
-6.76885366439819	-9.18546104431152	-11.241174697876	-0.0969617888331413	0.22577591240406	0.0840656012296677
-6.77648639678955	-9.18658065795898	-11.2234497070313	-0.0970953553915024	0.2258190959692	0.0841821134090424
-6.76594305038452	-9.18696784973145	-11.2443017959595	-0.0969925448298454	0.225807875394821	0.0841164961457253
-6.7722373008728	-9.18373394012451	-11.2329339981079	-0.0969231650233269	0.22581484913826	0.0841614380478859
-6.77218770980835	-9.18799781799316	-11.2420482635498	-0.0970569029450417	0.225982740521431	0.0842243656516075
-6.76931428909302	-9.18462371826172	-11.2391567230225	-0.0970422104001045	0.225770622491837	0.0840900391340256
-6.77395534515381	-9.18391036987305	-11.2303476333618	-0.0971115306019783	0.225871115922928	0.0843577310442925
-6.77082681655884	-9.182692527771	-11.2503671646118	-0.097076989710331	0.225898578763008	0.0841608867049217
-6.77704906463623	-9.1788854598999	-11.2194671630859	-0.0971392169594765	0.226035118103027	0.0843263790011406
-6.76892614364624	-9.18597412109375	-11.2451467514038	-0.097103551030159	0.225879102945328	0.0843592509627342
-6.76957893371582	-9.17391014099121	-11.2312602996826	-0.0970829203724861	0.225814804434776	0.0843590423464775
-6.77174758911133	-9.18394660949707	-11.2298412322998	-0.0971431732177734	0.226047247648239	0.0845672190189362
-6.77032470703125	-9.17524337768555	-11.2368268966675	-0.0971748530864716	0.225843712687492	0.0844322964549065
-6.77210903167725	-9.17394733428955	-11.2201728820801	-0.0972086638212204	0.225918129086494	0.0847099348902702
-6.76769351959229	-9.17911243438721	-11.2426748275757	-0.0971080511808395	0.225879475474358	0.0845614299178123
-6.77183055877686	-9.17191696166992	-11.2123517990112	-0.0971828624606133	0.225927412509918	0.0846833288669586
-6.76713275909424	-9.18339347839355	-11.220531463623	-0.097289502620697	0.22593954205513	0.084800198674202
-6.76760911941528	-9.17254161834717	-11.2251873016357	-0.0971619710326195	0.225779160857201	0.0847580805420876
-6.7628026008606	-9.17401123046875	-11.2050800323486	-0.0971182584762573	0.226024270057678	0.08495232462883
-6.76717329025269	-9.1767406463623	-11.2274484634399	-0.097203329205513	0.225905194878578	0.0849010050296783
-6.76431751251221	-9.1716947555542	-11.1962127685547	-0.0971340164542198	0.22590260207653	0.085050918161869
-6.76463460922241	-9.17830371856689	-11.2207117080688	-0.0971276611089706	0.226001814007759	0.085029348731041
-6.76252174377441	-9.16891098022461	-11.1984567642212	-0.0970455780625343	0.225831940770149	0.085097648203373
-6.76637935638428	-9.1780891418457	-11.2015399932861	-0.0971672832965851	0.226012513041496	0.0852580964565277
-6.75883054733276	-9.16799831390381	-11.1975708007813	-0.0969983413815498	0.225766390562057	0.0852172300219536
-6.76389694213867	-9.16919803619385	-11.1880083084106	-0.0970277264714241	0.225993305444717	0.0853801369667053
-6.76112747192383	-9.16992473602295	-11.1898880004883	-0.0970022082328796	0.225888460874557	0.0852996185421944
-6.7601261138916	-9.16196918487549	-11.1783170700073	-0.0969302505254745	0.225826859474182	0.0854948684573174
-6.75740528106689	-9.16887664794922	-11.1806783676147	-0.0969362780451775	0.225842729210854	0.0854159742593765
-6.76177263259888	-9.16048240661621	-11.1704883575439	-0.0968363732099533	0.225850895047188	0.0854879841208458
-6.76267862319946	-9.16656970977783	-11.1630840301514	-0.0970131680369377	0.225959897041321	0.0855309367179871
-6.75457906723022	-9.15980339050293	-11.1788349151611	-0.0966886803507805	0.225771933794022	0.0855190604925156
-6.75441217422485	-9.15646553039551	-11.1497440338135	-0.0967388078570366	0.225851327180862	0.085515096783638
-6.7563943862915	-9.15774917602539	-11.1577167510986	-0.0966680869460106	0.225906699895859	0.0856413915753365
-6.75159883499146	-9.15180492401123	-11.1536407470703	-0.0966228768229485	0.225797459483147	0.085491880774498
-6.75419950485229	-9.15037059783936	-11.1353549957275	-0.0966347008943558	0.225883647799492	0.0857127010822296
-6.74773120880127	-9.14793586730957	-11.1536092758179	-0.0964916795492172	0.225941270589828	0.0855129212141037
-6.75495910644531	-9.14398860931396	-11.1201477050781	-0.0964912548661232	0.225909367203712	0.0855612084269524
-6.74767398834229	-9.14986705780029	-11.134129524231	-0.0965381562709808	0.225912019610405	0.085637167096138
-6.74454307556152	-9.13625240325928	-11.1226387023926	-0.0963372364640236	0.225729867815971	0.0854660719633102
-6.74605369567871	-9.14430236816406	-11.119421005249	-0.096338227391243	0.225946262478828	0.0856516733765602
-6.74129772186279	-9.13491058349609	-11.1245059967041	-0.0963078215718269	0.225789755582809	0.0854095816612244
-6.74184370040894	-9.13760757446289	-11.1042518615723	-0.0962537974119186	0.225795075297356	0.0856836065649986
-6.73466205596924	-9.13641166687012	-11.1222629547119	-0.0962188020348549	0.225841656327248	0.0854249000549316
-6.74042797088623	-9.13140296936035	-11.0951690673828	-0.0961941853165627	0.225802585482597	0.0855628997087479
-6.7363486289978	-9.13876914978027	-11.1098718643188	-0.0962153673171997	0.225867971777916	0.085529088973999
-6.73609972000122	-9.1290340423584	-11.1010494232178	-0.0960609018802643	0.225707501173019	0.0854976624250412
-6.73599910736084	-9.1362133026123	-11.0975275039673	-0.0960246250033379	0.225921705365181	0.0856405720114708
-6.73667478561401	-9.12973213195801	-11.1079874038696	-0.0959486812353134	0.225725203752518	0.0854824110865593
-6.73571729660034	-9.12583160400391	-11.0904989242554	-0.0958996787667274	0.225779131054878	0.0856994837522507
-6.73641109466553	-9.13421249389648	-11.1067552566528	-0.0958543121814728	0.225825503468513	0.085601344704628
-6.74045896530151	-9.12628364562988	-11.0891981124878	-0.0958214029669762	0.225735396146774	0.0855440497398376
-6.73816680908203	-9.13892936706543	-11.0955066680908	-0.0959090888500214	0.225838631391525	0.0857451781630516
-6.73852157592773	-9.13339328765869	-11.1027927398682	-0.0957959741353989	0.22564934194088	0.0855740234255791
-6.73496198654175	-9.13219833374023	-11.0943870544434	-0.0957605391740799	0.225723713636398	0.085692398250103
-6.73945713043213	-9.14053916931152	-11.1031475067139	-0.0958682596683502	0.22572486102581	0.0856298059225082
-6.73510408401489	-9.13382816314697	-11.0924987792969	-0.0957323238253593	0.225639700889587	0.0856695473194122
-6.73886346817017	-9.14103126525879	-11.0881824493408	-0.0958389788866043	0.225629419088364	0.0858259946107864
-6.73228120803833	-9.1371488571167	-11.1020889282227	-0.0957882031798363	0.22562475502491	0.0856474116444588
-6.73932123184204	-9.1374683380127	-11.078408241272	-0.095825232565403	0.225586459040642	0.0858340933918953
-6.7328314781189	-9.14096450805664	-11.0973796844482	-0.0959148481488228	0.225694820284843	0.0858341008424759
-6.72751379013062	-9.13439464569092	-11.0832796096802	-0.0957040563225746	0.225546672940254	0.0857930257916451
-6.73607540130615	-9.13926792144775	-11.0847978591919	-0.0958640575408936	0.225747376680374	0.085988000035286
-6.72731018066406	-9.13162612915039	-11.0927362442017	-0.0957343280315399	0.225506782531738	0.0857866853475571
-6.73262405395508	-9.13063716888428	-11.0718622207642	-0.0958660021424294	0.225610882043839	0.0860730111598969
-6.72410917282104	-9.13200378417969	-11.1001024246216	-0.0957990735769272	0.225613370537758	0.0858547538518906
-6.73301982879639	-9.12735939025879	-11.0701007843018	-0.0958359614014626	0.225580170750618	0.0860095843672752
-6.72368383407593	-9.13411998748779	-11.0907163619995	-0.0959298610687256	0.225768253207207	0.0860350653529167
-6.72323846817017	-9.12473678588867	-11.088529586792	-0.0957250893115997	0.22545213997364	0.0858833789825439
-6.72566223144531	-9.12374114990234	-11.0819082260132	-0.0958654135465622	0.225674599409103	0.0860753282904625
-6.72447919845581	-9.13445854187012	-11.0971527099609	-0.0957264453172684	0.225664258003235	0.0859903693199158
-6.72309350967407	-9.12717533111572	-11.0891857147217	-0.0958062559366226	0.225593328475952	0.0859341248869896
-6.72681903839111	-9.12548160552979	-11.0836153030396	-0.0957367271184921	0.225670024752617	0.08613021671772
-6.721266746521	-9.13026809692383	-11.1108446121216	-0.0957085117697716	0.225692123174667	0.0859235525131226
-6.72520923614502	-9.11874389648438	-11.0959568023682	-0.0957100316882133	0.225597754120827	0.0859848484396935
-6.72092962265015	-9.12971687316895	-11.0984306335449	-0.0957600474357605	0.225724890828133	0.0860698372125626
-6.72099113464355	-9.1262035369873	-11.1123628616333	-0.095716156065464	0.225632771849632	0.0859710052609444
-6.71512365341187	-9.11549282073975	-11.1028747558594	-0.0956602767109871	0.225573420524597	0.0859526246786118
-6.72196340560913	-9.1271448135376	-11.1027202606201	-0.0956911221146584	0.225841522216797	0.0861169844865799
-6.72087335586548	-9.12032222747803	-11.1264238357544	-0.09571473300457	0.225649774074554	0.0859310477972031
-6.71805953979492	-9.11390113830566	-11.0980205535889	-0.0956227853894234	0.225666001439095	0.0860716849565506
-6.72191381454468	-9.1201114654541	-11.1271486282349	-0.0956497564911842	0.225842162966728	0.0860428363084793
-6.71771669387817	-9.10965156555176	-11.1119470596313	-0.0956002101302147	0.225665971636772	0.0859634578227997
-6.72125005722046	-9.11563777923584	-11.1188278198242	-0.0957058668136597	0.225944176316261	0.0860414579510689
-6.71566534042358	-9.10713768005371	-11.1230154037476	-0.0956060737371445	0.225674688816071	0.0858917608857155
-6.71827793121338	-9.10869884490967	-11.1160802841187	-0.0956330001354218	0.225949689745903	0.0860231891274452
-6.71387958526611	-9.10984516143799	-11.125075340271	-0.0956934615969658	0.22586253285408	0.0858500301837921
-6.71795034408569	-9.10122871398926	-11.115909576416	-0.0956344902515411	0.225804477930069	0.0859477147459984
-6.71367883682251	-9.10811519622803	-11.1309070587158	-0.0957304313778877	0.225908815860748	0.0857989862561226
-6.7173228263855	-9.10179710388184	-11.122802734375	-0.0956883952021599	0.22596438229084	0.085848443210125
-6.71800470352173	-9.1108570098877	-11.1194162368774	-0.0959207937121391	0.226008579134941	0.0858599692583084
-6.71367263793945	-9.10058879852295	-11.1301326751709	-0.0956741720438004	0.225842088460922	0.085717462003231
-6.7197961807251	-9.10386180877686	-11.1109008789063	-0.0958005860447884	0.226086229085922	0.0858045071363449
-6.71875238418579	-9.09988403320313	-11.1376419067383	-0.0957488790154457	0.225961789488792	0.0855876207351685
-6.72336721420288	-9.09574413299561	-11.1008310317993	-0.0957847163081169	0.225959420204163	0.0857498273253441
-6.71667766571045	-9.09955024719238	-11.1384887695313	-0.0958088785409927	0.225944489240646	0.0855834856629372
-6.72359323501587	-9.09211349487305	-11.1118431091309	-0.0957665294408798	0.226037576794624	0.0855488851666451
-6.72014284133911	-9.10302257537842	-11.1268320083618	-0.0959400236606598	0.226091504096985	0.0856371372938156
-6.7196626663208	-9.09121513366699	-11.1241130828857	-0.0957816168665886	0.22590534389019	0.0853831022977829
-6.72535085678101	-9.0942554473877	-11.1099224090576	-0.0958539098501205	0.226111367344856	0.0855955258011818
-6.72208833694458	-9.09557247161865	-11.1237144470215	-0.0957505479454994	0.226103395223618	0.0854361653327942
-6.7208685874939	-9.08958530426025	-11.1181831359863	-0.0958244800567627	0.225892975926399	0.0853167772293091
-6.72538423538208	-9.09025001525879	-11.1073637008667	-0.0957954674959183	0.226042926311493	0.0855240225791931
-6.71832752227783	-9.0918607711792	-11.1294193267822	-0.0957237929105759	0.226087436079979	0.0852649807929993
-6.73003053665161	-9.0851354598999	-11.110725402832	-0.0957664847373962	0.225978165864944	0.0852804854512215
-6.72125625610352	-9.09080982208252	-11.1127319335938	-0.0958425179123878	0.226199880242348	0.0853202939033508
-6.72451639175415	-9.08748054504395	-11.1234245300293	-0.0956471636891365	0.22585155069828	0.0851772949099541
-6.72428894042969	-9.07914638519287	-11.1068077087402	-0.0957319214940071	0.226060763001442	0.0851517468690872
-6.72571897506714	-9.08938407897949	-11.1154956817627	-0.0956130102276802	0.226035714149475	0.085144966840744
-6.72035598754883	-9.0769214630127	-11.1126651763916	-0.0957085937261581	0.225865542888641	0.0850361958146095
-6.72357320785522	-9.08070850372314	-11.1082382202148	-0.0956795513629913	0.225959897041321	0.0850711613893509
-6.71876335144043	-9.0802755355835	-11.1154680252075	-0.0956530943512917	0.225929915904999	0.0848471000790596
-6.72276163101196	-9.07884693145752	-11.0985536575317	-0.0955828875303268	0.225968301296234	0.084876149892807
-6.71777009963989	-9.08689975738525	-11.1150274276733	-0.0956603363156319	0.22599895298481	0.0847602933645248
-6.71543884277344	-9.07283020019531	-11.1131591796875	-0.0954500958323479	0.225800856947899	0.0845996141433716
-6.72050189971924	-9.08528709411621	-11.1040306091309	-0.0956085473299026	0.226029008626938	0.0846811830997467
-6.71575117111206	-9.08124923706055	-11.1193923950195	-0.0955891013145447	0.225829601287842	0.0843552649021149
-6.71709728240967	-9.08168792724609	-11.0973520278931	-0.0955786406993866	0.225901305675507	0.0845049098134041
-6.71310329437256	-9.08312034606934	-11.1237297058105	-0.0955736562609673	0.22587776184082	0.084315150976181
-6.71112823486328	-9.07724475860596	-11.1038970947266	-0.0954940915107727	0.225828260183334	0.0842596441507339
-6.71508693695068	-9.08700084686279	-11.1076927185059	-0.0957868248224258	0.225891008973122	0.0842539742588997
-6.70636367797852	-9.0794620513916	-11.1243886947632	-0.0956123620271683	0.225756421685219	0.0840785205364227
-6.71069145202637	-9.07590007781982	-11.0984411239624	-0.0956287235021591	0.225871682167053	0.0840996578335762
-6.70816802978516	-9.07966804504395	-11.1166133880615	-0.0956657603383064	0.225887507200241	0.084057405591011
-6.70217943191528	-9.0761079788208	-11.1085138320923	-0.0956189930438995	0.225740700960159	0.0838617384433746
-6.7038106918335	-9.07766056060791	-11.1012992858887	-0.0957424342632294	0.225842490792274	0.0840158686041832
-6.69382810592651	-9.07787990570068	-11.1212921142578	-0.0956851318478584	0.225778385996819	0.0837537571787834
-6.7027473449707	-9.07476329803467	-11.0906467437744	-0.0958325564861298	0.225855752825737	0.0837982147932053
-6.69604730606079	-9.08209133148193	-11.1155157089233	-0.0958581790328026	0.225938558578491	0.0836974754929543
-6.69176912307739	-9.07495021820068	-11.1136350631714	-0.0957842022180557	0.22574645280838	0.0835467204451561
-6.69453239440918	-9.08151340484619	-11.1016836166382	-0.0958693027496338	0.226036578416824	0.0836421102285385
-6.69407224655151	-9.08223247528076	-11.1183843612671	-0.0957974493503571	0.225859150290489	0.0833603292703629
-6.69430160522461	-9.07667064666748	-11.1015434265137	-0.0959290862083435	0.225964397192001	0.0834534242749214
-6.68690252304077	-9.08412170410156	-11.1178035736084	-0.0958946943283081	0.225960060954094	0.0832829624414444
-6.68972969055176	-9.0795841217041	-11.110499382019	-0.0960308909416199	0.22599133849144	0.0832417234778404
-6.68864345550537	-9.08266735076904	-11.111891746521	-0.0960487946867943	0.226093724370003	0.0832674354314804
-6.68704319000244	-9.08003234863281	-11.1272239685059	-0.0959955006837845	0.225974857807159	0.0830915719270706
-6.68074607849121	-9.07313442230225	-11.1056547164917	-0.0959770306944847	0.22602616250515	0.0830613151192665
-6.68659543991089	-9.08201599121094	-11.1256551742554	-0.0960357338190079	0.226183265447617	0.0830681324005127
-6.67941570281982	-9.0698127746582	-11.12135887146	-0.0960820838809013	0.225934654474258	0.0828253552317619
-6.68111228942871	-9.06936836242676	-11.1132392883301	-0.0960585400462151	0.226166665554047	0.0829570218920708
-6.67374992370605	-9.0672607421875	-11.1335706710815	-0.096109040081501	0.226075455546379	0.0827003866434097
-6.67526149749756	-9.06120777130127	-11.112771987915	-0.0960644334554672	0.226158306002617	0.0826538428664207
-6.66633653640747	-9.06688404083252	-11.1313819885254	-0.0962436348199844	0.226209491491318	0.0825443044304848
-6.66001749038696	-9.05141448974609	-11.1250400543213	-0.0960012376308441	0.226050212979317	0.0822775661945343
-6.66393518447876	-9.0584659576416	-11.1231489181519	-0.0961583405733109	0.226276829838753	0.0823098346590996
-6.65754556655884	-9.04836463928223	-11.1362762451172	-0.0961159691214561	0.226118534803391	0.0819997414946556
-6.65755844116211	-9.04276561737061	-11.1184349060059	-0.0961218848824501	0.226176366209984	0.0821316167712212
-6.650475025177	-9.04447364807129	-11.1501092910767	-0.0961243361234665	0.22625358402729	0.0818247497081757
-6.65462827682495	-9.03435897827148	-11.1350831985474	-0.0960580110549927	0.22622212767601	0.0818398222327232
-6.65545177459717	-9.04361152648926	-11.1321954727173	-0.0962987840175629	0.226366892457008	0.0817707926034927
-6.64720821380615	-9.03456020355225	-11.1629552841187	-0.0961605459451675	0.226169586181641	0.0816395357251167
-6.6521258354187	-9.03389549255371	-11.1359577178955	-0.0962144061923027	0.226285710930824	0.0815723538398743
-6.65101957321167	-9.03612422943115	-11.1581716537476	-0.0962912142276764	0.226314410567284	0.0815270096063614
-6.65254974365234	-9.02645015716553	-11.1456995010376	-0.0962503626942635	0.226226106286049	0.0813946351408958
-6.65173292160034	-9.02880954742432	-11.1459093093872	-0.0962659865617752	0.226257055997849	0.0815301835536957
-6.64815902709961	-9.02935028076172	-11.166163444519	-0.0962747558951378	0.226228028535843	0.081275187432766
-6.65466451644897	-9.02668952941895	-11.1400260925293	-0.0963857620954514	0.226296544075012	0.0813543274998665
-6.64681148529053	-9.03246116638184	-11.1595401763916	-0.0964455902576447	0.226318299770355	0.0812788307666779
-6.64582872390747	-9.02284526824951	-11.1623544692993	-0.0963207185268402	0.226121112704277	0.0810020565986633
-6.64809465408325	-9.03042411804199	-11.1528463363647	-0.0964625403285027	0.226353496313095	0.0811561271548271
-6.64057207107544	-9.02834701538086	-11.169322013855	-0.0964981690049171	0.226145327091217	0.0807599052786827
-6.64502954483032	-9.0275354385376	-11.1481199264526	-0.0964707881212235	0.226284965872765	0.080908015370369
-6.63737678527832	-9.03018188476563	-11.1729497909546	-0.0964658632874489	0.226278454065323	0.0806086286902428
-6.64261198043823	-9.0222053527832	-11.1515064239502	-0.0965569093823433	0.226229429244995	0.0806469321250916
-6.63257265090942	-9.0324125289917	-11.1651124954224	-0.0966761633753777	0.226339101791382	0.0805863067507744
-6.6332311630249	-9.02190113067627	-11.1639089584351	-0.0965602174401283	0.22614823281765	0.0804282426834106
-6.63483810424805	-9.02438735961914	-11.1572828292847	-0.096633218228817	0.22644630074501	0.0804471969604492
-6.63205528259277	-9.02213668823242	-11.1727828979492	-0.0966519713401794	0.226237446069717	0.0802803337574005
-6.63091659545898	-9.01185131072998	-11.153172492981	-0.0966942682862282	0.226288765668869	0.080343559384346
-6.62821388244629	-9.02092170715332	-11.1751899719238	-0.0967245995998383	0.22636453807354	0.0802297666668892
-6.62773036956787	-9.00917816162109	-11.157054901123	-0.0967551916837692	0.226266220211983	0.0801818370819092
-6.62772369384766	-9.02115345001221	-11.1568689346313	-0.0968645513057709	0.226481184363365	0.0802271887660027
-6.62442922592163	-9.00879573822021	-11.1593360900879	-0.0968252569437027	0.226235121488571	0.0800661891698837
-6.62251091003418	-9.01224327087402	-11.1457099914551	-0.0967726856470108	0.226411566138268	0.0801679641008377
-6.62211322784424	-9.01272773742676	-11.160117149353	-0.096940204501152	0.22631062567234	0.0800086408853531
-6.62082290649414	-9.00862789154053	-11.1428136825562	-0.0968939438462257	0.226323813199997	0.0800870954990387
-6.62255430221558	-9.01278400421143	-11.1577796936035	-0.0969717130064964	0.226379096508026	0.0799568146467209
-6.62054491043091	-9.00481605529785	-11.1501388549805	-0.0968895703554153	0.226346179842949	0.0799325108528137
-6.62182235717773	-9.01435279846191	-11.1453342437744	-0.0971458628773689	0.226473718881607	0.0800100192427635
-6.61348056793213	-9.00689220428467	-11.163987159729	-0.0969187244772911	0.226220309734344	0.0798565894365311
-6.62163829803467	-9.00578784942627	-11.1463451385498	-0.0970169678330421	0.226421698927879	0.0799348205327988
-6.61679744720459	-9.00796127319336	-11.1617794036865	-0.097046434879303	0.226452186703682	0.0799087136983871
-6.61815643310547	-9.00516605377197	-11.1525802612305	-0.0970336645841599	0.226330399513245	0.0797885656356812
-6.61590957641602	-9.0044116973877	-11.1686182022095	-0.0969766154885292	0.226536825299263	0.0798387229442596
-6.61729049682617	-9.0013952255249	-11.1647863388062	-0.0969259515404701	0.226428538560867	0.0797303318977356
-6.61612319946289	-9.00424671173096	-11.1616544723511	-0.097101166844368	0.226591497659683	0.0798393413424492
-6.61320924758911	-8.99894237518311	-11.1718454360962	-0.0969079807400703	0.22633795440197	0.0796652659773827
-6.61488199234009	-9.00361442565918	-11.1600856781006	-0.0970136374235153	0.226647540926933	0.0797998309135437
-6.61055469512939	-9.00435924530029	-11.1784811019897	-0.0969584658741951	0.226450994610786	0.0795656070113182
-6.61111402511597	-8.99991703033447	-11.1639127731323	-0.0970248654484749	0.226507619023323	0.0797548145055771
-6.60757112503052	-9.00356483459473	-11.1840791702271	-0.0969742834568024	0.226524993777275	0.0795612335205078
-6.61484050750732	-8.99810409545898	-11.1669034957886	-0.0970514118671417	0.226540327072144	0.0795489549636841
-6.61132287979126	-9.00973510742188	-11.1780681610107	-0.097130075097084	0.226694762706757	0.0794871747493744
-6.6123833656311	-8.99874114990234	-11.1793565750122	-0.0970260128378868	0.226491987705231	0.0793875306844711
-6.61237764358521	-9.00634956359863	-11.1745748519897	-0.0970964059233665	0.226707756519318	0.0794303715229034
-6.61416149139404	-9.00437068939209	-11.1963558197021	-0.0971844121813774	0.226490721106529	0.0792724043130875
-6.61433553695679	-9.00501918792725	-11.1847896575928	-0.0971819758415222	0.226622462272644	0.079423762857914
-6.61420249938965	-9.00723361968994	-11.2084016799927	-0.0972166955471039	0.226595997810364	0.0791419520974159
-6.61614465713501	-9.00245475769043	-11.1845045089722	-0.0971744284033775	0.226555451750755	0.0791717544198036
-6.61673879623413	-9.01119899749756	-11.2017059326172	-0.0973688215017319	0.226671755313873	0.0791645124554634
-6.61439371109009	-9.00153541564941	-11.1987390518188	-0.0971860736608505	0.226471215486526	0.0789465978741646
-6.62030792236328	-9.01027584075928	-11.1949377059937	-0.0972934067249298	0.226791709661484	0.0791086181998253
-6.61620616912842	-9.01054096221924	-11.2154893875122	-0.0973387435078621	0.226486817002296	0.0788134187459946
-6.61912775039673	-9.003493309021	-11.2009143829346	-0.0972988680005074	0.226539090275764	0.0789215043187141
-6.61775493621826	-9.01662158966064	-11.212513923645	-0.0973626002669334	0.226570948958397	0.0788358226418495
-6.6177716255188	-9.00999450683594	-11.2192096710205	-0.097351036965847	0.226517409086227	0.0787242576479912
-6.62694787979126	-9.02259349822998	-11.2093811035156	-0.0975475534796715	0.226670622825623	0.0787901878356934
-6.61978340148926	-9.01888179779053	-11.2299928665161	-0.0973774343729019	0.226512715220451	0.0786627978086472
-6.62613296508789	-9.02606010437012	-11.2070541381836	-0.097479023039341	0.226724296808243	0.0787682458758354
-6.61991548538208	-9.02579307556152	-11.238374710083	-0.0975070521235466	0.226550564169884	0.0786094591021538
-6.62398386001587	-9.02414131164551	-11.2120923995972	-0.0975577309727669	0.226631209254265	0.0786844342947006
-6.62209987640381	-9.03038883209229	-11.2331466674805	-0.0975397527217865	0.226584732532501	0.0787388831377029
-6.620849609375	-9.02798843383789	-11.2334499359131	-0.0975168496370316	0.226657435297966	0.0785487145185471
-6.62459087371826	-9.0286226272583	-11.2156610488892	-0.097657673060894	0.226654261350632	0.0787698850035667
-6.61784553527832	-9.0304479598999	-11.2342672348022	-0.0976100414991379	0.226662263274193	0.0786856487393379
-6.62258100509644	-9.02251148223877	-11.2196187973022	-0.0975849106907845	0.226637497544289	0.0788450464606285
-6.62141847610474	-9.02766132354736	-11.2310876846313	-0.0975348576903343	0.226765692234039	0.0788676589727402
-6.62018537521362	-9.02534580230713	-11.2232294082642	-0.097625620663166	0.226600140333176	0.078829325735569
-6.62241411209106	-9.02766704559326	-11.2229986190796	-0.0975338518619537	0.226780161261559	0.0789942145347595
-6.62151479721069	-9.02722454071045	-11.2308521270752	-0.0975751504302025	0.226763755083084	0.0788622722029686
-6.62845897674561	-9.02536010742188	-11.2108993530273	-0.0975367501378059	0.226798057556152	0.079048827290535
-6.62313175201416	-9.03194904327393	-11.2285842895508	-0.0975383445620537	0.226827293634415	0.0790675356984138
-6.62358570098877	-9.02368068695068	-11.2261047363281	-0.0974251329898834	0.226687744259834	0.0790368840098381
-6.62365818023682	-9.02666282653809	-11.21178150177	-0.0974421575665474	0.226966679096222	0.0792727470397949
-6.62684059143066	-9.02786350250244	-11.2284460067749	-0.0973517075181007	0.22677418589592	0.0791594088077545
-6.62525320053101	-9.02502155303955	-11.2124071121216	-0.0973244607448578	0.226896494626999	0.0793835893273354
-6.62623596191406	-9.02891635894775	-11.2301940917969	-0.0973487421870232	0.226903110742569	0.0792765691876411
-6.62850856781006	-9.02383136749268	-11.2044820785522	-0.0972923636436462	0.226921111345291	0.0793891474604607
-6.62480735778809	-9.02938556671143	-11.2137107849121	-0.0973148196935654	0.226966306567192	0.0794765874743462
-6.6223406791687	-9.01626396179199	-11.2099142074585	-0.0970635488629341	0.226850986480713	0.0794929713010788
-6.62715864181519	-9.02882766723633	-11.2042798995972	-0.0972677320241928	0.227071836590767	0.0796614438295364
-6.62120914459229	-9.0211296081543	-11.2090167999268	-0.0972097143530846	0.226906016469002	0.0795322358608246
-6.62214279174805	-9.01907444000244	-11.183876991272	-0.0972093418240547	0.226960301399231	0.0798002406954765
-6.61807584762573	-9.01866912841797	-11.2070655822754	-0.0971521437168121	0.227019056677818	0.0796451270580292
-6.6181435585022	-9.0130786895752	-11.1830892562866	-0.0971179157495499	0.226980030536652	0.0797634869813919
-6.61260938644409	-9.01947689056396	-11.1936674118042	-0.0972104966640472	0.227030605077744	0.0797580182552338
-6.61018037796021	-9.00633716583252	-11.1863574981689	-0.0969783291220665	0.226927891373634	0.0796606168150902
-6.61234521865845	-9.01396465301514	-11.1693344116211	-0.097114086151123	0.227131888270378	0.0798462480306625
-6.60673379898071	-9.00899505615234	-11.1858959197998	-0.0970284789800644	0.226980328559875	0.0796468928456306
-6.60808563232422	-9.00299453735352	-11.156304359436	-0.0970097631216049	0.2269526720047	0.0797868221998215
-6.60391139984131	-9.00599002838135	-11.1651496887207	-0.0969443544745445	0.227163076400757	0.0797460824251175
-6.60012531280518	-9.00338554382324	-11.1627044677734	-0.0969040542840958	0.226983278989792	0.0796108916401863
-6.60118103027344	-9.0028829574585	-11.1481399536133	-0.096993625164032	0.227197885513306	0.0796962305903435
-6.59271478652954	-9.00627136230469	-11.1613969802856	-0.0968840941786766	0.226961016654968	0.0795154646039009
-6.59564590454102	-8.99774837493896	-11.1430425643921	-0.096910148859024	0.227034479379654	0.0795389264822006
-6.59798336029053	-9.00883769989014	-11.1549310684204	-0.0967965498566628	0.227129086852074	0.0794970393180847
-6.59282541275024	-9.00196075439453	-11.1397047042847	-0.0969287008047104	0.226981818675995	0.0794377699494362
-6.59109115600586	-9.00884914398193	-11.1446266174316	-0.0968369618058205	0.227095633745193	0.079405352473259
-6.59532451629639	-9.00340461730957	-11.1386785507202	-0.0968790128827095	0.226985722780228	0.0792183354496956
-6.59158372879028	-9.01457214355469	-11.1385917663574	-0.0968997329473495	0.227156817913055	0.0793018490076065
-6.5920262336731	-9.00979232788086	-11.1460599899292	-0.096817821264267	0.226925268769264	0.0791298300027847
-6.59129524230957	-9.01362133026123	-11.135838508606	-0.0968408137559891	0.227165192365646	0.079166516661644
-6.59631204605103	-9.01254367828369	-11.1484441757202	-0.0968013182282448	0.226964890956879	0.0790241658687592
-6.59601736068726	-9.01167106628418	-11.1244096755981	-0.0967662185430527	0.226990818977356	0.0791196376085281
-6.60010814666748	-9.02126026153564	-11.1555624008179	-0.0968064740300179	0.227186977863312	0.078950047492981
-6.60332489013672	-9.01243019104004	-11.1303234100342	-0.0967260152101517	0.227070420980453	0.0789345428347588
-6.60903120040894	-9.0266284942627	-11.1445217132568	-0.0968718081712723	0.227269262075424	0.0789927765727043
-6.60695171356201	-9.01587104797363	-11.14879322052	-0.0967216566205025	0.226986721158028	0.0788034647703171
-6.61590003967285	-9.02160167694092	-11.1382932662964	-0.0967255011200905	0.227230951189995	0.0789409354329109
-6.61497783660889	-9.02502059936523	-11.1547632217407	-0.0967196747660637	0.227048993110657	0.0787671655416489
-6.62208080291748	-9.02243804931641	-11.1401882171631	-0.0966228693723679	0.227170124650002	0.0789643675088882
-6.61873960494995	-9.02846813201904	-11.1625680923462	-0.0966555550694466	0.227234467864037	0.0787829160690308
-6.62511348724365	-9.02472686767578	-11.1458930969238	-0.0965709090232849	0.227185487747192	0.0788193866610527
-6.62750768661499	-9.03537273406982	-11.1544418334961	-0.0966918021440506	0.227260679006577	0.078898161649704
-6.62673568725586	-9.03006362915039	-11.1532535552979	-0.0964312702417374	0.227115288376808	0.0787652581930161
-6.63386583328247	-9.04002571105957	-11.1510972976685	-0.0966174900531769	0.227367863059044	0.0789054557681084
-6.63306856155396	-9.03725624084473	-11.1578359603882	-0.0965992510318756	0.227177783846855	0.0787389874458313
-6.63324737548828	-9.04268264770508	-11.1447505950928	-0.0965367555618286	0.227210208773613	0.0788956359028816
-6.63284349441528	-9.04690361022949	-11.1584234237671	-0.0965033769607544	0.227250993251801	0.0787043273448944
-6.64020204544067	-9.04892158508301	-11.1367359161377	-0.0965446829795837	0.227296441793442	0.0787924081087112
-6.63245725631714	-9.05933475494385	-11.1602649688721	-0.0966378152370453	0.227292105555534	0.0788435712456703
-6.63875675201416	-9.0485315322876	-11.1413841247559	-0.096478097140789	0.227134704589844	0.0787598639726639
-6.64605188369751	-9.05918502807617	-11.1429777145386	-0.0964729711413383	0.227432459592819	0.0789245069026947
-6.64266538619995	-9.05611610412598	-11.1465167999268	-0.0965119078755379	0.227181822061539	0.0787504091858864
-6.64536428451538	-9.0578670501709	-11.1444673538208	-0.0964804738759995	0.227354690432549	0.0789629220962524
-6.64827299118042	-9.05927181243896	-11.1503524780273	-0.0964928269386292	0.227244347333908	0.078832782804966
-6.65430021286011	-9.05966281890869	-11.1354570388794	-0.096511222422123	0.227451980113983	0.0789938122034073
-6.65196132659912	-9.06393814086914	-11.1594381332397	-0.0965161025524139	0.227317005395889	0.0789610370993614
-6.65430212020874	-9.05575847625732	-11.1418581008911	-0.0964582785964012	0.227279946208	0.0789530500769615
-6.65824747085571	-9.06880474090576	-11.1481847763062	-0.096506342291832	0.227421969175339	0.0790883377194405
-6.65788745880127	-9.05979442596436	-11.1507358551025	-0.0966030135750771	0.227272361516953	0.0790157839655876
-6.66061353683472	-9.06460666656494	-11.1479816436768	-0.0964662656188011	0.22736445069313	0.079147107899189
-6.66115713119507	-9.06220722198486	-11.1519298553467	-0.0965593457221985	0.227248668670654	0.0790502429008484
-6.66343402862549	-9.06847381591797	-11.1431865692139	-0.0965525731444359	0.227363139390945	0.0792444571852684
-6.66544961929321	-9.0666389465332	-11.1507654190063	-0.0965346843004227	0.227234840393066	0.0792058780789375
-6.6594386100769	-9.06272029876709	-11.1402015686035	-0.0964279994368553	0.227322280406952	0.0792810097336769
-6.6662745475769	-9.07431030273438	-11.1465663909912	-0.0966215804219246	0.227268844842911	0.0793029889464378
-6.65758228302002	-9.06538677215576	-11.1403961181641	-0.0964726433157921	0.227148994803429	0.0792753323912621
-6.66372919082642	-9.07199859619141	-11.1339311599731	-0.096502423286438	0.227241232991219	0.0794574692845345
-6.65788793563843	-9.07065105438232	-11.152006149292	-0.0964403077960014	0.227237895131111	0.0793316811323166
-6.665283203125	-9.0699634552002	-11.1235055923462	-0.0964086055755615	0.227280870079994	0.0794819518923759
-6.65695667266846	-9.07506370544434	-11.1444044113159	-0.0965161100029945	0.227279976010323	0.0794827863574028
-6.65792655944824	-9.06530475616455	-11.132004737854	-0.0962697863578796	0.227148219943047	0.0794482976198196
-6.66267251968384	-9.07523155212402	-11.1258487701416	-0.0963833034038544	0.227361291646957	0.0796214491128922
-6.65887975692749	-9.06972312927246	-11.1381235122681	-0.0962198674678802	0.227138921618462	0.079480953514576
-6.66282081604004	-9.07291984558105	-11.1160011291504	-0.096261627972126	0.227164581418037	0.0797670409083366
-6.65604114532471	-9.06939315795898	-11.1475305557251	-0.0961669012904167	0.227145612239838	0.0795570984482765
-6.66643905639648	-9.06665420532227	-11.1159639358521	-0.0961918756365776	0.227091193199158	0.0797345861792564
-6.65960025787354	-9.07425022125244	-11.1312656402588	-0.0962061882019043	0.227178171277046	0.0797628611326218
-6.66257095336914	-9.06497001647949	-11.1244859695435	-0.0960008129477501	0.226934149861336	0.0796408355236053
-6.66346406936646	-9.07459831237793	-11.1250295639038	-0.0960623845458031	0.227154135704041	0.0798432677984238
-6.66352653503418	-9.07215595245361	-11.130316734314	-0.0960119143128395	0.226927608251572	0.0796516388654709
-6.66868352890015	-9.06794929504395	-11.1191139221191	-0.0959770008921623	0.227059364318848	0.0798913463950157
-6.66448354721069	-9.07282066345215	-11.1345405578613	-0.0959661453962326	0.226960673928261	0.0797012001276016
-6.66917085647583	-9.06887149810791	-11.1154956817627	-0.0959572345018387	0.227012425661087	0.0798772424459457
-6.6696925163269	-9.07729625701904	-11.1343774795532	-0.0959569066762924	0.22701732814312	0.0798789411783218
-6.67229843139648	-9.06131839752197	-11.1298837661743	-0.0957460030913353	0.22694793343544	0.0798909887671471
-6.67698001861572	-9.07352542877197	-11.1330308914185	-0.0958381220698357	0.227063089609146	0.0799775868654251
-6.67269802093506	-9.06382656097412	-11.1301908493042	-0.0958620980381966	0.226803451776505	0.0798899754881859
-6.67795848846436	-9.06972885131836	-11.1307106018066	-0.0957950204610825	0.227025136351585	0.0800291150808334
-6.67889833450317	-9.06054496765137	-11.1305618286133	-0.0957868099212646	0.226907849311829	0.0799491554498672
-6.68081140518188	-9.06961822509766	-11.1325664520264	-0.0959602892398834	0.227035120129585	0.0801102295517921
-6.67675256729126	-9.05701351165771	-11.1341285705566	-0.0957034826278687	0.226809054613113	0.0799787417054176
-6.68302392959595	-9.06550788879395	-11.1287469863892	-0.0958113595843315	0.227061554789543	0.0802184268832207
-6.68023777008057	-9.05751132965088	-11.1440629959106	-0.0957532227039337	0.226827442646027	0.0799931362271309
-6.68508958816528	-9.05481147766113	-11.1258859634399	-0.0957723259925842	0.226967930793762	0.0802785456180573
-6.68031883239746	-9.06214046478271	-11.1420345306396	-0.0957937464118004	0.226954460144043	0.0801337733864784
-6.6861252784729	-9.05068492889404	-11.1349229812622	-0.095697745680809	0.226930737495422	0.0801710188388824
-6.68866205215454	-9.05796337127686	-11.1346673965454	-0.0959291458129883	0.227085798978806	0.08023302257061
-6.6820011138916	-9.04642200469971	-11.1445159912109	-0.0956576690077782	0.226892754435539	0.080165758728981
-6.68980836868286	-9.05105304718018	-11.1197299957275	-0.0957174673676491	0.227116703987122	0.0802555903792381
-6.68611669540405	-9.05364513397217	-11.1443519592285	-0.0957813337445259	0.227038145065308	0.0802135691046715
-6.68788862228394	-9.04979991912842	-11.1246728897095	-0.0958144962787628	0.227010637521744	0.0802270770072937
-6.68610286712646	-9.04959964752197	-11.1462497711182	-0.095774233341217	0.227076128125191	0.0802919641137123
-6.68821382522583	-9.04763317108154	-11.1378688812256	-0.0957357957959175	0.227055624127388	0.0801838114857674
-6.69015455245972	-9.04736995697021	-11.1307163238525	-0.0958860218524933	0.227148875594139	0.0802944600582123
-6.68206262588501	-9.04948329925537	-11.1520948410034	-0.0958580672740936	0.227069988846779	0.0802263468503952
-6.68229579925537	-9.03982067108154	-11.1414546966553	-0.0957688093185425	0.227048084139824	0.0802078992128372
-6.68457269668579	-9.04319000244141	-11.1398067474365	-0.0958537459373474	0.227232322096825	0.0803409665822983
-6.68301343917847	-9.0397310256958	-11.1413869857788	-0.0959170684218407	0.226966664195061	0.0801663622260094
-6.68057775497437	-9.03883266448975	-11.1291408538818	-0.0958969369530678	0.227016985416412	0.0804231613874435
-6.67315435409546	-9.04083919525146	-11.1436367034912	-0.0958947911858559	0.227064520120621	0.080172672867775
-6.68058967590332	-9.03605651855469	-11.1169109344482	-0.0959106683731079	0.227068990468979	0.0803015753626823
-6.67369794845581	-9.04300689697266	-11.1365985870361	-0.0959731638431549	0.227063357830048	0.0802352055907249
-6.67109489440918	-9.0326681137085	-11.1213579177856	-0.0958992168307304	0.226916953921318	0.0801795944571495
-6.67245101928711	-9.04220294952393	-11.1192388534546	-0.0959275439381599	0.227191120386124	0.0802963823080063
-6.66641902923584	-9.03687858581543	-11.1233472824097	-0.0959490984678268	0.2268897742033	0.0800922140479088
-6.66769647598267	-9.0370979309082	-11.1026458740234	-0.0958247557282448	0.227005630731583	0.0802721381187439
-6.66309213638306	-9.0456428527832	-11.1198701858521	-0.0959079414606094	0.226979658007622	0.0800628513097763
-6.66518259048462	-9.04247760772705	-11.0990934371948	-0.0958655625581741	0.227018877863884	0.0801281183958054
-6.66345310211182	-9.0536003112793	-11.1137800216675	-0.0959571227431297	0.227025523781776	0.0801569372415543
-6.6612606048584	-9.04247188568115	-11.1099014282227	-0.0957477241754532	0.226854413747787	0.080017514526844
-6.66808414459229	-9.05653476715088	-11.1082935333252	-0.095885805785656	0.227089017629623	0.0802145525813103
-6.66393232345581	-9.05191612243652	-11.1136999130249	-0.0958073437213898	0.226889923214912	0.0800209566950798
-6.66883993148804	-9.05488586425781	-11.0912618637085	-0.0958085134625435	0.226948425173759	0.0802348107099533
-6.66678047180176	-9.05955600738525	-11.1230716705322	-0.0957957580685616	0.22695380449295	0.080084815621376
-6.67084836959839	-9.05366516113281	-11.103440284729	-0.095721423625946	0.226869702339172	0.0801443010568619
-6.67169713973999	-9.06797885894775	-11.10546875	-0.0959484055638313	0.22690661251545	0.0802023336291313
-6.66626596450806	-9.05876636505127	-11.1135444641113	-0.0956830084323883	0.226713508367538	0.0801331177353859
-6.67979192733765	-9.06712245941162	-11.094220161438	-0.095820315182209	0.226879805326462	0.0803148224949837
-6.67255353927612	-9.06282424926758	-11.1165494918823	-0.0957106798887253	0.22665137052536	0.080160029232502
-6.67887544631958	-9.06095695495605	-11.0863981246948	-0.0958397090435028	0.226601153612137	0.0803638249635696
-6.67177200317383	-9.06266307830811	-11.1146211624146	-0.0957336649298668	0.2266745865345	0.0803245976567268
-6.68082046508789	-9.06007480621338	-11.0902395248413	-0.0957847088575363	0.226580426096916	0.0804033353924751
-6.67720079421997	-9.06852149963379	-11.0980739593506	-0.0959022790193558	0.226617589592934	0.0804731696844101
-6.67563199996948	-9.05871200561523	-11.0979890823364	-0.0956677570939064	0.226304262876511	0.0803911909461021
-6.67980718612671	-9.06172466278076	-11.080982208252	-0.0957535058259964	0.22661355137825	0.0806231126189232
-6.67585849761963	-9.06606483459473	-11.0910797119141	-0.0956497639417648	0.226381048560143	0.080508291721344
-6.67938899993896	-9.05759143829346	-11.083459854126	-0.0957110002636909	0.226398646831512	0.0806487426161766
-6.67837619781494	-9.06484031677246	-11.0891551971436	-0.0955860614776611	0.226421490311623	0.0807039067149162
-6.68116140365601	-9.05929756164551	-11.0903463363647	-0.0956585928797722	0.226392984390259	0.0806100815534592
-6.68130588531494	-9.06454467773438	-11.0839195251465	-0.095604732632637	0.226475670933723	0.0807362869381905
-6.68630504608154	-9.06650924682617	-11.0951404571533	-0.0955023020505905	0.226305991411209	0.0806725770235062
-6.68348026275635	-9.06222724914551	-11.0810518264771	-0.0954467952251434	0.226367980241776	0.0807666555047035
-6.69166278839111	-9.07579326629639	-11.1013221740723	-0.0954622030258179	0.226492911577225	0.0808417797088623
-6.68880081176758	-9.07036018371582	-11.0920286178589	-0.095450796186924	0.226192578673363	0.0807357877492905
-6.69377708435059	-9.07569313049316	-11.0840854644775	-0.0954315885901451	0.226336792111397	0.0809608995914459
-6.69570541381836	-9.07973670959473	-11.1018619537354	-0.0954740643501282	0.226276099681854	0.0808467045426369
-6.69744968414307	-9.07495594024658	-11.0811195373535	-0.0954404100775719	0.226198986172676	0.0809203535318375
-6.69704580307007	-9.08829402923584	-11.0967264175415	-0.0956020876765251	0.226310834288597	0.0809600055217743
-6.69752025604248	-9.07432651519775	-11.0963144302368	-0.0953355431556702	0.226069018244743	0.080845020711422
-6.70419311523438	-9.08689308166504	-11.0929918289185	-0.0955081805586815	0.226296782493591	0.0810455307364464
-6.7009015083313	-9.08168697357178	-11.1075487136841	-0.0955113470554352	0.226087525486946	0.0808355435729027
-6.70239782333374	-9.07794284820557	-11.0902147293091	-0.0955226421356201	0.226076826453209	0.0810399278998375
-6.70019245147705	-9.08345699310303	-11.1056966781616	-0.0955607444047928	0.226104661822319	0.0808934718370438
-6.70296001434326	-9.0727710723877	-11.0965232849121	-0.0954340100288391	0.226090088486671	0.0809108018875122
-6.70611667633057	-9.08166122436523	-11.0937776565552	-0.0956556349992752	0.226173922419548	0.0808996856212616
-6.69808769226074	-9.07736968994141	-11.1102256774902	-0.0954974666237831	0.226014465093613	0.0808596014976501
-6.70324373245239	-9.07716274261475	-11.0908536911011	-0.0955410003662109	0.22613300383091	0.0808520168066025
-6.70356941223145	-9.07822895050049	-11.1052074432373	-0.0956246331334114	0.226072922348976	0.0809406563639641
-6.6997709274292	-9.07137393951416	-11.0966835021973	-0.0956020280718803	0.225984692573547	0.080738440155983
-6.70195198059082	-9.07221221923828	-11.0908765792847	-0.0956017822027206	0.22600819170475	0.0808940380811691
-6.69837760925293	-9.06904697418213	-11.1066637039185	-0.0954955220222473	0.226025030016899	0.0807431042194366
-6.70651865005493	-9.06960010528564	-11.0885400772095	-0.0956105887889862	0.226068764925003	0.0808523297309875
-6.69764947891235	-9.07705116271973	-11.1076631546021	-0.0955976843833923	0.226091518998146	0.0807855054736137
-6.69978952407837	-9.06706142425537	-11.1023006439209	-0.0954083949327469	0.225924953818321	0.0805560871958733
-6.70405244827271	-9.07699108123779	-11.0948162078857	-0.0955254435539246	0.226193204522133	0.0807584226131439
-6.70063877105713	-9.07691383361816	-11.1154108047485	-0.0955090150237083	0.226057350635529	0.0804427415132523
-6.70288467407227	-9.0726490020752	-11.0987844467163	-0.0955747589468956	0.225941509008408	0.0805708095431328
-6.70139980316162	-9.07891654968262	-11.1148500442505	-0.095464289188385	0.226086378097534	0.0805396288633347
-6.70363903045654	-9.07574272155762	-11.1073207855225	-0.0954950228333473	0.22599333524704	0.080411858856678
-6.70209932327271	-9.08057022094727	-11.1066083908081	-0.0956085622310638	0.226200595498085	0.0804817825555801
-6.70208930969238	-9.0793924331665	-11.1120452880859	-0.0954541116952896	0.225924044847488	0.0804030299186707
-6.70406913757324	-9.07852363586426	-11.100640296936	-0.0955471247434616	0.226144701242447	0.0805206447839737
-6.70446395874023	-9.08079051971436	-11.1150875091553	-0.0955400839447975	0.225971594452858	0.0804247260093689
-6.70244646072388	-9.06991291046143	-11.0938301086426	-0.0955788120627403	0.225906148552895	0.0804731324315071
-6.703453540802	-9.0778636932373	-11.1183681488037	-0.0954729318618774	0.22603277862072	0.0804565474390984
-6.70709371566772	-9.06862354278564	-11.105263710022	-0.0955708995461464	0.226000756025314	0.080356627702713
-6.70343732833862	-9.08068466186523	-11.1042432785034	-0.0956076011061668	0.226076036691666	0.0804919004440308
-6.70208072662354	-9.07485198974609	-11.1188449859619	-0.0956369042396545	0.225946351885796	0.0803757980465889
-6.70210742950439	-9.07076835632324	-11.1105012893677	-0.0955576673150063	0.225997164845467	0.0803087800741196
-6.70539331436157	-9.08023548126221	-11.1182823181152	-0.0956595316529274	0.226031005382538	0.0803420916199684
-6.69879293441772	-9.07234954833984	-11.1152200698853	-0.0956558883190155	0.225915595889091	0.0802585110068321
-6.70441722869873	-9.0763692855835	-11.1040086746216	-0.0957444161176682	0.225961893796921	0.0804828405380249
-6.69986152648926	-9.07278251647949	-11.1292381286621	-0.0956756919622421	0.225944444537163	0.0803046002984047
-6.70664834976196	-9.06824111938477	-11.1012353897095	-0.0957327038049698	0.225909233093262	0.0804096311330795
-6.69890451431274	-9.0767936706543	-11.1178226470947	-0.0958380550146103	0.225950703024864	0.0803794041275978
-6.69676923751831	-9.06406784057617	-11.1123037338257	-0.095701664686203	0.225774541497231	0.0803221985697746
-6.70316553115845	-9.06979846954346	-11.1018419265747	-0.0958674028515816	0.225955605506897	0.08052609115839
-6.69550323486328	-9.06471347808838	-11.1150922775269	-0.0957143306732178	0.225703373551369	0.0803239569067955
-6.6972336769104	-9.06100749969482	-11.0926666259766	-0.0958262160420418	0.22571662068367	0.0805899649858475
-6.69063854217529	-9.06219959259033	-11.1179761886597	-0.0957478508353233	0.22574357688427	0.0804731175303459
-6.69717264175415	-9.0575122833252	-11.0828619003296	-0.0958833023905754	0.22566694021225	0.0805767923593521
-6.68509721755981	-9.06314659118652	-11.1021881103516	-0.0958547666668892	0.2256238758564	0.0806011036038399
-6.68427276611328	-9.05287551879883	-11.0844964981079	-0.0958385691046715	0.225518867373466	0.0805566534399986
-6.68551397323608	-9.06167602539063	-11.0908756256104	-0.0957644954323769	0.225674837827682	0.080649234354496
-6.68342065811157	-9.05261039733887	-11.0814580917358	-0.0958336964249611	0.225460842251778	0.0806172788143158
-6.68157958984375	-9.0582447052002	-11.0810670852661	-0.0957123190164566	0.225529298186302	0.0807710140943527
-6.68048667907715	-9.05340194702148	-11.0850048065186	-0.0957427695393562	0.225569948554039	0.0805863365530968
-6.68222522735596	-9.0550422668457	-11.0715951919556	-0.0957987457513809	0.225591108202934	0.0807882994413376
-6.67835569381714	-9.05723857879639	-11.0840215682983	-0.0956469029188156	0.225449621677399	0.0807392075657845
-6.67800426483154	-9.04888725280762	-11.071216583252	-0.0955382063984871	0.225509107112885	0.0807311907410622
-6.68152809143066	-9.06027793884277	-11.0778274536133	-0.0956258997321129	0.225569069385529	0.0808210447430611
-6.67927694320679	-9.05642700195313	-11.0813760757446	-0.0956148281693459	0.22540220618248	0.0806611180305481
-6.68027496337891	-9.06050777435303	-11.0738153457642	-0.0955724343657494	0.225515320897102	0.0808345153927803
-6.68159627914429	-9.06401538848877	-11.0945014953613	-0.0955212190747261	0.225493595004082	0.080692246556282
-6.68280124664307	-9.06076335906982	-11.0709314346313	-0.0954845026135445	0.225493296980858	0.0807767063379288
-6.67941427230835	-9.07313346862793	-11.0896911621094	-0.0956661626696587	0.225479692220688	0.0807438492774963
-6.6804461479187	-9.05874061584473	-11.0838422775269	-0.0953854918479919	0.225363314151764	0.080690048635006
-6.69157314300537	-9.07454490661621	-11.0770597457886	-0.0955467000603676	0.225585341453552	0.0808324292302132
-6.68438100814819	-9.06394863128662	-11.0907402038574	-0.0954826027154922	0.225382134318352	0.0806339159607887
-6.69007682800293	-9.06786441802979	-11.0660123825073	-0.0955585911870003	0.225459843873978	0.0808918848633766
-6.68813228607178	-9.0677318572998	-11.0881500244141	-0.0955139249563217	0.225460767745972	0.0806951075792313
-6.69668483734131	-9.06337070465088	-11.0745582580566	-0.0954584553837776	0.22547310590744	0.0807863846421242
-6.69563913345337	-9.07302379608154	-11.076265335083	-0.0957163721323013	0.225565999746323	0.0808191001415253
-6.69214677810669	-9.06289005279541	-11.0789175033569	-0.0954812690615654	0.225340008735657	0.0807845368981361
-6.697998046875	-9.07298564910889	-11.0667085647583	-0.0956997200846672	0.225609824061394	0.0809115916490555
-6.69360494613647	-9.07058620452881	-11.0870456695557	-0.0957424119114876	0.225421518087387	0.0808107852935791
-6.69836187362671	-9.06799221038818	-11.0590085983276	-0.0957531705498695	0.22544202208519	0.0809634923934937
-6.69336605072021	-9.07229137420654	-11.0854444503784	-0.0957028791308403	0.225469052791595	0.0808937251567841
-6.70015001296997	-9.0691089630127	-11.0656442642212	-0.095780536532402	0.225502520799637	0.0808985382318497
-6.69744968414307	-9.0795259475708	-11.0717430114746	-0.0959745645523071	0.22550331056118	0.081074096262455
-6.69733476638794	-9.07182025909424	-11.0825500488281	-0.0958195328712463	0.22533455491066	0.0808848142623901
-6.70421457290649	-9.07857036590576	-11.0678625106812	-0.0959083065390587	0.2255038022995	0.0810810551047325
-6.69933748245239	-9.08123111724854	-11.0796995162964	-0.0959676131606102	0.225448682904243	0.0810103788971901
-6.70297431945801	-9.07903480529785	-11.0698804855347	-0.0960832163691521	0.225259840488434	0.0811010599136353
-6.70172739028931	-9.08134365081787	-11.0792083740234	-0.0960453376173973	0.225431963801384	0.0811515748500824
-6.70201826095581	-9.08530807495117	-11.0850391387939	-0.0960605889558792	0.225338369607925	0.0810529813170433
-6.70564556121826	-9.08650207519531	-11.0684089660645	-0.0961908623576164	0.225470140576363	0.0811828374862671
-6.70142078399658	-9.09481811523438	-11.0912494659424	-0.0962580144405365	0.225281894207001	0.0811357423663139
-6.70322513580322	-9.08539009094238	-11.0801296234131	-0.0961988493800163	0.225148215889931	0.0811327248811722
-6.70307159423828	-9.09593677520752	-11.0727958679199	-0.0963187217712402	0.225405499339104	0.0812551602721214
-6.70308923721313	-9.10015964508057	-11.0870790481567	-0.0963072404265404	0.225178599357605	0.0811068788170815
-6.70048046112061	-9.0920581817627	-11.0723171234131	-0.0963370501995087	0.225197806954384	0.0812263041734695
-6.69921207427979	-9.10158348083496	-11.0864362716675	-0.0963462293148041	0.225184500217438	0.0812751427292824
-6.70049142837524	-9.09455013275146	-11.0860929489136	-0.0963322147727013	0.225137457251549	0.0811378583312035
-6.69963359832764	-9.10275363922119	-11.070876121521	-0.0964075773954391	0.22523045539856	0.0813279002904892
-6.69617509841919	-9.10640621185303	-11.0796699523926	-0.0964771956205368	0.225103661417961	0.0812682211399078
-6.69574403762817	-9.09634399414063	-11.0766925811768	-0.0961968153715134	0.225080296397209	0.0812534466385841
-6.70090484619141	-9.1109094619751	-11.0788583755493	-0.0963499918580055	0.225165262818336	0.081366553902626
-6.69290351867676	-9.10318374633789	-11.0834608078003	-0.0963170453906059	0.224942356348038	0.0811905637383461
-6.69656753540039	-9.10707664489746	-11.0637588500977	-0.0963273569941521	0.225086495280266	0.0814220979809761
-6.69383430480957	-9.10989665985107	-11.0895709991455	-0.0961974039673805	0.224957302212715	0.0812395736575127
-6.7006983757019	-9.10480308532715	-11.0658416748047	-0.0962207987904549	0.224950239062309	0.0813753977417946
-6.69470262527466	-9.11543655395508	-11.0816831588745	-0.0963031500577927	0.22502775490284	0.0813889726996422
-6.69394254684448	-9.10303211212158	-11.0747709274292	-0.0960822999477386	0.224790513515472	0.081298716366291
-6.70030164718628	-9.10960865020752	-11.0629053115845	-0.0961282029747963	0.22503225505352	0.0814885497093201
-6.6950421333313	-9.10556221008301	-11.0839347839355	-0.0960191562771797	0.224804401397705	0.0813200697302818
-6.69953584671021	-9.10405254364014	-11.0510931015015	-0.0960844233632088	0.224800691008568	0.0815036743879318
-6.69129419326782	-9.10220336914063	-11.0827341079712	-0.0959295406937599	0.224886372685432	0.0813915356993675
-6.69719743728638	-9.10064601898193	-11.0600118637085	-0.095917746424675	0.224769741296768	0.0814074501395226
-6.69728183746338	-9.10212230682373	-11.0578498840332	-0.0959596410393715	0.224914044141769	0.0815254226326942
-6.69029188156128	-9.10073280334473	-11.0737905502319	-0.0957467034459114	0.224657908082008	0.0813791751861572
-6.69124746322632	-9.09352207183838	-11.0540637969971	-0.0958480015397072	0.224753469228745	0.0814202427864075
-6.69148826599121	-9.10426425933838	-11.0592222213745	-0.0957510769367218	0.22482393682003	0.0814744085073471
-6.68839120864868	-9.09680652618408	-11.0547170639038	-0.0957817733287811	0.224625051021576	0.0812901258468628
-6.68862009048462	-9.09610748291016	-11.0440320968628	-0.0956855267286301	0.224686414003372	0.0815141275525093
-6.68295049667358	-9.1045093536377	-11.0612134933472	-0.0956252887845039	0.224662363529205	0.0812813714146614
-6.68575096130371	-9.09826946258545	-11.0393590927124	-0.0957368537783623	0.224680960178375	0.0812835767865181
-6.68208885192871	-9.11037158966064	-11.0490303039551	-0.0957096070051193	0.224667921662331	0.0813099667429924
-6.68070936203003	-9.10245895385742	-11.0453338623047	-0.0955868661403656	0.224485754966736	0.081253208220005
-6.68189239501953	-9.11524391174316	-11.0391626358032	-0.0956762060523033	0.224734172224998	0.0812775567173958
-6.68000221252441	-9.11096286773682	-11.0472555160522	-0.095728762447834	0.224403321743011	0.0810611844062805
-6.67817163467407	-9.11689758300781	-11.0328798294067	-0.0956888645887375	0.22450815141201	0.0812127813696861
-6.67750978469849	-9.12416458129883	-11.0600576400757	-0.0957569628953934	0.224533706903458	0.0810612738132477
-6.67739820480347	-9.11731910705566	-11.0353240966797	-0.0956948325037956	0.224352315068245	0.0809923484921455
-6.68217182159424	-9.13180065155029	-11.0400505065918	-0.0958791300654411	0.22453984618187	0.0810758024454117
-6.67593431472778	-9.12934017181396	-11.0438499450684	-0.0958374217152596	0.224337503314018	0.0809394493699074
-6.67723608016968	-9.12310791015625	-11.0365419387817	-0.0957760885357857	0.224382922053337	0.0809026584029198
-6.6812047958374	-9.13433074951172	-11.0427961349487	-0.0958961322903633	0.224370285868645	0.0809231996536255
-6.67597150802612	-9.12559413909912	-11.0479230880737	-0.0958997756242752	0.224269211292267	0.0807790532708168
-6.6816668510437	-9.13242626190186	-11.0402555465698	-0.0959803014993668	0.224348142743111	0.0808689445257187
-6.67496871948242	-9.12554168701172	-11.049334526062	-0.0959160923957825	0.224298745393753	0.080674909055233
-6.68721723556519	-9.13136196136475	-11.0381278991699	-0.0960890203714371	0.224387481808662	0.0807335451245308
-6.67946195602417	-9.1324577331543	-11.0580997467041	-0.0959609299898148	0.224320188164711	0.0806704238057137
-6.67943572998047	-9.12679195404053	-11.047661781311	-0.0959819853305817	0.224201902747154	0.0805460140109062
-6.68761157989502	-9.13717174530029	-11.0507707595825	-0.0959897041320801	0.224419578909874	0.0806931853294373
-6.68124532699585	-9.1324577331543	-11.0659561157227	-0.0960554629564285	0.224272385239601	0.0804702490568161
-6.6855320930481	-9.13242626190186	-11.0379457473755	-0.0959794744849205	0.224261835217476	0.080633856356144
-6.68446254730225	-9.13839912414551	-11.0670051574707	-0.0960308909416199	0.224270358681679	0.0805549323558807
-6.68438100814819	-9.13443946838379	-11.0555820465088	-0.0960922315716743	0.22424378991127	0.0804697498679161
-6.6898136138916	-9.13620185852051	-11.0452146530151	-0.0961294323205948	0.224281057715416	0.0806022137403488
-6.68697690963745	-9.139404296875	-11.0625429153442	-0.0960294902324677	0.224252074956894	0.0804927796125412
-6.69160270690918	-9.13301563262939	-11.0520277023315	-0.096037745475769	0.224219024181366	0.0805548131465912
-6.6926155090332	-9.13929748535156	-11.0620145797729	-0.0960837975144386	0.224321275949478	0.0806349366903305
-6.69005537033081	-9.13309288024902	-11.0558528900146	-0.0961506590247154	0.224071994423866	0.0805352106690407
-6.69131422042847	-9.134840965271	-11.0441904067993	-0.0960825905203819	0.224162936210632	0.0807893946766853
-6.68699312210083	-9.13512325286865	-11.0621604919434	-0.096135787665844	0.224175721406937	0.0806238353252411
-6.69436264038086	-9.12720489501953	-11.0369510650635	-0.0961462631821632	0.224152803421021	0.0807929933071136
-6.68764925003052	-9.13247585296631	-11.0376224517822	-0.0962358042597771	0.224189028143883	0.080873005092144
-6.68687582015991	-9.12711334228516	-11.0375089645386	-0.0960956960916519	0.223964929580688	0.0808351337909698
-6.68660020828247	-9.1271390914917	-11.0239400863647	-0.0961545631289482	0.224174350500107	0.0810091644525528
-6.68632793426514	-9.13136768341064	-11.0389423370361	-0.0961401835083961	0.224039658904076	0.0809621959924698
-6.67864227294922	-9.12020492553711	-11.0131607055664	-0.0961758345365524	0.223906710743904	0.08111372590065
-6.67970561981201	-9.13379764556885	-11.0175018310547	-0.0961334779858589	0.223989218473434	0.081219419836998
-6.67625951766968	-9.12829399108887	-11.0251216888428	-0.096123181283474	0.223866671323776	0.0810831040143967
-6.67672395706177	-9.1284294128418	-10.9983282089233	-0.096067987382412	0.223898664116859	0.0813203752040863
-6.67578172683716	-9.13698673248291	-11.0156602859497	-0.0961510241031647	0.223857372999191	0.081327922642231
-6.67236757278442	-9.1247730255127	-11.006067276001	-0.0959199666976929	0.223679587244987	0.0813532173633575
-6.67384433746338	-9.13572883605957	-10.9996919631958	-0.0960920676589012	0.223835229873657	0.0815203413367271
-6.66759252548218	-9.13031673431396	-11.0091419219971	-0.0959670394659042	0.223648861050606	0.081406831741333
-6.66921901702881	-9.13063716888428	-10.9829130172729	-0.0958871841430664	0.223646223545074	0.0817121490836143
-6.66639089584351	-9.13405132293701	-11.00364112854	-0.0958458110690117	0.223543912172318	0.0815880373120308
-6.67014789581299	-9.12623310089111	-10.9871158599854	-0.0957490503787994	0.223584845662117	0.0817581787705421
-6.66715574264526	-9.13811206817627	-10.9876880645752	-0.09590894728899	0.223606616258621	0.0819066539406776
-6.66399478912354	-9.12866306304932	-10.9947099685669	-0.0956140458583832	0.223434209823608	0.0818217694759369
-6.66887092590332	-9.13237571716309	-10.9716176986694	-0.095664955675602	0.223456680774689	0.0820068567991257
-6.66603660583496	-9.13129138946533	-10.9891710281372	-0.0956230536103249	0.223465651273727	0.0820741876959801
-6.66667413711548	-9.13022804260254	-10.9790906906128	-0.0955917984247208	0.223257780075073	0.0819815620779991
-6.66778135299683	-9.1332483291626	-10.9716167449951	-0.0955704376101494	0.223382487893105	0.0822538584470749
-6.66529226303101	-9.13369750976563	-10.9913158416748	-0.0954732522368431	0.223331898450851	0.0821654796600342
-6.67327165603638	-9.12842082977295	-10.9543609619141	-0.0955559909343719	0.22335110604763	0.082387201488018
-6.66625881195068	-9.13486385345459	-10.9739599227905	-0.0955506861209869	0.223319113254547	0.0824487134814262
-6.66813993453979	-9.12496757507324	-10.9703207015991	-0.0953236073255539	0.223090842366219	0.0824171751737595
-6.67334747314453	-9.12863159179688	-10.9554767608643	-0.0953971073031425	0.223372280597687	0.0826223567128181
-6.67268514633179	-9.12792682647705	-10.9784288406372	-0.0953716114163399	0.223207786679268	0.0824631899595261
-6.67571544647217	-9.12035179138184	-10.9523801803589	-0.0953799858689308	0.223219484090805	0.0826580077409744
-6.6728081703186	-9.12432193756104	-10.9722452163696	-0.0952020138502121	0.223256915807724	0.0826047658920288
-6.6783618927002	-9.115891456604	-10.9659414291382	-0.0952877178788185	0.223185569047928	0.082523301243782
-6.67899990081787	-9.12266159057617	-10.9628486633301	-0.0953001976013184	0.223312720656395	0.0826406851410866
-6.67992830276489	-9.1222095489502	-10.9767074584961	-0.0952752605080605	0.223168462514877	0.0825435742735863
-6.67561197280884	-9.11362266540527	-10.9630336761475	-0.0952373147010803	0.223240241408348	0.0825424566864967
-6.68471193313599	-9.12322998046875	-10.9795475006104	-0.0952188298106194	0.223390355706215	0.082606315612793
-6.68327331542969	-9.11678028106689	-10.9745788574219	-0.0952417105436325	0.223152056336403	0.0824290663003922
-6.68855762481689	-9.12210655212402	-10.9733638763428	-0.095223031938076	0.223331674933434	0.0825692191720009
-6.6859769821167	-9.12109756469727	-10.9892206192017	-0.095255509018898	0.223256602883339	0.0824101343750954
-6.69369745254517	-9.11872100830078	-10.9677000045776	-0.0952790975570679	0.223292514681816	0.0824370607733727
-6.69232082366943	-9.12807846069336	-10.9872770309448	-0.0954837650060654	0.223394170403481	0.0824206843972206
-6.69143581390381	-9.11217212677002	-10.9820499420166	-0.0952107608318329	0.223162844777107	0.0822668373584747
-6.7015552520752	-9.12323570251465	-10.9759645462036	-0.0954076126217842	0.223401486873627	0.0824175998568535
-6.69666433334351	-9.1171178817749	-10.9944925308228	-0.0954377949237823	0.223224222660065	0.0821181759238243
-6.70332098007202	-9.1113109588623	-10.9719944000244	-0.0954058319330215	0.223325565457344	0.0823317989706993
-6.69896697998047	-9.11197566986084	-10.9993228912354	-0.0954340547323227	0.223313376307487	0.0820554047822952
-6.70707082748413	-9.10584449768066	-10.9823541641235	-0.0954243615269661	0.223330661654472	0.082110732793808
-6.70440101623535	-9.11607265472412	-10.9850234985352	-0.0956341400742531	0.223368868231773	0.0821061730384827
-6.70195293426514	-9.10415840148926	-10.9922876358032	-0.0953899100422859	0.223220586776733	0.0819865390658379
-6.70586252212524	-9.11087512969971	-10.9712219238281	-0.0955246388912201	0.223460644483566	0.0819710493087769
-6.70138359069824	-9.11118030548096	-10.9979991912842	-0.0955091714859009	0.223301365971565	0.0818522572517395
-6.70651626586914	-9.10912990570068	-10.9580755233765	-0.0955265015363693	0.223309934139252	0.0819139927625656
-6.70385599136353	-9.11322498321533	-10.9847917556763	-0.095480777323246	0.223352611064911	0.0817624479532242
-6.706946849823	-9.11174774169922	-10.9589347839355	-0.095520593225956	0.223303288221359	0.0817038118839264
-6.70359754562378	-9.11736011505127	-10.964186668396	-0.0956469997763634	0.223374366760254	0.0818140208721161
-6.70271873474121	-9.11415672302246	-10.9698820114136	-0.095420315861702	0.223292171955109	0.0815891847014427
-6.70511150360107	-9.1181583404541	-10.9478731155396	-0.0955104678869247	0.223297834396362	0.0817631855607033
-6.70438957214355	-9.12286376953125	-10.9587211608887	-0.0954583808779716	0.223348990082741	0.0816125422716141
-6.7017035484314	-9.12006092071533	-10.9396390914917	-0.0954519733786583	0.223076686263084	0.0815867185592651
-6.70286893844604	-9.12734413146973	-10.9473714828491	-0.0953857004642487	0.223299622535706	0.0816304758191109
-6.70433139801025	-9.12821865081787	-10.9473304748535	-0.0953742414712906	0.223140046000481	0.0814959853887558
-6.70361948013306	-9.13412189483643	-10.9326763153076	-0.0954287946224213	0.223296701908112	0.0816144347190857
-6.70577430725098	-9.13159465789795	-10.9475574493408	-0.0952904596924782	0.223018884658813	0.0814963951706886
-6.70429992675781	-9.13567447662354	-10.9224281311035	-0.0953423231840134	0.22327196598053	0.0816314294934273
-6.70884704589844	-9.14231777191162	-10.936821937561	-0.0952812507748604	0.223104760050774	0.0815072059631348
-6.70276021957397	-9.13337707519531	-10.9200077056885	-0.0953107103705406	0.223053365945816	0.0816173106431961
-6.70814990997314	-9.14382553100586	-10.9320363998413	-0.0952003970742226	0.223060205578804	0.0816178545355797
-6.70735025405884	-9.13736820220947	-10.91725730896	-0.0952543094754219	0.222994580864906	0.0815327614545822
-6.70570230484009	-9.15164279937744	-10.9119644165039	-0.0953203439712524	0.223121583461761	0.0817541629076004
-6.70346069335938	-9.14152908325195	-10.9210481643677	-0.0951762422919273	0.222841426730156	0.0816416665911675
-6.70603227615356	-9.14927577972412	-10.9021406173706	-0.0952453017234802	0.223035648465157	0.0818339809775352
-6.7050929069519	-9.15205478668213	-10.9150333404541	-0.0953393131494522	0.222853675484657	0.0817224606871605
-6.70031023025513	-9.14814567565918	-10.8951101303101	-0.0952766835689545	0.222847923636436	0.0818950235843658
-6.70042848587036	-9.15284442901611	-10.8965263366699	-0.0953085497021675	0.222852185368538	0.0818696320056915
-6.69784307479858	-9.14859485626221	-10.890510559082	-0.0952011793851852	0.222848758101463	0.0818821936845779
-6.70102834701538	-9.15809631347656	-10.887957572937	-0.0954155176877975	0.222906112670898	0.0820575356483459
-6.69344091415405	-9.15200233459473	-10.9026794433594	-0.0952017977833748	0.22268882393837	0.0819266214966774
-6.70394945144653	-9.15596103668213	-10.8752098083496	-0.0952557325363159	0.222856402397156	0.0821016430854797
-6.69621658325195	-9.15529155731201	-10.8929576873779	-0.0951607972383499	0.222719058394432	0.0819481834769249
-6.70255374908447	-9.15769100189209	-10.8777503967285	-0.0952706336975098	0.222713470458984	0.0821244865655899
-6.69822692871094	-9.16137886047363	-10.9020490646362	-0.0952261537313461	0.222766906023026	0.0820453688502312
-6.70780611038208	-9.15890789031982	-10.8755168914795	-0.0952966287732124	0.222745403647423	0.0821008682250977
-6.70535659790039	-9.16929054260254	-10.8864412307739	-0.0953999236226082	0.222852423787117	0.0822265222668648
-6.70755100250244	-9.16304302215576	-10.8956880569458	-0.0951770395040512	0.222536161541939	0.082110121846199
-6.71028232574463	-9.1635570526123	-10.8809127807617	-0.0953628346323967	0.222805634140968	0.0822586193680763
-6.71056604385376	-9.16827964782715	-10.89439868927	-0.0952324941754341	0.222657337784767	0.0821244046092033
-6.71213150024414	-9.15968990325928	-10.8867435455322	-0.0953539460897446	0.222561344504356	0.082290954887867
-6.71236228942871	-9.16776371002197	-10.896032333374	-0.0952911078929901	0.222594171762466	0.082312636077404
-6.71304655075073	-9.16005229949951	-10.8917284011841	-0.0953375622630119	0.222572311758995	0.0822353661060333
-6.71420764923096	-9.16469383239746	-10.8828611373901	-0.0954047217965126	0.222609832882881	0.08235102891922
-6.71193313598633	-9.16660785675049	-10.8979358673096	-0.0953941494226456	0.222500324249268	0.0822941809892654
-6.70951795578003	-9.15756797790527	-10.8824214935303	-0.0954686477780342	0.222568705677986	0.0823048204183578
-6.71794366836548	-9.16329765319824	-10.8930997848511	-0.0954527482390404	0.222543984651566	0.0823319479823112
-6.71033954620361	-9.1599702835083	-10.8773250579834	-0.0954619869589806	0.222373798489571	0.0822629928588867
-6.71428155899048	-9.16708755493164	-10.8966588973999	-0.0955359935760498	0.222531855106354	0.0823248624801636
-6.71485805511475	-9.15956783294678	-10.882363319397	-0.0955132469534874	0.222463667392731	0.0822489559650421
-6.71165990829468	-9.17134189605713	-10.891056060791	-0.0957033038139343	0.222513020038605	0.0823853462934494
-6.70984268188477	-9.162353515625	-10.8912115097046	-0.0955324172973633	0.222269758582115	0.0822175294160843
-6.71623945236206	-9.17493057250977	-10.8877429962158	-0.0956718623638153	0.222496375441551	0.0823916047811508
-6.71073484420776	-9.16449165344238	-10.8992738723755	-0.0955681726336479	0.22229315340519	0.0822057574987412
-6.71594762802124	-9.1678581237793	-10.8741416931152	-0.0957153141498566	0.222414195537567	0.0824019685387611
-6.70716524124146	-9.16504955291748	-10.8970632553101	-0.0956191420555115	0.222391128540039	0.082242950797081
-6.71632957458496	-9.16500091552734	-10.8716640472412	-0.0957177951931953	0.22237429022789	0.0823713019490242
-6.70810222625732	-9.17009735107422	-10.886323928833	-0.0958496332168579	0.222367584705353	0.0823827385902405
-6.70578002929688	-9.15505886077881	-10.8831462860107	-0.0955483466386795	0.222200021147728	0.0823138058185577
-6.70817375183105	-9.16214656829834	-10.8580274581909	-0.0957178175449371	0.222367003560066	0.0824572965502739
-6.70270824432373	-9.1629056930542	-10.8810691833496	-0.0957514196634293	0.222285598516464	0.0823775827884674
-6.70182704925537	-9.15537452697754	-10.8533315658569	-0.0957472175359726	0.22225658595562	0.0824394002556801
-6.69780921936035	-9.15843296051025	-10.8646869659424	-0.0957378745079041	0.222224861383438	0.0824386924505234
-6.69477128982544	-9.15437698364258	-10.8604907989502	-0.0956972613930702	0.222293049097061	0.0823104083538055
-6.69598388671875	-9.15417003631592	-10.8392820358276	-0.0957314446568489	0.222285360097885	0.0824712216854095
-6.68844509124756	-9.15720081329346	-10.8522052764893	-0.0956633388996124	0.222229540348053	0.0823273882269859
-6.68922424316406	-9.15115165710449	-10.8336563110352	-0.095632441341877	0.222155585885048	0.0823842063546181
-6.68618249893188	-9.15966701507568	-10.8419227600098	-0.0956752523779869	0.222252622246742	0.0823153629899025
-6.685378074646	-9.15374946594238	-10.8226776123047	-0.0956702455878258	0.222081273794174	0.0822566151618958
-6.68113565444946	-9.15763282775879	-10.8330688476563	-0.0955597758293152	0.222278788685799	0.0823691338300705
-6.6789608001709	-9.15548324584961	-10.8239688873291	-0.0955771133303642	0.222167640924454	0.0821790546178818
-6.6781530380249	-9.16063117980957	-10.8108558654785	-0.0956458374857903	0.222295939922333	0.0822690725326538
-6.67734146118164	-9.15775489807129	-10.8273334503174	-0.0954551324248314	0.222018882632256	0.0821459740400314
-6.67434024810791	-9.15872001647949	-10.8068037033081	-0.0955186188220978	0.222310245037079	0.0822416618466377
-6.67608976364136	-9.16232109069824	-10.8214273452759	-0.0954753011465073	0.222126856446266	0.0821691006422043
-6.67440414428711	-9.15388679504395	-10.8018398284912	-0.0954214036464691	0.222219690680504	0.0822531506419182
-6.6757173538208	-9.16236019134521	-10.8202276229858	-0.0953821614384651	0.22224198281765	0.0821521952748299
-6.67685651779175	-9.15386581420898	-10.8103246688843	-0.0954544246196747	0.222195789217949	0.0820952504873276
-6.68084096908569	-9.16209697723389	-10.8146591186523	-0.0954825580120087	0.222333639860153	0.0821933224797249
-6.67972135543823	-9.1544713973999	-10.8196229934692	-0.0954195335507393	0.222109287977219	0.0820130184292793
-6.68057441711426	-9.15684223175049	-10.8103008270264	-0.0953839272260666	0.222225069999695	0.0820750594139099
-6.68231105804443	-9.15566444396973	-10.8277015686035	-0.0954956188797951	0.222158312797546	0.0819492340087891
-6.68416690826416	-9.14930438995361	-10.8114414215088	-0.0954720377922058	0.222166135907173	0.0820342302322388
-6.68474435806274	-9.1522274017334	-10.833740234375	-0.0955219641327858	0.222202315926552	0.0819078981876373
-6.68756055831909	-9.14605331420898	-10.8174200057983	-0.0954934880137444	0.222178503870964	0.0818639025092125
-6.68961191177368	-9.15356063842773	-10.8242473602295	-0.0957104936242104	0.222273334860802	0.0819304808974266
-6.68451929092407	-9.1422872543335	-10.8275909423828	-0.095489576458931	0.222063317894936	0.0817067548632622
-6.69496822357178	-9.14609241485596	-10.810133934021	-0.0956279188394547	0.222218945622444	0.0818637832999229
-6.68915414810181	-9.14523506164551	-10.8367652893066	-0.0956016182899475	0.222162663936615	0.0817136317491531
-6.69520807266235	-9.1417875289917	-10.8120193481445	-0.0956469476222992	0.222143262624741	0.0817807242274284
-6.68915987014771	-9.14406681060791	-10.8372097015381	-0.0955900028347969	0.222273781895638	0.081709124147892
-6.69808387756348	-9.13867092132568	-10.8141746520996	-0.095577709376812	0.222161337733269	0.0816559568047524
-6.69315958023071	-9.1476936340332	-10.8289318084717	-0.0956999808549881	0.222280666232109	0.0816554054617882
-6.69569730758667	-9.14282989501953	-10.8204660415649	-0.0955988317728043	0.222127124667168	0.081544317305088
-6.6990327835083	-9.15195274353027	-10.820125579834	-0.0956875085830688	0.22238926589489	0.0817218273878098
-6.69498729705811	-9.14550495147705	-10.8281335830688	-0.0956544280052185	0.222233280539513	0.0814885944128037
-6.69815635681152	-9.14529895782471	-10.8042516708374	-0.0957089215517044	0.222243264317513	0.081694632768631
-6.69604873657227	-9.1524543762207	-10.8230209350586	-0.0956648588180542	0.222300216555595	0.0815131813287735
-6.70176696777344	-9.14810180664063	-10.7967376708984	-0.0957388803362846	0.222292304039001	0.0816072896122932
-6.69458723068237	-9.15923881530762	-10.8007431030273	-0.0958458632230759	0.222376048564911	0.0816629901528358
-6.69293212890625	-9.15149307250977	-10.8035297393799	-0.0956968367099762	0.222196504473686	0.0815722048282623
-6.68907976150513	-9.15703678131104	-10.7791509628296	-0.0957268998026848	0.222350969910622	0.0816559866070747
-6.69254589080811	-9.16100215911865	-10.7932176589966	-0.0958532094955444	0.222220987081528	0.0815370008349419
-6.68490362167358	-9.15583801269531	-10.7648878097534	-0.0958374589681625	0.222179010510445	0.0816100686788559
-6.68480682373047	-9.16709995269775	-10.7761211395264	-0.0958937779068947	0.222357615828514	0.0816436558961868
-6.68209075927734	-9.15912342071533	-10.7670078277588	-0.0957784950733185	0.222211122512817	0.0814765617251396
-6.68400621414185	-9.16818523406982	-10.7585220336914	-0.0959336757659912	0.222334370017052	0.0816575959324837
-6.67608880996704	-9.16243362426758	-10.7590360641479	-0.0958658084273338	0.222123086452484	0.0814940333366394
-6.67711353302002	-9.16551971435547	-10.7498769760132	-0.0957915261387825	0.222305700182915	0.0816013962030411
-6.67818784713745	-9.17256927490234	-10.7511491775513	-0.0958357080817223	0.222216546535492	0.0814820826053619
-6.67667627334595	-9.16502285003662	-10.738655090332	-0.0957672223448753	0.22217433154583	0.0815547704696655
-6.67628717422485	-9.17386722564697	-10.7410564422607	-0.0958807468414307	0.222251519560814	0.0814786553382874
-6.67472171783447	-9.16778373718262	-10.741868019104	-0.09569251537323	0.222165703773499	0.0814172849059105
-6.67965173721313	-9.17654705047607	-10.7218885421753	-0.0958633497357368	0.222242206335068	0.0815181955695152
-6.67017364501953	-9.1719799041748	-10.7384624481201	-0.0956618413329124	0.222062036395073	0.081429235637188
-6.67652988433838	-9.17121982574463	-10.7075462341309	-0.0956500172615051	0.222180753946304	0.0814468115568161
-6.67202758789063	-9.177321434021	-10.7330474853516	-0.0956174209713936	0.22209843993187	0.0814137235283852
-6.6724271774292	-9.17266273498535	-10.6935148239136	-0.0955528393387794	0.222138822078705	0.081474095582962
-6.66811800003052	-9.17648506164551	-10.712516784668	-0.0955365300178528	0.222131073474884	0.0813413485884666
-6.67338895797729	-9.17132472991943	-10.6768550872803	-0.0955033674836159	0.222094744443893	0.0813292190432549
-6.66423034667969	-9.17823219299316	-10.6843404769897	-0.0956029742956162	0.222166389226913	0.0814276859164238
-6.66218042373657	-9.16911220550537	-10.6797504425049	-0.0953563675284386	0.22197899222374	0.0811697691679001
-6.66703224182129	-9.17673206329346	-10.66628074646	-0.0954743921756744	0.222086071968079	0.0814167335629463
-6.66126918792725	-9.17308712005615	-10.6719751358032	-0.0954184904694557	0.221979483962059	0.081139087677002
-6.66437578201294	-9.17474174499512	-10.65562915802	-0.0953735113143921	0.222024902701378	0.0813444405794144
-6.66260528564453	-9.17733001708984	-10.673526763916	-0.0953319445252419	0.222018331289291	0.0810752213001251
-6.66603803634644	-9.17927646636963	-10.6535005569458	-0.095454066991806	0.22210305929184	0.0811861455440521
-6.66580295562744	-9.18295860290527	-10.6762619018555	-0.0953710973262787	0.222033798694611	0.0809678807854652
-6.66406488418579	-9.17641830444336	-10.6632671356201	-0.0953583270311356	0.222020149230957	0.0808758139610291
-6.6685585975647	-9.18892955780029	-10.6689701080322	-0.0953703373670578	0.22211129963398	0.0808560773730278
-6.66613149642944	-9.17850017547607	-10.6748600006104	-0.0955033078789711	0.221949651837349	0.0807019770145416
-6.67159605026245	-9.18496704101563	-10.6744375228882	-0.0954022631049156	0.222059056162834	0.0807723253965378
-6.67350959777832	-9.18049240112305	-10.6836462020874	-0.0955335944890976	0.222033828496933	0.0805481374263763
-6.6718602180481	-9.1846399307251	-10.6743259429932	-0.0955203101038933	0.222052246332169	0.0806099101901054
-6.67379331588745	-9.18481540679932	-10.6868743896484	-0.0955941304564476	0.222003564238548	0.0804324746131897
-6.67431926727295	-9.17904567718506	-10.6769313812256	-0.095507986843586	0.222071081399918	0.0804674029350281
-6.67950963973999	-9.18591213226318	-10.6908779144287	-0.095661573112011	0.221962183713913	0.0803625285625458
-6.67132568359375	-9.17664623260498	-10.6893978118896	-0.0955906882882118	0.221923142671585	0.0802822783589363
-6.67682456970215	-9.18299865722656	-10.6886177062988	-0.0957722142338753	0.22192594408989	0.0802880600094795
-6.67221450805664	-9.17499828338623	-10.6905670166016	-0.0957072377204895	0.221920281648636	0.0801362469792366
-6.67838001251221	-9.18432331085205	-10.6778573989868	-0.0959295704960823	0.221997559070587	0.080184280872345
-6.66711282730103	-9.18229579925537	-10.6990852355957	-0.0958139002323151	0.221921727061272	0.0800487399101257
-6.67570829391479	-9.18270778656006	-10.6745176315308	-0.0958433970808983	0.221970975399017	0.0800627171993256
-6.67037868499756	-9.18726825714111	-10.6934385299683	-0.0959414169192314	0.221960112452507	0.0799181163311005
-6.67320489883423	-9.18640422821045	-10.6766061782837	-0.0959171876311302	0.221887230873108	0.079869769513607
-6.66805648803711	-9.19250202178955	-10.6916542053223	-0.0959843993186951	0.222075596451759	0.0798812285065651
-6.66873788833618	-9.19510746002197	-10.6822919845581	-0.0960163176059723	0.221935585141182	0.079793319106102
-6.66613578796387	-9.20081615447998	-10.6852741241455	-0.0961601212620735	0.222164213657379	0.0797910839319229
-6.66255140304565	-9.19758701324463	-10.6917886734009	-0.0959449633955956	0.221915036439896	0.0796424001455307
-6.66460657119751	-9.20139789581299	-10.6791553497314	-0.0961311906576157	0.222204074263573	0.0797463804483414
-6.66279935836792	-9.20638465881348	-10.6942253112793	-0.0960832461714745	0.222058087587357	0.079504981637001
-6.66198396682739	-9.19979953765869	-10.6748180389404	-0.0962056815624237	0.222058713436127	0.0796437636017799
-6.65619039535522	-9.20817089080811	-10.6934938430786	-0.0961417183279991	0.222111582756042	0.0795778259634972
-6.65732955932617	-9.1992073059082	-10.6817331314087	-0.0962789058685303	0.222034126520157	0.0794303640723228
-6.65493583679199	-9.20882415771484	-10.672797203064	-0.0962995439767838	0.222222551703453	0.0795816034078598
-6.65403747558594	-9.20597267150879	-10.6866807937622	-0.096344381570816	0.222033143043518	0.0794771686196327
-6.64871311187744	-9.1993236541748	-10.6731805801392	-0.0963112637400627	0.222102865576744	0.0794893279671669
-6.65661001205444	-9.20629787445068	-10.6833066940308	-0.0963826104998589	0.222206100821495	0.0795237421989441
-6.64734411239624	-9.19559764862061	-10.665548324585	-0.0964160785079002	0.221976935863495	0.0794460996985435
-6.65089130401611	-9.20074081420898	-10.6709508895874	-0.0963879153132439	0.222187235951424	0.0796223059296608
-6.64713382720947	-9.19608974456787	-10.680347442627	-0.0963611677289009	0.222042620182037	0.0794413685798645
-6.65069389343262	-9.2004919052124	-10.6613655090332	-0.0964700281620026	0.222222909331322	0.0795321241021156
-6.64646100997925	-9.19698524475098	-10.6756830215454	-0.0965033248066902	0.222027167677879	0.0794760435819626
-6.64675998687744	-9.19196891784668	-10.6724138259888	-0.0963968709111214	0.222075253725052	0.0794872045516968
-6.64805459976196	-9.20020961761475	-10.6765146255493	-0.0964904278516769	0.222090750932693	0.0794342234730721
-6.64613151550293	-9.19172382354736	-10.6666193008423	-0.0964224711060524	0.221973344683647	0.0795098841190338
-6.64769411087036	-9.19947242736816	-10.6756267547607	-0.0964707210659981	0.222059547901154	0.0794909968972206
-6.64535856246948	-9.19235610961914	-10.6778192520142	-0.0964114591479301	0.222008064389229	0.0794527307152748
-6.64921617507935	-9.20455741882324	-10.6639966964722	-0.0965851917862892	0.221965625882149	0.0795694291591644
-6.64252376556396	-9.19619560241699	-10.6813230514526	-0.0963412597775459	0.221867695450783	0.0794331952929497
-6.64714622497559	-9.20542621612549	-10.6655502319336	-0.096520721912384	0.221971333026886	0.0795777142047882
-6.64739656448364	-9.20305347442627	-10.6880493164063	-0.0964879989624023	0.221748426556587	0.0794661417603493
-6.64958143234253	-9.20077228546143	-10.658745765686	-0.0964445918798447	0.221773207187653	0.0794953107833862
-6.65003442764282	-9.20762252807617	-10.6756534576416	-0.0964080095291138	0.221814692020416	0.0795786008238792
-6.65162992477417	-9.20603275299072	-10.6813898086548	-0.096420519053936	0.22178216278553	0.0794404000043869
-6.65862655639648	-9.2097053527832	-10.6691751480103	-0.0964942425489426	0.221775963902473	0.0796187072992325
-6.65602731704712	-9.21611976623535	-10.6910591125488	-0.0964292958378792	0.22171188890934	0.0795634984970093
-6.66197204589844	-9.20836162567139	-10.6780767440796	-0.0962620675563812	0.221608504652977	0.0795111581683159
-6.66757297515869	-9.22026443481445	-10.6853246688843	-0.0964099913835526	0.221806854009628	0.0796837508678436
-6.66855001449585	-9.21589660644531	-10.6968631744385	-0.0963423475623131	0.221571505069733	0.0794858708977699
-6.67708158493042	-9.21785259246826	-10.6902227401733	-0.0962440147995949	0.221625700592995	0.079770416021347
-6.6759614944458	-9.22158050537109	-10.7108020782471	-0.0962169989943504	0.221601471304893	0.0795499086380005
-6.68901968002319	-9.2186393737793	-10.6911764144897	-0.0962575674057007	0.22152841091156	0.0797264203429222
-6.68697643280029	-9.22873306274414	-10.70641040802	-0.0962988808751106	0.22161640226841	0.0797022581100464
-6.69138383865356	-9.21791076660156	-10.7089424133301	-0.0960803776979446	0.221352860331535	0.0796802416443825
-6.69835567474365	-9.2282247543335	-10.707202911377	-0.0960738062858582	0.221623256802559	0.0797867998480797
-6.69889116287231	-9.22481632232666	-10.7211742401123	-0.0960538983345032	0.221398174762726	0.0796518474817276
-6.70448780059814	-9.22586059570313	-10.709153175354	-0.0959503576159477	0.221536070108414	0.0798284411430359
-6.70546579360962	-9.22951221466064	-10.7331914901733	-0.0960003584623337	0.221471652388573	0.0796828716993332
-6.71005296707153	-9.22609710693359	-10.7093181610107	-0.0959183648228645	0.221507981419563	0.0798290818929672
-6.70730447769165	-9.23836326599121	-10.7270889282227	-0.0961054340004921	0.221590042114258	0.079880028963089
-6.71124029159546	-9.22411727905273	-10.7289838790894	-0.0958271399140358	0.221421748399734	0.0797635540366173
-6.71288251876831	-9.23476696014404	-10.7179012298584	-0.095887690782547	0.221625208854675	0.0800019651651382
-6.71290826797485	-9.23301029205322	-10.7316226959229	-0.0959049239754677	0.221441179513931	0.0798481032252312
-6.71467113494873	-9.23787975311279	-10.714653968811	-0.0959113612771034	0.22152142226696	0.0801379606127739
-6.71410751342773	-9.23980522155762	-10.7417459487915	-0.0959168896079063	0.221579566597939	0.0799984112381935
-6.71716547012329	-9.23747539520264	-10.7199811935425	-0.0958778709173203	0.221590936183929	0.0801475644111633
-6.71747922897339	-9.24632263183594	-10.7286901473999	-0.0960598886013031	0.22168630361557	0.0802718997001648
-6.71038103103638	-9.23884201049805	-10.7298250198364	-0.0958444327116013	0.221514701843262	0.0802356153726578
-6.71641969680786	-9.24691295623779	-10.7172498703003	-0.0959264263510704	0.221802458167076	0.0804301649332047
-6.71002626419067	-9.24388790130615	-10.7280540466309	-0.0959487855434418	0.221622169017792	0.0802987664937973
-6.7125039100647	-9.24503421783447	-10.7105922698975	-0.0959747731685638	0.221831902861595	0.0806528851389885
-6.70444488525391	-9.24469375610352	-10.7359790802002	-0.0958759784698486	0.221787437796593	0.0805371552705765
-6.71528196334839	-9.24285697937012	-10.6977157592773	-0.0960347577929497	0.221928089857101	0.0808005034923553
-6.70487594604492	-9.24989700317383	-10.7170906066895	-0.0960401967167854	0.221894770860672	0.0808910429477692
-6.70433235168457	-9.23880958557129	-10.7025661468506	-0.0960768386721611	0.221877560019493	0.0810133516788483
-6.70827722549438	-9.24748611450195	-10.7043962478638	-0.0960556864738464	0.222139522433281	0.0812408104538918
-6.70202159881592	-9.23814582824707	-10.7038011550903	-0.0961218401789665	0.221903949975967	0.0812218263745308
-6.70300960540771	-9.23565292358398	-10.6940612792969	-0.0961186066269875	0.222080186009407	0.081653818488121
-6.69945859909058	-9.23281478881836	-10.7039098739624	-0.0961199030280113	0.222011998295784	0.0815643668174744
-6.7004017829895	-9.23062992095947	-10.6758937835693	-0.0961466729640961	0.222152948379517	0.0818788111209869
-6.6989221572876	-9.23334407806396	-10.69309425354	-0.0960750803351402	0.222093254327774	0.0820175856351852
-6.69466018676758	-9.2243537902832	-10.6696529388428	-0.0961307212710381	0.222112208604813	0.0822471231222153
-6.70146083831787	-9.23222351074219	-10.6851329803467	-0.0961355119943619	0.22218169271946	0.0824989899992943
-6.6917839050293	-9.22422313690186	-10.6603231430054	-0.0961775332689285	0.222138896584511	0.0826901197433472
-6.69686698913574	-9.23049640655518	-10.67223072052	-0.0960582047700882	0.222220942378044	0.0830160528421402
-6.69389295578003	-9.22246074676514	-10.6590461730957	-0.0960570573806763	0.222094222903252	0.0831151679158211
-6.69927263259888	-9.22690105438232	-10.6416940689087	-0.0960957109928131	0.2221939265728	0.0834823995828629
-6.69808340072632	-9.23020076751709	-10.6534748077393	-0.0961330682039261	0.222135692834854	0.0837636142969131
-6.69829797744751	-9.21673679351807	-10.6462640762329	-0.0958010405302048	0.222000330686569	0.0839760676026344
-6.70606565475464	-9.22877788543701	-10.6328401565552	-0.0959229916334152	0.222207129001617	0.0844161361455917
-6.70186519622803	-9.22050762176514	-10.6443862915039	-0.0957734882831573	0.222001522779465	0.0845469236373901
-6.70964527130127	-9.22072887420654	-10.6114406585693	-0.0957894176244736	0.222028836607933	0.0851227417588234
-6.70748472213745	-9.22260475158691	-10.6373567581177	-0.0956379696726799	0.222023472189903	0.0852034240961075
-6.72007036209106	-9.2184534072876	-10.6132535934448	-0.0956074446439743	0.222041621804237	0.0855941846966743
-6.71730279922485	-9.225754737854	-10.6231641769409	-0.0955147221684456	0.221960231661797	0.0858838483691216
-6.72437572479248	-9.21572589874268	-10.6003675460815	-0.0953149572014809	0.22196552157402	0.0861765071749687
-6.72900247573853	-9.22275066375732	-10.6158714294434	-0.0952934324741364	0.221902847290039	0.0864836052060127
-6.73239803314209	-9.21740531921387	-10.6038312911987	-0.0951604619622231	0.221826195716858	0.0866704657673836
-6.73224449157715	-9.22053623199463	-10.6153812408447	-0.0950404778122902	0.22180463373661	0.0870576873421669
-6.74086284637451	-9.21911144256592	-10.6023015975952	-0.0948970392346382	0.22174808382988	0.087111696600914
-6.74596929550171	-9.22363662719727	-10.5988140106201	-0.094900943338871	0.221713215112686	0.0875576063990593
-6.74402809143066	-9.22754859924316	-10.6101484298706	-0.0947723686695099	0.221618339419365	0.0876297578215599
-6.75159025192261	-9.22036457061768	-10.5951995849609	-0.094633013010025	0.221542522311211	0.0879028812050819
-6.75553894042969	-9.22930526733398	-10.6084060668945	-0.0945996791124344	0.221644550561905	0.0881296470761299
-6.75801086425781	-9.22550678253174	-10.6002235412598	-0.0945686846971512	0.221340000629425	0.0882628783583641
-6.76378154754639	-9.23074913024902	-10.600513458252	-0.0944866687059402	0.221489533782005	0.0886114463210106
-6.76243352890015	-9.23195934295654	-10.6119203567505	-0.0943879559636116	0.221257641911507	0.0886566042900085
-6.77164745330811	-9.23439788818359	-10.5936880111694	-0.0944724231958389	0.221402660012245	0.0889903232455254
-6.77361917495728	-9.23913288116455	-10.6118993759155	-0.094265840947628	0.22113698720932	0.0890613570809364
-6.77793645858765	-9.23485660552979	-10.5981349945068	-0.0942794010043144	0.22120213508606	0.089283674955368
-6.78430271148682	-9.24938106536865	-10.6067543029785	-0.0942416861653328	0.221249103546143	0.0894907042384148
-6.78119468688965	-9.24214172363281	-10.5891771316528	-0.0942862629890442	0.220991596579552	0.0896605998277664
-6.78391265869141	-9.24978065490723	-10.5996150970459	-0.0942491292953491	0.221067786216736	0.0899144485592842
-6.78606653213501	-9.25035095214844	-10.6105289459229	-0.0943330526351929	0.220961421728134	0.0898400247097015
-6.79209852218628	-9.24982166290283	-10.5976247787476	-0.0942980647087097	0.220860555768013	0.0900415107607841
-6.79506731033325	-9.26259994506836	-10.6047477722168	-0.0944455489516258	0.220976993441582	0.0901748761534691
-6.79455375671387	-9.25075626373291	-10.6084394454956	-0.0941963940858841	0.220738753676414	0.090166799724102
-6.79654216766357	-9.26251029968262	-10.6073532104492	-0.0943690091371536	0.220865041017532	0.0903679057955742
-6.80366802215576	-9.26652526855469	-10.6240291595459	-0.0944627672433853	0.220760747790337	0.0903633683919907
-6.79898834228516	-9.25920963287354	-10.6214942932129	-0.0944178029894829	0.220615059137344	0.0903740376234055
-6.80883979797363	-9.26930713653564	-10.6196928024292	-0.0945497676730156	0.220697209239006	0.0906046628952026
-6.80832099914551	-9.26519584655762	-10.6357574462891	-0.094505712389946	0.22060053050518	0.0905280262231827
-6.81717109680176	-9.26918411254883	-10.6234102249146	-0.0946448668837547	0.220685318112373	0.0907284021377563
-6.8150691986084	-9.27804183959961	-10.6427164077759	-0.0947932973504066	0.220628648996353	0.0908340215682983
-6.81511402130127	-9.27093124389648	-10.6421823501587	-0.0945882722735405	0.220432847738266	0.0908466428518295
-6.82552623748779	-9.27993297576904	-10.6426420211792	-0.0947637334465981	0.220673143863678	0.0911068022251129
-6.81931924819946	-9.28065967559814	-10.6617965698242	-0.0947419106960297	0.220424652099609	0.0909561067819595
-6.83028984069824	-9.28071880340576	-10.6351327896118	-0.0948117822408676	0.220397368073463	0.0912381485104561
-6.82572984695435	-9.29160594940186	-10.6657247543335	-0.0948798879981041	0.220540523529053	0.0912415161728859
-6.82975244522095	-9.29043006896973	-10.6707239151001	-0.0948525071144104	0.220402210950851	0.0911901965737343
-6.83880043029785	-9.28914070129395	-10.6459197998047	-0.0949048101902008	0.220452725887299	0.0913928225636482
-6.83464384078979	-9.30118751525879	-10.6693105697632	-0.0949596390128136	0.220526307821274	0.0915073156356812
-6.83808612823486	-9.29543781280518	-10.6670265197754	-0.094831295311451	0.220348700881004	0.0914383456110954
-6.84414958953857	-9.29930973052979	-10.6597671508789	-0.0949595794081688	0.220585450530052	0.0916946530342102
-6.84423542022705	-9.30477523803711	-10.680890083313	-0.0948513597249985	0.220437318086624	0.0915880054235458
-6.84831094741821	-9.29890727996826	-10.6690826416016	-0.0949930995702744	0.220383405685425	0.0917392000555992
-6.84828567504883	-9.30791854858398	-10.6817016601563	-0.0948891490697861	0.220424056053162	0.0918518453836441
-6.85219097137451	-9.30159759521484	-10.6897439956665	-0.0949964970350266	0.220383614301682	0.0917291045188904
-6.85760688781738	-9.30112743377686	-10.6703767776489	-0.0950696393847466	0.220338508486748	0.0918921753764153
-6.85592746734619	-9.31140518188477	-10.6917381286621	-0.0951134487986565	0.220317006111145	0.0919366702437401
-6.85893821716309	-9.29620742797852	-10.6884956359863	-0.094967320561409	0.220188483595848	0.0919211208820343
-6.85936260223389	-9.3036060333252	-10.6805248260498	-0.095075249671936	0.220408037304878	0.0920920819044113
-6.86656999588013	-9.30368614196777	-10.6998443603516	-0.0951142013072968	0.220229670405388	0.0919592455029488
-6.86294460296631	-9.29779243469238	-10.6823101043701	-0.0951317101716995	0.220176115632057	0.0920686572790146
-6.86681461334229	-9.30770206451416	-10.707935333252	-0.0950867161154747	0.220316410064697	0.0921087637543678
-6.86858749389648	-9.30194187164307	-10.7036876678467	-0.0950726866722107	0.220199346542358	0.0920004621148109
-6.87557220458984	-9.30306720733643	-10.6991109848022	-0.0951060056686401	0.220276638865471	0.0921104475855827
-6.87608861923218	-9.30933666229248	-10.7147245407104	-0.0952187031507492	0.220248073339462	0.0921182110905647
-6.87645769119263	-9.29953193664551	-10.7235231399536	-0.0950634554028511	0.220062926411629	0.0920237526297569
-6.88629961013794	-9.30832195281982	-10.7151308059692	-0.0951224863529205	0.220306649804115	0.092265710234642
-6.88720417022705	-9.30835247039795	-10.7328195571899	-0.0951854065060616	0.220111712813377	0.0921248942613602
-6.88805770874023	-9.30062294006348	-10.724871635437	-0.0951326414942741	0.220099091529846	0.0922865495085716
-6.89161157608032	-9.30991268157959	-10.7363748550415	-0.0951476320624352	0.220087081193924	0.0923179313540459
-6.8919415473938	-9.30293846130371	-10.7505588531494	-0.0951185822486877	0.220037221908569	0.0922194123268127
-6.90332221984863	-9.30393886566162	-10.7321557998657	-0.0951297804713249	0.220011338591576	0.0924201309680939
-6.8986759185791	-9.30809020996094	-10.7525615692139	-0.0952393934130669	0.22000940144062	0.0924443975090981
-6.89950132369995	-9.29481601715088	-10.7562532424927	-0.0949581637978554	0.21988271176815	0.092448778450489
-6.90228033065796	-9.29992389678955	-10.739541053772	-0.0950862467288971	0.220082551240921	0.0925906226038933
-6.90473556518555	-9.30057239532471	-10.7667465209961	-0.0950718447566032	0.219917580485344	0.0925607085227966
-6.90621852874756	-9.29471874237061	-10.7570724487305	-0.0950702726840973	0.219911053776741	0.09249447286129
-6.90463066101074	-9.29797554016113	-10.7645664215088	-0.0950232818722725	0.219888031482697	0.0926671996712685
-6.90704250335693	-9.29380416870117	-10.7825536727905	-0.0949518084526062	0.219989538192749	0.092551700770855
-6.91555070877075	-9.29141902923584	-10.7574148178101	-0.0950071290135384	0.219951167702675	0.0927131325006485
-6.9095139503479	-9.29861640930176	-10.7772035598755	-0.0950552225112915	0.220001801848412	0.0927254110574722
-6.91171789169312	-9.28807926177979	-10.7771034240723	-0.0947730913758278	0.219792410731316	0.0926423072814941
-6.9177303314209	-9.29529285430908	-10.7617425918579	-0.0949838310480118	0.220064207911491	0.0929377675056458
-6.91832208633423	-9.29589939117432	-10.7834320068359	-0.0948559492826462	0.220008492469788	0.0927831158041954
-6.91717338562012	-9.29025459289551	-10.7762899398804	-0.09492477029562	0.219765067100525	0.0927581787109375
-6.92451333999634	-9.29300498962402	-10.7616910934448	-0.0948939621448517	0.219987258315086	0.0930091738700867
-6.92041254043579	-9.29274654388428	-10.7891683578491	-0.0949076637625694	0.220006957650185	0.0928011834621429
-6.9282283782959	-9.28565216064453	-10.7761526107788	-0.0948522314429283	0.219890907406807	0.0928415432572365
-6.92746210098267	-9.29078960418701	-10.7758340835571	-0.0949549451470375	0.220119953155518	0.0929284542798996
-6.92637300491333	-9.28803825378418	-10.7928066253662	-0.0948349609971046	0.219870358705521	0.0928699895739555
-6.92507743835449	-9.2793025970459	-10.7708606719971	-0.0948990061879158	0.2199966609478	0.0928729549050331
-6.93202209472656	-9.28419017791748	-10.7859382629395	-0.0947700440883636	0.22006157040596	0.092897430062294
-6.92754936218262	-9.27204418182373	-10.7771863937378	-0.0949097722768784	0.219950631260872	0.0928507596254349
-6.93098020553589	-9.27685451507568	-10.7806119918823	-0.0948397293686867	0.22002387046814	0.0929503589868546
-6.92806911468506	-9.27089977264404	-10.791428565979	-0.094930924475193	0.219927072525024	0.0927531272172928
-6.92874479293823	-9.2661304473877	-10.7779016494751	-0.0949777215719223	0.219943523406982	0.0928169414401054
-6.92750215530396	-9.27683162689209	-10.7852764129639	-0.0951162353157997	0.220012903213501	0.092835932970047
-6.92428970336914	-9.25885105133057	-10.7838411331177	-0.0950071066617966	0.21981954574585	0.0926653295755386
-6.92477464675903	-9.26575183868408	-10.7724924087524	-0.0950694382190704	0.220013841986656	0.0928409248590469
-6.92329835891724	-9.26157569885254	-10.7914524078369	-0.0952031910419464	0.219864442944527	0.0925693809986115
-6.91983032226563	-9.25413799285889	-10.7697381973267	-0.0951486080884933	0.219849675893784	0.0926650837063789
-6.91795587539673	-9.26123523712158	-10.775671005249	-0.0952345430850983	0.219858422875404	0.092570997774601
-6.91168975830078	-9.25609302520752	-10.7790756225586	-0.0952525213360786	0.219764724373817	0.0923877060413361
-6.90958499908447	-9.26187801361084	-10.7573471069336	-0.0954442471265793	0.219847947359085	0.0924516245722771
-6.90132522583008	-9.25951290130615	-10.7721252441406	-0.0953557044267654	0.219726949930191	0.0923017039895058
-6.91042232513428	-9.2513542175293	-10.7614221572876	-0.0952916890382767	0.219614207744598	0.0922111421823502
-6.90850400924683	-9.2585563659668	-10.7616558074951	-0.0955085679888725	0.219672486186028	0.0922983437776566
-6.89635705947876	-9.25275039672852	-10.7705202102661	-0.0955532193183899	0.219443783164024	0.0919321402907372
-6.90082263946533	-9.24924659729004	-10.7397356033325	-0.0956510230898857	0.219449743628502	0.092015340924263
-6.89036512374878	-9.25179672241211	-10.7699413299561	-0.0955922603607178	0.219524025917053	0.0917513072490692
-6.89146995544434	-9.25143337249756	-10.7504100799561	-0.0956753119826317	0.219355046749115	0.0915908217430115
-6.8918890953064	-9.25550651550293	-10.7424554824829	-0.095911979675293	0.21945632994175	0.0915520861744881
-6.88566875457764	-9.25955295562744	-10.7576532363892	-0.0957756340503693	0.219335332512856	0.0913287103176117
-6.88858556747437	-9.25370979309082	-10.7477178573608	-0.0957609489560127	0.219181537628174	0.0911446139216423
-6.88905334472656	-9.26146125793457	-10.7499341964722	-0.0959445610642433	0.219366252422333	0.0911585986614227
-6.88805055618286	-9.25811576843262	-10.7682771682739	-0.0959430709481239	0.219210535287857	0.0907740518450737
-6.88669872283936	-9.25307750701904	-10.743706703186	-0.0960504114627838	0.219149202108383	0.0907679200172424
-6.88730192184448	-9.26351070404053	-10.762601852417	-0.0959862098097801	0.219193294644356	0.0905972197651863
-6.89117622375488	-9.26029682159424	-10.7789497375488	-0.0961726605892181	0.219116106629372	0.0902433097362518
-6.89678955078125	-9.26444339752197	-10.7676420211792	-0.0962793827056885	0.219208404421806	0.0901822298765183
-6.89378499984741	-9.27329254150391	-10.7914934158325	-0.0963965281844139	0.219107002019882	0.0899429172277451
-6.89647245407104	-9.2576265335083	-10.789870262146	-0.0963714644312859	0.219022154808044	0.0897502228617668
-6.90035009384155	-9.26862525939941	-10.7944869995117	-0.0965437442064285	0.219121590256691	0.0896635949611664
-6.90089654922485	-9.26627922058105	-10.8109655380249	-0.0966592580080032	0.218903139233589	0.0892976149916649
-6.90119409561157	-9.26404857635498	-10.7921342849731	-0.0967569723725319	0.218861043453217	0.0892665237188339
-6.90696907043457	-9.26633453369141	-10.8257007598877	-0.0968672707676888	0.2190280854702	0.0889207795262337
-6.90814685821533	-9.25523376464844	-10.8052091598511	-0.0969507694244385	0.218905329704285	0.0886460319161415
-6.90868902206421	-9.26184177398682	-10.8269500732422	-0.0972892791032791	0.218976840376854	0.0885407775640488
-6.90024375915527	-9.27125072479248	-10.8316402435303	-0.0973814949393272	0.21869058907032	0.0881516188383102
-6.91553258895874	-9.28658866882324	-10.8491039276123	-0.097334548830986	0.21916651725769	0.0879639536142349
-6.92670488357544	-9.28019523620605	-10.8869800567627	-0.0973900705575943	0.219048023223877	0.0875637903809547
-6.92845773696899	-9.27892684936523	-10.8897571563721	-0.0976293534040451	0.219066396355629	0.0875698104500771
-6.93567991256714	-9.29083156585693	-10.9172067642212	-0.0978211015462875	0.219029232859612	0.0871433764696121
-6.93308210372925	-9.27918529510498	-10.9323272705078	-0.0979494154453278	0.218978613615036	0.0868010669946671
-6.94962882995605	-9.28129005432129	-10.9250431060791	-0.0982610508799553	0.219107896089554	0.0865337029099464
-6.94721984863281	-9.28398895263672	-10.9620294570923	-0.0983293056488037	0.21896068751812	0.0861785113811493
-6.95395851135254	-9.27790069580078	-10.9516658782959	-0.0984902083873749	0.218896567821503	0.0858219042420387
-6.95841979980469	-9.29417419433594	-10.9730291366577	-0.0987671613693237	0.2190001308918	0.0857046544551849
-6.95707607269287	-9.29507923126221	-10.992769241333	-0.0987701341509819	0.218794077634811	0.0853487700223923
-6.96507883071899	-9.30138111114502	-10.9835710525513	-0.0988765731453896	0.218789502978325	0.0854401811957359
-6.96509695053101	-9.29939460754395	-11.0239686965942	-0.0989956632256508	0.218812584877014	0.0850706398487091
-6.97680616378784	-9.28645801544189	-11.0131568908691	-0.0991292893886566	0.218833565711975	0.0847808122634888
-6.97368860244751	-9.2901086807251	-11.0342426300049	-0.0993673801422119	0.21882601082325	0.0846765264868736
-6.97724962234497	-9.27924633026123	-11.0565900802612	-0.0993413478136063	0.218674749135971	0.0842413306236267
-6.98138952255249	-9.26977443695068	-11.0483522415161	-0.0994810536503792	0.218726918101311	0.0841409265995026
-6.98310613632202	-9.27157402038574	-11.0631790161133	-0.0995894819498062	0.218841269612312	0.0839540436863899
-6.97516202926636	-9.27066326141357	-11.0776462554932	-0.0997898429632187	0.218540206551552	0.0835153087973595
-6.98123741149902	-9.26803112030029	-11.0682678222656	-0.0998462587594986	0.21862605214119	0.0835752561688423
-6.97901105880737	-9.2677059173584	-11.1020860671997	-0.0999917387962341	0.218710288405418	0.0831405371427536
-6.98808860778809	-9.25859832763672	-11.0873126983643	-0.100163094699383	0.218567445874214	0.0830778181552887
-6.98341464996338	-9.26693058013916	-11.1024179458618	-0.100392691791058	0.218722939491272	0.0829023942351341
-6.988609790802	-9.2586612701416	-11.1271753311157	-0.100320085883141	0.218420028686523	0.0825910642743111
-6.98725557327271	-9.2562141418457	-11.1172552108765	-0.100541010499001	0.218590766191483	0.0825270190834999
-6.99189424514771	-9.26203632354736	-11.1391582489014	-0.100614055991173	0.218532159924507	0.082289032638073
-6.99100542068481	-9.24974727630615	-11.1413660049438	-0.100828088819981	0.218405500054359	0.0821169763803482
-6.9910306930542	-9.25304508209229	-11.1389513015747	-0.100874446332455	0.218487575650215	0.0820761397480965
-6.99140214920044	-9.24470901489258	-11.1629829406738	-0.101091556251049	0.218398824334145	0.0818259790539742
-6.99535655975342	-9.23517894744873	-11.1475305557251	-0.10123335570097	0.218446582555771	0.0818506926298141
-6.99170303344727	-9.23409652709961	-11.1654901504517	-0.101445734500885	0.218435928225517	0.0817719697952271
-6.9907398223877	-9.21736907958984	-11.1663827896118	-0.101348921656609	0.21827258169651	0.0815681591629982
-6.99153232574463	-9.21934986114502	-11.1539993286133	-0.101614035665989	0.218512490391731	0.0816351026296616
-6.98749256134033	-9.21527099609375	-11.180212020874	-0.10179515182972	0.21837967634201	0.0813726857304573
-6.98395347595215	-9.20093154907227	-11.1610822677612	-0.101694658398628	0.218427196145058	0.0814049318432808
-6.98368358612061	-9.20194816589355	-11.1864919662476	-0.101944744586945	0.218427285552025	0.0812617167830467
-6.9844799041748	-9.18674564361572	-11.1812343597412	-0.102032549679279	0.218384772539139	0.0811696201562881
-6.98510551452637	-9.18939304351807	-11.1776208877563	-0.102397240698338	0.218382373452187	0.081197552382946
-6.9756121635437	-9.17338562011719	-11.1997423171997	-0.102363079786301	0.218256086111069	0.080990195274353
-6.97939729690552	-9.17055034637451	-11.1823949813843	-0.102562852203846	0.21831277012825	0.0810284018516541
-6.97614574432373	-9.1632604598999	-11.208324432373	-0.102716892957687	0.218260437250137	0.0808637365698814
-6.97577142715454	-9.15326499938965	-11.2036771774292	-0.102985337376595	0.218135982751846	0.0807955339550972
-6.96924924850464	-9.14560699462891	-11.2237977981567	-0.103141717612743	0.2182337641716	0.0808478742837906
-6.96844291687012	-9.13072776794434	-11.2239999771118	-0.10326837003231	0.218091368675232	0.080667145550251
-6.97322940826416	-9.1202974319458	-11.2079734802246	-0.103626184165478	0.218101665377617	0.0808397606015205
-6.96567344665527	-9.11768054962158	-11.2388963699341	-0.103769883513451	0.217994824051857	0.0807859227061272
-6.96387815475464	-9.10063076019287	-11.2294845581055	-0.10393613576889	0.217869594693184	0.0807768106460571
-6.96123266220093	-9.10029315948486	-11.2429447174072	-0.104191325604916	0.218028515577316	0.0809684321284294
-6.95326995849609	-9.09164619445801	-11.2601737976074	-0.10443826764822	0.217626124620438	0.0808076709508896
-6.95992708206177	-9.07903861999512	-11.265007019043	-0.104559451341629	0.217599973082542	0.0810721516609192
-6.92934513092041	-9.06954956054688	-11.2723321914673	-0.10479898750782	0.217875495553017	0.080957405269146
-6.95142936706543	-9.05599689483643	-11.2570238113403	-0.104975618422031	0.217613145709038	0.0809142142534256
-6.94125270843506	-9.05458354949951	-11.2624397277832	-0.105195105075836	0.217689424753189	0.0810019969940186
-6.94694375991821	-9.03850078582764	-11.2755336761475	-0.105279669165611	0.217422291636467	0.0809439048171043
-6.95016479492188	-9.03116703033447	-11.2669725418091	-0.10544627904892	0.217593163251877	0.0810433924198151
-6.95165491104126	-9.02454662322998	-11.290093421936	-0.105769701302052	0.217349737882614	0.0810927674174309
-6.95468378067017	-9.01227951049805	-11.2801036834717	-0.105855159461498	0.217149868607521	0.081149622797966
-6.95663070678711	-9.00741100311279	-11.3032093048096	-0.106057792901993	0.217296227812767	0.0810370519757271
-6.96292686462402	-8.99471473693848	-11.2942638397217	-0.106262646615505	0.217044368386269	0.0808404088020325
-6.9681453704834	-9.002516746521	-11.3057413101196	-0.106630124151707	0.217178851366043	0.0808021947741508
-6.97089338302612	-8.98414134979248	-11.3208894729614	-0.106621898710728	0.216881543397903	0.0806020274758339
-6.97663927078247	-8.98514556884766	-11.3163652420044	-0.106966897845268	0.217124760150909	0.080787755548954
-6.97418165206909	-8.96818542480469	-11.3386678695679	-0.107128202915192	0.216820552945137	0.0804353430867195
-6.98641204833984	-8.9662618637085	-11.325855255127	-0.107385292649269	0.216817006468773	0.0806426852941513
-6.98203277587891	-8.96126461029053	-11.3589420318604	-0.107638470828533	0.216737374663353	0.080319344997406
-6.99325847625732	-8.944411277771	-11.3431596755981	-0.107815980911255	0.216694921255112	0.0802768766880035
-6.99484729766846	-8.95018672943115	-11.3537034988403	-0.108249448239803	0.216661542654037	0.0801789984107018
-6.99319458007813	-8.93673992156982	-11.371636390686	-0.108282312750816	0.216321647167206	0.0799315720796585
-6.9985818862915	-8.93773746490479	-11.3615884780884	-0.108765035867691	0.21636863052845	0.0798558741807938
-7.00406503677368	-8.92928218841553	-11.4022150039673	-0.108959637582302	0.216205656528473	0.0796532183885574
-7.0076904296875	-8.91952323913574	-11.3877744674683	-0.109201088547707	0.21612437069416	0.079510472714901
-6.9990086555481	-8.92589378356934	-11.4138126373291	-0.109587021172047	0.215963914990425	0.0793266445398331
-7.00245428085327	-8.91728973388672	-11.4182596206665	-0.109830647706985	0.215961620211601	0.0789381042122841
-7.00870895385742	-8.91562366485596	-11.4160652160645	-0.110143601894379	0.215901896357536	0.0790719613432884
-7.00564527511597	-8.91035842895508	-11.4405670166016	-0.11034207046032	0.215747222304344	0.0788062438368797
-7.01316070556641	-8.90164279937744	-11.4274663925171	-0.11074735224247	0.215571343898773	0.0788038671016693
-7.02164745330811	-8.90092277526855	-11.4460830688477	-0.111046500504017	0.215406030416489	0.0787074118852615
-7.02563142776489	-8.89005661010742	-11.4487133026123	-0.111529782414436	0.215036854147911	0.0784884169697762
-7.03221702575684	-8.88021755218506	-11.4439067840576	-0.111883230507374	0.214913710951805	0.0785795524716377
-7.02951860427856	-8.87810611724854	-11.4592800140381	-0.112407796084881	0.214740365743637	0.0781579688191414
-7.03909254074097	-8.87308406829834	-11.4411745071411	-0.112832076847553	0.214516937732697	0.0781440585851669
-7.03732538223267	-8.87381362915039	-11.4712772369385	-0.113253407180309	0.214260026812553	0.0779522582888603
-7.04398679733276	-8.86145401000977	-11.4661626815796	-0.11357569694519	0.214081034064293	0.0778402835130692
-7.0478663444519	-8.86705207824707	-11.4654445648193	-0.113989271223545	0.214151754975319	0.0778281018137932
-7.04897832870483	-8.86393165588379	-11.4835901260376	-0.114348940551281	0.213808432221413	0.0775246769189835
-7.05129766464233	-8.85746192932129	-11.4706754684448	-0.114690527319908	0.213814333081245	0.0775871425867081
-7.05221843719482	-8.85698795318604	-11.5014619827271	-0.115038245916367	0.213716834783554	0.0773775354027748
-7.05720138549805	-8.85158538818359	-11.495020866394	-0.115406170487404	0.213700607419014	0.0773374512791634
-7.06196403503418	-8.85588264465332	-11.5189228057861	-0.115826889872551	0.213613167405128	0.0771665573120117
-7.06297063827515	-8.84371471405029	-11.5206861495972	-0.115983061492443	0.213546648621559	0.0770169124007225
-7.06865501403809	-8.84695148468018	-11.5404319763184	-0.116516076028347	0.2135379165411	0.0770074129104614
-7.06904411315918	-8.83495998382568	-11.5445909500122	-0.116663001477718	0.213433772325516	0.0770106315612793
-7.07230138778687	-8.83694934844971	-11.5664319992065	-0.117138370871544	0.21337254345417	0.0769568830728531
-7.06666231155396	-8.83053398132324	-11.5841112136841	-0.117520987987518	0.21327842772007	0.0767523050308228
-7.06875801086426	-8.83790588378906	-11.5847196578979	-0.118094548583031	0.213241592049599	0.0766061171889305
-7.05761384963989	-8.83445835113525	-11.6227254867554	-0.118450321257114	0.212970152497292	0.0761236026883125
-7.05577945709229	-8.83727931976318	-11.6212587356567	-0.119001694023609	0.212812215089798	0.0757241621613503
-7.05146837234497	-8.8363790512085	-11.6549310684204	-0.119585670530796	0.212738409638405	0.0753286331892014
-7.05165910720825	-8.82230281829834	-11.6689729690552	-0.119965799152851	0.212457150220871	0.0750264003872871
-7.05952787399292	-8.80780601501465	-11.6812238693237	-0.120394453406334	0.212482258677483	0.075142614543438
-7.05732107162476	-8.79576396942139	-11.7153234481812	-0.120723947882652	0.212446540594101	0.07488002628088
-7.06256723403931	-8.78764915466309	-11.7039432525635	-0.12135062366724	0.212231576442719	0.0747408717870712
-7.05621576309204	-8.78973197937012	-11.7472705841064	-0.121974967420101	0.212110921740532	0.0744550824165344
-7.06372880935669	-8.76387214660645	-11.7534427642822	-0.122412875294685	0.211875438690186	0.0741533637046814
-7.07280588150024	-8.75336170196533	-11.7708892822266	-0.122826784849167	0.212036475539207	0.0743131190538406
-7.07836103439331	-8.73166561126709	-11.7831220626831	-0.123386576771736	0.211665630340576	0.0741966292262077
-7.0866527557373	-8.7179126739502	-11.7812795639038	-0.123845472931862	0.211620599031448	0.0744352787733078
-7.0823540687561	-8.71485137939453	-11.7993860244751	-0.124278299510479	0.211468786001205	0.0743157863616943
-7.09087324142456	-8.69358444213867	-11.7835159301758	-0.124855577945709	0.211327195167542	0.0743466913700104
-7.09133577346802	-8.69732570648193	-11.7917728424072	-0.125338152050972	0.21136662364006	0.0745333880186081
-7.09860754013062	-8.68149757385254	-11.792818069458	-0.125733658671379	0.210977077484131	0.0744800418615341
-7.10909938812256	-8.68032646179199	-11.7774820327759	-0.126247271895409	0.211129307746887	0.0746346265077591
-7.12082481384277	-8.6783618927002	-11.8008127212524	-0.126761823892593	0.210745468735695	0.0745691731572151
-7.11669445037842	-8.67687606811523	-11.775032043457	-0.127270549535751	0.210486233234406	0.0744107365608215
-7.12086009979248	-8.69402980804443	-11.8066310882568	-0.127990901470184	0.210314005613327	0.0740469843149185
-7.12356758117676	-8.67936992645264	-11.8007183074951	-0.128488630056381	0.209944427013397	0.0737042427062988
-7.13613748550415	-8.67510986328125	-11.8145952224731	-0.129099637269974	0.209978252649307	0.0737364962697029
-7.14193487167358	-8.65190505981445	-11.8205308914185	-0.12932226061821	0.209637671709061	0.0735979899764061
-7.15481805801392	-8.6506462097168	-11.8153924942017	-0.129860982298851	0.209737226366997	0.0737746059894562
-7.15420246124268	-8.63834953308105	-11.8342351913452	-0.130354195833206	0.209257155656815	0.0733335092663765
-7.15899229049683	-8.62390804290771	-11.8201570510864	-0.13083952665329	0.209233939647675	0.0734628513455391
-7.16175174713135	-8.60346221923828	-11.840048789978	-0.13109302520752	0.20926421880722	0.0733745023608208
-7.18071126937866	-8.58154106140137	-11.8107490539551	-0.131402283906937	0.209207817912102	0.0736014172434807
-7.18668031692505	-8.57760143280029	-11.8093423843384	-0.131797611713409	0.209189265966415	0.073762334883213
-7.19617319107056	-8.56265640258789	-11.8027582168579	-0.131920218467712	0.208947032690048	0.0737800672650337
-7.20327425003052	-8.56737041473389	-11.8013029098511	-0.132382243871689	0.20901694893837	0.0737864673137665
-7.20641851425171	-8.56405448913574	-11.8044013977051	-0.132752165198326	0.208671569824219	0.0735136643052101
-7.21740913391113	-8.5653829574585	-11.7841682434082	-0.133042797446251	0.208563953638077	0.0736266002058983
-7.22411346435547	-8.56808662414551	-11.8103713989258	-0.133271530270576	0.208417505025864	0.0732989311218262
[truncated: 9,967 more rows]
