# Supplementary material for: Identification of Haptic Based Guiding Using Hard Reins
Source: PLoS One. 2015 Jul 22;10(7):e0132020. doi: 10.1371/journal.pone.0132020 (PMC4511788; doi:10.1371/journal.pone.0132020)
Supplement: S5 File — (ZIP) [file pone.0132020.s005.zip › Exp2_ForceData1/Subject2/path3/T9.csv]

Force X (N)	Force Y (N)	Force Z (N)	Torque X (N-m)	Torque Y (N-m)	Torque Z (N-m)	Frequency = 10000	Averaging Level = 16	F/T Serial Number = FT11772	Time Started = 19/02/2013 17:02:23
-6.58728456497192	-9.79749393463135	-11.015700340271	-0.200182810425758	0.211282908916473	0.0562192723155022
-6.58711338043213	-9.80054950714111	-11.0089836120605	-0.200193524360657	0.211289003491402	0.0562375374138355
-6.58390378952026	-9.79135513305664	-10.9926528930664	-0.200066328048706	0.211450129747391	0.0563502088189125
-6.5794153213501	-9.78267097473145	-10.98024559021	-0.199978411197662	0.211347594857216	0.0562567301094532
-6.56858205795288	-9.77984809875488	-10.9630928039551	-0.199952945113182	0.21135276556015	0.0562896393239498
-6.56965637207031	-9.78151416778564	-10.9478855133057	-0.199847087264061	0.211526334285736	0.0563143044710159
-6.56453561782837	-9.77366828918457	-10.9414358139038	-0.199608191847801	0.211358353495598	0.0561836883425713
-6.56068658828735	-9.78614807128906	-10.9390125274658	-0.199634775519371	0.211561724543571	0.0560573227703571
-6.56592559814453	-9.79226875305176	-10.9207735061646	-0.19956474006176	0.211792513728142	0.0559701882302761
-6.56140089035034	-9.79532051086426	-10.9389429092407	-0.199306979775429	0.211832582950592	0.0558199286460876
-6.56771898269653	-9.8086462020874	-10.931941986084	-0.19932433962822	0.212125197052956	0.0558039024472237
-6.57194137573242	-9.81381130218506	-10.9357137680054	-0.199217915534973	0.21219228208065	0.0556397959589958
-6.57501268386841	-9.82358455657959	-10.965934753418	-0.199200987815857	0.212384641170502	0.0555801279842854
-6.5889744758606	-9.83001327514648	-10.9539833068848	-0.199382051825523	0.212452903389931	0.055689349770546
-6.5939154624939	-9.83342552185059	-10.9859199523926	-0.199300825595856	0.212454155087471	0.0555964931845665
-6.60780477523804	-9.84143161773682	-10.9977540969849	-0.19949010014534	0.212611734867096	0.0558043755590916
-6.61483860015869	-9.83863830566406	-11.0101470947266	-0.199689880013466	0.212498351931572	0.0558293275535107
-6.62182140350342	-9.83760166168213	-11.0407724380493	-0.199820801615715	0.212511718273163	0.055823490023613
-6.63219928741455	-9.83481407165527	-11.0551776885986	-0.200116261839867	0.21249233186245	0.0560036078095436
-6.63548612594604	-9.82933616638184	-11.0851106643677	-0.200301989912987	0.212221339344978	0.055971335619688
-6.64492082595825	-9.83489418029785	-11.1024742126465	-0.200556635856628	0.212362542748451	0.0560804270207882
-6.64853429794312	-9.82053184509277	-11.1187925338745	-0.200922772288322	0.212188571691513	0.0561403259634972
-6.65526914596558	-9.82012462615967	-11.1586828231812	-0.201160311698914	0.212179988622665	0.0561746209859848
-6.65684175491333	-9.81178760528564	-11.1674003601074	-0.201502785086632	0.21207532286644	0.0562703534960747
-6.65802526473999	-9.80237770080566	-11.1992073059082	-0.201778441667557	0.211931362748146	0.0562762394547462
-6.66146183013916	-9.80062961578369	-11.2123641967773	-0.202141627669334	0.212003916501999	0.0564315691590309
-6.65701150894165	-9.78572750091553	-11.2311859130859	-0.202350214123726	0.211792349815369	0.0564121529459953
-6.65784740447998	-9.78221702575684	-11.255898475647	-0.202661991119385	0.211792334914207	0.0564934760332108
-6.66290855407715	-9.77225112915039	-11.2538547515869	-0.20285177230835	0.211770430207253	0.0565458498895168
-6.651930809021	-9.76440334320068	-11.2817668914795	-0.203004688024521	0.21170212328434	0.0566037632524967
-6.65954494476318	-9.76160526275635	-11.280255317688	-0.203251406550407	0.211836144328117	0.0567233823239803
-6.65320539474487	-9.75437259674072	-11.2985639572144	-0.203287243843079	0.211685538291931	0.0566239356994629
-6.64967775344849	-9.7518196105957	-11.3136873245239	-0.203442007303238	0.211793228983879	0.0567989945411682
-6.65172243118286	-9.74707698822021	-11.3032054901123	-0.20346999168396	0.211781665682793	0.0568260513246059
-6.64680290222168	-9.75151062011719	-11.3222713470459	-0.203551068902016	0.211861744523048	0.0569011829793453
-6.64653730392456	-9.74389362335205	-11.3108568191528	-0.203543215990067	0.211844608187675	0.0569086708128452
-6.64427518844604	-9.7553243637085	-11.3277368545532	-0.203527823090553	0.211984872817993	0.056950356811285
-6.64264059066772	-9.75354957580566	-11.3145112991333	-0.203423127532005	0.212009698152542	0.0572018474340439
-6.64071893692017	-9.75431251525879	-11.3178853988647	-0.203386574983597	0.212069094181061	0.0570973567664623
-6.63918495178223	-9.7683801651001	-11.3077297210693	-0.203239113092422	0.21226267516613	0.0572397001087666
-6.63379240036011	-9.76383209228516	-11.2977457046509	-0.203048750758171	0.212222084403038	0.0572731606662273
-6.6387677192688	-9.77587985992432	-11.3020343780518	-0.202914968132973	0.212366491556168	0.0572803281247616
-6.62999773025513	-9.78022575378418	-11.2833251953125	-0.202612891793251	0.212379321455956	0.0574273616075516
-6.63108396530151	-9.78508377075195	-11.2747421264648	-0.202408492565155	0.212443858385086	0.0573263764381409
-6.62611103057861	-9.79896831512451	-11.2674980163574	-0.20224604010582	0.212562888860703	0.0574280023574829
-6.62458992004395	-9.80327892303467	-11.2522468566895	-0.201777711510658	0.212683022022247	0.0573946908116341
-6.61871957778931	-9.80876350402832	-11.2395639419556	-0.201476007699966	0.212697938084602	0.0572921857237816
-6.61412620544434	-9.8245153427124	-11.2130918502808	-0.201283931732178	0.21274921298027	0.0573733597993851
-6.60880374908447	-9.8259162902832	-11.2005949020386	-0.200835213065147	0.212831437587738	0.0572627186775208
-6.60051822662354	-9.8424768447876	-11.189998626709	-0.200549244880676	0.212897747755051	0.0572284199297428
-6.60002756118774	-9.84814167022705	-11.1453323364258	-0.200091168284416	0.213021770119667	0.0572410188615322
-6.59022045135498	-9.85719966888428	-11.1445608139038	-0.199744060635567	0.21303603053093	0.0570494569838047
-6.58634614944458	-9.86718940734863	-11.1067686080933	-0.199334129691124	0.213080987334251	0.0571644343435764
-6.58657741546631	-9.87675285339355	-11.0807027816772	-0.19889760017395	0.213129803538322	0.0569501295685768
-6.5749683380127	-9.89371681213379	-11.0674228668213	-0.198584660887718	0.21314100921154	0.0568925887346268
-6.5762996673584	-9.8988676071167	-11.0232973098755	-0.198162153363228	0.213119894266129	0.0568005330860615
-6.56717920303345	-9.91140937805176	-11.0133171081543	-0.197806045413017	0.213044404983521	0.056577168405056
-6.56552267074585	-9.92184829711914	-10.9789323806763	-0.197520032525063	0.213075906038284	0.0565908327698708
-6.56722831726074	-9.92674350738525	-10.955735206604	-0.197156578302383	0.21291396021843	0.0563383474946022
-6.56140375137329	-9.9433012008667	-10.9390077590942	-0.196857303380966	0.212912514805794	0.0562340952455997
-6.56070184707642	-9.94766807556152	-10.9072961807251	-0.196586638689041	0.212818801403046	0.0560766607522964
-6.56485462188721	-9.96084213256836	-10.8909940719604	-0.196379378437996	0.21263200044632	0.0558765679597855
-6.56955099105835	-9.97065448760986	-10.8734645843506	-0.196065679192543	0.212566733360291	0.0557310283184052
-6.57567453384399	-9.97457122802734	-10.8579359054565	-0.195887073874474	0.212465301156044	0.0555030331015587
-6.58289766311646	-9.98958683013916	-10.8460550308228	-0.195810630917549	0.21237725019455	0.0553679130971432
-6.59120082855225	-9.99314594268799	-10.8293018341064	-0.195497393608093	0.212227895855904	0.0551727116107941
-6.60181856155396	-9.99854755401611	-10.8305168151855	-0.195516854524612	0.212092354893684	0.0548700466752052
-6.61135482788086	-10.0081033706665	-10.8060541152954	-0.195345267653465	0.212014630436897	0.0548181347548962
-6.62073230743408	-10.0069856643677	-10.7995738983154	-0.195213824510574	0.2118861079216	0.0545465089380741
-6.63291692733765	-10.0176591873169	-10.7972545623779	-0.195261269807816	0.211855977773666	0.0543767027556896
-6.64761829376221	-10.01282787323	-10.7838106155396	-0.195109143853188	0.211674049496651	0.0542149245738983
-6.65526580810547	-10.0155391693115	-10.791033744812	-0.195123925805092	0.211541950702667	0.0539718642830849
-6.67148971557617	-10.017430305481	-10.7695693969727	-0.195102497935295	0.211539968848228	0.0540064573287964
-6.68269872665405	-10.0165672302246	-10.765308380127	-0.19507859647274	0.211457997560501	0.0537399500608444
-6.69043064117432	-10.0175619125366	-10.7619905471802	-0.195102021098137	0.211455211043358	0.0537106283009052
-6.70408868789673	-10.0104560852051	-10.7475929260254	-0.195076286792755	0.211429312825203	0.0535612627863884
-6.71062088012695	-10.0111646652222	-10.7389507293701	-0.195043876767159	0.21131506562233	0.0534129589796066
-6.72542333602905	-10.0071678161621	-10.7255430221558	-0.19500669836998	0.211386874318123	0.0534346736967564
-6.73425579071045	-10.0009050369263	-10.7195615768433	-0.195015251636505	0.211349487304688	0.0532470643520355
-6.74253559112549	-10.0045185089111	-10.7150030136108	-0.194925367832184	0.211429938673973	0.0532064475119114
-6.75019502639771	-9.99381351470947	-10.6955471038818	-0.194797679781914	0.211525484919548	0.0531654581427574
-6.76408433914185	-9.99372863769531	-10.6992950439453	-0.194834157824516	0.211541876196861	0.0530676543712616
-6.77545547485352	-9.99180316925049	-10.6895771026611	-0.194723144173622	0.211833640933037	0.0530741102993488
-6.7812066078186	-9.98579502105713	-10.6798086166382	-0.194646149873734	0.211823731660843	0.0529207065701485
-6.79519557952881	-9.98960018157959	-10.6810760498047	-0.194738641381264	0.21212774515152	0.0529601685702801
-6.80686187744141	-9.98141479492188	-10.6752548217773	-0.194506958127022	0.212279096245766	0.052946500480175
-6.8134765625	-9.98080635070801	-10.6771812438965	-0.19441919028759	0.212392762303352	0.0529263392090797
-6.82826328277588	-9.98230171203613	-10.6666107177734	-0.194439858198166	0.212661385536194	0.0530994683504105
-6.83952569961548	-9.97611427307129	-10.6694231033325	-0.194348260760307	0.212935671210289	0.0530594699084759
-6.84947347640991	-9.98229503631592	-10.6706037521362	-0.194384887814522	0.213263779878616	0.05321329459548
-6.86437511444092	-9.97955894470215	-10.6587085723877	-0.194197237491608	0.213545113801956	0.053277276456356
-6.86872720718384	-9.97725963592529	-10.6818351745605	-0.194296404719353	0.213760629296303	0.0533173233270645
-6.87819337844849	-9.97767448425293	-10.6752614974976	-0.194240584969521	0.214059695601463	0.0534953512251377
-6.89219522476196	-9.97167015075684	-10.6740608215332	-0.194303765892982	0.21426485478878	0.0534564331173897
-6.89261054992676	-9.97308540344238	-10.6982927322388	-0.194284468889236	0.214483082294464	0.0535411573946476
-6.90453433990479	-9.96776676177979	-10.698823928833	-0.194331079721451	0.214840352535248	0.0536573231220245
-6.90222263336182	-9.96115016937256	-10.7103605270386	-0.19438174366951	0.214845567941666	0.0535840839147568
-6.90460109710693	-9.96015739440918	-10.7237501144409	-0.194306910037994	0.215177267789841	0.0536452978849411
-6.91117191314697	-9.95099639892578	-10.7188930511475	-0.194507136940956	0.215354293584824	0.0538297183811665
-6.90731573104858	-9.94249248504639	-10.734938621521	-0.194458737969398	0.215324014425278	0.0538587383925915
-6.91132211685181	-9.9417085647583	-10.7317943572998	-0.194496586918831	0.215650290250778	0.0540418066084385
-6.90908002853394	-9.92847633361816	-10.7320785522461	-0.194516241550446	0.215686500072479	0.0541773252189159
-6.90978908538818	-9.92347717285156	-10.7335777282715	-0.194511130452156	0.215877681970596	0.0542155280709267
-6.91018486022949	-9.92190265655518	-10.7307500839233	-0.194534122943878	0.216186061501503	0.0543789491057396
-6.90492248535156	-9.90155029296875	-10.7265357971191	-0.194394573569298	0.216161385178566	0.0544290766119957
-6.90717363357544	-9.90200233459473	-10.7301864624023	-0.194488763809204	0.216375812888145	0.054462905973196
-6.90241861343384	-9.89167213439941	-10.713662147522	-0.194370672106743	0.216467887163162	0.0545966736972332
-6.89935779571533	-9.87801265716553	-10.7181253433228	-0.194268673658371	0.216649934649467	0.0545497350394726
-6.89324474334717	-9.87635517120361	-10.7121534347534	-0.194300174713135	0.216810971498489	0.0545796304941177
-6.89330339431763	-9.86359310150146	-10.6935615539551	-0.194145932793617	0.216940999031067	0.0546567067503929
-6.88574552536011	-9.8611364364624	-10.7047109603882	-0.194010496139526	0.216921284794807	0.0546811185777187
-6.88614511489868	-9.86023902893066	-10.6956405639648	-0.194048210978508	0.217087671160698	0.0548772215843201
-6.88312292098999	-9.8557300567627	-10.6813449859619	-0.193915709853172	0.21710117161274	0.0548618026077747
-6.8736629486084	-9.85426425933838	-10.6832056045532	-0.193752586841583	0.2173111140728	0.0547781847417355
-6.87176752090454	-9.84453868865967	-10.6574745178223	-0.193562254309654	0.217496186494827	0.0547434575855732
-6.86655235290527	-9.83661270141602	-10.6487531661987	-0.193473324179649	0.217437416315079	0.0546011589467525
-6.86250972747803	-9.84017181396484	-10.6425695419312	-0.19324018061161	0.217594563961029	0.054544523358345
-6.85821628570557	-9.8399543762207	-10.6239776611328	-0.193165153264999	0.217667683959007	0.0546186380088329
-6.85836458206177	-9.83310794830322	-10.6185665130615	-0.192988023161888	0.217662870883942	0.0545436553657055
-6.85963106155396	-9.83837604522705	-10.6104764938354	-0.192911401391029	0.217820703983307	0.0544533021748066
-6.85460662841797	-9.83425998687744	-10.5970993041992	-0.192702934145927	0.217876628041267	0.054448913782835
-6.85436153411865	-9.82975673675537	-10.5871248245239	-0.192542836070061	0.217858359217644	0.0542214252054691
-6.85482978820801	-9.83983898162842	-10.5745182037354	-0.192525938153267	0.218022882938385	0.0542214699089527
-6.85511779785156	-9.82915592193604	-10.5666666030884	-0.192130014300346	0.218003451824188	0.0540775656700134
-6.85893964767456	-9.8353796005249	-10.5601291656494	-0.192120939493179	0.217996686697006	0.0538803860545158
-6.86195802688599	-9.83366680145264	-10.5443267822266	-0.191994398832321	0.218014493584633	0.0539311356842518
-6.86334562301636	-9.83020877838135	-10.533899307251	-0.191791161894798	0.218091398477554	0.0537067539989948
-6.86483287811279	-9.83310317993164	-10.5348768234253	-0.191730543971062	0.218063309788704	0.0535994954407215
-6.87204027175903	-9.83297157287598	-10.5140714645386	-0.191609174013138	0.218107044696808	0.0534683726727962
-6.87312412261963	-9.83122539520264	-10.514967918396	-0.19143870472908	0.218054443597794	0.0532310865819454
-6.88009786605835	-9.83041381835938	-10.5141077041626	-0.191291809082031	0.21807087957859	0.0530971139669418
-6.88797235488892	-9.83088779449463	-10.485650062561	-0.191307321190834	0.218083888292313	0.0529926940798759
-6.88712215423584	-9.82923412322998	-10.4882526397705	-0.191016867756844	0.218050807714462	0.0526900850236416
-6.89743328094482	-9.83424472808838	-10.4839773178101	-0.191000774502754	0.218152076005936	0.0526701398193836
-6.90275144577026	-9.83374881744385	-10.4706687927246	-0.190978497266769	0.218126341700554	0.0524994805455208
-6.90862274169922	-9.83533382415771	-10.4739866256714	-0.190775290131569	0.218121632933617	0.0522962361574173
-6.91375494003296	-9.83841037750244	-10.4732999801636	-0.190803617238998	0.218254178762436	0.0521930381655693
-6.92273616790771	-9.83433723449707	-10.4612083435059	-0.190662622451782	0.218221917748451	0.0520000196993351
-6.93000984191895	-9.83852863311768	-10.4663562774658	-0.190704047679901	0.218162521719933	0.0518315546214581
-6.93622779846191	-9.84155941009521	-10.4760627746582	-0.190603613853455	0.218308359384537	0.0517042316496372
-6.94597625732422	-9.83776473999023	-10.4693994522095	-0.190583139657974	0.21834821999073	0.0515113361179829
-6.95246410369873	-9.8380651473999	-10.4822492599487	-0.190533593297005	0.218273147940636	0.0512998886406422
-6.9621467590332	-9.84421062469482	-10.4765939712524	-0.190497487783432	0.218412026762962	0.0511850342154503
-6.96708631515503	-9.8408031463623	-10.4725818634033	-0.190522760152817	0.218399986624718	0.0511203408241272
-6.97365236282349	-9.83774280548096	-10.4874839782715	-0.190428599715233	0.218454271554947	0.0508657097816467
-6.97656345367432	-9.84075164794922	-10.4920959472656	-0.190577894449234	0.218393206596375	0.0507743023335934
-6.98888397216797	-9.83719062805176	-10.4870052337646	-0.190529987215996	0.21850261092186	0.0506695955991745
-6.98788976669312	-9.83522891998291	-10.4943609237671	-0.190547361969948	0.218374490737915	0.0504780374467373
-6.99193239212036	-9.8331241607666	-10.5027475357056	-0.190592810511589	0.218434393405914	0.0503896437585354
-7.00226354598999	-9.82990837097168	-10.4906854629517	-0.190610140562057	0.218397915363312	0.0503796599805355
-7.00085592269897	-9.82451820373535	-10.495020866394	-0.190484374761581	0.218310728669167	0.0501834973692894
-7.00508546829224	-9.82705402374268	-10.497709274292	-0.190527632832527	0.218390852212906	0.0501336045563221
-7.00456619262695	-9.81992435455322	-10.4911432266235	-0.190628543496132	0.218282863497734	0.0501322634518147
-7.00409030914307	-9.81598091125488	-10.4976110458374	-0.190535336732864	0.218246206641197	0.0498830638825893
-7.00116205215454	-9.82181549072266	-10.4989156723022	-0.190574795007706	0.218328610062599	0.049948051571846
-6.99862241744995	-9.80888175964355	-10.4881772994995	-0.190454453229904	0.218264937400818	0.0497710779309273
-7.00056886672974	-9.8108081817627	-10.5043516159058	-0.190489068627357	0.218232840299606	0.0495995059609413
-6.99824142456055	-9.81204414367676	-10.5088195800781	-0.190330058336258	0.218320772051811	0.0495544411242008
-6.99245119094849	-9.80635261535645	-10.4987211227417	-0.190308913588524	0.218312382698059	0.0494068004190922
-6.98779487609863	-9.80444812774658	-10.4995737075806	-0.190221980214119	0.218224719166756	0.049218513071537
-6.98724937438965	-9.81224155426025	-10.5048933029175	-0.190232798457146	0.218353673815727	0.0491122044622898
-6.98400735855103	-9.80799198150635	-10.4992790222168	-0.190053075551987	0.218336090445518	0.0490335449576378
-6.97930240631104	-9.80644416809082	-10.5050840377808	-0.189911082386971	0.218373715877533	0.0488351434469223
-6.97599267959595	-9.81261348724365	-10.505633354187	-0.189895540475845	0.21839502453804	0.0486957691609859
-6.97569179534912	-9.81287002563477	-10.5016765594482	-0.189849555492401	0.218491658568382	0.0486268997192383
-6.97581672668457	-9.81155490875244	-10.4895925521851	-0.189723864197731	0.21839402616024	0.0484840460121632
-6.96970319747925	-9.8142557144165	-10.5061511993408	-0.189611509442329	0.218467235565186	0.0483422875404358
-6.97206354141235	-9.81560611724854	-10.4964694976807	-0.189630016684532	0.218438759446144	0.0483313985168934
-6.96984052658081	-9.81160449981689	-10.4869890213013	-0.189487442374229	0.218354463577271	0.0482343956828117
-6.96646785736084	-9.81193065643311	-10.4965744018555	-0.189433962106705	0.218317955732346	0.0480011999607086
-6.96401405334473	-9.81209468841553	-10.4937162399292	-0.189338847994804	0.21834608912468	0.0479782111942768
-6.96641635894775	-9.81066226959229	-10.4780731201172	-0.189371049404144	0.21834497153759	0.0477986596524715
-6.96075010299683	-9.81323623657227	-10.4871730804443	-0.189280435442925	0.218163400888443	0.0476531498134136
-6.96121788024902	-9.81533527374268	-10.4845533370972	-0.189275175333023	0.218242779374123	0.0474810339510441
-6.9594521522522	-9.80957984924316	-10.4778423309326	-0.189211919903755	0.218223705887794	0.0473493561148643
-6.96080207824707	-9.81165790557861	-10.4903650283813	-0.189246207475662	0.218253090977669	0.0470150001347065
-6.95941162109375	-9.8197193145752	-10.4958276748657	-0.189383327960968	0.218295082449913	0.0468974560499191
-6.96037817001343	-9.81346988677979	-10.4986782073975	-0.189236909151077	0.218243330717087	0.0466860793530941
-6.96091175079346	-9.81263828277588	-10.5212697982788	-0.189440563321114	0.218238309025764	0.0464530624449253
-6.96786785125732	-9.81745529174805	-10.5281934738159	-0.189576968550682	0.218211650848389	0.0463264882564545
-6.97086668014526	-9.80950736999512	-10.5313091278076	-0.189631387591362	0.218230590224266	0.0460985265672207
-6.97096920013428	-9.80644130706787	-10.555061340332	-0.189779564738274	0.218135103583336	0.045878928154707
-6.9779634475708	-9.80614280700684	-10.5664386749268	-0.190009579062462	0.218101963400841	0.0457937084138393
-6.98390007019043	-9.7981424331665	-10.5636548995972	-0.190159037709236	0.2180045992136	0.0455841757357121
-6.98226881027222	-9.7922534942627	-10.5947713851929	-0.190280631184578	0.21795466542244	0.0453627966344357
-6.98904848098755	-9.78218364715576	-10.594916343689	-0.190582424402237	0.217899948358536	0.0452866367995739
-6.99054765701294	-9.77250194549561	-10.6024761199951	-0.190733283758163	0.217762410640717	0.0450944192707539
-6.99238538742065	-9.77069091796875	-10.6196613311768	-0.191012859344482	0.217684969305992	0.0448638387024403
-6.99546670913696	-9.76160144805908	-10.6267194747925	-0.191126883029938	0.217627584934235	0.0447196774184704
-6.99686574935913	-9.74992942810059	-10.6258592605591	-0.19138003885746	0.2175183147192	0.0445423200726509
-6.99838304519653	-9.74249362945557	-10.64577293396	-0.191600993275642	0.217370271682739	0.0443171299993992
-7.00178194046021	-9.73665809631348	-10.6499795913696	-0.191772669553757	0.217327430844307	0.0441368892788887
-6.99842548370361	-9.72716522216797	-10.655421257019	-0.191954180598259	0.217185631394386	0.0439589582383633
-7.0005578994751	-9.71516704559326	-10.6565237045288	-0.192081034183502	0.21708744764328	0.0436645522713661
-7.00352668762207	-9.71254634857178	-10.6691112518311	-0.192337304353714	0.217069536447525	0.043523795902729
-7.00786209106445	-9.70643615722656	-10.6721324920654	-0.19237357378006	0.21711191534996	0.043339416384697
-7.00606155395508	-9.69918632507324	-10.6800918579102	-0.192460477352142	0.216955363750458	0.0430477485060692
-7.00899219512939	-9.69638919830322	-10.6862335205078	-0.192560911178589	0.216965213418007	0.0428648591041565
-7.01881217956543	-9.69712829589844	-10.6758031845093	-0.192778289318085	0.216998100280762	0.0427205339074135
-7.01523494720459	-9.68912029266357	-10.6910362243652	-0.192650854587555	0.216789871454239	0.0424445159733295
-7.0139045715332	-9.68905258178711	-10.7078542709351	-0.192804500460625	0.216783702373505	0.0422510206699371
-7.0144305229187	-9.68300151824951	-10.7009868621826	-0.192905455827713	0.216662093997002	0.042124442756176
-7.0179238319397	-9.68213748931885	-10.7001914978027	-0.192921966314316	0.216634809970856	0.0418729223310947
-7.01300573348999	-9.68277931213379	-10.7127637863159	-0.19293475151062	0.216561362147331	0.0416184552013874
-7.02019500732422	-9.68643856048584	-10.7085294723511	-0.1930041462183	0.216625645756721	0.0415655337274075
-7.01857757568359	-9.68657875061035	-10.7051830291748	-0.193057894706726	0.21646586060524	0.0413365513086319
-7.0170464515686	-9.68644142150879	-10.7156543731689	-0.19292251765728	0.216535300016403	0.0411073043942451
-7.01800203323364	-9.6923303604126	-10.7139139175415	-0.192949786782265	0.216657504439354	0.0410002209246159
-7.02131748199463	-9.69345378875732	-10.7212076187134	-0.192924007773399	0.216516017913818	0.0407999232411385
-7.02594375610352	-9.70194435119629	-10.7300634384155	-0.192860156297684	0.216585844755173	0.0405962280929089
-7.02944135665894	-9.70424461364746	-10.7396783828735	-0.192902520298958	0.216647267341614	0.0404978357255459
-7.03248596191406	-9.70273208618164	-10.7458372116089	-0.192885249853134	0.21660216152668	0.0401993952691555
-7.03430795669556	-9.71198749542236	-10.7632446289063	-0.192947566509247	0.216626659035683	0.0401109158992767
-7.03403568267822	-9.71506023406982	-10.7720556259155	-0.192901775240898	0.216639533638954	0.0398984365165234
-7.03742837905884	-9.7118558883667	-10.7838525772095	-0.192914351820946	0.216646313667297	0.0397032089531422
-7.04061365127563	-9.71544170379639	-10.7991056442261	-0.19296096265316	0.216675326228142	0.0395296216011047
-7.0469765663147	-9.71707820892334	-10.7955331802368	-0.193096175789833	0.21675206720829	0.0394520461559296
-7.04633378982544	-9.71442031860352	-10.8098402023315	-0.192987829446793	0.216671764850616	0.0392639711499214
-7.04770374298096	-9.7171802520752	-10.8286867141724	-0.193100363016129	0.216663241386414	0.0391175709664822
-7.0503044128418	-9.71458053588867	-10.8344411849976	-0.193210676312447	0.216717064380646	0.0390616543591022
-7.05927467346191	-9.7100772857666	-10.8357763290405	-0.193365395069122	0.216634288430214	0.0388897731900215
-7.05512809753418	-9.70897579193115	-10.8559350967407	-0.193370893597603	0.216614276170731	0.0387418903410435
-7.06015157699585	-9.70394325256348	-10.8618564605713	-0.193433552980423	0.216763749718666	0.0387474447488785
-7.05867290496826	-9.6947546005249	-10.8625478744507	-0.193600058555603	0.216561213135719	0.0385979488492012
-7.06060409545898	-9.6909875869751	-10.8744354248047	-0.193549558520317	0.216599524021149	0.0383922681212425
-7.05785989761353	-9.68908405303955	-10.8808240890503	-0.193641111254692	0.216633826494217	0.0384062528610229
-7.05708503723145	-9.67769813537598	-10.8725318908691	-0.193710759282112	0.216579854488373	0.0383215770125389
-7.05862951278687	-9.6723108291626	-10.876540184021	-0.193732783198357	0.216562449932098	0.0382449068129063
-7.05790328979492	-9.6681661605835	-10.8875951766968	-0.193784445524216	0.216611042618752	0.0381524190306664
-7.05973863601685	-9.66370677947998	-10.8811922073364	-0.19382356107235	0.216627866029739	0.038152989000082
-7.05438089370728	-9.65299701690674	-10.8825616836548	-0.193737223744392	0.216534435749054	0.0380254425108433
-7.05207920074463	-9.65124797821045	-10.8822584152222	-0.193848133087158	0.216489210724831	0.037907250225544
-7.0529637336731	-9.64499664306641	-10.8757352828979	-0.193810701370239	0.216505885124207	0.0379202328622341
-7.0520486831665	-9.63805484771729	-10.8693609237671	-0.193835034966469	0.216496169567108	0.0378070697188377
-7.04309940338135	-9.63055515289307	-10.8754215240479	-0.19371609389782	0.216442555189133	0.0377046875655651
-7.04064989089966	-9.63302516937256	-10.8598556518555	-0.193713307380676	0.21647547185421	0.0376526825129986
-7.03841686248779	-9.62575912475586	-10.8514585494995	-0.193659752607346	0.216384589672089	0.037529643625021
-7.03507280349731	-9.61971092224121	-10.8583669662476	-0.193522348999977	0.216354429721832	0.037359245121479
-7.02910041809082	-9.62454414367676	-10.8505964279175	-0.193500652909279	0.216371074318886	0.037253599613905
-7.03214550018311	-9.62268257141113	-10.8460311889648	-0.193437978625298	0.216387271881104	0.0371756665408611
-7.02591133117676	-9.62171936035156	-10.8519811630249	-0.193382069468498	0.216274932026863	0.0368313975632191
-7.02349042892456	-9.62324333190918	-10.8542003631592	-0.193219214677811	0.216364189982414	0.0367020815610886
-7.0243091583252	-9.62455177307129	-10.8404521942139	-0.193248927593231	0.216385096311569	0.0365243144333363
-7.02110433578491	-9.62710762023926	-10.8452005386353	-0.193106606602669	0.216271594166756	0.0362638123333454
-7.02224063873291	-9.63318920135498	-10.8528079986572	-0.193042993545532	0.216322302818298	0.0361065827310085
-7.01747846603394	-9.63283348083496	-10.8514375686646	-0.192930847406387	0.216256827116013	0.0359779819846153
-7.01413822174072	-9.63383388519287	-10.8599977493286	-0.192936778068542	0.216255202889442	0.0356540195643902
-7.01525211334229	-9.64336490631104	-10.8682508468628	-0.192864611744881	0.216278567910194	0.035456009209156
-7.01474237442017	-9.64846229553223	-10.8682355880737	-0.192817777395248	0.216282933950424	0.0352619327604771
-7.01147985458374	-9.65160942077637	-10.8710193634033	-0.192831307649612	0.21625092625618	0.0350789688527584
-7.0090479850769	-9.65399074554443	-10.8936595916748	-0.192779883742332	0.216259375214577	0.0347939729690552
-7.00829458236694	-9.66212177276611	-10.900936126709	-0.192880794405937	0.216289088129997	0.0346129760146141
-7.01249313354492	-9.66280174255371	-10.9105577468872	-0.192844048142433	0.216290056705475	0.0344165526330471
-7.01067209243774	-9.66297340393066	-10.9235210418701	-0.192953437566757	0.216164618730545	0.0341054312884808
-7.00673389434814	-9.66408157348633	-10.9479293823242	-0.192959502339363	0.216235935688019	0.033934447914362
-7.01378393173218	-9.6690731048584	-10.9445486068726	-0.193149492144585	0.216278299689293	0.0337866879999638
-7.00787305831909	-9.66574287414551	-10.9693212509155	-0.193264856934547	0.216082751750946	0.0335432849824429
-7.01033401489258	-9.66413974761963	-10.9812164306641	-0.19337472319603	0.216064259409904	0.0333644449710846
-7.01001596450806	-9.66254615783691	-11.0012578964233	-0.193469882011414	0.215990349650383	0.0332206562161446
-7.00895595550537	-9.65658092498779	-11.0010643005371	-0.193721488118172	0.215928986668587	0.0331369042396545
-7.00578546524048	-9.65060997009277	-11.0138683319092	-0.193770080804825	0.215829402208328	0.0329221487045288
-7.00985383987427	-9.65022754669189	-11.027400970459	-0.19406832754612	0.215805247426033	0.0328076295554638
-7.00557899475098	-9.64208221435547	-11.0378274917603	-0.194178000092506	0.215763255953789	0.0327766463160515
-7.00725793838501	-9.63277053833008	-11.0413494110107	-0.194297581911087	0.215648129582405	0.0325736403465271
-7.00532484054565	-9.6242504119873	-11.0556554794312	-0.194489255547523	0.215505629777908	0.0324563570320606
-7.00465774536133	-9.62392520904541	-11.0612716674805	-0.194713965058327	0.215570211410522	0.032434206455946
-7.00756072998047	-9.61378479003906	-11.0635147094727	-0.194903835654259	0.215443328022957	0.0323494039475918
-7.00359916687012	-9.60357284545898	-11.0720176696777	-0.19503952562809	0.215366393327713	0.032157763838768
-7.00385475158691	-9.60205841064453	-11.0824565887451	-0.195222765207291	0.215276539325714	0.0321003869175911
-7.0038366317749	-9.59361362457275	-11.0795764923096	-0.195366233587265	0.215272545814514	0.0320280157029629
-7.00362682342529	-9.58754920959473	-11.0876512527466	-0.195537880063057	0.215209782123566	0.0318824052810669
-7.0024299621582	-9.58481311798096	-11.0961513519287	-0.195639133453369	0.215089157223701	0.0317565277218819
-7.00303602218628	-9.58317947387695	-11.097846031189	-0.195831432938576	0.215040564537048	0.031661830842495
-7.00689172744751	-9.57701396942139	-11.096474647522	-0.195851191878319	0.215017214417458	0.0315945073962212
-7.00261926651001	-9.57699966430664	-11.1002435684204	-0.19608137011528	0.214809626340866	0.0314098410308361
-6.99949884414673	-9.5741548538208	-11.1176729202271	-0.196092486381531	0.214796826243401	0.0312275271862745
-7.00272560119629	-9.57164287567139	-11.1085500717163	-0.196303710341454	0.214840859174728	0.0311852358281612
-6.99880743026733	-9.56684112548828	-11.1090650558472	-0.196318611502647	0.214690163731575	0.0310677736997604
-7.00351762771606	-9.56605529785156	-11.114312171936	-0.196370825171471	0.21465864777565	0.0309065617620945
-7.00186347961426	-9.56767749786377	-11.1227359771729	-0.196392938494682	0.214648559689522	0.0308233723044395
-7.00314617156982	-9.56664848327637	-11.1144952774048	-0.196454599499702	0.214623898267746	0.0307029653340578
-6.99966716766357	-9.55951499938965	-11.1239223480225	-0.196405649185181	0.214569374918938	0.0305319558829069
-6.99925518035889	-9.56688404083252	-11.1281223297119	-0.196532309055328	0.214585199952126	0.0304070897400379
-6.9975266456604	-9.56741714477539	-11.1202096939087	-0.196417227387428	0.214516788721085	0.0303346198052168
-6.99825572967529	-9.56435775756836	-11.1142845153809	-0.196414142847061	0.214562818408012	0.0301420409232378
-6.99107265472412	-9.56450366973877	-11.1184244155884	-0.196263328194618	0.214463904500008	0.0299355313181877
-6.98663949966431	-9.56892776489258	-11.1153087615967	-0.19627220928669	0.214499250054359	0.0298368576914072
-6.98461866378784	-9.56857776641846	-11.1039400100708	-0.196192488074303	0.214484035968781	0.0297736395150423
-6.9849534034729	-9.57209968566895	-11.0948190689087	-0.196054711937904	0.214513152837753	0.0295764859765768
-6.97662878036499	-9.57323360443115	-11.1022109985352	-0.195885539054871	0.214417308568954	0.0293468087911606
-6.97336912155151	-9.57810401916504	-11.0886383056641	-0.195741161704063	0.214520171284676	0.0293037630617619
-6.97258758544922	-9.57761478424072	-11.0686130523682	-0.195586964488029	0.214449927210808	0.0291960686445236
-6.96886444091797	-9.58309841156006	-11.0710916519165	-0.195483043789864	0.214461505413055	0.0289586298167706
-6.96585178375244	-9.59427547454834	-11.0549154281616	-0.195293128490448	0.214469790458679	0.0288979951292276
-6.96022844314575	-9.5947322845459	-11.0341100692749	-0.195101156830788	0.214466229081154	0.0287844389677048
-6.96142768859863	-9.59911823272705	-11.0271062850952	-0.194932967424393	0.214373126626015	0.0286228079348803
-6.96094703674316	-9.60890769958496	-11.0174608230591	-0.194683581590652	0.214482232928276	0.0284902788698673
-6.95875692367554	-9.6165189743042	-11.0015087127686	-0.194614261388779	0.214470013976097	0.0283816549926996
-6.95721769332886	-9.62233543395996	-10.9947490692139	-0.19434480369091	0.2143524736166	0.0282784998416901
-6.95746469497681	-9.62273693084717	-10.9873657226563	-0.194164946675301	0.214346498250961	0.0281394608318806
-6.95703554153442	-9.63022804260254	-10.9808158874512	-0.193915173411369	0.21442061662674	0.0279627609997988
-6.9569034576416	-9.64084529876709	-10.9746685028076	-0.193882793188095	0.214397683739662	0.0277941506356001
-6.95893621444702	-9.64644622802734	-10.9653911590576	-0.193757742643356	0.214380577206612	0.0276736058294773
-6.95820713043213	-9.65104103088379	-10.9570436477661	-0.193643033504486	0.214262679219246	0.027545440942049
-6.96113061904907	-9.6552677154541	-10.9593305587769	-0.193480879068375	0.214306756854057	0.0272690672427416
-6.96011781692505	-9.66483974456787	-10.9646987915039	-0.193472996354103	0.214259833097458	0.0271433759480715
-6.96252107620239	-9.66836547851563	-10.9556074142456	-0.193366885185242	0.214259952306747	0.0270531959831715
-6.96514081954956	-9.66808700561523	-10.9532413482666	-0.193382129073143	0.214063659310341	0.026884974911809
-6.96734428405762	-9.67448043823242	-10.9564075469971	-0.193323165178299	0.214103773236275	0.026669142767787
-6.964674949646	-9.67473220825195	-10.9581003189087	-0.193325459957123	0.213964894413948	0.0265577435493469
-6.96765422821045	-9.67685699462891	-10.9565782546997	-0.193376004695892	0.213983476161957	0.0264781974256039
-6.96832990646362	-9.67411136627197	-10.95250415802	-0.193458274006844	0.213823169469833	0.0263123139739037
-6.9729061126709	-9.6776819229126	-10.9703521728516	-0.193466499447823	0.213723734021187	0.0261481404304504
-6.97527408599854	-9.68152523040771	-10.9697704315186	-0.193685084581375	0.213697463274002	0.0260438956320286
-6.97890710830688	-9.67393589019775	-10.9703397750854	-0.193650931119919	0.213525518774986	0.0258769281208515
-6.97823476791382	-9.67450428009033	-10.976188659668	-0.193822339177132	0.213434860110283	0.0257146656513214
-6.98480844497681	-9.67508316040039	-10.9896793365479	-0.193914771080017	0.213441506028175	0.0255604423582554
-6.98980140686035	-9.67848110198975	-10.9895076751709	-0.194095194339752	0.213316768407822	0.0254880785942078
-7.00003862380981	-9.67399787902832	-10.9982767105103	-0.194164499640465	0.213372692465782	0.0253836456686258
-7.00071048736572	-9.67121124267578	-11.0061111450195	-0.194309681653976	0.213143616914749	0.0252442825585604
-7.0036506652832	-9.66761684417725	-11.0179300308228	-0.194487243890762	0.213099166750908	0.0251061208546162
-7.00984716415405	-9.66611862182617	-11.0223550796509	-0.194774299860001	0.213010162115097	0.0250991974025965
-7.01261901855469	-9.65810298919678	-11.0235939025879	-0.194925025105476	0.212962031364441	0.0249512884765863
-7.0165958404541	-9.65226364135742	-11.0324792861938	-0.195137307047844	0.212708294391632	0.0247893054038286
-7.0172233581543	-9.64975357055664	-11.0400552749634	-0.195263847708702	0.212658032774925	0.0246699564158916
-7.01983070373535	-9.64776802062988	-11.0404262542725	-0.195533066987991	0.212632656097412	0.0245328657329082
-7.01943588256836	-9.64080142974854	-11.0433931350708	-0.195629462599754	0.21256223320961	0.0244317557662725
-7.0224609375	-9.63609790802002	-11.0514869689941	-0.195825651288033	0.212464943528175	0.024202823638916
-7.02417087554932	-9.6348991394043	-11.0544548034668	-0.195947632193565	0.212567284703255	0.0241235848516226
-7.02482604980469	-9.6338062286377	-11.0510454177856	-0.196118995547295	0.212559551000595	0.0240049120038748
-7.02223491668701	-9.62406635284424	-11.0524368286133	-0.196189343929291	0.212489455938339	0.0238756909966469
-7.02249956130981	-9.61957836151123	-11.0588655471802	-0.196391209959984	0.212537035346031	0.0237821210175753
-7.02158641815186	-9.61563014984131	-11.0587472915649	-0.196448683738708	0.212414741516113	0.023750014603138
-7.02428817749023	-9.61451244354248	-11.0446109771729	-0.196689248085022	0.212496802210808	0.0237415637820959
-7.02230501174927	-9.6043701171875	-11.0485210418701	-0.196719869971275	0.212409555912018	0.0236795917153358
-7.02111005783081	-9.6002082824707	-11.0479164123535	-0.196868851780891	0.212405920028687	0.0236203670501709
-7.01855564117432	-9.5953483581543	-11.0508136749268	-0.19692251086235	0.212354466319084	0.0235954765230417
-7.01680898666382	-9.59435272216797	-11.0374488830566	-0.19707690179348	0.212382882833481	0.0235982239246368
-7.01593351364136	-9.58862209320068	-11.0249347686768	-0.197088897228241	0.212371110916138	0.0235963184386492
-7.01376342773438	-9.58612155914307	-11.0237941741943	-0.19713693857193	0.212264850735664	0.0235215425491333
-7.01269149780273	-9.58290195465088	-11.0204153060913	-0.197126731276512	0.212370157241821	0.0235361624509096
-7.00939512252808	-9.5814733505249	-11.0130348205566	-0.197242364287376	0.212393388152122	0.0235948693007231
-7.00722980499268	-9.57676315307617	-10.9968852996826	-0.197205811738968	0.212418362498283	0.0236177202314138
-7.0007586479187	-9.57283878326416	-10.989725112915	-0.197213038802147	0.212217226624489	0.0236782226711512
-6.99989461898804	-9.56900215148926	-10.9871168136597	-0.197150975465775	0.21232134103775	0.0236292313784361
-6.99657011032104	-9.57318496704102	-10.9736967086792	-0.197172075510025	0.212333038449287	0.0237160678952932
-6.99136400222778	-9.57120513916016	-10.956955909729	-0.197087690234184	0.212333753705025	0.0237297862768173
-6.98419857025146	-9.56930828094482	-10.9469337463379	-0.197034448385239	0.212212130427361	0.0236935839056969
-6.97980070114136	-9.56917667388916	-10.937029838562	-0.196853935718536	0.21236327290535	0.023725351318717
-6.9722318649292	-9.57442474365234	-10.9279842376709	-0.196845710277557	0.212304443120956	0.0237943641841412
-6.97318315505981	-9.57560539245605	-10.9112462997437	-0.196711868047714	0.212401136755943	0.0238864161074162
-6.96820116043091	-9.57767868041992	-10.8964509963989	-0.196582049131393	0.212328061461449	0.0238665193319321
-6.96525907516479	-9.58160781860352	-10.8933382034302	-0.196463108062744	0.212489634752274	0.0238253995776176
-6.95695161819458	-9.58709621429443	-10.8903198242188	-0.196228206157684	0.212456688284874	0.0238531585782766
-6.95734357833862	-9.59170532226563	-10.8738384246826	-0.196105152368546	0.212599113583565	0.0238538794219494
-6.95295810699463	-9.59226989746094	-10.8658685684204	-0.195991575717926	0.212600067257881	0.0238462164998055
-6.94956827163696	-9.59668827056885	-10.866114616394	-0.195872411131859	0.212668597698212	0.0236956067383289
-6.94480800628662	-9.60278415679932	-10.8621044158936	-0.195622012019157	0.212688446044922	0.0236164890229702
-6.94399070739746	-9.60969066619873	-10.8530759811401	-0.195496737957001	0.212846785783768	0.0236262995749712
-6.94154167175293	-9.61234569549561	-10.8492393493652	-0.195311784744263	0.212864622473717	0.0235572550445795
-6.94247579574585	-9.61988639831543	-10.8359622955322	-0.195185616612434	0.212915554642677	0.0235299430787563
-6.94100093841553	-9.62530040740967	-10.8418035507202	-0.194905236363411	0.212905049324036	0.0234420262277126
-6.9432110786438	-9.6328182220459	-10.8408670425415	-0.194808855652809	0.212999582290649	0.0234280396252871
-6.94664764404297	-9.64226627349854	-10.8363275527954	-0.194740816950798	0.213030740618706	0.023337559774518
-6.95016193389893	-9.64818000793457	-10.8294706344604	-0.194592252373695	0.213085889816284	0.0233164690434933
-6.94967842102051	-9.65274333953857	-10.8359184265137	-0.194339960813522	0.213045567274094	0.0232428498566151
-6.95450878143311	-9.66467761993408	-10.8432998657227	-0.194333136081696	0.213140770792961	0.0232681967318058
-6.95961856842041	-9.67016792297363	-10.8380947113037	-0.194140687584877	0.21311317384243	0.0233259852975607
-6.96749782562256	-9.68079948425293	-10.8362007141113	-0.194068148732185	0.213210240006447	0.0232701096683741
-6.96818208694458	-9.68459510803223	-10.8382377624512	-0.193917065858841	0.213094666600227	0.0232412219047546
-6.97329807281494	-9.69455337524414	-10.8436260223389	-0.193869054317474	0.213165134191513	0.0232070032507181
-6.97713327407837	-9.70388412475586	-10.8462772369385	-0.193723350763321	0.213228240609169	0.0232272390276194
-6.98148488998413	-9.70836162567139	-10.8402862548828	-0.193697690963745	0.21322600543499	0.0231353957206011
-6.98376846313477	-9.71230983734131	-10.8438634872437	-0.193520054221153	0.213179081678391	0.0230609718710184
-6.98961305618286	-9.72103977203369	-10.8450689315796	-0.193513885140419	0.213173225522041	0.0229407660663128
-6.99449682235718	-9.72663688659668	-10.8530492782593	-0.193458393216133	0.213263049721718	0.0227812509983778
-6.99533462524414	-9.73683834075928	-10.8508577346802	-0.193520367145538	0.213341817259789	0.0227868836373091
-6.99894380569458	-9.7334041595459	-10.8493156433105	-0.193302497267723	0.213307499885559	0.0226429328322411
-6.99865961074829	-9.7373571395874	-10.8430919647217	-0.193315073847771	0.213261529803276	0.0226045213639736
-7.00371551513672	-9.73837280273438	-10.8536491394043	-0.193324998021126	0.213250562548637	0.0224707555025816
-7.00507259368896	-9.73960018157959	-10.8474349975586	-0.193374186754227	0.213240876793861	0.0224131215363741
-7.01039981842041	-9.73889541625977	-10.8442831039429	-0.193289026618004	0.213258013129234	0.0223744921386242
-7.00983285903931	-9.73504447937012	-10.8431043624878	-0.193380653858185	0.213136225938797	0.0223068557679653
-7.01204586029053	-9.73547840118408	-10.8504476547241	-0.193404227495193	0.213177531957626	0.0221993699669838
-7.01215696334839	-9.73341655731201	-10.8497657775879	-0.193334743380547	0.213093817234039	0.0221473574638367
-7.01199674606323	-9.73160743713379	-10.8403663635254	-0.193408101797104	0.213144317269325	0.0221058782190084
-7.01657867431641	-9.72511672973633	-10.8359184265137	-0.193488836288452	0.213021099567413	0.0220734737813473
-7.01770496368408	-9.72381496429443	-10.8353586196899	-0.193607270717621	0.213033527135849	0.0219305902719498
-7.01670694351196	-9.72153472900391	-10.8383588790894	-0.193552613258362	0.212966069579124	0.0218461882323027
-7.01906633377075	-9.72037601470947	-10.8340644836426	-0.193649291992188	0.212953150272369	0.0217840876430273
-7.01944875717163	-9.7132453918457	-10.8245210647583	-0.193717285990715	0.212962180376053	0.0217658262699842
-7.02239227294922	-9.71223831176758	-10.828013420105	-0.193765342235565	0.212888389825821	0.0216688588261604
-7.01926231384277	-9.70886516571045	-10.8194646835327	-0.193742409348488	0.212819844484329	0.0215987209230661
-7.02313137054443	-9.71004199981689	-10.818169593811	-0.193881928920746	0.212922275066376	0.0216085538268089
-7.02247905731201	-9.70426464080811	-10.8041772842407	-0.19388647377491	0.212782874703407	0.0216118544340134
-7.02454996109009	-9.7023983001709	-10.7988290786743	-0.19391256570816	0.212833255529404	0.0215896982699633
-7.01905012130737	-9.69643497467041	-10.7914381027222	-0.193827569484711	0.212767705321312	0.0215541031211615
-7.02066421508789	-9.69622802734375	-10.7849721908569	-0.193890273571014	0.212804049253464	0.0215293671935797
-7.01978540420532	-9.69328880310059	-10.7741184234619	-0.193835005164146	0.212813705205917	0.0215710159391165
-7.02002477645874	-9.69125938415527	-10.758975982666	-0.193799331784248	0.212775677442551	0.0215875394642353
-7.02150630950928	-9.68923473358154	-10.745831489563	-0.193693667650223	0.212810307741165	0.0215713046491146
-7.01971626281738	-9.68903255462646	-10.7428379058838	-0.193654119968414	0.212750017642975	0.0214585941284895
-7.01837778091431	-9.69332981109619	-10.7431259155273	-0.193524271249771	0.212924093008041	0.0214182250201702
-7.02162885665894	-9.69652462005615	-10.7281198501587	-0.193431332707405	0.21299846470356	0.0214121006429195
-7.02189207077026	-9.70406055450439	-10.7178430557251	-0.193385392427444	0.213095545768738	0.0213273968547583
-7.02085733413696	-9.70473194122314	-10.7054834365845	-0.193346634507179	0.213032349944115	0.0213261395692825
-7.02452945709229	-9.71158981323242	-10.7070331573486	-0.193219944834709	0.213228479027748	0.0212052520364523
-7.02602529525757	-9.72128582000732	-10.7004480361938	-0.193140953779221	0.213229328393936	0.021238885819912
-7.02819728851318	-9.73109531402588	-10.6939096450806	-0.193070158362389	0.21340000629425	0.0211960319429636
-7.0277271270752	-9.73506259918213	-10.6816701889038	-0.192979142069817	0.21340012550354	0.0212429519742727
-7.03119325637817	-9.73844432830811	-10.6792850494385	-0.192947685718536	0.213421583175659	0.0212014745920897
-7.02821969985962	-9.74380302429199	-10.6785182952881	-0.192918285727501	0.213460832834244	0.0211027525365353
-7.03255987167358	-9.74821949005127	-10.6720027923584	-0.192864760756493	0.213520169258118	0.02109838090837
-7.03340005874634	-9.75020217895508	-10.6668281555176	-0.192838832736015	0.213544920086861	0.021105607971549
-7.03669595718384	-9.75164318084717	-10.6619901657104	-0.192835688591003	0.213534712791443	0.0211580190807581
-7.0357403755188	-9.75024223327637	-10.6504898071289	-0.1928401440382	0.213435053825378	0.0211575087159872
-7.03795337677002	-9.74873638153076	-10.6463956832886	-0.192854955792427	0.213392645120621	0.0211727228015661
-7.03791666030884	-9.74944400787354	-10.6406602859497	-0.19283527135849	0.213453635573387	0.021135188639164
-7.03383922576904	-9.74926280975342	-10.6282091140747	-0.192871853709221	0.213365837931633	0.021205373108387
-7.03319263458252	-9.74767208099365	-10.6149492263794	-0.192805796861649	0.213421881198883	0.0212671533226967
-7.03233671188354	-9.74113655090332	-10.6012086868286	-0.192769855260849	0.213304817676544	0.0212780926376581
-7.02842950820923	-9.73898410797119	-10.5969953536987	-0.192762851715088	0.213301822543144	0.0213043745607138
-7.02731370925903	-9.73557281494141	-10.5839719772339	-0.192756831645966	0.213292270898819	0.0213478952646255
-7.02367734909058	-9.73567962646484	-10.5628929138184	-0.192597627639771	0.213314414024353	0.0214105639606714
-7.01901769638062	-9.72838592529297	-10.5506553649902	-0.19247655570507	0.213236063718796	0.0215240735560656
-7.01568412780762	-9.72640037536621	-10.5407962799072	-0.192345887422562	0.213279217481613	0.0215140860527754
-7.01117897033691	-9.73048782348633	-10.5269899368286	-0.192290470004082	0.213280946016312	0.0216332878917456
-7.00948667526245	-9.72652721405029	-10.4999380111694	-0.192129597067833	0.213316395878792	0.0217176377773285
-7.00531768798828	-9.72195911407471	-10.4838848114014	-0.19190488755703	0.213305413722992	0.0218201540410519
-6.9988899230957	-9.72352886199951	-10.4680109024048	-0.191737145185471	0.213362872600555	0.0218384340405464
-6.99086618423462	-9.7286376953125	-10.4495964050293	-0.191613301634789	0.213416948914528	0.0219427794218063
-6.99032020568848	-9.73031997680664	-10.4296836853027	-0.191357299685478	0.213487148284912	0.0221022423356771
-6.98749780654907	-9.73488426208496	-10.4044637680054	-0.191206783056259	0.213483914732933	0.0221523903310299
-6.98275184631348	-9.73956203460693	-10.3904399871826	-0.191021636128426	0.213545352220535	0.0221794433891773
-6.98033571243286	-9.74812889099121	-10.3849439620972	-0.190770909190178	0.213580086827278	0.0221995078027248
-6.98465776443481	-9.75858497619629	-10.3791923522949	-0.190654069185257	0.213818266987801	0.0222010537981987
-6.98363065719604	-9.76692962646484	-10.3720903396606	-0.190447494387627	0.213916569948196	0.0222556479275227
-6.98830938339233	-9.77612113952637	-10.3683910369873	-0.19036877155304	0.214005053043365	0.0221654698252678
-6.99073171615601	-9.78328609466553	-10.3674335479736	-0.190251499414444	0.214059188961983	0.0221905373036861
-7.0009651184082	-9.79241752624512	-10.3729076385498	-0.190285548567772	0.214190647006035	0.0221491903066635
-7.0074291229248	-9.79867839813232	-10.3765096664429	-0.190234884619713	0.214315667748451	0.0222041551023722
-7.01646327972412	-9.80538463592529	-10.3769416809082	-0.190343603491783	0.21437956392765	0.0222650598734617
-7.02224159240723	-9.80495929718018	-10.3824825286865	-0.190235272049904	0.214459180831909	0.0222873296588659
-7.02914142608643	-9.80549240112305	-10.396728515625	-0.190348029136658	0.214446768164635	0.0221983548253775
-7.02928400039673	-9.80179977416992	-10.4107503890991	-0.19038850069046	0.21452409029007	0.0222877822816372
-7.03980875015259	-9.79801177978516	-10.4110717773438	-0.190601289272308	0.214622184634209	0.0223215352743864
-7.04280614852905	-9.78958034515381	-10.4206342697144	-0.190697401762009	0.214590832591057	0.0222276467829943
-7.04528760910034	-9.77889537811279	-10.42746925354	-0.190942317247391	0.214514717459679	0.0222026295959949
-7.04511070251465	-9.77202415466309	-10.4459848403931	-0.191112294793129	0.214472442865372	0.0220985449850559
-7.04475402832031	-9.76569175720215	-10.4620018005371	-0.191315442323685	0.214455619454384	0.0220778118818998
-7.04302835464478	-9.75256156921387	-10.4664173126221	-0.191541075706482	0.21450562775135	0.0220108609646559
-7.04140186309814	-9.73880004882813	-10.4776792526245	-0.191773951053619	0.214397072792053	0.0219687186181545
-7.03868007659912	-9.72411823272705	-10.4875793457031	-0.192028179764748	0.214381814002991	0.0218148548156023
-7.03306198120117	-9.71393871307373	-10.4988574981689	-0.192242681980133	0.214254826307297	0.0217711590230465
-7.03067064285278	-9.70174980163574	-10.5167112350464	-0.192510470747948	0.214344203472137	0.0216951556503773
-7.02128791809082	-9.69119262695313	-10.5237283706665	-0.192749246954918	0.214241579174995	0.0216631721705198
-7.02066564559937	-9.67970752716064	-10.5311489105225	-0.192956387996674	0.214329853653908	0.0215602312237024
-7.0112247467041	-9.67042827606201	-10.5417957305908	-0.192989185452461	0.214255511760712	0.0214809309691191
-7.00780200958252	-9.66175174713135	-10.5579423904419	-0.19319349527359	0.214252024888992	0.0214225873351097
-7.00014877319336	-9.6556224822998	-10.5637836456299	-0.193243935704231	0.21431989967823	0.0213248487561941
-6.99436330795288	-9.65086555480957	-10.5725421905518	-0.193263664841652	0.214342892169952	0.0212794933468103
-6.99058628082275	-9.64805316925049	-10.5681982040405	-0.193350896239281	0.214416861534119	0.0213422533124685
-6.98565578460693	-9.64374160766602	-10.5732164382935	-0.19339981675148	0.214433938264847	0.0213439408689737
-6.98141670227051	-9.64187335968018	-10.5864953994751	-0.193374335765839	0.214515790343285	0.0212411340326071
-6.97495603561401	-9.64348220825195	-10.5897197723389	-0.193383261561394	0.214568138122559	0.021263774484396
-6.97137260437012	-9.64654922485352	-10.5907592773438	-0.193329647183418	0.214751794934273	0.0212935954332352
-6.96785449981689	-9.64477634429932	-10.5834312438965	-0.193211674690247	0.214732185006142	0.0213133003562689
-6.96417474746704	-9.6486988067627	-10.583288192749	-0.193154186010361	0.21490840613842	0.0212559904903173
-6.95954751968384	-9.65238571166992	-10.5838975906372	-0.193045809864998	0.214910641312599	0.0211849678307772
-6.95873212814331	-9.65972805023193	-10.5839738845825	-0.19305108487606	0.215086311101913	0.0211721919476986
-6.95475101470947	-9.66475200653076	-10.5787305831909	-0.192897900938988	0.215128228068352	0.0211580377072096
-6.95730113983154	-9.66835975646973	-10.5638732910156	-0.192848086357117	0.215333834290504	0.0211608652025461
-6.95258760452271	-9.67163562774658	-10.5670909881592	-0.192658081650734	0.215344458818436	0.0211168322712183
-6.95210695266724	-9.6792049407959	-10.5582714080811	-0.192578285932541	0.215394079685211	0.0211014281958342
-6.95354318618774	-9.68327140808105	-10.5597648620605	-0.192463427782059	0.215501591563225	0.0210940092802048
-6.95882844924927	-9.68883991241455	-10.5521211624146	-0.192395120859146	0.215668722987175	0.021104896441102
-6.9595742225647	-9.69161319732666	-10.5462265014648	-0.192245930433273	0.215716898441315	0.0210774186998606
-6.96173906326294	-9.69699954986572	-10.5379076004028	-0.192213967442513	0.215694785118103	0.0209825374186039
-6.96394443511963	-9.70163536071777	-10.5418071746826	-0.192074686288834	0.215807095170021	0.0209326669573784
-6.96685934066772	-9.70782852172852	-10.5376377105713	-0.191995546221733	0.215958461165428	0.020928580313921
-6.96794509887695	-9.70824432373047	-10.5281658172607	-0.191888108849525	0.215949863195419	0.0208620987832546
-6.97194004058838	-9.71130657196045	-10.5335969924927	-0.191821321845055	0.215957000851631	0.0207539033144712
-6.97559928894043	-9.71363067626953	-10.5306835174561	-0.191674575209618	0.216018289327621	0.0207081567496061
-6.97909879684448	-9.72045612335205	-10.5272808074951	-0.1917355209589	0.216101288795471	0.0206728056073189
-6.98589563369751	-9.72342109680176	-10.525975227356	-0.191619172692299	0.216287508606911	0.0206268206238747
-6.98671007156372	-9.72221279144287	-10.5242052078247	-0.191532805562019	0.216226503252983	0.0205787215381861
-6.99337911605835	-9.72410106658936	-10.5221872329712	-0.191452890634537	0.216261610388756	0.0204313639551401
-6.99686431884766	-9.72876262664795	-10.5231866836548	-0.191400989890099	0.216312602162361	0.0204104799777269
-7.0027003288269	-9.73301982879639	-10.5232172012329	-0.191416010260582	0.216391354799271	0.0204113144427538
-7.008629322052	-9.73050117492676	-10.5082426071167	-0.191326662898064	0.216419517993927	0.0204366184771061
-7.01790618896484	-9.7349853515625	-10.5049419403076	-0.191295996308327	0.216475278139114	0.0203572977334261
-7.01880025863647	-9.73784351348877	-10.5135011672974	-0.191292852163315	0.216451853513718	0.0203122850507498
-7.02797698974609	-9.73844623565674	-10.509485244751	-0.191228032112122	0.216519147157669	0.0203692782670259
-7.03412008285522	-9.73552131652832	-10.5115509033203	-0.191239669919014	0.216537937521935	0.0203917250037193
-7.04054641723633	-9.73589134216309	-10.5013313293457	-0.191300168633461	0.216579467058182	0.0203972514718771
-7.04256916046143	-9.73239040374756	-10.5079431533813	-0.191201105713844	0.216577559709549	0.0203378293663263
-7.04864549636841	-9.73637771606445	-10.5032329559326	-0.191205725073814	0.216711595654488	0.02036471106112
-7.05477905273438	-9.73164081573486	-10.5057964324951	-0.191170915961266	0.216736242175102	0.0203871726989746
-7.05896902084351	-9.73333930969238	-10.501579284668	-0.191203221678734	0.216820254921913	0.0204046778380871
-7.06065607070923	-9.72626304626465	-10.499306678772	-0.191085040569305	0.216815605759621	0.020332295447588
-7.06353759765625	-9.72740936279297	-10.5103425979614	-0.191185429692268	0.216915860772133	0.0202714391052723
-7.06420707702637	-9.72563934326172	-10.5053720474243	-0.191227495670319	0.216950699687004	0.0202952567487955
-7.06650876998901	-9.72814846038818	-10.5080604553223	-0.191302269697189	0.217062279582024	0.0202405396848917
-7.06914234161377	-9.72337245941162	-10.5076665878296	-0.191220328211784	0.217142626643181	0.0202971547842026
-7.06912708282471	-9.72510623931885	-10.5120134353638	-0.191254317760468	0.217086181044579	0.0202025882899761
-7.06801843643188	-9.72251892089844	-10.5091075897217	-0.191198647022247	0.217165544629097	0.0202076565474272
-7.06626796722412	-9.7216215133667	-10.5125970840454	-0.191213026642799	0.217169493436813	0.0201760996133089
-7.06864404678345	-9.72436809539795	-10.5107269287109	-0.191187858581543	0.217296242713928	0.0202353876084089
-7.06969738006592	-9.72081565856934	-10.5044450759888	-0.191157937049866	0.217270597815514	0.0203604493290186
-7.07140827178955	-9.72023963928223	-10.4970178604126	-0.191139608621597	0.217318713665009	0.0203062854707241
-7.06836318969727	-9.71831321716309	-10.5013837814331	-0.191038712859154	0.217338219285011	0.0203641653060913
-7.06788682937622	-9.72025299072266	-10.4883661270142	-0.191071003675461	0.217405050992966	0.0204536616802216
-7.06771802902222	-9.72090244293213	-10.4880542755127	-0.191001161932945	0.217463225126266	0.0205645002424717
-7.06709766387939	-9.72142696380615	-10.4694395065308	-0.190925180912018	0.21747861802578	0.0206140913069248
-7.0620641708374	-9.71757698059082	-10.4696092605591	-0.190798953175545	0.217432260513306	0.0206829179078341
-7.06029844284058	-9.71592998504639	-10.4663753509521	-0.190772369503975	0.21747487783432	0.0207567438483238
-7.05580520629883	-9.71634864807129	-10.4567975997925	-0.190658062696457	0.217546090483665	0.0208286363631487
-7.05941200256348	-9.7220983505249	-10.4395732879639	-0.190669655799866	0.217627048492432	0.0209439266473055
-7.05588483810425	-9.71967029571533	-10.4252843856812	-0.190447345376015	0.21770977973938	0.0211221408098936
-7.05085611343384	-9.71658039093018	-10.4285888671875	-0.190328568220139	0.217732101678848	0.0212229285389185
-7.05029630661011	-9.72082901000977	-10.4191541671753	-0.190136224031448	0.217868834733963	0.0212978906929493
-7.04221296310425	-9.72343349456787	-10.4073657989502	-0.189995095133781	0.217911332845688	0.0214579328894615
-7.04102659225464	-9.72441673278809	-10.3916511535645	-0.189833894371986	0.21809196472168	0.0216189324855804
-7.03445959091187	-9.72693252563477	-10.3872480392456	-0.189671367406845	0.218212515115738	0.0216781962662935
-7.02947854995728	-9.72803974151611	-10.3746376037598	-0.189437001943588	0.218344256281853	0.0216786190867424
-7.0230073928833	-9.73293018341064	-10.3757667541504	-0.18922284245491	0.21843495965004	0.0217666663229465
-7.0169153213501	-9.74126625061035	-10.3686971664429	-0.18902862071991	0.218655973672867	0.0218244455754757
-7.01315975189209	-9.74149703979492	-10.3591136932373	-0.188816025853157	0.218854948878288	0.0219438467174768
-7.00755739212036	-9.75111675262451	-10.3564929962158	-0.188665255904198	0.219079747796059	0.0219843667000532
-7.00034475326538	-9.7515811920166	-10.3651828765869	-0.188369959592819	0.219182103872299	0.0219704881310463
-6.99953556060791	-9.76256561279297	-10.3693037033081	-0.188285008072853	0.219348803162575	0.0219844486564398
-6.99420213699341	-9.76932334899902	-10.3728713989258	-0.18818199634552	0.219537168741226	0.0220461133867502
-6.99661111831665	-9.77966022491455	-10.3679389953613	-0.188174694776535	0.219707980751991	0.0220355000346899
-6.99159717559814	-9.78323364257813	-10.3779668807983	-0.187992930412292	0.219797566533089	0.0220027584582567
-6.98990345001221	-9.78508377075195	-10.3916101455688	-0.188083603978157	0.219866544008255	0.0219623353332281
-6.98940181732178	-9.78685665130615	-10.4002246856689	-0.188072323799133	0.219992235302925	0.0220589060336351
-6.99387311935425	-9.78533172607422	-10.3989782333374	-0.188271746039391	0.22003772854805	0.0221988912671804
-6.99266672134399	-9.78057670593262	-10.4031677246094	-0.188382878899574	0.220026850700378	0.0222758762538433
-6.99422264099121	-9.77371311187744	-10.4032411575317	-0.188578605651855	0.219967737793922	0.0223421063274145
-6.99600124359131	-9.76814842224121	-10.4112281799316	-0.188763067126274	0.21992352604866	0.0223940201103687
-6.9942479133606	-9.76023578643799	-10.4099025726318	-0.189014956355095	0.219869568943977	0.0225640758872032
-6.99274730682373	-9.74654197692871	-10.4118156433105	-0.189220771193504	0.219858422875404	0.0226442385464907
-6.99576377868652	-9.73130130767822	-10.4134941101074	-0.189552247524261	0.219647407531738	0.0226544849574566
-6.99362897872925	-9.71743106842041	-10.4199886322021	-0.189778909087181	0.219606056809425	0.0226626880466938
-6.98993396759033	-9.70640754699707	-10.4252223968506	-0.19014385342598	0.219594419002533	0.0227020010352135
-6.98940849304199	-9.69389724731445	-10.4251899719238	-0.190383434295654	0.219583734869957	0.0227465592324734
-6.9869589805603	-9.6752462387085	-10.4340381622314	-0.190665885806084	0.219503134489059	0.0227926783263683
-6.98210430145264	-9.6627368927002	-10.4388837814331	-0.190935209393501	0.219454720616341	0.0227348599582911
-6.97562885284424	-9.65004825592041	-10.4469919204712	-0.191177234053612	0.219453617930412	0.0226657837629318
-6.97536993026733	-9.63822746276855	-10.4515991210938	-0.191472351551056	0.21946519613266	0.0227095484733582
-6.97108316421509	-9.6239652633667	-10.4508066177368	-0.191682606935501	0.219444677233696	0.0227663666009903
-6.96931648254395	-9.61453723907471	-10.4552297592163	-0.191922187805176	0.219551846385002	0.0227947812527418
-6.96227550506592	-9.6006383895874	-10.457986831665	-0.192093327641487	0.219538137316704	0.0228013712912798
-6.95935535430908	-9.59274864196777	-10.4546384811401	-0.192274302244186	0.219506844878197	0.0227645598351955
-6.95588636398315	-9.58166313171387	-10.463189125061	-0.192398682236671	0.219653055071831	0.022856954485178
-6.95019865036011	-9.57600402832031	-10.460111618042	-0.19262607395649	0.219631209969521	0.0229143537580967
-6.94895696640015	-9.567458152771	-10.4561328887939	-0.192689821124077	0.219643950462341	0.0229328330606222
-6.9406304359436	-9.56066131591797	-10.4562835693359	-0.192826867103577	0.21970009803772	0.0230688489973545
-6.94074058532715	-9.55476665496826	-10.4470252990723	-0.192941471934319	0.219774052500725	0.0231067128479481
-6.93601942062378	-9.54731559753418	-10.4465379714966	-0.192933544516563	0.219810545444489	0.0231407079845667
-6.9352445602417	-9.54624080657959	-10.4463720321655	-0.193065211176872	0.219857648015022	0.0232012514024973
-6.93169164657593	-9.54399394989014	-10.4371519088745	-0.192999511957169	0.219917461276054	0.023324016481638
-6.93066596984863	-9.54208087921143	-10.4267501831055	-0.193075746297836	0.220060616731644	0.0233931802213192
-6.924560546875	-9.53766059875488	-10.4238061904907	-0.192901819944382	0.220063671469688	0.0234306566417217
-6.91915416717529	-9.54040908813477	-10.4229402542114	-0.192888736724854	0.220081433653831	0.0234660468995571
-6.91826057434082	-9.54009914398193	-10.418007850647	-0.192806214094162	0.220261082053185	0.0235201567411423
-6.9192967414856	-9.54202747344971	-10.405029296875	-0.192764714360237	0.220345079898834	0.0236101411283016
-6.91485357284546	-9.54254531860352	-10.3996391296387	-0.192596107721329	0.220386490225792	0.0236242357641459
-6.91440486907959	-9.54427814483643	-10.3935203552246	-0.192448362708092	0.22051876783371	0.0236190035939217
-6.91224145889282	-9.55120754241943	-10.3955850601196	-0.192250713706017	0.220645755529404	0.0235522445291281
-6.91181993484497	-9.56124973297119	-10.3946256637573	-0.192102402448654	0.220797419548035	0.023577556014061
-6.91305923461914	-9.5695161819458	-10.3881568908691	-0.191965281963348	0.220935434103012	0.0235609542578459
-6.91466808319092	-9.57507705688477	-10.3915929794312	-0.191818952560425	0.221048057079315	0.0235390122979879
-6.92053318023682	-9.58080101013184	-10.3948469161987	-0.191635638475418	0.221200481057167	0.0234608352184296
-6.92346048355103	-9.59271621704102	-10.3939590454102	-0.191401258111	0.221279367804527	0.0234367121011019
-6.93051052093506	-9.60544586181641	-10.3969974517822	-0.19138303399086	0.221447840332985	0.0234748162329197
-6.93712520599365	-9.61133861541748	-10.3971252441406	-0.191216319799423	0.221391007304192	0.0235078688710928
-6.94389772415161	-9.61708068847656	-10.3967542648315	-0.191083714365959	0.221532702445984	0.0235484540462494
-6.94586801528931	-9.62646293640137	-10.4024658203125	-0.190920248627663	0.221518605947495	0.0235620010644197
-6.95532178878784	-9.6356897354126	-10.4109086990356	-0.19091385602951	0.221501544117928	0.0235985033214092
-6.9633469581604	-9.64145374298096	-10.4069023132324	-0.190770655870438	0.221512675285339	0.023648589849472
-6.97119951248169	-9.6482048034668	-10.4036588668823	-0.190718322992325	0.221528679132462	0.0236978456377983
-6.98109483718872	-9.65346908569336	-10.4042510986328	-0.190604373812675	0.221509024500847	0.0238062515854836
-6.98338222503662	-9.66017246246338	-10.4090814590454	-0.190593212842941	0.22137676179409	0.0237847585231066
-6.98999118804932	-9.66270732879639	-10.41135597229	-0.190491437911987	0.221434757113457	0.0238011479377747
-6.99675273895264	-9.66817951202393	-10.4108324050903	-0.190514490008354	0.221424624323845	0.0238830875605345
-7.00014638900757	-9.6724796295166	-10.4052267074585	-0.190322324633598	0.22139099240303	0.0239558164030313
-7.00370836257935	-9.67363452911377	-10.4020767211914	-0.1903166025877	0.221295863389969	0.0240398310124874
-7.00951623916626	-9.6784200668335	-10.4062852859497	-0.190272867679596	0.221261024475098	0.0240000933408737
-7.01512622833252	-9.68483543395996	-10.4095411300659	-0.190206870436668	0.221190795302391	0.0240364391356707
-7.01641798019409	-9.68992519378662	-10.4094247817993	-0.190182581543922	0.221254825592041	0.0240513253957033
-7.02075052261353	-9.69274234771729	-10.408486366272	-0.190069735050201	0.221154108643532	0.0241218097507954
-7.02772903442383	-9.69402408599854	-10.4071855545044	-0.189973339438438	0.221196293830872	0.0241013374179602
-7.02848768234253	-9.69871425628662	-10.4097518920898	-0.189851328730583	0.221103653311729	0.0241240710020065
-7.03647613525391	-9.70431995391846	-10.407130241394	-0.18977752327919	0.221167594194412	0.024212883785367
-7.03683567047119	-9.70815181732178	-10.4161319732666	-0.189629852771759	0.221129924058914	0.0242491774260998
-7.04261684417725	-9.71480369567871	-10.407657623291	-0.189654022455215	0.221152320504189	0.0243464875966311
-7.04894161224365	-9.71926879882813	-10.4019660949707	-0.189520075917244	0.221204534173012	0.0244004856795073
-7.05159568786621	-9.71823215484619	-10.4013967514038	-0.189353764057159	0.221132799983025	0.0244519039988518
-7.05346965789795	-9.72305583953857	-10.4042320251465	-0.189218118786812	0.221168532967567	0.0244079288095236
-7.05325555801392	-9.73218631744385	-10.4019899368286	-0.189172640442848	0.221183657646179	0.0245638564229012
-7.05530786514282	-9.73251247406006	-10.3990182876587	-0.189033210277557	0.221216708421707	0.0246080160140991
-7.05485725402832	-9.73236656188965	-10.3926010131836	-0.188934624195099	0.221212580800056	0.0246827267110348
-7.05469226837158	-9.73288059234619	-10.3892660140991	-0.188788324594498	0.221251428127289	0.0247027538716793
-7.05349540710449	-9.73231792449951	-10.3883361816406	-0.188635796308517	0.221186995506287	0.0247245896607637
-7.05651473999023	-9.73894691467285	-10.3783483505249	-0.188473343849182	0.22135879099369	0.0248013716191053
-7.05235576629639	-9.73852920532227	-10.3744668960571	-0.188286885619164	0.22136352956295	0.0248334296047688
-7.05253028869629	-9.74169063568115	-10.3617658615112	-0.188182309269905	0.221428453922272	0.0249113850295544
-7.0467848777771	-9.74033832550049	-10.3544073104858	-0.187888294458389	0.22146600484848	0.0249166525900364
-7.04479694366455	-9.73878192901611	-10.3440828323364	-0.187741443514824	0.221572279930115	0.0249187741428614
-7.03920650482178	-9.74008560180664	-10.3373756408691	-0.187513098120689	0.221601456403732	0.025003595277667
-7.03413724899292	-9.74302291870117	-10.3290615081787	-0.187327474355698	0.221709638834	0.0251058395951986
-7.03590965270996	-9.74689292907715	-10.3163690567017	-0.187091708183289	0.221801966428757	0.0252347122877836
-7.03369474411011	-9.75019264221191	-10.3149242401123	-0.186942860484123	0.221808314323425	0.0252726934850216
-7.03210687637329	-9.75519847869873	-10.3079986572266	-0.186865568161011	0.222004160284996	0.0253071840852499
-7.0333890914917	-9.76346778869629	-10.3165979385376	-0.186672627925873	0.222040355205536	0.0252711568027735
-7.03562259674072	-9.77370738983154	-10.3161487579346	-0.186598122119904	0.222303256392479	0.0253029111772776
-7.03534364700317	-9.77588176727295	-10.3132028579712	-0.186516925692558	0.222443073987961	0.0252711717039347
-7.03481864929199	-9.78163528442383	-10.312686920166	-0.186558350920677	0.222490474581718	0.0252304393798113
-7.03707122802734	-9.78021430969238	-10.3270635604858	-0.186431646347046	0.22254553437233	0.0251014437526464
-7.04151725769043	-9.78224754333496	-10.3393354415894	-0.18659371137619	0.222577661275864	0.0250170268118382
-7.0388650894165	-9.78480529785156	-10.3392896652222	-0.186646208167076	0.222657293081284	0.0249987356364727
-7.04162788391113	-9.78298091888428	-10.3467178344727	-0.186815470457077	0.222688898444176	0.0249226782470942
-7.04169988632202	-9.7723388671875	-10.3578433990479	-0.186888381838799	0.22264438867569	0.0248560886830091
-7.03834676742554	-9.76978588104248	-10.364688873291	-0.18715326488018	0.222549229860306	0.024762537330389
-7.03471803665161	-9.76017570495605	-10.3768119812012	-0.187377437949181	0.222561717033386	0.0246668066829443
-7.03485155105591	-9.75393581390381	-10.3842010498047	-0.187662988901138	0.222499087452888	0.024646945297718
-7.0334210395813	-9.73983097076416	-10.3901109695435	-0.187906086444855	0.222377866506577	0.0246073231101036
-7.03072643280029	-9.7260570526123	-10.3955640792847	-0.188236683607101	0.222202524542809	0.0245452988892794
-7.02847290039063	-9.7120943069458	-10.403133392334	-0.188488572835922	0.222161456942558	0.0243638455867767
-7.02139902114868	-9.70419406890869	-10.4131202697754	-0.188871741294861	0.22207099199295	0.0243583861738443
-7.01805734634399	-9.68618488311768	-10.4161672592163	-0.189131617546082	0.221983879804611	0.0242720432579517
-7.01295900344849	-9.67184925079346	-10.4258852005005	-0.189530000090599	0.221767291426659	0.0242156274616718
-7.01108169555664	-9.65708827972412	-10.4368114471436	-0.189752116799355	0.221701383590698	0.0241188779473305
-7.00617551803589	-9.64632129669189	-10.4439239501953	-0.190158620476723	0.221568584442139	0.024023499339819
-7.00522136688232	-9.63443183898926	-10.4499492645264	-0.19046376645565	0.221611171960831	0.0239574089646339
-7.00025081634521	-9.61821556091309	-10.4556970596313	-0.190702870488167	0.221487581729889	0.02394731156528
-6.99918651580811	-9.60608768463135	-10.4583110809326	-0.191018179059029	0.221421912312508	0.0238868426531553
-6.99279117584229	-9.5963306427002	-10.4656667709351	-0.191146865487099	0.221236765384674	0.0237967036664486
-6.99441480636597	-9.59126758575439	-10.4756555557251	-0.191447570919991	0.221287161111832	0.0238601509481668
-6.98908996582031	-9.57892799377441	-10.4747171401978	-0.191607490181923	0.22120313346386	0.0238923579454422
-6.98538637161255	-9.56925201416016	-10.4644937515259	-0.191824600100517	0.221156567335129	0.0238893460482359
-6.98467969894409	-9.56148052215576	-10.4648666381836	-0.191836819052696	0.221073284745216	0.0238827727735043
-6.98169660568237	-9.5570182800293	-10.4706554412842	-0.19204805791378	0.220972821116447	0.0238386336714029
-6.97688770294189	-9.55223560333252	-10.4705648422241	-0.192054390907288	0.220953106880188	0.0238588750362396
-6.97518253326416	-9.55049896240234	-10.4674825668335	-0.192108705639839	0.220881789922714	0.0239437203854322
-6.97335338592529	-9.54573059082031	-10.4589567184448	-0.192138880491257	0.220952719449997	0.0239759907126427
-6.96828365325928	-9.53903675079346	-10.4472970962524	-0.1921157091856	0.2208481580019	0.0240708272904158
-6.96431732177734	-9.53831195831299	-10.4435014724731	-0.19211420416832	0.220919251441956	0.0240703616291285
-6.96091556549072	-9.53752422332764	-10.43958568573	-0.191992104053497	0.220867231488228	0.0240919217467308
-6.96141052246094	-9.53837776184082	-10.4347295761108	-0.19187468290329	0.220880791544914	0.024101372808218
-6.95865058898926	-9.54152488708496	-10.4259443283081	-0.19173800945282	0.220975175499916	0.0241777673363686
-6.95780515670776	-9.54402160644531	-10.4163084030151	-0.191621109843254	0.221025019884109	0.0242325812578201
-6.95672607421875	-9.54586315155029	-10.4089708328247	-0.191351741552353	0.221119821071625	0.024268664419651
-6.95249128341675	-9.55448055267334	-10.41184425354	-0.191147550940514	0.221108719706535	0.0242630932480097
-6.9520411491394	-9.56079483032227	-10.4141120910645	-0.190948873758316	0.221243739128113	0.024192601442337
-6.95150470733643	-9.57299518585205	-10.4149856567383	-0.190690949559212	0.221418723464012	0.0241646021604538
-6.95758628845215	-9.58806324005127	-10.4131546020508	-0.190448433160782	0.221553206443787	0.0241271667182446
-6.95993518829346	-9.59729480743408	-10.4194116592407	-0.190130367875099	0.221768200397491	0.0241155792027712
-6.96471405029297	-9.61121559143066	-10.4178352355957	-0.189968183636665	0.221931248903275	0.0240184254944324
-6.96752309799194	-9.62240695953369	-10.4314002990723	-0.189657002687454	0.222052648663521	0.0239574052393436
-6.97241544723511	-9.63964939117432	-10.4371929168701	-0.189463436603546	0.222202867269516	0.0239305589348078
-6.97753190994263	-9.64912700653076	-10.4442224502563	-0.189221262931824	0.222360700368881	0.0239072050899267
-6.98165512084961	-9.66123104095459	-10.4387140274048	-0.189082130789757	0.222475081682205	0.0238984096795321
-6.98737096786499	-9.66811370849609	-10.448842048645	-0.188779577612877	0.222605407238007	0.0238683372735977
-6.99052906036377	-9.67014789581299	-10.4526453018188	-0.18866366147995	0.222595304250717	0.0239244159311056
-6.99191665649414	-9.67578125	-10.4578151702881	-0.188517704606056	0.222682118415833	0.0238883756101131
-6.99897289276123	-9.68528270721436	-10.4523544311523	-0.188481122255325	0.222753033041954	0.0239513702690601
-7.00199890136719	-9.68440818786621	-10.4565124511719	-0.188331604003906	0.222765028476715	0.0239576566964388
-7.00224924087524	-9.68188381195068	-10.4502210617065	-0.188253238797188	0.222686007618904	0.0239536520093679
-7.005934715271	-9.68257331848145	-10.4594964981079	-0.188143283128738	0.222775056958199	0.0239048209041357
-7.00376510620117	-9.68493556976318	-10.4615564346313	-0.188034951686859	0.222717389464378	0.0238725487142801
-7.00638055801392	-9.68498706817627	-10.4617614746094	-0.188003599643707	0.222724571824074	0.0238696057349443
-7.00786590576172	-9.68235492706299	-10.4535341262817	-0.187948510050774	0.222631961107254	0.0238495618104935
-7.01093816757202	-9.68129253387451	-10.4551343917847	-0.187886565923691	0.222608864307404	0.0237944908440113
-7.01158094406128	-9.67998218536377	-10.4619598388672	-0.187782004475594	0.222622841596603	0.0237201321870089
-7.01430320739746	-9.68162727355957	-10.4599580764771	-0.187811195850372	0.222623124718666	0.0237077586352825
-7.01433801651001	-9.67985057830811	-10.4601631164551	-0.18770058453083	0.222541406750679	0.0236569587141275
-7.01561212539673	-9.68532657623291	-10.4555597305298	-0.187755301594734	0.222621724009514	0.0236055254936218
-7.01889944076538	-9.6831636428833	-10.4614038467407	-0.187607869505882	0.222537681460381	0.0234887860715389
-7.02345752716064	-9.68469047546387	-10.4677085876465	-0.187724024057388	0.222524210810661	0.0234289932996035
-7.02760314941406	-9.68621730804443	-10.4633722305298	-0.187678515911102	0.222513630986214	0.0234405733644962
-7.03107452392578	-9.68907070159912	-10.4536228179932	-0.187738418579102	0.222497642040253	0.0234211161732674
-7.03125810623169	-9.68593597412109	-10.4590091705322	-0.187653794884682	0.222391039133072	0.0233349185436964
-7.03008413314819	-9.68752193450928	-10.4607248306274	-0.187656804919243	0.222370222210884	0.0233235247433186
-7.0332612991333	-9.68570327758789	-10.467022895813	-0.187760248780251	0.222277209162712	0.0233530625700951
-7.03876209259033	-9.68550491333008	-10.4553213119507	-0.187799140810966	0.222257733345032	0.0233892165124416
-7.03805875778198	-9.68419742584229	-10.4480657577515	-0.187818840146065	0.222130760550499	0.0234059747308493
-7.04054880142212	-9.67980289459229	-10.446216583252	-0.18783575296402	0.22202005982399	0.0233826637268066
-7.04076433181763	-9.67759704589844	-10.4512519836426	-0.187796324491501	0.222021788358688	0.0233478900045156
-7.04210519790649	-9.67894268035889	-10.4427518844604	-0.187802717089653	0.222030580043793	0.0234310124069452
-7.04076337814331	-9.67610645294189	-10.4347524642944	-0.18772979080677	0.221998393535614	0.0234379600733519
-7.03648138046265	-9.67087459564209	-10.4330110549927	-0.187699019908905	0.221853598952293	0.0234543811529875
-7.04022884368896	-9.66849613189697	-10.427152633667	-0.18766063451767	0.221858575940132	0.0233658850193024
-7.03583812713623	-9.66939163208008	-10.4215040206909	-0.187600061297417	0.221779108047485	0.0233534257858992
-7.03650856018066	-9.66994953155518	-10.4196300506592	-0.187492802739143	0.221759468317032	0.0233723483979702
-7.03371047973633	-9.66888618469238	-10.4056406021118	-0.187364012002945	0.221839055418968	0.0233907662332058
-7.03022718429565	-9.66604614257813	-10.3926553726196	-0.18724712729454	0.221838995814323	0.0233275834470987
-7.02451372146606	-9.66581153869629	-10.3913373947144	-0.187019571661949	0.221734568476677	0.0232502948492765
-7.02202033996582	-9.6727409362793	-10.3853406906128	-0.186937466263771	0.221817910671234	0.0232297014445066
-7.01951169967651	-9.67353057861328	-10.3747253417969	-0.18670879304409	0.221822068095207	0.0231668632477522
-7.02005624771118	-9.68332958221436	-10.3624515533447	-0.186613976955414	0.221940904855728	0.0231321919709444
-7.01929569244385	-9.68491077423096	-10.3567991256714	-0.186389148235321	0.221940279006958	0.0230035968124866
-7.0163836479187	-9.69391345977783	-10.3549489974976	-0.18626444041729	0.221943333745003	0.0227631609886885
-7.01760292053223	-9.70381259918213	-10.358494758606	-0.18614336848259	0.22209295630455	0.0225740745663643
-7.02064800262451	-9.71333885192871	-10.3598299026489	-0.186043113470078	0.222177609801292	0.0224219840019941
-7.02078533172607	-9.71856784820557	-10.3598709106445	-0.18595527112484	0.222309082746506	0.0221835318952799
-7.02197933197021	-9.72586441040039	-10.361515045166	-0.185967892408371	0.222216203808784	0.021955918520689
-7.02422666549683	-9.73096466064453	-10.3732929229736	-0.185974851250648	0.222198531031609	0.0216779764741659
-7.03019618988037	-9.73834037780762	-10.3875560760498	-0.186053350567818	0.222261428833008	0.0215018857270479
-7.03272104263306	-9.74109077453613	-10.3939723968506	-0.18612502515316	0.222176924347878	0.0214003790169954
-7.03634977340698	-9.73589515686035	-10.3958234786987	-0.18623223900795	0.222064763307571	0.0212663058191538
-7.04179811477661	-9.73464488983154	-10.403787612915	-0.186363026499748	0.221933737397194	0.0211151260882616
-7.04147005081177	-9.73185634613037	-10.4131088256836	-0.186518847942352	0.221843525767326	0.0209679026156664
-7.04284954071045	-9.72570896148682	-10.4148607254028	-0.186697363853455	0.221695512533188	0.0209043081849813
-7.04481554031372	-9.71855545043945	-10.4140033721924	-0.186894237995148	0.221530988812447	0.0208746064454317
-7.04989242553711	-9.71086692810059	-10.4076528549194	-0.187135949730873	0.221313878893852	0.0207377709448338
-7.045250415802	-9.69886207580566	-10.4076509475708	-0.187251910567284	0.2210883051157	0.0205711089074612
-7.04400253295898	-9.69307136535645	-10.4096260070801	-0.187479555606842	0.220955803990364	0.0204904191195965
-7.04307460784912	-9.68067359924316	-10.4209012985229	-0.187582969665527	0.220826640725136	0.0203324165195227
-7.04096364974976	-9.6751823425293	-10.4125051498413	-0.187833920121193	0.220716595649719	0.0203193761408329
-7.03958463668823	-9.6610279083252	-10.4043531417847	-0.187887847423553	0.220512241125107	0.0202018190175295
-7.03653717041016	-9.65310764312744	-10.4052143096924	-0.188074424862862	0.220357060432434	0.0200667418539524
-7.03742265701294	-9.6478271484375	-10.4086971282959	-0.188140079379082	0.220251694321632	0.0198841672390699
-7.03138542175293	-9.64179420471191	-10.4048089981079	-0.188319981098175	0.220107436180115	0.0197906140238047
-7.03239822387695	-9.64183807373047	-10.3999071121216	-0.188369110226631	0.220116749405861	0.0197289679199457
-7.03195667266846	-9.63209056854248	-10.3914442062378	-0.188389018177986	0.21997082233429	0.0196323227137327
-7.03337335586548	-9.63132286071777	-10.3954496383667	-0.188431158661842	0.220003619790077	0.0194711126387119
-7.02847862243652	-9.62815093994141	-10.3987274169922	-0.188474014401436	0.219882518053055	0.0193325635045767
-7.02812719345093	-9.63031005859375	-10.3929414749146	-0.188575014472008	0.219876050949097	0.0192456357181072
-7.02746677398682	-9.62830543518066	-10.3847503662109	-0.188478991389275	0.219838008284569	0.0192303154617548
-7.0309853553772	-9.63035011291504	-10.3803853988647	-0.18856218457222	0.219841629266739	0.0191739816218615
-7.02788734436035	-9.62897205352783	-10.3796052932739	-0.188467904925346	0.219776228070259	0.0190700553357601
-7.02882957458496	-9.63343334197998	-10.3744773864746	-0.188513621687889	0.219733536243439	0.0189662557095289
-7.0270791053772	-9.63510608673096	-10.3717403411865	-0.188399136066437	0.219826847314835	0.0189914125949144
-7.02986478805542	-9.6374340057373	-10.355447769165	-0.188483521342278	0.219824552536011	0.0190666615962982
-7.02821779251099	-9.63658142089844	-10.3531274795532	-0.188326418399811	0.219685047864914	0.0190283916890621
-7.03104543685913	-9.64145565032959	-10.3457584381104	-0.188336968421936	0.219701990485191	0.018993403762579
-7.03151273727417	-9.64452266693115	-10.3372621536255	-0.188155695796013	0.219753608107567	0.0190135333687067
-7.03145027160645	-9.64944934844971	-10.3306579589844	-0.188164576888084	0.219827011227608	0.0190769527107477
-7.03104782104492	-9.6495943069458	-10.3190641403198	-0.187991321086884	0.219737827777863	0.0190727654844522
-7.03187227249146	-9.65579986572266	-10.3204469680786	-0.187945663928986	0.219776123762131	0.0190937146544456
-7.03490924835205	-9.65784168243408	-10.3119583129883	-0.18780979514122	0.21982716023922	0.0190624259412289
-7.0362401008606	-9.6634464263916	-10.3105773925781	-0.187775701284409	0.219828322529793	0.019068730995059
-7.03919410705566	-9.67184352874756	-10.2982273101807	-0.18764440715313	0.21997706592083	0.0191093292087317
-7.04153490066528	-9.6751184463501	-10.2956838607788	-0.187612488865852	0.219925612211227	0.0190487708896399
-7.04204988479614	-9.68327713012695	-10.3003530502319	-0.187522813677788	0.219939187169075	0.0190183091908693
-7.041090965271	-9.69094848632813	-10.2995071411133	-0.187422186136246	0.219952404499054	0.0189800020307302
-7.0459418296814	-9.7010498046875	-10.3004140853882	-0.187338665127754	0.220041304826736	0.0189574398100376
-7.05002307891846	-9.70519542694092	-10.2989864349365	-0.187322854995728	0.220064207911491	0.0189772564917803
-7.05090665817261	-9.71016502380371	-10.3009405136108	-0.187341332435608	0.220083102583885	0.0188589729368687
-7.05375099182129	-9.71363258361816	-10.3033866882324	-0.187188073992729	0.220038861036301	0.0188172981142998
-7.05919551849365	-9.7193775177002	-10.3072185516357	-0.187231689691544	0.22000689804554	0.0188372526317835
-7.06214332580566	-9.72284507751465	-10.3193407058716	-0.187212735414505	0.220033720135689	0.018823279067874
-7.06273174285889	-9.72362804412842	-10.3120012283325	-0.187283888459206	0.220014020800591	0.0188105255365372
-7.07025814056396	-9.72562599182129	-10.3198852539063	-0.18727020919323	0.220001772046089	0.0187373925000429
-7.07022953033447	-9.71871852874756	-10.327054977417	-0.187295824289322	0.219924867153168	0.0187402293086052
-7.07271814346313	-9.71873474121094	-10.3389539718628	-0.187385812401772	0.219886019825935	0.0187228228896856
-7.07376003265381	-9.71468448638916	-10.3452224731445	-0.187448054552078	0.21979609131813	0.0186868906021118
-7.07652997970581	-9.71535682678223	-10.3446311950684	-0.187514245510101	0.219802215695381	0.0187308378517628
-7.08009958267212	-9.70817756652832	-10.3502779006958	-0.187509074807167	0.219705209136009	0.0187435243278742
-7.08267498016357	-9.70790863037109	-10.3502073287964	-0.187625378370285	0.219675332307816	0.0187005344778299
-7.07911777496338	-9.70283031463623	-10.3595867156982	-0.187637910246849	0.219539076089859	0.0186776164919138
-7.08242654800415	-9.70071697235107	-10.3660926818848	-0.187609508633614	0.219499424099922	0.018626881763339
-7.08268356323242	-9.69927883148193	-10.3680429458618	-0.187619715929031	0.219480365514755	0.0186194721609354
-7.08251476287842	-9.69680309295654	-10.3658533096313	-0.187722474336624	0.219520509243011	0.0186219699680805
-7.07924509048462	-9.69249248504639	-10.3694219589233	-0.187611699104309	0.219398528337479	0.0185251086950302
-7.07905960083008	-9.6948938369751	-10.3721780776978	-0.187640368938446	0.219406262040138	0.0184920262545347
-7.07922458648682	-9.6932201385498	-10.3757085800171	-0.187625467777252	0.219420075416565	0.0184370204806328
-7.07874298095703	-9.69641876220703	-10.3781623840332	-0.18765577673912	0.219501808285713	0.0184554904699326
-7.07559585571289	-9.69132709503174	-10.3732538223267	-0.187489748001099	0.219453126192093	0.0183309111744165
-7.06974792480469	-9.69285106658936	-10.3720054626465	-0.18752533197403	0.21946194767952	0.018320307135582
-7.07140779495239	-9.69020652770996	-10.3670301437378	-0.187434419989586	0.219473496079445	0.0182731859385967
-7.06532335281372	-9.68988800048828	-10.3673028945923	-0.187313884496689	0.219465732574463	0.0182099435478449
-7.06730270385742	-9.69107818603516	-10.3592672348022	-0.187331944704056	0.219516038894653	0.0182473957538605
-7.06276750564575	-9.69135189056396	-10.3494939804077	-0.187180355191231	0.219472318887711	0.0181782525032759
-7.06273889541626	-9.6900577545166	-10.3375911712646	-0.187152400612831	0.219479262828827	0.0181512292474508
-7.0592885017395	-9.68755340576172	-10.3314914703369	-0.186960816383362	0.219469279050827	0.0181036535650492
-7.05381917953491	-9.69106960296631	-10.3191738128662	-0.186870113015175	0.219488725066185	0.0181025099009275
-7.05373096466064	-9.68892574310303	-10.3138046264648	-0.186764314770699	0.219482749700546	0.0180521067231894
-7.05056762695313	-9.68956089019775	-10.2922306060791	-0.186779007315636	0.219493433833122	0.01803844794631
-7.04765176773071	-9.68759346008301	-10.2788143157959	-0.186572313308716	0.219555646181107	0.0180099457502365
-7.04645109176636	-9.68999099731445	-10.2768688201904	-0.186528697609901	0.219515413045883	0.0178703516721725
-7.04706430435181	-9.69286346435547	-10.2657155990601	-0.186439141631126	0.219595223665237	0.0177254509180784
-7.04574203491211	-9.69833946228027	-10.2636547088623	-0.186421632766724	0.219591736793518	0.0176129583269358
-7.05175065994263	-9.7072868347168	-10.262243270874	-0.186408594250679	0.219748616218567	0.0175090208649635
-7.05470371246338	-9.7061710357666	-10.2616338729858	-0.186353698372841	0.219768077135086	0.0173305571079254
-7.05809688568115	-9.71122455596924	-10.2582244873047	-0.186387315392494	0.219823554158211	0.0171785019338131
-7.05745887756348	-9.71447277069092	-10.2606630325317	-0.186318472027779	0.219833195209503	0.0169486198574305
-7.06332015991211	-9.72222328186035	-10.2679605484009	-0.18649597465992	0.219818294048309	0.0168081745505333
-7.06698322296143	-9.71863460540771	-10.2695140838623	-0.18660631775856	0.219797179102898	0.0167001765221357
-7.07523012161255	-9.71995449066162	-10.2671499252319	-0.186830803751945	0.219907566905022	0.0165997724980116
-7.07622289657593	-9.71379470825195	-10.267068862915	-0.186952009797096	0.219791740179062	0.0165027342736721
-7.07974815368652	-9.70980644226074	-10.2727012634277	-0.187132477760315	0.21962870657444	0.0163646023720503
-7.08190679550171	-9.70636177062988	-10.2721538543701	-0.187143698334694	0.21964056789875	0.0163038726896048
-7.08265399932861	-9.70283985137939	-10.2709665298462	-0.187398061156273	0.219550386071205	0.0162776913493872
-7.08536291122437	-9.69330024719238	-10.2661609649658	-0.187552556395531	0.219520270824432	0.0161894392222166
-7.08345508575439	-9.68287658691406	-10.2640733718872	-0.187806278467178	0.219324946403503	0.0161686688661575
-7.08514881134033	-9.67515563964844	-10.2698192596436	-0.187915936112404	0.219249308109283	0.0160484109073877
-7.08247756958008	-9.67094993591309	-10.2584915161133	-0.188110649585724	0.21917387843132	0.0160065367817879
-7.08040237426758	-9.66027164459229	-10.2537422180176	-0.188282132148743	0.219111979007721	0.0159341245889664
-7.07646369934082	-9.64890193939209	-10.2497606277466	-0.188376739621162	0.218943372368813	0.0158588066697121
-7.07551860809326	-9.64077854156494	-10.2459602355957	-0.188452452421188	0.218908593058586	0.0157270133495331
-7.06860256195068	-9.63417053222656	-10.2481479644775	-0.188550591468811	0.218813121318817	0.0156335365027189
-7.06718969345093	-9.62666606903076	-10.2447204589844	-0.188654109835625	0.218773230910301	0.0155214900150895
-7.06320381164551	-9.62134075164795	-10.2425918579102	-0.188746109604836	0.218707650899887	0.015407083556056
-7.06431770324707	-9.61993408203125	-10.2411918640137	-0.188814774155617	0.218684375286102	0.0152935227379203
-7.06349182128906	-9.61488628387451	-10.2406215667725	-0.188839986920357	0.218617141246796	0.0151384389027953
-7.06250047683716	-9.61772727966309	-10.2436599731445	-0.188923180103302	0.218545541167259	0.0150276925414801
-7.06138563156128	-9.61724090576172	-10.2468233108521	-0.188918992877007	0.218580737709999	0.0149115165695548
-7.06278514862061	-9.62346363067627	-10.2452125549316	-0.188965037465096	0.218605995178223	0.0148639045655727
-7.06266927719116	-9.62089538574219	-10.2448272705078	-0.188906565308571	0.218648687005043	0.0147286606952548
-7.06623792648315	-9.62218379974365	-10.2470779418945	-0.189021378755569	0.218574017286301	0.0146873043850064
-7.07085037231445	-9.62420272827148	-10.2467842102051	-0.188909083604813	0.218578025698662	0.0145764639601111
-7.07084894180298	-9.62975120544434	-10.2536706924438	-0.189030170440674	0.218497410416603	0.0145667884498835
-7.07308769226074	-9.63204479217529	-10.251371383667	-0.188978165388107	0.218505710363388	0.0144997062161565
-7.07513666152954	-9.63228988647461	-10.2580184936523	-0.189030483365059	0.218474417924881	0.0144318016245961
-7.08013343811035	-9.63449478149414	-10.2512989044189	-0.189058899879456	0.218478351831436	0.0143940038979053
-7.08007621765137	-9.63500881195068	-10.252986907959	-0.189085394144058	0.218391880393028	0.014400570653379
-7.07684135437012	-9.63376045227051	-10.2488994598389	-0.189024716615677	0.218280524015427	0.0143602453172207
-7.07912111282349	-9.63484573364258	-10.2527418136597	-0.189042210578918	0.218303725123405	0.014311240054667
-7.07439517974854	-9.63774681091309	-10.2541007995605	-0.188983470201492	0.218238443136215	0.0143126836046577
-7.07677984237671	-9.63432598114014	-10.2450733184814	-0.188999935984612	0.218211486935616	0.0143611738458276
-7.07397365570068	-9.63525199890137	-10.2397403717041	-0.188954010605812	0.218175426125526	0.0144009804353118
-7.07502508163452	-9.6360330581665	-10.230320930481	-0.188967421650887	0.218189582228661	0.0143720656633377
-7.07156229019165	-9.63284587860107	-10.2280435562134	-0.188813790678978	0.218076676130295	0.0143453162163496
-7.07096147537231	-9.62970924377441	-10.2166614532471	-0.188705623149872	0.218059569597244	0.0143366912379861
-7.06761312484741	-9.63439464569092	-10.2159299850464	-0.188562050461769	0.218042731285095	0.014310160651803
-7.06472635269165	-9.63605499267578	-10.2060651779175	-0.188536018133163	0.218074351549149	0.0143491197377443
-7.06108808517456	-9.6348295211792	-10.1978588104248	-0.18826325237751	0.218094199895859	0.014311172068119
-7.05871057510376	-9.6393871307373	-10.1900720596313	-0.188109591603279	0.218077033758163	0.0142771676182747
-7.05859231948853	-9.63854503631592	-10.1939659118652	-0.187904432415962	0.218118935823441	0.0142211057245731
-7.05231380462646	-9.64884757995605	-10.1871747970581	-0.187769204378128	0.218175187706947	0.0141850979998708
-7.05613660812378	-9.65549945831299	-10.1839265823364	-0.187600314617157	0.2182806879282	0.0141807785257697
-7.05385828018188	-9.65916538238525	-10.1817817687988	-0.187396436929703	0.218316614627838	0.01412274222821
-7.0593466758728	-9.67025470733643	-10.1739282608032	-0.18725760281086	0.218462929129601	0.0141005292534828
-7.05850553512573	-9.67948913574219	-10.1699113845825	-0.187083780765533	0.218542277812958	0.0140493456274271
-7.06331586837769	-9.68735694885254	-10.1743450164795	-0.186969310045242	0.218560516834259	0.0140090528875589
-7.06932640075684	-9.69471740722656	-10.1761331558228	-0.186910182237625	0.218675836920738	0.0139723913744092
-7.07351160049438	-9.70580959320068	-10.1761226654053	-0.186840578913689	0.218680158257484	0.0139971170574427
-7.08449745178223	-9.71529865264893	-10.1753082275391	-0.1867805570364	0.218750894069672	0.014080535620451
-7.08706665039063	-9.71974658966064	-10.1848058700562	-0.186745345592499	0.218760132789612	0.0141157619655132
-7.09254837036133	-9.72920989990234	-10.1857776641846	-0.186858758330345	0.218777775764465	0.0140912188217044
-7.09634256362915	-9.73034572601318	-10.1915998458862	-0.186854422092438	0.218761518597603	0.0140025084838271
-7.09868574142456	-9.72768497467041	-10.1935863494873	-0.186951637268066	0.218687459826469	0.0139093836769462
-7.10100746154785	-9.7281322479248	-10.207878112793	-0.187075436115265	0.218706592917442	0.0138239795342088
-7.10130643844604	-9.72889614105225	-10.2087860107422	-0.18718695640564	0.218696817755699	0.0136928511783481
-7.10427618026733	-9.72976970672607	-10.2195272445679	-0.187448725104332	0.218558132648468	0.0136257652193308
-7.10634803771973	-9.72603225708008	-10.2253160476685	-0.187555536627769	0.218541130423546	0.0135752521455288
-7.11054515838623	-9.72293758392334	-10.227502822876	-0.187835067510605	0.218443259596825	0.0135258985683322
-7.11383581161499	-9.71378707885742	-10.2366065979004	-0.187947481870651	0.218308538198471	0.0134670678526163
-7.11186933517456	-9.70750904083252	-10.2413969039917	-0.188191652297974	0.218227654695511	0.0133564695715904
-7.11507701873779	-9.7025260925293	-10.2549457550049	-0.188272818922997	0.218206062912941	0.013281942345202
-7.11308765411377	-9.69857311248779	-10.2579383850098	-0.188501700758934	0.218092188239098	0.01322091370821
-7.11746406555176	-9.69281673431396	-10.2624368667603	-0.188630178570747	0.218094125390053	0.0131603423506022
-7.11381387710571	-9.68485450744629	-10.2696571350098	-0.188733905553818	0.217971950769424	0.0131324622780085
-7.11652278900146	-9.68154144287109	-10.267951965332	-0.188901007175446	0.217936426401138	0.0130334002897143
-7.11249589920044	-9.67382907867432	-10.2738208770752	-0.188942730426788	0.21781088411808	0.0129317324608564
-7.1111216545105	-9.66940212249756	-10.2743606567383	-0.189105287194252	0.217724025249481	0.0128223327919841
-7.11472129821777	-9.66630172729492	-10.2781686782837	-0.189148291945457	0.217677399516106	0.0126673830673099
-7.10817909240723	-9.66672706604004	-10.276047706604	-0.189293593168259	0.217597737908363	0.0126302801072598
-7.11224460601807	-9.66266441345215	-10.2706623077393	-0.189319461584091	0.217601925134659	0.0124834971502423
-7.10917711257935	-9.66096115112305	-10.2699899673462	-0.189317911863327	0.217558637261391	0.0124009987339377
-7.11010408401489	-9.66058826446533	-10.2631902694702	-0.189410507678986	0.217520907521248	0.0123010035604239
-7.10624170303345	-9.65946388244629	-10.2647752761841	-0.189351156353951	0.21740135550499	0.0121772177517414
-7.10848379135132	-9.66219711303711	-10.2539024353027	-0.189378008246422	0.217381075024605	0.0120684802532196
-7.10412406921387	-9.66216087341309	-10.2575855255127	-0.18928836286068	0.217314168810844	0.0119816577062011
-7.10705614089966	-9.66564464569092	-10.2511777877808	-0.18924568593502	0.217328250408173	0.0119190495461226
-7.10594129562378	-9.66583919525146	-10.2495365142822	-0.189199686050415	0.217317417263985	0.0117347510531545
-7.10377073287964	-9.6707181930542	-10.2427320480347	-0.189203575253487	0.217317014932632	0.0116543471813202
-7.10733556747437	-9.67428970336914	-10.2400732040405	-0.189152702689171	0.217355638742447	0.0114963306114078
-7.10481786727905	-9.67220020294189	-10.2490539550781	-0.189024120569229	0.217291742563248	0.0113133424893022
-7.10786867141724	-9.68255043029785	-10.2497024536133	-0.189022064208984	0.217379331588745	0.0112891215831041
-7.10367393493652	-9.68137645721436	-10.2444553375244	-0.188945576548576	0.217396005988121	0.0111478921025991
-7.10462045669556	-9.68308162689209	-10.2437381744385	-0.188915967941284	0.217431336641312	0.0110182110220194
-7.10329627990723	-9.6825122833252	-10.2420854568481	-0.188780263066292	0.217460125684738	0.0109122274443507
-7.09943437576294	-9.68290233612061	-10.2377843856812	-0.188751012086868	0.217419847846031	0.0108228251338005
-7.09996891021729	-9.67909336090088	-10.2404041290283	-0.188703924417496	0.217484042048454	0.0106809604912996
-7.09342956542969	-9.67933368682861	-10.2359075546265	-0.188671559095383	0.217399194836617	0.0106176836416125
-7.09045076370239	-9.67858505249023	-10.2289924621582	-0.188578024506569	0.217452242970467	0.0106009691953659
-7.08610343933105	-9.67613697052002	-10.2230205535889	-0.188523888587952	0.217376187443733	0.0105460230261087
-7.08470058441162	-9.6713399887085	-10.2144546508789	-0.188557267189026	0.217386394739151	0.0104406047612429
-7.0765323638916	-9.67094135284424	-10.2106447219849	-0.18842950463295	0.217207461595535	0.0104463202878833
-7.07575654983521	-9.66975021362305	-10.2007522583008	-0.188399329781532	0.21716234087944	0.01036929897964
-7.07403516769409	-9.66834259033203	-10.1971130371094	-0.188390240073204	0.217155277729034	0.0102450717240572
-7.0687141418457	-9.67144393920898	-10.1838779449463	-0.188357502222061	0.217100903391838	0.0102671002969146
-7.06804275512695	-9.67082118988037	-10.1698999404907	-0.188269227743149	0.217062368988991	0.0102350488305092
-7.06439113616943	-9.6700496673584	-10.1643218994141	-0.188232958316803	0.216960877180099	0.0101676713675261
-7.06313323974609	-9.67045974731445	-10.1534423828125	-0.188217401504517	0.216921478509903	0.0101673826575279
-7.0618257522583	-9.6735954284668	-10.1487455368042	-0.188235178589821	0.216878488659859	0.0101234912872314
-7.05994415283203	-9.67594909667969	-10.1335325241089	-0.188108697533607	0.216789409518242	0.0100589552894235
-7.05871486663818	-9.67615032196045	-10.1387910842896	-0.188079789280891	0.216738998889923	0.0099977720528841
-7.06243896484375	-9.68142127990723	-10.1316146850586	-0.188054606318474	0.216670349240303	0.0100021846592426
-7.06158542633057	-9.68562126159668	-10.1248531341553	-0.188018083572388	0.216717883944511	0.00990297552198172
-7.06133794784546	-9.68564891815186	-10.1203918457031	-0.188041836023331	0.216570451855659	0.00988584384322166
-7.06151390075684	-9.69079685211182	-10.1223106384277	-0.18808887898922	0.216581076383591	0.00978257413953543
-7.06162881851196	-9.68904590606689	-10.1207857131958	-0.187990769743919	0.216524422168732	0.00973160285502672
-7.06503534317017	-9.69419765472412	-10.114203453064	-0.188080817461014	0.216414734721184	0.00970634631812572
-7.06395292282104	-9.69480419158936	-10.1192245483398	-0.188029646873474	0.216382369399071	0.00967057887464762
-7.06779193878174	-9.69796943664551	-10.1124048233032	-0.188109531998634	0.216418206691742	0.00967372860759497
-7.06679916381836	-9.69854927062988	-10.1124420166016	-0.188045397400856	0.216348573565483	0.00969942566007376
-7.06410694122314	-9.69339656829834	-10.1145124435425	-0.188048079609871	0.216229349374771	0.00970190484076738
-7.06783390045166	-9.69009017944336	-10.1076374053955	-0.188086166977882	0.216208279132843	0.00970745272934437
-7.06220483779907	-9.69102954864502	-10.1101217269897	-0.18799252808094	0.216133922338486	0.0097271678969264
-7.06164979934692	-9.68682956695557	-10.1141490936279	-0.188103318214417	0.216075465083122	0.00975627545267344
-7.06048488616943	-9.68607711791992	-10.1104040145874	-0.188039153814316	0.216097965836525	0.00973436888307333
-7.05634784698486	-9.68624877929688	-10.1156959533691	-0.188004791736603	0.215989291667938	0.00969203561544418
-7.05640172958374	-9.68544006347656	-10.1082401275635	-0.187909036874771	0.216032847762108	0.00973705947399139
-7.05368661880493	-9.68366432189941	-10.111307144165	-0.187888652086258	0.216076269745827	0.00974172912538052
-7.05239915847778	-9.68276977539063	-10.0992383956909	-0.187836334109306	0.216108158230782	0.00970032904297113
-7.04468250274658	-9.68269634246826	-10.1029052734375	-0.187713727355003	0.216006770730019	0.00969073642045259
-7.04511833190918	-9.68326950073242	-10.0978384017944	-0.187592297792435	0.216084167361259	0.00969392247498035
-7.03995704650879	-9.68627452850342	-10.0975561141968	-0.187528863549232	0.216050058603287	0.00964185502380133
-7.0366792678833	-9.69249725341797	-10.0869112014771	-0.18742798268795	0.216108962893486	0.00960991345345974
-7.03328895568848	-9.69270610809326	-10.0787878036499	-0.187318786978722	0.216142475605011	0.00953690148890018
-7.03185415267944	-9.70067882537842	-10.0722169876099	-0.187229067087173	0.216094970703125	0.00946030113846064
-7.03267478942871	-9.70398998260498	-10.0739164352417	-0.18712106347084	0.216264262795448	0.00929224118590355
-7.03435802459717	-9.70972728729248	-10.0718364715576	-0.187036991119385	0.216339111328125	0.00919353310018778
-7.03496360778809	-9.71648693084717	-10.0687913894653	-0.1869215965271	0.21626341342926	0.0090504065155983
-7.03568029403687	-9.72384834289551	-10.0775003433228	-0.186935663223267	0.21642442047596	0.00895628239959478
-7.04023313522339	-9.72664833068848	-10.0719375610352	-0.186918929219246	0.216420456767082	0.00887840893119574
-7.04416799545288	-9.73301219940186	-10.0774250030518	-0.186993032693863	0.21651716530323	0.00874146912246943
-7.04527235031128	-9.73186683654785	-10.0810794830322	-0.186989277601242	0.216514840722084	0.00873360317200422
-7.05109214782715	-9.73153495788574	-10.0744304656982	-0.187058761715889	0.216523796319962	0.00863934028893709
-7.05098533630371	-9.72797679901123	-10.081169128418	-0.187090650200844	0.216428205370903	0.00859884824603796
-7.05485820770264	-9.72965812683105	-10.0866003036499	-0.187271490693092	0.216330468654633	0.0085269371047616
-7.05542325973511	-9.72464275360107	-10.0905256271362	-0.187354221940041	0.216366782784462	0.00846969708800316
-7.05993700027466	-9.72525596618652	-10.0894460678101	-0.18755966424942	0.216336756944656	0.00845381338149309
-7.06093168258667	-9.71761322021484	-10.0884323120117	-0.187703266739845	0.216271296143532	0.00841574091464281
-7.05897617340088	-9.71209907531738	-10.09299659729	-0.187914311885834	0.216123968362808	0.00833523459732533
-7.06026315689087	-9.70550441741943	-10.0879583358765	-0.188037365674973	0.216175079345703	0.00824569724500179
-7.05818653106689	-9.69998836517334	-10.0921630859375	-0.188163161277771	0.216038703918457	0.00816601980477571
-7.05612802505493	-9.6945333480835	-10.0999593734741	-0.188456997275352	0.215986669063568	0.00816799141466618
-7.05734729766846	-9.68257522583008	-10.0988788604736	-0.188607588410378	0.215887233614922	0.00807241350412369
-7.05409336090088	-9.67824459075928	-10.0951862335205	-0.188884600996971	0.215878695249557	0.00802493561059237
-7.05594921112061	-9.66878223419189	-10.0938949584961	-0.189014226198196	0.215800136327744	0.00806540902704
-7.05168771743774	-9.66283416748047	-10.0993461608887	-0.189181625843048	0.215725913643837	0.00801098998636007
-7.05514574050903	-9.65363216400146	-10.0947694778442	-0.189416334033012	0.215700224041939	0.00801136158406734
-7.05099964141846	-9.64797019958496	-10.1005554199219	-0.189417839050293	0.215672865509987	0.00796285178512335
-7.05048179626465	-9.64470100402832	-10.0948076248169	-0.189634397625923	0.215622633695602	0.00801984872668982
-7.05179834365845	-9.63644790649414	-10.0971984863281	-0.189734652638435	0.215577989816666	0.00802921131253242
-7.04950714111328	-9.63365840911865	-10.0952262878418	-0.189873039722443	0.215589627623558	0.00803533755242825
-7.04746294021606	-9.62672901153564	-10.0891036987305	-0.189964890480042	0.215646415948868	0.00801896024495363
-7.04446792602539	-9.62378025054932	-10.0952768325806	-0.190098628401756	0.215551793575287	0.00803933758288622
-7.04684209823608	-9.62145042419434	-10.0939178466797	-0.190103799104691	0.215681284666061	0.00808438193053007
-7.0456690788269	-9.62012100219727	-10.0881328582764	-0.190124660730362	0.215701401233673	0.0081036165356636
-7.04556226730347	-9.6173267364502	-10.0909385681152	-0.190194472670555	0.215643480420113	0.00808648485690355
-7.04248714447021	-9.6169958114624	-10.0984659194946	-0.190213069319725	0.215737745165825	0.00806808099150658
-7.04034757614136	-9.61493110656738	-10.0909423828125	-0.190238878130913	0.21570973098278	0.00813448056578636
-7.03815078735352	-9.61699962615967	-10.0896186828613	-0.190175592899323	0.215837061405182	0.00818600226193666
-7.03645801544189	-9.61495018005371	-10.0892248153687	-0.190109893679619	0.215840801596642	0.0082516660913825
-7.03074884414673	-9.61575508117676	-10.0734548568726	-0.190150856971741	0.21582718193531	0.00822644680738449
-7.03016757965088	-9.61279392242432	-10.0746917724609	-0.189942672848701	0.215852633118629	0.00828123744577169
-7.02805852890015	-9.61495304107666	-10.0748615264893	-0.189900085330009	0.215843752026558	0.00833894126117229
-7.0269603729248	-9.61501216888428	-10.0735626220703	-0.189701154828072	0.216005548834801	0.0083039328455925
-7.02303743362427	-9.61833763122559	-10.068829536438	-0.189626649022102	0.216056570410728	0.00836665835231543
-7.02276468276978	-9.6225061416626	-10.0626211166382	-0.18945537507534	0.216210722923279	0.00840804260224104
-7.01833629608154	-9.62481498718262	-10.0627031326294	-0.189243763685226	0.216212540864944	0.00850316882133484
-7.02127456665039	-9.62807369232178	-10.0540227890015	-0.189035505056381	0.216299518942833	0.00848336517810822
-7.01665782928467	-9.63074207305908	-10.0492725372314	-0.188811883330345	0.21638023853302	0.00850275810807943
-7.01363325119019	-9.63500213623047	-10.0488262176514	-0.188649863004684	0.216379135847092	0.00860174838453531
-7.01305913925171	-9.6382999420166	-10.0468463897705	-0.188418880105019	0.216459572315216	0.00858180690556765
-7.01123666763306	-9.64316368103027	-10.0465202331543	-0.188186943531036	0.216462269425392	0.00860940106213093
-7.01289319992065	-9.64452934265137	-10.0405359268188	-0.187949880957603	0.216567918658257	0.00871505029499531
-7.01303148269653	-9.64912700653076	-10.0400447845459	-0.187746807932854	0.216598674654961	0.00866351276636124
-7.01099300384521	-9.65342807769775	-10.0366020202637	-0.187582015991211	0.216642752289772	0.00874647498130798
-7.01270389556885	-9.65625858306885	-10.0302104949951	-0.187255874276161	0.216691672801971	0.0087134838104248
-7.01254272460938	-9.659912109375	-10.0289134979248	-0.187129199504852	0.216687887907028	0.00876141712069511
-7.01250743865967	-9.66530609130859	-10.0331230163574	-0.187000289559364	0.216775521636009	0.00881768856197596
-7.01395893096924	-9.66967868804932	-10.0295696258545	-0.186754673719406	0.216728702187538	0.00884764268994331
-7.01296615600586	-9.67553329467773	-10.0333585739136	-0.186647146940231	0.216814517974854	0.00888722948729992
-7.0154857635498	-9.6764440536499	-10.0390110015869	-0.186455801129341	0.216841742396355	0.00890179164707661
-7.01405620574951	-9.6790657043457	-10.0381374359131	-0.186366185545921	0.21677640080452	0.00896637700498104
-7.01419305801392	-9.6790885925293	-10.0397119522095	-0.186167299747467	0.21675069630146	0.00904252659529448
-7.01276445388794	-9.68116092681885	-10.0377540588379	-0.186160281300545	0.216679960489273	0.00907184276729822
-7.01110553741455	-9.67760372161865	-10.038553237915	-0.186047181487083	0.21670463681221	0.00908842589706182
-7.00852680206299	-9.67382335662842	-10.0403347015381	-0.186005353927612	0.216629311442375	0.00915435701608658
-7.00585508346558	-9.67276382446289	-10.0370531082153	-0.185896530747414	0.216555684804916	0.00917073432356119
-7.00423574447632	-9.66739273071289	-10.0442371368408	-0.185806393623352	0.2165457457304	0.00922828074544668
-7.00180959701538	-9.66771507263184	-10.0433444976807	-0.185734674334526	0.216455280780792	0.00934252981096506
-6.9982442855835	-9.66191673278809	-10.0407457351685	-0.185677215456963	0.216456532478333	0.00935690756887197
-6.99241590499878	-9.65579986572266	-10.0357580184937	-0.185636222362518	0.216355741024017	0.00943239592015743
-6.99121570587158	-9.65128898620605	-10.0272531509399	-0.185572102665901	0.216350257396698	0.00951199885457754
-6.98269081115723	-9.64289474487305	-10.0257863998413	-0.185479402542114	0.216169118881226	0.00961766671389341
-6.98132848739624	-9.63729286193848	-10.0197763442993	-0.18540059030056	0.216142013669014	0.009616126306355
-6.97464561462402	-9.63236904144287	-10.0126533508301	-0.185315176844597	0.216109946370125	0.00970049574971199
-6.96950101852417	-9.63142395019531	-10.0142421722412	-0.185277879238129	0.216015845537186	0.00973651651293039
-6.96354055404663	-9.62714958190918	-10.0042896270752	-0.185244873166084	0.216016665101051	0.00980284903198481
-6.9604549407959	-9.61831665039063	-9.99604988098145	-0.185166418552399	0.215957835316658	0.00994013622403145
-6.95864105224609	-9.61378574371338	-9.98394870758057	-0.185092836618423	0.215873509645462	0.0100120212882757
-6.95313882827759	-9.60987758636475	-9.97324371337891	-0.184976115822792	0.215828970074654	0.0100494828075171
-6.94606304168701	-9.60243225097656	-9.96552276611328	-0.184925317764282	0.215712144970894	0.0101288063451648
-6.94134140014648	-9.60059261322021	-9.96460056304932	-0.184746205806732	0.215716645121574	0.0102112265303731
-6.93600797653198	-9.5965404510498	-9.95287036895752	-0.184740826487541	0.215647473931313	0.0103117572143674
-6.93289804458618	-9.59616184234619	-9.94372081756592	-0.184623867273331	0.215634599328041	0.0103935981169343
-6.9235405921936	-9.59197807312012	-9.93552017211914	-0.184528201818466	0.215596139431	0.0105123110115528
-6.92065382003784	-9.59014129638672	-9.9262638092041	-0.18438246846199	0.215616032481194	0.0105406604707241
-6.91488313674927	-9.58911609649658	-9.92747592926025	-0.184269845485687	0.215660735964775	0.0105757229030132
-6.91628408432007	-9.58903503417969	-9.91597652435303	-0.18422232568264	0.215667828917503	0.0107210678979754
-6.91074752807617	-9.58936500549316	-9.90841579437256	-0.18408876657486	0.215596497058868	0.0107676479965448
-6.9065318107605	-9.58867645263672	-9.90089511871338	-0.18407778441906	0.215644523501396	0.0108496164903045
-6.90475988388062	-9.58794021606445	-9.88867282867432	-0.183968096971512	0.215742558240891	0.0109607316553593
-6.90339517593384	-9.58597183227539	-9.88488006591797	-0.183855906128883	0.21562372148037	0.0110530918464065
-6.90178728103638	-9.58426284790039	-9.86898994445801	-0.183822721242905	0.215649724006653	0.011159217916429
-6.89855432510376	-9.58476066589355	-9.8660831451416	-0.183701515197754	0.215626880526543	0.0112031949684024
-6.89655256271362	-9.58239936828613	-9.85968589782715	-0.183569818735123	0.215619310736656	0.0113338958472013
-6.8925633430481	-9.58200836181641	-9.85446548461914	-0.183468893170357	0.215616509318352	0.0113504165783525
-6.89002895355225	-9.58131790161133	-9.84586524963379	-0.183389186859131	0.215593099594116	0.0114795072004199
-6.88702535629272	-9.58141899108887	-9.83332538604736	-0.183272048830986	0.21558178961277	0.011526383459568
-6.8823127746582	-9.58138656616211	-9.82671642303467	-0.18318198621273	0.215571194887161	0.0116238724440336
-6.88299942016602	-9.58104610443115	-9.81383228302002	-0.183151960372925	0.215538337826729	0.011684506200254
-6.87950277328491	-9.58288478851318	-9.80594921112061	-0.182849645614624	0.215550288558006	0.0117050604894757
-6.87838888168335	-9.58201217651367	-9.80213832855225	-0.182759135961533	0.215479910373688	0.0117704542353749
-6.87963199615479	-9.5873966217041	-9.78918838500977	-0.182718828320503	0.215594857931137	0.0117827029898763
-6.87848520278931	-9.58771514892578	-9.7838306427002	-0.182458207011223	0.215522602200508	0.0118156783282757
-6.87911558151245	-9.59536170959473	-9.77916145324707	-0.182484596967697	0.215541884303093	0.0118217458948493
-6.8822283744812	-9.6006326675415	-9.77303314208984	-0.182286471128464	0.215525537729263	0.0117910234257579
-6.87997102737427	-9.60717296600342	-9.76921653747559	-0.182180240750313	0.215534821152687	0.0117658600211143
-6.88600969314575	-9.61344337463379	-9.76301956176758	-0.182105287909508	0.215611100196838	0.0118168471381068
-6.88789033889771	-9.62064933776855	-9.76554584503174	-0.18204028904438	0.215608552098274	0.0117722302675247
-6.89245271682739	-9.62690830230713	-9.76614093780518	-0.18196927011013	0.215641871094704	0.0117160119116306
-6.89563083648682	-9.62900161743164	-9.76656532287598	-0.181896850466728	0.21562822163105	0.011704733595252
-6.8981409072876	-9.63836288452148	-9.76623916625977	-0.181840121746063	0.215610384941101	0.0116776144132018
-6.9018349647522	-9.63796997070313	-9.76641178131104	-0.181821003556252	0.215619042515755	0.0116861294955015
-6.90458154678345	-9.64164638519287	-9.76028537750244	-0.181836470961571	0.215584561228752	0.0117073366418481
-6.90490436553955	-9.63984870910645	-9.7556095123291	-0.181768402457237	0.215587064623833	0.0117510706186295
-6.90326929092407	-9.64059352874756	-9.74465370178223	-0.181826710700989	0.215401768684387	0.011780122295022
-6.90601539611816	-9.63876819610596	-9.74214363098145	-0.181782007217407	0.21538995206356	0.0117633314803243
-6.90445375442505	-9.64016532897949	-9.73326587677002	-0.181792467832565	0.215317860245705	0.0118474131450057
-6.90733766555786	-9.63723564147949	-9.72560501098633	-0.181762918829918	0.215291753411293	0.0118474848568439
-6.90345668792725	-9.63534641265869	-9.71345710754395	-0.181720614433289	0.215284794569016	0.0119094531983137
-6.90169191360474	-9.63568782806396	-9.69950866699219	-0.181737497448921	0.21515890955925	0.0119653977453709
-6.90335369110107	-9.63199138641357	-9.68600082397461	-0.181710809469223	0.215231209993362	0.0120305400341749
-6.90129327774048	-9.62930965423584	-9.67758178710938	-0.181687206029892	0.215094849467278	0.012015868909657
-6.90020227432251	-9.63124179840088	-9.66513347625732	-0.181716665625572	0.215074747800827	0.0120130153372884
-6.90078020095825	-9.63164043426514	-9.66189670562744	-0.181672692298889	0.21508264541626	0.0120531162247062
-6.90207290649414	-9.63588047027588	-9.66075611114502	-0.181689888238907	0.215145170688629	0.0120149292051792
-6.90247344970703	-9.63591384887695	-9.64949035644531	-0.181623607873917	0.215200498700142	0.0119890738278627
-6.90399169921875	-9.64201736450195	-9.64920520782471	-0.181672260165215	0.21523118019104	0.0119042815640569
-6.90476989746094	-9.64573192596436	-9.65264225006104	-0.181665733456612	0.215305343270302	0.0118269706144929
-6.90827226638794	-9.64440631866455	-9.65647888183594	-0.181748822331429	0.215316250920296	0.0117586106061935
-6.90979290008545	-9.65220642089844	-9.6644926071167	-0.181849971413612	0.215410619974136	0.0116416560485959
-6.91226196289063	-9.65371417999268	-9.67873764038086	-0.181957334280014	0.215362966060638	0.0115985292941332
-6.91507863998413	-9.65882396697998	-9.68132877349854	-0.182109773159027	0.215421721339226	0.0115332351997495
-6.91659688949585	-9.65641307830811	-9.68849754333496	-0.182256922125816	0.215370550751686	0.0115426443517208
-6.92021608352661	-9.6550235748291	-9.69007110595703	-0.18247988820076	0.215382277965546	0.0114775169640779
-6.92046594619751	-9.64984512329102	-9.70108604431152	-0.182539895176888	0.215359151363373	0.0114265456795692
-6.9188175201416	-9.64238834381104	-9.71339511871338	-0.182810306549072	0.215188696980476	0.0112992553040385
-6.92006778717041	-9.63493728637695	-9.71879863739014	-0.183041006326675	0.215178191661835	0.0111890202388167
-6.91991806030273	-9.63108348846436	-9.72438526153564	-0.183205410838127	0.215057641267776	0.011130983941257
-6.92017602920532	-9.62256336212158	-9.7233304977417	-0.18345507979393	0.215063408017159	0.011063695885241
-6.91710090637207	-9.61009979248047	-9.72781372070313	-0.183643981814384	0.214932471513748	0.0110000288113952
-6.9160737991333	-9.60133266448975	-9.73128318786621	-0.183873787522316	0.214857771992683	0.0109511120244861
-6.91494989395142	-9.59018707275391	-9.73597240447998	-0.184051051735878	0.214751064777374	0.0108582293614745
-6.91030979156494	-9.58124160766602	-9.73200607299805	-0.184259980916977	0.214642971754074	0.0108285527676344
-6.91121053695679	-9.57185745239258	-9.74025821685791	-0.184439912438393	0.21456541121006	0.0107411444187164
-6.90360307693481	-9.56563663482666	-9.74432182312012	-0.184555605053902	0.214482620358467	0.0106756063178182
-6.90273094177246	-9.55632400512695	-9.74506282806396	-0.184703946113586	0.214518025517464	0.0106302853673697
-6.89828777313232	-9.54760360717773	-9.74136829376221	-0.184837564826012	0.214386522769928	0.0106037342920899
-6.89907026290894	-9.54392910003662	-9.73808765411377	-0.184915795922279	0.214408397674561	0.0104767130687833
-6.89541721343994	-9.53693294525146	-9.73729991912842	-0.184892192482948	0.214431375265121	0.0104035548865795
-6.89584398269653	-9.53048038482666	-9.73888492584229	-0.185030221939087	0.214330762624741	0.0103399911895394
-6.89348316192627	-9.52939510345459	-9.74569511413574	-0.185017570853233	0.214428558945656	0.0102335438132286
-6.89056015014648	-9.52945995330811	-9.74549388885498	-0.185049250721931	0.214367538690567	0.0102434707805514
-6.88772487640381	-9.52597618103027	-9.74402236938477	-0.184983924031258	0.214445888996124	0.01016481872648
-6.88758325576782	-9.52134323120117	-9.74630355834961	-0.184986546635628	0.214463889598846	0.0101152118295431
-6.88776016235352	-9.52394199371338	-9.74479675292969	-0.18504686653614	0.214456290006638	0.0100420145317912
-6.88649272918701	-9.51897716522217	-9.75299263000488	-0.184953823685646	0.214480742812157	0.00996373407542706
-6.88594150543213	-9.51909065246582	-9.74997901916504	-0.18499131500721	0.214471369981766	0.00995776988565922
-6.88648176193237	-9.51793098449707	-9.75458145141602	-0.184939235448837	0.214477896690369	0.00991576164960861
-6.88680219650269	-9.51807975769043	-9.75721740722656	-0.184924468398094	0.214421302080154	0.00987302325665951
-6.88481760025024	-9.51890087127686	-9.76114273071289	-0.18499980866909	0.2144635617733	0.00993841793388128
-6.88392972946167	-9.51661396026611	-9.76939296722412	-0.184865266084671	0.214452654123306	0.00997776072472334
-6.88574457168579	-9.52077198028564	-9.76050281524658	-0.184902310371399	0.214419782161713	0.00997352693229914
-6.88349103927612	-9.51995468139648	-9.7651891708374	-0.18476465344429	0.214403137564659	0.0099525423720479
-6.88030052185059	-9.51638793945313	-9.76530361175537	-0.184755250811577	0.214338079094887	0.00996303744614124
-6.88105630874634	-9.51722145080566	-9.75658798217773	-0.184744939208031	0.214359819889069	0.00990160647779703
-6.87671947479248	-9.51884174346924	-9.7620677947998	-0.184598758816719	0.21420493721962	0.00994353741407394
-6.87734031677246	-9.52027034759521	-9.75238990783691	-0.184490621089935	0.214279532432556	0.0100204711779952
-6.87886428833008	-9.52055835723877	-9.75140857696533	-0.184393733739853	0.214236617088318	0.0100014936178923
-6.87710523605347	-9.52368640899658	-9.75153827667236	-0.184312790632248	0.214166879653931	0.0101103708148003
-6.8755841255188	-9.52380275726318	-9.74248886108398	-0.184240639209747	0.214068204164505	0.0100688422098756
-6.87444067001343	-9.52933502197266	-9.73780536651611	-0.184063389897346	0.214011937379837	0.0101148327812552
-6.87325000762939	-9.53255081176758	-9.73429489135742	-0.184093400835991	0.213981509208679	0.0101363882422447
-6.87136220932007	-9.53261852264404	-9.7260913848877	-0.183938398957253	0.213888481259346	0.0101649668067694
-6.86896181106567	-9.53885746002197	-9.72318840026855	-0.183854326605797	0.213785618543625	0.0101020932197571
-6.86985206604004	-9.54458522796631	-9.7321949005127	-0.183702170848846	0.213797032833099	0.0100984666496515
-6.86956834793091	-9.54877376556396	-9.72217464447021	-0.183575958013535	0.213800102472305	0.0101002063602209
-6.87146139144897	-9.55756664276123	-9.71587371826172	-0.183483481407166	0.213863015174866	0.0100853629410267
-6.87134265899658	-9.56052207946777	-9.72036743164063	-0.183327913284302	0.213807299733162	0.0101602422073483
-6.87640047073364	-9.57077026367188	-9.71741771697998	-0.183260440826416	0.213892236351967	0.0101281153038144
-6.87611293792725	-9.57286643981934	-9.72693729400635	-0.183082610368729	0.21388290822506	0.0101418914273381
-6.87933301925659	-9.57692432403564	-9.72234439849854	-0.183072879910469	0.213879629969597	0.0101363873109221
-6.88322019577026	-9.58347129821777	-9.72908115386963	-0.182951480150223	0.213942438364029	0.0101622836664319
-6.88274335861206	-9.58874225616455	-9.73267555236816	-0.182943940162659	0.213935300707817	0.0101337833330035
-6.8866810798645	-9.59249401092529	-9.7321834564209	-0.182832226157188	0.214047074317932	0.0101487534120679
-6.88466262817383	-9.59609603881836	-9.73430633544922	-0.182807087898254	0.214053824543953	0.0101506300270557
-6.88985443115234	-9.59990787506104	-9.73158645629883	-0.182770729064941	0.214093163609505	0.0101795764639974
-6.88922166824341	-9.60270690917969	-9.73675155639648	-0.182645410299301	0.214055523276329	0.0102149890735745
-6.89137554168701	-9.60066986083984	-9.73094177246094	-0.182633176445961	0.214057683944702	0.0102539341896772
-6.89242792129517	-9.60368824005127	-9.73431205749512	-0.182542756199837	0.214143693447113	0.0102919079363346
-6.89155864715576	-9.60580825805664	-9.73522472381592	-0.182602301239967	0.214054450392723	0.0103698652237654
-6.89290952682495	-9.60549068450928	-9.72529697418213	-0.182566493749619	0.214105650782585	0.0104441847652197
-6.89488506317139	-9.60493850708008	-9.72631072998047	-0.182528987526894	0.214149966835976	0.0104938736185431
-6.89200735092163	-9.60268402099609	-9.73357105255127	-0.182563230395317	0.214144453406334	0.010546613484621
-6.89413547515869	-9.60230159759521	-9.72226905822754	-0.182557210326195	0.214232802391052	0.0106611233204603
-6.88874626159668	-9.59936904907227	-9.72559833526611	-0.182485044002533	0.214196175336838	0.0107201971113682
-6.89084100723267	-9.60176086425781	-9.72196388244629	-0.182530507445335	0.214232921600342	0.0107946759089828
-6.88648128509521	-9.59699440002441	-9.72050380706787	-0.182530239224434	0.214216679334641	0.0108821680769324
-6.88184499740601	-9.59356307983398	-9.71412944793701	-0.182458356022835	0.214242279529572	0.0109926983714104
-6.88046455383301	-9.5921745300293	-9.72091674804688	-0.182534083724022	0.214322298765182	0.0110106272622943
-6.88054704666138	-9.58673858642578	-9.71758270263672	-0.182427883148193	0.214344158768654	0.0110848154872656
-6.87868738174438	-9.58598327636719	-9.72052574157715	-0.18249399960041	0.21428556740284	0.0111214043572545
-6.87587261199951	-9.58252620697021	-9.72200393676758	-0.182467445731163	0.214394256472588	0.0112183392047882
-6.87394237518311	-9.57803726196289	-9.72565746307373	-0.182474330067635	0.214454412460327	0.0112760048359632
-6.87306976318359	-9.57357597351074	-9.72090530395508	-0.182456061244011	0.214489370584488	0.0113935805857182
-6.86681699752808	-9.56501007080078	-9.72382926940918	-0.18248488008976	0.214480370283127	0.0114492624998093
-6.86408853530884	-9.56671333312988	-9.71808528900146	-0.182550102472305	0.214523479342461	0.0115490155294538
-6.85555505752563	-9.55919361114502	-9.71773052215576	-0.182506322860718	0.214453279972076	0.0115610510110855
-6.85225391387939	-9.55775928497314	-9.71705913543701	-0.182520464062691	0.214399620890617	0.0116386413574219
-6.84926605224609	-9.55387210845947	-9.71608066558838	-0.18246154487133	0.214505419135094	0.0116787105798721
-6.84403657913208	-9.55151176452637	-9.70630931854248	-0.182444840669632	0.214503437280655	0.0117257554084063
-6.84308862686157	-9.54994106292725	-9.70376968383789	-0.182363510131836	0.214549094438553	0.0117856711149216
-6.83744955062866	-9.54407119750977	-9.69704151153564	-0.182378798723221	0.214443445205688	0.011840651743114
-6.83675003051758	-9.54434871673584	-9.6961088180542	-0.182429537177086	0.214479431509972	0.0118657797574997
-6.83216619491577	-9.5391902923584	-9.69726181030273	-0.182256877422333	0.214452683925629	0.0118744075298309
-6.82864189147949	-9.53904247283936	-9.69253921508789	-0.182342857122421	0.214410215616226	0.0118745975196362
-6.82932901382446	-9.53693199157715	-9.69040966033936	-0.182130068540573	0.214432775974274	0.0118606556206942
-6.82765483856201	-9.53621578216553	-9.69988346099854	-0.18213352560997	0.21449276804924	0.0118297636508942
-6.83026266098022	-9.54022121429443	-9.69930458068848	-0.182166561484337	0.214522302150726	0.0118378195911646
-6.83324909210205	-9.53976726531982	-9.7001895904541	-0.182168826460838	0.214490056037903	0.0117921037599444
-6.83396625518799	-9.53624248504639	-9.70626449584961	-0.182136669754982	0.214455589652061	0.0117934104055166
-6.83952140808105	-9.53466415405273	-9.7108097076416	-0.182079374790192	0.214386507868767	0.0117613850161433
-6.84434700012207	-9.5343542098999	-9.71390533447266	-0.182069092988968	0.214404359459877	0.0118075041100383
-6.84840488433838	-9.53398895263672	-9.72848033905029	-0.182025268673897	0.214376181364059	0.011781195178628
-6.8475923538208	-9.53927898406982	-9.72831439971924	-0.181959226727486	0.214376524090767	0.0118932472541928
-6.84953880310059	-9.53946876525879	-9.72453022003174	-0.181943848729134	0.214418351650238	0.0119919050484896
-6.85104942321777	-9.53958034515381	-9.72257900238037	-0.181891471147537	0.214389696717262	0.0120331384241581
-6.85120058059692	-9.53687381744385	-9.72203731536865	-0.181889906525612	0.214483708143234	0.0119771789759398
-6.85010051727295	-9.53911876678467	-9.72645854949951	-0.181713849306107	0.214510828256607	0.0119624761864543
-6.85021305084229	-9.54195117950439	-9.72696781158447	-0.181625753641129	0.214494302868843	0.0119184935465455
-6.84989547729492	-9.54096412658691	-9.73235893249512	-0.181566417217255	0.214620068669319	0.0119246896356344
-6.85001945495605	-9.54443264007568	-9.73342132568359	-0.18156760931015	0.214657992124557	0.0118731949478388
-6.84984064102173	-9.54713535308838	-9.73197364807129	-0.181479454040527	0.214723572134972	0.0118482476100326
-6.85226202011108	-9.54320621490479	-9.73394298553467	-0.181493848562241	0.214758709073067	0.011826666072011
-6.85134744644165	-9.54482460021973	-9.74045276641846	-0.181479841470718	0.214845687150955	0.0117381950840354
-6.84896278381348	-9.54418277740479	-9.74410343170166	-0.181383296847343	0.214837074279785	0.0116606401279569
-6.85155057907104	-9.54620361328125	-9.7403678894043	-0.181405693292618	0.214876547455788	0.0116610694676638
-6.85117435455322	-9.54663944244385	-9.74683475494385	-0.181384682655334	0.214967355132103	0.0116207972168922
-6.85201025009155	-9.54634857177734	-9.75111103057861	-0.181376695632935	0.214989498257637	0.0116200167685747
-6.85283946990967	-9.54646015167236	-9.74870300292969	-0.181283175945282	0.215016484260559	0.0115426182746887
-6.85314750671387	-9.54364585876465	-9.75656318664551	-0.181279122829437	0.215013146400452	0.0116274617612362
-6.8572998046875	-9.54515647888184	-9.75307846069336	-0.181326329708099	0.215111643075943	0.0115617737174034
-6.85405969619751	-9.54255771636963	-9.75549030303955	-0.181167423725128	0.21510249376297	0.0115262502804399
-6.85560131072998	-9.54239463806152	-9.7613468170166	-0.181269317865372	0.21511809527874	0.0115480590611696
-6.8536810874939	-9.54076290130615	-9.76183128356934	-0.181227773427963	0.215139597654343	0.011571909300983
-6.85367107391357	-9.5419807434082	-9.76226711273193	-0.1812384724617	0.215234696865082	0.0115273352712393
-6.85363292694092	-9.54266834259033	-9.76381301879883	-0.181202620267868	0.215220987796783	0.0115061327815056
-6.84665393829346	-9.54154014587402	-9.76735305786133	-0.18119940161705	0.215195178985596	0.011512529104948
-6.84894895553589	-9.54062080383301	-9.76094532012939	-0.181237429380417	0.215312451124191	0.0114483833312988
-6.84539318084717	-9.53986740112305	-9.76476764678955	-0.181176990270615	0.215270683169365	0.011396735906601
-6.84555816650391	-9.5385684967041	-9.76057434082031	-0.181146025657654	0.215304896235466	0.0113612627610564
-6.84138679504395	-9.53739166259766	-9.7654914855957	-0.181047186255455	0.215307652950287	0.0113225420936942
-6.84001493453979	-9.54141044616699	-9.75932693481445	-0.181165128946304	0.215408518910408	0.0113259553909302
-6.83578395843506	-9.53696441650391	-9.75702667236328	-0.18103589117527	0.215365305542946	0.0113170379772782
-6.83297634124756	-9.53563976287842	-9.75006866455078	-0.181063801050186	0.215343728661537	0.0112685728818178
-6.82984161376953	-9.53778648376465	-9.75451278686523	-0.181135386228561	0.215405717492104	0.0112539241090417
-6.82600355148315	-9.53350448608398	-9.75217437744141	-0.18107083439827	0.215340062975883	0.0112279737368226
-6.82365131378174	-9.53304767608643	-9.74581718444824	-0.181054443120956	0.215351894497871	0.0112201832234859
-6.8178825378418	-9.53328800201416	-9.74959373474121	-0.181046411395073	0.215345844626427	0.0111764976754785
-6.81573009490967	-9.53447151184082	-9.74447345733643	-0.180998414754868	0.215290859341621	0.0112133827060461
-6.81597518920898	-9.53573417663574	-9.74655055999756	-0.181039333343506	0.215364441275597	0.011202740482986
-6.81367588043213	-9.531494140625	-9.74343204498291	-0.18104986846447	0.215252965688705	0.0112254284322262
-6.81500768661499	-9.53471755981445	-9.74106979370117	-0.181049391627312	0.215304479002953	0.0111649641767144
-6.81222820281982	-9.53018951416016	-9.74399471282959	-0.18104961514473	0.215208873152733	0.0111579662188888
-6.81498765945435	-9.5325927734375	-9.74499797821045	-0.181027829647064	0.215204879641533	0.011162712238729
-6.81535339355469	-9.53180122375488	-9.74783420562744	-0.181038752198219	0.215194538235664	0.0111202541738749
-6.81366634368896	-9.53267097473145	-9.75480937957764	-0.181100696325302	0.215057089924812	0.0111719388514757
-6.81804990768433	-9.53242206573486	-9.75541877746582	-0.181048944592476	0.215122818946838	0.0111799370497465
-6.81804656982422	-9.52887535095215	-9.7564697265625	-0.181074500083923	0.21506379544735	0.0112345749512315
-6.81797504425049	-9.53043842315674	-9.75272750854492	-0.181159153580666	0.215042859315872	0.0112426374107599
-6.81478214263916	-9.52536392211914	-9.75957775115967	-0.18108657002449	0.214969262480736	0.0112349968403578
-6.81421995162964	-9.52531242370605	-9.76551723480225	-0.181112855672836	0.214872017502785	0.0112797487527132
-6.81231355667114	-9.52187538146973	-9.76526737213135	-0.18106484413147	0.214883774518967	0.0112396515905857
-6.80855560302734	-9.52210903167725	-9.76781368255615	-0.181146934628487	0.214864492416382	0.011241146363318
-6.80626916885376	-9.51828289031982	-9.76743030548096	-0.180992767214775	0.214826464653015	0.0112248407676816
-6.80212831497192	-9.51588249206543	-9.76727676391602	-0.181002348661423	0.214774116873741	0.011256325058639
-6.80149984359741	-9.51386737823486	-9.76132678985596	-0.18102590739727	0.214835032820702	0.0112342434003949
-6.79532670974731	-9.51022434234619	-9.76677131652832	-0.180855616927147	0.214743539690971	0.0112364673987031
-6.79454278945923	-9.51061725616455	-9.76484107971191	-0.18084904551506	0.2147546261549	0.0112462928518653
-6.78965520858765	-9.50698375701904	-9.76568698883057	-0.180740222334862	0.214797347784042	0.0112576177343726
-6.78451824188232	-9.51022052764893	-9.76717853546143	-0.18067130446434	0.214786142110825	0.0113228438422084
-6.78530788421631	-9.51017379760742	-9.76786518096924	-0.180591955780983	0.214861690998077	0.0113223688676953
-6.77919292449951	-9.51072597503662	-9.7700891494751	-0.180532917380333	0.214792788028717	0.0113644357770681
-6.77748537063599	-9.51308059692383	-9.76813793182373	-0.180534809827805	0.214845433831215	0.011362842284143
-6.77378177642822	-9.51593208312988	-9.77115535736084	-0.180430203676224	0.21490216255188	0.0114079983904958
-6.77203989028931	-9.51454067230225	-9.76845169067383	-0.180380553007126	0.214887604117393	0.0114214774221182
-6.76938772201538	-9.51777744293213	-9.76560020446777	-0.180335238575935	0.214915499091148	0.011488045565784
-6.76668834686279	-9.51856517791748	-9.76941585540771	-0.180170118808746	0.214923456311226	0.0114774210378528
-6.76354122161865	-9.51896667480469	-9.76704597473145	-0.18017652630806	0.214914813637733	0.0115151954814792
-6.76089000701904	-9.52116870880127	-9.770827293396	-0.180022075772285	0.21491801738739	0.0115060759708285
-6.75449132919312	-9.52034664154053	-9.77326774597168	-0.179963082075119	0.215018048882484	0.0115447239950299
-6.75598382949829	-9.52264976501465	-9.76871395111084	-0.179868102073669	0.215040430426598	0.0116047663614154
-6.75402402877808	-9.52178382873535	-9.76904582977295	-0.179708823561668	0.215086698532104	0.0116472858935595
-6.74977445602417	-9.52284049987793	-9.76412391662598	-0.179743826389313	0.215061485767365	0.0116594061255455
-6.74718952178955	-9.52582454681396	-9.76225090026855	-0.179596856236458	0.215116232633591	0.0116968844085932
-6.74461603164673	-9.52035903930664	-9.76321601867676	-0.17952761054039	0.215057864785194	0.011771185323596
-6.74260950088501	-9.52438926696777	-9.76235771179199	-0.179395720362663	0.215180680155754	0.0118112042546272
-6.7386212348938	-9.52685260772705	-9.75846195220947	-0.179252356290817	0.215139478445053	0.0117899915203452
-6.73865699768066	-9.52941989898682	-9.75836086273193	-0.179236114025116	0.215212896466255	0.0118354298174381
-6.73758029937744	-9.53386878967285	-9.75664520263672	-0.17909349501133	0.215285032987595	0.0118746608495712
-6.73452663421631	-9.5383243560791	-9.74776840209961	-0.17907027900219	0.215302154421806	0.0119429919868708
-6.73721694946289	-9.54298305511475	-9.74476337432861	-0.178921237587929	0.215374171733856	0.0119467657059431
-6.73871469497681	-9.54699325561523	-9.74493408203125	-0.178808152675629	0.215394049882889	0.011984528042376
-6.73765468597412	-9.54999923706055	-9.7462682723999	-0.178752437233925	0.215437814593315	0.0119433989748359
-6.73712730407715	-9.55742263793945	-9.74726390838623	-0.178597763180733	0.215459167957306	0.0120075680315495
-6.74216794967651	-9.56366920471191	-9.7427339553833	-0.178559675812721	0.215548425912857	0.0120761953294277
-6.7405252456665	-9.56854248046875	-9.74250888824463	-0.178492143750191	0.215507492423058	0.0120881898328662
-6.74580574035645	-9.57722282409668	-9.73447418212891	-0.178467407822609	0.215626284480095	0.0121721420437098
-6.74761152267456	-9.58255958557129	-9.74549007415771	-0.178410366177559	0.215680867433548	0.0121965017169714
-6.75070238113403	-9.58578491210938	-9.74283123016357	-0.178386524319649	0.215640395879745	0.0122108068317175
-6.75500726699829	-9.59039783477783	-9.74953556060791	-0.178373724222183	0.215734228491783	0.0122077213600278
-6.75797843933105	-9.59647274017334	-9.75740146636963	-0.178429499268532	0.215749949216843	0.0122596919536591
-6.76398944854736	-9.59847640991211	-9.75739097595215	-0.17843097448349	0.215747460722923	0.0123444171622396
-6.76273441314697	-9.59610366821289	-9.76021766662598	-0.178344503045082	0.215701311826706	0.0124207763001323
-6.76923370361328	-9.59823036193848	-9.762939453125	-0.178392574191093	0.215753227472305	0.0124957635998726
-6.77086734771729	-9.59957027435303	-9.76181888580322	-0.17841611802578	0.215720564126968	0.0126579646021128
-6.76927995681763	-9.59349060058594	-9.76906681060791	-0.178446426987648	0.215671449899673	0.0127705093473196
-6.77269744873047	-9.59519386291504	-9.769700050354	-0.178555205464363	0.215755149722099	0.0127987796440721
-6.77395391464233	-9.59034252166748	-9.77098083496094	-0.178508847951889	0.21571096777916	0.0128936814144254
-6.77362251281738	-9.5883731842041	-9.77148628234863	-0.178558170795441	0.215670689940453	0.0130066089332104
-6.77232456207275	-9.58385944366455	-9.77249813079834	-0.178542703390121	0.215708866715431	0.0131340334191918
-6.77307987213135	-9.58306789398193	-9.76804256439209	-0.178614720702171	0.215829417109489	0.0132118668407202
-6.77109241485596	-9.58083915710449	-9.76477241516113	-0.178544297814369	0.21579273045063	0.0133663145825267
-6.76961231231689	-9.57461071014404	-9.76708126068115	-0.178586527705193	0.215799927711487	0.0134745854884386
-6.76538038253784	-9.57375717163086	-9.77685451507568	-0.17865364253521	0.215839877724648	0.0135376062244177
-6.76423740386963	-9.56860733032227	-9.77593517303467	-0.178720250725746	0.215869933366776	0.0136231370270252
-6.76316165924072	-9.56840705871582	-9.77569675445557	-0.17876835167408	0.21599292755127	0.0137766702100635
-6.75968647003174	-9.56132793426514	-9.77358818054199	-0.178761154413223	0.216003134846687	0.0138948950916529
-6.75887250900269	-9.55859756469727	-9.76656436920166	-0.178844451904297	0.216120824217796	0.0140092791989446
-6.75668144226074	-9.55450630187988	-9.76659297943115	-0.178856655955315	0.216156616806984	0.0140538932755589
-6.75050163269043	-9.54608345031738	-9.76888179779053	-0.178849264979362	0.216116145253181	0.0141332196071744
-6.74891519546509	-9.54288482666016	-9.76947975158691	-0.178890705108643	0.216198071837425	0.0141894919797778
-6.74286794662476	-9.53894996643066	-9.77006053924561	-0.179012149572372	0.216251820325851	0.0142701072618365
-6.74196243286133	-9.53343963623047	-9.77201652526855	-0.178933456540108	0.216319963335991	0.0143771218135953
-6.73420763015747	-9.52951049804688	-9.77367687225342	-0.17900875210762	0.216261073946953	0.0145152751356363
-6.7313666343689	-9.52456283569336	-9.77021408081055	-0.179111629724503	0.216359883546829	0.0145623162388802
-6.72820043563843	-9.52046585083008	-9.76889896392822	-0.179130226373672	0.21642242372036	0.0146597772836685
-6.72170686721802	-9.51673698425293	-9.77445316314697	-0.179239988327026	0.216365352272987	0.0147228892892599
-6.71786165237427	-9.51326179504395	-9.77509307861328	-0.179245173931122	0.216558769345284	0.0147846918553114
-6.71239566802979	-9.50740051269531	-9.77332878112793	-0.179302975535393	0.216530129313469	0.0149328634142876
-6.71100807189941	-9.50326824188232	-9.7722110748291	-0.179351329803467	0.216606646776199	0.0150012578815222
-6.70337581634521	-9.4960470199585	-9.77052783966064	-0.179424032568932	0.216549977660179	0.0151228653267026
-6.70201301574707	-9.49222087860107	-9.76419162750244	-0.179467365145683	0.216596111655235	0.0152601832523942
-6.69689321517944	-9.48639488220215	-9.76468467712402	-0.179519712924957	0.216571271419525	0.0153143499046564
-6.69059944152832	-9.47872829437256	-9.76171970367432	-0.179540559649467	0.216531738638878	0.0154593447223306
-6.68869066238403	-9.47605133056641	-9.75734806060791	-0.179673954844475	0.216643050312996	0.0154842864722013
-6.68488025665283	-9.47094535827637	-9.7568302154541	-0.179653599858284	0.216621547937393	0.0155146745964885
-6.68382692337036	-9.4694356918335	-9.75596523284912	-0.179742142558098	0.216589257121086	0.0156708415597677
-6.68188381195068	-9.46772289276123	-9.75263786315918	-0.179736256599426	0.216637700796127	0.0158078819513321
-6.67754125595093	-9.46867561340332	-9.74300479888916	-0.179843455553055	0.216647058725357	0.0159430243074894
-6.67625856399536	-9.46726131439209	-9.74439430236816	-0.179814577102661	0.21671262383461	0.0160718150436878
-6.67054462432861	-9.46195125579834	-9.73672199249268	-0.179783970117569	0.216655492782593	0.0162145458161831
-6.67151784896851	-9.46169853210449	-9.72729682922363	-0.179938450455666	0.216782182455063	0.0162638388574123
-6.66490077972412	-9.45919799804688	-9.72209072113037	-0.1798355281353	0.216718420386314	0.0163368955254555
-6.66252994537354	-9.45972442626953	-9.72697353363037	-0.179951950907707	0.216799005866051	0.0164669081568718
-6.66125965118408	-9.45602798461914	-9.72699451446533	-0.179934561252594	0.216745719313622	0.0165348425507545
-6.65698337554932	-9.45205211639404	-9.72368812561035	-0.179993510246277	0.216777428984642	0.0166707914322615
-6.65430498123169	-9.44851970672607	-9.7206859588623	-0.180018395185471	0.216850847005844	0.0167278442531824
-6.64932489395142	-9.446533203125	-9.72768878936768	-0.180036216974258	0.216830477118492	0.0168477650731802
-6.64893198013306	-9.44399452209473	-9.72192764282227	-0.18016853928566	0.216857746243477	0.0169505067169666
-6.64496946334839	-9.43756771087646	-9.72205638885498	-0.180079489946365	0.216824442148209	0.0170490816235542
-6.64047431945801	-9.43388271331787	-9.71737384796143	-0.180085465312004	0.216828048229218	0.0171251837164164
-6.63944673538208	-9.43191051483154	-9.72644138336182	-0.18017204105854	0.216829881072044	0.0172101352363825
-6.63318729400635	-9.43090724945068	-9.72703075408936	-0.180131897330284	0.21683743596077	0.0173625722527504
-6.63295698165894	-9.43038940429688	-9.72833633422852	-0.180199205875397	0.216921493411064	0.0174666587263346
-6.62675189971924	-9.42417621612549	-9.72112655639648	-0.180173024535179	0.216852888464928	0.0175987333059311
-6.62691164016724	-9.42464160919189	-9.71643829345703	-0.180165469646454	0.216861143708229	0.0177501235157251
-6.62363052368164	-9.42070770263672	-9.72312164306641	-0.180047243833542	0.216897651553154	0.0178768504410982
-6.6189398765564	-9.42206954956055	-9.71720218658447	-0.1800766736269	0.21680574119091	0.0180173236876726
-6.61514186859131	-9.42418098449707	-9.71928977966309	-0.17998006939888	0.216891065239906	0.0181248802691698
-6.61198282241821	-9.42725372314453	-9.71483516693115	-0.179924681782722	0.216960787773132	0.0182837713509798
-6.61183452606201	-9.43100070953369	-9.71488666534424	-0.179868683218956	0.21702091395855	0.018392039462924
-6.61228513717651	-9.43342876434326	-9.70780563354492	-0.17973430454731	0.217068687081337	0.0186248365789652
-6.6081714630127	-9.43916606903076	-9.7055139541626	-0.179691180586815	0.21714098751545	0.0187303945422173
-6.60489988327026	-9.44366931915283	-9.70436763763428	-0.179527640342712	0.217186033725739	0.018870260566473
-6.60948896408081	-9.45149993896484	-9.69808292388916	-0.179448738694191	0.217202842235565	0.0189958736300468
-6.60866785049438	-9.45745277404785	-9.70272827148438	-0.179306864738464	0.217293709516525	0.0192234423011541
-6.61019229888916	-9.46853446960449	-9.68816471099854	-0.179293602705002	0.217428863048553	0.0193943902850151
-6.61145257949829	-9.47492790222168	-9.68312740325928	-0.179028809070587	0.217518091201782	0.0195510648190975
-6.61184120178223	-9.48106479644775	-9.68589019775391	-0.178960621356964	0.217532753944397	0.019691614434123
-6.61782217025757	-9.48804092407227	-9.68615341186523	-0.178901061415672	0.217635586857796	0.0198558326810598
-6.61682987213135	-9.50086498260498	-9.68563270568848	-0.1788000613451	0.217666879296303	0.0199947766959667
-6.62150573730469	-9.50553131103516	-9.68720531463623	-0.178740873932838	0.217815071344376	0.020179832354188
-6.62507200241089	-9.5145902633667	-9.6876974105835	-0.178660035133362	0.217891231179237	0.020346051082015
-6.62907218933105	-9.52146530151367	-9.682448387146	-0.178588926792145	0.218006357550621	0.0204994566738606
-6.63755941390991	-9.52785110473633	-9.68614959716797	-0.178467258810997	0.218151748180389	0.0206675548106432
-6.63892650604248	-9.53695583343506	-9.69489669799805	-0.178499609231949	0.21815125644207	0.0208638906478882
-6.64534521102905	-9.54251384735107	-9.69369411468506	-0.178430020809174	0.218362182378769	0.021008588373661
-6.64485120773315	-9.54684066772461	-9.69785404205322	-0.178266555070877	0.218338385224342	0.0211634393781424
-6.65081262588501	-9.55319786071777	-9.69673919677734	-0.178265616297722	0.218589171767235	0.0213500019162893
-6.65440130233765	-9.55774021148682	-9.7042293548584	-0.178169086575508	0.218624964356422	0.021476186811924
-6.65589094161987	-9.56569576263428	-9.70179748535156	-0.178171411156654	0.218746855854988	0.0217321254312992
-6.66119718551636	-9.56873416900635	-9.70607089996338	-0.177987188100815	0.218895450234413	0.0219111163169146
-6.66462898254395	-9.5773229598999	-9.70795726776123	-0.178004279732704	0.218972131609917	0.0221012104302645
-6.66989660263062	-9.58445930480957	-9.71986389160156	-0.17784808576107	0.219068855047226	0.0222670696675777
-6.66196441650391	-9.58681869506836	-9.72162342071533	-0.177748337388039	0.219222977757454	0.0224988367408514
-6.66151905059814	-9.58733177185059	-9.72205352783203	-0.177738934755325	0.219337642192841	0.022654676809907
-6.65867948532104	-9.58940982818604	-9.72340393066406	-0.177665233612061	0.21935698390007	0.0228222217410803
-6.65610837936401	-9.59019470214844	-9.71894264221191	-0.177615374326706	0.219451680779457	0.0230061691254377
-6.65181398391724	-9.58902263641357	-9.71633720397949	-0.17750458419323	0.219619780778885	0.0231520161032677
-6.65260744094849	-9.58758163452148	-9.71352005004883	-0.177352458238602	0.219655692577362	0.0232894495129585
-6.64770889282227	-9.59479808807373	-9.71438026428223	-0.177193075418472	0.219862967729568	0.0234899204224348
-6.64101076126099	-9.59763050079346	-9.71433544158936	-0.177081301808357	0.220068737864494	0.0236055050045252
-6.63885354995728	-9.60496807098389	-9.71358203887939	-0.1768579185009	0.220297425985336	0.0237346030771732
-6.63525104522705	-9.60718154907227	-9.70896911621094	-0.176636874675751	0.220488548278809	0.0239642709493637
-6.62947654724121	-9.61321067810059	-9.70981407165527	-0.176590636372566	0.220698341727257	0.0241224206984043
-6.62459373474121	-9.61857891082764	-9.7067813873291	-0.176328986883163	0.220784276723862	0.0242986679077148
-6.62037658691406	-9.62161540985107	-9.71318435668945	-0.176222741603851	0.221030801534653	0.0245212875306606
-6.62053394317627	-9.62089347839355	-9.71014308929443	-0.176005840301514	0.221240997314453	0.0246848165988922
-6.61522674560547	-9.62495803833008	-9.71907520294189	-0.175810977816582	0.221406489610672	0.0248392671346664
-6.61577033996582	-9.62830066680908	-9.71634769439697	-0.175728350877762	0.221639573574066	0.0251074526458979
-6.61166715621948	-9.62437915802002	-9.7161226272583	-0.175516024231911	0.221752241253853	0.0253446269780397
-6.61073875427246	-9.62997245788574	-9.71177291870117	-0.175412520766258	0.221889868378639	0.0255553722381592
-6.60800981521606	-9.62594318389893	-9.71581649780273	-0.175190046429634	0.222043350338936	0.0257895495742559
-6.60253190994263	-9.62300205230713	-9.71824169158936	-0.175187006592751	0.222015976905823	0.0260112266987562
-6.59689617156982	-9.6222972869873	-9.72637844085693	-0.175044178962708	0.222142249345779	0.0263268351554871
-6.59254598617554	-9.62485408782959	-9.71164703369141	-0.175040408968925	0.222201988101006	0.026650458574295
-6.59112119674683	-9.61676406860352	-9.71341514587402	-0.174846768379211	0.222288563847542	0.0268543679267168
-6.59011125564575	-9.61767578125	-9.7126579284668	-0.174695417284966	0.222287222743034	0.0270488671958447
-6.59142112731934	-9.6187105178833	-9.7161979675293	-0.174599960446358	0.222400099039078	0.02714629098773
-6.5937237739563	-9.61639213562012	-9.71335124969482	-0.174382030963898	0.222569063305855	0.0273304264992476
-6.59562397003174	-9.61998176574707	-9.71051979064941	-0.174297407269478	0.222757697105408	0.0274996347725391
-6.59234619140625	-9.61925029754639	-9.69791221618652	-0.174080163240433	0.222718581557274	0.0276890601962805
-6.59481906890869	-9.62075614929199	-9.68945693969727	-0.173886150121689	0.222855061292648	0.027841055765748
-6.58970642089844	-9.61938858032227	-9.69641876220703	-0.173685267567635	0.222892463207245	0.0279587265104055
-6.58978033065796	-9.62459373474121	-9.69106864929199	-0.173528298735619	0.222984209656715	0.0279801897704601
-6.59078454971313	-9.62656688690186	-9.68488121032715	-0.17343758046627	0.223064854741096	0.0281488969922066
-6.59455823898315	-9.62966728210449	-9.66854381561279	-0.173261523246765	0.223209276795387	0.0282252077013254
-6.59310865402222	-9.62990093231201	-9.67335224151611	-0.173021480441093	0.2231635004282	0.0283271782100201
-6.59257364273071	-9.6375789642334	-9.671706199646	-0.172877833247185	0.223274245858192	0.0284250359982252
-6.59412336349487	-9.64088916778564	-9.66935443878174	-0.172672227025032	0.223287373781204	0.0284994058310986
-6.59725522994995	-9.64667510986328	-9.66657066345215	-0.172516196966171	0.22339192032814	0.0286483354866505
-6.59624052047729	-9.64949989318848	-9.67094898223877	-0.172297924757004	0.223507806658745	0.0286740511655808
-6.59886503219604	-9.65446853637695	-9.66682434082031	-0.172186091542244	0.223459020256996	0.0287063103169203
-6.60336065292358	-9.66055488586426	-9.67254638671875	-0.172001406550407	0.223579168319702	0.0287242345511913
-6.60248136520386	-9.66757965087891	-9.67519378662109	-0.171890795230865	0.22366438806057	0.0288040768355131
-6.61148834228516	-9.67833614349365	-9.67475414276123	-0.171659454703331	0.223821520805359	0.0288690142333508
-6.61284255981445	-9.68224716186523	-9.67428874969482	-0.171509325504303	0.223860815167427	0.0289257764816284
-6.61910390853882	-9.68880176544189	-9.67824077606201	-0.171341061592102	0.223916918039322	0.0289623197168112
-6.61615037918091	-9.69598007202148	-9.67530727386475	-0.171092480421066	0.2240169942379	0.0290013384073973
-6.6201491355896	-9.7047872543335	-9.68906688690186	-0.171052530407906	0.224072441458702	0.0291408486664295
-6.62003183364868	-9.70752239227295	-9.69332599639893	-0.170850470662117	0.22411185503006	0.0292529836297035
-6.62634468078613	-9.71628189086914	-9.68747425079346	-0.170715421438217	0.224196016788483	0.0293698310852051
-6.63242101669312	-9.72267150878906	-9.68451595306396	-0.170500382781029	0.224280536174774	0.0294885579496622
-6.63586378097534	-9.72888946533203	-9.69280433654785	-0.170331388711929	0.224317103624344	0.029518922790885
-6.63859510421753	-9.736572265625	-9.70280075073242	-0.170132026076317	0.224475592374802	0.0295407027006149
-6.64642238616943	-9.74769020080566	-9.70555782318115	-0.169859707355499	0.224584177136421	0.029659491032362
-6.65056037902832	-9.75868797302246	-9.70517539978027	-0.169662788510323	0.224766165018082	0.0297029316425323
-6.65033149719238	-9.76383304595947	-9.70266532897949	-0.169371128082275	0.224867463111877	0.0297713130712509
-6.65360116958618	-9.773362159729	-9.70612621307373	-0.169087737798691	0.225048154592514	0.0297390818595886
-6.65774297714233	-9.78521251678467	-9.71528816223145	-0.168803468346596	0.225150898098946	0.0297376178205013
-6.66171598434448	-9.79746627807617	-9.72566795349121	-0.168528720736504	0.225420206785202	0.0297530069947243
-6.6656322479248	-9.81082725524902	-9.72138595581055	-0.168137609958649	0.225591540336609	0.0297679100185633
-6.66780662536621	-9.82077598571777	-9.73008728027344	-0.167777985334396	0.225794941186905	0.0297075733542442
-6.66744422912598	-9.83641624450684	-9.74873638153076	-0.167422756552696	0.22599658370018	0.029676565900445
-6.66964197158813	-9.85036849975586	-9.76211738586426	-0.167084768414497	0.226282492280006	0.0297238174825907
-6.66714525222778	-9.86265277862549	-9.75937747955322	-0.166699230670929	0.226416498422623	0.0297928266227245
-6.67301416397095	-9.87395191192627	-9.77450370788574	-0.166415825486183	0.22672563791275	0.0297683365643024
-6.66931390762329	-9.88898849487305	-9.78720283508301	-0.165909141302109	0.226838961243629	0.0296973809599876
-6.66861820220947	-9.90554332733154	-9.79614734649658	-0.165587216615677	0.227128118276596	0.0296830404549837
-6.668128490448	-9.91845512390137	-9.80179882049561	-0.165101423859596	0.227385804057121	0.0297313518822193
-6.66784858703613	-9.92777633666992	-9.80020332336426	-0.164766892790794	0.227591812610626	0.0297115165740252
-6.66861581802368	-9.94226932525635	-9.80235576629639	-0.164224833250046	0.22772641479969	0.029670337215066
-6.6658148765564	-9.95972442626953	-9.81354236602783	-0.163816660642624	0.227931648492813	0.0296557024121284
-6.66354703903198	-9.97707271575928	-9.81801700592041	-0.16334068775177	0.228219613432884	0.0297372713685036
-6.66282892227173	-9.9931526184082	-9.81715488433838	-0.162917882204056	0.228440538048744	0.0297815538942814
-6.66011381149292	-10.0008392333984	-9.82466793060303	-0.162447184324265	0.228661492466927	0.0298022236675024
-6.65783643722534	-10.0089235305786	-9.82399463653564	-0.161993384361267	0.228852495551109	0.029852507635951
-6.65285205841064	-10.0196342468262	-9.82964611053467	-0.161607161164284	0.229087457060814	0.0299163665622473
-6.65029668807983	-10.0272693634033	-9.81659603118896	-0.161293491721153	0.229192525148392	0.0300358776003122
-6.64576578140259	-10.0315380096436	-9.8196325302124	-0.160821795463562	0.229279205203056	0.0301353130489588
-6.6419997215271	-10.0365085601807	-9.8175687789917	-0.160467192530632	0.229344829916954	0.0301082339137793
-6.63422679901123	-10.0424718856812	-9.82398509979248	-0.160052269697189	0.22947533428669	0.0302065704017878
-6.63050174713135	-10.050573348999	-9.81896686553955	-0.159691110253334	0.229705452919006	0.0302551686763763
-6.62623119354248	-10.0566940307617	-9.81275939941406	-0.15928553044796	0.229884386062622	0.0302999019622803
-6.61793422698975	-10.0588531494141	-9.80745601654053	-0.158840999007225	0.229892462491989	0.0302879642695189
-6.60938835144043	-10.0646314620972	-9.81534671783447	-0.158393502235413	0.230125024914742	0.0302521474659443
-6.60452747344971	-10.0752534866333	-9.80556583404541	-0.157995238900185	0.230433225631714	0.0303372833877802
-6.59343910217285	-10.0785837173462	-9.79975032806396	-0.157479971647263	0.230647727847099	0.0304244849830866
-6.58298683166504	-10.0829420089722	-9.79837703704834	-0.157054528594017	0.230732187628746	0.0304874368011951
-6.57242918014526	-10.091685295105	-9.80293273925781	-0.156611680984497	0.230985656380653	0.0305284988135099
-6.56675577163696	-10.1018142700195	-9.79896450042725	-0.156143635511398	0.231288179755211	0.0306474566459656
-6.56072044372559	-10.1078834533691	-9.79345417022705	-0.155616909265518	0.231548607349396	0.0307396780699492
-6.55340242385864	-10.1199045181274	-9.78797054290771	-0.155131712555885	0.231770262122154	0.0308895688503981
-6.54927921295166	-10.125919342041	-9.79448699951172	-0.154567793011665	0.232099592685699	0.030939407646656
-6.54156970977783	-10.1391954421997	-9.79144287109375	-0.154178008437157	0.232337489724159	0.0311088934540749
-6.54083442687988	-10.1456031799316	-9.78421688079834	-0.1535834223032	0.232698455452919	0.0313434861600399
-6.53218126296997	-10.1533374786377	-9.77895736694336	-0.153029084205627	0.232800677418709	0.0314547047019005
-6.52490901947021	-10.1617259979248	-9.78378105163574	-0.152472749352455	0.233163133263588	0.031651571393013
-6.51721858978271	-10.1718082427979	-9.78178405761719	-0.151884660124779	0.233311697840691	0.0318633988499641
-6.50924587249756	-10.1828622817993	-9.76925182342529	-0.151325151324272	0.233658686280251	0.0320577137172222
-6.50508260726929	-10.1847438812256	-9.77146148681641	-0.150752350687981	0.233862489461899	0.0322131663560867
-6.49679851531982	-10.1975803375244	-9.76973915100098	-0.150132477283478	0.234165251255035	0.0323421806097031
-6.49163103103638	-10.2097864151001	-9.76650238037109	-0.149571284651756	0.2345050573349	0.0325861684978008
-6.48634004592896	-10.2139978408813	-9.76363372802734	-0.14883591234684	0.234854713082314	0.0327651165425777
-6.47615337371826	-10.2229242324829	-9.7600212097168	-0.148246794939041	0.235101237893105	0.0329301282763481
-6.47027635574341	-10.2298049926758	-9.76351737976074	-0.147602394223213	0.23541271686554	0.0330654196441174
-6.46282291412354	-10.2410936355591	-9.75673484802246	-0.146982759237289	0.235793471336365	0.033308569341898
-6.45464468002319	-10.2466173171997	-9.75649166107178	-0.146286383271217	0.236105874180794	0.0334356389939785
-6.44715118408203	-10.2506122589111	-9.75460147857666	-0.145602181553841	0.236315876245499	0.0335301980376244
-6.43887376785278	-10.2649393081665	-9.76620578765869	-0.144920498132706	0.236650019884109	0.0336280949413776
-6.43440389633179	-10.2792596817017	-9.75819301605225	-0.144312754273415	0.237036466598511	0.0339135602116585
-6.43122816085815	-10.2913331985474	-9.75453758239746	-0.143527910113335	0.237407028675079	0.0341081544756889
-6.42406558990479	-10.300856590271	-9.74972057342529	-0.142800778150558	0.237687766551971	0.0342571437358856
-6.42186784744263	-10.3149833679199	-9.75561046600342	-0.142060250043869	0.238080859184265	0.0344421491026878
-6.41335773468018	-10.333122253418	-9.75266551971436	-0.141371324658394	0.238395646214485	0.0346673987805843
-6.41337633132935	-10.3472137451172	-9.750075340271	-0.140601500868797	0.238776028156281	0.0349597819149494
-6.40927743911743	-10.3618469238281	-9.75873184204102	-0.139870166778564	0.238989397883415	0.0350203663110733
-6.40526103973389	-10.3796358108521	-9.75857925415039	-0.139095708727837	0.239409402012825	0.0352359339594841
-6.40554523468018	-10.3967914581299	-9.75575542449951	-0.138391569256783	0.239767208695412	0.0354554876685143
-6.39924049377441	-10.4089221954346	-9.75153827667236	-0.137626335024834	0.240046724677086	0.0356189385056496
-6.39482927322388	-10.4257745742798	-9.75439071655273	-0.136971354484558	0.240343362092972	0.0357787199318409
-6.39250326156616	-10.4429082870483	-9.75907516479492	-0.136112913489342	0.240690305829048	0.0359500609338284
-6.38741874694824	-10.4611806869507	-9.75094699859619	-0.135387524962425	0.24112805724144	0.0361809208989143
-6.38305759429932	-10.4700717926025	-9.7487964630127	-0.134511336684227	0.241301342844963	0.0363473072648048
-6.38094472885132	-10.4874877929688	-9.75280952453613	-0.133923143148422	0.241701707243919	0.036511454731226
-6.37737464904785	-10.5068378448486	-9.75093173980713	-0.133150205016136	0.242023214697838	0.0367250517010689
-6.37605142593384	-10.5187339782715	-9.74347400665283	-0.132460832595825	0.242390170693398	0.0369673445820808
-6.37202405929565	-10.5330429077148	-9.75377750396729	-0.131660744547844	0.242704659700394	0.0371157638728619
-6.36795711517334	-10.5488595962524	-9.76478099822998	-0.130951210856438	0.243051365017891	0.0373012199997902
-6.36557722091675	-10.5612287521362	-9.76376056671143	-0.130249977111816	0.243469431996346	0.0375341661274433
-6.36534833908081	-10.5792932510376	-9.76065349578857	-0.129603385925293	0.243890076875687	0.0377530641853809
-6.35626792907715	-10.5930557250977	-9.77174472808838	-0.128710925579071	0.244183942675591	0.0379155650734901
-6.35429382324219	-10.6108512878418	-9.78221797943115	-0.127997189760208	0.244697362184525	0.0381095409393311
-6.3483099937439	-10.6210775375366	-9.78269577026367	-0.127260908484459	0.245120033621788	0.0384355261921883
-6.34628105163574	-10.6350364685059	-9.78334617614746	-0.126587241888046	0.245620414614677	0.0386437512934208
-6.34480285644531	-10.6482353210449	-9.79566097259521	-0.125810235738754	0.245975762605667	0.0388599745929241
-6.34736728668213	-10.6622152328491	-9.79836845397949	-0.125033333897591	0.246478646993637	0.0391533300280571
-6.34663105010986	-10.6674222946167	-9.80298614501953	-0.12417908757925	0.246969237923622	0.0395021103322506
-6.34355354309082	-10.6754159927368	-9.80761432647705	-0.123518042266369	0.247344598174095	0.0397147499024868
-6.34231472015381	-10.6921110153198	-9.81498908996582	-0.122988797724247	0.247808560729027	0.0400499366223812
-6.34120845794678	-10.7054262161255	-9.81917095184326	-0.122251152992249	0.248170852661133	0.0404058210551739
-6.33930110931396	-10.7081441879272	-9.82575511932373	-0.121492393314838	0.248479664325714	0.0407326482236385
-6.33274984359741	-10.7191114425659	-9.84060764312744	-0.120895318686962	0.248914897441864	0.0409240759909153
-6.331223487854	-10.7359704971313	-9.84338092803955	-0.120272852480412	0.249386414885521	0.0412405580282211
-6.32683992385864	-10.7461776733398	-9.84596824645996	-0.119621448218822	0.249812722206116	0.0415141545236111
-6.32142448425293	-10.7534618377686	-9.8572416305542	-0.118929594755173	0.250173270702362	0.0417757742106915
-6.31554508209229	-10.7644853591919	-9.86812305450439	-0.118092149496078	0.250723570585251	0.0420329123735428
-6.30826139450073	-10.7775411605835	-9.86776828765869	-0.117587760090828	0.251176476478577	0.042491540312767
-6.30523252487183	-10.7810173034668	-9.8776388168335	-0.116783179342747	0.251628249883652	0.0427678562700748
-6.29941654205322	-10.7930536270142	-9.88785552978516	-0.116166524589062	0.252058297395706	0.0430666506290436
-6.29320573806763	-10.7984933853149	-9.89683055877686	-0.115379489958286	0.25257882475853	0.043531060218811
-6.29240036010742	-10.8047046661377	-9.89655113220215	-0.114768370985985	0.25300869345665	0.0438593327999115
-6.28300428390503	-10.8174571990967	-9.91569423675537	-0.113970465958118	0.253384828567505	0.044195618480444
-6.28037881851196	-10.8295783996582	-9.92527389526367	-0.113137729465961	0.254063546657562	0.044564638286829
-6.27221345901489	-10.8319149017334	-9.92334461212158	-0.11235236376524	0.254400759935379	0.0449440255761147
-6.26868343353271	-10.8459491729736	-9.94118595123291	-0.111579060554504	0.254944831132889	0.0451702401041985
-6.26331520080566	-10.8622751235962	-9.94015693664551	-0.110765680670738	0.255433320999146	0.0456246063113213
-6.25133848190308	-10.8704891204834	-9.92880344390869	-0.10973184555769	0.255871027708054	0.0459563098847866
-6.24484920501709	-10.8708963394165	-9.94386100769043	-0.10892366617918	0.256293714046478	0.0462806262075901
-6.25040578842163	-10.8928651809692	-9.94945335388184	-0.107989601790905	0.256838887929916	0.0467873513698578
-6.25558185577393	-10.9069166183472	-9.95212841033936	-0.107143796980381	0.257393300533295	0.0472889170050621
-6.24977827072144	-10.9230394363403	-9.96990966796875	-0.106280669569969	0.257824689149857	0.0476352795958519
-6.24918127059937	-10.9455547332764	-9.98606109619141	-0.105538994073868	0.258357048034668	0.0480148158967495
-6.25283002853394	-10.9614562988281	-9.97907543182373	-0.104871533811092	0.258785218000412	0.0484273657202721
-6.253502368927	-10.9812316894531	-9.9990930557251	-0.104135945439339	0.259230583906174	0.0486577786505222
-6.2482738494873	-11.0010414123535	-10.0112466812134	-0.103341989219189	0.259669154882431	0.0489484407007694
-6.25433492660522	-11.0182676315308	-10.0237722396851	-0.102583982050419	0.260237663984299	0.0493248142302036
-6.25839424133301	-11.0292291641235	-10.0301084518433	-0.101809747517109	0.260595619678497	0.0496698468923569
-6.26144742965698	-11.0450983047485	-10.0525417327881	-0.100948877632618	0.261195123195648	0.0499428324401379
-6.26306009292603	-11.0655965805054	-10.0596771240234	-0.100411094725132	0.261681914329529	0.0503862909972668
-6.26483058929443	-11.0763912200928	-10.0793371200562	-0.0996101349592209	0.262001186609268	0.0505655445158482
-6.273841381073	-11.0961627960205	-10.0986003875732	-0.0990138426423073	0.26248687505722	0.0508610047399998
-6.27435684204102	-11.1069917678833	-10.1092395782471	-0.0982449054718018	0.263024777173996	0.0511990152299404
-6.27978992462158	-11.1200838088989	-10.1225252151489	-0.0975465774536133	0.263360142707825	0.0513667017221451
-6.28111028671265	-11.1381959915161	-10.1448154449463	-0.0969484150409698	0.263851016759872	0.0515766590833664
-6.28509569168091	-11.1521511077881	-10.1579608917236	-0.0962259843945503	0.264408707618713	0.0518453307449818
-6.28039646148682	-11.1540365219116	-10.1738862991333	-0.0955203697085381	0.264698654413223	0.0518971793353558
-6.27894306182861	-11.1682939529419	-10.2046585083008	-0.0949479714035988	0.265148192644119	0.0520686917006969
-6.28662919998169	-11.1817064285278	-10.206521987915	-0.0944220796227455	0.265644311904907	0.052304171025753
-6.28339815139771	-11.187876701355	-10.2438735961914	-0.0936248973011971	0.26591357588768	0.0524898618459702
-6.28758430480957	-11.2043523788452	-10.2566442489624	-0.0932087674736977	0.266501933336258	0.0528062209486961
-6.28435659408569	-11.2087936401367	-10.2621974945068	-0.0925832986831665	0.266859829425812	0.0529932379722595
-6.28995418548584	-11.2171058654785	-10.299898147583	-0.0919445157051086	0.267292827367783	0.0531534440815449
-6.2896785736084	-11.2262992858887	-10.3057098388672	-0.0915042906999588	0.267737090587616	0.0535775423049927
-6.2903003692627	-11.2263746261597	-10.3278913497925	-0.0908895879983902	0.26801922917366	0.0536646470427513
-6.29195499420166	-11.2419900894165	-10.352466583252	-0.0903717204928398	0.268485277891159	0.053906224668026
-6.29410266876221	-11.2454538345337	-10.3478212356567	-0.0899444073438644	0.26874166727066	0.0542115345597267
-6.28652286529541	-11.2531633377075	-10.3829622268677	-0.0893269032239914	0.269158214330673	0.0543363690376282
-6.29041147232056	-11.2634210586548	-10.380407333374	-0.0889591351151466	0.269688665866852	0.0546557269990444
-6.28780078887939	-11.2671823501587	-10.4035177230835	-0.0884104445576668	0.269852221012115	0.0548103041946888
-6.28596782684326	-11.2780094146729	-10.4081993103027	-0.0879457890987396	0.270503550767899	0.0550933629274368
-6.28180885314941	-11.2766542434692	-10.4142780303955	-0.0874772071838379	0.270809918642044	0.0553652346134186
-6.27962017059326	-11.2887277603149	-10.4395189285278	-0.0869592279195786	0.271234810352325	0.0556860826909542
-6.27260112762451	-11.2951164245605	-10.4389705657959	-0.0865128561854362	0.271714419126511	0.056177906692028
-6.26639938354492	-11.2956714630127	-10.4653730392456	-0.0860370099544525	0.272026985883713	0.0564503483474255
-6.26361703872681	-11.300892829895	-10.4585514068604	-0.0855128467082977	0.272632300853729	0.0570002757012844
-6.25656461715698	-11.2965831756592	-10.4788818359375	-0.085049994289875	0.272844344377518	0.0572497881948948
-6.24873638153076	-11.303765296936	-10.4830808639526	-0.0846729576587677	0.273338973522186	0.0576554946601391
-6.2457594871521	-11.3003225326538	-10.4860038757324	-0.0841437429189682	0.273661226034164	0.0579401962459087
-6.23513650894165	-11.3061113357544	-10.4983949661255	-0.0838091373443604	0.274147897958755	0.058320265263319
-6.23463726043701	-11.3025426864624	-10.4994344711304	-0.0833450183272362	0.274500906467438	0.0586668886244297
-6.22349166870117	-11.3050146102905	-10.5288686752319	-0.0829041451215744	0.274901986122131	0.0589013583958149
-6.22261524200439	-11.3093547821045	-10.5149841308594	-0.0826473832130432	0.275319844484329	0.0594581626355648
-6.21011543273926	-11.3097734451294	-10.5561218261719	-0.082199290394783	0.275728046894073	0.0596213676035404
-6.20854949951172	-11.3130741119385	-10.5471572875977	-0.0819412767887115	0.276300579309464	0.0601799078285694
-6.19656753540039	-11.3122997283936	-10.5728330612183	-0.0814716890454292	0.276430636644363	0.0604541823267937
-6.19362211227417	-11.3169851303101	-10.5825538635254	-0.0811335444450378	0.277051031589508	0.0610003136098385
-6.18391561508179	-11.3148565292358	-10.5921726226807	-0.0808668285608292	0.277280986309052	0.0612937733530998
-6.17574977874756	-11.3229312896729	-10.6111164093018	-0.0804570913314819	0.277832299470901	0.0618907324969769
-6.16889810562134	-11.3180999755859	-10.6193151473999	-0.0802053287625313	0.278205871582031	0.0622684732079506
-6.14864206314087	-11.3323211669922	-10.6350336074829	-0.0798548609018326	0.278621643781662	0.0629045590758324
-6.12177515029907	-11.3231029510498	-10.6407842636108	-0.079512432217598	0.278851687908173	0.0635525062680244
-6.09338045120239	-11.3283786773682	-10.6569242477417	-0.078897587954998	0.27947199344635	0.0643882751464844
-6.0557804107666	-11.3057403564453	-10.6855564117432	-0.0783749744296074	0.279805064201355	0.0649506226181984
-6.0326681137085	-11.2983312606812	-10.7287702560425	-0.0778442919254303	0.280592381954193	0.0653913393616676
-6.00760459899902	-11.2854652404785	-10.7614402770996	-0.0773978680372238	0.281194657087326	0.0656065121293068
-5.9827184677124	-11.2873678207397	-10.789005279541	-0.077130950987339	0.282074630260468	0.0659376829862595
-5.9599494934082	-11.258885383606	-10.7981777191162	-0.0763792470097542	0.282579213380814	0.06602893024683
-5.93776369094849	-11.2546415328979	-10.7874937057495	-0.0760796144604683	0.283426016569138	0.0665761977434158
-5.91255331039429	-11.2360582351685	-10.7938280105591	-0.0755908638238907	0.283693432807922	0.0667958930134773
-5.89539432525635	-11.2417993545532	-10.7889137268066	-0.0753581374883652	0.284083098173141	0.0673445165157318
-5.88051795959473	-11.2394895553589	-10.7965860366821	-0.0749683678150177	0.284365147352219	0.0676193684339523
-5.8706316947937	-11.2513484954834	-10.7975578308105	-0.0748518481850624	0.284737408161163	0.0680078119039536
-5.85632467269897	-11.2429533004761	-10.7922124862671	-0.0742874145507813	0.285017549991608	0.0684565082192421
-5.84977531433105	-11.2597808837891	-10.8062028884888	-0.0741701871156693	0.285403072834015	0.0691026598215103
-5.83530521392822	-11.25989818573	-10.786958694458	-0.0738254636526108	0.285630643367767	0.0696261003613472
-5.8281307220459	-11.2677688598633	-10.8000288009644	-0.0733761265873909	0.285942077636719	0.0701834931969643
-5.82649803161621	-11.2666435241699	-10.7762289047241	-0.0730047076940537	0.286267310380936	0.0706366673111916
-5.8134241104126	-11.2802133560181	-10.7861099243164	-0.0725933834910393	0.286522477865219	0.0709736496210098
-5.82149600982666	-11.2855062484741	-10.7731351852417	-0.0721411108970642	0.286715298891068	0.0710325092077255
-5.8397068977356	-11.305474281311	-10.7826204299927	-0.0718711242079735	0.287080556154251	0.0702829658985138
-5.84897136688232	-11.3272476196289	-10.7702751159668	-0.0717149302363396	0.287166446447372	0.0694080665707588
-5.83781814575195	-11.347393989563	-10.7822265625	-0.0714578554034233	0.287424176931381	0.0692381709814072
-5.84217977523804	-11.3596925735474	-10.7574167251587	-0.0712326243519783	0.287457972764969	0.0689900368452072
-5.83205842971802	-11.3820838928223	-10.7702016830444	-0.0710017085075378	0.287584334611893	0.0687968283891678
-5.8328332901001	-11.3902893066406	-10.751277923584	-0.0706697627902031	0.287617623806	0.0686311349272728
-5.83766508102417	-11.4159832000732	-10.7581157684326	-0.0702788457274437	0.287852555513382	0.0686289593577385
-5.83546018600464	-11.423583984375	-10.7456541061401	-0.0699503943324089	0.287958979606628	0.0686271414160728
-5.82885551452637	-11.4426498413086	-10.7498846054077	-0.0693717077374458	0.288323044776917	0.0689842998981476
-5.81770706176758	-11.4393768310547	-10.7404546737671	-0.0688599571585655	0.288482218980789	0.0694939717650414
-5.80313873291016	-11.4584636688232	-10.7383651733398	-0.0683777332305908	0.288972198963165	0.0702889785170555
-5.79348087310791	-11.4551258087158	-10.7519464492798	-0.0675449892878532	0.289160877466202	0.0707332491874695
-5.78408575057983	-11.472487449646	-10.7390727996826	-0.0669889375567436	0.289796531200409	0.0714223012328148
-5.77060174942017	-11.4774265289307	-10.7516756057739	-0.0663943067193031	0.289987951517105	0.0715570598840714
-5.76287889480591	-11.4988136291504	-10.7405004501343	-0.0659440830349922	0.290432065725327	0.0721375495195389
-5.74624061584473	-11.5099067687988	-10.7590866088867	-0.0652656257152557	0.290784865617752	0.0724298804998398
-5.74469518661499	-11.5232257843018	-10.738395690918	-0.0648486241698265	0.291253805160522	0.0729392543435097
-5.73370170593262	-11.5251903533936	-10.7617292404175	-0.0641814395785332	0.291465818881989	0.073109433054924
-5.73178005218506	-11.5442943572998	-10.7470769882202	-0.0637273043394089	0.291935712099075	0.0738686695694923
-5.71793031692505	-11.5618019104004	-10.7712507247925	-0.0632437542080879	0.292080760002136	0.074430026113987
-5.72046232223511	-11.5736770629883	-10.7546539306641	-0.0627894550561905	0.292442321777344	0.0752739608287811
-5.71794509887695	-11.5854244232178	-10.7778301239014	-0.0623179413378239	0.292715787887573	0.0755342617630959
-5.73067998886108	-11.5916814804077	-10.7585105895996	-0.0620627962052822	0.293096512556076	0.0759883373975754
-5.72402954101563	-11.6059522628784	-10.7834091186523	-0.0615709647536278	0.293097823858261	0.0763063430786133
-5.72561502456665	-11.6213827133179	-10.7744874954224	-0.0613332279026508	0.293529748916626	0.0769733935594559
-5.72234582901001	-11.634635925293	-10.7955732345581	-0.0609480366110802	0.293666690587997	0.0773136764764786
-5.71962928771973	-11.6281433105469	-10.7776927947998	-0.0606431216001511	0.293816208839417	0.077891118824482
-5.71247911453247	-11.6388216018677	-10.8014049530029	-0.0601335689425468	0.294132977724075	0.07832220941782
-5.71642351150513	-11.6343355178833	-10.7945404052734	-0.0598732866346836	0.2942935526371	0.078853577375412
-5.70700120925903	-11.6518659591675	-10.8062324523926	-0.059651080518961	0.294532686471939	0.079399436712265
-5.70741176605225	-11.6457605361938	-10.8236322402954	-0.0591605789959431	0.294545143842697	0.0797602161765099
-5.7015266418457	-11.6509437561035	-10.8138742446899	-0.0589174553751946	0.295031785964966	0.0802925676107407
-5.70592880249023	-11.6544923782349	-10.8387069702148	-0.0585827343165874	0.295152753591537	0.080564446747303
-5.7010645866394	-11.6451425552368	-10.8151082992554	-0.05819958075881	0.295256793498993	0.0810487419366837
-5.69973039627075	-11.6529207229614	-10.8412113189697	-0.0578524991869926	0.295579075813293	0.0813147872686386
-5.69793748855591	-11.6412506103516	-10.8338470458984	-0.0575167201459408	0.295495390892029	0.0814723670482636
-5.70214366912842	-11.6505708694458	-10.8259449005127	-0.0572946667671204	0.295765936374664	0.0817373991012573
-5.70074462890625	-11.6461124420166	-10.8364772796631	-0.0569315664470196	0.295635461807251	0.081703208386898
-5.70371150970459	-11.654598236084	-10.8242645263672	-0.0565694533288479	0.295786589384079	0.0821327790617943
-5.7037353515625	-11.6780223846436	-10.8223114013672	-0.0564697608351707	0.29577648639679	0.0824067294597626
-5.70175695419312	-11.6844148635864	-10.8057413101196	-0.0561454109847546	0.295791238546371	0.0829774588346481
-5.6993236541748	-11.7019395828247	-10.8100261688232	-0.0557660758495331	0.296046853065491	0.083315871655941
-5.70378875732422	-11.7059555053711	-10.7934551239014	-0.05531220510602	0.296104252338409	0.0835910737514496
-5.71230745315552	-11.7185049057007	-10.7709980010986	-0.0551536157727242	0.296262145042419	0.0839126259088516
-5.71371984481812	-11.7193832397461	-10.7867212295532	-0.0545531772077084	0.296167582273483	0.083885557949543
-5.73497676849365	-11.7071208953857	-10.7636346817017	-0.0541843697428703	0.296289294958115	0.0835298970341682
-5.74762535095215	-11.7321090698242	-10.7931871414185	-0.0539499409496784	0.296237736940384	0.0836973786354065
-5.74538850784302	-11.7598648071289	-10.7837629318237	-0.0537951849400997	0.296056807041168	0.0843253061175346
-5.75274324417114	-11.7832345962524	-10.7601156234741	-0.0535890199244022	0.296197056770325	0.0851511880755425
-5.74892950057983	-11.7970390319824	-10.7776679992676	-0.0532068237662315	0.296359896659851	0.0855708494782448
-5.76194286346436	-11.7988691329956	-10.7443056106567	-0.0527618043124676	0.296566158533096	0.0860075205564499
-5.76337099075317	-11.8183736801147	-10.7553100585938	-0.0524726547300816	0.296812236309052	0.0864879712462425
-5.76797914505005	-11.8229198455811	-10.7642040252686	-0.0519630759954453	0.296740770339966	0.0866353660821915
-5.78139877319336	-11.8391284942627	-10.7560663223267	-0.0517206974327564	0.297070562839508	0.0872371271252632
-5.79330444335938	-11.8509492874146	-10.7788724899292	-0.0514108948409557	0.297263324260712	0.0873635113239288
-5.80883836746216	-11.8391151428223	-10.783148765564	-0.0511714890599251	0.297140836715698	0.0872014984488487
-5.84029197692871	-11.8152093887329	-10.8043365478516	-0.0506239347159863	0.297380864620209	0.0865006446838379
-5.85702276229858	-11.8273868560791	-10.8604173660278	-0.0503412783145905	0.297245800495148	0.0861667618155479
-5.86263513565063	-11.8693227767944	-10.8637704849243	-0.0503786988556385	0.297284454107285	0.0870765894651413
-5.85253858566284	-11.90993309021	-10.8861789703369	-0.0503311492502689	0.297683149576187	0.0878312662243843
-5.850989818573	-11.909327507019	-10.885142326355	-0.0497434809803963	0.297816246747971	0.0883854776620865
-5.84868383407593	-11.9192771911621	-10.871111869812	-0.0492210760712624	0.298507660627365	0.0889665633440018
-5.84981250762939	-11.9273328781128	-10.8881072998047	-0.0486296266317368	0.298630654811859	0.0891538336873055
-5.84780168533325	-11.9334812164307	-10.8787784576416	-0.0483761206269264	0.298884868621826	0.0896701291203499
-5.84879398345947	-11.9582395553589	-10.9131259918213	-0.0480702370405197	0.299004673957825	0.0899238660931587
-5.85215330123901	-11.9613199234009	-10.9243640899658	-0.0477728135883808	0.298995465040207	0.0901283025741577
-5.85268354415894	-11.9772663116455	-10.9394216537476	-0.0475962534546852	0.299300462007523	0.0905943289399147
-5.84868001937866	-11.9876432418823	-10.9754762649536	-0.0473514758050442	0.299335122108459	0.090737909078598
-5.8512716293335	-11.9690551757813	-10.9873514175415	-0.0467144809663296	0.299465894699097	0.0909604802727699
-5.85072231292725	-11.985538482666	-11.0015821456909	-0.0466502718627453	0.299727261066437	0.091506689786911
-5.86702251434326	-11.9617681503296	-11.0319442749023	-0.0464615151286125	0.299581110477448	0.0916548818349838
-5.92002487182617	-11.962327003479	-11.0982894897461	-0.0464525371789932	0.298896282911301	0.0920059233903885
-5.9665904045105	-11.9968938827515	-11.2030782699585	-0.046650554984808	0.298456400632858	0.0925059616565704
-5.849693775177	-12.0022048950195	-11.2092294692993	-0.0460684075951576	0.299612909555435	0.0929723158478737
-5.79827928543091	-11.9343328475952	-11.1342849731445	-0.0441465973854065	0.301097512245178	0.0924032106995583
-5.82746553421021	-11.9514055252075	-11.1368350982666	-0.0427463538944721	0.301483929157257	0.0920740514993668
-5.78832006454468	-11.9601488113403	-11.1242532730103	-0.0422511585056782	0.301446259021759	0.0925260111689568
-5.80504083633423	-12.0101852416992	-11.139365196228	-0.0425020530819893	0.301285356283188	0.0930877029895782
-5.83242082595825	-12.0656814575195	-11.2069759368896	-0.0426800213754177	0.301053285598755	0.0934503152966499
-5.80987596511841	-12.0453910827637	-11.1909198760986	-0.0426729768514633	0.301162302494049	0.093811422586441
-5.83879470825195	-12.0266437530518	-11.1769256591797	-0.0424659363925457	0.301049143075943	0.0941547527909279
-5.82714366912842	-12.0367164611816	-11.1943330764771	-0.042243979871273	0.300936311483383	0.0942479148507118
-5.83206987380981	-12.0473775863647	-11.1786117553711	-0.0418941155076027	0.300967991352081	0.094360426068306
-5.84255933761597	-12.0715236663818	-11.2066125869751	-0.0415544025599957	0.301264941692352	0.0946290194988251
-5.84488534927368	-12.0830812454224	-11.2512645721436	-0.0412498377263546	0.301210522651672	0.0945378392934799
-5.85349464416504	-12.0807657241821	-11.2568740844727	-0.0412922538816929	0.301250338554382	0.0944016650319099
-5.85331106185913	-12.0962343215942	-11.2744417190552	-0.0412123203277588	0.30153352022171	0.0941807925701141
-5.85076761245728	-12.0930376052856	-11.2931680679321	-0.0410165041685104	0.301305085420609	0.0938190519809723
-5.86634683609009	-12.0745067596436	-11.2891931533813	-0.0409714616835117	0.30129611492157	0.094381183385849
-5.85733985900879	-12.0782356262207	-11.3129167556763	-0.041027594357729	0.301279693841934	0.094583697617054
-5.86449098587036	-12.0811519622803	-11.3304290771484	-0.040928091853857	0.301247417926788	0.0943910628557205
-5.88299942016602	-12.07883644104	-11.3278789520264	-0.0407477803528309	0.301488041877747	0.0942931696772575
-5.90068197250366	-12.0667600631714	-11.3629989624023	-0.0406334586441517	0.301700562238693	0.0936067625880241
-5.92958641052246	-12.012261390686	-11.3877868652344	-0.0402613878250122	0.301625847816467	0.0921256169676781
-5.93797922134399	-12.0280723571777	-11.4101114273071	-0.0401151739060879	0.301783114671707	0.0913181975483894
-5.92651224136353	-12.0939321517944	-11.4472141265869	-0.040488600730896	0.30155149102211	0.0919303596019745
-5.90583658218384	-12.1178607940674	-11.4348001480103	-0.0406353212893009	0.30159392952919	0.0924015864729881
-5.90210771560669	-12.125226020813	-11.4272756576538	-0.0404012724757195	0.302034139633179	0.0931481793522835
-5.89913034439087	-12.1221113204956	-11.4579677581787	-0.0401437804102898	0.302348583936691	0.0931074470281601
-5.88983821868896	-12.1089782714844	-11.4435691833496	-0.0398143120110035	0.302641034126282	0.0934577807784081
-5.87501335144043	-12.1180934906006	-11.4597873687744	-0.0395645424723625	0.303051918745041	0.0936381965875626
-5.85895967483521	-12.1201772689819	-11.4846048355103	-0.0392138510942459	0.30321416258812	0.0938328355550766
-5.84666681289673	-12.1111621856689	-11.4985685348511	-0.0385996475815773	0.303420424461365	0.094100147485733
-5.83479833602905	-12.1281328201294	-11.515154838562	-0.0381970293819904	0.303979158401489	0.0947794765233994
-5.82459783554077	-12.135591506958	-11.5618267059326	-0.0375580601394176	0.304252803325653	0.0951619893312454
-5.81117820739746	-12.1257181167603	-11.5890274047852	-0.0369199067354202	0.304498285055161	0.0956569314002991
-5.80217599868774	-12.1274642944336	-11.6075010299683	-0.0364192202687263	0.30497670173645	0.0964587852358818
-5.78000736236572	-12.1288385391235	-11.6497383117676	-0.0358298309147358	0.305330395698547	0.0967933833599091
-5.76745319366455	-12.1108150482178	-11.670129776001	-0.0350677184760571	0.305577754974365	0.0972803682088852
-5.76429271697998	-12.0980987548828	-11.6670875549316	-0.0346222780644894	0.305854499340057	0.0979665294289589
-5.74768304824829	-12.099479675293	-11.6730451583862	-0.0343279913067818	0.306127697229385	0.0984885022044182
-5.72633218765259	-12.0987558364868	-11.7129192352295	-0.0337517596781254	0.306203961372375	0.0988846942782402
-5.72194910049438	-12.0848503112793	-11.7206420898438	-0.0331299789249897	0.306219607591629	0.0991959571838379
-5.71508312225342	-12.0858793258667	-11.7159547805786	-0.0327884368598461	0.306600540876389	0.0995899364352226
-5.70558071136475	-12.0935640335083	-11.7480773925781	-0.0324423722922802	0.30672487616539	0.0999531820416451
-5.69191741943359	-12.0886507034302	-11.7822370529175	-0.031997337937355	0.306771665811539	0.100016601383686
-5.69115591049194	-12.0822381973267	-11.7775974273682	-0.0315681435167789	0.306888848543167	0.100339449942112
-5.68601226806641	-12.0830888748169	-11.7918252944946	-0.0312110316008329	0.307063490152359	0.100687891244888
-5.6766037940979	-12.0865240097046	-11.8382329940796	-0.0308388881385326	0.30728942155838	0.100639261305332
-5.67802000045776	-12.0817642211914	-11.8420038223267	-0.0304308105260134	0.30730739235878	0.100692182779312
-5.67958927154541	-12.0796890258789	-11.8526763916016	-0.0301161557435989	0.307439565658569	0.10091919451952
-5.67253351211548	-12.0915470123291	-11.8913049697876	-0.0299371611326933	0.307614058256149	0.101005591452122
-5.67211818695068	-12.0849103927612	-11.9170007705688	-0.0294777639210224	0.30763566493988	0.100885435938835
-5.6793851852417	-12.0788793563843	-11.9349393844604	-0.0292281415313482	0.307579219341278	0.10075481981039
-5.70263290405273	-12.0897121429443	-11.9419279098511	-0.0292636826634407	0.307945668697357	0.100325755774975
-5.73399066925049	-12.1084756851196	-11.9772319793701	-0.0293368063867092	0.308100581169128	0.098958931863308
-5.73105096817017	-12.1148233413696	-12.0004663467407	-0.0294335018843412	0.307760715484619	0.0980996266007423
-5.73046207427979	-12.1201066970825	-11.9917793273926	-0.02964773401618	0.307685106992722	0.0981704890727997
-5.73855829238892	-12.1228046417236	-12.0087718963623	-0.029703987762332	0.307750731706619	0.098263643682003
-5.73432302474976	-12.1220760345459	-12.0535478591919	-0.0295656099915504	0.307898908853531	0.0981755778193474
-5.73677778244019	-12.108172416687	-12.0610628128052	-0.0294294450432062	0.307740718126297	0.0986110717058182
-5.74470615386963	-12.1004438400269	-12.071102142334	-0.0293756406754255	0.307868868112564	0.0990022718906403
-5.74841213226318	-12.1041679382324	-12.1071376800537	-0.0293851867318153	0.308093994855881	0.0991392433643341
-5.75031423568726	-12.0982494354248	-12.1325206756592	-0.0292067117989063	0.307976216077805	0.0992302149534225
-5.7487940788269	-12.0802984237671	-12.1430530548096	-0.0291328392922878	0.307969272136688	0.0993421003222466
-5.74412870407104	-12.0733470916748	-12.1502895355225	-0.0292126592248678	0.308186531066895	0.0996062904596329
-5.74024295806885	-12.0674152374268	-12.1619205474854	-0.0291633252054453	0.308369845151901	0.0998477414250374
-5.73110818862915	-12.0575037002563	-12.1892509460449	-0.0291091986000538	0.308270871639252	0.0998417660593987
-5.72311973571777	-12.0370454788208	-12.2036275863647	-0.0291193947196007	0.308208405971527	0.0998455360531807
-5.7233362197876	-12.0206098556519	-12.2024602890015	-0.0291164740920067	0.308266311883926	0.10014570504427
-5.7273907661438	-12.0152540206909	-12.2158222198486	-0.0290573500096798	0.308359414339066	0.100296750664711
-5.72779273986816	-12.0111856460571	-12.2533941268921	-0.0289924461394548	0.308458924293518	0.100276045501232
-5.73018789291382	-11.9921445846558	-12.2613554000854	-0.0290266238152981	0.30836084485054	0.100300207734108
-5.73208332061768	-11.9850273132324	-12.2613954544067	-0.0289910733699799	0.308326840400696	0.100548684597015
-5.72782564163208	-11.9896469116211	-12.2824182510376	-0.0289944447577	0.308523565530777	0.100624524056911
-5.72658538818359	-11.9889802932739	-12.3045206069946	-0.028972715139389	0.308520078659058	0.100612163543701
-5.7258448600769	-11.9819116592407	-12.3315925598145	-0.0287723578512669	0.308371901512146	0.100445620715618
-5.72749900817871	-11.9728183746338	-12.3411102294922	-0.0285399816930294	0.308384150266647	0.10028824955225
-5.72997999191284	-11.9823665618896	-12.3453025817871	-0.0285578463226557	0.308498293161392	0.100337401032448
-5.74085760116577	-11.9903554916382	-12.3667163848877	-0.0284966453909874	0.308622777462006	0.100285410881042
-5.74062728881836	-11.9884490966797	-12.4017772674561	-0.0283670779317617	0.308365106582642	0.0999493598937988
-5.7400689125061	-11.9854459762573	-12.4123706817627	-0.0283419843763113	0.308259725570679	0.0997729599475861
-5.74340438842773	-11.9880390167236	-12.4044790267944	-0.0283016078174114	0.308190554380417	0.0998885035514832
-5.74800109863281	-11.9939470291138	-12.434063911438	-0.0282126627862453	0.308145493268967	0.0997739508748055
-5.74505090713501	-11.9982852935791	-12.4671926498413	-0.0280810073018074	0.308105140924454	0.0993576347827911
-5.74382305145264	-12.0001344680786	-12.4627466201782	-0.027939535677433	0.30803644657135	0.0992437154054642
-5.74947023391724	-12.0115833282471	-12.4653034210205	-0.0279781222343445	0.307993173599243	0.0991792231798172
-5.75260591506958	-12.0292205810547	-12.4902095794678	-0.0280895791947842	0.308145850896835	0.0990683883428574
-5.75492715835571	-12.0397462844849	-12.5233249664307	-0.0278564728796482	0.308128535747528	0.0989246442914009
-5.75971221923828	-12.0440168380737	-12.5441951751709	-0.0276184640824795	0.308016330003738	0.0987257808446884
-5.77156734466553	-12.0575275421143	-12.5465097427368	-0.0276841763406992	0.308225035667419	0.0988742709159851
-5.77899026870728	-12.0733289718628	-12.5627679824829	-0.0276763997972012	0.308402866125107	0.098892904818058
-5.77729797363281	-12.080265045166	-12.5976238250732	-0.0276109799742699	0.308284997940063	0.0987187102437019
-5.78597021102905	-12.0847873687744	-12.6082334518433	-0.0276804622262716	0.308205723762512	0.0985939353704453
-5.80227184295654	-12.0948705673218	-12.604395866394	-0.0278095863759518	0.308324903249741	0.0988374948501587
-5.80777359008789	-12.1025371551514	-12.6291847229004	-0.0279576163738966	0.308334499597549	0.0989306718111038
-5.81662702560425	-12.1047983169556	-12.6663961410522	-0.0280529763549566	0.30847954750061	0.0987273827195168
-5.82580423355103	-12.0994462966919	-12.6703176498413	-0.0282502342015505	0.308332175016403	0.0987016037106514
-5.83768320083618	-12.0929908752441	-12.6596345901489	-0.0284434929490089	0.308340191841125	0.0988580286502838
-5.83883094787598	-12.0957536697388	-12.6732215881348	-0.028945192694664	0.308308601379395	0.0988912582397461
-5.83175230026245	-12.0965232849121	-12.7019157409668	-0.0291954893618822	0.308145344257355	0.0987925454974175
-5.8321270942688	-12.0859355926514	-12.7180395126343	-0.029319129884243	0.307885378599167	0.0986578464508057
-5.83344602584839	-12.0716552734375	-12.7168407440186	-0.0296709202229977	0.307833433151245	0.0985426157712936
-5.83257007598877	-12.070782661438	-12.7226161956787	-0.0300484783947468	0.308019131422043	0.0986202508211136
-5.83236789703369	-12.0683794021606	-12.7350091934204	-0.0302747823297977	0.308272153139114	0.0986477360129356
-5.82968187332153	-12.0610160827637	-12.7560930252075	-0.030410211533308	0.308345884084702	0.0985850766301155
-5.82449817657471	-12.0436038970947	-12.7662000656128	-0.0306134037673473	0.308199852705002	0.0983862578868866
-5.82407855987549	-12.0227613449097	-12.7653532028198	-0.0309169627726078	0.308189183473587	0.0984700471162796
-5.8220796585083	-12.0096435546875	-12.763671875	-0.031033668667078	0.308203756809235	0.0987413376569748
-5.8222599029541	-11.9982872009277	-12.7767400741577	-0.0312523804605007	0.308256864547729	0.0987274795770645
-5.81564712524414	-11.9907665252686	-12.7955865859985	-0.0314655192196369	0.308306753635406	0.0985681936144829
-5.81244993209839	-11.9729375839233	-12.7956275939941	-0.0316226854920387	0.308274388313293	0.0985462665557861
-5.81506729125977	-11.9549474716187	-12.7853231430054	-0.0316755995154381	0.308268159627914	0.0985922142863274
-5.81413650512695	-11.9456481933594	-12.7764663696289	-0.0317110531032085	0.308305978775024	0.0986006483435631
-5.80472850799561	-11.9498233795166	-12.7930679321289	-0.0318188592791557	0.308537244796753	0.0986070409417152
-5.8005576133728	-11.9480514526367	-12.8115015029907	-0.0317876897752285	0.308608859777451	0.0984923616051674
-5.7994327545166	-11.9367046356201	-12.8298149108887	-0.0316102355718613	0.308510065078735	0.0983564257621765
-5.79307508468628	-11.9271059036255	-12.835376739502	-0.0313886217772961	0.308592975139618	0.0981905981898308
-5.78816509246826	-11.934383392334	-12.8414640426636	-0.0313507542014122	0.308951854705811	0.0982096418738365
-5.78617143630981	-11.9419183731079	-12.8599224090576	-0.0312178302556276	0.309182912111282	0.0981345325708389
-5.78234720230103	-11.9433631896973	-12.8901720046997	-0.031110605224967	0.309246122837067	0.0978165194392204
-5.77292394638062	-11.9431552886963	-12.90403175354	-0.0309563186019659	0.309191226959229	0.0975613743066788
-5.77310514450073	-11.9462242126465	-12.9048347473145	-0.0307852048426867	0.309432506561279	0.0976402834057808
-5.7734169960022	-11.9600114822388	-12.9205350875854	-0.0307063516229391	0.309620380401611	0.0975743979215622
-5.77258396148682	-11.9724035263062	-12.9632997512817	-0.0305202733725309	0.309809744358063	0.097360871732235
-5.77197742462158	-11.9828653335571	-12.9864625930786	-0.0305087883025408	0.309870779514313	0.0971734225749969
-5.77618789672852	-11.9894971847534	-12.9764623641968	-0.0303747449070215	0.309841424226761	0.0972558110952377
-5.78548526763916	-12.0021514892578	-12.9922208786011	-0.0303305797278881	0.310096979141235	0.0973693802952766
-5.78925657272339	-12.0218868255615	-13.0095996856689	-0.030445721000433	0.310200124979019	0.0974290445446968
-5.79080486297607	-12.0352830886841	-13.0283117294312	-0.0304962750524282	0.310201823711395	0.097452275454998
-5.79382514953613	-12.0353956222534	-13.0434350967407	-0.0303048305213451	0.310030341148376	0.0974561870098114
-5.79764366149902	-12.0351343154907	-13.054573059082	-0.0302435047924519	0.310028374195099	0.0974496304988861
-5.80346536636353	-12.0449438095093	-13.0506324768066	-0.0304289069026709	0.310267776250839	0.0976700335741043
-5.81232070922852	-12.0550241470337	-13.0601673126221	-0.0305590443313122	0.310350626707077	0.0977426618337631
-5.81443929672241	-12.0541124343872	-13.0815486907959	-0.030619578436017	0.310163825750351	0.097559742629528
-5.82133388519287	-12.0448246002197	-13.0937690734863	-0.030708771198988	0.310007274150848	0.0973843783140183
-5.83123779296875	-12.0347213745117	-13.0845375061035	-0.0308241825550795	0.309903264045715	0.0975485444068909
-5.8377833366394	-12.0401344299316	-13.0679416656494	-0.0311473365873098	0.309799313545227	0.0978029295802116
-5.83236837387085	-12.0512590408325	-13.0811824798584	-0.0314718708395958	0.309618204832077	0.0976997092366219
-5.8297119140625	-12.0491571426392	-13.0974254608154	-0.0316044762730598	0.309453159570694	0.0975357294082642
-5.83198595046997	-12.0482006072998	-13.0764684677124	-0.0317734926939011	0.309248179197311	0.0975993946194649
-5.83877754211426	-12.0521612167358	-13.0669136047363	-0.0320203602313995	0.309179723262787	0.0975928157567978
-5.83939695358276	-12.0638084411621	-13.0717611312866	-0.0322732217609882	0.309297740459442	0.0976317301392555
-5.83444833755493	-12.0690298080444	-13.0824813842773	-0.0323705226182938	0.309173107147217	0.0975465849041939
-5.84025382995605	-12.0621013641357	-13.0915117263794	-0.0323102697730064	0.308918744325638	0.0974517166614532
-5.84851837158203	-12.0571756362915	-13.0858325958252	-0.0324469581246376	0.308853030204773	0.0974380448460579
-5.85868215560913	-12.0690393447876	-13.0704498291016	-0.0327541865408421	0.308981359004974	0.0975953415036201
-5.86462306976318	-12.0762882232666	-13.091498374939	-0.0329511873424053	0.308841586112976	0.097589023411274
-5.86897230148315	-12.0738401412964	-13.1063976287842	-0.0331268571317196	0.308560460805893	0.0973866209387779
-5.87743520736694	-12.073769569397	-13.0917406082153	-0.033307421952486	0.308428049087524	0.0974474623799324
-5.89233636856079	-12.0802946090698	-13.0790700912476	-0.0334201194345951	0.308407753705978	0.0976670607924461
-5.90705823898315	-12.090313911438	-13.0850658416748	-0.0335239581763744	0.308296740055084	0.0978153347969055
-5.91122627258301	-12.101845741272	-13.1164865493774	-0.0337152928113937	0.308296948671341	0.09784235060215
-5.92112970352173	-12.1086530685425	-13.1379508972168	-0.0338164493441582	0.308174520730972	0.0978713408112526
-5.93943548202515	-12.1108064651489	-13.1223440170288	-0.0339522175490856	0.308083593845367	0.098060742020607
-5.95240592956543	-12.1184158325195	-13.1257171630859	-0.0342115759849548	0.308113485574722	0.0983511283993721
-5.95088958740234	-12.1311073303223	-13.1500473022461	-0.0344871170818806	0.308126091957092	0.0985593944787979
-5.95323801040649	-12.136157989502	-13.1722259521484	-0.0345668941736221	0.308049738407135	0.098647266626358
-5.9620475769043	-12.1322908401489	-13.1808290481567	-0.0345306433737278	0.30793684720993	0.0987804979085922
-5.97025871276855	-12.1295309066772	-13.181468963623	-0.0345927365124226	0.307839453220367	0.0988724902272224
-5.98591136932373	-12.1214122772217	-13.1838397979736	-0.0347399860620499	0.308049112558365	0.0990084782242775
-6.00794553756714	-12.1131992340088	-13.1889572143555	-0.0349650457501411	0.308338075876236	0.0993818417191505
-6.01000452041626	-12.1165742874146	-13.207179069519	-0.0352997705340385	0.308183431625366	0.0995872393250465
-6.00332498550415	-12.1184949874878	-13.2231206893921	-0.0356800183653831	0.307846307754517	0.0995059385895729
-6.00168943405151	-12.114387512207	-13.2302961349487	-0.0358597822487354	0.307549506425858	0.0995794832706451
-6.00024127960205	-12.1189937591553	-13.2314147949219	-0.0361614488065243	0.307533383369446	0.0997995957732201
-5.99978590011597	-12.1280717849731	-13.2357788085938	-0.0363074578344822	0.307696998119354	0.100168481469154
-5.99505615234375	-12.1408596038818	-13.2560577392578	-0.0364745073020458	0.307914286851883	0.10027290135622
-5.98626899719238	-12.1438999176025	-13.2825965881348	-0.0365537442266941	0.308042168617249	0.100247599184513
-5.98741483688354	-12.1414957046509	-13.2801094055176	-0.0366308391094208	0.308145254850388	0.100477926433086
-5.99467515945435	-12.137134552002	-13.2726163864136	-0.0369241870939732	0.308178067207336	0.100938446819782
-5.99727725982666	-12.1388502120972	-13.2668428421021	-0.0372443832457066	0.308247745037079	0.101335629820824
-5.99509334564209	-12.136908531189	-13.2737770080566	-0.0376784838736057	0.308378249406815	0.101684637367725
-5.99283266067505	-12.1350517272949	-13.2753295898438	-0.0379878282546997	0.308418691158295	0.101983964443207
-5.98827362060547	-12.1349077224731	-13.2840375900269	-0.0383489802479744	0.308237552642822	0.102208741009235
-5.99083852767944	-12.1212463378906	-13.2805166244507	-0.0384278148412704	0.307911187410355	0.102444611489773
-5.99310064315796	-12.1119499206543	-13.2717142105103	-0.0387280806899071	0.307905584573746	0.102710716426373
-5.98995447158813	-12.1135902404785	-13.2574415206909	-0.0391848087310791	0.307909697294235	0.103041544556618
-5.99607610702515	-12.1136341094971	-13.25230884552	-0.0395123027265072	0.307937055826187	0.103425033390522
-6.00063514709473	-12.1124238967896	-13.2664012908936	-0.0397626869380474	0.307861387729645	0.103765927255154
-5.99713182449341	-12.1055593490601	-13.2873859405518	-0.0400771833956242	0.307571113109589	0.103883467614651
-5.99199056625366	-12.0921449661255	-13.2900505065918	-0.0403431206941605	0.307367354631424	0.10390017926693
-5.98761367797852	-12.0830516815186	-13.2870054244995	-0.0406681075692177	0.307199716567993	0.104087851941586
-5.98596000671387	-12.067907333374	-13.2836332321167	-0.0408829860389233	0.307117164134979	0.104312494397163
-5.98158502578735	-12.0654001235962	-13.2672576904297	-0.0410500690340996	0.307126045227051	0.104543715715408
-5.97849798202515	-12.0673236846924	-13.2767114639282	-0.041162084788084	0.30713877081871	0.104610368609428
-5.97339487075806	-12.0660276412964	-13.300895690918	-0.0413184873759747	0.307105451822281	0.104578144848347
-5.96801853179932	-12.0601863861084	-13.2992162704468	-0.0414036363363266	0.306988030672073	0.104651473462582
-5.96938562393188	-12.0469408035278	-13.2837953567505	-0.0414783507585526	0.306849420070648	0.104803755879402
-5.97206163406372	-12.0454006195068	-13.2763814926147	-0.0415972135961056	0.306678265333176	0.10502116382122
-5.97332906723022	-12.0522584915161	-13.2764530181885	-0.0417632535099983	0.306635946035385	0.10525880753994
-5.97477436065674	-12.0582084655762	-13.2862701416016	-0.0418661832809448	0.306566804647446	0.105459041893482
-5.97497510910034	-12.0646457672119	-13.2850246429443	-0.0418889336287975	0.306354522705078	0.105692453682423
-5.98120784759521	-12.0674724578857	-13.2939548492432	-0.0418623574078083	0.306176543235779	0.105842910706997
-5.98765802383423	-12.0693922042847	-13.2979345321655	-0.0417559184134007	0.305867105722427	0.106102585792542
-5.99708080291748	-12.0715808868408	-13.2958173751831	-0.0417236499488354	0.305645793676376	0.106345094740391
-6.00465536117554	-12.0759391784668	-13.286322593689	-0.0415424443781376	0.305407822132111	0.106594316661358
-6.01714658737183	-12.0842189788818	-13.2788791656494	-0.0415057614445686	0.305245459079742	0.10686481744051
-6.02678203582764	-12.0969076156616	-13.2748146057129	-0.0415678694844246	0.305202901363373	0.107225745916367
-6.04475259780884	-12.1167192459106	-13.2709550857544	-0.0415370389819145	0.305212825536728	0.107629261910915
-6.06021499633789	-12.1319904327393	-13.2784805297852	-0.0414146520197392	0.305105328559875	0.107994765043259
-6.07421827316284	-12.1439304351807	-13.2880344390869	-0.0412778258323669	0.304863065481186	0.108201071619987
-6.0836706161499	-12.1552743911743	-13.3066959381104	-0.0411426350474358	0.304578989744186	0.108375400304794
-6.10150337219238	-12.1591310501099	-13.3059358596802	-0.0410670079290867	0.304408401250839	0.108636543154716
-6.12114953994751	-12.170524597168	-13.2984733581543	-0.040979266166687	0.304374992847443	0.109157226979733
-6.14026975631714	-12.1829690933228	-13.29407787323	-0.0409554690122604	0.304267287254334	0.109579481184483
-6.16168880462646	-12.2002296447754	-13.2989282608032	-0.0408510975539684	0.304230093955994	0.109915889799595
-6.1778507232666	-12.2147779464722	-13.3133296966553	-0.0408040955662727	0.304124116897583	0.110207989811897
-6.19327688217163	-12.2291955947876	-13.3303899765015	-0.0407297722995281	0.304049044847488	0.110454045236111
-6.2085394859314	-12.2388620376587	-13.3297243118286	-0.0406450852751732	0.304002791643143	0.110745437443256
-6.22158527374268	-12.2482795715332	-13.3218641281128	-0.0406230501830578	0.303889483213425	0.111138232052326
-6.24092292785645	-12.2596035003662	-13.3156595230103	-0.0404994636774063	0.303879141807556	0.11153444647789
-6.25820302963257	-12.2698259353638	-13.3122129440308	-0.0404778309166431	0.303899616003037	0.111912705004215
-6.2757773399353	-12.2809648513794	-13.3068609237671	-0.0404922626912594	0.303952783346176	0.112229451537132
-6.28642749786377	-12.2946872711182	-13.3152227401733	-0.0405451133847237	0.304007649421692	0.112543329596519
-6.2978835105896	-12.3069820404053	-13.3280391693115	-0.0405598096549511	0.304050832986832	0.11275552213192
-6.30608654022217	-12.3152294158936	-13.3422651290894	-0.0406055599451065	0.304050028324127	0.112946718931198
-6.31607055664063	-12.3193063735962	-13.3507537841797	-0.0405512265861034	0.303932011127472	0.113059729337692
-6.32528018951416	-12.3175258636475	-13.3580465316772	-0.0404903218150139	0.30390402674675	0.11318351328373
-6.33420705795288	-12.3169097900391	-13.3551921844482	-0.0404999442398548	0.303863704204559	0.113321349024773
-6.33998918533325	-12.3163232803345	-13.3561344146729	-0.0404808036983013	0.303789794445038	0.11339259147644
-6.34818172454834	-12.3190326690674	-13.3513040542603	-0.0405455753207207	0.303724974393845	0.113497979938984
-6.3513445854187	-12.3199310302734	-13.3436813354492	-0.0406305380165577	0.303749531507492	0.113666370511055
-6.35480165481567	-12.3258199691772	-13.3290853500366	-0.0408920645713806	0.30382451415062	0.113904565572739
-6.36088228225708	-12.3391819000244	-13.3208360671997	-0.0410865657031536	0.303906619548798	0.11411202698946
-6.36512517929077	-12.3444032669067	-13.3152589797974	-0.0412439666688442	0.303962498903275	0.114226624369621
-6.36443424224854	-12.3461980819702	-13.3199501037598	-0.0413172729313374	0.303832918405533	0.114192806184292
-6.36203956604004	-12.3456954956055	-13.3229827880859	-0.04148830473423	0.303615361452103	0.114109322428703
-6.36129093170166	-12.3425559997559	-13.3102140426636	-0.041663471609354	0.303472757339478	0.114008277654648
-6.36339330673218	-12.3419828414917	-13.2935571670532	-0.0417842380702496	0.303455144166946	0.114057742059231
-6.36518144607544	-12.3412780761719	-13.2677602767944	-0.0419870316982269	0.303506404161453	0.114169910550117
-6.36611413955688	-12.3398466110229	-13.2571086883545	-0.0421035811305046	0.303506880998611	0.114235527813435
-6.3664665222168	-12.3433780670166	-13.2602376937866	-0.0422732792794704	0.303568691015244	0.114118754863739
-6.36275386810303	-12.3490724563599	-13.2684240341187	-0.042340349406004	0.303569465875626	0.113988973200321
-6.35685682296753	-12.3504028320313	-13.2702884674072	-0.0424796491861343	0.303585112094879	0.113815456628799
-6.3493480682373	-12.3511362075806	-13.2659797668457	-0.0426003187894821	0.303495615720749	0.113673411309719
-6.34714794158936	-12.3519620895386	-13.252836227417	-0.0426368974149227	0.303443312644959	0.113569706678391
-6.34348249435425	-12.3500499725342	-13.2335090637207	-0.0427174605429173	0.303423881530762	0.113471783697605
-6.3440408706665	-12.3525266647339	-13.2211856842041	-0.0428102947771549	0.303428769111633	0.113468758761883
-6.34349632263184	-12.3539752960205	-13.2063865661621	-0.0428433306515217	0.303446471691132	0.113458782434464
-6.33898830413818	-12.3602275848389	-13.2017946243286	-0.0429230891168118	0.303526043891907	0.113433368504047
-6.33412933349609	-12.3676528930664	-13.198805809021	-0.0430207811295986	0.303560048341751	0.113476410508156
-6.33012008666992	-12.3748350143433	-13.1969594955444	-0.0430711582303047	0.303588390350342	0.11348707228899
-6.32559156417847	-12.3748569488525	-13.1957244873047	-0.0430361777544022	0.303541302680969	0.113528802990913
-6.31929683685303	-12.3735427856445	-13.1900072097778	-0.0430840104818344	0.303563833236694	0.113533854484558
-6.31662559509277	-12.3697786331177	-13.1872253417969	-0.0429622232913971	0.30333548784256	0.113563038408756
-6.31004524230957	-12.3647012710571	-13.1853580474854	-0.0428172871470451	0.303192466497421	0.113611251115799
-6.30579519271851	-12.354808807373	-13.176703453064	-0.0426365658640862	0.303133338689804	0.113664351403713
-6.29937171936035	-12.3509540557861	-13.1620454788208	-0.0425723791122437	0.303122103214264	0.113751396536827
-6.29223775863647	-12.3460378646851	-13.1506567001343	-0.0425455532968044	0.303228080272675	0.113941840827465
-6.28675651550293	-12.3523731231689	-13.1426410675049	-0.0424549914896488	0.30347952246666	0.114188805222511
-6.2799506187439	-12.3524675369263	-13.136269569397	-0.0422356016933918	0.303557544946671	0.114365190267563
-6.27069854736328	-12.3492317199707	-13.1386299133301	-0.0419862195849419	0.303530395030975	0.114511020481586
-6.26858711242676	-12.3499174118042	-13.139307975769	-0.0416903235018253	0.30355829000473	0.114353843033314
-6.26883506774902	-12.3511991500854	-13.1525554656982	-0.0414199829101563	0.303579211235046	0.113846629858017
-6.25488662719727	-12.3472185134888	-13.1495790481567	-0.0411596894264221	0.303469121456146	0.113895557820797
-6.24551868438721	-12.3431768417358	-13.1336898803711	-0.0409350283443928	0.303403288125992	0.114263840019703
-6.2414698600769	-12.3401508331299	-13.1212177276611	-0.0407207645475864	0.303432911634445	0.114544861018658
-6.23941135406494	-12.3431386947632	-13.1078815460205	-0.0403897725045681	0.303534209728241	0.11479414254427
-6.23750638961792	-12.3489551544189	-13.1054210662842	-0.0399761758744717	0.303514242172241	0.114933580160141
-6.23780536651611	-12.3529987335205	-13.1110887527466	-0.0396263375878334	0.303629845380783	0.115012690424919
-6.23949146270752	-12.3595943450928	-13.1158294677734	-0.0393129400908947	0.303583651781082	0.115096233785152
-6.24030351638794	-12.3643884658813	-13.125714302063	-0.0390549376606941	0.303633034229279	0.115155696868896
-6.24478244781494	-12.3669176101685	-13.1275272369385	-0.038681760430336	0.303625971078873	0.115246951580048
-6.24585199356079	-12.3713798522949	-13.1237230300903	-0.0383024625480175	0.303655385971069	0.115390188992023
-6.24506711959839	-12.3746366500854	-13.1157627105713	-0.0379678793251514	0.303574293851852	0.115629754960537
-6.24932718276978	-12.3805713653564	-13.103178024292	-0.0376768708229065	0.303564161062241	0.115840971469879
-6.25438976287842	-12.3872776031494	-13.0821208953857	-0.0373681597411633	0.303585320711136	0.116141647100449
-6.25866889953613	-12.3940992355347	-13.0687875747681	-0.037088043987751	0.303618162870407	0.116409510374069
-6.25837564468384	-12.4062328338623	-13.0572414398193	-0.0369616039097309	0.30371156334877	0.116651572287083
-6.26164817810059	-12.4213457107544	-13.0531005859375	-0.036769300699234	0.303706228733063	0.116937808692455
-6.26816749572754	-12.4293279647827	-13.0493679046631	-0.0365727543830872	0.303717762231827	0.117303848266602
-6.27447843551636	-12.4398698806763	-13.0424671173096	-0.0364338047802448	0.303737938404083	0.117562808096409
-6.28857088088989	-12.4386644363403	-13.0364332199097	-0.0363023206591606	0.303688555955887	0.117897659540176
-6.29337644577026	-12.4512624740601	-13.0230541229248	-0.0363165885210037	0.303537100553513	0.118281982839108
-6.29271650314331	-12.4622583389282	-13.014892578125	-0.0363480262458324	0.303282350301743	0.118688561022282
-6.29671955108643	-12.4729776382446	-13.0042457580566	-0.0363245867192745	0.303035885095596	0.119016885757446
-6.29761075973511	-12.478404045105	-12.9916934967041	-0.0362813211977482	0.302912622690201	0.119262382388115
-6.29756021499634	-12.4854621887207	-12.9833135604858	-0.0361797846853733	0.302691280841827	0.119464755058289
-6.3010139465332	-12.4922676086426	-12.9704132080078	-0.0361376479268074	0.302584141492844	0.119596213102341
-6.29536104202271	-12.4978713989258	-12.9546298980713	-0.0361108295619488	0.302408307790756	0.119755923748016
-6.29748487472534	-12.5017900466919	-12.9377241134644	-0.0360476411879063	0.302331626415253	0.119905680418015
-6.29981803894043	-12.5036582946777	-12.9216365814209	-0.0360574014484882	0.302126467227936	0.120080232620239
-6.30224800109863	-12.5059843063354	-12.9015493392944	-0.0361407212913036	0.30207559466362	0.12029355764389
-6.30527877807617	-12.505256652832	-12.8826665878296	-0.0362469926476479	0.301987707614899	0.120424225926399
-6.3101167678833	-12.5057964324951	-12.8656826019287	-0.0361969955265522	0.301891922950745	0.120648540556431
-6.31333875656128	-12.5068397521973	-12.8364887237549	-0.0364748239517212	0.301870703697205	0.120827421545982
-6.3210301399231	-12.5066118240356	-12.8180141448975	-0.0364779606461525	0.301803678274155	0.120983555912971
-6.33029508590698	-12.5093078613281	-12.7979726791382	-0.0365149602293968	0.301752746105194	0.121111996471882
-6.34054946899414	-12.5132436752319	-12.782865524292	-0.0365964360535145	0.30170813202858	0.120997473597527
-6.34352350234985	-12.5144853591919	-12.7610197067261	-0.036702886223793	0.301626265048981	0.12090402841568
-6.3501763343811	-12.5126533508301	-12.7492141723633	-0.0366125665605068	0.30151829123497	0.120965704321861
-6.34930276870728	-12.5117864608765	-12.7446041107178	-0.0365944840013981	0.301289796829224	0.120956018567085
-6.34574413299561	-12.5114870071411	-12.7383489608765	-0.0365842469036579	0.301216691732407	0.121056497097015
-6.34668731689453	-12.5061826705933	-12.7314710617065	-0.036482110619545	0.301108837127686	0.120890557765961
-6.34959888458252	-12.4993391036987	-12.7222919464111	-0.0362760536372662	0.301008254289627	0.12075200676918
-6.35469675064087	-12.4992551803589	-12.7117147445679	-0.0360947102308273	0.300992459058762	0.120558179914951
-6.35493135452271	-12.4952945709229	-12.6963768005371	-0.0359742678701878	0.300887584686279	0.12065564841032
-6.36442184448242	-12.4872417449951	-12.6757555007935	-0.0357620976865292	0.300843715667725	0.120540253818035
-6.37917900085449	-12.4791994094849	-12.6653480529785	-0.0354712046682835	0.300930827856064	0.120104141533375
-6.37727785110474	-12.4784851074219	-12.6491813659668	-0.0352974347770214	0.300954252481461	0.120176941156387
-6.37589311599731	-12.4738435745239	-12.6363277435303	-0.0350577384233475	0.300944209098816	0.12043546885252
-6.37741327285767	-12.4734678268433	-12.6326923370361	-0.0348137952387333	0.300888895988464	0.120428197085857
-6.38661432266235	-12.4614734649658	-12.633282661438	-0.0345632061362267	0.300952732563019	0.120186641812325
-6.40518283843994	-12.4379358291626	-12.6536855697632	-0.0341462008655071	0.300895035266876	0.119520828127861
-6.42768049240112	-12.399938583374	-12.6682233810425	-0.0337487198412418	0.300908297300339	0.118550807237625
-6.45231866836548	-12.3536014556885	-12.6852054595947	-0.0331947393715382	0.300597548484802	0.117243804037571
-6.45181179046631	-12.3488340377808	-12.6947298049927	-0.0328610055148602	0.300340294837952	0.116469219326973
-6.44608736038208	-12.3852434158325	-12.6691789627075	-0.0329321511089802	0.300233691930771	0.116743601858616
-6.44506788253784	-12.4004802703857	-12.6379022598267	-0.0328132100403309	0.300205767154694	0.116998448967934
-6.4571361541748	-12.3344421386719	-12.6122560501099	-0.0322934612631798	0.300303310155869	0.115554891526699
-6.49624300003052	-12.2914018630981	-12.6037044525146	-0.0315317697823048	0.300489664077759	0.114341840147972
-6.47285747528076	-12.3650941848755	-12.6086378097534	-0.0318514630198479	0.300252288579941	0.115246132016182
-6.4347357749939	-12.4295272827148	-12.5699081420898	-0.03230269998312	0.300254374742508	0.116332106292248
-6.41687536239624	-12.4513006210327	-12.540207862854	-0.0321850702166557	0.300583869218826	0.116907298564911
-6.40191078186035	-12.445613861084	-12.52769947052	-0.0317514017224312	0.300886243581772	0.11697406321764
-6.39142847061157	-12.425440788269	-12.5127210617065	-0.0312704220414162	0.301031172275543	0.116829894483089
-6.37054395675659	-12.4080839157104	-12.5176429748535	-0.03093664906919	0.300851106643677	0.116875559091568
-6.35349893569946	-12.3997650146484	-12.5076160430908	-0.0307599063962698	0.300637483596802	0.116967536509037
-6.34581756591797	-12.394326210022	-12.5086288452148	-0.030708821490407	0.300628632307053	0.117040723562241
-6.34717988967896	-12.3956098556519	-12.4953365325928	-0.030590508133173	0.300694614648819	0.117101974785328
-6.34184598922729	-12.4003734588623	-12.4853067398071	-0.0307125672698021	0.300606787204742	0.117172338068485
-6.33424806594849	-12.3991041183472	-12.4729251861572	-0.0306220781058073	0.300355315208435	0.117180578410625
-6.3291802406311	-12.3912811279297	-12.4628896713257	-0.0306195449084044	0.300057113170624	0.1166932284832
-6.32355928421021	-12.3826217651367	-12.4516048431396	-0.0306669902056456	0.299652218818665	0.116177707910538
-6.29913568496704	-12.3680152893066	-12.418062210083	-0.030764102935791	0.299115628004074	0.116455219686031
-6.2903995513916	-12.3502140045166	-12.3859663009644	-0.0307455696165562	0.298637986183167	0.116715379059315
-6.28447246551514	-12.3398818969727	-12.3549156188965	-0.0309358537197113	0.29828929901123	0.116868637502193
-6.27588081359863	-12.3351583480835	-12.3326845169067	-0.0310180950909853	0.297860324382782	0.116850577294827
-6.26991987228394	-12.3314647674561	-12.3231029510498	-0.0310682859271765	0.297441840171814	0.116788066923618
-6.25629472732544	-12.3232622146606	-12.3288278579712	-0.0311743654310703	0.297019243240356	0.116571888327599
-6.24550771713257	-12.3076505661011	-12.3327360153198	-0.0312509350478649	0.29660227894783	0.116360634565353
-6.23598337173462	-12.3001279830933	-12.308126449585	-0.031365379691124	0.296224117279053	0.116211615502834
-6.23083066940308	-12.2949066162109	-12.2882270812988	-0.0313588008284569	0.295803487300873	0.11606764793396
-6.23103523254395	-12.2907342910767	-12.2610464096069	-0.0313772298395634	0.295483022928238	0.115993157029152
-6.22560358047485	-12.2946529388428	-12.2479543685913	-0.0315767638385296	0.295232504606247	0.115931518375874
-6.22069311141968	-12.3021078109741	-12.2451400756836	-0.0317187868058681	0.294946849346161	0.115852519869804
-6.22182512283325	-12.3097238540649	-12.2433576583862	-0.0318035297095776	0.294607490301132	0.115779899060726
-6.22106266021729	-12.3141279220581	-12.2440853118896	-0.0318707711994648	0.294138371944427	0.115681231021881
-6.22101640701294	-12.3162565231323	-12.2407636642456	-0.0318767391145229	0.293731600046158	0.115625955164433
-6.22045373916626	-12.3123817443848	-12.2392845153809	-0.0318259112536907	0.29322823882103	0.115438386797905
-6.21872138977051	-12.310188293457	-12.2198848724365	-0.0318591296672821	0.292869836091995	0.115292072296143
-6.21539831161499	-12.3034286499023	-12.1987037658691	-0.0319813899695873	0.292477250099182	0.115053750574589
-6.21175622940063	-12.3042421340942	-12.1775922775269	-0.0321298353374004	0.292212516069412	0.114965178072453
-6.20652627944946	-12.3102989196777	-12.1532716751099	-0.032170407474041	0.291951268911362	0.114891640841961
-6.20700407028198	-12.3136758804321	-12.1346559524536	-0.0322424247860909	0.291703253984451	0.114826910197735
-6.19944858551025	-12.3163528442383	-12.1279249191284	-0.0322042554616928	0.291374206542969	0.114684894680977
-6.19031000137329	-12.3128833770752	-12.117039680481	-0.0321456827223301	0.290939599275589	0.114406064152718
-6.18108987808228	-12.3131532669067	-12.0965690612793	-0.0321204476058483	0.290613293647766	0.114172101020813
-6.17597198486328	-12.3158464431763	-12.0501127243042	-0.0320708081126213	0.290478408336639	0.114098101854324
-6.17082405090332	-12.3247137069702	-12.013391494751	-0.031903937458992	0.29024600982666	0.114114940166473
-6.16230773925781	-12.3352212905884	-11.9972524642944	-0.0317851454019547	0.289999604225159	0.113912120461464
-6.14995670318604	-12.3468170166016	-11.9884185791016	-0.0315494276583195	0.289742469787598	0.1136210039258
-6.14131307601929	-12.348461151123	-11.9582786560059	-0.0313463062047958	0.289467483758926	0.113339960575104
-6.1381630897522	-12.3479642868042	-11.9093179702759	-0.0311735589057207	0.289106249809265	0.113185405731201
-6.13641548156738	-12.3510112762451	-11.8692016601563	-0.031001253053546	0.288805961608887	0.113066665828228
-6.12829399108887	-12.3554458618164	-11.8386640548706	-0.0309500731527805	0.288497716188431	0.112787827849388
-6.11736869812012	-12.3624753952026	-11.8257808685303	-0.0308099221438169	0.288112103939056	0.11248692125082
-6.11031341552734	-12.3739032745361	-11.8035774230957	-0.0306212492287159	0.287655055522919	0.112221047282219
-6.10709571838379	-12.371392250061	-11.7860383987427	-0.0302993264049292	0.287098616361618	0.111906729638577
-6.10257530212402	-12.3668909072876	-11.7420816421509	-0.0299604497849941	0.286742717027664	0.11152745783329
-6.10390996932983	-12.3664875030518	-11.7052307128906	-0.0298063643276691	0.286505937576294	0.111187689006329
-6.10998296737671	-12.3732919692993	-11.6779203414917	-0.0295390076935291	0.28639081120491	0.110653340816498
-6.11137628555298	-12.3663187026978	-11.6720609664917	-0.029216006398201	0.285866945981979	0.109734863042831
-6.13658571243286	-12.3248281478882	-11.6597318649292	-0.0289053916931152	0.285381436347961	0.108212344348431
-6.2098445892334	-12.2045526504517	-11.6526145935059	-0.0280355829745531	0.284917503595352	0.105367310345173
-6.2687931060791	-12.1481609344482	-11.6724443435669	-0.0270219817757607	0.284356504678726	0.103097468614578
-6.22730112075806	-12.2865829467773	-11.6976938247681	-0.0277912672609091	0.283800899982452	0.103207379579544
-6.19441747665405	-12.4004745483398	-11.6128034591675	-0.0284690968692303	0.28356546163559	0.103890374302864
-6.19929838180542	-12.425196647644	-11.5139780044556	-0.0281482338905334	0.283911317586899	0.103984832763672
-6.20197010040283	-12.4308071136475	-11.4659404754639	-0.0276262573897839	0.284447371959686	0.103733196854591
-6.20431566238403	-12.4366827011108	-11.4467668533325	-0.0270320642739534	0.284532964229584	0.10344173014164
-6.19967603683472	-12.4359216690063	-11.4344463348389	-0.0266437046229839	0.284050673246384	0.103258199989796
-6.19089555740356	-12.4390020370483	-11.4059762954712	-0.0263414960354567	0.283948391675949	0.103206023573875
-6.19378519058228	-12.4638872146606	-11.4029550552368	-0.0261317864060402	0.283947944641113	0.103157892823219
-6.19519758224487	-12.4779825210571	-11.4135036468506	-0.0256878100335598	0.283736169338226	0.102716647088528
-6.1875901222229	-12.487452507019	-11.4112348556519	-0.0255153570324183	0.283447831869125	0.102247074246407
-6.18293952941895	-12.4970407485962	-11.383810043335	-0.0252386946231127	0.283368796110153	0.102055631577969
-6.17778730392456	-12.5126800537109	-11.3696556091309	-0.0249596554785967	0.283365339040756	0.101768642663956
-6.16924095153809	-12.5191440582275	-11.3650732040405	-0.0248044803738594	0.283181220293045	0.101465307176113
-6.16745233535767	-12.5224905014038	-11.3204460144043	-0.024687834084034	0.282746136188507	0.101340040564537
-6.16945123672485	-12.526294708252	-11.266092300415	-0.0246975347399712	0.282450348138809	0.101309835910797
-6.16292476654053	-12.5399522781372	-11.2429809570313	-0.0247284770011902	0.282185643911362	0.10121051222086
-6.15467166900635	-12.5499610900879	-11.2206697463989	-0.0247798468917608	0.281722187995911	0.100900508463383
-6.15544748306274	-12.5436210632324	-11.2003984451294	-0.0245401188731194	0.281106680631638	0.100337468087673
-6.15707063674927	-12.5296297073364	-11.1715564727783	-0.0244105961173773	0.280845075845718	0.0997581034898758
-6.20211219787598	-12.463604927063	-11.1619205474854	-0.0245347749441862	0.280472427606583	0.0981170162558556
-6.31317806243896	-12.2674894332886	-11.2092971801758	-0.0231669060885906	0.279704242944717	0.0937972739338875
-6.28806209564209	-12.3351488113403	-11.2559976577759	-0.023347657173872	0.278555244207382	0.0931202322244644
-6.22101783752441	-12.5025777816772	-11.1552152633667	-0.0249563362449408	0.277659863233566	0.0948079898953438
-6.19067430496216	-12.5575590133667	-11.0663871765137	-0.0253102481365204	0.277635455131531	0.0950150564312935
-6.17663049697876	-12.5474739074707	-10.9798994064331	-0.0249055828899145	0.277908086776733	0.0945683121681213
-6.18613243103027	-12.5363664627075	-10.8854923248291	-0.0242734868079424	0.277941912412643	0.0944081768393517
-6.17249536514282	-12.5447254180908	-10.8392391204834	-0.0241599455475807	0.277719169855118	0.0944140180945396
-6.14696502685547	-12.5365428924561	-10.81751537323	-0.0238526370376349	0.277047425508499	0.0941871032118797
-6.17439699172974	-12.4718637466431	-10.7779760360718	-0.0234887208789587	0.27656102180481	0.0930324047803879
-6.26580381393433	-12.3094177246094	-10.7986078262329	-0.0218231044709682	0.276178508996964	0.0896302461624146
[truncated: 12,695 more rows]
