# Supplementary material for: Identification of Haptic Based Guiding Using Hard Reins
Source: PLoS One. 2015 Jul 22;10(7):e0132020. doi: 10.1371/journal.pone.0132020 (PMC4511788; doi:10.1371/journal.pone.0132020)
Supplement: S5 File — (ZIP) [file pone.0132020.s005.zip › Exp2_ForceData1/Subject3/path1/T1.csv]

-0.025	0.002	-0.124	-0.001	0.001	-0.004
-0.014	0.014	-0.115	0.001	0.001	-0.004
-0.022	0.019	-0.067	0.000	0.001	-0.004
-0.031	0.042	-0.087	0.000	0.002	-0.004
-0.042	-0.009	-0.090	0.000	0.002	-0.004
-0.017	0.002	-0.084	0.000	0.002	-0.004
-0.027	0.025	-0.074	0.000	0.001	-0.004
-0.033	0.033	-0.070	0.000	0.002	-0.004
-0.039	-0.004	-0.049	-0.000	0.002	-0.004
-0.037	0.005	-0.086	-0.000	0.002	-0.004
-0.000	-0.026	-0.101	-0.000	0.001	-0.005
-0.008	0.040	-0.078	-0.000	0.001	-0.005
-0.041	0.038	-0.101	0.000	0.002	-0.004
-0.031	0.004	-0.093	0.000	0.001	-0.004
-0.030	0.008	-0.067	0.000	0.002	-0.004
-0.027	0.018	-0.118	0.000	0.002	-0.005
-0.033	0.021	-0.091	0.000	0.002	-0.004
-0.034	0.024	-0.063	0.000	0.001	-0.004
-0.037	0.010	-0.087	0.000	0.002	-0.004
-0.004	0.011	-0.069	-0.000	0.002	-0.004
-0.014	0.019	-0.097	-0.000	0.002	-0.004
-0.027	0.030	-0.084	0.000	0.001	-0.004
-0.029	0.016	-0.080	0.000	0.001	-0.004
-0.023	0.021	-0.053	-0.000	0.002	-0.004
-0.025	0.018	-0.124	-0.000	0.003	-0.004
-0.022	0.013	-0.107	-0.000	0.001	-0.004
-0.010	0.013	-0.112	0.000	0.001	-0.004
-0.037	0.022	-0.070	0.000	0.002	-0.004
-0.033	0.061	-0.105	0.000	0.002	-0.004
-0.055	-0.004	-0.106	-0.000	0.002	-0.004
0.002	-0.003	-0.077	-0.000	0.002	-0.004
-0.020	0.031	-0.109	0.000	0.002	-0.004
-0.041	0.040	-0.063	0.000	0.002	-0.004
-0.035	0.006	-0.076	-0.000	0.002	-0.004
-0.007	0.005	-0.090	-0.000	0.002	-0.004
-0.021	0.019	-0.111	0.000	0.002	-0.004
0.011	0.046	-0.106	-0.000	0.001	-0.005
-0.046	0.024	-0.087	0.000	0.002	-0.004
-0.032	0.009	-0.073	-0.000	0.002	-0.004
-0.016	0.011	-0.091	0.000	0.002	-0.004
-0.016	0.019	-0.073	-0.000	0.002	-0.005
-0.031	0.026	-0.104	-0.000	0.001	-0.004
-0.034	0.012	-0.070	0.000	0.001	-0.004
-0.027	0.020	-0.063	0.000	0.002	-0.004
-0.032	0.022	-0.090	-0.000	0.002	-0.004
-0.028	0.022	-0.104	-0.000	0.002	-0.004
-0.036	0.014	-0.101	0.000	0.001	-0.004
-0.027	0.024	-0.067	0.000	0.002	-0.004
-0.040	0.025	-0.063	-0.000	0.002	-0.004
-0.029	0.014	-0.094	-0.000	0.002	-0.004
-0.014	0.001	-0.138	-0.000	0.001	-0.004
-0.014	0.026	-0.088	0.000	0.001	-0.004
-0.028	0.023	-0.070	0.000	0.002	-0.004
-0.042	0.031	-0.094	0.000	0.002	-0.004
-0.056	-0.016	-0.089	-0.000	0.002	-0.004
0.005	-0.010	-0.087	0.000	0.001	-0.004
-0.014	0.030	-0.105	-0.000	0.002	-0.004
-0.037	0.046	-0.094	0.000	0.001	-0.004
-0.048	-0.004	-0.076	0.000	0.002	-0.004
-0.018	0.006	-0.077	0.000	0.002	-0.004
-0.025	0.014	-0.131	-0.000	0.002	-0.004
-0.031	0.022	-0.111	-0.000	0.001	-0.004
-0.066	0.037	-0.088	0.000	0.001	-0.004
-0.034	0.006	-0.070	0.000	0.002	-0.004
-0.019	0.009	-0.114	-0.000	0.002	-0.004
-0.008	0.025	-0.091	-0.000	0.001	-0.004
-0.037	0.026	-0.098	0.000	0.001	-0.004
-0.033	0.021	-0.043	0.000	0.000	-0.004
-0.027	0.037	-0.091	0.000	0.002	-0.004
-0.030	0.009	-0.083	-0.000	0.002	-0.004
-0.029	0.012	-0.090	-0.000	0.001	-0.004
-0.028	-0.003	-0.080	0.000	0.001	-0.004
-0.022	0.026	-0.074	0.000	0.002	-0.004
-0.034	0.018	-0.080	0.000	0.002	-0.004
-0.031	0.012	-0.076	-0.000	0.002	-0.004
-0.024	0.005	-0.094	-0.000	0.002	-0.004
-0.017	0.030	-0.119	0.001	0.001	-0.004
-0.036	0.033	-0.087	0.000	0.002	-0.004
-0.049	0.015	-0.073	0.000	0.002	-0.004
-0.042	-0.006	-0.110	-0.000	0.002	-0.004
0.014	0.014	-0.088	0.000	0.001	-0.004
-0.013	0.036	-0.088	0.000	0.002	-0.004
-0.034	0.058	-0.084	0.000	0.001	-0.004
-0.055	0.002	-0.083	0.000	0.002	-0.004
-0.009	0.003	-0.087	0.000	0.002	-0.004
-0.030	0.015	-0.121	-0.000	0.002	-0.004
-0.032	0.038	-0.088	-0.000	0.001	-0.004
-0.037	0.005	-0.063	0.000	0.001	-0.004
-0.036	0.005	-0.083	0.000	0.002	-0.004
-0.024	-0.014	-0.110	-0.000	0.002	-0.004
-0.008	0.028	-0.094	-0.000	0.001	-0.004
-0.044	0.031	-0.094	0.000	0.001	-0.004
-0.043	0.015	-0.083	0.000	0.002	-0.004
-0.031	0.016	-0.053	0.001	0.002	-0.004
-0.031	0.023	-0.111	-0.000	0.002	-0.004
-0.021	0.022	-0.087	-0.000	0.001	-0.004
-0.032	0.031	-0.088	0.000	0.001	-0.004
-0.025	0.029	-0.077	0.000	0.002	-0.004
-0.025	0.035	-0.070	0.000	0.002	-0.004
-0.031	0.013	-0.090	-0.000	0.002	-0.004
-0.022	-0.000	-0.080	0.000	0.002	-0.004
-0.026	0.033	-0.081	0.000	0.001	-0.004
-0.050	0.040	-0.087	0.000	0.002	-0.004
-0.033	0.013	-0.090	-0.000	0.002	-0.004
-0.027	0.008	-0.101	-0.000	0.002	-0.004
-0.008	0.013	-0.122	0.000	0.001	-0.004
-0.026	0.023	-0.098	0.000	0.002	-0.004
-0.054	0.068	-0.067	0.000	0.002	-0.004
-0.060	-0.002	-0.082	0.000	0.002	-0.004
-0.015	0.005	-0.094	-0.000	0.002	-0.004
-0.027	0.028	-0.112	0.000	0.002	-0.004
-0.031	0.032	-0.111	-0.000	0.001	-0.004
-0.044	0.012	-0.084	0.001	0.001	-0.004
-0.022	0.015	-0.063	0.000	0.002	-0.004
-0.028	0.025	-0.128	0.000	0.002	-0.004
-0.009	0.027	-0.119	-0.000	0.001	-0.005
-0.031	0.023	-0.081	0.000	0.001	-0.004
-0.031	0.024	-0.059	-0.000	0.002	-0.004
-0.034	0.038	-0.104	-0.000	0.002	-0.004
-0.027	-0.006	-0.041	-0.001	0.002	-0.004
-0.016	0.012	-0.101	-0.000	0.001	-0.004
-0.035	0.028	-0.101	0.000	0.002	-0.004
-0.040	0.035	-0.070	0.000	0.002	-0.004
-0.057	0.044	-0.070	-0.000	0.002	-0.004
-0.037	-0.000	-0.086	-0.000	0.002	-0.004
-0.018	-0.007	-0.114	-0.000	0.002	-0.005
-0.012	0.040	-0.095	0.000	0.001	-0.004
-0.052	0.042	-0.087	0.000	0.002	-0.004
-0.039	0.011	-0.070	0.000	0.001	-0.004
-0.038	0.008	-0.087	0.000	0.002	-0.004
-0.022	0.023	-0.101	0.000	0.002	-0.004
-0.029	0.028	-0.101	0.000	0.001	-0.004
-0.040	0.030	-0.057	0.000	0.001	-0.004
-0.068	0.003	-0.103	0.000	0.002	-0.004
-0.019	0.016	-0.094	-0.000	0.002	-0.004
-0.020	0.021	-0.073	-0.000	0.002	-0.004
-0.029	0.020	-0.097	-0.000	0.001	-0.004
-0.038	0.023	-0.129	0.001	0.001	-0.004
-0.036	0.022	-0.053	0.000	0.002	-0.004
-0.034	0.012	-0.104	-0.000	0.002	-0.004
-0.055	0.000	-0.103	-0.000	0.002	-0.004
-0.016	0.017	-0.108	0.001	0.001	-0.004
-0.030	0.035	-0.088	0.000	0.002	-0.004
-0.050	0.052	-0.080	0.000	0.002	-0.004
-0.057	-0.003	-0.089	-0.000	0.002	-0.004
-0.010	0.004	-0.084	0.000	0.001	-0.004
-0.043	0.014	-0.097	0.000	0.002	-0.004
-0.043	0.039	-0.087	-0.000	0.001	-0.004
-0.043	0.009	-0.073	0.000	0.002	-0.004
-0.043	-0.001	-0.086	0.000	0.002	-0.004
-0.024	-0.015	-0.124	-0.000	0.002	-0.005
-0.013	0.042	-0.095	0.000	0.001	-0.005
-0.051	0.039	-0.091	0.001	0.002	-0.004
-0.043	0.013	-0.083	0.000	0.002	-0.004
-0.031	0.018	-0.070	0.001	0.002	-0.004
-0.039	0.013	-0.104	-0.000	0.002	-0.004
-0.034	0.019	-0.087	0.000	0.002	-0.004
-0.041	0.019	-0.070	0.000	0.001	-0.004
-0.029	0.025	-0.067	0.000	0.002	-0.004
-0.032	0.026	-0.097	-0.000	0.002	-0.004
-0.024	0.015	-0.080	0.000	0.002	-0.004
-0.037	0.014	-0.104	0.000	0.001	-0.004
-0.029	0.028	-0.081	0.000	0.002	-0.004
-0.044	0.026	-0.067	0.000	0.002	-0.004
-0.031	0.016	-0.093	-0.000	0.002	-0.004
-0.040	0.009	-0.107	-0.000	0.001	-0.004
-0.019	0.020	-0.105	0.000	0.001	-0.004
-0.042	0.030	-0.087	0.000	0.002	-0.004
-0.060	0.067	-0.077	0.000	0.002	-0.004
-0.058	0.001	-0.079	0.000	0.002	-0.004
-0.013	0.001	-0.097	0.000	0.002	-0.004
-0.029	0.017	-0.115	0.000	0.002	-0.004
-0.046	0.045	-0.121	-0.000	0.002	-0.004
-0.056	0.007	-0.069	0.000	0.001	-0.004
-0.019	0.013	-0.067	0.000	0.002	-0.004
-0.038	0.020	-0.114	-0.000	0.002	-0.004
0.005	0.040	-0.113	0.000	0.001	-0.005
-0.058	0.038	-0.084	0.001	0.002	-0.004
-0.047	0.019	-0.087	0.000	0.002	-0.004
-0.032	0.012	-0.101	0.000	0.002	-0.004
-0.022	0.023	-0.073	-0.001	0.002	-0.004
-0.027	0.024	-0.104	-0.000	0.001	-0.004
-0.036	0.026	-0.067	0.000	0.001	-0.004
-0.039	0.039	-0.070	0.000	0.002	-0.004
-0.048	0.020	-0.087	-0.000	0.002	-0.004
-0.042	0.009	-0.083	-0.000	0.001	-0.004
-0.028	0.011	-0.097	0.000	0.001	-0.004
-0.023	0.033	-0.084	0.000	0.002	-0.004
-0.052	0.039	-0.108	0.000	0.002	-0.004
-0.043	0.006	-0.083	-0.000	0.002	-0.004
-0.022	-0.002	-0.111	-0.000	0.002	-0.004
-0.024	0.027	-0.105	0.000	0.001	-0.004
-0.040	0.034	-0.091	0.000	0.002	-0.004
-0.056	0.037	-0.070	0.000	0.002	-0.004
-0.075	-0.021	-0.088	-0.000	0.002	-0.004
-0.010	0.000	-0.101	-0.000	0.001	-0.004
-0.023	0.031	-0.094	0.000	0.002	-0.004
-0.052	0.040	-0.094	0.000	0.001	-0.004
-0.052	0.008	-0.069	0.000	0.002	-0.004
-0.030	0.017	-0.063	0.001	0.002	-0.004
-0.031	0.024	-0.128	0.000	0.002	-0.004
-0.040	0.025	-0.111	-0.000	0.001	-0.004
-0.052	0.038	-0.108	0.001	0.001	-0.004
-0.046	0.010	-0.059	0.000	0.002	-0.004
-0.044	0.042	-0.121	-0.000	0.002	-0.004
-0.044	0.016	-0.093	0.000	0.002	-0.004
-0.026	0.015	-0.091	0.000	0.001	-0.004
-0.042	0.031	-0.064	0.000	0.001	-0.004
-0.042	0.045	-0.053	0.001	0.002	-0.004
-0.051	0.005	-0.062	-0.000	0.002	-0.004
-0.048	0.009	-0.097	0.000	0.002	-0.004
-0.029	-0.014	-0.090	0.000	0.002	-0.005
-0.018	0.041	-0.074	0.000	0.002	-0.004
-0.067	0.043	-0.073	0.000	0.002	-0.004
-0.051	0.013	-0.090	0.000	0.002	-0.004
-0.039	0.006	-0.090	0.000	0.002	-0.004
-0.029	0.037	-0.122	0.000	0.001	-0.005
-0.051	0.036	-0.091	0.000	0.002	-0.004
-0.041	0.027	-0.060	0.000	0.001	-0.004
-0.050	0.010	-0.093	0.000	0.002	-0.004
-0.003	0.010	-0.087	-0.000	0.002	-0.004
-0.018	0.037	-0.085	0.000	0.001	-0.005
-0.045	0.043	-0.081	0.001	0.001	-0.004
-0.047	0.016	-0.097	0.001	0.002	-0.004
-0.048	0.022	-0.070	0.000	0.002	-0.004
-0.038	0.030	-0.131	-0.000	0.003	-0.004
-0.041	0.014	-0.114	-0.000	0.001	-0.004
-0.041	0.014	-0.080	0.001	0.001	-0.004
-0.045	0.020	-0.066	0.000	0.002	-0.004
-0.045	0.044	-0.108	0.000	0.002	-0.004
-0.053	-0.000	-0.107	-0.000	0.001	-0.004
-0.028	0.008	-0.094	0.000	0.002	-0.004
-0.047	0.031	-0.115	0.000	0.002	-0.004
-0.050	0.040	-0.057	0.001	0.002	-0.004
-0.055	0.015	-0.076	-0.000	0.002	-0.004
-0.023	0.008	-0.114	-0.000	0.002	-0.004
-0.032	0.027	-0.105	0.001	0.002	-0.004
-0.014	0.055	-0.082	0.000	0.002	-0.004
-0.069	0.041	-0.084	0.000	0.002	-0.004
-0.042	0.012	-0.097	0.000	0.002	-0.004
-0.038	-0.000	-0.111	0.000	0.002	-0.004
-0.020	0.034	-0.105	0.000	0.002	-0.004
-0.064	0.037	-0.100	-0.000	0.002	-0.004
-0.051	0.019	-0.056	0.000	0.001	-0.004
-0.042	0.015	-0.084	0.000	0.002	-0.004
-0.037	0.013	-0.104	-0.000	0.002	-0.004
-0.044	0.035	-0.094	0.000	0.001	-0.004
-0.059	0.049	-0.087	0.000	0.002	-0.004
-0.062	0.000	-0.082	0.000	0.002	-0.004
-0.028	0.017	-0.101	0.000	0.002	-0.004
-0.039	0.028	-0.122	0.000	0.002	-0.004
-0.043	0.029	-0.148	-0.000	0.001	-0.004
-0.048	0.034	-0.081	0.001	0.001	-0.004
-0.049	0.032	-0.067	0.000	0.002	-0.004
-0.040	0.036	-0.087	0.000	0.002	-0.004
-0.042	0.017	-0.101	-0.000	0.002	-0.004
-0.035	0.001	-0.101	0.000	0.001	-0.004
-0.045	0.026	-0.070	0.000	0.002	-0.004
-0.055	0.046	-0.077	0.000	0.002	-0.004
-0.054	0.002	-0.041	-0.001	0.002	-0.004
-0.033	0.007	-0.100	-0.000	0.002	-0.004
-0.045	0.023	-0.108	0.000	0.002	-0.004
-0.046	0.029	-0.080	0.000	0.002	-0.004
-0.085	0.048	-0.080	0.000	0.002	-0.004
-0.054	0.006	-0.072	0.000	0.002	-0.004
-0.033	-0.004	-0.108	0.000	0.002	-0.004
-0.025	0.043	-0.078	0.000	0.001	-0.004
-0.056	0.043	-0.091	0.000	0.002	-0.004
-0.045	0.017	-0.052	0.000	0.001	-0.004
-0.040	0.003	-0.073	0.000	0.002	-0.004
-0.040	0.030	-0.090	-0.000	0.002	-0.004
-0.036	0.021	-0.108	-0.000	0.001	-0.004
-0.063	0.034	-0.063	0.000	0.001	-0.004
-0.073	0.005	-0.072	0.000	0.002	-0.004
-0.036	0.003	-0.087	0.000	0.002	-0.004
-0.037	0.024	-0.077	-0.000	0.002	-0.004
-0.040	0.026	-0.090	-0.000	0.001	-0.004
-0.047	0.031	-0.115	0.001	0.001	-0.004
-0.053	0.029	-0.070	0.001	0.002	-0.004
-0.044	0.024	-0.104	-0.000	0.002	-0.004
-0.056	0.012	-0.103	-0.000	0.002	-0.004
-0.036	0.018	-0.087	0.001	0.001	-0.004
-0.043	0.039	-0.094	0.000	0.002	-0.004
-0.061	0.048	-0.100	0.000	0.002	-0.004
-0.060	-0.002	-0.103	0.000	0.002	-0.004
-0.028	0.013	-0.080	0.000	0.002	-0.004
-0.040	0.025	-0.094	0.000	0.002	-0.004
-0.055	0.035	-0.077	0.000	0.002	-0.004
-0.060	0.010	-0.066	0.000	0.002	-0.004
-0.051	-0.006	-0.086	0.000	0.002	-0.004
-0.031	-0.020	-0.104	-0.000	0.002	-0.004
-0.020	0.045	-0.081	0.000	0.001	-0.004
-0.066	0.045	-0.091	0.000	0.002	-0.004
-0.051	0.011	-0.100	0.000	0.002	-0.004
-0.049	0.018	-0.063	0.001	0.002	-0.004
-0.049	0.027	-0.111	-0.000	0.002	-0.004
-0.045	0.024	-0.094	0.000	0.002	-0.004
-0.051	0.025	-0.090	0.000	0.001	-0.004
-0.047	0.016	-0.063	0.000	0.002	-0.004
-0.029	0.017	-0.086	-0.000	0.002	-0.004
-0.039	0.023	-0.087	0.000	0.001	-0.004
-0.045	0.024	-0.073	0.000	0.001	-0.004
-0.050	0.033	-0.077	0.000	0.001	-0.004
-0.043	0.023	-0.046	0.000	0.002	-0.004
-0.049	0.007	-0.127	-0.000	0.003	-0.004
-0.039	0.014	-0.111	-0.000	0.001	-0.004
-0.042	0.020	-0.091	0.000	0.001	-0.004
-0.049	0.033	-0.077	0.000	0.002	-0.004
-0.063	0.053	-0.104	0.000	0.002	-0.004
-0.064	0.009	-0.083	0.000	0.002	-0.004
-0.032	0.011	-0.107	0.000	0.002	-0.004
-0.043	0.031	-0.122	0.001	0.002	-0.004
-0.051	0.045	-0.067	0.001	0.002	-0.004
-0.061	0.004	-0.065	-0.000	0.002	-0.004
-0.036	0.008	-0.097	0.000	0.002	-0.004
-0.039	0.022	-0.108	0.000	0.002	-0.004
-0.014	0.058	-0.099	0.000	0.002	-0.005
-0.073	0.051	-0.080	0.000	0.002	-0.004
-0.054	0.017	-0.073	0.000	0.002	-0.004
-0.036	0.005	-0.100	-0.000	0.002	-0.004
-0.036	0.041	-0.087	-0.000	0.002	-0.004
-0.061	0.037	-0.104	0.000	0.002	-0.004
-0.061	0.023	-0.053	0.001	0.001	-0.004
-0.044	0.022	-0.060	0.000	0.002	-0.004
-0.048	0.032	-0.094	-0.000	0.002	-0.004
-0.037	0.023	-0.090	-0.000	0.001	-0.004
-0.053	0.038	-0.074	0.000	0.001	-0.004
-0.048	0.036	-0.080	0.000	0.002	-0.004
-0.052	0.028	-0.073	0.000	0.002	-0.004
-0.048	0.027	-0.070	0.000	0.002	-0.004
-0.047	0.011	-0.128	-0.000	0.001	-0.004
-0.035	0.034	-0.091	0.001	0.001	-0.004
-0.048	0.034	-0.077	0.000	0.002	-0.004
-0.072	0.042	-0.087	0.000	0.002	-0.004
-0.075	-0.006	-0.089	0.000	0.002	-0.004
-0.029	-0.003	-0.090	0.000	0.002	-0.004
-0.041	0.040	-0.074	0.000	0.002	-0.004
-0.057	0.047	-0.080	0.000	0.002	-0.004
-0.071	0.014	-0.055	0.000	0.002	-0.004
-0.032	0.010	-0.070	0.000	0.002	-0.004
-0.049	0.017	-0.121	0.000	0.002	-0.004
-0.053	0.041	-0.101	0.000	0.002	-0.004
-0.090	0.040	-0.080	0.001	0.002	-0.004
-0.063	0.016	-0.073	0.000	0.002	-0.004
-0.047	0.014	-0.107	0.000	0.002	-0.004
-0.030	0.037	-0.087	0.000	0.001	-0.004
-0.058	0.033	-0.118	0.000	0.001	-0.004
-0.047	0.021	-0.046	0.000	0.001	-0.004
-0.054	0.035	-0.087	0.000	0.002	-0.004
-0.050	0.020	-0.083	-0.000	0.002	-0.004
-0.050	0.016	-0.093	-0.000	0.002	-0.004
-0.038	0.009	-0.097	0.000	0.001	-0.004
-0.057	0.034	-0.087	0.000	0.002	-0.004
-0.068	0.032	-0.080	0.000	0.002	-0.004
-0.047	0.018	-0.086	-0.000	0.002	-0.004
-0.053	0.013	-0.101	0.000	0.002	-0.004
-0.054	0.038	-0.133	0.001	0.001	-0.004
-0.067	0.048	-0.070	0.000	0.002	-0.004
-0.054	0.020	-0.090	-0.000	0.002	-0.004
-0.064	-0.002	-0.096	0.000	0.002	-0.004
-0.007	0.017	-0.091	0.000	0.001	-0.004
-0.034	0.047	-0.088	0.000	0.002	-0.004
-0.071	0.062	-0.077	0.001	0.002	-0.004
-0.069	0.006	-0.083	0.000	0.002	-0.004
-0.041	0.021	-0.090	0.000	0.002	-0.004
-0.043	0.030	-0.111	0.000	0.002	-0.004
-0.048	0.043	-0.104	-0.000	0.002	-0.004
-0.062	0.019	-0.080	0.001	0.001	-0.004
-0.061	0.024	-0.052	0.000	0.002	-0.004
-0.048	0.012	-0.114	-0.000	0.002	-0.004
-0.046	0.030	-0.114	-0.000	0.002	-0.004
-0.054	0.029	-0.083	0.001	0.002	-0.004
-0.058	0.025	-0.097	0.001	0.002	-0.004
-0.059	0.038	-0.057	0.001	0.002	-0.004
-0.059	0.022	-0.107	-0.000	0.002	-0.004
-0.045	0.021	-0.104	0.000	0.002	-0.004
-0.043	0.033	-0.077	0.000	0.001	-0.004
-0.029	0.046	-0.074	0.000	0.002	-0.004
-0.065	0.053	-0.083	0.000	0.002	-0.004
-0.055	0.022	-0.093	0.000	0.002	-0.004
-0.048	0.002	-0.086	0.000	0.002	-0.004
-0.036	0.037	-0.098	0.001	0.002	-0.004
-0.070	0.044	-0.076	0.000	0.002	-0.004
-0.064	0.019	-0.072	0.000	0.002	-0.004
-0.047	0.012	-0.076	0.000	0.002	-0.004
-0.031	0.031	-0.108	0.000	0.002	-0.004
-0.055	0.036	-0.084	0.000	0.002	-0.004
-0.075	0.074	-0.070	0.001	0.002	-0.004
-0.077	0.007	-0.089	0.000	0.002	-0.004
-0.042	0.024	-0.090	0.000	0.002	-0.004
-0.045	0.033	-0.111	0.000	0.002	-0.004
-0.050	0.046	-0.121	-0.000	0.001	-0.004
-0.054	0.029	-0.091	0.000	0.001	-0.004
-0.054	0.033	-0.056	0.001	0.002	-0.004
-0.048	0.029	-0.104	-0.000	0.002	-0.004
-0.055	0.030	-0.104	0.000	0.002	-0.004
-0.042	0.020	-0.080	0.001	0.001	-0.004
-0.054	0.043	-0.080	0.000	0.002	-0.004
-0.066	0.058	-0.084	0.001	0.002	-0.004
-0.067	0.020	-0.048	-0.000	0.002	-0.004
-0.041	0.017	-0.110	0.000	0.002	-0.004
-0.049	0.033	-0.098	0.001	0.002	-0.004
-0.056	0.052	-0.073	0.000	0.002	-0.004
-0.093	0.051	-0.066	0.000	0.002	-0.004
-0.057	0.018	-0.099	0.000	0.002	-0.004
-0.051	0.012	-0.097	0.000	0.002	-0.004
-0.024	0.042	-0.105	0.000	0.001	-0.004
-0.073	0.048	-0.084	0.000	0.002	-0.004
-0.062	0.024	-0.059	0.001	0.001	-0.004
-0.051	0.024	-0.063	0.000	0.002	-0.004
-0.049	0.030	-0.090	0.000	0.002	-0.004
-0.053	0.027	-0.101	0.000	0.002	-0.004
-0.058	0.029	-0.080	0.000	0.001	-0.004
-0.085	0.008	-0.082	0.000	0.002	-0.003
-0.042	0.013	-0.086	-0.000	0.002	-0.004
-0.047	0.027	-0.104	0.000	0.002	-0.004
-0.058	0.027	-0.090	0.000	0.002	-0.004
-0.058	0.046	-0.119	0.001	0.001	-0.004
-0.061	0.042	-0.063	0.001	0.002	-0.004
-0.057	0.016	-0.103	-0.000	0.002	-0.004
-0.066	0.011	-0.110	0.000	0.002	-0.004
-0.036	0.029	-0.094	0.001	0.002	-0.004
-0.046	0.040	-0.080	0.000	0.002	-0.004
-0.055	0.072	-0.087	0.000	0.002	-0.003
-0.073	0.014	-0.083	0.000	0.002	-0.004
-0.037	0.025	-0.063	0.000	0.002	-0.004
-0.047	0.033	-0.114	0.000	0.002	-0.004
-0.063	0.054	-0.104	0.000	0.001	-0.004
-0.061	0.025	-0.069	0.000	0.002	-0.004
-0.056	0.014	-0.069	0.000	0.002	-0.004
-0.044	-0.010	-0.127	0.000	0.002	-0.004
-0.030	0.042	-0.091	0.000	0.001	-0.004
-0.072	0.043	-0.077	0.001	0.002	-0.004
-0.061	0.026	-0.080	0.001	0.002	-0.004
-0.056	0.027	-0.046	0.001	0.002	-0.004
-0.056	0.029	-0.131	-0.000	0.002	-0.004
-0.053	0.034	-0.101	0.000	0.002	-0.004
-0.060	0.035	-0.070	0.000	0.001	-0.004
-0.054	0.043	-0.053	0.001	0.002	-0.004
-0.051	0.035	-0.090	0.000	0.002	-0.003
-0.051	0.028	-0.080	0.000	0.002	-0.004
-0.050	0.025	-0.094	0.000	0.001	-0.004
-0.052	0.039	-0.094	0.001	0.002	-0.004
-0.064	0.039	-0.056	0.000	0.002	-0.004
-0.053	0.015	-0.093	-0.000	0.003	-0.004
-0.049	0.018	-0.107	-0.000	0.002	-0.004
-0.036	0.019	-0.104	0.001	0.001	-0.004
-0.066	0.041	-0.083	0.000	0.002	-0.004
-0.078	0.083	-0.056	0.000	0.002	-0.003
-0.084	0.007	-0.089	0.000	0.002	-0.003
-0.025	0.016	-0.090	0.000	0.002	-0.004
-0.058	0.036	-0.114	0.000	0.002	-0.004
-0.066	0.051	-0.080	0.000	0.002	-0.004
-0.073	0.023	-0.059	0.001	0.002	-0.004
-0.050	0.035	-0.063	0.001	0.002	-0.004
-0.048	0.039	-0.110	0.000	0.002	-0.004
-0.027	0.052	-0.102	0.000	0.001	-0.004
-0.069	0.039	-0.094	0.001	0.002	-0.004
-0.070	0.024	-0.079	0.000	0.002	-0.004
-0.058	0.036	-0.086	0.000	0.002	-0.004
-0.050	0.027	-0.066	-0.001	0.002	-0.004
-0.058	0.029	-0.090	0.000	0.001	-0.004
-0.054	0.032	-0.073	0.000	0.001	-0.004
-0.066	0.031	-0.052	0.001	0.002	-0.004
-0.071	0.050	-0.083	0.000	0.002	-0.004
-0.049	0.026	-0.086	0.000	0.001	-0.004
-0.060	0.017	-0.070	0.000	0.002	-0.004
-0.052	0.039	-0.070	0.000	0.002	-0.004
-0.070	0.051	-0.073	0.000	0.002	-0.004
-0.067	0.032	-0.086	0.000	0.002	-0.004
-0.053	0.023	-0.114	0.000	0.002	-0.004
-0.043	0.037	-0.101	0.000	0.001	-0.004
-0.055	0.054	-0.084	0.000	0.002	-0.004
-0.065	0.044	-0.063	0.000	0.002	-0.004
-0.095	-0.008	-0.091	0.000	0.002	-0.003
-0.020	-0.006	-0.093	0.000	0.002	-0.004
-0.046	0.050	-0.070	0.000	0.002	-0.004
-0.070	0.062	-0.083	0.000	0.002	-0.004
-0.075	0.022	-0.066	0.000	0.002	-0.004
-0.054	0.022	-0.052	0.000	0.002	-0.004
-0.058	0.039	-0.111	0.000	0.002	-0.004
-0.061	0.036	-0.086	0.000	0.002	-0.004
-0.085	0.056	-0.067	0.001	0.002	-0.004
-0.073	0.034	-0.069	0.000	0.002	-0.004
-0.057	0.035	-0.087	0.000	0.002	-0.004
-0.055	0.041	-0.080	0.000	0.002	-0.004
-0.053	0.037	-0.107	0.000	0.001	-0.004
-0.069	0.042	-0.049	0.001	0.001	-0.004
-0.058	0.040	-0.053	0.001	0.002	-0.004
-0.057	0.021	-0.069	-0.000	0.002	-0.004
-0.050	0.023	-0.110	0.000	0.002	-0.004
-0.055	0.007	-0.100	0.000	0.001	-0.004
-0.053	0.041	-0.063	0.000	0.002	-0.004
-0.082	0.045	-0.069	0.000	0.002	-0.004
-0.057	0.025	-0.069	0.000	0.002	-0.003
-0.045	0.010	-0.093	0.000	0.002	-0.004
-0.042	0.052	-0.112	0.001	0.001	-0.004
-0.066	0.047	-0.059	0.001	0.002	-0.004
-0.063	0.028	-0.073	0.000	0.002	-0.004
-0.070	0.014	-0.092	0.000	0.002	-0.004
-0.016	0.011	-0.097	0.000	0.002	-0.004
-0.031	0.045	-0.084	0.000	0.002	-0.004
-0.070	0.064	-0.066	0.000	0.001	-0.003
-0.086	0.025	-0.069	0.001	0.002	-0.003
-0.041	0.017	-0.097	0.000	0.002	-0.004
-0.049	0.038	-0.114	0.000	0.003	-0.004
-0.068	0.048	-0.104	0.000	0.001	-0.004
-0.054	0.026	-0.083	0.001	0.001	-0.004
-0.065	0.024	-0.083	0.000	0.002	-0.004
-0.062	0.027	-0.100	0.000	0.002	-0.004
-0.044	0.036	-0.104	0.000	0.002	-0.004
-0.058	0.033	-0.094	0.001	0.001	-0.004
-0.071	0.037	-0.087	0.001	0.002	-0.004
-0.059	0.044	-0.032	0.001	0.002	-0.004
-0.060	0.025	-0.089	0.000	0.002	-0.004
-0.044	0.024	-0.104	0.000	0.002	-0.004
-0.045	0.035	-0.087	0.000	0.001	-0.004
-0.046	0.055	-0.063	0.001	0.002	-0.004
-0.075	0.058	-0.086	0.000	0.002	-0.003
-0.060	0.022	-0.086	0.000	0.002	-0.004
-0.057	0.012	-0.107	0.000	0.002	-0.004
-0.042	0.048	-0.094	0.000	0.002	-0.004
-0.075	0.042	-0.086	0.000	0.002	-0.004
-0.060	0.027	-0.055	0.000	0.002	-0.004
-0.058	0.019	-0.090	0.001	0.002	-0.004
-0.043	0.033	-0.100	0.000	0.002	-0.004
-0.044	0.047	-0.084	0.001	0.002	-0.004
-0.078	0.075	-0.063	0.001	0.001	-0.004
-0.082	0.020	-0.072	0.001	0.002	-0.003
-0.049	0.020	-0.066	0.000	0.002	-0.004
-0.063	0.037	-0.104	0.000	0.002	-0.004
-0.058	0.036	-0.127	-0.000	0.001	-0.004
-0.066	0.030	-0.087	0.001	0.001	-0.004
-0.066	0.041	-0.070	0.001	0.002	-0.004
-0.069	0.042	-0.090	0.000	0.002	-0.004
-0.070	0.024	-0.096	0.000	0.002	-0.004
-0.039	0.017	-0.087	0.001	0.001	-0.004
-0.053	0.031	-0.090	0.000	0.002	-0.004
-0.069	0.056	-0.083	0.000	0.002	-0.003
-0.084	0.009	-0.051	-0.000	0.002	-0.003
-0.040	0.028	-0.073	0.000	0.002	-0.004
-0.050	0.048	-0.094	0.001	0.002	-0.004
-0.058	0.048	-0.086	0.000	0.002	-0.003
-0.102	0.057	-0.073	0.001	0.002	-0.004
-0.073	0.013	-0.086	0.000	0.002	-0.003
-0.054	0.011	-0.100	0.000	0.002	-0.004
-0.033	0.051	-0.074	0.000	0.001	-0.004
-0.078	0.054	-0.093	0.000	0.001	-0.004
-0.063	0.034	-0.059	0.001	0.001	-0.004
-0.044	0.034	-0.063	0.001	0.002	-0.004
-0.052	0.031	-0.076	0.000	0.002	-0.004
-0.054	0.046	-0.087	0.000	0.001	-0.004
-0.061	0.034	-0.080	0.000	0.001	-0.004
-0.070	0.030	-0.059	0.001	0.002	-0.003
-0.056	0.035	-0.083	0.000	0.002	-0.004
-0.053	0.038	-0.062	0.000	0.002	-0.003
-0.056	0.024	-0.076	0.000	0.001	-0.004
-0.051	0.051	-0.128	0.001	0.001	-0.004
-0.073	0.047	-0.049	0.001	0.002	-0.004
-0.051	0.028	-0.086	-0.000	0.002	-0.004
-0.070	0.020	-0.096	0.000	0.002	-0.003
-0.033	0.023	-0.079	0.000	0.001	-0.003
-0.054	0.055	-0.084	0.000	0.002	-0.004
-0.069	0.067	-0.073	0.001	0.002	-0.003
-0.090	0.011	-0.078	0.000	0.002	-0.003
-0.044	0.013	-0.069	0.000	0.002	-0.004
-0.058	0.043	-0.107	0.000	0.003	-0.004
-0.058	0.046	-0.100	0.000	0.002	-0.004
-0.070	0.029	-0.083	0.001	0.002	-0.003
-0.062	0.019	-0.038	0.000	0.002	-0.003
-0.054	0.009	-0.100	0.000	0.002	-0.004
-0.042	0.036	-0.121	0.000	0.001	-0.004
-0.057	0.035	-0.069	0.001	0.002	-0.003
-0.065	0.042	-0.090	0.001	0.002	-0.003
-0.064	0.044	-0.056	0.001	0.002	-0.003
-0.060	0.020	-0.082	-0.000	0.002	-0.003
-0.050	0.025	-0.107	0.000	0.002	-0.004
-0.049	0.038	-0.073	0.001	0.001	-0.004
-0.044	0.063	-0.070	0.001	0.002	-0.004
-0.083	0.050	-0.069	0.000	0.002	-0.003
-0.074	0.022	-0.082	0.000	0.002	-0.003
-0.049	0.012	-0.080	0.000	0.002	-0.004
-0.036	0.053	-0.101	0.000	0.002	-0.004
-0.068	0.051	-0.087	0.001	0.002	-0.003
-0.060	0.035	-0.052	0.000	0.002	-0.003
-0.043	0.026	-0.066	0.001	0.002	-0.004
-0.047	0.023	-0.097	0.000	0.002	-0.004
-0.060	0.046	-0.083	0.000	0.002	-0.004
-0.070	0.076	-0.067	0.001	0.001	-0.003
-0.079	0.011	-0.068	0.000	0.002	-0.003
-0.051	0.021	-0.076	0.000	0.002	-0.003
-0.060	0.033	-0.096	0.000	0.002	-0.004
-0.062	0.027	-0.120	-0.000	0.001	-0.004
-0.062	0.039	-0.067	0.001	0.001	-0.004
-0.051	0.034	-0.056	0.000	0.002	-0.004
-0.067	0.046	-0.096	0.000	0.002	-0.003
-0.071	0.016	-0.109	0.000	0.002	-0.003
-0.041	0.010	-0.097	0.000	0.001	-0.004
-0.055	0.052	-0.080	0.000	0.002	-0.004
-0.073	0.062	-0.083	0.000	0.002	-0.003
-0.069	0.019	-0.047	-0.000	0.002	-0.003
-0.045	0.024	-0.076	0.000	0.002	-0.004
-0.062	0.033	-0.107	0.000	0.002	-0.004
-0.059	0.050	-0.073	0.000	0.002	-0.003
-0.109	0.059	-0.066	0.001	0.002	-0.004
-0.076	0.011	-0.085	0.000	0.002	-0.003
-0.055	0.016	-0.110	-0.000	0.002	-0.004
-0.033	0.045	-0.094	0.000	0.001	-0.004
-0.082	0.048	-0.090	0.000	0.002	-0.004
-0.073	0.028	-0.045	0.000	0.001	-0.003
-0.067	0.025	-0.076	0.000	0.002	-0.004
-0.045	0.036	-0.069	0.000	0.002	-0.004
-0.052	0.036	-0.097	0.000	0.002	-0.004
-0.065	0.037	-0.080	0.000	0.001	-0.004
-0.083	0.018	-0.068	0.000	0.002	-0.003
-0.052	0.022	-0.082	-0.000	0.002	-0.003
-0.053	0.032	-0.076	0.000	0.002	-0.003
-0.062	0.034	-0.083	0.000	0.001	-0.004
-0.062	0.039	-0.104	0.001	0.001	-0.003
-0.060	0.032	-0.042	0.001	0.002	-0.004
-0.057	0.026	-0.096	-0.000	0.002	-0.003
-0.070	0.021	-0.106	-0.000	0.002	-0.003
-0.041	0.028	-0.080	0.001	0.001	-0.003
-0.055	0.048	-0.066	0.000	0.002	-0.004
-0.062	0.067	-0.073	0.000	0.002	-0.003
-0.075	0.014	-0.078	0.000	0.002	-0.003
-0.047	0.025	-0.100	0.000	0.002	-0.003
-0.057	0.034	-0.087	0.000	0.002	-0.004
-0.066	0.049	-0.076	0.000	0.002	-0.003
-0.065	0.026	-0.082	0.000	0.002	-0.003
-0.065	0.019	-0.075	0.000	0.002	-0.003
-0.051	-0.011	-0.096	-0.000	0.002	-0.004
-0.040	0.050	-0.097	0.000	0.002	-0.004
-0.074	0.051	-0.073	0.001	0.001	-0.004
-0.075	0.032	-0.083	0.000	0.002	-0.003
-0.056	0.039	-0.049	0.001	0.002	-0.004
-0.053	0.035	-0.093	-0.000	0.002	-0.004
-0.056	0.035	-0.093	0.000	0.001	-0.004
-0.057	0.038	-0.066	0.001	0.002	-0.003
-0.057	0.041	-0.045	0.001	0.002	-0.003
-0.057	0.039	-0.062	0.000	0.002	-0.003
-0.057	0.034	-0.080	0.000	0.002	-0.004
-0.064	0.023	-0.086	0.000	0.002	-0.004
-0.043	0.045	-0.080	0.001	0.002	-0.004
-0.078	0.052	-0.073	0.001	0.002	-0.004
-0.069	0.032	-0.072	0.000	0.002	-0.003
-0.058	0.021	-0.079	-0.000	0.002	-0.004
-0.038	0.035	-0.107	0.000	0.001	-0.004
-0.058	0.050	-0.053	0.001	0.002	-0.004
-0.077	0.085	-0.063	0.001	0.001	-0.003
-0.084	0.011	-0.054	0.001	0.002	-0.003
-0.038	0.016	-0.083	0.000	0.002	-0.003
-0.057	0.036	-0.100	0.000	0.002	-0.004
-0.067	0.049	-0.117	-0.000	0.001	-0.003
-0.065	0.025	-0.066	0.001	0.001	-0.003
-0.057	0.036	-0.049	0.001	0.002	-0.003
-0.056	0.042	-0.124	0.000	0.002	-0.004
-0.051	0.033	-0.107	-0.000	0.001	-0.004
-0.062	0.026	-0.087	0.001	0.002	-0.004
-0.070	0.035	-0.069	0.001	0.002	-0.003
-0.064	0.044	-0.096	0.000	0.002	-0.003
-0.064	0.025	-0.034	-0.001	0.002	-0.003
-0.045	0.028	-0.093	0.000	0.001	-0.003
-0.055	0.041	-0.070	0.001	0.001	-0.003
-0.063	0.045	-0.052	0.001	0.002	-0.003
-0.092	0.054	-0.059	0.000	0.002	-0.004
-0.067	0.020	-0.075	0.000	0.002	-0.003
-0.049	0.001	-0.089	0.000	0.002	-0.004
-0.043	0.045	-0.090	0.000	0.002	-0.004
-0.077	0.047	-0.069	0.000	0.002	-0.003
-0.069	0.028	-0.065	0.000	0.001	-0.003
-0.056	0.012	-0.079	0.000	0.002	-0.003
-0.050	0.047	-0.090	0.000	0.002	-0.004
-0.067	0.043	-0.083	0.000	0.002	-0.004
-0.074	0.044	-0.045	0.001	0.001	-0.003
-0.099	0.005	-0.088	0.000	0.002	-0.003
-0.047	0.021	-0.083	0.000	0.002	-0.003
-0.053	0.039	-0.083	0.000	0.002	-0.004
-0.061	0.037	-0.093	0.000	0.001	-0.003
-0.065	0.031	-0.100	0.001	0.001	-0.003
-0.062	0.032	-0.048	0.000	0.002	-0.003
-0.066	0.033	-0.103	0.000	0.003	-0.003
-0.064	0.022	-0.120	-0.000	0.001	-0.004
-0.050	0.035	-0.073	0.001	0.001	-0.004
-0.068	0.045	-0.066	0.000	0.002	-0.004
-0.072	0.059	-0.086	0.000	0.002	-0.003
-0.080	0.028	-0.082	0.000	0.002	-0.003
-0.038	0.030	-0.073	0.000	0.002	-0.004
-0.055	0.039	-0.087	0.001	0.002	-0.003
-0.067	0.052	-0.080	0.000	0.002	-0.003
-0.079	0.023	-0.076	0.000	0.002	-0.003
-0.072	0.015	-0.068	0.000	0.002	-0.003
-0.039	-0.009	-0.100	0.000	0.002	-0.004
-0.037	0.050	-0.090	0.000	0.001	-0.004
-0.072	0.044	-0.080	0.001	0.002	-0.003
-0.070	0.022	-0.089	0.000	0.002	-0.003
-0.058	0.030	-0.021	0.001	0.002	-0.003
-0.056	0.037	-0.120	0.000	0.002	-0.004
-0.056	0.038	-0.097	0.000	0.001	-0.003
-0.055	0.042	-0.063	0.001	0.001	-0.003
-0.064	0.036	-0.072	0.000	0.002	-0.003
-0.062	0.041	-0.065	0.000	0.002	-0.003
-0.056	0.037	-0.090	0.000	0.002	-0.003
-0.054	0.019	-0.086	0.000	0.001	-0.004
-0.060	0.053	-0.094	0.001	0.002	-0.004
-0.076	0.048	-0.083	0.001	0.002	-0.003
-0.068	0.030	-0.082	0.000	0.002	-0.003
-0.064	0.027	-0.086	0.000	0.002	-0.004
-0.040	0.028	-0.080	0.000	0.002	-0.004
-0.063	0.053	-0.063	0.000	0.002	-0.003
-0.081	0.077	-0.059	0.001	0.002	-0.003
-0.094	0.011	-0.071	0.000	0.002	-0.003
-0.041	0.011	-0.106	-0.000	0.002	-0.003
-0.059	0.038	-0.107	0.000	0.002	-0.004
-0.066	0.059	-0.107	-0.000	0.001	-0.003
-0.071	0.034	-0.059	0.001	0.001	-0.003
-0.052	0.028	-0.076	0.000	0.002	-0.003
-0.059	0.047	-0.127	0.000	0.002	-0.003
-0.024	0.051	-0.105	0.000	0.001	-0.004
-0.070	0.042	-0.080	0.001	0.001	-0.003
-0.065	0.031	-0.069	0.001	0.002	-0.003
-0.063	0.026	-0.086	0.000	0.002	-0.003
-0.056	0.026	-0.055	-0.000	0.002	-0.003
-0.058	0.039	-0.097	0.000	0.001	-0.004
-0.067	0.038	-0.056	0.000	0.001	-0.003
-0.065	0.044	-0.052	0.001	0.002	-0.003
-0.089	0.044	-0.076	0.000	0.002	-0.003
-0.067	0.011	-0.079	0.000	0.002	-0.003
-0.056	0.008	-0.106	0.000	0.002	-0.004
-0.041	0.048	-0.050	0.000	0.002	-0.004
-0.072	0.043	-0.100	0.000	0.002	-0.003
-0.061	0.019	-0.062	0.000	0.002	-0.003
-0.056	0.022	-0.093	0.000	0.002	-0.004
-0.052	0.034	-0.083	0.000	0.002	-0.004
-0.063	0.046	-0.073	0.000	0.002	-0.004
-0.083	0.047	-0.066	0.000	0.002	-0.003
-0.100	0.004	-0.060	0.000	0.002	-0.003
-0.040	0.003	-0.086	0.000	0.002	-0.003
-0.059	0.048	-0.063	0.000	0.002	-0.004
-0.072	0.046	-0.062	0.000	0.002	-0.003
-0.075	0.030	-0.083	0.001	0.001	-0.003
-0.057	0.022	-0.048	0.001	0.002	-0.003
-0.064	0.029	-0.117	0.000	0.003	-0.004
-0.057	0.028	-0.110	-0.000	0.001	-0.003
-0.079	0.046	-0.080	0.001	0.002	-0.004
-0.070	0.033	-0.065	0.000	0.002	-0.003
-0.072	0.044	-0.076	0.000	0.002	-0.003
-0.068	0.020	-0.092	0.000	0.002	-0.003
-0.047	0.025	-0.083	0.000	0.002	-0.003
-0.063	0.031	-0.056	0.001	0.001	-0.003
-0.054	0.057	-0.073	0.001	0.002	-0.003
-0.069	0.020	-0.082	0.000	0.002	-0.003
-0.063	0.017	-0.089	0.000	0.002	-0.003
-0.048	-0.008	-0.093	0.000	0.002	-0.004
-0.045	0.050	-0.077	0.000	0.002	-0.004
-0.087	0.061	-0.062	0.000	0.002	-0.003
-0.067	0.021	-0.075	0.000	0.002	-0.003
-0.052	0.016	-0.076	0.000	0.002	-0.004
-0.049	0.035	-0.111	0.000	0.002	-0.004
-0.071	0.037	-0.073	0.000	0.002	-0.003
-0.073	0.032	-0.042	0.000	0.001	-0.003
-0.073	0.020	-0.069	0.001	0.002	-0.003
-0.031	0.024	-0.068	-0.000	0.002	-0.003
-0.046	0.038	-0.097	0.000	0.001	-0.004
-0.065	0.041	-0.073	0.000	0.001	-0.003
-0.075	0.028	-0.079	0.001	0.002	-0.003
-0.067	0.030	-0.055	0.001	0.002	-0.003
-0.057	0.027	-0.106	-0.000	0.003	-0.003
-0.056	0.027	-0.103	-0.000	0.001	-0.003
-0.056	0.022	-0.107	0.001	0.001	-0.003
-0.081	0.031	-0.045	0.001	0.002	-0.003
-0.073	0.066	-0.076	0.000	0.002	-0.003
-0.081	0.019	-0.075	0.000	0.002	-0.003
-0.046	0.016	-0.093	0.000	0.002	-0.003
-0.053	0.051	-0.094	0.001	0.002	-0.004
-0.067	0.053	-0.069	0.000	0.002	-0.003
-0.079	0.019	-0.055	0.000	0.002	-0.003
-0.055	0.021	-0.082	0.000	0.002	-0.003
-0.054	0.024	-0.086	0.000	0.002	-0.003
-0.024	0.062	-0.105	0.000	0.001	-0.004
-0.086	0.048	-0.062	0.001	0.002	-0.003
-0.073	0.022	-0.065	0.000	0.002	-0.003
-0.046	0.003	-0.093	0.000	0.002	-0.004
-0.042	0.032	-0.083	-0.000	0.002	-0.004
-0.061	0.037	-0.096	0.000	0.002	-0.003
-0.075	0.032	-0.042	0.001	0.001	-0.003
-0.057	0.033	-0.059	0.001	0.002	-0.003
-0.071	0.032	-0.072	0.000	0.002	-0.003
-0.052	0.026	-0.079	-0.000	0.002	-0.003
-0.065	0.044	-0.063	0.000	0.002	-0.003
-0.066	0.026	-0.055	0.000	0.002	-0.003
-0.072	0.048	-0.072	0.000	0.002	-0.004
-0.064	0.029	-0.082	-0.000	0.002	-0.003
-0.055	0.017	-0.113	-0.000	0.001	-0.004
-0.056	0.048	-0.087	0.001	0.001	-0.004
-0.065	0.042	-0.073	0.000	0.002	-0.004
-0.068	0.051	-0.072	0.000	0.002	-0.003
-0.100	0.001	-0.091	0.000	0.002	-0.003
-0.028	0.003	-0.079	0.000	0.002	-0.003
-0.051	0.042	-0.070	0.000	0.002	-0.004
-0.076	0.063	-0.076	0.000	0.001	-0.003
-0.079	0.012	-0.054	0.000	0.002	-0.003
-0.048	0.019	-0.059	0.000	0.002	-0.003
-0.054	0.038	-0.103	0.000	0.002	-0.004
-0.064	0.042	-0.082	-0.000	0.002	-0.003
-0.102	0.059	-0.086	0.001	0.002	-0.003
-0.075	0.011	-0.068	0.000	0.002	-0.003
-0.053	0.020	-0.100	0.000	0.002	-0.003
-0.049	0.041	-0.100	0.000	0.001	-0.004
-0.064	0.040	-0.100	0.000	0.002	-0.003
-0.065	0.029	-0.042	0.001	0.001	-0.003
-0.065	0.030	-0.062	0.000	0.002	-0.003
-0.070	0.027	-0.065	-0.000	0.002	-0.003
-0.054	0.025	-0.089	0.000	0.002	-0.003
-0.064	0.008	-0.052	0.000	0.001	-0.004
-0.066	0.036	-0.055	0.000	0.002	-0.003
-0.072	0.042	-0.069	0.000	0.002	-0.003
-0.055	0.021	-0.085	-0.000	0.002	-0.003
-0.056	0.018	-0.103	0.000	0.002	-0.004
-0.055	0.041	-0.122	0.001	0.001	-0.004
-0.077	0.039	-0.069	0.001	0.002	-0.003
-0.070	0.025	-0.058	0.000	0.002	-0.003
-0.068	0.011	-0.068	0.000	0.002	-0.003
-0.025	0.009	-0.082	0.000	0.002	-0.003
-0.054	0.043	-0.076	0.000	0.002	-0.004
-0.068	0.068	-0.076	0.000	0.002	-0.003
-0.092	0.018	-0.079	0.001	0.002	-0.003
-0.037	0.027	-0.076	0.000	0.002	-0.003
-0.050	0.023	-0.120	-0.000	0.003	-0.004
-0.059	0.034	-0.086	-0.000	0.001	-0.004
-0.070	0.025	-0.066	0.001	0.001	-0.003
-0.070	0.024	-0.068	0.000	0.002	-0.003
-0.069	0.034	-0.089	-0.000	0.002	-0.003
-0.064	0.019	-0.096	0.000	0.002	-0.003
-0.051	0.022	-0.083	0.001	0.001	-0.004
-0.064	0.030	-0.093	0.000	0.002	-0.003
-0.070	0.049	-0.049	0.001	0.002	-0.003
-0.068	0.017	-0.078	-0.000	0.002	-0.003
-0.046	0.020	-0.096	0.000	0.002	-0.003
-0.058	0.021	-0.086	0.000	0.002	-0.003
-0.025	0.059	-0.081	0.000	0.001	-0.004
-0.081	0.058	-0.076	0.000	0.002	-0.003
-0.065	0.015	-0.068	-0.000	0.002	-0.003
-0.064	0.007	-0.089	0.000	0.002	-0.004
-0.045	0.044	-0.080	-0.000	0.002	-0.004
-0.059	0.045	-0.086	0.000	0.001	-0.003
-0.064	0.036	-0.066	0.000	0.001	-0.003
-0.059	0.025	-0.062	0.001	0.002	-0.003
-0.065	0.034	-0.082	-0.000	0.002	-0.003
-0.049	0.026	-0.076	0.000	0.002	-0.003
-0.062	0.035	-0.079	0.000	0.001	-0.003
-0.063	0.042	-0.062	0.000	0.002	-0.003
-0.077	0.042	-0.069	0.000	0.002	-0.003
-0.066	0.029	-0.065	0.000	0.002	-0.003
-0.066	0.019	-0.120	-0.000	0.002	-0.004
-0.053	0.041	-0.111	0.001	0.001	-0.004
-0.057	0.038	-0.062	0.000	0.002	-0.004
-0.080	0.043	-0.086	0.000	0.002	-0.003
-0.100	-0.004	-0.077	-0.000	0.002	-0.003
-0.034	-0.001	-0.072	0.000	0.002	-0.003
-0.051	0.040	-0.070	0.000	0.002	-0.004
-0.069	0.059	-0.076	0.000	0.001	-0.003
-0.078	0.019	-0.072	0.000	0.002	-0.003
-0.050	0.010	-0.052	0.000	0.002	-0.003
-0.050	0.038	-0.121	0.000	0.002	-0.004
-0.071	0.036	-0.096	-0.000	0.001	-0.003
-0.088	0.054	-0.080	0.001	0.002	-0.004
-0.073	0.029	-0.072	0.000	0.002	-0.003
-0.053	0.041	-0.103	0.000	0.002	-0.003
-0.063	0.025	-0.089	0.000	0.002	-0.003
-0.053	0.031	-0.083	0.000	0.002	-0.003
-0.059	0.032	-0.042	0.000	0.001	-0.004
-0.063	0.039	-0.069	0.001	0.002	-0.003
-0.064	0.014	-0.075	-0.000	0.002	-0.003
-0.067	0.021	-0.089	0.000	0.002	-0.003
-0.055	-0.002	-0.093	-0.000	0.002	-0.004
-0.045	0.051	-0.067	0.000	0.002	-0.004
-0.084	0.047	-0.049	0.000	0.002	-0.004
-0.076	0.023	-0.072	0.000	0.002	-0.003
-0.057	0.017	-0.079	0.000	0.002	-0.004
-0.054	0.037	-0.097	0.001	0.002	-0.004
-0.070	0.032	-0.059	0.000	0.002	-0.004
-0.070	0.034	-0.055	0.000	0.001	-0.004
-0.071	0.015	-0.065	0.000	0.002	-0.003
-0.040	0.016	-0.082	-0.000	0.002	-0.003
-0.039	0.045	-0.073	0.000	0.001	-0.004
-0.069	0.038	-0.052	0.001	0.002	-0.003
-0.065	0.023	-0.062	0.000	0.002	-0.003
-0.057	0.034	-0.062	0.000	0.002	-0.003
-0.062	0.029	-0.103	-0.000	0.003	-0.003
-0.058	0.026	-0.120	-0.000	0.001	-0.004
-0.057	0.029	-0.090	0.001	0.001	-0.003
-0.062	0.030	-0.065	0.000	0.002	-0.003
-0.082	0.074	-0.066	0.001	0.002	-0.003
-0.078	0.012	-0.075	0.000	0.002	-0.003
-0.029	0.008	-0.073	0.000	0.001	-0.004
-0.063	0.038	-0.104	0.000	0.002	-0.004
-0.072	0.055	-0.052	0.001	0.002	-0.003
-0.071	0.014	-0.051	0.000	0.002	-0.003
-0.045	0.020	-0.096	0.000	0.002	-0.004
-0.045	0.024	-0.096	0.000	0.002	-0.003
-0.022	0.056	-0.091	0.000	0.001	-0.004
-0.082	0.049	-0.062	0.001	0.002	-0.003
-0.074	0.022	-0.079	0.000	0.002	-0.003
-0.048	0.017	-0.103	-0.000	0.002	-0.004
-0.049	0.032	-0.083	-0.000	0.002	-0.004
-0.056	0.034	-0.106	-0.000	0.002	-0.003
-0.060	0.027	-0.045	0.000	0.001	-0.003
-0.061	0.028	-0.048	0.001	0.002	-0.003
-0.061	0.035	-0.068	-0.000	0.002	-0.003
-0.057	0.024	-0.093	0.000	0.002	-0.003
-0.050	0.024	-0.066	0.000	0.001	-0.004
-0.050	0.043	-0.059	0.000	0.002	-0.004
-0.070	0.038	-0.076	0.000	0.002	-0.003
-0.064	0.007	-0.068	-0.000	0.002	-0.003
-0.047	0.013	-0.103	-0.000	0.002	-0.004
-0.054	0.042	-0.108	0.001	0.001	-0.004
-0.056	0.040	-0.083	0.000	0.002	-0.004
-0.070	0.044	-0.065	0.000	0.002	-0.003
-0.101	0.001	-0.067	0.000	0.002	-0.003
-0.032	0.005	-0.082	0.000	0.002	-0.003
-0.040	0.035	-0.049	-0.000	0.002	-0.004
-0.069	0.044	-0.083	0.000	0.001	-0.003
-0.075	0.022	-0.082	0.001	0.001	-0.003
-0.055	0.025	-0.038	0.000	0.002	-0.003
-0.060	0.027	-0.086	0.000	0.002	-0.004
-0.055	0.018	-0.103	-0.000	0.001	-0.003
-0.060	0.035	-0.080	0.001	0.001	-0.004
-0.056	0.026	-0.065	0.000	0.002	-0.003
-0.058	0.050	-0.076	0.000	0.002	-0.003
-0.062	0.019	-0.092	0.000	0.002	-0.003
-0.044	0.017	-0.097	0.000	0.002	-0.004
-0.052	0.027	-0.063	0.000	0.001	-0.004
-0.059	0.046	-0.062	0.001	0.002	-0.003
-0.066	0.017	-0.075	-0.000	0.002	-0.003
-0.055	0.004	-0.085	-0.000	0.002	-0.003
-0.043	-0.018	-0.100	-0.000	0.002	-0.004
-0.040	0.048	-0.070	0.000	0.002	-0.004
-0.085	0.045	-0.076	0.001	0.002	-0.004
-0.063	0.020	-0.079	0.000	0.002	-0.003
-0.048	0.006	-0.065	0.000	0.002	-0.003
-0.048	0.044	-0.108	0.000	0.002	-0.004
-0.059	0.035	-0.079	0.000	0.002	-0.004
-0.065	0.020	-0.055	0.000	0.001	-0.003
-0.064	0.015	-0.052	0.000	0.002	-0.003
-0.037	0.020	-0.086	0.000	0.002	-0.003
-0.045	0.030	-0.097	0.000	0.002	-0.004
-0.067	0.035	-0.069	0.000	0.002	-0.004
-0.062	0.019	-0.086	0.000	0.002	-0.003
-0.055	0.026	-0.058	0.000	0.002	-0.003
-0.056	0.022	-0.092	-0.000	0.003	-0.004
-0.051	0.024	-0.106	-0.000	0.001	-0.004
-0.046	0.021	-0.097	0.001	0.001	-0.004
-0.051	0.028	-0.069	0.000	0.002	-0.004
-0.072	0.056	-0.083	0.000	0.002	-0.003
-0.074	0.004	-0.092	-0.000	0.002	-0.003
-0.032	0.013	-0.100	0.000	0.001	-0.003
-0.050	0.033	-0.100	0.000	0.002	-0.004
-0.067	0.048	-0.069	0.000	0.002	-0.003
-0.070	0.017	-0.068	0.000	0.002	-0.003
-0.036	0.022	-0.062	0.000	0.002	-0.003
-0.045	0.027	-0.100	0.000	0.002	-0.003
-0.014	0.053	-0.095	0.000	0.001	-0.004
-0.087	0.040	-0.086	0.000	0.002	-0.003
-0.073	0.009	-0.065	0.000	0.002	-0.003
-0.051	0.011	-0.100	0.000	0.002	-0.004
-0.039	0.027	-0.069	-0.000	0.002	-0.004
-0.057	0.032	-0.086	0.000	0.001	-0.004
-0.063	0.025	-0.055	0.000	0.001	-0.003
-0.059	0.028	-0.056	0.001	0.002	-0.003
-0.060	0.034	-0.086	-0.000	0.002	-0.004
-0.051	0.018	-0.072	0.000	0.002	-0.003
-0.048	0.018	-0.080	0.000	0.001	-0.004
-0.053	0.041	-0.066	0.001	0.002	-0.004
-0.062	0.038	-0.083	0.000	0.002	-0.003
-0.063	0.013	-0.072	0.000	0.002	-0.004
-0.048	0.016	-0.107	-0.000	0.001	-0.004
-0.047	0.029	-0.107	0.001	0.001	-0.004
-0.060	0.039	-0.062	0.000	0.002	-0.004
-0.069	0.042	-0.062	0.000	0.002	-0.003
-0.096	-0.001	-0.067	0.000	0.002	-0.003
-0.030	-0.008	-0.076	0.000	0.002	-0.004
-0.041	0.032	-0.090	0.000	0.002	-0.004
-0.052	0.044	-0.076	0.000	0.001	-0.003
-0.071	0.014	-0.072	0.000	0.002	-0.003
-0.040	0.005	-0.072	0.000	0.002	-0.003
-0.062	0.026	-0.124	0.000	0.002	-0.004
-0.057	0.028	-0.096	-0.000	0.002	-0.004
-0.076	0.045	-0.083	0.001	0.001	-0.004
-0.065	0.020	-0.055	0.000	0.002	-0.003
-0.063	0.036	-0.100	-0.000	0.002	-0.004
-0.051	0.020	-0.096	0.000	0.002	-0.004
-0.041	0.028	-0.097	0.000	0.001	-0.004
-0.061	0.030	-0.049	0.000	0.001	-0.004
-0.068	0.042	-0.049	0.001	0.002	-0.004
-0.060	0.013	-0.075	-0.000	0.002	-0.003
-0.048	0.011	-0.082	0.000	0.002	-0.003
-0.036	-0.011	-0.076	-0.000	0.001	-0.004
-0.040	0.043	-0.080	0.000	0.001	-0.004
-0.071	0.041	-0.072	0.000	0.002	-0.003
-0.064	0.009	-0.082	-0.000	0.002	-0.004
-0.052	0.001	-0.055	-0.000	0.002	-0.004
-0.037	0.030	-0.121	0.000	0.002	-0.004
-0.057	0.031	-0.079	-0.000	0.002	-0.004
-0.057	0.026	-0.052	0.000	0.001	-0.004
-0.066	0.009	-0.068	0.000	0.002	-0.003
-0.029	0.014	-0.075	-0.000	0.002	-0.003
-0.037	0.033	-0.073	0.000	0.001	-0.004
-0.046	0.027	-0.073	0.000	0.001	-0.004
-0.060	0.032	-0.080	0.001	0.002	-0.004
-0.064	0.037	-0.066	0.000	0.002	-0.004
-0.054	0.020	-0.093	-0.000	0.002	-0.004
-0.040	0.019	-0.110	-0.000	0.001	-0.004
-0.042	0.022	-0.111	0.000	0.001	-0.003
-0.054	0.038	-0.076	0.000	0.002	-0.004
-0.078	0.077	-0.063	0.000	0.002	-0.003
-0.087	-0.003	-0.078	-0.000	0.002	-0.003
-0.032	0.008	-0.096	0.000	0.001	-0.004
-0.050	0.032	-0.124	0.000	0.002	-0.004
-0.065	0.051	-0.093	-0.000	0.002	-0.003
-0.071	0.016	-0.069	0.000	0.001	-0.003
-0.050	0.017	-0.059	0.000	0.002	-0.004
-0.044	0.023	-0.110	-0.000	0.002	-0.004
-0.017	0.046	-0.101	-0.000	0.001	-0.004
-0.065	0.031	-0.073	0.000	0.002	-0.004
-0.063	0.020	-0.055	0.000	0.002	-0.003
-0.056	0.031	-0.103	0.000	0.002	-0.004
-0.052	0.015	-0.051	-0.001	0.002	-0.004
-0.043	0.020	-0.107	-0.000	0.001	-0.004
-0.057	0.033	-0.076	0.001	0.001	-0.004
-0.056	0.032	-0.049	0.000	0.002	-0.003
-0.072	0.034	-0.052	-0.000	0.002	-0.004
-0.058	0.008	-0.089	-0.000	0.002	-0.004
-0.048	0.002	-0.079	0.000	0.002	-0.004
-0.035	0.038	-0.094	0.000	0.002	-0.004
-0.065	0.040	-0.083	-0.000	0.002	-0.004
-0.059	0.013	-0.069	0.000	0.002	-0.004
-0.049	0.010	-0.103	-0.000	0.002	-0.004
-0.036	0.031	-0.094	0.000	0.002	-0.004
-0.046	0.040	-0.101	0.000	0.001	-0.004
-0.074	0.033	-0.041	0.000	0.001	-0.003
-0.093	-0.007	-0.071	0.000	0.002	-0.003
-0.018	0.004	-0.083	-0.000	0.002	-0.004
-0.039	0.029	-0.083	0.000	0.002	-0.004
-0.042	0.032	-0.086	-0.000	0.001	-0.004
-0.062	0.020	-0.097	0.001	0.001	-0.004
-0.050	0.020	-0.045	0.000	0.002	-0.004
-0.051	0.019	-0.117	-0.000	0.002	-0.004
-0.056	0.009	-0.099	-0.000	0.001	-0.004
-0.061	0.032	-0.076	0.000	0.001	-0.004
-0.056	0.036	-0.076	0.000	0.002	-0.004
-0.064	0.048	-0.097	0.000	0.002	-0.003
-0.067	0.009	-0.075	0.000	0.002	-0.003
-0.039	0.015	-0.093	0.000	0.001	-0.004
-0.054	0.035	-0.076	0.000	0.001	-0.004
-0.060	0.044	-0.052	0.000	0.002	-0.003
-0.064	0.019	-0.072	-0.000	0.002	-0.004
-0.045	0.003	-0.075	-0.000	0.002	-0.003
-0.031	-0.024	-0.082	-0.000	0.002	-0.004
-0.033	0.044	-0.084	-0.000	0.001	-0.004
-0.074	0.035	-0.056	0.000	0.002	-0.004
-0.062	0.005	-0.085	-0.000	0.002	-0.003
-0.042	0.002	-0.069	0.000	0.002	-0.004
-0.040	0.028	-0.114	0.000	0.002	-0.004
-0.053	0.031	-0.079	0.000	0.001	-0.004
-0.056	0.020	-0.045	0.000	0.001	-0.004
-0.060	0.019	-0.072	0.000	0.002	-0.004
-0.028	0.013	-0.089	-0.000	0.002	-0.003
-0.036	0.029	-0.087	0.000	0.001	-0.004
-0.063	0.027	-0.076	0.000	0.002	-0.004
-0.057	0.018	-0.080	0.001	0.002	-0.004
-0.056	0.022	-0.083	0.000	0.002	-0.004
-0.044	0.015	-0.099	-0.000	0.002	-0.004
-0.042	0.010	-0.124	-0.001	0.001	-0.004
-0.046	0.015	-0.093	0.000	0.001	-0.004
-0.054	0.032	-0.062	0.000	0.002	-0.004
-0.068	0.054	-0.090	0.000	0.002	-0.003
-0.073	-0.011	-0.068	-0.000	0.002	-0.003
-0.025	0.004	-0.086	-0.000	0.001	-0.004
-0.055	0.023	-0.114	0.000	0.002	-0.004
-0.051	0.044	-0.049	0.000	0.002	-0.003
-0.062	0.006	-0.058	-0.000	0.002	-0.003
-0.042	0.014	-0.069	0.000	0.002	-0.004
-0.038	0.030	-0.104	0.000	0.002	-0.004
-0.015	0.056	-0.099	0.000	0.001	-0.004
-0.072	0.042	-0.070	0.001	0.002	-0.004
-0.060	0.009	-0.072	-0.000	0.002	-0.004
-0.042	0.006	-0.096	-0.000	0.002	-0.004
-0.044	0.024	-0.066	-0.000	0.002	-0.004
-0.050	0.031	-0.100	0.000	0.001	-0.004
-0.057	0.018	-0.055	0.000	0.001	-0.004
-0.053	0.028	-0.045	0.000	0.002	-0.004
-0.045	0.025	-0.083	-0.000	0.002	-0.004
-0.045	0.025	-0.069	-0.000	0.002	-0.004
-0.053	0.023	-0.090	0.000	0.001	-0.004
-0.043	0.042	-0.066	0.000	0.002	-0.004
-0.060	0.025	-0.073	0.000	0.002	-0.004
-0.052	0.008	-0.068	-0.000	0.002	-0.004
-0.040	0.011	-0.117	-0.000	0.001	-0.004
-0.046	0.028	-0.111	0.001	0.001	-0.004
-0.052	0.027	-0.063	0.000	0.002	-0.004
-0.050	0.022	-0.062	-0.000	0.002	-0.004
-0.085	-0.018	-0.078	0.000	0.002	-0.003
-0.017	-0.007	-0.079	-0.000	0.002	-0.004
-0.035	0.031	-0.077	-0.000	0.001	-0.004
-0.061	0.051	-0.083	-0.000	0.001	-0.004
-0.061	0.010	-0.079	0.000	0.002	-0.004
-0.031	0.015	-0.059	0.000	0.002	-0.004
-0.055	0.020	-0.120	-0.000	0.002	-0.004
-0.060	0.028	-0.103	-0.000	0.001	-0.004
-0.074	0.034	-0.069	0.000	0.001	-0.004
-0.062	0.019	-0.079	0.000	0.002	-0.004
-0.049	0.036	-0.097	-0.000	0.002	-0.004
-0.042	0.014	-0.100	-0.000	0.001	-0.004
-0.046	0.024	-0.107	0.000	0.001	-0.004
-0.045	0.026	-0.056	0.001	0.001	-0.004
-0.057	0.032	-0.055	-0.000	0.002	-0.004
-0.048	0.012	-0.069	-0.000	0.002	-0.004
-0.051	0.012	-0.086	0.000	0.002	-0.004
-0.038	-0.016	-0.080	0.000	0.001	-0.004
-0.041	0.035	-0.084	0.000	0.002	-0.004
-0.080	0.040	-0.069	-0.000	0.002	-0.004
-0.056	0.009	-0.072	-0.000	0.002	-0.004
-0.041	-0.002	-0.072	-0.000	0.002	-0.004
-0.037	0.034	-0.108	0.000	0.001	-0.004
-0.064	0.037	-0.059	0.000	0.002	-0.004
-0.061	0.021	-0.076	0.000	0.001	-0.004
-0.056	0.007	-0.072	0.000	0.002	-0.004
-0.018	0.007	-0.076	-0.000	0.002	-0.003
-0.028	0.033	-0.087	0.000	0.001	-0.004
-0.058	0.029	-0.083	0.000	0.001	-0.004
-0.062	0.021	-0.093	0.001	0.001	-0.004
-0.047	0.016	-0.055	-0.000	0.002	-0.004
-0.037	0.013	-0.100	-0.000	0.002	-0.004
-0.043	0.019	-0.097	-0.000	0.001	-0.004
-0.033	0.016	-0.111	0.000	0.001	-0.004
-0.056	0.015	-0.059	-0.000	0.002	-0.004
-0.060	0.050	-0.069	0.000	0.002	-0.003
-0.066	-0.009	-0.092	-0.000	0.002	-0.004
-0.022	0.004	-0.097	0.000	0.001	-0.004
-0.037	0.017	-0.114	0.000	0.002	-0.004
-0.061	0.039	-0.080	0.000	0.002	-0.004
-0.060	0.008	-0.055	0.000	0.001	-0.003
-0.038	0.011	-0.079	-0.000	0.002	-0.004
-0.038	0.020	-0.114	0.000	0.002	-0.004
-0.001	0.053	-0.095	-0.000	0.001	-0.004
-0.066	0.035	-0.073	0.000	0.001	-0.004
-0.061	0.016	-0.069	0.000	0.002	-0.004
-0.043	0.004	-0.083	0.000	0.002	-0.004
-0.031	0.022	-0.076	-0.001	0.002	-0.004
-0.047	0.031	-0.090	-0.000	0.001	-0.004
-0.044	0.021	-0.066	0.000	0.001	-0.004
-0.049	0.020	-0.073	0.000	0.002	-0.004
-0.046	0.018	-0.090	-0.000	0.002	-0.004
-0.046	0.019	-0.083	-0.000	0.002	-0.004
-0.059	0.024	-0.070	0.000	0.001	-0.004
-0.044	0.028	-0.066	0.000	0.002	-0.004
-0.053	0.023	-0.076	0.000	0.002	-0.004
-0.049	0.018	-0.090	-0.000	0.002	-0.004
-0.042	0.012	-0.124	-0.000	0.001	-0.004
-0.031	0.024	-0.091	0.001	0.001	-0.004
-0.044	0.031	-0.080	0.000	0.001	-0.004
-0.055	0.025	-0.079	0.000	0.002	-0.004
-0.077	-0.018	-0.081	-0.000	0.002	-0.003
-0.012	-0.007	-0.090	-0.000	0.001	-0.004
-0.037	0.026	-0.083	-0.000	0.002	-0.004
-0.050	0.050	-0.076	0.000	0.002	-0.004
-0.060	0.007	-0.062	0.000	0.001	-0.004
-0.034	0.009	-0.052	0.000	0.002	-0.004
-0.039	0.016	-0.104	-0.000	0.002	-0.004
-0.046	0.028	-0.114	-0.000	0.001	-0.004
-0.064	0.035	-0.073	0.000	0.001	-0.004
-0.048	0.020	-0.063	0.000	0.002	-0.004
-0.041	0.021	-0.104	-0.000	0.002	-0.004
-0.039	0.008	-0.103	-0.000	0.001	-0.004
-0.039	0.010	-0.097	0.000	0.001	-0.004
-0.040	0.025	-0.053	0.000	0.001	-0.004
-0.049	0.034	-0.056	0.000	0.002	-0.004
-0.060	0.006	-0.082	-0.000	0.002	-0.004
-0.052	0.004	-0.099	-0.000	0.002	-0.004
-0.027	-0.018	-0.093	-0.000	0.001	-0.004
-0.028	0.040	-0.060	0.000	0.001	-0.004
-0.066	0.036	-0.073	-0.000	0.002	-0.004
-0.053	0.011	-0.079	-0.000	0.002	-0.004
-0.040	0.001	-0.080	0.000	0.002	-0.004
-0.033	0.029	-0.104	0.000	0.001	-0.004
-0.049	0.031	-0.066	-0.000	0.001	-0.004
-0.056	0.019	-0.045	0.000	0.001	-0.004
-0.051	0.007	-0.062	0.000	0.002	-0.004
-0.014	-0.002	-0.065	-0.000	0.002	-0.004
-0.027	0.025	-0.090	-0.000	0.001	-0.004
-0.053	0.035	-0.063	0.000	0.001	-0.004
-0.050	0.005	-0.097	0.000	0.001	-0.004
-0.035	0.015	-0.076	-0.000	0.002	-0.004
-0.042	0.013	-0.117	-0.000	0.002	-0.004
-0.046	0.006	-0.127	-0.001	0.001	-0.004
-0.030	0.014	-0.087	0.000	0.001	-0.004
-0.050	0.025	-0.059	0.000	0.002	-0.004
-0.067	0.053	-0.087	0.000	0.002	-0.004
-0.062	-0.001	-0.085	-0.000	0.002	-0.004
-0.023	-0.001	-0.104	0.000	0.002	-0.004
-0.037	0.021	-0.111	0.000	0.002	-0.004
-0.047	0.044	-0.083	0.000	0.001	-0.004
-0.051	0.004	-0.055	0.000	0.001	-0.004
-0.037	0.007	-0.066	-0.000	0.002	-0.004
-0.028	0.013	-0.103	-0.000	0.002	-0.004
0.002	0.045	-0.085	-0.000	0.001	-0.005
-0.062	0.043	-0.094	0.000	0.001	-0.004
-0.062	0.007	-0.086	0.000	0.002	-0.004
-0.039	0.015	-0.097	-0.000	0.002	-0.004
-0.032	0.010	-0.065	-0.001	0.002	-0.004
-0.036	0.017	-0.090	-0.000	0.001	-0.004
-0.046	0.027	-0.063	-0.000	0.001	-0.004
-0.049	0.029	-0.073	0.000	0.002	-0.004
-0.050	0.024	-0.066	-0.000	0.002	-0.004
-0.044	0.004	-0.083	-0.000	0.001	-0.004
-0.045	0.013	-0.091	0.000	0.001	-0.004
-0.043	0.030	-0.070	0.000	0.002	-0.004
-0.057	0.030	-0.059	-0.000	0.002	-0.004
-0.042	0.009	-0.066	-0.000	0.002	-0.004
-0.029	0.007	-0.110	-0.001	0.001	-0.004
-0.032	0.033	-0.104	0.000	0.001	-0.004
-0.046	0.020	-0.073	-0.000	0.002	-0.004
-0.056	0.027	-0.069	0.000	0.002	-0.004
-0.078	-0.012	-0.081	-0.000	0.002	-0.004
-0.015	-0.018	-0.083	-0.000	0.001	-0.004
-0.037	0.024	-0.097	-0.000	0.002	-0.004
-0.048	0.040	-0.070	0.000	0.001	-0.004
-0.065	-0.000	-0.059	0.000	0.001	-0.004
-0.029	0.004	-0.059	0.000	0.002	-0.004
-0.039	0.018	-0.117	-0.000	0.002	-0.004
-0.037	0.011	-0.090	-0.000	0.001	-0.004
-0.052	0.027	-0.084	0.001	0.001	-0.004
-0.041	0.013	-0.066	0.000	0.002	-0.004
-0.046	0.042	-0.070	0.000	0.002	-0.004
-0.048	-0.001	-0.100	-0.000	0.002	-0.004
-0.026	0.011	-0.100	-0.000	0.001	-0.004
-0.041	0.026	-0.063	0.000	0.001	-0.004
-0.040	0.029	-0.066	0.000	0.002	-0.004
-0.047	0.008	-0.075	-0.000	0.002	-0.004
-0.045	-0.001	-0.079	-0.000	0.001	-0.004
-0.020	-0.030	-0.110	-0.000	0.002	-0.004
-0.015	0.035	-0.088	-0.000	0.001	-0.004
-0.051	0.034	-0.097	0.000	0.001	-0.004
-0.057	0.009	-0.089	-0.000	0.002	-0.004
-0.032	0.000	-0.070	0.000	0.002	-0.004
-0.025	0.020	-0.118	0.000	0.002	-0.004
-0.042	0.019	-0.087	0.000	0.001	-0.004
-0.045	0.021	-0.049	0.000	0.001	-0.004
-0.056	0.009	-0.079	0.000	0.002	-0.004
-0.020	0.005	-0.100	-0.000	0.002	-0.004
-0.021	0.026	-0.104	-0.000	0.001	-0.004
-0.043	0.005	-0.076	0.000	0.001	-0.004
-0.041	0.018	-0.070	0.000	0.001	-0.004
-0.044	0.023	-0.046	0.000	0.002	-0.004
-0.036	-0.004	-0.096	-0.000	0.002	-0.004
-0.031	0.003	-0.110	-0.000	0.001	-0.004
-0.027	0.014	-0.101	0.000	0.001	-0.004
-0.043	0.025	-0.077	0.000	0.002	-0.004
-0.058	0.057	-0.070	0.000	0.002	-0.004
-0.058	-0.005	-0.078	-0.000	0.002	-0.004
-0.018	-0.002	-0.087	-0.000	0.001	-0.004
-0.034	0.031	-0.098	0.000	0.001	-0.004
-0.048	0.039	-0.077	0.000	0.001	-0.004
-0.048	-0.001	-0.049	0.000	0.001	-0.004
-0.021	0.007	-0.063	-0.000	0.002	-0.004
-0.029	0.018	-0.107	-0.000	0.002	-0.004
-0.001	0.041	-0.102	-0.000	0.001	-0.005
-0.045	0.023	-0.074	0.000	0.001	-0.004
-0.041	0.010	-0.073	-0.000	0.002	-0.004
-0.042	0.027	-0.094	0.000	0.002	-0.004
-0.039	0.006	-0.045	-0.001	0.002	-0.004
-0.029	0.005	-0.107	-0.000	0.001	-0.004
-0.040	0.020	-0.070	0.000	0.001	-0.004
-0.049	0.026	-0.053	0.000	0.002	-0.004
-0.061	0.027	-0.094	-0.000	0.002	-0.004
-0.047	-0.000	-0.090	-0.000	0.002	-0.004
-0.027	-0.006	-0.090	-0.000	0.001	-0.004
-0.015	0.027	-0.074	-0.000	0.001	-0.004
-0.054	0.033	-0.073	-0.000	0.002	-0.004
-0.048	0.007	-0.039	0.000	0.001	-0.004
-0.033	0.005	-0.090	-0.000	0.002	-0.004
-0.021	0.023	-0.087	-0.000	0.002	-0.004
-0.030	0.025	-0.108	0.000	0.001	-0.004
-0.038	0.027	-0.046	0.000	0.001	-0.004
-0.068	-0.004	-0.075	0.000	0.002	-0.004
-0.026	0.006	-0.080	-0.000	0.002	-0.004
-0.021	0.015	-0.066	-0.000	0.001	-0.004
-0.041	0.002	-0.080	-0.000	0.001	-0.004
-0.048	0.015	-0.105	0.001	0.001	-0.004
-0.040	0.013	-0.042	0.000	0.002	-0.004
-0.044	0.006	-0.117	-0.000	0.002	-0.004
-0.049	0.001	-0.110	-0.001	0.001	-0.004
-0.024	0.012	-0.077	0.000	0.001	-0.004
-0.031	0.022	-0.084	0.000	0.001	-0.004
-0.049	0.049	-0.076	-0.000	0.002	-0.004
-0.063	-0.006	-0.103	-0.000	0.001	-0.004
-0.018	-0.006	-0.083	-0.000	0.001	-0.004
-0.034	0.024	-0.097	-0.000	0.002	-0.004
-0.042	0.035	-0.090	-0.000	0.001	-0.004
-0.052	0.012	-0.056	0.000	0.001	-0.004
-0.051	0.009	-0.052	-0.000	0.002	-0.004
-0.027	-0.021	-0.113	-0.001	0.002	-0.004
-0.021	0.027	-0.094	-0.000	0.001	-0.004
-0.046	0.026	-0.074	0.000	0.001	-0.004
-0.040	0.015	-0.083	0.000	0.001	-0.004
-0.033	0.012	-0.046	0.000	0.002	-0.004
-0.041	0.010	-0.086	-0.001	0.002	-0.004
-0.025	0.004	-0.080	-0.000	0.001	-0.004
-0.032	0.017	-0.077	0.000	0.001	-0.004
-0.029	0.037	-0.084	0.000	0.002	-0.004
-0.041	0.040	-0.094	-0.000	0.001	-0.004
-0.036	0.001	-0.090	-0.000	0.001	-0.004
-0.033	-0.001	-0.080	-0.000	0.001	-0.004
-0.027	0.034	-0.084	0.000	0.001	-0.004
-0.046	0.028	-0.070	0.000	0.002	-0.004
-0.036	0.003	-0.066	-0.000	0.001	-0.004
-0.032	0.003	-0.083	0.000	0.002	-0.004
-0.015	0.005	-0.097	-0.000	0.002	-0.004
-0.028	0.028	-0.091	-0.000	0.001	-0.004
-0.057	0.064	-0.077	0.000	0.001	-0.004
-0.065	-0.005	-0.065	-0.000	0.002	-0.004
-0.012	0.005	-0.076	-0.000	0.002	-0.004
-0.029	0.017	-0.101	-0.000	0.002	-0.004
-0.042	0.022	-0.100	-0.001	0.001	-0.004
-0.048	0.015	-0.070	0.000	0.001	-0.004
-0.030	0.015	-0.042	0.000	0.002	-0.004
-0.028	0.013	-0.097	-0.000	0.002	-0.004
-0.022	0.021	-0.104	-0.000	0.001	-0.004
-0.033	0.011	-0.087	0.000	0.001	-0.004
-0.042	0.015	-0.063	-0.000	0.002	-0.004
-0.041	0.032	-0.083	0.000	0.002	-0.004
-0.032	0.004	-0.048	-0.001	0.002	-0.004
-0.020	0.000	-0.083	-0.000	0.001	-0.004
-0.037	0.020	-0.094	0.000	0.001	-0.004
-0.031	0.033	-0.080	0.000	0.001	-0.004
-0.068	0.034	-0.069	-0.000	0.002	-0.004
-0.044	0.003	-0.076	-0.000	0.002	-0.004
-0.023	0.001	-0.107	-0.000	0.001	-0.004
-0.012	0.041	-0.095	-0.000	0.001	-0.004
-0.050	0.031	-0.097	-0.000	0.001	-0.004
-0.035	0.004	-0.056	0.000	0.001	-0.004
-0.029	0.005	-0.080	-0.000	0.002	-0.004
-0.022	0.020	-0.104	-0.000	0.001	-0.004
-0.033	0.015	-0.101	-0.000	0.001	-0.004
-0.046	0.017	-0.059	0.000	0.001	-0.004
-0.069	-0.001	-0.065	0.000	0.002	-0.004
-0.023	-0.003	-0.066	-0.000	0.002	-0.004
-0.028	0.008	-0.090	-0.000	0.001	-0.004
-0.033	0.015	-0.094	-0.000	0.001	-0.004
-0.044	0.013	-0.111	0.001	0.001	-0.004
-0.035	0.012	-0.060	0.000	0.002	-0.004
-0.032	0.008	-0.100	-0.000	0.002	-0.004
-0.042	0.003	-0.100	-0.000	0.001	-0.004
-0.020	0.005	-0.097	0.000	0.001	-0.004
-0.030	0.031	-0.081	0.000	0.002	-0.004
-0.043	0.041	-0.080	0.000	0.002	-0.004
-0.056	-0.005	-0.082	-0.000	0.001	-0.004
-0.021	0.000	-0.063	-0.000	0.001	-0.004
-0.028	0.026	-0.091	-0.000	0.001	-0.004
-0.043	0.039	-0.083	-0.000	0.001	-0.004
-0.045	0.001	-0.072	-0.000	0.001	-0.004
-0.051	0.003	-0.103	-0.000	0.002	-0.004
-0.026	-0.033	-0.124	-0.000	0.002	-0.004
-0.011	0.044	-0.088	-0.000	0.001	-0.004
-0.054	0.028	-0.080	0.000	0.001	-0.004
-0.050	0.011	-0.090	0.000	0.001	-0.004
-0.031	0.013	-0.063	0.000	0.002	-0.004
-0.030	0.017	-0.104	-0.000	0.002	-0.004
-0.027	0.018	-0.080	-0.000	0.001	-0.004
-0.042	0.015	-0.056	0.000	0.001	-0.004
-0.033	0.020	-0.063	0.000	0.002	-0.004
-0.019	0.023	-0.059	-0.000	0.002	-0.004
-0.029	0.008	-0.073	-0.000	0.001	-0.004
-0.028	-0.007	-0.080	-0.000	0.001	-0.004
-0.033	0.021	-0.094	0.000	0.001	-0.004
-0.046	0.030	-0.080	-0.000	0.002	-0.004
-0.037	0.001	-0.079	-0.001	0.002	-0.004
-0.024	-0.002	-0.100	-0.000	0.001	-0.004
-0.017	0.013	-0.091	-0.000	0.001	-0.004
-0.032	0.027	-0.087	-0.000	0.001	-0.004
-0.057	0.056	-0.063	0.000	0.002	-0.004
-0.062	-0.014	-0.089	-0.000	0.002	-0.004
-0.016	-0.004	-0.080	-0.000	0.002	-0.004
-0.025	0.015	-0.115	0.000	0.002	-0.004
-0.035	0.026	-0.104	-0.001	0.001	-0.004
-0.043	0.010	-0.080	0.000	0.001	-0.004
-0.036	0.007	-0.059	0.000	0.002	-0.004
-0.027	0.031	-0.114	-0.000	0.002	-0.004
-0.003	0.019	-0.094	-0.001	0.001	-0.004
-0.032	0.014	-0.077	0.001	0.001	-0.004
-0.039	0.015	-0.077	0.000	0.001	-0.004
-0.036	0.019	-0.076	-0.000	0.002	-0.004
-0.043	-0.006	-0.037	-0.001	0.002	-0.004
-0.018	0.011	-0.094	-0.000	0.001	-0.004
-0.032	0.018	-0.087	0.000	0.001	-0.004
-0.038	0.029	-0.073	0.000	0.002	-0.004
-0.067	0.033	-0.063	0.000	0.002	-0.004
-0.040	-0.004	-0.086	-0.000	0.001	-0.004
-0.022	-0.014	-0.076	-0.000	0.002	-0.004
-0.008	0.028	-0.074	-0.000	0.001	-0.004
-0.048	0.029	-0.080	-0.000	0.002	-0.004
-0.049	0.006	-0.055	-0.000	0.001	-0.004
-0.032	0.002	-0.080	0.000	0.002	-0.004
-0.022	0.017	-0.111	-0.000	0.002	-0.004
-0.042	0.028	-0.077	-0.000	0.001	-0.004
-0.042	0.027	-0.049	0.000	0.001	-0.004
-0.055	-0.012	-0.068	0.000	0.002	-0.004
-0.021	-0.012	-0.079	-0.000	0.002	-0.004
-0.020	0.010	-0.080	-0.000	0.001	-0.004
-0.040	0.015	-0.083	-0.000	0.001	-0.004
-0.046	0.008	-0.118	0.001	0.001	-0.004
-0.030	0.012	-0.056	0.000	0.002	-0.004
-0.037	0.008	-0.093	-0.000	0.002	-0.004
-0.047	0.003	-0.100	-0.001	0.001	-0.004
-0.029	0.018	-0.105	0.000	0.001	-0.004
-0.026	0.024	-0.070	0.000	0.001	-0.004
-0.046	0.041	-0.097	-0.000	0.002	-0.004
-0.045	-0.007	-0.099	-0.000	0.002	-0.004
-0.016	0.003	-0.073	-0.000	0.001	-0.004
-0.026	0.014	-0.084	0.000	0.001	-0.004
-0.037	0.029	-0.063	-0.000	0.001	-0.004
-0.050	0.003	-0.052	-0.000	0.001	-0.004
-0.047	-0.010	-0.086	-0.000	0.002	-0.004
-0.018	-0.032	-0.107	-0.000	0.002	-0.004
-0.015	0.030	-0.088	-0.000	0.001	-0.005
-0.049	0.026	-0.063	0.000	0.001	-0.004
-0.036	0.000	-0.087	0.000	0.001	-0.004
-0.027	-0.002	-0.066	0.000	0.002	-0.004
-0.022	0.015	-0.094	-0.000	0.002	-0.004
-0.035	0.012	-0.090	-0.000	0.001	-0.004
-0.029	0.015	-0.067	0.000	0.001	-0.004
-0.029	0.017	-0.077	-0.000	0.001	-0.004
-0.023	0.028	-0.076	-0.000	0.002	-0.004
-0.018	0.011	-0.087	-0.000	0.001	-0.004
-0.026	-0.000	-0.076	-0.000	0.001	-0.004
-0.026	0.023	-0.087	0.000	0.001	-0.004
-0.040	0.019	-0.083	-0.000	0.002	-0.004
-0.031	0.001	-0.083	-0.000	0.002	-0.004
-0.030	-0.000	-0.093	-0.000	0.001	-0.004
-0.013	0.005	-0.094	-0.000	0.001	-0.004
-0.029	0.026	-0.088	0.000	0.001	-0.004
-0.054	0.062	-0.063	0.000	0.001	-0.004
-0.061	-0.010	-0.072	-0.000	0.002	-0.004
-0.009	-0.017	-0.069	-0.000	0.001	-0.004
-0.031	0.020	-0.121	-0.000	0.002	-0.004
-0.035	0.032	-0.114	-0.001	0.001	-0.004
-0.038	-0.003	-0.080	0.000	0.001	-0.004
-0.034	0.012	-0.036	0.000	0.002	-0.004
-0.033	0.021	-0.107	-0.000	0.002	-0.004
-0.024	0.021	-0.097	-0.000	0.001	-0.004
-0.022	0.014	-0.077	0.000	0.001	-0.004
-0.027	0.019	-0.056	-0.000	0.001	-0.004
-0.042	0.035	-0.080	0.000	0.001	-0.004
-0.037	-0.005	-0.041	-0.001	0.002	-0.004
-0.015	-0.005	-0.100	-0.000	0.001	-0.004
-0.027	0.017	-0.094	0.000	0.001	-0.004
-0.040	0.029	-0.077	0.000	0.002	-0.004
-0.071	0.032	-0.070	-0.000	0.001	-0.004
-0.037	-0.005	-0.065	-0.000	0.001	-0.004
-0.010	0.002	-0.070	-0.000	0.001	-0.004
-0.011	0.030	-0.081	-0.000	0.001	-0.004
-0.050	0.025	-0.077	-0.000	0.001	-0.004
-0.039	0.010	-0.032	0.000	0.001	-0.004
-0.027	0.005	-0.080	-0.000	0.002	-0.004
-0.027	0.009	-0.073	-0.001	0.002	-0.004
-0.015	0.015	-0.097	-0.000	0.001	-0.004
-0.032	0.007	-0.074	0.000	0.001	-0.004
-0.049	0.011	-0.073	0.000	0.002	-0.004
-0.030	0.018	-0.066	-0.000	0.001	-0.004
-0.025	-0.000	-0.076	-0.000	0.001	-0.004
-0.024	0.001	-0.087	-0.000	0.001	-0.004
-0.033	0.030	-0.122	0.001	0.001	-0.004
-0.040	0.014	-0.053	0.000	0.002	-0.004
-0.039	-0.004	-0.079	-0.000	0.002	-0.004
-0.033	-0.007	-0.083	-0.000	0.001	-0.004
0.014	-0.003	-0.087	-0.000	0.001	-0.004
-0.010	0.029	-0.081	-0.000	0.001	-0.004
-0.042	0.044	-0.063	0.000	0.001	-0.004
-0.056	-0.011	-0.062	0.000	0.001	-0.004
-0.018	-0.002	-0.076	-0.000	0.002	-0.004
-0.021	0.016	-0.111	-0.000	0.002	-0.004
-0.031	0.021	-0.100	-0.001	0.001	-0.004
-0.040	0.002	-0.063	0.000	0.001	-0.004
-0.034	-0.004	-0.052	-0.000	0.002	-0.004
-0.027	0.001	-0.110	-0.001	0.002	-0.004
-0.022	0.019	-0.087	-0.000	0.001	-0.004
-0.029	0.013	-0.090	0.000	0.001	-0.004
-0.039	0.023	-0.091	0.000	0.001	-0.004
-0.042	0.020	-0.025	0.000	0.002	-0.004
-0.032	0.003	-0.079	-0.001	0.002	-0.004
-0.021	-0.006	-0.086	-0.000	0.001	-0.004
-0.027	0.011	-0.073	0.000	0.001	-0.004
-0.016	0.035	-0.060	-0.000	0.001	-0.004
-0.053	0.037	-0.066	-0.000	0.002	-0.004
-0.035	-0.009	-0.059	-0.000	0.001	-0.004
-0.021	-0.013	-0.073	-0.000	0.001	-0.004
-0.007	0.027	-0.074	-0.000	0.001	-0.004
-0.034	0.020	-0.084	0.000	0.001	-0.004
-0.041	0.005	-0.069	-0.000	0.001	-0.004
-0.031	0.001	-0.076	-0.000	0.002	-0.004
-0.018	0.010	-0.090	-0.000	0.001	-0.004
-0.020	0.022	-0.080	-0.000	0.001	-0.004
-0.046	0.051	-0.070	-0.000	0.001	-0.004
-0.054	-0.005	-0.065	-0.000	0.002	-0.004
-0.019	-0.008	-0.062	-0.000	0.002	-0.004
-0.018	0.013	-0.111	-0.000	0.002	-0.004
-0.032	0.016	-0.138	-0.001	0.001	-0.004
-0.047	0.029	-0.067	0.001	0.001	-0.004
-0.032	0.026	-0.053	0.000	0.001	-0.004
-0.029	0.023	-0.111	-0.000	0.002	-0.004
-0.025	-0.001	-0.097	-0.000	0.001	-0.004
-0.013	0.001	-0.087	0.000	0.001	-0.004
-0.023	0.021	-0.063	-0.000	0.001	-0.004
-0.040	0.038	-0.056	-0.000	0.001	-0.004
-0.039	-0.010	-0.024	-0.001	0.002	-0.004
-0.006	-0.001	-0.080	-0.000	0.001	-0.004
-0.020	0.019	-0.108	-0.000	0.001	-0.004
-0.027	0.032	-0.070	0.000	0.001	-0.004
-0.071	0.031	-0.063	0.000	0.001	-0.004
-0.037	-0.002	-0.072	-0.000	0.001	-0.004
-0.022	-0.012	-0.107	-0.000	0.002	-0.004
-0.005	0.028	-0.101	-0.000	0.001	-0.004
-0.027	0.026	-0.077	-0.000	0.001	-0.004
-0.036	0.002	-0.046	-0.000	0.000	-0.004
-0.028	0.008	-0.059	0.000	0.002	-0.004
-0.013	0.012	-0.070	-0.001	0.002	-0.004
-0.024	0.023	-0.087	-0.000	0.001	-0.004
-0.035	0.010	-0.063	0.000	0.001	-0.004
-0.047	0.012	-0.065	0.000	0.002	-0.004
-0.021	0.009	-0.073	-0.000	0.001	-0.004
-0.022	0.005	-0.060	-0.000	0.001	-0.004
-0.026	0.005	-0.090	-0.000	0.001	-0.004
-0.027	0.020	-0.136	0.001	0.001	-0.004
-0.042	0.022	-0.066	-0.000	0.002	-0.004
-0.029	0.000	-0.079	-0.000	0.002	-0.004
-0.032	-0.007	-0.096	-0.001	0.001	-0.004
-0.003	0.011	-0.087	-0.000	0.001	-0.004
-0.016	0.030	-0.074	-0.000	0.001	-0.004
-0.032	0.049	-0.080	-0.000	0.001	-0.004
-0.058	-0.016	-0.085	-0.000	0.002	-0.004
-0.010	0.004	-0.077	-0.000	0.001	-0.004
-0.025	0.023	-0.101	-0.000	0.002	-0.004
-0.039	0.032	-0.083	-0.000	0.001	-0.004
-0.044	0.006	-0.063	0.000	0.001	-0.004
-0.033	-0.003	-0.055	-0.000	0.001	-0.004
-0.018	-0.023	-0.104	-0.001	0.002	-0.005
-0.008	0.030	-0.081	-0.000	0.001	-0.004
-0.028	0.020	-0.053	0.000	0.001	-0.004
-0.037	0.005	-0.076	0.000	0.001	-0.004
-0.031	0.019	-0.039	0.000	0.002	-0.004
-0.026	-0.001	-0.076	-0.001	0.002	-0.004
-0.017	0.012	-0.090	-0.000	0.001	-0.004
-0.013	0.019	-0.067	0.000	0.001	-0.004
-0.014	0.029	-0.060	0.000	0.001	-0.004
-0.041	0.026	-0.079	-0.000	0.001	-0.004
-0.027	0.007	-0.076	-0.000	0.001	-0.004
-0.012	-0.003	-0.070	-0.000	0.001	-0.004
-0.016	0.028	-0.074	-0.000	0.001	-0.004
-0.034	0.027	-0.070	-0.000	0.001	-0.004
-0.026	0.004	-0.079	-0.000	0.002	-0.004
-0.023	-0.007	-0.079	-0.000	0.001	-0.004
-0.007	0.015	-0.101	-0.000	0.001	-0.004
-0.022	0.029	-0.088	-0.000	0.001	-0.004
-0.044	0.066	-0.050	0.000	0.001	-0.004
-0.058	-0.012	-0.068	-0.000	0.002	-0.004
-0.007	-0.010	-0.073	-0.000	0.001	-0.004
-0.021	0.021	-0.111	-0.000	0.001	-0.004
-0.027	0.036	-0.094	-0.001	0.001	-0.004
-0.040	0.008	-0.059	0.000	0.001	-0.004
-0.025	0.005	-0.059	-0.000	0.001	-0.004
-0.015	0.017	-0.097	-0.000	0.002	-0.004
0.003	0.030	-0.095	-0.001	0.001	-0.005
-0.024	0.010	-0.077	0.000	0.001	-0.004
-0.032	0.018	-0.080	-0.000	0.001	-0.004
-0.024	0.019	-0.097	-0.000	0.002	-0.004
-0.025	-0.009	-0.031	-0.001	0.001	-0.004
-0.017	0.004	-0.094	-0.000	0.001	-0.004
-0.031	0.019	-0.081	0.000	0.001	-0.004
-0.027	0.026	-0.073	0.000	0.001	-0.004
-0.056	0.031	-0.035	-0.000	0.002	-0.004
-0.031	-0.005	-0.062	-0.000	0.001	-0.004
-0.016	-0.005	-0.087	-0.000	0.001	-0.005
-0.004	0.026	-0.077	-0.000	0.001	-0.004
-0.036	0.033	-0.070	0.000	0.001	-0.004
-0.028	0.007	-0.052	-0.000	0.001	-0.004
-0.020	-0.009	-0.086	-0.001	0.001	-0.004
-0.014	0.020	-0.101	0.000	0.001	-0.004
-0.022	0.025	-0.088	-0.000	0.001	-0.004
-0.039	0.028	-0.056	-0.000	0.001	-0.004
-0.058	-0.015	-0.075	0.000	0.001	-0.003
-0.005	-0.012	-0.079	-0.001	0.001	-0.004
-0.009	0.018	-0.091	-0.000	0.001	-0.004
-0.024	0.023	-0.073	-0.000	0.001	-0.004
-0.035	0.004	-0.091	0.000	0.001	-0.004
-0.029	0.009	-0.053	-0.000	0.002	-0.004
-0.023	0.003	-0.093	-0.001	0.002	-0.004
-0.035	0.004	-0.093	-0.001	0.001	-0.004
-0.028	0.023	-0.087	0.000	0.001	-0.004
-0.010	0.013	-0.060	-0.000	0.001	-0.004
-0.036	0.037	-0.094	-0.000	0.001	-0.004
-0.034	-0.008	-0.076	-0.001	0.001	-0.004
-0.005	0.002	-0.090	-0.000	0.001	-0.004
-0.013	0.021	-0.071	-0.000	0.001	-0.004
-0.031	0.032	-0.056	0.000	0.001	-0.004
-0.037	-0.000	-0.062	-0.000	0.001	-0.004
-0.028	-0.013	-0.055	-0.000	0.001	-0.004
-0.008	-0.027	-0.100	-0.000	0.001	-0.005
-0.001	0.029	-0.091	-0.000	0.001	-0.004
-0.046	0.029	-0.077	0.000	0.001	-0.004
-0.034	-0.002	-0.076	-0.000	0.001	-0.004
-0.015	-0.003	-0.063	-0.000	0.002	-0.004
-0.007	0.020	-0.132	-0.000	0.001	-0.004
-0.029	0.024	-0.087	-0.000	0.001	-0.004
-0.024	0.013	-0.063	-0.000	0.001	-0.004
-0.031	0.008	-0.056	-0.000	0.002	-0.004
-0.004	0.017	-0.070	-0.000	0.001	-0.004
-0.005	0.024	-0.081	-0.000	0.001	-0.004
-0.038	0.015	-0.070	-0.000	0.001	-0.004
-0.034	0.019	-0.073	0.000	0.001	-0.004
-0.023	0.010	-0.060	0.000	0.002	-0.004
-0.020	0.003	-0.100	-0.001	0.002	-0.004
-0.021	0.006	-0.107	-0.001	0.001	-0.004
-0.006	0.012	-0.084	0.000	0.001	-0.004
-0.026	0.027	-0.063	-0.000	0.001	-0.004
-0.046	0.054	-0.066	-0.000	0.002	-0.004
-0.045	-0.014	-0.086	-0.000	0.001	-0.004
0.007	0.000	-0.073	-0.000	0.001	-0.004
-0.020	0.013	-0.104	-0.000	0.001	-0.004
-0.027	0.037	-0.080	-0.000	0.001	-0.004
-0.039	0.004	-0.059	-0.000	0.001	-0.004
-0.004	0.010	-0.060	-0.000	0.002	-0.004
-0.011	0.012	-0.100	-0.000	0.002	-0.004
0.012	0.037	-0.102	-0.000	0.001	-0.005
-0.032	0.030	-0.081	0.000	0.001	-0.004
-0.036	0.013	-0.059	-0.000	0.001	-0.004
-0.016	0.010	-0.080	-0.000	0.001	-0.004
-0.015	0.009	-0.045	-0.001	0.002	-0.004
-0.016	0.023	-0.108	-0.000	0.001	-0.004
-0.021	0.014	-0.063	-0.000	0.001	-0.004
-0.021	0.019	-0.036	-0.000	0.001	-0.004
-0.040	0.027	-0.066	-0.000	0.002	-0.004
-0.029	0.002	-0.079	-0.000	0.001	-0.004
-0.018	0.002	-0.073	-0.000	0.001	-0.004
-0.002	0.025	-0.084	-0.000	0.001	-0.004
-0.038	0.022	-0.056	-0.000	0.001	-0.004
-0.031	0.013	-0.073	-0.000	0.001	-0.004
-0.011	-0.002	-0.094	-0.001	0.001	-0.004
-0.014	0.021	-0.081	0.000	0.001	-0.004
-0.023	0.024	-0.074	-0.000	0.001	-0.004
-0.038	0.024	-0.070	-0.000	0.001	-0.004
-0.057	-0.011	-0.075	-0.000	0.002	-0.004
-0.004	-0.001	-0.080	-0.001	0.001	-0.004
-0.014	0.023	-0.087	-0.000	0.001	-0.004
-0.024	0.033	-0.091	-0.000	0.001	-0.004
-0.046	0.013	-0.077	0.000	0.001	-0.004
-0.010	0.012	-0.063	-0.000	0.002	-0.004
-0.006	0.007	-0.121	-0.001	0.002	-0.004
-0.020	0.022	-0.094	-0.001	0.001	-0.004
-0.043	0.025	-0.053	0.000	0.001	-0.004
-0.029	0.011	-0.066	-0.000	0.001	-0.004
-0.015	0.020	-0.087	-0.000	0.002	-0.004
-0.028	0.006	-0.083	-0.000	0.001	-0.004
-0.010	0.005	-0.097	-0.000	0.001	-0.004
-0.022	0.023	-0.033	0.000	0.000	-0.004
-0.023	0.023	-0.063	0.000	0.001	-0.004
-0.031	0.014	-0.056	-0.001	0.002	-0.004
-0.015	0.000	-0.070	-0.000	0.001	-0.004
-0.008	-0.024	-0.080	-0.000	0.001	-0.005
-0.003	0.029	-0.070	-0.000	0.001	-0.004
-0.046	0.031	-0.067	-0.000	0.001	-0.004
-0.027	0.005	-0.086	-0.000	0.001	-0.004
-0.008	-0.011	-0.083	-0.000	0.001	-0.004
-0.001	0.028	-0.119	-0.000	0.001	-0.004
-0.031	0.019	-0.066	-0.000	0.001	-0.004
-0.034	0.017	-0.049	-0.000	0.001	-0.004
-0.039	0.005	-0.049	-0.000	0.001	-0.004
0.017	0.002	-0.094	-0.001	0.001	-0.004
-0.007	0.033	-0.088	-0.000	0.001	-0.004
-0.030	0.041	-0.060	-0.000	0.001	-0.004
-0.039	0.001	-0.076	-0.000	0.001	-0.004
-0.013	-0.002	-0.042	-0.000	0.001	-0.004
-0.010	0.013	-0.124	-0.001	0.002	-0.004
-0.020	0.015	-0.100	-0.001	0.001	-0.004
-0.015	0.002	-0.087	0.000	0.001	-0.004
-0.026	0.009	-0.042	-0.000	0.001	-0.004
-0.026	0.020	-0.066	-0.000	0.002	-0.004
-0.033	-0.001	-0.079	-0.001	0.001	-0.004
0.002	0.016	-0.084	-0.000	0.001	-0.004
-0.015	0.016	-0.091	0.000	0.001	-0.004
-0.029	0.042	-0.036	0.000	0.002	-0.004
-0.027	-0.006	-0.062	-0.001	0.001	-0.004
-0.005	-0.004	-0.087	-0.000	0.001	-0.004
-0.011	0.012	-0.090	-0.000	0.001	-0.004
0.015	0.043	-0.061	-0.000	0.001	-0.005
-0.041	0.037	-0.053	-0.000	0.001	-0.004
-0.030	-0.012	-0.086	-0.000	0.001	-0.004
-0.003	-0.008	-0.087	-0.001	0.001	-0.004
-0.004	0.025	-0.077	-0.000	0.001	-0.004
-0.030	0.026	-0.080	-0.000	0.001	-0.004
-0.030	0.009	-0.059	-0.000	0.001	-0.004
-0.027	0.003	-0.049	-0.000	0.002	-0.004
-0.007	0.012	-0.087	-0.001	0.001	-0.004
-0.018	0.022	-0.084	-0.000	0.001	-0.004
-0.034	0.025	-0.070	-0.000	0.001	-0.004
-0.036	0.008	-0.059	-0.000	0.001	-0.004
-0.012	0.012	-0.060	-0.000	0.001	-0.004
-0.015	0.007	-0.080	-0.000	0.001	-0.004
-0.017	0.009	-0.111	-0.001	0.001	-0.004
-0.014	0.015	-0.091	0.000	0.000	-0.004
-0.020	0.012	-0.060	-0.000	0.001	-0.004
-0.030	0.026	-0.090	-0.000	0.001	-0.004
-0.032	-0.009	-0.072	-0.001	0.001	-0.004
0.002	-0.014	-0.087	-0.000	0.001	-0.004
-0.010	0.027	-0.067	-0.000	0.001	-0.004
-0.030	0.037	-0.073	-0.000	0.001	-0.004
-0.039	-0.003	-0.045	-0.000	0.001	-0.004
-0.006	0.002	-0.067	-0.000	0.001	-0.004
-0.008	0.013	-0.115	-0.001	0.002	-0.004
-0.022	0.011	-0.087	-0.001	0.001	-0.004
-0.057	0.045	-0.098	0.000	0.001	-0.004
-0.025	-0.008	-0.066	-0.000	0.001	-0.004
-0.009	-0.000	-0.100	-0.000	0.002	-0.004
-0.010	0.020	-0.091	-0.001	0.001	-0.005
-0.022	0.017	-0.067	-0.000	0.001	-0.004
-0.021	0.009	-0.039	0.000	0.000	-0.004
-0.023	0.028	-0.070	-0.000	0.001	-0.004
-0.020	0.006	-0.059	-0.001	0.001	-0.004
-0.019	0.008	-0.090	-0.001	0.001	-0.004
-0.015	-0.013	-0.063	-0.000	0.001	-0.004
-0.019	0.023	-0.074	-0.000	0.001	-0.004
-0.031	0.026	-0.070	-0.000	0.001	-0.004
-0.016	-0.004	-0.072	-0.001	0.001	-0.004
-0.017	-0.005	-0.063	-0.000	0.001	-0.005
-0.005	0.026	-0.133	0.000	0.001	-0.005
-0.033	0.023	-0.049	-0.000	0.001	-0.004
-0.032	0.013	-0.046	-0.000	0.001	-0.004
-0.026	-0.010	-0.069	-0.000	0.001	-0.004
0.020	-0.009	-0.083	-0.001	0.001	-0.004
-0.004	0.023	-0.070	-0.000	0.001	-0.004
-0.024	0.043	-0.060	-0.000	0.001	-0.004
-0.039	0.003	-0.076	-0.000	0.001	-0.004
-0.007	-0.006	-0.080	-0.000	0.001	-0.004
-0.011	0.008	-0.111	-0.001	0.002	-0.004
-0.014	0.019	-0.094	-0.001	0.001	-0.004
-0.009	0.009	-0.074	-0.000	0.001	-0.004
-0.029	0.005	-0.063	-0.000	0.001	-0.004
-0.013	0.014	-0.080	-0.000	0.002	-0.004
-0.018	0.009	-0.080	-0.001	0.001	-0.004
-0.006	-0.001	-0.073	-0.000	0.001	-0.004
-0.028	0.007	-0.084	0.000	0.001	-0.004
-0.024	0.032	-0.015	0.000	0.002	-0.004
-0.030	-0.010	-0.062	-0.001	0.001	-0.004
-0.004	0.003	-0.070	-0.001	0.001	-0.004
-0.013	0.012	-0.077	-0.000	0.001	-0.004
0.009	0.034	-0.078	-0.000	0.001	-0.005
-0.045	0.031	-0.070	-0.000	0.001	-0.004
-0.019	-0.010	-0.062	-0.000	0.001	-0.004
-0.009	-0.014	-0.087	-0.001	0.001	-0.004
-0.007	0.025	-0.077	-0.001	0.001	-0.004
-0.024	0.025	-0.087	-0.001	0.001	-0.004
-0.026	0.006	-0.052	-0.000	0.001	-0.004
-0.019	-0.005	-0.063	-0.000	0.002	-0.004
-0.006	0.008	-0.066	-0.001	0.001	-0.004
-0.010	0.014	-0.067	-0.000	0.001	-0.004
-0.025	0.030	-0.063	-0.000	0.001	-0.004
-0.024	0.012	-0.052	-0.000	0.001	-0.004
-0.009	0.009	-0.077	-0.000	0.001	-0.004
-0.023	0.008	-0.073	-0.001	0.001	-0.004
-0.014	0.002	-0.107	-0.001	0.001	-0.005
-0.010	0.011	-0.084	0.000	0.001	-0.004
-0.023	0.023	-0.043	-0.000	0.001	-0.004
-0.026	0.028	-0.056	-0.001	0.001	-0.004
-0.059	-0.023	-0.065	-0.000	0.001	-0.004
0.007	-0.020	-0.090	-0.001	0.001	-0.004
-0.006	0.025	-0.077	-0.000	0.001	-0.005
-0.028	0.038	-0.070	-0.000	0.001	-0.004
-0.044	-0.001	-0.055	-0.001	0.001	-0.004
-0.009	-0.012	-0.059	-0.000	0.001	-0.004
-0.008	0.015	-0.115	-0.000	0.002	-0.004
-0.026	0.016	-0.080	-0.001	0.001	-0.004
-0.052	0.034	-0.067	-0.000	0.001	-0.005
-0.033	-0.007	-0.038	-0.001	0.001	-0.004
-0.011	0.004	-0.101	-0.001	0.001	-0.004
-0.008	0.011	-0.087	-0.001	0.001	-0.005
-0.022	0.015	-0.087	-0.000	0.001	-0.004
-0.024	0.011	-0.029	-0.000	0.000	-0.004
-0.026	0.024	-0.056	-0.000	0.001	-0.004
-0.020	0.004	-0.069	-0.001	0.002	-0.004
-0.006	0.003	-0.094	-0.001	0.001	-0.004
-0.014	-0.006	-0.073	-0.000	0.001	-0.005
-0.023	0.011	-0.056	-0.000	0.001	-0.004
-0.031	0.022	-0.069	-0.001	0.001	-0.004
-0.020	-0.003	-0.042	-0.001	0.001	-0.004
-0.016	-0.014	-0.080	-0.000	0.001	-0.004
-0.009	0.016	-0.115	0.000	0.001	-0.005
-0.033	0.023	-0.056	-0.000	0.001	-0.004
-0.031	-0.001	-0.062	-0.000	0.001	-0.004
-0.037	-0.010	-0.072	-0.001	0.001	-0.004
0.008	-0.002	-0.104	-0.000	0.001	-0.004
-0.002	0.028	-0.074	-0.000	0.001	-0.005
-0.041	0.044	-0.046	-0.000	0.001	-0.004
-0.044	-0.015	-0.055	-0.000	0.001	-0.004
-0.003	0.001	-0.056	-0.000	0.001	-0.004
-0.019	0.012	-0.131	-0.001	0.002	-0.004
-0.034	0.017	-0.087	-0.001	0.001	-0.004
-0.031	0.006	-0.049	-0.000	0.001	-0.004
-0.023	0.000	-0.049	-0.000	0.001	-0.004
-0.014	-0.002	-0.107	-0.001	0.002	-0.004
-0.007	0.010	-0.074	-0.001	0.001	-0.004
-0.019	0.017	-0.081	-0.000	0.001	-0.004
-0.031	0.014	-0.077	-0.000	0.001	-0.004
-0.023	0.016	-0.012	0.000	0.002	-0.004
-0.015	-0.001	-0.069	-0.001	0.002	-0.004
-0.009	0.004	-0.077	-0.000	0.001	-0.004
-0.012	0.012	-0.053	-0.000	0.001	-0.004
-0.010	0.037	-0.064	-0.000	0.001	-0.005
-0.029	0.024	-0.073	-0.000	0.001	-0.004
-0.015	-0.009	-0.059	-0.001	0.001	-0.004
-0.013	-0.012	-0.094	-0.001	0.001	-0.005
-0.013	0.024	-0.077	-0.000	0.001	-0.005
-0.041	0.026	-0.077	-0.000	0.001	-0.004
-0.027	0.005	-0.045	-0.001	0.001	-0.004
-0.016	-0.008	-0.063	-0.000	0.001	-0.005
0.001	0.002	-0.094	-0.000	0.001	-0.004
-0.016	0.027	-0.074	-0.000	0.001	-0.004
-0.044	0.057	-0.053	-0.000	0.001	-0.004
-0.055	-0.004	-0.059	-0.000	0.002	-0.004
-0.023	-0.010	-0.062	-0.001	0.002	-0.004
-0.014	0.006	-0.111	-0.000	0.001	-0.005
-0.019	0.013	-0.114	-0.001	0.001	-0.004
-0.028	0.007	-0.067	0.000	0.001	-0.004
-0.014	0.015	-0.067	-0.000	0.001	-0.004
-0.025	0.015	-0.100	-0.001	0.002	-0.004
-0.020	-0.004	-0.087	-0.001	0.001	-0.005
-0.003	0.002	-0.074	-0.000	0.001	-0.005
-0.017	0.017	-0.053	-0.000	0.001	-0.004
-0.024	0.031	-0.056	-0.000	0.001	-0.004
-0.025	-0.014	-0.031	-0.001	0.001	-0.004
-0.000	-0.004	-0.066	-0.001	0.001	-0.004
-0.012	0.016	-0.111	-0.000	0.001	-0.005
-0.021	0.029	-0.073	-0.001	0.001	-0.004
-0.058	0.031	-0.060	-0.000	0.001	-0.004
-0.031	-0.006	-0.052	-0.000	0.001	-0.004
-0.007	-0.009	-0.087	-0.001	0.001	-0.005
-0.002	0.025	-0.067	-0.001	0.001	-0.005
-0.034	0.024	-0.057	-0.000	0.001	-0.004
-0.037	0.009	-0.029	-0.000	0.000	-0.004
-0.019	0.013	-0.077	-0.000	0.001	-0.005
-0.008	0.007	-0.083	-0.001	0.001	-0.004
-0.010	0.003	-0.094	-0.001	0.001	-0.004
-0.021	0.002	-0.060	-0.000	0.001	-0.005
-0.041	0.005	-0.059	-0.000	0.001	-0.004
-0.013	0.005	-0.066	-0.001	0.001	-0.004
-0.018	-0.000	-0.070	-0.001	0.001	-0.005
-0.030	0.010	-0.063	-0.001	0.001	-0.004
-0.020	0.023	-0.109	0.000	0.001	-0.004
-0.029	0.009	-0.042	-0.000	0.002	-0.004
-0.024	0.005	-0.090	-0.001	0.002	-0.004
-0.032	-0.012	-0.079	-0.001	0.001	-0.004
0.009	0.003	-0.084	-0.000	0.001	-0.004
-0.020	0.021	-0.064	-0.000	0.001	-0.005
-0.033	0.040	-0.060	-0.000	0.001	-0.004
-0.041	-0.009	-0.076	-0.000	0.001	-0.004
0.006	-0.007	-0.067	-0.000	0.001	-0.004
-0.012	0.022	-0.084	-0.000	0.001	-0.005
-0.029	0.025	-0.073	-0.001	0.001	-0.004
-0.030	0.003	-0.066	-0.000	0.001	-0.004
-0.023	-0.008	-0.065	-0.001	0.001	-0.004
-0.011	-0.041	-0.107	-0.001	0.002	-0.005
-0.005	0.025	-0.085	-0.000	0.001	-0.005
-0.044	0.023	-0.060	-0.000	0.001	-0.005
-0.033	-0.001	-0.087	-0.000	0.001	-0.004
-0.027	-0.002	-0.032	-0.000	0.002	-0.004
-0.007	-0.002	-0.111	-0.001	0.002	-0.005
-0.013	0.009	-0.063	-0.001	0.001	-0.004
-0.020	0.007	-0.056	-0.000	0.001	-0.004
-0.022	0.016	-0.060	-0.000	0.002	-0.004
-0.019	0.016	-0.066	-0.001	0.001	-0.004
-0.013	0.008	-0.073	-0.001	0.001	-0.005
-0.017	-0.000	-0.060	-0.001	0.001	-0.005
-0.017	0.012	-0.091	-0.000	0.001	-0.005
-0.038	0.014	-0.059	-0.000	0.001	-0.004
-0.029	0.005	-0.073	-0.001	0.002	-0.005
-0.017	-0.001	-0.104	-0.001	0.001	-0.005
-0.009	0.010	-0.094	-0.000	0.001	-0.005
-0.026	0.023	-0.067	-0.001	0.001	-0.005
-0.047	0.053	-0.056	-0.000	0.001	-0.004
-0.053	-0.017	-0.068	-0.000	0.002	-0.004
0.002	-0.008	-0.084	-0.001	0.001	-0.004
-0.013	0.009	-0.094	-0.000	0.001	-0.005
-0.025	0.029	-0.101	-0.001	0.001	-0.004
-0.037	-0.006	-0.056	-0.000	0.001	-0.004
-0.020	0.002	-0.053	-0.001	0.001	-0.004
-0.007	0.007	-0.084	-0.001	0.002	-0.004
-0.001	0.018	-0.091	-0.001	0.001	-0.005
-0.017	0.006	-0.067	-0.000	0.001	-0.004
-0.025	0.012	-0.053	-0.000	0.001	-0.005
-0.020	0.026	-0.070	-0.001	0.001	-0.004
-0.024	-0.009	-0.028	-0.001	0.002	-0.004
-0.007	0.003	-0.084	-0.001	0.001	-0.005
-0.015	0.014	-0.074	-0.000	0.001	-0.005
-0.029	0.023	-0.053	-0.000	0.001	-0.004
-0.055	0.024	-0.059	-0.001	0.002	-0.004
-0.027	-0.007	-0.086	-0.001	0.001	-0.004
-0.014	-0.009	-0.077	-0.000	0.001	-0.005
0.000	0.024	-0.067	-0.001	0.001	-0.005
-0.042	0.023	-0.063	-0.000	0.001	-0.005
-0.024	-0.002	-0.042	-0.000	0.001	-0.004
-0.014	0.007	-0.060	-0.000	0.002	-0.004
-0.015	0.014	-0.087	-0.001	0.001	-0.005
-0.015	0.019	-0.088	-0.000	0.001	-0.005
-0.027	0.011	-0.036	-0.000	0.001	-0.005
-0.050	-0.010	-0.052	-0.000	0.002	-0.004
-0.016	-0.000	-0.083	-0.001	0.001	-0.004
-0.012	0.002	-0.060	-0.001	0.001	-0.005
-0.017	0.004	-0.101	-0.001	0.001	-0.005
-0.019	0.019	-0.091	0.000	0.001	-0.005
-0.021	0.019	-0.057	-0.000	0.001	-0.005
-0.021	0.007	-0.073	-0.001	0.002	-0.004
-0.030	-0.017	-0.076	-0.001	0.001	-0.004
0.010	0.002	-0.091	-0.000	0.001	-0.004
-0.008	0.021	-0.067	-0.001	0.001	-0.005
-0.028	0.050	-0.057	-0.000	0.001	-0.004
-0.041	-0.012	-0.093	-0.001	0.001	-0.004
-0.004	-0.004	-0.077	-0.000	0.001	-0.005
-0.018	0.006	-0.097	-0.001	0.002	-0.005
-0.025	0.022	-0.087	-0.001	0.001	-0.005
-0.031	-0.009	-0.056	-0.000	0.001	-0.005
-0.027	-0.005	-0.062	-0.001	0.001	-0.004
-0.003	-0.014	-0.076	-0.001	0.002	-0.005
-0.011	0.003	-0.070	-0.001	0.001	-0.005
-0.029	0.008	-0.084	-0.000	0.001	-0.005
-0.023	0.004	-0.070	-0.000	0.001	-0.005
-0.028	0.010	-0.019	-0.000	0.002	-0.004
-0.027	-0.001	-0.063	-0.001	0.002	-0.005
-0.014	0.006	-0.067	-0.001	0.001	-0.005
-0.010	0.010	-0.050	-0.000	0.001	-0.005
-0.005	0.024	-0.064	-0.000	0.001	-0.005
-0.036	0.029	-0.056	-0.001	0.001	-0.004
-0.027	-0.005	-0.073	-0.001	0.001	-0.004
-0.007	-0.023	-0.077	-0.001	0.001	-0.005
0.000	0.020	-0.081	-0.001	0.001	-0.005
-0.028	0.015	-0.067	-0.001	0.001	-0.005
-0.025	-0.000	-0.052	-0.001	0.001	-0.004
-0.015	-0.004	-0.053	-0.000	0.001	-0.005
-0.002	0.003	-0.070	-0.001	0.001	-0.005
-0.014	0.009	-0.070	-0.001	0.001	-0.005
-0.036	0.037	-0.064	-0.000	0.001	-0.005
-0.036	0.001	-0.056	-0.000	0.001	-0.004
-0.009	0.002	-0.049	-0.001	0.001	-0.005
-0.013	0.010	-0.094	-0.001	0.001	-0.005
-0.017	-0.004	-0.100	-0.001	0.001	-0.005
-0.025	0.019	-0.078	0.000	0.001	-0.004
-0.018	0.015	-0.070	-0.001	0.001	-0.005
-0.031	0.017	-0.066	-0.000	0.002	-0.004
-0.033	-0.011	-0.103	-0.001	0.001	-0.004
0.010	-0.025	-0.070	-0.001	0.001	-0.005
-0.021	0.013	-0.063	-0.001	0.002	-0.005
-0.029	0.037	-0.067	-0.000	0.001	-0.004
-0.035	-0.017	-0.045	-0.001	0.001	-0.004
-0.001	-0.005	-0.070	-0.001	0.001	-0.005
-0.013	0.005	-0.101	-0.001	0.002	-0.005
-0.020	0.023	-0.073	-0.001	0.001	-0.005
-0.048	0.033	-0.067	-0.000	0.001	-0.005
-0.031	-0.012	-0.062	-0.001	0.001	-0.004
-0.019	0.003	-0.094	-0.001	0.002	-0.005
-0.009	0.016	-0.108	-0.001	0.001	-0.005
-0.026	0.010	-0.084	-0.001	0.001	-0.005
-0.025	0.007	-0.016	-0.000	0.000	-0.005
-0.024	0.015	-0.063	-0.000	0.002	-0.005
-0.022	-0.002	-0.059	-0.001	0.002	-0.005
-0.016	-0.004	-0.076	-0.001	0.001	-0.005
-0.007	-0.027	-0.070	-0.001	0.001	-0.005
-0.015	0.022	-0.054	-0.000	0.001	-0.005
-0.039	0.022	-0.073	-0.000	0.001	-0.005
-0.026	-0.007	-0.073	-0.001	0.001	-0.004
-0.002	-0.026	-0.073	-0.001	0.001	-0.005
-0.008	0.013	-0.105	-0.000	0.001	-0.005
-0.028	0.014	-0.074	-0.000	0.001	-0.005
-0.029	0.003	-0.063	-0.001	0.001	-0.005
-0.033	-0.007	-0.052	-0.000	0.001	-0.004
0.027	-0.007	-0.066	-0.001	0.001	-0.004
-0.011	0.022	-0.081	-0.001	0.001	-0.005
-0.026	0.032	-0.057	-0.001	0.001	-0.005
-0.033	-0.006	-0.066	-0.000	0.001	-0.004
-0.015	-0.000	-0.046	-0.000	0.001	-0.005
-0.013	-0.001	-0.124	-0.001	0.002	-0.005
-0.017	0.004	-0.097	-0.001	0.001	-0.005
-0.016	-0.002	-0.091	-0.000	0.001	-0.005
-0.029	0.007	-0.056	-0.001	0.001	-0.005
-0.028	0.026	-0.077	-0.001	0.002	-0.004
-0.033	-0.010	-0.066	-0.001	0.001	-0.005
0.004	0.001	-0.070	-0.000	0.001	-0.005
-0.014	0.011	-0.074	-0.001	0.001	-0.005
-0.027	0.025	-0.043	-0.000	0.001	-0.004
-0.037	-0.011	-0.052	-0.001	0.002	-0.004
0.004	-0.008	-0.080	-0.001	0.001	-0.005
-0.008	0.002	-0.091	-0.001	0.001	-0.005
0.022	0.035	-0.072	-0.001	0.001	-0.005
[truncated: 334,000 more rows]
