# Supplementary material for: Identification of Haptic Based Guiding Using Hard Reins
Source: PLoS One. 2015 Jul 22;10(7):e0132020. doi: 10.1371/journal.pone.0132020 (PMC4511788; doi:10.1371/journal.pone.0132020)
Supplement: S5 File — (ZIP) [file pone.0132020.s005.zip › Exp2_ForceData1/Subject3/path1/T10.csv]

-0.186	-0.233	0.919	-0.012	0.033	-0.006
-0.169	-0.246	0.967	-0.012	0.034	-0.007
-0.181	-0.246	0.905	-0.011	0.034	-0.006
-0.181	-0.233	0.857	-0.011	0.034	-0.006
-0.213	-0.258	0.920	-0.012	0.034	-0.006
-0.183	-0.243	0.939	-0.011	0.033	-0.007
-0.184	-0.237	0.953	-0.012	0.033	-0.006
-0.170	-0.228	0.895	-0.012	0.033	-0.006
-0.160	-0.232	0.905	-0.011	0.033	-0.006
-0.186	-0.252	0.929	-0.011	0.033	-0.006
-0.185	-0.256	0.929	-0.011	0.034	-0.006
-0.198	-0.252	0.919	-0.012	0.033	-0.006
-0.184	-0.244	0.905	-0.011	0.033	-0.006
-0.185	-0.240	0.864	-0.012	0.033	-0.006
-0.178	-0.236	0.942	-0.011	0.033	-0.007
-0.163	-0.238	0.914	-0.012	0.033	-0.007
-0.180	-0.231	0.885	-0.011	0.034	-0.006
-0.196	-0.252	0.871	-0.011	0.034	-0.006
-0.198	-0.246	0.932	-0.011	0.033	-0.006
-0.193	-0.261	0.936	-0.012	0.033	-0.007
-0.166	-0.244	0.947	-0.012	0.034	-0.006
-0.166	-0.248	0.929	-0.011	0.033	-0.006
-0.171	-0.233	0.905	-0.011	0.034	-0.006
-0.171	-0.242	0.925	-0.011	0.033	-0.006
-0.187	-0.246	0.929	-0.011	0.034	-0.006
-0.187	-0.247	0.881	-0.011	0.034	-0.006
-0.223	-0.268	0.893	-0.012	0.033	-0.006
-0.173	-0.238	0.922	-0.012	0.033	-0.006
-0.173	-0.245	0.977	-0.012	0.033	-0.006
-0.183	-0.240	0.929	-0.011	0.034	-0.006
-0.169	-0.232	0.905	-0.011	0.034	-0.006
-0.184	-0.255	0.908	-0.011	0.033	-0.006
-0.179	-0.248	0.942	-0.011	0.033	-0.006
-0.202	-0.237	0.942	-0.012	0.033	-0.007
-0.170	-0.244	0.915	-0.012	0.033	-0.006
-0.175	-0.217	0.908	-0.011	0.033	-0.006
-0.162	-0.242	0.938	-0.011	0.033	-0.007
-0.179	-0.246	0.922	-0.011	0.034	-0.006
-0.181	-0.249	0.912	-0.012	0.034	-0.006
-0.207	-0.251	0.885	-0.011	0.034	-0.006
-0.169	-0.236	0.932	-0.012	0.033	-0.006
-0.179	-0.260	0.953	-0.012	0.033	-0.007
-0.152	-0.236	0.918	-0.011	0.033	-0.007
-0.173	-0.243	0.898	-0.011	0.033	-0.006
-0.169	-0.253	0.878	-0.011	0.034	-0.006
-0.203	-0.265	0.937	-0.011	0.034	-0.006
-0.182	-0.245	0.935	-0.012	0.033	-0.007
-0.161	-0.238	0.973	-0.012	0.033	-0.006
-0.185	-0.241	0.895	-0.012	0.033	-0.006
-0.157	-0.234	0.939	-0.011	0.033	-0.006
-0.162	-0.243	0.918	-0.011	0.033	-0.006
-0.175	-0.247	0.925	-0.011	0.034	-0.006
-0.189	-0.248	0.898	-0.011	0.033	-0.006
-0.189	-0.249	0.926	-0.012	0.033	-0.006
-0.167	-0.250	0.949	-0.011	0.033	-0.006
-0.158	-0.246	0.980	-0.012	0.033	-0.006
-0.164	-0.233	0.918	-0.011	0.033	-0.006
-0.171	-0.223	0.887	-0.011	0.034	-0.006
-0.189	-0.255	0.867	-0.011	0.033	-0.006
-0.175	-0.243	0.959	-0.011	0.033	-0.007
-0.186	-0.276	0.949	-0.012	0.033	-0.007
-0.173	-0.242	0.915	-0.011	0.033	-0.006
-0.160	-0.237	0.898	-0.012	0.033	-0.006
-0.165	-0.248	0.925	-0.011	0.033	-0.006
-0.161	-0.245	0.948	-0.011	0.033	-0.007
-0.180	-0.256	0.919	-0.011	0.033	-0.006
-0.180	-0.245	0.891	-0.011	0.034	-0.007
-0.187	-0.255	0.916	-0.012	0.033	-0.006
-0.168	-0.241	0.945	-0.011	0.033	-0.007
-0.164	-0.242	0.928	-0.011	0.033	-0.007
-0.166	-0.229	0.918	-0.011	0.033	-0.006
-0.158	-0.249	0.915	-0.011	0.033	-0.006
-0.190	-0.252	0.943	-0.011	0.033	-0.006
-0.184	-0.257	0.987	-0.011	0.033	-0.007
-0.166	-0.239	0.973	-0.011	0.033	-0.006
-0.177	-0.245	0.922	-0.011	0.033	-0.006
-0.170	-0.223	0.932	-0.011	0.033	-0.006
-0.160	-0.240	0.958	-0.011	0.033	-0.007
-0.171	-0.248	0.938	-0.011	0.033	-0.007
-0.183	-0.250	0.908	-0.011	0.033	-0.007
-0.191	-0.257	0.916	-0.011	0.033	-0.006
-0.175	-0.242	0.949	-0.011	0.033	-0.007
-0.172	-0.238	0.973	-0.011	0.033	-0.006
-0.150	-0.230	0.924	-0.011	0.033	-0.007
-0.162	-0.240	0.897	-0.011	0.033	-0.006
-0.173	-0.248	0.874	-0.011	0.034	-0.006
-0.178	-0.247	0.979	-0.011	0.033	-0.007
-0.186	-0.254	0.949	-0.011	0.033	-0.007
-0.172	-0.244	0.932	-0.011	0.033	-0.006
-0.166	-0.226	0.908	-0.012	0.033	-0.006
-0.155	-0.244	0.959	-0.011	0.033	-0.006
-0.161	-0.246	0.959	-0.011	0.033	-0.007
-0.173	-0.246	0.959	-0.011	0.034	-0.007
-0.188	-0.260	0.905	-0.011	0.034	-0.006
-0.191	-0.252	0.929	-0.012	0.033	-0.006
-0.167	-0.239	0.952	-0.011	0.033	-0.007
-0.159	-0.224	0.962	-0.011	0.033	-0.006
-0.163	-0.242	0.939	-0.011	0.033	-0.006
-0.153	-0.198	0.904	-0.011	0.033	-0.006
-0.190	-0.260	0.949	-0.011	0.033	-0.006
-0.188	-0.248	0.969	-0.011	0.034	-0.007
-0.183	-0.240	0.966	-0.011	0.033	-0.006
-0.196	-0.247	0.930	-0.011	0.033	-0.006
-0.163	-0.240	0.949	-0.011	0.033	-0.006
-0.165	-0.231	0.945	-0.011	0.033	-0.006
-0.135	-0.220	0.961	-0.011	0.033	-0.007
-0.170	-0.252	0.918	-0.011	0.033	-0.006
-0.189	-0.247	0.915	-0.011	0.033	-0.006
-0.181	-0.245	0.959	-0.011	0.033	-0.007
-0.177	-0.234	0.993	-0.011	0.033	-0.007
-0.152	-0.237	0.939	-0.011	0.033	-0.006
-0.170	-0.224	0.908	-0.011	0.033	-0.006
-0.167	-0.243	0.911	-0.011	0.033	-0.006
-0.175	-0.243	0.966	-0.011	0.033	-0.006
-0.183	-0.254	0.949	-0.011	0.033	-0.006
-0.191	-0.243	0.922	-0.011	0.033	-0.006
-0.177	-0.249	0.946	-0.011	0.033	-0.006
-0.174	-0.216	0.959	-0.011	0.033	-0.006
-0.145	-0.225	0.976	-0.011	0.033	-0.007
-0.175	-0.243	0.966	-0.011	0.033	-0.006
-0.176	-0.235	0.912	-0.011	0.034	-0.006
-0.204	-0.259	0.943	-0.011	0.033	-0.006
-0.181	-0.239	0.969	-0.011	0.033	-0.007
-0.168	-0.235	0.973	-0.011	0.033	-0.006
-0.147	-0.218	0.934	-0.011	0.033	-0.006
-0.156	-0.235	0.945	-0.011	0.033	-0.006
-0.177	-0.243	0.939	-0.011	0.033	-0.006
-0.181	-0.246	0.993	-0.011	0.034	-0.006
-0.194	-0.228	0.949	-0.011	0.033	-0.006
-0.176	-0.243	0.942	-0.011	0.033	-0.006
-0.168	-0.217	0.901	-0.012	0.033	-0.006
-0.165	-0.234	0.955	-0.011	0.033	-0.007
-0.150	-0.228	0.955	-0.011	0.033	-0.007
-0.176	-0.235	0.922	-0.011	0.033	-0.006
-0.188	-0.253	0.898	-0.011	0.033	-0.006
-0.193	-0.245	0.970	-0.011	0.033	-0.006
-0.180	-0.250	0.970	-0.011	0.033	-0.007
-0.163	-0.239	0.970	-0.012	0.033	-0.006
-0.168	-0.236	0.925	-0.011	0.033	-0.006
-0.168	-0.227	0.935	-0.011	0.033	-0.006
-0.168	-0.231	0.962	-0.011	0.033	-0.007
-0.181	-0.242	0.966	-0.011	0.033	-0.006
-0.184	-0.235	0.901	-0.011	0.033	-0.006
-0.214	-0.262	0.937	-0.011	0.033	-0.006
-0.163	-0.236	0.980	-0.011	0.033	-0.006
-0.167	-0.235	1.031	-0.011	0.033	-0.006
-0.177	-0.229	0.942	-0.011	0.033	-0.006
-0.164	-0.228	0.928	-0.011	0.033	-0.006
-0.182	-0.240	0.949	-0.011	0.033	-0.006
-0.177	-0.247	0.997	-0.011	0.033	-0.006
-0.211	-0.227	0.983	-0.011	0.033	-0.007
-0.176	-0.233	0.942	-0.011	0.033	-0.006
-0.165	-0.217	0.945	-0.011	0.033	-0.006
-0.170	-0.230	0.972	-0.011	0.033	-0.006
-0.170	-0.237	0.990	-0.011	0.033	-0.006
-0.186	-0.240	0.946	-0.011	0.033	-0.006
-0.200	-0.251	0.932	-0.011	0.033	-0.006
-0.177	-0.229	0.952	-0.011	0.033	-0.006
-0.183	-0.245	0.986	-0.011	0.033	-0.007
-0.172	-0.223	0.948	-0.011	0.033	-0.006
-0.174	-0.229	0.956	-0.011	0.033	-0.006
-0.179	-0.244	0.918	-0.011	0.034	-0.006
-0.194	-0.262	0.970	-0.011	0.033	-0.006
-0.187	-0.241	0.987	-0.011	0.033	-0.007
-0.174	-0.238	1.000	-0.011	0.033	-0.006
-0.187	-0.234	0.936	-0.011	0.033	-0.006
-0.165	-0.223	0.955	-0.011	0.033	-0.006
-0.185	-0.229	0.955	-0.011	0.033	-0.006
-0.186	-0.243	0.963	-0.011	0.033	-0.006
-0.193	-0.244	0.915	-0.011	0.033	-0.006
-0.202	-0.240	0.957	-0.011	0.033	-0.006
-0.176	-0.240	0.997	-0.011	0.033	-0.006
-0.164	-0.223	1.017	-0.011	0.033	-0.006
-0.165	-0.234	0.942	-0.011	0.033	-0.006
-0.179	-0.201	0.935	-0.011	0.033	-0.006
-0.184	-0.238	0.917	-0.010	0.033	-0.006
-0.193	-0.239	0.983	-0.011	0.033	-0.006
-0.200	-0.263	0.977	-0.011	0.033	-0.007
-0.197	-0.228	0.953	-0.011	0.033	-0.006
-0.164	-0.229	0.949	-0.011	0.033	-0.006
-0.178	-0.233	0.966	-0.011	0.033	-0.006
-0.160	-0.223	0.982	-0.011	0.033	-0.006
-0.190	-0.242	0.973	-0.011	0.033	-0.006
-0.189	-0.242	0.908	-0.011	0.034	-0.006
-0.201	-0.238	0.960	-0.011	0.033	-0.006
-0.188	-0.231	0.979	-0.011	0.033	-0.006
-0.177	-0.233	0.969	-0.011	0.033	-0.006
-0.190	-0.219	0.959	-0.011	0.033	-0.006
-0.163	-0.237	0.946	-0.010	0.033	-0.006
-0.199	-0.243	0.987	-0.011	0.033	-0.006
-0.188	-0.253	1.007	-0.010	0.033	-0.006
-0.177	-0.243	0.991	-0.011	0.033	-0.006
-0.188	-0.237	0.960	-0.011	0.033	-0.006
-0.181	-0.206	0.973	-0.011	0.033	-0.006
-0.177	-0.228	0.965	-0.010	0.033	-0.006
-0.180	-0.234	0.980	-0.011	0.033	-0.006
-0.193	-0.233	0.932	-0.011	0.034	-0.006
-0.211	-0.253	0.964	-0.011	0.033	-0.006
-0.185	-0.230	0.987	-0.011	0.033	-0.006
-0.185	-0.231	1.024	-0.011	0.033	-0.006
-0.156	-0.224	0.962	-0.011	0.033	-0.006
-0.172	-0.238	0.925	-0.011	0.033	-0.006
-0.190	-0.242	0.908	-0.011	0.034	-0.006
-0.195	-0.242	0.987	-0.011	0.033	-0.006
-0.201	-0.246	0.977	-0.011	0.033	-0.006
-0.186	-0.229	0.973	-0.011	0.033	-0.006
-0.179	-0.220	0.936	-0.011	0.033	-0.006
-0.161	-0.230	0.959	-0.011	0.033	-0.006
-0.183	-0.214	0.990	-0.011	0.033	-0.006
-0.198	-0.242	1.007	-0.010	0.034	-0.006
-0.192	-0.245	0.943	-0.011	0.033	-0.006
-0.202	-0.240	0.967	-0.011	0.033	-0.006
-0.183	-0.228	0.969	-0.011	0.033	-0.006
-0.176	-0.217	0.983	-0.011	0.033	-0.006
-0.181	-0.235	0.956	-0.011	0.033	-0.006
-0.193	-0.213	0.932	-0.011	0.033	-0.006
-0.217	-0.251	0.977	-0.011	0.033	-0.006
-0.201	-0.238	0.976	-0.011	0.033	-0.006
-0.193	-0.229	1.007	-0.011	0.033	-0.006
-0.191	-0.223	0.953	-0.011	0.033	-0.006
-0.173	-0.224	0.932	-0.011	0.033	-0.006
-0.190	-0.240	0.939	-0.011	0.033	-0.006
-0.179	-0.235	0.989	-0.011	0.033	-0.006
-0.204	-0.242	0.966	-0.011	0.033	-0.006
-0.200	-0.231	0.929	-0.011	0.033	-0.006
-0.188	-0.231	0.939	-0.011	0.033	-0.006
-0.173	-0.228	0.990	-0.011	0.033	-0.006
-0.173	-0.228	0.973	-0.011	0.033	-0.006
-0.196	-0.219	0.980	-0.011	0.033	-0.006
-0.189	-0.244	0.926	-0.011	0.033	-0.006
-0.211	-0.242	0.967	-0.011	0.033	-0.006
-0.197	-0.254	0.994	-0.011	0.033	-0.006
-0.178	-0.225	0.987	-0.011	0.033	-0.006
-0.183	-0.229	0.959	-0.011	0.033	-0.006
-0.195	-0.200	0.949	-0.011	0.033	-0.005
-0.201	-0.233	0.994	-0.011	0.033	-0.006
-0.201	-0.236	1.014	-0.011	0.033	-0.006
-0.201	-0.237	0.953	-0.011	0.033	-0.006
-0.216	-0.245	0.971	-0.011	0.033	-0.005
-0.182	-0.225	0.966	-0.011	0.033	-0.006
-0.191	-0.232	0.997	-0.011	0.033	-0.006
-0.162	-0.203	0.954	-0.011	0.033	-0.007
-0.193	-0.244	0.960	-0.011	0.033	-0.006
-0.214	-0.240	0.929	-0.011	0.033	-0.006
-0.196	-0.233	0.994	-0.011	0.033	-0.006
-0.200	-0.220	0.990	-0.011	0.033	-0.006
-0.188	-0.230	0.980	-0.011	0.033	-0.006
-0.195	-0.212	0.929	-0.011	0.033	-0.006
-0.181	-0.240	0.936	-0.011	0.033	-0.006
-0.193	-0.230	0.980	-0.011	0.033	-0.006
-0.207	-0.247	0.956	-0.011	0.033	-0.006
-0.215	-0.241	0.943	-0.011	0.033	-0.006
-0.203	-0.241	0.971	-0.011	0.033	-0.006
-0.188	-0.214	1.001	-0.011	0.033	-0.006
-0.176	-0.222	1.007	-0.011	0.033	-0.006
-0.193	-0.237	0.963	-0.011	0.033	-0.006
-0.190	-0.237	0.943	-0.011	0.034	-0.006
-0.221	-0.254	0.957	-0.011	0.033	-0.006
-0.203	-0.240	0.984	-0.011	0.033	-0.006
-0.196	-0.226	1.008	-0.011	0.033	-0.006
-0.182	-0.216	0.925	-0.011	0.033	-0.006
-0.186	-0.233	0.956	-0.011	0.033	-0.005
-0.200	-0.225	0.980	-0.011	0.033	-0.006
-0.203	-0.239	0.987	-0.011	0.034	-0.006
-0.215	-0.232	0.957	-0.011	0.033	-0.006
-0.208	-0.240	0.971	-0.011	0.033	-0.006
-0.189	-0.231	0.950	-0.012	0.033	-0.006
-0.199	-0.230	0.990	-0.011	0.033	-0.006
-0.175	-0.229	0.969	-0.011	0.033	-0.006
-0.202	-0.208	0.932	-0.011	0.033	-0.006
-0.213	-0.241	0.898	-0.011	0.033	-0.006
-0.213	-0.234	0.964	-0.011	0.033	-0.006
-0.206	-0.247	0.980	-0.011	0.033	-0.006
-0.196	-0.232	1.002	-0.012	0.033	-0.006
-0.186	-0.232	0.964	-0.011	0.033	-0.006
-0.187	-0.227	0.946	-0.011	0.033	-0.006
-0.197	-0.234	0.970	-0.011	0.033	-0.006
-0.211	-0.233	0.981	-0.011	0.033	-0.006
-0.204	-0.229	0.943	-0.011	0.033	-0.006
-0.230	-0.253	0.944	-0.011	0.033	-0.005
-0.187	-0.215	0.980	-0.011	0.033	-0.006
-0.191	-0.221	1.011	-0.011	0.033	-0.006
-0.209	-0.229	0.957	-0.011	0.033	-0.006
-0.203	-0.228	0.913	-0.011	0.033	-0.005
-0.215	-0.244	0.953	-0.011	0.033	-0.006
-0.205	-0.244	0.943	-0.011	0.033	-0.006
-0.215	-0.217	0.990	-0.011	0.033	-0.006
-0.182	-0.223	0.939	-0.011	0.033	-0.006
-0.202	-0.211	0.919	-0.011	0.033	-0.005
-0.213	-0.231	0.942	-0.011	0.033	-0.006
-0.209	-0.239	0.977	-0.011	0.033	-0.006
-0.212	-0.245	0.953	-0.011	0.033	-0.006
-0.220	-0.239	0.964	-0.011	0.033	-0.006
-0.195	-0.229	0.943	-0.011	0.033	-0.006
-0.206	-0.232	0.974	-0.011	0.033	-0.006
-0.181	-0.220	0.962	-0.011	0.033	-0.006
-0.205	-0.244	0.950	-0.011	0.033	-0.006
-0.203	-0.242	0.906	-0.011	0.034	-0.006
-0.238	-0.262	0.962	-0.011	0.033	-0.005
-0.214	-0.234	0.960	-0.011	0.033	-0.006
-0.191	-0.224	1.028	-0.012	0.032	-0.006
-0.205	-0.221	0.940	-0.012	0.033	-0.006
-0.188	-0.226	0.943	-0.011	0.033	-0.005
-0.217	-0.235	0.936	-0.011	0.033	-0.006
-0.204	-0.241	0.964	-0.011	0.033	-0.006
-0.235	-0.228	0.950	-0.011	0.033	-0.006
-0.216	-0.236	0.954	-0.012	0.033	-0.006
-0.203	-0.219	0.964	-0.012	0.033	-0.006
-0.184	-0.233	0.984	-0.011	0.033	-0.006
-0.194	-0.228	0.950	-0.011	0.033	-0.006
-0.212	-0.217	0.936	-0.011	0.033	-0.006
-0.238	-0.247	0.885	-0.011	0.033	-0.006
-0.206	-0.238	0.960	-0.012	0.033	-0.006
-0.223	-0.254	0.974	-0.011	0.033	-0.006
-0.200	-0.227	0.926	-0.011	0.033	-0.006
-0.189	-0.228	0.919	-0.012	0.033	-0.006
-0.199	-0.237	0.933	-0.011	0.033	-0.006
-0.210	-0.244	0.947	-0.011	0.033	-0.006
-0.217	-0.247	0.971	-0.012	0.033	-0.006
-0.211	-0.235	0.937	-0.012	0.033	-0.006
-0.219	-0.237	0.917	-0.012	0.033	-0.005
-0.194	-0.226	0.957	-0.011	0.033	-0.006
-0.200	-0.226	0.953	-0.011	0.033	-0.006
-0.205	-0.231	0.923	-0.011	0.033	-0.005
-0.203	-0.235	0.899	-0.011	0.033	-0.005
-0.226	-0.243	0.958	-0.012	0.033	-0.006
-0.218	-0.246	0.988	-0.011	0.033	-0.006
-0.198	-0.228	1.002	-0.012	0.033	-0.006
-0.201	-0.233	0.923	-0.012	0.033	-0.006
-0.201	-0.204	0.913	-0.011	0.033	-0.005
-0.215	-0.237	0.912	-0.011	0.033	-0.006
-0.206	-0.227	0.971	-0.012	0.033	-0.006
-0.226	-0.261	0.933	-0.012	0.033	-0.006
-0.232	-0.244	0.920	-0.011	0.033	-0.005
-0.204	-0.220	0.920	-0.012	0.033	-0.006
-0.209	-0.228	0.953	-0.011	0.033	-0.006
-0.184	-0.221	0.939	-0.012	0.033	-0.006
-0.212	-0.237	0.930	-0.011	0.033	-0.005
-0.220	-0.241	0.862	-0.012	0.034	-0.006
-0.228	-0.238	0.968	-0.012	0.033	-0.006
-0.223	-0.240	0.971	-0.012	0.033	-0.006
-0.198	-0.236	0.957	-0.012	0.033	-0.006
-0.214	-0.212	0.913	-0.012	0.033	-0.005
-0.181	-0.235	0.920	-0.011	0.033	-0.005
-0.218	-0.236	0.950	-0.011	0.033	-0.006
-0.223	-0.247	0.998	-0.011	0.034	-0.006
-0.222	-0.235	0.931	-0.012	0.033	-0.005
-0.218	-0.243	0.920	-0.012	0.033	-0.006
-0.216	-0.218	0.940	-0.011	0.033	-0.005
-0.196	-0.230	0.953	-0.012	0.033	-0.006
-0.206	-0.236	0.950	-0.012	0.033	-0.006
-0.226	-0.229	0.920	-0.012	0.033	-0.006
-0.235	-0.247	0.907	-0.012	0.033	-0.005
-0.210	-0.240	0.947	-0.012	0.033	-0.006
-0.211	-0.223	0.967	-0.012	0.033	-0.006
-0.200	-0.218	0.902	-0.012	0.033	-0.006
-0.194	-0.235	0.899	-0.012	0.033	-0.005
-0.212	-0.231	0.875	-0.012	0.034	-0.006
-0.206	-0.246	0.950	-0.012	0.033	-0.006
-0.238	-0.251	0.920	-0.012	0.033	-0.006
-0.209	-0.239	0.907	-0.012	0.033	-0.006
-0.208	-0.224	0.883	-0.012	0.033	-0.005
-0.196	-0.239	0.920	-0.012	0.033	-0.005
-0.198	-0.227	0.923	-0.012	0.033	-0.006
-0.222	-0.239	0.961	-0.011	0.033	-0.006
-0.218	-0.248	0.876	-0.012	0.033	-0.006
-0.230	-0.248	0.928	-0.012	0.033	-0.005
-0.218	-0.251	0.941	-0.012	0.033	-0.006
-0.196	-0.230	0.961	-0.012	0.033	-0.006
-0.202	-0.236	0.913	-0.012	0.033	-0.006
-0.213	-0.203	0.893	-0.012	0.033	-0.005
-0.215	-0.253	0.920	-0.012	0.033	-0.006
-0.223	-0.245	0.955	-0.012	0.034	-0.006
-0.224	-0.228	0.903	-0.012	0.033	-0.006
-0.236	-0.257	0.901	-0.012	0.033	-0.005
-0.207	-0.233	0.930	-0.012	0.033	-0.006
-0.207	-0.239	0.968	-0.012	0.033	-0.006
-0.173	-0.215	0.911	-0.012	0.033	-0.006
-0.213	-0.242	0.890	-0.012	0.033	-0.005
-0.226	-0.237	0.875	-0.012	0.033	-0.006
-0.203	-0.249	0.920	-0.012	0.033	-0.006
-0.220	-0.226	0.961	-0.012	0.033	-0.006
-0.200	-0.235	0.906	-0.012	0.033	-0.006
-0.207	-0.222	0.862	-0.012	0.033	-0.005
-0.211	-0.249	0.889	-0.012	0.033	-0.006
-0.200	-0.242	0.934	-0.012	0.033	-0.006
-0.227	-0.246	0.900	-0.012	0.033	-0.006
-0.226	-0.246	0.880	-0.012	0.033	-0.005
-0.226	-0.255	0.907	-0.012	0.033	-0.005
-0.208	-0.222	0.927	-0.012	0.033	-0.006
-0.187	-0.228	0.947	-0.013	0.033	-0.006
-0.215	-0.243	0.914	-0.012	0.033	-0.006
-0.200	-0.234	0.879	-0.012	0.033	-0.005
-0.241	-0.253	0.925	-0.012	0.033	-0.005
-0.215	-0.248	0.931	-0.012	0.033	-0.006
-0.212	-0.241	0.927	-0.012	0.033	-0.006
-0.202	-0.230	0.883	-0.013	0.033	-0.005
-0.197	-0.225	0.893	-0.012	0.033	-0.005
-0.210	-0.241	0.920	-0.012	0.033	-0.006
-0.216	-0.241	0.924	-0.012	0.033	-0.006
-0.216	-0.237	0.900	-0.012	0.033	-0.006
-0.223	-0.246	0.904	-0.012	0.033	-0.005
-0.208	-0.225	0.879	-0.013	0.033	-0.006
-0.207	-0.234	0.940	-0.012	0.033	-0.006
-0.185	-0.235	0.913	-0.012	0.033	-0.006
-0.209	-0.228	0.873	-0.012	0.033	-0.005
-0.223	-0.256	0.859	-0.012	0.033	-0.006
-0.230	-0.250	0.914	-0.013	0.033	-0.006
-0.217	-0.257	0.900	-0.013	0.033	-0.006
-0.208	-0.237	0.932	-0.013	0.033	-0.006
-0.200	-0.241	0.866	-0.013	0.033	-0.005
-0.203	-0.235	0.886	-0.012	0.033	-0.005
-0.209	-0.252	0.907	-0.012	0.033	-0.006
-0.225	-0.249	0.914	-0.012	0.033	-0.006
-0.213	-0.242	0.880	-0.013	0.033	-0.006
-0.242	-0.257	0.888	-0.013	0.033	-0.005
-0.197	-0.235	0.917	-0.013	0.033	-0.006
-0.198	-0.234	0.948	-0.013	0.033	-0.006
-0.212	-0.242	0.907	-0.013	0.033	-0.005
-0.203	-0.235	0.859	-0.012	0.033	-0.005
-0.215	-0.253	0.894	-0.012	0.033	-0.006
-0.216	-0.259	0.904	-0.013	0.033	-0.006
-0.236	-0.229	0.914	-0.013	0.033	-0.006
-0.202	-0.235	0.893	-0.013	0.033	-0.006
-0.202	-0.214	0.893	-0.013	0.033	-0.005
-0.209	-0.251	0.893	-0.012	0.033	-0.006
-0.208	-0.246	0.900	-0.013	0.033	-0.006
-0.217	-0.254	0.863	-0.013	0.033	-0.006
-0.220	-0.261	0.871	-0.013	0.033	-0.005
-0.214	-0.244	0.873	-0.013	0.033	-0.006
-0.200	-0.241	0.914	-0.013	0.033	-0.006
-0.191	-0.236	0.893	-0.013	0.033	-0.006
-0.208	-0.251	0.883	-0.013	0.033	-0.006
-0.210	-0.263	0.829	-0.013	0.034	-0.006
-0.246	-0.279	0.885	-0.013	0.033	-0.005
-0.219	-0.245	0.893	-0.013	0.033	-0.006
-0.204	-0.241	0.969	-0.013	0.032	-0.006
-0.208	-0.242	0.863	-0.013	0.033	-0.006
-0.186	-0.244	0.863	-0.013	0.033	-0.005
-0.205	-0.254	0.883	-0.013	0.033	-0.006
-0.213	-0.252	0.913	-0.012	0.033	-0.006
-0.241	-0.247	0.873	-0.013	0.033	-0.006
-0.223	-0.248	0.887	-0.013	0.033	-0.006
-0.211	-0.233	0.863	-0.013	0.033	-0.006
-0.189	-0.241	0.927	-0.013	0.033	-0.006
-0.193	-0.245	0.876	-0.013	0.033	-0.006
-0.196	-0.234	0.849	-0.013	0.033	-0.005
-0.226	-0.263	0.822	-0.012	0.033	-0.005
-0.199	-0.247	0.886	-0.013	0.033	-0.006
-0.218	-0.285	0.897	-0.013	0.033	-0.006
-0.198	-0.238	0.849	-0.013	0.033	-0.006
-0.193	-0.242	0.849	-0.013	0.033	-0.006
-0.206	-0.261	0.849	-0.013	0.033	-0.006
-0.206	-0.250	0.897	-0.013	0.033	-0.006
-0.228	-0.258	0.884	-0.013	0.033	-0.006
-0.210	-0.259	0.870	-0.013	0.033	-0.006
-0.222	-0.251	0.884	-0.014	0.033	-0.005
-0.192	-0.253	0.904	-0.013	0.033	-0.006
-0.193	-0.253	0.866	-0.013	0.033	-0.006
-0.205	-0.242	0.866	-0.013	0.033	-0.006
-0.199	-0.256	0.832	-0.013	0.033	-0.005
-0.219	-0.265	0.884	-0.013	0.033	-0.006
-0.205	-0.257	0.903	-0.013	0.033	-0.006
-0.198	-0.252	0.908	-0.014	0.033	-0.006
-0.201	-0.257	0.860	-0.013	0.033	-0.006
-0.194	-0.221	0.856	-0.013	0.033	-0.005
-0.208	-0.260	0.838	-0.013	0.033	-0.006
-0.200	-0.255	0.893	-0.013	0.033	-0.006
-0.213	-0.284	0.846	-0.013	0.033	-0.006
-0.216	-0.266	0.843	-0.013	0.033	-0.006
-0.199	-0.248	0.853	-0.013	0.033	-0.006
-0.202	-0.248	0.904	-0.013	0.033	-0.006
-0.169	-0.247	0.865	-0.013	0.033	-0.006
-0.192	-0.261	0.842	-0.013	0.033	-0.006
-0.205	-0.263	0.798	-0.013	0.034	-0.006
-0.218	-0.271	0.877	-0.013	0.033	-0.006
-0.213	-0.263	0.887	-0.014	0.033	-0.007
-0.185	-0.246	0.876	-0.013	0.033	-0.006
-0.194	-0.243	0.829	-0.014	0.033	-0.006
-0.170	-0.257	0.853	-0.013	0.033	-0.005
-0.200	-0.252	0.880	-0.013	0.033	-0.006
-0.208	-0.257	0.917	-0.013	0.034	-0.006
-0.209	-0.266	0.843	-0.013	0.033	-0.006
-0.209	-0.262	0.854	-0.014	0.033	-0.006
-0.195	-0.246	0.873	-0.014	0.033	-0.006
-0.177	-0.248	0.886	-0.014	0.033	-0.006
-0.183	-0.252	0.856	-0.014	0.033	-0.006
-0.193	-0.232	0.815	-0.013	0.033	-0.006
-0.225	-0.276	0.853	-0.013	0.033	-0.006
-0.203	-0.255	0.893	-0.013	0.033	-0.006
-0.197	-0.251	0.883	-0.014	0.033	-0.006
-0.196	-0.254	0.839	-0.014	0.033	-0.006
-0.180	-0.246	0.829	-0.014	0.033	-0.006
-0.188	-0.254	0.852	-0.013	0.033	-0.006
-0.163	-0.245	0.862	-0.013	0.033	-0.006
-0.203	-0.267	0.839	-0.014	0.033	-0.006
-0.207	-0.262	0.842	-0.013	0.033	-0.006
-0.190	-0.258	0.880	-0.014	0.033	-0.006
-0.180	-0.243	0.900	-0.014	0.033	-0.006
-0.183	-0.249	0.856	-0.014	0.033	-0.006
-0.187	-0.235	0.818	-0.014	0.033	-0.006
-0.172	-0.260	0.849	-0.013	0.033	-0.006
-0.200	-0.257	0.863	-0.013	0.033	-0.006
-0.194	-0.268	0.876	-0.014	0.033	-0.007
-0.195	-0.246	0.835	-0.014	0.033	-0.006
-0.197	-0.248	0.863	-0.014	0.033	-0.006
-0.182	-0.221	0.865	-0.013	0.033	-0.006
-0.171	-0.236	0.910	-0.014	0.033	-0.006
-0.184	-0.247	0.859	-0.013	0.033	-0.006
-0.192	-0.247	0.808	-0.014	0.034	-0.006
-0.216	-0.261	0.860	-0.014	0.033	-0.006
-0.182	-0.239	0.855	-0.013	0.033	-0.006
-0.189	-0.240	0.900	-0.014	0.033	-0.006
-0.166	-0.229	0.831	-0.014	0.033	-0.006
-0.158	-0.246	0.849	-0.013	0.033	-0.006
-0.189	-0.250	0.846	-0.014	0.033	-0.006
-0.187	-0.247	0.896	-0.013	0.033	-0.006
-0.196	-0.242	0.852	-0.014	0.033	-0.006
-0.190	-0.249	0.829	-0.014	0.033	-0.006
-0.180	-0.229	0.835	-0.014	0.033	-0.006
-0.183	-0.245	0.893	-0.014	0.033	-0.006
-0.157	-0.237	0.855	-0.014	0.033	-0.006
-0.188	-0.228	0.828	-0.014	0.033	-0.006
-0.201	-0.256	0.784	-0.013	0.033	-0.006
-0.198	-0.251	0.877	-0.014	0.033	-0.006
-0.187	-0.246	0.876	-0.014	0.033	-0.006
-0.171	-0.239	0.901	-0.015	0.033	-0.006
-0.172	-0.230	0.852	-0.014	0.033	-0.006
-0.177	-0.244	0.842	-0.014	0.033	-0.006
-0.191	-0.247	0.873	-0.014	0.033	-0.006
-0.192	-0.246	0.890	-0.013	0.033	-0.006
-0.184	-0.230	0.869	-0.014	0.033	-0.006
-0.214	-0.262	0.847	-0.014	0.033	-0.006
-0.169	-0.240	0.890	-0.014	0.033	-0.006
-0.161	-0.228	0.913	-0.014	0.033	-0.006
-0.184	-0.233	0.866	-0.013	0.033	-0.006
-0.174	-0.243	0.835	-0.013	0.033	-0.006
-0.187	-0.244	0.832	-0.014	0.033	-0.006
-0.180	-0.241	0.862	-0.014	0.033	-0.006
-0.200	-0.227	0.903	-0.014	0.033	-0.007
-0.158	-0.232	0.852	-0.014	0.033	-0.006
-0.177	-0.215	0.839	-0.014	0.033	-0.006
-0.183	-0.250	0.824	-0.013	0.033	-0.006
-0.185	-0.234	0.869	-0.014	0.033	-0.006
-0.189	-0.253	0.839	-0.014	0.033	-0.007
-0.195	-0.241	0.860	-0.014	0.033	-0.006
-0.176	-0.221	0.852	-0.014	0.033	-0.006
-0.170	-0.236	0.869	-0.014	0.033	-0.006
-0.155	-0.217	0.861	-0.014	0.033	-0.006
-0.172	-0.237	0.849	-0.014	0.033	-0.006
-0.170	-0.242	0.808	-0.014	0.034	-0.006
-0.223	-0.262	0.861	-0.014	0.033	-0.006
-0.180	-0.230	0.876	-0.014	0.033	-0.006
-0.162	-0.232	0.921	-0.014	0.032	-0.006
-0.178	-0.224	0.835	-0.014	0.033	-0.006
-0.146	-0.223	0.848	-0.014	0.033	-0.006
-0.179	-0.237	0.848	-0.014	0.033	-0.006
-0.187	-0.242	0.862	-0.013	0.033	-0.006
-0.202	-0.230	0.845	-0.014	0.033	-0.006
-0.188	-0.228	0.856	-0.014	0.033	-0.006
-0.180	-0.221	0.862	-0.014	0.033	-0.006
-0.162	-0.226	0.906	-0.014	0.033	-0.006
-0.169	-0.230	0.862	-0.014	0.033	-0.006
-0.181	-0.219	0.818	-0.014	0.033	-0.006
-0.188	-0.246	0.818	-0.013	0.033	-0.006
-0.175	-0.233	0.889	-0.014	0.033	-0.006
-0.180	-0.260	0.883	-0.014	0.033	-0.007
-0.169	-0.230	0.821	-0.014	0.033	-0.006
-0.160	-0.223	0.835	-0.014	0.033	-0.006
-0.168	-0.231	0.859	-0.014	0.033	-0.006
-0.162	-0.227	0.872	-0.014	0.033	-0.006
-0.182	-0.240	0.859	-0.014	0.033	-0.006
-0.176	-0.232	0.835	-0.014	0.033	-0.006
-0.189	-0.227	0.839	-0.014	0.033	-0.006
-0.174	-0.218	0.882	-0.014	0.033	-0.007
-0.163	-0.230	0.862	-0.014	0.033	-0.006
-0.166	-0.213	0.841	-0.014	0.033	-0.006
-0.147	-0.235	0.814	-0.014	0.033	-0.006
-0.182	-0.248	0.877	-0.014	0.033	-0.006
-0.175	-0.244	0.910	-0.014	0.033	-0.006
-0.168	-0.230	0.869	-0.014	0.033	-0.006
-0.175	-0.225	0.852	-0.014	0.033	-0.006
-0.161	-0.202	0.862	-0.014	0.033	-0.006
-0.166	-0.220	0.875	-0.014	0.033	-0.007
-0.171	-0.229	0.869	-0.014	0.033	-0.006
-0.185	-0.233	0.825	-0.014	0.033	-0.006
-0.195	-0.241	0.867	-0.014	0.033	-0.006
-0.166	-0.228	0.882	-0.014	0.033	-0.006
-0.164	-0.222	0.896	-0.014	0.032	-0.006
-0.148	-0.207	0.851	-0.014	0.033	-0.006
-0.160	-0.229	0.832	-0.014	0.033	-0.006
-0.187	-0.237	0.804	-0.014	0.034	-0.006
-0.166	-0.241	0.872	-0.014	0.033	-0.006
-0.186	-0.244	0.859	-0.014	0.033	-0.007
-0.173	-0.216	0.848	-0.014	0.033	-0.006
-0.161	-0.207	0.828	-0.014	0.032	-0.006
-0.147	-0.216	0.848	-0.014	0.033	-0.006
-0.162	-0.215	0.868	-0.014	0.033	-0.006
-0.187	-0.227	0.903	-0.014	0.033	-0.006
-0.185	-0.244	0.849	-0.014	0.033	-0.006
-0.185	-0.234	0.873	-0.014	0.033	-0.006
-0.164	-0.226	0.890	-0.014	0.033	-0.006
-0.154	-0.211	0.889	-0.014	0.033	-0.006
-0.163	-0.220	0.858	-0.014	0.033	-0.006
-0.176	-0.192	0.824	-0.014	0.033	-0.006
-0.184	-0.240	0.852	-0.014	0.033	-0.006
-0.168	-0.223	0.917	-0.014	0.033	-0.006
-0.178	-0.221	0.876	-0.014	0.033	-0.006
-0.173	-0.218	0.849	-0.015	0.033	-0.006
-0.148	-0.225	0.859	-0.014	0.033	-0.006
-0.178	-0.223	0.845	-0.014	0.033	-0.006
-0.144	-0.216	0.881	-0.014	0.033	-0.007
-0.183	-0.231	0.852	-0.014	0.033	-0.006
-0.178	-0.228	0.828	-0.014	0.033	-0.006
-0.167	-0.218	0.866	-0.015	0.033	-0.006
-0.167	-0.208	0.913	-0.014	0.033	-0.006
-0.159	-0.213	0.876	-0.014	0.033	-0.006
-0.159	-0.210	0.845	-0.014	0.033	-0.006
-0.169	-0.231	0.818	-0.014	0.033	-0.006
-0.181	-0.221	0.886	-0.014	0.033	-0.006
-0.183	-0.239	0.876	-0.014	0.033	-0.007
-0.177	-0.225	0.873	-0.014	0.033	-0.006
-0.178	-0.217	0.842	-0.014	0.033	-0.006
-0.165	-0.182	0.862	-0.014	0.033	-0.006
-0.147	-0.208	0.896	-0.014	0.033	-0.006
-0.181	-0.229	0.872	-0.014	0.033	-0.006
-0.170	-0.218	0.825	-0.014	0.033	-0.006
-0.196	-0.243	0.860	-0.015	0.033	-0.006
-0.172	-0.215	0.889	-0.014	0.033	-0.007
-0.162	-0.214	0.913	-0.014	0.032	-0.006
-0.141	-0.199	0.851	-0.014	0.033	-0.007
-0.148	-0.222	0.845	-0.014	0.033	-0.006
-0.170	-0.217	0.859	-0.014	0.033	-0.006
-0.182	-0.226	0.886	-0.014	0.033	-0.006
-0.181	-0.218	0.872	-0.014	0.033	-0.006
-0.170	-0.222	0.845	-0.014	0.033	-0.006
-0.155	-0.201	0.821	-0.015	0.032	-0.006
-0.156	-0.213	0.868	-0.014	0.033	-0.006
-0.147	-0.215	0.855	-0.014	0.033	-0.006
-0.168	-0.219	0.818	-0.014	0.033	-0.006
-0.190	-0.232	0.801	-0.014	0.033	-0.006
-0.180	-0.229	0.866	-0.014	0.033	-0.006
-0.173	-0.213	0.910	-0.014	0.032	-0.006
-0.153	-0.209	0.914	-0.015	0.033	-0.006
-0.156	-0.221	0.852	-0.014	0.033	-0.006
-0.160	-0.208	0.835	-0.014	0.033	-0.006
-0.173	-0.222	0.872	-0.014	0.033	-0.006
-0.191	-0.222	0.883	-0.014	0.033	-0.006
-0.175	-0.220	0.856	-0.015	0.033	-0.006
-0.189	-0.224	0.847	-0.015	0.033	-0.006
-0.156	-0.205	0.872	-0.014	0.033	-0.006
-0.166	-0.203	0.903	-0.014	0.033	-0.006
-0.167	-0.217	0.872	-0.014	0.033	-0.006
-0.170	-0.217	0.832	-0.014	0.033	-0.006
-0.181	-0.225	0.838	-0.014	0.033	-0.006
-0.169	-0.232	0.876	-0.015	0.033	-0.006
-0.179	-0.200	0.913	-0.014	0.033	-0.007
-0.154	-0.213	0.851	-0.014	0.033	-0.006
-0.163	-0.195	0.831	-0.014	0.033	-0.006
-0.173	-0.223	0.841	-0.014	0.033	-0.006
-0.177	-0.221	0.876	-0.014	0.033	-0.006
-0.179	-0.230	0.866	-0.014	0.033	-0.006
-0.180	-0.218	0.860	-0.015	0.033	-0.006
-0.154	-0.217	0.869	-0.015	0.033	-0.006
-0.164	-0.211	0.886	-0.014	0.033	-0.006
-0.143	-0.202	0.875	-0.014	0.033	-0.007
-0.166	-0.221	0.842	-0.014	0.033	-0.006
-0.169	-0.230	0.791	-0.014	0.033	-0.006
-0.208	-0.240	0.868	-0.014	0.033	-0.006
-0.177	-0.219	0.883	-0.015	0.033	-0.007
-0.159	-0.208	0.941	-0.014	0.032	-0.006
-0.178	-0.200	0.832	-0.015	0.033	-0.006
-0.142	-0.208	0.859	-0.014	0.033	-0.006
-0.173	-0.217	0.848	-0.014	0.033	-0.006
-0.170	-0.224	0.855	-0.014	0.033	-0.006
-0.191	-0.214	0.859	-0.014	0.033	-0.006
-0.177	-0.215	0.852	-0.014	0.033	-0.006
-0.160	-0.208	0.876	-0.015	0.033	-0.006
-0.157	-0.211	0.920	-0.015	0.033	-0.006
-0.158	-0.216	0.855	-0.014	0.033	-0.006
-0.160	-0.200	0.828	-0.014	0.033	-0.006
-0.197	-0.231	0.808	-0.014	0.033	-0.006
-0.164	-0.212	0.886	-0.015	0.033	-0.006
-0.180	-0.238	0.903	-0.015	0.033	-0.007
-0.159	-0.202	0.838	-0.014	0.033	-0.006
-0.153	-0.211	0.835	-0.015	0.032	-0.006
-0.161	-0.212	0.848	-0.014	0.033	-0.006
-0.158	-0.209	0.889	-0.014	0.033	-0.006
-0.172	-0.222	0.862	-0.014	0.033	-0.006
-0.171	-0.208	0.849	-0.015	0.033	-0.006
-0.183	-0.226	0.853	-0.015	0.033	-0.006
-0.163	-0.205	0.896	-0.015	0.033	-0.006
-0.156	-0.213	0.869	-0.014	0.033	-0.006
-0.167	-0.207	0.849	-0.014	0.033	-0.006
-0.146	-0.215	0.818	-0.014	0.033	-0.006
-0.184	-0.217	0.870	-0.015	0.033	-0.006
-0.182	-0.223	0.893	-0.014	0.033	-0.006
-0.166	-0.214	0.914	-0.015	0.033	-0.006
-0.154	-0.211	0.855	-0.015	0.033	-0.006
-0.156	-0.180	0.845	-0.014	0.033	-0.006
-0.160	-0.215	0.858	-0.014	0.033	-0.006
-0.162	-0.216	0.879	-0.014	0.033	-0.006
-0.173	-0.234	0.852	-0.015	0.033	-0.006
-0.190	-0.224	0.856	-0.015	0.033	-0.006
-0.161	-0.201	0.886	-0.015	0.033	-0.006
-0.167	-0.206	0.886	-0.015	0.032	-0.006
-0.137	-0.198	0.858	-0.014	0.033	-0.006
-0.159	-0.211	0.839	-0.014	0.033	-0.006
-0.178	-0.223	0.794	-0.014	0.034	-0.006
-0.173	-0.218	0.873	-0.015	0.033	-0.006
-0.180	-0.215	0.883	-0.015	0.033	-0.006
-0.157	-0.215	0.859	-0.015	0.033	-0.006
-0.156	-0.197	0.828	-0.015	0.032	-0.006
-0.134	-0.215	0.869	-0.015	0.033	-0.006
-0.159	-0.208	0.869	-0.015	0.033	-0.006
-0.181	-0.220	0.900	-0.014	0.033	-0.006
-0.172	-0.227	0.836	-0.015	0.033	-0.006
-0.188	-0.215	0.897	-0.015	0.033	-0.006
-0.163	-0.216	0.883	-0.015	0.033	-0.006
-0.152	-0.202	0.896	-0.015	0.033	-0.006
-0.157	-0.205	0.872	-0.014	0.033	-0.006
-0.158	-0.189	0.821	-0.014	0.033	-0.006
-0.185	-0.217	0.853	-0.014	0.033	-0.006
-0.169	-0.208	0.897	-0.015	0.033	-0.006
-0.168	-0.200	0.890	-0.015	0.033	-0.006
-0.161	-0.206	0.839	-0.015	0.033	-0.006
-0.148	-0.200	0.822	-0.015	0.033	-0.006
-0.171	-0.205	0.832	-0.015	0.033	-0.006
-0.150	-0.203	0.886	-0.014	0.033	-0.006
-0.174	-0.221	0.866	-0.015	0.033	-0.006
-0.162	-0.217	0.859	-0.015	0.033	-0.006
-0.155	-0.190	0.845	-0.015	0.033	-0.006
-0.151	-0.199	0.893	-0.015	0.033	-0.006
-0.150	-0.199	0.889	-0.015	0.033	-0.006
-0.170	-0.193	0.872	-0.014	0.033	-0.006
-0.168	-0.227	0.818	-0.014	0.033	-0.006
-0.183	-0.225	0.877	-0.015	0.033	-0.006
-0.168	-0.215	0.883	-0.015	0.033	-0.006
-0.155	-0.202	0.879	-0.015	0.033	-0.006
-0.153	-0.205	0.859	-0.015	0.033	-0.006
-0.155	-0.161	0.845	-0.015	0.033	-0.005
-0.160	-0.215	0.896	-0.014	0.033	-0.006
-0.167	-0.212	0.893	-0.014	0.033	-0.006
-0.168	-0.209	0.842	-0.015	0.033	-0.006
-0.183	-0.220	0.860	-0.015	0.033	-0.005
-0.151	-0.202	0.866	-0.015	0.033	-0.006
-0.155	-0.201	0.907	-0.015	0.032	-0.006
-0.121	-0.180	0.854	-0.014	0.033	-0.006
-0.157	-0.215	0.856	-0.015	0.033	-0.006
-0.169	-0.203	0.832	-0.014	0.033	-0.006
-0.159	-0.211	0.876	-0.015	0.033	-0.006
-0.172	-0.195	0.890	-0.015	0.033	-0.006
-0.147	-0.203	0.869	-0.015	0.033	-0.006
-0.158	-0.188	0.819	-0.015	0.033	-0.006
-0.152	-0.221	0.859	-0.014	0.033	-0.006
-0.157	-0.209	0.887	-0.015	0.033	-0.006
-0.167	-0.216	0.876	-0.015	0.033	-0.006
-0.171	-0.215	0.860	-0.015	0.033	-0.006
-0.161	-0.209	0.832	-0.015	0.033	-0.006
-0.152	-0.183	0.859	-0.015	0.033	-0.006
-0.143	-0.192	0.886	-0.015	0.033	-0.006
-0.165	-0.204	0.855	-0.014	0.033	-0.006
-0.169	-0.197	0.808	-0.015	0.033	-0.006
-0.189	-0.231	0.861	-0.015	0.033	-0.005
-0.161	-0.207	0.883	-0.015	0.033	-0.006
-0.153	-0.200	0.903	-0.015	0.032	-0.006
-0.131	-0.172	0.855	-0.015	0.033	-0.006
-0.149	-0.194	0.863	-0.015	0.033	-0.006
-0.171	-0.207	0.845	-0.014	0.033	-0.006
-0.160	-0.219	0.880	-0.015	0.033	-0.006
-0.176	-0.190	0.876	-0.015	0.033	-0.006
-0.161	-0.204	0.836	-0.015	0.033	-0.006
-0.158	-0.184	0.812	-0.015	0.032	-0.006
-0.152	-0.204	0.876	-0.015	0.033	-0.006
-0.151	-0.187	0.869	-0.014	0.033	-0.006
-0.160	-0.207	0.832	-0.015	0.033	-0.006
-0.172	-0.216	0.798	-0.014	0.033	-0.006
-0.174	-0.211	0.874	-0.015	0.033	-0.006
-0.160	-0.202	0.890	-0.015	0.033	-0.006
-0.145	-0.194	0.911	-0.016	0.033	-0.006
-0.146	-0.205	0.846	-0.015	0.033	-0.006
-0.146	-0.194	0.822	-0.015	0.033	-0.005
-0.169	-0.202	0.877	-0.015	0.033	-0.006
-0.171	-0.215	0.893	-0.015	0.033	-0.006
-0.155	-0.199	0.853	-0.015	0.033	-0.006
-0.179	-0.207	0.837	-0.015	0.033	-0.005
-0.150	-0.187	0.859	-0.015	0.033	-0.006
-0.156	-0.196	0.904	-0.015	0.033	-0.006
-0.154	-0.202	0.870	-0.015	0.033	-0.006
-0.157	-0.202	0.829	-0.015	0.033	-0.005
-0.172	-0.199	0.849	-0.015	0.033	-0.006
-0.158	-0.210	0.853	-0.015	0.033	-0.006
-0.179	-0.196	0.897	-0.015	0.033	-0.006
-0.141	-0.187	0.866	-0.015	0.033	-0.006
-0.154	-0.182	0.836	-0.015	0.033	-0.005
-0.160	-0.207	0.842	-0.015	0.033	-0.006
-0.159	-0.201	0.883	-0.015	0.033	-0.006
-0.171	-0.212	0.856	-0.015	0.033	-0.006
-0.173	-0.212	0.850	-0.015	0.033	-0.006
-0.158	-0.201	0.863	-0.015	0.033	-0.006
-0.159	-0.203	0.873	-0.015	0.033	-0.006
-0.131	-0.185	0.879	-0.015	0.033	-0.006
-0.164	-0.198	0.870	-0.015	0.033	-0.006
-0.160	-0.213	0.805	-0.015	0.034	-0.006
-0.194	-0.232	0.875	-0.015	0.033	-0.005
-0.165	-0.205	0.897	-0.015	0.033	-0.006
-0.143	-0.196	0.931	-0.015	0.032	-0.006
-0.163	-0.190	0.829	-0.015	0.033	-0.006
-0.136	-0.188	0.849	-0.015	0.033	-0.005
-0.162	-0.209	0.836	-0.015	0.033	-0.006
-0.165	-0.213	0.883	-0.015	0.033	-0.006
-0.193	-0.185	0.856	-0.015	0.033	-0.006
-0.166	-0.203	0.850	-0.015	0.033	-0.006
-0.155	-0.186	0.856	-0.015	0.033	-0.006
-0.149	-0.190	0.897	-0.015	0.033	-0.006
-0.157	-0.200	0.887	-0.015	0.033	-0.006
-0.165	-0.198	0.829	-0.015	0.033	-0.006
-0.177	-0.221	0.809	-0.015	0.033	-0.006
-0.161	-0.197	0.849	-0.015	0.033	-0.006
-0.165	-0.223	0.887	-0.015	0.033	-0.006
-0.139	-0.184	0.846	-0.015	0.033	-0.006
-0.146	-0.196	0.836	-0.015	0.033	-0.006
-0.152	-0.207	0.833	-0.015	0.034	-0.006
-0.178	-0.211	0.871	-0.015	0.033	-0.006
-0.178	-0.214	0.874	-0.015	0.033	-0.006
-0.164	-0.194	0.877	-0.015	0.033	-0.006
-0.167	-0.201	0.826	-0.016	0.033	-0.006
-0.150	-0.192	0.877	-0.015	0.033	-0.005
-0.149	-0.193	0.876	-0.015	0.033	-0.006
-0.166	-0.193	0.853	-0.015	0.033	-0.006
-0.161	-0.199	0.815	-0.015	0.033	-0.006
-0.168	-0.209	0.857	-0.015	0.033	-0.006
-0.158	-0.204	0.877	-0.015	0.033	-0.006
-0.143	-0.187	0.911	-0.016	0.032	-0.006
-0.147	-0.189	0.839	-0.015	0.033	-0.006
-0.155	-0.163	0.835	-0.015	0.033	-0.005
-0.160	-0.204	0.808	-0.015	0.033	-0.006
-0.160	-0.197	0.883	-0.015	0.033	-0.006
-0.178	-0.235	0.884	-0.016	0.033	-0.006
-0.176	-0.200	0.836	-0.015	0.033	-0.005
-0.143	-0.181	0.849	-0.015	0.033	-0.006
-0.153	-0.187	0.890	-0.015	0.033	-0.006
-0.138	-0.181	0.855	-0.015	0.033	-0.006
-0.163	-0.206	0.870	-0.015	0.033	-0.006
-0.173	-0.206	0.806	-0.015	0.034	-0.006
-0.173	-0.200	0.854	-0.016	0.033	-0.006
-0.164	-0.201	0.897	-0.015	0.033	-0.006
-0.152	-0.191	0.859	-0.015	0.033	-0.006
-0.164	-0.181	0.832	-0.015	0.033	-0.005
-0.142	-0.199	0.829	-0.015	0.033	-0.005
-0.170	-0.198	0.864	-0.015	0.033	-0.006
-0.167	-0.201	0.914	-0.015	0.033	-0.006
-0.159	-0.190	0.884	-0.016	0.033	-0.006
-0.163	-0.204	0.867	-0.015	0.033	-0.005
-0.145	-0.173	0.856	-0.015	0.033	-0.005
-0.144	-0.184	0.852	-0.015	0.033	-0.006
-0.161	-0.191	0.870	-0.015	0.033	-0.006
-0.170	-0.200	0.809	-0.016	0.033	-0.006
-0.189	-0.212	0.837	-0.015	0.033	-0.005
-0.164	-0.188	0.873	-0.015	0.033	-0.006
-0.150	-0.188	0.907	-0.015	0.032	-0.006
-0.133	-0.179	0.835	-0.015	0.033	-0.006
-0.148	-0.189	0.857	-0.015	0.033	-0.005
-0.184	-0.200	0.792	-0.015	0.034	-0.006
-0.156	-0.195	0.883	-0.015	0.033	-0.006
-0.179	-0.205	0.877	-0.015	0.033	-0.006
-0.162	-0.201	0.823	-0.016	0.033	-0.006
-0.159	-0.183	0.833	-0.016	0.033	-0.005
-0.144	-0.185	0.867	-0.015	0.033	-0.005
-0.146	-0.178	0.859	-0.015	0.033	-0.006
-0.176	-0.180	0.894	-0.015	0.034	-0.006
-0.170	-0.206	0.819	-0.015	0.033	-0.005
-0.185	-0.200	0.861	-0.016	0.033	-0.005
-0.165	-0.203	0.884	-0.016	0.033	-0.006
-0.163	-0.185	0.877	-0.016	0.033	-0.006
-0.149	-0.192	0.833	-0.015	0.033	-0.006
-0.159	-0.155	0.843	-0.015	0.033	-0.005
-0.157	-0.191	0.880	-0.015	0.033	-0.006
-0.175	-0.194	0.877	-0.015	0.033	-0.006
-0.169	-0.190	0.840	-0.016	0.033	-0.005
-0.191	-0.202	0.851	-0.016	0.033	-0.005
-0.154	-0.179	0.874	-0.015	0.033	-0.005
-0.162	-0.183	0.884	-0.015	0.033	-0.006
-0.113	-0.160	0.865	-0.015	0.033	-0.006
-0.163	-0.200	0.836	-0.015	0.033	-0.005
-0.178	-0.198	0.836	-0.015	0.033	-0.005
-0.159	-0.199	0.860	-0.015	0.033	-0.006
-0.174	-0.179	0.894	-0.016	0.033	-0.006
-0.149	-0.183	0.856	-0.015	0.033	-0.005
-0.149	-0.167	0.836	-0.016	0.033	-0.005
-0.146	-0.207	0.843	-0.015	0.033	-0.005
-0.174	-0.187	0.867	-0.015	0.033	-0.006
-0.167	-0.196	0.874	-0.016	0.033	-0.006
-0.167	-0.193	0.843	-0.016	0.033	-0.005
-0.173	-0.182	0.847	-0.016	0.033	-0.005
-0.154	-0.162	0.867	-0.015	0.033	-0.005
-0.141	-0.177	0.904	-0.015	0.033	-0.006
-0.172	-0.194	0.874	-0.015	0.033	-0.005
-0.167	-0.181	0.816	-0.015	0.034	-0.005
-0.199	-0.209	0.869	-0.016	0.033	-0.005
-0.170	-0.180	0.898	-0.016	0.033	-0.006
-0.159	-0.186	0.912	-0.016	0.033	-0.005
-0.133	-0.165	0.831	-0.015	0.033	-0.006
-0.156	-0.187	0.830	-0.015	0.033	-0.005
-0.177	-0.183	0.833	-0.015	0.033	-0.005
-0.166	-0.195	0.870	-0.015	0.033	-0.006
-0.183	-0.187	0.888	-0.016	0.033	-0.006
-0.164	-0.185	0.837	-0.016	0.033	-0.005
-0.163	-0.167	0.806	-0.016	0.033	-0.005
-0.163	-0.186	0.853	-0.015	0.033	-0.005
-0.143	-0.185	0.866	-0.015	0.033	-0.006
-0.175	-0.190	0.854	-0.016	0.033	-0.005
-0.188	-0.190	0.806	-0.015	0.034	-0.005
-0.177	-0.197	0.878	-0.016	0.033	-0.005
-0.169	-0.181	0.877	-0.016	0.033	-0.005
-0.149	-0.176	0.894	-0.016	0.033	-0.006
-0.157	-0.187	0.857	-0.015	0.033	-0.005
-0.160	-0.182	0.820	-0.015	0.034	-0.005
-0.190	-0.202	0.875	-0.016	0.033	-0.005
-0.174	-0.182	0.870	-0.016	0.033	-0.006
-0.165	-0.183	0.895	-0.016	0.033	-0.005
-0.154	-0.171	0.826	-0.016	0.033	-0.005
-0.153	-0.174	0.854	-0.015	0.033	-0.005
-0.172	-0.190	0.867	-0.015	0.033	-0.005
-0.166	-0.193	0.884	-0.015	0.033	-0.006
-0.188	-0.180	0.857	-0.015	0.033	-0.005
-0.176	-0.181	0.830	-0.016	0.033	-0.005
-0.160	-0.173	0.816	-0.016	0.033	-0.005
-0.163	-0.174	0.880	-0.016	0.033	-0.006
-0.151	-0.170	0.853	-0.015	0.033	-0.005
-0.176	-0.173	0.820	-0.016	0.034	-0.005
-0.185	-0.190	0.799	-0.015	0.033	-0.005
-0.184	-0.189	0.868	-0.016	0.033	-0.005
-0.178	-0.185	0.874	-0.016	0.033	-0.006
-0.156	-0.182	0.871	-0.016	0.033	-0.005
-0.162	-0.179	0.843	-0.015	0.033	-0.005
-0.155	-0.178	0.837	-0.015	0.033	-0.005
-0.173	-0.190	0.878	-0.016	0.033	-0.005
-0.182	-0.184	0.881	-0.015	0.033	-0.005
-0.176	-0.180	0.850	-0.016	0.033	-0.005
-0.186	-0.188	0.841	-0.016	0.033	-0.005
-0.163	-0.172	0.857	-0.016	0.033	-0.005
-0.164	-0.174	0.895	-0.016	0.033	-0.005
-0.173	-0.188	0.854	-0.015	0.034	-0.005
-0.166	-0.186	0.823	-0.015	0.033	-0.005
-0.178	-0.188	0.837	-0.016	0.033	-0.005
-0.173	-0.178	0.847	-0.016	0.033	-0.006
-0.187	-0.171	0.894	-0.016	0.033	-0.006
-0.152	-0.169	0.843	-0.015	0.033	-0.005
-0.161	-0.157	0.816	-0.016	0.033	-0.005
-0.178	-0.184	0.809	-0.015	0.033	-0.005
-0.174	-0.186	0.850	-0.016	0.034	-0.005
-0.192	-0.190	0.840	-0.016	0.034	-0.006
-0.179	-0.183	0.858	-0.016	0.033	-0.005
-0.160	-0.170	0.840	-0.016	0.033	-0.005
-0.159	-0.173	0.871	-0.016	0.033	-0.005
-0.151	-0.178	0.843	-0.016	0.033	-0.005
-0.173	-0.178	0.840	-0.015	0.034	-0.005
-0.169	-0.185	0.803	-0.016	0.034	-0.005
-0.209	-0.205	0.849	-0.016	0.033	-0.005
-0.177	-0.181	0.875	-0.016	0.033	-0.005
-0.158	-0.166	0.905	-0.016	0.033	-0.005
-0.173	-0.176	0.840	-0.016	0.033	-0.005
-0.163	-0.170	0.816	-0.015	0.033	-0.005
-0.187	-0.180	0.837	-0.015	0.033	-0.005
-0.187	-0.190	0.857	-0.016	0.033	-0.005
-0.201	-0.166	0.874	-0.016	0.033	-0.006
-0.160	-0.177	0.847	-0.016	0.033	-0.005
-0.162	-0.156	0.840	-0.016	0.033	-0.005
-0.172	-0.168	0.833	-0.015	0.033	-0.005
-0.177	-0.187	0.868	-0.015	0.033	-0.005
-0.180	-0.180	0.813	-0.016	0.033	-0.005
-0.198	-0.184	0.800	-0.016	0.033	-0.005
-0.170	-0.171	0.851	-0.016	0.033	-0.005
-0.180	-0.191	0.881	-0.016	0.033	-0.006
-0.153	-0.163	0.853	-0.016	0.033	-0.005
-0.168	-0.174	0.844	-0.016	0.033	-0.005
-0.171	-0.183	0.782	-0.015	0.034	-0.005
-0.203	-0.186	0.882	-0.016	0.034	-0.005
-0.188	-0.182	0.871	-0.016	0.034	-0.005
-0.176	-0.173	0.881	-0.016	0.033	-0.005
-0.187	-0.165	0.824	-0.016	0.033	-0.005
-0.162	-0.157	0.840	-0.015	0.033	-0.005
-0.170	-0.171	0.840	-0.016	0.033	-0.005
-0.187	-0.168	0.881	-0.015	0.034	-0.005
-0.200	-0.179	0.817	-0.016	0.034	-0.005
-0.194	-0.186	0.848	-0.016	0.034	-0.005
-0.185	-0.173	0.875	-0.016	0.033	-0.005
-0.169	-0.168	0.909	-0.016	0.033	-0.005
-0.164	-0.167	0.843	-0.016	0.034	-0.005
-0.173	-0.144	0.830	-0.016	0.034	-0.005
-0.196	-0.188	0.786	-0.015	0.033	-0.005
-0.189	-0.172	0.874	-0.016	0.034	-0.005
-0.193	-0.193	0.864	-0.016	0.033	-0.006
-0.181	-0.163	0.820	-0.016	0.033	-0.005
-0.168	-0.157	0.820	-0.016	0.033	-0.005
-0.175	-0.175	0.816	-0.016	0.033	-0.005
-0.168	-0.172	0.847	-0.016	0.034	-0.005
-0.189	-0.177	0.848	-0.016	0.034	-0.005
-0.194	-0.172	0.817	-0.016	0.034	-0.005
-0.190	-0.174	0.848	-0.016	0.033	-0.005
-0.176	-0.168	0.888	-0.016	0.033	-0.005
-0.160	-0.163	0.847	-0.016	0.033	-0.005
-0.185	-0.160	0.834	-0.016	0.034	-0.005
-0.166	-0.182	0.810	-0.016	0.033	-0.005
-0.190	-0.173	0.838	-0.016	0.034	-0.005
-0.185	-0.173	0.867	-0.016	0.034	-0.005
-0.180	-0.170	0.868	-0.016	0.033	-0.005
-0.180	-0.160	0.837	-0.016	0.034	-0.005
-0.168	-0.135	0.827	-0.016	0.034	-0.005
-0.187	-0.166	0.837	-0.015	0.033	-0.005
-0.181	-0.161	0.850	-0.015	0.034	-0.005
-0.193	-0.186	0.824	-0.016	0.034	-0.005
-0.206	-0.194	0.828	-0.016	0.033	-0.005
-0.176	-0.157	0.847	-0.016	0.033	-0.005
-0.177	-0.164	0.861	-0.016	0.033	-0.005
-0.167	-0.148	0.836	-0.016	0.034	-0.005
-0.180	-0.161	0.817	-0.016	0.033	-0.005
-0.191	-0.173	0.776	-0.016	0.035	-0.005
-0.193	-0.172	0.868	-0.016	0.034	-0.005
-0.202	-0.172	0.834	-0.016	0.034	-0.005
-0.177	-0.171	0.851	-0.016	0.034	-0.005
-0.175	-0.141	0.799	-0.016	0.033	-0.005
-0.158	-0.162	0.834	-0.016	0.034	-0.005
-0.183	-0.166	0.858	-0.016	0.034	-0.005
-0.193	-0.174	0.871	-0.016	0.034	-0.005
-0.187	-0.166	0.817	-0.016	0.033	-0.005
-0.206	-0.176	0.838	-0.016	0.034	-0.005
-0.191	-0.153	0.864	-0.016	0.034	-0.005
-0.172	-0.151	0.864	-0.016	0.033	-0.005
-0.170	-0.162	0.840	-0.016	0.034	-0.005
-0.193	-0.136	0.803	-0.016	0.034	-0.005
-0.205	-0.178	0.828	-0.016	0.034	-0.005
-0.198	-0.160	0.871	-0.016	0.034	-0.005
-0.199	-0.149	0.864	-0.016	0.033	-0.005
-0.191	-0.165	0.814	-0.016	0.033	-0.005
-0.178	-0.155	0.820	-0.016	0.033	-0.005
-0.196	-0.162	0.806	-0.016	0.034	-0.005
-0.171	-0.158	0.840	-0.016	0.034	-0.005
-0.198	-0.178	0.845	-0.016	0.034	-0.005
-0.198	-0.168	0.800	-0.016	0.034	-0.005
-0.184	-0.148	0.827	-0.016	0.033	-0.005
-0.179	-0.162	0.855	-0.016	0.034	-0.005
-0.172	-0.161	0.837	-0.016	0.034	-0.005
-0.189	-0.151	0.831	-0.016	0.034	-0.005
-0.193	-0.176	0.803	-0.016	0.034	-0.005
-0.211	-0.168	0.835	-0.016	0.034	-0.005
-0.196	-0.176	0.855	-0.016	0.034	-0.005
-0.176	-0.155	0.858	-0.016	0.034	-0.005
-0.185	-0.158	0.807	-0.016	0.034	-0.005
-0.185	-0.121	0.790	-0.016	0.034	-0.004
-0.195	-0.165	0.841	-0.016	0.034	-0.005
-0.193	-0.166	0.872	-0.016	0.034	-0.005
-0.198	-0.149	0.834	-0.016	0.034	-0.005
-0.217	-0.167	0.819	-0.016	0.034	-0.004
-0.181	-0.152	0.855	-0.016	0.034	-0.005
-0.188	-0.149	0.861	-0.016	0.033	-0.005
-0.153	-0.141	0.846	-0.016	0.034	-0.005
-0.199	-0.169	0.790	-0.016	0.034	-0.005
-0.199	-0.170	0.787	-0.016	0.034	-0.005
-0.199	-0.169	0.831	-0.016	0.034	-0.005
-0.198	-0.144	0.848	-0.016	0.034	-0.005
-0.194	-0.147	0.831	-0.016	0.034	-0.005
-0.186	-0.143	0.790	-0.016	0.034	-0.005
-0.189	-0.166	0.793	-0.016	0.034	-0.005
-0.208	-0.157	0.865	-0.016	0.034	-0.005
-0.212	-0.171	0.824	-0.016	0.034	-0.005
-0.203	-0.167	0.825	-0.016	0.034	-0.005
-0.199	-0.163	0.828	-0.017	0.034	-0.005
-0.191	-0.135	0.827	-0.016	0.034	-0.004
-0.174	-0.148	0.858	-0.017	0.034	-0.005
-0.194	-0.154	0.834	-0.016	0.034	-0.005
-0.200	-0.156	0.777	-0.016	0.034	-0.004
-0.230	-0.172	0.849	-0.016	0.034	-0.004
-0.197	-0.152	0.844	-0.016	0.034	-0.005
-0.188	-0.153	0.855	-0.016	0.034	-0.005
-0.180	-0.128	0.796	-0.016	0.034	-0.005
-0.189	-0.153	0.821	-0.016	0.034	-0.004
-0.207	-0.155	0.831	-0.016	0.034	-0.005
-0.206	-0.158	0.872	-0.016	0.034	-0.005
-0.213	-0.158	0.849	-0.016	0.034	-0.005
-0.200	-0.159	0.832	-0.016	0.034	-0.004
-0.188	-0.143	0.787	-0.017	0.034	-0.005
-0.191	-0.143	0.855	-0.016	0.034	-0.005
-0.180	-0.147	0.823	-0.016	0.034	-0.005
-0.208	-0.144	0.790	-0.016	0.034	-0.005
-0.213	-0.164	0.763	-0.016	0.034	-0.004
-0.215	-0.169	0.845	-0.016	0.034	-0.005
-0.207	-0.164	0.848	-0.016	0.034	-0.005
-0.190	-0.139	0.879	-0.017	0.034	-0.005
-0.190	-0.153	0.811	-0.016	0.034	-0.005
-0.195	-0.151	0.797	-0.016	0.034	-0.004
-0.199	-0.158	0.845	-0.016	0.034	-0.005
-0.214	-0.157	0.848	-0.016	0.034	-0.005
-0.206	-0.154	0.818	-0.017	0.034	-0.005
-0.235	-0.163	0.802	-0.017	0.034	-0.004
-0.197	-0.150	0.855	-0.016	0.034	-0.005
-0.190	-0.142	0.875	-0.016	0.034	-0.005
-0.201	-0.143	0.835	-0.016	0.034	-0.004
-0.190	-0.148	0.807	-0.016	0.034	-0.004
-0.217	-0.158	0.821	-0.016	0.034	-0.005
-0.208	-0.158	0.831	-0.016	0.034	-0.005
-0.237	-0.135	0.862	-0.016	0.034	-0.005
-0.194	-0.141	0.814	-0.016	0.034	-0.005
-0.200	-0.120	0.800	-0.016	0.034	-0.004
-0.202	-0.152	0.803	-0.016	0.034	-0.005
-0.211	-0.146	0.835	-0.016	0.034	-0.005
-0.208	-0.157	0.814	-0.017	0.034	-0.005
-0.223	-0.156	0.791	-0.016	0.034	-0.004
-0.199	-0.138	0.831	-0.017	0.034	-0.005
-0.211	-0.144	0.862	-0.016	0.034	-0.005
-0.181	-0.141	0.834	-0.016	0.034	-0.005
-0.204	-0.146	0.808	-0.016	0.034	-0.004
-0.205	-0.152	0.780	-0.016	0.035	-0.004
-0.243	-0.172	0.826	-0.017	0.035	-0.004
-0.222	-0.146	0.855	-0.016	0.034	-0.005
-0.198	-0.141	0.890	-0.017	0.034	-0.004
-0.215	-0.148	0.819	-0.017	0.034	-0.004
-0.186	-0.135	0.828	-0.016	0.034	-0.004
-0.208	-0.130	0.807	-0.016	0.034	-0.004
-0.217	-0.159	0.835	-0.016	0.035	-0.005
-0.235	-0.154	0.832	-0.016	0.034	-0.005
-0.220	-0.144	0.846	-0.016	0.034	-0.004
-0.204	-0.149	0.842	-0.016	0.034	-0.005
-0.195	-0.135	0.883	-0.017	0.034	-0.004
-0.202	-0.136	0.845	-0.016	0.034	-0.005
-0.212	-0.121	0.797	-0.016	0.034	-0.004
-0.228	-0.155	0.777	-0.016	0.034	-0.004
-0.220	-0.146	0.852	-0.016	0.034	-0.005
-0.226	-0.176	0.859	-0.017	0.034	-0.005
-0.217	-0.140	0.808	-0.017	0.034	-0.004
-0.191	-0.149	0.794	-0.017	0.034	-0.004
-0.208	-0.150	0.808	-0.016	0.034	-0.004
-0.204	-0.137	0.838	-0.016	0.034	-0.005
-0.219	-0.149	0.828	-0.016	0.035	-0.004
-0.217	-0.154	0.795	-0.017	0.035	-0.004
-0.239	-0.148	0.812	-0.017	0.034	-0.004
-0.210	-0.144	0.852	-0.017	0.034	-0.005
-0.215	-0.141	0.818	-0.016	0.034	-0.004
-0.210	-0.140	0.804	-0.016	0.035	-0.004
-0.206	-0.156	0.788	-0.016	0.034	-0.004
-0.229	-0.147	0.846	-0.016	0.035	-0.004
-0.224	-0.160	0.845	-0.016	0.035	-0.005
-0.209	-0.141	0.856	-0.017	0.034	-0.004
-0.220	-0.142	0.818	-0.017	0.034	-0.004
-0.209	-0.117	0.811	-0.016	0.035	-0.004
-0.219	-0.139	0.814	-0.016	0.034	-0.004
-0.221	-0.143	0.835	-0.016	0.035	-0.004
-0.232	-0.168	0.808	-0.016	0.035	-0.005
-0.238	-0.163	0.802	-0.017	0.035	-0.004
-0.215	-0.136	0.822	-0.017	0.035	-0.004
-0.214	-0.125	0.869	-0.016	0.034	-0.004
-0.201	-0.121	0.804	-0.017	0.035	-0.005
-0.215	-0.137	0.798	-0.016	0.034	-0.004
-0.227	-0.146	0.753	-0.016	0.035	-0.004
-0.235	-0.143	0.835	-0.016	0.035	-0.004
-0.229	-0.150	0.845	-0.017	0.035	-0.005
-0.213	-0.149	0.835	-0.017	0.035	-0.004
-0.215	-0.132	0.791	-0.017	0.034	-0.004
-0.195	-0.141	0.832	-0.016	0.035	-0.004
-0.222	-0.133	0.855	-0.016	0.035	-0.004
-0.230	-0.133	0.869	-0.016	0.035	-0.004
-0.224	-0.153	0.816	-0.017	0.034	-0.004
-0.247	-0.153	0.836	-0.017	0.035	-0.004
-0.222	-0.134	0.852	-0.016	0.035	-0.004
-0.209	-0.142	0.856	-0.017	0.035	-0.004
-0.224	-0.129	0.835	-0.016	0.035	-0.004
-0.225	-0.114	0.801	-0.016	0.035	-0.004
-0.247	-0.154	0.839	-0.016	0.035	-0.004
-0.244	-0.136	0.870	-0.016	0.035	-0.004
-0.228	-0.130	0.839	-0.017	0.035	-0.004
-0.230	-0.142	0.802	-0.017	0.035	-0.004
-0.216	-0.127	0.815	-0.017	0.035	-0.004
-0.228	-0.135	0.829	-0.017	0.035	-0.004
-0.206	-0.121	0.821	-0.016	0.035	-0.005
-0.236	-0.149	0.812	-0.017	0.035	-0.004
-0.238	-0.137	0.781	-0.016	0.035	-0.004
-0.229	-0.134	0.836	-0.017	0.035	-0.004
-0.223	-0.130	0.866	-0.017	0.035	-0.004
-0.212	-0.139	0.839	-0.017	0.035	-0.004
-0.228	-0.122	0.822	-0.016	0.035	-0.004
-0.233	-0.149	0.791	-0.016	0.035	-0.004
-0.250	-0.146	0.843	-0.017	0.035	-0.004
-0.246	-0.165	0.850	-0.017	0.035	-0.005
-0.226	-0.127	0.849	-0.017	0.035	-0.004
-0.232	-0.134	0.812	-0.017	0.035	-0.004
-0.232	-0.092	0.822	-0.016	0.035	-0.004
-0.232	-0.141	0.860	-0.016	0.035	-0.004
-0.235	-0.141	0.846	-0.016	0.035	-0.004
-0.238	-0.140	0.822	-0.017	0.035	-0.004
-0.258	-0.149	0.834	-0.017	0.035	-0.004
-0.226	-0.127	0.846	-0.016	0.035	-0.004
-0.233	-0.134	0.870	-0.017	0.035	-0.004
-0.191	-0.113	0.838	-0.016	0.035	-0.005
-0.229	-0.137	0.812	-0.016	0.035	-0.004
-0.253	-0.133	0.805	-0.016	0.035	-0.004
-0.245	-0.140	0.884	-0.016	0.035	-0.004
-0.245	-0.129	0.850	-0.017	0.035	-0.004
-0.225	-0.135	0.853	-0.017	0.035	-0.004
-0.229	-0.113	0.798	-0.017	0.035	-0.004
-0.220	-0.139	0.836	-0.016	0.035	-0.004
-0.243	-0.137	0.853	-0.016	0.035	-0.004
-0.244	-0.146	0.840	-0.017	0.035	-0.004
-0.245	-0.149	0.802	-0.017	0.035	-0.004
-0.254	-0.140	0.830	-0.017	0.035	-0.004
-0.244	-0.120	0.836	-0.017	0.035	-0.004
-0.218	-0.122	0.870	-0.017	0.035	-0.004
-0.240	-0.141	0.829	-0.016	0.035	-0.004
-0.243	-0.124	0.771	-0.016	0.036	-0.004
-0.258	-0.149	0.837	-0.017	0.035	-0.004
-0.243	-0.141	0.867	-0.017	0.035	-0.004
-0.240	-0.130	0.850	-0.017	0.035	-0.004
-0.237	-0.120	0.805	-0.017	0.035	-0.004
-0.229	-0.123	0.846	-0.016	0.035	-0.004
-0.240	-0.121	0.843	-0.017	0.035	-0.004
-0.245	-0.136	0.846	-0.016	0.035	-0.004
-0.253	-0.131	0.830	-0.017	0.035	-0.004
-0.261	-0.123	0.823	-0.016	0.035	-0.004
-0.242	-0.126	0.823	-0.017	0.035	-0.004
-0.246	-0.121	0.860	-0.017	0.035	-0.004
-0.222	-0.125	0.842	-0.017	0.035	-0.004
-0.243	-0.120	0.802	-0.017	0.035	-0.004
-0.258	-0.142	0.775	-0.016	0.035	-0.004
-0.260	-0.144	0.847	-0.017	0.035	-0.004
-0.261	-0.145	0.853	-0.017	0.035	-0.005
-0.244	-0.128	0.871	-0.017	0.036	-0.004
-0.241	-0.126	0.829	-0.017	0.035	-0.004
-0.235	-0.134	0.833	-0.016	0.035	-0.004
-0.238	-0.129	0.822	-0.016	0.035	-0.004
-0.258	-0.145	0.840	-0.016	0.036	-0.004
-0.252	-0.133	0.806	-0.017	0.036	-0.004
-0.295	-0.152	0.828	-0.017	0.036	-0.003
-0.251	-0.122	0.871	-0.017	0.036	-0.004
-0.241	-0.124	0.904	-0.017	0.035	-0.004
-0.253	-0.125	0.809	-0.016	0.035	-0.003
-0.230	-0.127	0.819	-0.016	0.035	-0.003
-0.270	-0.136	0.823	-0.017	0.035	-0.004
-0.263	-0.140	0.877	-0.017	0.036	-0.004
-0.289	-0.112	0.860	-0.017	0.035	-0.004
-0.251	-0.136	0.847	-0.017	0.035	-0.004
-0.255	-0.111	0.813	-0.017	0.035	-0.003
-0.247	-0.132	0.843	-0.016	0.035	-0.004
-0.262	-0.138	0.847	-0.017	0.036	-0.004
-0.266	-0.133	0.830	-0.017	0.036	-0.004
-0.282	-0.139	0.827	-0.017	0.036	-0.003
-0.256	-0.121	0.847	-0.017	0.035	-0.004
-0.267	-0.140	0.857	-0.017	0.035	-0.004
-0.233	-0.110	0.843	-0.017	0.035	-0.004
-0.253	-0.133	0.833	-0.017	0.036	-0.004
-0.257	-0.138	0.782	-0.017	0.036	-0.004
-0.298	-0.154	0.859	-0.017	0.036	-0.003
-0.270	-0.127	0.857	-0.017	0.035	-0.004
-0.251	-0.128	0.916	-0.017	0.035	-0.004
-0.262	-0.124	0.817	-0.017	0.036	-0.003
-0.247	-0.121	0.827	-0.017	0.036	-0.003
-0.273	-0.131	0.840	-0.016	0.036	-0.004
-0.268	-0.144	0.875	-0.017	0.036	-0.004
-0.292	-0.131	0.834	-0.017	0.036	-0.004
-0.270	-0.137	0.844	-0.017	0.036	-0.004
-0.258	-0.117	0.837	-0.017	0.036	-0.004
-0.251	-0.122	0.881	-0.017	0.035	-0.004
-0.255	-0.125	0.837	-0.017	0.036	-0.004
-0.263	-0.111	0.820	-0.016	0.036	-0.003
-0.293	-0.148	0.789	-0.016	0.036	-0.004
-0.273	-0.131	0.864	-0.017	0.036	-0.004
-0.277	-0.149	0.875	-0.017	0.035	-0.004
-0.265	-0.128	0.851	-0.017	0.036	-0.004
-0.251	-0.132	0.820	-0.017	0.035	-0.003
-0.260	-0.139	0.796	-0.017	0.036	-0.003
-0.272	-0.141	0.862	-0.017	0.036	-0.003
-0.284	-0.132	0.838	-0.017	0.036	-0.004
-0.261	-0.132	0.851	-0.017	0.036	-0.003
-0.281	-0.131	0.814	-0.017	0.035	-0.003
-0.264	-0.126	0.844	-0.017	0.036	-0.003
-0.264	-0.128	0.854	-0.016	0.036	-0.004
-0.286	-0.124	0.848	-0.016	0.036	-0.003
-0.273	-0.138	0.810	-0.016	0.036	-0.003
-0.294	-0.140	0.848	-0.017	0.036	-0.003
-0.279	-0.133	0.861	-0.017	0.036	-0.004
-0.269	-0.114	0.889	-0.017	0.036	-0.004
-0.267	-0.125	0.840	-0.017	0.036	-0.004
-0.266	-0.109	0.834	-0.017	0.036	-0.003
-0.283	-0.133	0.820	-0.016	0.036	-0.003
-0.285	-0.129	0.862	-0.017	0.036	-0.003
-0.296	-0.155	0.848	-0.017	0.036	-0.004
-0.281	-0.133	0.821	-0.017	0.036	-0.003
-0.262	-0.119	0.817	-0.017	0.036	-0.003
-0.279	-0.128	0.844	-0.017	0.036	-0.003
-0.269	-0.122	0.851	-0.017	0.036	-0.004
-0.292	-0.126	0.858	-0.017	0.036	-0.003
-0.285	-0.140	0.794	-0.017	0.037	-0.003
-0.301	-0.137	0.835	-0.017	0.036	-0.003
-0.281	-0.128	0.872	-0.017	0.036	-0.004
-0.265	-0.129	0.848	-0.017	0.036	-0.003
-0.279	-0.116	0.814	-0.017	0.036	-0.003
-0.263	-0.134	0.824	-0.016	0.036	-0.003
-0.292	-0.140	0.862	-0.017	0.036	-0.003
-0.293	-0.142	0.872	-0.016	0.037	-0.004
-0.273	-0.133	0.872	-0.017	0.036	-0.003
-0.296	-0.137	0.842	-0.017	0.036	-0.003
-0.282	-0.112	0.869	-0.017	0.036	-0.003
-0.272	-0.122	0.854	-0.016	0.036	-0.003
-0.282	-0.123	0.865	-0.017	0.036	-0.003
-0.300	-0.129	0.811	-0.017	0.037	-0.003
-0.311	-0.140	0.832	-0.017	0.036	-0.003
-0.285	-0.127	0.855	-0.017	0.036	-0.003
-0.287	-0.122	0.889	-0.017	0.036	-0.003
-0.262	-0.112	0.830	-0.017	0.036	-0.003
-0.285	-0.129	0.832	-0.017	0.036	-0.003
-0.308	-0.131	0.787	-0.017	0.037	-0.003
-0.291	-0.132	0.872	-0.017	0.036	-0.003
-0.308	-0.130	0.859	-0.017	0.036	-0.004
-0.298	-0.128	0.838	-0.017	0.037	-0.003
-0.288	-0.125	0.801	-0.017	0.036	-0.003
-0.270	-0.131	0.873	-0.017	0.036	-0.003
-0.290	-0.121	0.855	-0.017	0.036	-0.003
-0.295	-0.130	0.882	-0.016	0.037	-0.003
-0.313	-0.144	0.836	-0.017	0.036	-0.003
-0.311	-0.138	0.856	-0.017	0.037	-0.003
-0.298	-0.136	0.859	-0.017	0.036	-0.003
-0.288	-0.123	0.876	-0.017	0.036	-0.003
-0.287	-0.123	0.831	-0.017	0.037	-0.003
-0.298	-0.092	0.814	-0.016	0.037	-0.003
-0.308	-0.137	0.842	-0.017	0.036	-0.003
-0.309	-0.136	0.863	-0.017	0.037	-0.003
-0.309	-0.129	0.853	-0.017	0.037	-0.003
-0.304	-0.124	0.829	-0.017	0.036	-0.003
-0.292	-0.120	0.839	-0.017	0.036	-0.003
-0.296	-0.124	0.855	-0.017	0.037	-0.003
-0.271	-0.115	0.861	-0.017	0.037	-0.003
-0.314	-0.143	0.842	-0.017	0.037	-0.003
-0.313	-0.134	0.826	-0.017	0.037	-0.003
-0.313	-0.128	0.853	-0.017	0.036	-0.003
-0.297	-0.113	0.873	-0.017	0.036	-0.003
-0.292	-0.125	0.831	-0.017	0.037	-0.003
-0.304	-0.116	0.849	-0.017	0.037	-0.003
-0.318	-0.140	0.812	-0.017	0.037	-0.003
-0.326	-0.130	0.860	-0.017	0.037	-0.003
-0.312	-0.142	0.876	-0.017	0.037	-0.003
-0.320	-0.126	0.850	-0.017	0.037	-0.003
-0.310	-0.125	0.836	-0.017	0.037	-0.003
-0.296	-0.100	0.846	-0.017	0.036	-0.002
-0.304	-0.119	0.883	-0.017	0.037	-0.003
-0.319	-0.144	0.880	-0.017	0.037	-0.003
-0.317	-0.122	0.829	-0.017	0.037	-0.003
-0.340	-0.147	0.861	-0.017	0.037	-0.002
-0.308	-0.124	0.859	-0.017	0.037	-0.003
-0.303	-0.120	0.907	-0.017	0.036	-0.003
-0.288	-0.103	0.838	-0.017	0.037	-0.003
-0.294	-0.130	0.832	-0.017	0.037	-0.002
-0.321	-0.138	0.825	-0.017	0.037	-0.003
-0.321	-0.141	0.891	-0.017	0.037	-0.003
-0.327	-0.109	0.880	-0.017	0.037	-0.003
-0.317	-0.125	0.860	-0.017	0.037	-0.003
-0.309	-0.108	0.801	-0.017	0.037	-0.003
-0.312	-0.131	0.880	-0.017	0.037	-0.003
-0.307	-0.123	0.859	-0.017	0.037	-0.003
-0.322	-0.121	0.832	-0.017	0.037	-0.003
-0.333	-0.130	0.805	-0.017	0.037	-0.003
-0.342	-0.139	0.878	-0.017	0.037	-0.003
-0.330	-0.128	0.887	-0.017	0.037	-0.003
-0.308	-0.120	0.902	-0.018	0.037	-0.003
-0.308	-0.135	0.853	-0.017	0.037	-0.002
-0.314	-0.120	0.826	-0.017	0.037	-0.002
-0.338	-0.136	0.874	-0.017	0.037	-0.003
-0.336	-0.128	0.891	-0.017	0.037	-0.003
-0.325	-0.133	0.853	-0.017	0.037	-0.003
-0.343	-0.128	0.837	-0.017	0.037	-0.002
-0.319	-0.121	0.860	-0.017	0.037	-0.002
-0.319	-0.130	0.901	-0.017	0.037	-0.003
-0.326	-0.133	0.860	-0.017	0.037	-0.003
-0.331	-0.132	0.850	-0.017	0.037	-0.002
-0.346	-0.135	0.857	-0.017	0.037	-0.002
-0.331	-0.134	0.867	-0.017	0.037	-0.003
-0.347	-0.107	0.897	-0.017	0.037	-0.003
-0.311	-0.121	0.867	-0.017	0.037	-0.002
-0.328	-0.113	0.826	-0.017	0.037	-0.002
-0.334	-0.137	0.826	-0.016	0.037	-0.003
-0.335	-0.124	0.874	-0.017	0.037	-0.002
-0.336	-0.146	0.874	-0.017	0.037	-0.003
-0.342	-0.136	0.861	-0.017	0.037	-0.002
-0.324	-0.122	0.836	-0.017	0.037	-0.002
-0.333	-0.124	0.881	-0.017	0.037	-0.002
-0.316	-0.116	0.870	-0.017	0.037	-0.003
-0.334	-0.133	0.871	-0.017	0.037	-0.002
-0.337	-0.146	0.793	-0.017	0.038	-0.002
-0.379	-0.160	0.866	-0.017	0.037	-0.002
-0.343	-0.118	0.915	-0.017	0.037	-0.003
-0.326	-0.121	0.936	-0.017	0.037	-0.002
-0.330	-0.120	0.837	-0.017	0.037	-0.002
-0.318	-0.129	0.861	-0.016	0.037	-0.002
-0.349	-0.143	0.861	-0.017	0.037	-0.002
-0.350	-0.149	0.909	-0.017	0.038	-0.002
-0.368	-0.123	0.881	-0.017	0.038	-0.003
-0.339	-0.129	0.847	-0.017	0.037	-0.002
-0.335	-0.124	0.847	-0.017	0.037	-0.002
-0.326	-0.128	0.891	-0.017	0.037	-0.002
-0.335	-0.129	0.857	-0.017	0.038	-0.002
-0.356	-0.120	0.841	-0.017	0.038	-0.002
-0.364	-0.136	0.813	-0.016	0.037	-0.002
-0.346	-0.127	0.898	-0.017	0.037	-0.002
-0.352	-0.152	0.906	-0.017	0.037	-0.003
-0.338	-0.122	0.854	-0.017	0.038	-0.002
-0.335	-0.132	0.851	-0.017	0.037	-0.002
-0.356	-0.142	0.827	-0.017	0.038	-0.002
-0.360	-0.148	0.893	-0.017	0.038	-0.002
-0.369	-0.131	0.896	-0.017	0.038	-0.002
-0.359	-0.134	0.882	-0.017	0.038	-0.002
-0.353	-0.133	0.845	-0.017	0.037	-0.002
-0.340	-0.120	0.888	-0.017	0.037	-0.002
-0.341	-0.123	0.874	-0.017	0.038	-0.002
-0.353	-0.128	0.879	-0.017	0.038	-0.002
-0.354	-0.140	0.841	-0.017	0.038	-0.002
-0.373	-0.139	0.876	-0.017	0.038	-0.002
-0.362	-0.137	0.910	-0.017	0.037	-0.002
-0.340	-0.126	0.913	-0.017	0.037	-0.002
-0.351	-0.134	0.872	-0.017	0.037	-0.002
-0.352	-0.095	0.851	-0.017	0.038	-0.001
-0.367	-0.144	0.827	-0.016	0.037	-0.002
-0.359	-0.136	0.872	-0.017	0.038	-0.002
-0.372	-0.168	0.879	-0.017	0.038	-0.003
-0.373	-0.144	0.852	-0.017	0.038	-0.002
-0.347	-0.126	0.876	-0.017	0.038	-0.002
-0.349	-0.127	0.896	-0.017	0.037	-0.002
-0.339	-0.118	0.895	-0.017	0.038	-0.002
-0.356	-0.140	0.855	-0.017	0.038	-0.002
-0.366	-0.138	0.825	-0.017	0.039	-0.002
-0.374	-0.151	0.890	-0.017	0.038	-0.002
-0.370	-0.135	0.889	-0.017	0.038	-0.002
-0.355	-0.133	0.876	-0.017	0.038	-0.002
-0.360	-0.119	0.852	-0.017	0.038	-0.002
-0.336	-0.137	0.859	-0.017	0.038	-0.001
-0.374	-0.131	0.896	-0.017	0.038	-0.002
-0.370	-0.152	0.917	-0.017	0.038	-0.002
-0.376	-0.134	0.900	-0.017	0.038	-0.001
-0.386	-0.143	0.884	-0.017	0.038	-0.001
-0.365	-0.127	0.872	-0.017	0.038	-0.001
-0.355	-0.129	0.885	-0.017	0.038	-0.002
-0.356	-0.130	0.900	-0.017	0.038	-0.002
-0.370	-0.132	0.852	-0.017	0.038	-0.001
-0.391	-0.148	0.870	-0.017	0.038	-0.001
-0.365	-0.129	0.917	-0.017	0.038	-0.002
-0.372	-0.132	0.900	-0.017	0.038	-0.002
-0.352	-0.122	0.879	-0.017	0.038	-0.002
-0.356	-0.137	0.856	-0.017	0.038	-0.001
-0.378	-0.146	0.825	-0.017	0.039	-0.002
-0.364	-0.133	0.906	-0.017	0.038	-0.002
-0.381	-0.143	0.897	-0.017	0.038	-0.002
-0.374	-0.129	0.876	-0.017	0.038	-0.001
-0.366	-0.121	0.852	-0.018	0.038	-0.001
-0.355	-0.122	0.893	-0.017	0.038	-0.001
-0.371	-0.130	0.883	-0.017	0.038	-0.002
-0.384	-0.139	0.910	-0.016	0.039	-0.001
-0.383	-0.145	0.860	-0.017	0.038	-0.001
-0.391	-0.144	0.901	-0.017	0.038	-0.001
-0.381	-0.135	0.910	-0.017	0.038	-0.002
-0.368	-0.129	0.921	-0.017	0.038	-0.001
-0.371	-0.132	0.869	-0.017	0.038	-0.001
-0.378	-0.104	0.870	-0.017	0.039	-0.001
-0.394	-0.141	0.877	-0.017	0.038	-0.001
-0.389	-0.139	0.924	-0.017	0.038	-0.001
-0.387	-0.136	0.911	-0.017	0.038	-0.001
-0.395	-0.143	0.884	-0.017	0.038	-0.001
-0.368	-0.134	0.891	-0.017	0.038	-0.001
-0.377	-0.130	0.893	-0.017	0.038	-0.001
-0.350	-0.121	0.896	-0.017	0.038	-0.002
-0.384	-0.145	0.864	-0.017	0.038	-0.001
-0.396	-0.146	0.839	-0.017	0.038	-0.001
-0.386	-0.134	0.880	-0.017	0.038	-0.001
-0.389	-0.122	0.904	-0.017	0.038	-0.001
-0.376	-0.129	0.904	-0.017	0.038	-0.001
-0.375	-0.119	0.860	-0.017	0.038	-0.001
-0.395	-0.148	0.867	-0.017	0.038	-0.001
-0.391	-0.141	0.904	-0.017	0.038	-0.001
-0.393	-0.145	0.908	-0.017	0.038	-0.001
-0.395	-0.146	0.884	-0.017	0.038	-0.001
-0.386	-0.142	0.874	-0.017	0.038	-0.001
-0.385	-0.099	0.894	-0.017	0.038	-0.001
-0.381	-0.132	0.935	-0.017	0.038	-0.001
-0.399	-0.155	0.939	-0.016	0.039	-0.001
-0.398	-0.145	0.871	-0.017	0.039	-0.001
-0.423	-0.162	0.903	-0.017	0.039	-0.000
-0.390	-0.129	0.908	-0.017	0.038	-0.001
-0.391	-0.136	0.953	-0.017	0.038	-0.001
-0.361	-0.122	0.873	-0.017	0.038	-0.001
-0.380	-0.142	0.881	-0.017	0.039	-0.000
-0.409	-0.142	0.857	-0.017	0.039	-0.001
-0.399	-0.153	0.932	-0.017	0.039	-0.001
-0.416	-0.143	0.933	-0.017	0.038	-0.001
-0.394	-0.135	0.888	-0.017	0.038	-0.001
-0.399	-0.127	0.847	-0.018	0.038	-0.001
-0.386	-0.137	0.922	-0.017	0.038	-0.001
-0.376	-0.139	0.904	-0.017	0.038	-0.001
-0.408	-0.132	0.885	-0.017	0.039	-0.001
-0.422	-0.150	0.841	-0.017	0.039	-0.000
-0.424	-0.150	0.899	-0.017	0.039	-0.001
-0.402	-0.144	0.922	-0.017	0.038	-0.001
-0.380	-0.135	0.950	-0.018	0.039	-0.001
-0.390	-0.150	0.899	-0.017	0.039	-0.000
-0.390	-0.141	0.854	-0.017	0.039	-0.000
-0.413	-0.159	0.906	-0.017	0.039	-0.001
-0.411	-0.139	0.922	-0.017	0.039	-0.001
-0.415	-0.140	0.902	-0.017	0.039	-0.001
-0.421	-0.138	0.889	-0.017	0.039	-0.000
-0.388	-0.140	0.912	-0.017	0.039	-0.000
-0.398	-0.146	0.940	-0.017	0.038	-0.000
-0.409	-0.145	0.919	-0.017	0.039	-0.000
-0.402	-0.144	0.889	-0.017	0.039	-0.000
-0.421	-0.152	0.892	-0.017	0.039	-0.000
-0.418	-0.146	0.906	-0.017	0.039	-0.001
-0.417	-0.132	0.940	-0.017	0.039	-0.001
-0.397	-0.137	0.892	-0.017	0.039	-0.001
-0.410	-0.127	0.868	-0.017	0.039	0.000
-0.420	-0.146	0.854	-0.016	0.039	-0.000
-0.428	-0.146	0.923	-0.017	0.039	-0.000
-0.426	-0.155	0.902	-0.017	0.039	-0.001
-0.421	-0.153	0.920	-0.017	0.039	-0.000
-0.403	-0.149	0.896	-0.017	0.039	-0.000
-0.403	-0.138	0.906	-0.017	0.039	-0.000
-0.400	-0.136	0.908	-0.017	0.039	-0.001
-0.417	-0.151	0.920	-0.017	0.039	-0.000
-0.416	-0.153	0.859	-0.017	0.040	-0.000
-0.454	-0.167	0.911	-0.017	0.039	0.000
-0.425	-0.145	0.927	-0.017	0.039	-0.001
-0.404	-0.133	0.974	-0.017	0.038	-0.000
-0.412	-0.131	0.882	-0.017	0.039	0.000
-0.403	-0.136	0.893	-0.017	0.039	0.000
-0.430	-0.154	0.910	-0.017	0.039	-0.000
-0.429	-0.163	0.941	-0.017	0.039	-0.000
-0.452	-0.130	0.916	-0.017	0.039	-0.000
-0.424	-0.141	0.910	-0.017	0.039	-0.000
-0.414	-0.124	0.893	-0.017	0.039	0.000
-0.413	-0.151	0.926	-0.017	0.039	-0.000
-0.421	-0.145	0.913	-0.017	0.039	-0.000
-0.432	-0.139	0.896	-0.017	0.039	0.000
-0.440	-0.159	0.866	-0.016	0.039	0.000
-0.424	-0.135	0.910	-0.017	0.039	-0.000
-0.436	-0.166	0.951	-0.017	0.039	-0.000
-0.396	-0.128	0.913	-0.017	0.039	-0.000
-0.413	-0.140	0.896	-0.017	0.039	0.000
-0.427	-0.157	0.849	-0.017	0.039	0.000
-0.436	-0.162	0.935	-0.017	0.039	0.000
-0.441	-0.152	0.930	-0.017	0.039	-0.000
-0.430	-0.142	0.928	-0.017	0.039	0.000
-0.439	-0.138	0.890	-0.017	0.039	0.000
-0.406	-0.142	0.927	-0.017	0.039	0.000
-0.417	-0.139	0.896	-0.017	0.039	0.000
-0.424	-0.146	0.910	-0.017	0.039	0.000
-0.437	-0.147	0.880	-0.017	0.039	0.000
-0.449	-0.154	0.915	-0.017	0.039	0.000
-0.428	-0.150	0.924	-0.017	0.039	0.000
-0.410	-0.139	0.972	-0.017	0.039	0.000
-0.415	-0.139	0.914	-0.017	0.039	0.000
-0.430	-0.118	0.890	-0.017	0.039	0.001
-0.440	-0.159	0.866	-0.016	0.039	0.000
-0.432	-0.149	0.938	-0.017	0.039	0.000
-0.439	-0.178	0.938	-0.017	0.039	-0.000
-0.439	-0.144	0.890	-0.017	0.039	0.001
-0.415	-0.143	0.900	-0.017	0.039	0.000
-0.423	-0.157	0.904	-0.017	0.039	0.000
-0.421	-0.137	0.937	-0.017	0.039	0.000
-0.436	-0.156	0.904	-0.017	0.039	0.000
-0.439	-0.157	0.877	-0.017	0.040	0.000
-0.457	-0.161	0.905	-0.017	0.039	0.001
-0.431	-0.148	0.948	-0.017	0.039	0.000
-0.428	-0.139	0.920	-0.017	0.039	0.000
-0.445	-0.125	0.884	-0.017	0.039	0.001
-0.424	-0.157	0.894	-0.017	0.039	0.001
-0.451	-0.155	0.915	-0.017	0.039	0.001
-0.448	-0.158	0.972	-0.017	0.039	0.000
-0.435	-0.141	0.938	-0.017	0.039	0.001
-0.442	-0.148	0.904	-0.017	0.040	0.001
-0.439	-0.121	0.931	-0.017	0.039	0.001
-0.430	-0.149	0.900	-0.017	0.039	0.000
-0.434	-0.150	0.948	-0.017	0.039	0.001
-0.451	-0.158	0.894	-0.017	0.040	0.000
-0.469	-0.167	0.895	-0.017	0.039	0.001
-0.442	-0.142	0.952	-0.017	0.039	0.001
-0.440	-0.143	0.969	-0.017	0.039	0.001
-0.417	-0.137	0.904	-0.017	0.039	0.001
-0.433	-0.145	0.904	-0.017	0.039	0.001
-0.444	-0.150	0.867	-0.017	0.040	0.001
-0.443	-0.152	0.945	-0.017	0.040	0.000
-0.465	-0.160	0.935	-0.017	0.039	0.000
-0.450	-0.153	0.908	-0.017	0.040	0.001
-0.435	-0.142	0.915	-0.018	0.039	0.001
-0.422	-0.139	0.931	-0.017	0.039	0.001
-0.437	-0.140	0.928	-0.017	0.040	0.001
-0.451	-0.146	0.939	-0.017	0.040	0.001
-0.461	-0.163	0.891	-0.017	0.040	0.001
-0.461	-0.157	0.940	-0.017	0.040	0.001
-0.454	-0.164	0.932	-0.017	0.039	0.001
-0.445	-0.139	0.956	-0.017	0.040	0.001
-0.437	-0.138	0.939	-0.017	0.039	0.001
-0.440	-0.117	0.905	-0.017	0.040	0.001
-0.458	-0.151	0.953	-0.017	0.040	0.001
-0.469	-0.148	0.973	-0.017	0.040	0.001
-0.464	-0.139	0.932	-0.017	0.040	0.001
-0.467	-0.151	0.920	-0.017	0.040	0.001
-0.447	-0.144	0.919	-0.017	0.040	0.001
-0.452	-0.146	0.929	-0.017	0.040	0.001
-0.422	-0.127	0.934	-0.017	0.040	0.001
-0.451	-0.159	0.895	-0.017	0.040	0.001
-0.465	-0.153	0.905	-0.017	0.040	0.001
-0.457	-0.145	0.936	-0.017	0.039	0.001
-0.456	-0.144	0.963	-0.017	0.040	0.001
-0.438	-0.144	0.926	-0.017	0.040	0.001
-0.449	-0.132	0.905	-0.017	0.040	0.002
-0.453	-0.164	0.902	-0.016	0.040	0.001
-0.465	-0.158	0.947	-0.017	0.040	0.001
-0.467	-0.161	0.930	-0.017	0.040	0.001
-0.466	-0.142	0.920	-0.017	0.040	0.001
-0.462	-0.153	0.926	-0.017	0.040	0.001
-0.443	-0.115	0.925	-0.017	0.040	0.002
-0.445	-0.142	0.967	-0.017	0.040	0.001
-0.472	-0.151	0.953	-0.017	0.040	0.001
-0.470	-0.146	0.903	-0.017	0.040	0.002
-0.491	-0.167	0.928	-0.017	0.040	0.002
-0.467	-0.149	0.954	-0.017	0.040	0.001
-0.457	-0.145	0.970	-0.017	0.040	0.001
-0.421	-0.124	0.915	-0.017	0.040	0.001
-0.459	-0.154	0.916	-0.017	0.040	0.002
-0.466	-0.150	0.905	-0.016	0.040	0.002
-0.464	-0.156	0.964	-0.017	0.040	0.001
-0.482	-0.142	0.950	-0.017	0.040	0.001
-0.459	-0.150	0.933	-0.017	0.040	0.002
-0.461	-0.127	0.886	-0.018	0.039	0.002
-0.449	-0.148	0.926	-0.017	0.040	0.001
-0.451	-0.142	0.946	-0.017	0.040	0.001
-0.471	-0.145	0.906	-0.017	0.040	0.001
-0.490	-0.169	0.910	-0.017	0.040	0.002
-0.477	-0.165	0.931	-0.017	0.040	0.002
-0.472	-0.146	0.974	-0.017	0.040	0.001
-0.449	-0.143	0.968	-0.018	0.040	0.002
-0.464	-0.145	0.913	-0.017	0.040	0.002
-0.460	-0.142	0.899	-0.017	0.041	0.002
-0.482	-0.172	0.965	-0.017	0.040	0.002
-0.484	-0.161	0.971	-0.017	0.040	0.002
-0.471	-0.152	0.944	-0.017	0.040	0.002
-0.469	-0.145	0.920	-0.017	0.040	0.002
-0.456	-0.146	0.951	-0.017	0.040	0.002
-0.469	-0.145	0.947	-0.017	0.040	0.002
-0.474	-0.151	0.978	-0.017	0.040	0.002
-0.493	-0.154	0.927	-0.017	0.040	0.002
-0.489	-0.154	0.920	-0.017	0.040	0.002
-0.471	-0.155	0.924	-0.018	0.040	0.002
-0.464	-0.138	0.985	-0.017	0.040	0.002
-0.455	-0.147	0.943	-0.017	0.040	0.002
-0.479	-0.136	0.921	-0.017	0.040	0.002
-0.489	-0.161	0.886	-0.017	0.040	0.002
-0.493	-0.153	0.955	-0.017	0.040	0.002
-0.481	-0.162	0.992	-0.017	0.040	0.002
-0.462	-0.144	0.975	-0.018	0.040	0.002
-0.464	-0.150	0.931	-0.017	0.040	0.002
-0.478	-0.150	0.927	-0.017	0.041	0.002
-0.475	-0.154	0.965	-0.017	0.040	0.002
-0.486	-0.158	0.958	-0.017	0.040	0.002
-0.481	-0.152	0.931	-0.017	0.040	0.002
-0.508	-0.156	0.935	-0.017	0.040	0.003
-0.470	-0.139	0.954	-0.017	0.040	0.002
-0.473	-0.140	0.989	-0.017	0.040	0.002
-0.474	-0.145	0.948	-0.017	0.041	0.002
-0.490	-0.148	0.931	-0.017	0.040	0.003
-0.500	-0.158	0.945	-0.017	0.040	0.003
-0.489	-0.151	0.945	-0.017	0.040	0.002
-0.491	-0.144	0.985	-0.017	0.040	0.002
-0.459	-0.146	0.961	-0.017	0.040	0.002
-0.476	-0.132	0.921	-0.017	0.040	0.003
-0.487	-0.156	0.893	-0.017	0.041	0.002
-0.502	-0.162	0.969	-0.017	0.040	0.002
-0.489	-0.166	0.952	-0.017	0.040	0.002
-0.485	-0.160	0.946	-0.018	0.041	0.003
-0.472	-0.142	0.931	-0.017	0.040	0.003
-0.477	-0.139	0.938	-0.017	0.040	0.003
-0.471	-0.138	0.961	-0.017	0.041	0.002
-0.499	-0.157	0.966	-0.017	0.041	0.002
-0.495	-0.151	0.918	-0.017	0.041	0.003
-0.527	-0.168	0.964	-0.017	0.040	0.003
-0.487	-0.150	0.965	-0.017	0.040	0.002
-0.473	-0.148	1.034	-0.017	0.040	0.002
-0.494	-0.145	0.904	-0.017	0.040	0.003
-0.478	-0.152	0.935	-0.017	0.040	0.003
-0.497	-0.150	0.952	-0.017	0.040	0.002
-0.494	-0.155	0.965	-0.017	0.040	0.002
-0.529	-0.138	0.966	-0.017	0.041	0.002
-0.486	-0.154	0.953	-0.017	0.041	0.003
-0.483	-0.138	0.935	-0.017	0.040	0.003
-0.488	-0.149	0.958	-0.017	0.040	0.003
-0.492	-0.156	0.983	-0.017	0.041	0.003
-0.499	-0.155	0.939	-0.017	0.041	0.003
-0.513	-0.171	0.909	-0.017	0.041	0.003
-0.486	-0.155	0.956	-0.017	0.040	0.003
-0.502	-0.153	0.973	-0.017	0.040	0.003
-0.469	-0.132	0.955	-0.017	0.041	0.003
-0.496	-0.151	0.939	-0.017	0.041	0.003
-0.489	-0.164	0.898	-0.017	0.041	0.003
-0.530	-0.188	0.982	-0.017	0.041	0.003
-0.504	-0.153	0.987	-0.017	0.041	0.003
-0.484	-0.143	1.041	-0.017	0.040	0.003
-0.496	-0.154	0.933	-0.017	0.041	0.003
-0.485	-0.142	0.949	-0.017	0.040	0.003
-0.514	-0.152	0.946	-0.017	0.041	0.003
-0.501	-0.168	0.980	-0.017	0.041	0.003
-0.527	-0.149	0.956	-0.017	0.041	0.003
-0.498	-0.164	0.957	-0.018	0.041	0.003
-0.497	-0.142	0.946	-0.017	0.041	0.003
-0.482	-0.150	0.956	-0.017	0.041	0.003
-0.491	-0.159	0.970	-0.017	0.041	0.003
-0.501	-0.160	0.953	-0.017	0.041	0.003
-0.520	-0.169	0.923	-0.017	0.041	0.003
-0.499	-0.149	0.984	-0.017	0.041	0.003
-0.514	-0.160	1.004	-0.017	0.040	0.003
-0.478	-0.139	0.969	-0.017	0.041	0.003
-0.492	-0.152	0.943	-0.017	0.041	0.003
-0.496	-0.163	0.906	-0.017	0.041	0.003
-0.530	-0.170	0.985	-0.017	0.041	0.003
-0.515	-0.158	0.987	-0.017	0.041	0.003
-0.495	-0.151	1.018	-0.017	0.040	0.003
-0.506	-0.148	0.947	-0.017	0.041	0.004
-0.487	-0.149	0.963	-0.017	0.041	0.004
-0.498	-0.154	0.973	-0.017	0.041	0.003
-0.513	-0.158	0.957	-0.017	0.041	0.003
-0.528	-0.156	0.936	-0.017	0.041	0.003
-0.524	-0.163	0.978	-0.017	0.041	0.004
-0.505	-0.150	0.984	-0.017	0.041	0.003
-0.497	-0.146	1.014	-0.017	0.040	0.003
-0.491	-0.154	0.963	-0.017	0.041	0.003
-0.504	-0.125	0.940	-0.017	0.041	0.004
-0.530	-0.168	0.916	-0.017	0.041	0.004
-0.509	-0.147	0.970	-0.017	0.041	0.003
-0.518	-0.179	0.995	-0.017	0.041	0.003
-0.504	-0.144	0.946	-0.017	0.041	0.003
-0.504	-0.150	0.937	-0.017	0.041	0.004
-0.502	-0.164	0.944	-0.017	0.041	0.004
-0.513	-0.161	0.974	-0.017	0.041	0.004
-0.524	-0.163	0.964	-0.017	0.041	0.003
-0.511	-0.154	0.954	-0.017	0.041	0.004
-0.524	-0.153	0.955	-0.017	0.041	0.004
-0.495	-0.152	0.971	-0.017	0.041	0.004
-0.505	-0.143	0.960	-0.017	0.041	0.004
-0.510	-0.156	0.978	-0.017	0.042	0.004
-0.520	-0.168	0.927	-0.017	0.041	0.004
-0.528	-0.165	0.965	-0.017	0.041	0.004
-0.522	-0.164	0.975	-0.017	0.041	0.004
-0.504	-0.153	1.029	-0.017	0.041	0.004
-0.503	-0.144	0.984	-0.017	0.041	0.004
-0.516	-0.118	0.923	-0.017	0.041	0.004
-0.538	-0.164	0.940	-0.016	0.041	0.004
-0.518	-0.158	0.999	-0.017	0.041	0.004
-0.532	-0.192	0.992	-0.017	0.041	0.003
-0.515	-0.151	0.955	-0.017	0.041	0.004
-0.512	-0.144	0.937	-0.017	0.041	0.004
-0.516	-0.154	0.968	-0.017	0.041	0.004
-0.511	-0.144	0.991	-0.017	0.041	0.004
-0.527	-0.168	0.962	-0.017	0.041	0.004
-0.535	-0.159	0.938	-0.017	0.042	0.004
-0.533	-0.163	0.979	-0.017	0.041	0.004
-0.513	-0.146	1.002	-0.017	0.041	0.004
-0.507	-0.152	0.964	-0.017	0.041	0.004
-0.519	-0.148	0.972	-0.017	0.041	0.004
-0.513	-0.154	0.931	-0.017	0.041	0.004
-0.537	-0.163	0.972	-0.017	0.041	0.004
-0.523	-0.168	1.019	-0.017	0.041	0.004
-0.517	-0.154	1.027	-0.018	0.041	0.004
-0.520	-0.153	0.968	-0.017	0.041	0.004
-0.519	-0.127	0.962	-0.017	0.041	0.005
-0.526	-0.153	0.940	-0.016	0.041	0.004
-0.526	-0.155	0.992	-0.017	0.041	0.004
-0.544	-0.183	0.948	-0.017	0.041	0.004
-0.538	-0.155	0.948	-0.017	0.041	0.004
-0.512	-0.156	0.958	-0.017	0.041	0.004
-0.521	-0.150	0.989	-0.017	0.041	0.004
-0.506	-0.146	0.981	-0.017	0.041	0.004
-0.521	-0.159	0.983	-0.017	0.041	0.004
-0.536	-0.162	0.911	-0.017	0.042	0.004
-0.536	-0.168	0.983	-0.017	0.041	0.004
-0.524	-0.156	0.989	-0.017	0.041	0.004
-0.514	-0.148	0.985	-0.017	0.041	0.004
-0.521	-0.135	0.948	-0.017	0.041	0.005
-0.503	-0.171	0.942	-0.017	0.041	0.005
-0.547	-0.165	0.987	-0.017	0.042	0.005
-0.535	-0.166	1.030	-0.017	0.042	0.004
-0.534	-0.157	1.007	-0.017	0.041	0.004
-0.527	-0.161	0.966	-0.017	0.041	0.005
-0.522	-0.131	0.969	-0.017	0.041	0.005
-0.524	-0.156	0.982	-0.017	0.041	0.004
-0.535	-0.154	1.003	-0.017	0.042	0.004
-0.530	-0.170	0.959	-0.017	0.042	0.004
-0.555	-0.172	0.956	-0.017	0.041	0.005
-0.527	-0.145	0.969	-0.017	0.041	0.004
-0.532	-0.152	1.006	-0.017	0.041	0.004
-0.508	-0.138	0.968	-0.017	0.041	0.004
-0.522	-0.158	0.956	-0.017	0.041	0.005
-0.545	-0.157	0.908	-0.017	0.042	0.005
-0.546	-0.167	0.987	-0.017	0.041	0.004
-0.539	-0.157	0.990	-0.017	0.041	0.004
-0.518	-0.149	0.966	-0.017	0.041	0.005
-0.532	-0.139	0.935	-0.018	0.041	0.005
-0.499	-0.157	0.959	-0.017	0.041	0.005
-0.533	-0.154	0.986	-0.017	0.041	0.005
-0.555	-0.161	1.021	-0.016	0.042	0.005
-0.541	-0.172	0.957	-0.017	0.041	0.005
-0.560	-0.167	0.977	-0.017	0.042	0.005
-0.529	-0.153	0.990	-0.017	0.041	0.005
-0.527	-0.148	0.996	-0.017	0.041	0.005
-0.526	-0.156	0.959	-0.017	0.041	0.005
-0.542	-0.142	0.949	-0.017	0.042	0.005
-0.559	-0.177	0.953	-0.017	0.041	0.005
-0.545	-0.159	1.028	-0.017	0.042	0.005
-0.544	-0.145	1.018	-0.017	0.041	0.005
-0.528	-0.144	0.949	-0.017	0.041	0.005
-0.536	-0.151	0.942	-0.017	0.041	0.005
-0.549	-0.169	0.902	-0.017	0.042	0.005
-0.534	-0.160	1.000	-0.017	0.042	0.005
-0.563	-0.173	0.974	-0.017	0.042	0.005
-0.543	-0.169	0.960	-0.017	0.042	0.005
-0.542	-0.151	0.946	-0.018	0.041	0.005
-0.514	-0.157	0.987	-0.017	0.041	0.005
-0.532	-0.155	0.987	-0.017	0.042	0.005
-0.547	-0.154	0.997	-0.017	0.042	0.005
-0.550	-0.174	0.940	-0.017	0.042	0.005
-0.559	-0.170	0.981	-0.017	0.042	0.005
-0.548	-0.167	1.011	-0.017	0.041	0.005
-0.529	-0.148	1.007	-0.017	0.041	0.005
-0.531	-0.159	0.967	-0.017	0.042	0.005
-0.542	-0.124	0.946	-0.017	0.042	0.006
-0.563	-0.178	0.957	-0.017	0.042	0.005
-0.551	-0.162	1.028	-0.017	0.042	0.005
-0.557	-0.154	0.998	-0.017	0.041	0.005
-0.550	-0.156	0.953	-0.017	0.042	0.005
-0.527	-0.158	0.957	-0.017	0.041	0.005
-0.548	-0.152	0.950	-0.017	0.042	0.005
-0.526	-0.144	0.996	-0.017	0.042	0.005
-0.574	-0.170	0.961	-0.017	0.042	0.005
-0.559	-0.164	0.933	-0.017	0.042	0.005
-0.551	-0.153	0.978	-0.018	0.041	0.005
-0.534	-0.154	1.018	-0.017	0.041	0.005
-0.538	-0.156	0.977	-0.017	0.042	0.005
-0.557	-0.150	0.984	-0.017	0.042	0.005
-0.564	-0.181	0.930	-0.017	0.042	0.005
-0.571	-0.157	0.975	-0.017	0.042	0.005
-0.558	-0.174	0.998	-0.018	0.041	0.005
-0.548	-0.158	0.995	-0.018	0.041	0.005
-0.547	-0.154	0.957	-0.017	0.042	0.006
-0.539	-0.121	0.967	-0.017	0.042	0.006
-0.555	-0.170	0.985	-0.017	0.042	0.005
-0.564	-0.173	1.019	-0.017	0.042	0.005
-0.563	-0.156	0.978	-0.017	0.042	0.005
-0.582	-0.181	0.959	-0.018	0.042	0.006
-0.545	-0.160	0.964	-0.017	0.041	0.005
-0.559	-0.160	1.005	-0.017	0.042	0.005
-0.515	-0.150	0.980	-0.017	0.042	0.005
-0.558	-0.168	0.965	-0.017	0.042	0.006
-0.569	-0.165	0.934	-0.017	0.042	0.006
-0.560	-0.169	0.992	-0.017	0.042	0.005
-0.563	-0.149	0.988	-0.017	0.042	0.005
-0.542	-0.152	0.988	-0.017	0.042	0.005
-0.560	-0.155	0.937	-0.018	0.042	0.006
-0.553	-0.166	0.926	-0.017	0.042	0.006
-0.569	-0.167	0.995	-0.017	0.042	0.005
-0.560	-0.183	0.978	-0.018	0.042	0.005
-0.554	-0.158	0.975	-0.018	0.042	0.006
-0.553	-0.169	0.955	-0.018	0.042	0.006
-0.564	-0.127	0.961	-0.017	0.042	0.006
-0.554	-0.161	1.009	-0.017	0.042	0.005
-0.571	-0.168	1.006	-0.017	0.042	0.006
-0.574	-0.167	0.961	-0.017	0.042	0.006
-0.589	-0.179	0.976	-0.018	0.042	0.006
-0.553	-0.158	0.978	-0.017	0.042	0.006
-0.553	-0.155	1.016	-0.017	0.042	0.006
-0.524	-0.135	0.956	-0.017	0.042	0.005
-0.563	-0.169	0.955	-0.017	0.042	0.006
-0.576	-0.171	0.924	-0.017	0.042	0.006
-0.571	-0.176	0.992	-0.017	0.042	0.006
-0.568	-0.153	1.002	-0.018	0.042	0.006
-0.556	-0.171	0.965	-0.018	0.042	0.006
-0.563	-0.146	0.924	-0.018	0.042	0.006
-0.564	-0.179	0.958	-0.017	0.042	0.006
-0.574	-0.163	0.985	-0.017	0.042	0.006
-0.566	-0.175	0.961	-0.017	0.042	0.006
-0.572	-0.169	0.965	-0.017	0.042	0.006
-0.580	-0.169	0.969	-0.018	0.042	0.006
-0.573	-0.141	0.985	-0.017	0.042	0.006
-0.556	-0.167	0.999	-0.018	0.042	0.006
-0.565	-0.175	1.006	-0.017	0.042	0.006
-0.573	-0.168	0.931	-0.017	0.042	0.006
-0.607	-0.194	0.970	-0.018	0.042	0.006
-0.564	-0.175	0.986	-0.018	0.042	0.006
-0.566	-0.158	1.009	-0.018	0.041	0.006
-0.539	-0.153	0.974	-0.017	0.042	0.006
-0.565	-0.164	0.945	-0.017	0.042	0.006
-0.579	-0.178	0.955	-0.017	0.042	0.006
-0.573	-0.180	0.982	-0.017	0.042	0.006
-0.583	-0.171	0.982	-0.018	0.042	0.006
-0.573	-0.175	0.969	-0.018	0.042	0.006
-0.568	-0.162	0.911	-0.018	0.042	0.006
-0.566	-0.177	0.966	-0.017	0.042	0.006
-0.569	-0.168	0.975	-0.017	0.042	0.006
-0.583	-0.185	0.962	-0.017	0.042	0.006
-0.600	-0.192	0.922	-0.017	0.042	0.006
-0.586	-0.181	0.966	-0.018	0.042	0.006
-0.582	-0.157	0.993	-0.017	0.042	0.006
-0.553	-0.172	1.024	-0.018	0.042	0.006
-0.576	-0.173	0.983	-0.017	0.042	0.006
-0.580	-0.171	0.942	-0.017	0.043	0.006
-0.613	-0.200	0.984	-0.018	0.042	0.006
-0.578	-0.171	0.976	-0.018	0.042	0.006
-0.574	-0.176	1.007	-0.018	0.042	0.006
-0.553	-0.151	0.944	-0.018	0.042	0.006
-0.564	-0.169	0.949	-0.018	0.042	0.007
-0.582	-0.177	0.949	-0.017	0.042	0.006
-0.586	-0.186	0.990	-0.017	0.042	0.006
-0.587	-0.182	0.970	-0.018	0.042	0.006
-0.580	-0.185	0.963	-0.018	0.042	0.006
-0.575	-0.156	0.905	-0.018	0.042	0.007
-0.570	-0.174	0.972	-0.017	0.042	0.006
-0.574	-0.174	0.983	-0.018	0.042	0.006
-0.589	-0.191	0.950	-0.018	0.042	0.006
-0.593	-0.184	0.932	-0.017	0.042	0.007
-0.589	-0.186	0.960	-0.018	0.042	0.007
-0.587	-0.168	1.007	-0.018	0.042	0.006
-0.558	-0.167	1.028	-0.018	0.042	0.006
-0.575	-0.187	0.976	-0.017	0.042	0.006
-0.584	-0.177	0.926	-0.018	0.043	0.007
-0.610	-0.209	0.961	-0.018	0.042	0.007
-0.581	-0.179	0.994	-0.018	0.042	0.006
-0.587	-0.177	1.008	-0.018	0.042	0.006
-0.571	-0.171	0.953	-0.018	0.042	0.006
-0.569	-0.182	0.936	-0.018	0.042	0.007
-0.588	-0.191	0.977	-0.017	0.042	0.006
-0.592	-0.190	1.004	-0.017	0.043	0.006
-0.595	-0.189	0.964	-0.018	0.042	0.006
-0.606	-0.192	0.964	-0.018	0.042	0.006
-0.574	-0.174	0.929	-0.018	0.042	0.007
-0.584	-0.185	0.990	-0.018	0.042	0.006
-0.573	-0.174	0.959	-0.017	0.042	0.006
-0.589	-0.178	0.946	-0.018	0.043	0.007
-0.612	-0.200	0.885	-0.017	0.043	0.007
-0.602	-0.197	0.985	-0.018	0.042	0.007
-0.586	-0.191	0.987	-0.018	0.042	0.006
-0.564	-0.178	1.008	-0.018	0.042	0.007
-0.575	-0.194	0.940	-0.018	0.042	0.007
-0.580	-0.174	0.936	-0.017	0.043	0.007
-0.598	-0.206	0.967	-0.018	0.043	0.007
-0.602	-0.202	0.995	-0.018	0.043	0.006
-0.599	-0.188	0.974	-0.018	0.043	0.007
-0.607	-0.198	0.958	-0.018	0.042	0.007
-0.574	-0.188	0.967	-0.018	0.042	0.007
-0.587	-0.189	1.005	-0.018	0.042	0.007
-0.595	-0.192	0.981	-0.017	0.043	0.007
-0.592	-0.191	0.940	-0.018	0.042	0.007
-0.609	-0.191	0.944	-0.018	0.042	0.007
-0.591	-0.188	0.943	-0.018	0.042	0.007
-0.594	-0.179	0.998	-0.018	0.042	0.006
-0.573	-0.178	0.977	-0.018	0.042	0.007
-0.593	-0.178	0.936	-0.018	0.043	0.007
-0.613	-0.206	0.920	-0.017	0.043	0.007
-0.601	-0.199	0.978	-0.018	0.043	0.007
-0.605	-0.205	0.971	-0.018	0.042	0.006
-0.590	-0.194	1.010	-0.019	0.043	0.007
-0.586	-0.185	0.961	-0.018	0.042	0.007
-0.584	-0.193	0.950	-0.018	0.043	0.007
-0.595	-0.203	0.974	-0.018	0.043	0.007
-0.612	-0.201	0.974	-0.018	0.043	0.007
-0.601	-0.193	0.944	-0.018	0.043	0.007
-0.630	-0.210	0.938	-0.018	0.042	0.007
-0.578	-0.188	0.964	-0.018	0.043	0.007
-0.589	-0.190	1.022	-0.018	0.042	0.007
-0.604	-0.193	0.981	-0.018	0.043	0.007
-0.601	-0.197	0.941	-0.018	0.043	0.007
-0.616	-0.209	0.948	-0.018	0.042	0.007
-0.597	-0.206	0.951	-0.018	0.042	0.007
-0.611	-0.186	1.002	-0.018	0.042	0.006
-0.588	-0.197	0.947	-0.018	0.042	0.007
-0.599	-0.177	0.930	-0.018	0.043	0.007
-0.615	-0.200	0.920	-0.017	0.043	0.007
-0.608	-0.203	0.975	-0.018	0.043	0.007
-0.616	-0.215	0.968	-0.018	0.043	0.006
-0.611	-0.193	0.986	-0.019	0.043	0.007
-0.596	-0.188	0.972	-0.018	0.042	0.007
-0.593	-0.196	0.961	-0.018	0.043	0.007
-0.594	-0.203	0.978	-0.018	0.043	0.007
-0.606	-0.214	0.968	-0.018	0.043	0.007
-0.604	-0.197	0.941	-0.018	0.043	0.007
-0.645	-0.217	0.956	-0.018	0.043	0.007
-0.605	-0.198	0.982	-0.018	0.043	0.007
-0.591	-0.191	1.019	-0.018	0.042	0.007
-0.603	-0.201	0.951	-0.018	0.043	0.007
-0.600	-0.204	0.921	-0.018	0.043	0.007
-0.623	-0.210	0.958	-0.018	0.043	0.007
-0.615	-0.210	0.968	-0.018	0.042	0.007
-0.622	-0.198	1.016	-0.018	0.042	0.007
-0.587	-0.190	0.968	-0.018	0.043	0.007
-0.600	-0.175	0.924	-0.018	0.043	0.007
-0.614	-0.212	0.934	-0.018	0.043	0.007
-0.617	-0.212	0.989	-0.018	0.043	0.007
-0.611	-0.217	0.982	-0.018	0.042	0.007
-0.615	-0.207	0.983	-0.019	0.043	0.007
-0.606	-0.198	0.945	-0.018	0.043	0.007
-0.604	-0.200	0.952	-0.018	0.043	0.007
[truncated: 158,000 more rows]
