# Supplementary material for: Identification of Haptic Based Guiding Using Hard Reins
Source: PLoS One. 2015 Jul 22;10(7):e0132020. doi: 10.1371/journal.pone.0132020 (PMC4511788; doi:10.1371/journal.pone.0132020)
Supplement: S5 File — (ZIP) [file pone.0132020.s005.zip › Exp2_ForceData1/Subject3/path1/T2.csv]

-0.052	-0.650	7.964	0.008	0.020	0.005
-0.075	-0.674	7.962	0.008	0.020	0.005
-0.079	-0.663	7.972	0.007	0.020	0.005
-0.081	-0.674	7.972	0.007	0.020	0.005
-0.070	-0.672	7.958	0.007	0.020	0.005
-0.067	-0.681	7.965	0.007	0.020	0.005
-0.083	-0.671	7.948	0.007	0.020	0.005
-0.117	-0.707	7.987	0.007	0.020	0.006
-0.097	-0.679	7.972	0.007	0.020	0.005
-0.095	-0.681	7.955	0.008	0.020	0.005
-0.102	-0.659	7.996	0.008	0.021	0.005
-0.096	-0.680	7.965	0.008	0.020	0.005
-0.094	-0.661	7.979	0.008	0.020	0.005
-0.073	-0.681	7.996	0.007	0.020	0.005
-0.071	-0.655	7.947	0.008	0.020	0.005
-0.075	-0.685	7.962	0.008	0.020	0.005
-0.079	-0.665	7.951	0.008	0.020	0.005
-0.084	-0.692	7.935	0.007	0.020	0.005
-0.086	-0.680	7.976	0.007	0.020	0.005
-0.100	-0.687	7.976	0.007	0.020	0.005
-0.099	-0.671	7.952	0.007	0.021	0.005
-0.111	-0.698	7.976	0.008	0.020	0.005
-0.112	-0.659	7.986	0.008	0.020	0.005
-0.102	-0.675	7.996	0.008	0.019	0.005
-0.096	-0.656	7.958	0.008	0.020	0.005
-0.069	-0.677	7.961	0.008	0.020	0.005
-0.076	-0.668	7.968	0.007	0.020	0.005
-0.079	-0.689	7.962	0.007	0.020	0.005
-0.078	-0.675	7.951	0.007	0.020	0.005
-0.074	-0.683	7.965	0.008	0.020	0.005
-0.083	-0.683	7.915	0.007	0.021	0.005
-0.089	-0.687	7.983	0.007	0.020	0.005
-0.120	-0.655	7.965	0.007	0.021	0.005
-0.094	-0.680	7.966	0.007	0.020	0.005
-0.108	-0.637	7.972	0.008	0.020	0.005
-0.086	-0.668	7.975	0.008	0.020	0.005
-0.099	-0.670	7.955	0.007	0.020	0.005
-0.092	-0.668	7.975	0.008	0.020	0.005
-0.093	-0.666	7.952	0.007	0.020	0.005
-0.051	-0.691	7.969	0.007	0.020	0.005
-0.077	-0.682	7.969	0.007	0.020	0.005
-0.081	-0.698	7.962	0.007	0.020	0.005
-0.096	-0.692	7.980	0.007	0.020	0.005
-0.092	-0.683	7.976	0.008	0.021	0.005
-0.103	-0.677	7.931	0.007	0.020	0.005
-0.093	-0.667	7.972	0.008	0.020	0.005
-0.110	-0.648	7.958	0.008	0.020	0.005
-0.090	-0.676	7.958	0.008	0.020	0.005
-0.099	-0.650	7.935	0.007	0.020	0.005
-0.081	-0.659	7.947	0.008	0.020	0.005
-0.085	-0.678	7.945	0.008	0.020	0.005
-0.073	-0.668	7.952	0.007	0.020	0.005
-0.099	-0.677	7.956	0.007	0.020	0.005
-0.063	-0.688	7.965	0.007	0.020	0.005
-0.088	-0.682	7.962	0.007	0.020	0.005
-0.095	-0.677	7.982	0.008	0.021	0.005
-0.107	-0.689	7.942	0.007	0.020	0.005
-0.092	-0.667	7.962	0.007	0.020	0.005
-0.109	-0.661	7.966	0.007	0.020	0.005
-0.090	-0.665	7.965	0.007	0.020	0.005
-0.104	-0.662	7.975	0.008	0.020	0.005
-0.083	-0.665	7.934	0.008	0.020	0.005
-0.098	-0.666	7.918	0.007	0.020	0.005
-0.079	-0.653	7.968	0.008	0.020	0.005
-0.091	-0.678	7.955	0.007	0.020	0.005
-0.080	-0.711	7.965	0.007	0.020	0.005
-0.115	-0.684	7.963	0.007	0.020	0.005
-0.087	-0.684	7.969	0.007	0.020	0.005
-0.093	-0.687	7.942	0.007	0.020	0.005
-0.091	-0.676	7.972	0.008	0.021	0.005
-0.102	-0.690	7.956	0.007	0.020	0.005
-0.102	-0.678	7.973	0.007	0.021	0.005
-0.107	-0.630	7.965	0.008	0.020	0.005
-0.081	-0.663	7.982	0.008	0.020	0.005
-0.091	-0.672	7.952	0.007	0.020	0.005
-0.085	-0.661	7.975	0.007	0.020	0.005
-0.081	-0.682	7.938	0.007	0.020	0.005
-0.078	-0.682	7.966	0.007	0.020	0.005
-0.094	-0.680	7.956	0.007	0.020	0.005
-0.091	-0.684	7.955	0.007	0.020	0.005
-0.111	-0.703	7.960	0.007	0.020	0.005
-0.097	-0.672	7.983	0.007	0.020	0.005
-0.097	-0.689	7.959	0.007	0.020	0.005
-0.103	-0.670	7.979	0.008	0.020	0.005
-0.115	-0.659	7.941	0.008	0.020	0.005
-0.085	-0.665	7.965	0.007	0.020	0.005
-0.105	-0.671	7.952	0.008	0.020	0.005
-0.075	-0.654	7.968	0.007	0.020	0.005
-0.082	-0.680	7.945	0.007	0.020	0.005
-0.097	-0.675	7.932	0.007	0.021	0.005
-0.107	-0.691	7.946	0.007	0.020	0.005
-0.084	-0.671	7.962	0.007	0.020	0.005
-0.109	-0.689	7.970	0.007	0.020	0.005
-0.104	-0.662	7.942	0.007	0.020	0.005
-0.114	-0.683	7.949	0.008	0.020	0.005
-0.108	-0.657	7.979	0.008	0.020	0.005
-0.099	-0.677	7.996	0.007	0.020	0.005
-0.065	-0.636	7.950	0.007	0.020	0.005
-0.079	-0.690	7.966	0.008	0.020	0.005
-0.071	-0.665	7.944	0.007	0.020	0.005
-0.090	-0.683	7.969	0.007	0.020	0.005
-0.082	-0.676	7.955	0.007	0.020	0.005
-0.081	-0.682	7.952	0.007	0.020	0.005
-0.108	-0.667	7.932	0.007	0.021	0.005
-0.141	-0.703	7.978	0.007	0.020	0.006
-0.122	-0.670	7.952	0.007	0.020	0.005
-0.117	-0.679	7.955	0.007	0.020	0.005
-0.110	-0.658	7.969	0.008	0.020	0.005
-0.096	-0.662	7.954	0.008	0.019	0.005
-0.096	-0.659	7.965	0.007	0.020	0.005
-0.088	-0.689	7.969	0.007	0.020	0.005
-0.081	-0.655	7.937	0.007	0.020	0.005
-0.073	-0.688	7.976	0.007	0.020	0.005
-0.096	-0.677	7.924	0.007	0.021	0.005
-0.096	-0.687	7.966	0.007	0.020	0.005
-0.098	-0.675	7.952	0.007	0.021	0.005
-0.108	-0.684	7.970	0.007	0.020	0.005
-0.120	-0.631	7.965	0.008	0.021	0.005
-0.119	-0.679	7.959	0.007	0.021	0.005
-0.116	-0.657	7.941	0.007	0.020	0.005
-0.104	-0.670	8.009	0.008	0.019	0.005
-0.105	-0.651	7.948	0.007	0.020	0.005
-0.082	-0.676	7.958	0.007	0.020	0.005
-0.087	-0.666	7.945	0.007	0.020	0.005
-0.097	-0.686	7.942	0.007	0.020	0.005
-0.107	-0.679	7.939	0.007	0.020	0.005
-0.090	-0.678	7.986	0.007	0.020	0.005
-0.107	-0.686	7.922	0.007	0.021	0.005
-0.110	-0.671	7.979	0.008	0.021	0.005
-0.139	-0.653	7.955	0.007	0.021	0.005
-0.094	-0.673	7.983	0.007	0.020	0.005
-0.112	-0.630	7.952	0.007	0.020	0.005
-0.087	-0.657	7.961	0.008	0.020	0.005
-0.106	-0.659	7.959	0.007	0.020	0.005
-0.102	-0.677	7.962	0.007	0.020	0.005
-0.108	-0.666	7.925	0.007	0.020	0.005
-0.062	-0.686	7.959	0.007	0.020	0.005
-0.107	-0.688	7.946	0.007	0.020	0.005
-0.085	-0.688	7.938	0.007	0.020	0.005
-0.116	-0.683	7.977	0.007	0.021	0.005
-0.106	-0.672	7.983	0.008	0.021	0.005
-0.111	-0.673	7.946	0.007	0.020	0.005
-0.088	-0.665	7.965	0.008	0.021	0.005
-0.125	-0.646	7.945	0.008	0.020	0.005
-0.100	-0.659	7.959	0.007	0.020	0.005
-0.100	-0.650	7.941	0.007	0.020	0.005
-0.094	-0.663	7.944	0.008	0.020	0.005
-0.097	-0.669	7.948	0.007	0.020	0.005
-0.092	-0.665	7.945	0.007	0.020	0.005
-0.122	-0.689	7.960	0.007	0.020	0.005
-0.097	-0.685	7.956	0.007	0.020	0.005
-0.104	-0.682	7.949	0.007	0.020	0.005
-0.111	-0.667	8.010	0.008	0.021	0.005
-0.123	-0.682	7.945	0.007	0.020	0.005
-0.110	-0.662	7.972	0.007	0.021	0.005
-0.115	-0.677	7.976	0.008	0.020	0.005
-0.092	-0.646	7.968	0.007	0.020	0.005
-0.092	-0.678	7.962	0.007	0.020	0.005
-0.097	-0.656	7.941	0.007	0.020	0.005
-0.097	-0.677	7.918	0.007	0.020	0.005
-0.098	-0.674	7.969	0.007	0.020	0.005
-0.111	-0.690	7.953	0.007	0.020	0.005
-0.106	-0.684	7.952	0.007	0.021	0.005
-0.130	-0.697	7.974	0.007	0.020	0.005
-0.123	-0.665	7.969	0.007	0.021	0.005
-0.114	-0.670	7.962	0.008	0.020	0.005
-0.113	-0.660	7.966	0.007	0.020	0.005
-0.114	-0.676	7.952	0.008	0.020	0.005
-0.101	-0.656	7.951	0.007	0.020	0.005
-0.098	-0.664	7.965	0.007	0.020	0.005
-0.086	-0.663	7.951	0.007	0.020	0.005
-0.080	-0.685	7.983	0.007	0.020	0.005
-0.102	-0.668	7.921	0.007	0.021	0.005
-0.102	-0.692	7.956	0.007	0.020	0.005
-0.131	-0.662	7.976	0.007	0.021	0.005
-0.123	-0.685	7.960	0.007	0.021	0.005
-0.113	-0.643	7.945	0.007	0.021	0.005
-0.117	-0.677	7.952	0.007	0.020	0.005
-0.123	-0.661	7.959	0.007	0.020	0.005
-0.113	-0.666	7.976	0.007	0.020	0.005
-0.106	-0.658	7.942	0.007	0.020	0.005
-0.075	-0.674	7.962	0.007	0.020	0.005
-0.085	-0.662	7.948	0.007	0.020	0.005
-0.098	-0.697	7.973	0.007	0.020	0.005
-0.096	-0.679	7.994	0.006	0.021	0.005
-0.107	-0.680	7.976	0.007	0.020	0.005
-0.111	-0.671	7.932	0.007	0.021	0.005
-0.111	-0.684	7.980	0.007	0.020	0.005
-0.124	-0.650	7.938	0.007	0.021	0.005
-0.117	-0.677	7.952	0.007	0.021	0.005
-0.106	-0.637	7.948	0.007	0.020	0.005
-0.111	-0.664	7.934	0.008	0.020	0.005
-0.106	-0.666	7.931	0.007	0.020	0.005
-0.096	-0.670	7.976	0.007	0.020	0.005
-0.097	-0.655	7.931	0.007	0.020	0.005
-0.080	-0.697	7.959	0.007	0.020	0.005
-0.104	-0.680	7.963	0.007	0.020	0.005
-0.103	-0.693	7.979	0.007	0.021	0.005
-0.123	-0.684	7.956	0.007	0.021	0.005
-0.113	-0.666	7.996	0.007	0.021	0.005
-0.112	-0.666	7.949	0.007	0.020	0.005
-0.106	-0.664	7.969	0.007	0.021	0.005
-0.116	-0.657	7.945	0.007	0.020	0.005
-0.103	-0.670	7.938	0.007	0.020	0.005
-0.097	-0.665	7.908	0.007	0.020	0.005
-0.090	-0.665	7.975	0.007	0.020	0.005
-0.096	-0.686	7.956	0.007	0.020	0.005
-0.098	-0.714	7.942	0.007	0.021	0.004
-0.121	-0.693	7.963	0.007	0.020	0.005
-0.108	-0.672	7.972	0.007	0.021	0.005
-0.113	-0.671	7.955	0.007	0.020	0.005
-0.113	-0.660	7.962	0.007	0.021	0.005
-0.113	-0.684	7.938	0.007	0.020	0.005
-0.107	-0.664	7.979	0.007	0.021	0.005
-0.107	-0.632	7.975	0.007	0.020	0.005
-0.087	-0.650	7.961	0.007	0.020	0.005
-0.092	-0.679	7.942	0.007	0.020	0.005
-0.093	-0.667	7.959	0.007	0.021	0.005
-0.103	-0.690	7.942	0.007	0.020	0.005
-0.108	-0.668	7.966	0.007	0.021	0.005
-0.110	-0.686	7.970	0.007	0.020	0.005
-0.106	-0.667	7.959	0.007	0.021	0.005
-0.133	-0.688	7.942	0.007	0.020	0.005
-0.123	-0.666	7.976	0.007	0.021	0.005
-0.117	-0.682	7.959	0.007	0.020	0.005
-0.110	-0.652	7.965	0.007	0.020	0.005
-0.100	-0.664	7.948	0.008	0.020	0.005
-0.098	-0.657	7.947	0.007	0.020	0.004
-0.099	-0.675	7.983	0.007	0.020	0.005
-0.089	-0.659	7.979	0.007	0.020	0.005
-0.085	-0.686	7.966	0.007	0.020	0.005
-0.098	-0.675	7.904	0.007	0.021	0.005
-0.115	-0.698	7.973	0.007	0.021	0.005
-0.120	-0.664	7.973	0.007	0.021	0.005
-0.111	-0.681	7.983	0.007	0.020	0.005
-0.118	-0.653	7.955	0.007	0.021	0.005
-0.118	-0.677	7.945	0.008	0.020	0.005
-0.116	-0.665	7.969	0.007	0.020	0.005
-0.093	-0.672	7.975	0.007	0.020	0.005
-0.074	-0.636	7.936	0.007	0.020	0.004
-0.068	-0.682	7.962	0.007	0.020	0.005
-0.087	-0.660	7.955	0.007	0.020	0.004
-0.099	-0.689	7.962	0.007	0.020	0.004
-0.095	-0.676	7.949	0.007	0.021	0.005
-0.087	-0.682	7.959	0.007	0.020	0.005
-0.110	-0.666	7.918	0.007	0.021	0.005
-0.133	-0.699	7.967	0.007	0.021	0.005
-0.117	-0.669	7.938	0.007	0.021	0.004
-0.111	-0.682	7.948	0.007	0.020	0.004
-0.106	-0.658	7.975	0.007	0.021	0.004
-0.100	-0.678	7.957	0.008	0.020	0.004
-0.090	-0.661	7.937	0.007	0.020	0.004
-0.089	-0.695	7.955	0.007	0.020	0.004
-0.081	-0.667	7.934	0.007	0.020	0.004
-0.072	-0.695	7.972	0.007	0.020	0.004
-0.090	-0.672	7.944	0.007	0.020	0.004
-0.088	-0.692	7.945	0.007	0.020	0.004
-0.107	-0.690	7.959	0.006	0.021	0.004
-0.114	-0.683	7.959	0.007	0.021	0.004
-0.118	-0.646	7.931	0.007	0.021	0.005
-0.107	-0.690	7.972	0.007	0.021	0.005
-0.113	-0.659	7.955	0.007	0.020	0.004
-0.105	-0.671	7.992	0.007	0.019	0.004
-0.094	-0.666	7.938	0.006	0.020	0.004
-0.083	-0.670	7.944	0.007	0.020	0.004
-0.090	-0.683	7.948	0.007	0.020	0.004
-0.079	-0.702	7.969	0.007	0.020	0.004
-0.099	-0.681	7.952	0.007	0.020	0.005
-0.082	-0.692	7.979	0.007	0.020	0.004
-0.101	-0.683	7.928	0.006	0.021	0.004
-0.094	-0.678	7.968	0.007	0.021	0.004
-0.124	-0.658	7.965	0.007	0.020	0.004
-0.092	-0.667	7.944	0.007	0.020	0.004
-0.101	-0.647	7.968	0.007	0.020	0.005
-0.084	-0.659	7.964	0.007	0.020	0.004
-0.081	-0.678	7.931	0.007	0.020	0.004
-0.091	-0.664	7.944	0.007	0.020	0.004
-0.102	-0.687	7.914	0.007	0.020	0.004
-0.069	-0.687	7.969	0.006	0.020	0.004
-0.095	-0.687	7.959	0.007	0.020	0.004
-0.096	-0.685	7.961	0.007	0.021	0.004
-0.117	-0.698	7.966	0.007	0.020	0.004
-0.100	-0.672	7.999	0.007	0.021	0.004
-0.101	-0.678	7.951	0.007	0.020	0.004
-0.069	-0.656	7.970	0.007	0.020	0.004
-0.084	-0.669	7.971	0.007	0.020	0.004
-0.080	-0.665	7.985	0.007	0.020	0.004
-0.099	-0.667	7.954	0.007	0.020	0.004
-0.083	-0.669	7.934	0.007	0.020	0.004
-0.075	-0.692	7.938	0.007	0.020	0.004
-0.088	-0.672	7.913	0.007	0.021	0.004
-0.124	-0.715	7.950	0.007	0.020	0.005
-0.098	-0.682	7.965	0.007	0.021	0.004
-0.107	-0.690	7.945	0.007	0.021	0.004
-0.096	-0.659	7.998	0.008	0.021	0.004
-0.091	-0.679	7.947	0.007	0.020	0.004
-0.098	-0.668	7.961	0.007	0.021	0.004
-0.096	-0.677	7.982	0.007	0.020	0.004
-0.072	-0.649	7.929	0.007	0.020	0.004
-0.081	-0.689	7.968	0.007	0.020	0.004
-0.083	-0.668	7.954	0.007	0.021	0.004
-0.076	-0.688	7.914	0.006	0.020	0.004
-0.084	-0.684	7.975	0.007	0.021	0.004
-0.092	-0.697	7.956	0.007	0.021	0.004
-0.098	-0.680	7.951	0.006	0.021	0.004
-0.128	-0.710	7.949	0.007	0.021	0.004
-0.100	-0.674	7.961	0.007	0.021	0.004
-0.096	-0.682	7.948	0.007	0.020	0.004
-0.098	-0.661	7.964	0.007	0.021	0.004
-0.092	-0.684	7.947	0.007	0.020	0.004
-0.073	-0.657	7.937	0.007	0.020	0.004
-0.079	-0.661	7.975	0.007	0.020	0.004
-0.060	-0.659	7.950	0.007	0.020	0.004
-0.069	-0.690	7.958	0.007	0.020	0.004
-0.071	-0.681	7.931	0.007	0.021	0.004
-0.078	-0.689	7.948	0.007	0.020	0.004
-0.101	-0.679	7.955	0.007	0.021	0.004
-0.104	-0.685	7.969	0.007	0.021	0.004
-0.094	-0.656	7.937	0.007	0.021	0.004
-0.106	-0.693	7.955	0.007	0.020	0.004
-0.105	-0.667	7.964	0.007	0.021	0.004
-0.094	-0.671	7.978	0.007	0.020	0.004
-0.092	-0.649	7.951	0.007	0.020	0.004
-0.069	-0.675	7.961	0.007	0.020	0.004
-0.077	-0.655	7.953	0.007	0.020	0.004
-0.079	-0.687	7.965	0.007	0.020	0.004
-0.078	-0.678	7.982	0.006	0.021	0.004
-0.056	-0.687	7.968	0.007	0.020	0.004
-0.082	-0.672	7.927	0.007	0.021	0.004
-0.100	-0.691	7.958	0.007	0.021	0.004
-0.112	-0.652	7.968	0.007	0.021	0.004
-0.098	-0.678	7.975	0.007	0.021	0.004
-0.092	-0.650	7.937	0.007	0.021	0.004
-0.092	-0.677	7.926	0.008	0.020	0.004
-0.084	-0.666	7.961	0.007	0.021	0.004
-0.076	-0.671	7.968	0.007	0.020	0.004
-0.051	-0.640	7.925	0.007	0.020	0.003
-0.052	-0.691	7.957	0.007	0.020	0.004
-0.073	-0.681	7.934	0.007	0.020	0.004
-0.081	-0.690	7.968	0.007	0.021	0.004
-0.096	-0.687	7.945	0.007	0.021	0.004
-0.065	-0.687	7.978	0.007	0.021	0.004
-0.090	-0.651	7.937	0.007	0.021	0.004
-0.110	-0.688	7.965	0.007	0.021	0.004
-0.096	-0.659	7.947	0.007	0.021	0.004
-0.079	-0.669	7.950	0.007	0.020	0.004
-0.070	-0.651	7.937	0.007	0.020	0.004
-0.063	-0.668	7.963	0.007	0.020	0.004
-0.077	-0.681	7.937	0.007	0.020	0.004
-0.056	-0.709	7.961	0.007	0.020	0.004
-0.082	-0.680	7.941	0.007	0.020	0.004
-0.062	-0.691	7.961	0.007	0.020	0.004
-0.086	-0.674	7.951	0.007	0.021	0.004
-0.081	-0.679	7.950	0.007	0.021	0.004
-0.087	-0.682	7.958	0.007	0.021	0.004
-0.093	-0.673	7.964	0.007	0.021	0.004
-0.094	-0.627	7.943	0.007	0.020	0.004
-0.069	-0.651	7.967	0.007	0.020	0.004
-0.074	-0.662	7.930	0.007	0.020	0.004
-0.074	-0.660	7.998	0.007	0.020	0.004
-0.070	-0.663	7.930	0.006	0.020	0.004
-0.060	-0.669	7.953	0.007	0.020	0.004
-0.086	-0.683	7.947	0.007	0.020	0.004
-0.057	-0.689	7.940	0.007	0.021	0.003
-0.095	-0.691	7.972	0.007	0.020	0.004
-0.089	-0.674	7.971	0.007	0.021	0.004
-0.076	-0.683	7.954	0.007	0.021	0.004
-0.080	-0.666	7.974	0.007	0.021	0.004
-0.107	-0.653	7.929	0.007	0.020	0.004
-0.068	-0.658	7.963	0.007	0.021	0.004
-0.080	-0.648	7.960	0.007	0.020	0.004
-0.062	-0.656	7.970	0.007	0.020	0.004
-0.056	-0.673	7.930	0.007	0.020	0.004
-0.079	-0.659	7.936	0.007	0.021	0.004
-0.086	-0.693	7.955	0.007	0.020	0.004
-0.059	-0.686	7.947	0.006	0.021	0.004
-0.087	-0.682	7.941	0.007	0.020	0.004
-0.083	-0.673	7.940	0.007	0.021	0.003
-0.093	-0.678	7.951	0.007	0.020	0.004
-0.083	-0.670	7.991	0.007	0.021	0.004
-0.083	-0.673	7.957	0.007	0.020	0.004
-0.041	-0.644	7.969	0.007	0.020	0.003
-0.062	-0.673	7.929	0.007	0.020	0.004
-0.062	-0.659	7.950	0.007	0.020	0.003
-0.067	-0.671	7.953	0.007	0.020	0.004
-0.057	-0.669	7.936	0.007	0.020	0.003
-0.066	-0.684	7.954	0.007	0.020	0.004
-0.063	-0.664	7.933	0.007	0.021	0.004
-0.115	-0.695	7.955	0.007	0.021	0.004
-0.086	-0.670	7.940	0.007	0.021	0.003
-0.077	-0.679	7.954	0.007	0.020	0.004
-0.077	-0.655	7.974	0.008	0.021	0.004
-0.089	-0.683	7.936	0.008	0.020	0.004
-0.069	-0.667	7.960	0.007	0.020	0.003
-0.061	-0.672	7.960	0.007	0.020	0.004
-0.041	-0.651	7.942	0.007	0.020	0.003
-0.052	-0.671	7.950	0.007	0.020	0.004
-0.058	-0.669	7.922	0.007	0.021	0.003
-0.058	-0.681	7.919	0.006	0.020	0.003
-0.063	-0.663	7.943	0.007	0.021	0.003
-0.069	-0.687	7.968	0.007	0.020	0.004
-0.085	-0.665	7.913	0.007	0.021	0.003
-0.092	-0.688	7.944	0.007	0.021	0.004
-0.087	-0.660	7.960	0.007	0.021	0.004
-0.075	-0.672	7.987	0.007	0.020	0.004
-0.085	-0.638	7.943	0.007	0.020	0.004
-0.048	-0.664	7.946	0.007	0.020	0.003
-0.056	-0.660	7.939	0.007	0.020	0.003
-0.058	-0.677	7.960	0.007	0.020	0.004
-0.048	-0.665	7.918	0.007	0.020	0.003
-0.047	-0.681	7.957	0.007	0.020	0.004
-0.064	-0.677	7.906	0.006	0.021	0.004
-0.063	-0.676	7.953	0.007	0.021	0.003
-0.097	-0.659	7.923	0.007	0.021	0.003
-0.078	-0.678	7.951	0.007	0.021	0.004
-0.078	-0.640	7.939	0.007	0.021	0.004
-0.073	-0.678	7.943	0.007	0.020	0.004
-0.081	-0.656	7.953	0.007	0.020	0.004
-0.064	-0.661	7.977	0.007	0.020	0.003
-0.069	-0.655	7.919	0.007	0.020	0.004
-0.035	-0.672	7.950	0.007	0.020	0.004
-0.038	-0.649	7.939	0.007	0.020	0.003
-0.056	-0.684	7.936	0.007	0.020	0.003
-0.062	-0.676	7.985	0.006	0.021	0.004
-0.048	-0.673	7.963	0.007	0.020	0.003
-0.066	-0.671	7.902	0.007	0.021	0.003
-0.066	-0.673	7.971	0.007	0.021	0.004
-0.085	-0.642	7.926	0.007	0.021	0.004
-0.067	-0.661	7.950	0.007	0.021	0.003
-0.071	-0.645	7.929	0.007	0.020	0.004
-0.057	-0.657	7.914	0.008	0.020	0.003
-0.062	-0.667	7.929	0.007	0.020	0.004
-0.048	-0.662	7.967	0.007	0.020	0.004
-0.044	-0.655	7.932	0.007	0.020	0.003
-0.036	-0.691	7.967	0.007	0.020	0.003
-0.056	-0.670	7.936	0.007	0.020	0.003
-0.050	-0.681	7.956	0.007	0.021	0.003
-0.072	-0.689	7.941	0.007	0.021	0.004
-0.064	-0.669	7.963	0.007	0.021	0.003
-0.081	-0.648	7.932	0.007	0.021	0.003
-0.072	-0.669	7.943	0.007	0.021	0.003
-0.075	-0.649	7.932	0.007	0.020	0.003
-0.058	-0.657	7.932	0.007	0.020	0.003
-0.065	-0.644	7.915	0.007	0.020	0.003
-0.044	-0.660	7.962	0.007	0.020	0.003
-0.052	-0.662	7.936	0.007	0.020	0.003
-0.050	-0.706	7.929	0.007	0.020	0.003
-0.075	-0.680	7.923	0.007	0.020	0.004
-0.048	-0.674	7.970	0.007	0.021	0.003
-0.065	-0.675	7.953	0.007	0.021	0.003
-0.059	-0.667	7.949	0.007	0.021	0.003
-0.074	-0.681	7.936	0.007	0.020	0.003
-0.059	-0.666	7.963	0.007	0.021	0.003
-0.083	-0.614	7.946	0.007	0.020	0.004
-0.040	-0.653	7.962	0.007	0.020	0.003
-0.057	-0.658	7.912	0.007	0.020	0.003
-0.049	-0.655	7.980	0.007	0.020	0.003
-0.050	-0.664	7.912	0.006	0.020	0.003
-0.037	-0.667	7.935	0.007	0.020	0.003
-0.056	-0.679	7.943	0.007	0.020	0.003
-0.053	-0.687	7.916	0.007	0.021	0.003
-0.075	-0.682	7.920	0.007	0.020	0.004
-0.058	-0.658	7.980	0.007	0.021	0.003
-0.067	-0.675	7.933	0.007	0.020	0.003
-0.063	-0.648	7.973	0.007	0.021	0.003
-0.067	-0.646	7.925	0.007	0.020	0.003
-0.054	-0.652	7.942	0.007	0.021	0.003
-0.057	-0.650	7.936	0.007	0.020	0.004
-0.032	-0.650	7.949	0.007	0.020	0.003
-0.039	-0.667	7.915	0.007	0.020	0.003
-0.058	-0.657	7.921	0.007	0.021	0.003
-0.067	-0.693	7.937	0.006	0.020	0.003
-0.054	-0.660	7.932	0.007	0.021	0.003
-0.073	-0.675	7.940	0.007	0.021	0.003
-0.054	-0.651	7.925	0.007	0.021	0.003
-0.071	-0.670	7.929	0.007	0.020	0.003
-0.071	-0.656	7.952	0.007	0.021	0.003
-0.062	-0.661	7.963	0.007	0.020	0.003
-0.025	-0.624	7.934	0.007	0.020	0.003
-0.037	-0.676	7.942	0.007	0.020	0.003
-0.040	-0.656	7.945	0.007	0.020	0.003
-0.055	-0.671	7.949	0.007	0.020	0.003
-0.039	-0.659	7.936	0.006	0.021	0.003
-0.040	-0.666	7.939	0.007	0.020	0.003
-0.053	-0.655	7.932	0.007	0.021	0.003
-0.091	-0.691	7.951	0.007	0.021	0.004
-0.083	-0.648	7.932	0.007	0.021	0.003
-0.065	-0.665	7.914	0.007	0.021	0.003
-0.063	-0.642	7.959	0.007	0.021	0.003
-0.065	-0.652	7.948	0.008	0.020	0.003
-0.049	-0.649	7.931	0.007	0.020	0.003
-0.038	-0.672	7.969	0.007	0.020	0.003
-0.030	-0.635	7.928	0.007	0.020	0.003
-0.028	-0.678	7.959	0.007	0.020	0.003
-0.047	-0.661	7.922	0.007	0.021	0.003
-0.034	-0.670	7.925	0.007	0.020	0.003
-0.054	-0.668	7.950	0.007	0.021	0.003
-0.058	-0.677	7.946	0.007	0.021	0.003
-0.075	-0.620	7.911	0.007	0.021	0.003
-0.065	-0.666	7.963	0.007	0.021	0.003
-0.070	-0.645	7.946	0.007	0.020	0.003
-0.053	-0.646	7.993	0.007	0.019	0.003
-0.056	-0.647	7.935	0.007	0.020	0.003
-0.028	-0.664	7.928	0.007	0.020	0.003
-0.038	-0.654	7.938	0.007	0.020	0.003
-0.037	-0.681	7.935	0.007	0.020	0.003
-0.054	-0.662	7.928	0.007	0.020	0.003
-0.040	-0.666	7.959	0.007	0.021	0.003
-0.057	-0.667	7.926	0.006	0.021	0.003
-0.052	-0.657	7.962	0.007	0.021	0.003
-0.090	-0.635	7.918	0.007	0.021	0.003
-0.048	-0.652	7.942	0.007	0.020	0.003
-0.061	-0.622	7.945	0.007	0.020	0.003
-0.032	-0.646	7.941	0.007	0.020	0.003
-0.037	-0.653	7.914	0.007	0.020	0.003
-0.045	-0.654	7.941	0.007	0.020	0.003
-0.048	-0.659	7.929	0.006	0.020	0.003
-0.024	-0.661	7.949	0.007	0.020	0.003
-0.066	-0.665	7.936	0.007	0.021	0.003
-0.053	-0.667	7.932	0.007	0.021	0.003
-0.074	-0.676	7.936	0.007	0.020	0.003
-0.060	-0.662	7.942	0.007	0.021	0.003
-0.050	-0.658	7.949	0.007	0.020	0.003
-0.023	-0.621	7.943	0.007	0.021	0.003
-0.041	-0.650	7.928	0.007	0.020	0.003
-0.041	-0.643	7.951	0.007	0.020	0.003
-0.042	-0.661	7.942	0.007	0.020	0.003
-0.028	-0.650	7.948	0.007	0.021	0.003
-0.027	-0.656	7.938	0.007	0.020	0.003
-0.055	-0.648	7.904	0.007	0.021	0.003
-0.081	-0.695	7.943	0.007	0.021	0.003
-0.064	-0.660	7.952	0.007	0.021	0.003
-0.062	-0.667	7.939	0.007	0.020	0.003
-0.053	-0.642	7.959	0.007	0.021	0.003
-0.056	-0.654	7.948	0.008	0.020	0.003
-0.038	-0.644	7.934	0.007	0.020	0.003
-0.037	-0.672	7.969	0.007	0.020	0.003
-0.022	-0.638	7.934	0.007	0.020	0.003
-0.025	-0.667	7.945	0.007	0.020	0.003
-0.042	-0.660	7.921	0.007	0.021	0.003
-0.039	-0.671	7.925	0.007	0.020	0.003
-0.038	-0.658	7.949	0.007	0.021	0.003
-0.052	-0.668	7.973	0.007	0.021	0.003
-0.064	-0.616	7.938	0.007	0.021	0.003
-0.057	-0.668	7.959	0.007	0.021	0.003
-0.071	-0.636	7.934	0.007	0.021	0.003
-0.053	-0.643	7.968	0.007	0.020	0.003
-0.041	-0.638	7.924	0.007	0.020	0.003
-0.021	-0.657	7.937	0.007	0.020	0.003
-0.043	-0.649	7.938	0.007	0.020	0.003
-0.039	-0.668	7.941	0.007	0.020	0.002
-0.047	-0.658	7.935	0.007	0.020	0.003
-0.024	-0.665	7.955	0.007	0.021	0.003
-0.043	-0.667	7.901	0.007	0.021	0.003
-0.049	-0.666	7.948	0.007	0.021	0.003
-0.088	-0.630	7.928	0.007	0.021	0.003
-0.049	-0.652	7.931	0.007	0.021	0.003
-0.054	-0.619	7.941	0.007	0.021	0.003
-0.031	-0.650	7.954	0.007	0.020	0.002
-0.046	-0.639	7.924	0.007	0.020	0.003
-0.041	-0.650	7.955	0.007	0.020	0.003
-0.048	-0.660	7.918	0.006	0.020	0.003
-0.012	-0.663	7.959	0.007	0.020	0.003
-0.039	-0.663	7.935	0.007	0.020	0.003
-0.046	-0.666	7.938	0.007	0.021	0.002
-0.067	-0.672	7.970	0.007	0.021	0.003
-0.049	-0.660	7.965	0.007	0.021	0.002
-0.052	-0.652	7.934	0.007	0.021	0.003
-0.031	-0.646	7.944	0.007	0.021	0.002
-0.056	-0.639	7.948	0.007	0.020	0.003
-0.031	-0.640	7.951	0.007	0.021	0.002
-0.041	-0.635	7.948	0.007	0.020	0.003
-0.025	-0.633	7.923	0.007	0.020	0.002
-0.030	-0.653	7.934	0.007	0.020	0.003
-0.026	-0.649	7.920	0.007	0.021	0.002
-0.067	-0.678	7.926	0.007	0.020	0.003
-0.037	-0.664	7.934	0.007	0.021	0.002
-0.050	-0.659	7.935	0.007	0.021	0.003
-0.045	-0.654	7.961	0.007	0.021	0.002
-0.054	-0.663	7.938	0.007	0.020	0.003
-0.042	-0.647	7.955	0.007	0.021	0.002
-0.040	-0.636	7.961	0.007	0.020	0.003
-0.024	-0.629	7.971	0.007	0.020	0.002
-0.028	-0.649	7.924	0.007	0.020	0.003
-0.036	-0.640	7.906	0.007	0.020	0.002
-0.032	-0.651	7.907	0.006	0.020	0.002
-0.024	-0.646	7.951	0.007	0.021	0.002
-0.054	-0.671	7.935	0.007	0.021	0.003
-0.050	-0.674	7.924	0.007	0.021	0.002
-0.069	-0.673	7.956	0.007	0.021	0.003
-0.050	-0.654	7.962	0.007	0.021	0.002
-0.056	-0.658	7.948	0.007	0.020	0.002
-0.049	-0.635	7.958	0.007	0.021	0.002
-0.045	-0.655	7.941	0.007	0.020	0.003
-0.032	-0.641	7.954	0.007	0.021	0.002
-0.038	-0.628	7.947	0.007	0.020	0.003
-0.024	-0.632	7.933	0.007	0.020	0.002
-0.020	-0.654	7.951	0.007	0.020	0.002
-0.033	-0.649	7.941	0.007	0.021	0.002
-0.029	-0.665	7.920	0.007	0.021	0.002
-0.047	-0.648	7.938	0.007	0.021	0.002
-0.044	-0.659	7.952	0.007	0.021	0.003
-0.053	-0.639	7.934	0.007	0.021	0.002
-0.065	-0.666	7.941	0.007	0.021	0.003
-0.049	-0.633	7.954	0.007	0.021	0.002
-0.053	-0.643	7.965	0.007	0.020	0.002
-0.043	-0.630	7.931	0.007	0.020	0.002
-0.008	-0.651	7.968	0.007	0.020	0.003
-0.025	-0.636	7.937	0.007	0.020	0.002
-0.030	-0.672	7.934	0.007	0.020	0.002
-0.020	-0.659	7.993	0.006	0.021	0.002
-0.029	-0.665	7.961	0.007	0.021	0.002
-0.037	-0.657	7.924	0.007	0.021	0.002
-0.051	-0.664	7.951	0.007	0.021	0.002
-0.065	-0.620	7.937	0.007	0.021	0.002
-0.054	-0.642	7.955	0.007	0.021	0.002
-0.046	-0.625	7.941	0.007	0.021	0.003
-0.035	-0.643	7.923	0.008	0.020	0.002
-0.036	-0.636	7.934	0.007	0.021	0.002
-0.030	-0.651	7.961	0.007	0.020	0.002
-0.017	-0.632	7.923	0.007	0.020	0.002
-0.018	-0.675	7.948	0.007	0.020	0.002
-0.032	-0.647	7.958	0.007	0.021	0.002
-0.034	-0.673	7.975	0.007	0.021	0.002
-0.057	-0.664	7.945	0.007	0.021	0.002
-0.040	-0.649	7.948	0.007	0.021	0.002
-0.045	-0.634	7.927	0.007	0.021	0.002
-0.047	-0.645	7.961	0.007	0.021	0.002
-0.050	-0.628	7.934	0.007	0.021	0.002
-0.033	-0.642	7.944	0.007	0.021	0.002
-0.040	-0.638	7.913	0.006	0.020	0.002
-0.018	-0.633	7.947	0.007	0.020	0.002
-0.035	-0.650	7.941	0.007	0.020	0.002
-0.030	-0.685	7.927	0.007	0.021	0.002
-0.048	-0.668	7.942	0.007	0.021	0.002
-0.035	-0.658	7.951	0.007	0.021	0.002
-0.043	-0.656	7.948	0.007	0.021	0.002
-0.044	-0.649	7.941	0.007	0.021	0.002
-0.045	-0.662	7.941	0.007	0.021	0.002
-0.047	-0.647	7.978	0.007	0.021	0.002
-0.047	-0.614	7.950	0.007	0.020	0.002
-0.024	-0.638	7.943	0.007	0.021	0.002
-0.028	-0.651	7.954	0.007	0.020	0.002
-0.034	-0.641	7.947	0.007	0.021	0.002
-0.024	-0.663	7.934	0.006	0.021	0.002
-0.045	-0.640	7.954	0.007	0.021	0.002
-0.044	-0.656	7.955	0.007	0.021	0.002
-0.046	-0.633	7.937	0.007	0.021	0.002
-0.060	-0.662	7.948	0.007	0.021	0.002
-0.050	-0.642	7.968	0.007	0.021	0.002
-0.043	-0.648	7.968	0.007	0.020	0.002
-0.045	-0.631	7.954	0.007	0.021	0.002
-0.027	-0.643	7.933	0.007	0.021	0.002
-0.025	-0.636	7.950	0.007	0.021	0.002
-0.030	-0.654	7.954	0.007	0.020	0.002
-0.019	-0.646	7.972	0.006	0.021	0.002
-0.013	-0.663	7.944	0.007	0.021	0.002
-0.037	-0.643	7.913	0.006	0.021	0.002
-0.051	-0.668	7.962	0.007	0.021	0.002
-0.053	-0.640	7.944	0.007	0.021	0.002
-0.049	-0.655	7.975	0.007	0.021	0.002
-0.045	-0.633	7.954	0.007	0.021	0.002
-0.045	-0.650	7.950	0.008	0.021	0.002
-0.046	-0.627	7.971	0.007	0.021	0.002
-0.031	-0.649	7.981	0.007	0.020	0.002
0.006	-0.608	7.945	0.007	0.020	0.001
-0.004	-0.665	7.958	0.007	0.020	0.002
-0.029	-0.640	7.947	0.006	0.021	0.002
-0.029	-0.674	7.975	0.007	0.021	0.002
-0.039	-0.655	7.951	0.006	0.022	0.002
-0.022	-0.657	7.964	0.007	0.021	0.002
-0.042	-0.637	7.933	0.007	0.021	0.002
-0.071	-0.666	7.952	0.007	0.021	0.002
-0.056	-0.635	7.937	0.007	0.021	0.002
-0.038	-0.654	7.947	0.007	0.021	0.002
-0.042	-0.624	7.947	0.007	0.021	0.002
-0.033	-0.641	7.974	0.007	0.020	0.002
-0.027	-0.639	7.919	0.007	0.021	0.002
-0.014	-0.680	7.961	0.007	0.020	0.002
-0.025	-0.647	7.947	0.007	0.020	0.002
-0.012	-0.666	7.947	0.007	0.021	0.002
-0.034	-0.650	7.934	0.007	0.021	0.002
-0.025	-0.664	7.951	0.007	0.021	0.002
-0.039	-0.668	7.965	0.007	0.021	0.002
-0.047	-0.656	7.968	0.007	0.021	0.002
-0.054	-0.603	7.940	0.007	0.021	0.002
-0.043	-0.649	7.975	0.007	0.021	0.002
-0.040	-0.631	7.960	0.007	0.021	0.002
-0.027	-0.637	7.994	0.007	0.020	0.002
-0.031	-0.639	7.923	0.006	0.020	0.002
-0.013	-0.656	7.960	0.007	0.021	0.002
-0.026	-0.643	7.937	0.007	0.021	0.002
-0.020	-0.677	7.957	0.007	0.021	0.001
-0.044	-0.666	7.944	0.007	0.021	0.002
-0.026	-0.655	7.974	0.007	0.021	0.002
-0.033	-0.664	7.931	0.006	0.022	0.002
-0.039	-0.646	7.991	0.007	0.021	0.002
-0.061	-0.612	7.946	0.007	0.021	0.002
-0.027	-0.645	7.971	0.007	0.021	0.002
-0.039	-0.615	7.963	0.007	0.021	0.002
-0.017	-0.642	7.967	0.007	0.021	0.002
-0.018	-0.649	7.940	0.007	0.021	0.002
-0.023	-0.640	7.971	0.007	0.021	0.002
-0.026	-0.660	7.948	0.006	0.020	0.002
-0.005	-0.653	7.971	0.007	0.021	0.002
-0.034	-0.665	7.965	0.007	0.021	0.002
-0.027	-0.655	7.944	0.007	0.021	0.002
-0.047	-0.671	7.965	0.007	0.021	0.002
-0.045	-0.645	7.978	0.007	0.021	0.002
-0.036	-0.651	7.961	0.007	0.021	0.002
-0.013	-0.612	7.973	0.007	0.021	0.001
-0.032	-0.638	7.971	0.007	0.021	0.002
-0.017	-0.632	7.960	0.007	0.021	0.001
-0.021	-0.634	7.957	0.007	0.021	0.002
-0.012	-0.636	7.936	0.007	0.021	0.001
-0.016	-0.651	7.954	0.007	0.021	0.002
-0.024	-0.654	7.937	0.006	0.022	0.001
-0.057	-0.682	7.959	0.006	0.021	0.002
-0.042	-0.654	7.964	0.007	0.021	0.001
-0.039	-0.660	7.958	0.007	0.021	0.002
-0.035	-0.637	8.011	0.007	0.022	0.002
-0.041	-0.664	7.964	0.007	0.021	0.002
-0.026	-0.635	7.977	0.007	0.021	0.001
-0.030	-0.649	7.981	0.007	0.021	0.002
0.001	-0.626	7.970	0.007	0.021	0.001
-0.009	-0.656	7.960	0.007	0.021	0.002
-0.015	-0.647	7.943	0.007	0.021	0.001
-0.013	-0.660	7.930	0.006	0.021	0.001
-0.019	-0.650	7.950	0.006	0.021	0.001
-0.038	-0.657	7.968	0.007	0.021	0.002
-0.043	-0.620	7.939	0.007	0.021	0.001
-0.059	-0.662	7.971	0.007	0.021	0.002
-0.039	-0.631	7.960	0.007	0.021	0.001
-0.031	-0.640	7.977	0.007	0.020	0.002
-0.034	-0.621	7.953	0.007	0.021	0.002
-0.019	-0.649	7.953	0.007	0.020	0.001
-0.015	-0.633	7.963	0.007	0.021	0.001
-0.018	-0.668	7.984	0.007	0.021	0.001
-0.021	-0.639	7.939	0.007	0.021	0.001
-0.007	-0.663	7.977	0.007	0.021	0.001
-0.024	-0.656	7.940	0.006	0.022	0.001
-0.033	-0.655	7.964	0.007	0.021	0.001
-0.068	-0.616	7.987	0.007	0.021	0.001
-0.037	-0.650	7.977	0.007	0.021	0.001
-0.035	-0.610	7.953	0.007	0.021	0.002
-0.021	-0.645	7.956	0.007	0.021	0.001
-0.025	-0.641	7.933	0.007	0.021	0.001
-0.028	-0.637	7.977	0.007	0.021	0.001
-0.020	-0.634	7.936	0.006	0.021	0.001
0.019	-0.661	7.960	0.007	0.021	0.002
-0.020	-0.646	7.953	0.007	0.021	0.001
-0.016	-0.666	7.950	0.007	0.021	0.001
-0.028	-0.657	7.975	0.006	0.022	0.002
-0.023	-0.651	7.994	0.007	0.021	0.001
-0.036	-0.656	7.944	0.007	0.022	0.001
-0.028	-0.651	7.977	0.007	0.022	0.001
-0.048	-0.628	7.967	0.007	0.021	0.001
-0.024	-0.647	7.946	0.007	0.021	0.001
-0.029	-0.631	7.967	0.007	0.021	0.002
-0.022	-0.635	7.935	0.007	0.021	0.001
-0.023	-0.635	7.950	0.007	0.021	0.001
-0.010	-0.644	7.960	0.007	0.021	0.001
-0.018	-0.648	7.957	0.007	0.021	0.001
-0.004	-0.665	7.984	0.006	0.021	0.001
-0.027	-0.658	7.974	0.007	0.021	0.001
-0.018	-0.655	7.970	0.007	0.022	0.001
-0.040	-0.662	7.947	0.007	0.021	0.001
-0.019	-0.651	7.984	0.007	0.021	0.001
-0.033	-0.634	7.956	0.007	0.021	0.001
-0.025	-0.644	7.977	0.007	0.021	0.001
-0.030	-0.640	7.966	0.007	0.021	0.001
-0.022	-0.641	7.949	0.007	0.021	0.001
-0.015	-0.635	7.916	0.006	0.021	0.001
-0.009	-0.637	7.976	0.007	0.020	0.001
-0.018	-0.651	7.957	0.007	0.021	0.001
-0.015	-0.682	7.946	0.006	0.021	0.001
-0.045	-0.669	7.961	0.006	0.021	0.001
-0.020	-0.657	7.977	0.007	0.021	0.001
-0.028	-0.656	7.957	0.007	0.021	0.001
-0.023	-0.646	7.963	0.007	0.022	0.001
-0.040	-0.656	7.957	0.007	0.021	0.001
-0.028	-0.644	7.987	0.007	0.021	0.001
-0.034	-0.616	7.953	0.007	0.021	0.001
0.003	-0.621	7.969	0.007	0.021	0.001
-0.001	-0.647	7.953	0.007	0.021	0.001
-0.006	-0.643	7.973	0.007	0.021	0.001
-0.020	-0.650	7.929	0.006	0.021	0.001
-0.012	-0.648	7.980	0.007	0.021	0.001
-0.024	-0.654	7.967	0.007	0.021	0.001
-0.016	-0.651	7.963	0.006	0.021	0.001
-0.046	-0.672	7.951	0.007	0.021	0.001
-0.041	-0.649	7.974	0.007	0.022	0.001
-0.032	-0.653	7.963	0.007	0.021	0.001
-0.012	-0.633	7.977	0.007	0.021	0.001
-0.019	-0.640	7.976	0.007	0.021	0.001
-0.005	-0.626	7.983	0.007	0.021	0.001
-0.008	-0.645	7.953	0.007	0.021	0.001
-0.002	-0.642	7.977	0.006	0.021	0.001
0.003	-0.658	7.970	0.007	0.021	0.001
-0.013	-0.648	7.950	0.006	0.022	0.001
-0.028	-0.672	7.954	0.007	0.021	0.001
-0.024	-0.643	7.950	0.007	0.021	0.001
-0.024	-0.661	7.981	0.007	0.021	0.001
-0.033	-0.630	7.956	0.007	0.022	0.001
-0.034	-0.654	7.959	0.008	0.021	0.001
-0.028	-0.641	8.001	0.007	0.021	0.001
-0.017	-0.648	7.990	0.007	0.020	0.001
0.027	-0.613	7.958	0.007	0.021	0.001
0.011	-0.655	7.966	0.007	0.021	0.001
0.000	-0.640	7.983	0.007	0.021	0.001
-0.008	-0.659	7.963	0.007	0.021	0.001
-0.009	-0.645	7.963	0.006	0.021	0.001
-0.011	-0.660	7.980	0.007	0.021	0.001
-0.016	-0.639	7.943	0.007	0.022	0.001
-0.048	-0.675	7.982	0.007	0.022	0.001
-0.038	-0.638	7.956	0.007	0.022	0.001
-0.027	-0.652	7.956	0.007	0.021	0.001
-0.037	-0.626	7.980	0.007	0.021	0.001
-0.022	-0.647	7.956	0.007	0.021	0.001
-0.014	-0.630	7.952	0.007	0.021	0.001
-0.000	-0.665	8.000	0.007	0.021	0.001
0.010	-0.639	7.949	0.007	0.021	0.001
0.011	-0.664	7.956	0.007	0.021	0.001
-0.013	-0.651	7.925	0.007	0.022	0.001
-0.011	-0.663	7.956	0.007	0.021	0.001
-0.017	-0.648	7.970	0.006	0.022	0.001
-0.026	-0.665	7.977	0.007	0.021	0.001
-0.042	-0.621	7.949	0.007	0.022	0.001
-0.042	-0.658	7.988	0.007	0.021	0.001
-0.039	-0.627	7.959	0.007	0.021	0.001
-0.014	-0.648	8.014	0.007	0.020	0.001
-0.010	-0.633	7.939	0.007	0.021	0.001
0.005	-0.653	7.969	0.007	0.020	0.001
-0.005	-0.642	7.945	0.007	0.021	0.001
-0.009	-0.679	7.973	0.007	0.021	0.001
-0.011	-0.650	7.946	0.007	0.021	0.001
0.007	-0.667	7.966	0.007	0.021	0.001
-0.007	-0.654	7.936	0.006	0.022	0.001
-0.013	-0.664	7.976	0.007	0.021	0.001
-0.046	-0.628	7.956	0.007	0.022	0.001
-0.024	-0.652	7.970	0.007	0.022	0.001
-0.023	-0.612	7.949	0.007	0.021	0.001
-0.026	-0.654	7.949	0.007	0.021	0.001
-0.018	-0.639	7.952	0.007	0.021	0.001
-0.017	-0.642	7.990	0.007	0.021	0.001
-0.020	-0.641	7.946	0.007	0.021	0.001
0.023	-0.659	7.983	0.007	0.021	0.001
0.012	-0.648	7.969	0.007	0.021	0.001
-0.001	-0.679	7.959	0.007	0.021	0.000
-0.020	-0.658	8.005	0.006	0.022	0.001
-0.005	-0.666	7.976	0.007	0.021	0.001
-0.016	-0.655	7.950	0.006	0.022	0.001
-0.019	-0.653	7.983	0.007	0.022	0.001
-0.034	-0.628	7.946	0.007	0.022	0.001
-0.010	-0.658	7.976	0.007	0.021	0.000
-0.025	-0.627	7.936	0.007	0.021	0.001
-0.006	-0.638	7.944	0.008	0.021	0.000
-0.012	-0.641	7.969	0.007	0.021	0.001
0.002	-0.646	7.969	0.007	0.021	0.001
0.011	-0.635	7.934	0.007	0.021	0.000
0.013	-0.680	7.970	0.006	0.021	0.001
-0.006	-0.650	7.966	0.006	0.021	0.001
-0.000	-0.663	7.986	0.007	0.022	0.001
-0.018	-0.662	7.950	0.006	0.022	0.001
-0.017	-0.650	7.983	0.007	0.022	0.001
-0.021	-0.636	7.959	0.007	0.021	0.001
-0.021	-0.652	7.970	0.007	0.022	0.001
-0.015	-0.628	7.952	0.007	0.021	0.001
-0.010	-0.641	7.958	0.007	0.021	0.000
-0.010	-0.637	7.939	0.007	0.021	0.001
0.001	-0.633	7.958	0.007	0.021	0.001
-0.007	-0.651	7.949	0.007	0.021	0.001
0.004	-0.693	7.959	0.006	0.021	0.000
-0.030	-0.664	7.957	0.007	0.021	0.001
-0.002	-0.662	7.973	0.006	0.021	0.001
-0.012	-0.659	7.956	0.007	0.021	0.000
0.002	-0.645	7.979	0.007	0.022	0.001
-0.013	-0.666	7.959	0.007	0.021	0.001
-0.013	-0.660	7.993	0.007	0.022	0.000
-0.025	-0.599	7.972	0.007	0.021	0.001
0.011	-0.632	7.958	0.007	0.021	0.000
-0.003	-0.641	7.932	0.007	0.021	0.001
0.005	-0.640	7.979	0.007	0.021	0.000
0.002	-0.657	7.935	0.006	0.021	0.000
0.007	-0.651	7.966	0.006	0.021	0.000
-0.015	-0.672	7.943	0.006	0.021	0.001
-0.001	-0.663	7.935	0.006	0.022	0.000
-0.030	-0.669	7.950	0.007	0.021	0.001
-0.006	-0.652	7.976	0.007	0.022	0.001
-0.012	-0.647	7.942	0.007	0.021	0.000
-0.009	-0.643	7.990	0.007	0.021	0.001
-0.013	-0.638	7.945	0.007	0.021	0.001
0.010	-0.636	7.955	0.007	0.022	0.000
-0.006	-0.639	7.972	0.007	0.021	0.001
0.018	-0.637	7.969	0.006	0.021	0.000
0.024	-0.659	7.938	0.007	0.021	0.000
-0.008	-0.652	7.928	0.007	0.022	0.000
-0.008	-0.670	7.960	0.006	0.021	0.001
-0.008	-0.648	7.962	0.007	0.022	0.000
-0.008	-0.670	7.987	0.007	0.021	0.001
-0.010	-0.637	7.955	0.007	0.022	0.001
-0.018	-0.670	7.925	0.007	0.021	0.001
-0.020	-0.651	7.976	0.007	0.022	0.000
-0.006	-0.648	7.966	0.007	0.021	0.001
0.042	-0.617	7.964	0.007	0.021	-0.000
0.038	-0.667	7.972	0.007	0.021	0.001
0.013	-0.643	7.959	0.006	0.021	0.000
0.003	-0.666	7.973	0.007	0.021	0.000
-0.004	-0.655	7.939	0.006	0.022	0.000
0.008	-0.657	7.945	0.007	0.021	0.000
-0.014	-0.638	7.935	0.006	0.022	0.000
-0.037	-0.686	7.950	0.007	0.022	0.001
-0.026	-0.642	7.956	0.007	0.022	0.000
-0.021	-0.651	7.956	0.007	0.021	0.000
-0.014	-0.623	7.955	0.007	0.021	0.001
0.004	-0.649	7.968	0.007	0.021	0.000
0.004	-0.638	7.952	0.007	0.021	0.000
0.015	-0.677	7.976	0.007	0.021	0.000
0.021	-0.648	7.931	0.007	0.021	0.000
0.032	-0.674	7.955	0.007	0.021	0.000
0.008	-0.665	7.949	0.006	0.021	0.000
0.007	-0.667	7.942	0.006	0.021	0.000
-0.006	-0.668	7.956	0.006	0.022	0.000
-0.025	-0.661	7.959	0.007	0.022	0.000
-0.017	-0.602	7.962	0.007	0.022	0.001
-0.007	-0.651	7.959	0.007	0.021	0.000
-0.010	-0.640	7.969	0.007	0.021	0.000
-0.004	-0.645	7.989	0.007	0.020	0.000
0.006	-0.634	7.924	0.006	0.021	0.000
0.015	-0.656	7.945	0.007	0.021	0.000
-0.003	-0.645	7.959	0.006	0.021	0.000
0.011	-0.674	7.942	0.006	0.021	0.000
-0.009	-0.670	7.949	0.006	0.021	0.000
0.003	-0.662	7.969	0.006	0.021	0.000
-0.002	-0.659	7.928	0.006	0.022	0.000
-0.003	-0.664	7.976	0.007	0.022	0.000
-0.027	-0.623	7.938	0.007	0.022	0.000
0.010	-0.648	7.976	0.007	0.021	0.000
-0.015	-0.611	7.969	0.007	0.021	0.001
0.013	-0.637	7.958	0.007	0.021	0.000
0.009	-0.648	7.938	0.007	0.021	0.000
-0.003	-0.640	7.971	0.007	0.021	-0.000
0.005	-0.648	7.956	0.006	0.021	0.000
0.042	-0.669	7.958	0.007	0.021	0.000
0.013	-0.653	7.948	0.006	0.021	0.000
0.006	-0.675	7.956	0.006	0.021	-0.000
-0.008	-0.667	7.966	0.006	0.022	0.000
0.011	-0.659	7.986	0.007	0.022	0.000
-0.004	-0.654	7.945	0.007	0.022	0.000
0.010	-0.639	7.964	0.007	0.021	-0.000
-0.013	-0.637	7.941	0.007	0.021	0.000
0.018	-0.644	7.965	0.007	0.022	-0.000
0.006	-0.624	7.951	0.006	0.021	0.000
0.008	-0.648	7.937	0.007	0.021	-0.000
0.021	-0.653	7.924	0.007	0.021	0.000
0.022	-0.652	7.941	0.007	0.021	0.000
0.001	-0.668	7.929	0.006	0.021	0.000
0.019	-0.673	7.955	0.006	0.021	-0.000
-0.001	-0.673	7.939	0.006	0.021	0.000
-0.001	-0.660	7.982	0.007	0.022	0.000
-0.006	-0.672	7.952	0.007	0.021	0.000
0.002	-0.646	7.982	0.007	0.021	-0.000
0.000	-0.639	7.968	0.007	0.021	0.000
0.024	-0.640	7.971	0.007	0.021	-0.000
0.007	-0.652	7.941	0.007	0.021	0.000
0.016	-0.640	7.944	0.007	0.021	-0.000
0.008	-0.654	7.914	0.006	0.021	0.000
0.025	-0.647	7.968	0.006	0.021	-0.000
0.002	-0.674	7.949	0.006	0.021	0.000
0.001	-0.670	7.914	0.006	0.022	-0.000
-0.018	-0.681	7.960	0.006	0.021	0.000
-0.005	-0.644	7.934	0.007	0.022	-0.000
-0.002	-0.663	7.958	0.007	0.021	0.000
0.012	-0.629	7.961	0.007	0.022	0.000
0.010	-0.665	7.941	0.007	0.021	0.000
0.012	-0.638	7.964	0.007	0.021	-0.000
0.007	-0.640	7.961	0.007	0.021	0.000
0.023	-0.632	7.940	0.007	0.021	-0.000
0.035	-0.661	7.969	0.007	0.021	0.000
0.019	-0.658	7.931	0.006	0.022	-0.000
0.023	-0.670	7.948	0.006	0.021	-0.000
-0.012	-0.644	7.941	0.006	0.022	-0.000
-0.003	-0.680	7.942	0.006	0.022	0.000
0.005	-0.627	7.934	0.007	0.022	0.000
-0.014	-0.661	7.945	0.007	0.021	0.000
-0.004	-0.642	7.951	0.007	0.021	-0.000
0.009	-0.650	7.954	0.007	0.021	-0.000
0.010	-0.642	7.944	0.006	0.021	-0.000
0.039	-0.652	7.948	0.007	0.021	0.000
0.028	-0.647	7.947	0.006	0.021	-0.000
0.025	-0.673	7.962	0.006	0.021	-0.000
0.018	-0.662	7.969	0.006	0.022	-0.000
0.023	-0.668	7.951	0.006	0.021	-0.000
0.010	-0.654	7.911	0.006	0.022	-0.000
0.005	-0.665	7.972	0.007	0.022	-0.000
-0.008	-0.638	7.958	0.007	0.022	-0.000
0.010	-0.663	7.979	0.007	0.021	-0.000
0.012	-0.629	7.934	0.006	0.021	0.000
0.019	-0.641	7.930	0.007	0.021	-0.000
0.010	-0.643	7.934	0.006	0.021	-0.000
0.030	-0.653	7.975	0.007	0.021	-0.000
0.031	-0.647	7.937	0.006	0.021	-0.000
0.038	-0.682	7.975	0.006	0.021	-0.000
0.024	-0.658	7.948	0.006	0.021	-0.000
0.018	-0.677	7.969	0.006	0.022	-0.000
0.002	-0.673	7.945	0.007	0.022	0.000
0.017	-0.658	7.964	0.007	0.022	-0.001
-0.004	-0.633	7.944	0.007	0.021	-0.000
0.005	-0.656	7.972	0.007	0.022	-0.000
0.003	-0.637	7.944	0.007	0.021	-0.000
0.016	-0.655	7.947	0.007	0.021	-0.000
0.013	-0.644	7.914	0.006	0.021	-0.000
0.030	-0.639	7.957	0.007	0.021	-0.000
0.015	-0.662	7.962	0.006	0.021	-0.000
0.033	-0.697	7.938	0.006	0.021	-0.001
0.003	-0.671	7.949	0.006	0.021	-0.000
0.022	-0.669	7.944	0.006	0.022	-0.001
0.015	-0.669	7.962	0.007	0.021	-0.000
0.012	-0.662	7.941	0.007	0.022	-0.000
0.000	-0.669	7.941	0.007	0.021	-0.000
0.008	-0.646	7.964	0.006	0.022	-0.001
0.009	-0.608	7.961	0.007	0.021	-0.000
0.031	-0.643	7.954	0.006	0.021	-0.001
0.020	-0.641	7.930	0.007	0.021	-0.000
0.023	-0.653	7.978	0.006	0.021	-0.001
0.024	-0.660	7.928	0.006	0.021	-0.000
0.033	-0.657	7.954	0.006	0.021	-0.000
0.015	-0.675	7.952	0.006	0.021	-0.000
0.018	-0.676	7.924	0.006	0.022	-0.001
-0.004	-0.676	7.955	0.006	0.021	-0.000
0.021	-0.656	7.971	0.007	0.021	-0.001
0.008	-0.660	7.948	0.006	0.022	-0.000
0.016	-0.649	7.999	0.007	0.022	-0.000
-0.001	-0.642	7.934	0.007	0.021	-0.000
0.028	-0.637	7.964	0.007	0.021	-0.001
0.018	-0.635	7.961	0.006	0.021	-0.000
0.044	-0.643	7.950	0.006	0.021	-0.001
0.032	-0.660	7.931	0.006	0.021	-0.000
0.029	-0.658	7.947	0.007	0.021	-0.001
0.013	-0.670	7.931	0.006	0.021	-0.000
0.040	-0.677	7.962	0.006	0.021	-0.000
0.021	-0.669	7.955	0.006	0.021	-0.000
0.024	-0.671	7.934	0.006	0.022	-0.001
0.004	-0.679	7.966	0.006	0.021	-0.000
0.018	-0.659	7.982	0.007	0.022	-0.001
0.011	-0.661	7.955	0.006	0.021	-0.000
0.034	-0.644	7.967	0.006	0.021	-0.001
0.020	-0.646	7.947	0.007	0.021	-0.000
0.028	-0.645	7.960	0.007	0.021	-0.001
0.022	-0.650	7.924	0.006	0.021	-0.000
0.038	-0.646	7.933	0.007	0.021	-0.001
0.037	-0.669	7.923	0.006	0.021	-0.001
0.031	-0.659	7.923	0.006	0.022	-0.001
-0.014	-0.683	7.956	0.006	0.021	-0.000
0.030	-0.668	7.961	0.006	0.022	-0.001
0.012	-0.666	7.951	0.006	0.021	-0.001
0.014	-0.646	7.991	0.007	0.022	-0.001
0.015	-0.666	7.947	0.007	0.021	-0.001
0.020	-0.649	7.968	0.007	0.022	-0.001
0.024	-0.659	7.971	0.007	0.021	-0.001
0.053	-0.643	7.960	0.006	0.021	-0.001
0.043	-0.659	7.947	0.007	0.021	-0.000
0.033	-0.650	7.937	0.006	0.021	-0.001
0.038	-0.664	7.906	0.006	0.021	-0.001
0.027	-0.656	7.958	0.006	0.021	-0.001
0.023	-0.678	7.958	0.006	0.021	-0.000
0.029	-0.682	7.944	0.006	0.022	-0.001
-0.011	-0.679	7.969	0.006	0.022	-0.000
0.012	-0.654	7.950	0.006	0.021	-0.001
0.011	-0.667	7.951	0.006	0.021	-0.001
0.015	-0.633	7.964	0.007	0.022	-0.001
0.024	-0.662	7.961	0.007	0.021	-0.001
0.019	-0.654	7.964	0.006	0.021	-0.001
0.028	-0.647	7.971	0.006	0.021	-0.001
0.046	-0.636	7.956	0.006	0.021	-0.001
0.038	-0.669	7.930	0.006	0.021	-0.001
0.025	-0.648	7.947	0.006	0.022	-0.001
0.038	-0.675	7.934	0.006	0.021	-0.001
0.016	-0.666	7.954	0.006	0.022	-0.001
0.019	-0.681	7.965	0.006	0.021	-0.001
0.019	-0.640	7.930	0.006	0.022	-0.001
0.004	-0.677	7.927	0.007	0.021	-0.001
0.014	-0.651	7.957	0.006	0.022	-0.001
0.026	-0.659	7.961	0.006	0.021	-0.001
0.025	-0.649	7.961	0.006	0.021	-0.001
0.041	-0.661	7.947	0.007	0.021	-0.001
0.048	-0.649	7.943	0.006	0.021	-0.001
0.035	-0.669	7.954	0.006	0.021	-0.001
0.045	-0.658	7.975	0.006	0.022	-0.001
0.045	-0.670	7.964	0.006	0.021	-0.001
0.025	-0.662	7.913	0.006	0.022	-0.001
0.017	-0.672	7.958	0.006	0.022	-0.001
0.014	-0.645	7.947	0.006	0.021	-0.001
0.014	-0.663	7.957	0.006	0.022	-0.001
0.018	-0.631	7.947	0.006	0.021	-0.001
0.023	-0.655	7.919	0.007	0.021	-0.001
0.027	-0.648	7.960	0.006	0.021	-0.001
0.037	-0.660	7.971	0.006	0.021	-0.001
0.061	-0.638	7.946	0.006	0.021	-0.001
0.065	-0.684	7.943	0.006	0.021	-0.001
0.037	-0.658	7.957	0.006	0.022	-0.001
0.040	-0.678	7.954	0.006	0.022	-0.001
0.028	-0.666	7.951	0.006	0.022	-0.001
0.028	-0.665	7.978	0.006	0.022	-0.001
0.018	-0.640	7.940	0.006	0.022	-0.001
0.004	-0.671	7.948	0.007	0.022	-0.001
0.012	-0.640	7.947	0.006	0.022	-0.001
0.026	-0.665	7.940	0.006	0.021	-0.001
0.031	-0.643	7.916	0.006	0.021	-0.001
0.044	-0.639	7.946	0.006	0.021	-0.001
0.038	-0.659	7.937	0.006	0.021	-0.001
0.049	-0.703	7.951	0.006	0.021	-0.001
0.029	-0.667	7.937	0.006	0.021	-0.001
0.044	-0.679	7.964	0.006	0.021	-0.001
0.018	-0.670	7.954	0.006	0.022	-0.001
0.030	-0.669	7.981	0.006	0.022	-0.001
0.018	-0.666	7.951	0.006	0.022	-0.001
0.014	-0.658	7.985	0.006	0.022	-0.001
0.009	-0.611	7.964	0.007	0.021	-0.001
0.037	-0.649	7.950	0.006	0.022	-0.001
0.030	-0.647	7.929	0.006	0.021	-0.001
0.032	-0.653	7.981	0.006	0.021	-0.001
0.029	-0.663	7.923	0.006	0.021	-0.001
0.039	-0.661	7.947	0.006	0.021	-0.001
0.029	-0.665	7.968	0.006	0.022	-0.001
0.047	-0.677	7.940	0.006	0.021	-0.001
0.007	-0.678	7.944	0.006	0.021	-0.001
0.020	-0.662	7.957	0.006	0.022	-0.001
0.029	-0.673	7.954	0.006	0.022	-0.001
0.029	-0.652	7.964	0.007	0.022	-0.001
0.005	-0.639	7.950	0.007	0.021	-0.001
0.032	-0.651	7.984	0.006	0.022	-0.001
0.030	-0.643	7.950	0.006	0.021	-0.001
0.053	-0.642	7.967	0.006	0.021	-0.001
0.044	-0.665	7.926	0.006	0.021	-0.001
0.031	-0.653	7.957	0.006	0.022	-0.001
0.027	-0.669	7.933	0.006	0.021	-0.001
0.051	-0.669	7.964	0.006	0.022	-0.001
0.021	-0.674	7.951	0.006	0.021	-0.001
0.029	-0.655	7.947	0.006	0.022	-0.001
0.007	-0.679	7.958	0.006	0.021	-0.001
0.009	-0.652	7.957	0.007	0.022	-0.001
0.018	-0.654	7.967	0.006	0.021	-0.001
0.059	-0.636	7.952	0.006	0.021	-0.002
0.045	-0.664	7.940	0.006	0.021	-0.001
0.043	-0.653	7.963	0.006	0.022	-0.001
0.034	-0.658	7.936	0.006	0.021	-0.001
0.041	-0.655	7.936	0.006	0.022	-0.001
0.039	-0.663	7.953	0.006	0.021	-0.001
0.037	-0.648	7.919	0.006	0.022	-0.001
-0.014	-0.702	7.963	0.006	0.022	-0.001
0.023	-0.661	7.961	0.006	0.021	-0.001
0.019	-0.661	7.947	0.006	0.021	-0.001
0.019	-0.645	7.984	0.007	0.022	-0.001
0.023	-0.660	7.946	0.007	0.021	-0.001
0.027	-0.653	7.960	0.006	0.022	-0.001
0.038	-0.669	7.970	0.006	0.021	-0.001
0.055	-0.647	7.929	0.006	0.021	-0.001
0.055	-0.669	7.960	0.006	0.021	-0.001
0.046	-0.666	7.950	0.006	0.022	-0.001
0.039	-0.676	7.933	0.006	0.022	-0.001
0.037	-0.680	7.951	0.006	0.022	-0.001
0.020	-0.677	7.961	0.006	0.022	-0.001
0.021	-0.633	7.915	0.006	0.022	-0.001
0.005	-0.675	7.958	0.006	0.022	-0.001
0.017	-0.639	7.963	0.006	0.022	-0.001
0.032	-0.656	7.994	0.006	0.020	-0.001
0.023	-0.642	7.940	0.006	0.021	-0.001
0.041	-0.662	7.949	0.006	0.021	-0.001
0.046	-0.657	7.946	0.006	0.021	-0.002
0.050	-0.682	7.967	0.006	0.021	-0.001
0.040	-0.661	7.943	0.006	0.021	-0.001
0.041	-0.674	7.988	0.006	0.022	-0.001
0.033	-0.667	7.930	0.006	0.022	-0.001
0.030	-0.684	7.974	0.006	0.022	-0.002
0.000	-0.649	7.936	0.006	0.022	-0.001
0.015	-0.665	7.974	0.006	0.022	-0.001
0.020	-0.626	7.940	0.006	0.022	-0.001
0.030	-0.655	7.929	0.006	0.021	-0.001
0.021	-0.646	7.953	0.006	0.021	-0.001
0.032	-0.655	7.966	0.006	0.021	-0.002
0.036	-0.658	7.933	0.006	0.021	-0.001
0.063	-0.673	7.974	0.006	0.021	-0.001
0.036	-0.658	7.946	0.006	0.021	-0.002
0.043	-0.689	7.947	0.006	0.022	-0.002
0.024	-0.681	7.975	0.005	0.022	-0.001
0.031	-0.666	7.991	0.006	0.022	-0.001
0.027	-0.662	7.930	0.006	0.022	-0.001
0.028	-0.658	7.970	0.006	0.022	-0.002
0.019	-0.648	7.940	0.006	0.022	-0.001
0.036	-0.659	7.967	0.006	0.022	-0.001
0.023	-0.642	7.936	0.006	0.021	-0.001
0.043	-0.653	7.945	0.007	0.021	-0.002
0.038	-0.662	7.943	0.006	0.021	-0.001
0.036	-0.661	7.967	0.006	0.022	-0.001
0.021	-0.666	7.902	0.006	0.021	-0.001
0.047	-0.683	7.950	0.006	0.021	-0.001
0.025	-0.672	7.944	0.006	0.022	-0.001
0.019	-0.678	7.981	0.007	0.022	-0.002
0.005	-0.679	7.951	0.006	0.022	-0.001
0.031	-0.657	7.963	0.006	0.022	-0.002
0.020	-0.655	7.971	0.006	0.021	-0.001
0.037	-0.648	7.963	0.006	0.022	-0.002
0.029	-0.661	7.960	0.006	0.021	-0.001
0.027	-0.658	7.919	0.006	0.022	-0.002
0.032	-0.650	7.923	0.006	0.021	-0.001
0.047	-0.660	7.977	0.006	0.021	-0.002
0.034	-0.664	7.961	0.006	0.021	-0.001
0.036	-0.702	7.947	0.006	0.022	-0.002
0.010	-0.682	7.948	0.006	0.021	-0.001
0.028	-0.666	7.967	0.006	0.022	-0.002
0.020	-0.678	7.954	0.006	0.021	-0.001
0.026	-0.658	7.974	0.006	0.022	-0.002
0.021	-0.672	7.936	0.006	0.021	-0.001
0.020	-0.659	7.984	0.006	0.022	-0.002
0.018	-0.632	7.973	0.006	0.021	-0.001
0.042	-0.647	7.959	0.006	0.022	-0.002
0.044	-0.662	7.943	0.006	0.021	-0.001
0.039	-0.658	7.970	0.006	0.022	-0.002
0.036	-0.675	7.933	0.006	0.021	-0.002
0.020	-0.661	7.960	0.006	0.022	-0.002
0.017	-0.681	7.958	0.006	0.022	-0.001
0.021	-0.663	7.933	0.006	0.022	-0.002
0.012	-0.680	7.961	0.006	0.021	-0.001
0.018	-0.657	7.967	0.006	0.022	-0.002
0.019	-0.657	7.964	0.006	0.021	-0.001
0.029	-0.650	7.974	0.006	0.022	-0.001
0.030	-0.662	7.943	0.007	0.021	-0.001
0.038	-0.653	7.956	0.006	0.021	-0.002
0.029	-0.666	7.977	0.006	0.021	-0.001
0.046	-0.653	7.987	0.005	0.022	-0.002
0.044	-0.682	7.961	0.006	0.021	-0.001
0.031	-0.670	7.933	0.006	0.022	-0.002
0.014	-0.686	7.968	0.006	0.022	-0.001
0.020	-0.655	7.971	0.006	0.022	-0.002
0.014	-0.683	7.947	0.006	0.022	-0.001
0.020	-0.651	7.953	0.006	0.022	-0.002
0.009	-0.665	7.946	0.007	0.021	-0.002
0.023	-0.661	7.981	0.006	0.022	-0.002
0.033	-0.670	7.977	0.006	0.021	-0.002
0.066	-0.634	7.959	0.006	0.021	-0.002
0.048	-0.688	7.954	0.006	0.021	-0.001
0.039	-0.662	7.963	0.006	0.021	-0.002
0.031	-0.686	7.974	0.006	0.022	-0.002
0.031	-0.667	7.944	0.005	0.022	-0.001
0.031	-0.674	7.964	0.006	0.022	-0.002
0.018	-0.651	7.947	0.006	0.022	-0.002
-0.011	-0.691	7.982	0.006	0.022	-0.001
0.002	-0.650	7.970	0.006	0.022	-0.002
0.021	-0.673	7.950	0.006	0.021	-0.002
0.018	-0.644	7.977	0.006	0.021	-0.001
0.026	-0.657	7.963	0.007	0.021	-0.002
0.028	-0.663	7.957	0.006	0.021	-0.002
0.033	-0.703	7.964	0.006	0.021	-0.002
0.033	-0.661	7.940	0.006	0.022	-0.002
0.039	-0.683	7.971	0.006	0.021	-0.002
0.032	-0.669	7.954	0.006	0.022	-0.002
0.017	-0.679	7.971	0.006	0.022	-0.002
0.007	-0.668	7.971	0.006	0.022	-0.002
0.008	-0.676	7.975	0.006	0.022	-0.002
0.009	-0.618	7.960	0.006	0.022	-0.001
0.024	-0.666	7.964	0.006	0.022	-0.002
0.019	-0.655	7.957	0.006	0.021	-0.002
0.029	-0.654	8.001	0.006	0.021	-0.002
0.022	-0.656	7.933	0.006	0.021	-0.001
0.040	-0.668	7.974	0.006	0.021	-0.002
0.033	-0.667	7.943	0.006	0.021	-0.002
0.029	-0.691	7.947	0.006	0.022	-0.002
0.015	-0.680	7.978	0.006	0.022	-0.002
0.031	-0.673	7.967	0.006	0.022	-0.002
0.012	-0.677	7.934	0.006	0.022	-0.002
0.024	-0.673	7.977	0.006	0.022	-0.002
-0.016	-0.645	7.960	0.006	0.022	-0.002
0.014	-0.663	7.970	0.006	0.022	-0.002
0.022	-0.641	7.960	0.006	0.021	-0.001
0.039	-0.658	7.973	0.006	0.021	-0.002
0.016	-0.669	7.930	0.006	0.021	-0.001
0.030	-0.666	7.977	0.006	0.021	-0.002
0.021	-0.674	7.940	0.006	0.021	-0.001
0.052	-0.676	7.977	0.006	0.022	-0.002
0.021	-0.682	7.968	0.006	0.022	-0.002
0.022	-0.683	7.961	0.006	0.022	-0.002
0.014	-0.692	7.989	0.006	0.022	-0.002
0.016	-0.669	7.991	0.006	0.022	-0.002
0.010	-0.664	7.967	0.006	0.022	-0.002
0.022	-0.652	7.980	0.006	0.022	-0.002
0.003	-0.650	7.967	0.006	0.022	-0.002
0.023	-0.662	7.963	0.006	0.022	-0.002
0.016	-0.649	7.960	0.006	0.021	-0.002
0.040	-0.658	7.967	0.006	0.021	-0.002
0.031	-0.671	7.950	0.006	0.021	-0.002
0.031	-0.665	7.957	0.006	0.022	-0.002
0.013	-0.690	7.948	0.006	0.022	-0.001
0.025	-0.684	7.971	0.006	0.022	-0.002
0.017	-0.678	7.968	0.006	0.022	-0.002
0.011	-0.669	7.995	0.006	0.023	-0.002
0.004	-0.686	7.965	0.006	0.022	-0.001
0.015	-0.667	7.981	0.006	0.022	-0.002
0.014	-0.656	7.995	0.006	0.021	-0.002
0.029	-0.653	7.980	0.006	0.022	-0.002
0.027	-0.663	7.977	0.006	0.022	-0.002
0.032	-0.663	7.949	0.006	0.022	-0.002
0.028	-0.673	7.933	0.005	0.021	-0.002
0.030	-0.663	8.001	0.006	0.022	-0.002
0.020	-0.671	7.974	0.006	0.021	-0.002
0.025	-0.704	7.944	0.005	0.022	-0.002
0.001	-0.707	7.969	0.005	0.022	-0.001
0.017	-0.669	7.985	0.006	0.022	-0.002
-0.000	-0.669	7.978	0.006	0.022	-0.002
0.003	-0.662	8.001	0.006	0.022	-0.002
0.005	-0.686	7.954	0.006	0.022	-0.002
0.015	-0.671	7.984	0.006	0.022	-0.002
0.007	-0.637	7.960	0.006	0.021	-0.001
0.051	-0.643	7.973	0.006	0.021	-0.002
0.028	-0.678	7.978	0.006	0.022	-0.002
0.022	-0.668	7.995	0.006	0.022	-0.002
0.021	-0.671	7.954	0.005	0.022	-0.002
0.027	-0.677	7.984	0.006	0.022	-0.002
0.007	-0.693	7.972	0.006	0.022	-0.002
0.017	-0.670	7.947	0.006	0.022	-0.002
-0.009	-0.697	7.958	0.006	0.022	-0.001
0.004	-0.651	7.981	0.006	0.022	-0.002
0.012	-0.673	7.978	0.006	0.021	-0.002
0.017	-0.660	8.001	0.006	0.022	-0.002
0.027	-0.664	7.957	0.006	0.021	-0.001
0.033	-0.653	7.973	0.006	0.022	-0.002
0.021	-0.673	7.981	0.006	0.022	-0.002
0.031	-0.656	7.995	0.005	0.022	-0.002
0.034	-0.675	7.981	0.006	0.022	-0.002
0.020	-0.674	7.961	0.006	0.023	-0.002
0.006	-0.696	7.972	0.006	0.022	-0.002
-0.006	-0.658	7.988	0.006	0.022	-0.002
0.001	-0.677	7.998	0.006	0.022	-0.002
0.009	-0.654	7.954	0.006	0.022	-0.002
-0.001	-0.671	7.954	0.006	0.022	-0.002
0.012	-0.664	7.991	0.006	0.022	-0.002
0.015	-0.664	8.008	0.006	0.021	-0.002
0.057	-0.632	7.972	0.006	0.021	-0.002
0.043	-0.689	7.964	0.006	0.021	-0.002
0.024	-0.670	7.991	0.005	0.022	-0.002
0.027	-0.690	7.974	0.006	0.022	-0.002
0.021	-0.678	7.947	0.005	0.022	-0.002
0.026	-0.675	8.001	0.006	0.022	-0.002
0.007	-0.658	7.964	0.006	0.023	-0.002
-0.020	-0.701	8.003	0.006	0.022	-0.001
0.001	-0.659	7.971	0.006	0.022	-0.002
0.002	-0.671	7.953	0.006	0.022	-0.002
0.007	-0.649	7.995	0.006	0.022	-0.002
0.018	-0.665	7.973	0.006	0.021	-0.002
0.020	-0.660	7.977	0.006	0.022	-0.002
0.029	-0.697	7.998	0.006	0.021	-0.002
0.031	-0.664	7.974	0.006	0.021	-0.002
0.040	-0.693	7.985	0.006	0.022	-0.002
0.020	-0.679	7.971	0.006	0.022	-0.002
0.023	-0.685	7.988	0.005	0.022	-0.002
0.006	-0.680	7.992	0.005	0.022	-0.002
0.009	-0.687	7.992	0.006	0.022	-0.002
-0.000	-0.641	7.977	0.006	0.022	-0.002
-0.001	-0.682	7.992	0.006	0.022	-0.002
-0.002	-0.656	7.960	0.006	0.022	-0.002
0.006	-0.669	8.035	0.006	0.021	-0.002
0.008	-0.659	7.974	0.006	0.022	-0.002
0.033	-0.681	7.984	0.006	0.021	-0.002
0.024	-0.669	7.971	0.006	0.022	-0.002
0.029	-0.694	7.974	0.006	0.022	-0.002
0.015	-0.669	7.967	0.006	0.022	-0.002
0.029	-0.692	7.991	0.006	0.022	-0.002
0.017	-0.677	7.944	0.005	0.023	-0.002
0.017	-0.683	8.012	0.006	0.022	-0.002
-0.019	-0.648	7.970	0.006	0.022	-0.002
0.012	-0.674	8.012	0.006	0.022	-0.002
0.007	-0.632	7.974	0.006	0.022	-0.002
0.017	-0.674	7.988	0.006	0.022	-0.002
0.012	-0.660	7.960	0.006	0.022	-0.002
0.019	-0.671	7.984	0.006	0.021	-0.002
0.004	-0.678	7.954	0.005	0.022	-0.002
0.057	-0.685	7.988	0.005	0.021	-0.002
0.023	-0.665	7.971	0.005	0.022	-0.002
0.029	-0.694	7.968	0.006	0.022	-0.002
0.004	-0.688	7.989	0.005	0.022	-0.002
0.023	-0.677	7.994	0.006	0.022	-0.002
0.005	-0.680	7.967	0.006	0.022	-0.002
0.018	-0.660	8.001	0.006	0.022	-0.002
-0.004	-0.651	7.964	0.006	0.022	-0.002
0.013	-0.658	7.994	0.006	0.022	-0.002
0.017	-0.656	7.974	0.006	0.022	-0.002
0.036	-0.661	7.966	0.006	0.022	-0.002
0.032	-0.677	7.967	0.005	0.022	-0.002
0.020	-0.669	7.988	0.006	0.022	-0.002
0.001	-0.691	7.978	0.006	0.022	-0.002
0.021	-0.687	7.988	0.005	0.022	-0.002
0.015	-0.692	7.982	0.005	0.022	-0.002
0.000	-0.675	8.008	0.006	0.023	-0.002
0.003	-0.692	7.978	0.006	0.022	-0.002
0.013	-0.675	8.008	0.006	0.022	-0.002
0.015	-0.663	7.977	0.006	0.022	-0.002
0.018	-0.650	7.987	0.006	0.022	-0.002
0.021	-0.667	7.981	0.006	0.022	-0.002
0.033	-0.656	7.970	0.006	0.022	-0.002
0.023	-0.665	7.937	0.005	0.021	-0.002
0.028	-0.660	7.977	0.006	0.022	-0.002
0.016	-0.682	7.982	0.005	0.022	-0.002
0.020	-0.704	7.957	0.005	0.022	-0.002
-0.015	-0.693	7.993	0.005	0.022	-0.002
0.010	-0.673	7.974	0.005	0.022	-0.002
0.006	-0.683	7.981	0.006	0.022	-0.002
0.004	-0.661	7.998	0.006	0.022	-0.002
0.010	-0.681	7.974	0.006	0.022	-0.002
0.013	-0.665	7.988	0.006	0.022	-0.002
0.015	-0.641	7.984	0.006	0.022	-0.002
0.039	-0.654	7.983	0.006	0.022	-0.002
0.032	-0.681	7.984	0.006	0.022	-0.002
0.023	-0.664	7.956	0.006	0.022	-0.002
0.016	-0.683	7.981	0.005	0.022	-0.002
0.012	-0.675	8.009	0.005	0.022	-0.002
0.004	-0.697	7.992	0.006	0.022	-0.002
0.007	-0.665	7.964	0.006	0.022	-0.002
-0.009	-0.691	7.964	0.006	0.022	-0.002
-0.002	-0.655	8.005	0.006	0.022	-0.002
0.009	-0.673	8.001	0.006	0.022	-0.002
0.005	-0.657	8.001	0.006	0.022	-0.002
0.038	-0.675	7.987	0.006	0.022	-0.002
0.028	-0.655	7.994	0.006	0.022	-0.002
0.029	-0.685	7.981	0.006	0.022	-0.002
0.032	-0.661	8.001	0.005	0.022	-0.002
0.028	-0.684	7.998	0.006	0.022	-0.002
0.011	-0.675	7.951	0.005	0.023	-0.002
0.004	-0.696	8.002	0.006	0.022	-0.002
-0.002	-0.651	7.981	0.006	0.022	-0.002
0.001	-0.672	8.005	0.006	0.022	-0.002
0.003	-0.646	7.970	0.006	0.022	-0.002
0.008	-0.673	7.956	0.006	0.021	-0.002
0.006	-0.661	7.974	0.006	0.022	-0.002
0.024	-0.669	7.984	0.006	0.021	-0.002
0.045	-0.658	7.987	0.005	0.021	-0.002
0.041	-0.703	8.005	0.005	0.022	-0.002
0.021	-0.675	7.981	0.005	0.022	-0.002
0.020	-0.689	8.005	0.006	0.022	-0.002
0.005	-0.689	7.982	0.005	0.022	-0.002
0.012	-0.667	7.988	0.006	0.022	-0.002
0.001	-0.656	7.967	0.006	0.022	-0.002
0.010	-0.672	7.998	0.006	0.022	-0.002
0.007	-0.654	7.960	0.006	0.022	-0.002
0.007	-0.658	7.980	0.006	0.022	-0.002
0.020	-0.661	7.947	0.005	0.021	-0.002
0.024	-0.662	7.977	0.006	0.022	-0.002
0.009	-0.683	7.954	0.005	0.022	-0.002
0.019	-0.715	7.975	0.005	0.022	-0.003
-0.014	-0.692	7.985	0.006	0.022	-0.002
0.007	-0.687	7.991	0.006	0.022	-0.002
0.015	-0.669	8.001	0.006	0.022	-0.002
0.003	-0.662	8.015	0.006	0.023	-0.002
0.001	-0.684	7.988	0.006	0.022	-0.002
0.003	-0.671	7.998	0.006	0.022	-0.002
0.009	-0.631	7.991	0.006	0.021	-0.002
0.035	-0.652	7.977	0.006	0.022	-0.002
0.033	-0.671	7.988	0.006	0.022	-0.002
0.015	-0.666	7.988	0.005	0.022	-0.002
0.026	-0.689	7.981	0.005	0.022	-0.002
0.010	-0.671	7.978	0.005	0.022	-0.002
0.009	-0.692	8.002	0.005	0.022	-0.002
0.001	-0.669	7.974	0.006	0.023	-0.002
-0.016	-0.685	7.981	0.006	0.022	-0.002
0.002	-0.665	8.001	0.006	0.022	-0.002
0.007	-0.668	8.005	0.006	0.022	-0.002
0.004	-0.658	7.994	0.006	0.022	-0.002
0.033	-0.664	7.987	0.006	0.021	-0.002
0.024	-0.649	7.987	0.006	0.022	-0.002
0.021	-0.685	8.012	0.005	0.022	-0.002
0.027	-0.672	8.019	0.005	0.022	-0.002
0.027	-0.687	7.998	0.006	0.022	-0.002
0.017	-0.673	7.951	0.005	0.023	-0.002
0.005	-0.685	7.991	0.006	0.022	-0.002
-0.005	-0.655	7.977	0.005	0.022	-0.002
-0.010	-0.670	7.998	0.006	0.022	-0.002
0.002	-0.638	7.980	0.006	0.022	-0.002
0.012	-0.679	7.966	0.006	0.021	-0.002
0.007	-0.654	7.984	0.006	0.022	-0.002
0.025	-0.669	7.994	0.006	0.021	-0.002
0.052	-0.639	7.983	0.005	0.021	-0.003
0.045	-0.689	7.984	0.006	0.022	-0.002
0.018	-0.666	7.994	0.005	0.022	-0.002
0.013	-0.690	8.022	0.006	0.022	-0.002
0.014	-0.684	7.985	0.005	0.023	-0.002
0.022	-0.674	7.988	0.005	0.022	-0.002
0.006	-0.659	7.964	0.005	0.022	-0.002
-0.011	-0.691	8.009	0.006	0.022	-0.002
-0.003	-0.653	7.977	0.006	0.022	-0.002
0.009	-0.666	7.967	0.006	0.022	-0.002
0.008	-0.649	7.957	0.005	0.022	-0.002
0.025	-0.663	8.000	0.006	0.022	-0.002
0.027	-0.665	7.977	0.006	0.022	-0.002
0.024	-0.703	7.988	0.005	0.022	-0.003
0.012	-0.676	7.977	0.005	0.022	-0.002
0.033	-0.689	7.995	0.005	0.022	-0.002
0.016	-0.678	7.995	0.005	0.022	-0.002
0.021	-0.679	8.005	0.006	0.022	-0.002
-0.004	-0.676	7.992	0.005	0.022	-0.002
-0.002	-0.669	7.995	0.006	0.022	-0.002
-0.004	-0.619	7.984	0.006	0.022	-0.002
0.018	-0.658	7.997	0.006	0.022	-0.002
0.017	-0.658	8.001	0.006	0.022	-0.002
0.012	-0.658	8.021	0.006	0.021	-0.002
0.015	-0.660	7.950	0.005	0.022	-0.002
0.037	-0.672	7.977	0.005	0.022	-0.002
0.015	-0.685	7.988	0.005	0.022	-0.002
0.011	-0.692	7.974	0.005	0.022	-0.003
-0.007	-0.682	7.992	0.005	0.022	-0.002
0.008	-0.667	8.011	0.006	0.022	-0.002
0.003	-0.681	7.957	0.006	0.022	-0.002
0.014	-0.667	8.015	0.006	0.023	-0.002
-0.014	-0.654	7.970	0.006	0.022	-0.002
0.020	-0.655	7.997	0.006	0.022	-0.003
0.015	-0.651	7.997	0.006	0.022	-0.002
0.034	-0.654	8.021	0.005	0.022	-0.002
0.029	-0.676	7.963	0.005	0.022	-0.002
0.017	-0.667	7.960	0.005	0.022	-0.002
0.003	-0.689	7.978	0.005	0.022	-0.002
0.023	-0.675	7.995	0.005	0.022	-0.002
0.000	-0.674	8.016	0.005	0.022	-0.002
0.005	-0.662	7.977	0.005	0.022	-0.002
-0.006	-0.686	7.991	0.006	0.022	-0.002
-0.005	-0.661	8.008	0.006	0.022	-0.002
0.006	-0.669	8.004	0.006	0.021	-0.002
0.050	-0.639	7.972	0.006	0.022	-0.003
0.034	-0.681	8.001	0.006	0.022	-0.002
0.020	-0.660	7.991	0.005	0.022	-0.003
0.017	-0.687	7.974	0.005	0.022	-0.002
0.030	-0.673	7.981	0.005	0.023	-0.002
0.030	-0.674	7.987	0.005	0.022	-0.003
0.007	-0.660	7.967	0.005	0.023	-0.002
-0.020	-0.696	8.023	0.005	0.023	-0.002
-0.008	-0.664	7.988	0.005	0.022	-0.002
0.006	-0.676	7.994	0.006	0.022	-0.002
0.001	-0.642	7.987	0.006	0.022	-0.002
0.013	-0.667	7.983	0.006	0.021	-0.002
0.010	-0.661	7.990	0.006	0.022	-0.003
0.026	-0.694	8.012	0.005	0.022	-0.003
0.022	-0.653	7.977	0.005	0.022	-0.003
0.032	-0.692	7.994	0.005	0.022	-0.002
0.021	-0.678	7.988	0.005	0.022	-0.002
0.015	-0.685	7.981	0.005	0.022	-0.003
0.017	-0.681	7.988	0.005	0.022	-0.002
-0.001	-0.679	8.005	0.005	0.022	-0.002
0.002	-0.627	7.984	0.006	0.022	-0.002
0.002	-0.673	8.015	0.006	0.023	-0.002
-0.002	-0.661	7.977	0.006	0.022	-0.002
0.014	-0.654	8.021	0.006	0.021	-0.002
0.004	-0.658	7.967	0.005	0.022	-0.002
0.041	-0.662	8.007	0.006	0.022	-0.002
0.017	-0.673	7.991	0.005	0.022	-0.002
0.019	-0.687	7.984	0.005	0.022	-0.003
0.008	-0.666	7.981	0.005	0.022	-0.002
0.021	-0.674	7.997	0.005	0.022	-0.003
0.007	-0.672	7.971	0.005	0.023	-0.002
0.011	-0.675	8.011	0.006	0.023	-0.003
-0.031	-0.641	7.980	0.006	0.022	-0.003
0.011	-0.665	7.998	0.005	0.022	-0.003
0.008	-0.624	8.011	0.006	0.022	-0.002
0.028	-0.650	7.997	0.005	0.022	-0.003
0.022	-0.656	7.953	0.005	0.022	-0.002
0.020	-0.663	7.997	0.005	0.022	-0.003
0.009	-0.680	7.961	0.005	0.022	-0.002
0.039	-0.683	8.001	0.005	0.022	-0.002
0.014	-0.676	7.988	0.005	0.022	-0.002
0.021	-0.673	7.984	0.005	0.022	-0.003
-0.013	-0.680	8.009	0.005	0.022	-0.002
0.009	-0.663	8.014	0.006	0.022	-0.003
-0.000	-0.672	8.008	0.006	0.022	-0.003
0.028	-0.632	8.010	0.006	0.022	-0.003
0.011	-0.668	7.977	0.006	0.022	-0.002
0.033	-0.656	8.007	0.005	0.022	-0.003
0.011	-0.671	7.991	0.005	0.022	-0.003
0.034	-0.661	7.983	0.005	0.022	-0.003
0.038	-0.674	7.994	0.005	0.022	-0.003
0.017	-0.652	7.963	0.005	0.023	-0.003
-0.026	-0.697	8.010	0.005	0.022	-0.002
0.004	-0.669	8.004	0.005	0.022	-0.003
0.003	-0.678	7.998	0.005	0.022	-0.002
0.013	-0.640	8.014	0.006	0.022	-0.002
0.007	-0.660	7.983	0.006	0.022	-0.003
0.028	-0.660	7.987	0.006	0.022	-0.003
0.031	-0.681	8.007	0.005	0.022	-0.003
0.044	-0.648	7.973	0.005	0.022	-0.003
0.042	-0.681	7.997	0.006	0.022	-0.003
0.038	-0.671	7.963	0.005	0.022	-0.003
0.013	-0.683	7.998	0.005	0.022	-0.003
0.013	-0.668	7.991	0.005	0.022	-0.003
0.003	-0.675	8.018	0.005	0.022	-0.002
0.002	-0.632	7.977	0.005	0.022	-0.002
0.010	-0.667	7.994	0.006	0.022	-0.003
-0.000	-0.656	7.994	0.005	0.022	-0.003
0.013	-0.657	8.034	0.006	0.021	-0.003
0.008	-0.650	7.977	0.005	0.022	-0.003
0.037	-0.664	7.993	0.005	0.022	-0.003
0.028	-0.661	7.977	0.005	0.022	-0.003
0.038	-0.695	7.980	0.005	0.022	-0.003
0.024	-0.665	7.973	0.005	0.022	-0.003
0.038	-0.679	8.011	0.005	0.022	-0.003
0.025	-0.677	7.940	0.005	0.023	-0.003
0.019	-0.671	8.028	0.006	0.023	-0.003
-0.021	-0.637	7.990	0.006	0.022	-0.003
0.021	-0.669	8.004	0.005	0.022	-0.003
0.009	-0.628	7.997	0.006	0.022	-0.002
0.032	-0.655	8.000	0.005	0.022	-0.003
0.019	-0.665	7.960	0.005	0.022	-0.003
0.029	-0.667	8.000	0.005	0.022	-0.003
0.014	-0.665	7.963	0.005	0.022	-0.003
0.050	-0.677	7.987	0.005	0.022	-0.003
0.020	-0.666	7.991	0.005	0.022	-0.003
0.017	-0.675	7.984	0.005	0.022	-0.003
0.004	-0.677	8.012	0.005	0.022	-0.003
0.011	-0.663	8.028	0.006	0.022	-0.003
0.007	-0.661	7.997	0.005	0.022	-0.003
0.043	-0.647	7.996	0.005	0.022	-0.003
0.020	-0.648	8.004	0.006	0.022	-0.003
0.036	-0.660	8.031	0.005	0.022	-0.003
0.026	-0.656	7.994	0.005	0.022	-0.003
0.040	-0.660	7.966	0.005	0.022	-0.003
0.041	-0.671	7.980	0.005	0.022	-0.003
0.025	-0.653	7.983	0.005	0.023	-0.003
-0.003	-0.694	7.992	0.005	0.022	-0.003
0.017	-0.668	8.001	0.005	0.022	-0.003
0.006	-0.677	8.008	0.005	0.022	-0.003
0.017	-0.644	8.024	0.006	0.023	-0.003
0.003	-0.667	7.987	0.006	0.022	-0.003
0.019	-0.649	8.014	0.005	0.022	-0.003
0.031	-0.666	8.007	0.005	0.021	-0.003
0.053	-0.641	8.002	0.006	0.022	-0.003
0.053	-0.679	8.000	0.005	0.022	-0.003
0.039	-0.658	7.986	0.005	0.022	-0.003
0.031	-0.673	7.997	0.005	0.022	-0.003
0.023	-0.672	8.008	0.005	0.023	-0.003
0.009	-0.679	8.008	0.005	0.022	-0.003
0.003	-0.641	7.976	0.005	0.023	-0.003
0.008	-0.680	8.019	0.005	0.022	-0.003
0.015	-0.650	8.007	0.005	0.022	-0.003
0.026	-0.672	8.024	0.006	0.021	-0.003
0.015	-0.645	7.983	0.005	0.022	-0.003
0.048	-0.662	7.989	0.006	0.022	-0.003
0.037	-0.667	7.997	0.005	0.022	-0.003
0.039	-0.672	8.004	0.005	0.022	-0.003
0.031	-0.659	7.983	0.005	0.022	-0.003
0.044	-0.682	8.004	0.005	0.022	-0.003
0.024	-0.669	7.963	0.005	0.023	-0.003
0.032	-0.671	8.024	0.005	0.022	-0.003
-0.006	-0.642	8.000	0.005	0.022	-0.003
0.029	-0.666	8.017	0.005	0.022	-0.003
0.012	-0.621	8.010	0.005	0.022	-0.003
0.026	-0.661	7.997	0.005	0.022	-0.003
0.031	-0.651	7.983	0.005	0.022	-0.003
0.032	-0.655	8.013	0.005	0.022	-0.003
0.031	-0.654	7.963	0.005	0.022	-0.003
0.065	-0.675	8.004	0.005	0.022	-0.003
0.039	-0.667	8.000	0.005	0.022	-0.003
0.039	-0.683	7.990	0.005	0.022	-0.003
0.019	-0.678	8.029	0.005	0.022	-0.003
0.033	-0.665	8.037	0.006	0.022	-0.003
0.027	-0.672	7.990	0.005	0.022	-0.003
0.038	-0.661	8.014	0.005	0.022	-0.003
0.014	-0.640	7.996	0.006	0.022	-0.003
0.026	-0.659	8.003	0.005	0.022	-0.003
0.027	-0.649	8.003	0.005	0.022	-0.003
0.038	-0.653	7.972	0.006	0.022	-0.003
0.040	-0.667	7.969	0.005	0.022	-0.003
0.033	-0.659	7.990	0.005	0.022	-0.003
0.018	-0.673	7.994	0.005	0.022	-0.003
0.036	-0.691	8.014	0.005	0.022	-0.003
0.028	-0.668	7.990	0.005	0.022	-0.003
0.034	-0.670	8.048	0.006	0.023	-0.003
0.017	-0.683	8.004	0.005	0.022	-0.003
0.033	-0.656	8.006	0.005	0.022	-0.003
0.026	-0.658	7.993	0.005	0.022	-0.003
0.058	-0.645	7.999	0.005	0.022	-0.003
0.041	-0.658	8.017	0.005	0.022	-0.003
0.044	-0.655	7.972	0.005	0.022	-0.003
0.046	-0.671	7.956	0.004	0.022	-0.003
0.043	-0.653	8.017	0.005	0.022	-0.003
0.030	-0.679	7.990	0.005	0.022	-0.003
0.040	-0.693	7.980	0.005	0.022	-0.004
0.007	-0.701	8.009	0.005	0.022	-0.003
0.025	-0.659	8.024	0.005	0.022	-0.003
0.026	-0.682	7.997	0.005	0.022	-0.003
0.022	-0.640	8.017	0.005	0.022	-0.003
0.036	-0.669	7.989	0.006	0.021	-0.003
0.044	-0.661	7.996	0.005	0.022	-0.003
0.035	-0.642	8.003	0.005	0.022	-0.003
0.056	-0.640	8.006	0.005	0.022	-0.004
0.058	-0.669	7.996	0.005	0.022	-0.003
0.046	-0.664	7.959	0.005	0.023	-0.003
0.040	-0.676	7.993	0.005	0.022	-0.003
0.025	-0.667	8.007	0.005	0.023	-0.004
0.017	-0.678	8.004	0.005	0.022	-0.003
0.023	-0.628	7.989	0.005	0.022	-0.003
0.019	-0.681	7.983	0.005	0.022	-0.003
0.022	-0.653	8.014	0.005	0.022	-0.003
0.040	-0.654	8.013	0.005	0.021	-0.003
0.038	-0.645	7.969	0.005	0.022	-0.003
0.072	-0.670	7.993	0.005	0.022	-0.003
0.057	-0.645	7.989	0.005	0.022	-0.004
0.041	-0.680	8.000	0.005	0.022	-0.004
0.047	-0.663	8.011	0.004	0.023	-0.003
0.060	-0.666	8.003	0.005	0.022	-0.003
0.034	-0.665	7.966	0.005	0.023	-0.004
0.026	-0.680	8.004	0.005	0.022	-0.003
0.020	-0.638	7.999	0.005	0.022	-0.003
0.029	-0.663	8.020	0.005	0.022	-0.004
0.023	-0.627	7.996	0.005	0.022	-0.003
0.051	-0.660	7.975	0.006	0.021	-0.004
0.040	-0.663	7.986	0.005	0.022	-0.003
0.057	-0.665	8.016	0.005	0.021	-0.003
0.064	-0.641	7.968	0.005	0.022	-0.004
0.064	-0.678	7.989	0.005	0.022	-0.004
0.045	-0.676	8.014	0.005	0.022	-0.003
0.051	-0.675	8.023	0.005	0.022	-0.004
0.026	-0.675	7.983	0.005	0.023	-0.004
0.044	-0.665	8.023	0.005	0.022	-0.004
0.025	-0.642	7.996	0.005	0.023	-0.004
0.023	-0.666	8.034	0.005	0.022	-0.003
0.022	-0.646	7.996	0.005	0.022	-0.004
0.034	-0.655	7.985	0.005	0.022	-0.004
0.040	-0.635	7.979	0.005	0.022	-0.003
0.045	-0.652	8.006	0.005	0.022	-0.004
0.044	-0.658	7.979	0.005	0.022	-0.004
0.062	-0.709	7.966	0.005	0.022	-0.004
0.025	-0.668	7.986	0.005	0.022	-0.004
0.056	-0.677	8.007	0.005	0.022	-0.004
0.030	-0.663	8.007	0.005	0.022	-0.004
0.046	-0.664	8.003	0.005	0.022	-0.004
0.030	-0.679	7.979	0.005	0.022	-0.004
0.037	-0.661	8.006	0.005	0.022	-0.004
0.030	-0.614	8.002	0.005	0.022	-0.003
0.067	-0.643	8.005	0.005	0.022	-0.004
0.051	-0.665	7.975	0.005	0.022	-0.004
0.057	-0.648	8.023	0.005	0.022	-0.004
0.052	-0.665	7.962	0.004	0.022	-0.004
0.052	-0.659	8.002	0.005	0.022	-0.004
0.036	-0.670	7.990	0.005	0.022	-0.004
0.042	-0.657	7.969	0.005	0.022	-0.004
0.025	-0.682	8.000	0.005	0.022	-0.003
0.039	-0.656	8.006	0.005	0.023	-0.004
0.043	-0.667	8.013	0.005	0.022	-0.004
0.046	-0.652	8.009	0.005	0.022	-0.004
0.057	-0.659	8.006	0.005	0.021	-0.004
0.069	-0.643	8.001	0.005	0.022	-0.004
0.059	-0.672	8.009	0.005	0.022	-0.004
0.061	-0.659	8.006	0.004	0.022	-0.004
0.068	-0.665	8.006	0.005	0.022	-0.004
0.048	-0.665	7.948	0.005	0.023	-0.004
0.045	-0.683	7.986	0.005	0.022	-0.004
0.036	-0.645	8.002	0.005	0.022	-0.004
0.040	-0.663	8.010	0.005	0.022	-0.004
0.042	-0.632	7.982	0.005	0.022	-0.004
0.045	-0.669	7.992	0.006	0.021	-0.004
0.040	-0.654	7.999	0.005	0.022	-0.004
0.064	-0.666	8.016	0.005	0.021	-0.004
0.093	-0.624	7.987	0.005	0.022	-0.005
0.086	-0.682	8.009	0.005	0.021	-0.004
0.069	-0.659	7.982	0.005	0.022	-0.004
0.068	-0.676	7.999	0.005	0.022	-0.004
0.056	-0.677	8.000	0.004	0.022	-0.004
0.066	-0.669	8.019	0.005	0.022	-0.004
0.054	-0.651	7.985	0.005	0.023	-0.004
0.032	-0.679	8.010	0.005	0.022	-0.004
0.040	-0.646	7.985	0.005	0.022	-0.004
0.053	-0.657	7.961	0.005	0.022	-0.004
0.058	-0.637	7.968	0.005	0.022	-0.004
0.069	-0.645	8.008	0.005	0.021	-0.004
0.069	-0.655	7.992	0.005	0.022	-0.004
0.069	-0.702	7.992	0.005	0.022	-0.004
0.058	-0.665	7.992	0.005	0.022	-0.004
0.085	-0.681	8.003	0.004	0.022	-0.004
0.073	-0.674	7.978	0.005	0.022	-0.004
0.065	-0.663	7.992	0.005	0.022	-0.004
0.058	-0.662	8.006	0.005	0.022	-0.004
0.055	-0.663	8.009	0.005	0.022	-0.004
0.055	-0.604	7.991	0.005	0.022	-0.004
0.086	-0.656	7.998	0.005	0.022	-0.004
0.062	-0.656	7.958	0.005	0.022	-0.004
0.077	-0.655	8.022	0.005	0.021	-0.004
0.071	-0.657	7.978	0.004	0.021	-0.004
0.082	-0.664	8.012	0.004	0.022	-0.004
0.076	-0.663	7.999	0.005	0.022	-0.004
0.077	-0.677	7.978	0.004	0.022	-0.004
0.049	-0.671	7.975	0.005	0.022	-0.004
0.071	-0.665	8.012	0.005	0.022	-0.004
0.066	-0.668	7.978	0.005	0.022	-0.004
0.075	-0.653	8.022	0.005	0.022	-0.004
0.047	-0.641	7.995	0.005	0.022	-0.004
0.074	-0.647	7.984	0.005	0.022	-0.005
0.063	-0.641	8.002	0.005	0.022	-0.004
0.088	-0.643	8.008	0.005	0.022	-0.004
0.090	-0.661	7.971	0.005	0.021	-0.004
0.081	-0.656	7.978	0.004	0.022	-0.004
0.066	-0.664	7.951	0.004	0.021	-0.004
0.088	-0.666	7.988	0.004	0.022	-0.004
0.067	-0.667	7.995	0.005	0.022	-0.004
0.077	-0.655	7.957	0.005	0.022	-0.004
0.060	-0.675	7.978	0.005	0.022	-0.004
0.070	-0.659	8.008	0.005	0.022	-0.004
0.086	-0.659	8.001	0.005	0.021	-0.004
0.117	-0.631	8.000	0.005	0.022	-0.005
0.100	-0.661	7.981	0.005	0.021	-0.004
0.098	-0.641	8.001	0.005	0.022	-0.005
0.088	-0.670	7.988	0.004	0.022	-0.005
0.098	-0.662	7.978	0.004	0.022	-0.005
0.101	-0.676	7.988	0.004	0.022	-0.004
0.089	-0.650	7.974	0.005	0.022	-0.004
0.046	-0.690	7.986	0.004	0.022	-0.004
0.080	-0.651	7.987	0.005	0.022	-0.005
0.081	-0.673	7.995	0.005	0.022	-0.005
0.087	-0.640	8.018	0.005	0.022	-0.004
0.094	-0.667	7.994	0.005	0.021	-0.004
0.092	-0.646	7.984	0.005	0.022	-0.005
0.096	-0.663	8.032	0.005	0.021	-0.004
0.110	-0.632	7.990	0.005	0.021	-0.005
0.113	-0.669	7.980	0.005	0.021	-0.005
0.102	-0.667	7.977	0.005	0.022	-0.005
0.101	-0.668	7.980	0.004	0.022	-0.005
0.098	-0.674	7.998	0.004	0.022	-0.005
0.089	-0.672	8.005	0.005	0.022	-0.005
0.072	-0.626	7.980	0.005	0.022	-0.005
0.075	-0.665	7.984	0.005	0.022	-0.005
0.081	-0.649	7.984	0.005	0.022	-0.005
0.095	-0.650	8.011	0.005	0.021	-0.005
0.092	-0.653	7.971	0.004	0.022	-0.005
0.114	-0.661	7.983	0.005	0.021	-0.005
0.105	-0.653	7.980	0.004	0.022	-0.005
0.107	-0.675	7.987	0.004	0.022	-0.005
0.085	-0.666	7.978	0.004	0.022	-0.005
0.113	-0.669	7.980	0.004	0.022	-0.005
0.100	-0.670	7.937	0.004	0.023	-0.005
0.100	-0.661	8.007	0.005	0.022	-0.005
0.077	-0.631	7.987	0.005	0.022	-0.005
0.110	-0.649	8.004	0.004	0.022	-0.005
0.098	-0.622	8.004	0.005	0.021	-0.004
0.119	-0.642	8.000	0.005	0.022	-0.005
0.107	-0.656	7.973	0.004	0.021	-0.005
0.112	-0.645	7.986	0.004	0.022	-0.005
0.105	-0.666	7.970	0.004	0.021	-0.005
0.135	-0.671	7.991	0.004	0.022	-0.005
0.103	-0.676	7.977	0.004	0.022	-0.005
0.114	-0.666	7.980	0.004	0.022	-0.005
0.097	-0.675	7.994	0.004	0.022	-0.005
0.100	-0.649	8.014	0.005	0.022	-0.005
0.096	-0.656	7.997	0.005	0.022	-0.005
0.125	-0.640	8.010	0.005	0.022	-0.005
0.101	-0.650	7.973	0.005	0.022	-0.005
0.121	-0.652	7.996	0.005	0.022	-0.005
0.120	-0.649	7.976	0.004	0.021	-0.005
0.131	-0.650	7.965	0.005	0.021	-0.005
0.128	-0.668	7.984	0.004	0.022	-0.005
0.121	-0.658	7.963	0.004	0.022	-0.005
0.089	-0.684	7.964	0.004	0.022	-0.005
0.108	-0.663	7.990	0.004	0.022	-0.005
0.102	-0.667	7.987	0.005	0.022	-0.005
0.105	-0.648	8.007	0.005	0.022	-0.005
0.098	-0.656	7.976	0.005	0.021	-0.005
0.117	-0.642	7.986	0.005	0.022	-0.005
0.115	-0.657	7.997	0.005	0.021	-0.005
0.141	-0.640	7.972	0.004	0.021	-0.006
0.143	-0.665	7.979	0.005	0.021	-0.005
0.123	-0.660	7.979	0.005	0.022	-0.005
0.132	-0.673	7.949	0.004	0.021	-0.005
0.130	-0.667	7.983	0.004	0.022	-0.005
0.122	-0.675	7.984	0.004	0.022	-0.005
0.116	-0.637	7.952	0.004	0.022	-0.005
0.106	-0.675	7.994	0.004	0.022	-0.005
0.109	-0.646	7.955	0.005	0.022	-0.005
0.121	-0.652	8.003	0.005	0.021	-0.005
0.131	-0.636	7.966	0.004	0.021	-0.005
0.146	-0.658	7.972	0.005	0.021	-0.005
0.135	-0.653	7.969	0.004	0.021	-0.005
0.135	-0.685	7.990	0.004	0.021	-0.005
0.125	-0.664	7.966	0.004	0.022	-0.005
0.136	-0.668	8.000	0.004	0.022	-0.006
0.126	-0.670	7.939	0.004	0.022	-0.005
0.128	-0.660	7.979	0.005	0.022	-0.005
0.089	-0.634	7.965	0.004	0.022	-0.006
0.125	-0.652	7.989	0.004	0.022	-0.006
0.115	-0.617	7.979	0.005	0.021	-0.005
0.145	-0.649	7.985	0.005	0.021	-0.006
0.139	-0.646	7.965	0.004	0.021	-0.005
0.136	-0.649	7.972	0.005	0.021	-0.006
0.136	-0.659	7.952	0.004	0.021	-0.005
0.166	-0.674	7.989	0.004	0.021	-0.005
0.141	-0.657	7.962	0.004	0.021	-0.005
0.139	-0.672	7.969	0.004	0.022	-0.006
0.118	-0.672	7.984	0.004	0.022	-0.005
0.141	-0.668	8.003	0.005	0.022	-0.006
0.131	-0.661	7.966	0.004	0.021	-0.005
0.154	-0.640	7.985	0.005	0.022	-0.006
0.135	-0.642	7.961	0.005	0.021	-0.005
0.147	-0.647	7.965	0.004	0.022	-0.006
0.139	-0.650	7.959	0.004	0.021	-0.005
0.160	-0.646	7.940	0.005	0.021	-0.006
0.158	-0.660	7.961	0.004	0.021	-0.006
0.153	-0.650	7.955	0.004	0.022	-0.006
0.121	-0.681	7.970	0.004	0.021	-0.005
0.149	-0.672	7.986	0.004	0.022	-0.006
0.133	-0.663	7.969	0.005	0.021	-0.006
0.137	-0.653	8.006	0.005	0.022	-0.006
0.132	-0.667	7.962	0.005	0.021	-0.006
0.147	-0.647	7.975	0.004	0.022	-0.006
0.148	-0.661	7.975	0.004	0.021	-0.006
0.170	-0.630	7.974	0.004	0.021	-0.006
0.164	-0.668	7.968	0.005	0.021	-0.006
0.159	-0.657	7.947	0.004	0.021	-0.006
0.159	-0.663	7.941	0.004	0.021	-0.006
0.153	-0.656	7.982	0.004	0.022	-0.006
0.145	-0.671	7.969	0.004	0.021	-0.006
0.142	-0.661	7.945	0.004	0.022	-0.006
0.119	-0.680	7.959	0.004	0.022	-0.005
0.139	-0.647	7.968	0.004	0.022	-0.006
0.142	-0.655	7.985	0.005	0.021	-0.006
0.145	-0.639	7.979	0.004	0.021	-0.006
0.167	-0.667	7.964	0.005	0.021	-0.006
0.162	-0.651	7.975	0.004	0.021	-0.006
0.164	-0.664	7.968	0.004	0.021	-0.006
0.163	-0.648	7.958	0.004	0.021	-0.006
0.165	-0.663	7.978	0.004	0.021	-0.006
0.158	-0.658	7.938	0.004	0.022	-0.006
0.159	-0.665	7.971	0.004	0.022	-0.006
0.129	-0.639	7.972	0.004	0.022	-0.006
0.147	-0.675	7.976	0.004	0.022	-0.006
0.148	-0.615	7.950	0.005	0.022	-0.006
0.152	-0.652	7.988	0.005	0.021	-0.006
0.158	-0.638	7.944	0.004	0.021	-0.006
0.147	-0.654	7.985	0.004	0.021	-0.006
0.165	-0.645	7.941	0.004	0.021	-0.006
0.197	-0.669	7.954	0.004	0.021	-0.006
0.172	-0.654	7.950	0.004	0.021	-0.006
0.181	-0.677	7.941	0.004	0.021	-0.006
0.155	-0.679	7.987	0.003	0.022	-0.006
0.160	-0.665	7.999	0.004	0.022	-0.006
0.154	-0.657	7.972	0.004	0.022	-0.006
0.170	-0.658	7.988	0.004	0.022	-0.006
0.144	-0.633	7.965	0.004	0.021	-0.006
0.170	-0.649	7.981	0.004	0.021	-0.006
0.162	-0.641	7.937	0.004	0.021	-0.006
0.174	-0.642	7.940	0.005	0.021	-0.006
0.174	-0.657	7.958	0.004	0.021	-0.006
0.171	-0.658	7.941	0.004	0.022	-0.006
0.144	-0.681	7.966	0.004	0.022	-0.006
0.175	-0.669	7.961	0.004	0.021	-0.006
0.163	-0.665	7.968	0.004	0.021	-0.006
0.159	-0.653	8.002	0.005	0.022	-0.006
0.156	-0.658	7.965	0.004	0.021	-0.006
0.168	-0.649	7.978	0.004	0.022	-0.006
0.171	-0.656	7.982	0.004	0.021	-0.006
0.191	-0.636	7.960	0.004	0.021	-0.006
0.181	-0.664	7.961	0.004	0.021	-0.006
0.182	-0.647	7.933	0.004	0.021	-0.006
0.179	-0.666	7.938	0.004	0.021	-0.006
0.175	-0.664	7.968	0.004	0.022	-0.006
0.173	-0.678	7.962	0.004	0.021	-0.005
0.156	-0.659	7.948	0.004	0.022	-0.006
0.137	-0.682	7.986	0.004	0.021	-0.005
0.158	-0.648	7.958	0.004	0.021	-0.006
0.160	-0.659	8.009	0.005	0.021	-0.006
0.156	-0.633	7.968	0.004	0.021	-0.005
0.184	-0.667	7.971	0.005	0.021	-0.006
0.180	-0.646	7.958	0.004	0.021	-0.006
0.189	-0.672	7.961	0.004	0.021	-0.006
0.181	-0.647	7.941	0.004	0.021	-0.006
0.191	-0.672	7.978	0.004	0.021	-0.006
0.169	-0.669	7.921	0.004	0.022	-0.006
0.177	-0.659	7.978	0.004	0.022	-0.006
0.138	-0.635	7.961	0.004	0.022	-0.006
0.172	-0.660	7.982	0.004	0.022	-0.006
0.154	-0.619	7.972	0.005	0.021	-0.005
0.180	-0.653	7.968	0.004	0.021	-0.006
0.178	-0.642	7.944	0.004	0.021	-0.005
0.175	-0.654	7.978	0.004	0.021	-0.005
0.170	-0.670	7.928	0.004	0.021	-0.005
0.210	-0.675	7.972	0.004	0.021	-0.005
0.175	-0.670	7.976	0.004	0.021	-0.005
0.178	-0.682	7.948	0.004	0.022	-0.006
0.158	-0.686	7.987	0.004	0.021	-0.005
0.170	-0.665	7.982	0.004	0.021	-0.005
0.171	-0.668	7.972	0.004	0.021	-0.005
0.177	-0.645	7.975	0.005	0.021	-0.005
0.168	-0.649	7.965	0.005	0.021	-0.005
0.180	-0.648	7.969	0.004	0.021	-0.005
0.180	-0.648	7.965	0.004	0.021	-0.005
0.186	-0.658	7.958	0.004	0.021	-0.005
0.189	-0.662	7.965	0.004	0.021	-0.005
0.175	-0.658	7.955	0.004	0.022	-0.005
0.139	-0.686	7.981	0.004	0.021	-0.005
0.172	-0.665	7.976	0.004	0.021	-0.005
0.162	-0.673	7.963	0.004	0.021	-0.005
0.171	-0.651	7.996	0.005	0.022	-0.005
0.160	-0.664	7.945	0.005	0.021	-0.005
0.166	-0.644	7.951	0.005	0.021	-0.005
0.171	-0.662	7.983	0.004	0.021	-0.005
0.201	-0.636	7.958	0.004	0.021	-0.005
0.188	-0.673	7.976	0.004	0.021	-0.005
0.181	-0.653	7.955	0.004	0.021	-0.005
0.170	-0.670	7.970	0.004	0.021	-0.005
0.176	-0.664	7.973	0.004	0.021	-0.005
[truncated: 105,000 more rows]
