# Supplementary material for: Identification of Haptic Based Guiding Using Hard Reins
Source: PLoS One. 2015 Jul 22;10(7):e0132020. doi: 10.1371/journal.pone.0132020 (PMC4511788; doi:10.1371/journal.pone.0132020)
Supplement: S5 File — (ZIP) [file pone.0132020.s005.zip › Exp2_ForceData1/Subject3/path1/T3.csv]

-1.300	1.586	-9.112	0.085	0.086	0.019
-1.272	1.611	-9.131	0.085	0.086	0.018
-1.299	1.593	-9.130	0.085	0.086	0.019
-1.297	1.587	-9.140	0.085	0.087	0.018
-1.313	1.596	-9.136	0.085	0.086	0.019
-1.292	1.591	-9.165	0.086	0.086	0.018
-1.294	1.581	-9.140	0.085	0.087	0.018
-1.287	1.571	-9.143	0.085	0.086	0.018
-1.259	1.594	-9.165	0.084	0.086	0.018
-1.269	1.547	-9.160	0.085	0.087	0.018
-1.284	1.578	-9.157	0.085	0.087	0.018
-1.296	1.552	-9.170	0.084	0.087	0.018
-1.296	1.567	-9.170	0.084	0.087	0.018
-1.280	1.564	-9.163	0.084	0.087	0.018
-1.291	1.561	-9.191	0.084	0.088	0.018
-1.314	1.544	-9.179	0.084	0.087	0.018
-1.282	1.542	-9.160	0.084	0.087	0.018
-1.289	1.551	-9.170	0.084	0.087	0.018
-1.299	1.539	-9.156	0.085	0.088	0.017
-1.295	1.532	-9.183	0.084	0.088	0.017
-1.284	1.550	-9.164	0.084	0.088	0.017
-1.299	1.565	-9.225	0.084	0.088	0.017
-1.335	1.520	-9.200	0.084	0.088	0.018
-1.310	1.552	-9.201	0.084	0.088	0.017
-1.310	1.539	-9.208	0.084	0.088	0.017
-1.293	1.549	-9.161	0.085	0.088	0.017
-1.311	1.531	-9.201	0.084	0.088	0.017
-1.299	1.550	-9.178	0.084	0.089	0.017
-1.310	1.557	-9.212	0.084	0.088	0.017
-1.311	1.531	-9.194	0.084	0.089	0.017
-1.319	1.567	-9.212	0.084	0.088	0.017
-1.304	1.543	-9.222	0.084	0.088	0.017
-1.305	1.560	-9.216	0.084	0.088	0.017
-1.300	1.546	-9.223	0.085	0.088	0.017
-1.306	1.551	-9.216	0.084	0.089	0.016
-1.302	1.537	-9.212	0.084	0.088	0.017
-1.278	1.551	-9.226	0.084	0.089	0.016
-1.294	1.544	-9.233	0.084	0.088	0.017
-1.300	1.542	-9.250	0.084	0.089	0.016
-1.293	1.544	-9.266	0.083	0.088	0.016
-1.288	1.531	-9.243	0.084	0.088	0.016
-1.288	1.533	-9.236	0.084	0.089	0.016
-1.280	1.501	-9.236	0.084	0.089	0.016
-1.279	1.542	-9.254	0.084	0.089	0.016
-1.269	1.515	-9.250	0.084	0.089	0.016
-1.274	1.516	-9.271	0.084	0.089	0.016
-1.283	1.510	-9.304	0.083	0.089	0.016
-1.278	1.527	-9.264	0.083	0.089	0.016
-1.292	1.501	-9.277	0.084	0.089	0.016
-1.273	1.473	-9.277	0.083	0.090	0.015
-1.305	1.493	-9.266	0.083	0.090	0.016
-1.276	1.491	-9.267	0.083	0.090	0.015
-1.293	1.504	-9.304	0.083	0.090	0.015
-1.286	1.486	-9.280	0.083	0.090	0.015
-1.289	1.487	-9.280	0.083	0.090	0.015
-1.301	1.484	-9.283	0.083	0.090	0.015
-1.299	1.502	-9.305	0.083	0.091	0.015
-1.319	1.477	-9.286	0.083	0.090	0.015
-1.286	1.496	-9.284	0.083	0.090	0.015
-1.288	1.488	-9.287	0.083	0.090	0.015
-1.291	1.505	-9.288	0.083	0.091	0.015
-1.304	1.489	-9.267	0.083	0.090	0.015
-1.302	1.488	-9.270	0.083	0.090	0.015
-1.316	1.538	-9.308	0.083	0.091	0.015
-1.309	1.476	-9.280	0.083	0.091	0.015
-1.304	1.505	-9.291	0.083	0.091	0.014
-1.305	1.493	-9.278	0.083	0.090	0.014
-1.305	1.511	-9.302	0.083	0.091	0.014
-1.290	1.483	-9.312	0.083	0.090	0.014
-1.288	1.491	-9.326	0.083	0.091	0.014
-1.298	1.520	-9.285	0.083	0.091	0.014
-1.278	1.498	-9.309	0.083	0.091	0.014
-1.295	1.489	-9.339	0.083	0.091	0.014
-1.283	1.481	-9.302	0.083	0.090	0.014
-1.290	1.488	-9.356	0.082	0.091	0.014
-1.275	1.476	-9.326	0.083	0.091	0.014
-1.279	1.480	-9.350	0.083	0.091	0.013
-1.269	1.461	-9.329	0.083	0.091	0.014
-1.268	1.493	-9.351	0.083	0.091	0.013
-1.272	1.457	-9.346	0.082	0.092	0.013
-1.282	1.460	-9.360	0.082	0.093	0.013
-1.285	1.458	-9.370	0.082	0.092	0.013
-1.283	1.464	-9.333	0.082	0.092	0.013
-1.293	1.451	-9.359	0.082	0.092	0.014
-1.281	1.450	-9.377	0.082	0.092	0.013
-1.311	1.445	-9.359	0.082	0.092	0.013
-1.283	1.463	-9.336	0.082	0.092	0.013
-1.278	1.448	-9.380	0.082	0.093	0.013
-1.293	1.447	-9.336	0.083	0.093	0.013
-1.321	1.477	-9.388	0.082	0.093	0.013
-1.294	1.450	-9.360	0.082	0.093	0.013
-1.295	1.482	-9.384	0.082	0.093	0.013
-1.296	1.451	-9.384	0.082	0.092	0.013
-1.300	1.464	-9.364	0.082	0.093	0.012
-1.292	1.451	-9.381	0.082	0.092	0.012
-1.292	1.460	-9.388	0.082	0.093	0.012
-1.294	1.463	-9.382	0.083	0.093	0.012
-1.269	1.459	-9.382	0.082	0.093	0.012
-1.293	1.467	-9.371	0.082	0.093	0.012
-1.277	1.459	-9.372	0.082	0.093	0.012
-1.290	1.449	-9.405	0.082	0.093	0.012
-1.284	1.445	-9.388	0.082	0.093	0.012
-1.285	1.441	-9.425	0.081	0.093	0.012
-1.250	1.432	-9.395	0.082	0.093	0.012
-1.279	1.440	-9.409	0.082	0.093	0.012
-1.270	1.420	-9.395	0.082	0.093	0.012
-1.279	1.439	-9.384	0.081	0.094	0.012
-1.277	1.434	-9.398	0.082	0.093	0.012
-1.285	1.430	-9.429	0.081	0.094	0.011
-1.307	1.417	-9.418	0.081	0.094	0.012
-1.279	1.414	-9.408	0.081	0.094	0.012
-1.296	1.421	-9.428	0.081	0.094	0.012
-1.275	1.409	-9.429	0.081	0.094	0.011
-1.295	1.413	-9.383	0.081	0.095	0.011
-1.295	1.411	-9.381	0.081	0.095	0.011
-1.298	1.412	-9.446	0.081	0.095	0.011
-1.307	1.411	-9.412	0.081	0.095	0.011
-1.311	1.433	-9.429	0.081	0.095	0.011
-1.307	1.407	-9.429	0.081	0.095	0.011
-1.299	1.431	-9.436	0.081	0.095	0.011
-1.314	1.401	-9.425	0.081	0.095	0.011
-1.305	1.421	-9.416	0.081	0.095	0.011
-1.310	1.409	-9.426	0.081	0.095	0.010
-1.286	1.424	-9.426	0.081	0.095	0.011
-1.326	1.441	-9.436	0.081	0.095	0.011
-1.298	1.411	-9.443	0.081	0.095	0.010
-1.303	1.428	-9.450	0.081	0.095	0.010
-1.304	1.405	-9.478	0.082	0.095	0.010
-1.308	1.412	-9.443	0.081	0.095	0.010
-1.303	1.406	-9.426	0.081	0.095	0.010
-1.266	1.433	-9.465	0.081	0.095	0.010
-1.298	1.404	-9.457	0.081	0.095	0.010
-1.290	1.414	-9.450	0.081	0.096	0.010
-1.297	1.408	-9.460	0.081	0.095	0.010
-1.293	1.414	-9.471	0.081	0.095	0.010
-1.296	1.399	-9.470	0.081	0.096	0.010
-1.298	1.406	-9.471	0.081	0.096	0.010
-1.280	1.409	-9.478	0.081	0.096	0.009
-1.281	1.369	-9.463	0.081	0.096	0.010
-1.293	1.402	-9.488	0.081	0.096	0.010
-1.299	1.366	-9.463	0.080	0.096	0.010
-1.302	1.396	-9.490	0.080	0.096	0.009
-1.296	1.391	-9.481	0.081	0.096	0.009
-1.300	1.394	-9.501	0.080	0.097	0.009
-1.328	1.350	-9.475	0.080	0.097	0.010
-1.302	1.367	-9.491	0.080	0.097	0.009
-1.314	1.377	-9.470	0.080	0.097	0.009
-1.321	1.373	-9.453	0.081	0.097	0.009
-1.324	1.373	-9.493	0.080	0.097	0.009
-1.313	1.381	-9.467	0.080	0.097	0.009
-1.324	1.399	-9.504	0.080	0.098	0.009
-1.354	1.355	-9.469	0.080	0.097	0.009
-1.343	1.391	-9.491	0.080	0.098	0.009
-1.327	1.373	-9.491	0.081	0.097	0.009
-1.327	1.391	-9.450	0.081	0.098	0.009
-1.346	1.358	-9.507	0.081	0.097	0.009
-1.325	1.379	-9.481	0.080	0.098	0.009
-1.331	1.377	-9.494	0.080	0.097	0.009
-1.321	1.378	-9.501	0.080	0.098	0.009
-1.337	1.386	-9.502	0.080	0.097	0.008
-1.327	1.369	-9.502	0.081	0.098	0.008
-1.333	1.391	-9.532	0.080	0.097	0.009
-1.321	1.369	-9.512	0.080	0.097	0.008
-1.324	1.380	-9.495	0.080	0.098	0.008
-1.318	1.346	-9.480	0.080	0.098	0.008
-1.308	1.385	-9.512	0.080	0.098	0.008
-1.316	1.350	-9.508	0.080	0.098	0.008
-1.332	1.369	-9.525	0.080	0.099	0.008
-1.326	1.355	-9.562	0.079	0.098	0.008
-1.328	1.364	-9.505	0.079	0.098	0.008
-1.342	1.353	-9.518	0.079	0.099	0.008
-1.324	1.315	-9.521	0.079	0.099	0.007
-1.344	1.346	-9.531	0.079	0.099	0.008
-1.321	1.344	-9.504	0.080	0.099	0.008
-1.333	1.351	-9.521	0.079	0.099	0.008
-1.335	1.336	-9.508	0.079	0.099	0.007
-1.338	1.342	-9.521	0.079	0.099	0.008
-1.346	1.335	-9.510	0.079	0.100	0.008
-1.350	1.342	-9.552	0.079	0.100	0.007
-1.373	1.323	-9.530	0.079	0.100	0.008
-1.357	1.351	-9.515	0.079	0.100	0.007
-1.348	1.329	-9.525	0.079	0.099	0.007
-1.354	1.338	-9.504	0.080	0.100	0.007
-1.353	1.333	-9.521	0.079	0.100	0.007
-1.363	1.333	-9.511	0.079	0.100	0.007
-1.368	1.387	-9.532	0.079	0.100	0.007
-1.368	1.335	-9.514	0.079	0.100	0.007
-1.369	1.359	-9.529	0.079	0.100	0.007
-1.363	1.344	-9.511	0.080	0.099	0.007
-1.359	1.353	-9.525	0.079	0.100	0.007
-1.361	1.324	-9.552	0.080	0.100	0.007
-1.360	1.340	-9.528	0.079	0.101	0.007
-1.367	1.364	-9.504	0.079	0.100	0.007
-1.345	1.345	-9.549	0.079	0.100	0.007
-1.362	1.342	-9.559	0.079	0.101	0.007
-1.365	1.333	-9.511	0.079	0.100	0.007
-1.362	1.347	-9.548	0.079	0.101	0.007
-1.345	1.316	-9.535	0.079	0.101	0.007
-1.356	1.336	-9.566	0.079	0.101	0.007
-1.353	1.308	-9.538	0.079	0.101	0.006
-1.351	1.335	-9.566	0.079	0.101	0.006
-1.346	1.309	-9.555	0.079	0.101	0.006
-1.363	1.330	-9.566	0.078	0.102	0.006
-1.355	1.312	-9.576	0.078	0.101	0.006
-1.361	1.314	-9.552	0.078	0.102	0.006
-1.364	1.302	-9.548	0.078	0.102	0.006
-1.359	1.297	-9.562	0.078	0.102	0.006
-1.375	1.302	-9.555	0.078	0.102	0.006
-1.357	1.296	-9.569	0.078	0.102	0.006
-1.364	1.299	-9.592	0.078	0.103	0.006
-1.372	1.294	-9.569	0.079	0.102	0.006
-1.398	1.319	-9.569	0.078	0.103	0.006
-1.392	1.291	-9.568	0.078	0.103	0.006
-1.382	1.311	-9.582	0.078	0.103	0.006
-1.396	1.274	-9.578	0.078	0.103	0.006
-1.382	1.296	-9.545	0.078	0.103	0.006
-1.384	1.294	-9.575	0.078	0.103	0.006
-1.382	1.307	-9.535	0.079	0.103	0.006
-1.420	1.322	-9.576	0.078	0.103	0.006
-1.383	1.298	-9.551	0.078	0.103	0.006
-1.397	1.325	-9.579	0.078	0.103	0.006
-1.392	1.295	-9.569	0.079	0.103	0.006
-1.400	1.304	-9.575	0.078	0.103	0.006
-1.396	1.287	-9.565	0.078	0.103	0.006
-1.400	1.304	-9.575	0.078	0.103	0.006
-1.403	1.304	-9.572	0.078	0.103	0.006
-1.388	1.303	-9.559	0.078	0.103	0.005
-1.408	1.309	-9.555	0.078	0.103	0.006
-1.390	1.303	-9.583	0.078	0.104	0.005
-1.398	1.301	-9.596	0.078	0.103	0.005
-1.403	1.291	-9.585	0.078	0.103	0.005
-1.403	1.287	-9.595	0.077	0.104	0.005
-1.373	1.277	-9.595	0.078	0.103	0.005
-1.391	1.293	-9.579	0.078	0.104	0.005
-1.407	1.267	-9.588	0.078	0.104	0.005
-1.402	1.295	-9.571	0.077	0.104	0.005
-1.404	1.268	-9.598	0.078	0.104	0.005
-1.421	1.273	-9.622	0.077	0.105	0.005
-1.428	1.259	-9.591	0.077	0.104	0.005
-1.391	1.258	-9.578	0.078	0.105	0.005
-1.413	1.269	-9.585	0.077	0.105	0.005
-1.409	1.255	-9.598	0.077	0.105	0.005
-1.431	1.255	-9.546	0.077	0.105	0.005
-1.413	1.263	-9.554	0.077	0.105	0.005
-1.417	1.270	-9.622	0.077	0.106	0.005
-1.437	1.245	-9.570	0.077	0.106	0.005
-1.431	1.268	-9.598	0.077	0.105	0.005
-1.434	1.247	-9.587	0.077	0.105	0.005
-1.434	1.256	-9.608	0.077	0.106	0.005
-1.450	1.245	-9.559	0.077	0.105	0.005
-1.433	1.257	-9.547	0.078	0.106	0.005
-1.444	1.253	-9.604	0.077	0.106	0.005
-1.437	1.255	-9.581	0.078	0.106	0.005
-1.457	1.272	-9.591	0.077	0.106	0.005
-1.446	1.251	-9.580	0.077	0.106	0.005
-1.454	1.281	-9.591	0.077	0.106	0.005
-1.450	1.248	-9.618	0.078	0.106	0.005
-1.451	1.257	-9.580	0.077	0.107	0.005
-1.442	1.250	-9.563	0.077	0.106	0.004
-1.427	1.284	-9.599	0.077	0.106	0.004
-1.452	1.259	-9.601	0.077	0.106	0.004
-1.445	1.259	-9.570	0.077	0.107	0.004
-1.461	1.268	-9.594	0.077	0.106	0.004
-1.457	1.258	-9.595	0.078	0.106	0.004
-1.448	1.250	-9.591	0.077	0.107	0.004
-1.439	1.248	-9.581	0.077	0.106	0.004
-1.422	1.269	-9.619	0.077	0.106	0.004
-1.429	1.226	-9.604	0.077	0.107	0.004
-1.448	1.249	-9.580	0.077	0.107	0.004
-1.462	1.235	-9.621	0.077	0.107	0.004
-1.438	1.250	-9.611	0.077	0.107	0.004
-1.453	1.225	-9.611	0.077	0.107	0.004
-1.454	1.236	-9.597	0.077	0.108	0.004
-1.464	1.224	-9.597	0.077	0.107	0.004
-1.447	1.206	-9.603	0.077	0.107	0.004
-1.466	1.229	-9.590	0.077	0.108	0.004
-1.465	1.207	-9.583	0.077	0.108	0.004
-1.482	1.217	-9.596	0.076	0.108	0.004
-1.464	1.225	-9.604	0.077	0.108	0.004
-1.483	1.240	-9.637	0.076	0.109	0.004
-1.513	1.196	-9.605	0.076	0.108	0.004
-1.472	1.206	-9.600	0.076	0.108	0.004
-1.490	1.216	-9.592	0.076	0.108	0.004
-1.485	1.206	-9.566	0.077	0.109	0.004
-1.507	1.206	-9.575	0.076	0.109	0.004
-1.489	1.218	-9.593	0.076	0.109	0.004
-1.505	1.225	-9.630	0.076	0.109	0.004
-1.540	1.190	-9.588	0.077	0.109	0.004
-1.516	1.222	-9.586	0.076	0.109	0.004
-1.516	1.210	-9.606	0.076	0.109	0.004
-1.529	1.226	-9.545	0.077	0.110	0.004
-1.521	1.204	-9.596	0.077	0.109	0.004
-1.509	1.213	-9.579	0.077	0.109	0.004
-1.529	1.221	-9.585	0.077	0.109	0.004
-1.513	1.218	-9.603	0.077	0.109	0.004
-1.530	1.231	-9.606	0.077	0.109	0.004
-1.529	1.209	-9.602	0.076	0.110	0.004
-1.534	1.228	-9.599	0.076	0.109	0.004
-1.529	1.206	-9.596	0.077	0.109	0.004
-1.528	1.209	-9.592	0.076	0.110	0.004
-1.524	1.195	-9.564	0.076	0.109	0.004
-1.513	1.227	-9.589	0.076	0.110	0.004
-1.527	1.196	-9.598	0.076	0.110	0.004
-1.528	1.218	-9.602	0.076	0.110	0.004
-1.536	1.205	-9.632	0.075	0.109	0.004
-1.538	1.218	-9.592	0.076	0.110	0.004
-1.542	1.192	-9.584	0.076	0.110	0.004
-1.539	1.165	-9.584	0.076	0.110	0.003
-1.557	1.196	-9.615	0.076	0.110	0.004
-1.539	1.188	-9.584	0.076	0.111	0.004
-1.554	1.193	-9.584	0.076	0.111	0.004
-1.559	1.177	-9.607	0.076	0.111	0.004
-1.562	1.195	-9.573	0.076	0.111	0.004
-1.559	1.179	-9.566	0.076	0.111	0.004
-1.575	1.172	-9.614	0.076	0.112	0.004
-1.586	1.166	-9.592	0.076	0.111	0.004
-1.574	1.182	-9.573	0.076	0.111	0.004
-1.583	1.176	-9.583	0.076	0.111	0.004
-1.579	1.183	-9.570	0.076	0.112	0.004
-1.590	1.171	-9.582	0.076	0.112	0.004
-1.594	1.169	-9.569	0.076	0.112	0.004
-1.598	1.226	-9.583	0.076	0.112	0.004
-1.607	1.170	-9.582	0.076	0.112	0.004
-1.612	1.194	-9.562	0.076	0.112	0.004
-1.597	1.188	-9.559	0.076	0.111	0.004
-1.606	1.200	-9.569	0.076	0.112	0.004
-1.604	1.171	-9.575	0.076	0.112	0.004
-1.608	1.182	-9.568	0.076	0.112	0.004
-1.620	1.217	-9.552	0.076	0.112	0.004
-1.606	1.182	-9.572	0.076	0.113	0.004
-1.621	1.196	-9.582	0.076	0.112	0.004
-1.613	1.186	-9.531	0.076	0.111	0.004
-1.625	1.191	-9.585	0.075	0.112	0.004
-1.613	1.168	-9.599	0.076	0.112	0.004
-1.618	1.184	-9.578	0.076	0.113	0.004
-1.627	1.183	-9.565	0.076	0.113	0.004
-1.602	1.193	-9.572	0.076	0.113	0.004
-1.617	1.163	-9.574	0.076	0.113	0.004
-1.628	1.168	-9.547	0.075	0.113	0.004
-1.630	1.177	-9.602	0.075	0.113	0.004
-1.626	1.176	-9.557	0.075	0.113	0.004
-1.636	1.161	-9.557	0.076	0.113	0.004
-1.627	1.140	-9.553	0.075	0.113	0.004
-1.633	1.164	-9.571	0.075	0.113	0.004
-1.634	1.150	-9.567	0.076	0.113	0.004
-1.639	1.168	-9.577	0.075	0.115	0.004
-1.647	1.151	-9.591	0.075	0.114	0.004
-1.650	1.160	-9.556	0.075	0.114	0.004
-1.671	1.149	-9.559	0.075	0.114	0.004
-1.650	1.142	-9.573	0.075	0.114	0.004
-1.673	1.133	-9.538	0.075	0.114	0.004
-1.657	1.155	-9.543	0.075	0.115	0.004
-1.672	1.145	-9.579	0.075	0.115	0.004
-1.669	1.149	-9.549	0.076	0.115	0.004
-1.698	1.169	-9.549	0.075	0.115	0.004
-1.693	1.135	-9.528	0.075	0.115	0.004
-1.683	1.167	-9.576	0.075	0.115	0.004
-1.700	1.132	-9.548	0.076	0.115	0.004
-1.696	1.150	-9.525	0.075	0.115	0.004
-1.690	1.134	-9.541	0.075	0.115	0.004
-1.690	1.157	-9.521	0.076	0.115	0.004
-1.724	1.173	-9.532	0.076	0.115	0.004
-1.695	1.149	-9.534	0.075	0.115	0.004
-1.722	1.181	-9.541	0.075	0.115	0.005
-1.706	1.143	-9.534	0.076	0.115	0.004
-1.714	1.161	-9.535	0.075	0.115	0.004
-1.710	1.146	-9.507	0.075	0.115	0.004
-1.718	1.159	-9.527	0.075	0.116	0.005
-1.712	1.148	-9.524	0.076	0.115	0.004
-1.696	1.152	-9.538	0.075	0.116	0.004
-1.709	1.156	-9.517	0.075	0.115	0.005
-1.703	1.155	-9.521	0.075	0.116	0.004
-1.710	1.139	-9.548	0.075	0.115	0.004
-1.716	1.142	-9.541	0.075	0.116	0.004
-1.727	1.132	-9.537	0.075	0.116	0.004
-1.700	1.127	-9.513	0.075	0.116	0.005
-1.715	1.143	-9.527	0.075	0.116	0.004
-1.723	1.109	-9.526	0.075	0.116	0.004
-1.720	1.132	-9.492	0.074	0.117	0.004
-1.710	1.118	-9.499	0.075	0.116	0.004
-1.734	1.130	-9.564	0.075	0.117	0.004
-1.754	1.110	-9.525	0.075	0.117	0.005
-1.721	1.114	-9.505	0.075	0.117	0.005
-1.755	1.123	-9.519	0.075	0.117	0.004
-1.740	1.105	-9.532	0.075	0.117	0.004
-1.773	1.107	-9.493	0.074	0.118	0.005
-1.751	1.120	-9.488	0.075	0.117	0.005
-1.771	1.120	-9.542	0.075	0.118	0.005
-1.784	1.101	-9.480	0.075	0.118	0.005
-1.784	1.127	-9.501	0.075	0.118	0.004
-1.783	1.120	-9.473	0.075	0.118	0.005
-1.779	1.139	-9.512	0.075	0.118	0.005
-1.791	1.106	-9.494	0.075	0.117	0.005
-1.790	1.126	-9.470	0.075	0.118	0.005
-1.786	1.112	-9.508	0.075	0.118	0.005
-1.776	1.124	-9.488	0.075	0.118	0.004
-1.806	1.136	-9.504	0.075	0.118	0.005
-1.795	1.115	-9.477	0.075	0.118	0.004
-1.799	1.134	-9.494	0.075	0.118	0.005
-1.792	1.104	-9.529	0.076	0.118	0.004
-1.806	1.123	-9.490	0.075	0.118	0.005
-1.786	1.104	-9.473	0.075	0.118	0.004
-1.758	1.142	-9.492	0.075	0.118	0.004
-1.791	1.113	-9.491	0.075	0.118	0.005
-1.793	1.108	-9.487	0.075	0.118	0.004
-1.799	1.107	-9.476	0.075	0.118	0.005
-1.790	1.106	-9.491	0.075	0.118	0.004
-1.802	1.102	-9.510	0.075	0.119	0.005
-1.791	1.097	-9.483	0.075	0.118	0.005
-1.785	1.115	-9.497	0.075	0.118	0.004
-1.788	1.073	-9.486	0.075	0.119	0.005
-1.818	1.099	-9.458	0.075	0.119	0.005
-1.825	1.086	-9.469	0.075	0.119	0.005
-1.827	1.095	-9.489	0.074	0.120	0.005
-1.821	1.087	-9.468	0.075	0.119	0.005
-1.830	1.095	-9.485	0.075	0.120	0.005
-1.855	1.068	-9.474	0.075	0.119	0.005
-1.819	1.071	-9.454	0.074	0.120	0.005
-1.840	1.085	-9.478	0.075	0.120	0.005
-1.842	1.071	-9.423	0.075	0.120	0.005
-1.852	1.064	-9.467	0.075	0.120	0.005
-1.852	1.085	-9.454	0.075	0.120	0.005
-1.862	1.100	-9.478	0.075	0.121	0.005
-1.898	1.046	-9.438	0.075	0.120	0.005
-1.874	1.077	-9.467	0.075	0.121	0.005
-1.874	1.065	-9.467	0.075	0.121	0.005
-1.871	1.087	-9.406	0.075	0.121	0.005
-1.878	1.064	-9.439	0.075	0.120	0.005
-1.872	1.073	-9.416	0.075	0.121	0.005
-1.884	1.086	-9.443	0.075	0.121	0.005
-1.891	1.064	-9.422	0.075	0.121	0.005
-1.893	1.078	-9.453	0.075	0.121	0.005
-1.881	1.063	-9.463	0.075	0.121	0.005
-1.887	1.088	-9.429	0.075	0.121	0.005
-1.887	1.058	-9.426	0.075	0.120	0.005
-1.879	1.070	-9.453	0.075	0.121	0.005
-1.884	1.068	-9.412	0.075	0.121	0.005
-1.873	1.067	-9.429	0.075	0.121	0.005
-1.897	1.066	-9.429	0.075	0.121	0.005
-1.893	1.064	-9.443	0.075	0.121	0.005
-1.895	1.070	-9.432	0.075	0.121	0.005
-1.896	1.053	-9.436	0.075	0.121	0.005
-1.887	1.056	-9.435	0.075	0.121	0.005
-1.890	1.026	-9.421	0.075	0.121	0.005
-1.876	1.063	-9.433	0.075	0.121	0.005
-1.895	1.037	-9.414	0.075	0.122	0.005
-1.899	1.052	-9.446	0.075	0.122	0.005
-1.906	1.046	-9.448	0.074	0.121	0.005
-1.896	1.046	-9.425	0.075	0.122	0.005
-1.905	1.041	-9.431	0.075	0.122	0.005
-1.907	1.004	-9.417	0.074	0.122	0.005
-1.913	1.042	-9.417	0.074	0.122	0.005
-1.898	1.015	-9.404	0.075	0.122	0.005
-1.914	1.033	-9.424	0.075	0.123	0.005
-1.918	1.031	-9.437	0.074	0.122	0.005
-1.923	1.032	-9.400	0.074	0.123	0.005
-1.937	1.013	-9.402	0.074	0.123	0.005
-1.934	0.992	-9.416	0.074	0.123	0.005
-1.951	1.005	-9.405	0.075	0.123	0.005
-1.936	1.001	-9.395	0.074	0.123	0.005
-1.948	1.023	-9.409	0.074	0.123	0.005
-1.955	1.011	-9.392	0.075	0.123	0.005
-1.961	1.019	-9.402	0.074	0.123	0.005
-1.962	1.010	-9.371	0.075	0.123	0.005
-1.974	1.031	-9.399	0.075	0.124	0.005
-1.986	0.992	-9.380	0.074	0.124	0.006
-1.975	1.016	-9.378	0.075	0.124	0.005
-1.989	0.998	-9.381	0.075	0.123	0.005
-1.974	1.024	-9.368	0.075	0.124	0.005
-1.983	1.002	-9.377	0.075	0.124	0.005
-1.987	1.000	-9.357	0.075	0.124	0.005
-1.996	1.050	-9.371	0.075	0.124	0.005
-1.993	1.006	-9.363	0.075	0.124	0.005
-2.007	1.019	-9.377	0.075	0.124	0.005
-2.005	1.004	-9.330	0.075	0.123	0.005
-2.000	1.014	-9.343	0.075	0.124	0.005
-2.001	1.000	-9.350	0.075	0.124	0.005
-2.000	1.015	-9.330	0.075	0.125	0.005
-2.000	1.031	-9.340	0.075	0.124	0.006
-1.981	1.009	-9.347	0.075	0.124	0.005
-2.000	0.998	-9.360	0.075	0.125	0.005
-2.002	1.001	-9.306	0.075	0.124	0.005
-1.998	1.009	-9.370	0.074	0.124	0.005
-1.995	0.993	-9.326	0.075	0.124	0.005
-2.007	1.002	-9.357	0.075	0.125	0.005
-2.013	0.994	-9.329	0.075	0.125	0.005
-1.996	1.007	-9.336	0.074	0.125	0.005
-2.010	0.987	-9.359	0.075	0.125	0.005
-2.018	0.984	-9.332	0.074	0.125	0.005
-2.014	0.987	-9.341	0.074	0.125	0.005
-2.014	0.971	-9.328	0.075	0.125	0.005
-2.029	0.983	-9.335	0.075	0.125	0.005
-2.023	0.974	-9.335	0.075	0.125	0.005
-2.021	0.983	-9.332	0.075	0.125	0.005
-2.013	0.966	-9.348	0.075	0.125	0.005
-2.031	0.976	-9.348	0.074	0.126	0.005
-2.033	0.966	-9.327	0.074	0.125	0.005
-2.030	0.971	-9.317	0.074	0.126	0.005
-2.052	0.969	-9.313	0.074	0.126	0.005
-2.036	0.958	-9.338	0.074	0.126	0.005
-2.058	0.951	-9.320	0.074	0.126	0.005
-2.038	0.963	-9.293	0.075	0.126	0.005
-2.055	0.967	-9.341	0.074	0.127	0.005
-2.050	0.958	-9.286	0.075	0.127	0.005
-2.089	0.977	-9.303	0.074	0.127	0.005
-2.072	0.946	-9.275	0.075	0.127	0.005
-2.078	0.981	-9.327	0.075	0.127	0.005
-2.082	0.938	-9.319	0.075	0.127	0.005
-2.060	0.967	-9.290	0.075	0.127	0.005
-2.066	0.950	-9.286	0.075	0.127	0.005
-2.075	0.964	-9.252	0.075	0.127	0.005
-2.098	0.974	-9.286	0.075	0.127	0.005
-2.075	0.948	-9.279	0.075	0.127	0.005
-2.088	0.992	-9.276	0.075	0.127	0.005
-2.080	0.940	-9.282	0.075	0.127	0.005
-2.090	0.961	-9.286	0.075	0.127	0.005
-2.086	0.942	-9.248	0.075	0.127	0.005
-2.085	0.965	-9.266	0.075	0.127	0.005
-2.098	0.955	-9.259	0.075	0.127	0.005
-2.074	0.947	-9.259	0.075	0.128	0.005
-2.090	0.964	-9.251	0.075	0.127	0.005
-2.087	0.951	-9.252	0.075	0.127	0.005
-2.095	0.936	-9.292	0.075	0.127	0.005
-2.086	0.943	-9.262	0.075	0.127	0.005
-2.096	0.947	-9.247	0.074	0.127	0.005
-2.067	0.929	-9.254	0.075	0.127	0.006
-2.094	0.950	-9.261	0.075	0.128	0.005
-2.097	0.929	-9.216	0.075	0.128	0.005
-2.085	0.947	-9.223	0.074	0.128	0.005
-2.090	0.928	-9.271	0.075	0.128	0.005
-2.111	0.936	-9.260	0.075	0.128	0.005
-2.118	0.916	-9.270	0.075	0.128	0.006
-2.080	0.912	-9.212	0.074	0.128	0.006
-2.116	0.928	-9.236	0.075	0.128	0.006
-2.116	0.903	-9.232	0.074	0.129	0.006
-2.123	0.924	-9.194	0.074	0.129	0.006
-2.125	0.920	-9.208	0.075	0.129	0.006
-2.134	0.917	-9.245	0.074	0.130	0.006
-2.149	0.904	-9.218	0.075	0.129	0.006
-2.143	0.916	-9.214	0.075	0.129	0.006
-2.158	0.907	-9.231	0.075	0.129	0.006
-2.141	0.914	-9.218	0.075	0.129	0.006
-2.171	0.891	-9.190	0.075	0.129	0.006
-2.151	0.908	-9.197	0.075	0.129	0.006
-2.164	0.909	-9.228	0.075	0.130	0.006
-2.164	0.887	-9.183	0.075	0.130	0.006
-2.172	0.927	-9.204	0.075	0.130	0.006
-2.158	0.895	-9.200	0.075	0.130	0.006
-2.163	0.927	-9.208	0.075	0.130	0.006
-2.175	0.892	-9.201	0.075	0.129	0.006
-2.164	0.904	-9.166	0.075	0.130	0.006
-2.161	0.897	-9.176	0.075	0.130	0.006
-2.161	0.918	-9.187	0.075	0.130	0.006
-2.178	0.920	-9.184	0.075	0.130	0.006
-2.172	0.896	-9.187	0.075	0.130	0.006
-2.178	0.926	-9.201	0.075	0.130	0.006
-2.180	0.898	-9.204	0.076	0.130	0.006
-2.176	0.896	-9.176	0.075	0.130	0.006
-2.165	0.890	-9.152	0.075	0.130	0.006
-2.149	0.926	-9.188	0.075	0.130	0.005
-2.176	0.898	-9.162	0.075	0.130	0.006
-2.178	0.894	-9.169	0.075	0.130	0.006
-2.188	0.907	-9.179	0.075	0.130	0.006
-2.181	0.904	-9.204	0.076	0.130	0.006
-2.189	0.899	-9.176	0.075	0.130	0.006
-2.181	0.888	-9.152	0.075	0.130	0.006
-2.154	0.917	-9.184	0.075	0.130	0.005
-2.174	0.864	-9.162	0.075	0.130	0.006
-2.174	0.895	-9.152	0.075	0.131	0.006
-2.189	0.885	-9.186	0.075	0.131	0.006
-2.191	0.887	-9.176	0.075	0.131	0.006
-2.194	0.887	-9.165	0.075	0.131	0.006
-2.197	0.880	-9.175	0.075	0.131	0.006
-2.183	0.881	-9.169	0.075	0.131	0.006
-2.182	0.867	-9.151	0.075	0.131	0.006
-2.194	0.881	-9.144	0.075	0.131	0.006
-2.207	0.862	-9.141	0.075	0.131	0.006
-2.207	0.875	-9.161	0.075	0.132	0.006
-2.209	0.865	-9.164	0.075	0.132	0.006
-2.217	0.870	-9.171	0.075	0.132	0.006
-2.239	0.849	-9.143	0.075	0.132	0.006
-2.204	0.841	-9.130	0.075	0.132	0.006
-2.227	0.852	-9.150	0.075	0.132	0.006
-2.223	0.850	-9.114	0.076	0.132	0.005
-2.233	0.849	-9.153	0.075	0.132	0.006
-2.217	0.852	-9.127	0.075	0.132	0.006
-2.226	0.869	-9.168	0.075	0.133	0.006
-2.266	0.824	-9.139	0.075	0.132	0.006
-2.235	0.851	-9.137	0.075	0.132	0.006
-2.240	0.844	-9.130	0.075	0.132	0.006
-2.237	0.851	-9.093	0.076	0.133	0.006
-2.244	0.836	-9.140	0.075	0.132	0.006
-2.230	0.846	-9.130	0.075	0.133	0.006
-2.252	0.857	-9.140	0.075	0.133	0.006
-2.265	0.837	-9.115	0.076	0.133	0.006
-2.261	0.866	-9.133	0.075	0.133	0.006
-2.251	0.836	-9.136	0.076	0.133	0.006
-2.250	0.865	-9.106	0.076	0.133	0.006
-2.257	0.841	-9.137	0.076	0.132	0.006
-2.245	0.857	-9.099	0.076	0.133	0.006
-2.265	0.855	-9.112	0.075	0.133	0.006
-2.242	0.858	-9.106	0.076	0.133	0.006
-2.264	0.848	-9.126	0.076	0.133	0.006
-2.254	0.838	-9.123	0.076	0.133	0.006
-2.266	0.862	-9.123	0.075	0.133	0.006
-2.257	0.842	-9.120	0.076	0.133	0.006
-2.256	0.853	-9.119	0.075	0.133	0.006
-2.248	0.815	-9.098	0.075	0.133	0.006
-2.238	0.852	-9.123	0.076	0.133	0.006
-2.249	0.821	-9.098	0.076	0.133	0.006
-2.267	0.841	-9.133	0.075	0.134	0.006
-2.260	0.830	-9.139	0.075	0.133	0.006
-2.259	0.839	-9.098	0.075	0.133	0.006
-2.272	0.816	-9.125	0.075	0.134	0.006
-2.254	0.777	-9.115	0.075	0.134	0.006
-2.275	0.817	-9.104	0.076	0.134	0.006
-2.258	0.813	-9.087	0.075	0.134	0.006
-2.277	0.824	-9.132	0.075	0.134	0.006
-2.278	0.809	-9.101	0.075	0.134	0.006
-2.284	0.818	-9.090	0.075	0.135	0.006
-2.294	0.813	-9.083	0.076	0.134	0.006
-2.294	0.815	-9.097	0.075	0.135	0.006
-2.323	0.796	-9.103	0.075	0.135	0.006
-2.282	0.809	-9.067	0.076	0.135	0.006
-2.305	0.801	-9.093	0.076	0.135	0.006
-2.293	0.811	-9.063	0.076	0.135	0.006
-2.306	0.810	-9.086	0.076	0.135	0.006
-2.305	0.808	-9.083	0.076	0.135	0.006
-2.320	0.851	-9.087	0.076	0.135	0.006
-2.326	0.797	-9.069	0.076	0.135	0.006
-2.316	0.821	-9.080	0.076	0.135	0.006
-2.309	0.804	-9.056	0.076	0.134	0.006
-2.306	0.822	-9.059	0.076	0.135	0.006
-2.319	0.803	-9.097	0.076	0.135	0.006
-2.308	0.805	-9.073	0.076	0.135	0.006
-2.319	0.852	-9.070	0.076	0.135	0.007
-2.306	0.821	-9.070	0.076	0.135	0.006
-2.324	0.814	-9.080	0.076	0.135	0.006
-2.315	0.812	-9.039	0.076	0.134	0.006
-2.315	0.817	-9.080	0.076	0.135	0.006
-2.296	0.800	-9.056	0.076	0.135	0.006
-2.305	0.815	-9.077	0.076	0.135	0.006
-2.312	0.827	-9.063	0.076	0.135	0.006
-2.298	0.820	-9.074	0.076	0.135	0.006
-2.312	0.808	-9.066	0.076	0.135	0.006
-2.313	0.809	-9.042	0.076	0.135	0.006
-2.318	0.819	-9.093	0.076	0.135	0.006
-2.308	0.793	-9.066	0.076	0.135	0.006
-2.319	0.804	-9.042	0.076	0.136	0.006
-2.324	0.791	-9.052	0.076	0.136	0.006
-2.307	0.803	-9.070	0.076	0.136	0.006
-2.315	0.795	-9.059	0.076	0.136	0.006
-2.326	0.803	-9.055	0.076	0.136	0.006
-2.334	0.790	-9.075	0.076	0.135	0.006
-2.324	0.789	-9.072	0.076	0.136	0.006
-2.331	0.790	-9.062	0.076	0.136	0.006
-2.330	0.767	-9.068	0.076	0.136	0.006
-2.334	0.784	-9.058	0.076	0.136	0.006
-2.317	0.779	-9.055	0.076	0.136	0.006
-2.333	0.796	-9.093	0.076	0.137	0.006
-2.334	0.769	-9.054	0.076	0.136	0.006
-2.348	0.781	-9.044	0.076	0.137	0.006
-2.342	0.776	-9.044	0.076	0.136	0.007
-2.341	0.781	-9.072	0.076	0.137	0.006
-2.360	0.769	-9.047	0.076	0.137	0.007
-2.334	0.783	-9.024	0.076	0.137	0.006
-2.347	0.769	-9.071	0.076	0.137	0.006
-2.343	0.783	-9.021	0.076	0.137	0.006
-2.375	0.788	-9.037	0.076	0.137	0.006
-2.358	0.761	-9.016	0.076	0.137	0.007
-2.357	0.802	-9.047	0.076	0.137	0.007
-2.385	0.760	-9.033	0.077	0.137	0.007
-2.360	0.787	-9.020	0.076	0.137	0.007
-2.373	0.778	-9.050	0.076	0.137	0.007
-2.368	0.783	-9.010	0.077	0.137	0.007
-2.406	0.806	-9.030	0.077	0.137	0.006
-2.373	0.785	-9.006	0.077	0.137	0.007
-2.373	0.815	-9.023	0.076	0.137	0.007
-2.379	0.788	-9.020	0.077	0.137	0.007
-2.378	0.812	-9.017	0.077	0.137	0.007
-2.377	0.786	-8.999	0.077	0.137	0.007
-2.372	0.796	-9.013	0.077	0.137	0.006
-2.390	0.812	-9.038	0.077	0.137	0.006
-2.374	0.805	-9.017	0.077	0.138	0.006
-2.380	0.821	-9.020	0.077	0.137	0.007
-2.369	0.794	-9.010	0.077	0.137	0.006
-2.379	0.797	-9.037	0.076	0.137	0.007
-2.381	0.787	-8.992	0.076	0.137	0.007
-2.379	0.798	-9.030	0.076	0.137	0.007
-2.357	0.786	-9.010	0.077	0.137	0.007
-2.364	0.792	-9.020	0.077	0.137	0.006
-2.378	0.786	-9.006	0.077	0.137	0.007
-2.363	0.795	-9.013	0.076	0.138	0.007
-2.377	0.785	-9.020	0.076	0.137	0.007
-2.384	0.788	-9.016	0.076	0.138	0.007
-2.397	0.778	-9.036	0.076	0.137	0.007
-2.344	0.772	-9.006	0.076	0.137	0.007
-2.378	0.785	-9.010	0.076	0.137	0.007
-2.379	0.763	-9.016	0.076	0.138	0.007
-2.375	0.781	-8.974	0.076	0.138	0.007
-2.364	0.764	-9.002	0.076	0.138	0.007
-2.384	0.778	-9.054	0.076	0.138	0.007
-2.394	0.762	-9.029	0.076	0.138	0.007
-2.367	0.778	-9.009	0.076	0.138	0.007
-2.387	0.768	-9.026	0.076	0.138	0.007
-2.381	0.758	-9.022	0.076	0.138	0.007
-2.413	0.763	-8.963	0.076	0.138	0.007
-2.389	0.769	-8.989	0.077	0.138	0.007
-2.398	0.784	-9.029	0.076	0.139	0.007
-2.415	0.762	-9.001	0.077	0.138	0.007
-2.405	0.789	-9.019	0.077	0.138	0.007
-2.418	0.770	-8.977	0.077	0.138	0.007
-2.410	0.798	-9.015	0.077	0.139	0.007
-2.430	0.762	-8.990	0.077	0.138	0.007
-2.414	0.782	-8.954	0.077	0.139	0.007
-2.424	0.780	-9.005	0.077	0.138	0.007
-2.424	0.784	-8.977	0.077	0.139	0.007
-2.451	0.814	-8.995	0.077	0.139	0.007
-2.420	0.788	-8.977	0.077	0.139	0.007
-2.440	0.829	-8.995	0.077	0.138	0.008
-2.441	0.796	-9.008	0.078	0.138	0.008
-2.442	0.803	-8.977	0.077	0.139	0.007
-2.433	0.793	-8.960	0.077	0.138	0.008
-2.403	0.819	-8.982	0.077	0.138	0.007
-2.448	0.809	-9.001	0.077	0.138	0.008
-2.437	0.808	-8.987	0.077	0.139	0.008
-2.449	0.816	-8.983	0.077	0.138	0.008
-2.439	0.806	-9.001	0.078	0.138	0.008
-2.452	0.797	-8.987	0.077	0.139	0.008
-2.440	0.795	-8.956	0.077	0.138	0.008
-2.412	0.829	-8.999	0.077	0.138	0.007
-2.438	0.772	-8.983	0.077	0.138	0.008
-2.449	0.806	-8.980	0.077	0.139	0.008
-2.456	0.800	-8.973	0.077	0.139	0.008
-2.452	0.808	-9.014	0.077	0.139	0.008
-2.456	0.790	-8.979	0.077	0.139	0.008
-2.455	0.795	-9.000	0.077	0.139	0.008
-2.447	0.804	-8.980	0.077	0.139	0.008
-2.442	0.778	-8.972	0.077	0.139	0.008
-2.465	0.790	-8.969	0.077	0.139	0.008
-2.462	0.786	-8.969	0.077	0.139	0.008
-2.458	0.805	-9.000	0.077	0.140	0.008
-2.464	0.790	-8.979	0.077	0.139	0.008
-2.467	0.793	-9.003	0.077	0.140	0.008
-2.491	0.770	-8.978	0.077	0.139	0.009
-2.447	0.770	-8.985	0.077	0.139	0.008
-2.479	0.785	-8.964	0.077	0.139	0.009
-2.483	0.776	-8.965	0.077	0.140	0.008
-2.491	0.781	-8.981	0.077	0.140	0.009
-2.480	0.787	-8.961	0.077	0.139	0.008
-2.489	0.810	-9.006	0.077	0.140	0.009
-2.524	0.772	-8.977	0.077	0.140	0.009
-2.507	0.796	-8.982	0.077	0.140	0.008
-2.508	0.792	-9.002	0.077	0.139	0.009
-2.501	0.805	-8.934	0.078	0.140	0.009
-2.510	0.780	-8.971	0.077	0.140	0.009
-2.496	0.798	-8.968	0.077	0.140	0.009
-2.504	0.814	-8.968	0.077	0.140	0.009
-2.528	0.797	-8.964	0.077	0.140	0.009
-2.527	0.823	-8.971	0.077	0.140	0.009
-2.516	0.802	-8.985	0.077	0.140	0.009
-2.516	0.825	-8.951	0.077	0.140	0.009
-2.525	0.805	-8.982	0.078	0.139	0.009
-2.519	0.809	-8.975	0.077	0.140	0.009
-2.517	0.805	-8.957	0.077	0.139	0.009
-2.504	0.823	-8.975	0.077	0.140	0.009
-2.528	0.825	-8.981	0.078	0.140	0.009
-2.516	0.817	-8.995	0.078	0.140	0.009
-2.524	0.831	-8.974	0.077	0.139	0.009
-2.519	0.825	-8.972	0.078	0.139	0.009
-2.516	0.813	-8.984	0.077	0.140	0.009
-2.514	0.788	-8.970	0.077	0.140	0.009
-2.506	0.834	-8.968	0.077	0.140	0.009
-2.513	0.808	-8.974	0.078	0.140	0.010
-2.519	0.818	-9.001	0.077	0.140	0.009
-2.525	0.815	-9.035	0.077	0.139	0.010
-2.524	0.823	-8.974	0.077	0.140	0.010
-2.536	0.818	-8.973	0.077	0.140	0.010
-2.525	0.773	-8.970	0.077	0.140	0.009
-2.544	0.825	-8.977	0.077	0.140	0.010
-2.527	0.801	-8.949	0.078	0.140	0.010
-2.552	0.815	-8.983	0.077	0.141	0.010
-2.548	0.811	-9.014	0.077	0.140	0.010
-2.556	0.823	-8.969	0.077	0.141	0.010
-2.562	0.818	-8.969	0.077	0.140	0.010
-2.554	0.787	-9.000	0.077	0.141	0.010
-2.586	0.813	-8.979	0.077	0.140	0.010
-2.560	0.820	-8.962	0.077	0.141	0.010
-2.578	0.815	-8.975	0.077	0.141	0.010
-2.570	0.822	-8.966	0.077	0.141	0.010
-2.573	0.831	-8.982	0.077	0.141	0.010
-2.586	0.816	-8.972	0.077	0.141	0.010
-2.592	0.829	-8.993	0.077	0.141	0.010
-2.616	0.811	-8.954	0.077	0.141	0.011
-2.579	0.827	-8.962	0.078	0.141	0.010
-2.597	0.835	-8.972	0.077	0.141	0.010
-2.594	0.832	-8.945	0.078	0.141	0.010
-2.600	0.831	-8.975	0.077	0.141	0.011
-2.605	0.822	-8.951	0.078	0.141	0.011
-2.612	0.864	-8.976	0.078	0.141	0.011
-2.613	0.818	-8.978	0.078	0.141	0.011
-2.621	0.856	-8.972	0.078	0.141	0.011
-2.619	0.845	-8.968	0.078	0.140	0.011
-2.616	0.866	-8.976	0.078	0.141	0.011
-2.612	0.833	-8.978	0.078	0.141	0.011
-2.621	0.853	-8.968	0.078	0.141	0.011
-2.636	0.895	-8.948	0.078	0.141	0.011
-2.620	0.862	-8.979	0.078	0.141	0.011
-2.633	0.868	-8.982	0.078	0.141	0.011
-2.627	0.863	-8.948	0.078	0.140	0.011
-2.630	0.870	-8.992	0.078	0.141	0.011
-2.626	0.859	-8.982	0.078	0.141	0.011
-2.633	0.871	-8.968	0.078	0.141	0.011
-2.639	0.874	-8.965	0.078	0.141	0.011
-2.613	0.876	-8.983	0.078	0.141	0.011
-2.632	0.870	-8.995	0.078	0.141	0.011
-2.641	0.864	-8.975	0.078	0.141	0.011
-2.634	0.870	-9.005	0.077	0.141	0.011
-2.626	0.866	-8.999	0.078	0.141	0.011
-2.643	0.875	-8.999	0.078	0.141	0.011
-2.635	0.850	-8.978	0.078	0.141	0.011
-2.640	0.879	-8.999	0.078	0.141	0.011
-2.637	0.861	-8.981	0.078	0.141	0.011
-2.651	0.876	-9.008	0.077	0.142	0.011
-2.651	0.869	-9.001	0.078	0.141	0.011
-2.652	0.875	-8.991	0.078	0.142	0.011
-2.667	0.868	-8.991	0.078	0.142	0.012
-2.662	0.864	-8.994	0.078	0.142	0.012
-2.675	0.866	-8.990	0.078	0.142	0.012
-2.662	0.870	-8.963	0.078	0.142	0.012
-2.676	0.880	-9.021	0.078	0.143	0.012
-2.678	0.874	-8.974	0.078	0.142	0.012
-2.703	0.898	-8.990	0.078	0.142	0.012
-2.700	0.865	-8.966	0.078	0.142	0.012
-2.690	0.894	-9.007	0.078	0.142	0.012
-2.711	0.871	-8.997	0.078	0.142	0.012
-2.696	0.890	-8.949	0.078	0.142	0.012
-2.700	0.874	-8.986	0.078	0.142	0.012
-2.705	0.890	-8.967	0.078	0.143	0.012
-2.736	0.913	-8.990	0.078	0.142	0.012
-2.708	0.887	-8.973	0.078	0.143	0.012
-2.703	0.919	-8.997	0.078	0.142	0.012
-2.716	0.885	-8.990	0.078	0.142	0.012
-2.717	0.902	-8.997	0.078	0.143	0.012
-2.716	0.893	-8.997	0.078	0.142	0.012
-2.719	0.897	-8.983	0.078	0.143	0.012
-2.737	0.904	-8.994	0.079	0.142	0.012
-2.709	0.907	-9.021	0.078	0.142	0.012
-2.731	0.916	-8.987	0.078	0.142	0.012
-2.710	0.905	-9.022	0.079	0.142	0.012
-2.726	0.908	-9.034	0.078	0.142	0.012
-2.727	0.894	-8.983	0.078	0.142	0.012
-2.720	0.900	-9.010	0.078	0.142	0.012
-2.702	0.897	-9.024	0.078	0.142	0.013
-2.716	0.910	-9.014	0.078	0.143	0.012
-2.727	0.888	-9.017	0.078	0.142	0.013
-2.716	0.912	-9.000	0.078	0.143	0.012
-2.722	0.899	-9.030	0.078	0.143	0.013
-2.731	0.909	-9.010	0.078	0.143	0.012
-2.736	0.891	-9.037	0.078	0.143	0.012
-2.703	0.886	-9.027	0.078	0.143	0.013
-2.738	0.898	-9.034	0.078	0.143	0.012
-2.740	0.889	-9.047	0.078	0.143	0.012
-2.739	0.905	-8.992	0.078	0.143	0.013
-2.738	0.897	-9.010	0.078	0.143	0.013
-2.752	0.903	-9.071	0.078	0.144	0.013
-2.760	0.897	-9.033	0.078	0.143	0.013
-2.745	0.908	-9.033	0.078	0.144	0.013
-2.767	0.894	-9.019	0.078	0.143	0.013
-2.748	0.903	-9.061	0.078	0.144	0.013
-2.771	0.887	-9.025	0.078	0.143	0.013
-2.762	0.899	-9.030	0.078	0.144	0.013
-2.767	0.911	-9.050	0.078	0.144	0.013
-2.769	0.900	-9.030	0.078	0.144	0.013
-2.792	0.924	-9.050	0.078	0.143	0.013
-2.763	0.889	-9.036	0.078	0.144	0.013
-2.777	0.930	-9.047	0.078	0.144	0.013
-2.780	0.908	-9.075	0.079	0.143	0.013
-2.773	0.911	-9.057	0.079	0.144	0.013
-2.761	0.907	-9.033	0.078	0.143	0.013
-2.749	0.944	-9.052	0.079	0.144	0.013
-2.782	0.929	-9.060	0.079	0.144	0.013
-2.773	0.927	-9.051	0.079	0.144	0.013
-2.774	0.932	-9.057	0.078	0.143	0.013
-2.765	0.925	-9.089	0.079	0.143	0.013
-2.775	0.924	-9.081	0.078	0.144	0.013
-2.767	0.917	-9.043	0.078	0.143	0.013
-2.744	0.952	-9.079	0.078	0.143	0.013
-2.759	0.914	-9.071	0.079	0.144	0.013
-2.776	0.927	-9.074	0.078	0.144	0.013
-2.768	0.915	-9.088	0.078	0.144	0.013
-2.780	0.919	-9.105	0.078	0.144	0.013
-2.776	0.917	-9.101	0.078	0.144	0.013
-2.781	0.922	-9.101	0.078	0.145	0.013
-2.794	0.911	-9.080	0.078	0.144	0.013
-2.772	0.903	-9.091	0.078	0.144	0.013
-2.785	0.914	-9.070	0.078	0.144	0.013
-2.790	0.901	-9.077	0.078	0.145	0.013
-2.799	0.924	-9.111	0.078	0.145	0.013
-2.783	0.921	-9.108	0.078	0.145	0.013
-2.796	0.930	-9.125	0.078	0.145	0.013
-2.840	0.897	-9.099	0.078	0.145	0.014
-2.808	0.916	-9.111	0.078	0.145	0.013
-2.813	0.920	-9.114	0.078	0.145	0.013
-2.807	0.919	-9.066	0.079	0.145	0.013
-2.826	0.907	-9.110	0.078	0.145	0.013
-2.811	0.932	-9.097	0.078	0.145	0.013
-2.821	0.954	-9.111	0.078	0.145	0.013
-2.843	0.912	-9.110	0.079	0.145	0.014
-2.836	0.946	-9.111	0.078	0.145	0.013
-2.834	0.928	-9.117	0.079	0.145	0.013
-2.820	0.946	-9.087	0.079	0.145	0.013
-2.827	0.932	-9.132	0.079	0.145	0.013
-2.817	0.950	-9.101	0.078	0.145	0.013
-2.818	0.944	-9.118	0.078	0.145	0.013
-2.826	0.944	-9.111	0.078	0.145	0.013
-2.843	0.948	-9.097	0.079	0.145	0.013
-2.831	0.937	-9.142	0.079	0.145	0.013
-2.845	0.960	-9.134	0.078	0.145	0.014
-2.822	0.947	-9.132	0.079	0.145	0.013
-2.832	0.953	-9.152	0.078	0.145	0.013
-2.824	0.914	-9.138	0.078	0.145	0.013
-2.806	0.964	-9.143	0.078	0.145	0.013
-2.824	0.938	-9.145	0.079	0.145	0.013
-2.834	0.953	-9.179	0.078	0.146	0.013
-2.826	0.946	-9.189	0.078	0.145	0.013
-2.826	0.953	-9.149	0.078	0.145	0.013
-2.833	0.948	-9.152	0.078	0.146	0.013
-2.821	0.912	-9.138	0.078	0.146	0.013
-2.830	0.957	-9.193	0.078	0.145	0.013
-2.828	0.929	-9.161	0.078	0.145	0.013
-2.837	0.946	-9.158	0.078	0.146	0.013
-2.851	0.934	-9.199	0.078	0.146	0.013
-2.835	0.943	-9.185	0.078	0.146	0.013
-2.851	0.936	-9.178	0.078	0.146	0.014
-2.836	0.918	-9.206	0.078	0.146	0.013
-2.872	0.925	-9.188	0.078	0.146	0.014
-2.835	0.943	-9.155	0.078	0.146	0.013
-2.858	0.944	-9.188	0.078	0.146	0.013
-2.854	0.941	-9.196	0.078	0.147	0.013
-2.860	0.944	-9.185	0.078	0.146	0.013
-2.861	0.947	-9.188	0.078	0.146	0.013
-2.876	0.972	-9.213	0.078	0.147	0.013
-2.889	0.928	-9.184	0.078	0.147	0.014
-2.869	0.958	-9.185	0.078	0.146	0.013
-2.860	0.941	-9.195	0.078	0.146	0.013
-2.863	0.962	-9.192	0.078	0.147	0.013
-2.872	0.940	-9.219	0.078	0.146	0.013
-2.868	0.954	-9.189	0.078	0.147	0.013
-2.884	1.008	-9.210	0.078	0.146	0.014
-2.864	0.949	-9.212	0.078	0.147	0.013
-2.880	0.969	-9.236	0.078	0.147	0.013
-2.862	0.956	-9.199	0.078	0.146	0.013
-2.872	0.971	-9.233	0.078	0.147	0.013
-2.864	0.951	-9.233	0.078	0.146	0.013
-2.875	0.969	-9.227	0.078	0.147	0.013
-2.876	0.997	-9.216	0.078	0.146	0.014
-2.853	0.971	-9.233	0.078	0.147	0.013
-2.860	0.966	-9.243	0.078	0.146	0.013
-2.865	0.969	-9.226	0.078	0.146	0.013
-2.865	0.982	-9.253	0.077	0.146	0.014
-2.858	0.965	-9.257	0.078	0.147	0.013
-2.869	0.975	-9.267	0.078	0.147	0.013
-2.879	0.966	-9.253	0.078	0.147	0.013
-2.861	0.986	-9.281	0.078	0.147	0.013
-2.851	0.956	-9.288	0.078	0.147	0.013
-2.871	0.976	-9.284	0.078	0.147	0.013
-2.873	0.971	-9.294	0.077	0.147	0.013
-2.861	0.968	-9.264	0.078	0.147	0.013
-2.877	0.962	-9.281	0.078	0.147	0.013
-2.868	0.959	-9.267	0.078	0.147	0.013
-2.865	0.967	-9.305	0.077	0.147	0.013
-2.861	0.957	-9.288	0.078	0.147	0.013
-2.874	0.969	-9.318	0.077	0.149	0.013
-2.881	0.968	-9.294	0.077	0.147	0.013
-2.876	0.971	-9.294	0.077	0.148	0.013
-2.883	0.963	-9.300	0.077	0.148	0.013
-2.873	0.965	-9.321	0.077	0.148	0.013
-2.894	0.963	-9.321	0.077	0.148	0.014
-2.867	0.966	-9.311	0.077	0.148	0.013
-2.887	0.980	-9.352	0.077	0.149	0.013
-2.888	0.971	-9.308	0.078	0.148	0.013
-2.913	0.986	-9.301	0.077	0.148	0.013
-2.910	0.957	-9.324	0.077	0.148	0.013
-2.894	0.979	-9.342	0.077	0.148	0.013
-2.916	0.959	-9.334	0.077	0.148	0.014
-2.905	0.982	-9.318	0.078	0.148	0.013
-2.905	0.978	-9.352	0.077	0.149	0.013
-2.890	0.984	-9.325	0.078	0.149	0.013
-2.938	1.011	-9.356	0.077	0.148	0.013
-2.910	0.988	-9.318	0.077	0.148	0.013
-2.904	1.024	-9.349	0.077	0.149	0.013
-2.916	0.968	-9.355	0.077	0.148	0.013
-2.911	0.997	-9.352	0.078	0.149	0.013
-2.899	0.980	-9.359	0.077	0.148	0.013
-2.913	1.001	-9.339	0.078	0.149	0.013
-2.936	1.008	-9.380	0.078	0.148	0.013
-2.903	0.996	-9.346	0.077	0.149	0.013
-2.911	1.028	-9.376	0.077	0.149	0.014
-2.911	0.992	-9.387	0.078	0.149	0.013
-2.917	1.012	-9.386	0.077	0.149	0.013
-2.893	0.995	-9.346	0.077	0.148	0.013
-2.898	1.008	-9.397	0.077	0.149	0.013
-2.905	1.004	-9.366	0.078	0.148	0.013
-2.892	1.023	-9.384	0.077	0.149	0.013
-2.907	1.013	-9.376	0.077	0.148	0.013
-2.889	1.012	-9.401	0.077	0.149	0.013
-2.897	1.013	-9.424	0.077	0.148	0.013
-2.907	1.009	-9.411	0.077	0.148	0.013
-2.904	1.015	-9.421	0.077	0.149	0.013
-2.881	1.008	-9.428	0.077	0.148	0.013
-2.889	1.021	-9.436	0.077	0.149	0.013
-2.902	1.013	-9.438	0.077	0.149	0.013
-2.882	1.022	-9.408	0.077	0.149	0.013
-2.896	1.004	-9.455	0.077	0.149	0.013
-2.905	1.027	-9.442	0.077	0.149	0.013
-2.901	1.005	-9.455	0.076	0.149	0.013
-2.864	0.988	-9.424	0.077	0.149	0.013
-2.893	1.023	-9.462	0.077	0.149	0.013
-2.898	1.003	-9.445	0.077	0.149	0.013
-2.890	1.020	-9.414	0.076	0.150	0.013
-2.891	1.004	-9.445	0.077	0.149	0.013
-2.900	1.023	-9.476	0.077	0.150	0.013
-2.914	1.000	-9.485	0.076	0.149	0.013
-2.873	1.013	-9.455	0.076	0.150	0.013
-2.891	1.023	-9.480	0.077	0.149	0.013
-2.901	0.994	-9.472	0.077	0.150	0.013
-2.908	1.010	-9.437	0.076	0.150	0.013
-2.897	1.001	-9.469	0.077	0.150	0.013
-2.901	1.021	-9.524	0.076	0.150	0.013
-2.925	1.001	-9.475	0.077	0.150	0.013
-2.905	1.029	-9.500	0.076	0.150	0.013
-2.908	1.011	-9.475	0.076	0.150	0.013
-2.903	1.025	-9.510	0.076	0.150	0.013
-2.916	1.004	-9.482	0.076	0.150	0.013
-2.903	1.015	-9.472	0.076	0.150	0.013
-2.913	1.028	-9.520	0.076	0.150	0.013
-2.910	1.024	-9.496	0.077	0.150	0.013
-2.921	1.051	-9.506	0.076	0.150	0.013
-2.916	1.026	-9.500	0.077	0.150	0.013
-2.918	1.054	-9.537	0.077	0.150	0.013
-2.927	1.017	-9.506	0.077	0.150	0.013
-2.916	1.041	-9.487	0.077	0.150	0.013
-2.909	1.030	-9.531	0.076	0.150	0.012
-2.900	1.045	-9.524	0.077	0.150	0.012
-2.925	1.057	-9.541	0.077	0.150	0.013
-2.907	1.044	-9.531	0.076	0.150	0.012
-2.915	1.074	-9.545	0.076	0.150	0.013
-2.923	1.040	-9.569	0.077	0.150	0.012
-2.910	1.056	-9.538	0.077	0.150	0.012
-2.906	1.047	-9.545	0.077	0.150	0.013
-2.879	1.069	-9.563	0.076	0.150	0.012
-2.909	1.056	-9.548	0.077	0.150	0.012
-2.898	1.061	-9.546	0.076	0.151	0.012
-2.909	1.074	-9.572	0.076	0.150	0.012
-2.890	1.057	-9.594	0.077	0.150	0.012
-2.892	1.052	-9.562	0.076	0.150	0.012
-2.891	1.043	-9.542	0.076	0.150	0.012
-2.862	1.086	-9.602	0.076	0.150	0.012
-2.880	1.041	-9.597	0.076	0.150	0.012
-2.888	1.068	-9.587	0.076	0.150	0.012
-2.893	1.056	-9.600	0.076	0.150	0.012
-2.877	1.062	-9.618	0.076	0.151	0.012
-2.886	1.047	-9.614	0.076	0.151	0.012
-2.884	1.041	-9.614	0.076	0.151	0.012
-2.877	1.053	-9.607	0.076	0.151	0.012
-2.860	1.032	-9.621	0.076	0.150	0.012
-2.879	1.056	-9.617	0.076	0.151	0.012
-2.873	1.037	-9.617	0.076	0.151	0.012
-2.883	1.054	-9.621	0.075	0.151	0.012
-2.881	1.048	-9.631	0.076	0.151	0.012
-2.875	1.053	-9.641	0.076	0.152	0.012
-2.908	1.030	-9.623	0.075	0.151	0.012
-2.879	1.033	-9.638	0.076	0.151	0.012
-2.892	1.046	-9.641	0.076	0.151	0.012
-2.882	1.044	-9.625	0.076	0.152	0.011
-2.893	1.045	-9.634	0.076	0.152	0.012
-2.876	1.054	-9.648	0.076	0.151	0.011
-2.892	1.065	-9.658	0.076	0.152	0.011
-2.926	1.026	-9.647	0.076	0.152	0.012
-2.894	1.059	-9.635	0.076	0.152	0.011
-2.886	1.058	-9.659	0.076	0.151	0.011
-2.889	1.068	-9.632	0.076	0.152	0.011
-2.892	1.043	-9.669	0.076	0.151	0.011
-2.872	1.070	-9.642	0.076	0.152	0.011
-2.888	1.079	-9.700	0.076	0.152	0.011
-2.900	1.047	-9.644	0.076	0.152	0.012
-2.903	1.088	-9.690	0.076	0.152	0.011
-2.883	1.047	-9.686	0.076	0.152	0.011
-2.891	1.086	-9.635	0.076	0.152	0.011
-2.888	1.067	-9.687	0.076	0.151	0.011
-2.878	1.076	-9.666	0.076	0.152	0.011
-2.887	1.082	-9.673	0.076	0.151	0.011
-2.874	1.086	-9.684	0.076	0.152	0.011
-2.895	1.087	-9.697	0.076	0.152	0.011
-2.876	1.075	-9.694	0.076	0.152	0.011
-2.878	1.101	-9.704	0.076	0.152	0.011
-2.877	1.086	-9.715	0.076	0.151	0.011
-2.875	1.093	-9.701	0.076	0.152	0.011
-2.869	1.074	-9.673	0.075	0.152	0.011
-2.850	1.097	-9.729	0.076	0.151	0.011
-2.875	1.082	-9.701	0.076	0.151	0.011
-2.860	1.085	-9.732	0.076	0.152	0.011
-2.868	1.092	-9.762	0.075	0.151	0.011
-2.857	1.093	-9.709	0.076	0.152	0.011
-2.852	1.086	-9.729	0.075	0.152	0.011
-2.848	1.049	-9.725	0.075	0.152	0.010
-2.846	1.092	-9.743	0.075	0.152	0.010
-2.845	1.062	-9.722	0.075	0.152	0.011
-2.854	1.095	-9.746	0.075	0.152	0.010
-2.854	1.079	-9.779	0.075	0.152	0.011
-2.846	1.080	-9.756	0.075	0.152	0.010
-2.854	1.057	-9.752	0.075	0.152	0.010
-2.848	1.040	-9.769	0.075	0.152	0.010
-2.864	1.079	-9.780	0.075	0.152	0.010
-2.833	1.059	-9.767	0.075	0.152	0.010
-2.843	1.081	-9.763	0.075	0.153	0.010
-2.857	1.073	-9.773	0.075	0.152	0.010
-2.850	1.076	-9.766	0.075	0.153	0.010
-2.863	1.066	-9.773	0.075	0.152	0.010
-2.853	1.058	-9.804	0.075	0.153	0.010
-2.869	1.052	-9.796	0.075	0.152	0.010
-2.849	1.073	-9.784	0.075	0.153	0.010
-2.854	1.076	-9.793	0.075	0.153	0.010
-2.845	1.071	-9.784	0.075	0.153	0.010
-2.858	1.074	-9.783	0.075	0.153	0.010
-2.862	1.071	-9.780	0.075	0.153	0.010
-2.857	1.099	-9.825	0.075	0.153	0.010
-2.879	1.061	-9.796	0.075	0.153	0.010
-2.856	1.093	-9.787	0.075	0.153	0.010
-2.847	1.080	-9.808	0.075	0.152	0.010
-2.851	1.097	-9.815	0.075	0.153	0.010
-2.853	1.071	-9.807	0.075	0.153	0.010
-2.858	1.092	-9.774	0.075	0.153	0.010
-2.861	1.120	-9.822	0.075	0.153	0.010
-2.856	1.081	-9.828	0.075	0.153	0.010
-2.860	1.111	-9.812	0.075	0.153	0.009
-2.842	1.084	-9.805	0.075	0.152	0.010
-2.842	1.113	-9.816	0.075	0.153	0.009
-2.844	1.085	-9.829	0.075	0.153	0.010
-2.835	1.103	-9.823	0.075	0.153	0.009
-2.845	1.136	-9.830	0.075	0.153	0.010
-2.823	1.101	-9.837	0.075	0.153	0.009
-2.846	1.108	-9.843	0.075	0.153	0.009
-2.835	1.099	-9.803	0.075	0.152	0.009
-2.841	1.111	-9.864	0.075	0.153	0.009
-2.821	1.093	-9.864	0.075	0.152	0.009
-2.817	1.106	-9.847	0.075	0.153	0.009
-2.825	1.117	-9.844	0.075	0.153	0.009
-2.796	1.118	-9.858	0.075	0.153	0.009
-2.827	1.104	-9.878	0.075	0.153	0.009
-2.817	1.103	-9.844	0.075	0.153	0.009
-2.830	1.106	-9.898	0.074	0.153	0.009
-2.812	1.102	-9.865	0.075	0.153	0.009
-2.805	1.107	-9.885	0.074	0.153	0.009
-2.814	1.090	-9.864	0.074	0.153	0.009
-2.794	1.110	-9.879	0.074	0.153	0.009
-2.802	1.086	-9.895	0.074	0.153	0.009
-2.807	1.111	-9.889	0.074	0.154	0.009
-2.809	1.097	-9.912	0.074	0.153	0.008
-2.802	1.098	-9.906	0.074	0.153	0.008
-2.823	1.097	-9.885	0.074	0.153	0.009
-2.807	1.084	-9.888	0.074	0.154	0.008
-2.804	1.093	-9.912	0.074	0.153	0.008
-2.792	1.087	-9.878	0.074	0.154	0.008
-2.800	1.094	-9.932	0.074	0.155	0.008
-2.802	1.086	-9.902	0.074	0.154	0.008
-2.810	1.100	-9.912	0.074	0.154	0.008
-2.803	1.088	-9.909	0.074	0.154	0.009
-2.798	1.087	-9.933	0.074	0.154	0.008
-2.825	1.078	-9.925	0.074	0.154	0.009
-2.802	1.097	-9.892	0.074	0.154	0.008
-2.813	1.092	-9.936	0.074	0.155	0.008
-2.807	1.089	-9.906	0.075	0.154	0.008
-2.837	1.118	-9.933	0.074	0.154	0.008
-2.821	1.080	-9.929	0.074	0.154	0.008
-2.815	1.122	-9.947	0.074	0.154	0.008
-2.837	1.087	-9.936	0.074	0.154	0.008
-2.810	1.108	-9.920	0.074	0.154	0.008
-2.807	1.093	-9.933	0.074	0.154	0.008
-2.801	1.110	-9.920	0.074	0.154	0.008
-2.832	1.131	-9.954	0.074	0.154	0.008
-2.806	1.110	-9.944	0.074	0.154	0.008
-2.812	1.141	-9.954	0.074	0.154	0.008
-2.798	1.106	-9.948	0.075	0.154	0.008
-2.805	1.119	-9.948	0.074	0.154	0.008
-2.807	1.110	-9.927	0.074	0.153	0.008
-2.798	1.116	-9.961	0.074	0.154	0.008
-2.796	1.125	-9.972	0.075	0.154	0.008
-2.781	1.124	-9.959	0.074	0.154	0.008
-2.799	1.137	-9.958	0.074	0.154	0.008
-2.777	1.114	-9.976	0.074	0.154	0.008
-2.794	1.124	-9.982	0.074	0.154	0.008
-2.782	1.110	-9.979	0.074	0.153	0.008
-2.795	1.120	-9.968	0.074	0.154	0.008
-2.768	1.110	-9.979	0.074	0.154	0.008
-2.773	1.128	-9.969	0.074	0.154	0.007
-2.786	1.118	-9.951	0.074	0.154	0.008
-2.772	1.129	-9.976	0.074	0.154	0.007
-2.779	1.126	-10.023	0.074	0.154	0.008
-2.780	1.124	-10.006	0.074	0.154	0.007
-2.804	1.108	-10.006	0.074	0.154	0.008
-2.747	1.105	-9.992	0.074	0.154	0.008
-2.762	1.119	-10.003	0.074	0.154	0.007
-2.777	1.096	-9.996	0.074	0.155	0.007
-2.782	1.118	-9.968	0.073	0.155	0.007
-2.766	1.103	-10.010	0.074	0.154	0.007
-2.791	1.118	-10.033	0.073	0.155	0.007
-2.795	1.102	-10.033	0.074	0.154	0.007
-2.772	1.107	-10.006	0.073	0.155	0.007
-2.784	1.116	-10.009	0.073	0.154	0.007
-2.765	1.109	-10.024	0.074	0.155	0.007
-2.788	1.101	-9.991	0.073	0.155	0.008
-2.777	1.105	-9.972	0.074	0.155	0.007
-2.787	1.112	-10.037	0.073	0.155	0.007
-2.798	1.102	-10.006	0.074	0.155	0.007
-2.776	1.127	-10.024	0.074	0.155	0.007
-2.797	1.104	-10.009	0.073	0.155	0.007
-2.784	1.122	-10.040	0.074	0.155	0.007
-2.795	1.107	-10.009	0.073	0.155	0.007
-2.786	1.116	-10.020	0.074	0.155	0.007
-2.786	1.119	-10.034	0.074	0.155	0.007
-2.778	1.116	-10.017	0.074	0.155	0.007
-2.796	1.144	-10.031	0.074	0.155	0.007
-2.783	1.104	-10.019	0.073	0.155	0.007
-2.776	1.149	-10.048	0.074	0.155	0.007
-2.791	1.121	-10.065	0.074	0.154	0.007
-2.787	1.128	-10.031	0.074	0.155	0.007
-2.786	1.131	-10.027	0.073	0.154	0.007
-2.761	1.148	-10.049	0.074	0.155	0.007
-2.796	1.137	-10.037	0.074	0.155	0.007
-2.771	1.136	-10.034	0.074	0.155	0.007
-2.782	1.151	-10.068	0.073	0.155	0.007
-2.776	1.128	-10.076	0.074	0.154	0.007
-2.783	1.140	-10.051	0.074	0.155	0.007
-2.770	1.130	-10.038	0.074	0.154	0.007
-2.743	1.168	-10.067	0.074	0.155	0.007
-2.772	1.143	-10.048	0.074	0.155	0.007
-2.761	1.137	-10.038	0.073	0.155	0.007
-2.781	1.147	-10.072	0.073	0.155	0.007
-2.767	1.145	-10.097	0.074	0.155	0.007
-2.769	1.142	-10.072	0.073	0.155	0.007
-2.761	1.134	-10.044	0.073	0.154	0.007
-2.741	1.168	-10.087	0.073	0.155	0.007
-2.749	1.126	-10.058	0.074	0.155	0.007
-2.764	1.146	-10.065	0.073	0.155	0.007
-2.771	1.142	-10.075	0.073	0.155	0.007
-2.764	1.145	-10.106	0.073	0.155	0.007
-2.766	1.131	-10.085	0.073	0.155	0.007
-2.765	1.144	-10.085	0.073	0.155	0.007
-2.750	1.155	-10.096	0.073	0.155	0.007
-2.739	1.119	-10.085	0.073	0.155	0.007
-2.759	1.140	-10.086	0.073	0.155	0.007
-2.770	1.127	-10.089	0.073	0.155	0.007
-2.758	1.144	-10.109	0.073	0.156	0.007
-2.760	1.128	-10.098	0.073	0.155	0.007
-2.764	1.145	-10.109	0.073	0.155	0.007
-2.789	1.132	-10.081	0.073	0.155	0.007
-2.751	1.128	-10.088	0.073	0.155	0.007
-2.780	1.144	-10.078	0.073	0.155	0.007
-2.775	1.133	-10.082	0.073	0.155	0.007
-2.772	1.148	-10.105	0.073	0.156	0.007
-2.768	1.138	-10.071	0.073	0.155	0.007
-2.787	1.161	-10.116	0.073	0.156	0.008
-2.812	1.117	-10.079	0.073	0.156	0.008
-2.772	1.145	-10.085	0.073	0.155	0.007
-2.779	1.132	-10.105	0.073	0.155	0.008
-2.772	1.145	-10.071	0.073	0.156	0.007
-2.793	1.142	-10.108	0.073	0.156	0.008
-2.765	1.153	-10.085	0.073	0.155	0.008
-2.777	1.176	-10.112	0.073	0.156	0.008
-2.807	1.139	-10.080	0.073	0.156	0.008
-2.789	1.166	-10.109	0.073	0.156	0.008
-2.784	1.154	-10.109	0.073	0.155	0.008
-2.777	1.171	-10.068	0.074	0.156	0.008
-2.782	1.151	-10.119	0.073	0.155	0.008
-2.779	1.160	-10.088	0.073	0.156	0.008
-2.788	1.171	-10.119	0.073	0.155	0.008
-2.779	1.160	-10.074	0.073	0.156	0.008
-2.794	1.188	-10.120	0.073	0.155	0.008
-2.772	1.156	-10.116	0.073	0.155	0.008
-2.788	1.190	-10.092	0.073	0.155	0.008
-2.782	1.166	-10.109	0.074	0.155	0.008
-2.771	1.182	-10.130	0.073	0.156	0.008
-2.781	1.176	-10.109	0.073	0.155	0.008
-2.766	1.192	-10.116	0.073	0.155	0.007
-2.778	1.184	-10.119	0.073	0.155	0.008
-2.774	1.188	-10.140	0.073	0.155	0.008
-2.787	1.186	-10.160	0.073	0.155	0.008
-2.770	1.187	-10.113	0.073	0.155	0.008
-2.775	1.175	-10.147	0.073	0.155	0.008
-2.768	1.157	-10.116	0.073	0.155	0.008
-2.762	1.192	-10.157	0.073	0.155	0.008
-2.766	1.162	-10.126	0.073	0.155	0.008
-2.775	1.191	-10.150	0.073	0.156	0.008
-2.779	1.170	-10.187	0.072	0.155	0.008
-2.773	1.191	-10.119	0.073	0.155	0.008
-2.780	1.166	-10.132	0.073	0.155	0.008
-2.775	1.141	-10.149	0.073	0.156	0.008
-2.790	1.170	-10.132	0.073	0.155	0.008
-2.773	1.161	-10.129	0.073	0.156	0.008
-2.783	1.179	-10.146	0.073	0.156	0.008
-2.777	1.170	-10.153	0.073	0.155	0.008
-2.785	1.173	-10.142	0.072	0.156	0.008
-2.793	1.172	-10.145	0.072	0.156	0.008
-2.789	1.178	-10.180	0.073	0.156	0.008
-2.814	1.169	-10.148	0.073	0.156	0.009
-2.782	1.182	-10.145	0.073	0.156	0.008
-2.800	1.184	-10.145	0.073	0.156	0.008
-2.785	1.187	-10.129	0.073	0.156	0.008
-2.793	1.168	-10.155	0.072	0.156	0.008
-2.803	1.183	-10.128	0.073	0.156	0.009
-2.795	1.223	-10.163	0.073	0.156	0.009
-2.811	1.179	-10.131	0.073	0.156	0.009
-2.793	1.206	-10.142	0.073	0.156	0.008
-2.791	1.205	-10.142	0.073	0.155	0.009
-2.795	1.219	-10.146	0.073	0.156	0.009
-2.799	1.195	-10.162	0.073	0.155	0.009
-2.788	1.209	-10.132	0.073	0.156	0.009
-2.805	1.249	-10.149	0.073	0.155	0.009
-2.791	1.217	-10.159	0.073	0.156	0.009
-2.806	1.223	-10.159	0.073	0.156	0.009
-2.796	1.219	-10.126	0.073	0.155	0.009
-2.799	1.226	-10.176	0.072	0.155	0.009
-2.784	1.212	-10.173	0.073	0.155	0.009
-2.798	1.229	-10.163	0.073	0.155	0.009
-2.796	1.240	-10.173	0.073	0.155	0.009
-2.776	1.249	-10.167	0.073	0.156	0.009
-2.789	1.220	-10.183	0.073	0.155	0.009
-2.789	1.226	-10.146	0.073	0.155	0.009
-2.799	1.229	-10.210	0.072	0.155	0.009
-2.784	1.222	-10.180	0.073	0.155	0.009
-2.788	1.232	-10.197	0.073	0.156	0.009
-2.788	1.206	-10.176	0.072	0.156	0.009
-2.790	1.230	-10.179	0.073	0.155	0.009
-2.776	1.216	-10.172	0.073	0.156	0.009
-2.793	1.233	-10.216	0.072	0.156	0.009
-2.796	1.220	-10.210	0.072	0.155	0.009
-2.795	1.227	-10.182	0.072	0.156	0.009
-2.814	1.226	-10.175	0.072	0.156	0.010
-2.806	1.225	-10.199	0.072	0.156	0.009
-2.820	1.223	-10.181	0.072	0.156	0.010
-2.785	1.221	-10.175	0.072	0.156	0.010
-2.808	1.231	-10.216	0.072	0.156	0.010
-2.803	1.230	-10.158	0.073	0.156	0.009
-2.837	1.260	-10.179	0.072	0.156	0.009
-2.826	1.228	-10.185	0.073	0.156	0.010
-2.826	1.267	-10.199	0.072	0.156	0.010
-2.845	1.232	-10.205	0.073	0.156	0.010
-2.822	1.249	-10.185	0.073	0.156	0.010
-2.816	1.251	-10.189	0.072	0.155	0.010
-2.821	1.269	-10.186	0.073	0.156	0.010
-2.854	1.285	-10.213	0.073	0.156	0.010
-2.820	1.262	-10.175	0.073	0.156	0.010
-2.836	1.292	-10.199	0.072	0.156	0.010
-2.829	1.264	-10.182	0.073	0.156	0.010
-2.830	1.266	-10.219	0.072	0.156	0.010
-2.829	1.272	-10.179	0.073	0.155	0.010
-2.829	1.281	-10.209	0.072	0.156	0.010
-2.820	1.278	-10.209	0.073	0.155	0.010
-2.808	1.287	-10.210	0.072	0.156	0.010
-2.830	1.279	-10.202	0.073	0.156	0.010
-2.806	1.298	-10.217	0.072	0.156	0.010
-2.820	1.278	-10.236	0.072	0.156	0.010
-2.824	1.278	-10.205	0.072	0.156	0.010
-2.839	1.277	-10.225	0.072	0.156	0.010
-2.791	1.265	-10.205	0.072	0.156	0.011
-2.836	1.293	-10.226	0.072	0.156	0.011
-2.837	1.266	-10.222	0.072	0.156	0.010
-2.832	1.282	-10.190	0.071	0.157	0.011
-2.834	1.282	-10.232	0.072	0.156	0.011
-2.834	1.288	-10.249	0.072	0.156	0.011
-2.864	1.279	-10.228	0.072	0.156	0.011
-2.838	1.288	-10.211	0.072	0.156	0.011
-2.849	1.288	-10.218	0.072	0.156	0.011
-2.846	1.285	-10.245	0.072	0.156	0.011
-2.864	1.281	-10.193	0.071	0.156	0.011
-2.851	1.294	-10.208	0.072	0.156	0.011
-2.860	1.303	-10.255	0.072	0.157	0.011
-2.869	1.293	-10.231	0.072	0.156	0.011
-2.867	1.315	-10.228	0.072	0.156	0.011
-2.876	1.296	-10.238	0.072	0.156	0.011
-2.865	1.311	-10.255	0.072	0.156	0.011
-2.893	1.299	-10.220	0.072	0.156	0.012
-2.865	1.314	-10.211	0.072	0.156	0.011
-2.873	1.306	-10.241	0.072	0.156	0.012
-2.861	1.323	-10.231	0.072	0.156	0.012
-2.889	1.342	-10.214	0.072	0.156	0.012
-2.888	1.318	-10.224	0.072	0.156	0.012
-2.880	1.363	-10.238	0.072	0.156	0.012
-2.880	1.327	-10.276	0.073	0.156	0.012
-2.890	1.335	-10.224	0.072	0.156	0.012
-2.879	1.330	-10.224	0.072	0.156	0.012
-2.859	1.352	-10.228	0.072	0.156	0.011
-2.889	1.344	-10.251	0.072	0.156	0.012
-2.879	1.339	-10.251	0.072	0.156	0.012
-2.888	1.360	-10.265	0.072	0.156	0.012
-2.887	1.327	-10.286	0.072	0.156	0.012
-2.890	1.351	-10.251	0.072	0.156	0.012
-2.887	1.333	-10.230	0.072	0.156	0.012
-2.863	1.372	-10.273	0.072	0.156	0.012
-2.871	1.333	-10.258	0.072	0.156	0.012
-2.889	1.353	-10.244	0.072	0.156	0.012
-2.901	1.350	-10.284	0.072	0.156	0.012
-2.896	1.362	-10.264	0.072	0.156	0.012
-2.899	1.350	-10.267	0.071	0.156	0.013
-2.899	1.356	-10.277	0.071	0.156	0.013
-2.906	1.365	-10.288	0.071	0.156	0.013
-2.896	1.335	-10.270	0.071	0.156	0.013
-2.914	1.356	-10.263	0.072	0.156	0.013
-2.920	1.342	-10.249	0.072	0.157	0.013
-2.915	1.365	-10.266	0.071	0.157	0.013
-2.908	1.353	-10.273	0.071	0.156	0.013
-2.923	1.372	-10.294	0.071	0.157	0.013
-2.959	1.352	-10.282	0.071	0.156	0.013
-2.911	1.355	-10.286	0.071	0.156	0.013
-2.928	1.361	-10.280	0.071	0.156	0.013
-2.936	1.363	-10.249	0.072	0.157	0.013
-2.948	1.368	-10.282	0.071	0.157	0.013
-2.931	1.374	-10.249	0.071	0.157	0.013
-2.944	1.396	-10.290	0.071	0.157	0.014
-2.981	1.352	-10.267	0.071	0.157	0.014
-2.953	1.398	-10.290	0.071	0.157	0.013
-2.954	1.379	-10.279	0.071	0.156	0.014
-2.952	1.393	-10.249	0.072	0.157	0.014
-2.957	1.376	-10.293	0.072	0.156	0.014
-2.947	1.399	-10.279	0.071	0.157	0.014
-2.964	1.412	-10.293	0.071	0.156	0.014
-2.967	1.403	-10.275	0.072	0.157	0.014
-2.970	1.411	-10.306	0.071	0.156	0.014
-2.954	1.396	-10.310	0.071	0.156	0.014
-2.957	1.424	-10.296	0.071	0.157	0.014
-2.957	1.403	-10.307	0.072	0.156	0.014
-2.953	1.407	-10.317	0.071	0.157	0.014
-2.956	1.393	-10.302	0.071	0.156	0.014
-2.932	1.424	-10.331	0.071	0.156	0.014
-2.958	1.399	-10.316	0.072	0.156	0.014
-2.950	1.415	-10.327	0.071	0.157	0.014
-2.957	1.417	-10.357	0.070	0.156	0.014
-2.948	1.408	-10.310	0.071	0.156	0.014
-2.956	1.419	-10.343	0.071	0.156	0.014
-2.956	1.375	-10.329	0.070	0.156	0.014
-2.956	1.417	-10.357	0.071	0.156	0.014
-2.941	1.398	-10.333	0.071	0.156	0.015
-2.962	1.412	-10.364	0.071	0.157	0.014
-2.960	1.402	-10.373	0.070	0.156	0.014
-2.960	1.423	-10.349	0.070	0.157	0.015
-2.977	1.404	-10.335	0.071	0.157	0.015
-2.971	1.384	-10.349	0.070	0.157	0.014
-2.981	1.405	-10.348	0.070	0.157	0.015
-2.961	1.408	-10.349	0.071	0.157	0.015
-2.985	1.414	-10.373	0.070	0.157	0.015
-2.968	1.412	-10.360	0.071	0.157	0.014
-2.981	1.409	-10.345	0.070	0.157	0.015
-2.979	1.402	-10.349	0.071	0.157	0.015
-2.977	1.411	-10.387	0.070	0.157	0.015
-2.993	1.394	-10.358	0.070	0.157	0.015
-2.974	1.411	-10.366	0.070	0.157	0.015
-2.970	1.413	-10.363	0.071	0.156	0.015
-2.974	1.419	-10.360	0.071	0.157	0.015
-2.991	1.416	-10.362	0.071	0.157	0.015
-2.990	1.422	-10.349	0.070	0.157	0.015
-3.001	1.455	-10.376	0.071	0.157	0.015
-2.999	1.416	-10.362	0.071	0.157	0.015
-2.995	1.435	-10.366	0.070	0.157	0.015
-2.988	1.422	-10.373	0.071	0.156	0.015
-2.993	1.434	-10.369	0.071	0.157	0.015
-2.993	1.423	-10.390	0.070	0.156	0.015
-2.999	1.432	-10.366	0.070	0.157	0.015
-2.996	1.477	-10.370	0.071	0.156	0.015
-2.980	1.441	-10.373	0.071	0.157	0.015
-2.997	1.450	-10.404	0.070	0.156	0.015
-2.989	1.439	-10.367	0.071	0.155	0.015
-2.994	1.453	-10.400	0.070	0.156	0.015
-2.978	1.428	-10.400	0.071	0.156	0.015
-2.990	1.438	-10.386	0.070	0.156	0.015
-3.002	1.465	-10.400	0.070	0.156	0.015
-2.964	1.449	-10.394	0.070	0.156	0.015
-2.989	1.442	-10.424	0.070	0.156	0.015
-2.981	1.451	-10.387	0.070	0.155	0.015
-2.985	1.443	-10.444	0.070	0.156	0.015
-2.979	1.433	-10.411	0.070	0.156	0.015
-2.985	1.446	-10.431	0.070	0.156	0.015
-2.984	1.435	-10.418	0.070	0.156	0.015
-2.969	1.447	-10.456	0.070	0.156	0.015
-2.966	1.432	-10.431	0.070	0.156	0.015
-2.989	1.439	-10.455	0.070	0.157	0.015
-2.986	1.441	-10.462	0.070	0.156	0.015
-2.975	1.445	-10.431	0.070	0.156	0.015
-2.981	1.433	-10.444	0.070	0.156	0.015
-2.984	1.421	-10.465	0.070	0.156	0.015
-2.993	1.449	-10.462	0.070	0.156	0.015
-2.970	1.434	-10.442	0.070	0.156	0.015
-2.992	1.435	-10.492	0.070	0.157	0.015
-2.991	1.434	-10.455	0.070	0.156	0.014
-2.999	1.440	-10.448	0.070	0.157	0.014
-3.002	1.426	-10.444	0.070	0.156	0.015
-2.988	1.436	-10.469	0.070	0.157	0.014
-3.011	1.419	-10.468	0.070	0.156	0.015
-2.995	1.437	-10.442	0.070	0.157	0.014
-2.983	1.436	-10.472	0.069	0.157	0.015
-2.995	1.457	-10.442	0.070	0.157	0.015
-3.029	1.468	-10.483	0.070	0.157	0.014
-3.016	1.440	-10.455	0.070	0.157	0.015
-3.006	1.488	-10.476	0.070	0.156	0.015
-3.024	1.443	-10.472	0.070	0.156	0.015
-3.013	1.464	-10.455	0.070	0.156	0.015
-3.015	1.455	-10.441	0.070	0.156	0.015
-3.014	1.478	-10.431	0.070	0.156	0.015
-3.039	1.486	-10.482	0.070	0.156	0.015
-3.022	1.477	-10.486	0.070	0.156	0.015
-3.029	1.510	-10.451	0.070	0.156	0.016
-3.019	1.477	-10.468	0.070	0.156	0.015
-3.027	1.487	-10.489	0.070	0.156	0.015
-3.025	1.473	-10.441	0.070	0.155	0.015
-3.027	1.492	-10.475	0.070	0.156	0.015
-3.018	1.485	-10.476	0.070	0.156	0.015
-3.014	1.494	-10.490	0.070	0.156	0.015
-3.032	1.497	-10.468	0.070	0.156	0.016
-3.013	1.504	-10.476	0.070	0.156	0.015
-3.031	1.486	-10.519	0.069	0.156	0.015
-3.024	1.500	-10.486	0.070	0.156	0.015
-3.032	1.489	-10.495	0.070	0.156	0.015
-3.002	1.476	-10.485	0.070	0.156	0.016
-3.013	1.502	-10.510	0.070	0.156	0.015
-3.015	1.482	-10.479	0.070	0.156	0.015
-3.019	1.486	-10.482	0.069	0.156	0.015
-3.023	1.482	-10.492	0.070	0.156	0.015
-3.029	1.487	-10.523	0.070	0.156	0.015
-3.045	1.488	-10.502	0.070	0.155	0.015
-3.001	1.479	-10.506	0.069	0.156	0.015
-3.020	1.491	-10.513	0.070	0.156	0.015
-3.024	1.462	-10.512	0.070	0.156	0.015
-3.025	1.481	-10.481	0.069	0.156	0.015
-3.018	1.478	-10.502	0.070	0.156	0.015
-3.039	1.495	-10.540	0.070	0.157	0.015
-3.048	1.482	-10.523	0.070	0.156	0.015
-3.032	1.493	-10.530	0.070	0.156	0.015
-3.040	1.491	-10.519	0.070	0.156	0.015
-3.032	1.490	-10.523	0.070	0.156	0.015
-3.054	1.491	-10.498	0.069	0.156	0.015
-3.035	1.497	-10.492	0.070	0.156	0.015
-3.050	1.509	-10.553	0.069	0.156	0.015
-3.059	1.499	-10.516	0.070	0.156	0.016
-3.066	1.524	-10.519	0.070	0.156	0.016
-3.064	1.508	-10.526	0.070	0.156	0.016
-3.069	1.528	-10.550	0.070	0.156	0.016
-3.091	1.512	-10.505	0.070	0.156	0.016
-3.080	1.539	-10.499	0.070	0.156	0.016
-3.087	1.537	-10.526	0.070	0.156	0.016
-3.075	1.540	-10.509	0.070	0.156	0.016
-3.104	1.568	-10.529	0.070	0.156	0.016
-3.097	1.534	-10.491	0.070	0.156	0.016
-3.101	1.580	-10.526	0.070	0.156	0.017
-3.104	1.557	-10.557	0.071	0.155	0.016
-3.100	1.555	-10.495	0.070	0.156	0.016
-3.093	1.550	-10.508	0.070	0.155	0.016
-3.064	1.580	-10.530	0.070	0.156	0.016
-3.100	1.552	-10.529	0.070	0.155	0.017
-3.093	1.564	-10.509	0.070	0.156	0.016
-3.095	1.575	-10.518	0.070	0.155	0.017
-3.096	1.565	-10.564	0.070	0.155	0.016
-3.109	1.565	-10.556	0.070	0.156	0.017
-3.099	1.559	-10.491	0.070	0.155	0.017
-3.081	1.587	-10.540	0.070	0.155	0.017
-3.100	1.545	-10.538	0.070	0.156	0.017
-3.111	1.574	-10.525	0.070	0.156	0.017
-3.110	1.551	-10.531	0.070	0.156	0.017
-3.114	1.576	-10.555	0.069	0.156	0.017
-3.108	1.566	-10.548	0.070	0.156	0.017
-3.118	1.572	-10.582	0.070	0.156	0.017
-3.135	1.556	-10.537	0.069	0.156	0.017
-3.111	1.554	-10.541	0.070	0.156	0.017
-3.135	1.570	-10.534	0.070	0.156	0.017
-3.131	1.561	-10.537	0.070	0.156	0.017
-3.133	1.573	-10.568	0.069	0.156	0.018
-3.113	1.573	-10.548	0.070	0.156	0.017
-3.144	1.586	-10.589	0.069	0.156	0.017
-3.176	1.549	-10.539	0.070	0.156	0.018
-3.147	1.588	-10.554	0.070	0.156	0.018
-3.164	1.590	-10.561	0.070	0.156	0.018
-3.160	1.594	-10.524	0.070	0.156	0.018
-3.170	1.582	-10.564	0.070	0.156	0.018
-3.162	1.608	-10.544	0.070	0.156	0.018
-3.171	1.635	-10.568	0.070	0.156	0.018
-3.197	1.603	-10.536	0.070	0.156	0.018
-3.202	1.630	-10.554	0.070	0.156	0.018
-3.183	1.624	-10.585	0.070	0.156	0.018
-3.184	1.645	-10.551	0.070	0.156	0.018
-3.195	1.618	-10.571	0.070	0.155	0.018
-3.179	1.642	-10.558	0.070	0.156	0.018
-3.194	1.645	-10.554	0.070	0.156	0.019
-3.175	1.643	-10.568	0.070	0.156	0.018
-3.196	1.659	-10.561	0.070	0.156	0.019
-3.183	1.646	-10.602	0.070	0.156	0.019
-3.191	1.657	-10.615	0.069	0.156	0.019
-3.189	1.652	-10.575	0.070	0.155	0.019
-3.188	1.651	-10.584	0.070	0.156	0.019
-3.178	1.610	-10.563	0.069	0.156	0.019
-3.176	1.663	-10.581	0.070	0.156	0.019
-3.190	1.640	-10.570	0.070	0.155	0.019
-3.206	1.658	-10.594	0.070	0.156	0.019
-3.211	1.665	-10.614	0.069	0.155	0.019
-3.215	1.672	-10.594	0.069	0.156	0.019
-3.221	1.653	-10.600	0.070	0.156	0.020
-3.211	1.628	-10.583	0.069	0.156	0.019
-3.228	1.669	-10.600	0.069	0.156	0.020
-3.206	1.654	-10.600	0.069	0.156	0.020
-3.220	1.663	-10.603	0.069	0.156	0.020
-3.225	1.659	-10.613	0.069	0.156	0.020
-3.233	1.667	-10.596	0.069	0.156	0.020
-3.244	1.660	-10.595	0.069	0.156	0.020
-3.245	1.666	-10.623	0.069	0.157	0.020
-3.271	1.667	-10.581	0.069	0.156	0.020
-3.252	1.685	-10.575	0.070	0.156	0.020
-3.261	1.683	-10.605	0.069	0.156	0.020
-3.266	1.694	-10.589	0.069	0.156	0.020
-3.264	1.688	-10.588	0.069	0.157	0.021
-3.280	1.697	-10.574	0.069	0.156	0.021
-3.289	1.725	-10.623	0.069	0.157	0.021
-3.294	1.697	-10.604	0.069	0.156	0.021
-3.278	1.716	-10.599	0.069	0.156	0.021
-3.283	1.715	-10.595	0.070	0.156	0.021
-3.292	1.728	-10.578	0.070	0.157	0.021
-3.295	1.711	-10.618	0.069	0.156	0.021
-3.297	1.730	-10.591	0.069	0.156	0.021
-3.308	1.774	-10.609	0.070	0.156	0.021
-3.299	1.733	-10.605	0.069	0.157	0.021
-3.316	1.763	-10.622	0.069	0.156	0.021
-3.296	1.734	-10.577	0.069	0.155	0.021
-3.307	1.767	-10.625	0.069	0.156	0.022
-3.306	1.743	-10.642	0.070	0.156	0.022
-3.310	1.778	-10.609	0.069	0.156	0.021
-3.324	1.786	-10.608	0.070	0.156	0.022
-3.301	1.769	-10.626	0.069	0.156	0.021
-3.317	1.766	-10.635	0.069	0.156	0.022
-3.326	1.770	-10.584	0.069	0.156	0.022
-3.337	1.780	-10.648	0.069	0.156	0.022
-3.316	1.760	-10.632	0.070	0.156	0.022
-3.317	1.780	-10.635	0.069	0.156	0.022
-3.327	1.782	-10.624	0.069	0.156	0.022
-3.313	1.795	-10.629	0.069	0.156	0.022
-3.320	1.779	-10.641	0.069	0.156	0.022
-3.334	1.784	-10.638	0.069	0.156	0.022
-3.339	1.791	-10.675	0.069	0.156	0.022
-3.340	1.781	-10.627	0.069	0.156	0.022
-3.335	1.788	-10.641	0.069	0.156	0.023
-3.343	1.777	-10.640	0.069	0.156	0.023
-3.345	1.794	-10.657	0.069	0.156	0.023
-3.339	1.788	-10.644	0.069	0.157	0.023
-3.351	1.803	-10.691	0.069	0.157	0.023
-3.361	1.796	-10.664	0.069	0.156	0.023
-3.365	1.816	-10.661	0.069	0.157	0.023
-3.373	1.794	-10.656	0.069	0.157	0.023
-3.362	1.799	-10.660	0.069	0.157	0.023
-3.400	1.798	-10.673	0.069	0.157	0.024
-3.369	1.808	-10.646	0.069	0.157	0.023
-3.386	1.810	-10.683	0.068	0.157	0.023
-3.386	1.820	-10.640	0.069	0.157	0.023
-3.411	1.834	-10.674	0.069	0.157	0.023
-3.395	1.822	-10.646	0.069	0.157	0.024
-3.406	1.853	-10.677	0.069	0.157	0.024
-3.423	1.821	-10.680	0.069	0.157	0.024
-3.410	1.843	-10.653	0.069	0.157	0.024
-3.393	1.835	-10.642	0.069	0.157	0.024
-3.411	1.849	-10.666	0.069	0.157	0.024
-3.439	1.875	-10.663	0.069	0.157	0.024
-3.408	1.850	-10.656	0.069	0.157	0.024
-3.414	1.896	-10.677	0.069	0.157	0.024
-3.420	1.860	-10.663	0.069	0.157	0.024
-3.425	1.873	-10.673	0.069	0.157	0.024
-3.419	1.864	-10.649	0.069	0.156	0.024
-3.432	1.882	-10.669	0.069	0.157	0.024
-3.434	1.880	-10.670	0.069	0.156	0.024
-3.423	1.888	-10.670	0.069	0.157	0.024
-3.444	1.893	-10.683	0.069	0.156	0.025
-3.430	1.891	-10.679	0.069	0.156	0.025
-3.437	1.889	-10.710	0.069	0.156	0.025
-3.440	1.892	-10.707	0.069	0.156	0.025
-3.451	1.894	-10.706	0.068	0.156	0.025
-3.426	1.892	-10.693	0.069	0.156	0.025
-3.443	1.913	-10.703	0.069	0.157	0.025
-3.446	1.893	-10.679	0.068	0.156	0.025
-3.437	1.903	-10.679	0.068	0.157	0.025
-3.437	1.891	-10.699	0.068	0.157	0.025
-3.458	1.906	-10.716	0.068	0.157	0.025
-3.463	1.891	-10.722	0.068	0.156	0.025
-3.431	1.891	-10.685	0.068	0.157	0.026
-3.451	1.910	-10.685	0.068	0.157	0.025
-3.449	1.886	-10.702	0.068	0.157	0.025
-3.465	1.900	-10.670	0.067	0.157	0.025
-3.467	1.903	-10.688	0.068	0.157	0.025
-3.473	1.913	-10.729	0.068	0.158	0.025
-3.489	1.897	-10.728	0.068	0.157	0.026
-3.478	1.920	-10.694	0.068	0.157	0.026
-3.484	1.906	-10.711	0.068	0.157	0.026
-3.489	1.914	-10.725	0.068	0.157	0.026
-3.510	1.911	-10.707	0.068	0.157	0.026
-3.485	1.922	-10.685	0.069	0.157	0.026
-3.497	1.920	-10.735	0.068	0.157	0.026
-3.497	1.931	-10.708	0.069	0.157	0.026
-3.515	1.960	-10.726	0.068	0.157	0.026
-3.502	1.918	-10.697	0.068	0.157	0.026
-3.510	1.961	-10.732	0.068	0.157	0.026
-3.507	1.931	-10.736	0.069	0.157	0.026
-3.507	1.949	-10.694	0.068	0.157	0.026
-3.505	1.938	-10.722	0.068	0.157	0.026
-3.484	1.963	-10.719	0.068	0.157	0.026
-3.509	1.955	-10.722	0.068	0.157	0.026
-3.505	1.951	-10.718	0.068	0.157	0.026
-3.510	1.976	-10.742	0.068	0.157	0.026
-3.505	1.957	-10.750	0.069	0.156	0.026
-3.507	1.954	-10.735	0.068	0.157	0.026
-3.500	1.956	-10.705	0.068	0.156	0.026
-3.473	1.980	-10.740	0.068	0.156	0.026
-3.494	1.940	-10.735	0.068	0.156	0.027
-3.500	1.963	-10.752	0.068	0.157	0.026
-3.511	1.951	-10.755	0.068	0.157	0.027
-3.510	1.978	-10.763	0.068	0.157	0.026
-3.521	1.964	-10.752	0.068	0.157	0.027
-3.513	1.963	-10.759	0.068	0.157	0.027
-3.515	1.973	-10.758	0.068	0.157	0.027
-3.500	1.940	-10.744	0.068	0.157	0.027
-3.525	1.973	-10.745	0.068	0.157	0.027
-3.528	1.955	-10.744	0.068	0.157	0.027
-3.527	1.968	-10.761	0.067	0.158	0.027
-3.521	1.964	-10.762	0.068	0.157	0.027
-3.537	1.983	-10.778	0.068	0.157	0.027
-3.575	1.944	-10.763	0.067	0.157	0.027
-3.536	1.961	-10.744	0.067	0.157	0.027
-3.552	1.968	-10.750	0.067	0.157	0.027
-3.549	1.978	-10.714	0.068	0.158	0.027
-3.558	1.961	-10.760	0.067	0.157	0.027
-3.544	1.980	-10.744	0.068	0.157	0.027
-3.561	2.001	-10.781	0.068	0.158	0.027
-3.597	1.956	-10.749	0.068	0.157	0.028
-3.583	2.000	-10.743	0.067	0.157	0.027
-3.559	1.982	-10.760	0.068	0.157	0.027
-3.570	2.004	-10.727	0.068	0.158	0.027
-3.580	1.981	-10.743	0.068	0.157	0.027
-3.555	1.995	-10.740	0.068	0.157	0.027
-3.575	2.014	-10.768	0.068	0.157	0.027
-3.575	2.000	-10.771	0.068	0.157	0.028
-3.592	2.007	-10.775	0.068	0.157	0.027
-3.571	1.992	-10.788	0.068	0.157	0.027
-3.574	2.016	-10.764	0.068	0.157	0.027
-3.567	2.004	-10.772	0.068	0.156	0.027
-3.570	2.021	-10.761	0.068	0.157	0.027
-3.565	2.001	-10.771	0.068	0.156	0.027
-3.553	2.013	-10.785	0.068	0.157	0.027
-3.574	2.018	-10.778	0.068	0.157	0.028
-3.577	2.007	-10.791	0.068	0.157	0.028
-3.575	2.015	-10.815	0.067	0.156	0.028
-3.572	2.025	-10.782	0.068	0.156	0.027
-3.573	2.016	-10.784	0.067	0.157	0.028
-3.562	1.986	-10.780	0.067	0.156	0.028
-3.563	2.026	-10.781	0.067	0.157	0.028
-3.567	2.003	-10.794	0.068	0.157	0.028
-3.575	2.021	-10.818	0.067	0.157	0.028
-3.578	2.018	-10.832	0.067	0.156	0.028
-3.590	2.025	-10.804	0.067	0.157	0.028
-3.591	2.012	-10.810	0.067	0.157	0.028
-3.589	1.972	-10.797	0.067	0.157	0.028
-3.598	2.026	-10.818	0.067	0.157	0.028
-3.588	2.007	-10.804	0.067	0.157	0.028
-3.593	2.014	-10.821	0.067	0.157	0.028
-3.591	2.014	-10.800	0.067	0.157	0.028
-3.609	2.013	-10.789	0.067	0.157	0.028
-3.611	2.011	-10.800	0.067	0.157	0.028
-3.608	2.019	-10.807	0.067	0.158	0.028
-3.633	2.002	-10.796	0.067	0.157	0.029
-3.616	2.019	-10.796	0.067	0.157	0.028
-3.614	2.031	-10.786	0.067	0.157	0.028
-3.613	2.031	-10.797	0.067	0.157	0.028
-3.630	2.016	-10.810	0.067	0.157	0.028
-3.634	2.027	-10.806	0.067	0.157	0.029
-3.644	2.071	-10.807	0.068	0.157	0.029
-3.656	2.023	-10.805	0.067	0.157	0.029
-3.646	2.057	-10.810	0.067	0.157	0.028
-3.637	2.034	-10.800	0.067	0.157	0.029
-3.638	2.054	-10.790	0.067	0.157	0.028
-3.645	2.033	-10.830	0.068	0.157	0.029
-3.636	2.051	-10.820	0.067	0.157	0.029
-3.652	2.095	-10.804	0.068	0.157	0.029
-3.630	2.054	-10.796	0.067	0.157	0.029
-3.649	2.058	-10.806	0.067	0.157	0.029
-3.646	2.055	-10.773	0.068	0.156	0.029
-3.643	2.067	-10.827	0.067	0.157	0.029
-3.632	2.047	-10.817	0.068	0.156	0.029
-3.633	2.063	-10.814	0.067	0.157	0.029
-3.645	2.068	-10.807	0.067	0.157	0.029
-3.620	2.073	-10.818	0.067	0.157	0.029
-3.642	2.059	-10.841	0.067	0.157	0.029
-3.650	2.066	-10.813	0.067	0.157	0.029
-3.648	2.057	-10.847	0.067	0.157	0.029
-3.642	2.056	-10.813	0.067	0.157	0.029
-3.660	2.058	-10.826	0.067	0.157	0.029
-3.644	2.034	-10.819	0.067	0.157	0.029
-3.646	2.051	-10.837	0.067	0.157	0.029
-3.641	2.042	-10.823	0.067	0.157	0.029
-3.654	2.054	-10.867	0.067	0.158	0.029
-3.655	2.046	-10.847	0.067	0.157	0.029
-3.659	2.066	-10.840	0.067	0.157	0.029
-3.666	2.051	-10.836	0.067	0.157	0.029
-3.661	2.055	-10.867	0.067	0.157	0.029
-3.689	2.051	-10.849	0.067	0.157	0.029
-3.667	2.061	-10.813	0.067	0.157	0.029
-3.670	2.063	-10.863	0.067	0.158	0.029
-3.663	2.062	-10.823	0.067	0.157	0.029
-3.694	2.086	-10.836	0.067	0.157	0.029
-3.687	2.064	-10.826	0.067	0.157	0.029
-3.681	2.102	-10.864	0.067	0.157	0.029
-3.690	2.059	-10.839	0.067	0.157	0.030
-3.693	2.093	-10.823	0.067	0.157	0.029
-3.686	2.074	-10.833	0.067	0.157	0.029
-3.679	2.083	-10.833	0.067	0.157	0.029
-3.709	2.116	-10.851	0.067	0.157	0.029
-3.684	2.085	-10.840	0.067	0.157	0.029
-3.699	2.122	-10.840	0.067	0.157	0.030
-3.688	2.094	-10.847	0.068	0.157	0.029
-3.696	2.106	-10.854	0.067	0.157	0.029
-3.692	2.092	-10.840	0.067	0.156	0.029
-3.687	2.095	-10.860	0.067	0.157	0.029
-3.679	2.102	-10.864	0.068	0.156	0.030
-3.681	2.096	-10.854	0.067	0.157	0.029
-3.698	2.105	-10.836	0.067	0.156	0.030
-3.674	2.109	-10.885	0.067	0.157	0.029
-3.680	2.091	-10.874	0.067	0.157	0.030
-3.702	2.097	-10.850	0.067	0.157	0.029
-3.698	2.094	-10.894	0.067	0.156	0.029
-3.655	2.086	-10.860	0.067	0.156	0.030
-3.677	2.109	-10.861	0.067	0.156	0.029
-3.687	2.083	-10.860	0.067	0.157	0.029
-3.684	2.099	-10.853	0.066	0.157	0.029
-3.679	2.087	-10.850	0.067	0.157	0.029
-3.689	2.098	-10.898	0.067	0.157	0.029
-3.715	2.084	-10.894	0.067	0.157	0.029
-3.675	2.081	-10.864	0.067	0.157	0.029
-3.690	2.093	-10.864	0.067	0.157	0.029
-3.681	2.070	-10.891	0.067	0.157	0.029
-3.698	2.085	-10.856	0.066	0.157	0.029
-3.679	2.085	-10.867	0.067	0.157	0.029
-3.684	2.086	-10.915	0.067	0.157	0.029
-3.711	2.069	-10.887	0.067	0.157	0.030
-3.695	2.105	-10.881	0.067	0.157	0.029
-3.716	2.081	-10.887	0.067	0.157	0.030
-3.704	2.102	-10.874	0.067	0.157	0.029
-3.724	2.096	-10.866	0.067	0.157	0.030
-3.705	2.097	-10.840	0.067	0.157	0.029
-3.715	2.101	-10.884	0.067	0.157	0.030
-3.718	2.100	-10.867	0.067	0.157	0.030
-3.731	2.132	-10.860	0.067	0.157	0.029
-3.723	2.106	-10.873	0.067	0.157	0.030
-3.725	2.134	-10.905	0.067	0.157	0.030
-3.734	2.104	-10.904	0.067	0.156	0.030
-3.733	2.118	-10.850	0.067	0.157	0.029
-3.729	2.116	-10.881	0.067	0.156	0.029
-3.711	2.129	-10.864	0.067	0.157	0.029
-3.739	2.133	-10.881	0.067	0.156	0.030
-3.720	2.124	-10.864	0.067	0.157	0.030
-3.732	2.142	-10.888	0.067	0.156	0.030
-3.722	2.119	-10.909	0.068	0.156	0.029
-3.740	2.131	-10.901	0.067	0.157	0.030
-3.723	2.121	-10.871	0.067	0.156	0.029
-3.688	2.151	-10.893	0.067	0.156	0.029
-3.702	2.115	-10.891	0.067	0.156	0.030
-3.720	2.123	-10.898	0.067	0.156	0.029
-3.716	2.125	-10.902	0.067	0.156	0.030
-3.711	2.124	-10.936	0.067	0.156	0.029
-3.724	2.120	-10.929	0.067	0.156	0.029
-3.705	2.118	-10.922	0.067	0.156	0.029
-3.711	2.132	-10.929	0.067	0.156	0.029
-3.700	2.103	-10.922	0.067	0.156	0.029
-3.721	2.121	-10.915	0.067	0.156	0.029
-3.725	2.118	-10.908	0.067	0.156	0.029
-3.725	2.125	-10.925	0.067	0.157	0.029
-3.721	2.117	-10.911	0.067	0.156	0.029
-3.736	2.119	-10.952	0.067	0.157	0.029
-3.763	2.106	-10.920	0.067	0.156	0.030
-3.734	2.110	-10.915	0.067	0.156	0.029
-3.737	2.120	-10.935	0.067	0.156	0.030
-3.728	2.114	-10.902	0.067	0.157	0.029
-3.751	2.112	-10.925	0.067	0.157	0.029
-3.727	2.124	-10.908	0.067	0.156	0.029
-3.749	2.139	-10.960	0.067	0.157	0.029
-3.781	2.104	-10.928	0.067	0.157	0.029
-3.757	2.137	-10.953	0.067	0.157	0.029
-3.743	2.114	-10.953	0.067	0.156	0.029
-3.741	2.135	-10.923	0.068	0.157	0.029
-3.742	2.113	-10.950	0.067	0.156	0.029
-3.736	2.128	-10.923	0.067	0.156	0.029
-3.729	2.127	-10.933	0.067	0.156	0.029
-3.723	2.123	-10.943	0.067	0.156	0.029
-3.748	2.132	-10.971	0.067	0.156	0.029
-3.723	2.123	-10.947	0.067	0.156	0.029
-3.727	2.155	-10.947	0.067	0.156	0.029
-3.731	2.130	-10.965	0.067	0.156	0.029
-3.724	2.134	-10.967	0.067	0.156	0.029
-3.724	2.097	-10.943	0.067	0.156	0.029
-3.718	2.144	-10.965	0.067	0.156	0.029
-3.723	2.110	-10.960	0.067	0.156	0.029
-3.730	2.134	-10.971	0.067	0.156	0.029
-3.722	2.124	-11.008	0.066	0.155	0.029
-3.719	2.129	-10.981	0.067	0.156	0.029
-3.730	2.118	-10.970	0.067	0.156	0.029
-3.712	2.084	-10.981	0.067	0.156	0.028
-3.730	2.124	-10.988	0.067	0.156	0.029
-3.701	2.094	-10.960	0.067	0.156	0.029
-3.729	2.116	-11.001	0.067	0.156	0.029
-3.722	2.112	-11.019	0.067	0.156	0.028
-3.718	2.120	-10.984	0.066	0.156	0.028
-3.724	2.109	-10.991	0.067	0.156	0.029
-3.723	2.081	-11.019	0.067	0.156	0.028
-3.733	2.105	-10.994	0.067	0.156	0.029
-3.717	2.104	-10.974	0.067	0.156	0.028
-3.735	2.104	-11.015	0.067	0.156	0.028
-3.726	2.111	-10.998	0.067	0.156	0.028
-3.747	2.110	-10.987	0.067	0.156	0.029
-3.743	2.110	-10.984	0.067	0.156	0.029
-3.740	2.135	-11.005	0.067	0.157	0.028
-3.763	2.097	-10.973	0.067	0.156	0.029
-3.749	2.122	-10.978	0.067	0.156	0.028
-3.739	2.119	-10.991	0.067	0.156	0.029
-3.742	2.129	-10.988	0.067	0.156	0.028
-3.742	2.102	-11.008	0.067	0.156	0.029
-3.739	2.120	-10.992	0.067	0.156	0.028
-3.756	2.168	-11.019	0.067	0.156	0.029
-3.741	2.110	-10.995	0.067	0.156	0.028
-3.743	2.131	-11.026	0.067	0.156	0.028
-3.742	2.119	-10.982	0.067	0.155	0.028
-3.742	2.137	-10.999	0.067	0.156	0.028
-3.730	2.114	-11.033	0.067	0.155	0.028
-3.726	2.129	-11.006	0.067	0.156	0.028
-3.744	2.157	-11.013	0.067	0.156	0.028
-3.713	2.142	-11.010	0.067	0.156	0.028
-3.733	2.126	-11.016	0.067	0.156	0.028
-3.730	2.125	-10.986	0.067	0.155	0.028
-3.730	2.131	-11.050	0.066	0.155	0.028
-3.721	2.112	-11.037	0.067	0.155	0.028
-3.730	2.132	-11.054	0.067	0.156	0.028
-3.733	2.116	-11.039	0.067	0.155	0.028
-3.713	2.134	-11.030	0.067	0.155	0.028
-3.721	2.125	-11.053	0.067	0.155	0.029
-3.725	2.129	-11.054	0.067	0.156	0.028
-3.738	2.118	-11.067	0.066	0.155	0.028
-3.733	2.126	-11.029	0.067	0.156	0.029
-3.748	2.122	-11.049	0.067	0.156	0.029
-3.740	2.110	-11.049	0.067	0.156	0.029
-3.741	2.120	-11.056	0.067	0.156	0.029
-3.729	2.117	-11.039	0.067	0.156	0.029
-3.746	2.128	-11.097	0.067	0.157	0.029
-3.745	2.121	-11.070	0.067	0.156	0.029
-3.760	2.138	-11.046	0.067	0.156	0.029
-3.759	2.121	-11.049	0.067	0.156	0.029
-3.759	2.129	-11.080	0.067	0.156	0.029
-3.772	2.113	-11.072	0.067	0.156	0.029
-3.752	2.132	-11.060	0.067	0.156	0.028
-3.756	2.120	-11.066	0.067	0.156	0.029
-3.743	2.128	-11.040	0.068	0.156	0.028
-3.783	2.147	-11.050	0.067	0.156	0.028
-3.755	2.122	-11.049	0.067	0.156	0.029
-3.753	2.152	-11.081	0.067	0.156	0.029
-3.772	2.116	-11.059	0.067	0.156	0.029
-3.771	2.140	-11.046	0.067	0.156	0.029
-3.770	2.128	-11.063	0.067	0.156	0.029
-3.765	2.138	-11.053	0.067	0.156	0.029
-3.794	2.148	-11.070	0.067	0.156	0.029
-3.755	2.133	-11.067	0.067	0.156	0.029
-3.773	2.166	-11.067	0.067	0.156	0.029
-3.760	2.135	-11.074	0.068	0.156	0.029
-3.771	2.148	-11.091	0.067	0.156	0.029
-3.751	2.143	-11.044	0.067	0.155	0.028
-3.772	2.145	-11.101	0.067	0.156	0.029
-3.735	2.147	-11.098	0.068	0.155	0.029
-3.746	2.139	-11.088	0.067	0.156	0.028
-3.747	2.149	-11.095	0.068	0.155	0.029
-3.735	2.160	-11.092	0.067	0.156	0.028
-3.743	2.128	-11.132	0.067	0.155	0.028
-3.743	2.130	-11.102	0.067	0.155	0.028
-3.751	2.131	-11.129	0.067	0.155	0.029
-3.712	2.119	-11.112	0.067	0.155	0.029
-3.736	2.142	-11.109	0.067	0.155	0.028
-3.744	2.114	-11.122	0.067	0.155	0.028
-3.733	2.133	-11.095	0.067	0.156	0.028
-3.742	2.114	-11.122	0.067	0.155	0.028
-3.749	2.131	-11.136	0.067	0.156	0.028
-3.761	2.112	-11.135	0.067	0.155	0.029
-3.731	2.122	-11.112	0.067	0.156	0.029
-3.756	2.126	-11.115	0.067	0.156	0.028
-3.746	2.104	-11.142	0.067	0.156	0.028
-3.761	2.124	-11.097	0.066	0.156	0.028
-3.751	2.125	-11.129	0.067	0.156	0.028
-3.764	2.127	-11.156	0.067	0.156	0.028
-3.771	2.111	-11.138	0.067	0.156	0.028
-3.757	2.138	-11.125	0.067	0.156	0.028
-3.764	2.119	-11.132	0.067	0.156	0.028
-3.759	2.136	-11.142	0.067	0.156	0.028
-3.779	2.113	-11.121	0.067	0.156	0.029
-3.765	2.122	-11.112	0.068	0.156	0.028
-3.767	2.129	-11.139	0.067	0.156	0.029
[truncated: 179,000 more rows]
