# Supplementary material for: Identification of Haptic Based Guiding Using Hard Reins
Source: PLoS One. 2015 Jul 22;10(7):e0132020. doi: 10.1371/journal.pone.0132020 (PMC4511788; doi:10.1371/journal.pone.0132020)
Supplement: S5 File — (ZIP) [file pone.0132020.s005.zip › Exp2_ForceData1/Subject3/path1/T4.csv]

-0.527	-0.020	-0.522	0.004	0.017	0.006
-0.526	-0.015	-0.485	0.004	0.018	0.006
-0.532	-0.028	-0.528	0.004	0.017	0.006
-0.516	-0.011	-0.509	0.004	0.017	0.006
-0.532	0.003	-0.539	0.004	0.018	0.006
-0.572	-0.042	-0.520	0.004	0.017	0.007
-0.514	-0.025	-0.512	0.003	0.017	0.006
-0.526	-0.015	-0.515	0.004	0.017	0.006
-0.528	-0.024	-0.509	0.004	0.018	0.006
-0.534	-0.016	-0.515	0.004	0.018	0.006
-0.509	-0.019	-0.502	0.004	0.017	0.006
-0.519	-0.003	-0.536	0.004	0.018	0.006
-0.552	-0.033	-0.517	0.004	0.017	0.007
-0.509	-0.025	-0.536	0.004	0.017	0.006
-0.526	-0.007	-0.509	0.004	0.017	0.006
-0.519	-0.012	-0.519	0.004	0.017	0.006
-0.516	-0.005	-0.543	0.004	0.018	0.006
-0.513	-0.011	-0.546	0.004	0.017	0.006
-0.518	-0.003	-0.553	0.004	0.018	0.006
-0.523	-0.002	-0.536	0.004	0.017	0.006
-0.489	-0.037	-0.519	0.004	0.017	0.006
-0.514	-0.002	-0.516	0.004	0.017	0.006
-0.511	-0.020	-0.529	0.004	0.017	0.006
-0.506	-0.001	-0.544	0.004	0.017	0.006
-0.509	-0.013	-0.536	0.004	0.017	0.006
-0.512	-0.010	-0.519	0.004	0.017	0.006
-0.494	0.017	-0.548	0.004	0.017	0.006
-0.499	-0.030	-0.529	0.004	0.017	0.006
-0.514	-0.000	-0.519	0.004	0.017	0.006
-0.524	-0.011	-0.543	0.004	0.017	0.006
-0.509	0.008	-0.571	0.004	0.017	0.006
-0.511	0.003	-0.529	0.004	0.017	0.006
-0.509	-0.003	-0.509	0.004	0.017	0.006
-0.485	0.023	-0.535	0.004	0.017	0.006
-0.509	-0.012	-0.516	0.004	0.017	0.006
-0.523	0.008	-0.526	0.004	0.017	0.006
-0.528	0.006	-0.526	0.004	0.017	0.006
-0.512	0.007	-0.562	0.005	0.017	0.006
-0.531	0.007	-0.523	0.004	0.017	0.006
-0.518	0.001	-0.496	0.004	0.016	0.006
-0.496	0.036	-0.535	0.004	0.017	0.006
-0.534	0.007	-0.519	0.004	0.017	0.006
-0.523	0.004	-0.520	0.004	0.017	0.006
-0.536	0.023	-0.540	0.004	0.017	0.006
-0.527	-0.005	-0.551	0.005	0.016	0.006
-0.549	0.004	-0.526	0.004	0.017	0.006
-0.535	-0.003	-0.495	0.004	0.017	0.006
-0.502	0.028	-0.521	0.004	0.017	0.006
-0.542	0.012	-0.523	0.004	0.017	0.006
-0.534	-0.003	-0.498	0.004	0.017	0.006
-0.536	0.023	-0.516	0.004	0.017	0.006
-0.537	-0.010	-0.547	0.005	0.017	0.006
-0.538	-0.000	-0.506	0.004	0.018	0.006
-0.537	-0.002	-0.516	0.004	0.017	0.006
-0.530	-0.008	-0.516	0.004	0.018	0.006
-0.555	0.019	-0.502	0.004	0.017	0.006
-0.534	-0.013	-0.519	0.004	0.017	0.006
-0.526	0.011	-0.526	0.004	0.017	0.006
-0.540	-0.021	-0.525	0.004	0.017	0.007
-0.530	-0.008	-0.485	0.004	0.017	0.006
-0.533	-0.011	-0.536	0.003	0.017	0.006
-0.533	-0.017	-0.488	0.004	0.018	0.006
-0.543	0.020	-0.540	0.004	0.018	0.006
-0.537	-0.020	-0.525	0.004	0.017	0.006
-0.534	0.003	-0.522	0.004	0.018	0.006
-0.542	-0.024	-0.497	0.004	0.017	0.006
-0.521	-0.014	-0.512	0.004	0.018	0.006
-0.534	-0.016	-0.525	0.003	0.018	0.006
-0.533	-0.020	-0.501	0.004	0.017	0.006
-0.527	-0.010	-0.519	0.004	0.017	0.006
-0.529	-0.010	-0.522	0.004	0.017	0.006
-0.519	-0.019	-0.546	0.004	0.017	0.006
-0.535	-0.019	-0.494	0.003	0.018	0.006
-0.509	-0.011	-0.526	0.004	0.017	0.006
-0.523	-0.008	-0.556	0.003	0.018	0.006
-0.536	-0.014	-0.501	0.004	0.017	0.006
-0.504	-0.008	-0.515	0.004	0.017	0.006
-0.528	-0.005	-0.539	0.004	0.017	0.006
-0.520	-0.035	-0.532	0.004	0.017	0.006
-0.521	-0.012	-0.488	0.003	0.018	0.006
-0.509	-0.005	-0.506	0.004	0.017	0.006
-0.517	-0.003	-0.560	0.004	0.018	0.006
-0.533	-0.017	-0.539	0.004	0.017	0.006
-0.487	-0.019	-0.540	0.004	0.017	0.006
-0.509	0.001	-0.533	0.004	0.017	0.006
-0.512	-0.024	-0.540	0.004	0.017	0.006
-0.514	0.005	-0.509	0.003	0.017	0.006
-0.502	-0.005	-0.547	0.004	0.017	0.006
-0.521	0.006	-0.530	0.004	0.017	0.006
-0.522	-0.003	-0.546	0.004	0.017	0.006
-0.489	-0.024	-0.526	0.004	0.017	0.006
-0.511	0.004	-0.516	0.004	0.017	0.006
-0.521	0.001	-0.523	0.004	0.017	0.006
-0.503	0.008	-0.516	0.004	0.017	0.006
-0.513	-0.002	-0.547	0.004	0.017	0.006
-0.523	0.003	-0.530	0.004	0.017	0.006
-0.525	0.002	-0.550	0.004	0.017	0.006
-0.496	-0.004	-0.520	0.004	0.016	0.006
-0.507	0.018	-0.534	0.004	0.017	0.006
-0.528	0.009	-0.536	0.004	0.017	0.006
-0.509	0.012	-0.527	0.004	0.017	0.006
-0.516	0.003	-0.550	0.004	0.017	0.006
-0.517	0.002	-0.506	0.004	0.016	0.006
-0.532	0.010	-0.529	0.004	0.017	0.006
-0.530	0.008	-0.540	0.004	0.017	0.006
-0.517	0.017	-0.523	0.004	0.017	0.006
-0.536	0.028	-0.519	0.004	0.017	0.006
-0.520	0.009	-0.520	0.004	0.017	0.006
-0.534	0.003	-0.516	0.004	0.017	0.006
-0.532	-0.003	-0.495	0.004	0.017	0.006
-0.535	0.012	-0.519	0.004	0.017	0.006
-0.550	0.023	-0.520	0.004	0.017	0.006
-0.523	0.008	-0.502	0.004	0.017	0.006
-0.529	0.040	-0.520	0.004	0.017	0.006
-0.538	-0.008	-0.529	0.004	0.017	0.006
-0.533	0.012	-0.516	0.004	0.017	0.006
-0.534	-0.009	-0.509	0.004	0.017	0.006
-0.527	0.010	-0.492	0.004	0.017	0.006
-0.567	0.022	-0.519	0.004	0.017	0.006
-0.534	-0.011	-0.515	0.004	0.017	0.006
-0.541	0.034	-0.530	0.004	0.017	0.006
-0.544	-0.025	-0.522	0.004	0.017	0.006
-0.530	0.005	-0.509	0.004	0.017	0.006
-0.527	-0.015	-0.532	0.004	0.017	0.006
-0.526	0.000	-0.489	0.004	0.017	0.006
-0.556	0.024	-0.516	0.004	0.018	0.006
-0.534	-0.020	-0.508	0.004	0.017	0.006
-0.535	0.003	-0.553	0.004	0.017	0.006
-0.546	-0.024	-0.525	0.004	0.017	0.006
-0.518	-0.014	-0.502	0.004	0.017	0.006
-0.523	-0.015	-0.529	0.004	0.018	0.006
-0.525	-0.015	-0.519	0.004	0.017	0.006
-0.543	0.000	-0.539	0.003	0.017	0.006
-0.541	-0.019	-0.518	0.004	0.017	0.006
-0.516	-0.012	-0.526	0.004	0.017	0.006
-0.535	-0.018	-0.529	0.004	0.017	0.006
-0.510	-0.016	-0.509	0.004	0.017	0.006
-0.526	-0.008	-0.549	0.003	0.018	0.006
-0.520	-0.014	-0.536	0.004	0.017	0.006
-0.518	-0.007	-0.516	0.004	0.017	0.006
-0.515	-0.009	-0.526	0.004	0.017	0.006
-0.519	-0.025	-0.564	0.004	0.017	0.006
-0.524	0.003	-0.550	0.004	0.017	0.006
-0.508	-0.014	-0.516	0.004	0.017	0.006
-0.512	-0.010	-0.543	0.003	0.018	0.006
-0.514	-0.008	-0.533	0.003	0.016	0.006
-0.505	-0.009	-0.526	0.004	0.017	0.006
-0.510	0.002	-0.526	0.004	0.017	0.006
-0.510	-0.020	-0.519	0.004	0.017	0.006
-0.503	0.005	-0.527	0.004	0.017	0.006
-0.509	-0.002	-0.519	0.004	0.017	0.006
-0.513	0.007	-0.517	0.004	0.017	0.006
-0.523	0.014	-0.564	0.004	0.017	0.006
-0.503	-0.000	-0.517	0.004	0.017	0.006
-0.518	0.004	-0.537	0.004	0.017	0.006
-0.519	0.016	-0.523	0.004	0.016	0.006
-0.498	0.016	-0.520	0.004	0.017	0.006
-0.516	0.009	-0.540	0.004	0.017	0.006
-0.520	0.005	-0.476	0.004	0.016	0.006
-0.529	0.006	-0.516	0.004	0.017	0.006
-0.519	-0.005	-0.523	0.004	0.016	0.006
-0.523	0.006	-0.485	0.004	0.017	0.006
-0.544	0.031	-0.520	0.004	0.017	0.006
-0.519	0.018	-0.509	0.004	0.017	0.006
-0.539	0.020	-0.536	0.004	0.017	0.006
-0.526	-0.000	-0.475	0.004	0.016	0.006
-0.531	0.014	-0.526	0.004	0.017	0.006
-0.539	-0.003	-0.533	0.004	0.017	0.006
-0.532	-0.005	-0.509	0.004	0.017	0.006
-0.545	0.046	-0.516	0.004	0.017	0.006
-0.536	-0.016	-0.505	0.004	0.017	0.006
-0.544	0.015	-0.509	0.004	0.017	0.006
-0.534	-0.007	-0.499	0.004	0.016	0.006
-0.522	0.007	-0.506	0.004	0.017	0.006
-0.538	-0.014	-0.529	0.004	0.017	0.006
-0.535	-0.000	-0.509	0.004	0.017	0.006
-0.540	0.035	-0.526	0.004	0.017	0.006
-0.550	-0.029	-0.521	0.004	0.018	0.007
-0.545	0.008	-0.516	0.004	0.017	0.006
-0.522	-0.007	-0.506	0.004	0.017	0.006
-0.530	-0.008	-0.499	0.004	0.017	0.006
-0.535	-0.009	-0.515	0.004	0.017	0.006
-0.531	-0.009	-0.505	0.004	0.017	0.006
-0.533	0.012	-0.536	0.004	0.017	0.006
-0.561	-0.025	-0.507	0.004	0.017	0.007
-0.517	-0.004	-0.498	0.004	0.017	0.006
-0.523	-0.007	-0.512	0.004	0.017	0.006
-0.520	-0.009	-0.502	0.004	0.017	0.006
-0.525	-0.012	-0.529	0.004	0.017	0.006
-0.524	-0.029	-0.508	0.004	0.017	0.006
-0.519	-0.007	-0.540	0.004	0.017	0.006
-0.545	-0.023	-0.515	0.004	0.017	0.007
-0.513	-0.023	-0.519	0.004	0.017	0.006
-0.519	-0.014	-0.526	0.004	0.017	0.006
-0.515	-0.017	-0.533	0.004	0.017	0.006
-0.515	-0.009	-0.522	0.004	0.017	0.006
-0.516	-0.018	-0.508	0.004	0.017	0.006
-0.510	-0.041	-0.546	0.003	0.017	0.006
-0.532	-0.016	-0.542	0.004	0.017	0.006
-0.506	-0.014	-0.526	0.004	0.017	0.006
-0.511	-0.008	-0.526	0.004	0.017	0.006
-0.506	-0.016	-0.560	0.003	0.017	0.006
-0.510	-0.003	-0.523	0.003	0.017	0.006
-0.517	-0.015	-0.519	0.004	0.017	0.006
-0.501	-0.046	-0.533	0.004	0.017	0.006
-0.515	-0.001	-0.526	0.004	0.017	0.006
-0.499	-0.015	-0.516	0.004	0.017	0.006
-0.509	0.005	-0.567	0.004	0.017	0.006
-0.509	-0.010	-0.557	0.003	0.016	0.006
-0.513	0.009	-0.513	0.004	0.017	0.006
-0.510	-0.002	-0.526	0.004	0.017	0.006
-0.501	-0.030	-0.516	0.004	0.016	0.006
-0.489	0.016	-0.531	0.004	0.016	0.006
-0.506	-0.010	-0.520	0.004	0.017	0.006
-0.515	0.003	-0.530	0.004	0.017	0.006
-0.525	0.009	-0.560	0.003	0.016	0.006
-0.508	0.009	-0.520	0.004	0.016	0.006
-0.514	0.009	-0.527	0.004	0.017	0.006
-0.515	-0.010	-0.499	0.004	0.016	0.006
-0.502	0.019	-0.527	0.004	0.017	0.006
-0.524	0.019	-0.527	0.004	0.016	0.006
-0.523	-0.000	-0.547	0.004	0.017	0.006
-0.528	0.012	-0.540	0.004	0.017	0.006
-0.526	-0.006	-0.509	0.004	0.016	0.006
-0.522	0.011	-0.506	0.004	0.017	0.006
-0.526	0.009	-0.502	0.004	0.016	0.006
-0.523	-0.005	-0.512	0.004	0.017	0.006
-0.546	0.022	-0.516	0.004	0.017	0.006
-0.522	-0.006	-0.526	0.004	0.017	0.006
-0.536	0.019	-0.485	0.004	0.017	0.006
-0.541	-0.006	-0.516	0.004	0.017	0.006
-0.524	0.004	-0.502	0.004	0.017	0.006
-0.532	0.013	-0.540	0.004	0.017	0.006
-0.555	-0.027	-0.497	0.004	0.017	0.007
-0.533	0.007	-0.533	0.004	0.017	0.006
-0.529	-0.019	-0.536	0.004	0.017	0.006
-0.522	0.001	-0.468	0.004	0.017	0.006
-0.530	-0.018	-0.508	0.004	0.017	0.006
-0.520	-0.007	-0.506	0.004	0.017	0.006
-0.521	0.020	-0.543	0.004	0.017	0.006
-0.561	-0.032	-0.511	0.004	0.017	0.007
-0.514	-0.007	-0.516	0.004	0.017	0.006
-0.521	-0.007	-0.526	0.004	0.017	0.006
-0.507	-0.019	-0.499	0.004	0.017	0.006
-0.522	0.001	-0.519	0.003	0.017	0.006
-0.507	-0.012	-0.519	0.004	0.017	0.006
-0.519	0.005	-0.547	0.004	0.017	0.006
-0.540	-0.012	-0.532	0.004	0.017	0.007
-0.495	-0.029	-0.512	0.004	0.017	0.006
-0.512	-0.006	-0.529	0.003	0.017	0.006
-0.514	-0.016	-0.519	0.004	0.017	0.006
-0.506	0.008	-0.519	0.004	0.017	0.006
-0.499	-0.014	-0.509	0.004	0.016	0.006
-0.503	-0.006	-0.516	0.004	0.017	0.006
-0.513	0.000	-0.516	0.004	0.016	0.006
-0.487	-0.030	-0.523	0.004	0.016	0.006
-0.505	0.004	-0.513	0.004	0.017	0.006
-0.510	-0.010	-0.513	0.004	0.017	0.006
-0.501	0.008	-0.544	0.004	0.017	0.006
-0.502	0.007	-0.530	0.004	0.016	0.006
-0.504	0.001	-0.530	0.004	0.017	0.006
-0.489	0.016	-0.541	0.004	0.016	0.006
-0.493	-0.012	-0.513	0.004	0.016	0.006
-0.504	0.010	-0.510	0.004	0.017	0.006
-0.523	0.005	-0.512	0.004	0.016	0.006
-0.504	0.018	-0.555	0.004	0.016	0.006
-0.509	0.000	-0.516	0.004	0.017	0.006
-0.500	0.003	-0.499	0.004	0.016	0.006
-0.484	0.034	-0.531	0.004	0.016	0.006
-0.504	-0.005	-0.513	0.004	0.016	0.006
-0.507	0.011	-0.500	0.004	0.017	0.006
-0.528	0.028	-0.523	0.004	0.016	0.006
-0.516	0.021	-0.562	0.005	0.016	0.006
-0.522	0.012	-0.509	0.004	0.017	0.006
-0.508	-0.001	-0.492	0.004	0.016	0.006
-0.481	0.030	-0.504	0.004	0.017	0.006
-0.524	0.012	-0.509	0.004	0.016	0.006
-0.515	0.012	-0.506	0.004	0.017	0.006
-0.518	0.027	-0.520	0.004	0.017	0.006
-0.524	0.016	-0.520	0.005	0.016	0.006
-0.526	0.014	-0.503	0.004	0.017	0.006
-0.518	0.007	-0.509	0.004	0.016	0.006
-0.504	0.039	-0.510	0.004	0.017	0.006
-0.543	0.029	-0.496	0.004	0.017	0.006
-0.532	0.003	-0.502	0.004	0.017	0.006
-0.528	0.031	-0.519	0.004	0.017	0.006
-0.529	0.001	-0.544	0.005	0.016	0.006
-0.528	0.014	-0.492	0.004	0.017	0.006
-0.524	0.000	-0.492	0.004	0.017	0.006
-0.503	0.017	-0.506	0.004	0.017	0.006
-0.539	0.026	-0.503	0.004	0.017	0.006
-0.524	-0.003	-0.502	0.004	0.017	0.006
-0.520	0.023	-0.523	0.004	0.017	0.006
-0.534	-0.006	-0.516	0.004	0.017	0.006
-0.522	0.002	-0.482	0.004	0.017	0.006
-0.524	0.001	-0.509	0.004	0.017	0.006
-0.525	-0.001	-0.512	0.004	0.017	0.006
-0.536	0.019	-0.529	0.004	0.017	0.006
-0.528	-0.010	-0.509	0.004	0.017	0.006
-0.511	0.003	-0.530	0.004	0.017	0.006
-0.526	-0.018	-0.494	0.004	0.017	0.007
-0.510	-0.004	-0.506	0.004	0.017	0.006
-0.510	0.003	-0.540	0.004	0.017	0.006
-0.531	-0.017	-0.522	0.004	0.017	0.006
-0.523	0.013	-0.516	0.004	0.017	0.006
-0.522	-0.008	-0.508	0.004	0.017	0.006
-0.510	-0.005	-0.533	0.004	0.017	0.006
-0.529	-0.012	-0.480	0.003	0.017	0.006
-0.498	-0.006	-0.492	0.004	0.017	0.006
-0.512	-0.003	-0.543	0.004	0.017	0.006
-0.527	-0.019	-0.535	0.003	0.017	0.007
-0.487	-0.007	-0.509	0.004	0.017	0.006
-0.518	0.001	-0.499	0.004	0.017	0.006
-0.503	-0.017	-0.516	0.004	0.017	0.006
-0.511	0.008	-0.488	0.003	0.017	0.006
-0.496	-0.000	-0.492	0.004	0.016	0.006
-0.516	0.009	-0.540	0.004	0.017	0.006
-0.521	-0.009	-0.536	0.003	0.016	0.007
-0.468	-0.013	-0.516	0.004	0.016	0.007
-0.505	0.010	-0.513	0.004	0.016	0.006
-0.504	-0.011	-0.509	0.004	0.016	0.006
-0.498	0.008	-0.502	0.003	0.017	0.006
-0.507	0.001	-0.523	0.004	0.016	0.006
-0.515	0.013	-0.520	0.004	0.017	0.006
-0.510	0.003	-0.533	0.004	0.016	0.006
-0.478	0.004	-0.510	0.004	0.016	0.007
-0.492	0.027	-0.520	0.004	0.016	0.006
-0.510	0.004	-0.513	0.004	0.016	0.006
-0.492	0.022	-0.496	0.004	0.017	0.006
-0.512	0.016	-0.540	0.004	0.016	0.007
-0.506	0.012	-0.506	0.004	0.016	0.006
-0.512	0.016	-0.509	0.004	0.016	0.006
-0.502	0.009	-0.499	0.004	0.016	0.007
-0.497	0.018	-0.507	0.004	0.016	0.006
-0.514	0.021	-0.509	0.004	0.016	0.007
-0.500	0.023	-0.510	0.004	0.016	0.006
-0.523	0.014	-0.533	0.004	0.016	0.006
-0.522	0.012	-0.472	0.004	0.016	0.006
-0.520	0.015	-0.513	0.004	0.017	0.007
-0.527	0.019	-0.499	0.005	0.016	0.006
-0.506	0.015	-0.472	0.004	0.016	0.006
-0.524	0.042	-0.499	0.004	0.016	0.007
-0.510	0.009	-0.499	0.004	0.016	0.007
-0.522	0.023	-0.530	0.004	0.017	0.007
-0.511	0.002	-0.492	0.004	0.016	0.007
-0.515	0.015	-0.489	0.004	0.017	0.007
-0.554	0.030	-0.495	0.004	0.017	0.006
-0.524	0.012	-0.506	0.004	0.017	0.006
-0.532	0.042	-0.512	0.004	0.017	0.007
-0.543	-0.012	-0.522	0.004	0.017	0.007
-0.514	0.013	-0.475	0.004	0.017	0.006
-0.521	-0.005	-0.498	0.004	0.017	0.007
-0.512	0.014	-0.489	0.004	0.017	0.006
-0.545	0.034	-0.502	0.004	0.017	0.006
-0.523	-0.008	-0.498	0.004	0.017	0.007
-0.512	0.025	-0.526	0.004	0.017	0.007
-0.535	-0.008	-0.518	0.004	0.017	0.007
-0.509	0.005	-0.475	0.004	0.017	0.006
-0.521	-0.001	-0.525	0.003	0.017	0.007
-0.504	-0.001	-0.485	0.004	0.017	0.006
-0.531	0.018	-0.509	0.004	0.017	0.006
-0.520	-0.004	-0.498	0.004	0.017	0.007
-0.504	0.002	-0.523	0.004	0.017	0.006
-0.521	-0.011	-0.519	0.004	0.017	0.007
-0.498	-0.006	-0.488	0.004	0.016	0.006
-0.501	0.007	-0.539	0.003	0.017	0.006
-0.507	-0.001	-0.519	0.004	0.016	0.006
-0.509	0.007	-0.489	0.004	0.017	0.006
-0.509	-0.000	-0.502	0.004	0.016	0.007
-0.494	-0.013	-0.512	0.004	0.016	0.006
-0.506	0.010	-0.526	0.004	0.016	0.007
-0.492	-0.002	-0.512	0.004	0.016	0.007
-0.502	0.017	-0.533	0.004	0.017	0.006
-0.503	0.004	-0.519	0.004	0.016	0.007
-0.491	-0.004	-0.512	0.004	0.017	0.006
-0.504	0.003	-0.516	0.004	0.016	0.006
-0.503	-0.015	-0.513	0.004	0.016	0.006
-0.499	0.024	-0.517	0.004	0.016	0.006
-0.486	-0.000	-0.519	0.004	0.016	0.007
-0.501	0.014	-0.537	0.004	0.017	0.007
-0.499	0.017	-0.540	0.004	0.016	0.007
-0.485	0.001	-0.496	0.004	0.016	0.006
-0.499	0.009	-0.513	0.004	0.016	0.006
-0.509	0.002	-0.509	0.004	0.016	0.007
-0.488	0.028	-0.514	0.004	0.016	0.006
-0.496	0.009	-0.523	0.004	0.016	0.007
-0.502	0.021	-0.500	0.004	0.016	0.006
-0.505	0.025	-0.540	0.004	0.016	0.007
-0.490	0.002	-0.527	0.004	0.016	0.006
-0.499	0.018	-0.492	0.004	0.016	0.006
-0.506	0.020	-0.499	0.004	0.016	0.007
-0.481	0.026	-0.507	0.004	0.016	0.006
-0.510	0.022	-0.523	0.004	0.016	0.007
-0.514	0.017	-0.462	0.004	0.015	0.007
-0.521	0.022	-0.516	0.004	0.016	0.007
-0.503	0.010	-0.493	0.005	0.016	0.007
-0.506	0.010	-0.485	0.004	0.016	0.007
-0.523	0.062	-0.496	0.004	0.016	0.007
-0.502	0.025	-0.510	0.004	0.016	0.007
-0.516	0.037	-0.516	0.004	0.016	0.007
-0.510	0.015	-0.458	0.004	0.015	0.007
-0.518	0.028	-0.475	0.004	0.016	0.007
-0.513	0.002	-0.499	0.004	0.016	0.007
-0.514	0.005	-0.498	0.004	0.016	0.007
-0.522	0.061	-0.509	0.004	0.016	0.007
-0.523	0.004	-0.495	0.004	0.017	0.007
-0.523	0.017	-0.512	0.004	0.017	0.007
-0.516	0.012	-0.495	0.004	0.016	0.007
-0.513	0.018	-0.499	0.004	0.016	0.007
-0.526	0.000	-0.505	0.004	0.016	0.007
-0.510	0.014	-0.506	0.004	0.017	0.007
-0.526	0.042	-0.516	0.004	0.017	0.007
-0.535	-0.011	-0.487	0.004	0.017	0.007
-0.522	0.023	-0.492	0.004	0.017	0.007
-0.506	0.001	-0.488	0.004	0.016	0.007
-0.508	0.006	-0.495	0.004	0.017	0.007
-0.515	0.003	-0.498	0.004	0.017	0.007
-0.516	-0.002	-0.495	0.004	0.017	0.007
-0.503	0.025	-0.520	0.004	0.017	0.007
-0.532	-0.006	-0.494	0.004	0.016	0.007
-0.494	-0.005	-0.491	0.004	0.016	0.007
-0.509	0.007	-0.505	0.004	0.016	0.007
-0.493	0.009	-0.492	0.004	0.017	0.007
-0.506	0.004	-0.505	0.004	0.017	0.007
-0.513	-0.014	-0.508	0.004	0.016	0.007
-0.497	-0.001	-0.533	0.004	0.017	0.006
-0.515	-0.005	-0.518	0.004	0.016	0.007
-0.486	-0.005	-0.502	0.004	0.016	0.007
-0.506	0.021	-0.523	0.004	0.016	0.007
-0.503	-0.008	-0.540	0.003	0.016	0.006
-0.486	0.009	-0.509	0.004	0.016	0.007
-0.505	0.011	-0.512	0.004	0.016	0.007
-0.489	-0.029	-0.522	0.004	0.016	0.006
-0.499	0.012	-0.526	0.004	0.016	0.007
-0.485	-0.000	-0.485	0.004	0.016	0.007
-0.491	0.018	-0.533	0.004	0.016	0.007
-0.497	0.013	-0.560	0.003	0.016	0.007
-0.488	0.035	-0.510	0.004	0.016	0.007
-0.489	0.012	-0.513	0.004	0.016	0.007
-0.494	-0.020	-0.488	0.004	0.016	0.007
-0.470	0.033	-0.514	0.004	0.016	0.007
-0.486	0.016	-0.503	0.004	0.016	0.007
-0.494	0.023	-0.524	0.004	0.016	0.007
-0.496	0.031	-0.543	0.004	0.016	0.007
-0.489	0.016	-0.496	0.005	0.016	0.007
-0.493	0.025	-0.513	0.004	0.016	0.007
-0.501	0.013	-0.489	0.004	0.016	0.007
-0.482	0.033	-0.496	0.004	0.016	0.007
-0.502	0.027	-0.510	0.004	0.016	0.007
-0.497	0.018	-0.513	0.004	0.016	0.007
-0.505	0.043	-0.516	0.004	0.016	0.007
-0.503	0.016	-0.489	0.005	0.016	0.007
-0.494	0.025	-0.482	0.004	0.016	0.007
-0.509	0.018	-0.499	0.004	0.016	0.007
-0.507	0.020	-0.499	0.004	0.016	0.007
-0.530	0.036	-0.499	0.005	0.016	0.007
-0.498	0.007	-0.506	0.004	0.016	0.007
-0.509	0.029	-0.475	0.005	0.017	0.007
-0.518	0.006	-0.499	0.005	0.016	0.007
-0.503	0.023	-0.468	0.004	0.016	0.007
-0.517	0.040	-0.519	0.004	0.016	0.007
-0.535	-0.014	-0.490	0.004	0.017	0.007
-0.518	0.033	-0.492	0.004	0.016	0.007
-0.517	0.006	-0.505	0.004	0.016	0.007
-0.499	0.023	-0.465	0.005	0.017	0.007
-0.522	-0.006	-0.508	0.004	0.016	0.007
-0.492	0.008	-0.495	0.004	0.016	0.007
-0.505	0.035	-0.526	0.004	0.016	0.007
-0.539	-0.022	-0.473	0.004	0.017	0.007
-0.493	0.017	-0.499	0.004	0.016	0.007
-0.509	0.003	-0.491	0.004	0.016	0.007
-0.501	0.011	-0.482	0.005	0.017	0.007
-0.505	0.012	-0.485	0.004	0.016	0.007
-0.486	0.009	-0.485	0.004	0.016	0.007
-0.509	0.027	-0.523	0.004	0.017	0.007
-0.538	-0.012	-0.504	0.004	0.016	0.008
-0.480	0.006	-0.502	0.004	0.016	0.007
-0.490	0.009	-0.495	0.004	0.016	0.007
-0.487	0.006	-0.492	0.004	0.016	0.007
-0.490	0.014	-0.519	0.004	0.017	0.007
-0.484	0.004	-0.509	0.004	0.016	0.007
-0.491	0.021	-0.529	0.004	0.017	0.007
-0.516	-0.011	-0.501	0.004	0.016	0.007
-0.476	-0.001	-0.492	0.004	0.016	0.007
-0.489	0.015	-0.492	0.004	0.016	0.007
-0.486	-0.006	-0.492	0.004	0.016	0.007
-0.488	0.012	-0.505	0.004	0.017	0.007
-0.483	0.011	-0.513	0.004	0.016	0.007
-0.479	0.021	-0.523	0.004	0.016	0.007
-0.495	0.008	-0.529	0.004	0.016	0.007
-0.472	-0.003	-0.509	0.004	0.016	0.007
-0.485	0.017	-0.496	0.004	0.016	0.007
-0.486	0.003	-0.509	0.004	0.016	0.007
-0.485	0.013	-0.530	0.004	0.016	0.007
-0.475	0.011	-0.520	0.004	0.016	0.007
-0.486	0.018	-0.509	0.004	0.016	0.007
-0.483	0.019	-0.533	0.004	0.016	0.007
-0.476	-0.007	-0.492	0.004	0.016	0.007
-0.483	0.018	-0.506	0.004	0.016	0.007
-0.494	0.007	-0.495	0.004	0.016	0.007
-0.486	0.024	-0.520	0.004	0.016	0.007
-0.480	0.013	-0.516	0.004	0.016	0.007
-0.477	0.017	-0.496	0.004	0.016	0.007
-0.463	0.033	-0.531	0.004	0.015	0.007
-0.458	-0.014	-0.502	0.004	0.016	0.007
-0.479	0.025	-0.492	0.004	0.016	0.007
-0.491	0.012	-0.495	0.004	0.016	0.007
-0.473	0.026	-0.534	0.004	0.016	0.007
-0.487	0.014	-0.506	0.004	0.016	0.007
-0.480	0.016	-0.496	0.004	0.016	0.007
-0.451	0.042	-0.514	0.004	0.015	0.007
-0.477	-0.001	-0.516	0.004	0.016	0.007
-0.474	0.024	-0.496	0.004	0.016	0.007
-0.491	0.028	-0.506	0.004	0.015	0.007
-0.481	0.027	-0.534	0.005	0.015	0.007
-0.490	0.025	-0.509	0.004	0.016	0.007
-0.482	0.018	-0.479	0.005	0.015	0.007
-0.449	0.053	-0.484	0.004	0.016	0.007
-0.487	0.019	-0.496	0.005	0.016	0.007
-0.480	0.026	-0.503	0.004	0.016	0.007
-0.494	0.041	-0.503	0.004	0.016	0.007
-0.489	0.030	-0.517	0.005	0.015	0.007
-0.510	0.035	-0.496	0.005	0.016	0.007
-0.492	0.022	-0.492	0.004	0.015	0.007
-0.462	0.032	-0.493	0.004	0.016	0.007
-0.499	0.034	-0.485	0.005	0.016	0.007
-0.490	0.020	-0.495	0.004	0.016	0.007
-0.502	0.043	-0.496	0.004	0.016	0.007
-0.491	0.011	-0.499	0.005	0.015	0.007
-0.499	0.023	-0.468	0.005	0.016	0.007
-0.494	0.017	-0.482	0.004	0.016	0.007
-0.478	0.034	-0.489	0.004	0.016	0.007
-0.511	0.047	-0.492	0.005	0.016	0.007
-0.493	0.010	-0.481	0.004	0.016	0.007
-0.492	0.045	-0.513	0.004	0.016	0.007
-0.511	0.006	-0.498	0.005	0.016	0.007
-0.495	0.014	-0.468	0.004	0.016	0.007
-0.491	0.016	-0.488	0.004	0.016	0.007
-0.489	0.008	-0.492	0.005	0.016	0.007
-0.508	0.036	-0.499	0.004	0.016	0.007
-0.505	0.004	-0.498	0.004	0.016	0.007
-0.493	0.019	-0.512	0.004	0.016	0.007
-0.512	-0.006	-0.494	0.004	0.016	0.007
-0.485	0.007	-0.482	0.005	0.016	0.007
-0.495	0.010	-0.515	0.004	0.016	0.007
-0.499	-0.007	-0.484	0.004	0.016	0.007
-0.489	0.029	-0.509	0.004	0.016	0.007
-0.502	0.009	-0.498	0.004	0.016	0.007
-0.482	0.003	-0.488	0.004	0.016	0.007
-0.490	-0.001	-0.457	0.004	0.016	0.007
-0.474	-0.004	-0.502	0.004	0.016	0.007
-0.482	0.016	-0.546	0.004	0.016	0.007
-0.495	-0.005	-0.498	0.004	0.016	0.007
-0.462	0.004	-0.498	0.004	0.016	0.007
-0.483	0.007	-0.495	0.004	0.016	0.007
-0.475	-0.004	-0.509	0.004	0.016	0.007
-0.478	0.002	-0.477	0.003	0.016	0.007
-0.470	-0.003	-0.488	0.004	0.016	0.007
-0.482	0.016	-0.540	0.004	0.016	0.007
-0.489	-0.010	-0.501	0.004	0.016	0.007
-0.449	-0.003	-0.492	0.004	0.016	0.007
-0.473	0.014	-0.499	0.004	0.016	0.007
-0.477	-0.002	-0.519	0.004	0.016	0.007
-0.471	0.011	-0.474	0.003	0.016	0.007
-0.466	0.004	-0.523	0.004	0.016	0.007
-0.470	0.023	-0.530	0.004	0.016	0.007
-0.485	0.006	-0.519	0.004	0.015	0.007
-0.448	-0.001	-0.478	0.004	0.015	0.007
-0.469	0.015	-0.520	0.004	0.015	0.007
-0.477	-0.009	-0.485	0.004	0.016	0.007
-0.461	0.019	-0.482	0.004	0.016	0.007
-0.465	0.007	-0.533	0.004	0.015	0.007
-0.478	0.019	-0.516	0.004	0.016	0.007
-0.477	0.018	-0.509	0.004	0.015	0.007
-0.446	0.003	-0.509	0.004	0.015	0.008
-0.464	0.026	-0.493	0.004	0.016	0.007
-0.477	0.011	-0.475	0.004	0.015	0.007
-0.460	0.016	-0.506	0.004	0.016	0.007
-0.470	0.012	-0.502	0.004	0.015	0.007
-0.474	0.026	-0.510	0.004	0.015	0.007
-0.490	0.026	-0.502	0.004	0.015	0.007
-0.457	0.018	-0.489	0.005	0.015	0.007
-0.467	0.037	-0.497	0.005	0.015	0.007
-0.483	0.022	-0.503	0.005	0.015	0.007
-0.470	0.037	-0.490	0.005	0.015	0.007
-0.490	0.022	-0.499	0.004	0.015	0.007
-0.487	0.021	-0.486	0.005	0.015	0.007
-0.481	0.033	-0.502	0.004	0.016	0.007
-0.486	0.024	-0.500	0.005	0.015	0.007
-0.464	0.035	-0.496	0.005	0.016	0.007
-0.479	0.045	-0.482	0.005	0.015	0.008
-0.468	0.024	-0.489	0.005	0.015	0.007
-0.497	0.017	-0.516	0.004	0.016	0.007
-0.485	0.015	-0.482	0.005	0.015	0.007
-0.479	0.024	-0.482	0.004	0.016	0.007
-0.496	0.024	-0.513	0.005	0.016	0.007
-0.482	0.028	-0.476	0.005	0.016	0.007
-0.492	0.054	-0.492	0.005	0.016	0.008
-0.492	0.009	-0.489	0.005	0.016	0.007
-0.497	0.027	-0.489	0.005	0.016	0.007
-0.490	0.010	-0.478	0.005	0.015	0.007
-0.479	0.030	-0.486	0.005	0.016	0.007
-0.515	0.036	-0.496	0.005	0.016	0.007
-0.487	0.010	-0.479	0.005	0.016	0.007
-0.484	0.046	-0.503	0.005	0.016	0.008
-0.481	-0.000	-0.502	0.005	0.015	0.008
-0.497	0.020	-0.492	0.005	0.016	0.007
-0.483	0.008	-0.495	0.004	0.016	0.007
-0.485	0.016	-0.472	0.005	0.016	0.007
-0.520	0.034	-0.499	0.004	0.016	0.007
-0.491	0.006	-0.471	0.004	0.016	0.007
-0.490	0.036	-0.509	0.004	0.016	0.007
-0.496	-0.004	-0.488	0.005	0.016	0.007
-0.482	0.003	-0.475	0.005	0.016	0.007
-0.486	0.003	-0.512	0.004	0.016	0.007
-0.478	0.012	-0.475	0.005	0.016	0.007
-0.496	0.025	-0.506	0.004	0.016	0.007
-0.480	-0.002	-0.509	0.004	0.016	0.007
-0.476	0.009	-0.516	0.004	0.016	0.007
-0.494	-0.010	-0.508	0.004	0.015	0.007
-0.468	0.007	-0.482	0.004	0.016	0.007
-0.478	0.008	-0.522	0.004	0.017	0.007
-0.469	-0.004	-0.513	0.004	0.016	0.007
-0.483	0.015	-0.502	0.004	0.016	0.007
-0.482	0.003	-0.502	0.004	0.016	0.007
-0.468	-0.007	-0.516	0.004	0.016	0.007
-0.483	-0.002	-0.516	0.004	0.016	0.007
-0.461	-0.006	-0.495	0.004	0.016	0.007
-0.468	0.004	-0.523	0.004	0.016	0.007
-0.470	-0.005	-0.509	0.004	0.015	0.007
-0.469	0.006	-0.492	0.004	0.016	0.007
-0.477	0.003	-0.471	0.004	0.015	0.007
-0.462	-0.013	-0.523	0.004	0.016	0.007
-0.469	0.011	-0.503	0.004	0.015	0.007
-0.454	-0.004	-0.485	0.004	0.016	0.007
-0.470	0.013	-0.526	0.004	0.016	0.007
-0.463	0.001	-0.533	0.004	0.015	0.007
-0.462	0.003	-0.502	0.004	0.016	0.007
-0.470	0.002	-0.495	0.004	0.015	0.007
-0.465	-0.005	-0.506	0.004	0.016	0.007
-0.464	0.014	-0.513	0.004	0.015	0.007
-0.452	0.001	-0.503	0.004	0.015	0.007
-0.457	0.014	-0.499	0.004	0.016	0.007
-0.469	0.003	-0.509	0.004	0.015	0.007
-0.462	0.008	-0.503	0.005	0.016	0.007
-0.466	0.015	-0.499	0.004	0.015	0.007
-0.471	-0.005	-0.499	0.004	0.016	0.007
-0.459	0.026	-0.524	0.004	0.015	0.007
-0.452	0.002	-0.506	0.005	0.015	0.007
-0.459	0.021	-0.507	0.004	0.015	0.007
-0.466	0.018	-0.537	0.004	0.015	0.007
-0.445	0.009	-0.496	0.005	0.015	0.007
-0.466	0.013	-0.489	0.005	0.015	0.007
-0.478	0.008	-0.479	0.005	0.015	0.007
-0.445	0.036	-0.487	0.004	0.015	0.007
-0.458	0.010	-0.513	0.004	0.015	0.007
-0.465	0.010	-0.458	0.005	0.015	0.007
-0.473	0.028	-0.520	0.004	0.015	0.007
-0.454	-0.002	-0.510	0.005	0.015	0.007
-0.466	0.020	-0.496	0.005	0.015	0.007
-0.483	0.049	-0.483	0.005	0.015	0.007
-0.453	0.022	-0.483	0.004	0.015	0.007
-0.475	0.026	-0.506	0.005	0.015	0.007
-0.475	0.019	-0.445	0.004	0.014	0.007
-0.479	0.032	-0.499	0.004	0.015	0.007
-0.474	0.007	-0.503	0.005	0.015	0.007
-0.469	0.017	-0.486	0.004	0.016	0.007
-0.488	0.057	-0.496	0.005	0.015	0.008
-0.464	0.016	-0.482	0.005	0.016	0.007
-0.486	0.017	-0.513	0.004	0.015	0.007
-0.474	0.013	-0.469	0.005	0.015	0.007
-0.475	0.033	-0.479	0.005	0.016	0.007
-0.472	0.002	-0.479	0.005	0.015	0.007
-0.474	0.011	-0.492	0.005	0.015	0.007
-0.488	0.053	-0.492	0.005	0.016	0.008
-0.488	0.003	-0.471	0.005	0.016	0.007
-0.482	0.023	-0.506	0.004	0.016	0.007
-0.480	-0.000	-0.475	0.005	0.015	0.007
-0.475	0.012	-0.465	0.005	0.016	0.007
-0.477	-0.009	-0.488	0.005	0.016	0.007
-0.479	-0.005	-0.488	0.004	0.016	0.007
-0.486	0.047	-0.506	0.004	0.016	0.007
-0.483	-0.009	-0.474	0.005	0.016	0.008
-0.474	0.007	-0.492	0.004	0.016	0.007
-0.473	0.008	-0.489	0.004	0.015	0.007
-0.463	0.021	-0.476	0.005	0.016	0.007
-0.469	-0.010	-0.492	0.004	0.016	0.007
-0.477	-0.001	-0.451	0.004	0.016	0.007
-0.479	0.031	-0.503	0.005	0.016	0.007
-0.492	-0.024	-0.494	0.004	0.015	0.008
-0.466	0.003	-0.479	0.004	0.016	0.007
-0.470	0.004	-0.503	0.005	0.015	0.007
-0.459	0.007	-0.472	0.005	0.016	0.007
-0.479	0.001	-0.481	0.004	0.016	0.007
-0.461	-0.018	-0.495	0.004	0.015	0.007
-0.469	-0.011	-0.520	0.004	0.016	0.007
-0.491	-0.008	-0.519	0.004	0.015	0.007
-0.451	-0.005	-0.472	0.004	0.016	0.007
-0.465	0.001	-0.513	0.004	0.015	0.007
-0.451	-0.011	-0.492	0.004	0.015	0.007
-0.461	0.010	-0.485	0.004	0.016	0.007
-0.465	-0.005	-0.499	0.004	0.015	0.007
-0.448	-0.030	-0.523	0.004	0.016	0.007
-0.473	-0.000	-0.499	0.004	0.015	0.007
-0.436	-0.015	-0.492	0.004	0.015	0.007
-0.453	0.018	-0.510	0.004	0.016	0.007
-0.442	-0.004	-0.533	0.004	0.015	0.007
-0.449	0.005	-0.496	0.004	0.015	0.007
-0.460	0.008	-0.527	0.004	0.015	0.007
-0.452	-0.038	-0.482	0.004	0.015	0.007
-0.436	0.015	-0.507	0.004	0.015	0.007
-0.437	0.008	-0.503	0.005	0.015	0.007
-0.450	0.015	-0.517	0.005	0.015	0.007
-0.451	0.011	-0.533	0.004	0.015	0.007
-0.455	0.010	-0.497	0.005	0.015	0.007
-0.456	0.010	-0.520	0.004	0.015	0.007
-0.440	-0.013	-0.489	0.005	0.015	0.007
-0.446	0.029	-0.494	0.005	0.015	0.007
-0.457	0.015	-0.507	0.005	0.015	0.007
-0.460	0.018	-0.504	0.005	0.015	0.007
-0.464	0.026	-0.523	0.004	0.015	0.007
-0.454	0.019	-0.480	0.005	0.015	0.007
-0.460	0.012	-0.489	0.005	0.015	0.007
-0.460	0.011	-0.476	0.005	0.015	0.007
-0.454	0.024	-0.503	0.005	0.015	0.007
-0.479	0.033	-0.507	0.005	0.015	0.007
-0.467	0.014	-0.507	0.005	0.015	0.007
-0.471	0.029	-0.476	0.005	0.016	0.007
-0.465	0.006	-0.503	0.005	0.015	0.007
-0.460	0.016	-0.490	0.004	0.015	0.007
-0.465	0.028	-0.483	0.005	0.015	0.007
-0.468	0.005	-0.486	0.005	0.016	0.007
-0.478	0.024	-0.503	0.004	0.015	0.007
-0.463	0.009	-0.510	0.005	0.015	0.007
-0.463	0.030	-0.456	0.005	0.016	0.007
-0.475	-0.006	-0.506	0.005	0.015	0.007
-0.449	0.008	-0.476	0.005	0.016	0.007
-0.461	0.022	-0.517	0.004	0.015	0.007
-0.496	-0.021	-0.464	0.005	0.016	0.007
-0.462	0.004	-0.510	0.004	0.016	0.007
-0.459	0.009	-0.496	0.005	0.015	0.007
-0.452	-0.009	-0.442	0.005	0.016	0.007
-0.459	-0.005	-0.516	0.004	0.016	0.007
-0.445	-0.003	-0.503	0.005	0.015	0.007
-0.450	0.014	-0.527	0.004	0.016	0.007
-0.476	-0.024	-0.533	0.004	0.015	0.007
-0.432	-0.020	-0.493	0.004	0.015	0.007
-0.448	0.002	-0.486	0.004	0.015	0.007
-0.444	-0.004	-0.473	0.005	0.015	0.007
-0.443	0.007	-0.510	0.004	0.016	0.007
-0.432	-0.004	-0.496	0.004	0.015	0.007
-0.433	0.008	-0.514	0.004	0.016	0.007
-0.450	0.009	-0.524	0.004	0.015	0.007
-0.418	-0.018	-0.493	0.004	0.015	0.007
-0.437	0.012	-0.480	0.004	0.015	0.007
-0.439	-0.008	-0.507	0.004	0.015	0.007
-0.439	0.022	-0.518	0.005	0.015	0.007
-0.444	0.007	-0.493	0.004	0.015	0.007
-0.438	0.013	-0.480	0.005	0.015	0.007
-0.415	0.033	-0.498	0.004	0.015	0.007
-0.427	-0.005	-0.487	0.005	0.015	0.007
-0.438	0.021	-0.497	0.004	0.015	0.007
-0.443	0.018	-0.493	0.004	0.015	0.007
-0.435	0.019	-0.532	0.005	0.015	0.007
-0.443	0.009	-0.510	0.004	0.015	0.007
-0.441	0.013	-0.480	0.005	0.015	0.007
-0.410	0.030	-0.508	0.004	0.015	0.006
-0.436	-0.004	-0.500	0.005	0.015	0.007
-0.441	0.016	-0.490	0.005	0.015	0.007
-0.448	0.018	-0.497	0.004	0.015	0.007
-0.433	0.016	-0.522	0.005	0.015	0.007
-0.448	0.017	-0.517	0.005	0.015	0.007
-0.448	0.004	-0.483	0.005	0.015	0.007
-0.406	0.037	-0.526	0.005	0.015	0.006
-0.440	0.013	-0.493	0.005	0.015	0.007
-0.441	0.023	-0.490	0.005	0.015	0.007
-0.454	0.029	-0.503	0.005	0.015	0.007
-0.448	0.017	-0.529	0.005	0.014	0.007
-0.452	0.023	-0.477	0.005	0.015	0.007
-0.444	0.001	-0.490	0.005	0.015	0.007
-0.420	0.033	-0.488	0.005	0.015	0.006
-0.464	0.027	-0.487	0.005	0.015	0.007
-0.455	0.010	-0.490	0.005	0.015	0.007
-0.457	0.034	-0.500	0.005	0.015	0.007
-0.458	0.001	-0.514	0.005	0.015	0.007
-0.445	0.005	-0.469	0.005	0.015	0.007
-0.453	0.000	-0.473	0.005	0.015	0.007
-0.442	0.023	-0.487	0.005	0.015	0.007
-0.462	0.033	-0.494	0.005	0.015	0.007
-0.449	0.001	-0.483	0.005	0.015	0.007
-0.452	0.028	-0.514	0.005	0.015	0.007
-0.459	-0.010	-0.500	0.005	0.015	0.007
-0.441	0.005	-0.470	0.005	0.015	0.007
-0.452	0.004	-0.510	0.004	0.015	0.007
-0.447	0.001	-0.466	0.005	0.016	0.007
-0.456	0.010	-0.499	0.004	0.015	0.007
-0.448	-0.007	-0.499	0.004	0.015	0.007
-0.438	0.003	-0.521	0.005	0.016	0.007
-0.460	-0.012	-0.482	0.004	0.016	0.007
-0.442	-0.002	-0.494	0.005	0.015	0.007
-0.441	0.004	-0.527	0.004	0.016	0.007
-0.450	-0.015	-0.506	0.004	0.015	0.007
-0.432	0.003	-0.496	0.004	0.015	0.007
-0.447	-0.002	-0.496	0.004	0.015	0.007
-0.437	-0.018	-0.500	0.005	0.015	0.006
-0.438	0.002	-0.465	0.004	0.016	0.007
-0.422	-0.010	-0.497	0.004	0.015	0.007
-0.436	0.004	-0.524	0.004	0.016	0.007
-0.439	0.000	-0.528	0.004	0.015	0.007
-0.400	-0.015	-0.494	0.004	0.014	0.007
-0.431	0.010	-0.518	0.005	0.015	0.007
-0.426	-0.010	-0.497	0.005	0.015	0.007
-0.421	0.018	-0.487	0.004	0.015	0.006
-0.421	0.006	-0.518	0.005	0.014	0.007
-0.429	0.011	-0.511	0.005	0.015	0.007
-0.436	0.007	-0.524	0.004	0.015	0.007
-0.410	0.000	-0.504	0.005	0.015	0.007
-0.426	0.021	-0.515	0.005	0.015	0.006
-0.441	0.003	-0.487	0.005	0.015	0.007
-0.425	0.025	-0.484	0.005	0.015	0.006
-0.435	0.013	-0.514	0.005	0.015	0.007
-0.433	0.005	-0.484	0.005	0.015	0.007
-0.438	0.021	-0.497	0.005	0.015	0.007
-0.441	0.022	-0.494	0.005	0.015	0.007
-0.418	0.015	-0.501	0.005	0.015	0.006
-0.448	0.036	-0.477	0.005	0.015	0.007
-0.438	0.003	-0.494	0.005	0.015	0.007
-0.455	0.020	-0.511	0.005	0.015	0.007
-0.442	0.009	-0.460	0.005	0.014	0.007
-0.451	0.019	-0.494	0.005	0.015	0.007
-0.462	0.027	-0.501	0.005	0.015	0.006
-0.440	0.010	-0.473	0.005	0.015	0.006
-0.444	0.042	-0.494	0.005	0.015	0.007
-0.450	-0.014	-0.493	0.005	0.015	0.007
-0.446	0.015	-0.494	0.005	0.015	0.006
-0.441	-0.002	-0.490	0.005	0.015	0.007
-0.442	0.000	-0.466	0.005	0.015	0.007
-0.471	0.026	-0.487	0.005	0.015	0.006
-0.448	0.001	-0.490	0.004	0.015	0.007
-0.437	0.027	-0.514	0.005	0.015	0.007
-0.461	-0.021	-0.503	0.005	0.015	0.007
-0.438	0.006	-0.480	0.005	0.015	0.006
-0.437	-0.007	-0.514	0.004	0.016	0.007
-0.426	0.000	-0.467	0.005	0.015	0.007
-0.460	0.015	-0.497	0.005	0.015	0.006
-0.445	-0.010	-0.486	0.005	0.015	0.007
-0.430	0.001	-0.518	0.004	0.015	0.006
-0.455	-0.017	-0.490	0.005	0.015	0.007
-0.421	-0.003	-0.490	0.005	0.015	0.006
-0.419	-0.011	-0.531	0.004	0.016	0.006
-0.434	-0.006	-0.491	0.005	0.015	0.006
-0.426	0.010	-0.491	0.004	0.015	0.006
-0.437	-0.013	-0.497	0.004	0.015	0.007
-0.422	-0.011	-0.521	0.004	0.015	0.006
-0.430	-0.011	-0.514	0.005	0.015	0.006
-0.411	-0.007	-0.511	0.005	0.015	0.007
-0.423	0.005	-0.528	0.004	0.016	0.006
-0.426	-0.010	-0.507	0.004	0.015	0.006
-0.411	-0.009	-0.497	0.004	0.015	0.006
-0.423	-0.013	-0.500	0.004	0.015	0.006
-0.414	-0.025	-0.508	0.004	0.015	0.006
-0.425	0.007	-0.501	0.005	0.015	0.006
-0.405	-0.012	-0.491	0.005	0.015	0.007
-0.422	0.008	-0.535	0.004	0.015	0.006
-0.419	-0.002	-0.521	0.004	0.014	0.006
-0.403	0.002	-0.522	0.005	0.015	0.006
-0.419	0.001	-0.508	0.005	0.015	0.006
-0.423	-0.014	-0.501	0.005	0.015	0.006
-0.410	0.010	-0.498	0.004	0.014	0.006
-0.411	-0.002	-0.508	0.005	0.014	0.006
-0.421	0.008	-0.501	0.005	0.015	0.006
-0.421	0.009	-0.525	0.004	0.014	0.006
-0.401	-0.001	-0.512	0.005	0.014	0.006
-0.411	0.009	-0.498	0.005	0.015	0.006
-0.418	0.005	-0.481	0.005	0.014	0.006
-0.401	0.010	-0.519	0.005	0.014	0.006
-0.416	0.010	-0.511	0.005	0.014	0.006
-0.409	0.008	-0.474	0.005	0.014	0.006
-0.421	0.016	-0.532	0.004	0.014	0.006
-0.407	0.010	-0.499	0.005	0.014	0.006
-0.419	0.017	-0.495	0.005	0.015	0.006
-0.418	0.016	-0.471	0.005	0.015	0.006
-0.405	0.026	-0.492	0.005	0.015	0.006
-0.420	0.023	-0.515	0.005	0.014	0.006
-0.429	0.010	-0.464	0.005	0.014	0.006
-0.422	0.022	-0.529	0.004	0.015	0.006
-0.419	-0.004	-0.505	0.005	0.014	0.006
-0.423	0.007	-0.491	0.005	0.015	0.006
-0.446	0.041	-0.478	0.005	0.015	0.007
-0.425	0.011	-0.481	0.005	0.015	0.006
-0.440	0.018	-0.505	0.005	0.015	0.006
-0.425	0.002	-0.474	0.005	0.014	0.006
-0.422	0.012	-0.477	0.005	0.015	0.006
-0.428	-0.011	-0.501	0.005	0.015	0.006
-0.433	0.007	-0.494	0.005	0.015	0.006
-0.439	0.055	-0.478	0.005	0.015	0.007
-0.446	-0.003	-0.480	0.005	0.015	0.006
-0.434	0.014	-0.484	0.005	0.015	0.006
-0.432	-0.005	-0.470	0.005	0.014	0.006
-0.423	0.000	-0.491	0.005	0.015	0.006
-0.423	-0.018	-0.480	0.005	0.015	0.006
-0.428	-0.008	-0.487	0.005	0.015	0.006
-0.425	0.032	-0.498	0.005	0.015	0.006
-0.442	-0.026	-0.476	0.005	0.015	0.007
-0.424	0.005	-0.488	0.005	0.015	0.006
-0.432	-0.006	-0.487	0.005	0.015	0.006
-0.423	-0.012	-0.488	0.005	0.015	0.006
-0.420	-0.015	-0.490	0.004	0.015	0.006
-0.425	-0.011	-0.473	0.005	0.015	0.006
-0.429	-0.011	-0.515	0.005	0.015	0.006
-0.437	-0.026	-0.503	0.004	0.015	0.007
-0.408	-0.015	-0.484	0.004	0.015	0.006
-0.414	-0.011	-0.487	0.004	0.015	0.006
-0.407	-0.010	-0.505	0.005	0.015	0.006
-0.411	-0.005	-0.497	0.004	0.015	0.006
-0.417	-0.024	-0.487	0.004	0.015	0.006
-0.411	-0.036	-0.508	0.004	0.015	0.006
-0.432	-0.019	-0.511	0.004	0.015	0.006
-0.398	-0.023	-0.498	0.005	0.015	0.006
-0.414	0.002	-0.522	0.005	0.015	0.006
-0.403	-0.014	-0.539	0.004	0.014	0.006
-0.398	-0.006	-0.498	0.004	0.015	0.006
-0.407	-0.009	-0.518	0.004	0.015	0.006
-0.396	-0.056	-0.508	0.004	0.015	0.006
-0.407	-0.004	-0.498	0.005	0.014	0.006
-0.394	-0.015	-0.484	0.005	0.014	0.006
-0.409	0.004	-0.529	0.005	0.015	0.006
-0.413	-0.006	-0.525	0.004	0.014	0.006
-0.387	0.011	-0.502	0.005	0.014	0.006
-0.410	0.001	-0.512	0.005	0.014	0.006
-0.404	-0.034	-0.474	0.005	0.015	0.006
-0.394	0.022	-0.503	0.005	0.014	0.006
-0.399	-0.006	-0.502	0.005	0.014	0.006
-0.418	0.007	-0.516	0.005	0.015	0.006
-0.415	0.010	-0.535	0.004	0.014	0.006
-0.398	0.007	-0.506	0.005	0.014	0.006
-0.414	0.004	-0.512	0.005	0.014	0.006
-0.407	-0.013	-0.467	0.005	0.014	0.006
-0.389	0.022	-0.482	0.005	0.014	0.006
-0.423	0.000	-0.481	0.005	0.014	0.006
-0.409	-0.004	-0.512	0.005	0.014	0.006
-0.413	0.014	-0.512	0.005	0.014	0.006
-0.409	-0.000	-0.499	0.006	0.014	0.006
-0.412	0.012	-0.471	0.005	0.015	0.006
-0.416	0.015	-0.485	0.005	0.014	0.006
-0.405	0.014	-0.485	0.005	0.014	0.006
-0.434	0.016	-0.498	0.005	0.014	0.006
-0.413	0.001	-0.498	0.005	0.014	0.006
-0.421	0.012	-0.471	0.005	0.015	0.006
-0.417	-0.009	-0.499	0.005	0.014	0.006
-0.409	0.006	-0.492	0.005	0.015	0.006
-0.431	0.013	-0.474	0.005	0.014	0.006
-0.423	-0.013	-0.470	0.005	0.015	0.006
-0.429	0.010	-0.485	0.005	0.015	0.006
-0.420	-0.012	-0.495	0.005	0.015	0.006
-0.421	0.007	-0.464	0.005	0.015	0.006
-0.420	-0.016	-0.494	0.005	0.015	0.006
-0.399	-0.009	-0.491	0.005	0.015	0.006
-0.420	0.006	-0.495	0.005	0.015	0.006
-0.447	-0.032	-0.490	0.005	0.015	0.007
-0.415	-0.010	-0.495	0.005	0.015	0.006
-0.412	-0.011	-0.488	0.005	0.014	0.006
-0.403	-0.010	-0.457	0.005	0.015	0.006
-0.416	-0.019	-0.494	0.005	0.015	0.006
-0.403	-0.006	-0.478	0.005	0.015	0.006
-0.404	0.003	-0.512	0.005	0.015	0.006
-0.445	-0.035	-0.486	0.004	0.015	0.006
-0.393	-0.021	-0.498	0.004	0.014	0.006
-0.409	-0.014	-0.498	0.005	0.015	0.006
-0.395	-0.020	-0.468	0.005	0.015	0.006
-0.406	-0.020	-0.504	0.004	0.015	0.006
-0.390	-0.022	-0.495	0.005	0.014	0.006
-0.409	-0.006	-0.522	0.005	0.015	0.006
-0.425	-0.018	-0.507	0.004	0.014	0.007
-0.383	-0.039	-0.501	0.004	0.014	0.006
-0.392	-0.014	-0.478	0.004	0.014	0.006
-0.408	-0.017	-0.481	0.005	0.014	0.006
-0.412	-0.006	-0.505	0.005	0.015	0.006
-0.401	-0.008	-0.495	0.005	0.014	0.006
-0.390	-0.019	-0.515	0.005	0.015	0.006
-0.395	-0.011	-0.491	0.004	0.014	0.006
-0.373	-0.031	-0.495	0.005	0.014	0.006
-0.403	-0.005	-0.495	0.005	0.014	0.006
-0.398	-0.018	-0.495	0.005	0.014	0.006
-0.381	-0.008	-0.523	0.005	0.015	0.006
-0.390	-0.003	-0.502	0.005	0.014	0.006
-0.391	-0.013	-0.519	0.005	0.015	0.006
-0.381	0.010	-0.520	0.005	0.014	0.006
-0.380	-0.032	-0.485	0.005	0.014	0.006
-0.388	-0.001	-0.492	0.005	0.014	0.006
-0.400	-0.009	-0.499	0.005	0.014	0.006
-0.395	0.022	-0.510	0.005	0.014	0.006
-0.406	-0.001	-0.492	0.005	0.014	0.006
-0.390	-0.014	-0.485	0.005	0.014	0.006
-0.364	0.028	-0.500	0.005	0.014	0.005
-0.399	-0.002	-0.492	0.005	0.014	0.006
-0.389	-0.012	-0.481	0.005	0.014	0.006
-0.409	0.003	-0.512	0.005	0.014	0.006
-0.393	0.001	-0.506	0.006	0.014	0.006
-0.406	0.001	-0.495	0.005	0.014	0.006
-0.396	-0.007	-0.471	0.005	0.014	0.006
-0.374	0.025	-0.493	0.005	0.014	0.005
-0.414	0.013	-0.506	0.005	0.014	0.006
-0.406	-0.002	-0.488	0.005	0.015	0.006
-0.409	0.027	-0.488	0.005	0.014	0.006
-0.413	-0.012	-0.502	0.005	0.014	0.006
-0.409	-0.003	-0.454	0.005	0.015	0.006
-0.404	-0.010	-0.485	0.005	0.014	0.006
-0.391	-0.003	-0.475	0.005	0.015	0.006
-0.428	0.013	-0.488	0.005	0.014	0.006
-0.404	-0.010	-0.468	0.005	0.015	0.006
-0.403	0.017	-0.492	0.005	0.014	0.006
-0.415	-0.015	-0.495	0.005	0.014	0.006
-0.399	-0.007	-0.454	0.005	0.015	0.006
-0.410	-0.017	-0.474	0.005	0.014	0.006
-0.402	-0.009	-0.485	0.005	0.015	0.006
-0.418	0.013	-0.495	0.005	0.015	0.006
-0.418	-0.018	-0.474	0.005	0.015	0.006
-0.401	0.005	-0.505	0.005	0.015	0.006
-0.421	-0.026	-0.470	0.005	0.014	0.006
-0.401	-0.013	-0.461	0.005	0.015	0.006
-0.405	-0.017	-0.491	0.005	0.015	0.006
-0.407	-0.021	-0.464	0.005	0.015	0.006
-0.416	0.008	-0.471	0.005	0.014	0.006
-0.418	-0.025	-0.481	0.005	0.014	0.006
-0.395	-0.006	-0.509	0.005	0.015	0.006
-0.417	-0.032	-0.473	0.004	0.015	0.006
-0.394	-0.017	-0.457	0.005	0.015	0.006
-0.398	-0.010	-0.512	0.004	0.015	0.006
-0.416	-0.026	-0.488	0.005	0.014	0.006
-0.392	-0.007	-0.491	0.005	0.014	0.006
-0.399	-0.014	-0.491	0.005	0.014	0.006
-0.397	-0.031	-0.502	0.005	0.015	0.006
-0.397	-0.020	-0.463	0.004	0.015	0.006
-0.387	-0.015	-0.464	0.005	0.014	0.006
-0.399	-0.008	-0.505	0.004	0.015	0.006
-0.406	-0.031	-0.491	0.005	0.014	0.006
-0.367	-0.013	-0.475	0.005	0.014	0.006
-0.394	-0.015	-0.485	0.005	0.014	0.006
-0.380	-0.037	-0.488	0.005	0.014	0.006
-0.392	-0.018	-0.436	0.004	0.015	0.006
-0.377	-0.024	-0.506	0.005	0.014	0.006
-0.390	-0.009	-0.529	0.005	0.015	0.006
-0.393	-0.024	-0.501	0.004	0.014	0.006
-0.350	-0.025	-0.488	0.005	0.014	0.006
-0.382	-0.004	-0.496	0.005	0.014	0.006
-0.378	-0.034	-0.471	0.005	0.014	0.006
-0.374	-0.009	-0.468	0.004	0.015	0.006
-0.391	-0.015	-0.505	0.005	0.014	0.006
-0.381	0.004	-0.482	0.005	0.014	0.006
-0.396	-0.009	-0.509	0.005	0.014	0.006
-0.369	-0.016	-0.461	0.005	0.014	0.006
-0.370	0.010	-0.476	0.005	0.014	0.006
-0.397	-0.007	-0.488	0.005	0.014	0.006
-0.378	0.003	-0.465	0.005	0.014	0.006
-0.395	-0.005	-0.516	0.005	0.014	0.006
-0.398	-0.013	-0.482	0.005	0.014	0.006
-0.401	0.000	-0.492	0.005	0.014	0.006
-0.382	0.003	-0.479	0.005	0.014	0.006
-0.377	-0.001	-0.485	0.005	0.014	0.006
-0.411	0.010	-0.461	0.005	0.014	0.006
-0.387	0.006	-0.489	0.005	0.014	0.006
-0.411	0.008	-0.488	0.005	0.014	0.006
-0.400	-0.012	-0.464	0.005	0.014	0.006
-0.392	0.003	-0.461	0.005	0.014	0.006
-0.418	0.003	-0.506	0.005	0.014	0.006
-0.385	-0.003	-0.482	0.005	0.014	0.006
-0.413	0.031	-0.478	0.005	0.014	0.006
-0.401	-0.015	-0.481	0.005	0.014	0.006
-0.420	0.005	-0.492	0.005	0.014	0.006
-0.402	-0.008	-0.458	0.005	0.014	0.006
-0.396	0.008	-0.465	0.005	0.014	0.006
-0.433	0.014	-0.475	0.005	0.014	0.006
-0.402	-0.002	-0.447	0.005	0.014	0.006
-0.410	0.024	-0.468	0.005	0.014	0.006
-0.413	-0.029	-0.495	0.005	0.014	0.006
-0.401	-0.009	-0.478	0.005	0.014	0.006
-0.403	-0.024	-0.464	0.005	0.014	0.006
-0.391	-0.004	-0.461	0.005	0.014	0.006
-0.432	0.010	-0.475	0.005	0.014	0.006
-0.398	-0.024	-0.477	0.005	0.014	0.006
-0.393	0.014	-0.492	0.005	0.014	0.006
-0.421	-0.034	-0.473	0.005	0.014	0.006
-0.396	-0.015	-0.464	0.005	0.014	0.006
-0.397	-0.021	-0.518	0.005	0.015	0.006
-0.386	-0.028	-0.457	0.005	0.014	0.006
-0.419	-0.003	-0.478	0.005	0.015	0.006
-0.409	-0.029	-0.477	0.005	0.014	0.006
-0.383	-0.017	-0.485	0.005	0.015	0.006
-0.410	-0.034	-0.491	0.005	0.014	0.006
-0.374	-0.028	-0.474	0.005	0.014	0.006
-0.400	-0.019	-0.525	0.004	0.015	0.006
-0.389	-0.028	-0.471	0.005	0.014	0.006
-0.388	-0.019	-0.478	0.005	0.014	0.006
-0.393	-0.031	-0.467	0.005	0.014	0.006
-0.376	-0.039	-0.485	0.005	0.014	0.006
-0.399	-0.015	-0.492	0.005	0.014	0.006
-0.365	-0.026	-0.471	0.005	0.014	0.006
-0.386	-0.007	-0.498	0.005	0.015	0.006
-0.401	-0.028	-0.508	0.004	0.013	0.006
-0.370	-0.020	-0.478	0.005	0.014	0.006
-0.387	-0.009	-0.492	0.005	0.014	0.006
-0.379	-0.034	-0.461	0.005	0.014	0.006
-0.373	0.002	-0.482	0.005	0.014	0.006
-0.379	-0.021	-0.492	0.005	0.014	0.006
-0.390	-0.011	-0.465	0.005	0.014	0.006
-0.387	-0.011	-0.536	0.004	0.013	0.006
-0.376	-0.021	-0.492	0.005	0.014	0.006
-0.385	-0.003	-0.468	0.005	0.014	0.006
-0.385	-0.016	-0.468	0.005	0.013	0.006
-0.364	0.002	-0.486	0.005	0.014	0.006
-0.389	-0.011	-0.495	0.005	0.014	0.006
-0.386	-0.001	-0.458	0.005	0.013	0.006
-0.395	-0.001	-0.474	0.005	0.014	0.006
-0.372	-0.019	-0.489	0.005	0.013	0.006
-0.386	-0.003	-0.472	0.005	0.014	0.006
-0.393	0.012	-0.455	0.005	0.014	0.006
-0.378	-0.002	-0.462	0.005	0.014	0.006
-0.399	-0.004	-0.495	0.005	0.014	0.006
-0.382	-0.014	-0.431	0.005	0.013	0.006
-0.400	0.009	-0.482	0.005	0.014	0.006
-0.390	-0.033	-0.478	0.005	0.014	0.006
-0.393	-0.005	-0.464	0.005	0.014	0.006
-0.405	0.035	-0.461	0.005	0.014	0.006
-0.394	-0.013	-0.458	0.005	0.014	0.006
-0.402	0.005	-0.478	0.005	0.014	0.006
-0.398	-0.018	-0.444	0.005	0.013	0.006
-0.401	0.001	-0.464	0.005	0.014	0.006
-0.401	-0.030	-0.477	0.005	0.014	0.006
-0.404	-0.016	-0.464	0.005	0.014	0.006
-0.409	0.031	-0.465	0.005	0.014	0.006
-0.404	-0.019	-0.467	0.005	0.014	0.006
-0.406	-0.003	-0.471	0.005	0.014	0.006
-0.400	-0.011	-0.471	0.005	0.013	0.006
-0.392	-0.007	-0.440	0.005	0.014	0.006
-0.396	-0.028	-0.477	0.005	0.014	0.006
-0.397	-0.033	-0.460	0.005	0.014	0.006
-0.414	0.014	-0.495	0.005	0.014	0.006
-0.420	-0.042	-0.463	0.005	0.014	0.006
-0.397	-0.015	-0.461	0.005	0.014	0.006
-0.405	-0.025	-0.467	0.005	0.014	0.006
-0.395	-0.018	-0.454	0.005	0.014	0.006
-0.397	-0.034	-0.463	0.005	0.014	0.006
-0.391	-0.037	-0.450	0.005	0.014	0.006
-0.395	-0.018	-0.502	0.005	0.014	0.006
-0.418	-0.042	-0.493	0.004	0.014	0.006
-0.385	-0.023	-0.461	0.005	0.014	0.006
-0.397	-0.017	-0.474	0.005	0.014	0.006
-0.380	-0.028	-0.474	0.005	0.014	0.006
-0.397	-0.025	-0.467	0.004	0.014	0.006
-0.405	-0.030	-0.481	0.005	0.014	0.006
-0.371	-0.051	-0.488	0.004	0.014	0.006
-0.400	-0.041	-0.487	0.004	0.014	0.006
-0.374	-0.034	-0.464	0.005	0.014	0.006
-0.379	-0.024	-0.478	0.004	0.014	0.006
-0.391	-0.033	-0.512	0.004	0.014	0.006
-0.377	-0.022	-0.481	0.004	0.014	0.006
-0.387	-0.021	-0.477	0.005	0.014	0.006
-0.378	-0.065	-0.471	0.005	0.014	0.006
-0.385	-0.013	-0.492	0.005	0.013	0.006
-0.365	-0.030	-0.454	0.005	0.013	0.006
-0.377	-0.012	-0.506	0.005	0.014	0.006
-0.388	-0.021	-0.522	0.004	0.013	0.006
-0.376	-0.008	-0.475	0.005	0.014	0.006
-0.387	-0.015	-0.488	0.005	0.014	0.006
-0.370	-0.040	-0.454	0.005	0.013	0.006
-0.360	0.002	-0.479	0.005	0.013	0.006
-0.378	-0.027	-0.474	0.005	0.013	0.006
-0.378	-0.010	-0.482	0.005	0.014	0.006
-0.385	-0.009	-0.512	0.004	0.013	0.006
-0.375	-0.010	-0.472	0.005	0.013	0.006
-0.380	-0.008	-0.482	0.005	0.014	0.006
-0.377	-0.025	-0.441	0.005	0.013	0.006
-0.366	-0.003	-0.472	0.005	0.014	0.006
-0.395	0.002	-0.458	0.005	0.013	0.006
-0.391	-0.009	-0.465	0.005	0.014	0.006
-0.386	0.005	-0.482	0.005	0.013	0.006
-0.390	-0.017	-0.458	0.006	0.013	0.006
-0.393	-0.004	-0.451	0.005	0.014	0.006
-0.394	-0.010	-0.454	0.005	0.013	0.006
-0.398	-0.007	-0.454	0.005	0.014	0.006
-0.410	-0.000	-0.471	0.005	0.014	0.006
-0.385	-0.019	-0.478	0.005	0.013	0.006
-0.393	0.004	-0.448	0.005	0.014	0.006
-0.400	-0.017	-0.471	0.005	0.013	0.006
-0.389	-0.016	-0.447	0.005	0.014	0.006
-0.392	-0.001	-0.461	0.005	0.014	0.006
-0.402	-0.027	-0.460	0.005	0.014	0.006
-0.406	-0.002	-0.468	0.005	0.014	0.006
-0.390	-0.031	-0.474	0.005	0.014	0.006
-0.391	-0.008	-0.437	0.005	0.014	0.006
-0.404	-0.026	-0.461	0.005	0.014	0.006
-0.386	-0.019	-0.444	0.005	0.014	0.006
-0.395	-0.011	-0.474	0.005	0.014	0.006
-0.410	-0.051	-0.452	0.005	0.014	0.007
-0.406	-0.017	-0.457	0.005	0.014	0.006
-0.391	-0.036	-0.460	0.005	0.014	0.006
-0.387	-0.019	-0.434	0.005	0.014	0.006
-0.401	-0.044	-0.453	0.005	0.014	0.006
-0.381	-0.027	-0.447	0.005	0.014	0.006
-0.393	-0.004	-0.488	0.005	0.014	0.006
-0.417	-0.058	-0.462	0.005	0.014	0.007
-0.388	-0.025	-0.464	0.005	0.014	0.006
-0.396	-0.033	-0.460	0.005	0.014	0.006
-0.385	-0.041	-0.423	0.005	0.014	0.006
-0.397	-0.038	-0.480	0.004	0.014	0.006
-0.382	-0.035	-0.447	0.005	0.014	0.006
-0.382	-0.010	-0.488	0.005	0.014	0.006
-0.419	-0.053	-0.483	0.005	0.014	0.006
-0.373	-0.033	-0.461	0.005	0.014	0.006
-0.375	-0.027	-0.457	0.005	0.014	0.006
-0.369	-0.047	-0.444	0.005	0.014	0.006
-0.384	-0.043	-0.480	0.004	0.014	0.006
-0.367	-0.031	-0.474	0.005	0.013	0.006
-0.381	-0.023	-0.495	0.005	0.014	0.006
-0.401	-0.043	-0.477	0.005	0.014	0.006
-0.355	-0.051	-0.467	0.005	0.014	0.006
-0.373	-0.018	-0.468	0.005	0.013	0.006
-0.368	-0.041	-0.468	0.005	0.013	0.006
-0.371	-0.021	-0.478	0.004	0.014	0.006
-0.364	-0.023	-0.464	0.005	0.013	0.006
-0.375	-0.015	-0.481	0.005	0.014	0.006
-0.381	-0.029	-0.485	0.005	0.013	0.006
-0.355	-0.046	-0.461	0.005	0.013	0.006
-0.370	-0.011	-0.458	0.005	0.014	0.006
-0.372	-0.036	-0.468	0.005	0.014	0.006
-0.367	-0.007	-0.465	0.005	0.014	0.006
-0.375	-0.020	-0.474	0.005	0.013	0.006
-0.375	-0.020	-0.475	0.005	0.013	0.006
-0.349	0.004	-0.496	0.005	0.013	0.006
-0.356	-0.036	-0.478	0.005	0.013	0.006
-0.375	-0.001	-0.472	0.005	0.013	0.006
-0.375	-0.020	-0.468	0.005	0.013	0.006
-0.366	-0.006	-0.506	0.005	0.013	0.006
-0.370	-0.014	-0.465	0.005	0.013	0.006
-0.377	-0.022	-0.458	0.005	0.013	0.006
-0.342	0.020	-0.473	0.005	0.013	0.006
-0.366	-0.028	-0.475	0.005	0.013	0.006
-0.375	-0.008	-0.458	0.005	0.013	0.006
-0.379	0.004	-0.457	0.005	0.013	0.006
-0.374	-0.010	-0.506	0.006	0.013	0.006
-0.387	-0.006	-0.451	0.005	0.013	0.006
-0.372	-0.013	-0.438	0.005	0.013	0.006
-0.355	0.003	-0.472	0.005	0.013	0.006
-0.390	-0.002	-0.458	0.005	0.013	0.006
-0.380	-0.012	-0.440	0.005	0.014	0.006
-0.397	0.005	-0.485	0.005	0.013	0.006
-0.389	-0.014	-0.489	0.006	0.013	0.006
-0.388	-0.011	-0.447	0.005	0.014	0.006
-0.391	-0.019	-0.464	0.005	0.013	0.006
-0.370	-0.002	-0.438	0.005	0.013	0.006
-0.403	0.007	-0.465	0.005	0.013	0.006
-0.395	-0.019	-0.461	0.005	0.013	0.006
-0.382	0.002	-0.454	0.005	0.014	0.006
-0.407	-0.039	-0.457	0.005	0.013	0.006
-0.385	-0.011	-0.424	0.005	0.014	0.006
-0.379	-0.020	-0.454	0.005	0.014	0.006
-0.379	-0.028	-0.433	0.005	0.014	0.006
-0.405	-0.000	-0.461	0.005	0.014	0.006
-0.390	-0.033	-0.454	0.005	0.013	0.006
-0.384	-0.008	-0.475	0.005	0.014	0.006
-0.392	-0.040	-0.449	0.005	0.013	0.006
-0.374	-0.027	-0.441	0.005	0.014	0.006
-0.382	-0.024	-0.464	0.005	0.014	0.006
-0.388	-0.045	-0.433	0.005	0.014	0.006
-0.389	-0.013	-0.471	0.005	0.014	0.006
-0.384	-0.033	-0.454	0.005	0.014	0.006
-0.381	-0.024	-0.468	0.005	0.014	0.006
-0.393	-0.035	-0.436	0.004	0.014	0.006
-0.369	-0.024	-0.447	0.005	0.014	0.006
-0.382	-0.009	-0.481	0.005	0.014	0.006
-0.387	-0.033	-0.443	0.005	0.013	0.006
-0.373	-0.026	-0.450	0.005	0.014	0.006
-0.380	-0.033	-0.460	0.005	0.013	0.006
-0.380	-0.035	-0.467	0.005	0.014	0.006
-0.382	-0.038	-0.425	0.004	0.014	0.006
-0.363	-0.039	-0.430	0.005	0.013	0.006
-0.378	-0.027	-0.474	0.005	0.014	0.006
-0.380	-0.042	-0.447	0.005	0.013	0.006
-0.358	-0.023	-0.447	0.005	0.013	0.006
-0.374	-0.023	-0.451	0.005	0.013	0.006
-0.362	-0.040	-0.461	0.005	0.013	0.006
-0.372	-0.035	-0.409	0.004	0.014	0.006
-0.354	-0.038	-0.454	0.005	0.013	0.006
-0.367	-0.024	-0.478	0.005	0.014	0.006
-0.372	-0.041	-0.457	0.005	0.013	0.006
-0.350	-0.039	-0.464	0.005	0.013	0.006
-0.359	-0.016	-0.471	0.005	0.013	0.006
-0.367	-0.046	-0.457	0.005	0.013	0.006
-0.352	-0.015	-0.420	0.004	0.014	0.006
-0.347	-0.026	-0.461	0.005	0.013	0.006
-0.372	-0.017	-0.485	0.005	0.014	0.006
-0.384	-0.037	-0.474	0.005	0.013	0.006
-0.333	-0.039	-0.464	0.005	0.013	0.006
-0.353	-0.013	-0.461	0.005	0.013	0.006
-0.355	-0.046	-0.451	0.005	0.013	0.006
-0.352	-0.016	-0.454	0.004	0.013	0.006
-0.353	-0.019	-0.458	0.005	0.013	0.006
-0.359	-0.002	-0.465	0.005	0.013	0.006
-0.368	-0.031	-0.478	0.005	0.013	0.006
-0.334	-0.033	-0.475	0.005	0.013	0.006
-0.351	-0.006	-0.465	0.005	0.013	0.006
-0.361	-0.027	-0.444	0.005	0.013	0.006
-0.351	-0.018	-0.444	0.005	0.013	0.006
-0.360	-0.023	-0.485	0.005	0.013	0.006
-0.362	-0.013	-0.465	0.005	0.013	0.006
-0.370	-0.012	-0.474	0.005	0.013	0.006
-0.352	-0.025	-0.451	0.005	0.013	0.007
-0.348	-0.002	-0.472	0.005	0.013	0.006
-0.366	-0.016	-0.437	0.005	0.013	0.006
-0.353	-0.002	-0.445	0.005	0.013	0.006
-0.370	-0.018	-0.471	0.005	0.013	0.006
-0.358	-0.018	-0.434	0.005	0.013	0.006
-0.363	0.000	-0.489	0.005	0.013	0.006
-0.348	-0.012	-0.462	0.005	0.013	0.006
-0.351	0.002	-0.452	0.005	0.013	0.006
-0.378	0.008	-0.451	0.005	0.013	0.006
-0.353	-0.008	-0.465	0.005	0.013	0.006
-0.371	-0.006	-0.461	0.005	0.013	0.006
-0.368	-0.009	-0.441	0.005	0.012	0.006
-0.369	-0.000	-0.455	0.005	0.013	0.006
-0.387	-0.002	-0.441	0.006	0.013	0.006
-0.359	-0.005	-0.455	0.005	0.013	0.006
-0.376	0.017	-0.448	0.005	0.013	0.007
-0.367	-0.019	-0.461	0.005	0.013	0.006
-0.378	-0.006	-0.441	0.005	0.013	0.006
-0.384	-0.017	-0.430	0.005	0.013	0.006
-0.369	-0.011	-0.434	0.005	0.013	0.006
-0.395	0.007	-0.452	0.006	0.013	0.006
-0.375	-0.019	-0.451	0.005	0.013	0.006
-0.377	0.024	-0.461	0.005	0.013	0.007
-0.382	-0.021	-0.441	0.006	0.013	0.006
-0.376	-0.011	-0.458	0.005	0.013	0.006
-0.370	-0.018	-0.451	0.005	0.013	0.006
-0.371	-0.004	-0.424	0.006	0.013	0.006
-0.394	0.015	-0.444	0.005	0.013	0.006
-0.372	-0.020	-0.427	0.005	0.013	0.006
-0.377	0.019	-0.451	0.005	0.013	0.007
-0.381	-0.033	-0.457	0.005	0.013	0.007
-0.366	-0.015	-0.444	0.005	0.013	0.006
-0.361	-0.022	-0.430	0.005	0.013	0.006
-0.359	-0.015	-0.437	0.006	0.013	0.006
-0.399	0.008	-0.444	0.005	0.013	0.006
-0.378	-0.031	-0.443	0.005	0.013	0.006
-0.367	0.009	-0.482	0.005	0.013	0.007
-0.378	-0.034	-0.450	0.005	0.013	0.007
-0.370	-0.009	-0.427	0.005	0.013	0.006
-0.373	-0.026	-0.471	0.005	0.013	0.006
-0.358	-0.014	-0.448	0.006	0.013	0.006
-0.393	0.002	-0.447	0.005	0.013	0.006
-0.371	-0.026	-0.440	0.005	0.013	0.007
-0.366	0.002	-0.451	0.005	0.013	0.006
-0.381	-0.039	-0.471	0.005	0.013	0.007
-0.356	-0.021	-0.451	0.005	0.013	0.006
-0.366	-0.023	-0.464	0.005	0.014	0.006
-0.359	-0.021	-0.434	0.005	0.013	0.006
-0.389	-0.000	-0.454	0.005	0.013	0.006
-0.368	-0.038	-0.443	0.005	0.013	0.007
-0.353	-0.006	-0.478	0.005	0.013	0.006
-0.377	-0.039	-0.453	0.005	0.013	0.007
-0.362	-0.025	-0.447	0.005	0.013	0.006
-0.355	-0.027	-0.468	0.005	0.014	0.006
-0.357	-0.021	-0.455	0.005	0.013	0.006
-0.369	-0.005	-0.458	0.005	0.013	0.006
-0.374	-0.034	-0.446	0.005	0.013	0.007
-0.357	-0.024	-0.471	0.005	0.013	0.006
-0.372	-0.042	-0.457	0.005	0.013	0.007
-0.347	-0.031	-0.441	0.005	0.013	0.006
-0.362	-0.024	-0.488	0.005	0.014	0.006
-0.349	-0.039	-0.444	0.005	0.013	0.006
-0.365	-0.016	-0.464	0.005	0.013	0.006
-0.357	-0.033	-0.450	0.005	0.013	0.007
-0.341	-0.047	-0.458	0.005	0.013	0.006
-0.358	-0.027	-0.464	0.005	0.013	0.006
-0.329	-0.030	-0.458	0.005	0.013	0.006
-0.344	-0.016	-0.461	0.005	0.014	0.006
-0.348	-0.031	-0.485	0.005	0.013	0.006
-0.338	-0.019	-0.451	0.005	0.013	0.006
-0.352	-0.025	-0.471	0.005	0.013	0.006
-0.350	-0.051	-0.440	0.005	0.013	0.006
-0.342	-0.013	-0.461	0.005	0.013	0.006
-0.326	-0.028	-0.444	0.005	0.013	0.006
-0.346	-0.010	-0.445	0.005	0.013	0.006
-0.350	-0.020	-0.475	0.004	0.012	0.006
-0.332	-0.023	-0.455	0.005	0.013	0.006
-0.341	-0.012	-0.465	0.005	0.013	0.006
-0.351	-0.021	-0.430	0.005	0.012	0.006
-0.326	0.008	-0.452	0.005	0.012	0.006
-0.342	-0.012	-0.465	0.005	0.012	0.007
-0.342	-0.003	-0.435	0.005	0.012	0.006
-0.347	-0.006	-0.485	0.005	0.012	0.007
-0.332	-0.022	-0.445	0.005	0.012	0.006
-0.345	-0.009	-0.451	0.005	0.012	0.006
-0.361	-0.003	-0.438	0.006	0.012	0.007
-0.334	-0.003	-0.452	0.005	0.013	0.006
-0.355	-0.012	-0.482	0.005	0.012	0.006
-0.344	-0.007	-0.407	0.005	0.012	0.006
-0.357	-0.006	-0.458	0.005	0.013	0.007
-0.346	-0.014	-0.455	0.006	0.012	0.007
-0.356	-0.012	-0.441	0.005	0.013	0.006
-0.370	0.013	-0.420	0.005	0.012	0.007
-0.339	0.003	-0.441	0.005	0.013	0.006
-0.366	-0.003	-0.444	0.005	0.013	0.007
-0.353	-0.020	-0.400	0.005	0.012	0.006
-0.353	0.000	-0.431	0.005	0.013	0.007
-0.356	-0.028	-0.461	0.005	0.012	0.007
-0.368	-0.014	-0.427	0.005	0.013	0.006
-0.355	0.036	-0.455	0.005	0.013	0.007
-0.362	-0.018	-0.423	0.005	0.013	0.007
-0.367	-0.017	-0.440	0.005	0.013	0.006
-0.358	-0.021	-0.430	0.005	0.012	0.007
-0.354	-0.008	-0.420	0.005	0.013	0.007
-0.365	-0.035	-0.437	0.005	0.013	0.007
-0.362	-0.027	-0.433	0.005	0.013	0.007
-0.358	0.013	-0.451	0.005	0.013	0.007
-0.386	-0.036	-0.412	0.005	0.013	0.007
-0.354	-0.015	-0.441	0.005	0.013	0.006
-0.361	-0.030	-0.457	0.005	0.013	0.007
-0.350	-0.018	-0.434	0.005	0.013	0.007
-0.361	-0.033	-0.436	0.005	0.013	0.007
-0.356	-0.038	-0.436	0.005	0.013	0.007
-0.362	-0.018	-0.461	0.005	0.013	0.007
-0.373	-0.050	-0.449	0.005	0.013	0.007
-0.335	-0.032	-0.444	0.005	0.013	0.006
-0.354	-0.030	-0.457	0.005	0.013	0.007
-0.337	-0.027	-0.434	0.005	0.013	0.006
-0.336	-0.030	-0.423	0.005	0.013	0.007
-0.353	-0.038	-0.433	0.005	0.013	0.007
-0.341	-0.047	-0.468	0.005	0.013	0.006
-0.359	-0.042	-0.460	0.005	0.013	0.007
-0.327	-0.037	-0.437	0.005	0.013	0.007
-0.342	-0.021	-0.471	0.005	0.013	0.007
-0.334	-0.033	-0.458	0.005	0.012	0.006
-0.334	-0.025	-0.447	0.005	0.013	0.006
-0.349	-0.031	-0.433	0.005	0.012	0.007
-0.335	-0.066	-0.471	0.005	0.013	0.006
-0.345	-0.032	-0.460	0.005	0.012	0.007
-0.317	-0.035	-0.451	0.005	0.012	0.006
-0.327	-0.026	-0.444	0.005	0.013	0.006
-0.336	-0.034	-0.475	0.005	0.012	0.006
-0.330	-0.009	-0.438	0.005	0.013	0.006
-0.335	-0.025	-0.451	0.005	0.012	0.007
-0.330	-0.060	-0.444	0.005	0.013	0.006
-0.334	-0.012	-0.441	0.005	0.012	0.006
-0.326	-0.039	-0.431	0.005	0.012	0.007
-0.328	-0.010	-0.458	0.005	0.013	0.006
-0.331	-0.010	-0.471	0.004	0.012	0.006
-0.331	-0.010	-0.441	0.005	0.012	0.006
-0.337	-0.017	-0.475	0.005	0.012	0.007
-0.332	-0.047	-0.430	0.005	0.012	0.006
-0.314	-0.002	-0.462	0.005	0.012	0.006
-0.329	-0.018	-0.434	0.005	0.012	0.007
-0.342	-0.011	-0.445	0.005	0.012	0.006
-0.342	-0.001	-0.478	0.005	0.012	0.007
-0.330	-0.016	-0.438	0.006	0.012	0.006
-0.333	-0.007	-0.469	0.005	0.012	0.006
-0.333	-0.032	-0.431	0.005	0.012	0.006
-0.312	-0.011	-0.455	0.005	0.012	0.006
-0.332	-0.022	-0.438	0.005	0.012	0.007
-0.330	-0.010	-0.455	0.005	0.013	0.006
-0.348	-0.009	-0.471	0.005	0.012	0.007
-0.343	-0.013	-0.445	0.006	0.012	0.006
-0.337	-0.012	-0.427	0.005	0.012	0.006
-0.346	-0.020	-0.444	0.005	0.012	0.007
-0.327	-0.009	-0.431	0.005	0.012	0.006
-0.349	-0.004	-0.435	0.006	0.012	0.007
-0.344	-0.019	-0.455	0.005	0.012	0.006
-0.342	0.002	-0.431	0.005	0.012	0.007
-0.338	-0.020	-0.448	0.006	0.012	0.007
-0.339	-0.006	-0.427	0.005	0.013	0.007
-0.345	-0.008	-0.424	0.005	0.012	0.007
-0.340	-0.010	-0.434	0.005	0.013	0.007
-0.370	-0.009	-0.461	0.005	0.013	0.007
-0.361	-0.020	-0.454	0.005	0.013	0.007
-0.349	0.006	-0.410	0.005	0.013	0.007
-0.353	-0.030	-0.424	0.006	0.012	0.007
-0.348	-0.008	-0.414	0.005	0.013	0.006
-0.345	-0.006	-0.427	0.005	0.012	0.007
-0.350	-0.032	-0.420	0.005	0.013	0.007
-0.355	-0.004	-0.434	0.005	0.013	0.007
-0.353	-0.032	-0.444	0.005	0.012	0.007
-0.345	0.002	-0.404	0.006	0.013	0.007
-0.349	-0.036	-0.420	0.005	0.012	0.007
-0.339	-0.021	-0.413	0.005	0.013	0.007
-0.351	-0.007	-0.451	0.005	0.012	0.007
-0.362	-0.036	-0.409	0.005	0.013	0.007
-0.365	-0.011	-0.454	0.005	0.013	0.007
-0.350	-0.045	-0.437	0.005	0.012	0.007
-0.345	-0.019	-0.413	0.006	0.013	0.007
-0.352	-0.038	-0.430	0.005	0.012	0.007
-0.339	-0.028	-0.423	0.005	0.013	0.007
-0.356	-0.016	-0.457	0.005	0.013	0.007
-0.364	-0.050	-0.418	0.005	0.013	0.007
-0.351	-0.021	-0.440	0.005	0.013	0.007
-0.341	-0.040	-0.433	0.005	0.012	0.007
-0.343	-0.035	-0.386	0.006	0.013	0.007
-0.349	-0.047	-0.436	0.005	0.013	0.007
-0.327	-0.029	-0.410	0.005	0.012	0.007
-0.341	-0.009	-0.461	0.005	0.013	0.007
-0.379	-0.062	-0.422	0.005	0.013	0.007
-0.333	-0.023	-0.447	0.005	0.013	0.007
-0.340	-0.036	-0.436	0.005	0.012	0.007
-0.337	-0.032	-0.410	0.005	0.013	0.006
-0.347	-0.038	-0.443	0.005	0.013	0.007
-0.323	-0.029	-0.427	0.005	0.012	0.007
-0.335	-0.015	-0.458	0.005	0.013	0.007
-0.371	-0.056	-0.449	0.005	0.012	0.007
-0.317	-0.034	-0.423	0.005	0.012	0.007
-0.336	-0.030	-0.433	0.005	0.012	0.007
-0.333	-0.041	-0.410	0.005	0.013	0.006
-0.323	-0.025	-0.423	0.005	0.013	0.007
-0.320	-0.031	-0.430	0.005	0.012	0.007
-0.321	-0.031	-0.461	0.005	0.013	0.007
-0.354	-0.038	-0.453	0.005	0.012	0.007
-0.309	-0.054	-0.420	0.005	0.012	0.007
-0.330	-0.016	-0.437	0.005	0.012	0.007
-0.325	-0.044	-0.434	0.005	0.012	0.006
-0.326	-0.028	-0.454	0.005	0.013	0.006
-0.311	-0.029	-0.451	0.005	0.012	0.007
-0.323	-0.022	-0.454	0.005	0.013	0.007
-0.320	-0.021	-0.454	0.005	0.012	0.007
-0.304	-0.050	-0.434	0.005	0.012	0.007
-0.310	-0.015	-0.431	0.005	0.012	0.007
-0.328	-0.041	-0.437	0.005	0.012	0.007
-0.317	-0.023	-0.475	0.005	0.012	0.006
-0.326	-0.020	-0.444	0.005	0.012	0.007
-0.312	-0.018	-0.441	0.005	0.012	0.007
-0.298	0.000	-0.438	0.005	0.012	0.006
-0.317	-0.034	-0.434	0.005	0.012	0.007
-0.320	-0.018	-0.434	0.005	0.012	0.006
-0.332	-0.018	-0.437	0.005	0.012	0.007
-0.318	-0.003	-0.466	0.006	0.012	0.007
-0.325	-0.019	-0.430	0.005	0.012	0.007
-0.316	-0.022	-0.407	0.005	0.012	0.007
-0.292	0.014	-0.446	0.005	0.012	0.006
-0.321	-0.028	-0.441	0.005	0.012	0.007
-0.329	-0.013	-0.417	0.005	0.012	0.007
-0.326	-0.005	-0.441	0.005	0.012	0.007
-0.325	-0.013	-0.449	0.006	0.011	0.007
-0.329	-0.007	-0.431	0.005	0.012	0.007
-0.330	-0.022	-0.417	0.006	0.012	0.007
-0.311	0.001	-0.425	0.005	0.012	0.006
-0.346	-0.006	-0.434	0.006	0.012	0.007
-0.332	-0.023	-0.434	0.005	0.012	0.007
-0.338	0.008	-0.427	0.005	0.012	0.007
-0.343	-0.019	-0.445	0.006	0.012	0.007
-0.343	-0.021	-0.407	0.006	0.012	0.007
-0.328	-0.030	-0.427	0.005	0.012	0.007
-0.327	-0.016	-0.407	0.005	0.012	0.007
-0.355	0.004	-0.434	0.005	0.012	0.007
-0.330	-0.035	-0.433	0.005	0.012	0.007
-0.336	0.008	-0.427	0.005	0.012	0.007
-0.335	-0.032	-0.406	0.005	0.012	0.007
-0.327	-0.022	-0.393	0.006	0.012	0.007
-0.328	-0.025	-0.447	0.005	0.013	0.007
-0.330	-0.037	-0.413	0.005	0.012	0.007
-0.339	-0.007	-0.430	0.005	0.012	0.007
-0.337	-0.035	-0.436	0.005	0.012	0.007
-0.324	-0.018	-0.444	0.005	0.012	0.007
-0.331	-0.044	-0.405	0.005	0.012	0.007
-0.317	-0.032	-0.393	0.005	0.012	0.007
-0.317	-0.035	-0.443	0.005	0.013	0.007
-0.342	-0.047	-0.419	0.005	0.012	0.007
-0.321	-0.021	-0.430	0.005	0.012	0.007
-0.334	-0.035	-0.447	0.005	0.012	0.007
-0.312	-0.035	-0.440	0.005	0.012	0.007
-0.327	-0.046	-0.405	0.004	0.013	0.007
-0.305	-0.037	-0.410	0.005	0.012	0.007
-0.316	-0.027	-0.458	0.005	0.013	0.007
-0.335	-0.045	-0.416	0.005	0.012	0.007
-0.291	-0.037	-0.433	0.005	0.012	0.007
-0.309	-0.028	-0.437	0.005	0.012	0.007
-0.308	-0.044	-0.430	0.005	0.012	0.007
-0.314	-0.021	-0.399	0.004	0.012	0.007
-0.308	-0.031	-0.454	0.005	0.012	0.007
-0.319	-0.013	-0.451	0.005	0.013	0.007
-0.329	-0.023	-0.464	0.005	0.012	0.007
-0.288	-0.038	-0.441	0.005	0.012	0.007
-0.296	-0.011	-0.438	0.005	0.012	0.007
-0.313	-0.030	-0.424	0.005	0.012	0.007
-0.302	-0.008	-0.435	0.005	0.012	0.007
-0.316	-0.013	-0.427	0.005	0.012	0.007
-0.326	-0.010	-0.421	0.005	0.012	0.007
-0.323	-0.013	-0.441	0.005	0.012	0.007
-0.293	-0.014	-0.428	0.006	0.012	0.007
-0.303	-0.004	-0.421	0.005	0.012	0.007
-0.321	-0.008	-0.403	0.005	0.012	0.007
-0.308	-0.006	-0.425	0.005	0.012	0.007
-0.323	-0.001	-0.434	0.005	0.012	0.007
-0.316	-0.014	-0.411	0.005	0.011	0.007
-0.314	-0.006	-0.431	0.005	0.012	0.007
-0.333	-0.005	-0.431	0.006	0.012	0.007
-0.311	-0.012	-0.434	0.005	0.012	0.007
-0.325	0.016	-0.417	0.005	0.012	0.007
-0.318	-0.023	-0.414	0.005	0.012	0.007
-0.324	-0.013	-0.420	0.005	0.012	0.007
-0.318	-0.016	-0.396	0.005	0.012	0.007
-0.329	0.001	-0.410	0.005	0.012	0.007
-0.356	0.000	-0.424	0.006	0.012	0.007
-0.329	-0.024	-0.410	0.005	0.012	0.007
-0.329	0.013	-0.434	0.005	0.012	0.007
-0.344	-0.032	-0.416	0.006	0.012	0.007
-0.323	-0.012	-0.393	0.005	0.012	0.007
-0.322	-0.026	-0.427	0.005	0.012	0.007
-0.313	-0.027	-0.427	0.005	0.012	0.007
-0.347	-0.001	-0.413	0.005	0.012	0.007
-0.330	-0.034	-0.402	0.005	0.012	0.007
-0.316	-0.016	-0.451	0.005	0.012	0.007
-0.331	-0.047	-0.426	0.005	0.012	0.007
-0.306	-0.029	-0.396	0.005	0.012	0.007
-0.322	-0.029	-0.443	0.005	0.013	0.007
-0.313	-0.029	-0.431	0.005	0.012	0.007
-0.324	-0.010	-0.413	0.005	0.012	0.007
-0.330	-0.039	-0.419	0.005	0.012	0.007
-0.306	-0.033	-0.440	0.005	0.012	0.007
-0.317	-0.024	-0.423	0.005	0.012	0.007
-0.301	-0.030	-0.406	0.005	0.012	0.007
-0.307	-0.023	-0.437	0.005	0.013	0.007
-0.306	-0.036	-0.430	0.005	0.012	0.007
-0.306	-0.020	-0.421	0.005	0.012	0.007
-0.305	-0.020	-0.420	0.005	0.012	0.007
-0.299	-0.031	-0.430	0.005	0.012	0.007
-0.300	-0.007	-0.428	0.005	0.011	0.007
-0.289	-0.025	-0.431	0.005	0.011	0.007
-0.310	-0.014	-0.424	0.005	0.012	0.007
-0.310	-0.011	-0.448	0.005	0.011	0.007
-0.301	-0.016	-0.404	0.006	0.011	0.007
-0.304	-0.002	-0.417	0.005	0.012	0.007
-0.299	-0.015	-0.397	0.005	0.011	0.007
-0.293	0.009	-0.411	0.005	0.012	0.007
-0.296	-0.013	-0.431	0.005	0.011	0.007
-0.301	-0.010	-0.380	0.006	0.011	0.007
-0.313	-0.004	-0.427	0.005	0.011	0.007
-0.303	-0.014	-0.424	0.006	0.011	0.007
-0.316	0.006	-0.417	0.005	0.012	0.007
-0.324	0.024	-0.400	0.006	0.011	0.007
-0.296	-0.008	-0.414	0.005	0.012	0.007
-0.321	0.007	-0.417	0.005	0.012	0.007
-0.316	-0.014	-0.386	0.005	0.011	0.007
-0.327	0.010	-0.414	0.005	0.012	0.007
-0.319	-0.007	-0.435	0.006	0.011	0.007
-0.304	-0.005	-0.403	0.005	0.012	0.007
-0.322	0.039	-0.404	0.005	0.012	0.007
-0.319	-0.019	-0.396	0.005	0.012	0.007
-0.323	0.004	-0.410	0.005	0.012	0.007
-0.329	-0.016	-0.382	0.006	0.011	0.007
-0.317	-0.009	-0.403	0.005	0.012	0.007
-0.322	-0.024	-0.416	0.005	0.012	0.007
-0.320	-0.021	-0.396	0.005	0.012	0.007
-0.324	0.011	-0.427	0.005	0.012	0.007
-0.339	-0.041	-0.391	0.005	0.012	0.008
-0.317	-0.007	-0.414	0.005	0.012	0.007
-0.303	-0.007	-0.403	0.005	0.012	0.007
-0.299	-0.019	-0.407	0.006	0.012	0.007
-0.307	-0.029	-0.409	0.005	0.012	0.007
-0.317	-0.038	-0.416	0.005	0.012	0.007
-0.306	-0.022	-0.448	0.005	0.012	0.007
-0.327	-0.038	-0.422	0.005	0.012	0.007
-0.291	-0.029	-0.413	0.005	0.012	0.007
-0.306	-0.014	-0.437	0.005	0.012	0.007
-0.298	-0.026	-0.420	0.005	0.011	0.007
-0.304	-0.001	-0.417	0.005	0.012	0.007
-0.309	-0.021	-0.416	0.005	0.011	0.007
-0.291	-0.054	-0.431	0.005	0.012	0.007
-0.298	-0.011	-0.420	0.005	0.011	0.007
-0.278	-0.022	-0.427	0.005	0.011	0.007
-0.287	-0.011	-0.438	0.005	0.012	0.007
-0.293	-0.019	-0.461	0.004	0.011	0.007
-0.292	0.008	-0.418	0.005	0.011	0.007
-0.303	-0.006	-0.434	0.005	0.011	0.007
-0.287	-0.033	-0.417	0.005	0.011	0.007
-0.286	0.009	-0.435	0.005	0.011	0.007
-0.283	-0.021	-0.404	0.005	0.011	0.007
-0.300	0.004	-0.438	0.006	0.012	0.007
-0.299	0.001	-0.458	0.005	0.011	0.007
-0.287	-0.001	-0.415	0.006	0.011	0.007
-0.291	-0.007	-0.424	0.005	0.011	0.007
-0.294	-0.011	-0.421	0.006	0.011	0.007
-0.280	0.013	-0.408	0.005	0.011	0.007
-0.307	-0.001	-0.407	0.006	0.011	0.007
-0.310	-0.001	-0.421	0.006	0.011	0.007
-0.300	0.010	-0.438	0.005	0.011	0.007
-0.300	0.004	-0.425	0.006	0.011	0.007
-0.300	0.003	-0.421	0.006	0.011	0.007
-0.298	0.003	-0.387	0.006	0.011	0.007
-0.288	0.003	-0.411	0.006	0.011	0.007
-0.322	0.012	-0.404	0.006	0.011	0.007
-0.301	-0.009	-0.431	0.006	0.011	0.007
-0.321	0.009	-0.400	0.005	0.012	0.007
-0.304	-0.013	-0.400	0.006	0.011	0.007
-0.303	0.001	-0.417	0.006	0.012	0.007
-0.308	0.006	-0.400	0.005	0.011	0.007
-0.318	-0.005	-0.393	0.006	0.012	0.007
-0.329	0.014	-0.397	0.005	0.012	0.007
-0.321	-0.015	-0.407	0.006	0.012	0.007
-0.315	0.019	-0.366	0.006	0.012	0.007
-0.314	-0.020	-0.410	0.006	0.011	0.007
-0.303	0.003	-0.383	0.006	0.012	0.007
-0.316	0.006	-0.420	0.005	0.012	0.007
-0.340	-0.033	-0.381	0.006	0.012	0.008
-0.308	0.001	-0.407	0.005	0.012	0.007
-0.307	-0.027	-0.427	0.005	0.011	0.007
-0.308	-0.007	-0.376	0.006	0.012	0.007
-0.315	-0.023	-0.396	0.005	0.012	0.008
-0.283	-0.005	-0.393	0.005	0.012	0.007
-0.304	0.014	-0.431	0.005	0.012	0.008
-0.344	-0.046	-0.405	0.005	0.012	0.008
-0.305	-0.013	-0.410	0.005	0.012	0.007
-0.298	-0.011	-0.406	0.005	0.011	0.007
-0.300	-0.021	-0.386	0.006	0.012	0.007
-0.306	-0.016	-0.410	0.005	0.012	0.007
-0.277	-0.015	-0.407	0.005	0.011	0.007
-0.287	-0.012	-0.434	0.005	0.012	0.007
-0.316	-0.030	-0.409	0.005	0.011	0.007
-0.264	-0.033	-0.407	0.005	0.011	0.007
-0.291	-0.004	-0.404	0.005	0.011	0.007
-0.285	-0.016	-0.400	0.005	0.011	0.007
-0.281	-0.003	-0.414	0.005	0.012	0.007
-0.273	-0.019	-0.414	0.005	0.011	0.007
-0.285	-0.003	-0.424	0.005	0.011	0.007
-0.277	-0.009	-0.420	0.005	0.011	0.007
-0.257	-0.041	-0.407	0.005	0.011	0.007
-0.285	-0.001	-0.411	0.005	0.011	0.007
-0.283	-0.011	-0.404	0.005	0.011	0.007
-0.282	0.002	-0.435	0.005	0.011	0.007
-0.283	-0.013	-0.428	0.005	0.011	0.007
-0.281	-0.010	-0.411	0.005	0.011	0.007
-0.268	0.025	-0.426	0.005	0.011	0.007
-0.262	-0.028	-0.411	0.006	0.011	0.007
-0.281	0.004	-0.414	0.005	0.011	0.007
-0.286	-0.007	-0.400	0.005	0.011	0.007
-0.277	0.001	-0.449	0.006	0.011	0.007
-0.284	0.008	-0.397	0.005	0.011	0.007
-0.285	-0.009	-0.397	0.006	0.011	0.007
-0.256	0.034	-0.436	0.005	0.011	0.007
-0.287	-0.005	-0.407	0.006	0.011	0.007
-0.284	0.013	-0.411	0.005	0.011	0.007
-0.301	0.014	-0.410	0.005	0.011	0.007
-0.287	0.002	-0.429	0.006	0.010	0.007
-0.294	0.008	-0.397	0.006	0.011	0.007
-0.294	-0.002	-0.397	0.006	0.011	0.007
-0.256	0.030	-0.398	0.006	0.011	0.007
-0.299	0.002	-0.411	0.006	0.011	0.007
-0.298	0.005	-0.393	0.006	0.011	0.007
-0.287	0.027	-0.411	0.006	0.011	0.008
-0.297	0.001	-0.432	0.006	0.011	0.007
-0.292	0.011	-0.390	0.006	0.011	0.007
-0.296	-0.006	-0.376	0.006	0.011	0.007
-0.271	0.016	-0.408	0.006	0.011	0.007
-0.307	0.026	-0.407	0.006	0.011	0.008
-0.294	0.006	-0.393	0.006	0.012	0.007
-0.299	0.031	-0.387	0.005	0.011	0.007
-0.296	-0.009	-0.418	0.006	0.011	0.008
-0.295	0.009	-0.373	0.006	0.012	0.007
-0.291	-0.007	-0.393	0.006	0.011	0.007
-0.287	0.009	-0.390	0.006	0.011	0.007
-0.308	0.022	-0.404	0.006	0.011	0.008
-0.298	-0.012	-0.414	0.006	0.011	0.007
-0.291	0.018	-0.411	0.005	0.011	0.008
-0.310	-0.014	-0.393	0.006	0.011	0.008
-0.282	-0.001	-0.380	0.006	0.011	0.007
-0.292	-0.013	-0.407	0.005	0.011	0.007
-0.298	-0.010	-0.393	0.005	0.011	0.007
-0.310	0.012	-0.410	0.005	0.012	0.007
-0.296	-0.016	-0.393	0.005	0.011	0.008
-0.285	0.009	-0.411	0.005	0.011	0.007
-0.299	-0.030	-0.402	0.005	0.011	0.008
-0.276	-0.007	-0.363	0.006	0.011	0.007
-0.287	-0.017	-0.410	0.005	0.012	0.007
-0.297	-0.022	-0.382	0.006	0.011	0.008
-0.286	0.003	-0.397	0.005	0.011	0.007
-0.283	-0.019	-0.393	0.005	0.011	0.008
-0.278	-0.024	-0.424	0.005	0.011	0.007
-0.292	-0.019	-0.358	0.005	0.012	0.008
-0.272	-0.004	-0.387	0.006	0.011	0.007
-0.274	-0.004	-0.414	0.005	0.012	0.007
-0.300	-0.025	-0.410	0.005	0.011	0.008
-0.265	-0.003	-0.407	0.005	0.011	0.007
-0.271	-0.007	-0.414	0.005	0.011	0.008
-0.276	-0.032	-0.403	0.005	0.011	0.007
-0.279	0.001	-0.369	0.005	0.012	0.007
-0.270	-0.011	-0.390	0.005	0.011	0.007
-0.275	-0.010	-0.438	0.005	0.012	0.007
-0.278	-0.013	-0.420	0.005	0.011	0.008
-0.245	-0.013	-0.421	0.005	0.011	0.008
-0.271	0.007	-0.421	0.006	0.011	0.007
-0.274	-0.018	-0.400	0.005	0.011	0.007
-0.262	-0.000	-0.376	0.005	0.011	0.007
-0.265	-0.013	-0.407	0.005	0.011	0.007
-0.271	0.007	-0.425	0.005	0.011	0.007
-0.280	-0.002	-0.417	0.005	0.011	0.007
-0.238	-0.012	-0.394	0.005	0.010	0.008
-0.265	0.012	-0.394	0.005	0.011	0.007
-0.273	-0.012	-0.386	0.005	0.010	0.007
-0.257	0.010	-0.390	0.005	0.011	0.007
-0.266	-0.001	-0.407	0.005	0.010	0.007
-0.275	0.005	-0.408	0.006	0.011	0.007
-0.283	0.004	-0.417	0.005	0.011	0.007
-0.259	0.004	-0.408	0.006	0.011	0.008
-0.265	0.012	-0.394	0.005	0.011	0.007
-0.277	0.010	-0.390	0.006	0.010	0.008
-0.259	0.016	-0.391	0.006	0.011	0.007
-0.284	0.011	-0.421	0.005	0.011	0.007
-0.266	-0.001	-0.390	0.006	0.010	0.008
-0.284	0.016	-0.390	0.005	0.011	0.008
-0.290	0.006	-0.404	0.006	0.011	0.008
-0.269	0.017	-0.384	0.006	0.011	0.007
-0.280	0.025	-0.383	0.006	0.011	0.008
-0.272	0.017	-0.398	0.006	0.011	0.007
-0.282	0.012	-0.411	0.005	0.011	0.008
-0.287	0.005	-0.366	0.006	0.010	0.008
-0.281	0.022	-0.387	0.006	0.011	0.008
-0.310	0.030	-0.391	0.006	0.010	0.007
-0.282	0.002	-0.393	0.005	0.011	0.007
-0.294	0.032	-0.403	0.006	0.011	0.008
-0.289	-0.014	-0.407	0.006	0.011	0.008
-0.281	0.010	-0.373	0.006	0.011	0.007
-0.277	-0.002	-0.390	0.006	0.011	0.008
-0.279	0.005	-0.370	0.006	0.011	0.008
-0.315	0.029	-0.376	0.006	0.011	0.008
-0.288	-0.007	-0.386	0.006	0.011	0.008
-0.287	0.023	-0.407	0.006	0.011	0.008
-0.307	-0.015	-0.382	0.006	0.011	0.008
-0.278	0.002	-0.383	0.006	0.011	0.007
-0.271	-0.014	-0.406	0.005	0.012	0.008
-0.278	-0.002	-0.366	0.006	0.011	0.007
-0.300	0.013	-0.380	0.006	0.011	0.008
-0.282	-0.018	-0.379	0.005	0.011	0.008
-0.267	0.003	-0.421	0.005	0.011	0.008
-0.291	-0.020	-0.386	0.005	0.011	0.008
-0.255	-0.008	-0.383	0.006	0.011	0.008
-0.271	-0.003	-0.427	0.005	0.012	0.008
-0.267	-0.012	-0.414	0.005	0.011	0.007
-0.266	-0.001	-0.383	0.005	0.011	0.007
-0.271	-0.011	-0.390	0.006	0.011	0.008
-0.261	-0.019	-0.400	0.005	0.011	0.007
-0.276	-0.010	-0.400	0.005	0.011	0.008
-0.255	-0.012	-0.390	0.006	0.011	0.008
-0.260	0.000	-0.417	0.005	0.012	0.008
-0.263	-0.010	-0.414	0.005	0.011	0.008
-0.260	0.004	-0.407	0.005	0.011	0.007
-0.263	-0.006	-0.397	0.005	0.010	0.008
-0.261	-0.027	-0.397	0.005	0.011	0.008
-0.268	0.008	-0.383	0.005	0.011	0.007
-0.248	-0.004	-0.397	0.005	0.010	0.008
-0.256	-0.001	-0.400	0.005	0.011	0.008
-0.269	0.002	-0.417	0.005	0.010	0.008
-0.246	0.005	-0.387	0.005	0.010	0.008
-0.264	0.016	-0.394	0.006	0.010	0.008
-0.264	-0.006	-0.373	0.006	0.010	0.008
-0.256	0.015	-0.384	0.005	0.010	0.007
-0.266	0.005	-0.404	0.006	0.010	0.008
-0.271	0.016	-0.363	0.006	0.010	0.007
-0.265	0.017	-0.417	0.005	0.010	0.008
-0.248	0.004	-0.387	0.006	0.010	0.008
-0.259	0.014	-0.387	0.005	0.011	0.008
-0.276	0.025	-0.380	0.006	0.010	0.008
-0.257	0.015	-0.384	0.006	0.011	0.007
-0.278	0.010	-0.397	0.006	0.011	0.008
-0.273	0.010	-0.343	0.006	0.010	0.008
-0.274	0.032	-0.384	0.006	0.010	0.008
-0.279	0.009	-0.373	0.006	0.010	0.008
-0.278	0.015	-0.373	0.005	0.011	0.008
-0.294	0.056	-0.363	0.006	0.011	0.008
-0.257	0.011	-0.387	0.006	0.011	0.008
-0.285	0.024	-0.376	0.006	0.011	0.008
-0.272	-0.005	-0.353	0.006	0.010	0.008
-0.274	0.017	-0.373	0.006	0.011	0.008
-0.280	0.006	-0.386	0.006	0.010	0.008
-0.267	0.000	-0.362	0.006	0.011	0.008
-0.294	0.054	-0.394	0.006	0.011	0.008
-0.300	-0.015	-0.365	0.006	0.011	0.008
-0.294	0.010	-0.369	0.005	0.011	0.008
-0.283	-0.000	-0.359	0.006	0.010	0.008
-0.266	0.013	-0.359	0.006	0.011	0.008
-0.283	-0.006	-0.400	0.005	0.011	0.008
-0.279	-0.009	-0.362	0.006	0.011	0.008
-0.282	0.033	-0.394	0.006	0.011	0.008
-0.301	-0.028	-0.368	0.006	0.011	0.008
-0.265	0.009	-0.366	0.005	0.011	0.008
-0.277	-0.005	-0.383	0.005	0.010	0.008
-0.268	0.006	-0.387	0.006	0.011	0.008
-0.278	-0.006	-0.375	0.005	0.011	0.008
-0.275	-0.007	-0.372	0.005	0.011	0.008
-0.274	0.010	-0.424	0.005	0.011	0.008
-0.297	-0.026	-0.375	0.005	0.011	0.008
-0.260	0.008	-0.360	0.006	0.011	0.008
-0.270	-0.004	-0.379	0.005	0.011	0.008
-0.261	-0.003	-0.404	0.005	0.011	0.008
-0.267	0.008	-0.383	0.005	0.011	0.008
-0.279	-0.010	-0.372	0.005	0.011	0.008
-0.259	-0.027	-0.376	0.005	0.011	0.008
-0.283	-0.006	-0.372	0.005	0.010	0.008
-0.249	-0.015	-0.373	0.006	0.010	0.008
-0.252	0.008	-0.394	0.005	0.011	0.008
-0.255	-0.009	-0.400	0.005	0.010	0.008
-0.251	0.008	-0.366	0.005	0.011	0.008
-0.267	0.000	-0.383	0.005	0.010	0.008
-0.244	-0.030	-0.390	0.005	0.010	0.007
-0.264	0.016	-0.393	0.005	0.010	0.008
-0.243	-0.012	-0.387	0.006	0.010	0.008
-0.253	0.015	-0.384	0.006	0.011	0.008
-0.253	0.003	-0.400	0.005	0.010	0.008
-0.245	0.022	-0.367	0.006	0.010	0.008
-0.261	0.016	-0.377	0.006	0.010	0.008
-0.248	-0.024	-0.380	0.005	0.010	0.008
-0.254	0.027	-0.391	0.006	0.010	0.008
-0.242	0.007	-0.377	0.006	0.010	0.008
-0.261	0.017	-0.394	0.006	0.010	0.008
-0.254	0.023	-0.407	0.005	0.010	0.008
-0.257	0.024	-0.381	0.006	0.010	0.008
-0.252	0.012	-0.373	0.005	0.010	0.008
-0.252	-0.014	-0.366	0.006	0.010	0.008
-0.239	0.031	-0.395	0.006	0.010	0.008
-0.254	0.018	-0.367	0.006	0.010	0.008
-0.263	0.025	-0.377	0.006	0.010	0.008
-0.265	0.037	-0.414	0.005	0.010	0.008
-0.258	0.025	-0.378	0.006	0.009	0.008
-0.262	0.034	-0.377	0.006	0.010	0.008
-0.259	0.011	-0.356	0.006	0.010	0.008
-0.236	0.039	-0.374	0.006	0.010	0.008
-0.272	0.033	-0.370	0.006	0.010	0.008
-0.268	0.017	-0.387	0.006	0.010	0.008
-0.271	0.037	-0.373	0.006	0.010	0.008
-0.266	0.013	-0.363	0.006	0.009	0.008
-0.270	0.025	-0.380	0.006	0.010	0.008
-0.276	0.014	-0.366	0.006	0.010	0.008
-0.264	0.016	-0.359	0.006	0.010	0.008
-0.277	0.042	-0.380	0.006	0.010	0.008
-0.267	0.013	-0.373	0.006	0.010	0.008
-0.271	0.035	-0.360	0.006	0.010	0.008
-0.276	0.018	-0.353	0.006	0.010	0.008
-0.267	0.022	-0.349	0.006	0.010	0.008
-0.271	0.036	-0.350	0.006	0.010	0.008
-0.286	0.006	-0.345	0.006	0.011	0.008
-0.294	0.036	-0.360	0.006	0.011	0.008
-0.269	0.014	-0.373	0.006	0.010	0.008
-0.271	0.032	-0.333	0.006	0.011	0.008
-0.274	0.004	-0.356	0.006	0.010	0.008
-0.260	0.013	-0.346	0.006	0.010	0.008
-0.269	0.040	-0.359	0.005	0.011	0.008
-0.299	-0.006	-0.348	0.006	0.011	0.008
-0.268	0.018	-0.360	0.006	0.010	0.008
-0.279	0.006	-0.366	0.006	0.010	0.008
-0.259	0.013	-0.319	0.006	0.011	0.008
-0.277	0.008	-0.362	0.005	0.011	0.008
-0.248	0.002	-0.346	0.005	0.010	0.008
-0.259	0.031	-0.387	0.005	0.011	0.008
-0.294	-0.011	-0.361	0.006	0.010	0.008
-0.249	0.006	-0.370	0.005	0.010	0.008
-0.261	0.018	-0.353	0.006	0.010	0.008
-0.256	-0.008	-0.356	0.006	0.010	0.008
-0.258	0.017	-0.387	0.005	0.011	0.008
-0.250	0.006	-0.363	0.006	0.010	0.008
-0.253	0.027	-0.404	0.006	0.011	0.008
-0.272	0.008	-0.386	0.005	0.010	0.008
-0.236	-0.009	-0.377	0.006	0.010	0.008
-0.248	0.016	-0.360	0.005	0.010	0.008
-0.244	0.005	-0.370	0.005	0.010	0.008
-0.247	0.018	-0.377	0.006	0.010	0.008
-0.248	0.021	-0.367	0.005	0.010	0.008
-0.244	0.026	-0.357	0.006	0.010	0.008
-0.228	0.041	-0.388	0.005	0.010	0.008
-0.237	0.009	-0.367	0.006	0.010	0.008
-0.241	0.039	-0.374	0.006	0.010	0.008
-0.254	0.025	-0.353	0.006	0.010	0.008
-0.248	0.038	-0.409	0.006	0.010	0.008
-0.255	0.032	-0.404	0.006	0.010	0.008
-0.248	0.014	-0.357	0.006	0.009	0.008
-0.208	0.058	-0.358	0.006	0.010	0.007
-0.249	0.019	-0.364	0.006	0.009	0.008
-0.250	0.034	-0.347	0.006	0.010	0.008
-0.260	0.047	-0.357	0.006	0.010	0.008
-0.252	0.040	-0.385	0.007	0.009	0.008
-0.260	0.034	-0.367	0.006	0.010	0.008
-0.256	0.022	-0.353	0.006	0.009	0.008
-0.229	0.051	-0.361	0.006	0.010	0.007
-0.265	0.034	-0.364	0.006	0.010	0.008
-0.257	0.034	-0.336	0.006	0.010	0.008
-0.268	0.057	-0.377	0.006	0.010	0.008
-0.270	0.021	-0.381	0.007	0.010	0.008
-0.273	0.039	-0.339	0.006	0.010	0.008
-0.250	0.023	-0.353	0.006	0.009	0.008
-0.256	0.044	-0.330	0.006	0.010	0.008
-0.276	0.043	-0.350	0.006	0.010	0.008
-0.264	0.027	-0.332	0.006	0.010	0.008
-0.268	0.063	-0.364	0.006	0.010	0.008
-0.275	0.009	-0.370	0.006	0.010	0.008
-0.267	0.038	-0.347	0.006	0.010	0.008
-0.263	0.030	-0.353	0.006	0.010	0.008
-0.261	0.027	-0.339	0.006	0.010	0.008
-0.281	0.059	-0.350	0.006	0.010	0.008
-0.274	0.016	-0.346	0.006	0.010	0.008
-0.257	0.044	-0.387	0.006	0.010	0.008
-0.269	0.014	-0.335	0.006	0.010	0.008
-0.253	0.025	-0.353	0.006	0.010	0.008
-0.259	0.030	-0.370	0.006	0.010	0.008
-0.266	0.016	-0.332	0.006	0.010	0.008
-0.265	0.042	-0.353	0.006	0.010	0.008
-0.268	0.018	-0.342	0.006	0.010	0.008
[truncated: 113,000 more rows]
