# Supplementary material for: Identification of Haptic Based Guiding Using Hard Reins
Source: PLoS One. 2015 Jul 22;10(7):e0132020. doi: 10.1371/journal.pone.0132020 (PMC4511788; doi:10.1371/journal.pone.0132020)
Supplement: S5 File — (ZIP) [file pone.0132020.s005.zip › Exp2_ForceData1/Subject3/path1/T5.csv]

-0.322	1.089	0.249	-0.056	0.008	0.004
-0.304	1.044	0.276	-0.056	0.009	0.004
-0.317	1.068	0.259	-0.056	0.008	0.004
-0.315	1.043	0.296	-0.056	0.007	0.004
-0.303	1.061	0.276	-0.056	0.009	0.004
-0.312	1.038	0.269	-0.056	0.008	0.004
-0.306	1.055	0.265	-0.056	0.008	0.003
-0.324	1.086	0.297	-0.056	0.008	0.004
-0.286	1.050	0.265	-0.056	0.008	0.003
-0.305	1.054	0.259	-0.056	0.008	0.004
-0.296	1.054	0.310	-0.056	0.007	0.004
-0.311	1.063	0.252	-0.056	0.008	0.004
-0.297	1.036	0.262	-0.056	0.008	0.004
-0.296	1.060	0.269	-0.056	0.008	0.004
-0.301	1.063	0.276	-0.056	0.008	0.004
-0.287	1.072	0.265	-0.056	0.008	0.003
-0.304	1.050	0.259	-0.056	0.008	0.004
-0.299	1.049	0.286	-0.056	0.008	0.004
-0.299	1.059	0.252	-0.056	0.008	0.004
-0.288	1.044	0.255	-0.056	0.008	0.004
-0.290	1.060	0.258	-0.056	0.008	0.003
-0.293	1.047	0.283	-0.056	0.008	0.004
-0.280	1.064	0.254	-0.056	0.008	0.003
-0.286	1.039	0.262	-0.056	0.008	0.004
-0.293	1.056	0.269	-0.056	0.008	0.004
-0.305	1.042	0.229	-0.056	0.008	0.004
-0.288	1.054	0.269	-0.056	0.008	0.003
-0.303	1.051	0.249	-0.056	0.008	0.004
-0.289	1.027	0.262	-0.056	0.008	0.003
-0.287	1.057	0.265	-0.056	0.008	0.003
-0.284	1.031	0.266	-0.056	0.008	0.004
-0.296	1.046	0.242	-0.056	0.009	0.004
-0.291	1.035	0.252	-0.056	0.008	0.004
-0.298	1.040	0.280	-0.056	0.008	0.004
-0.302	1.031	0.256	-0.056	0.008	0.004
-0.294	1.024	0.266	-0.056	0.008	0.003
-0.306	1.035	0.266	-0.056	0.008	0.004
-0.280	1.038	0.262	-0.056	0.008	0.004
-0.301	1.046	0.246	-0.056	0.009	0.004
-0.303	1.024	0.266	-0.056	0.008	0.004
-0.305	1.043	0.249	-0.056	0.009	0.003
-0.316	1.028	0.270	-0.056	0.008	0.004
-0.300	1.024	0.270	-0.056	0.008	0.004
-0.322	1.032	0.270	-0.056	0.008	0.004
-0.295	1.030	0.286	-0.056	0.008	0.004
-0.319	1.040	0.246	-0.056	0.009	0.004
-0.291	1.031	0.270	-0.056	0.008	0.004
-0.312	1.040	0.269	-0.056	0.009	0.004
-0.324	1.029	0.257	-0.056	0.008	0.004
-0.295	1.037	0.266	-0.056	0.008	0.003
-0.327	1.025	0.257	-0.056	0.008	0.004
-0.304	1.032	0.294	-0.056	0.008	0.004
-0.304	1.041	0.239	-0.056	0.009	0.004
-0.309	1.030	0.273	-0.056	0.008	0.004
-0.326	1.058	0.287	-0.056	0.009	0.004
-0.328	1.026	0.271	-0.056	0.008	0.004
-0.303	1.032	0.266	-0.056	0.009	0.004
-0.329	1.024	0.288	-0.056	0.008	0.004
-0.306	1.026	0.297	-0.056	0.009	0.004
-0.304	1.031	0.246	-0.056	0.009	0.004
-0.314	1.035	0.287	-0.056	0.008	0.004
-0.327	1.055	0.280	-0.056	0.009	0.004
-0.324	1.023	0.288	-0.056	0.008	0.004
-0.310	1.051	0.259	-0.056	0.009	0.004
-0.334	1.029	0.281	-0.056	0.008	0.004
-0.304	1.035	0.300	-0.056	0.008	0.004
-0.319	1.034	0.267	-0.056	0.009	0.004
-0.309	1.042	0.297	-0.056	0.009	0.004
-0.345	1.063	0.294	-0.056	0.009	0.004
-0.324	1.035	0.297	-0.056	0.008	0.004
-0.322	1.056	0.263	-0.056	0.009	0.004
-0.341	1.021	0.277	-0.055	0.008	0.004
-0.316	1.045	0.307	-0.056	0.008	0.004
-0.315	1.036	0.284	-0.056	0.008	0.004
-0.313	1.045	0.300	-0.055	0.009	0.004
-0.350	1.062	0.297	-0.056	0.009	0.004
-0.328	1.039	0.304	-0.056	0.009	0.004
-0.325	1.080	0.255	-0.056	0.009	0.004
-0.345	1.020	0.263	-0.055	0.008	0.004
-0.327	1.050	0.294	-0.056	0.009	0.004
-0.320	1.031	0.301	-0.056	0.008	0.004
-0.318	1.055	0.307	-0.055	0.009	0.004
-0.368	1.069	0.280	-0.055	0.008	0.004
-0.322	1.037	0.307	-0.056	0.009	0.004
-0.329	1.084	0.273	-0.055	0.008	0.004
-0.339	1.035	0.294	-0.056	0.008	0.004
-0.325	1.056	0.297	-0.056	0.008	0.004
-0.327	1.040	0.297	-0.056	0.008	0.004
-0.322	1.061	0.303	-0.055	0.008	0.004
-0.358	1.072	0.293	-0.055	0.008	0.004
-0.328	1.044	0.294	-0.056	0.008	0.004
-0.333	1.077	0.286	-0.056	0.008	0.004
-0.324	1.044	0.290	-0.055	0.008	0.004
-0.332	1.052	0.290	-0.056	0.008	0.004
-0.322	1.050	0.324	-0.056	0.008	0.004
-0.323	1.058	0.300	-0.056	0.008	0.004
-0.339	1.059	0.283	-0.055	0.008	0.004
-0.319	1.062	0.310	-0.056	0.008	0.004
-0.330	1.082	0.296	-0.055	0.008	0.004
-0.318	1.046	0.279	-0.055	0.008	0.004
-0.335	1.064	0.283	-0.056	0.008	0.004
-0.319	1.041	0.297	-0.055	0.008	0.004
-0.324	1.057	0.290	-0.056	0.008	0.004
-0.328	1.057	0.296	-0.055	0.008	0.004
-0.312	1.057	0.286	-0.056	0.008	0.004
-0.327	1.070	0.304	-0.055	0.008	0.004
-0.306	1.059	0.306	-0.055	0.008	0.004
-0.324	1.051	0.276	-0.056	0.008	0.004
-0.329	1.047	0.327	-0.055	0.007	0.004
-0.321	1.063	0.276	-0.056	0.008	0.004
-0.307	1.045	0.300	-0.055	0.008	0.004
-0.302	1.057	0.300	-0.056	0.008	0.003
-0.311	1.045	0.310	-0.055	0.008	0.004
-0.309	1.059	0.299	-0.056	0.008	0.004
-0.319	1.039	0.259	-0.056	0.008	0.004
-0.319	1.052	0.303	-0.055	0.008	0.004
-0.323	1.050	0.266	-0.056	0.008	0.004
-0.300	1.041	0.290	-0.055	0.008	0.004
-0.305	1.061	0.282	-0.056	0.008	0.004
-0.318	1.030	0.307	-0.056	0.008	0.004
-0.296	1.065	0.299	-0.056	0.008	0.004
-0.309	1.039	0.283	-0.056	0.008	0.004
-0.327	1.046	0.290	-0.056	0.008	0.004
-0.319	1.035	0.267	-0.056	0.008	0.004
-0.289	1.031	0.293	-0.055	0.008	0.004
-0.304	1.055	0.283	-0.056	0.008	0.004
-0.320	1.031	0.314	-0.056	0.008	0.004
-0.313	1.057	0.317	-0.056	0.008	0.004
-0.302	1.028	0.297	-0.056	0.008	0.004
-0.315	1.045	0.297	-0.056	0.008	0.004
-0.327	1.039	0.270	-0.056	0.008	0.004
-0.287	1.020	0.290	-0.056	0.008	0.004
-0.322	1.044	0.283	-0.056	0.008	0.004
-0.318	1.022	0.301	-0.056	0.008	0.004
-0.317	1.042	0.325	-0.056	0.009	0.004
-0.311	1.031	0.300	-0.056	0.008	0.004
-0.326	1.042	0.260	-0.056	0.009	0.004
-0.343	1.023	0.284	-0.056	0.008	0.004
-0.305	1.036	0.304	-0.056	0.008	0.004
-0.328	1.041	0.287	-0.056	0.008	0.004
-0.316	1.015	0.300	-0.056	0.008	0.003
-0.320	1.035	0.353	-0.056	0.009	0.004
-0.312	1.039	0.321	-0.056	0.008	0.004
-0.328	1.035	0.253	-0.056	0.009	0.004
-0.345	1.016	0.291	-0.056	0.008	0.004
-0.318	1.034	0.301	-0.056	0.008	0.004
-0.338	1.026	0.318	-0.056	0.008	0.004
-0.327	1.028	0.307	-0.056	0.009	0.004
-0.338	1.030	0.350	-0.056	0.009	0.004
-0.315	1.031	0.328	-0.055	0.008	0.004
-0.331	1.038	0.291	-0.056	0.009	0.004
-0.338	1.025	0.318	-0.056	0.008	0.004
-0.333	1.046	0.294	-0.056	0.008	0.004
-0.345	1.027	0.315	-0.055	0.008	0.004
-0.336	1.033	0.287	-0.056	0.008	0.004
-0.357	1.021	0.333	-0.056	0.008	0.004
-0.324	1.029	0.331	-0.055	0.008	0.004
-0.337	1.037	0.298	-0.056	0.009	0.004
-0.337	1.023	0.332	-0.055	0.008	0.004
-0.354	1.063	0.308	-0.056	0.009	0.004
-0.349	1.032	0.315	-0.056	0.008	0.004
-0.328	1.049	0.304	-0.056	0.009	0.004
-0.346	1.024	0.315	-0.056	0.008	0.004
-0.335	1.035	0.352	-0.055	0.008	0.004
-0.345	1.044	0.304	-0.056	0.008	0.004
-0.334	1.038	0.325	-0.055	0.008	0.004
-0.355	1.066	0.328	-0.055	0.008	0.004
-0.351	1.031	0.315	-0.055	0.008	0.004
-0.339	1.079	0.317	-0.056	0.008	0.004
-0.347	1.030	0.294	-0.055	0.008	0.004
-0.348	1.047	0.338	-0.055	0.009	0.004
-0.342	1.041	0.321	-0.055	0.008	0.004
-0.323	1.069	0.317	-0.055	0.008	0.004
-0.360	1.064	0.307	-0.055	0.008	0.004
-0.337	1.045	0.325	-0.055	0.008	0.004
-0.344	1.061	0.311	-0.056	0.008	0.004
-0.347	1.046	0.310	-0.055	0.007	0.004
-0.345	1.050	0.331	-0.055	0.008	0.004
-0.327	1.040	0.341	-0.055	0.007	0.004
-0.309	1.063	0.306	-0.055	0.008	0.004
-0.347	1.053	0.314	-0.055	0.008	0.004
-0.333	1.040	0.314	-0.056	0.008	0.004
-0.342	1.070	0.297	-0.055	0.008	0.004
-0.339	1.045	0.300	-0.055	0.008	0.004
-0.344	1.051	0.314	-0.055	0.008	0.004
-0.341	1.039	0.355	-0.055	0.007	0.004
-0.301	1.069	0.313	-0.055	0.008	0.004
-0.332	1.039	0.324	-0.055	0.008	0.004
-0.338	1.041	0.318	-0.055	0.008	0.004
-0.334	1.052	0.328	-0.056	0.008	0.004
-0.325	1.060	0.289	-0.055	0.008	0.004
-0.337	1.041	0.311	-0.055	0.008	0.004
-0.319	1.038	0.331	-0.055	0.008	0.004
-0.290	1.076	0.316	-0.055	0.008	0.004
-0.320	1.022	0.331	-0.055	0.008	0.004
-0.331	1.051	0.327	-0.055	0.008	0.004
-0.333	1.052	0.307	-0.055	0.008	0.004
-0.331	1.051	0.299	-0.055	0.008	0.004
-0.334	1.042	0.311	-0.055	0.008	0.004
-0.331	1.042	0.331	-0.055	0.008	0.004
-0.309	1.053	0.293	-0.055	0.008	0.004
-0.316	1.010	0.318	-0.055	0.008	0.004
-0.329	1.043	0.317	-0.056	0.008	0.004
-0.335	1.030	0.325	-0.055	0.008	0.004
-0.327	1.039	0.311	-0.055	0.008	0.004
-0.322	1.031	0.314	-0.056	0.008	0.004
-0.338	1.042	0.307	-0.055	0.008	0.004
-0.334	1.029	0.301	-0.056	0.008	0.004
-0.307	1.019	0.342	-0.056	0.008	0.004
-0.327	1.026	0.339	-0.056	0.008	0.004
-0.335	1.009	0.339	-0.055	0.008	0.004
-0.335	1.039	0.304	-0.056	0.008	0.004
-0.330	1.028	0.332	-0.056	0.008	0.004
-0.338	1.054	0.314	-0.055	0.009	0.004
-0.362	1.016	0.316	-0.056	0.008	0.004
-0.330	1.013	0.328	-0.056	0.008	0.004
-0.342	1.030	0.335	-0.055	0.008	0.004
-0.336	1.015	0.345	-0.055	0.008	0.004
-0.338	1.021	0.332	-0.056	0.009	0.004
-0.320	1.027	0.338	-0.055	0.008	0.004
-0.342	1.042	0.311	-0.055	0.009	0.004
-0.378	1.005	0.340	-0.056	0.008	0.004
-0.332	1.014	0.342	-0.056	0.008	0.004
-0.351	1.027	0.329	-0.055	0.008	0.004
-0.342	1.020	0.352	-0.055	0.008	0.004
-0.354	1.020	0.326	-0.056	0.009	0.004
-0.330	1.029	0.342	-0.055	0.008	0.004
-0.358	1.041	0.318	-0.055	0.009	0.004
-0.395	1.002	0.337	-0.055	0.009	0.005
-0.353	1.034	0.346	-0.056	0.008	0.004
-0.348	1.026	0.345	-0.055	0.008	0.004
-0.347	1.034	0.369	-0.055	0.009	0.004
-0.361	1.018	0.339	-0.055	0.008	0.004
-0.347	1.030	0.352	-0.055	0.008	0.004
-0.352	1.048	0.321	-0.055	0.008	0.004
-0.376	1.015	0.353	-0.055	0.009	0.005
-0.363	1.042	0.338	-0.055	0.008	0.004
-0.354	1.021	0.336	-0.055	0.008	0.004
-0.358	1.043	0.372	-0.055	0.009	0.004
-0.359	1.015	0.332	-0.055	0.008	0.004
-0.350	1.047	0.379	-0.055	0.008	0.004
-0.365	1.040	0.352	-0.055	0.008	0.004
-0.377	1.012	0.356	-0.055	0.008	0.004
-0.375	1.050	0.359	-0.055	0.008	0.004
-0.358	1.027	0.335	-0.055	0.008	0.004
-0.366	1.055	0.362	-0.055	0.008	0.004
-0.356	1.027	0.345	-0.055	0.007	0.004
-0.343	1.051	0.358	-0.055	0.008	0.004
-0.367	1.043	0.373	-0.055	0.008	0.004
-0.350	1.048	0.359	-0.055	0.008	0.004
-0.368	1.044	0.349	-0.055	0.008	0.004
-0.356	1.041	0.324	-0.055	0.008	0.004
-0.358	1.063	0.335	-0.055	0.008	0.004
-0.359	1.035	0.341	-0.054	0.007	0.004
-0.359	1.035	0.349	-0.055	0.008	0.004
-0.353	1.033	0.379	-0.055	0.008	0.004
-0.329	1.049	0.351	-0.055	0.008	0.004
-0.355	1.039	0.335	-0.055	0.008	0.004
-0.356	1.033	0.345	-0.055	0.008	0.004
-0.352	1.052	0.332	-0.056	0.008	0.004
-0.356	1.041	0.358	-0.054	0.007	0.004
-0.351	1.038	0.342	-0.055	0.008	0.004
-0.343	1.018	0.366	-0.055	0.007	0.004
-0.319	1.054	0.365	-0.055	0.008	0.004
-0.339	1.037	0.341	-0.055	0.008	0.004
-0.347	1.035	0.331	-0.055	0.008	0.004
-0.342	1.041	0.311	-0.056	0.007	0.004
-0.342	1.045	0.341	-0.055	0.008	0.004
-0.344	1.033	0.349	-0.055	0.008	0.004
-0.335	0.994	0.366	-0.055	0.008	0.004
-0.326	1.047	0.334	-0.055	0.008	0.004
-0.336	1.015	0.345	-0.055	0.008	0.004
-0.346	1.044	0.334	-0.055	0.008	0.004
-0.348	1.027	0.298	-0.056	0.008	0.004
-0.342	1.052	0.351	-0.055	0.008	0.004
-0.352	1.017	0.339	-0.055	0.008	0.004
-0.343	0.986	0.349	-0.055	0.008	0.004
-0.339	1.042	0.342	-0.055	0.008	0.004
-0.329	1.010	0.362	-0.055	0.008	0.004
-0.344	1.023	0.335	-0.055	0.008	0.004
-0.350	1.021	0.308	-0.056	0.008	0.004
-0.346	1.026	0.346	-0.056	0.008	0.004
-0.352	1.011	0.339	-0.055	0.008	0.004
-0.340	0.989	0.339	-0.055	0.008	0.004
-0.359	1.019	0.342	-0.055	0.008	0.004
-0.339	1.022	0.342	-0.055	0.008	0.004
-0.353	1.015	0.343	-0.055	0.008	0.004
-0.353	1.007	0.336	-0.056	0.008	0.004
-0.347	1.029	0.363	-0.055	0.008	0.004
-0.359	1.020	0.373	-0.055	0.008	0.004
-0.346	0.994	0.342	-0.055	0.008	0.004
-0.370	1.011	0.363	-0.055	0.008	0.004
-0.338	1.013	0.380	-0.055	0.008	0.004
-0.354	1.021	0.356	-0.055	0.008	0.004
-0.346	1.011	0.359	-0.055	0.008	0.004
-0.353	1.021	0.363	-0.056	0.008	0.004
-0.357	1.007	0.373	-0.055	0.008	0.004
-0.360	1.005	0.339	-0.055	0.008	0.004
-0.377	0.999	0.367	-0.055	0.008	0.004
-0.341	1.011	0.370	-0.055	0.008	0.004
-0.353	1.015	0.346	-0.055	0.008	0.004
-0.358	1.019	0.390	-0.055	0.008	0.004
-0.364	1.013	0.367	-0.055	0.008	0.004
-0.368	1.014	0.370	-0.055	0.008	0.004
-0.358	1.032	0.342	-0.055	0.008	0.004
-0.394	0.999	0.357	-0.055	0.008	0.004
-0.355	1.017	0.384	-0.055	0.008	0.004
-0.359	1.006	0.380	-0.055	0.008	0.004
-0.351	1.013	0.376	-0.055	0.008	0.004
-0.369	1.016	0.367	-0.055	0.008	0.004
-0.368	1.012	0.391	-0.055	0.008	0.004
-0.365	1.035	0.359	-0.055	0.008	0.004
-0.393	1.003	0.384	-0.055	0.008	0.004
-0.360	1.031	0.379	-0.055	0.008	0.004
-0.364	1.010	0.370	-0.055	0.008	0.004
-0.365	1.016	0.393	-0.055	0.008	0.004
-0.371	1.020	0.360	-0.055	0.008	0.004
-0.363	1.017	0.383	-0.055	0.008	0.004
-0.373	1.063	0.359	-0.055	0.008	0.004
-0.382	1.002	0.374	-0.055	0.008	0.004
-0.383	1.029	0.380	-0.055	0.008	0.004
-0.374	1.004	0.390	-0.055	0.008	0.004
-0.365	1.030	0.386	-0.055	0.008	0.004
-0.379	1.006	0.370	-0.055	0.008	0.004
-0.373	1.015	0.400	-0.055	0.008	0.004
-0.387	1.061	0.373	-0.055	0.008	0.004
-0.372	1.012	0.391	-0.055	0.008	0.004
-0.378	1.033	0.380	-0.055	0.008	0.004
-0.375	1.013	0.387	-0.055	0.008	0.004
-0.377	1.032	0.383	-0.055	0.008	0.004
-0.369	1.010	0.373	-0.055	0.008	0.004
-0.363	1.019	0.376	-0.055	0.008	0.004
-0.385	1.067	0.366	-0.055	0.008	0.005
-0.372	1.013	0.380	-0.055	0.008	0.004
-0.378	1.026	0.387	-0.055	0.008	0.004
-0.365	1.015	0.393	-0.055	0.007	0.004
-0.364	1.031	0.397	-0.055	0.008	0.004
-0.380	1.010	0.366	-0.055	0.008	0.004
-0.368	1.017	0.394	-0.055	0.008	0.004
-0.376	1.069	0.383	-0.055	0.008	0.004
-0.369	1.020	0.380	-0.055	0.008	0.004
-0.377	1.042	0.366	-0.055	0.008	0.004
-0.369	1.015	0.438	-0.055	0.007	0.004
-0.369	1.039	0.386	-0.055	0.008	0.004
-0.359	1.011	0.390	-0.054	0.007	0.004
-0.369	1.028	0.393	-0.055	0.008	0.004
-0.373	1.075	0.386	-0.055	0.008	0.004
-0.354	1.026	0.393	-0.055	0.008	0.004
-0.372	1.038	0.379	-0.055	0.008	0.004
-0.357	1.029	0.423	-0.055	0.007	0.004
-0.365	1.039	0.383	-0.055	0.008	0.004
-0.359	1.016	0.376	-0.055	0.007	0.004
-0.351	1.025	0.397	-0.055	0.008	0.004
-0.377	1.044	0.403	-0.055	0.008	0.004
-0.332	1.032	0.403	-0.055	0.008	0.004
-0.364	1.029	0.373	-0.055	0.008	0.004
-0.359	1.027	0.420	-0.055	0.007	0.004
-0.358	1.033	0.366	-0.055	0.007	0.004
-0.341	1.017	0.379	-0.054	0.007	0.004
-0.352	1.028	0.372	-0.055	0.008	0.004
-0.361	1.025	0.407	-0.055	0.008	0.004
-0.334	1.037	0.375	-0.055	0.008	0.004
-0.354	1.015	0.366	-0.055	0.007	0.004
-0.362	1.030	0.400	-0.055	0.008	0.004
-0.354	1.020	0.335	-0.056	0.007	0.004
-0.341	1.009	0.407	-0.055	0.008	0.004
-0.352	1.012	0.383	-0.055	0.008	0.004
-0.340	1.003	0.397	-0.055	0.007	0.004
-0.344	1.026	0.376	-0.055	0.008	0.004
-0.349	1.014	0.380	-0.055	0.008	0.004
-0.357	1.023	0.373	-0.055	0.008	0.004
-0.355	1.010	0.363	-0.055	0.007	0.004
-0.343	1.010	0.393	-0.055	0.008	0.004
-0.359	1.011	0.373	-0.055	0.008	0.004
-0.357	0.996	0.376	-0.055	0.008	0.004
-0.345	1.022	0.386	-0.055	0.007	0.004
-0.336	1.006	0.373	-0.055	0.008	0.004
-0.355	1.020	0.376	-0.055	0.008	0.004
-0.354	1.016	0.349	-0.055	0.007	0.004
-0.349	1.018	0.400	-0.055	0.008	0.004
-0.354	1.006	0.390	-0.055	0.008	0.004
-0.340	0.994	0.390	-0.055	0.008	0.004
-0.354	1.014	0.383	-0.055	0.007	0.004
-0.339	1.002	0.380	-0.055	0.007	0.004
-0.354	1.017	0.380	-0.055	0.009	0.004
-0.356	1.009	0.376	-0.055	0.008	0.004
-0.348	1.008	0.386	-0.055	0.008	0.004
-0.362	1.007	0.384	-0.055	0.008	0.004
-0.352	0.993	0.376	-0.055	0.008	0.004
-0.363	0.991	0.377	-0.055	0.008	0.004
-0.338	1.001	0.397	-0.055	0.008	0.004
-0.354	1.009	0.360	-0.055	0.009	0.004
-0.361	0.994	0.401	-0.055	0.008	0.004
-0.368	1.011	0.387	-0.055	0.008	0.004
-0.370	1.001	0.418	-0.055	0.008	0.004
-0.352	0.996	0.370	-0.055	0.008	0.004
-0.368	0.994	0.387	-0.055	0.008	0.004
-0.344	1.006	0.421	-0.055	0.008	0.004
-0.365	0.993	0.367	-0.055	0.009	0.004
-0.355	1.002	0.428	-0.055	0.008	0.004
-0.369	1.029	0.390	-0.055	0.008	0.004
-0.373	0.995	0.394	-0.055	0.008	0.004
-0.366	1.013	0.373	-0.055	0.008	0.004
-0.380	0.992	0.401	-0.055	0.008	0.004
-0.371	1.014	0.417	-0.055	0.008	0.004
-0.362	1.006	0.408	-0.055	0.008	0.004
-0.357	1.009	0.431	-0.055	0.008	0.004
-0.406	1.024	0.397	-0.055	0.008	0.004
-0.371	1.006	0.421	-0.055	0.008	0.004
-0.372	1.034	0.390	-0.055	0.008	0.004
-0.383	0.991	0.391	-0.055	0.008	0.004
-0.368	1.019	0.424	-0.055	0.008	0.004
-0.367	1.002	0.404	-0.055	0.008	0.004
-0.369	1.011	0.417	-0.055	0.008	0.004
-0.398	1.036	0.414	-0.055	0.008	0.004
-0.373	1.009	0.404	-0.055	0.008	0.004
-0.372	1.040	0.393	-0.055	0.008	0.004
-0.371	0.996	0.407	-0.055	0.008	0.004
-0.377	1.018	0.410	-0.055	0.008	0.004
-0.364	1.007	0.424	-0.055	0.008	0.004
-0.368	1.026	0.441	-0.055	0.008	0.004
-0.399	1.035	0.393	-0.055	0.008	0.004
-0.367	1.009	0.414	-0.055	0.008	0.004
-0.380	1.044	0.417	-0.055	0.008	0.004
-0.370	1.005	0.403	-0.054	0.008	0.004
-0.373	1.021	0.414	-0.055	0.008	0.004
-0.374	1.005	0.424	-0.055	0.007	0.004
-0.370	1.019	0.411	-0.055	0.008	0.004
-0.387	1.031	0.403	-0.054	0.008	0.004
-0.356	1.023	0.420	-0.055	0.008	0.004
-0.374	1.055	0.410	-0.055	0.008	0.004
-0.370	1.010	0.414	-0.054	0.008	0.004
-0.368	1.023	0.414	-0.055	0.008	0.004
-0.366	1.003	0.434	-0.055	0.007	0.004
-0.350	1.014	0.417	-0.055	0.008	0.004
-0.382	1.025	0.414	-0.055	0.008	0.004
-0.357	1.028	0.423	-0.055	0.008	0.004
-0.380	1.042	0.411	-0.055	0.008	0.004
-0.360	1.023	0.406	-0.054	0.007	0.004
-0.371	1.018	0.404	-0.055	0.008	0.004
-0.371	1.006	0.441	-0.055	0.007	0.004
-0.366	1.023	0.410	-0.055	0.008	0.004
-0.381	1.023	0.410	-0.054	0.007	0.004
-0.359	1.016	0.424	-0.055	0.008	0.004
-0.369	1.040	0.424	-0.054	0.007	0.004
-0.366	1.014	0.417	-0.055	0.008	0.004
-0.371	1.012	0.414	-0.055	0.007	0.004
-0.368	1.018	0.427	-0.055	0.007	0.004
-0.370	1.019	0.407	-0.055	0.008	0.004
-0.359	1.012	0.414	-0.054	0.007	0.004
-0.349	1.023	0.406	-0.055	0.008	0.004
-0.369	1.020	0.431	-0.055	0.007	0.004
-0.348	1.017	0.410	-0.055	0.008	0.004
-0.370	1.016	0.404	-0.055	0.007	0.004
-0.367	1.014	0.431	-0.055	0.007	0.004
-0.365	1.012	0.387	-0.055	0.007	0.004
-0.346	0.993	0.414	-0.055	0.007	0.004
-0.346	1.015	0.413	-0.055	0.007	0.004
-0.357	0.994	0.417	-0.055	0.007	0.004
-0.346	1.020	0.431	-0.055	0.008	0.004
-0.351	1.004	0.410	-0.055	0.007	0.004
-0.362	1.009	0.393	-0.055	0.008	0.004
-0.372	1.005	0.390	-0.055	0.007	0.004
-0.328	0.988	0.435	-0.055	0.007	0.004
-0.352	1.001	0.420	-0.055	0.008	0.004
-0.358	0.979	0.414	-0.055	0.008	0.004
-0.359	1.007	0.435	-0.056	0.008	0.004
-0.349	0.988	0.411	-0.055	0.008	0.004
-0.362	1.008	0.387	-0.055	0.008	0.004
-0.378	0.986	0.418	-0.055	0.008	0.004
-0.331	0.980	0.428	-0.055	0.007	0.004
-0.365	1.011	0.421	-0.055	0.008	0.004
-0.347	0.978	0.418	-0.055	0.008	0.004
-0.360	0.994	0.439	-0.056	0.008	0.004
-0.346	0.982	0.428	-0.055	0.008	0.004
-0.376	1.002	0.384	-0.055	0.008	0.004
-0.380	0.987	0.411	-0.055	0.008	0.004
-0.358	0.989	0.435	-0.055	0.008	0.004
-0.364	0.997	0.411	-0.055	0.007	0.004
-0.362	0.973	0.421	-0.055	0.008	0.004
-0.370	0.994	0.446	-0.056	0.008	0.004
-0.354	0.992	0.448	-0.055	0.008	0.004
-0.368	1.004	0.397	-0.055	0.008	0.004
-0.368	0.976	0.436	-0.055	0.008	0.004
-0.350	1.005	0.431	-0.055	0.008	0.004
-0.368	0.986	0.432	-0.055	0.008	0.004
-0.357	0.982	0.411	-0.055	0.008	0.004
-0.370	0.982	0.467	-0.055	0.008	0.004
-0.367	0.990	0.428	-0.055	0.008	0.004
-0.363	0.992	0.394	-0.055	0.008	0.004
-0.386	0.977	0.435	-0.055	0.008	0.004
-0.378	1.002	0.428	-0.055	0.008	0.004
-0.376	0.977	0.425	-0.055	0.008	0.004
-0.365	0.997	0.411	-0.055	0.008	0.004
-0.392	0.989	0.467	-0.055	0.008	0.004
-0.369	0.993	0.469	-0.055	0.008	0.004
-0.369	0.994	0.404	-0.055	0.008	0.004
-0.375	0.985	0.452	-0.055	0.008	0.004
-0.393	1.019	0.432	-0.055	0.008	0.004
-0.378	0.989	0.445	-0.055	0.008	0.004
-0.381	1.011	0.418	-0.055	0.008	0.004
-0.392	0.984	0.449	-0.055	0.008	0.004
-0.373	0.996	0.479	-0.055	0.008	0.004
-0.374	0.991	0.442	-0.055	0.008	0.004
-0.380	0.997	0.449	-0.054	0.008	0.004
-0.396	1.026	0.424	-0.055	0.008	0.004
-0.386	0.982	0.452	-0.055	0.008	0.004
-0.378	1.025	0.414	-0.055	0.008	0.004
-0.394	0.983	0.418	-0.055	0.008	0.004
-0.382	0.997	0.476	-0.055	0.008	0.004
-0.388	1.003	0.456	-0.055	0.008	0.004
-0.368	1.005	0.455	-0.054	0.008	0.004
-0.403	1.014	0.438	-0.054	0.008	0.004
-0.384	0.990	0.442	-0.055	0.008	0.004
-0.389	1.032	0.441	-0.055	0.008	0.004
-0.386	0.995	0.410	-0.054	0.007	0.004
-0.384	1.008	0.459	-0.054	0.008	0.004
-0.371	1.001	0.458	-0.054	0.007	0.004
-0.356	1.005	0.461	-0.054	0.008	0.004
-0.386	1.016	0.434	-0.054	0.008	0.004
-0.372	1.000	0.438	-0.055	0.008	0.004
-0.389	1.027	0.448	-0.055	0.008	0.004
-0.390	0.988	0.421	-0.054	0.007	0.004
-0.383	1.006	0.472	-0.054	0.008	0.004
-0.375	0.996	0.455	-0.055	0.007	0.004
-0.346	1.022	0.454	-0.055	0.008	0.004
-0.388	1.022	0.424	-0.054	0.007	0.004
-0.379	1.001	0.448	-0.055	0.008	0.004
-0.389	1.024	0.459	-0.055	0.007	0.004
-0.368	1.000	0.406	-0.054	0.007	0.004
-0.380	1.002	0.445	-0.055	0.008	0.004
-0.376	0.996	0.462	-0.054	0.007	0.004
-0.340	1.028	0.440	-0.054	0.008	0.004
-0.376	1.002	0.448	-0.054	0.008	0.004
-0.367	1.008	0.441	-0.055	0.008	0.004
-0.371	1.009	0.431	-0.055	0.007	0.004
-0.369	1.010	0.427	-0.054	0.007	0.004
-0.379	0.997	0.452	-0.055	0.008	0.004
-0.371	0.995	0.459	-0.054	0.007	0.004
-0.345	1.023	0.447	-0.055	0.007	0.004
-0.364	0.992	0.455	-0.054	0.007	0.004
-0.368	1.003	0.458	-0.055	0.008	0.004
-0.378	0.998	0.438	-0.055	0.007	0.004
-0.365	1.013	0.420	-0.054	0.007	0.004
-0.384	0.998	0.438	-0.054	0.007	0.004
-0.379	0.994	0.448	-0.055	0.007	0.004
-0.345	1.017	0.437	-0.055	0.007	0.004
-0.362	0.980	0.469	-0.055	0.007	0.004
-0.369	0.998	0.455	-0.055	0.007	0.004
-0.371	0.998	0.445	-0.055	0.007	0.004
-0.364	1.007	0.427	-0.055	0.007	0.004
-0.374	0.993	0.438	-0.055	0.007	0.004
-0.360	0.989	0.459	-0.054	0.007	0.004
-0.351	1.007	0.441	-0.055	0.007	0.004
-0.351	0.967	0.452	-0.055	0.007	0.004
-0.368	0.995	0.448	-0.055	0.007	0.004
-0.372	0.981	0.455	-0.055	0.007	0.004
-0.367	1.003	0.434	-0.055	0.008	0.004
-0.372	0.992	0.442	-0.055	0.007	0.004
-0.367	0.996	0.452	-0.055	0.008	0.004
-0.378	0.995	0.425	-0.055	0.007	0.004
-0.346	0.955	0.455	-0.055	0.007	0.004
-0.374	0.986	0.476	-0.055	0.008	0.004
-0.373	0.973	0.462	-0.055	0.007	0.004
-0.376	0.994	0.445	-0.055	0.008	0.004
-0.369	0.978	0.449	-0.055	0.007	0.004
-0.384	0.996	0.418	-0.054	0.008	0.004
-0.386	0.984	0.459	-0.055	0.007	0.004
-0.363	0.964	0.456	-0.055	0.008	0.004
-0.380	0.992	0.449	-0.055	0.007	0.004
-0.373	0.978	0.469	-0.055	0.008	0.004
-0.380	0.982	0.449	-0.055	0.008	0.004
-0.373	0.988	0.466	-0.055	0.008	0.004
-0.377	0.986	0.432	-0.055	0.008	0.004
-0.405	0.957	0.450	-0.055	0.008	0.004
-0.375	0.965	0.473	-0.055	0.007	0.004
-0.384	0.986	0.470	-0.055	0.008	0.004
-0.382	0.973	0.486	-0.054	0.008	0.004
-0.384	0.977	0.436	-0.055	0.008	0.004
-0.374	0.984	0.462	-0.055	0.008	0.004
-0.379	0.994	0.442	-0.055	0.008	0.004
-0.421	0.946	0.461	-0.055	0.008	0.005
-0.371	0.972	0.463	-0.055	0.008	0.004
-0.385	0.974	0.467	-0.055	0.008	0.004
-0.390	0.982	0.496	-0.054	0.008	0.004
-0.395	0.974	0.477	-0.055	0.008	0.004
-0.375	0.982	0.469	-0.055	0.008	0.004
-0.396	1.001	0.435	-0.055	0.008	0.004
-0.426	0.949	0.506	-0.055	0.008	0.005
-0.394	0.977	0.460	-0.055	0.008	0.004
-0.396	0.971	0.460	-0.054	0.008	0.004
-0.394	0.994	0.513	-0.054	0.008	0.004
-0.395	0.974	0.473	-0.054	0.008	0.004
-0.384	0.981	0.490	-0.054	0.008	0.004
-0.393	0.998	0.463	-0.055	0.008	0.004
-0.423	0.965	0.488	-0.055	0.008	0.005
-0.414	1.001	0.469	-0.054	0.008	0.004
-0.397	0.977	0.484	-0.054	0.008	0.004
-0.394	0.999	0.510	-0.054	0.008	0.004
-0.402	0.969	0.470	-0.054	0.008	0.004
-0.388	0.991	0.486	-0.054	0.008	0.004
-0.397	1.000	0.479	-0.054	0.008	0.004
-0.417	0.970	0.484	-0.054	0.008	0.004
-0.414	0.994	0.469	-0.054	0.008	0.004
-0.396	0.982	0.466	-0.054	0.008	0.004
-0.393	1.002	0.513	-0.054	0.008	0.004
-0.407	0.979	0.487	-0.054	0.008	0.004
-0.387	0.984	0.486	-0.054	0.008	0.004
-0.397	1.005	0.476	-0.054	0.008	0.004
-0.408	0.981	0.490	-0.054	0.008	0.004
-0.415	1.008	0.466	-0.054	0.008	0.004
-0.394	0.980	0.459	-0.054	0.008	0.004
-0.396	1.004	0.507	-0.054	0.008	0.004
-0.399	0.980	0.469	-0.054	0.007	0.004
-0.396	0.981	0.496	-0.054	0.008	0.004
-0.401	0.997	0.483	-0.054	0.008	0.004
-0.388	0.980	0.504	-0.054	0.008	0.004
-0.404	0.999	0.476	-0.054	0.008	0.004
-0.385	0.984	0.486	-0.054	0.007	0.004
-0.396	1.005	0.497	-0.054	0.008	0.004
-0.399	0.974	0.466	-0.054	0.007	0.004
-0.393	0.990	0.500	-0.054	0.008	0.004
-0.400	0.991	0.483	-0.054	0.007	0.004
-0.391	0.998	0.486	-0.054	0.008	0.004
-0.404	1.000	0.476	-0.054	0.008	0.004
-0.404	0.988	0.469	-0.054	0.008	0.004
-0.401	1.000	0.473	-0.054	0.008	0.004
-0.394	0.984	0.469	-0.054	0.007	0.004
-0.389	0.997	0.489	-0.054	0.008	0.004
-0.387	0.982	0.500	-0.054	0.007	0.004
-0.372	0.997	0.486	-0.054	0.007	0.004
-0.389	0.989	0.489	-0.054	0.007	0.004
-0.387	0.991	0.465	-0.054	0.008	0.004
-0.392	0.996	0.452	-0.055	0.007	0.004
-0.377	0.990	0.482	-0.054	0.007	0.004
-0.388	0.993	0.476	-0.054	0.007	0.004
-0.377	0.968	0.507	-0.054	0.007	0.004
-0.368	1.002	0.482	-0.054	0.007	0.004
-0.383	0.983	0.479	-0.054	0.007	0.004
-0.385	0.983	0.466	-0.054	0.008	0.004
-0.385	0.993	0.442	-0.055	0.007	0.004
-0.384	0.995	0.486	-0.054	0.007	0.004
-0.392	0.989	0.483	-0.054	0.007	0.004
-0.380	0.958	0.500	-0.054	0.007	0.004
-0.366	0.999	0.468	-0.054	0.007	0.004
-0.373	0.975	0.490	-0.054	0.007	0.004
-0.384	0.995	0.465	-0.054	0.008	0.004
-0.389	0.980	0.439	-0.055	0.007	0.004
-0.372	0.988	0.489	-0.054	0.007	0.004
-0.388	0.982	0.473	-0.054	0.007	0.004
-0.377	0.942	0.473	-0.054	0.007	0.004
-0.378	0.990	0.486	-0.055	0.007	0.004
-0.366	0.961	0.500	-0.054	0.008	0.004
-0.390	0.978	0.466	-0.054	0.008	0.004
-0.384	0.963	0.446	-0.055	0.007	0.004
-0.378	0.994	0.517	-0.054	0.008	0.004
-0.390	0.974	0.483	-0.055	0.008	0.004
-0.389	0.936	0.490	-0.055	0.008	0.004
-0.387	0.974	0.476	-0.055	0.007	0.004
-0.368	0.949	0.501	-0.054	0.008	0.004
-0.382	0.980	0.476	-0.054	0.008	0.004
-0.382	0.965	0.466	-0.055	0.007	0.004
-0.382	0.975	0.504	-0.055	0.008	0.004
-0.393	0.966	0.494	-0.054	0.007	0.004
-0.385	0.935	0.477	-0.055	0.008	0.004
-0.402	0.963	0.494	-0.055	0.007	0.004
-0.379	0.961	0.494	-0.054	0.008	0.004
-0.391	0.976	0.466	-0.055	0.008	0.004
-0.384	0.958	0.477	-0.055	0.008	0.004
-0.387	0.965	0.487	-0.055	0.008	0.004
-0.401	0.961	0.501	-0.054	0.008	0.004
-0.396	0.944	0.463	-0.054	0.008	0.004
-0.418	0.952	0.488	-0.054	0.008	0.005
-0.385	0.964	0.494	-0.055	0.008	0.004
-0.392	0.969	0.494	-0.054	0.008	0.004
-0.405	0.967	0.504	-0.054	0.008	0.004
-0.399	0.967	0.494	-0.055	0.008	0.004
-0.411	0.956	0.512	-0.054	0.008	0.004
-0.405	0.977	0.483	-0.054	0.008	0.004
-0.425	0.950	0.492	-0.054	0.008	0.005
-0.407	0.973	0.504	-0.054	0.008	0.004
-0.416	0.966	0.515	-0.054	0.008	0.004
-0.395	0.974	0.517	-0.054	0.008	0.004
-0.411	0.952	0.494	-0.054	0.008	0.004
-0.417	0.965	0.504	-0.054	0.008	0.004
-0.416	1.012	0.486	-0.054	0.008	0.004
-0.423	0.952	0.501	-0.054	0.008	0.004
-0.413	0.984	0.514	-0.054	0.008	0.004
-0.406	0.963	0.525	-0.054	0.007	0.004
-0.404	0.983	0.521	-0.054	0.008	0.004
-0.422	0.963	0.494	-0.054	0.008	0.004
-0.416	0.972	0.525	-0.054	0.008	0.004
-0.420	1.018	0.497	-0.054	0.008	0.005
-0.418	0.962	0.522	-0.054	0.008	0.005
-0.420	0.991	0.493	-0.054	0.008	0.004
-0.416	0.972	0.528	-0.054	0.007	0.004
-0.405	0.991	0.524	-0.054	0.008	0.004
-0.401	0.964	0.494	-0.054	0.007	0.004
-0.407	0.973	0.531	-0.054	0.008	0.004
-0.418	1.015	0.517	-0.054	0.008	0.005
-0.403	0.973	0.514	-0.054	0.008	0.004
-0.418	0.985	0.501	-0.054	0.008	0.004
-0.414	0.967	0.538	-0.054	0.007	0.004
-0.407	0.990	0.514	-0.054	0.008	0.004
-0.409	0.960	0.507	-0.054	0.007	0.004
-0.411	0.974	0.518	-0.054	0.008	0.004
-0.416	1.025	0.514	-0.054	0.008	0.005
-0.414	0.978	0.507	-0.054	0.008	0.004
-0.422	0.980	0.497	-0.054	0.008	0.004
-0.407	0.969	0.548	-0.054	0.007	0.004
-0.416	0.986	0.507	-0.054	0.008	0.004
-0.411	0.959	0.514	-0.054	0.007	0.005
-0.412	0.966	0.531	-0.054	0.008	0.004
-0.425	1.021	0.531	-0.054	0.008	0.005
-0.396	0.974	0.517	-0.054	0.008	0.004
-0.418	0.995	0.500	-0.054	0.008	0.004
-0.414	0.978	0.555	-0.054	0.007	0.004
-0.419	0.989	0.514	-0.054	0.008	0.004
-0.406	0.960	0.500	-0.054	0.007	0.004
-0.401	0.969	0.528	-0.054	0.008	0.004
-0.417	1.011	0.520	-0.054	0.008	0.005
-0.395	0.987	0.517	-0.054	0.008	0.004
-0.415	0.977	0.497	-0.054	0.008	0.004
-0.408	0.981	0.561	-0.054	0.007	0.004
-0.405	0.979	0.497	-0.054	0.007	0.004
-0.399	0.971	0.507	-0.054	0.007	0.004
-0.391	0.985	0.510	-0.054	0.008	0.004
-0.405	0.986	0.521	-0.054	0.007	0.004
-0.387	0.991	0.520	-0.054	0.008	0.004
-0.393	0.977	0.490	-0.054	0.007	0.005
-0.406	0.983	0.527	-0.054	0.007	0.004
-0.406	0.984	0.491	-0.055	0.007	0.004
-0.387	0.971	0.541	-0.054	0.007	0.004
-0.399	0.970	0.514	-0.054	0.007	0.004
-0.394	0.959	0.518	-0.054	0.007	0.004
-0.395	0.986	0.514	-0.054	0.007	0.004
-0.386	0.956	0.521	-0.054	0.007	0.004
-0.401	0.979	0.493	-0.054	0.008	0.004
-0.409	0.971	0.491	-0.054	0.007	0.004
-0.397	0.960	0.524	-0.054	0.008	0.004
-0.394	0.950	0.505	-0.054	0.008	0.004
-0.404	0.941	0.525	-0.054	0.008	0.004
-0.406	0.959	0.508	-0.054	0.008	0.004
-0.384	0.955	0.528	-0.054	0.007	0.004
-0.397	0.967	0.491	-0.054	0.009	0.004
-0.400	0.960	0.514	-0.054	0.008	0.004
-0.408	0.960	0.504	-0.054	0.008	0.004
-0.404	0.948	0.532	-0.054	0.007	0.005
-0.402	0.953	0.497	-0.054	0.008	0.004
-0.420	0.950	0.515	-0.054	0.008	0.005
-0.388	0.947	0.535	-0.054	0.008	0.004
-0.400	0.955	0.491	-0.055	0.009	0.004
-0.400	0.951	0.528	-0.054	0.008	0.004
-0.421	0.974	0.528	-0.054	0.008	0.004
-0.411	0.949	0.525	-0.054	0.008	0.005
-0.408	0.957	0.501	-0.054	0.008	0.004
-0.428	0.950	0.498	-0.054	0.008	0.005
-0.405	0.960	0.535	-0.054	0.008	0.004
-0.414	0.959	0.501	-0.054	0.008	0.004
-0.408	0.958	0.552	-0.054	0.008	0.004
-0.429	0.972	0.525	-0.054	0.008	0.004
-0.426	0.936	0.540	-0.054	0.008	0.005
-0.413	0.974	0.494	-0.054	0.008	0.004
-0.431	0.942	0.495	-0.054	0.008	0.005
-0.410	0.952	0.538	-0.054	0.008	0.004
-0.421	0.956	0.515	-0.054	0.008	0.004
-0.406	0.949	0.555	-0.054	0.008	0.004
-0.448	0.976	0.546	-0.054	0.008	0.004
-0.426	0.952	0.529	-0.054	0.008	0.005
-0.418	0.984	0.514	-0.054	0.008	0.004
-0.432	0.939	0.502	-0.054	0.008	0.005
-0.420	0.966	0.542	-0.054	0.008	0.004
-0.419	0.956	0.512	-0.054	0.008	0.004
-0.411	0.965	0.531	-0.054	0.008	0.004
-0.455	0.990	0.528	-0.054	0.008	0.004
-0.426	0.963	0.556	-0.054	0.008	0.004
-0.421	0.985	0.511	-0.054	0.008	0.005
-0.441	0.944	0.522	-0.054	0.008	0.005
-0.423	0.965	0.538	-0.054	0.008	0.004
-0.421	0.954	0.542	-0.054	0.008	0.004
-0.410	0.964	0.555	-0.054	0.008	0.004
-0.450	0.985	0.525	-0.054	0.008	0.004
-0.419	0.961	0.556	-0.054	0.008	0.004
-0.426	0.997	0.521	-0.054	0.008	0.005
-0.435	0.951	0.535	-0.054	0.008	0.005
-0.429	0.960	0.552	-0.054	0.008	0.004
-0.413	0.961	0.539	-0.054	0.008	0.005
-0.415	0.970	0.562	-0.054	0.008	0.005
-0.455	0.979	0.538	-0.054	0.008	0.004
-0.422	0.968	0.562	-0.054	0.008	0.004
-0.432	0.992	0.528	-0.054	0.008	0.005
-0.423	0.952	0.535	-0.053	0.008	0.005
-0.427	0.971	0.538	-0.054	0.008	0.004
-0.421	0.960	0.559	-0.054	0.007	0.004
-0.410	0.972	0.545	-0.054	0.008	0.005
-0.432	0.989	0.521	-0.054	0.008	0.004
-0.421	0.967	0.542	-0.054	0.008	0.004
-0.423	0.998	0.528	-0.054	0.008	0.005
-0.415	0.965	0.545	-0.054	0.008	0.004
-0.428	0.975	0.521	-0.054	0.008	0.004
-0.423	0.954	0.555	-0.054	0.007	0.004
-0.422	0.978	0.545	-0.054	0.008	0.005
-0.414	0.971	0.534	-0.053	0.007	0.004
-0.402	0.979	0.545	-0.054	0.008	0.004
-0.422	0.978	0.552	-0.054	0.008	0.005
-0.400	0.966	0.545	-0.054	0.008	0.004
-0.422	0.972	0.518	-0.054	0.008	0.005
-0.423	0.966	0.552	-0.054	0.007	0.004
-0.413	0.969	0.521	-0.054	0.008	0.005
-0.386	0.952	0.528	-0.054	0.007	0.005
-0.395	0.970	0.534	-0.054	0.008	0.004
-0.410	0.962	0.542	-0.054	0.007	0.005
-0.404	0.966	0.541	-0.054	0.008	0.004
-0.404	0.951	0.515	-0.054	0.008	0.004
-0.414	0.954	0.545	-0.054	0.008	0.004
-0.422	0.963	0.515	-0.054	0.008	0.004
-0.384	0.945	0.538	-0.054	0.008	0.005
-0.401	0.965	0.535	-0.054	0.008	0.004
-0.410	0.940	0.538	-0.054	0.007	0.004
-0.402	0.974	0.548	-0.054	0.008	0.004
-0.402	0.943	0.546	-0.054	0.007	0.004
-0.416	0.957	0.521	-0.054	0.008	0.004
-0.421	0.954	0.519	-0.054	0.008	0.005
-0.374	0.938	0.559	-0.054	0.007	0.005
-0.408	0.962	0.525	-0.054	0.008	0.004
-0.413	0.938	0.542	-0.054	0.008	0.004
-0.409	0.957	0.566	-0.055	0.008	0.004
-0.398	0.946	0.532	-0.054	0.008	0.004
-0.413	0.957	0.501	-0.054	0.009	0.004
-0.428	0.940	0.519	-0.054	0.008	0.005
-0.387	0.939	0.539	-0.054	0.008	0.004
-0.412	0.954	0.525	-0.054	0.008	0.004
-0.416	0.926	0.539	-0.054	0.008	0.004
-0.416	0.943	0.577	-0.055	0.008	0.004
-0.397	0.945	0.552	-0.054	0.008	0.004
-0.407	0.950	0.515	-0.054	0.009	0.004
-0.432	0.940	0.522	-0.054	0.008	0.004
-0.396	0.954	0.539	-0.054	0.008	0.005
-0.427	0.937	0.539	-0.054	0.008	0.005
-0.411	0.943	0.522	-0.054	0.008	0.004
-0.420	0.944	0.577	-0.055	0.008	0.005
-0.417	0.942	0.566	-0.054	0.008	0.004
-0.419	0.942	0.522	-0.054	0.009	0.004
-0.428	0.939	0.560	-0.054	0.008	0.004
-0.414	0.956	0.546	-0.054	0.008	0.004
-0.424	0.940	0.543	-0.054	0.008	0.005
-0.422	0.946	0.543	-0.054	0.008	0.004
-0.442	0.936	0.557	-0.054	0.008	0.005
-0.425	0.946	0.583	-0.054	0.008	0.005
-0.431	0.951	0.526	-0.054	0.008	0.005
-0.425	0.943	0.567	-0.054	0.008	0.005
-0.445	0.975	0.542	-0.054	0.008	0.005
-0.433	0.942	0.557	-0.054	0.008	0.005
-0.423	0.966	0.525	-0.054	0.008	0.005
-0.446	0.937	0.536	-0.054	0.008	0.005
-0.432	0.953	0.573	-0.054	0.008	0.004
-0.423	0.946	0.528	-0.054	0.008	0.004
-0.428	0.947	0.570	-0.054	0.008	0.005
-0.443	0.966	0.559	-0.054	0.008	0.005
-0.431	0.945	0.553	-0.054	0.008	0.005
-0.424	0.981	0.552	-0.054	0.008	0.005
-0.432	0.944	0.532	-0.053	0.008	0.005
-0.442	0.962	0.576	-0.054	0.008	0.004
-0.419	0.946	0.563	-0.054	0.008	0.005
-0.409	0.970	0.558	-0.054	0.008	0.004
-0.441	0.976	0.549	-0.054	0.008	0.005
-0.428	0.954	0.563	-0.054	0.008	0.004
-0.428	0.984	0.552	-0.054	0.008	0.005
-0.430	0.947	0.514	-0.053	0.007	0.004
-0.438	0.963	0.539	-0.054	0.008	0.004
-0.433	0.955	0.562	-0.054	0.008	0.004
-0.397	0.972	0.568	-0.054	0.008	0.004
-0.436	0.967	0.552	-0.053	0.008	0.005
-0.423	0.955	0.559	-0.054	0.008	0.004
-0.422	0.981	0.525	-0.054	0.008	0.005
-0.429	0.954	0.514	-0.053	0.007	0.005
-0.437	0.955	0.556	-0.054	0.008	0.004
-0.418	0.944	0.573	-0.054	0.007	0.004
-0.395	0.978	0.541	-0.054	0.008	0.004
-0.430	0.963	0.542	-0.053	0.008	0.005
-0.410	0.962	0.545	-0.054	0.008	0.004
-0.424	0.973	0.555	-0.054	0.008	0.005
-0.424	0.966	0.521	-0.053	0.008	0.004
-0.430	0.954	0.549	-0.054	0.008	0.005
-0.419	0.943	0.563	-0.054	0.007	0.005
-0.387	0.983	0.544	-0.054	0.008	0.004
-0.410	0.947	0.545	-0.053	0.008	0.005
-0.404	0.956	0.542	-0.054	0.008	0.004
-0.420	0.961	0.542	-0.054	0.008	0.005
-0.412	0.964	0.528	-0.053	0.008	0.004
-0.421	0.944	0.549	-0.054	0.008	0.005
-0.418	0.950	0.559	-0.054	0.008	0.005
-0.382	0.973	0.534	-0.054	0.007	0.004
-0.410	0.939	0.545	-0.054	0.008	0.005
-0.414	0.960	0.552	-0.054	0.008	0.004
-0.425	0.945	0.539	-0.054	0.008	0.004
-0.410	0.964	0.534	-0.053	0.008	0.004
-0.417	0.943	0.542	-0.054	0.008	0.005
-0.407	0.943	0.535	-0.054	0.008	0.005
-0.403	0.962	0.528	-0.054	0.008	0.004
-0.390	0.924	0.552	-0.054	0.008	0.004
-0.418	0.950	0.552	-0.054	0.008	0.004
-0.421	0.932	0.553	-0.054	0.008	0.005
-0.416	0.956	0.528	-0.054	0.008	0.004
-0.409	0.940	0.532	-0.054	0.008	0.005
-0.409	0.944	0.535	-0.054	0.008	0.005
-0.421	0.943	0.532	-0.054	0.008	0.004
-0.401	0.923	0.550	-0.054	0.008	0.005
-0.415	0.944	0.553	-0.054	0.008	0.005
-0.426	0.929	0.549	-0.054	0.008	0.004
-0.416	0.949	0.546	-0.054	0.008	0.004
-0.412	0.932	0.546	-0.054	0.008	0.005
-0.421	0.942	0.532	-0.054	0.009	0.005
-0.447	0.934	0.536	-0.054	0.008	0.005
-0.419	0.920	0.557	-0.054	0.008	0.005
-0.424	0.940	0.570	-0.054	0.008	0.005
-0.425	0.930	0.570	-0.054	0.008	0.004
-0.437	0.944	0.536	-0.054	0.009	0.005
-0.419	0.933	0.553	-0.054	0.008	0.004
-0.429	0.945	0.532	-0.054	0.009	0.004
-0.464	0.915	0.548	-0.054	0.008	0.005
-0.419	0.930	0.570	-0.054	0.008	0.005
-0.429	0.938	0.546	-0.054	0.008	0.005
-0.430	0.924	0.577	-0.053	0.009	0.004
-0.434	0.939	0.547	-0.054	0.009	0.005
-0.407	0.938	0.580	-0.054	0.008	0.005
-0.428	0.957	0.529	-0.054	0.009	0.005
-0.460	0.909	0.555	-0.054	0.008	0.005
-0.420	0.930	0.553	-0.054	0.008	0.004
-0.429	0.936	0.553	-0.054	0.008	0.005
-0.427	0.930	0.577	-0.054	0.009	0.005
-0.433	0.932	0.540	-0.054	0.009	0.005
-0.424	0.939	0.553	-0.054	0.008	0.005
-0.435	0.963	0.526	-0.054	0.009	0.005
-0.471	0.905	0.562	-0.054	0.009	0.005
-0.435	0.942	0.553	-0.054	0.008	0.004
-0.442	0.942	0.563	-0.054	0.008	0.005
-0.427	0.938	0.604	-0.053	0.009	0.005
-0.451	0.930	0.554	-0.054	0.009	0.005
-0.428	0.944	0.567	-0.054	0.008	0.005
-0.436	0.960	0.556	-0.054	0.009	0.005
-0.465	0.914	0.578	-0.054	0.009	0.005
-0.435	0.944	0.560	-0.054	0.009	0.005
-0.442	0.940	0.563	-0.054	0.008	0.005
-0.443	0.951	0.611	-0.053	0.009	0.005
-0.446	0.933	0.554	-0.054	0.008	0.005
-0.429	0.939	0.563	-0.054	0.009	0.004
-0.452	0.965	0.553	-0.054	0.009	0.005
-0.466	0.925	0.571	-0.054	0.009	0.005
-0.460	0.959	0.560	-0.054	0.009	0.005
-0.449	0.941	0.570	-0.053	0.008	0.005
-0.443	0.964	0.597	-0.053	0.009	0.005
-0.443	0.933	0.536	-0.053	0.008	0.005
-0.438	0.949	0.583	-0.053	0.009	0.005
-0.445	0.965	0.567	-0.054	0.008	0.005
-0.452	0.954	0.556	-0.054	0.008	0.005
-0.456	0.965	0.563	-0.053	0.008	0.005
-0.445	0.949	0.560	-0.053	0.008	0.005
-0.446	0.966	0.583	-0.053	0.008	0.005
-0.445	0.937	0.560	-0.053	0.007	0.005
-0.425	0.959	0.569	-0.054	0.008	0.004
-0.435	0.946	0.573	-0.054	0.008	0.005
-0.426	0.960	0.566	-0.053	0.008	0.004
-0.440	0.958	0.566	-0.054	0.008	0.005
-0.439	0.943	0.535	-0.053	0.008	0.005
-0.448	0.956	0.557	-0.054	0.008	0.005
-0.432	0.946	0.562	-0.053	0.007	0.005
-0.437	0.960	0.566	-0.054	0.008	0.005
-0.426	0.941	0.573	-0.054	0.008	0.005
-0.422	0.965	0.545	-0.054	0.008	0.004
-0.433	0.952	0.553	-0.053	0.008	0.005
-0.428	0.951	0.549	-0.053	0.008	0.004
-0.436	0.960	0.532	-0.054	0.008	0.005
-0.423	0.945	0.555	-0.053	0.008	0.005
-0.426	0.946	0.543	-0.054	0.008	0.005
-0.416	0.918	0.580	-0.054	0.008	0.005
-0.414	0.966	0.562	-0.054	0.008	0.004
-0.418	0.938	0.546	-0.054	0.008	0.005
-0.427	0.950	0.542	-0.054	0.008	0.004
-0.427	0.934	0.502	-0.054	0.008	0.005
-0.428	0.959	0.576	-0.054	0.008	0.004
-0.424	0.948	0.556	-0.054	0.008	0.005
-0.416	0.899	0.560	-0.054	0.008	0.004
-0.430	0.947	0.539	-0.054	0.008	0.004
-0.412	0.934	0.560	-0.054	0.008	0.005
-0.429	0.943	0.560	-0.054	0.009	0.005
-0.424	0.922	0.522	-0.054	0.008	0.005
-0.429	0.949	0.570	-0.054	0.009	0.005
-0.429	0.925	0.571	-0.054	0.008	0.005
-0.421	0.892	0.540	-0.054	0.008	0.004
-0.442	0.927	0.585	-0.054	0.008	0.005
-0.415	0.922	0.567	-0.054	0.008	0.005
-0.436	0.941	0.560	-0.054	0.009	0.005
-0.427	0.927	0.560	-0.054	0.008	0.005
-0.436	0.930	0.571	-0.054	0.009	0.005
-0.448	0.922	0.554	-0.054	0.009	0.005
-0.424	0.930	0.532	-0.054	0.009	0.004
-0.466	0.916	0.582	-0.054	0.009	0.005
-0.434	0.925	0.567	-0.054	0.009	0.004
-0.438	0.935	0.557	-0.054	0.009	0.005
-0.432	0.928	0.584	-0.053	0.009	0.004
-0.449	0.925	0.557	-0.054	0.009	0.005
-0.443	0.931	0.564	-0.054	0.008	0.005
-0.453	0.941	0.553	-0.054	0.009	0.005
-0.476	0.904	0.579	-0.054	0.009	0.005
-0.436	0.938	0.584	-0.054	0.009	0.005
-0.442	0.937	0.563	-0.054	0.008	0.005
-0.440	0.935	0.577	-0.053	0.009	0.005
-0.447	0.917	0.554	-0.053	0.009	0.005
-0.448	0.925	0.598	-0.054	0.009	0.005
-0.448	0.973	0.539	-0.054	0.009	0.005
-0.466	0.920	0.592	-0.054	0.009	0.005
-0.447	0.945	0.584	-0.054	0.009	0.005
-0.444	0.933	0.574	-0.054	0.008	0.005
-0.443	0.952	0.580	-0.053	0.009	0.005
-0.444	0.930	0.564	-0.054	0.009	0.005
-0.448	0.931	0.602	-0.054	0.009	0.005
-0.455	0.996	0.552	-0.053	0.009	0.005
-0.455	0.921	0.588	-0.053	0.009	0.005
-0.456	0.954	0.557	-0.054	0.009	0.005
-0.446	0.938	0.570	-0.053	0.008	0.005
-0.442	0.958	0.570	-0.053	0.009	0.005
-0.450	0.928	0.567	-0.054	0.008	0.005
-0.445	0.941	0.574	-0.054	0.009	0.005
-0.462	0.990	0.573	-0.053	0.009	0.005
-0.439	0.938	0.591	-0.054	0.009	0.005
-0.455	0.955	0.549	-0.053	0.009	0.005
-0.437	0.939	0.594	-0.053	0.008	0.005
-0.445	0.957	0.577	-0.053	0.009	0.005
-0.441	0.932	0.577	-0.053	0.008	0.005
-0.447	0.941	0.570	-0.054	0.009	0.005
-0.456	0.981	0.566	-0.053	0.008	0.005
-0.427	0.948	0.566	-0.053	0.008	0.005
-0.448	0.951	0.540	-0.054	0.008	0.005
-0.450	0.938	0.597	-0.053	0.007	0.005
-0.444	0.957	0.563	-0.054	0.008	0.005
-0.428	0.928	0.566	-0.053	0.008	0.005
-0.433	0.949	0.566	-0.054	0.009	0.005
-0.442	0.968	0.566	-0.053	0.008	0.005
-0.416	0.954	0.576	-0.053	0.008	0.004
-0.440	0.951	0.549	-0.053	0.009	0.005
-0.439	0.939	0.597	-0.053	0.008	0.005
-0.443	0.950	0.536	-0.054	0.008	0.005
-0.421	0.929	0.549	-0.053	0.008	0.005
-0.431	0.943	0.573	-0.054	0.008	0.004
-0.443	0.940	0.587	-0.053	0.008	0.005
-0.417	0.958	0.566	-0.053	0.008	0.005
-0.433	0.944	0.563	-0.054	0.008	0.005
-0.429	0.946	0.583	-0.054	0.008	0.005
-0.443	0.944	0.536	-0.054	0.008	0.005
-0.420	0.932	0.556	-0.053	0.008	0.005
-0.433	0.942	0.584	-0.053	0.009	0.005
-0.433	0.923	0.570	-0.054	0.008	0.005
-0.419	0.944	0.573	-0.054	0.008	0.004
-0.423	0.928	0.550	-0.054	0.008	0.005
-0.428	0.946	0.566	-0.054	0.008	0.005
-0.438	0.943	0.543	-0.054	0.008	0.005
-0.426	0.929	0.560	-0.054	0.008	0.005
-0.433	0.933	0.536	-0.054	0.008	0.005
-0.428	0.917	0.560	-0.054	0.009	0.004
-0.428	0.942	0.560	-0.054	0.008	0.005
-0.419	0.912	0.557	-0.054	0.008	0.005
-0.432	0.936	0.553	-0.054	0.009	0.005
-0.440	0.930	0.550	-0.054	0.008	0.005
-0.422	0.930	0.570	-0.054	0.009	0.005
-0.432	0.930	0.567	-0.054	0.008	0.005
-0.422	0.910	0.567	-0.054	0.009	0.004
-0.437	0.934	0.553	-0.054	0.008	0.005
-0.419	0.924	0.567	-0.054	0.008	0.005
-0.435	0.938	0.533	-0.054	0.009	0.005
-0.426	0.917	0.554	-0.054	0.008	0.005
-0.428	0.933	0.574	-0.054	0.009	0.005
-0.438	0.915	0.547	-0.054	0.009	0.005
-0.436	0.914	0.543	-0.054	0.009	0.004
-0.441	0.917	0.571	-0.054	0.009	0.005
-0.426	0.923	0.581	-0.054	0.009	0.005
-0.425	0.929	0.519	-0.054	0.010	0.005
-0.428	0.924	0.557	-0.054	0.009	0.005
-0.437	0.929	0.571	-0.054	0.009	0.005
-0.451	0.915	0.568	-0.054	0.009	0.005
-0.432	0.918	0.560	-0.054	0.009	0.005
-0.448	0.922	0.564	-0.054	0.009	0.005
-0.428	0.914	0.570	-0.054	0.009	0.005
-0.441	0.931	0.530	-0.054	0.010	0.005
-0.444	0.919	0.554	-0.054	0.009	0.005
-0.445	0.926	0.564	-0.054	0.009	0.005
-0.449	0.915	0.564	-0.054	0.009	0.005
-0.433	0.909	0.540	-0.054	0.009	0.005
-0.455	0.907	0.531	-0.054	0.009	0.005
-0.430	0.924	0.588	-0.054	0.009	0.005
-0.437	0.929	0.537	-0.054	0.010	0.005
-0.436	0.920	0.567	-0.053	0.009	0.004
-0.449	0.932	0.568	-0.054	0.009	0.005
-0.446	0.909	0.578	-0.054	0.009	0.005
-0.442	0.915	0.550	-0.054	0.009	0.005
-0.456	0.916	0.544	-0.054	0.009	0.005
-0.428	0.912	0.564	-0.054	0.009	0.005
-0.445	0.922	0.530	-0.054	0.010	0.005
-0.438	0.919	0.570	-0.053	0.009	0.005
-0.453	0.938	0.547	-0.054	0.009	0.005
-0.455	0.916	0.571	-0.054	0.009	0.005
-0.438	0.934	0.536	-0.054	0.009	0.005
-0.472	0.912	0.558	-0.054	0.009	0.005
-0.435	0.920	0.594	-0.053	0.009	0.005
-0.443	0.925	0.527	-0.054	0.009	0.005
-0.452	0.929	0.553	-0.054	0.009	0.005
-0.465	0.936	0.578	-0.054	0.009	0.005
-0.456	0.917	0.558	-0.054	0.009	0.005
-0.448	0.940	0.539	-0.053	0.009	0.005
-0.472	0.907	0.555	-0.054	0.009	0.005
-0.438	0.935	0.587	-0.053	0.009	0.005
-0.450	0.926	0.527	-0.054	0.009	0.005
-0.446	0.930	0.588	-0.053	0.009	0.005
-0.470	0.951	0.564	-0.054	0.009	0.005
-0.450	0.921	0.588	-0.054	0.009	0.005
-0.457	0.964	0.543	-0.054	0.009	0.005
-0.472	0.904	0.547	-0.053	0.009	0.005
-0.444	0.938	0.570	-0.053	0.009	0.005
-0.450	0.929	0.560	-0.053	0.009	0.005
-0.453	0.934	0.581	-0.053	0.009	0.005
-0.478	0.960	0.553	-0.054	0.009	0.005
-0.459	0.926	0.571	-0.054	0.009	0.005
-0.452	0.970	0.563	-0.053	0.009	0.005
-0.464	0.917	0.550	-0.053	0.009	0.005
-0.459	0.936	0.577	-0.054	0.009	0.005
-0.445	0.923	0.581	-0.053	0.009	0.005
-0.456	0.947	0.581	-0.053	0.009	0.005
-0.474	0.957	0.549	-0.053	0.009	0.005
-0.438	0.932	0.557	-0.054	0.009	0.005
-0.451	0.962	0.584	-0.053	0.009	0.005
-0.455	0.924	0.594	-0.053	0.009	0.005
-0.463	0.944	0.574	-0.053	0.009	0.005
-0.437	0.926	0.587	-0.053	0.008	0.005
-0.452	0.950	0.570	-0.053	0.009	0.005
-0.477	0.958	0.580	-0.053	0.009	0.005
-0.443	0.936	0.560	-0.053	0.009	0.004
-0.458	0.969	0.563	-0.053	0.009	0.005
-0.447	0.930	0.570	-0.053	0.009	0.005
-0.456	0.943	0.564	-0.053	0.009	0.005
-0.453	0.928	0.591	-0.053	0.008	0.005
-0.446	0.949	0.594	-0.053	0.009	0.005
-0.461	0.947	0.570	-0.053	0.009	0.005
-0.445	0.944	0.590	-0.053	0.009	0.004
-0.445	0.964	0.584	-0.053	0.009	0.005
-0.438	0.937	0.583	-0.053	0.009	0.005
-0.456	0.937	0.540	-0.053	0.009	0.005
-0.452	0.933	0.591	-0.053	0.008	0.005
-0.443	0.953	0.577	-0.053	0.009	0.005
-0.456	0.946	0.580	-0.053	0.009	0.005
-0.436	0.951	0.566	-0.053	0.009	0.005
-0.456	0.959	0.570	-0.053	0.009	0.005
-0.434	0.944	0.553	-0.053	0.009	0.005
-0.447	0.943	0.543	-0.054	0.009	0.005
-0.438	0.935	0.573	-0.053	0.008	0.005
-0.448	0.942	0.550	-0.054	0.009	0.005
-0.425	0.935	0.550	-0.053	0.008	0.005
-0.421	0.948	0.570	-0.054	0.009	0.005
-0.452	0.942	0.567	-0.053	0.009	0.005
-0.425	0.942	0.563	-0.054	0.009	0.005
-0.439	0.927	0.547	-0.054	0.009	0.005
-0.451	0.943	0.563	-0.053	0.009	0.005
-0.451	0.942	0.553	-0.054	0.009	0.005
-0.420	0.925	0.553	-0.053	0.008	0.005
-0.429	0.938	0.584	-0.054	0.009	0.005
-0.439	0.932	0.581	-0.053	0.008	0.005
-0.427	0.948	0.563	-0.054	0.009	0.004
-0.434	0.926	0.547	-0.054	0.009	0.005
-0.439	0.932	0.546	-0.054	0.009	0.005
-0.455	0.929	0.547	-0.054	0.009	0.005
-0.413	0.920	0.560	-0.054	0.009	0.005
-0.424	0.940	0.556	-0.054	0.009	0.005
-0.433	0.914	0.574	-0.054	0.009	0.004
-0.427	0.944	0.577	-0.054	0.009	0.005
-0.432	0.927	0.574	-0.054	0.009	0.005
-0.439	0.924	0.550	-0.054	0.009	0.005
-0.451	0.924	0.537	-0.054	0.009	0.005
-0.409	0.907	0.574	-0.054	0.009	0.005
-0.425	0.935	0.553	-0.054	0.009	0.004
-0.435	0.904	0.578	-0.054	0.009	0.005
-0.434	0.929	0.574	-0.054	0.009	0.005
-0.434	0.908	0.540	-0.054	0.009	0.005
-0.439	0.930	0.516	-0.054	0.010	0.005
-0.450	0.920	0.554	-0.054	0.009	0.005
-0.406	0.909	0.554	-0.054	0.009	0.005
-0.436	0.933	0.567	-0.054	0.009	0.005
-0.440	0.899	0.578	-0.054	0.009	0.005
-0.429	0.923	0.595	-0.054	0.009	0.005
-0.424	0.922	0.561	-0.054	0.009	0.005
-0.448	0.929	0.523	-0.054	0.010	0.005
-0.452	0.910	0.571	-0.054	0.009	0.005
-0.428	0.914	0.585	-0.054	0.009	0.005
-0.444	0.917	0.561	-0.054	0.009	0.005
-0.439	0.908	0.554	-0.054	0.009	0.004
-0.450	0.908	0.599	-0.054	0.010	0.005
-0.437	0.913	0.584	-0.054	0.009	0.005
-0.447	0.925	0.513	-0.054	0.010	0.005
-0.457	0.910	0.561	-0.053	0.009	0.005
-0.433	0.931	0.574	-0.054	0.009	0.005
-0.447	0.917	0.564	-0.054	0.009	0.005
-0.456	0.920	0.540	-0.054	0.009	0.005
-0.457	0.913	0.586	-0.054	0.010	0.005
-0.433	0.922	0.577	-0.053	0.009	0.005
-0.454	0.916	0.517	-0.054	0.010	0.005
-0.466	0.912	0.568	-0.053	0.009	0.005
-0.461	0.935	0.547	-0.054	0.009	0.005
-0.460	0.907	0.561	-0.054	0.009	0.005
-0.456	0.937	0.550	-0.054	0.009	0.005
-0.466	0.907	0.561	-0.054	0.009	0.005
-0.451	0.918	0.591	-0.053	0.009	0.005
-0.455	0.924	0.554	-0.054	0.009	0.005
-0.454	0.913	0.578	-0.053	0.009	0.005
-0.465	0.945	0.554	-0.054	0.009	0.005
-0.458	0.913	0.568	-0.054	0.009	0.005
-0.453	0.946	0.550	-0.054	0.009	0.005
-0.469	0.906	0.544	-0.053	0.009	0.005
-0.462	0.932	0.581	-0.053	0.010	0.005
-0.459	0.925	0.554	-0.054	0.009	0.005
-0.442	0.933	0.598	-0.053	0.009	0.005
-0.466	0.949	0.564	-0.053	0.009	0.005
-0.460	0.923	0.581	-0.053	0.009	0.005
-0.463	0.953	0.557	-0.054	0.009	0.005
-0.459	0.915	0.537	-0.053	0.009	0.005
-0.462	0.935	0.571	-0.053	0.010	0.005
-0.460	0.923	0.578	-0.053	0.009	0.005
-0.434	0.947	0.560	-0.054	0.009	0.005
-0.465	0.948	0.546	-0.053	0.009	0.005
-0.449	0.933	0.543	-0.054	0.009	0.005
-0.457	0.960	0.557	-0.054	0.009	0.005
-0.449	0.925	0.539	-0.053	0.009	0.005
-0.458	0.927	0.557	-0.053	0.009	0.005
-0.446	0.931	0.581	-0.053	0.008	0.005
-0.414	0.955	0.562	-0.053	0.009	0.004
-0.455	0.935	0.553	-0.053	0.009	0.005
-0.447	0.934	0.560	-0.054	0.009	0.005
-0.462	0.944	0.557	-0.054	0.009	0.005
-0.443	0.941	0.545	-0.053	0.009	0.005
-0.448	0.931	0.550	-0.054	0.009	0.005
-0.443	0.913	0.553	-0.053	0.008	0.005
-0.414	0.963	0.559	-0.054	0.009	0.004
-0.436	0.921	0.543	-0.053	0.009	0.005
-0.437	0.933	0.553	-0.054	0.009	0.005
-0.452	0.928	0.554	-0.054	0.009	0.005
-0.440	0.937	0.539	-0.053	0.009	0.005
-0.437	0.920	0.561	-0.054	0.009	0.005
-0.442	0.913	0.560	-0.053	0.009	0.005
-0.407	0.953	0.545	-0.054	0.009	0.004
-0.422	0.908	0.540	-0.053	0.009	0.005
-0.436	0.938	0.560	-0.053	0.009	0.005
-0.444	0.925	0.567	-0.054	0.009	0.005
-0.439	0.940	0.539	-0.053	0.009	0.005
-0.439	0.922	0.540	-0.054	0.009	0.005
-0.435	0.925	0.550	-0.053	0.009	0.005
-0.426	0.944	0.529	-0.054	0.009	0.004
-0.422	0.904	0.547	-0.054	0.009	0.005
-0.436	0.927	0.584	-0.054	0.009	0.005
-0.444	0.910	0.554	-0.054	0.009	0.005
-0.435	0.933	0.526	-0.054	0.009	0.005
-0.434	0.923	0.536	-0.054	0.009	0.005
-0.429	0.923	0.530	-0.054	0.009	0.005
-0.437	0.924	0.547	-0.054	0.009	0.005
-0.418	0.901	0.550	-0.054	0.009	0.005
-0.440	0.923	0.547	-0.054	0.009	0.005
-0.442	0.908	0.567	-0.054	0.009	0.005
-0.442	0.923	0.530	-0.054	0.009	0.005
-0.438	0.916	0.536	-0.054	0.009	0.005
-0.441	0.924	0.530	-0.054	0.010	0.005
-0.438	0.916	0.534	-0.054	0.009	0.005
-0.427	0.901	0.547	-0.054	0.009	0.005
-0.451	0.929	0.550	-0.054	0.009	0.005
-0.434	0.902	0.574	-0.054	0.009	0.005
-0.434	0.920	0.526	-0.054	0.010	0.005
-0.432	0.915	0.557	-0.054	0.009	0.005
-0.436	0.931	0.526	-0.054	0.010	0.005
-0.458	0.910	0.534	-0.054	0.009	0.005
-0.431	0.891	0.547	-0.054	0.009	0.005
-0.445	0.919	0.571	-0.054	0.009	0.005
-0.455	0.899	0.574	-0.053	0.009	0.004
-0.449	0.915	0.547	-0.054	0.010	0.005
-0.438	0.914	0.557	-0.054	0.009	0.005
-0.446	0.922	0.520	-0.054	0.010	0.005
-0.478	0.889	0.552	-0.054	0.009	0.005
-0.443	0.905	0.561	-0.054	0.009	0.005
-0.455	0.912	0.565	-0.054	0.009	0.005
-0.449	0.909	0.595	-0.053	0.010	0.005
-0.456	0.909	0.544	-0.054	0.010	0.005
-0.443	0.909	0.574	-0.054	0.009	0.005
-0.457	0.929	0.544	-0.054	0.010	0.005
-0.492	0.884	0.559	-0.054	0.009	0.005
-0.450	0.917	0.547	-0.054	0.009	0.005
-0.461	0.912	0.540	-0.053	0.009	0.005
-0.449	0.920	0.602	-0.053	0.010	0.005
-0.465	0.902	0.558	-0.054	0.009	0.005
-0.451	0.917	0.571	-0.054	0.009	0.005
-0.456	0.935	0.547	-0.054	0.010	0.005
-0.489	0.896	0.583	-0.053	0.010	0.005
-0.458	0.931	0.561	-0.054	0.010	0.005
-0.462	0.914	0.541	-0.054	0.009	0.005
-0.458	0.928	0.608	-0.053	0.010	0.005
-0.461	0.906	0.544	-0.053	0.009	0.005
-0.459	0.933	0.581	-0.053	0.009	0.005
-0.457	0.943	0.571	-0.053	0.009	0.005
-0.468	0.917	0.568	-0.053	0.010	0.005
-0.467	0.937	0.547	-0.053	0.009	0.005
-0.457	0.922	0.544	-0.053	0.009	0.005
-0.457	0.944	0.560	-0.053	0.010	0.005
-0.463	0.918	0.550	-0.053	0.009	0.005
-0.448	0.932	0.557	-0.053	0.009	0.005
-0.453	0.930	0.574	-0.054	0.009	0.005
-0.439	0.928	0.564	-0.054	0.009	0.005
-0.458	0.934	0.536	-0.053	0.009	0.005
-0.444	0.917	0.536	-0.053	0.009	0.005
-0.459	0.945	0.554	-0.054	0.009	0.005
-0.452	0.917	0.533	-0.053	0.009	0.005
-0.438	0.937	0.550	-0.054	0.009	0.004
-0.451	0.919	0.574	-0.054	0.009	0.005
-0.433	0.934	0.542	-0.053	0.009	0.004
-0.446	0.929	0.567	-0.053	0.009	0.005
-0.450	0.929	0.540	-0.054	0.009	0.005
-0.445	0.930	0.516	-0.054	0.009	0.005
-0.444	0.935	0.566	-0.053	0.009	0.005
-0.448	0.935	0.543	-0.054	0.009	0.005
-0.446	0.902	0.578	-0.054	0.009	0.005
-0.432	0.930	0.539	-0.054	0.009	0.004
-0.437	0.916	0.540	-0.053	0.009	0.005
-0.438	0.925	0.536	-0.053	0.009	0.004
-0.444	0.927	0.524	-0.055	0.009	0.005
-0.432	0.930	0.553	-0.053	0.009	0.005
-0.442	0.929	0.536	-0.054	0.009	0.005
-0.432	0.886	0.561	-0.054	0.009	0.005
-0.432	0.935	0.553	-0.054	0.009	0.004
-0.428	0.901	0.547	-0.054	0.009	0.005
-0.438	0.928	0.522	-0.054	0.010	0.004
-0.443	0.906	0.513	-0.054	0.009	0.005
-0.439	0.933	0.553	-0.054	0.009	0.004
-0.447	0.919	0.537	-0.054	0.009	0.005
-0.436	0.876	0.540	-0.054	0.009	0.004
-0.439	0.926	0.543	-0.054	0.009	0.005
-0.429	0.895	0.540	-0.054	0.009	0.005
-0.446	0.921	0.520	-0.054	0.010	0.005
-0.438	0.894	0.513	-0.054	0.009	0.004
-0.443	0.914	0.561	-0.054	0.010	0.005
-0.448	0.908	0.554	-0.054	0.009	0.005
-0.437	0.875	0.550	-0.054	0.009	0.004
-0.451	0.904	0.554	-0.054	0.009	0.005
-0.423	0.911	0.550	-0.054	0.009	0.005
-0.444	0.912	0.537	-0.054	0.010	0.005
-0.438	0.903	0.523	-0.054	0.009	0.005
-0.452	0.913	0.544	-0.054	0.010	0.005
-0.454	0.903	0.558	-0.054	0.009	0.005
-0.447	0.885	0.530	-0.054	0.010	0.004
-0.475	0.891	0.542	-0.054	0.009	0.005
-0.441	0.901	0.575	-0.054	0.010	0.005
-0.455	0.914	0.537	-0.054	0.010	0.005
-0.439	0.903	0.554	-0.054	0.010	0.004
-0.452	0.902	0.548	-0.054	0.009	0.005
-0.457	0.893	0.558	-0.054	0.010	0.005
-0.462	0.918	0.530	-0.054	0.010	0.005
-0.477	0.891	0.548	-0.054	0.010	0.005
-0.450	0.911	0.561	-0.054	0.010	0.005
-0.460	0.910	0.541	-0.054	0.010	0.005
-0.451	0.903	0.558	-0.054	0.010	0.005
-0.453	0.906	0.551	-0.054	0.010	0.005
-0.454	0.898	0.561	-0.054	0.009	0.005
-0.464	0.935	0.540	-0.054	0.010	0.005
-0.478	0.896	0.555	-0.054	0.010	0.005
-0.464	0.926	0.557	-0.054	0.010	0.005
-0.452	0.902	0.561	-0.054	0.009	0.005
-0.446	0.927	0.560	-0.053	0.010	0.005
-0.459	0.907	0.547	-0.054	0.010	0.005
-0.470	0.916	0.564	-0.054	0.010	0.005
-0.478	0.960	0.540	-0.054	0.010	0.005
-0.477	0.907	0.558	-0.054	0.010	0.005
-0.470	0.931	0.554	-0.054	0.009	0.005
-0.457	0.916	0.574	-0.054	0.009	0.005
-0.446	0.928	0.578	-0.053	0.010	0.005
-0.460	0.901	0.530	-0.053	0.009	0.005
-0.466	0.926	0.571	-0.054	0.010	0.005
-0.475	0.961	0.530	-0.053	0.009	0.005
-0.460	0.914	0.581	-0.053	0.010	0.005
-0.474	0.933	0.554	-0.054	0.010	0.004
-0.451	0.918	0.574	-0.053	0.009	0.005
-0.458	0.930	0.550	-0.054	0.010	0.005
-0.456	0.909	0.571	-0.053	0.009	0.005
-0.459	0.924	0.564	-0.054	0.009	0.005
-0.470	0.966	0.543	-0.053	0.009	0.005
-0.452	0.921	0.550	-0.054	0.010	0.005
-0.466	0.929	0.540	-0.054	0.009	0.005
-0.454	0.926	0.584	-0.053	0.008	0.005
-0.457	0.923	0.561	-0.054	0.010	0.005
-0.448	0.916	0.553	-0.053	0.009	0.005
-0.452	0.921	0.540	-0.054	0.010	0.004
-0.457	0.956	0.550	-0.053	0.009	0.005
-0.442	0.920	0.550	-0.054	0.009	0.004
-0.457	0.927	0.544	-0.054	0.009	0.005
-0.448	0.920	0.598	-0.053	0.008	0.005
-0.452	0.943	0.557	-0.054	0.009	0.005
-0.444	0.908	0.540	-0.053	0.009	0.005
-0.453	0.936	0.557	-0.053	0.009	0.004
-0.449	0.936	0.571	-0.054	0.009	0.005
-0.423	0.939	0.556	-0.054	0.009	0.004
-0.446	0.920	0.526	-0.054	0.009	0.005
-0.454	0.923	0.594	-0.053	0.009	0.004
-0.456	0.922	0.523	-0.054	0.009	0.005
-0.434	0.917	0.546	-0.053	0.009	0.005
-0.445	0.924	0.543	-0.054	0.009	0.005
-0.449	0.912	0.560	-0.054	0.009	0.005
-0.426	0.939	0.556	-0.054	0.009	0.004
-0.438	0.915	0.543	-0.054	0.009	0.005
-0.439	0.918	0.553	-0.054	0.009	0.004
-0.451	0.917	0.510	-0.054	0.009	0.005
-0.428	0.917	0.553	-0.054	0.009	0.005
-0.444	0.915	0.513	-0.054	0.009	0.005
-0.440	0.900	0.540	-0.054	0.010	0.004
-0.437	0.932	0.546	-0.054	0.009	0.004
-0.432	0.893	0.540	-0.054	0.009	0.005
-0.439	0.922	0.520	-0.054	0.010	0.005
-0.441	0.910	0.530	-0.054	0.009	0.005
-0.433	0.905	0.540	-0.054	0.009	0.004
-0.451	0.908	0.534	-0.054	0.009	0.005
-0.433	0.893	0.520	-0.054	0.010	0.004
-0.454	0.905	0.568	-0.054	0.009	0.005
-0.433	0.891	0.558	-0.054	0.009	0.005
-0.444	0.907	0.520	-0.054	0.011	0.005
-0.447	0.892	0.537	-0.054	0.009	0.004
-0.464	0.919	0.551	-0.054	0.010	0.004
-0.464	0.896	0.579	-0.054	0.009	0.005
-0.448	0.902	0.523	-0.054	0.010	0.004
-0.465	0.895	0.534	-0.054	0.010	0.005
-0.442	0.905	0.554	-0.054	0.010	0.004
-0.445	0.901	0.524	-0.054	0.010	0.005
-0.454	0.900	0.564	-0.054	0.010	0.004
-0.470	0.920	0.537	-0.054	0.010	0.004
-0.472	0.895	0.562	-0.054	0.010	0.005
-0.462	0.922	0.523	-0.054	0.010	0.005
-0.482	0.885	0.531	-0.054	0.010	0.005
-0.460	0.914	0.571	-0.054	0.010	0.004
-0.453	0.903	0.534	-0.054	0.010	0.005
-0.450	0.904	0.571	-0.053	0.010	0.004
-0.484	0.926	0.537	-0.054	0.010	0.004
-0.470	0.897	0.569	-0.054	0.010	0.005
-0.463	0.925	0.530	-0.054	0.010	0.005
-0.479	0.893	0.538	-0.054	0.010	0.005
-0.457	0.911	0.571	-0.054	0.010	0.005
-0.454	0.910	0.544	-0.054	0.010	0.005
-0.459	0.907	0.564	-0.053	0.010	0.005
-0.495	0.938	0.561	-0.054	0.010	0.005
-0.466	0.897	0.568	-0.054	0.010	0.005
-0.466	0.945	0.534	-0.054	0.010	0.005
-0.479	0.894	0.531	-0.054	0.010	0.005
-0.454	0.915	0.547	-0.054	0.010	0.005
-0.458	0.896	0.551	-0.054	0.010	0.005
-0.460	0.912	0.568	-0.054	0.010	0.005
-0.494	0.935	0.544	-0.053	0.010	0.004
-0.467	0.904	0.561	-0.054	0.010	0.005
-0.470	0.949	0.543	-0.053	0.010	0.005
-0.470	0.905	0.554	-0.053	0.010	0.005
-0.457	0.917	0.564	-0.054	0.010	0.005
-0.450	0.908	0.561	-0.054	0.009	0.005
-0.452	0.925	0.578	-0.053	0.010	0.005
-0.492	0.934	0.530	-0.054	0.010	0.005
-0.455	0.918	0.574	-0.054	0.010	0.005
-0.457	0.947	0.547	-0.054	0.010	0.005
-0.460	0.902	0.547	-0.053	0.010	0.005
-0.466	0.930	0.530	-0.054	0.010	0.005
-0.463	0.918	0.588	-0.054	0.009	0.005
-0.463	0.925	0.557	-0.054	0.010	0.005
-0.481	0.933	0.533	-0.053	0.009	0.005
-0.448	0.927	0.550	-0.054	0.010	0.004
-0.470	0.943	0.547	-0.054	0.010	0.005
-0.444	0.918	0.533	-0.054	0.010	0.005
-0.459	0.927	0.533	-0.054	0.009	0.005
-0.464	0.915	0.554	-0.054	0.009	0.005
-0.452	0.935	0.564	-0.054	0.009	0.005
-0.445	0.920	0.547	-0.053	0.009	0.005
-0.431	0.923	0.553	-0.054	0.009	0.004
-0.458	0.931	0.564	-0.053	0.009	0.005
-0.435	0.930	0.543	-0.054	0.009	0.004
-0.448	0.918	0.530	-0.054	0.009	0.005
-0.456	0.925	0.550	-0.054	0.009	0.005
-0.454	0.919	0.524	-0.054	0.009	0.005
-0.419	0.901	0.540	-0.054	0.009	0.005
-0.432	0.926	0.529	-0.054	0.009	0.004
-0.439	0.901	0.564	-0.054	0.009	0.005
-0.437	0.912	0.550	-0.054	0.010	0.004
-0.445	0.906	0.513	-0.054	0.009	0.005
-0.448	0.906	0.513	-0.054	0.010	0.005
-0.456	0.898	0.521	-0.054	0.009	0.005
-0.411	0.888	0.537	-0.054	0.009	0.005
-0.445	0.906	0.554	-0.054	0.009	0.005
-0.437	0.888	0.520	-0.054	0.010	0.004
-0.446	0.903	0.582	-0.055	0.010	0.005
-0.438	0.892	0.551	-0.054	0.010	0.005
-0.452	0.909	0.520	-0.054	0.011	0.004
-0.469	0.898	0.548	-0.054	0.010	0.005
-0.436	0.905	0.534	-0.054	0.010	0.005
-0.462	0.900	0.537	-0.054	0.010	0.005
-0.448	0.886	0.537	-0.054	0.010	0.004
-0.457	0.901	0.569	-0.054	0.010	0.005
-0.450	0.899	0.568	-0.054	0.010	0.004
-0.454	0.903	0.527	-0.054	0.010	0.005
-0.463	0.895	0.561	-0.054	0.010	0.005
-0.462	0.918	0.551	-0.054	0.010	0.005
-0.467	0.900	0.562	-0.054	0.010	0.005
-0.447	0.913	0.530	-0.054	0.010	0.005
-0.482	0.898	0.562	-0.054	0.010	0.005
-0.461	0.904	0.578	-0.054	0.010	0.005
-0.465	0.902	0.544	-0.054	0.010	0.005
-0.464	0.901	0.554	-0.054	0.010	0.005
-0.482	0.930	0.544	-0.054	0.010	0.005
-0.464	0.905	0.555	-0.054	0.010	0.005
-0.473	0.945	0.540	-0.054	0.010	0.005
-0.483	0.896	0.534	-0.053	0.009	0.005
-0.461	0.925	0.557	-0.054	0.010	0.005
-0.468	0.911	0.557	-0.054	0.009	0.005
-0.453	0.923	0.570	-0.053	0.010	0.004
-0.486	0.930	0.554	-0.053	0.010	0.005
-0.461	0.908	0.547	-0.054	0.010	0.005
-0.464	0.940	0.516	-0.054	0.010	0.005
-0.469	0.910	0.526	-0.053	0.009	0.005
-0.475	0.925	0.571	-0.053	0.010	0.004
-0.461	0.913	0.581	-0.054	0.009	0.005
-0.435	0.933	0.536	-0.053	0.010	0.004
-0.471	0.922	0.533	-0.053	0.009	0.005
-0.454	0.922	0.547	-0.054	0.010	0.005
-0.460	0.938	0.537	-0.054	0.009	0.005
-0.455	0.922	0.522	-0.053	0.009	0.005
-0.462	0.923	0.557	-0.054	0.010	0.005
-0.455	0.912	0.550	-0.054	0.009	0.005
-0.420	0.939	0.528	-0.054	0.009	0.004
-0.452	0.919	0.554	-0.053	0.009	0.005
-0.441	0.923	0.547	-0.054	0.010	0.004
-0.460	0.929	0.544	-0.054	0.009	0.005
-0.453	0.919	0.536	-0.053	0.009	0.004
-0.455	0.915	0.544	-0.054	0.009	0.005
-0.445	0.914	0.557	-0.054	0.009	0.005
-0.415	0.939	0.535	-0.054	0.009	0.004
-0.429	0.889	0.544	-0.054	0.009	0.005
-0.444	0.919	0.544	-0.054	0.010	0.005
-0.464	0.918	0.540	-0.054	0.009	0.004
-0.435	0.928	0.529	-0.053	0.010	0.004
-0.444	0.907	0.540	-0.054	0.009	0.005
-0.443	0.911	0.533	-0.054	0.009	0.005
-0.433	0.937	0.522	-0.054	0.009	0.004
-0.426	0.887	0.530	-0.054	0.009	0.005
-0.442	0.915	0.567	-0.054	0.010	0.004
-0.434	0.892	0.540	-0.054	0.009	0.004
-0.448	0.911	0.527	-0.054	0.010	0.004
-0.439	0.901	0.530	-0.054	0.009	0.005
-0.442	0.917	0.523	-0.054	0.010	0.005
-0.459	0.901	0.537	-0.054	0.010	0.005
-0.431	0.887	0.537	-0.054	0.010	0.004
-0.448	0.905	0.544	-0.054	0.010	0.004
-0.447	0.888	0.530	-0.054	0.010	0.004
-0.455	0.911	0.517	-0.054	0.010	0.005
-0.444	0.902	0.530	-0.054	0.010	0.005
-0.454	0.909	0.510	-0.054	0.010	0.005
-0.484	0.879	0.528	-0.054	0.010	0.005
-0.446	0.891	0.547	-0.054	0.010	0.004
-0.463	0.900	0.551	-0.054	0.010	0.005
-0.453	0.898	0.564	-0.053	0.010	0.004
-0.465	0.905	0.534	-0.054	0.010	0.005
-0.444	0.901	0.544	-0.054	0.010	0.004
-0.462	0.915	0.513	-0.054	0.010	0.005
-0.501	0.872	0.549	-0.054	0.010	0.005
-0.458	0.898	0.551	-0.054	0.010	0.004
-0.467	0.900	0.541	-0.054	0.010	0.005
-0.462	0.902	0.584	-0.053	0.010	0.004
-0.478	0.892	0.555	-0.054	0.010	0.005
-0.448	0.905	0.574	-0.054	0.010	0.005
-0.473	0.924	0.520	-0.054	0.010	0.005
-0.490	0.879	0.559	-0.054	0.010	0.005
-0.476	0.924	0.527	-0.054	0.010	0.004
-0.460	0.901	0.537	-0.054	0.010	0.005
-0.473	0.926	0.554	-0.053	0.010	0.005
-0.484	0.896	0.534	-0.054	0.010	0.005
-0.456	0.916	0.574	-0.054	0.010	0.004
-0.472	0.919	0.540	-0.054	0.010	0.005
-0.483	0.903	0.569	-0.054	0.010	0.005
-0.481	0.932	0.527	-0.054	0.010	0.005
-0.467	0.904	0.537	-0.053	0.010	0.005
-0.470	0.928	0.574	-0.053	0.010	0.005
-0.471	0.901	0.544	-0.053	0.009	0.005
-0.458	0.919	0.571	-0.054	0.010	0.004
-0.470	0.926	0.554	-0.054	0.010	0.005
-0.465	0.922	0.550	-0.053	0.010	0.005
-0.477	0.927	0.537	-0.054	0.010	0.005
-0.454	0.905	0.520	-0.054	0.010	0.004
-0.466	0.935	0.557	-0.054	0.010	0.005
-0.461	0.908	0.547	-0.053	0.009	0.005
-0.456	0.925	0.547	-0.054	0.010	0.004
-0.465	0.914	0.547	-0.054	0.009	0.005
-0.446	0.919	0.550	-0.054	0.010	0.004
-0.464	0.923	0.540	-0.053	0.009	0.005
-0.455	0.918	0.523	-0.053	0.010	0.005
-0.469	0.931	0.533	-0.054	0.009	0.005
-0.461	0.915	0.539	-0.053	0.009	0.005
-0.451	0.921	0.550	-0.054	0.010	0.004
-0.459	0.908	0.551	-0.054	0.009	0.005
-0.439	0.932	0.550	-0.054	0.010	0.004
-0.465	0.922	0.543	-0.053	0.010	0.005
-0.462	0.921	0.523	-0.054	0.009	0.004
-0.449	0.929	0.516	-0.054	0.009	0.005
-0.449	0.918	0.543	-0.053	0.009	0.004
-0.452	0.913	0.530	-0.054	0.009	0.005
-0.445	0.892	0.571	-0.054	0.009	0.004
-0.435	0.940	0.546	-0.054	0.009	0.004
-0.443	0.905	0.544	-0.054	0.009	0.005
-0.448	0.927	0.529	-0.054	0.010	0.004
-0.446	0.917	0.513	-0.054	0.009	0.004
-0.448	0.921	0.533	-0.054	0.009	0.004
-0.450	0.909	0.540	-0.054	0.009	0.005
-0.453	0.876	0.530	-0.054	0.010	0.004
-0.450	0.914	0.523	-0.054	0.009	0.004
-0.437	0.899	0.567	-0.054	0.010	0.004
-0.449	0.909	0.506	-0.054	0.010	0.004
-0.447	0.896	0.513	-0.054	0.009	0.004
-0.450	0.921	0.544	-0.054	0.010	0.004
-0.452	0.893	0.537	-0.054	0.010	0.005
-0.444	0.867	0.527	-0.054	0.010	0.004
-0.461	0.898	0.537	-0.054	0.010	0.005
-0.435	0.887	0.544	-0.054	0.010	0.004
-0.453	0.903	0.517	-0.054	0.010	0.005
-0.445	0.901	0.513	-0.054	0.010	0.004
-0.452	0.905	0.530	-0.054	0.010	0.004
-0.463	0.895	0.534	-0.054	0.010	0.005
-0.456	0.886	0.513	-0.054	0.010	0.004
-0.479	0.882	0.528	-0.054	0.010	0.005
-0.448	0.892	0.551	-0.054	0.010	0.004
-0.450	0.907	0.520	-0.054	0.010	0.004
-0.449	0.892	0.530	-0.054	0.010	0.004
-0.455	0.898	0.545	-0.054	0.010	0.005
-0.464	0.890	0.541	-0.054	0.010	0.005
-0.465	0.904	0.496	-0.054	0.010	0.004
-0.491	0.875	0.546	-0.054	0.010	0.005
-0.456	0.894	0.548	-0.054	0.010	0.004
-0.460	0.908	0.548	-0.054	0.010	0.005
-0.452	0.908	0.557	-0.054	0.010	0.004
-0.478	0.896	0.541	-0.054	0.010	0.005
-0.464	0.900	0.562	-0.054	0.010	0.005
-0.473	0.929	0.523	-0.054	0.010	0.005
-0.490	0.876	0.546	-0.054	0.010	0.005
-0.466	0.914	0.544	-0.054	0.010	0.004
-0.470	0.904	0.561	-0.054	0.010	0.005
-0.452	0.915	0.567	-0.053	0.010	0.005
-0.477	0.899	0.534	-0.054	0.010	0.005
-0.463	0.902	0.568	-0.054	0.010	0.005
-0.474	0.965	0.533	-0.054	0.010	0.005
-0.476	0.893	0.562	-0.054	0.010	0.005
-0.467	0.918	0.534	-0.054	0.010	0.005
-0.455	0.905	0.564	-0.054	0.009	0.005
-0.461	0.922	0.554	-0.053	0.010	0.005
-0.465	0.894	0.541	-0.054	0.010	0.005
-0.461	0.915	0.571	-0.053	0.010	0.005
-0.479	0.959	0.554	-0.054	0.010	0.005
-0.467	0.903	0.541	-0.054	0.010	0.005
-0.479	0.927	0.544	-0.054	0.010	0.004
-0.464	0.912	0.574	-0.054	0.009	0.005
-0.467	0.921	0.561	-0.054	0.010	0.005
-0.463	0.894	0.534	-0.053	0.010	0.005
-0.464	0.918	0.540	-0.054	0.010	0.005
-0.474	0.961	0.536	-0.054	0.009	0.005
-0.452	0.915	0.557	-0.054	0.010	0.005
-0.468	0.915	0.544	-0.054	0.009	0.004
-0.462	0.917	0.584	-0.053	0.009	0.005
-0.465	0.930	0.547	-0.054	0.010	0.005
-0.455	0.912	0.529	-0.053	0.009	0.005
-0.449	0.921	0.523	-0.053	0.010	0.004
-0.466	0.943	0.557	-0.054	0.010	0.005
-0.442	0.926	0.536	-0.054	0.010	0.004
-0.462	0.918	0.527	-0.054	0.010	0.005
-0.461	0.927	0.563	-0.053	0.009	0.004
-0.459	0.927	0.520	-0.054	0.010	0.005
-0.440	0.905	0.547	-0.053	0.009	0.005
-0.449	0.922	0.543	-0.054	0.010	0.004
-0.453	0.921	0.564	-0.054	0.009	0.005
-0.431	0.924	0.529	-0.054	0.009	0.004
-0.447	0.915	0.523	-0.054	0.009	0.005
-0.444	0.917	0.560	-0.054	0.009	0.004
-0.453	0.910	0.486	-0.054	0.009	0.005
-0.444	0.902	0.543	-0.054	0.009	0.004
-0.441	0.913	0.523	-0.054	0.010	0.004
-0.445	0.898	0.557	-0.054	0.009	0.004
-0.428	0.930	0.533	-0.054	0.009	0.004
-0.451	0.909	0.540	-0.054	0.009	0.005
-0.450	0.913	0.568	-0.054	0.010	0.005
-0.454	0.909	0.503	-0.054	0.009	0.004
-0.443	0.904	0.543	-0.054	0.009	0.004
-0.452	0.908	0.526	-0.054	0.009	0.004
-0.450	0.900	0.533	-0.054	0.010	0.004
-0.432	0.930	0.522	-0.054	0.010	0.004
-0.438	0.896	0.530	-0.054	0.010	0.005
-0.437	0.918	0.523	-0.054	0.010	0.004
-0.442	0.908	0.520	-0.054	0.009	0.004
-0.434	0.908	0.519	-0.054	0.009	0.004
-0.449	0.902	0.520	-0.054	0.009	0.005
-0.447	0.879	0.520	-0.054	0.010	0.004
-0.448	0.918	0.530	-0.054	0.009	0.004
-0.434	0.903	0.526	-0.054	0.010	0.004
-0.449	0.912	0.506	-0.054	0.010	0.004
-0.452	0.900	0.520	-0.054	0.010	0.004
-0.452	0.906	0.537	-0.054	0.010	0.004
-0.460	0.905	0.537	-0.054	0.010	0.005
-0.451	0.891	0.516	-0.054	0.010	0.004
-0.468	0.904	0.524	-0.054	0.010	0.005
-0.444	0.899	0.540	-0.054	0.010	0.004
-0.457	0.908	0.517	-0.054	0.011	0.005
-0.451	0.903	0.540	-0.054	0.010	0.004
-0.453	0.914	0.520	-0.054	0.010	0.004
-0.457	0.890	0.534	-0.054	0.010	0.005
-0.444	0.897	0.513	-0.054	0.010	0.004
-0.472	0.889	0.548	-0.054	0.010	0.005
-0.446	0.906	0.543	-0.054	0.010	0.004
-0.454	0.910	0.503	-0.054	0.011	0.005
-0.453	0.892	0.554	-0.054	0.010	0.004
-0.477	0.926	0.527	-0.054	0.010	0.004
-0.466	0.896	0.538	-0.054	0.010	0.005
-0.454	0.923	0.526	-0.054	0.010	0.004
-0.485	0.892	0.538	-0.054	0.010	0.005
-0.459	0.907	0.540	-0.054	0.010	0.004
-0.464	0.908	0.531	-0.054	0.010	0.005
-0.461	0.912	0.543	-0.054	0.010	0.004
-0.485	0.928	0.527	-0.054	0.010	0.004
-0.466	0.900	0.534	-0.054	0.010	0.005
-0.463	0.932	0.516	-0.054	0.010	0.005
-0.487	0.893	0.524	-0.053	0.010	0.005
-0.460	0.921	0.540	-0.054	0.010	0.004
-0.459	0.904	0.530	-0.054	0.010	0.005
-0.454	0.925	0.554	-0.054	0.010	0.005
-0.501	0.939	0.537	-0.054	0.010	0.004
-0.474	0.915	0.551	-0.054	0.010	0.005
-0.474	0.947	0.540	-0.054	0.010	0.005
-0.470	0.897	0.537	-0.054	0.010	0.005
-0.466	0.922	0.554	-0.054	0.010	0.005
-0.463	0.905	0.564	-0.054	0.009	0.005
-0.467	0.925	0.547	-0.053	0.010	0.005
-0.487	0.933	0.536	-0.053	0.010	0.004
-0.451	0.924	0.543	-0.054	0.010	0.005
-0.472	0.951	0.537	-0.054	0.010	0.005
-0.463	0.913	0.543	-0.054	0.010	0.004
-0.481	0.921	0.541	-0.054	0.010	0.004
-0.462	0.917	0.536	-0.054	0.009	0.004
-0.457	0.929	0.547	-0.054	0.010	0.005
-0.456	0.924	0.530	-0.053	0.010	0.005
-0.455	0.924	0.540	-0.054	0.010	0.004
-0.457	0.940	0.540	-0.054	0.009	0.005
-0.449	0.922	0.526	-0.054	0.009	0.004
-0.459	0.924	0.526	-0.054	0.010	0.005
-0.453	0.910	0.554	-0.054	0.009	0.004
-0.460	0.931	0.547	-0.054	0.010	0.005
-0.452	0.917	0.547	-0.053	0.009	0.005
-0.446	0.928	0.543	-0.054	0.010	0.004
-0.459	0.930	0.547	-0.054	0.009	0.005
-0.439	0.924	0.543	-0.054	0.010	0.004
-0.464	0.919	0.537	-0.054	0.010	0.004
-0.454	0.916	0.547	-0.054	0.009	0.004
-0.452	0.928	0.520	-0.054	0.009	0.005
-0.436	0.906	0.530	-0.054	0.009	0.005
-0.440	0.924	0.533	-0.054	0.010	0.004
-0.455	0.912	0.544	-0.054	0.009	0.004
-0.436	0.923	0.547	-0.054	0.010	0.004
-0.454	0.922	0.520	-0.054	0.009	0.005
-0.456	0.919	0.509	-0.054	0.010	0.004
-0.459	0.907	0.510	-0.054	0.009	0.004
-0.417	0.893	0.537	-0.054	0.009	0.005
-0.434	0.917	0.506	-0.054	0.010	0.004
-0.442	0.882	0.523	-0.054	0.010	0.004
-0.437	0.929	0.554	-0.054	0.010	0.004
-0.446	0.913	0.547	-0.054	0.010	0.004
-0.452	0.908	0.503	-0.054	0.010	0.004
-0.463	0.894	0.524	-0.054	0.010	0.005
-0.423	0.892	0.534	-0.054	0.010	0.005
-0.454	0.909	0.523	-0.054	0.010	0.004
-0.446	0.885	0.530	-0.054	0.010	0.004
-0.454	0.904	0.552	-0.055	0.010	0.005
-0.442	0.895	0.527	-0.054	0.010	0.005
-0.449	0.901	0.503	-0.054	0.010	0.005
-0.472	0.886	0.517	-0.054	0.010	0.004
-0.442	0.903	0.534	-0.054	0.010	0.005
-0.458	0.906	0.520	-0.054	0.010	0.004
-0.446	0.889	0.513	-0.054	0.010	0.004
-0.461	0.893	0.576	-0.055	0.010	0.005
-0.444	0.899	0.554	-0.054	0.010	0.004
-0.459	0.906	0.503	-0.054	0.011	0.004
-0.470	0.889	0.541	-0.054	0.010	0.005
-0.456	0.925	0.547	-0.054	0.010	0.005
-0.462	0.897	0.537	-0.054	0.010	0.005
-0.452	0.905	0.510	-0.054	0.010	0.004
-0.475	0.893	0.555	-0.054	0.010	0.005
-0.450	0.901	0.557	-0.053	0.010	0.004
-0.459	0.902	0.513	-0.054	0.010	0.005
-0.466	0.897	0.538	-0.054	0.010	0.005
-0.472	0.922	0.530	-0.054	0.010	0.004
-0.476	0.893	0.514	-0.054	0.010	0.005
-0.459	0.927	0.513	-0.054	0.010	0.005
-0.481	0.889	0.555	-0.054	0.010	0.005
-0.460	0.907	0.564	-0.054	0.010	0.005
-0.468	0.911	0.520	-0.054	0.010	0.004
-0.464	0.903	0.544	-0.054	0.010	0.004
-0.486	0.933	0.544	-0.053	0.010	0.005
-0.469	0.901	0.541	-0.054	0.010	0.005
-0.468	0.933	0.523	-0.054	0.010	0.005
-0.479	0.895	0.530	-0.053	0.010	0.005
-0.473	0.918	0.547	-0.054	0.010	0.004
-0.467	0.905	0.534	-0.054	0.010	0.005
-0.453	0.912	0.544	-0.054	0.010	0.004
-0.481	0.938	0.530	-0.054	0.010	0.005
-0.467	0.903	0.548	-0.054	0.010	0.005
-0.472	0.938	0.523	-0.054	0.010	0.005
-0.469	0.904	0.516	-0.053	0.009	0.005
-0.467	0.911	0.561	-0.053	0.010	0.005
-0.466	0.907	0.533	-0.054	0.009	0.004
-0.442	0.932	0.550	-0.054	0.010	0.004
-0.480	0.919	0.547	-0.053	0.010	0.005
-0.463	0.906	0.537	-0.054	0.010	0.004
-0.475	0.946	0.523	-0.054	0.010	0.005
-0.467	0.921	0.498	-0.053	0.009	0.004
-0.474	0.924	0.530	-0.053	0.010	0.004
-0.468	0.916	0.540	-0.054	0.009	0.005
-0.436	0.933	0.546	-0.054	0.010	0.004
-0.475	0.924	0.533	-0.053	0.010	0.005
-0.462	0.919	0.544	-0.054	0.010	0.004
-0.458	0.928	0.547	-0.054	0.010	0.005
-0.461	0.909	0.519	-0.053	0.009	0.004
-0.471	0.919	0.540	-0.054	0.010	0.004
-0.467	0.914	0.547	-0.054	0.009	0.004
-0.430	0.930	0.525	-0.054	0.010	0.004
-0.460	0.926	0.533	-0.053	0.010	0.005
-0.458	0.919	0.543	-0.054	0.010	0.004
-0.461	0.927	0.527	-0.054	0.010	0.005
-0.458	0.922	0.501	-0.053	0.009	0.004
-0.462	0.917	0.526	-0.054	0.010	0.005
-0.453	0.905	0.550	-0.054	0.009	0.005
-0.416	0.948	0.535	-0.054	0.009	0.004
-0.460	0.917	0.516	-0.054	0.010	0.005
-0.452	0.921	0.533	-0.054	0.010	0.004
-0.462	0.930	0.523	-0.054	0.009	0.005
-0.460	0.923	0.498	-0.053	0.009	0.004
-0.465	0.920	0.533	-0.054	0.010	0.004
-0.447	0.915	0.543	-0.054	0.009	0.005
-0.420	0.947	0.528	-0.054	0.009	0.004
-0.453	0.908	0.533	-0.053	0.009	0.005
-0.454	0.923	0.547	-0.054	0.010	0.004
-0.457	0.920	0.527	-0.054	0.010	0.004
-0.454	0.922	0.502	-0.053	0.010	0.004
-0.457	0.912	0.520	-0.054	0.010	0.004
-0.450	0.907	0.547	-0.054	0.009	0.005
-0.419	0.933	0.529	-0.054	0.009	0.004
-0.448	0.906	0.540	-0.053	0.010	0.004
-0.443	0.927	0.526	-0.054	0.010	0.004
-0.463	0.914	0.527	-0.054	0.010	0.004
-0.449	0.926	0.505	-0.053	0.010	0.004
-0.454	0.914	0.516	-0.054	0.009	0.004
-0.449	0.906	0.530	-0.054	0.009	0.004
-0.418	0.933	0.522	-0.054	0.009	0.004
-0.437	0.890	0.533	-0.054	0.010	0.004
-0.437	0.916	0.533	-0.054	0.010	0.004
-0.457	0.913	0.526	-0.054	0.010	0.004
-0.457	0.915	0.519	-0.054	0.010	0.004
-0.452	0.907	0.517	-0.054	0.010	0.005
-0.447	0.915	0.534	-0.054	0.010	0.005
-0.433	0.925	0.502	-0.054	0.010	0.004
-0.433	0.890	0.537	-0.054	0.009	0.005
-0.447	0.915	0.547	-0.054	0.010	0.004
-0.448	0.888	0.523	-0.054	0.010	0.004
-0.446	0.910	0.520	-0.054	0.010	0.004
-0.439	0.912	0.520	-0.054	0.010	0.004
-0.451	0.902	0.527	-0.054	0.010	0.004
-0.448	0.912	0.509	-0.054	0.009	0.004
-0.425	0.889	0.533	-0.054	0.010	0.004
-0.452	0.914	0.537	-0.054	0.010	0.004
-0.454	0.901	0.534	-0.054	0.010	0.004
-0.451	0.910	0.520	-0.054	0.010	0.004
-0.449	0.902	0.533	-0.054	0.010	0.004
-0.448	0.905	0.517	-0.054	0.010	0.005
-0.469	0.887	0.494	-0.054	0.010	0.005
-0.435	0.888	0.537	-0.054	0.010	0.004
-0.455	0.899	0.548	-0.054	0.010	0.005
-0.447	0.890	0.554	-0.054	0.010	0.004
-0.450	0.897	0.517	-0.054	0.010	0.004
-0.448	0.899	0.540	-0.054	0.010	0.004
-0.454	0.906	0.506	-0.054	0.010	0.005
-0.496	0.876	0.535	-0.054	0.010	0.005
-0.446	0.892	0.520	-0.054	0.010	0.004
-0.463	0.899	0.534	-0.054	0.010	0.005
-0.461	0.900	0.550	-0.053	0.010	0.004
-0.461	0.894	0.517	-0.054	0.010	0.005
-0.449	0.906	0.526	-0.054	0.010	0.004
-0.463	0.925	0.513	-0.054	0.011	0.004
-0.496	0.873	0.525	-0.054	0.010	0.005
-0.463	0.902	0.541	-0.054	0.010	0.004
-0.465	0.891	0.524	-0.054	0.010	0.005
-0.457	0.900	0.571	-0.053	0.011	0.004
-0.475	0.900	0.538	-0.054	0.010	0.005
-0.457	0.907	0.547	-0.054	0.010	0.004
-0.468	0.924	0.506	-0.054	0.010	0.004
-0.502	0.875	0.536	-0.054	0.011	0.005
-0.478	0.912	0.527	-0.054	0.010	0.004
-0.472	0.897	0.524	-0.054	0.010	0.004
-0.466	0.921	0.588	-0.053	0.010	0.005
-0.474	0.893	0.534	-0.054	0.010	0.005
-0.459	0.908	0.554	-0.054	0.010	0.004
-0.468	0.924	0.544	-0.054	0.010	0.005
-0.495	0.888	0.559	-0.054	0.010	0.005
-0.479	0.926	0.533	-0.054	0.010	0.004
-0.474	0.907	0.551	-0.054	0.010	0.005
-0.469	0.928	0.550	-0.053	0.010	0.005
-0.471	0.897	0.544	-0.053	0.010	0.005
-0.456	0.919	0.540	-0.054	0.010	0.004
-0.480	0.921	0.520	-0.054	0.010	0.005
-0.480	0.901	0.551	-0.054	0.010	0.005
-0.479	0.929	0.520	-0.054	0.010	0.004
-0.470	0.898	0.530	-0.054	0.010	0.004
-0.464	0.930	0.550	-0.054	0.010	0.005
-0.472	0.903	0.533	-0.053	0.009	0.005
-0.471	0.914	0.544	-0.054	0.010	0.004
-0.472	0.917	0.544	-0.054	0.010	0.005
-0.457	0.917	0.550	-0.053	0.010	0.004
-0.479	0.931	0.526	-0.054	0.010	0.005
-0.462	0.907	0.510	-0.054	0.010	0.004
-0.468	0.926	0.544	-0.054	0.010	0.005
-0.464	0.912	0.526	-0.053	0.009	0.004
-0.468	0.916	0.533	-0.054	0.010	0.004
-0.455	0.919	0.557	-0.054	0.010	0.005
-0.439	0.934	0.532	-0.054	0.010	0.004
-0.464	0.918	0.513	-0.054	0.010	0.004
-0.461	0.918	0.526	-0.054	0.010	0.004
-0.463	0.934	0.506	-0.054	0.009	0.004
-0.464	0.925	0.532	-0.053	0.009	0.004
-0.457	0.923	0.533	-0.054	0.010	0.004
-0.449	0.896	0.540	-0.054	0.009	0.004
-0.438	0.936	0.522	-0.054	0.009	0.004
-0.441	0.914	0.536	-0.054	0.010	0.004
-0.449	0.911	0.516	-0.054	0.010	0.004
-0.456	0.914	0.500	-0.055	0.009	0.004
-0.439	0.924	0.539	-0.054	0.009	0.004
-0.449	0.905	0.530	-0.054	0.010	0.004
-0.449	0.871	0.534	-0.054	0.010	0.004
-0.449	0.921	0.506	-0.054	0.009	0.004
-0.431	0.891	0.516	-0.054	0.010	0.004
-0.449	0.918	0.499	-0.054	0.010	0.004
-0.449	0.904	0.489	-0.054	0.009	0.004
-0.452	0.916	0.527	-0.054	0.010	0.004
-0.451	0.902	0.513	-0.054	0.010	0.005
-0.447	0.867	0.527	-0.054	0.010	0.004
-0.460	0.912	0.537	-0.054	0.010	0.004
-0.440	0.890	0.534	-0.054	0.010	0.004
-0.461	0.910	0.510	-0.054	0.010	0.004
-0.444	0.891	0.493	-0.055	0.010	0.004
-0.458	0.909	0.551	-0.054	0.010	0.004
-0.461	0.889	0.524	-0.054	0.010	0.005
-0.460	0.877	0.534	-0.054	0.010	0.004
-0.481	0.880	0.531	-0.054	0.010	0.005
-0.446	0.889	0.534	-0.054	0.010	0.004
-0.467	0.895	0.517	-0.054	0.010	0.004
-0.451	0.897	0.527	-0.054	0.010	0.004
-0.467	0.901	0.541	-0.054	0.010	0.005
-0.467	0.888	0.534	-0.054	0.010	0.005
-0.465	0.910	0.503	-0.054	0.011	0.004
-0.486	0.883	0.532	-0.054	0.010	0.005
-0.459	0.897	0.530	-0.054	0.010	0.004
-0.471	0.904	0.534	-0.054	0.010	0.005
-0.448	0.908	0.540	-0.054	0.010	0.004
-0.467	0.891	0.534	-0.054	0.010	0.005
-0.469	0.896	0.544	-0.054	0.010	0.004
-0.478	0.942	0.520	-0.054	0.010	0.004
-0.486	0.885	0.525	-0.054	0.010	0.005
-0.473	0.913	0.523	-0.054	0.010	0.004
-0.465	0.908	0.547	-0.054	0.010	0.004
-0.456	0.910	0.557	-0.053	0.010	0.004
-0.469	0.895	0.544	-0.054	0.010	0.005
-0.459	0.902	0.544	-0.054	0.010	0.004
-0.474	0.958	0.526	-0.054	0.010	0.005
-0.477	0.893	0.558	-0.054	0.010	0.005
-0.469	0.917	0.547	-0.054	0.010	0.004
-0.460	0.903	0.544	-0.054	0.009	0.004
-0.467	0.921	0.547	-0.054	0.010	0.005
-0.469	0.891	0.538	-0.054	0.010	0.004
-0.465	0.909	0.554	-0.054	0.010	0.004
-0.477	0.957	0.554	-0.054	0.010	0.005
-0.469	0.901	0.561	-0.054	0.010	0.005
-0.479	0.917	0.520	-0.054	0.010	0.004
-0.471	0.911	0.550	-0.053	0.009	0.005
-0.459	0.927	0.540	-0.054	0.010	0.004
-0.468	0.898	0.517	-0.054	0.010	0.005
-0.466	0.923	0.550	-0.054	0.010	0.004
-0.471	0.955	0.547	-0.054	0.010	0.005
-0.459	0.900	0.551	-0.054	0.010	0.005
-0.477	0.926	0.544	-0.054	0.010	0.004
-0.455	0.911	0.554	-0.054	0.009	0.005
-0.466	0.925	0.537	-0.054	0.010	0.004
-0.462	0.892	0.544	-0.053	0.010	0.004
-0.459	0.926	0.533	-0.054	0.010	0.004
-0.472	0.958	0.529	-0.054	0.010	0.005
-0.448	0.922	0.536	-0.054	0.010	0.004
-0.472	0.926	0.527	-0.054	0.010	0.005
-0.461	0.926	0.567	-0.053	0.009	0.004
-0.472	0.928	0.510	-0.054	0.010	0.005
-0.457	0.900	0.523	-0.053	0.009	0.004
-0.462	0.924	0.523	-0.054	0.010	0.004
-0.466	0.930	0.557	-0.054	0.010	0.005
[truncated: 119,000 more rows]
