# Supplementary material for: Identification of Haptic Based Guiding Using Hard Reins
Source: PLoS One. 2015 Jul 22;10(7):e0132020. doi: 10.1371/journal.pone.0132020 (PMC4511788; doi:10.1371/journal.pone.0132020)
Supplement: S5 File — (ZIP) [file pone.0132020.s005.zip › Exp2_ForceData1/Subject3/path1/T6.csv]

-1.199	1.431	-11.158	-0.012	0.024	0.001
-1.220	1.396	-11.141	-0.012	0.024	0.001
-1.204	1.438	-11.146	-0.012	0.023	0.001
-1.180	1.429	-11.136	-0.012	0.024	0.001
-1.179	1.417	-11.193	-0.013	0.023	0.001
-1.184	1.421	-11.138	-0.013	0.024	0.001
-1.198	1.407	-11.128	-0.012	0.024	0.001
-1.214	1.476	-11.156	-0.012	0.024	0.001
-1.175	1.439	-11.146	-0.012	0.023	0.001
-1.185	1.426	-11.148	-0.012	0.023	0.001
-1.183	1.423	-11.138	-0.013	0.024	0.001
-1.190	1.400	-11.124	-0.012	0.024	0.001
-1.226	1.443	-11.149	-0.012	0.024	0.001
-1.184	1.427	-11.125	-0.012	0.024	0.001
-1.191	1.436	-11.108	-0.012	0.023	0.001
-1.174	1.435	-11.098	-0.013	0.024	0.001
-1.175	1.411	-11.121	-0.012	0.023	0.001
-1.197	1.408	-11.172	-0.012	0.024	0.001
-1.180	1.428	-11.084	-0.012	0.024	0.001
-1.197	1.435	-11.135	-0.012	0.023	0.001
-1.185	1.435	-11.132	-0.012	0.024	0.001
-1.175	1.411	-11.128	-0.012	0.023	0.001
-1.196	1.408	-11.144	-0.013	0.024	0.001
-1.192	1.416	-11.098	-0.012	0.024	0.001
-1.199	1.433	-11.138	-0.012	0.024	0.001
-1.159	1.444	-11.140	-0.012	0.023	0.001
-1.167	1.411	-11.118	-0.012	0.023	0.001
-1.181	1.420	-11.138	-0.012	0.024	0.001
-1.188	1.414	-11.108	-0.012	0.024	0.001
-1.193	1.412	-11.141	-0.012	0.024	0.001
-1.188	1.430	-11.128	-0.012	0.024	0.001
-1.181	1.431	-11.115	-0.012	0.023	0.001
-1.179	1.427	-11.132	-0.013	0.024	0.001
-1.175	1.409	-11.114	-0.012	0.024	0.001
-1.196	1.409	-11.165	-0.012	0.024	0.001
-1.194	1.433	-11.104	-0.012	0.024	0.001
-1.185	1.429	-11.132	-0.012	0.023	0.001
-1.163	1.428	-11.112	-0.012	0.023	0.001
-1.177	1.390	-11.128	-0.012	0.023	0.001
-1.202	1.407	-11.079	-0.013	0.024	0.001
-1.188	1.416	-11.080	-0.012	0.024	0.001
-1.188	1.418	-11.111	-0.012	0.023	0.001
-1.143	1.455	-11.137	-0.012	0.023	0.001
-1.159	1.395	-11.104	-0.012	0.023	0.001
-1.187	1.403	-11.127	-0.013	0.024	0.001
-1.188	1.410	-11.091	-0.012	0.024	0.001
-1.201	1.406	-11.148	-0.012	0.023	0.001
-1.184	1.424	-11.121	-0.012	0.024	0.001
-1.166	1.401	-11.101	-0.013	0.023	0.001
-1.192	1.420	-11.138	-0.013	0.023	0.001
-1.176	1.406	-11.097	-0.013	0.024	0.001
-1.191	1.411	-11.111	-0.012	0.024	0.001
-1.190	1.438	-11.101	-0.012	0.024	0.001
-1.175	1.420	-11.108	-0.012	0.023	0.001
-1.171	1.420	-11.111	-0.012	0.023	0.001
-1.177	1.394	-11.111	-0.013	0.024	0.001
-1.209	1.398	-11.110	-0.012	0.024	0.001
-1.195	1.427	-11.097	-0.012	0.024	0.001
-1.189	1.420	-11.098	-0.012	0.023	0.001
-1.185	1.436	-11.125	-0.013	0.023	0.001
-1.154	1.401	-11.094	-0.013	0.023	0.001
-1.172	1.408	-11.118	-0.012	0.024	0.001
-1.191	1.415	-11.121	-0.013	0.024	0.001
-1.200	1.407	-11.114	-0.012	0.023	0.001
-1.190	1.415	-11.087	-0.012	0.024	0.001
-1.164	1.422	-11.070	-0.012	0.023	0.001
-1.171	1.421	-11.121	-0.013	0.023	0.001
-1.178	1.396	-11.093	-0.013	0.024	0.001
-1.192	1.408	-11.097	-0.013	0.024	0.001
-1.187	1.433	-11.067	-0.012	0.024	0.001
-1.186	1.427	-11.098	-0.012	0.023	0.001
-1.166	1.420	-11.101	-0.012	0.023	0.001
-1.167	1.369	-11.107	-0.013	0.024	0.000
-1.209	1.387	-11.109	-0.013	0.024	0.001
-1.195	1.419	-11.076	-0.013	0.024	0.001
-1.184	1.429	-11.074	-0.012	0.023	0.001
-1.178	1.436	-11.125	-0.013	0.024	0.001
-1.167	1.417	-11.077	-0.012	0.024	0.001
-1.191	1.404	-11.086	-0.013	0.024	0.001
-1.188	1.418	-11.114	-0.012	0.024	0.001
-1.200	1.398	-11.097	-0.012	0.024	0.001
-1.185	1.426	-11.118	-0.012	0.024	0.001
-1.178	1.424	-11.101	-0.012	0.023	0.001
-1.187	1.396	-11.106	-0.013	0.024	0.001
-1.179	1.409	-11.080	-0.013	0.024	0.001
-1.203	1.407	-11.079	-0.013	0.024	0.001
-1.189	1.450	-11.111	-0.012	0.024	0.001
-1.175	1.431	-11.095	-0.012	0.023	0.001
-1.173	1.407	-11.104	-0.013	0.023	0.001
-1.183	1.412	-11.104	-0.013	0.024	0.001
-1.224	1.385	-11.051	-0.013	0.024	0.001
-1.202	1.439	-11.105	-0.012	0.024	0.001
-1.177	1.417	-11.094	-0.012	0.024	0.001
-1.176	1.428	-11.121	-0.013	0.023	0.001
-1.174	1.421	-11.066	-0.013	0.024	0.001
-1.202	1.406	-11.083	-0.013	0.024	0.001
-1.196	1.447	-11.104	-0.012	0.024	0.001
-1.185	1.416	-11.077	-0.012	0.024	0.001
-1.179	1.424	-11.104	-0.012	0.024	0.001
-1.178	1.423	-11.073	-0.013	0.024	0.001
-1.170	1.408	-11.097	-0.013	0.024	0.001
-1.212	1.431	-11.097	-0.012	0.025	0.001
-1.180	1.411	-11.059	-0.013	0.024	0.001
-1.188	1.446	-11.070	-0.012	0.024	0.001
-1.164	1.426	-11.074	-0.013	0.024	0.001
-1.173	1.406	-11.083	-0.013	0.024	0.001
-1.190	1.404	-11.100	-0.013	0.025	0.001
-1.188	1.402	-11.069	-0.012	0.024	0.001
-1.202	1.436	-11.084	-0.012	0.024	0.001
-1.169	1.420	-11.063	-0.013	0.024	0.001
-1.180	1.419	-11.056	-0.013	0.023	0.001
-1.168	1.410	-11.080	-0.013	0.024	0.001
-1.169	1.407	-11.046	-0.012	0.024	0.001
-1.193	1.433	-11.087	-0.013	0.024	0.001
-1.172	1.422	-11.060	-0.012	0.024	0.001
-1.170	1.411	-11.063	-0.012	0.024	0.001
-1.168	1.420	-11.080	-0.013	0.024	0.001
-1.171	1.396	-11.090	-0.013	0.024	0.001
-1.195	1.392	-11.079	-0.013	0.024	0.001
-1.191	1.413	-11.042	-0.012	0.024	0.001
-1.188	1.453	-11.074	-0.012	0.024	0.001
-1.167	1.438	-11.067	-0.013	0.024	0.001
-1.160	1.402	-11.049	-0.012	0.024	0.001
-1.175	1.405	-11.086	-0.013	0.025	0.001
-1.185	1.405	-11.053	-0.012	0.024	0.001
-1.211	1.442	-11.064	-0.012	0.024	0.001
-1.174	1.428	-11.067	-0.012	0.024	0.001
-1.175	1.396	-11.059	-0.013	0.024	0.001
-1.177	1.410	-11.034	-0.014	0.025	0.001
-1.169	1.403	-11.043	-0.012	0.024	0.001
-1.199	1.401	-11.090	-0.013	0.024	0.001
-1.164	1.445	-11.054	-0.012	0.024	0.001
-1.162	1.406	-11.087	-0.012	0.024	0.001
-1.169	1.417	-11.042	-0.013	0.024	0.001
-1.182	1.390	-11.035	-0.013	0.024	0.001
-1.195	1.384	-11.085	-0.013	0.025	0.001
-1.183	1.412	-11.063	-0.012	0.024	0.001
-1.183	1.412	-11.056	-0.012	0.024	0.001
-1.161	1.430	-11.071	-0.013	0.024	0.001
-1.158	1.393	-11.056	-0.013	0.024	0.001
-1.187	1.398	-11.055	-0.013	0.025	0.001
-1.194	1.419	-11.032	-0.012	0.025	0.001
-1.192	1.401	-11.066	-0.012	0.024	0.001
-1.168	1.426	-11.046	-0.013	0.024	0.001
-1.168	1.397	-11.059	-0.013	0.024	0.001
-1.188	1.399	-11.062	-0.013	0.024	0.001
-1.200	1.413	-11.028	-0.013	0.025	0.001
-1.190	1.403	-11.059	-0.013	0.024	0.001
-1.179	1.432	-11.067	-0.012	0.024	0.001
-1.154	1.401	-11.049	-0.013	0.024	0.001
-1.175	1.411	-11.073	-0.013	0.024	0.001
-1.183	1.388	-11.066	-0.013	0.025	0.001
-1.206	1.395	-11.066	-0.012	0.024	0.001
-1.191	1.422	-11.039	-0.013	0.024	0.001
-1.177	1.403	-11.036	-0.012	0.024	0.001
-1.161	1.422	-11.077	-0.013	0.024	0.001
-1.164	1.384	-11.038	-0.013	0.024	0.001
-1.196	1.402	-11.038	-0.013	0.024	0.001
-1.197	1.421	-11.022	-0.012	0.025	0.001
-1.183	1.415	-11.046	-0.012	0.023	0.001
-1.176	1.409	-11.076	-0.013	0.024	0.001
-1.174	1.368	-11.049	-0.013	0.024	0.000
-1.215	1.382	-11.054	-0.013	0.024	0.001
-1.206	1.406	-11.049	-0.013	0.025	0.001
-1.199	1.413	-11.035	-0.012	0.024	0.001
-1.176	1.427	-11.066	-0.013	0.024	0.001
-1.170	1.412	-11.039	-0.013	0.024	0.001
-1.194	1.393	-11.024	-0.013	0.024	0.001
-1.188	1.419	-11.076	-0.013	0.025	0.001
-1.202	1.406	-11.059	-0.012	0.024	0.001
-1.188	1.410	-11.045	-0.013	0.024	0.001
-1.172	1.414	-11.029	-0.013	0.024	0.001
-1.200	1.400	-11.069	-0.013	0.024	0.001
-1.182	1.410	-11.035	-0.013	0.024	0.001
-1.203	1.399	-11.024	-0.013	0.024	0.001
-1.191	1.429	-11.066	-0.013	0.024	0.001
-1.180	1.420	-11.050	-0.012	0.024	0.001
-1.177	1.404	-11.042	-0.013	0.024	0.001
-1.184	1.412	-11.046	-0.013	0.025	0.001
-1.235	1.377	-11.036	-0.013	0.025	0.001
-1.208	1.430	-11.056	-0.013	0.025	0.001
-1.196	1.411	-11.056	-0.012	0.024	0.001
-1.177	1.422	-11.076	-0.013	0.024	0.001
-1.171	1.415	-11.018	-0.013	0.024	0.001
-1.206	1.389	-11.024	-0.013	0.024	0.001
-1.211	1.440	-11.045	-0.013	0.025	0.001
-1.183	1.406	-11.032	-0.013	0.025	0.001
-1.184	1.419	-11.056	-0.013	0.024	0.001
-1.169	1.414	-11.022	-0.013	0.024	0.001
-1.181	1.398	-11.049	-0.013	0.024	0.001
-1.218	1.425	-11.045	-0.013	0.025	0.001
-1.197	1.406	-11.028	-0.013	0.025	0.001
-1.197	1.441	-11.018	-0.013	0.024	0.001
-1.167	1.424	-11.042	-0.013	0.024	0.001
-1.167	1.392	-11.025	-0.013	0.024	0.001
-1.191	1.411	-11.076	-0.013	0.025	0.001
-1.190	1.403	-11.015	-0.012	0.025	0.001
-1.198	1.426	-11.045	-0.013	0.024	0.001
-1.178	1.423	-11.039	-0.013	0.024	0.001
-1.185	1.399	-11.039	-0.013	0.024	0.001
-1.195	1.405	-11.038	-0.013	0.025	0.001
-1.185	1.407	-11.025	-0.013	0.025	0.001
-1.201	1.419	-11.038	-0.013	0.024	0.001
-1.161	1.424	-11.029	-0.013	0.024	0.001
-1.167	1.404	-11.018	-0.013	0.024	0.001
-1.192	1.415	-11.059	-0.013	0.025	0.001
-1.185	1.392	-11.024	-0.013	0.025	0.001
-1.203	1.397	-11.045	-0.013	0.025	0.001
-1.191	1.414	-11.022	-0.013	0.025	0.001
-1.187	1.424	-11.029	-0.012	0.024	0.001
-1.177	1.414	-11.039	-0.013	0.024	0.001
-1.181	1.394	-11.011	-0.013	0.024	0.001
-1.197	1.390	-11.082	-0.013	0.025	0.001
-1.194	1.430	-11.022	-0.012	0.025	0.001
-1.172	1.409	-11.035	-0.012	0.024	0.001
-1.176	1.421	-11.046	-0.013	0.024	0.001
-1.182	1.383	-11.021	-0.013	0.025	0.001
-1.208	1.393	-11.037	-0.013	0.025	0.001
-1.204	1.407	-11.001	-0.013	0.025	0.001
-1.199	1.407	-11.001	-0.013	0.024	0.001
-1.155	1.442	-11.051	-0.013	0.024	0.000
-1.164	1.389	-11.025	-0.013	0.024	0.001
-1.192	1.396	-11.027	-0.013	0.024	0.001
-1.199	1.408	-11.011	-0.012	0.025	0.001
-1.211	1.395	-11.032	-0.012	0.024	0.001
-1.189	1.423	-11.022	-0.013	0.025	0.001
-1.175	1.377	-11.014	-0.013	0.024	0.001
-1.205	1.393	-11.027	-0.013	0.024	0.001
-1.189	1.396	-11.021	-0.013	0.025	0.001
-1.199	1.403	-11.032	-0.012	0.024	0.001
-1.200	1.431	-11.025	-0.013	0.024	0.001
-1.176	1.409	-11.029	-0.013	0.024	0.001
-1.190	1.397	-11.024	-0.013	0.024	0.001
-1.193	1.389	-11.034	-0.013	0.025	0.001
-1.215	1.385	-11.014	-0.012	0.025	0.001
-1.210	1.421	-11.025	-0.013	0.025	0.001
-1.195	1.417	-10.994	-0.013	0.024	0.001
-1.202	1.408	-11.028	-0.013	0.024	0.001
-1.179	1.399	-11.004	-0.013	0.025	0.001
-1.216	1.400	-11.024	-0.013	0.025	0.001
-1.205	1.432	-11.042	-0.012	0.025	0.001
-1.204	1.419	-11.053	-0.012	0.024	0.001
-1.186	1.422	-11.025	-0.013	0.024	0.001
-1.179	1.419	-11.018	-0.013	0.024	0.001
-1.224	1.378	-11.023	-0.013	0.025	0.001
-1.207	1.419	-11.032	-0.013	0.025	0.001
-1.204	1.396	-11.032	-0.012	0.024	0.001
-1.189	1.435	-11.066	-0.013	0.024	0.001
-1.175	1.417	-10.998	-0.012	0.024	0.001
-1.195	1.396	-11.014	-0.013	0.025	0.001
-1.207	1.408	-11.032	-0.013	0.025	0.001
-1.214	1.396	-11.010	-0.013	0.025	0.001
-1.209	1.417	-11.025	-0.013	0.024	0.001
-1.184	1.416	-10.974	-0.013	0.024	0.001
-1.189	1.418	-11.039	-0.013	0.024	0.001
-1.215	1.409	-11.024	-0.013	0.025	0.001
-1.199	1.389	-11.024	-0.013	0.025	0.001
-1.205	1.453	-11.015	-0.012	0.025	0.001
-1.178	1.421	-11.008	-0.013	0.024	0.001
-1.183	1.414	-11.028	-0.013	0.024	0.001
-1.200	1.409	-11.049	-0.013	0.025	0.001
-1.218	1.391	-10.989	-0.013	0.025	0.001
-1.218	1.421	-11.018	-0.012	0.025	0.001
-1.193	1.425	-11.018	-0.013	0.025	0.001
-1.192	1.424	-11.015	-0.013	0.024	0.001
-1.185	1.411	-11.014	-0.013	0.025	0.001
-1.184	1.398	-11.011	-0.013	0.025	0.001
-1.209	1.430	-11.042	-0.013	0.025	0.001
-1.199	1.415	-11.018	-0.012	0.025	0.001
-1.176	1.418	-11.008	-0.012	0.024	0.001
-1.189	1.425	-11.042	-0.013	0.025	0.001
-1.194	1.400	-11.038	-0.013	0.024	0.001
-1.198	1.405	-11.038	-0.013	0.025	0.001
-1.207	1.412	-11.004	-0.013	0.025	0.001
-1.206	1.464	-11.019	-0.012	0.024	0.001
-1.168	1.436	-11.033	-0.013	0.024	0.001
-1.173	1.403	-11.008	-0.013	0.024	0.001
-1.195	1.402	-11.062	-0.013	0.025	0.001
-1.198	1.397	-10.997	-0.012	0.025	0.001
-1.217	1.434	-11.035	-0.012	0.024	0.001
-1.175	1.424	-11.015	-0.013	0.024	0.001
-1.185	1.414	-11.011	-0.013	0.024	0.001
-1.175	1.400	-10.983	-0.014	0.025	0.001
-1.185	1.402	-10.987	-0.012	0.025	0.001
-1.203	1.413	-11.038	-0.013	0.025	0.001
-1.164	1.447	-11.006	-0.012	0.024	0.001
-1.169	1.405	-10.994	-0.013	0.024	0.001
-1.192	1.414	-11.011	-0.013	0.024	0.001
-1.195	1.397	-10.977	-0.013	0.025	0.001
-1.209	1.392	-11.031	-0.013	0.025	0.001
-1.191	1.420	-11.008	-0.012	0.024	0.001
-1.185	1.408	-11.004	-0.012	0.024	0.001
-1.178	1.420	-11.036	-0.013	0.024	0.001
-1.176	1.400	-10.998	-0.013	0.024	0.001
-1.198	1.401	-11.031	-0.013	0.024	0.001
-1.203	1.425	-10.998	-0.012	0.025	0.001
-1.186	1.415	-11.008	-0.012	0.024	0.001
-1.179	1.424	-11.012	-0.013	0.024	0.001
-1.186	1.391	-11.001	-0.013	0.024	0.001
-1.204	1.403	-11.017	-0.013	0.024	0.001
-1.194	1.408	-10.998	-0.012	0.025	0.001
-1.204	1.414	-10.987	-0.012	0.024	0.001
-1.192	1.431	-11.011	-0.013	0.024	0.001
-1.156	1.411	-10.991	-0.012	0.024	0.001
-1.178	1.417	-11.011	-0.013	0.024	0.001
-1.200	1.414	-11.015	-0.013	0.025	0.001
-1.211	1.400	-11.015	-0.012	0.024	0.001
-1.194	1.418	-10.998	-0.012	0.025	0.001
-1.187	1.418	-10.977	-0.012	0.024	0.001
-1.188	1.419	-11.008	-0.013	0.024	0.001
-1.183	1.389	-10.990	-0.013	0.024	0.001
-1.198	1.405	-11.018	-0.013	0.024	0.001
-1.199	1.435	-10.988	-0.012	0.025	0.001
-1.191	1.421	-11.016	-0.012	0.024	0.001
-1.185	1.414	-11.035	-0.013	0.024	0.001
-1.182	1.370	-11.011	-0.013	0.024	0.000
-1.214	1.386	-10.996	-0.013	0.024	0.001
-1.200	1.423	-11.001	-0.012	0.024	0.001
-1.193	1.411	-10.964	-0.012	0.023	0.001
-1.185	1.429	-11.035	-0.013	0.024	0.001
-1.170	1.416	-10.995	-0.013	0.024	0.001
-1.187	1.399	-10.997	-0.013	0.024	0.001
-1.195	1.426	-11.011	-0.013	0.025	0.001
-1.205	1.407	-11.001	-0.012	0.024	0.001
-1.192	1.426	-11.029	-0.012	0.024	0.001
-1.186	1.417	-10.978	-0.012	0.024	0.001
-1.199	1.404	-11.018	-0.013	0.024	0.001
-1.190	1.419	-10.998	-0.013	0.024	0.001
-1.199	1.401	-10.994	-0.012	0.024	0.001
-1.199	1.448	-11.019	-0.012	0.024	0.001
-1.168	1.430	-11.020	-0.012	0.024	0.001
-1.171	1.415	-11.008	-0.012	0.024	0.001
-1.187	1.418	-11.011	-0.013	0.025	0.001
-1.227	1.390	-10.993	-0.012	0.025	0.001
-1.205	1.426	-10.998	-0.012	0.024	0.001
-1.188	1.425	-11.019	-0.012	0.024	0.001
-1.187	1.431	-11.039	-0.013	0.024	0.001
-1.176	1.408	-10.984	-0.013	0.024	0.001
-1.190	1.392	-10.983	-0.013	0.024	0.001
-1.203	1.447	-11.012	-0.012	0.025	0.001
-1.187	1.423	-10.971	-0.012	0.024	0.001
-1.191	1.435	-11.009	-0.012	0.024	0.001
-1.176	1.425	-10.978	-0.012	0.024	0.001
-1.183	1.399	-11.005	-0.013	0.024	0.001
-1.204	1.424	-10.994	-0.013	0.025	0.001
-1.190	1.420	-10.988	-0.012	0.025	0.001
-1.184	1.452	-11.002	-0.012	0.024	0.001
-1.165	1.438	-10.989	-0.013	0.024	0.001
-1.165	1.416	-11.015	-0.013	0.024	0.001
-1.184	1.418	-11.029	-0.012	0.025	0.001
-1.190	1.404	-11.001	-0.012	0.024	0.001
-1.200	1.437	-11.005	-0.012	0.024	0.001
-1.177	1.422	-10.978	-0.012	0.024	0.001
-1.175	1.421	-11.005	-0.012	0.024	0.001
-1.180	1.422	-11.015	-0.013	0.024	0.001
-1.182	1.411	-10.978	-0.012	0.024	0.001
-1.197	1.435	-11.012	-0.012	0.024	0.001
-1.177	1.434	-10.982	-0.012	0.024	0.001
-1.160	1.420	-10.995	-0.012	0.024	0.001
-1.171	1.419	-11.019	-0.013	0.024	0.001
-1.172	1.408	-11.012	-0.012	0.024	0.001
-1.191	1.410	-11.011	-0.012	0.024	0.001
-1.193	1.422	-10.981	-0.012	0.024	0.001
-1.186	1.449	-10.975	-0.012	0.024	0.001
-1.156	1.435	-11.010	-0.012	0.023	0.001
-1.162	1.402	-10.988	-0.012	0.024	0.001
-1.181	1.408	-11.029	-0.013	0.025	0.001
-1.180	1.418	-10.971	-0.012	0.024	0.001
-1.186	1.434	-10.988	-0.012	0.024	0.001
-1.156	1.428	-10.992	-0.012	0.024	0.001
-1.165	1.399	-10.981	-0.012	0.024	0.001
-1.183	1.409	-10.963	-0.013	0.025	0.001
-1.184	1.415	-10.964	-0.012	0.024	0.001
-1.183	1.420	-10.998	-0.012	0.024	0.001
-1.144	1.459	-11.000	-0.012	0.024	0.000
-1.148	1.395	-10.978	-0.012	0.024	0.001
-1.173	1.419	-10.974	-0.012	0.024	0.001
-1.178	1.411	-10.957	-0.012	0.025	0.001
-1.190	1.410	-11.002	-0.012	0.024	0.001
-1.177	1.425	-10.982	-0.012	0.024	0.001
-1.167	1.405	-10.954	-0.012	0.023	0.001
-1.169	1.419	-10.999	-0.012	0.024	0.001
-1.173	1.409	-10.974	-0.012	0.024	0.001
-1.187	1.406	-10.995	-0.012	0.024	0.001
-1.184	1.433	-10.978	-0.012	0.024	0.001
-1.166	1.417	-10.982	-0.012	0.023	0.001
-1.169	1.428	-10.996	-0.012	0.024	0.001
-1.165	1.397	-10.967	-0.012	0.024	0.001
-1.213	1.396	-11.008	-0.012	0.024	0.001
-1.197	1.425	-10.982	-0.012	0.024	0.001
-1.182	1.423	-10.978	-0.012	0.023	0.001
-1.182	1.428	-11.002	-0.012	0.024	0.001
-1.142	1.407	-10.978	-0.012	0.024	0.001
-1.177	1.405	-10.981	-0.012	0.024	0.001
-1.181	1.422	-11.002	-0.012	0.024	0.001
-1.193	1.420	-10.995	-0.012	0.023	0.001
-1.179	1.424	-10.995	-0.012	0.024	0.001
-1.163	1.428	-10.968	-0.012	0.023	0.001
-1.196	1.400	-10.994	-0.013	0.024	0.001
-1.188	1.424	-10.968	-0.012	0.024	0.001
-1.187	1.405	-10.971	-0.012	0.024	0.001
-1.181	1.447	-10.989	-0.012	0.024	0.001
-1.159	1.429	-10.962	-0.012	0.024	0.001
-1.172	1.415	-10.992	-0.012	0.024	0.001
-1.181	1.400	-10.981	-0.012	0.024	0.000
-1.202	1.410	-10.970	-0.012	0.024	0.001
-1.188	1.433	-10.999	-0.012	0.024	0.001
-1.170	1.433	-10.924	-0.012	0.023	0.001
-1.163	1.421	-10.999	-0.012	0.023	0.001
-1.175	1.422	-10.971	-0.012	0.024	0.000
-1.189	1.410	-10.964	-0.012	0.024	0.001
-1.180	1.453	-10.972	-0.012	0.024	0.001
-1.165	1.431	-10.976	-0.012	0.024	0.001
-1.164	1.429	-10.972	-0.012	0.023	0.001
-1.168	1.419	-10.985	-0.012	0.024	0.001
-1.181	1.391	-10.964	-0.012	0.024	0.001
-1.203	1.443	-10.978	-0.012	0.024	0.001
-1.177	1.428	-10.948	-0.012	0.024	0.001
-1.168	1.436	-10.968	-0.012	0.023	0.001
-1.156	1.431	-10.961	-0.012	0.024	0.001
-1.162	1.416	-10.947	-0.012	0.024	0.001
-1.179	1.427	-11.002	-0.012	0.025	0.001
-1.185	1.425	-10.944	-0.012	0.024	0.001
-1.177	1.438	-10.962	-0.011	0.024	0.001
-1.158	1.425	-10.972	-0.012	0.024	0.001
-1.159	1.411	-10.985	-0.012	0.023	0.001
-1.181	1.411	-10.953	-0.012	0.024	0.001
-1.173	1.408	-10.940	-0.012	0.024	0.001
-1.195	1.475	-10.958	-0.012	0.024	0.001
-1.147	1.442	-10.966	-0.012	0.024	0.000
-1.153	1.423	-10.965	-0.012	0.023	0.001
-1.165	1.416	-10.978	-0.012	0.024	0.001
-1.166	1.418	-10.931	-0.012	0.024	0.000
-1.203	1.448	-10.958	-0.011	0.024	0.001
-1.157	1.433	-10.949	-0.012	0.024	0.000
-1.153	1.426	-10.931	-0.012	0.023	0.001
-1.163	1.425	-10.923	-0.013	0.024	0.001
-1.166	1.410	-10.937	-0.012	0.024	0.001
-1.176	1.421	-10.972	-0.012	0.024	0.001
-1.154	1.437	-10.952	-0.011	0.024	0.000
-1.150	1.415	-10.948	-0.012	0.024	0.001
-1.153	1.427	-10.938	-0.012	0.024	0.001
-1.166	1.403	-10.930	-0.012	0.024	0.001
-1.188	1.415	-10.961	-0.012	0.024	0.001
-1.176	1.430	-10.917	-0.012	0.024	0.001
-1.173	1.428	-10.958	-0.012	0.023	0.001
-1.135	1.448	-10.956	-0.012	0.024	0.000
-1.155	1.399	-10.941	-0.012	0.024	0.001
-1.165	1.421	-10.965	-0.012	0.024	0.001
-1.166	1.425	-10.911	-0.011	0.024	0.001
-1.172	1.420	-10.945	-0.011	0.023	0.001
-1.160	1.437	-10.945	-0.012	0.024	0.000
-1.156	1.415	-10.945	-0.012	0.023	0.001
-1.174	1.417	-10.958	-0.012	0.024	0.001
-1.159	1.411	-10.917	-0.012	0.024	0.000
-1.169	1.420	-10.958	-0.012	0.024	0.001
-1.172	1.447	-10.945	-0.011	0.024	0.001
-1.144	1.422	-10.924	-0.011	0.023	0.001
-1.152	1.431	-10.942	-0.012	0.024	0.001
-1.166	1.407	-10.944	-0.012	0.024	0.000
-1.187	1.402	-10.947	-0.012	0.024	0.001
-1.178	1.425	-10.914	-0.011	0.024	0.000
-1.163	1.428	-10.914	-0.011	0.023	0.001
-1.147	1.438	-10.952	-0.012	0.023	0.000
-1.152	1.406	-10.910	-0.012	0.024	0.000
-1.171	1.421	-10.924	-0.012	0.024	0.001
-1.180	1.438	-10.897	-0.011	0.024	0.001
-1.168	1.427	-10.929	-0.011	0.023	0.000
-1.155	1.439	-10.935	-0.012	0.024	0.000
-1.149	1.385	-10.941	-0.012	0.024	0.000
-1.194	1.405	-10.920	-0.012	0.024	0.001
-1.183	1.428	-10.914	-0.012	0.024	0.000
-1.170	1.428	-10.904	-0.011	0.023	0.000
-1.174	1.439	-10.944	-0.012	0.023	0.001
-1.154	1.427	-10.911	-0.012	0.024	0.000
-1.172	1.413	-10.917	-0.012	0.024	0.001
-1.171	1.432	-10.938	-0.012	0.024	0.001
-1.177	1.414	-10.917	-0.011	0.024	0.001
-1.174	1.437	-10.924	-0.011	0.024	0.001
-1.164	1.429	-10.908	-0.011	0.023	0.000
-1.176	1.415	-10.907	-0.012	0.024	0.001
-1.172	1.427	-10.900	-0.012	0.024	0.000
-1.173	1.414	-10.907	-0.012	0.024	0.001
-1.174	1.453	-10.931	-0.012	0.024	0.001
-1.159	1.438	-10.932	-0.011	0.023	0.000
-1.151	1.427	-10.931	-0.012	0.024	0.000
-1.153	1.429	-10.938	-0.012	0.024	0.000
-1.209	1.390	-10.912	-0.012	0.024	0.001
-1.185	1.434	-10.928	-0.011	0.024	0.000
-1.162	1.435	-10.922	-0.011	0.024	0.000
-1.159	1.433	-10.952	-0.012	0.023	0.001
-1.156	1.427	-10.894	-0.012	0.024	0.000
-1.165	1.409	-10.914	-0.012	0.024	0.001
-1.188	1.455	-10.928	-0.012	0.024	0.000
-1.170	1.424	-10.887	-0.011	0.024	0.000
-1.162	1.437	-10.921	-0.011	0.023	0.001
-1.154	1.427	-10.881	-0.012	0.023	0.000
-1.153	1.422	-10.897	-0.012	0.023	0.000
-1.185	1.429	-10.907	-0.012	0.024	0.000
-1.169	1.420	-10.894	-0.011	0.024	0.000
-1.166	1.460	-10.908	-0.011	0.023	0.001
-1.143	1.439	-10.881	-0.011	0.024	0.000
-1.149	1.411	-10.907	-0.012	0.024	0.000
-1.156	1.431	-10.928	-0.012	0.025	0.000
-1.170	1.410	-10.880	-0.011	0.024	0.000
-1.179	1.448	-10.922	-0.011	0.024	0.001
-1.161	1.437	-10.898	-0.011	0.024	0.000
-1.159	1.432	-10.891	-0.011	0.023	0.000
-1.146	1.425	-10.914	-0.012	0.024	0.000
-1.157	1.422	-10.894	-0.011	0.024	0.000
-1.171	1.441	-10.918	-0.011	0.024	0.001
-1.158	1.431	-10.874	-0.011	0.024	0.000
-1.149	1.422	-10.887	-0.011	0.024	0.001
-1.151	1.436	-10.891	-0.011	0.024	0.000
-1.155	1.418	-10.915	-0.012	0.024	0.000
-1.175	1.411	-10.914	-0.012	0.024	0.000
-1.166	1.427	-10.867	-0.011	0.024	0.000
-1.164	1.462	-10.870	-0.011	0.023	0.001
-1.139	1.447	-10.888	-0.011	0.023	0.000
-1.135	1.411	-10.884	-0.012	0.024	0.000
-1.163	1.418	-10.924	-0.011	0.025	0.000
-1.165	1.420	-10.877	-0.011	0.024	0.000
-1.172	1.441	-10.905	-0.011	0.024	0.000
-1.138	1.436	-10.898	-0.011	0.023	0.000
-1.154	1.414	-10.880	-0.011	0.024	0.000
-1.165	1.416	-10.869	-0.012	0.024	0.001
-1.159	1.416	-10.850	-0.011	0.024	0.000
-1.160	1.417	-10.880	-0.011	0.024	0.000
-1.112	1.461	-10.876	-0.011	0.023	-0.000
-1.130	1.411	-10.870	-0.011	0.023	0.000
-1.149	1.421	-10.877	-0.012	0.024	0.000
-1.169	1.418	-10.823	-0.011	0.024	0.000
-1.176	1.412	-10.891	-0.011	0.024	0.000
-1.155	1.443	-10.864	-0.011	0.024	0.000
-1.141	1.409	-10.843	-0.011	0.023	0.000
-1.148	1.425	-10.880	-0.011	0.023	0.000
-1.157	1.419	-10.856	-0.011	0.024	0.000
-1.166	1.416	-10.880	-0.011	0.024	0.000
-1.169	1.442	-10.867	-0.011	0.024	0.000
-1.143	1.431	-10.874	-0.011	0.023	0.000
-1.139	1.433	-10.884	-0.011	0.023	0.000
-1.149	1.402	-10.890	-0.011	0.024	0.000
-1.176	1.401	-10.876	-0.011	0.024	0.001
-1.170	1.437	-10.840	-0.011	0.024	0.000
-1.163	1.427	-10.860	-0.011	0.023	0.000
-1.165	1.440	-10.901	-0.011	0.024	0.000
-1.127	1.410	-10.849	-0.011	0.024	0.001
-1.162	1.416	-10.863	-0.011	0.024	0.001
-1.156	1.431	-10.887	-0.011	0.024	0.000
-1.167	1.417	-10.901	-0.010	0.023	0.000
-1.158	1.439	-10.874	-0.011	0.024	0.001
-1.149	1.426	-10.846	-0.011	0.023	0.001
-1.168	1.414	-10.883	-0.011	0.023	0.000
-1.169	1.418	-10.867	-0.011	0.024	0.000
-1.170	1.418	-10.860	-0.011	0.024	0.001
-1.166	1.453	-10.847	-0.011	0.024	0.001
-1.146	1.440	-10.848	-0.011	0.023	0.000
-1.156	1.418	-10.877	-0.011	0.024	0.001
-1.152	1.399	-10.887	-0.011	0.024	-0.000
-1.185	1.406	-10.855	-0.011	0.024	0.001
-1.163	1.441	-10.871	-0.011	0.024	0.000
-1.153	1.441	-10.803	-0.011	0.023	0.000
-1.148	1.435	-10.881	-0.011	0.023	0.000
-1.150	1.429	-10.837	-0.011	0.024	0.000
-1.172	1.409	-10.856	-0.011	0.024	0.001
-1.173	1.454	-10.884	-0.011	0.024	0.000
-1.152	1.431	-10.847	-0.011	0.024	0.000
-1.152	1.436	-10.881	-0.011	0.023	0.000
-1.149	1.436	-10.874	-0.011	0.024	0.000
-1.163	1.414	-10.839	-0.011	0.024	0.001
-1.163	1.438	-10.857	-0.011	0.024	0.000
-1.157	1.425	-10.850	-0.011	0.024	0.000
-1.149	1.450	-10.843	-0.011	0.023	0.001
-1.132	1.439	-10.861	-0.011	0.024	0.000
-1.143	1.413	-10.843	-0.011	0.024	0.000
-1.168	1.437	-10.867	-0.011	0.025	0.000
-1.170	1.424	-10.829	-0.011	0.024	0.001
-1.161	1.426	-10.860	-0.011	0.024	0.001
-1.146	1.441	-10.861	-0.011	0.024	0.000
-1.141	1.417	-10.864	-0.011	0.023	0.000
-1.151	1.421	-10.857	-0.011	0.024	0.000
-1.163	1.414	-10.826	-0.011	0.024	0.000
-1.162	1.480	-10.833	-0.011	0.024	0.001
-1.131	1.437	-10.844	-0.011	0.024	0.000
-1.126	1.422	-10.840	-0.011	0.024	0.001
-1.149	1.429	-10.887	-0.011	0.025	0.000
-1.156	1.418	-10.833	-0.011	0.024	0.000
-1.187	1.447	-10.826	-0.010	0.024	0.000
-1.135	1.438	-10.820	-0.011	0.024	0.000
-1.145	1.429	-10.837	-0.011	0.023	0.000
-1.142	1.421	-10.808	-0.012	0.024	0.000
-1.144	1.418	-10.826	-0.011	0.024	0.000
-1.160	1.413	-10.856	-0.011	0.024	0.000
-1.138	1.446	-10.851	-0.011	0.024	0.000
-1.133	1.417	-10.833	-0.011	0.024	0.001
-1.141	1.428	-10.837	-0.011	0.024	0.000
-1.148	1.409	-10.795	-0.011	0.024	0.000
-1.171	1.410	-10.853	-0.011	0.024	0.000
-1.149	1.437	-10.823	-0.011	0.024	0.000
-1.139	1.422	-10.819	-0.011	0.024	0.001
-1.132	1.440	-10.834	-0.011	0.023	0.000
-1.129	1.411	-10.826	-0.011	0.024	0.000
-1.152	1.425	-10.840	-0.011	0.024	0.000
-1.150	1.438	-10.820	-0.011	0.024	0.000
-1.145	1.418	-10.851	-0.010	0.023	0.000
-1.143	1.438	-10.826	-0.011	0.024	0.000
-1.135	1.413	-10.836	-0.011	0.024	0.000
-1.172	1.407	-10.839	-0.011	0.024	0.001
-1.160	1.426	-10.809	-0.011	0.024	0.000
-1.156	1.430	-10.820	-0.010	0.024	0.000
-1.153	1.437	-10.840	-0.011	0.024	0.000
-1.112	1.420	-10.813	-0.011	0.023	0.001
-1.153	1.426	-10.826	-0.011	0.024	0.000
-1.155	1.425	-10.850	-0.011	0.024	0.000
-1.167	1.421	-10.861	-0.010	0.024	0.001
-1.158	1.439	-10.826	-0.011	0.024	0.000
-1.131	1.430	-10.810	-0.011	0.023	0.000
-1.165	1.403	-10.856	-0.011	0.024	0.000
-1.155	1.415	-10.823	-0.011	0.024	0.000
-1.161	1.416	-10.839	-0.011	0.024	0.001
-1.159	1.449	-10.836	-0.011	0.024	0.001
-1.142	1.441	-10.810	-0.010	0.023	0.000
-1.141	1.424	-10.840	-0.011	0.024	0.001
-1.152	1.398	-10.836	-0.011	0.025	-0.000
-1.182	1.399	-10.818	-0.011	0.024	0.001
-1.169	1.442	-10.833	-0.011	0.024	0.000
-1.154	1.431	-10.765	-0.011	0.023	0.000
-1.142	1.438	-10.857	-0.011	0.024	0.001
-1.142	1.422	-10.823	-0.011	0.024	0.000
-1.166	1.415	-10.832	-0.011	0.024	0.001
-1.166	1.451	-10.826	-0.011	0.024	0.001
-1.150	1.431	-10.823	-0.011	0.024	0.000
-1.145	1.434	-10.836	-0.011	0.024	0.001
-1.150	1.440	-10.816	-0.011	0.024	0.000
-1.163	1.407	-10.812	-0.011	0.024	0.001
-1.172	1.448	-10.799	-0.011	0.024	0.000
-1.151	1.418	-10.812	-0.011	0.024	0.000
-1.148	1.453	-10.813	-0.011	0.023	0.001
-1.140	1.445	-10.803	-0.011	0.024	0.000
-1.137	1.423	-10.819	-0.011	0.024	0.000
-1.162	1.435	-10.836	-0.011	0.025	0.000
-1.183	1.415	-10.801	-0.011	0.024	0.001
-1.158	1.443	-10.813	-0.011	0.024	0.001
-1.147	1.435	-10.823	-0.010	0.024	0.000
-1.144	1.425	-10.839	-0.011	0.023	0.000
-1.150	1.418	-10.808	-0.011	0.024	0.000
-1.162	1.413	-10.788	-0.011	0.024	0.001
-1.169	1.482	-10.823	-0.010	0.024	0.001
-1.137	1.440	-10.810	-0.011	0.024	0.000
-1.139	1.432	-10.813	-0.011	0.024	0.000
-1.143	1.433	-10.822	-0.011	0.025	0.001
-1.150	1.404	-10.785	-0.011	0.024	0.000
-1.195	1.445	-10.806	-0.010	0.024	0.000
-1.139	1.439	-10.806	-0.011	0.024	0.000
-1.142	1.445	-10.796	-0.010	0.024	0.001
-1.134	1.429	-10.785	-0.011	0.024	0.000
-1.133	1.417	-10.792	-0.011	0.024	0.000
-1.147	1.423	-10.846	-0.011	0.025	0.000
-1.145	1.433	-10.789	-0.011	0.024	0.000
-1.155	1.446	-10.816	-0.010	0.024	0.001
-1.135	1.444	-10.789	-0.011	0.024	0.000
-1.142	1.416	-10.809	-0.011	0.024	0.000
-1.155	1.415	-10.822	-0.011	0.025	0.001
-1.154	1.429	-10.789	-0.011	0.024	0.000
-1.153	1.438	-10.812	-0.011	0.024	0.001
-1.121	1.447	-10.803	-0.011	0.024	0.000
-1.123	1.421	-10.802	-0.011	0.024	0.001
-1.146	1.427	-10.816	-0.011	0.024	0.000
-1.141	1.419	-10.812	-0.011	0.025	0.000
-1.160	1.426	-10.826	-0.010	0.024	0.001
-1.146	1.433	-10.809	-0.010	0.024	0.000
-1.142	1.442	-10.785	-0.010	0.024	0.001
-1.143	1.429	-10.809	-0.011	0.024	0.000
-1.142	1.417	-10.785	-0.011	0.024	0.000
-1.156	1.413	-10.839	-0.011	0.025	0.001
-1.154	1.441	-10.782	-0.010	0.024	0.001
-1.137	1.428	-10.795	-0.010	0.023	0.001
-1.141	1.438	-10.809	-0.011	0.024	0.000
-1.134	1.402	-10.802	-0.011	0.024	0.000
-1.161	1.412	-10.781	-0.011	0.025	0.001
-1.164	1.430	-10.761	-0.011	0.025	0.001
-1.158	1.430	-10.795	-0.010	0.024	0.001
-1.117	1.459	-10.814	-0.011	0.024	0.000
-1.117	1.406	-10.805	-0.011	0.024	0.001
-1.158	1.426	-10.815	-0.011	0.024	0.001
-1.155	1.423	-10.768	-0.010	0.025	0.000
-1.169	1.421	-10.815	-0.010	0.024	0.001
-1.145	1.441	-10.789	-0.011	0.024	0.000
-1.140	1.411	-10.778	-0.011	0.024	0.000
-1.154	1.429	-10.809	-0.011	0.024	0.001
-1.150	1.417	-10.788	-0.011	0.024	0.000
-1.157	1.420	-10.798	-0.011	0.024	0.001
-1.161	1.453	-10.796	-0.010	0.024	0.001
-1.144	1.419	-10.772	-0.010	0.024	0.001
-1.144	1.436	-10.806	-0.011	0.024	0.001
-1.136	1.418	-10.792	-0.011	0.024	0.000
-1.171	1.410	-10.787	-0.011	0.024	0.001
-1.158	1.433	-10.792	-0.011	0.024	0.000
-1.162	1.433	-10.795	-0.011	0.024	0.001
-1.151	1.442	-10.805	-0.011	0.024	0.001
-1.121	1.421	-10.788	-0.011	0.024	0.001
-1.138	1.426	-10.788	-0.011	0.024	0.001
-1.159	1.426	-10.802	-0.011	0.025	0.000
-1.170	1.420	-10.826	-0.010	0.024	0.001
-1.168	1.448	-10.782	-0.011	0.024	0.001
-1.135	1.425	-10.785	-0.011	0.024	0.001
-1.151	1.431	-10.808	-0.011	0.024	0.001
-1.153	1.418	-10.777	-0.011	0.024	0.001
-1.160	1.421	-10.791	-0.011	0.024	0.001
-1.170	1.452	-10.792	-0.010	0.024	0.001
-1.145	1.439	-10.786	-0.010	0.024	0.001
-1.138	1.429	-10.798	-0.011	0.024	0.001
-1.148	1.389	-10.802	-0.011	0.024	0.000
-1.177	1.407	-10.773	-0.011	0.024	0.001
-1.170	1.439	-10.795	-0.011	0.024	0.001
-1.158	1.429	-10.737	-0.010	0.023	0.001
-1.153	1.446	-10.829	-0.011	0.024	0.001
-1.141	1.427	-10.778	-0.011	0.024	0.000
-1.163	1.420	-10.794	-0.011	0.024	0.001
-1.159	1.453	-10.816	-0.011	0.025	0.001
-1.162	1.429	-10.785	-0.010	0.024	0.001
-1.156	1.436	-10.805	-0.011	0.024	0.001
-1.147	1.440	-10.788	-0.011	0.024	0.001
-1.165	1.417	-10.808	-0.011	0.024	0.001
-1.168	1.441	-10.784	-0.011	0.025	0.001
-1.165	1.429	-10.774	-0.011	0.024	0.001
-1.159	1.465	-10.795	-0.011	0.024	0.001
-1.131	1.444	-10.789	-0.010	0.024	0.001
-1.140	1.425	-10.781	-0.011	0.024	0.001
-1.163	1.435	-10.819	-0.011	0.025	0.001
-1.184	1.404	-10.780	-0.011	0.024	0.001
-1.168	1.455	-10.795	-0.010	0.024	0.001
-1.150	1.441	-10.799	-0.010	0.024	0.001
-1.148	1.431	-10.829	-0.011	0.024	0.001
-1.150	1.430	-10.791	-0.011	0.025	0.001
-1.159	1.413	-10.767	-0.011	0.024	0.001
-1.181	1.477	-10.809	-0.010	0.024	0.001
-1.145	1.445	-10.771	-0.011	0.024	0.001
-1.136	1.436	-10.802	-0.011	0.024	0.001
-1.146	1.427	-10.798	-0.011	0.024	0.001
-1.150	1.415	-10.760	-0.011	0.024	0.001
-1.199	1.448	-10.812	-0.011	0.025	0.001
-1.150	1.441	-10.761	-0.011	0.024	0.001
-1.153	1.457	-10.778	-0.010	0.024	0.001
-1.137	1.442	-10.761	-0.011	0.024	0.001
-1.141	1.413	-10.774	-0.011	0.024	0.001
-1.153	1.418	-10.815	-0.011	0.025	0.001
-1.160	1.431	-10.785	-0.010	0.025	0.001
-1.160	1.441	-10.802	-0.010	0.024	0.001
-1.146	1.449	-10.782	-0.011	0.024	0.001
-1.150	1.421	-10.771	-0.011	0.024	0.001
-1.162	1.411	-10.818	-0.011	0.025	0.001
-1.159	1.430	-10.781	-0.011	0.024	0.001
-1.163	1.441	-10.791	-0.011	0.024	0.001
-1.139	1.460	-10.768	-0.011	0.024	0.001
-1.135	1.432	-10.768	-0.011	0.024	0.001
-1.151	1.425	-10.788	-0.011	0.024	0.001
-1.158	1.423	-10.788	-0.011	0.024	0.001
-1.168	1.418	-10.780	-0.011	0.024	0.001
-1.165	1.434	-10.784	-0.011	0.024	0.001
-1.147	1.447	-10.774	-0.011	0.024	0.001
-1.142	1.441	-10.791	-0.011	0.024	0.001
-1.141	1.419	-10.767	-0.011	0.024	0.001
-1.157	1.428	-10.815	-0.011	0.025	0.001
-1.161	1.437	-10.767	-0.011	0.025	0.001
-1.143	1.439	-10.795	-0.010	0.024	0.001
-1.144	1.445	-10.788	-0.011	0.024	0.001
-1.148	1.413	-10.777	-0.011	0.024	0.001
-1.169	1.414	-10.780	-0.011	0.024	0.001
-1.173	1.436	-10.784	-0.011	0.025	0.001
-1.158	1.437	-10.784	-0.011	0.024	0.001
-1.114	1.467	-10.790	-0.011	0.024	0.000
-1.127	1.409	-10.777	-0.011	0.024	0.001
-1.154	1.424	-10.770	-0.011	0.024	0.001
-1.165	1.423	-10.740	-0.010	0.025	0.001
-1.176	1.425	-10.822	-0.010	0.024	0.001
-1.157	1.440	-10.791	-0.011	0.024	0.001
-1.150	1.399	-10.777	-0.011	0.024	0.001
-1.163	1.421	-10.804	-0.011	0.024	0.001
-1.161	1.421	-10.774	-0.011	0.025	0.001
-1.165	1.425	-10.774	-0.010	0.024	0.001
-1.168	1.452	-10.788	-0.011	0.024	0.001
-1.141	1.431	-10.771	-0.011	0.024	0.001
-1.159	1.429	-10.798	-0.011	0.024	0.001
-1.160	1.405	-10.804	-0.011	0.025	0.001
-1.186	1.420	-10.787	-0.011	0.024	0.001
-1.172	1.439	-10.774	-0.011	0.024	0.001
-1.164	1.435	-10.760	-0.011	0.024	0.001
-1.159	1.438	-10.797	-0.011	0.024	0.001
-1.140	1.418	-10.787	-0.011	0.024	0.001
-1.173	1.416	-10.790	-0.011	0.024	0.001
-1.169	1.452	-10.801	-0.011	0.024	0.001
-1.175	1.432	-10.812	-0.010	0.024	0.001
-1.160	1.440	-10.805	-0.011	0.024	0.001
-1.149	1.440	-10.788	-0.011	0.024	0.001
-1.188	1.406	-10.814	-0.011	0.024	0.001
-1.175	1.433	-10.787	-0.011	0.025	0.001
-1.176	1.433	-10.808	-0.011	0.024	0.001
-1.164	1.452	-10.832	-0.011	0.024	0.001
-1.150	1.448	-10.784	-0.011	0.024	0.001
-1.158	1.423	-10.821	-0.011	0.024	0.001
-1.166	1.410	-10.814	-0.011	0.025	0.001
-1.183	1.410	-10.762	-0.011	0.025	0.002
-1.173	1.448	-10.825	-0.011	0.024	0.001
-1.154	1.439	-10.750	-0.011	0.024	0.001
-1.158	1.434	-10.807	-0.011	0.024	0.001
-1.162	1.435	-10.791	-0.011	0.025	0.001
-1.172	1.417	-10.800	-0.011	0.025	0.001
-1.179	1.458	-10.818	-0.011	0.025	0.001
-1.153	1.437	-10.764	-0.011	0.024	0.001
-1.160	1.436	-10.815	-0.011	0.024	0.001
-1.157	1.433	-10.821	-0.011	0.025	0.001
-1.178	1.416	-10.796	-0.011	0.024	0.001
-1.190	1.455	-10.808	-0.011	0.025	0.001
-1.175	1.434	-10.800	-0.011	0.024	0.001
-1.167	1.453	-10.814	-0.011	0.024	0.001
-1.149	1.441	-10.808	-0.011	0.024	0.001
-1.146	1.422	-10.801	-0.011	0.024	0.001
-1.161	1.434	-10.818	-0.011	0.025	0.001
-1.198	1.414	-10.772	-0.011	0.025	0.002
-1.173	1.451	-10.801	-0.011	0.024	0.001
-1.155	1.438	-10.818	-0.011	0.024	0.001
-1.158	1.428	-10.814	-0.012	0.024	0.001
-1.159	1.425	-10.797	-0.012	0.025	0.001
-1.172	1.419	-10.786	-0.011	0.025	0.002
-1.175	1.475	-10.808	-0.011	0.025	0.002
-1.151	1.442	-10.795	-0.011	0.024	0.001
-1.145	1.428	-10.804	-0.011	0.024	0.002
-1.160	1.439	-10.797	-0.011	0.025	0.001
-1.160	1.420	-10.784	-0.011	0.024	0.001
-1.208	1.442	-10.804	-0.011	0.025	0.001
-1.158	1.438	-10.808	-0.011	0.025	0.001
-1.163	1.451	-10.787	-0.011	0.024	0.002
-1.144	1.440	-10.783	-0.012	0.024	0.001
-1.151	1.420	-10.804	-0.011	0.024	0.001
-1.171	1.421	-10.831	-0.011	0.025	0.001
-1.158	1.431	-10.784	-0.011	0.025	0.001
-1.166	1.441	-10.811	-0.011	0.024	0.002
-1.152	1.435	-10.783	-0.011	0.024	0.001
-1.154	1.416	-10.787	-0.011	0.024	0.001
-1.174	1.424	-10.824	-0.011	0.025	0.001
-1.161	1.432	-10.790	-0.011	0.025	0.001
-1.173	1.447	-10.807	-0.011	0.024	0.002
-1.147	1.452	-10.808	-0.011	0.024	0.001
-1.145	1.419	-10.817	-0.011	0.024	0.002
-1.160	1.433	-10.814	-0.011	0.025	0.002
-1.159	1.419	-10.793	-0.011	0.025	0.001
-1.167	1.424	-10.821	-0.011	0.024	0.002
-1.171	1.438	-10.800	-0.011	0.024	0.001
-1.151	1.426	-10.797	-0.011	0.024	0.002
-1.157	1.426	-10.831	-0.011	0.024	0.001
-1.154	1.419	-10.793	-0.011	0.025	0.001
-1.172	1.425	-10.827	-0.011	0.025	0.002
-1.171	1.438	-10.790	-0.011	0.025	0.002
-1.138	1.430	-10.818	-0.011	0.024	0.002
-1.148	1.438	-10.811	-0.011	0.024	0.001
-1.151	1.397	-10.807	-0.011	0.024	0.001
-1.186	1.417	-10.809	-0.012	0.025	0.002
-1.178	1.421	-10.797	-0.011	0.025	0.002
-1.169	1.427	-10.787	-0.011	0.024	0.002
-1.127	1.469	-10.819	-0.012	0.024	0.001
-1.145	1.408	-10.804	-0.011	0.024	0.001
-1.162	1.422	-10.820	-0.012	0.024	0.002
-1.160	1.428	-10.773	-0.011	0.025	0.002
-1.185	1.435	-10.842	-0.010	0.024	0.002
-1.164	1.443	-10.838	-0.011	0.024	0.002
-1.154	1.389	-10.789	-0.012	0.024	0.001
-1.183	1.415	-10.833	-0.012	0.024	0.002
-1.167	1.424	-10.814	-0.011	0.025	0.001
-1.172	1.424	-10.814	-0.011	0.024	0.002
-1.172	1.458	-10.828	-0.011	0.024	0.002
-1.155	1.426	-10.821	-0.011	0.024	0.002
-1.162	1.423	-10.824	-0.011	0.024	0.002
-1.165	1.405	-10.834	-0.011	0.025	0.002
-1.195	1.407	-10.823	-0.011	0.024	0.002
-1.175	1.445	-10.810	-0.011	0.024	0.002
-1.158	1.435	-10.804	-0.011	0.024	0.002
-1.166	1.423	-10.847	-0.012	0.024	0.002
-1.132	1.419	-10.807	-0.012	0.024	0.002
-1.173	1.414	-10.806	-0.011	0.024	0.002
-1.172	1.442	-10.827	-0.011	0.025	0.002
-1.178	1.438	-10.841	-0.011	0.024	0.002
-1.164	1.438	-10.834	-0.011	0.024	0.002
-1.156	1.430	-10.793	-0.012	0.024	0.002
-1.193	1.405	-10.826	-0.012	0.024	0.002
-1.170	1.424	-10.827	-0.012	0.025	0.002
-1.170	1.422	-10.820	-0.011	0.024	0.002
-1.170	1.455	-10.831	-0.011	0.024	0.002
-1.156	1.440	-10.808	-0.011	0.024	0.001
-1.155	1.418	-10.827	-0.012	0.024	0.002
-1.168	1.412	-10.841	-0.012	0.025	0.001
-1.188	1.414	-10.795	-0.011	0.025	0.002
-1.173	1.441	-10.814	-0.011	0.024	0.002
-1.155	1.442	-10.776	-0.011	0.023	0.002
-1.146	1.426	-10.837	-0.012	0.023	0.002
-1.166	1.426	-10.834	-0.012	0.025	0.002
-1.178	1.403	-10.809	-0.012	0.024	0.002
-1.177	1.462	-10.827	-0.011	0.025	0.002
-1.148	1.439	-10.824	-0.011	0.024	0.002
-1.155	1.432	-10.854	-0.011	0.024	0.002
-1.155	1.439	-10.837	-0.012	0.025	0.002
-1.174	1.399	-10.819	-0.012	0.025	0.002
-1.168	1.447	-10.823	-0.011	0.024	0.002
-1.161	1.427	-10.807	-0.011	0.025	0.002
-1.158	1.452	-10.827	-0.011	0.024	0.002
-1.146	1.441	-10.831	-0.011	0.024	0.002
-1.146	1.416	-10.813	-0.012	0.024	0.002
-1.167	1.446	-10.851	-0.012	0.025	0.002
-1.183	1.418	-10.809	-0.011	0.025	0.002
-1.179	1.450	-10.834	-0.011	0.024	0.002
-1.156	1.438	-10.848	-0.011	0.024	0.002
-1.154	1.412	-10.847	-0.012	0.024	0.002
-1.165	1.412	-10.826	-0.012	0.025	0.002
-1.171	1.419	-10.819	-0.012	0.024	0.002
-1.183	1.481	-10.841	-0.011	0.025	0.002
-1.144	1.439	-10.814	-0.011	0.024	0.002
-1.143	1.428	-10.831	-0.011	0.024	0.002
-1.148	1.426	-10.840	-0.012	0.025	0.002
-1.157	1.407	-10.816	-0.011	0.024	0.002
-1.192	1.442	-10.844	-0.011	0.025	0.002
-1.156	1.427	-10.824	-0.011	0.025	0.002
-1.165	1.431	-10.816	-0.011	0.024	0.002
-1.138	1.439	-10.810	-0.012	0.024	0.002
-1.147	1.410	-10.810	-0.011	0.024	0.002
-1.157	1.418	-10.847	-0.012	0.025	0.002
-1.143	1.438	-10.821	-0.011	0.024	0.002
-1.155	1.437	-10.827	-0.011	0.024	0.002
-1.143	1.439	-10.844	-0.012	0.024	0.002
-1.152	1.404	-10.809	-0.012	0.024	0.002
-1.156	1.414	-10.839	-0.012	0.025	0.002
-1.158	1.428	-10.817	-0.011	0.024	0.002
-1.158	1.438	-10.834	-0.011	0.024	0.002
-1.127	1.455	-10.825	-0.012	0.024	0.002
-1.128	1.414	-10.830	-0.012	0.024	0.002
-1.148	1.418	-10.847	-0.012	0.024	0.002
-1.161	1.413	-10.827	-0.012	0.025	0.002
-1.160	1.403	-10.847	-0.011	0.024	0.002
-1.155	1.430	-10.840	-0.012	0.024	0.002
-1.149	1.434	-10.816	-0.012	0.024	0.002
-1.143	1.422	-10.840	-0.012	0.024	0.002
-1.141	1.415	-10.813	-0.012	0.024	0.002
-1.162	1.412	-10.860	-0.012	0.025	0.002
-1.162	1.434	-10.816	-0.011	0.024	0.002
-1.145	1.429	-10.865	-0.011	0.024	0.002
-1.140	1.429	-10.851	-0.012	0.024	0.002
-1.143	1.397	-10.826	-0.012	0.024	0.002
-1.161	1.403	-10.818	-0.012	0.024	0.002
-1.166	1.431	-10.799	-0.011	0.025	0.002
-1.154	1.422	-10.799	-0.011	0.024	0.002
-1.114	1.461	-10.859	-0.012	0.024	0.002
-1.123	1.396	-10.823	-0.012	0.024	0.002
-1.159	1.408	-10.819	-0.012	0.024	0.002
-1.158	1.434	-10.796	-0.011	0.025	0.002
-1.159	1.415	-10.830	-0.011	0.024	0.002
-1.144	1.431	-10.844	-0.012	0.024	0.002
-1.138	1.395	-10.823	-0.012	0.024	0.002
-1.154	1.407	-10.846	-0.012	0.024	0.003
-1.156	1.404	-10.833	-0.012	0.024	0.002
-1.160	1.424	-10.819	-0.011	0.024	0.002
-1.160	1.440	-10.833	-0.011	0.024	0.002
-1.125	1.426	-10.834	-0.011	0.024	0.002
-1.147	1.416	-10.836	-0.012	0.024	0.002
-1.142	1.412	-10.850	-0.012	0.025	0.002
-1.167	1.404	-10.860	-0.011	0.024	0.003
-1.161	1.428	-10.840	-0.012	0.024	0.002
-1.150	1.436	-10.810	-0.011	0.023	0.002
-1.146	1.425	-10.850	-0.012	0.024	0.002
-1.118	1.412	-10.819	-0.012	0.024	0.002
-1.154	1.407	-10.839	-0.012	0.024	0.002
-1.155	1.433	-10.840	-0.012	0.025	0.003
-1.137	1.435	-10.858	-0.011	0.024	0.002
-1.135	1.427	-10.847	-0.012	0.024	0.002
-1.132	1.422	-10.837	-0.012	0.024	0.002
-1.180	1.387	-10.845	-0.012	0.025	0.003
-1.161	1.425	-10.843	-0.012	0.024	0.002
-1.152	1.421	-10.847	-0.011	0.024	0.003
-1.141	1.447	-10.868	-0.012	0.024	0.002
-1.134	1.429	-10.844	-0.012	0.024	0.002
-1.150	1.407	-10.842	-0.012	0.024	0.003
-1.152	1.418	-10.857	-0.012	0.025	0.002
-1.158	1.406	-10.818	-0.012	0.025	0.003
-1.154	1.433	-10.864	-0.012	0.024	0.003
-1.142	1.434	-10.799	-0.012	0.023	0.002
-1.129	1.418	-10.860	-0.012	0.024	0.003
-1.150	1.417	-10.829	-0.012	0.024	0.002
-1.155	1.404	-10.815	-0.012	0.024	0.003
-1.151	1.456	-10.833	-0.012	0.024	0.003
-1.128	1.432	-10.834	-0.012	0.024	0.002
-1.130	1.424	-10.840	-0.012	0.024	0.003
-1.138	1.426	-10.860	-0.012	0.025	0.003
-1.148	1.397	-10.825	-0.012	0.024	0.003
-1.169	1.452	-10.857	-0.012	0.025	0.003
-1.144	1.424	-10.836	-0.012	0.024	0.002
-1.141	1.443	-10.860	-0.012	0.024	0.003
-1.129	1.424	-10.850	-0.012	0.024	0.003
-1.124	1.411	-10.857	-0.012	0.024	0.003
-1.145	1.441	-10.853	-0.012	0.025	0.003
-1.158	1.410	-10.822	-0.012	0.025	0.003
-1.145	1.439	-10.840	-0.011	0.024	0.003
-1.129	1.426	-10.871	-0.012	0.024	0.003
-1.130	1.405	-10.877	-0.012	0.024	0.002
-1.149	1.412	-10.846	-0.012	0.025	0.003
-1.146	1.415	-10.815	-0.012	0.025	0.003
-1.148	1.472	-10.850	-0.011	0.024	0.003
-1.110	1.446	-10.827	-0.012	0.024	0.003
-1.117	1.415	-10.843	-0.012	0.024	0.003
-1.120	1.417	-10.877	-0.012	0.025	0.003
-1.138	1.404	-10.802	-0.012	0.024	0.003
-1.168	1.439	-10.850	-0.012	0.024	0.003
-1.130	1.427	-10.823	-0.012	0.024	0.003
-1.125	1.420	-10.802	-0.012	0.024	0.003
-1.121	1.419	-10.815	-0.013	0.025	0.003
-1.118	1.403	-10.815	-0.012	0.024	0.003
-1.144	1.417	-10.846	-0.012	0.025	0.003
-1.124	1.423	-10.816	-0.011	0.024	0.003
-1.123	1.422	-10.839	-0.012	0.024	0.003
-1.118	1.425	-10.839	-0.012	0.024	0.003
-1.125	1.398	-10.829	-0.012	0.024	0.003
-1.146	1.399	-10.828	-0.012	0.025	0.003
-1.132	1.417	-10.822	-0.012	0.025	0.003
-1.141	1.420	-10.818	-0.012	0.024	0.003
-1.104	1.431	-10.847	-0.012	0.024	0.003
-1.112	1.394	-10.825	-0.012	0.024	0.003
-1.132	1.409	-10.846	-0.012	0.024	0.003
-1.133	1.412	-10.829	-0.012	0.025	0.003
-1.131	1.406	-10.842	-0.012	0.024	0.003
-1.111	1.432	-10.847	-0.012	0.024	0.003
-1.118	1.405	-10.801	-0.012	0.024	0.003
-1.135	1.409	-10.862	-0.012	0.024	0.003
-1.135	1.410	-10.808	-0.012	0.025	0.003
-1.140	1.416	-10.839	-0.012	0.025	0.003
-1.132	1.429	-10.832	-0.012	0.024	0.003
-1.093	1.404	-10.839	-0.012	0.024	0.003
-1.117	1.418	-10.842	-0.012	0.024	0.003
-1.124	1.399	-10.849	-0.012	0.024	0.003
-1.143	1.401	-10.842	-0.012	0.024	0.003
-1.141	1.428	-10.812	-0.012	0.024	0.003
-1.119	1.419	-10.801	-0.012	0.024	0.003
-1.094	1.438	-10.850	-0.012	0.024	0.003
-1.104	1.398	-10.832	-0.012	0.024	0.003
-1.136	1.402	-10.838	-0.012	0.024	0.003
-1.133	1.428	-10.798	-0.011	0.025	0.003
-1.136	1.411	-10.839	-0.011	0.024	0.003
-1.121	1.429	-10.846	-0.012	0.024	0.003
-1.106	1.371	-10.815	-0.012	0.024	0.003
-1.143	1.403	-10.838	-0.012	0.024	0.003
-1.135	1.411	-10.818	-0.012	0.025	0.003
-1.134	1.413	-10.849	-0.012	0.024	0.003
-1.130	1.432	-10.842	-0.012	0.024	0.004
-1.101	1.409	-10.825	-0.012	0.024	0.003
-1.111	1.411	-10.818	-0.012	0.024	0.003
-1.122	1.400	-10.838	-0.012	0.025	0.003
-1.148	1.394	-10.814	-0.012	0.024	0.004
-1.137	1.424	-10.825	-0.012	0.025	0.003
-1.122	1.428	-10.798	-0.012	0.024	0.003
-1.124	1.423	-10.855	-0.012	0.024	0.004
-1.096	1.407	-10.831	-0.012	0.024	0.003
-1.131	1.408	-10.841	-0.012	0.024	0.004
-1.132	1.429	-10.852	-0.012	0.025	0.004
-1.134	1.415	-10.863	-0.011	0.024	0.004
-1.122	1.423	-10.832	-0.012	0.024	0.003
-1.112	1.417	-10.815	-0.012	0.024	0.003
-1.139	1.384	-10.847	-0.012	0.024	0.004
-1.134	1.421	-10.828	-0.012	0.025	0.003
-1.128	1.415	-10.828	-0.012	0.024	0.004
-1.118	1.435	-10.849	-0.012	0.024	0.004
-1.105	1.428	-10.829	-0.012	0.024	0.003
-1.117	1.402	-10.848	-0.012	0.024	0.004
-1.124	1.404	-10.859	-0.012	0.025	0.003
-1.139	1.404	-10.810	-0.012	0.024	0.004
-1.136	1.426	-10.852	-0.012	0.024	0.004
-1.120	1.426	-10.784	-0.012	0.023	0.004
-1.109	1.415	-10.852	-0.013	0.024	0.003
-1.125	1.413	-10.811	-0.012	0.025	0.003
-1.128	1.395	-10.817	-0.012	0.024	0.004
-1.134	1.455	-10.852	-0.012	0.025	0.004
-1.114	1.433	-10.832	-0.012	0.024	0.003
-1.107	1.412	-10.831	-0.012	0.024	0.004
-1.115	1.427	-10.825	-0.012	0.025	0.003
-1.138	1.397	-10.834	-0.012	0.024	0.004
-1.139	1.430	-10.834	-0.012	0.025	0.004
-1.112	1.412	-10.807	-0.012	0.025	0.004
-1.116	1.432	-10.831	-0.012	0.024	0.004
-1.103	1.426	-10.824	-0.012	0.024	0.004
-1.105	1.409	-10.828	-0.012	0.024	0.004
-1.131	1.430	-10.855	-0.012	0.025	0.004
-1.133	1.411	-10.810	-0.012	0.025	0.004
-1.116	1.432	-10.818	-0.012	0.024	0.004
-1.111	1.419	-10.849	-0.012	0.024	0.004
-1.105	1.402	-10.844	-0.013	0.024	0.004
-1.120	1.410	-10.810	-0.013	0.025	0.004
-1.127	1.408	-10.824	-0.012	0.025	0.004
-1.135	1.466	-10.821	-0.012	0.025	0.004
-1.095	1.436	-10.815	-0.012	0.024	0.004
-1.094	1.409	-10.841	-0.012	0.024	0.004
-1.110	1.414	-10.844	-0.013	0.025	0.004
-1.111	1.406	-10.811	-0.012	0.025	0.004
-1.153	1.438	-10.814	-0.012	0.025	0.004
-1.110	1.428	-10.800	-0.012	0.025	0.004
-1.109	1.427	-10.793	-0.012	0.024	0.004
-1.104	1.411	-10.803	-0.013	0.025	0.004
-1.103	1.408	-10.796	-0.012	0.024	0.004
-1.125	1.414	-10.851	-0.012	0.025	0.004
-1.102	1.422	-10.794	-0.012	0.024	0.004
-1.104	1.424	-10.810	-0.012	0.024	0.004
-1.100	1.423	-10.824	-0.012	0.024	0.004
-1.113	1.395	-10.817	-0.012	0.024	0.004
-1.125	1.405	-10.826	-0.013	0.025	0.004
-1.112	1.419	-10.804	-0.012	0.025	0.004
-1.121	1.421	-10.800	-0.012	0.024	0.004
-1.085	1.442	-10.811	-0.012	0.024	0.004
-1.087	1.404	-10.824	-0.012	0.024	0.004
-1.108	1.418	-10.841	-0.012	0.025	0.004
-1.113	1.408	-10.820	-0.012	0.025	0.004
-1.122	1.414	-10.834	-0.012	0.024	0.004
-1.111	1.428	-10.804	-0.012	0.024	0.004
-1.105	1.412	-10.800	-0.012	0.024	0.004
-1.111	1.415	-10.824	-0.013	0.024	0.004
-1.108	1.411	-10.793	-0.012	0.025	0.004
-1.119	1.408	-10.820	-0.012	0.025	0.004
-1.119	1.439	-10.831	-0.012	0.025	0.004
-1.089	1.416	-10.827	-0.012	0.024	0.005
-1.103	1.424	-10.814	-0.012	0.024	0.004
-1.092	1.392	-10.823	-0.013	0.025	0.004
-1.128	1.404	-10.802	-0.013	0.025	0.005
-1.123	1.423	-10.793	-0.012	0.025	0.004
-1.101	1.416	-10.782	-0.012	0.024	0.004
-1.089	1.437	-10.831	-0.013	0.024	0.004
-1.094	1.396	-10.803	-0.013	0.024	0.004
-1.117	1.414	-10.806	-0.012	0.024	0.005
-1.122	1.425	-10.786	-0.012	0.025	0.005
-1.124	1.413	-10.823	-0.012	0.024	0.005
-1.111	1.431	-10.820	-0.012	0.024	0.004
-1.097	1.376	-10.802	-0.013	0.025	0.004
-1.138	1.383	-10.818	-0.013	0.025	0.005
-1.127	1.410	-10.813	-0.013	0.025	0.004
-1.127	1.411	-10.789	-0.012	0.024	0.005
-1.115	1.440	-10.823	-0.013	0.024	0.005
-1.107	1.422	-10.796	-0.012	0.024	0.005
-1.113	1.403	-10.802	-0.013	0.024	0.005
-1.118	1.410	-10.826	-0.013	0.025	0.004
-1.140	1.402	-10.829	-0.012	0.025	0.005
-1.133	1.419	-10.812	-0.012	0.025	0.005
-1.114	1.418	-10.779	-0.012	0.024	0.005
-1.117	1.407	-10.822	-0.013	0.024	0.005
-1.100	1.408	-10.792	-0.013	0.025	0.005
-1.131	1.399	-10.801	-0.013	0.025	0.005
-1.114	1.435	-10.799	-0.012	0.025	0.005
-1.114	1.426	-10.817	-0.012	0.024	0.005
-1.112	1.428	-10.813	-0.012	0.024	0.005
-1.101	1.420	-10.802	-0.013	0.025	0.005
-1.147	1.382	-10.810	-0.013	0.025	0.005
-1.138	1.420	-10.802	-0.013	0.025	0.005
-1.122	1.425	-10.809	-0.012	0.024	0.005
-1.115	1.442	-10.840	-0.013	0.024	0.005
-1.099	1.422	-10.792	-0.013	0.024	0.005
-1.125	1.400	-10.811	-0.013	0.024	0.005
-1.126	1.415	-10.822	-0.013	0.025	0.005
-1.134	1.401	-10.784	-0.013	0.025	0.005
-1.124	1.436	-10.840	-0.012	0.025	0.005
-1.113	1.424	-10.761	-0.013	0.024	0.005
-1.104	1.416	-10.839	-0.013	0.024	0.005
-1.124	1.420	-10.808	-0.013	0.025	0.005
-1.126	1.406	-10.818	-0.013	0.025	0.005
-1.128	1.461	-10.819	-0.012	0.025	0.005
-1.103	1.429	-10.820	-0.012	0.025	0.005
-1.100	1.420	-10.829	-0.013	0.024	0.005
-1.111	1.414	-10.836	-0.013	0.025	0.005
-1.129	1.396	-10.801	-0.013	0.025	0.005
-1.138	1.442	-10.819	-0.013	0.025	0.005
-1.117	1.418	-10.812	-0.013	0.025	0.005
-1.115	1.435	-10.815	-0.013	0.024	0.005
-1.109	1.424	-10.808	-0.013	0.025	0.005
-1.115	1.411	-10.818	-0.013	0.025	0.005
-1.133	1.432	-10.825	-0.013	0.025	0.005
-1.128	1.409	-10.787	-0.013	0.025	0.005
-1.109	1.423	-10.805	-0.012	0.024	0.006
-1.096	1.422	-10.833	-0.013	0.025	0.005
-1.109	1.412	-10.829	-0.013	0.024	0.005
-1.123	1.401	-10.807	-0.013	0.025	0.005
-1.129	1.415	-10.777	-0.013	0.025	0.005
-1.140	1.461	-10.801	-0.012	0.025	0.006
-1.093	1.448	-10.792	-0.013	0.024	0.005
-1.100	1.415	-10.812	-0.013	0.024	0.005
-1.120	1.417	-10.855	-0.013	0.026	0.005
-1.107	1.409	-10.805	-0.013	0.025	0.005
-1.149	1.437	-10.829	-0.013	0.025	0.005
-1.111	1.433	-10.798	-0.013	0.025	0.005
-1.114	1.437	-10.798	-0.013	0.024	0.006
-1.102	1.418	-10.787	-0.014	0.025	0.005
-1.104	1.400	-10.797	-0.013	0.025	0.005
-1.121	1.417	-10.845	-0.013	0.025	0.005
-1.114	1.446	-10.788	-0.013	0.025	0.005
-1.106	1.424	-10.815	-0.012	0.024	0.006
-1.102	1.437	-10.809	-0.013	0.025	0.005
-1.117	1.392	-10.800	-0.013	0.025	0.005
-1.126	1.405	-10.831	-0.013	0.026	0.006
-1.129	1.426	-10.797	-0.013	0.025	0.006
-1.125	1.431	-10.808	-0.013	0.024	0.006
-1.098	1.439	-10.819	-0.013	0.025	0.005
-1.104	1.407	-10.811	-0.013	0.025	0.006
-1.123	1.409	-10.817	-0.013	0.025	0.006
-1.127	1.408	-10.804	-0.013	0.025	0.006
-1.125	1.403	-10.838	-0.013	0.025	0.006
-1.111	1.433	-10.787	-0.013	0.025	0.006
-1.109	1.416	-10.800	-0.013	0.024	0.006
-1.113	1.427	-10.835	-0.013	0.025	0.006
-1.107	1.405	-10.776	-0.013	0.025	0.006
-1.120	1.410	-10.834	-0.013	0.025	0.006
-1.124	1.424	-10.797	-0.013	0.025	0.006
-1.101	1.409	-10.817	-0.013	0.024	0.006
-1.106	1.429	-10.818	-0.013	0.025	0.006
-1.115	1.399	-10.817	-0.013	0.025	0.006
-1.134	1.403	-10.806	-0.014	0.025	0.006
-1.121	1.420	-10.794	-0.013	0.025	0.006
-1.126	1.422	-10.790	-0.013	0.024	0.006
-1.091	1.461	-10.830	-0.013	0.024	0.005
-1.095	1.396	-10.814	-0.013	0.025	0.006
-1.115	1.409	-10.830	-0.013	0.025	0.006
-1.128	1.413	-10.790	-0.013	0.026	0.006
-1.140	1.405	-10.834	-0.013	0.025	0.006
-1.120	1.428	-10.807	-0.013	0.025	0.006
-1.111	1.395	-10.800	-0.013	0.024	0.006
-1.119	1.411	-10.837	-0.014	0.024	0.006
-1.116	1.416	-10.783	-0.013	0.025	0.006
-1.131	1.414	-10.810	-0.013	0.025	0.006
-1.137	1.435	-10.810	-0.013	0.025	0.006
-1.110	1.421	-10.818	-0.013	0.024	0.006
-1.108	1.417	-10.827	-0.013	0.025	0.006
-1.119	1.394	-10.820	-0.013	0.025	0.006
-1.147	1.401	-10.802	-0.013	0.025	0.006
-1.134	1.429	-10.797	-0.013	0.025	0.006
-1.125	1.424	-10.807	-0.013	0.025	0.006
-1.124	1.437	-10.844	-0.013	0.025	0.006
-1.081	1.409	-10.813	-0.013	0.025	0.006
-1.127	1.403	-10.816	-0.013	0.025	0.006
-1.120	1.425	-10.848	-0.013	0.025	0.006
-1.141	1.406	-10.834	-0.013	0.025	0.006
-1.126	1.423	-10.820	-0.013	0.025	0.006
-1.113	1.417	-10.813	-0.013	0.025	0.006
-1.121	1.424	-10.841	-0.013	0.025	0.006
-1.124	1.408	-10.809	-0.014	0.025	0.006
-1.140	1.408	-10.819	-0.013	0.025	0.007
-1.125	1.443	-10.820	-0.013	0.025	0.006
-1.119	1.427	-10.824	-0.013	0.025	0.006
-1.118	1.419	-10.840	-0.014	0.025	0.006
-1.125	1.382	-10.840	-0.014	0.025	0.006
-1.164	1.396	-10.808	-0.014	0.025	0.007
-1.138	1.438	-10.806	-0.013	0.025	0.007
-1.132	1.440	-10.783	-0.013	0.024	0.006
-1.124	1.441	-10.840	-0.014	0.025	0.007
-1.109	1.423	-10.803	-0.014	0.025	0.006
-1.137	1.405	-10.805	-0.014	0.025	0.007
-1.143	1.440	-10.854	-0.014	0.026	0.007
-1.134	1.423	-10.837	-0.013	0.025	0.007
-1.125	1.431	-10.844	-0.013	0.025	0.007
-1.126	1.434	-10.820	-0.014	0.025	0.007
-1.145	1.410	-10.829	-0.014	0.025	0.007
-1.133	1.433	-10.812	-0.014	0.025	0.007
-1.135	1.415	-10.819	-0.013	0.025	0.007
-1.132	1.467	-10.840	-0.013	0.025	0.007
-1.121	1.449	-10.831	-0.013	0.025	0.006
-1.118	1.421	-10.847	-0.014	0.025	0.007
-1.134	1.432	-10.860	-0.014	0.026	0.007
-1.157	1.396	-10.797	-0.014	0.026	0.007
-1.150	1.437	-10.850	-0.014	0.025	0.007
-1.123	1.434	-10.847	-0.013	0.025	0.007
-1.120	1.422	-10.867	-0.014	0.025	0.007
-1.130	1.427	-10.822	-0.014	0.025	0.007
-1.143	1.416	-10.808	-0.014	0.025	0.007
-1.154	1.467	-10.837	-0.013	0.026	0.007
-1.127	1.438	-10.820	-0.013	0.025	0.007
-1.115	1.424	-10.836	-0.014	0.025	0.007
-1.117	1.425	-10.836	-0.014	0.026	0.007
-1.118	1.414	-10.829	-0.014	0.025	0.007
-1.167	1.444	-10.832	-0.014	0.026	0.007
-1.136	1.430	-10.826	-0.014	0.025	0.007
-1.140	1.455	-10.829	-0.013	0.025	0.007
-1.111	1.443	-10.795	-0.014	0.025	0.007
-1.114	1.424	-10.822	-0.014	0.025	0.007
-1.148	1.417	-10.866	-0.014	0.026	0.007
-1.140	1.429	-10.829	-0.013	0.026	0.007
-1.139	1.448	-10.836	-0.013	0.025	0.007
-1.120	1.439	-10.819	-0.014	0.025	0.007
-1.124	1.418	-10.805	-0.014	0.025	0.007
-1.142	1.417	-10.828	-0.014	0.026	0.007
-1.136	1.414	-10.815	-0.014	0.026	0.007
-1.145	1.440	-10.853	-0.014	0.026	0.007
-1.120	1.444	-10.816	-0.014	0.025	0.007
-1.119	1.424	-10.829	-0.014	0.025	0.007
-1.125	1.431	-10.856	-0.014	0.025	0.007
-1.132	1.410	-10.842	-0.014	0.025	0.007
-1.147	1.417	-10.849	-0.014	0.026	0.007
-1.147	1.429	-10.808	-0.014	0.026	0.007
-1.143	1.458	-10.832	-0.014	0.025	0.008
-1.111	1.443	-10.850	-0.014	0.025	0.007
-1.120	1.420	-10.801	-0.014	0.025	0.007
-1.141	1.427	-10.862	-0.014	0.027	0.007
-1.143	1.429	-10.808	-0.013	0.026	0.007
-1.166	1.446	-10.835	-0.013	0.025	0.007
-1.121	1.448	-10.829	-0.014	0.025	0.007
-1.126	1.422	-10.828	-0.014	0.025	0.007
-1.133	1.425	-10.807	-0.015	0.026	0.007
-1.134	1.418	-10.797	-0.014	0.026	0.007
-1.151	1.432	-10.845	-0.014	0.026	0.007
-1.107	1.459	-10.840	-0.014	0.025	0.007
-1.117	1.419	-10.828	-0.014	0.025	0.007
-1.138	1.439	-10.838	-0.014	0.026	0.008
-1.139	1.404	-10.821	-0.014	0.026	0.007
-1.157	1.412	-10.858	-0.014	0.026	0.008
-1.147	1.439	-10.845	-0.014	0.026	0.008
-1.138	1.432	-10.821	-0.014	0.025	0.008
-1.123	1.439	-10.859	-0.015	0.025	0.007
-1.129	1.419	-10.831	-0.014	0.026	0.008
-1.152	1.436	-10.851	-0.014	0.026	0.008
-1.163	1.431	-10.821	-0.014	0.026	0.008
-1.142	1.421	-10.858	-0.014	0.025	0.008
-1.135	1.431	-10.858	-0.014	0.025	0.008
-1.137	1.403	-10.861	-0.015	0.025	0.007
-1.165	1.405	-10.854	-0.014	0.026	0.008
-1.158	1.428	-10.841	-0.014	0.026	0.008
-1.163	1.428	-10.838	-0.014	0.025	0.008
-1.148	1.445	-10.882	-0.015	0.025	0.008
-1.101	1.417	-10.855	-0.014	0.025	0.008
-1.156	1.416	-10.864	-0.015	0.026	0.008
-1.146	1.432	-10.854	-0.015	0.026	0.008
-1.164	1.418	-10.885	-0.014	0.025	0.008
-1.150	1.435	-10.872	-0.014	0.026	0.008
-1.137	1.441	-10.834	-0.014	0.025	0.008
-1.146	1.437	-10.882	-0.015	0.025	0.008
-1.157	1.418	-10.851	-0.015	0.026	0.008
-1.167	1.424	-10.874	-0.014	0.026	0.008
-1.159	1.456	-10.841	-0.014	0.026	0.008
-1.151	1.445	-10.845	-0.014	0.025	0.008
-1.142	1.433	-10.881	-0.015	0.025	0.008
-1.149	1.397	-10.867	-0.015	0.026	0.008
-1.185	1.407	-10.859	-0.015	0.026	0.008
-1.179	1.432	-10.850	-0.015	0.026	0.008
-1.159	1.430	-10.834	-0.014	0.025	0.008
-1.161	1.448	-10.892	-0.015	0.025	0.008
-1.137	1.433	-10.854	-0.015	0.025	0.008
-1.161	1.416	-10.877	-0.015	0.026	0.008
-1.159	1.436	-10.898	-0.015	0.026	0.008
-1.183	1.422	-10.867	-0.014	0.026	0.008
-1.175	1.451	-10.874	-0.015	0.026	0.009
-1.169	1.440	-10.851	-0.014	0.025	0.008
-1.170	1.419	-10.890	-0.015	0.025	0.008
-1.160	1.440	-10.884	-0.015	0.026	0.008
-1.167	1.415	-10.880	-0.015	0.026	0.009
-1.172	1.462	-10.877	-0.015	0.026	0.009
-1.160	1.442	-10.899	-0.014	0.025	0.008
-1.156	1.429	-10.904	-0.015	0.026	0.008
-1.162	1.444	-10.891	-0.015	0.026	0.008
-1.202	1.400	-10.858	-0.015	0.026	0.009
-1.187	1.448	-10.887	-0.015	0.026	0.008
-1.176	1.437	-10.884	-0.014	0.026	0.009
-1.159	1.456	-10.918	-0.015	0.025	0.009
-1.154	1.441	-10.874	-0.015	0.026	0.008
-1.172	1.424	-10.880	-0.015	0.026	0.009
-1.174	1.432	-10.891	-0.015	0.026	0.008
-1.183	1.418	-10.859	-0.015	0.026	0.009
-1.175	1.450	-10.897	-0.015	0.026	0.009
-1.163	1.444	-10.843	-0.015	0.025	0.008
-1.168	1.436	-10.900	-0.016	0.025	0.009
-1.190	1.438	-10.890	-0.016	0.026	0.008
-1.189	1.421	-10.879	-0.015	0.026	0.009
-1.181	1.470	-10.894	-0.015	0.026	0.009
-1.153	1.450	-10.874	-0.015	0.026	0.009
-1.160	1.428	-10.900	-0.015	0.025	0.009
-1.167	1.431	-10.921	-0.015	0.026	0.009
-1.194	1.414	-10.869	-0.015	0.026	0.009
-1.191	1.459	-10.911	-0.015	0.026	0.009
-1.176	1.428	-10.869	-0.015	0.026	0.009
-1.174	1.462	-10.911	-0.015	0.026	0.009
-1.159	1.447	-10.908	-0.015	0.026	0.009
-1.163	1.422	-10.896	-0.016	0.026	0.009
-1.177	1.447	-10.927	-0.015	0.026	0.009
-1.203	1.425	-10.885	-0.015	0.026	0.009
-1.185	1.449	-10.907	-0.015	0.026	0.009
-1.167	1.452	-10.907	-0.015	0.026	0.009
-1.169	1.428	-10.947	-0.016	0.026	0.009
-1.174	1.430	-10.899	-0.016	0.026	0.009
-1.189	1.419	-10.879	-0.016	0.026	0.009
-1.198	1.482	-10.931	-0.015	0.026	0.009
-1.165	1.446	-10.900	-0.015	0.026	0.009
-1.162	1.435	-10.924	-0.016	0.026	0.009
-1.155	1.443	-10.910	-0.016	0.027	0.009
-1.187	1.421	-10.893	-0.015	0.026	0.009
-1.216	1.455	-10.920	-0.015	0.027	0.009
-1.188	1.434	-10.889	-0.015	0.026	0.009
-1.179	1.460	-10.889	-0.016	0.026	0.009
-1.159	1.453	-10.872	-0.016	0.026	0.009
-1.155	1.430	-10.923	-0.016	0.026	0.009
-1.181	1.420	-10.970	-0.016	0.027	0.009
-1.187	1.433	-10.879	-0.015	0.026	0.009
-1.186	1.450	-10.913	-0.015	0.026	0.010
-1.171	1.447	-10.903	-0.016	0.026	0.009
-1.180	1.429	-10.906	-0.016	0.026	0.009
-1.187	1.427	-10.933	-0.016	0.027	0.009
-1.178	1.429	-10.882	-0.016	0.026	0.009
-1.198	1.455	-10.926	-0.016	0.026	0.010
-1.166	1.464	-10.924	-0.015	0.026	0.009
-1.166	1.431	-10.919	-0.016	0.026	0.010
-1.174	1.430	-10.936	-0.016	0.026	0.009
-1.182	1.422	-10.916	-0.016	0.026	0.009
-1.210	1.414	-10.946	-0.016	0.026	0.009
-1.189	1.442	-10.923	-0.016	0.027	0.009
-1.184	1.452	-10.916	-0.016	0.026	0.010
-1.175	1.443	-10.930	-0.016	0.026	0.009
-1.164	1.428	-10.912	-0.016	0.026	0.010
-1.184	1.419	-10.980	-0.016	0.027	0.009
-1.194	1.447	-10.885	-0.015	0.027	0.009
-1.193	1.455	-10.933	-0.015	0.026	0.010
-1.165	1.447	-10.940	-0.016	0.026	0.009
-1.178	1.417	-10.943	-0.016	0.026	0.009
-1.202	1.427	-10.904	-0.017	0.027	0.010
-1.196	1.433	-10.898	-0.016	0.027	0.010
-1.206	1.436	-10.957	-0.016	0.026	0.010
-1.153	1.464	-10.938	-0.016	0.026	0.009
-1.169	1.422	-10.926	-0.016	0.026	0.010
-1.184	1.442	-10.943	-0.016	0.026	0.010
-1.189	1.421	-10.908	-0.016	0.027	0.010
-1.209	1.424	-10.946	-0.016	0.026	0.010
-1.195	1.445	-10.940	-0.016	0.026	0.009
-1.184	1.430	-10.919	-0.016	0.026	0.010
-1.180	1.445	-10.946	-0.016	0.026	0.010
-1.177	1.412	-10.946	-0.016	0.026	0.010
-1.201	1.427	-10.956	-0.016	0.026	0.010
-1.198	1.443	-10.919	-0.016	0.027	0.010
-1.186	1.429	-10.960	-0.016	0.026	0.010
-1.180	1.443	-10.943	-0.016	0.026	0.010
-1.185	1.419	-10.946	-0.016	0.026	0.010
-1.217	1.423	-10.962	-0.016	0.026	0.010
-1.208	1.441	-10.946	-0.016	0.027	0.010
-1.197	1.433	-10.942	-0.016	0.026	0.010
-1.191	1.446	-10.963	-0.016	0.026	0.010
-1.162	1.431	-10.939	-0.016	0.026	0.010
-1.193	1.425	-10.956	-0.017	0.026	0.010
-1.196	1.432	-10.963	-0.016	0.027	0.010
-1.212	1.428	-10.969	-0.016	0.026	0.010
-1.204	1.445	-10.953	-0.016	0.026	0.010
-1.190	1.438	-10.928	-0.016	0.026	0.010
-1.203	1.437	-10.979	-0.017	0.026	0.010
-1.190	1.420	-10.938	-0.017	0.026	0.010
-1.208	1.425	-10.955	-0.017	0.026	0.010
-1.211	1.445	-10.942	-0.016	0.027	0.010
-1.203	1.439	-10.929	-0.016	0.026	0.010
-1.187	1.443	-10.956	-0.016	0.026	0.010
-1.184	1.400	-10.955	-0.017	0.026	0.009
-1.223	1.407	-10.954	-0.017	0.026	0.010
-1.211	1.440	-10.962	-0.017	0.027	0.010
-1.208	1.437	-10.935	-0.016	0.026	0.010
-1.195	1.457	-10.976	-0.017	0.026	0.010
-1.185	1.430	-10.956	-0.016	0.026	0.010
-1.204	1.423	-10.985	-0.017	0.026	0.010
-1.207	1.430	-10.976	-0.017	0.027	0.010
-1.225	1.417	-10.968	-0.016	0.027	0.010
-1.209	1.450	-10.966	-0.017	0.026	0.010
-1.197	1.445	-10.918	-0.016	0.026	0.010
-1.194	1.445	-10.996	-0.017	0.026	0.010
-1.189	1.435	-10.952	-0.017	0.026	0.010
-1.220	1.423	-10.961	-0.017	0.026	0.011
-1.218	1.463	-10.982	-0.017	0.027	0.010
-1.208	1.447	-10.990	-0.016	0.026	0.010
-1.196	1.434	-10.972	-0.017	0.026	0.010
-1.186	1.436	-10.982	-0.017	0.026	0.010
-1.239	1.409	-10.966	-0.017	0.027	0.011
-1.227	1.446	-10.982	-0.017	0.027	0.010
-1.202	1.432	-10.969	-0.017	0.026	0.010
-1.212	1.459	-11.003	-0.017	0.026	0.010
-1.183	1.437	-10.958	-0.017	0.026	0.010
-1.206	1.422	-10.957	-0.017	0.026	0.011
-1.209	1.429	-10.992	-0.017	0.027	0.010
-1.227	1.416	-10.947	-0.017	0.027	0.010
-1.213	1.446	-10.982	-0.017	0.027	0.010
-1.205	1.452	-10.917	-0.017	0.026	0.010
-1.196	1.421	-10.985	-0.017	0.026	0.010
-1.213	1.437	-10.975	-0.017	0.027	0.010
-1.208	1.420	-10.967	-0.017	0.027	0.011
-1.208	1.465	-10.999	-0.017	0.027	0.011
-1.204	1.440	-10.976	-0.017	0.026	0.010
-1.196	1.440	-10.999	-0.017	0.026	0.011
-1.202	1.443	-10.985	-0.017	0.027	0.010
-1.221	1.411	-10.984	-0.017	0.027	0.011
-1.218	1.453	-10.978	-0.017	0.027	0.010
-1.210	1.433	-10.961	-0.017	0.027	0.010
-1.210	1.468	-10.982	-0.017	0.026	0.011
-1.189	1.445	-10.989	-0.017	0.026	0.010
-1.195	1.428	-10.999	-0.017	0.027	0.011
-1.207	1.438	-10.981	-0.017	0.027	0.010
-1.235	1.410	-10.953	-0.017	0.027	0.011
-1.218	1.446	-11.006	-0.017	0.027	0.011
-1.199	1.440	-10.978	-0.017	0.026	0.010
-1.199	1.431	-11.012	-0.018	0.026	0.011
-1.204	1.432	-10.988	-0.018	0.027	0.011
-1.225	1.428	-10.981	-0.017	0.027	0.011
-1.227	1.477	-10.999	-0.017	0.027	0.011
-1.197	1.443	-10.982	-0.017	0.027	0.010
-1.191	1.435	-10.998	-0.017	0.026	0.011
-1.201	1.434	-10.991	-0.018	0.027	0.010
-1.209	1.424	-10.991	-0.017	0.027	0.010
-1.252	1.451	-10.998	-0.017	0.027	0.011
-1.206	1.439	-10.968	-0.017	0.027	0.011
-1.212	1.447	-10.968	-0.017	0.026	0.011
-1.191	1.448	-10.974	-0.018	0.027	0.011
-1.193	1.420	-10.978	-0.017	0.027	0.011
-1.218	1.419	-11.014	-0.018	0.028	0.011
-1.209	1.437	-10.978	-0.017	0.027	0.011
-1.215	1.442	-10.991	-0.017	0.027	0.011
-1.191	1.447	-10.988	-0.017	0.027	0.010
-1.201	1.417	-10.991	-0.018	0.027	0.011
-1.215	1.411	-11.014	-0.018	0.028	0.011
-1.211	1.426	-10.974	-0.017	0.027	0.011
-1.220	1.451	-10.998	-0.017	0.027	0.011
-1.189	1.444	-10.995	-0.017	0.027	0.010
-1.188	1.418	-10.988	-0.017	0.026	0.011
-1.210	1.428	-11.014	-0.018	0.027	0.011
-1.204	1.420	-10.981	-0.018	0.027	0.011
-1.231	1.420	-10.997	-0.017	0.027	0.011
-1.210	1.424	-10.984	-0.018	0.027	0.011
-1.212	1.454	-10.974	-0.017	0.026	0.011
-1.189	1.436	-11.005	-0.018	0.026	0.011
-1.192	1.421	-10.980	-0.018	0.027	0.011
-1.221	1.418	-11.031	-0.018	0.028	0.011
-1.217	1.431	-10.984	-0.017	0.027	0.011
-1.214	1.441	-10.988	-0.017	0.027	0.011
-1.195	1.450	-10.995	-0.018	0.027	0.011
-1.211	1.407	-11.000	-0.018	0.027	0.011
-1.210	1.412	-10.969	-0.018	0.027	0.011
-1.215	1.429	-10.981	-0.017	0.027	0.011
-1.221	1.427	-10.994	-0.018	0.027	0.011
-1.171	1.453	-10.995	-0.018	0.027	0.011
-1.190	1.416	-10.980	-0.018	0.026	0.011
-1.206	1.427	-10.990	-0.018	0.027	0.011
-1.209	1.411	-10.960	-0.017	0.027	0.011
-1.225	1.412	-11.024	-0.018	0.027	0.011
-1.203	1.443	-10.991	-0.018	0.027	0.011
-1.211	1.424	-10.973	-0.017	0.027	0.011
-1.194	1.439	-11.004	-0.018	0.027	0.011
-1.197	1.414	-11.011	-0.018	0.027	0.011
-1.221	1.428	-10.997	-0.018	0.027	0.011
-1.219	1.441	-10.980	-0.017	0.028	0.011
-1.213	1.418	-10.987	-0.018	0.026	0.011
-1.202	1.446	-10.997	-0.018	0.027	0.011
-1.210	1.412	-10.997	-0.018	0.027	0.011
-1.226	1.411	-10.996	-0.018	0.027	0.011
-1.225	1.428	-10.966	-0.018	0.027	0.011
-1.229	1.415	-10.966	-0.018	0.027	0.011
-1.218	1.445	-10.990	-0.018	0.027	0.011
-1.189	1.420	-10.980	-0.018	0.027	0.011
-1.209	1.429	-11.004	-0.018	0.027	0.011
-1.216	1.405	-10.996	-0.018	0.028	0.011
-1.238	1.419	-10.999	-0.018	0.027	0.011
-1.226	1.442	-10.977	-0.018	0.027	0.011
-1.207	1.426	-10.970	-0.018	0.026	0.011
-1.187	1.457	-11.015	-0.018	0.027	0.011
-1.201	1.410	-10.996	-0.018	0.027	0.011
-1.223	1.419	-10.976	-0.018	0.027	0.011
-1.224	1.435	-10.963	-0.017	0.028	0.011
-1.219	1.427	-11.007	-0.017	0.027	0.011
-1.213	1.437	-11.017	-0.018	0.027	0.011
-1.199	1.390	-11.000	-0.018	0.027	0.011
-1.241	1.408	-11.016	-0.018	0.027	0.011
-1.235	1.415	-10.992	-0.018	0.028	0.011
-1.234	1.429	-11.003	-0.018	0.027	0.011
-1.228	1.458	-11.007	-0.018	0.027	0.011
-1.205	1.433	-10.990	-0.018	0.027	0.011
-1.215	1.420	-11.010	-0.018	0.027	0.011
-1.213	1.412	-11.020	-0.019	0.028	0.011
-1.251	1.408	-11.009	-0.018	0.028	0.012
-1.232	1.440	-11.000	-0.018	0.028	0.011
-1.221	1.439	-10.983	-0.018	0.027	0.011
-1.221	1.428	-11.013	-0.019	0.027	0.011
-1.200	1.427	-10.993	-0.018	0.027	0.011
-1.231	1.418	-11.002	-0.018	0.027	0.011
-1.241	1.443	-11.009	-0.018	0.028	0.012
-1.221	1.429	-11.031	-0.018	0.027	0.011
-1.222	1.436	-11.003	-0.018	0.027	0.011
-1.209	1.432	-10.982	-0.018	0.027	0.011
-1.239	1.398	-11.015	-0.019	0.027	0.012
-1.234	1.419	-11.009	-0.018	0.028	0.011
-1.236	1.419	-10.996	-0.018	0.027	0.011
-1.230	1.460	-11.030	-0.018	0.027	0.012
-1.216	1.436	-10.979	-0.018	0.027	0.011
-1.217	1.420	-11.013	-0.019	0.027	0.012
-1.222	1.402	-11.019	-0.019	0.028	0.011
-1.252	1.405	-10.970	-0.018	0.028	0.012
-1.241	1.442	-11.013	-0.018	0.028	0.011
-1.230	1.431	-10.955	-0.018	0.027	0.011
-1.222	1.436	-11.033	-0.019	0.027	0.012
-1.209	1.423	-10.986	-0.019	0.027	0.011
-1.237	1.412	-10.984	-0.019	0.028	0.012
-1.234	1.446	-11.030	-0.018	0.028	0.011
-1.243	1.426	-11.002	-0.018	0.028	0.012
-1.218	1.448	-11.013	-0.018	0.027	0.012
-1.219	1.435	-10.999	-0.018	0.027	0.011
-1.239	1.413	-11.012	-0.019	0.027	0.012
-1.227	1.426	-11.002	-0.019	0.028	0.012
-1.238	1.411	-10.995	-0.019	0.028	0.012
-1.240	1.456	-10.999	-0.019	0.028	0.012
-1.227	1.440	-11.021	-0.018	0.027	0.011
-1.226	1.434	-11.016	-0.019	0.027	0.012
-1.224	1.429	-11.023	-0.019	0.028	0.011
-1.266	1.395	-10.983	-0.019	0.028	0.012
-1.243	1.438	-10.989	-0.019	0.028	0.011
-1.231	1.429	-11.006	-0.018	0.027	0.012
-1.228	1.453	-11.026	-0.019	0.027	0.012
-1.219	1.441	-10.979	-0.018	0.027	0.011
-1.223	1.416	-11.022	-0.019	0.027	0.012
-1.239	1.425	-11.012	-0.019	0.028	0.011
-1.245	1.409	-10.981	-0.019	0.028	0.012
-1.243	1.454	-11.016	-0.018	0.027	0.012
-1.224	1.444	-10.955	-0.019	0.027	0.012
-1.227	1.422	-11.029	-0.019	0.027	0.012
-1.236	1.437	-11.002	-0.019	0.028	0.011
-1.258	1.420	-10.974	-0.019	0.028	0.012
-1.247	1.464	-11.012	-0.018	0.028	0.012
-1.217	1.436	-10.989	-0.018	0.028	0.012
-1.226	1.432	-11.026	-0.019	0.027	0.012
-1.228	1.436	-11.002	-0.019	0.028	0.012
-1.253	1.407	-11.008	-0.019	0.028	0.012
-1.256	1.447	-11.019	-0.019	0.028	0.012
-1.236	1.427	-10.995	-0.019	0.028	0.012
-1.230	1.445	-10.995	-0.019	0.027	0.012
-1.220	1.447	-11.003	-0.019	0.027	0.012
-1.210	1.423	-11.008	-0.019	0.027	0.012
-1.236	1.430	-11.008	-0.019	0.028	0.012
-1.262	1.409	-11.000	-0.019	0.028	0.012
-1.247	1.445	-11.019	-0.018	0.028	0.012
-1.238	1.438	-11.019	-0.019	0.028	0.012
-1.224	1.429	-11.028	-0.020	0.027	0.012
-1.225	1.432	-10.988	-0.019	0.028	0.012
-1.243	1.407	-10.977	-0.019	0.028	0.012
-1.258	1.459	-11.012	-0.019	0.028	0.012
-1.235	1.431	-10.967	-0.019	0.028	0.012
-1.225	1.440	-11.008	-0.019	0.027	0.012
-1.233	1.439	-10.971	-0.019	0.028	0.012
-1.231	1.416	-11.005	-0.019	0.028	0.012
-1.269	1.426	-11.011	-0.019	0.028	0.012
-1.242	1.417	-10.981	-0.019	0.028	0.012
-1.250	1.464	-10.984	-0.019	0.028	0.012
-1.213	1.442	-10.975	-0.019	0.028	0.012
-1.226	1.418	-11.011	-0.019	0.028	0.012
-1.233	1.421	-11.018	-0.019	0.029	0.012
-1.252	1.407	-10.984	-0.019	0.028	0.012
-1.264	1.454	-11.001	-0.019	0.028	0.012
-1.235	1.438	-10.995	-0.019	0.028	0.012
-1.235	1.437	-11.012	-0.019	0.027	0.012
-1.228	1.427	-11.004	-0.019	0.028	0.012
-1.231	1.412	-10.977	-0.019	0.028	0.012
-1.243	1.446	-10.998	-0.019	0.028	0.012
-1.235	1.422	-10.977	-0.019	0.028	0.012
-1.236	1.429	-10.988	-0.019	0.028	0.012
-1.237	1.437	-11.026	-0.019	0.028	0.012
-1.225	1.418	-11.018	-0.019	0.028	0.012
-1.245	1.412	-10.997	-0.019	0.028	0.012
-1.252	1.422	-10.980	-0.019	0.028	0.012
-1.252	1.476	-10.992	-0.018	0.028	0.012
-1.216	1.439	-10.988	-0.019	0.028	0.012
-1.218	1.425	-11.005	-0.019	0.028	0.012
-1.236	1.419	-11.014	-0.019	0.029	0.012
-1.244	1.414	-10.977	-0.019	0.028	0.012
-1.274	1.448	-10.994	-0.019	0.028	0.012
-1.239	1.430	-10.995	-0.019	0.028	0.012
-1.241	1.440	-10.980	-0.019	0.028	0.012
-1.217	1.439	-10.964	-0.020	0.028	0.012
-1.234	1.412	-10.984	-0.019	0.028	0.012
-1.254	1.421	-11.035	-0.019	0.029	0.012
-1.247	1.430	-10.974	-0.019	0.028	0.012
-1.246	1.437	-10.984	-0.019	0.028	0.012
-1.229	1.439	-10.978	-0.019	0.028	0.012
-1.230	1.419	-10.984	-0.019	0.028	0.012
-1.243	1.413	-10.997	-0.020	0.029	0.012
-1.239	1.409	-10.967	-0.019	0.028	0.012
-1.244	1.441	-11.011	-0.019	0.028	0.012
-1.231	1.446	-10.967	-0.019	0.028	0.012
-1.231	1.423	-10.977	-0.019	0.028	0.012
-1.233	1.430	-11.018	-0.019	0.028	0.012
-1.234	1.405	-10.994	-0.019	0.028	0.012
-1.251	1.415	-10.990	-0.019	0.028	0.012
-1.248	1.427	-10.977	-0.019	0.028	0.012
-1.257	1.470	-10.977	-0.019	0.028	0.012
-1.211	1.437	-11.005	-0.019	0.028	0.012
-1.226	1.405	-10.973	-0.019	0.028	0.012
-1.248	1.417	-11.024	-0.020	0.029	0.012
-1.236	1.413	-10.970	-0.019	0.029	0.012
-1.277	1.451	-10.991	-0.019	0.029	0.012
-1.227	1.430	-10.971	-0.019	0.028	0.012
-1.240	1.421	-10.967	-0.019	0.028	0.012
-1.235	1.426	-10.956	-0.020	0.029	0.012
-1.243	1.404	-10.949	-0.019	0.028	0.012
-1.256	1.415	-10.993	-0.019	0.029	0.012
-1.232	1.452	-10.968	-0.019	0.028	0.012
-1.228	1.425	-10.974	-0.019	0.028	0.012
-1.229	1.434	-10.964	-0.019	0.028	0.012
-1.241	1.399	-10.970	-0.019	0.028	0.012
-1.258	1.416	-11.003	-0.019	0.029	0.012
-1.250	1.427	-10.974	-0.019	0.029	0.012
-1.254	1.434	-10.977	-0.019	0.028	0.012
-1.229	1.449	-10.988	-0.019	0.028	0.012
-1.215	1.407	-10.973	-0.019	0.028	0.012
-1.234	1.414	-11.007	-0.019	0.029	0.012
-1.254	1.414	-10.966	-0.019	0.029	0.012
-1.250	1.403	-10.980	-0.019	0.028	0.012
-1.248	1.430	-10.974	-0.019	0.029	0.012
-1.229	1.432	-10.960	-0.019	0.028	0.012
-1.239	1.420	-10.994	-0.020	0.028	0.012
-1.239	1.402	-10.963	-0.020	0.029	0.012
-1.246	1.408	-11.007	-0.019	0.029	0.012
-1.262	1.425	-10.959	-0.019	0.029	0.012
-1.243	1.434	-10.970	-0.019	0.028	0.012
-1.224	1.440	-10.991	-0.019	0.028	0.012
-1.234	1.399	-10.970	-0.019	0.028	0.012
-1.253	1.409	-10.938	-0.020	0.029	0.012
-1.248	1.417	-10.943	-0.019	0.029	0.012
-1.251	1.413	-10.970	-0.019	0.028	0.012
-1.211	1.457	-10.982	-0.019	0.028	0.011
-1.221	1.399	-10.977	-0.019	0.028	0.012
-1.240	1.413	-10.973	-0.020	0.028	0.012
-1.244	1.408	-10.949	-0.019	0.029	0.012
-1.262	1.409	-10.990	-0.019	0.028	0.012
-1.250	1.431	-10.956	-0.019	0.029	0.012
-1.233	1.406	-10.946	-0.019	0.028	0.012
-1.232	1.431	-10.994	-0.019	0.028	0.012
-1.239	1.409	-10.973	-0.020	0.029	0.012
-1.248	1.414	-10.966	-0.019	0.029	0.012
-1.246	1.428	-10.953	-0.019	0.029	0.012
-1.245	1.408	-10.970	-0.019	0.028	0.012
-1.233	1.430	-10.981	-0.019	0.029	0.012
-1.234	1.396	-10.963	-0.019	0.028	0.012
-1.251	1.403	-10.990	-0.019	0.029	0.012
-1.252	1.419	-10.960	-0.019	0.029	0.012
-1.253	1.413	-10.973	-0.019	0.029	0.012
-1.252	1.438	-10.970	-0.019	0.028	0.012
-1.210	1.409	-10.966	-0.019	0.028	0.012
-1.237	1.420	-10.977	-0.020	0.029	0.012
-1.242	1.404	-10.976	-0.019	0.029	0.012
-1.268	1.403	-10.969	-0.019	0.029	0.012
-1.255	1.423	-10.953	-0.019	0.029	0.012
-1.235	1.419	-10.932	-0.019	0.028	0.012
-1.208	1.439	-10.992	-0.020	0.028	0.011
-1.222	1.394	-10.952	-0.020	0.029	0.012
-1.249	1.406	-10.959	-0.020	0.029	0.012
-1.251	1.417	-10.919	-0.019	0.029	0.012
-1.255	1.420	-10.984	-0.019	0.028	0.012
-1.241	1.428	-10.960	-0.019	0.029	0.012
-1.238	1.381	-10.956	-0.019	0.029	0.011
-1.261	1.404	-10.969	-0.020	0.029	0.012
-1.254	1.409	-10.953	-0.019	0.029	0.012
-1.247	1.417	-10.966	-0.019	0.028	0.012
-1.253	1.434	-10.977	-0.019	0.029	0.012
-1.226	1.407	-10.953	-0.019	0.028	0.012
-1.241	1.418	-10.959	-0.020	0.029	0.012
-1.236	1.390	-10.956	-0.019	0.029	0.011
-1.280	1.398	-10.969	-0.019	0.029	0.012
-1.260	1.420	-10.953	-0.019	0.029	0.012
-1.248	1.418	-10.950	-0.019	0.028	0.012
-1.244	1.423	-10.993	-0.020	0.028	0.012
-1.216	1.406	-10.963	-0.020	0.029	0.012
-1.248	1.399	-10.969	-0.019	0.029	0.012
-1.263	1.429	-10.956	-0.019	0.029	0.012
-1.257	1.414	-10.981	-0.019	0.028	0.012
-1.250	1.431	-10.967	-0.019	0.029	0.012
-1.228	1.418	-10.936	-0.019	0.029	0.012
-1.267	1.391	-10.969	-0.020	0.029	0.012
-1.251	1.414	-10.966	-0.020	0.029	0.012
-1.255	1.403	-10.973	-0.019	0.029	0.012
-1.243	1.433	-10.960	-0.019	0.029	0.012
-1.235	1.423	-10.957	-0.019	0.028	0.012
-1.233	1.417	-10.980	-0.020	0.029	0.012
-1.245	1.374	-10.970	-0.020	0.029	0.011
-1.276	1.379	-10.958	-0.019	0.029	0.012
-1.258	1.427	-10.956	-0.019	0.029	0.012
-1.248	1.430	-10.912	-0.019	0.028	0.012
-1.239	1.426	-10.990	-0.020	0.028	0.012
-1.237	1.410	-10.946	-0.019	0.029	0.012
-1.253	1.402	-10.938	-0.020	0.029	0.012
-1.254	1.428	-10.973	-0.019	0.029	0.012
-1.258	1.407	-10.956	-0.019	0.029	0.012
-1.253	1.423	-10.977	-0.019	0.029	0.012
-1.237	1.418	-10.936	-0.019	0.029	0.012
-1.257	1.394	-10.965	-0.020	0.029	0.012
-1.246	1.415	-10.966	-0.020	0.029	0.012
-1.259	1.414	-10.935	-0.019	0.029	0.012
-1.249	1.445	-10.956	-0.019	0.029	0.012
-1.227	1.433	-10.971	-0.019	0.028	0.012
-1.232	1.405	-10.960	-0.020	0.029	0.012
-1.240	1.417	-10.956	-0.020	0.030	0.012
-1.283	1.391	-10.934	-0.019	0.029	0.012
-1.263	1.432	-10.956	-0.019	0.029	0.012
-1.250	1.418	-10.970	-0.019	0.029	0.011
-1.239	1.421	-11.011	-0.020	0.028	0.011
-1.225	1.416	-10.946	-0.020	0.029	0.012
-1.247	1.395	-10.942	-0.019	0.029	0.012
-1.265	1.439	-10.963	-0.019	0.030	0.012
-1.253	1.415	-10.932	-0.019	0.029	0.011
-1.243	1.417	-10.963	-0.019	0.029	0.012
-1.239	1.431	-10.919	-0.019	0.029	0.012
-1.238	1.408	-10.956	-0.020	0.029	0.011
-1.272	1.426	-10.953	-0.020	0.029	0.011
-1.250	1.407	-10.925	-0.019	0.029	0.012
-1.253	1.450	-10.940	-0.019	0.029	0.012
-1.222	1.430	-10.933	-0.019	0.029	0.011
-1.220	1.410	-10.960	-0.020	0.029	0.011
-1.241	1.412	-10.980	-0.020	0.030	0.011
-1.251	1.391	-10.921	-0.019	0.029	0.012
-1.260	1.427	-10.963	-0.019	0.029	0.012
-1.233	1.425	-10.944	-0.019	0.029	0.011
-1.233	1.421	-10.950	-0.019	0.029	0.012
-1.232	1.420	-10.950	-0.020	0.029	0.011
-1.225	1.398	-10.929	-0.019	0.029	0.011
-1.254	1.426	-10.980	-0.019	0.030	0.012
-1.236	1.421	-10.926	-0.019	0.029	0.011
-1.226	1.415	-10.943	-0.019	0.029	0.012
-1.225	1.417	-10.943	-0.019	0.029	0.011
-1.230	1.401	-10.967	-0.020	0.029	0.011
-1.260	1.392	-10.955	-0.020	0.030	0.012
-1.249	1.420	-10.933	-0.019	0.029	0.011
-1.256	1.455	-10.940	-0.019	0.029	0.012
-1.222	1.438	-10.944	-0.019	0.029	0.011
-1.215	1.402	-10.946	-0.019	0.029	0.011
-1.236	1.409	-10.987	-0.020	0.030	0.011
-1.238	1.411	-10.926	-0.019	0.030	0.011
-1.273	1.438	-10.940	-0.019	0.029	0.011
-1.237	1.430	-10.933	-0.019	0.029	0.011
-1.237	1.412	-10.919	-0.019	0.029	0.011
-1.229	1.409	-10.905	-0.020	0.030	0.011
-1.233	1.404	-10.902	-0.019	0.029	0.011
-1.248	1.404	-10.949	-0.019	0.030	0.012
-1.224	1.439	-10.931	-0.019	0.029	0.011
-1.222	1.407	-10.940	-0.019	0.029	0.012
-1.228	1.422	-10.923	-0.019	0.029	0.011
-1.237	1.392	-10.926	-0.019	0.029	0.011
-1.254	1.394	-10.942	-0.019	0.030	0.011
-1.250	1.416	-10.920	-0.019	0.029	0.011
-1.237	1.419	-10.916	-0.019	0.029	0.011
-1.210	1.430	-10.948	-0.019	0.029	0.011
-1.220	1.397	-10.906	-0.019	0.029	0.011
-1.239	1.409	-10.922	-0.020	0.030	0.011
-1.236	1.410	-10.919	-0.019	0.030	0.011
-1.247	1.400	-10.926	-0.019	0.029	0.011
-1.237	1.422	-10.923	-0.019	0.030	0.011
-1.218	1.396	-10.923	-0.019	0.029	0.011
-1.249	1.394	-10.942	-0.019	0.029	0.011
-1.253	1.420	-10.916	-0.019	0.030	0.011
-1.249	1.405	-10.919	-0.019	0.029	0.011
-1.245	1.424	-10.926	-0.019	0.029	0.011
-1.212	1.408	-10.913	-0.019	0.029	0.011
-1.236	1.414	-10.923	-0.019	0.029	0.011
-1.238	1.391	-10.947	-0.019	0.030	0.011
-1.258	1.401	-10.933	-0.019	0.029	0.011
-1.250	1.421	-10.923	-0.019	0.029	0.011
-1.235	1.412	-10.906	-0.019	0.029	0.011
-1.222	1.416	-10.950	-0.019	0.029	0.011
-1.236	1.388	-10.916	-0.019	0.029	0.011
-1.246	1.399	-10.919	-0.019	0.029	0.011
-1.245	1.435	-10.906	-0.019	0.030	0.011
-1.237	1.418	-10.903	-0.019	0.028	0.011
-1.228	1.415	-10.930	-0.019	0.029	0.011
-1.230	1.376	-10.913	-0.019	0.030	0.011
-1.262	1.396	-10.932	-0.019	0.030	0.011
-1.250	1.423	-10.913	-0.019	0.029	0.011
-1.246	1.409	-10.889	-0.019	0.029	0.011
-1.249	1.434	-10.933	-0.019	0.029	0.011
-1.218	1.410	-10.906	-0.019	0.029	0.011
-1.237	1.409	-10.909	-0.019	0.029	0.011
-1.238	1.406	-10.930	-0.019	0.030	0.011
-1.252	1.401	-10.909	-0.019	0.029	0.011
-1.248	1.429	-10.923	-0.019	0.029	0.011
-1.238	1.422	-10.883	-0.019	0.029	0.011
-1.234	1.415	-10.937	-0.019	0.029	0.011
-1.224	1.405	-10.916	-0.019	0.029	0.011
-1.246	1.402	-10.902	-0.019	0.030	0.011
-1.253	1.438	-10.941	-0.019	0.030	0.011
-1.229	1.420	-10.928	-0.018	0.029	0.011
-1.231	1.420	-10.930	-0.019	0.029	0.011
-1.236	1.424	-10.927	-0.019	0.029	0.011
-1.261	1.379	-10.925	-0.019	0.030	0.011
-1.255	1.405	-10.923	-0.019	0.030	0.011
-1.239	1.414	-10.910	-0.019	0.029	0.011
-1.235	1.434	-10.934	-0.019	0.029	0.011
-1.222	1.432	-10.894	-0.018	0.029	0.011
-1.237	1.406	-10.916	-0.019	0.029	0.011
-1.240	1.400	-10.951	-0.019	0.030	0.011
-1.261	1.395	-10.888	-0.019	0.030	0.011
-1.246	1.432	-10.924	-0.019	0.029	0.011
-1.235	1.427	-10.870	-0.018	0.028	0.010
-1.226	1.418	-10.944	-0.019	0.029	0.011
-1.239	1.413	-10.899	-0.019	0.030	0.011
-1.250	1.404	-10.896	-0.019	0.029	0.011
-1.241	1.447	-10.924	-0.019	0.030	0.011
-1.232	1.420	-10.900	-0.018	0.029	0.011
-1.226	1.418	-10.941	-0.019	0.029	0.011
-1.225	1.415	-10.904	-0.019	0.030	0.011
-1.252	1.385	-10.899	-0.019	0.030	0.011
-1.245	1.430	-10.903	-0.019	0.030	0.011
-1.238	1.420	-10.897	-0.019	0.030	0.011
-1.235	1.445	-10.931	-0.019	0.029	0.011
-1.216	1.436	-10.939	-0.019	0.029	0.010
-1.210	1.405	-10.924	-0.019	0.029	0.011
-1.235	1.422	-10.948	-0.019	0.030	0.011
-1.263	1.392	-10.885	-0.019	0.030	0.011
-1.244	1.427	-10.914	-0.018	0.029	0.011
-1.225	1.422	-10.918	-0.018	0.029	0.010
-1.225	1.416	-10.938	-0.019	0.029	0.011
-1.225	1.409	-10.900	-0.019	0.030	0.011
-1.248	1.398	-10.882	-0.019	0.030	0.011
-1.255	1.466	-10.921	-0.018	0.030	0.011
-1.217	1.431	-10.911	-0.018	0.029	0.010
-1.213	1.423	-10.911	-0.019	0.029	0.011
-1.231	1.422	-10.900	-0.019	0.030	0.010
-1.233	1.400	-10.883	-0.018	0.029	0.010
-1.274	1.434	-10.897	-0.018	0.030	0.010
-1.227	1.434	-10.884	-0.018	0.029	0.010
-1.222	1.437	-10.904	-0.018	0.029	0.011
-1.208	1.435	-10.880	-0.019	0.030	0.010
-1.209	1.400	-10.890	-0.019	0.029	0.010
-1.230	1.410	-10.920	-0.019	0.030	0.011
-1.239	1.414	-10.887	-0.018	0.030	0.010
-1.241	1.444	-10.904	-0.018	0.029	0.011
-1.213	1.427	-10.888	-0.018	0.029	0.010
-1.215	1.413	-10.901	-0.018	0.029	0.010
-1.216	1.415	-10.897	-0.019	0.030	0.011
-1.226	1.414	-10.873	-0.018	0.029	0.010
-1.240	1.438	-10.925	-0.018	0.029	0.011
-1.201	1.436	-10.884	-0.018	0.030	0.010
-1.211	1.416	-10.904	-0.018	0.029	0.011
-1.222	1.418	-10.908	-0.018	0.030	0.010
-1.216	1.414	-10.894	-0.018	0.030	0.010
-1.234	1.399	-10.900	-0.019	0.029	0.010
-1.237	1.423	-10.884	-0.018	0.030	0.010
-1.236	1.456	-10.898	-0.018	0.029	0.011
-1.200	1.432	-10.892	-0.018	0.029	0.010
-1.205	1.402	-10.887	-0.018	0.029	0.010
-1.219	1.416	-10.935	-0.019	0.030	0.010
-1.232	1.423	-10.857	-0.018	0.030	0.010
-1.232	1.433	-10.905	-0.018	0.029	0.010
-1.199	1.434	-10.895	-0.018	0.029	0.010
-1.210	1.407	-10.884	-0.018	0.029	0.010
-1.233	1.408	-10.866	-0.019	0.030	0.010
-1.226	1.416	-10.857	-0.018	0.030	0.010
-1.229	1.409	-10.891	-0.018	0.029	0.010
-1.176	1.461	-10.897	-0.018	0.029	0.010
-1.187	1.403	-10.888	-0.018	0.029	0.010
-1.222	1.424	-10.894	-0.018	0.029	0.010
-1.224	1.411	-10.864	-0.018	0.030	0.010
-1.234	1.405	-10.904	-0.018	0.029	0.010
-1.229	1.437	-10.895	-0.018	0.029	0.010
-1.199	1.409	-10.874	-0.018	0.029	0.010
-1.210	1.424	-10.915	-0.018	0.029	0.010
-1.202	1.405	-10.888	-0.018	0.029	0.010
-1.222	1.411	-10.891	-0.018	0.029	0.010
-1.224	1.434	-10.878	-0.018	0.030	0.010
-1.209	1.416	-10.892	-0.017	0.029	0.010
-1.213	1.430	-10.891	-0.018	0.029	0.010
-1.205	1.392	-10.888	-0.018	0.030	0.010
-1.246	1.393	-10.897	-0.018	0.029	0.010
-1.221	1.426	-10.840	-0.018	0.030	0.010
-1.216	1.426	-10.881	-0.018	0.029	0.010
-1.215	1.442	-10.888	-0.018	0.029	0.010
-1.176	1.415	-10.882	-0.018	0.029	0.010
-1.217	1.418	-10.901	-0.018	0.029	0.010
-1.211	1.421	-10.909	-0.018	0.030	0.010
-1.228	1.415	-10.874	-0.017	0.029	0.010
-1.221	1.444	-10.889	-0.018	0.029	0.010
-1.207	1.419	-10.851	-0.017	0.029	0.010
-1.216	1.422	-10.902	-0.018	0.029	0.010
-1.210	1.400	-10.871	-0.018	0.030	0.010
-1.223	1.411	-10.895	-0.018	0.029	0.010
-1.216	1.448	-10.852	-0.017	0.029	0.010
-1.208	1.438	-10.869	-0.017	0.029	0.010
-1.206	1.431	-10.886	-0.018	0.029	0.010
-1.209	1.382	-10.878	-0.018	0.029	0.009
-1.242	1.393	-10.897	-0.018	0.029	0.010
-1.224	1.427	-10.892	-0.018	0.030	0.010
-1.222	1.433	-10.848	-0.017	0.028	0.010
-1.208	1.442	-10.916	-0.018	0.029	0.010
-1.202	1.424	-10.882	-0.018	0.029	0.010
-1.215	1.416	-10.888	-0.018	0.029	0.010
-1.220	1.436	-10.889	-0.018	0.030	0.010
-1.238	1.415	-10.878	-0.017	0.029	0.010
-1.217	1.445	-10.893	-0.017	0.029	0.010
-1.204	1.431	-10.883	-0.017	0.029	0.010
-1.211	1.408	-10.881	-0.018	0.029	0.010
-1.206	1.422	-10.851	-0.018	0.030	0.010
-1.216	1.410	-10.858	-0.018	0.030	0.010
-1.208	1.452	-10.886	-0.017	0.029	0.010
-1.198	1.435	-10.914	-0.017	0.029	0.009
-1.192	1.425	-10.896	-0.018	0.029	0.010
-1.201	1.430	-10.906	-0.017	0.030	0.010
-1.240	1.394	-10.888	-0.018	0.030	0.010
-1.224	1.440	-10.893	-0.017	0.029	0.009
-1.206	1.434	-10.873	-0.017	0.029	0.009
-1.195	1.440	-10.930	-0.018	0.029	0.010
-1.194	1.429	-10.869	-0.018	0.029	0.009
-1.209	1.408	-10.865	-0.017	0.029	0.010
-1.219	1.453	-10.886	-0.017	0.030	0.010
-1.198	1.439	-10.873	-0.017	0.029	0.009
-1.199	1.436	-10.897	-0.017	0.029	0.010
-1.193	1.440	-10.849	-0.017	0.029	0.009
[truncated: 132,000 more rows]
