# Supplementary material for: Identification of Haptic Based Guiding Using Hard Reins
Source: PLoS One. 2015 Jul 22;10(7):e0132020. doi: 10.1371/journal.pone.0132020 (PMC4511788; doi:10.1371/journal.pone.0132020)
Supplement: S5 File — (ZIP) [file pone.0132020.s005.zip › Exp2_ForceData1/Subject3/path1/T7.csv]

0.176	-0.007	-0.272	0.004	-0.001	-0.005
0.206	-0.017	-0.333	0.004	-0.001	-0.004
0.207	-0.001	-0.354	0.004	-0.001	-0.004
0.199	-0.021	-0.292	0.004	-0.001	-0.004
0.211	-0.021	-0.309	0.004	-0.001	-0.004
0.202	-0.004	-0.347	0.004	-0.001	-0.004
0.183	-0.027	-0.374	0.004	-0.001	-0.004
0.193	-0.022	-0.302	0.004	-0.001	-0.005
0.188	-0.050	-0.319	0.003	-0.001	-0.005
0.171	-0.038	-0.339	0.004	-0.001	-0.004
0.201	-0.019	-0.306	0.003	-0.001	-0.004
0.189	-0.015	-0.285	0.004	-0.001	-0.004
0.208	-0.010	-0.316	0.003	-0.001	-0.004
0.216	-0.017	-0.343	0.004	-0.001	-0.004
0.207	-0.030	-0.316	0.004	-0.001	-0.004
0.229	0.004	-0.331	0.004	-0.001	-0.005
0.208	-0.030	-0.322	0.004	-0.001	-0.004
0.190	-0.032	-0.340	0.004	-0.001	-0.004
0.201	-0.035	-0.285	0.004	-0.001	-0.004
0.190	-0.021	-0.319	0.004	-0.001	-0.004
0.191	-0.026	-0.329	0.004	-0.001	-0.004
0.207	-0.030	-0.326	0.003	-0.002	-0.004
0.181	-0.012	-0.299	0.003	-0.001	-0.005
0.201	-0.017	-0.326	0.004	-0.001	-0.004
0.203	0.007	-0.347	0.004	-0.001	-0.004
0.204	-0.018	-0.320	0.004	-0.001	-0.005
0.211	-0.019	-0.303	0.004	-0.001	-0.004
0.200	-0.005	-0.319	0.004	-0.001	-0.004
0.183	-0.029	-0.374	0.004	-0.001	-0.004
0.189	-0.019	-0.285	0.004	-0.001	-0.005
0.184	-0.047	-0.309	0.003	-0.001	-0.005
0.177	-0.040	-0.346	0.004	-0.001	-0.004
0.198	-0.017	-0.309	0.004	-0.001	-0.005
0.202	-0.016	-0.275	0.004	-0.002	-0.005
0.203	-0.010	-0.350	0.003	-0.001	-0.005
0.205	-0.013	-0.319	0.004	-0.001	-0.004
0.195	-0.016	-0.309	0.004	-0.001	-0.005
0.242	0.008	-0.321	0.004	-0.001	-0.005
0.207	-0.021	-0.337	0.004	-0.001	-0.004
0.188	-0.024	-0.344	0.004	-0.001	-0.005
0.188	-0.029	-0.279	0.004	-0.001	-0.005
0.190	-0.026	-0.326	0.004	-0.001	-0.004
0.187	-0.015	-0.333	0.004	-0.001	-0.004
0.208	-0.012	-0.333	0.003	-0.002	-0.005
0.189	-0.005	-0.269	0.003	-0.001	-0.005
0.217	-0.010	-0.344	0.004	-0.001	-0.005
0.204	0.003	-0.340	0.004	-0.001	-0.004
0.213	-0.017	-0.303	0.004	-0.002	-0.005
0.214	-0.016	-0.316	0.004	-0.001	-0.004
0.197	0.002	-0.347	0.004	-0.001	-0.004
0.180	-0.030	-0.364	0.005	-0.001	-0.004
0.198	-0.024	-0.272	0.004	-0.001	-0.005
0.189	-0.051	-0.316	0.004	-0.001	-0.005
0.173	-0.026	-0.343	0.004	-0.002	-0.004
0.197	-0.011	-0.296	0.004	-0.002	-0.005
0.209	-0.011	-0.272	0.004	-0.002	-0.005
0.213	-0.016	-0.316	0.004	-0.001	-0.005
0.218	-0.010	-0.323	0.003	-0.001	-0.004
0.208	-0.017	-0.313	0.004	-0.001	-0.005
0.242	0.001	-0.298	0.004	-0.001	-0.005
0.206	-0.027	-0.330	0.004	-0.001	-0.004
0.189	-0.024	-0.364	0.004	-0.001	-0.005
0.196	-0.025	-0.306	0.004	-0.001	-0.005
0.189	-0.016	-0.316	0.004	-0.001	-0.005
0.184	-0.012	-0.323	0.004	-0.001	-0.004
0.199	-0.021	-0.347	0.003	-0.002	-0.005
0.183	0.002	-0.269	0.003	-0.001	-0.005
0.217	-0.010	-0.317	0.003	-0.001	-0.005
0.210	0.014	-0.344	0.003	-0.002	-0.004
0.219	-0.011	-0.314	0.004	-0.002	-0.005
0.216	-0.014	-0.299	0.004	-0.001	-0.005
0.200	-0.009	-0.357	0.004	-0.001	-0.004
0.181	-0.026	-0.371	0.005	-0.002	-0.005
0.197	-0.014	-0.299	0.004	-0.001	-0.005
0.182	-0.044	-0.306	0.004	-0.001	-0.005
0.173	-0.033	-0.336	0.004	-0.001	-0.004
0.202	-0.014	-0.310	0.004	-0.002	-0.005
0.198	-0.010	-0.272	0.004	-0.002	-0.005
0.208	-0.002	-0.334	0.004	-0.001	-0.005
0.217	-0.014	-0.327	0.004	-0.002	-0.004
0.200	-0.022	-0.320	0.004	-0.001	-0.005
0.237	0.004	-0.315	0.004	-0.001	-0.005
0.206	-0.018	-0.333	0.004	-0.002	-0.004
0.194	-0.027	-0.347	0.004	-0.001	-0.005
0.200	-0.026	-0.262	0.004	-0.001	-0.005
0.192	-0.026	-0.319	0.004	-0.002	-0.005
0.190	-0.017	-0.333	0.004	-0.002	-0.004
0.207	-0.014	-0.323	0.003	-0.002	-0.005
0.181	0.002	-0.282	0.003	-0.002	-0.005
0.205	-0.008	-0.320	0.004	-0.001	-0.005
0.205	0.016	-0.334	0.004	-0.002	-0.004
0.216	-0.018	-0.276	0.004	-0.002	-0.005
0.211	-0.018	-0.324	0.004	-0.002	-0.005
0.204	0.000	-0.361	0.004	-0.001	-0.004
0.187	-0.024	-0.354	0.004	-0.002	-0.005
0.196	-0.019	-0.303	0.004	-0.001	-0.005
0.181	-0.052	-0.306	0.004	-0.001	-0.005
0.182	-0.034	-0.336	0.004	-0.002	-0.004
0.199	-0.016	-0.299	0.003	-0.002	-0.005
0.198	-0.013	-0.282	0.003	-0.002	-0.005
0.211	-0.000	-0.337	0.004	-0.001	-0.004
0.222	-0.019	-0.347	0.004	-0.002	-0.004
0.196	-0.018	-0.296	0.004	-0.001	-0.005
0.240	0.002	-0.325	0.004	-0.001	-0.005
0.216	-0.026	-0.340	0.004	-0.001	-0.004
0.189	-0.025	-0.337	0.004	-0.001	-0.005
0.207	-0.038	-0.286	0.004	-0.001	-0.005
0.196	-0.024	-0.313	0.004	-0.001	-0.005
0.188	-0.017	-0.330	0.004	-0.001	-0.005
0.200	-0.011	-0.323	0.003	-0.002	-0.005
0.189	-0.002	-0.276	0.004	-0.001	-0.005
0.216	-0.007	-0.300	0.004	-0.001	-0.005
0.208	0.011	-0.358	0.004	-0.001	-0.004
0.207	-0.015	-0.317	0.004	-0.002	-0.005
0.202	-0.018	-0.324	0.004	-0.001	-0.005
0.200	0.005	-0.344	0.004	-0.001	-0.004
0.184	-0.025	-0.368	0.005	-0.002	-0.005
0.195	-0.020	-0.286	0.004	-0.001	-0.005
0.189	-0.048	-0.306	0.003	-0.001	-0.005
0.178	-0.023	-0.343	0.004	-0.002	-0.004
0.206	-0.009	-0.310	0.004	-0.002	-0.005
0.208	-0.007	-0.245	0.004	-0.002	-0.005
0.210	0.001	-0.317	0.004	-0.002	-0.005
0.220	-0.003	-0.337	0.003	-0.002	-0.004
0.203	-0.018	-0.310	0.004	-0.001	-0.004
0.225	-0.005	-0.311	0.004	-0.002	-0.005
0.202	-0.025	-0.320	0.004	-0.002	-0.004
0.187	-0.014	-0.340	0.004	-0.001	-0.005
0.193	-0.028	-0.292	0.004	-0.002	-0.005
0.185	-0.012	-0.303	0.004	-0.002	-0.005
0.196	-0.019	-0.323	0.004	-0.002	-0.005
0.198	-0.006	-0.330	0.003	-0.002	-0.004
0.188	-0.010	-0.272	0.004	-0.002	-0.005
0.220	-0.002	-0.317	0.004	-0.002	-0.005
0.202	0.006	-0.330	0.004	-0.002	-0.004
0.199	-0.014	-0.313	0.004	-0.002	-0.005
0.196	-0.019	-0.310	0.004	-0.001	-0.005
0.196	-0.016	-0.323	0.004	-0.001	-0.004
0.175	-0.021	-0.364	0.005	-0.002	-0.004
0.191	-0.012	-0.282	0.004	-0.002	-0.005
0.182	-0.052	-0.299	0.004	-0.002	-0.005
0.181	-0.016	-0.322	0.004	-0.002	-0.004
0.200	-0.014	-0.313	0.004	-0.002	-0.005
0.202	-0.007	-0.286	0.004	-0.002	-0.005
0.220	0.001	-0.314	0.004	-0.002	-0.004
0.213	-0.012	-0.320	0.004	-0.002	-0.004
0.198	-0.016	-0.334	0.004	-0.001	-0.005
0.227	-0.000	-0.273	0.004	-0.002	-0.005
0.198	-0.023	-0.330	0.004	-0.002	-0.004
0.182	-0.016	-0.354	0.004	-0.001	-0.004
0.199	-0.014	-0.279	0.004	-0.002	-0.004
0.186	-0.005	-0.296	0.004	-0.002	-0.005
0.195	-0.016	-0.303	0.004	-0.002	-0.004
0.205	0.000	-0.337	0.003	-0.002	-0.004
0.197	0.001	-0.269	0.004	-0.002	-0.005
0.211	-0.001	-0.314	0.004	-0.002	-0.005
0.205	0.007	-0.323	0.004	-0.002	-0.004
0.200	-0.016	-0.320	0.004	-0.002	-0.005
0.199	-0.013	-0.282	0.004	-0.001	-0.004
0.198	-0.012	-0.316	0.004	-0.001	-0.004
0.168	-0.026	-0.354	0.004	-0.002	-0.004
0.199	-0.010	-0.279	0.004	-0.002	-0.005
0.191	-0.047	-0.272	0.003	-0.002	-0.005
0.183	-0.014	-0.326	0.004	-0.002	-0.004
0.203	-0.000	-0.306	0.004	-0.002	-0.004
0.206	-0.002	-0.262	0.004	-0.002	-0.004
0.217	0.008	-0.310	0.004	-0.002	-0.005
0.215	-0.002	-0.320	0.004	-0.002	-0.004
0.199	-0.003	-0.344	0.004	-0.001	-0.004
0.220	-0.008	-0.280	0.004	-0.001	-0.005
0.200	-0.021	-0.309	0.004	-0.002	-0.004
0.184	-0.011	-0.316	0.004	-0.001	-0.004
0.200	-0.017	-0.275	0.004	-0.002	-0.005
0.189	-0.002	-0.276	0.004	-0.002	-0.005
0.195	-0.001	-0.282	0.004	-0.002	-0.004
0.201	0.005	-0.319	0.003	-0.002	-0.004
0.193	-0.007	-0.279	0.004	-0.002	-0.004
0.211	0.007	-0.290	0.004	-0.002	-0.004
0.194	0.006	-0.330	0.004	-0.001	-0.004
0.199	-0.008	-0.320	0.004	-0.002	-0.004
0.199	-0.005	-0.275	0.004	-0.002	-0.004
0.185	-0.015	-0.316	0.004	-0.002	-0.004
0.177	-0.024	-0.340	0.004	-0.002	-0.004
0.198	-0.009	-0.272	0.004	-0.002	-0.004
0.193	-0.029	-0.279	0.004	-0.002	-0.005
0.196	0.007	-0.316	0.004	-0.002	-0.004
0.201	-0.004	-0.309	0.004	-0.002	-0.004
0.204	-0.004	-0.276	0.004	-0.002	-0.004
0.224	0.005	-0.293	0.004	-0.002	-0.005
0.197	0.002	-0.303	0.004	-0.002	-0.004
0.192	-0.007	-0.354	0.004	-0.001	-0.004
0.197	-0.012	-0.252	0.004	-0.002	-0.005
0.183	-0.014	-0.299	0.004	-0.001	-0.005
0.189	-0.003	-0.313	0.004	-0.002	-0.004
0.190	-0.004	-0.292	0.004	-0.002	-0.004
0.192	0.010	-0.241	0.004	-0.002	-0.004
0.205	-0.002	-0.296	0.004	-0.002	-0.004
0.202	0.019	-0.326	0.003	-0.002	-0.004
0.199	-0.009	-0.272	0.004	-0.002	-0.004
0.212	0.006	-0.279	0.004	-0.002	-0.004
0.188	-0.004	-0.312	0.004	-0.002	-0.004
0.176	-0.013	-0.337	0.005	-0.001	-0.004
0.185	-0.002	-0.268	0.004	-0.002	-0.004
0.188	-0.014	-0.268	0.004	-0.002	-0.004
0.183	-0.010	-0.316	0.004	-0.002	-0.004
0.196	0.003	-0.255	0.004	-0.002	-0.004
0.185	-0.016	-0.251	0.004	-0.002	-0.005
0.201	0.011	-0.306	0.004	-0.002	-0.004
0.208	-0.000	-0.316	0.004	-0.002	-0.004
0.191	-0.007	-0.279	0.004	-0.002	-0.004
0.225	0.007	-0.273	0.004	-0.002	-0.004
0.197	-0.009	-0.305	0.004	-0.002	-0.004
0.181	-0.005	-0.340	0.004	-0.001	-0.004
0.191	-0.011	-0.251	0.004	-0.002	-0.004
0.177	-0.015	-0.258	0.004	-0.002	-0.004
0.192	-0.007	-0.292	0.004	-0.002	-0.004
0.191	-0.004	-0.295	0.004	-0.002	-0.004
0.195	0.006	-0.241	0.004	-0.002	-0.005
0.204	0.005	-0.275	0.004	-0.002	-0.004
0.197	0.019	-0.333	0.003	-0.002	-0.004
0.196	0.004	-0.259	0.004	-0.002	-0.004
0.215	0.010	-0.286	0.004	-0.002	-0.004
0.190	0.004	-0.295	0.004	-0.002	-0.004
0.180	-0.016	-0.347	0.004	-0.002	-0.004
0.180	-0.008	-0.244	0.004	-0.002	-0.004
0.194	-0.015	-0.265	0.004	-0.002	-0.004
0.179	-0.012	-0.281	0.004	-0.002	-0.004
0.197	0.001	-0.275	0.004	-0.002	-0.004
0.193	-0.001	-0.241	0.004	-0.002	-0.004
0.218	0.016	-0.307	0.004	-0.002	-0.004
0.208	0.002	-0.289	0.004	-0.002	-0.004
0.209	-0.002	-0.282	0.004	-0.002	-0.004
0.206	0.012	-0.269	0.004	-0.002	-0.004
0.202	-0.012	-0.268	0.004	-0.002	-0.004
0.188	-0.008	-0.329	0.004	-0.001	-0.004
0.196	0.002	-0.252	0.004	-0.002	-0.004
0.184	-0.013	-0.265	0.004	-0.002	-0.004
0.189	0.007	-0.309	0.004	-0.001	-0.004
0.190	0.018	-0.286	0.004	-0.002	-0.004
0.193	0.011	-0.248	0.004	-0.002	-0.004
0.203	0.011	-0.244	0.004	-0.002	-0.004
0.197	0.025	-0.323	0.004	-0.002	-0.004
0.199	0.004	-0.251	0.004	-0.002	-0.004
0.211	0.003	-0.238	0.004	-0.002	-0.004
0.199	0.009	-0.292	0.004	-0.002	-0.004
0.177	-0.004	-0.337	0.005	-0.002	-0.004
0.191	-0.001	-0.247	0.004	-0.002	-0.004
0.180	-0.005	-0.251	0.004	-0.002	-0.004
0.182	0.000	-0.271	0.004	-0.002	-0.004
0.198	0.006	-0.251	0.004	-0.002	-0.004
0.186	-0.001	-0.213	0.004	-0.002	-0.004
0.222	0.009	-0.269	0.004	-0.002	-0.004
0.211	0.011	-0.289	0.004	-0.002	-0.004
0.200	0.006	-0.279	0.004	-0.002	-0.004
0.215	0.007	-0.255	0.004	-0.002	-0.004
0.192	0.007	-0.275	0.004	-0.002	-0.004
0.187	0.003	-0.306	0.004	-0.001	-0.004
0.189	-0.005	-0.241	0.004	-0.002	-0.004
0.180	-0.010	-0.237	0.004	-0.002	-0.004
0.193	-0.001	-0.281	0.004	-0.002	-0.004
0.200	0.013	-0.282	0.004	-0.002	-0.004
0.191	0.015	-0.213	0.004	-0.002	-0.004
0.211	0.016	-0.272	0.004	-0.002	-0.004
0.202	0.022	-0.312	0.003	-0.002	-0.004
0.197	0.005	-0.248	0.004	-0.002	-0.004
0.214	0.018	-0.245	0.004	-0.002	-0.004
0.195	0.013	-0.285	0.004	-0.001	-0.004
0.185	0.008	-0.306	0.004	-0.002	-0.004
0.180	0.004	-0.240	0.004	-0.002	-0.004
0.189	-0.013	-0.244	0.004	-0.002	-0.004
0.180	0.003	-0.264	0.004	-0.002	-0.003
0.208	0.016	-0.258	0.004	-0.002	-0.004
0.192	-0.002	-0.210	0.004	-0.002	-0.004
0.212	0.021	-0.252	0.004	-0.002	-0.004
0.212	0.014	-0.278	0.004	-0.002	-0.003
0.204	0.008	-0.265	0.004	-0.002	-0.004
0.214	0.015	-0.241	0.004	-0.002	-0.004
0.201	-0.001	-0.265	0.004	-0.002	-0.004
0.190	-0.012	-0.312	0.004	-0.001	-0.004
0.188	0.006	-0.210	0.004	-0.002	-0.004
0.187	-0.004	-0.237	0.004	-0.002	-0.004
0.192	0.003	-0.275	0.004	-0.002	-0.004
0.195	0.012	-0.282	0.004	-0.002	-0.004
0.194	0.032	-0.231	0.004	-0.002	-0.004
0.201	0.017	-0.241	0.004	-0.002	-0.004
0.193	0.026	-0.285	0.004	-0.002	-0.003
0.209	0.008	-0.255	0.004	-0.002	-0.004
0.214	0.011	-0.238	0.004	-0.002	-0.004
0.196	0.014	-0.268	0.004	-0.002	-0.004
0.172	-0.002	-0.319	0.004	-0.002	-0.003
0.180	-0.008	-0.233	0.004	-0.002	-0.004
0.181	-0.012	-0.244	0.004	-0.002	-0.004
0.184	0.013	-0.250	0.004	-0.002	-0.003
0.204	0.019	-0.258	0.004	-0.002	-0.004
0.201	0.006	-0.213	0.004	-0.002	-0.004
0.217	0.026	-0.265	0.004	-0.002	-0.004
0.211	0.004	-0.261	0.004	-0.002	-0.003
0.197	0.004	-0.261	0.004	-0.002	-0.003
0.206	0.011	-0.248	0.004	-0.002	-0.004
0.186	0.005	-0.268	0.004	-0.002	-0.003
0.180	0.008	-0.316	0.004	-0.001	-0.004
0.179	-0.001	-0.220	0.004	-0.002	-0.004
0.172	0.002	-0.234	0.004	-0.002	-0.004
0.190	0.016	-0.247	0.004	-0.002	-0.003
0.192	0.025	-0.278	0.003	-0.002	-0.003
0.201	0.023	-0.207	0.004	-0.002	-0.004
0.204	0.016	-0.251	0.004	-0.002	-0.004
0.193	0.027	-0.274	0.004	-0.002	-0.003
0.199	-0.002	-0.258	0.004	-0.002	-0.003
0.194	0.015	-0.231	0.004	-0.002	-0.004
0.192	-0.005	-0.264	0.004	-0.002	-0.003
0.168	-0.001	-0.302	0.004	-0.002	-0.003
0.171	0.004	-0.226	0.004	-0.002	-0.003
0.181	-0.005	-0.220	0.004	-0.002	-0.004
0.189	-0.001	-0.239	0.003	-0.002	-0.003
0.205	0.027	-0.247	0.004	-0.002	-0.003
0.191	0.009	-0.213	0.004	-0.002	-0.004
0.212	0.024	-0.248	0.004	-0.002	-0.004
0.209	0.014	-0.268	0.004	-0.002	-0.003
0.195	0.006	-0.288	0.004	-0.001	-0.003
0.194	0.012	-0.213	0.004	-0.002	-0.004
0.190	0.007	-0.223	0.004	-0.002	-0.003
0.181	0.003	-0.264	0.004	-0.001	-0.003
0.176	-0.006	-0.222	0.004	-0.002	-0.003
0.174	0.013	-0.213	0.004	-0.002	-0.004
0.202	0.010	-0.226	0.004	-0.002	-0.003
0.194	0.019	-0.271	0.004	-0.002	-0.003
0.213	0.019	-0.220	0.004	-0.002	-0.003
0.208	0.021	-0.210	0.004	-0.002	-0.003
0.185	0.031	-0.254	0.004	-0.002	-0.003
0.196	0.006	-0.261	0.005	-0.002	-0.003
0.201	0.009	-0.213	0.004	-0.002	-0.003
0.182	-0.003	-0.240	0.004	-0.002	-0.003
0.171	-0.001	-0.274	0.004	-0.002	-0.003
0.172	0.004	-0.209	0.004	-0.002	-0.003
0.183	0.005	-0.220	0.004	-0.002	-0.004
0.199	0.012	-0.195	0.003	-0.002	-0.003
0.201	0.015	-0.227	0.004	-0.002	-0.003
0.203	0.014	-0.209	0.004	-0.002	-0.003
0.213	0.029	-0.210	0.004	-0.002	-0.004
0.202	0.014	-0.237	0.004	-0.002	-0.003
0.193	0.003	-0.271	0.004	-0.001	-0.003
0.180	-0.002	-0.199	0.004	-0.002	-0.003
0.182	0.004	-0.220	0.004	-0.002	-0.004
0.192	0.004	-0.253	0.004	-0.001	-0.003
0.176	0.008	-0.215	0.004	-0.002	-0.003
0.181	0.014	-0.199	0.004	-0.002	-0.004
0.194	0.022	-0.233	0.004	-0.002	-0.003
0.196	0.023	-0.253	0.003	-0.002	-0.003
0.218	0.019	-0.206	0.004	-0.002	-0.003
0.201	0.016	-0.202	0.004	-0.002	-0.003
0.191	0.025	-0.216	0.004	-0.002	-0.003
0.189	0.001	-0.261	0.005	-0.002	-0.003
0.180	0.004	-0.205	0.004	-0.002	-0.003
0.200	-0.004	-0.226	0.004	-0.002	-0.003
0.183	0.003	-0.260	0.004	-0.002	-0.003
0.180	0.012	-0.205	0.004	-0.002	-0.003
0.196	0.015	-0.192	0.004	-0.002	-0.003
0.207	0.020	-0.185	0.003	-0.002	-0.003
0.200	0.014	-0.247	0.004	-0.002	-0.003
0.201	0.015	-0.206	0.004	-0.002	-0.003
0.214	0.021	-0.200	0.004	-0.002	-0.003
0.194	0.014	-0.223	0.004	-0.002	-0.003
0.191	-0.003	-0.264	0.005	-0.001	-0.003
0.172	-0.005	-0.174	0.004	-0.002	-0.003
0.182	0.013	-0.213	0.004	-0.002	-0.003
0.188	0.002	-0.219	0.004	-0.002	-0.003
0.177	0.002	-0.215	0.004	-0.002	-0.003
0.184	0.013	-0.182	0.004	-0.002	-0.003
0.201	0.024	-0.206	0.004	-0.002	-0.003
0.199	0.028	-0.243	0.004	-0.002	-0.003
0.222	0.014	-0.220	0.004	-0.002	-0.003
0.207	0.013	-0.206	0.004	-0.002	-0.003
0.189	0.011	-0.209	0.004	-0.001	-0.003
0.188	-0.007	-0.270	0.004	-0.002	-0.003
0.182	0.001	-0.209	0.004	-0.002	-0.003
0.187	-0.010	-0.205	0.004	-0.002	-0.003
0.188	0.005	-0.215	0.004	-0.002	-0.003
0.180	0.008	-0.198	0.004	-0.002	-0.003
0.199	0.014	-0.182	0.004	-0.002	-0.003
0.208	0.022	-0.157	0.003	-0.002	-0.003
0.206	0.012	-0.226	0.004	-0.002	-0.003
0.200	0.018	-0.243	0.004	-0.002	-0.003
0.212	0.017	-0.210	0.004	-0.002	-0.003
0.194	0.007	-0.216	0.004	-0.002	-0.003
0.193	-0.003	-0.273	0.004	-0.001	-0.003
0.162	-0.013	-0.174	0.004	-0.002	-0.003
0.190	0.010	-0.185	0.004	-0.002	-0.003
0.188	0.007	-0.209	0.004	-0.002	-0.003
0.183	0.003	-0.218	0.004	-0.002	-0.003
0.193	0.029	-0.172	0.004	-0.002	-0.003
0.208	0.015	-0.189	0.004	-0.002	-0.003
0.193	0.020	-0.246	0.004	-0.002	-0.003
0.225	0.012	-0.195	0.004	-0.002	-0.002
0.200	0.015	-0.185	0.004	-0.002	-0.003
0.182	0.010	-0.185	0.005	-0.001	-0.003
0.180	-0.002	-0.246	0.005	-0.002	-0.003
0.184	-0.005	-0.174	0.004	-0.002	-0.003
0.190	-0.009	-0.174	0.004	-0.002	-0.003
0.175	0.004	-0.195	0.004	-0.002	-0.003
0.187	-0.001	-0.194	0.004	-0.002	-0.003
0.190	0.017	-0.181	0.004	-0.002	-0.003
0.217	0.017	-0.161	0.003	-0.002	-0.003
0.207	0.003	-0.208	0.004	-0.002	-0.002
0.203	0.016	-0.209	0.004	-0.002	-0.003
0.198	0.024	-0.189	0.004	-0.002	-0.003
0.200	0.008	-0.178	0.004	-0.002	-0.003
0.188	0.004	-0.256	0.004	-0.001	-0.003
0.164	-0.005	-0.197	0.004	-0.002	-0.002
0.177	0.011	-0.178	0.004	-0.002	-0.003
0.197	0.017	-0.198	0.004	-0.002	-0.003
0.180	0.005	-0.221	0.004	-0.002	-0.003
0.197	0.006	-0.168	0.004	-0.002	-0.003
0.205	0.017	-0.189	0.004	-0.002	-0.003
0.207	0.021	-0.240	0.004	-0.002	-0.002
0.223	0.004	-0.205	0.004	-0.002	-0.002
0.199	0.012	-0.195	0.004	-0.002	-0.003
0.192	0.003	-0.165	0.005	-0.001	-0.003
0.187	-0.007	-0.225	0.005	-0.002	-0.002
0.178	0.001	-0.170	0.004	-0.002	-0.003
0.194	-0.016	-0.181	0.004	-0.002	-0.003
0.201	0.002	-0.178	0.004	-0.002	-0.003
0.190	0.003	-0.201	0.004	-0.002	-0.002
0.189	0.039	-0.168	0.004	-0.002	-0.002
0.217	0.009	-0.140	0.004	-0.002	-0.003
0.201	0.003	-0.202	0.004	-0.002	-0.003
0.214	0.013	-0.236	0.004	-0.002	-0.002
0.191	-0.000	-0.174	0.004	-0.002	-0.003
0.178	-0.002	-0.171	0.004	-0.002	-0.003
0.185	-0.002	-0.218	0.004	-0.001	-0.002
0.154	-0.013	-0.186	0.004	-0.002	-0.002
0.179	0.012	-0.181	0.004	-0.002	-0.003
0.199	0.012	-0.113	0.004	-0.002	-0.003
0.181	0.018	-0.208	0.004	-0.002	-0.002
0.212	0.011	-0.178	0.004	-0.002	-0.002
0.200	0.012	-0.168	0.004	-0.002	-0.002
0.189	0.015	-0.212	0.004	-0.002	-0.002
0.215	0.008	-0.215	0.005	-0.002	-0.002
0.191	0.001	-0.164	0.004	-0.002	-0.003
0.175	-0.007	-0.147	0.005	-0.002	-0.003
0.188	0.001	-0.198	0.004	-0.002	-0.002
0.179	-0.008	-0.166	0.004	-0.002	-0.002
0.196	0.000	-0.154	0.004	-0.002	-0.003
0.201	0.000	-0.160	0.004	-0.002	-0.003
0.199	0.006	-0.184	0.004	-0.002	-0.002
0.192	0.043	-0.157	0.004	-0.002	-0.002
0.215	0.015	-0.130	0.004	-0.002	-0.003
0.204	0.001	-0.178	0.004	-0.002	-0.002
0.192	0.005	-0.215	0.004	-0.001	-0.002
0.181	-0.001	-0.153	0.004	-0.002	-0.003
0.197	0.000	-0.154	0.005	-0.002	-0.002
0.191	0.000	-0.201	0.004	-0.002	-0.002
0.148	-0.017	-0.189	0.004	-0.002	-0.002
0.197	0.008	-0.134	0.004	-0.002	-0.003
0.200	0.006	-0.099	0.004	-0.003	-0.002
0.187	0.006	-0.187	0.004	-0.002	-0.002
0.205	0.024	-0.168	0.005	-0.002	-0.002
0.201	0.003	-0.164	0.004	-0.002	-0.003
0.194	0.010	-0.184	0.004	-0.002	-0.002
0.217	0.004	-0.201	0.005	-0.002	-0.002
0.184	-0.009	-0.160	0.004	-0.002	-0.002
0.177	-0.017	-0.095	0.005	-0.001	-0.003
0.184	0.004	-0.170	0.004	-0.002	-0.002
0.174	-0.011	-0.166	0.004	-0.002	-0.002
0.194	0.006	-0.147	0.004	-0.002	-0.003
0.210	0.018	-0.133	0.004	-0.002	-0.002
0.202	0.006	-0.170	0.004	-0.002	-0.002
0.201	0.047	-0.171	0.005	-0.002	-0.002
0.215	0.009	-0.140	0.004	-0.002	-0.003
0.189	-0.001	-0.150	0.004	-0.002	-0.002
0.189	0.004	-0.204	0.004	-0.001	-0.002
0.180	-0.014	-0.153	0.004	-0.002	-0.002
0.174	-0.002	-0.150	0.005	-0.002	-0.002
0.192	-0.001	-0.188	0.004	-0.002	-0.002
0.133	-0.016	-0.169	0.004	-0.002	-0.002
0.179	0.013	-0.143	0.004	-0.002	-0.003
0.196	0.005	-0.095	0.004	-0.002	-0.002
0.189	-0.001	-0.183	0.004	-0.002	-0.002
0.201	0.017	-0.154	0.004	-0.002	-0.002
0.200	0.004	-0.147	0.004	-0.002	-0.002
0.196	0.013	-0.184	0.005	-0.002	-0.002
0.211	-0.006	-0.187	0.005	-0.002	-0.001
0.187	0.001	-0.156	0.004	-0.002	-0.002
0.180	-0.014	-0.109	0.005	-0.001	-0.002
0.182	-0.005	-0.177	0.005	-0.002	-0.002
0.170	-0.006	-0.142	0.004	-0.002	-0.002
0.187	-0.006	-0.123	0.004	-0.002	-0.002
0.199	-0.000	-0.126	0.004	-0.002	-0.002
0.196	0.011	-0.163	0.004	-0.002	-0.002
0.191	0.035	-0.140	0.004	-0.002	-0.002
0.216	0.016	-0.113	0.004	-0.002	-0.002
0.203	-0.007	-0.143	0.005	-0.002	-0.002
0.207	0.015	-0.191	0.004	-0.001	-0.002
0.182	-0.008	-0.143	0.004	-0.002	-0.002
0.172	0.007	-0.143	0.004	-0.002	-0.002
0.187	0.005	-0.156	0.004	-0.001	-0.002
0.150	-0.024	-0.151	0.004	-0.002	-0.002
0.178	0.010	-0.123	0.004	-0.002	-0.002
0.199	0.014	-0.085	0.004	-0.002	-0.002
0.183	0.007	-0.184	0.004	-0.002	-0.002
0.208	0.018	-0.147	0.004	-0.002	-0.002
0.203	0.003	-0.157	0.004	-0.002	-0.002
0.180	0.005	-0.146	0.005	-0.002	-0.002
0.195	-0.004	-0.187	0.005	-0.002	-0.002
0.174	0.002	-0.129	0.004	-0.002	-0.002
0.184	-0.009	-0.106	0.005	-0.001	-0.002
0.181	-0.000	-0.146	0.004	-0.002	-0.002
0.169	-0.006	-0.128	0.004	-0.002	-0.002
0.184	-0.002	-0.133	0.004	-0.002	-0.002
0.191	0.013	-0.112	0.004	-0.002	-0.002
0.200	0.006	-0.160	0.004	-0.002	-0.002
0.197	0.046	-0.154	0.005	-0.002	-0.002
0.205	0.015	-0.106	0.004	-0.002	-0.002
0.186	-0.002	-0.129	0.005	-0.002	-0.002
0.193	0.003	-0.190	0.004	-0.001	-0.002
0.166	-0.012	-0.101	0.004	-0.002	-0.002
0.176	-0.003	-0.123	0.005	-0.002	-0.002
0.179	-0.006	-0.159	0.004	-0.002	-0.002
0.141	-0.017	-0.127	0.004	-0.002	-0.002
0.182	0.007	-0.109	0.004	-0.002	-0.002
0.191	0.002	-0.074	0.004	-0.003	-0.002
0.179	0.015	-0.170	0.004	-0.002	-0.002
0.203	0.015	-0.136	0.005	-0.002	-0.002
0.195	0.009	-0.147	0.005	-0.002	-0.002
0.184	0.017	-0.139	0.004	-0.002	-0.002
0.212	-0.001	-0.160	0.005	-0.002	-0.002
0.174	0.001	-0.119	0.004	-0.001	-0.002
0.187	-0.005	-0.075	0.005	-0.002	-0.002
0.185	0.006	-0.132	0.004	-0.002	-0.002
0.170	-0.001	-0.115	0.004	-0.002	-0.002
0.188	0.008	-0.112	0.004	-0.002	-0.002
0.199	0.015	-0.092	0.004	-0.002	-0.002
0.197	0.004	-0.153	0.004	-0.002	-0.002
0.189	0.045	-0.157	0.005	-0.001	-0.001
0.201	0.013	-0.088	0.004	-0.002	-0.002
0.187	0.005	-0.123	0.005	-0.002	-0.002
0.190	0.015	-0.174	0.005	-0.001	-0.002
0.166	-0.015	-0.104	0.004	-0.002	-0.002
0.179	0.008	-0.106	0.005	-0.002	-0.002
0.186	0.005	-0.122	0.004	-0.002	-0.002
0.158	-0.001	-0.134	0.004	-0.002	-0.001
0.189	0.017	-0.098	0.004	-0.002	-0.002
0.198	0.009	-0.051	0.004	-0.002	-0.002
0.178	0.017	-0.163	0.004	-0.002	-0.002
0.205	0.015	-0.136	0.005	-0.002	-0.001
0.186	0.014	-0.116	0.004	-0.002	-0.002
0.185	0.005	-0.115	0.005	-0.001	-0.002
0.187	0.006	-0.153	0.005	-0.002	-0.002
0.175	0.004	-0.125	0.004	-0.002	-0.002
0.176	-0.006	-0.081	0.005	-0.001	-0.002
0.182	0.009	-0.101	0.004	-0.002	-0.002
0.176	0.007	-0.139	0.004	-0.002	-0.002
0.193	0.028	-0.092	0.004	-0.002	-0.002
0.196	0.020	-0.085	0.004	-0.002	-0.002
0.201	0.017	-0.119	0.005	-0.002	-0.002
0.193	0.052	-0.129	0.005	-0.001	-0.001
0.197	0.023	-0.085	0.004	-0.002	-0.002
0.188	0.002	-0.092	0.005	-0.002	-0.002
0.183	0.010	-0.149	0.005	-0.001	-0.002
0.160	0.005	-0.094	0.004	-0.002	-0.002
0.178	0.007	-0.085	0.005	-0.002	-0.002
0.184	0.015	-0.133	0.004	-0.002	-0.002
0.160	-0.010	-0.131	0.004	-0.002	-0.001
0.186	0.025	-0.092	0.004	-0.002	-0.002
0.190	0.020	-0.027	0.004	-0.003	-0.002
0.178	0.018	-0.142	0.004	-0.002	-0.002
0.200	0.025	-0.122	0.004	-0.002	-0.002
0.199	0.019	-0.103	0.005	-0.002	-0.002
0.183	0.024	-0.105	0.005	-0.002	-0.002
0.201	0.010	-0.136	0.005	-0.002	-0.001
0.173	0.013	-0.109	0.005	-0.002	-0.002
0.175	0.008	-0.058	0.005	-0.001	-0.002
0.180	0.007	-0.105	0.004	-0.002	-0.002
0.172	0.010	-0.104	0.004	-0.002	-0.002
0.195	0.020	-0.085	0.004	-0.002	-0.002
0.205	0.032	-0.071	0.004	-0.002	-0.002
0.190	0.017	-0.112	0.004	-0.002	-0.002
0.191	0.059	-0.126	0.005	-0.002	-0.001
0.190	0.023	-0.106	0.004	-0.002	-0.002
0.183	0.007	-0.092	0.005	-0.002	-0.002
0.192	0.024	-0.139	0.004	-0.001	-0.002
0.154	-0.005	-0.080	0.004	-0.002	-0.002
0.177	0.019	-0.092	0.005	-0.002	-0.002
0.185	0.020	-0.078	0.004	-0.002	-0.002
0.156	0.009	-0.114	0.004	-0.002	-0.001
0.190	0.033	-0.102	0.004	-0.002	-0.002
0.196	0.022	-0.027	0.004	-0.002	-0.002
0.183	0.031	-0.136	0.004	-0.002	-0.002
0.203	0.040	-0.126	0.005	-0.002	-0.001
0.187	0.024	-0.102	0.005	-0.002	-0.002
0.187	0.024	-0.099	0.005	-0.002	-0.002
0.191	0.014	-0.123	0.005	-0.002	-0.002
0.171	0.012	-0.084	0.004	-0.002	-0.002
0.187	0.015	-0.061	0.005	-0.002	-0.002
0.186	0.030	-0.078	0.004	-0.002	-0.002
0.173	0.025	-0.125	0.004	-0.002	-0.002
0.195	0.038	-0.082	0.004	-0.002	-0.002
0.211	0.035	-0.068	0.004	-0.002	-0.002
0.196	0.030	-0.130	0.005	-0.002	-0.002
0.190	0.061	-0.116	0.005	-0.001	-0.001
0.192	0.021	-0.082	0.005	-0.002	-0.002
0.185	0.018	-0.082	0.005	-0.002	-0.002
0.186	0.025	-0.133	0.005	-0.001	-0.002
0.165	-0.001	-0.084	0.004	-0.002	-0.002
0.173	0.028	-0.082	0.005	-0.002	-0.002
0.188	0.019	-0.081	0.004	-0.002	-0.002
0.170	0.019	-0.101	0.004	-0.002	-0.002
0.192	0.039	-0.072	0.005	-0.002	-0.002
0.202	0.040	-0.034	0.004	-0.002	-0.002
0.185	0.029	-0.109	0.004	-0.002	-0.002
0.200	0.032	-0.109	0.005	-0.002	-0.001
0.191	0.029	-0.075	0.005	-0.002	-0.002
0.184	0.013	-0.071	0.005	-0.001	-0.002
0.175	0.025	-0.109	0.005	-0.002	-0.002
0.170	0.019	-0.071	0.004	-0.002	-0.002
0.178	0.011	-0.061	0.005	-0.002	-0.002
0.190	0.030	-0.044	0.004	-0.002	-0.002
0.170	0.029	-0.102	0.005	-0.002	-0.002
0.194	0.043	-0.068	0.005	-0.002	-0.002
0.201	0.049	-0.058	0.005	-0.002	-0.002
0.196	0.031	-0.113	0.005	-0.002	-0.002
0.182	0.063	-0.133	0.005	-0.002	-0.001
0.191	0.032	-0.078	0.005	-0.002	-0.002
0.185	0.025	-0.068	0.005	-0.002	-0.002
0.186	0.036	-0.123	0.005	-0.001	-0.002
0.165	0.022	-0.053	0.004	-0.002	-0.002
0.168	0.036	-0.068	0.005	-0.002	-0.002
0.185	0.035	-0.085	0.004	-0.002	-0.002
0.152	0.025	-0.087	0.004	-0.002	-0.001
0.189	0.043	-0.065	0.005	-0.002	-0.002
0.192	0.035	-0.027	0.004	-0.002	-0.002
0.186	0.032	-0.122	0.004	-0.002	-0.002
0.203	0.044	-0.088	0.005	-0.002	-0.001
0.193	0.032	-0.099	0.005	-0.002	-0.002
0.178	0.033	-0.075	0.005	-0.001	-0.002
0.188	0.035	-0.102	0.005	-0.002	-0.001
0.168	0.025	-0.071	0.005	-0.001	-0.002
0.175	0.028	-0.041	0.005	-0.001	-0.002
0.189	0.037	-0.071	0.004	-0.002	-0.002
0.171	0.037	-0.084	0.004	-0.002	-0.002
0.180	0.043	-0.071	0.005	-0.002	-0.002
0.195	0.040	-0.051	0.004	-0.002	-0.002
0.191	0.039	-0.102	0.005	-0.002	-0.002
0.186	0.079	-0.113	0.005	-0.002	-0.001
0.195	0.045	-0.055	0.005	-0.002	-0.002
0.187	0.038	-0.068	0.005	-0.002	-0.002
0.186	0.046	-0.116	0.005	-0.001	-0.001
0.155	0.019	-0.060	0.005	-0.002	-0.002
0.175	0.034	-0.051	0.005	-0.002	-0.002
0.185	0.043	-0.082	0.005	-0.002	-0.002
0.152	0.024	-0.104	0.004	-0.002	-0.001
0.186	0.045	-0.064	0.005	-0.002	-0.002
0.198	0.042	-0.003	0.004	-0.002	-0.002
0.191	0.055	-0.116	0.005	-0.002	-0.001
0.205	0.050	-0.102	0.005	-0.002	-0.001
0.181	0.047	-0.082	0.005	-0.002	-0.002
0.181	0.038	-0.079	0.005	-0.001	-0.002
0.179	0.033	-0.112	0.005	-0.002	-0.001
0.174	0.038	-0.071	0.005	-0.002	-0.002
0.177	0.028	-0.041	0.005	-0.002	-0.002
0.170	0.041	-0.057	0.004	-0.002	-0.002
0.176	0.040	-0.092	0.005	-0.002	-0.002
0.189	0.055	-0.068	0.005	-0.002	-0.002
0.200	0.053	-0.045	0.005	-0.002	-0.002
0.190	0.053	-0.072	0.005	-0.002	-0.002
0.192	0.067	-0.102	0.005	-0.002	-0.001
0.181	0.038	-0.051	0.005	-0.002	-0.002
0.185	0.041	-0.051	0.005	-0.002	-0.002
0.176	0.042	-0.102	0.005	-0.002	-0.001
0.146	0.028	-0.067	0.005	-0.002	-0.001
0.171	0.052	-0.027	0.005	-0.002	-0.002
0.184	0.045	-0.061	0.005	-0.002	-0.002
0.178	0.040	-0.078	0.004	-0.002	-0.001
0.191	0.057	-0.072	0.005	-0.002	-0.002
0.195	0.048	-0.020	0.005	-0.002	-0.002
0.183	0.044	-0.088	0.005	-0.002	-0.002
0.214	0.052	-0.089	0.005	-0.002	-0.001
0.180	0.045	-0.085	0.005	-0.002	-0.002
0.187	0.035	-0.044	0.005	-0.002	-0.002
0.175	0.050	-0.092	0.005	-0.002	-0.001
0.164	0.038	-0.064	0.005	-0.002	-0.002
0.172	0.037	-0.041	0.005	-0.002	-0.002
0.188	0.053	-0.027	0.004	-0.002	-0.002
0.182	0.042	-0.088	0.005	-0.002	-0.001
0.187	0.071	-0.068	0.005	-0.002	-0.001
0.202	0.059	-0.031	0.005	-0.002	-0.002
0.193	0.050	-0.058	0.005	-0.002	-0.002
0.178	0.080	-0.096	0.005	-0.001	-0.001
0.173	0.046	-0.047	0.005	-0.002	-0.002
0.175	0.047	-0.034	0.005	-0.001	-0.002
0.174	0.065	-0.089	0.005	-0.001	-0.002
0.152	0.032	-0.074	0.005	-0.002	-0.001
0.181	0.047	-0.048	0.005	-0.002	-0.002
0.185	0.060	-0.037	0.004	-0.002	-0.001
0.185	0.057	-0.092	0.005	-0.002	-0.001
0.193	0.055	-0.072	0.005	-0.002	-0.001
0.197	0.049	-0.013	0.004	-0.002	-0.002
0.183	0.058	-0.065	0.005	-0.002	-0.002
0.197	0.056	-0.099	0.005	-0.002	-0.001
0.163	0.052	-0.072	0.005	-0.002	-0.002
0.184	0.047	-0.031	0.005	-0.001	-0.002
0.160	0.055	-0.064	0.005	-0.002	-0.002
0.164	0.048	-0.043	0.005	-0.002	-0.001
0.180	0.048	-0.020	0.005	-0.002	-0.002
0.189	0.060	-0.017	0.005	-0.002	-0.002
0.186	0.057	-0.085	0.005	-0.002	-0.001
0.198	0.079	-0.051	0.005	-0.002	-0.001
0.203	0.060	-0.038	0.005	-0.002	-0.002
0.184	0.062	-0.055	0.005	-0.002	-0.002
0.197	0.078	-0.092	0.005	-0.001	-0.001
0.180	0.049	-0.048	0.005	-0.002	-0.002
0.176	0.050	-0.024	0.005	-0.002	-0.002
0.182	0.064	-0.089	0.005	-0.002	-0.001
0.150	0.038	-0.087	0.004	-0.002	-0.001
0.183	0.065	-0.031	0.005	-0.002	-0.002
0.195	0.061	-0.020	0.005	-0.002	-0.001
0.175	0.063	-0.078	0.004	-0.002	-0.001
0.202	0.066	-0.048	0.005	-0.002	-0.001
0.197	0.057	-0.007	0.005	-0.002	-0.001
0.180	0.063	-0.082	0.005	-0.002	-0.001
0.194	0.070	-0.078	0.005	-0.002	-0.001
0.175	0.061	-0.072	0.005	-0.002	-0.002
0.174	0.049	-0.027	0.005	-0.002	-0.002
0.176	0.055	-0.075	0.005	-0.002	-0.001
0.167	0.053	-0.040	0.005	-0.002	-0.001
0.176	0.055	-0.038	0.005	-0.002	-0.002
0.187	0.065	-0.010	0.005	-0.002	-0.002
0.182	0.062	-0.054	0.005	-0.002	-0.001
0.191	0.086	-0.051	0.005	-0.002	-0.001
0.195	0.063	-0.028	0.005	-0.002	-0.002
0.202	0.061	-0.041	0.005	-0.002	-0.001
0.181	0.090	-0.085	0.005	-0.001	-0.001
0.176	0.060	-0.034	0.005	-0.002	-0.001
0.175	0.057	-0.041	0.005	-0.002	-0.002
0.177	0.065	-0.082	0.005	-0.002	-0.001
0.150	0.040	-0.046	0.005	-0.002	-0.001
0.176	0.067	-0.044	0.005	-0.002	-0.002
0.187	0.061	-0.013	0.004	-0.002	-0.002
0.188	0.079	-0.078	0.004	-0.002	-0.001
0.207	0.063	-0.075	0.005	-0.002	-0.001
0.197	0.069	-0.024	0.005	-0.002	-0.001
0.181	0.061	-0.047	0.005	-0.001	-0.001
0.195	0.060	-0.092	0.005	-0.002	-0.001
0.174	0.049	-0.075	0.005	-0.002	-0.001
0.180	0.054	-0.031	0.005	-0.002	-0.002
0.156	0.054	-0.057	0.005	-0.002	-0.002
0.166	0.056	-0.044	0.005	-0.002	-0.001
0.171	0.069	-0.024	0.005	-0.002	-0.002
0.197	0.068	-0.013	0.005	-0.002	-0.001
0.181	0.067	-0.065	0.005	-0.002	-0.001
0.189	0.096	-0.055	0.005	-0.002	-0.001
0.196	0.070	-0.045	0.005	-0.002	-0.002
0.183	0.058	-0.041	0.005	-0.002	-0.001
0.183	0.081	-0.075	0.005	-0.001	-0.001
0.166	0.065	-0.061	0.005	-0.002	-0.001
0.182	0.060	-0.041	0.005	-0.001	-0.002
0.175	0.075	-0.058	0.005	-0.001	-0.001
0.159	0.050	-0.046	0.005	-0.002	-0.001
0.190	0.066	-0.024	0.005	-0.002	-0.002
0.188	0.072	-0.024	0.005	-0.002	-0.001
0.194	0.084	-0.079	0.005	-0.002	-0.001
0.199	0.077	-0.048	0.005	-0.002	-0.001
0.189	0.071	-0.003	0.005	-0.002	-0.001
0.180	0.066	-0.041	0.005	-0.001	-0.001
0.188	0.068	-0.088	0.005	-0.002	-0.001
0.174	0.060	-0.054	0.005	-0.002	-0.001
0.176	0.055	-0.020	0.005	-0.001	-0.002
0.158	0.063	-0.051	0.005	-0.002	-0.001
0.178	0.062	-0.047	0.005	-0.002	-0.001
0.178	0.062	-0.020	0.005	-0.002	-0.001
0.185	0.075	0.014	0.005	-0.002	-0.001
0.186	0.067	-0.061	0.005	-0.002	-0.001
0.188	0.092	-0.041	0.005	-0.002	-0.001
0.196	0.064	-0.021	0.005	-0.002	-0.002
0.196	0.073	-0.045	0.005	-0.002	-0.001
0.185	0.090	-0.092	0.005	-0.001	-0.001
0.182	0.052	-0.047	0.005	-0.002	-0.001
0.160	0.063	-0.010	0.005	-0.001	-0.001
0.180	0.070	-0.068	0.005	-0.001	-0.001
0.150	0.058	-0.039	0.005	-0.001	-0.001
0.183	0.073	-0.020	0.005	-0.002	-0.001
0.186	0.066	0.004	0.005	-0.002	-0.001
0.192	0.076	-0.092	0.005	-0.002	-0.001
0.196	0.077	-0.044	0.005	-0.002	-0.001
0.183	0.064	0.000	0.005	-0.002	-0.001
0.179	0.062	-0.030	0.005	-0.001	-0.001
0.196	0.068	-0.071	0.005	-0.002	-0.001
0.172	0.060	-0.051	0.005	-0.002	-0.001
0.172	0.052	-0.013	0.005	-0.001	-0.001
0.151	0.081	-0.024	0.005	-0.002	-0.001
0.162	0.066	-0.040	0.005	-0.002	-0.001
0.173	0.073	-0.034	0.005	-0.002	-0.001
0.193	0.077	0.021	0.005	-0.002	-0.001
0.182	0.069	-0.040	0.005	-0.001	-0.001
0.185	0.102	-0.044	0.005	-0.001	-0.001
0.187	0.065	-0.041	0.006	-0.002	-0.001
0.184	0.068	-0.037	0.005	-0.001	-0.001
0.173	0.076	-0.092	0.005	-0.001	-0.001
0.155	0.046	-0.060	0.005	-0.002	-0.001
0.177	0.061	-0.010	0.005	-0.001	-0.001
0.169	0.075	-0.020	0.005	-0.002	-0.001
0.160	0.061	-0.049	0.004	-0.002	-0.001
0.185	0.081	-0.048	0.005	-0.002	-0.001
0.181	0.076	0.014	0.005	-0.002	-0.001
0.217	0.098	-0.039	0.005	-0.002	-0.001
0.200	0.067	-0.068	0.005	-0.002	-0.001
0.181	0.069	-0.031	0.005	-0.002	-0.001
0.178	0.067	-0.013	0.005	-0.001	-0.001
0.180	0.059	-0.061	0.005	-0.002	-0.001
0.169	0.068	-0.054	0.005	-0.002	-0.001
0.176	0.061	-0.013	0.005	-0.002	-0.001
0.152	0.080	-0.013	0.005	-0.002	-0.001
0.180	0.071	-0.051	0.005	-0.002	-0.001
0.185	0.085	-0.044	0.005	-0.002	-0.001
0.199	0.074	0.014	0.005	-0.002	-0.001
0.195	0.069	-0.047	0.005	-0.002	-0.001
0.189	0.094	-0.071	0.005	-0.001	-0.000
0.173	0.062	-0.068	0.006	-0.002	-0.001
0.174	0.055	-0.020	0.005	-0.001	-0.001
0.174	0.054	-0.050	0.005	-0.001	-0.001
0.148	0.056	-0.039	0.005	-0.001	-0.001
0.174	0.064	-0.003	0.005	-0.002	-0.001
0.180	0.076	0.018	0.005	-0.002	-0.001
0.166	0.066	-0.070	0.005	-0.001	-0.001
0.191	0.074	-0.020	0.005	-0.002	-0.001
0.184	0.066	-0.003	0.005	-0.002	-0.001
0.219	0.101	-0.045	0.005	-0.002	-0.001
0.190	0.066	-0.050	0.005	-0.001	-0.000
0.173	0.065	-0.044	0.005	-0.001	-0.001
0.167	0.057	-0.013	0.005	-0.001	-0.001
0.178	0.067	-0.026	0.005	-0.002	-0.001
0.158	0.066	-0.064	0.005	-0.002	-0.001
0.170	0.056	-0.043	0.005	-0.002	-0.001
0.153	0.076	-0.010	0.005	-0.002	-0.001
0.196	0.066	-0.050	0.005	-0.002	-0.001
0.190	0.080	-0.037	0.005	-0.002	-0.001
0.186	0.069	0.004	0.005	-0.002	-0.001
0.197	0.067	-0.030	0.005	-0.002	-0.001
0.185	0.084	-0.061	0.005	-0.001	-0.000
0.161	0.061	-0.061	0.006	-0.002	-0.001
0.177	0.060	-0.023	0.005	-0.002	-0.001
0.164	0.042	-0.033	0.005	-0.001	-0.001
0.160	0.045	-0.042	0.005	-0.002	-0.000
0.183	0.064	-0.020	0.005	-0.002	-0.001
0.166	0.069	0.005	0.005	-0.002	-0.001
0.172	0.072	-0.033	0.005	-0.002	-0.001
0.195	0.069	-0.047	0.005	-0.001	-0.000
0.174	0.067	-0.016	0.005	-0.002	-0.001
0.226	0.086	-0.028	0.005	-0.002	-0.001
0.187	0.055	-0.046	0.005	-0.002	-0.000
0.167	0.062	-0.057	0.005	-0.002	-0.001
0.171	0.057	0.008	0.005	-0.001	-0.001
0.156	0.060	-0.033	0.005	-0.002	-0.001
0.164	0.057	-0.043	0.005	-0.001	-0.001
0.172	0.070	-0.026	0.005	-0.002	-0.001
0.161	0.073	0.008	0.005	-0.002	-0.001
0.182	0.061	-0.026	0.005	-0.002	-0.001
0.186	0.085	-0.050	0.005	-0.002	-0.000
0.198	0.062	0.007	0.005	-0.002	-0.001
0.181	0.064	-0.030	0.005	-0.001	-0.001
0.176	0.078	-0.053	0.005	-0.001	-0.000
0.163	0.045	-0.074	0.006	-0.002	-0.001
0.175	0.054	-0.013	0.005	-0.002	-0.001
0.164	0.036	-0.036	0.005	-0.001	-0.001
0.152	0.042	-0.053	0.005	-0.002	-0.000
0.167	0.061	0.015	0.005	-0.001	-0.001
0.168	0.066	0.005	0.005	-0.002	-0.001
0.176	0.064	-0.042	0.005	-0.002	-0.000
0.188	0.064	-0.029	0.005	-0.002	-0.000
0.181	0.066	-0.002	0.005	-0.002	-0.001
0.216	0.083	-0.052	0.005	-0.002	-0.001
0.186	0.053	-0.039	0.005	-0.001	-0.000
0.172	0.051	-0.029	0.005	-0.001	-0.000
0.172	0.048	0.015	0.005	-0.001	-0.001
0.168	0.048	-0.045	0.005	-0.002	-0.000
0.164	0.062	-0.029	0.005	-0.001	-0.000
0.170	0.057	-0.026	0.005	-0.002	-0.001
0.154	0.066	0.012	0.005	-0.002	-0.001
0.178	0.061	-0.032	0.005	-0.001	-0.000
0.174	0.083	-0.039	0.005	-0.002	-0.000
0.187	0.057	0.012	0.005	-0.002	-0.001
0.181	0.060	-0.019	0.005	-0.001	-0.000
0.173	0.069	-0.063	0.005	-0.001	0.000
0.159	0.048	-0.053	0.006	-0.002	-0.000
0.175	0.050	-0.005	0.005	-0.001	-0.000
0.159	0.022	-0.039	0.005	-0.001	-0.001
0.142	0.035	-0.062	0.005	-0.002	-0.000
0.180	0.055	-0.022	0.005	-0.002	-0.000
0.170	0.061	0.019	0.005	-0.002	-0.000
0.174	0.064	-0.056	0.005	-0.001	-0.000
0.188	0.051	-0.035	0.005	-0.001	-0.000
0.169	0.056	-0.015	0.005	-0.001	-0.000
0.206	0.079	-0.013	0.005	-0.001	-0.001
0.177	0.054	-0.043	0.005	-0.001	-0.000
0.171	0.046	-0.032	0.005	-0.001	-0.000
0.160	0.035	0.006	0.005	-0.001	-0.000
0.166	0.052	-0.018	0.005	-0.001	-0.000
0.161	0.046	-0.015	0.005	-0.001	-0.000
0.174	0.039	-0.022	0.005	-0.002	-0.000
0.161	0.062	0.019	0.005	-0.001	-0.001
0.181	0.049	-0.035	0.005	-0.001	-0.000
0.183	0.068	-0.025	0.005	-0.001	0.000
0.190	0.049	-0.002	0.005	-0.002	-0.000
0.188	0.044	0.012	0.005	-0.001	-0.000
0.168	0.060	-0.045	0.005	-0.001	0.000
0.163	0.041	-0.070	0.006	-0.002	-0.000
0.165	0.044	0.006	0.005	-0.001	-0.000
0.160	0.022	-0.015	0.005	-0.001	-0.001
0.147	0.034	-0.034	0.005	-0.001	0.000
0.181	0.044	-0.005	0.005	-0.001	-0.000
0.170	0.049	0.029	0.005	-0.002	-0.000
0.196	0.056	-0.036	0.005	-0.001	-0.000
0.192	0.046	-0.059	0.005	-0.001	0.000
0.169	0.049	-0.043	0.005	-0.001	-0.000
0.200	0.061	-0.006	0.005	-0.001	-0.001
0.179	0.028	-0.028	0.005	-0.001	0.000
0.150	0.032	-0.052	0.006	-0.001	-0.000
0.169	0.032	0.023	0.005	-0.001	-0.000
0.159	0.046	0.009	0.005	-0.001	-0.000
0.167	0.037	-0.028	0.005	-0.001	0.000
0.181	0.045	-0.039	0.005	-0.002	-0.000
0.153	0.050	0.006	0.005	-0.001	-0.000
0.191	0.045	-0.018	0.005	-0.001	0.000
0.172	0.062	-0.031	0.005	-0.001	0.000
0.180	0.046	-0.009	0.006	-0.001	-0.000
0.182	0.034	-0.004	0.005	-0.001	-0.000
0.175	0.056	-0.029	0.006	-0.001	0.000
0.157	0.021	-0.059	0.006	-0.001	0.000
0.171	0.044	0.016	0.005	-0.001	0.000
0.162	-0.004	-0.007	0.005	-0.001	-0.001
0.153	0.016	-0.038	0.005	-0.001	0.000
0.175	0.051	-0.001	0.005	-0.001	0.000
0.174	0.042	0.051	0.005	-0.002	0.000
0.177	0.045	-0.045	0.005	-0.001	0.000
0.183	0.046	-0.018	0.005	-0.002	0.000
0.166	0.041	-0.011	0.005	-0.001	0.000
0.213	0.058	-0.009	0.005	-0.001	-0.000
0.175	0.030	-0.014	0.005	-0.001	0.001
0.167	0.030	-0.035	0.005	-0.001	0.000
0.171	0.028	0.033	0.005	-0.001	-0.000
0.154	0.032	0.007	0.005	-0.001	0.000
0.157	0.024	-0.024	0.005	-0.001	0.000
0.183	0.041	-0.021	0.005	-0.002	0.000
0.158	0.043	0.033	0.005	-0.001	-0.000
0.191	0.040	0.010	0.005	-0.001	0.000
0.173	0.053	-0.035	0.005	-0.001	0.001
0.180	0.040	0.019	0.005	-0.001	0.000
0.180	0.037	0.006	0.006	-0.001	0.000
0.163	0.046	-0.031	0.005	-0.001	0.001
0.152	0.020	-0.035	0.006	-0.001	0.000
0.169	0.030	0.023	0.005	-0.001	0.000
0.163	-0.006	-0.000	0.005	-0.001	-0.000
0.153	0.021	-0.037	0.005	-0.002	0.001
0.171	0.033	-0.000	0.005	-0.001	0.000
0.181	0.030	0.040	0.005	-0.002	0.000
0.188	0.044	-0.015	0.005	-0.001	0.000
0.193	0.031	-0.021	0.005	-0.001	0.001
0.177	0.023	-0.021	0.005	-0.001	0.000
0.204	0.043	0.015	0.006	-0.001	-0.000
0.177	0.018	-0.027	0.005	-0.001	0.001
0.157	0.021	-0.041	0.006	-0.001	0.000
0.164	0.016	0.051	0.006	-0.001	0.000
0.165	0.024	0.003	0.005	-0.001	0.000
0.160	0.020	-0.024	0.005	-0.001	0.001
0.180	0.032	-0.007	0.005	-0.002	0.000
0.167	0.037	0.030	0.005	-0.001	-0.000
0.189	0.026	-0.000	0.005	-0.001	0.001
0.169	0.047	-0.003	0.005	-0.001	0.001
0.188	0.023	0.030	0.005	-0.001	0.000
0.185	0.009	0.031	0.005	-0.001	0.001
0.172	0.034	-0.014	0.006	-0.001	0.001
0.151	0.007	-0.044	0.006	-0.001	0.001
0.175	0.020	0.024	0.005	-0.001	0.000
0.161	-0.008	0.010	0.005	-0.001	-0.000
0.151	0.008	-0.016	0.005	-0.001	0.001
0.176	0.024	0.017	0.005	-0.001	0.001
0.179	0.025	0.061	0.005	-0.002	0.001
0.190	0.026	-0.003	0.005	-0.001	0.001
0.194	0.019	0.007	0.005	-0.001	0.001
0.179	0.014	0.021	0.005	-0.001	0.001
0.204	0.040	0.036	0.006	-0.001	0.000
0.171	-0.001	-0.003	0.005	-0.001	0.001
0.158	0.011	-0.003	0.005	-0.001	0.001
0.178	0.004	0.045	0.005	-0.001	0.000
0.164	0.011	0.038	0.005	-0.001	0.001
0.161	0.018	-0.003	0.005	-0.001	0.001
0.181	0.021	0.004	0.005	-0.001	0.001
0.159	0.026	0.044	0.005	-0.001	0.000
0.182	0.023	0.010	0.005	-0.001	0.001
0.175	0.037	-0.010	0.005	-0.001	0.001
0.175	0.009	-0.003	0.006	-0.001	0.001
0.187	0.005	0.041	0.005	-0.001	0.001
0.168	0.034	-0.027	0.006	-0.001	0.001
0.152	-0.001	-0.044	0.006	-0.001	0.001
0.169	0.009	0.028	0.006	-0.001	0.001
0.165	-0.026	0.028	0.005	-0.001	0.000
0.151	-0.001	0.005	0.005	-0.001	0.001
0.175	0.016	0.014	0.005	-0.001	0.001
0.176	0.009	0.048	0.005	-0.001	0.001
0.185	0.019	0.017	0.005	-0.001	0.001
0.191	0.012	0.008	0.005	-0.001	0.001
0.177	0.004	0.001	0.005	-0.001	0.001
0.201	0.021	0.047	0.006	-0.001	0.000
0.175	0.002	0.001	0.006	-0.001	0.001
0.165	-0.005	-0.006	0.006	-0.001	0.001
0.162	-0.010	0.038	0.006	-0.001	0.001
0.158	0.003	0.042	0.005	-0.001	0.001
0.170	-0.009	0.012	0.005	-0.001	0.001
0.175	0.001	-0.009	0.005	-0.002	0.001
0.159	0.015	0.079	0.005	-0.001	0.001
0.192	0.005	0.014	0.005	-0.001	0.001
0.173	0.023	0.018	0.005	-0.001	0.001
0.180	0.000	0.042	0.006	-0.001	0.001
0.175	0.004	0.028	0.006	-0.001	0.001
0.167	0.004	-0.019	0.005	-0.001	0.001
0.140	-0.014	-0.026	0.006	-0.001	0.001
0.167	-0.007	0.042	0.005	-0.001	0.001
0.158	-0.036	0.025	0.005	-0.001	0.001
0.157	-0.023	0.009	0.005	-0.001	0.001
0.168	0.005	0.032	0.005	-0.001	0.001
0.173	0.000	0.066	0.005	-0.001	0.001
0.189	0.005	0.021	0.005	-0.001	0.001
0.189	-0.002	0.005	0.005	-0.001	0.001
0.174	-0.016	0.008	0.005	-0.001	0.001
0.207	-0.001	0.044	0.006	-0.001	0.001
0.170	-0.021	0.008	0.005	-0.001	0.001
0.163	-0.018	-0.002	0.006	-0.001	0.001
0.164	-0.018	0.049	0.005	-0.001	0.001
0.162	-0.006	0.039	0.005	-0.001	0.001
0.162	-0.014	0.009	0.005	-0.001	0.001
0.180	0.001	0.001	0.005	-0.001	0.001
0.174	-0.009	0.069	0.005	-0.001	0.001
0.191	-0.011	0.029	0.005	-0.001	0.001
0.173	0.014	0.005	0.005	-0.001	0.002
0.172	-0.018	0.029	0.006	-0.001	0.001
0.178	-0.020	0.039	0.006	-0.001	0.001
0.172	-0.017	0.029	0.005	-0.001	0.002
0.152	-0.027	-0.029	0.006	-0.001	0.002
0.167	-0.024	0.063	0.005	-0.001	0.001
0.154	-0.045	0.060	0.005	-0.001	0.001
0.154	-0.028	0.026	0.005	-0.001	0.002
0.189	-0.015	0.056	0.005	-0.001	0.001
0.176	-0.010	0.074	0.005	-0.001	0.001
0.207	-0.007	0.032	0.005	-0.001	0.001
0.187	-0.026	0.019	0.005	-0.001	0.002
0.162	-0.032	0.006	0.005	-0.000	0.001
0.210	-0.017	0.059	0.006	-0.001	0.001
0.171	-0.038	0.030	0.005	-0.001	0.001
0.168	-0.029	-0.001	0.005	-0.001	0.002
0.175	-0.029	0.046	0.005	-0.001	0.001
0.157	-0.019	0.060	0.005	-0.001	0.001
0.176	-0.026	0.037	0.005	-0.001	0.002
0.184	-0.019	-0.008	0.005	-0.001	0.002
0.167	-0.012	0.084	0.005	-0.001	0.001
0.201	-0.015	0.042	0.006	-0.001	0.002
0.181	-0.006	0.006	0.005	-0.001	0.002
0.180	-0.039	0.033	0.006	-0.001	0.001
0.186	-0.031	0.060	0.006	-0.001	0.002
0.172	-0.022	0.009	0.005	-0.001	0.002
0.145	-0.046	-0.008	0.006	-0.001	0.002
0.175	-0.032	0.077	0.005	-0.001	0.001
0.162	-0.066	0.064	0.005	-0.001	0.001
0.158	-0.046	0.027	0.005	-0.001	0.002
0.177	-0.028	0.061	0.005	-0.001	0.002
0.179	-0.024	0.105	0.005	-0.001	0.002
0.195	-0.026	0.029	0.005	-0.001	0.002
0.182	-0.033	0.027	0.005	-0.001	0.002
0.173	-0.036	0.033	0.006	-0.000	0.002
0.209	-0.023	0.073	0.006	-0.001	0.001
0.181	-0.049	0.044	0.006	-0.001	0.002
0.175	-0.048	0.010	0.005	-0.001	0.002
0.168	-0.051	0.071	0.005	-0.001	0.002
0.157	-0.037	0.058	0.005	-0.001	0.002
0.174	-0.035	0.044	0.005	-0.001	0.002
0.183	-0.027	0.027	0.005	-0.001	0.002
0.178	-0.032	0.088	0.005	-0.001	0.002
0.194	-0.033	0.060	0.006	-0.001	0.002
0.187	-0.017	0.023	0.005	-0.001	0.002
0.173	-0.047	0.030	0.006	-0.001	0.002
0.181	-0.045	0.071	0.005	-0.001	0.002
0.180	-0.037	0.027	0.005	-0.000	0.002
0.152	-0.051	-0.000	0.006	-0.001	0.002
0.177	-0.042	0.068	0.005	-0.001	0.002
0.161	-0.070	0.068	0.005	-0.001	0.001
0.167	-0.045	0.034	0.005	-0.001	0.002
0.189	-0.044	0.051	0.005	-0.001	0.002
0.181	-0.041	0.068	0.005	-0.001	0.002
0.208	-0.034	0.060	0.006	-0.001	0.002
0.190	-0.046	0.027	0.005	-0.001	0.002
0.173	-0.053	0.010	0.005	-0.000	0.002
0.207	-0.043	0.091	0.006	-0.001	0.002
0.173	-0.071	0.041	0.005	-0.001	0.002
0.176	-0.060	0.027	0.006	-0.001	0.002
0.175	-0.050	0.068	0.005	-0.001	0.002
0.162	-0.052	0.092	0.005	-0.001	0.002
0.181	-0.054	0.065	0.005	-0.000	0.002
0.187	-0.030	0.017	0.005	-0.001	0.002
0.185	-0.042	0.074	0.006	-0.001	0.002
0.198	-0.048	0.061	0.005	-0.001	0.002
0.177	-0.043	0.034	0.005	-0.000	0.003
0.181	-0.069	0.020	0.006	-0.000	0.002
0.178	-0.061	0.055	0.006	-0.000	0.002
0.181	-0.060	0.058	0.005	-0.001	0.002
0.161	-0.070	0.028	0.006	-0.000	0.003
0.195	-0.053	0.072	0.005	-0.001	0.002
0.172	-0.070	0.092	0.005	-0.001	0.002
0.188	-0.058	0.048	0.005	-0.001	0.002
0.199	-0.051	0.038	0.005	-0.001	0.003
0.194	-0.063	0.062	0.005	-0.001	0.002
0.206	-0.053	0.068	0.006	-0.001	0.002
0.192	-0.064	0.045	0.005	-0.001	0.003
0.172	-0.061	0.011	0.006	0.000	0.002
0.189	-0.076	0.110	0.006	-0.000	0.002
0.175	-0.072	0.052	0.005	-0.001	0.002
0.183	-0.064	0.028	0.006	-0.000	0.003
0.187	-0.062	0.072	0.005	-0.001	0.002
0.180	-0.049	0.086	0.005	-0.001	0.002
0.197	-0.060	0.065	0.005	-0.001	0.002
0.194	-0.043	0.028	0.005	-0.001	0.003
0.196	-0.066	0.069	0.005	-0.001	0.002
0.200	-0.059	0.072	0.006	-0.001	0.002
0.189	-0.064	0.045	0.005	-0.001	0.003
0.167	-0.078	0.007	0.006	-0.000	0.003
0.177	-0.070	0.086	0.006	-0.000	0.003
0.185	-0.084	0.066	0.005	-0.000	0.002
0.165	-0.079	0.032	0.005	-0.001	0.003
0.195	-0.064	0.069	0.005	-0.001	0.003
0.183	-0.088	0.107	0.005	-0.001	0.002
0.189	-0.064	0.052	0.005	-0.000	0.003
0.202	-0.060	0.049	0.005	-0.001	0.003
0.192	-0.069	0.069	0.006	-0.001	0.003
0.216	-0.059	0.085	0.006	-0.001	0.003
0.199	-0.072	0.073	0.005	-0.001	0.003
0.184	-0.071	0.004	0.005	0.000	0.003
0.194	-0.079	0.096	0.006	-0.000	0.003
0.174	-0.084	0.097	0.005	-0.000	0.002
0.175	-0.080	0.053	0.005	-0.000	0.003
0.194	-0.079	0.053	0.005	-0.001	0.003
0.187	-0.070	0.107	0.005	-0.001	0.003
0.203	-0.077	0.070	0.005	-0.001	0.003
0.199	-0.055	0.049	0.005	-0.001	0.003
0.205	-0.075	0.076	0.006	-0.001	0.003
0.216	-0.073	0.079	0.006	-0.001	0.003
0.187	-0.078	0.046	0.005	-0.000	0.003
0.177	-0.089	0.032	0.006	-0.000	0.003
0.183	-0.084	0.101	0.006	-0.000	0.003
0.184	-0.094	0.094	0.005	-0.001	0.003
0.184	-0.092	0.064	0.005	-0.001	0.003
0.201	-0.075	0.076	0.005	-0.001	0.003
0.192	-0.089	0.107	0.005	-0.001	0.003
0.213	-0.064	0.062	0.005	-0.001	0.003
0.209	-0.084	0.060	0.005	-0.001	0.003
0.203	-0.084	0.073	0.005	-0.000	0.003
0.219	-0.068	0.106	0.006	-0.000	0.003
0.194	-0.089	0.049	0.006	-0.000	0.003
0.181	-0.095	0.019	0.006	0.000	0.003
0.192	-0.090	0.104	0.005	-0.000	0.003
0.182	-0.099	0.094	0.005	-0.001	0.003
0.192	-0.086	0.053	0.005	-0.000	0.004
0.200	-0.081	0.087	0.005	-0.001	0.003
0.182	-0.081	0.111	0.005	-0.001	0.003
0.210	-0.082	0.094	0.005	-0.000	0.003
0.206	-0.066	0.026	0.005	-0.001	0.004
0.205	-0.093	0.084	0.006	-0.000	0.003
0.206	-0.077	0.087	0.006	-0.000	0.003
0.193	-0.078	0.057	0.006	-0.000	0.004
0.180	-0.093	0.029	0.006	-0.000	0.004
0.185	-0.096	0.115	0.006	-0.000	0.003
0.185	-0.096	0.098	0.005	-0.001	0.003
0.183	-0.105	0.065	0.005	-0.001	0.004
0.207	-0.088	0.070	0.005	-0.000	0.004
0.191	-0.099	0.128	0.005	-0.001	0.003
0.218	-0.081	0.080	0.005	-0.001	0.003
0.210	-0.089	0.050	0.005	-0.001	0.004
0.202	-0.091	0.067	0.005	-0.000	0.003
0.210	-0.088	0.083	0.006	-0.000	0.003
0.187	-0.107	0.078	0.006	-0.000	0.004
0.185	-0.099	0.047	0.005	0.000	0.004
0.190	-0.106	0.105	0.005	-0.000	0.004
0.189	-0.104	0.098	0.005	-0.000	0.003
0.192	-0.101	0.071	0.005	-0.000	0.004
0.197	-0.089	0.071	0.005	-0.001	0.004
0.205	-0.082	0.122	0.005	-0.001	0.004
0.218	-0.086	0.101	0.006	-0.000	0.004
0.213	-0.081	0.057	0.005	-0.000	0.004
0.199	-0.094	0.070	0.006	-0.000	0.004
0.208	-0.095	0.105	0.006	-0.000	0.004
0.191	-0.099	0.078	0.005	-0.000	0.004
0.180	-0.103	0.037	0.006	-0.000	0.004
0.186	-0.102	0.112	0.006	-0.000	0.004
0.188	-0.112	0.098	0.005	-0.000	0.004
0.186	-0.099	0.113	0.005	-0.000	0.004
0.201	-0.095	0.082	0.005	-0.000	0.004
0.195	-0.101	0.126	0.005	-0.001	0.004
0.225	-0.083	0.091	0.006	-0.000	0.004
0.207	-0.094	0.075	0.005	-0.000	0.004
0.206	-0.107	0.064	0.005	-0.000	0.004
0.204	-0.100	0.112	0.006	-0.000	0.004
0.196	-0.112	0.089	0.005	-0.000	0.004
0.189	-0.106	0.044	0.005	0.001	0.004
0.184	-0.121	0.113	0.005	-0.000	0.004
0.176	-0.108	0.102	0.005	-0.000	0.004
0.199	-0.098	0.072	0.005	-0.000	0.004
0.209	-0.093	0.078	0.005	-0.001	0.004
0.208	-0.088	0.112	0.005	-0.001	0.004
0.210	-0.102	0.088	0.005	-0.000	0.004
0.205	-0.088	0.051	0.005	-0.000	0.004
0.211	-0.110	0.081	0.006	-0.000	0.004
0.213	-0.105	0.102	0.006	-0.000	0.004
0.191	-0.109	0.075	0.005	0.000	0.004
0.188	-0.112	0.034	0.006	-0.000	0.004
0.186	-0.110	0.127	0.006	-0.000	0.004
0.193	-0.123	0.123	0.005	-0.001	0.004
0.202	-0.116	0.100	0.005	-0.000	0.005
0.214	-0.107	0.099	0.005	-0.000	0.004
0.202	-0.105	0.123	0.006	-0.001	0.004
0.228	-0.095	0.095	0.005	-0.000	0.004
0.208	-0.104	0.079	0.005	-0.000	0.005
0.209	-0.113	0.062	0.006	-0.000	0.004
0.206	-0.107	0.109	0.006	-0.000	0.004
0.195	-0.130	0.093	0.005	-0.000	0.004
0.195	-0.110	0.038	0.006	0.000	0.005
0.182	-0.123	0.107	0.005	-0.000	0.005
0.188	-0.113	0.127	0.005	-0.000	0.004
0.191	-0.107	0.096	0.005	-0.000	0.005
0.209	-0.102	0.069	0.005	-0.001	0.005
0.217	-0.094	0.130	0.006	-0.000	0.005
0.216	-0.108	0.106	0.005	-0.000	0.004
0.207	-0.096	0.086	0.005	-0.000	0.005
0.209	-0.122	0.072	0.006	-0.000	0.005
0.204	-0.113	0.127	0.005	-0.000	0.004
0.198	-0.113	0.086	0.005	-0.000	0.004
0.179	-0.122	0.059	0.006	-0.000	0.005
0.197	-0.120	0.121	0.005	-0.000	0.005
0.201	-0.121	0.144	0.005	-0.000	0.004
0.215	-0.111	0.158	0.005	-0.000	0.005
0.210	-0.111	0.096	0.005	-0.000	0.005
0.207	-0.105	0.113	0.005	-0.000	0.005
0.228	-0.094	0.105	0.006	-0.000	0.005
0.217	-0.119	0.093	0.005	-0.000	0.005
0.213	-0.136	0.039	0.005	0.001	0.005
0.182	-0.135	0.125	0.006	-0.000	0.005
0.192	-0.120	0.138	0.005	-0.000	0.005
0.201	-0.122	0.093	0.005	0.000	0.005
0.182	-0.119	0.108	0.005	-0.000	0.005
0.193	-0.115	0.131	0.005	-0.000	0.005
0.211	-0.108	0.113	0.005	-0.000	0.005
0.210	-0.099	0.080	0.005	-0.001	0.005
0.236	-0.106	0.117	0.006	-0.000	0.005
0.225	-0.106	0.123	0.005	-0.000	0.005
0.206	-0.113	0.117	0.006	0.000	0.005
0.200	-0.135	0.073	0.006	-0.000	0.005
0.200	-0.114	0.138	0.006	-0.000	0.005
0.195	-0.132	0.117	0.005	0.000	0.005
0.189	-0.129	0.073	0.006	-0.000	0.005
0.189	-0.116	0.118	0.005	-0.000	0.005
0.201	-0.113	0.148	0.005	-0.000	0.005
0.219	-0.107	0.166	0.005	-0.000	0.005
0.230	-0.106	0.110	0.005	-0.000	0.005
0.214	-0.116	0.117	0.006	-0.000	0.005
0.230	-0.106	0.116	0.006	-0.000	0.005
0.210	-0.119	0.111	0.006	-0.000	0.005
0.202	-0.117	0.066	0.005	0.000	0.005
0.183	-0.133	0.139	0.006	0.000	0.005
0.199	-0.114	0.117	0.005	-0.000	0.005
0.209	-0.120	0.101	0.005	-0.000	0.005
0.194	-0.119	0.125	0.005	0.000	0.006
0.201	-0.116	0.134	0.005	-0.000	0.005
0.219	-0.115	0.145	0.005	-0.000	0.005
0.212	-0.102	0.087	0.005	-0.000	0.005
0.231	-0.110	0.097	0.006	-0.000	0.006
0.223	-0.117	0.121	0.005	-0.000	0.005
0.200	-0.115	0.145	0.006	0.000	0.005
0.202	-0.127	0.077	0.006	-0.000	0.006
0.192	-0.130	0.129	0.005	0.000	0.005
0.204	-0.129	0.128	0.005	-0.000	0.005
0.198	-0.115	0.115	0.005	0.000	0.006
0.199	-0.122	0.105	0.005	0.000	0.006
0.219	-0.087	0.155	0.006	-0.000	0.006
0.226	-0.112	0.169	0.005	0.000	0.005
0.217	-0.123	0.108	0.006	-0.000	0.006
0.215	-0.104	0.084	0.006	0.000	0.006
0.214	-0.120	0.138	0.006	0.000	0.005
0.205	-0.116	0.125	0.006	-0.000	0.006
0.213	-0.120	0.067	0.006	0.001	0.006
0.173	-0.138	0.127	0.005	0.000	0.006
0.202	-0.111	0.159	0.005	-0.000	0.005
0.220	-0.109	0.180	0.005	-0.001	0.006
0.205	-0.110	0.088	0.005	-0.000	0.006
0.215	-0.104	0.124	0.005	-0.000	0.006
0.215	-0.102	0.135	0.005	-0.000	0.006
0.208	-0.102	0.125	0.005	0.000	0.006
0.235	-0.121	0.087	0.006	-0.000	0.006
0.207	-0.107	0.121	0.006	0.000	0.006
0.196	-0.127	0.190	0.006	0.000	0.006
0.204	-0.134	0.098	0.006	-0.000	0.006
0.193	-0.121	0.126	0.005	0.000	0.006
0.202	-0.120	0.159	0.005	-0.000	0.005
0.216	-0.103	0.132	0.005	-0.000	0.006
0.213	-0.109	0.105	0.005	-0.000	0.006
0.217	-0.079	0.121	0.006	0.000	0.006
0.242	-0.107	0.179	0.005	0.000	0.006
0.216	-0.117	0.135	0.006	0.000	0.006
0.216	-0.104	0.094	0.006	0.001	0.006
0.205	-0.115	0.145	0.006	0.000	0.006
0.206	-0.117	0.159	0.006	0.000	0.006
0.208	-0.113	0.098	0.005	0.000	0.006
0.174	-0.128	0.137	0.005	0.000	0.007
0.205	-0.103	0.118	0.005	0.000	0.006
0.214	-0.107	0.176	0.005	-0.001	0.006
0.207	-0.105	0.108	0.005	-0.000	0.006
0.222	-0.092	0.135	0.006	0.000	0.006
0.219	-0.105	0.128	0.006	0.000	0.006
0.210	-0.109	0.142	0.006	0.000	0.006
0.220	-0.107	0.088	0.006	0.000	0.006
0.192	-0.116	0.126	0.005	0.000	0.006
0.207	-0.119	0.180	0.006	0.000	0.006
0.217	-0.106	0.156	0.005	-0.000	0.006
0.206	-0.121	0.130	0.005	0.000	0.006
0.212	-0.102	0.142	0.006	0.000	0.006
0.229	-0.089	0.159	0.005	-0.000	0.006
0.230	-0.110	0.132	0.005	0.000	0.006
0.222	-0.066	0.118	0.006	0.000	0.007
0.223	-0.104	0.139	0.006	-0.000	0.006
0.201	-0.115	0.156	0.006	0.000	0.006
0.214	-0.107	0.091	0.006	0.000	0.006
0.193	-0.126	0.116	0.005	0.000	0.007
0.196	-0.109	0.170	0.005	0.000	0.006
0.212	-0.105	0.163	0.005	-0.000	0.006
0.208	-0.099	0.081	0.005	-0.000	0.006
0.233	-0.094	0.132	0.006	0.000	0.006
0.225	-0.103	0.173	0.005	-0.000	0.006
0.216	-0.086	0.111	0.006	0.000	0.006
0.236	-0.104	0.095	0.006	0.000	0.007
0.199	-0.098	0.122	0.006	0.000	0.006
0.206	-0.105	0.163	0.006	0.000	0.006
0.196	-0.107	0.098	0.006	0.000	0.006
0.202	-0.110	0.129	0.006	0.000	0.006
0.214	-0.106	0.173	0.006	0.000	0.006
0.210	-0.097	0.177	0.005	-0.000	0.006
0.220	-0.102	0.109	0.005	-0.000	0.007
0.220	-0.075	0.132	0.006	0.000	0.007
0.239	-0.093	0.152	0.006	0.000	0.006
0.230	-0.103	0.129	0.006	0.000	0.007
0.225	-0.069	0.105	0.006	0.001	0.007
0.220	-0.107	0.142	0.006	-0.000	0.006
0.222	-0.105	0.156	0.006	0.000	0.006
0.214	-0.091	0.119	0.005	0.000	0.007
0.187	-0.117	0.127	0.006	0.000	0.007
0.203	-0.092	0.156	0.005	0.000	0.006
0.219	-0.094	0.167	0.005	-0.000	0.007
0.211	-0.095	0.109	0.005	0.000	0.007
0.237	-0.096	0.136	0.006	0.000	0.007
0.222	-0.102	0.173	0.005	-0.000	0.006
0.219	-0.095	0.122	0.006	0.000	0.007
0.238	-0.096	0.102	0.006	0.000	0.007
0.216	-0.098	0.115	0.006	0.000	0.007
0.215	-0.112	0.170	0.006	0.000	0.007
0.198	-0.106	0.130	0.005	0.000	0.007
0.198	-0.108	0.144	0.005	0.000	0.007
0.213	-0.112	0.156	0.006	-0.000	0.006
0.219	-0.101	0.171	0.005	-0.000	0.007
0.218	-0.096	0.119	0.005	-0.000	0.007
0.220	-0.077	0.163	0.006	0.000	0.007
0.233	-0.102	0.149	0.006	-0.000	0.007
0.235	-0.090	0.136	0.006	0.000	0.007
0.225	-0.069	0.095	0.006	0.001	0.007
0.212	-0.100	0.136	0.006	-0.000	0.007
0.211	-0.107	0.157	0.006	0.000	0.007
0.215	-0.092	0.133	0.005	0.001	0.007
0.181	-0.117	0.124	0.005	0.000	0.007
0.213	-0.083	0.176	0.006	0.000	0.006
0.220	-0.095	0.167	0.005	-0.000	0.007
0.223	-0.085	0.095	0.005	0.000	0.007
0.237	-0.087	0.139	0.005	0.000	0.007
0.229	-0.099	0.184	0.006	-0.000	0.007
0.222	-0.082	0.115	0.006	0.001	0.007
0.241	-0.099	0.126	0.006	0.000	0.008
0.213	-0.102	0.129	0.006	0.000	0.007
0.213	-0.103	0.160	0.006	0.001	0.007
0.218	-0.104	0.113	0.006	0.000	0.007
0.199	-0.102	0.127	0.005	0.000	0.007
0.215	-0.100	0.163	0.006	0.000	0.007
0.223	-0.087	0.160	0.005	0.000	0.007
0.210	-0.097	0.123	0.006	0.000	0.007
0.223	-0.082	0.153	0.005	0.000	0.007
0.231	-0.083	0.167	0.005	0.000	0.007
0.228	-0.093	0.119	0.006	0.000	0.007
0.231	-0.061	0.109	0.006	0.000	0.008
0.240	-0.086	0.156	0.005	0.001	0.007
0.221	-0.100	0.147	0.006	0.001	0.007
0.221	-0.086	0.078	0.006	0.001	0.007
0.204	-0.100	0.168	0.006	0.000	0.007
0.210	-0.095	0.153	0.006	0.000	0.007
0.216	-0.096	0.106	0.006	0.001	0.007
0.184	-0.116	0.135	0.005	0.000	0.008
0.216	-0.096	0.157	0.005	0.000	0.007
0.226	-0.077	0.198	0.005	-0.000	0.007
0.206	-0.085	0.103	0.005	0.000	0.008
0.225	-0.082	0.147	0.005	0.000	0.007
0.231	-0.086	0.140	0.005	0.000	0.007
0.224	-0.081	0.113	0.005	0.000	0.007
0.245	-0.099	0.102	0.006	0.000	0.008
0.226	-0.088	0.167	0.006	0.000	0.007
0.222	-0.097	0.167	0.006	0.001	0.007
0.211	-0.111	0.092	0.006	0.000	0.008
0.210	-0.095	0.147	0.005	0.000	0.007
0.216	-0.108	0.137	0.005	0.000	0.007
0.209	-0.092	0.120	0.006	0.000	0.008
0.207	-0.090	0.141	0.005	0.000	0.008
0.209	-0.085	0.157	0.005	0.000	0.007
0.239	-0.080	0.168	0.005	0.000	0.007
0.229	-0.084	0.126	0.005	0.000	0.008
0.233	-0.089	0.136	0.006	0.000	0.007
0.252	-0.076	0.125	0.006	0.000	0.007
0.238	-0.095	0.123	0.006	0.000	0.008
0.222	-0.105	0.096	0.005	0.001	0.008
0.214	-0.102	0.147	0.006	0.001	0.008
0.218	-0.097	0.137	0.006	0.000	0.008
0.219	-0.092	0.099	0.006	0.001	0.008
0.219	-0.097	0.154	0.005	0.000	0.007
0.209	-0.096	0.151	0.005	0.000	0.007
0.221	-0.079	0.109	0.006	0.000	0.008
0.220	-0.074	0.116	0.005	-0.000	0.008
0.224	-0.071	0.167	0.005	0.000	0.008
0.238	-0.085	0.140	0.006	0.000	0.008
0.233	-0.070	0.089	0.005	0.000	0.008
0.229	-0.081	0.136	0.006	0.000	0.007
0.234	-0.074	0.133	0.006	0.000	0.007
0.223	-0.079	0.113	0.006	0.001	0.008
0.202	-0.098	0.079	0.006	0.001	0.008
0.215	-0.090	0.164	0.006	0.001	0.008
0.209	-0.092	0.141	0.006	0.000	0.008
0.199	-0.093	0.097	0.006	0.000	0.008
0.217	-0.081	0.137	0.005	0.000	0.008
0.213	-0.107	0.171	0.005	0.000	0.007
0.212	-0.083	0.113	0.006	0.000	0.008
0.237	-0.076	0.113	0.005	0.000	0.008
0.223	-0.086	0.164	0.005	-0.000	0.008
0.246	-0.066	0.126	0.006	0.000	0.008
0.246	-0.084	0.096	0.005	0.000	0.008
0.216	-0.086	0.113	0.006	0.001	0.008
0.244	-0.068	0.167	0.006	0.000	0.008
0.220	-0.100	0.124	0.006	0.001	0.008
0.214	-0.088	0.086	0.006	0.001	0.008
0.221	-0.091	0.168	0.006	0.000	0.008
0.208	-0.084	0.161	0.005	0.000	0.008
0.222	-0.093	0.141	0.006	0.000	0.008
0.232	-0.072	0.107	0.005	-0.000	0.008
0.221	-0.074	0.174	0.005	0.000	0.008
0.244	-0.081	0.126	0.006	0.000	0.008
0.236	-0.059	0.110	0.005	0.001	0.008
0.220	-0.094	0.116	0.006	0.001	0.008
0.219	-0.089	0.134	0.006	0.001	0.008
0.221	-0.091	0.127	0.005	0.001	0.008
0.199	-0.095	0.073	0.006	0.000	0.008
0.220	-0.088	0.151	0.006	0.000	0.008
0.210	-0.109	0.161	0.005	0.000	0.008
0.233	-0.088	0.110	0.005	0.000	0.008
0.232	-0.081	0.113	0.005	0.000	0.008
0.227	-0.075	0.158	0.005	0.000	0.008
0.253	-0.071	0.136	0.006	0.000	0.008
0.227	-0.089	0.127	0.006	0.000	0.008
0.223	-0.090	0.089	0.006	0.001	0.008
0.227	-0.081	0.171	0.006	0.001	0.008
0.215	-0.091	0.124	0.005	0.000	0.008
0.209	-0.089	0.117	0.006	0.001	0.008
0.219	-0.091	0.131	0.005	0.000	0.008
0.213	-0.069	0.168	0.006	0.000	0.008
0.237	-0.076	0.158	0.005	0.001	0.008
0.240	-0.072	0.087	0.005	0.000	0.009
0.233	-0.093	0.155	0.006	0.000	0.008
0.247	-0.071	0.137	0.006	0.000	0.008
0.224	-0.077	0.117	0.005	0.001	0.009
0.206	-0.089	0.110	0.006	0.001	0.008
0.211	-0.086	0.158	0.006	0.001	0.008
0.213	-0.099	0.158	0.005	0.000	0.008
0.205	-0.096	0.111	0.006	0.001	0.009
0.224	-0.079	0.168	0.005	0.000	0.008
0.221	-0.094	0.189	0.005	0.000	0.008
0.230	-0.071	0.117	0.006	0.000	0.008
0.242	-0.085	0.117	0.005	0.000	0.008
0.227	-0.086	0.145	0.006	0.000	0.009
0.242	-0.082	0.148	0.006	0.001	0.008
0.222	-0.090	0.124	0.006	0.001	0.009
0.216	-0.093	0.083	0.006	0.001	0.008
0.221	-0.094	0.162	0.006	0.000	0.008
0.211	-0.089	0.148	0.005	0.001	0.008
0.223	-0.086	0.118	0.005	0.001	0.009
0.233	-0.078	0.124	0.005	0.000	0.009
0.232	-0.073	0.165	0.005	0.001	0.008
0.237	-0.080	0.158	0.005	0.000	0.009
0.232	-0.061	0.100	0.005	0.000	0.009
0.232	-0.089	0.121	0.006	0.000	0.008
0.234	-0.091	0.162	0.006	0.001	0.008
0.223	-0.091	0.121	0.005	0.001	0.009
0.206	-0.106	0.111	0.006	0.001	0.009
0.209	-0.093	0.145	0.005	0.000	0.009
0.216	-0.108	0.166	0.005	0.000	0.008
0.225	-0.086	0.156	0.005	0.001	0.009
0.237	-0.077	0.125	0.005	0.001	0.009
0.225	-0.086	0.165	0.005	0.000	0.008
0.252	-0.070	0.151	0.006	0.001	0.008
0.239	-0.092	0.138	0.005	0.000	0.009
0.231	-0.104	0.101	0.006	0.001	0.009
0.227	-0.097	0.182	0.006	0.001	0.009
0.217	-0.096	0.149	0.005	0.001	0.009
0.222	-0.093	0.101	0.005	0.001	0.009
0.214	-0.098	0.153	0.005	0.000	0.009
0.211	-0.084	0.152	0.005	0.001	0.008
0.232	-0.088	0.135	0.005	0.000	0.009
0.225	-0.066	0.111	0.005	0.000	0.009
0.247	-0.083	0.159	0.005	0.001	0.009
0.248	-0.087	0.152	0.005	0.001	0.009
0.230	-0.073	0.125	0.006	0.001	0.009
0.227	-0.095	0.108	0.006	0.001	0.009
0.220	-0.085	0.155	0.006	0.001	0.009
0.216	-0.098	0.139	0.005	0.001	0.009
0.209	-0.102	0.088	0.006	0.001	0.009
0.210	-0.089	0.166	0.005	0.001	0.009
0.224	-0.094	0.193	0.005	0.000	0.009
0.232	-0.080	0.201	0.005	0.001	0.009
0.237	-0.084	0.129	0.005	0.000	0.009
0.240	-0.078	0.159	0.006	0.000	0.009
0.254	-0.089	0.162	0.006	0.001	0.009
0.239	-0.097	0.115	0.006	0.001	0.009
0.232	-0.105	0.101	0.006	0.001	0.009
0.200	-0.116	0.184	0.005	0.001	0.009
0.215	-0.092	0.166	0.005	0.000	0.009
0.221	-0.086	0.153	0.005	0.001	0.009
0.214	-0.098	0.139	0.005	0.000	0.009
0.222	-0.084	0.173	0.005	0.001	0.009
0.240	-0.079	0.172	0.006	0.000	0.009
0.237	-0.077	0.115	0.005	0.000	0.009
0.258	-0.092	0.146	0.006	0.000	0.010
0.240	-0.092	0.149	0.005	0.001	0.009
0.216	-0.090	0.173	0.006	0.001	0.009
0.219	-0.106	0.105	0.006	0.001	0.009
0.216	-0.104	0.167	0.005	0.001	0.009
0.221	-0.113	0.184	0.005	0.001	0.009
0.227	-0.090	0.157	0.005	0.001	0.009
0.222	-0.101	0.154	0.005	0.001	0.009
0.233	-0.071	0.166	0.005	0.000	0.009
0.246	-0.080	0.201	0.005	0.001	0.009
0.238	-0.089	0.149	0.005	0.001	0.009
0.240	-0.079	0.118	0.006	0.001	0.010
0.230	-0.093	0.180	0.005	0.001	0.009
0.223	-0.091	0.159	0.006	0.001	0.009
0.226	-0.098	0.095	0.006	0.001	0.009
0.195	-0.113	0.165	0.005	0.001	0.010
0.229	-0.091	0.180	0.005	0.001	0.009
0.226	-0.087	0.207	0.005	0.000	0.009
0.214	-0.093	0.140	0.005	0.001	0.010
0.232	-0.089	0.187	0.005	0.001	0.009
0.235	-0.083	0.166	0.005	0.001	0.009
0.241	-0.076	0.129	0.005	0.001	0.009
0.255	-0.097	0.136	0.006	0.001	0.010
0.231	-0.098	0.167	0.006	0.001	0.009
0.218	-0.091	0.194	0.006	0.001	0.009
0.216	-0.112	0.130	0.006	0.001	0.010
0.205	-0.092	0.157	0.005	0.001	0.009
0.217	-0.107	0.150	0.005	0.001	0.009
0.228	-0.093	0.160	0.005	0.001	0.010
0.219	-0.090	0.140	0.005	0.001	0.010
0.226	-0.066	0.167	0.005	0.001	0.010
0.259	-0.076	0.204	0.005	0.001	0.009
0.236	-0.097	0.150	0.006	0.001	0.010
0.234	-0.080	0.108	0.006	0.001	0.010
0.233	-0.098	0.173	0.006	0.001	0.009
0.218	-0.097	0.167	0.006	0.001	0.009
0.215	-0.093	0.136	0.005	0.001	0.010
0.192	-0.117	0.165	0.005	0.001	0.010
0.220	-0.094	0.187	0.005	0.001	0.009
0.228	-0.081	0.232	0.005	0.000	0.009
0.220	-0.080	0.133	0.005	0.001	0.010
0.248	-0.085	0.150	0.005	0.001	0.010
0.238	-0.079	0.163	0.006	0.001	0.010
0.228	-0.093	0.153	0.005	0.001	0.010
0.253	-0.088	0.136	0.006	0.001	0.010
0.220	-0.089	0.163	0.005	0.001	0.010
0.218	-0.105	0.215	0.006	0.001	0.009
0.221	-0.103	0.143	0.005	0.001	0.010
0.201	-0.092	0.161	0.005	0.001	0.010
0.227	-0.101	0.181	0.005	0.001	0.009
0.232	-0.086	0.191	0.005	0.001	0.010
0.236	-0.093	0.150	0.005	0.001	0.010
0.231	-0.055	0.167	0.006	0.001	0.010
0.249	-0.090	0.218	0.005	0.001	0.009
0.230	-0.092	0.177	0.006	0.001	0.010
0.233	-0.089	0.106	0.006	0.001	0.010
0.210	-0.097	0.174	0.005	0.001	0.010
0.219	-0.096	0.188	0.005	0.001	0.010
0.223	-0.099	0.140	0.005	0.001	0.010
0.186	-0.114	0.169	0.005	0.001	0.010
0.221	-0.087	0.184	0.005	0.001	0.010
0.238	-0.081	0.232	0.005	0.000	0.010
0.225	-0.088	0.137	0.005	0.001	0.010
0.242	-0.071	0.163	0.006	0.001	0.010
0.230	-0.092	0.184	0.005	0.001	0.010
0.225	-0.091	0.174	0.005	0.001	0.010
0.243	-0.095	0.140	0.005	0.001	0.010
0.206	-0.096	0.178	0.005	0.001	0.010
0.222	-0.103	0.222	0.006	0.001	0.009
0.231	-0.092	0.174	0.005	0.001	0.010
0.222	-0.102	0.168	0.005	0.001	0.010
0.228	-0.086	0.177	0.005	0.001	0.010
0.243	-0.072	0.201	0.005	0.001	0.010
0.243	-0.081	0.153	0.005	0.001	0.010
0.225	-0.045	0.143	0.006	0.001	0.010
0.242	-0.084	0.188	0.005	0.001	0.010
0.226	-0.092	0.177	0.006	0.001	0.010
0.223	-0.087	0.130	0.006	0.001	0.010
0.198	-0.107	0.175	0.005	0.001	0.010
0.223	-0.094	0.181	0.005	0.001	0.010
0.229	-0.091	0.195	0.005	0.001	0.010
0.204	-0.084	0.171	0.005	0.001	0.010
0.238	-0.081	0.177	0.005	0.001	0.010
0.234	-0.084	0.232	0.005	0.000	0.010
0.232	-0.091	0.140	0.005	0.001	0.010
0.248	-0.086	0.154	0.005	0.001	0.010
0.215	-0.093	0.164	0.005	0.001	0.010
0.217	-0.100	0.195	0.005	0.001	0.010
0.211	-0.090	0.161	0.005	0.001	0.010
0.204	-0.102	0.161	0.005	0.001	0.010
0.218	-0.091	0.201	0.005	0.001	0.010
0.234	-0.086	0.226	0.005	0.001	0.010
0.232	-0.090	0.171	0.005	0.001	0.010
0.240	-0.063	0.174	0.006	0.001	0.010
0.244	-0.077	0.208	0.005	0.001	0.010
0.239	-0.085	0.170	0.006	0.001	0.010
0.224	-0.055	0.150	0.006	0.001	0.011
0.219	-0.100	0.185	0.005	0.001	0.010
0.226	-0.099	0.205	0.006	0.001	0.010
0.235	-0.079	0.157	0.005	0.001	0.010
0.194	-0.115	0.190	0.005	0.001	0.010
0.218	-0.091	0.212	0.005	0.001	0.010
0.231	-0.090	0.198	0.005	0.001	0.010
0.209	-0.101	0.148	0.005	0.001	0.010
0.225	-0.084	0.185	0.005	0.001	0.010
0.236	-0.092	0.243	0.005	0.001	0.010
0.229	-0.081	0.154	0.005	0.001	0.010
0.246	-0.087	0.161	0.005	0.001	0.011
0.230	-0.086	0.174	0.006	0.001	0.010
0.228	-0.087	0.192	0.005	0.001	0.010
0.245	-0.094	0.158	0.006	0.001	0.011
0.213	-0.094	0.192	0.005	0.001	0.010
0.215	-0.101	0.243	0.006	0.001	0.010
0.219	-0.093	0.144	0.005	0.001	0.010
0.210	-0.087	0.192	0.005	0.001	0.010
0.214	-0.099	0.195	0.005	0.001	0.010
0.220	-0.080	0.188	0.005	0.001	0.010
0.219	-0.091	0.179	0.005	0.001	0.010
0.224	-0.070	0.192	0.005	0.001	0.010
0.246	-0.066	0.250	0.005	0.001	0.010
0.231	-0.083	0.185	0.005	0.001	0.010
0.234	-0.072	0.157	0.005	0.001	0.010
0.250	-0.075	0.191	0.005	0.001	0.010
0.234	-0.088	0.191	0.006	0.001	0.010
0.222	-0.104	0.120	0.005	0.002	0.010
0.203	-0.101	0.209	0.006	0.001	0.010
0.215	-0.091	0.185	0.005	0.001	0.010
0.214	-0.084	0.147	0.005	0.001	0.010
0.206	-0.092	0.196	0.005	0.001	0.010
0.216	-0.079	0.208	0.005	0.001	0.010
0.230	-0.087	0.168	0.005	0.001	0.010
0.238	-0.070	0.134	0.005	0.001	0.010
0.228	-0.076	0.205	0.005	0.001	0.010
0.239	-0.089	0.188	0.005	0.001	0.010
0.237	-0.067	0.151	0.005	0.001	0.010
0.230	-0.086	0.164	0.006	0.001	0.010
0.240	-0.075	0.198	0.005	0.001	0.010
0.218	-0.093	0.158	0.005	0.001	0.010
0.206	-0.089	0.127	0.006	0.001	0.011
0.208	-0.084	0.195	0.005	0.001	0.010
0.212	-0.099	0.202	0.005	0.001	0.010
0.208	-0.087	0.182	0.005	0.001	0.010
0.234	-0.070	0.164	0.005	0.001	0.010
0.217	-0.098	0.219	0.005	0.001	0.010
0.237	-0.065	0.188	0.005	0.001	0.010
0.232	-0.078	0.158	0.005	0.001	0.010
0.232	-0.082	0.195	0.006	0.001	0.010
0.239	-0.074	0.204	0.005	0.001	0.010
0.225	-0.092	0.168	0.005	0.001	0.010
0.220	-0.089	0.120	0.005	0.002	0.010
0.219	-0.093	0.206	0.005	0.001	0.010
0.211	-0.093	0.191	0.005	0.001	0.010
0.210	-0.085	0.165	0.005	0.001	0.010
0.232	-0.081	0.165	0.005	0.001	0.010
0.231	-0.067	0.222	0.005	0.001	0.010
0.237	-0.075	0.216	0.005	0.001	0.010
0.234	-0.062	0.151	0.005	0.001	0.011
0.230	-0.090	0.157	0.006	0.001	0.010
0.238	-0.075	0.194	0.005	0.001	0.010
0.220	-0.077	0.164	0.005	0.001	0.010
0.210	-0.101	0.134	0.006	0.001	0.010
0.211	-0.088	0.213	0.005	0.001	0.010
0.221	-0.089	0.209	0.005	0.001	0.010
0.214	-0.095	0.196	0.005	0.001	0.011
0.224	-0.071	0.199	0.005	0.001	0.010
0.219	-0.078	0.239	0.005	0.001	0.010
0.243	-0.072	0.191	0.005	0.001	0.010
0.233	-0.073	0.171	0.005	0.001	0.011
0.224	-0.080	0.192	0.006	0.001	0.010
0.234	-0.079	0.205	0.005	0.001	0.010
0.226	-0.097	0.175	0.005	0.001	0.011
0.213	-0.087	0.120	0.005	0.002	0.010
0.220	-0.098	0.220	0.005	0.001	0.010
0.212	-0.089	0.199	0.005	0.001	0.010
0.223	-0.074	0.192	0.005	0.001	0.010
0.218	-0.066	0.178	0.005	0.001	0.010
0.231	-0.060	0.226	0.005	0.001	0.010
0.235	-0.075	0.198	0.005	0.001	0.010
0.222	-0.066	0.151	0.005	0.001	0.011
0.224	-0.097	0.185	0.006	0.001	0.010
0.233	-0.075	0.219	0.005	0.001	0.010
0.217	-0.095	0.189	0.005	0.001	0.010
0.207	-0.087	0.162	0.005	0.001	0.011
0.199	-0.083	0.206	0.005	0.001	0.010
0.213	-0.083	0.229	0.005	0.001	0.010
0.233	-0.074	0.234	0.005	0.001	0.011
0.243	-0.078	0.189	0.005	0.001	0.011
0.221	-0.081	0.213	0.005	0.001	0.011
0.244	-0.064	0.218	0.005	0.001	0.010
0.231	-0.060	0.188	0.005	0.001	0.011
0.218	-0.080	0.171	0.006	0.002	0.010
0.207	-0.095	0.233	0.005	0.001	0.010
0.206	-0.080	0.195	0.005	0.001	0.010
0.214	-0.080	0.189	0.005	0.001	0.010
0.207	-0.084	0.220	0.005	0.001	0.011
0.210	-0.076	0.226	0.005	0.001	0.010
0.233	-0.071	0.205	0.005	0.001	0.010
0.228	-0.060	0.162	0.005	0.001	0.011
0.256	-0.070	0.209	0.006	0.001	0.011
0.229	-0.069	0.229	0.005	0.001	0.010
0.216	-0.074	0.230	0.006	0.002	0.011
0.225	-0.087	0.158	0.006	0.001	0.011
0.212	-0.083	0.230	0.005	0.001	0.011
0.215	-0.095	0.216	0.005	0.001	0.010
0.210	-0.077	0.189	0.005	0.001	0.011
0.204	-0.090	0.210	0.005	0.001	0.011
0.224	-0.059	0.226	0.005	0.001	0.011
0.246	-0.058	0.274	0.005	0.002	0.010
0.226	-0.075	0.192	0.005	0.001	0.011
0.229	-0.062	0.199	0.006	0.002	0.011
0.238	-0.065	0.212	0.005	0.001	0.010
0.219	-0.068	0.216	0.006	0.001	0.011
0.225	-0.078	0.168	0.005	0.002	0.011
0.186	-0.097	0.224	0.005	0.001	0.011
0.207	-0.084	0.250	0.005	0.001	0.010
0.221	-0.070	0.237	0.005	0.001	0.011
0.211	-0.074	0.189	0.005	0.001	0.011
0.227	-0.063	0.246	0.005	0.001	0.010
0.229	-0.061	0.223	0.005	0.001	0.011
0.220	-0.057	0.192	0.005	0.001	0.011
0.246	-0.069	0.178	0.006	0.001	0.011
0.221	-0.082	0.237	0.005	0.001	0.010
0.217	-0.081	0.236	0.006	0.002	0.011
0.208	-0.089	0.189	0.005	0.001	0.011
0.197	-0.083	0.217	0.005	0.002	0.011
0.219	-0.088	0.216	0.005	0.001	0.010
0.212	-0.061	0.227	0.005	0.001	0.011
0.212	-0.069	0.179	0.005	0.001	0.011
0.232	-0.030	0.229	0.005	0.001	0.011
0.239	-0.056	0.264	0.005	0.001	0.011
0.226	-0.074	0.213	0.005	0.001	0.011
0.230	-0.057	0.178	0.005	0.002	0.011
0.211	-0.080	0.240	0.005	0.001	0.011
0.208	-0.075	0.223	0.005	0.002	0.011
0.215	-0.071	0.189	0.005	0.002	0.011
0.188	-0.099	0.215	0.005	0.001	0.011
0.208	-0.060	0.253	0.005	0.001	0.010
0.221	-0.062	0.274	0.005	0.001	0.011
0.210	-0.061	0.190	0.005	0.001	0.011
0.229	-0.054	0.219	0.005	0.001	0.011
0.230	-0.066	0.223	0.005	0.001	0.010
0.216	-0.065	0.186	0.005	0.002	0.011
0.238	-0.071	0.192	0.006	0.001	0.011
0.207	-0.076	0.230	0.005	0.001	0.011
0.216	-0.082	0.281	0.006	0.002	0.010
0.217	-0.085	0.206	0.005	0.001	0.011
0.203	-0.074	0.241	0.005	0.001	0.011
0.216	-0.073	0.230	0.005	0.001	0.010
0.223	-0.064	0.261	0.005	0.001	0.011
0.231	-0.067	0.206	0.005	0.001	0.011
0.217	-0.031	0.216	0.006	0.001	0.011
0.234	-0.065	0.257	0.005	0.001	0.010
0.215	-0.070	0.216	0.006	0.001	0.011
0.215	-0.066	0.168	0.005	0.002	0.011
0.204	-0.081	0.237	0.005	0.001	0.011
0.203	-0.072	0.233	0.006	0.002	0.010
0.210	-0.068	0.217	0.005	0.002	0.011
0.178	-0.079	0.211	0.005	0.001	0.011
0.221	-0.064	0.250	0.005	0.001	0.011
0.226	-0.067	0.278	0.005	0.001	0.011
0.219	-0.055	0.196	0.005	0.001	0.011
0.238	-0.047	0.212	0.006	0.001	0.011
0.214	-0.066	0.219	0.006	0.001	0.011
0.210	-0.063	0.243	0.006	0.002	0.011
0.217	-0.075	0.182	0.006	0.001	0.011
0.203	-0.073	0.224	0.005	0.002	0.011
0.207	-0.077	0.274	0.006	0.001	0.010
0.214	-0.069	0.268	0.005	0.001	0.011
0.207	-0.067	0.200	0.005	0.001	0.011
0.226	-0.046	0.233	0.005	0.001	0.011
0.232	-0.063	0.250	0.005	0.001	0.011
0.223	-0.065	0.219	0.006	0.001	0.011
0.220	-0.024	0.206	0.006	0.002	0.011
0.221	-0.070	0.216	0.005	0.001	0.011
0.210	-0.077	0.257	0.006	0.002	0.011
0.215	-0.050	0.209	0.005	0.002	0.011
0.175	-0.086	0.242	0.005	0.001	0.011
0.203	-0.074	0.261	0.005	0.002	0.011
0.215	-0.067	0.261	0.005	0.001	0.011
0.220	-0.058	0.203	0.005	0.001	0.011
0.222	-0.056	0.223	0.005	0.001	0.011
0.229	-0.064	0.284	0.005	0.001	0.011
0.222	-0.065	0.227	0.005	0.002	0.011
0.229	-0.070	0.206	0.005	0.001	0.011
0.205	-0.067	0.237	0.005	0.001	0.011
0.210	-0.080	0.254	0.006	0.002	0.011
0.190	-0.067	0.233	0.005	0.001	0.011
0.213	-0.069	0.241	0.005	0.001	0.011
0.211	-0.059	0.247	0.005	0.001	0.011
0.221	-0.055	0.285	0.005	0.001	0.011
0.226	-0.062	0.226	0.005	0.002	0.011
0.234	-0.033	0.212	0.005	0.002	0.011
0.227	-0.056	0.229	0.006	0.001	0.011
0.225	-0.059	0.233	0.005	0.002	0.011
0.205	-0.060	0.210	0.005	0.002	0.011
0.191	-0.079	0.221	0.005	0.001	0.011
0.210	-0.067	0.264	0.005	0.001	0.011
0.203	-0.065	0.244	0.005	0.001	0.011
0.203	-0.075	0.207	0.005	0.001	0.011
0.225	-0.051	0.240	0.005	0.001	0.011
0.216	-0.055	0.267	0.005	0.001	0.011
0.258	-0.033	0.228	0.005	0.001	0.011
0.229	-0.063	0.216	0.006	0.002	0.011
0.216	-0.073	0.219	0.006	0.001	0.011
0.216	-0.071	0.257	0.006	0.002	0.011
0.206	-0.070	0.196	0.005	0.002	0.011
0.203	-0.073	0.196	0.005	0.001	0.011
0.218	-0.068	0.230	0.005	0.002	0.011
0.203	-0.047	0.264	0.005	0.001	0.010
0.226	-0.057	0.213	0.005	0.001	0.011
0.227	-0.037	0.219	0.005	0.001	0.011
0.231	-0.065	0.270	0.006	0.001	0.011
0.230	-0.062	0.233	0.005	0.002	0.011
0.215	-0.050	0.206	0.005	0.002	0.011
0.196	-0.072	0.178	0.006	0.001	0.011
0.211	-0.072	0.244	0.005	0.002	0.011
0.199	-0.089	0.217	0.005	0.002	0.010
0.195	-0.081	0.214	0.005	0.002	0.011
0.223	-0.066	0.247	0.005	0.001	0.011
0.214	-0.058	0.278	0.005	0.001	0.011
0.223	-0.050	0.192	0.005	0.002	0.011
0.229	-0.059	0.189	0.005	0.002	0.011
0.216	-0.064	0.213	0.006	0.002	0.011
0.253	-0.048	0.232	0.006	0.001	0.010
0.222	-0.072	0.206	0.006	0.002	0.011
0.211	-0.072	0.196	0.005	0.002	0.011
0.213	-0.076	0.261	0.005	0.002	0.011
0.206	-0.058	0.233	0.005	0.001	0.011
0.215	-0.064	0.227	0.005	0.002	0.011
0.219	-0.052	0.210	0.005	0.001	0.011
0.217	-0.056	0.288	0.005	0.001	0.011
0.239	-0.054	0.230	0.005	0.002	0.011
0.226	-0.047	0.189	0.005	0.002	0.011
0.211	-0.073	0.213	0.006	0.002	0.011
0.218	-0.068	0.254	0.006	0.002	0.011
0.211	-0.053	0.223	0.005	0.002	0.011
0.199	-0.082	0.166	0.006	0.001	0.011
0.216	-0.068	0.254	0.005	0.002	0.011
0.208	-0.093	0.244	0.005	0.001	0.010
0.211	-0.070	0.203	0.005	0.002	0.011
0.226	-0.060	0.230	0.005	0.001	0.011
0.221	-0.056	0.264	0.006	0.001	0.011
0.242	-0.035	0.236	0.006	0.002	0.011
0.229	-0.063	0.213	0.005	0.002	0.011
0.214	-0.070	0.192	0.006	0.002	0.011
0.239	-0.066	0.246	0.006	0.002	0.010
0.206	-0.075	0.213	0.005	0.002	0.011
0.201	-0.065	0.206	0.005	0.002	0.011
0.212	-0.076	0.244	0.005	0.001	0.011
0.195	-0.057	0.268	0.005	0.002	0.011
0.220	-0.064	0.244	0.005	0.002	0.011
0.224	-0.060	0.196	0.005	0.001	0.011
0.217	-0.062	0.254	0.005	0.002	0.011
0.242	-0.051	0.233	0.005	0.001	0.011
0.220	-0.055	0.196	0.005	0.002	0.011
0.210	-0.070	0.213	0.006	0.002	0.011
0.221	-0.072	0.254	0.006	0.002	0.011
0.215	-0.063	0.213	0.005	0.002	0.011
0.195	-0.084	0.189	0.006	0.002	0.011
0.217	-0.059	0.264	0.005	0.002	0.011
0.191	-0.100	0.255	0.005	0.002	0.010
0.195	-0.073	0.207	0.005	0.001	0.011
0.221	-0.063	0.237	0.005	0.002	0.011
0.223	-0.060	0.261	0.005	0.001	0.011
0.232	-0.060	0.213	0.005	0.002	0.011
0.234	-0.064	0.220	0.005	0.002	0.011
0.215	-0.076	0.254	0.005	0.002	0.011
0.257	-0.038	0.235	0.006	0.002	0.011
0.225	-0.073	0.224	0.006	0.002	0.011
0.211	-0.060	0.216	0.006	0.002	0.011
0.213	-0.072	0.278	0.006	0.002	0.011
0.206	-0.072	0.244	0.005	0.002	0.011
0.202	-0.080	0.234	0.005	0.002	0.011
0.210	-0.072	0.241	0.005	0.002	0.011
0.195	-0.057	0.254	0.005	0.002	0.011
0.217	-0.068	0.234	0.005	0.002	0.011
0.224	-0.052	0.241	0.005	0.002	0.011
0.229	-0.058	0.285	0.005	0.001	0.011
0.229	-0.066	0.230	0.005	0.002	0.011
0.226	-0.036	0.220	0.006	0.002	0.012
0.211	-0.073	0.216	0.006	0.002	0.011
0.223	-0.078	0.257	0.005	0.002	0.011
0.208	-0.069	0.200	0.005	0.002	0.011
0.196	-0.083	0.221	0.005	0.002	0.011
0.206	-0.078	0.264	0.006	0.002	0.011
0.209	-0.068	0.217	0.005	0.002	0.011
0.184	-0.096	0.235	0.005	0.002	0.012
0.211	-0.065	0.240	0.005	0.002	0.011
0.226	-0.069	0.296	0.005	0.001	0.011
0.217	-0.071	0.221	0.005	0.002	0.011
0.227	-0.070	0.237	0.005	0.002	0.011
0.226	-0.058	0.282	0.005	0.001	0.011
0.211	-0.074	0.220	0.005	0.002	0.011
0.233	-0.069	0.213	0.006	0.002	0.012
0.207	-0.074	0.247	0.006	0.002	0.011
0.215	-0.081	0.261	0.006	0.002	0.011
0.202	-0.080	0.197	0.006	0.002	0.011
0.202	-0.087	0.255	0.005	0.002	0.011
0.201	-0.087	0.268	0.005	0.002	0.011
0.208	-0.083	0.269	0.005	0.002	0.011
0.196	-0.079	0.235	0.005	0.002	0.011
0.211	-0.068	0.244	0.005	0.002	0.011
0.225	-0.075	0.275	0.005	0.002	0.011
0.216	-0.067	0.231	0.005	0.002	0.011
0.217	-0.041	0.220	0.005	0.002	0.012
0.228	-0.065	0.264	0.005	0.002	0.011
0.203	-0.090	0.272	0.006	0.002	0.011
0.216	-0.069	0.193	0.006	0.002	0.012
0.183	-0.095	0.269	0.006	0.002	0.011
0.188	-0.076	0.268	0.006	0.002	0.011
0.207	-0.074	0.234	0.005	0.002	0.011
0.167	-0.103	0.246	0.005	0.002	0.012
0.205	-0.075	0.268	0.005	0.002	0.011
0.213	-0.069	0.313	0.005	0.001	0.011
0.211	-0.080	0.214	0.005	0.002	0.012
0.227	-0.058	0.244	0.005	0.002	0.011
0.215	-0.068	0.257	0.006	0.002	0.011
0.205	-0.068	0.217	0.005	0.002	0.012
0.225	-0.081	0.228	0.006	0.002	0.012
0.201	-0.078	0.265	0.006	0.002	0.011
0.202	-0.093	0.282	0.006	0.002	0.011
0.196	-0.081	0.231	0.006	0.002	0.012
0.193	-0.082	0.245	0.005	0.002	0.011
0.201	-0.099	0.272	0.005	0.002	0.011
0.199	-0.064	0.241	0.005	0.002	0.011
0.192	-0.071	0.272	0.006	0.002	0.012
0.204	-0.064	0.265	0.006	0.002	0.011
0.222	-0.077	0.310	0.005	0.002	0.011
0.214	-0.078	0.241	0.005	0.002	0.011
0.208	-0.074	0.221	0.006	0.002	0.011
0.218	-0.074	0.247	0.006	0.002	0.011
0.203	-0.087	0.251	0.006	0.002	0.011
0.208	-0.087	0.204	0.006	0.003	0.011
0.168	-0.101	0.267	0.005	0.002	0.012
0.198	-0.076	0.265	0.005	0.002	0.011
0.195	-0.075	0.276	0.005	0.002	0.011
0.184	-0.084	0.215	0.005	0.002	0.012
0.209	-0.070	0.262	0.005	0.002	0.011
0.217	-0.071	0.248	0.005	0.002	0.011
0.203	-0.067	0.214	0.005	0.002	0.012
0.221	-0.078	0.238	0.006	0.002	0.012
0.199	-0.073	0.265	0.006	0.002	0.011
0.204	-0.082	0.296	0.006	0.002	0.011
0.197	-0.080	0.217	0.006	0.002	0.012
0.181	-0.089	0.246	0.005	0.002	0.011
0.202	-0.094	0.279	0.005	0.002	0.011
0.201	-0.075	0.269	0.005	0.002	0.011
0.192	-0.084	0.225	0.005	0.002	0.012
0.206	-0.047	0.261	0.006	0.002	0.012
0.220	-0.070	0.306	0.005	0.002	0.011
0.204	-0.085	0.248	0.006	0.002	0.011
0.199	-0.067	0.228	0.005	0.002	0.012
0.197	-0.086	0.282	0.006	0.002	0.011
0.181	-0.089	0.265	0.006	0.002	0.011
0.196	-0.091	0.201	0.005	0.003	0.011
0.150	-0.105	0.257	0.005	0.002	0.012
0.195	-0.075	0.275	0.005	0.002	0.011
0.199	-0.076	0.313	0.005	0.001	0.011
0.192	-0.073	0.211	0.005	0.002	0.012
0.223	-0.074	0.245	0.006	0.002	0.012
0.205	-0.077	0.244	0.006	0.002	0.011
0.197	-0.072	0.248	0.006	0.002	0.011
0.206	-0.087	0.225	0.006	0.002	0.012
0.180	-0.079	0.269	0.005	0.002	0.011
0.181	-0.094	0.299	0.006	0.002	0.011
0.191	-0.092	0.262	0.005	0.002	0.011
[truncated: 130,000 more rows]
