# Supplementary material for: Identification of Haptic Based Guiding Using Hard Reins
Source: PLoS One. 2015 Jul 22;10(7):e0132020. doi: 10.1371/journal.pone.0132020 (PMC4511788; doi:10.1371/journal.pone.0132020)
Supplement: S5 File — (ZIP) [file pone.0132020.s005.zip › Exp2_ForceData1/Subject3/path1/T8.csv]

0.001	0.983	3.134	-0.044	0.093	0.001
-0.016	0.997	3.164	-0.043	0.093	0.001
-0.004	0.973	3.134	-0.044	0.093	0.001
0.001	0.989	3.120	-0.044	0.093	0.001
-0.027	0.986	3.178	-0.043	0.093	0.001
-0.012	0.976	3.131	-0.044	0.093	0.002
-0.020	0.981	3.164	-0.043	0.093	0.001
-0.001	0.982	3.171	-0.044	0.093	0.001
-0.020	0.965	3.134	-0.044	0.093	0.001
-0.017	0.973	3.168	-0.044	0.093	0.001
-0.005	0.972	3.134	-0.044	0.093	0.001
-0.019	0.969	3.134	-0.044	0.094	0.001
-0.005	0.974	3.171	-0.043	0.093	0.001
-0.014	0.970	3.155	-0.044	0.094	0.001
-0.002	0.977	3.130	-0.044	0.093	0.001
-0.017	0.966	3.164	-0.044	0.093	0.001
-0.012	0.986	3.124	-0.044	0.093	0.002
-0.011	0.987	3.123	-0.044	0.093	0.001
-0.000	0.985	3.181	-0.044	0.093	0.001
-0.023	0.971	3.111	-0.044	0.094	0.002
-0.007	0.988	3.140	-0.044	0.094	0.001
-0.012	0.987	3.175	-0.044	0.093	0.001
-0.032	0.969	3.101	-0.044	0.093	0.002
-0.008	0.985	3.144	-0.044	0.093	0.001
0.005	0.972	3.192	-0.044	0.093	0.001
-0.008	0.975	3.100	-0.044	0.093	0.002
-0.018	0.989	3.143	-0.044	0.093	0.001
0.000	0.978	3.110	-0.044	0.093	0.001
0.001	0.993	3.092	-0.044	0.093	0.001
-0.015	0.989	3.161	-0.044	0.093	0.001
0.002	0.974	3.113	-0.044	0.093	0.001
0.000	0.978	3.093	-0.044	0.093	0.001
-0.025	0.989	3.168	-0.044	0.093	0.001
-0.002	0.981	3.106	-0.043	0.093	0.001
-0.004	0.973	3.147	-0.044	0.093	0.001
0.002	0.978	3.171	-0.044	0.093	0.001
-0.016	0.971	3.127	-0.044	0.093	0.001
-0.007	0.992	3.147	-0.044	0.093	0.001
0.003	0.982	3.147	-0.044	0.093	0.001
-0.016	0.971	3.117	-0.044	0.093	0.001
-0.018	0.985	3.150	-0.043	0.093	0.001
-0.008	0.974	3.141	-0.044	0.093	0.001
-0.004	0.983	3.106	-0.044	0.093	0.001
-0.013	0.964	3.168	-0.044	0.093	0.001
-0.003	0.978	3.103	-0.044	0.093	0.001
0.017	0.983	3.123	-0.044	0.093	0.001
-0.004	0.984	3.144	-0.044	0.093	0.001
-0.020	0.974	3.104	-0.044	0.093	0.002
-0.002	0.983	3.137	-0.044	0.093	0.001
-0.002	0.988	3.154	-0.044	0.093	0.001
-0.022	0.965	3.097	-0.044	0.093	0.002
-0.009	0.983	3.120	-0.044	0.093	0.001
0.002	0.982	3.185	-0.044	0.093	0.001
-0.010	0.977	3.083	-0.044	0.093	0.002
-0.004	0.983	3.130	-0.044	0.093	0.001
0.003	0.983	3.109	-0.043	0.093	0.001
-0.000	0.994	3.086	-0.044	0.093	0.001
-0.004	0.999	3.137	-0.044	0.093	0.001
0.009	0.976	3.110	-0.044	0.094	0.001
0.005	0.990	3.065	-0.044	0.093	0.001
-0.013	1.000	3.147	-0.044	0.093	0.001
-0.004	0.976	3.127	-0.044	0.093	0.001
-0.001	0.994	3.120	-0.044	0.093	0.001
0.013	0.992	3.174	-0.044	0.093	0.001
0.003	0.976	3.096	-0.044	0.093	0.002
-0.001	0.995	3.130	-0.043	0.093	0.001
0.016	0.988	3.140	-0.044	0.093	0.001
-0.002	0.983	3.100	-0.044	0.093	0.002
-0.005	1.002	3.116	-0.043	0.093	0.001
0.011	0.992	3.154	-0.044	0.094	0.001
0.014	0.987	3.089	-0.044	0.093	0.002
0.004	0.976	3.157	-0.044	0.093	0.001
0.010	0.991	3.099	-0.044	0.093	0.001
0.014	0.986	3.089	-0.044	0.093	0.001
-0.002	0.994	3.147	-0.044	0.093	0.001
-0.001	0.981	3.110	-0.044	0.093	0.001
-0.000	0.985	3.085	-0.044	0.093	0.001
0.003	0.987	3.157	-0.044	0.093	0.001
0.005	0.987	3.062	-0.044	0.093	0.002
0.006	0.998	3.133	-0.044	0.093	0.001
0.012	0.985	3.178	-0.044	0.093	0.001
-0.005	0.989	3.076	-0.044	0.093	0.002
0.006	0.988	3.133	-0.044	0.093	0.001
0.004	0.994	3.113	-0.044	0.093	0.001
0.008	0.990	3.052	-0.044	0.093	0.002
0.007	1.001	3.129	-0.044	0.093	0.001
0.013	0.992	3.109	-0.044	0.093	0.001
-0.001	1.008	3.045	-0.044	0.093	0.001
-0.014	1.000	3.150	-0.044	0.093	0.001
0.004	0.988	3.102	-0.044	0.093	0.001
0.010	1.006	3.112	-0.044	0.093	0.001
0.015	0.993	3.147	-0.044	0.093	0.001
-0.006	0.989	3.099	-0.044	0.093	0.001
-0.002	1.004	3.116	-0.044	0.093	0.001
0.014	0.989	3.151	-0.044	0.093	0.001
-0.004	0.982	3.100	-0.044	0.093	0.002
0.000	1.013	3.116	-0.043	0.093	0.001
0.020	0.987	3.134	-0.044	0.094	0.001
0.005	0.987	3.089	-0.044	0.093	0.001
-0.002	0.986	3.109	-0.044	0.093	0.001
0.012	0.991	3.078	-0.044	0.093	0.001
0.012	0.986	3.072	-0.044	0.093	0.001
0.001	0.996	3.150	-0.044	0.093	0.001
0.010	0.996	3.061	-0.044	0.093	0.001
0.013	0.991	3.092	-0.044	0.093	0.001
0.020	0.990	3.136	-0.044	0.093	0.001
0.013	1.004	3.089	-0.044	0.093	0.001
0.006	0.995	3.092	-0.044	0.093	0.001
0.016	0.992	3.164	-0.044	0.093	0.001
-0.006	0.987	3.059	-0.044	0.093	0.002
0.004	0.996	3.092	-0.044	0.093	0.001
0.015	0.989	3.095	-0.044	0.093	0.001
0.003	1.010	3.055	-0.044	0.093	0.001
0.006	1.003	3.123	-0.044	0.093	0.001
0.017	0.990	3.078	-0.044	0.094	0.001
0.003	1.009	3.034	-0.044	0.093	0.001
0.002	1.004	3.133	-0.044	0.093	0.001
0.019	0.994	3.078	-0.044	0.093	0.001
0.007	1.003	3.085	-0.044	0.093	0.001
0.023	0.992	3.133	-0.044	0.093	0.001
0.005	0.994	3.065	-0.044	0.094	0.001
0.006	1.013	3.088	-0.044	0.093	0.001
0.022	0.993	3.113	-0.044	0.093	0.001
0.001	0.990	3.079	-0.044	0.093	0.001
0.005	1.020	3.109	-0.043	0.093	0.001
0.018	0.998	3.141	-0.045	0.093	0.001
0.016	0.992	3.075	-0.044	0.093	0.001
-0.006	0.997	3.106	-0.044	0.093	0.001
0.008	0.994	3.061	-0.044	0.093	0.001
0.007	0.995	3.058	-0.044	0.093	0.001
0.004	1.003	3.133	-0.044	0.093	0.001
0.007	1.000	3.065	-0.044	0.093	0.001
0.013	1.000	3.078	-0.044	0.093	0.001
0.001	0.994	3.126	-0.044	0.093	0.001
0.008	0.995	3.062	-0.044	0.093	0.001
0.011	1.005	3.092	-0.044	0.093	0.001
0.019	1.002	3.164	-0.044	0.093	0.001
0.002	1.002	3.055	-0.044	0.093	0.001
0.010	1.002	3.116	-0.044	0.093	0.001
0.018	0.993	3.089	-0.044	0.093	0.001
0.005	1.008	3.044	-0.044	0.093	0.001
0.010	1.009	3.102	-0.044	0.093	0.001
0.015	0.997	3.082	-0.044	0.093	0.001
0.011	1.011	3.041	-0.044	0.093	0.001
-0.001	1.011	3.105	-0.044	0.093	0.001
0.021	1.000	3.058	-0.044	0.093	0.001
0.011	1.015	3.058	-0.044	0.093	0.001
0.020	1.001	3.109	-0.044	0.093	0.001
0.003	0.995	3.065	-0.044	0.093	0.001
0.003	1.021	3.102	-0.044	0.093	0.001
0.025	1.008	3.129	-0.044	0.093	0.001
0.006	0.992	3.079	-0.044	0.093	0.001
0.001	1.022	3.099	-0.043	0.093	0.001
0.033	0.996	3.130	-0.044	0.094	0.001
0.021	0.998	3.071	-0.044	0.093	0.001
0.004	0.998	3.102	-0.044	0.093	0.001
0.010	1.005	3.074	-0.044	0.093	0.001
0.014	1.002	3.051	-0.044	0.093	0.001
0.020	1.005	3.108	-0.044	0.093	0.001
0.020	1.006	3.051	-0.044	0.093	0.001
0.019	1.002	3.078	-0.044	0.093	0.001
0.011	1.006	3.126	-0.044	0.093	0.001
0.023	1.009	3.044	-0.044	0.093	0.001
0.012	1.001	3.092	-0.044	0.093	0.001
0.025	0.998	3.140	-0.044	0.093	0.001
0.003	1.003	3.048	-0.044	0.093	0.001
0.019	1.020	3.077	-0.044	0.093	0.001
0.023	1.004	3.081	-0.044	0.093	0.001
0.016	1.019	3.030	-0.044	0.093	0.001
0.020	1.007	3.095	-0.044	0.093	0.001
0.019	0.999	3.085	-0.044	0.093	0.001
0.027	1.018	3.006	-0.044	0.093	0.001
0.003	1.013	3.098	-0.044	0.093	0.001
0.025	1.005	3.061	-0.044	0.093	0.001
0.017	1.025	3.078	-0.044	0.093	0.001
0.025	0.999	3.112	-0.044	0.093	0.001
0.007	0.997	3.048	-0.044	0.093	0.001
0.010	1.019	3.081	-0.044	0.093	0.001
0.026	1.006	3.085	-0.044	0.093	0.001
-0.002	1.000	3.055	-0.044	0.093	0.001
0.014	1.015	3.085	-0.044	0.093	0.001
0.021	1.011	3.130	-0.044	0.093	0.001
0.019	1.002	3.071	-0.044	0.093	0.001
0.010	0.998	3.102	-0.044	0.093	0.001
0.013	0.999	3.044	-0.044	0.093	0.001
0.025	1.013	3.064	-0.044	0.093	0.001
0.014	1.011	3.125	-0.044	0.093	0.001
0.001	0.997	3.041	-0.044	0.093	0.001
0.021	1.010	3.071	-0.044	0.093	0.001
0.020	1.003	3.112	-0.044	0.093	0.001
0.008	1.011	3.017	-0.044	0.093	0.001
0.020	1.010	3.067	-0.044	0.093	0.001
0.023	1.008	3.116	-0.044	0.092	0.001
0.009	1.008	3.051	-0.044	0.093	0.001
0.002	1.013	3.088	-0.044	0.093	0.001
0.028	1.009	3.067	-0.044	0.093	0.001
0.014	1.019	3.037	-0.044	0.093	0.001
0.012	1.023	3.095	-0.044	0.093	0.001
0.022	1.013	3.050	-0.044	0.093	0.001
0.019	1.016	3.010	-0.044	0.093	0.001
-0.002	1.017	3.084	-0.044	0.093	0.000
0.017	1.009	3.075	-0.044	0.093	0.001
0.012	1.020	3.078	-0.044	0.093	0.001
0.025	1.008	3.119	-0.044	0.093	0.001
0.018	1.003	3.071	-0.044	0.093	0.001
0.016	1.006	3.078	-0.044	0.093	0.001
0.017	1.010	3.088	-0.044	0.093	0.001
0.003	1.005	3.051	-0.044	0.093	0.001
0.013	1.016	3.085	-0.044	0.093	0.001
0.023	1.005	3.078	-0.044	0.093	0.001
0.020	1.007	3.068	-0.044	0.093	0.001
0.007	0.998	3.095	-0.044	0.093	0.001
0.013	1.008	3.037	-0.044	0.093	0.001
0.021	1.007	3.068	-0.044	0.093	0.001
0.015	1.001	3.092	-0.044	0.093	0.001
-0.005	1.003	3.058	-0.044	0.093	0.001
0.026	1.018	3.071	-0.044	0.093	0.001
0.019	1.005	3.116	-0.044	0.093	0.001
-0.001	1.007	3.024	-0.044	0.093	0.001
0.014	1.011	3.085	-0.044	0.093	0.001
0.026	1.009	3.132	-0.044	0.093	0.001
0.005	1.003	3.045	-0.044	0.093	0.001
0.011	1.010	3.074	-0.044	0.093	0.001
0.013	1.008	3.040	-0.044	0.093	0.001
0.014	1.013	3.030	-0.044	0.093	0.001
0.021	1.021	3.091	-0.044	0.093	0.001
0.017	1.003	3.054	-0.044	0.093	0.001
0.016	1.013	3.030	-0.044	0.093	0.001
-0.005	1.014	3.095	-0.044	0.093	0.001
0.009	1.005	3.030	-0.044	0.093	0.001
0.022	1.014	3.074	-0.044	0.093	0.001
0.020	1.007	3.092	-0.044	0.093	0.001
0.008	0.995	3.038	-0.044	0.093	0.001
0.017	1.006	3.088	-0.044	0.093	0.001
0.020	1.011	3.068	-0.044	0.093	0.001
0.011	0.997	3.054	-0.044	0.093	0.001
0.009	1.006	3.084	-0.044	0.093	0.001
0.013	1.011	3.065	-0.045	0.093	0.001
0.018	1.009	3.037	-0.044	0.093	0.001
0.006	0.992	3.088	-0.044	0.093	0.000
0.004	1.005	3.027	-0.044	0.093	0.001
0.020	1.013	3.057	-0.044	0.093	0.001
0.016	1.009	3.098	-0.044	0.093	0.001
-0.004	0.997	3.041	-0.044	0.093	0.001
0.014	1.010	3.067	-0.044	0.093	0.001
0.023	1.012	3.064	-0.044	0.093	0.001
-0.017	0.979	3.025	-0.044	0.093	0.002
0.006	1.009	3.081	-0.044	0.093	0.001
0.013	1.007	3.085	-0.044	0.093	0.001
0.013	0.993	3.038	-0.044	0.093	0.001
0.011	0.999	3.071	-0.044	0.093	0.001
0.014	1.011	3.023	-0.044	0.093	0.001
0.017	1.007	3.054	-0.044	0.093	0.001
-0.007	1.008	3.061	-0.044	0.093	0.001
0.002	1.008	3.034	-0.044	0.093	0.001
0.013	1.002	3.061	-0.044	0.093	0.001
-0.003	1.016	3.047	-0.044	0.093	0.001
0.005	1.004	3.044	-0.044	0.093	0.001
0.010	1.003	3.095	-0.044	0.093	0.001
0.011	1.000	3.061	-0.044	0.093	0.001
0.002	1.003	3.051	-0.044	0.093	0.001
0.017	0.999	3.050	-0.044	0.093	0.001
0.013	1.002	3.023	-0.044	0.093	0.001
0.005	0.999	3.037	-0.044	0.093	0.001
0.015	0.997	3.054	-0.044	0.093	0.001
0.010	1.000	3.024	-0.044	0.093	0.001
0.019	1.016	3.057	-0.044	0.093	0.001
0.003	0.980	3.074	-0.044	0.093	0.000
-0.005	0.992	2.997	-0.044	0.093	0.001
0.015	1.020	3.060	-0.044	0.093	0.001
0.011	1.014	3.064	-0.044	0.093	0.001
-0.009	0.993	3.049	-0.044	0.093	0.002
0.011	1.011	3.053	-0.044	0.093	0.001
0.025	1.013	3.047	-0.044	0.093	0.001
-0.022	0.989	3.056	-0.044	0.093	0.001
0.014	1.015	3.077	-0.044	0.093	0.000
0.025	1.016	3.067	-0.044	0.093	0.001
0.007	1.006	3.044	-0.044	0.093	0.001
0.003	1.006	3.064	-0.044	0.093	0.001
0.012	1.006	3.013	-0.044	0.093	0.001
0.016	1.001	3.064	-0.044	0.093	0.001
0.005	1.028	3.060	-0.044	0.093	0.001
0.011	1.002	3.027	-0.044	0.093	0.001
0.017	1.003	3.053	-0.044	0.093	0.001
-0.008	1.020	3.054	-0.044	0.093	0.001
0.006	1.000	3.037	-0.044	0.093	0.001
0.015	1.005	3.084	-0.044	0.093	0.000
0.013	1.003	3.044	-0.044	0.093	0.001
-0.003	1.012	3.054	-0.044	0.093	0.001
0.016	0.994	3.071	-0.044	0.093	0.001
0.006	0.998	3.023	-0.044	0.093	0.001
0.004	1.003	3.040	-0.044	0.093	0.001
0.015	0.997	3.060	-0.044	0.093	0.000
0.001	1.013	3.009	-0.044	0.093	0.001
0.021	1.014	3.050	-0.044	0.093	0.001
0.001	0.979	3.054	-0.044	0.093	0.000
-0.003	0.991	3.014	-0.044	0.093	0.001
0.008	1.010	3.057	-0.044	0.093	0.001
0.009	1.020	3.040	-0.044	0.093	0.001
-0.006	0.990	3.055	-0.044	0.093	0.001
0.016	1.017	3.060	-0.044	0.093	0.001
0.017	1.008	3.054	-0.044	0.093	0.001
-0.027	0.998	3.052	-0.044	0.093	0.001
0.005	1.005	3.043	-0.044	0.093	0.001
0.019	1.004	3.037	-0.044	0.093	0.001
0.007	1.003	3.054	-0.044	0.093	0.001
0.003	1.001	3.054	-0.044	0.093	0.000
0.006	1.011	3.016	-0.044	0.093	0.001
0.018	1.004	3.057	-0.044	0.093	0.001
0.001	1.017	3.053	-0.044	0.093	0.001
-0.001	1.009	2.999	-0.044	0.093	0.001
0.021	1.002	3.043	-0.044	0.093	0.001
0.002	1.017	3.050	-0.044	0.093	0.001
0.010	1.014	3.047	-0.044	0.093	0.001
0.013	0.997	3.095	-0.044	0.093	0.001
0.020	1.006	3.033	-0.044	0.093	0.001
0.001	1.002	3.040	-0.044	0.093	0.001
0.013	1.000	3.053	-0.044	0.093	0.000
0.010	1.014	3.002	-0.044	0.093	0.001
0.014	1.009	3.047	-0.044	0.093	0.001
0.011	1.001	3.060	-0.044	0.093	0.000
0.010	1.001	2.999	-0.044	0.093	0.001
0.019	1.014	3.074	-0.044	0.093	0.001
0.017	0.988	3.047	-0.044	0.093	0.000
-0.006	0.996	3.014	-0.044	0.093	0.001
0.024	1.011	3.084	-0.044	0.093	0.001
0.010	1.019	3.033	-0.044	0.093	0.001
-0.010	0.994	3.048	-0.044	0.093	0.001
0.021	1.011	3.046	-0.044	0.093	0.001
0.015	1.022	3.009	-0.044	0.093	0.001
-0.021	1.003	3.024	-0.044	0.093	0.001
0.016	1.004	3.057	-0.044	0.093	0.001
0.006	1.014	2.999	-0.044	0.093	0.001
0.010	1.008	3.060	-0.044	0.093	0.001
0.013	0.997	3.040	-0.044	0.093	0.001
0.004	1.019	3.006	-0.044	0.093	0.001
0.024	1.012	3.070	-0.043	0.093	0.001
0.020	1.014	3.030	-0.044	0.093	0.001
0.008	1.015	3.023	-0.044	0.093	0.001
0.014	1.011	3.060	-0.044	0.093	0.000
0.011	1.015	3.006	-0.044	0.093	0.001
0.009	1.014	3.050	-0.044	0.093	0.001
0.024	1.007	3.070	-0.043	0.093	0.000
0.018	1.003	3.006	-0.044	0.093	0.001
0.009	1.010	3.061	-0.044	0.093	0.001
0.026	1.003	3.043	-0.044	0.093	0.000
0.006	1.004	2.975	-0.044	0.093	0.001
0.011	1.008	3.060	-0.044	0.093	0.001
0.012	1.004	3.029	-0.044	0.093	0.000
0.005	1.000	2.978	-0.043	0.093	0.001
0.014	1.018	3.063	-0.044	0.093	0.000
0.019	0.994	3.023	-0.044	0.093	0.000
0.000	1.007	3.040	-0.044	0.093	0.001
0.024	1.013	3.063	-0.044	0.093	0.001
0.022	1.026	3.005	-0.044	0.093	0.001
0.001	1.006	3.054	-0.044	0.093	0.001
0.016	1.011	3.053	-0.044	0.093	0.000
0.022	1.008	2.999	-0.044	0.093	0.001
-0.006	0.991	3.061	-0.044	0.093	0.001
0.023	1.011	3.036	-0.044	0.093	0.001
0.012	1.015	2.985	-0.044	0.094	0.001
0.021	1.017	3.046	-0.044	0.093	0.001
0.024	1.007	3.046	-0.044	0.093	0.000
0.006	1.006	2.999	-0.044	0.093	0.001
0.017	1.013	3.066	-0.044	0.093	0.000
0.028	1.018	3.043	-0.044	0.093	0.001
0.013	1.009	3.005	-0.044	0.093	0.001
0.016	1.007	3.053	-0.044	0.093	0.000
0.017	1.013	3.016	-0.044	0.093	0.001
0.017	1.012	3.050	-0.044	0.093	0.001
0.025	0.992	3.101	-0.043	0.093	0.000
0.018	1.013	3.009	-0.044	0.093	0.001
0.002	1.018	3.060	-0.044	0.093	0.001
0.016	1.001	3.036	-0.044	0.093	0.000
0.010	1.007	2.982	-0.044	0.093	0.001
0.016	1.011	3.050	-0.044	0.093	0.001
0.020	1.014	3.025	-0.044	0.093	0.000
0.005	1.003	2.982	-0.043	0.093	0.001
0.026	1.012	3.049	-0.044	0.093	0.000
0.023	0.996	3.036	-0.044	0.093	0.000
0.001	1.008	3.030	-0.044	0.093	0.001
0.026	1.019	3.049	-0.044	0.093	0.001
0.020	1.022	2.992	-0.044	0.093	0.001
-0.003	1.005	3.037	-0.044	0.093	0.001
0.028	1.014	3.056	-0.044	0.093	0.000
0.030	1.010	2.988	-0.044	0.093	0.001
0.003	0.988	3.068	-0.044	0.093	0.001
0.010	1.004	3.064	-0.044	0.093	0.000
0.016	1.022	2.995	-0.044	0.094	0.001
0.019	1.009	3.053	-0.044	0.093	0.001
0.014	1.003	3.012	-0.044	0.093	0.000
0.014	1.016	2.981	-0.044	0.093	0.001
0.020	1.009	3.060	-0.044	0.093	0.000
0.021	1.004	3.043	-0.044	0.093	0.001
0.019	1.018	3.022	-0.044	0.093	0.001
0.016	1.011	3.050	-0.044	0.093	0.000
0.006	1.017	3.009	-0.044	0.093	0.001
0.013	1.009	3.026	-0.044	0.093	0.001
0.013	1.010	3.087	-0.044	0.093	0.000
0.021	1.007	3.023	-0.044	0.093	0.001
0.003	1.010	3.037	-0.044	0.093	0.001
0.019	1.006	3.056	-0.044	0.093	0.000
0.013	1.015	2.985	-0.044	0.093	0.001
0.010	1.012	3.054	-0.044	0.093	0.001
0.018	1.006	3.060	-0.044	0.093	0.000
0.004	1.011	3.002	-0.044	0.093	0.001
0.023	1.022	3.039	-0.044	0.093	0.000
0.015	0.989	3.046	-0.044	0.093	-0.000
-0.001	1.006	3.006	-0.044	0.093	0.001
0.016	1.027	3.056	-0.044	0.093	0.000
0.024	1.025	3.043	-0.044	0.093	0.001
-0.008	1.001	3.041	-0.044	0.093	0.001
0.014	1.011	3.057	-0.044	0.093	0.000
0.016	1.013	3.016	-0.044	0.093	0.001
-0.013	0.987	3.055	-0.044	0.093	0.001
0.013	1.013	3.056	-0.044	0.093	0.000
0.016	1.014	3.030	-0.044	0.093	0.001
0.014	1.008	3.040	-0.044	0.093	0.000
0.011	1.006	3.039	-0.044	0.093	0.000
0.015	1.016	3.009	-0.044	0.093	0.001
0.023	1.015	3.032	-0.044	0.093	0.000
0.016	1.023	3.049	-0.044	0.093	0.000
0.019	1.021	3.019	-0.044	0.093	0.001
0.026	1.010	3.043	-0.044	0.093	0.000
0.000	1.019	3.036	-0.044	0.093	0.000
0.004	1.022	3.036	-0.044	0.093	0.001
0.015	1.007	3.080	-0.044	0.093	0.000
0.019	1.007	3.037	-0.044	0.093	0.001
0.001	1.018	3.040	-0.044	0.093	0.001
0.022	1.003	3.046	-0.044	0.093	0.000
0.009	1.011	3.002	-0.043	0.093	0.001
0.003	1.010	3.036	-0.044	0.093	0.001
0.009	1.010	3.032	-0.044	0.093	0.000
0.005	1.011	3.002	-0.044	0.093	0.001
0.024	1.016	3.043	-0.044	0.093	0.000
0.022	0.992	3.029	-0.044	0.093	-0.000
-0.007	1.006	2.992	-0.043	0.093	0.001
0.014	1.023	3.049	-0.044	0.093	0.000
0.023	1.030	3.039	-0.044	0.093	0.001
-0.016	1.004	3.020	-0.044	0.093	0.001
0.011	1.014	3.066	-0.044	0.093	0.000
0.018	1.021	3.016	-0.044	0.093	0.001
-0.022	0.995	3.034	-0.044	0.093	0.001
0.020	1.017	3.063	-0.044	0.093	0.000
0.019	1.016	3.032	-0.044	0.093	0.001
-0.002	1.012	3.023	-0.044	0.093	0.001
0.006	1.006	3.046	-0.044	0.093	0.000
0.023	1.018	3.008	-0.044	0.093	0.001
0.023	1.017	3.039	-0.044	0.093	0.001
0.011	1.014	3.046	-0.044	0.093	0.000
0.017	1.018	3.012	-0.044	0.093	0.001
0.012	1.015	3.043	-0.044	0.093	0.000
-0.008	1.032	3.039	-0.044	0.093	0.000
0.018	1.009	3.029	-0.044	0.093	0.000
0.019	1.010	3.077	-0.044	0.093	0.000
0.026	1.018	3.043	-0.044	0.093	0.001
0.003	1.014	3.040	-0.044	0.093	0.001
0.018	1.006	3.070	-0.044	0.093	0.000
0.015	1.017	3.012	-0.044	0.093	0.001
0.003	1.007	3.019	-0.044	0.093	0.001
0.016	1.011	3.053	-0.044	0.093	0.000
0.012	1.007	3.016	-0.044	0.093	0.001
0.027	1.023	3.042	-0.044	0.093	0.000
0.018	0.985	3.049	-0.044	0.093	-0.000
-0.006	1.013	2.992	-0.044	0.093	0.001
0.015	1.024	3.046	-0.044	0.093	0.000
0.016	1.028	3.046	-0.044	0.093	0.000
-0.012	1.006	3.030	-0.044	0.093	0.001
0.015	1.025	3.066	-0.044	0.093	0.000
0.020	1.017	3.046	-0.044	0.093	0.001
-0.025	0.989	3.021	-0.044	0.093	0.001
0.005	1.016	3.067	-0.044	0.093	0.000
0.021	1.021	3.063	-0.044	0.093	0.000
0.007	1.015	3.023	-0.044	0.093	0.001
0.011	1.008	3.053	-0.044	0.093	0.000
0.018	1.023	2.998	-0.044	0.093	0.001
0.017	1.020	3.042	-0.044	0.093	0.000
0.011	1.024	3.056	-0.044	0.093	0.000
0.007	1.010	3.009	-0.044	0.093	0.001
0.024	1.022	3.039	-0.044	0.093	0.000
0.007	1.026	3.042	-0.044	0.093	0.000
0.008	1.009	3.043	-0.044	0.093	0.001
0.008	1.004	3.063	-0.044	0.093	0.000
0.012	1.011	3.036	-0.044	0.093	0.001
-0.008	1.008	3.043	-0.044	0.093	0.001
0.017	0.999	3.046	-0.044	0.093	0.000
0.007	1.011	2.995	-0.043	0.093	0.001
0.008	1.012	3.026	-0.044	0.093	0.000
0.005	0.997	3.043	-0.044	0.093	0.000
0.001	1.005	2.995	-0.044	0.093	0.001
0.018	1.014	3.036	-0.044	0.093	0.000
0.004	0.982	3.043	-0.044	0.093	-0.000
-0.013	1.003	3.012	-0.044	0.093	0.001
0.017	1.019	3.070	-0.044	0.093	0.000
0.017	1.024	3.022	-0.044	0.093	0.001
-0.006	0.997	3.051	-0.044	0.093	0.001
0.012	1.010	3.049	-0.044	0.093	0.000
0.016	1.010	2.995	-0.044	0.093	0.000
-0.015	0.996	3.044	-0.044	0.093	0.001
0.006	1.012	3.029	-0.044	0.093	0.000
0.011	1.019	3.005	-0.044	0.093	0.000
0.012	1.005	3.060	-0.044	0.093	0.000
0.013	1.003	3.050	-0.044	0.093	0.000
0.007	1.018	2.995	-0.044	0.093	0.001
0.013	1.001	3.060	-0.044	0.093	0.000
0.012	1.009	3.060	-0.044	0.093	0.000
0.014	1.019	3.015	-0.044	0.093	0.001
0.018	0.999	3.056	-0.044	0.093	0.000
-0.001	1.014	3.019	-0.044	0.093	0.000
0.002	1.009	3.033	-0.044	0.093	0.001
0.014	1.006	3.090	-0.044	0.093	0.000
0.013	1.004	3.023	-0.044	0.093	0.001
-0.006	1.012	3.067	-0.044	0.093	0.000
0.019	1.005	3.070	-0.044	0.093	0.000
0.010	1.000	2.999	-0.044	0.093	0.001
0.001	1.014	3.046	-0.044	0.093	0.000
0.017	1.002	3.056	-0.044	0.093	0.000
-0.004	1.006	3.009	-0.043	0.093	0.001
0.015	1.019	3.070	-0.044	0.093	0.000
0.015	0.982	3.060	-0.044	0.093	-0.000
-0.008	1.010	3.023	-0.044	0.093	0.001
0.013	1.023	3.087	-0.044	0.093	0.000
0.018	1.024	3.042	-0.044	0.093	0.001
-0.009	1.002	3.030	-0.044	0.093	0.001
0.015	1.022	3.070	-0.044	0.093	0.000
0.016	1.017	3.022	-0.044	0.093	0.001
-0.019	0.990	3.055	-0.044	0.093	0.001
0.003	1.013	3.050	-0.044	0.093	0.000
0.014	1.011	3.026	-0.044	0.093	0.001
0.003	1.003	3.043	-0.044	0.093	0.001
0.001	1.003	3.043	-0.044	0.093	0.000
-0.000	1.015	2.995	-0.043	0.093	0.001
0.014	1.005	3.056	-0.044	0.093	0.000
0.009	1.010	3.039	-0.044	0.093	0.000
-0.002	1.011	3.033	-0.044	0.093	0.000
0.015	1.008	3.070	-0.044	0.093	0.000
0.007	1.010	3.026	-0.044	0.093	0.001
0.000	1.001	3.053	-0.044	0.093	0.000
0.013	1.005	3.097	-0.043	0.093	0.000
0.014	1.015	3.019	-0.044	0.093	0.001
0.002	1.018	3.049	-0.044	0.093	0.000
0.010	1.000	3.029	-0.044	0.093	0.000
0.004	1.005	2.998	-0.043	0.093	0.001
0.006	1.011	3.050	-0.044	0.093	0.000
0.013	1.012	3.046	-0.044	0.093	0.000
-0.009	1.009	2.991	-0.043	0.093	0.001
0.011	1.025	3.049	-0.044	0.093	0.000
0.013	0.990	3.039	-0.044	0.093	-0.000
-0.009	1.005	3.033	-0.044	0.093	0.001
0.017	1.010	3.093	-0.043	0.093	0.000
0.019	1.021	3.029	-0.044	0.093	0.001
-0.011	1.009	3.040	-0.044	0.093	0.001
0.008	1.013	3.073	-0.044	0.093	0.000
0.022	1.013	3.002	-0.044	0.093	0.001
-0.007	0.995	3.054	-0.044	0.093	0.001
0.011	1.008	3.032	-0.044	0.093	0.000
0.003	1.017	2.988	-0.044	0.093	0.001
0.014	1.004	3.073	-0.044	0.093	0.000
0.007	1.001	3.032	-0.044	0.093	0.000
0.006	1.011	3.001	-0.043	0.093	0.000
0.018	1.010	3.066	-0.043	0.093	0.000
0.012	1.016	3.033	-0.044	0.093	0.001
-0.001	1.013	3.015	-0.043	0.093	0.000
0.016	1.006	3.059	-0.044	0.093	0.000
0.001	1.010	3.026	-0.044	0.093	0.000
0.010	1.014	3.063	-0.044	0.093	0.000
0.019	0.998	3.107	-0.043	0.093	0.000
0.007	1.004	3.002	-0.044	0.093	0.001
0.005	1.007	3.053	-0.044	0.093	0.000
0.020	1.004	3.056	-0.044	0.093	-0.000
-0.006	1.012	2.974	-0.043	0.093	0.001
0.007	1.015	3.056	-0.044	0.093	0.000
0.017	1.007	3.018	-0.044	0.093	0.000
-0.006	1.005	2.988	-0.043	0.093	0.000
0.011	1.019	3.042	-0.044	0.093	0.000
0.011	0.994	3.019	-0.044	0.093	0.000
-0.007	0.996	3.022	-0.043	0.093	0.001
0.008	1.017	3.055	-0.043	0.093	0.000
0.010	1.020	3.012	-0.043	0.093	0.001
-0.012	0.998	3.061	-0.044	0.093	0.001
0.011	1.021	3.066	-0.043	0.093	0.000
0.019	1.019	3.001	-0.043	0.093	0.001
-0.011	0.996	3.054	-0.044	0.093	0.001
0.016	1.002	3.056	-0.044	0.093	0.000
0.008	1.008	2.988	-0.044	0.093	0.000
0.018	1.005	3.066	-0.043	0.093	0.000
0.008	1.004	3.039	-0.044	0.093	0.000
-0.001	1.013	3.001	-0.043	0.093	0.000
0.011	1.003	3.083	-0.043	0.093	0.000
0.020	1.014	3.029	-0.044	0.093	0.001
0.014	1.014	3.025	-0.043	0.093	0.001
0.020	0.999	3.053	-0.044	0.093	0.000
0.019	1.016	3.029	-0.043	0.093	0.001
0.009	1.017	3.053	-0.044	0.093	0.000
0.018	0.999	3.073	-0.043	0.093	0.000
0.011	1.005	3.002	-0.043	0.093	0.001
0.010	1.020	3.056	-0.044	0.093	0.000
0.012	1.014	3.035	-0.044	0.093	0.000
-0.001	1.013	2.981	-0.043	0.093	0.000
0.011	1.016	3.053	-0.044	0.093	0.000
0.011	1.010	3.025	-0.044	0.093	0.000
0.004	1.010	2.987	-0.043	0.093	0.001
0.026	1.017	3.056	-0.043	0.093	0.000
0.015	1.005	3.025	-0.044	0.093	0.000
0.004	1.025	3.039	-0.043	0.093	0.001
0.013	1.020	3.052	-0.043	0.093	0.000
0.019	1.020	3.019	-0.043	0.093	0.001
0.003	1.008	3.070	-0.044	0.093	0.001
0.025	1.013	3.056	-0.043	0.093	0.000
0.016	1.008	2.981	-0.043	0.093	0.000
0.006	1.007	3.060	-0.043	0.093	0.000
0.023	1.008	3.039	-0.044	0.093	0.000
0.013	1.010	2.974	-0.044	0.093	0.000
0.034	1.024	3.079	-0.043	0.093	0.000
0.023	1.008	3.025	-0.044	0.093	0.000
0.004	1.015	3.018	-0.044	0.093	0.000
0.018	1.009	3.063	-0.043	0.093	0.000
0.033	1.008	3.022	-0.044	0.093	0.001
0.014	1.016	3.035	-0.043	0.093	0.000
0.018	1.014	3.059	-0.043	0.093	0.000
0.037	1.003	3.022	-0.043	0.093	0.001
0.023	1.012	3.059	-0.044	0.093	0.000
0.007	1.008	3.063	-0.043	0.093	0.001
0.019	1.012	2.991	-0.043	0.093	0.000
0.024	1.021	3.038	-0.044	0.093	0.000
0.027	1.017	3.032	-0.044	0.093	0.000
0.017	1.015	3.004	-0.043	0.093	0.000
0.028	1.019	3.049	-0.043	0.093	0.000
0.034	1.027	3.005	-0.044	0.093	0.001
0.012	1.014	3.018	-0.043	0.093	0.000
0.028	1.015	3.045	-0.043	0.093	0.000
0.031	1.047	3.001	-0.043	0.093	0.001
0.030	1.017	3.045	-0.043	0.093	0.000
0.016	1.007	3.042	-0.043	0.093	0.000
0.025	1.025	2.984	-0.043	0.093	0.001
0.038	1.022	3.052	-0.044	0.093	0.000
0.024	1.006	3.036	-0.044	0.093	0.001
0.019	1.016	3.025	-0.044	0.093	0.000
0.036	1.033	3.034	-0.043	0.093	-0.000
0.034	1.026	3.018	-0.044	0.093	0.001
0.017	1.022	3.015	-0.044	0.093	0.000
0.063	1.045	3.040	-0.043	0.093	-0.000
0.040	1.017	3.035	-0.044	0.093	0.001
0.018	1.018	3.073	-0.043	0.093	0.000
0.020	1.015	3.036	-0.044	0.093	0.001
0.028	1.023	3.029	-0.043	0.093	0.001
0.025	1.017	3.039	-0.044	0.093	0.000
0.013	1.027	3.012	-0.044	0.093	0.001
0.043	1.028	3.032	-0.044	0.093	0.001
0.044	1.027	3.052	-0.044	0.093	0.000
0.022	1.033	2.994	-0.044	0.093	0.001
0.018	1.025	3.045	-0.044	0.093	0.000
0.039	1.022	3.052	-0.043	0.093	0.000
0.027	1.043	3.008	-0.044	0.093	0.001
0.029	1.017	3.066	-0.044	0.093	0.000
0.036	1.017	3.046	-0.043	0.093	0.001
0.019	1.047	3.025	-0.043	0.093	0.001
0.035	1.018	3.052	-0.043	0.092	0.000
0.033	1.018	3.036	-0.044	0.093	0.001
0.024	1.063	3.025	-0.043	0.093	0.001
0.037	1.018	3.080	-0.044	0.093	0.000
0.023	1.018	3.032	-0.043	0.093	0.001
0.019	1.025	3.022	-0.043	0.093	0.001
0.038	1.022	3.059	-0.043	0.093	0.000
0.022	1.017	3.029	-0.044	0.093	0.001
0.015	1.013	3.025	-0.043	0.093	0.000
0.037	1.034	3.065	-0.043	0.093	0.000
0.031	1.022	3.022	-0.043	0.093	0.001
0.021	1.016	3.022	-0.043	0.093	0.000
0.064	1.043	3.051	-0.043	0.092	-0.000
0.032	1.021	3.043	-0.043	0.093	0.001
0.023	1.023	3.069	-0.044	0.093	0.000
0.012	1.020	3.036	-0.043	0.093	0.001
0.030	1.026	3.029	-0.043	0.093	0.001
0.023	1.017	3.052	-0.043	0.093	0.000
0.022	1.023	3.018	-0.044	0.093	0.001
0.038	1.013	3.029	-0.043	0.093	0.001
0.021	1.022	3.066	-0.044	0.093	0.000
0.023	1.025	3.015	-0.043	0.093	0.001
0.022	1.011	3.046	-0.043	0.093	0.001
0.036	1.016	3.035	-0.043	0.093	0.000
0.020	1.039	3.005	-0.044	0.093	0.001
0.033	1.018	3.066	-0.044	0.093	0.000
0.028	1.022	3.045	-0.043	0.093	0.000
0.022	1.042	3.032	-0.043	0.093	0.001
0.030	1.023	3.076	-0.043	0.093	0.000
0.027	1.015	3.052	-0.043	0.093	0.001
0.017	1.058	3.035	-0.043	0.093	0.001
0.034	1.027	3.110	-0.044	0.093	0.000
0.024	1.010	3.039	-0.043	0.092	0.001
0.021	1.024	3.042	-0.043	0.093	0.001
0.041	1.027	3.041	-0.043	0.093	0.000
0.026	1.018	3.025	-0.044	0.092	0.001
0.021	1.015	3.049	-0.044	0.093	0.001
0.047	1.024	3.042	-0.043	0.093	0.000
0.032	1.011	3.029	-0.043	0.092	0.001
0.031	1.011	3.056	-0.044	0.093	0.000
0.050	1.041	3.037	-0.043	0.092	0.000
0.032	1.020	3.042	-0.043	0.093	0.001
0.015	1.015	3.101	-0.043	0.092	0.000
0.023	1.017	3.036	-0.044	0.093	0.001
0.039	1.027	3.056	-0.043	0.092	0.001
0.027	1.016	3.052	-0.044	0.093	0.000
0.027	1.023	3.032	-0.044	0.092	0.001
0.034	1.015	3.039	-0.043	0.092	0.001
0.029	1.026	3.042	-0.044	0.093	0.000
0.026	1.038	3.002	-0.044	0.092	0.001
0.028	1.016	3.055	-0.043	0.093	0.000
0.049	1.019	3.045	-0.043	0.092	0.001
0.011	1.049	3.015	-0.043	0.092	0.001
0.023	1.025	3.059	-0.043	0.092	0.000
0.023	1.026	3.052	-0.043	0.093	0.001
0.021	1.051	3.049	-0.043	0.093	0.001
0.032	1.030	3.066	-0.043	0.092	0.000
0.027	1.014	3.056	-0.043	0.093	0.001
0.014	1.060	3.022	-0.043	0.093	0.001
0.042	1.027	3.114	-0.044	0.093	0.000
0.027	1.019	3.042	-0.043	0.092	0.001
0.020	1.029	3.042	-0.043	0.093	0.001
0.037	1.034	3.051	-0.043	0.093	0.000
0.030	1.020	3.042	-0.043	0.092	0.001
0.014	1.019	3.056	-0.043	0.093	0.001
0.043	1.022	3.062	-0.043	0.093	0.000
0.026	1.028	3.039	-0.043	0.092	0.001
0.022	1.024	3.070	-0.044	0.093	0.001
0.038	1.035	3.017	-0.043	0.092	0.000
0.027	1.022	3.046	-0.043	0.092	0.001
0.019	1.023	3.110	-0.043	0.092	0.000
0.013	1.022	3.032	-0.043	0.093	0.001
0.024	1.026	3.049	-0.043	0.093	0.001
0.031	1.024	3.045	-0.043	0.092	0.000
0.016	1.039	3.015	-0.044	0.092	0.001
0.023	1.031	3.066	-0.043	0.093	0.001
0.030	1.018	3.038	-0.043	0.093	0.000
0.024	1.042	2.994	-0.044	0.092	0.001
0.017	1.031	3.079	-0.043	0.093	0.000
0.032	1.024	3.052	-0.043	0.092	0.000
0.018	1.035	3.015	-0.043	0.093	0.001
0.036	1.025	3.079	-0.044	0.092	0.000
0.017	1.013	3.056	-0.043	0.093	0.001
0.018	1.044	3.052	-0.043	0.092	0.001
0.028	1.019	3.073	-0.044	0.092	0.000
0.017	1.018	3.042	-0.043	0.093	0.001
0.018	1.051	3.069	-0.043	0.092	0.001
0.025	1.025	3.094	-0.044	0.093	0.001
0.028	1.021	3.039	-0.043	0.092	0.001
0.013	1.020	3.069	-0.043	0.092	0.000
0.024	1.037	3.021	-0.043	0.093	0.001
0.026	1.028	3.042	-0.043	0.092	0.001
0.022	1.020	3.062	-0.043	0.092	0.000
0.024	1.025	3.042	-0.043	0.093	0.001
0.021	1.033	3.052	-0.043	0.092	0.001
0.018	1.018	3.093	-0.043	0.092	0.000
0.017	1.026	3.029	-0.043	0.092	0.001
0.023	1.029	3.072	-0.043	0.093	0.001
0.018	1.019	3.114	-0.043	0.092	0.001
0.006	1.024	3.022	-0.044	0.092	0.001
0.018	1.023	3.083	-0.043	0.093	0.000
0.020	1.020	3.049	-0.043	0.093	0.000
0.016	1.033	3.015	-0.044	0.093	0.001
0.009	1.036	3.093	-0.043	0.093	0.000
0.013	1.022	3.052	-0.043	0.093	0.001
0.016	1.033	2.998	-0.044	0.092	0.001
-0.008	1.034	3.096	-0.043	0.092	0.000
0.023	1.025	3.055	-0.043	0.092	0.001
0.009	1.032	3.042	-0.043	0.092	0.001
0.033	1.023	3.110	-0.043	0.092	0.000
0.014	1.010	3.046	-0.043	0.093	0.001
0.013	1.033	3.069	-0.043	0.092	0.001
0.023	1.024	3.110	-0.043	0.092	0.000
0.014	1.014	3.046	-0.043	0.092	0.001
0.013	1.039	3.083	-0.043	0.093	0.001
0.020	1.026	3.077	-0.044	0.093	0.001
0.013	1.019	3.039	-0.043	0.092	0.001
0.011	1.017	3.066	-0.043	0.092	0.000
0.018	1.022	3.032	-0.043	0.092	0.001
0.014	1.025	3.049	-0.043	0.092	0.001
0.011	1.034	3.076	-0.043	0.092	0.001
-0.003	1.022	3.039	-0.043	0.092	0.001
0.011	1.028	3.076	-0.043	0.092	0.000
0.011	1.021	3.121	-0.043	0.092	0.000
-0.015	1.013	3.040	-0.044	0.093	0.001
-0.002	1.033	3.086	-0.043	0.093	0.000
0.009	1.028	3.114	-0.043	0.092	0.001
-0.000	1.022	3.029	-0.043	0.092	0.001
-0.008	1.016	3.090	-0.043	0.092	0.000
0.005	1.025	3.049	-0.043	0.092	0.001
0.006	1.026	3.032	-0.043	0.092	0.001
-0.002	1.030	3.090	-0.043	0.092	0.000
-0.006	1.023	3.049	-0.043	0.092	0.001
0.014	1.020	3.018	-0.044	0.092	0.001
-0.015	1.035	3.100	-0.043	0.092	0.000
0.005	1.019	3.056	-0.043	0.093	0.001
0.003	1.024	3.087	-0.043	0.092	0.001
0.013	1.027	3.090	-0.043	0.092	0.001
-0.008	1.010	3.064	-0.043	0.093	0.001
0.010	1.018	3.080	-0.043	0.092	0.000
0.005	1.017	3.080	-0.043	0.092	0.001
-0.005	1.013	3.077	-0.043	0.093	0.001
-0.003	1.020	3.083	-0.043	0.092	0.000
0.005	1.018	3.074	-0.043	0.093	0.001
0.005	1.025	3.059	-0.043	0.093	0.001
-0.007	1.000	3.080	-0.043	0.092	0.000
-0.008	1.013	3.050	-0.043	0.092	0.001
0.001	1.030	3.069	-0.043	0.092	0.001
-0.003	1.026	3.100	-0.043	0.092	0.001
-0.009	1.015	3.060	-0.043	0.092	0.001
0.002	1.037	3.079	-0.043	0.092	0.001
0.003	1.019	3.080	-0.043	0.092	0.001
-0.031	1.007	3.047	-0.043	0.093	0.001
0.005	1.030	3.093	-0.043	0.092	0.000
0.010	1.021	3.138	-0.043	0.092	0.001
-0.007	1.018	3.050	-0.043	0.092	0.001
-0.005	1.018	3.093	-0.043	0.092	0.000
0.014	1.017	3.049	-0.043	0.093	0.001
0.009	1.025	3.059	-0.043	0.092	0.001
-0.000	1.032	3.066	-0.043	0.092	0.001
0.004	1.008	3.070	-0.043	0.092	0.001
0.008	1.022	3.056	-0.044	0.092	0.001
-0.014	1.030	3.087	-0.043	0.092	0.000
0.004	1.012	3.067	-0.043	0.092	0.001
0.003	1.020	3.069	-0.043	0.092	0.001
0.012	1.021	3.118	-0.043	0.092	0.001
-0.008	1.018	3.067	-0.043	0.092	0.001
0.005	1.019	3.107	-0.043	0.092	0.001
-0.008	1.015	3.063	-0.043	0.092	0.001
-0.016	1.015	3.084	-0.043	0.093	0.001
0.007	1.006	3.083	-0.043	0.092	0.000
0.005	1.031	3.090	-0.043	0.092	0.001
0.006	1.026	3.052	-0.043	0.092	0.001
-0.006	0.993	3.087	-0.043	0.092	0.000
-0.010	1.003	3.050	-0.043	0.092	0.001
-0.005	1.025	3.090	-0.043	0.092	0.001
-0.002	1.015	3.090	-0.043	0.092	0.001
-0.023	1.006	3.061	-0.043	0.093	0.001
-0.008	1.024	3.070	-0.043	0.092	0.001
0.001	1.029	3.080	-0.043	0.092	0.001
-0.032	1.000	3.048	-0.043	0.092	0.001
-0.002	1.020	3.080	-0.043	0.092	0.001
0.003	1.022	3.101	-0.043	0.092	0.001
-0.019	1.021	3.071	-0.043	0.092	0.001
-0.007	1.011	3.094	-0.043	0.092	0.000
0.004	1.015	3.066	-0.043	0.092	0.001
-0.000	1.015	3.073	-0.043	0.092	0.001
-0.006	1.023	3.093	-0.043	0.092	0.000
-0.000	1.010	3.056	-0.043	0.093	0.001
-0.001	1.015	3.070	-0.044	0.092	0.000
-0.021	1.029	3.107	-0.043	0.092	0.000
-0.010	1.019	3.067	-0.043	0.092	0.001
-0.004	1.014	3.111	-0.043	0.092	0.001
0.004	1.027	3.125	-0.043	0.092	0.001
-0.011	1.008	3.071	-0.043	0.093	0.001
-0.013	1.013	3.108	-0.043	0.092	0.001
-0.010	1.013	3.070	-0.043	0.092	0.001
-0.012	1.010	3.081	-0.043	0.093	0.001
-0.005	1.009	3.107	-0.043	0.092	0.001
-0.010	1.010	3.071	-0.043	0.092	0.001
0.001	1.024	3.087	-0.043	0.092	0.001
-0.005	0.992	3.101	-0.043	0.092	0.000
-0.024	0.999	3.051	-0.043	0.093	0.001
-0.001	1.031	3.079	-0.043	0.092	0.001
-0.001	1.032	3.094	-0.043	0.092	0.001
-0.021	0.994	3.071	-0.043	0.092	0.001
-0.010	1.018	3.097	-0.043	0.092	0.001
-0.000	1.013	3.073	-0.043	0.092	0.001
-0.044	0.998	3.058	-0.043	0.093	0.001
-0.014	1.006	3.094	-0.043	0.093	0.000
-0.007	1.024	3.070	-0.043	0.092	0.001
-0.020	1.015	3.087	-0.043	0.092	0.001
-0.018	1.015	3.080	-0.043	0.092	0.000
-0.008	1.012	3.032	-0.043	0.092	0.001
-0.005	1.017	3.107	-0.043	0.092	0.001
-0.003	1.010	3.063	-0.043	0.092	0.001
-0.012	1.020	3.070	-0.043	0.092	0.001
-0.002	1.009	3.087	-0.043	0.092	0.001
-0.013	1.017	3.066	-0.043	0.093	0.001
-0.015	1.017	3.094	-0.043	0.093	0.001
-0.006	1.001	3.128	-0.043	0.093	0.000
-0.015	1.005	3.053	-0.043	0.092	0.001
-0.013	1.018	3.077	-0.043	0.093	0.001
-0.007	1.001	3.073	-0.043	0.092	0.000
-0.022	1.007	3.019	-0.043	0.093	0.001
-0.011	1.014	3.111	-0.043	0.092	0.001
-0.004	0.999	3.073	-0.043	0.092	0.001
-0.023	1.012	3.032	-0.042	0.092	0.001
0.003	1.016	3.103	-0.043	0.092	0.000
-0.007	1.003	3.059	-0.043	0.092	0.000
-0.025	1.011	3.063	-0.043	0.092	0.001
-0.005	1.017	3.110	-0.043	0.092	0.001
0.004	1.016	3.032	-0.043	0.093	0.001
-0.024	1.005	3.081	-0.043	0.092	0.001
-0.007	1.020	3.100	-0.043	0.092	0.001
-0.003	1.024	3.022	-0.043	0.093	0.001
-0.033	1.001	3.095	-0.043	0.092	0.001
-0.006	1.006	3.101	-0.043	0.092	0.001
0.002	1.009	3.029	-0.043	0.093	0.001
-0.005	1.012	3.087	-0.043	0.092	0.001
-0.002	1.002	3.083	-0.043	0.092	0.001
-0.011	1.016	3.032	-0.043	0.092	0.001
-0.003	1.008	3.114	-0.043	0.092	0.001
-0.001	1.014	3.056	-0.043	0.092	0.001
-0.012	1.014	3.063	-0.043	0.092	0.001
-0.007	1.009	3.114	-0.043	0.093	0.001
0.002	1.013	3.050	-0.043	0.092	0.001
-0.013	1.016	3.080	-0.043	0.092	0.001
-0.005	1.008	3.131	-0.042	0.093	0.001
-0.009	1.008	3.049	-0.042	0.092	0.001
-0.006	1.014	3.090	-0.043	0.092	0.001
-0.004	1.010	3.066	-0.043	0.092	0.001
-0.011	1.013	3.029	-0.042	0.092	0.001
-0.012	1.014	3.094	-0.043	0.093	0.001
-0.004	1.012	3.080	-0.043	0.092	0.001
-0.021	1.013	3.015	-0.042	0.092	0.001
-0.002	1.021	3.107	-0.042	0.093	0.001
-0.008	1.014	3.060	-0.043	0.093	0.001
-0.013	1.014	3.077	-0.042	0.092	0.001
0.000	1.015	3.117	-0.042	0.093	0.001
0.005	1.035	3.015	-0.043	0.093	0.001
-0.006	1.009	3.104	-0.043	0.092	0.001
0.008	1.009	3.090	-0.043	0.092	0.001
-0.004	1.014	3.039	-0.043	0.093	0.001
-0.008	1.008	3.097	-0.043	0.092	0.001
-0.008	1.001	3.097	-0.043	0.092	0.001
-0.011	1.011	3.019	-0.043	0.093	0.001
0.013	1.017	3.100	-0.043	0.092	0.001
-0.002	1.004	3.073	-0.043	0.092	0.001
-0.011	1.016	3.056	-0.042	0.093	0.001
-0.004	1.020	3.128	-0.042	0.093	0.001
0.005	1.017	3.032	-0.042	0.092	0.001
-0.011	1.026	3.083	-0.043	0.092	0.001
-0.009	1.016	3.104	-0.042	0.093	0.001
0.018	1.009	3.043	-0.042	0.092	0.002
-0.011	1.018	3.090	-0.043	0.092	0.001
-0.000	1.010	3.110	-0.042	0.093	0.001
0.010	0.998	3.039	-0.042	0.092	0.001
0.003	1.024	3.097	-0.043	0.092	0.001
-0.005	1.013	3.046	-0.043	0.092	0.001
-0.015	1.018	3.025	-0.042	0.092	0.001
-0.005	1.019	3.080	-0.043	0.092	0.001
-0.001	1.036	3.052	-0.042	0.093	0.001
-0.005	1.015	3.038	-0.042	0.092	0.001
0.007	1.019	3.073	-0.042	0.092	0.001
-0.002	1.032	3.035	-0.042	0.093	0.001
-0.000	1.008	3.073	-0.043	0.092	0.001
-0.000	1.011	3.093	-0.042	0.092	0.001
0.008	1.032	3.039	-0.042	0.093	0.001
0.001	1.016	3.093	-0.043	0.092	0.001
-0.004	1.012	3.070	-0.043	0.092	0.001
-0.004	1.019	3.018	-0.043	0.093	0.001
0.015	1.021	3.113	-0.043	0.092	0.001
0.013	1.017	3.077	-0.043	0.092	0.001
-0.005	1.029	3.022	-0.043	0.093	0.001
0.023	1.029	3.096	-0.042	0.092	0.000
0.015	1.015	3.053	-0.042	0.092	0.001
0.003	1.022	3.090	-0.042	0.092	0.001
-0.008	1.016	3.100	-0.042	0.093	0.001
0.015	1.014	3.046	-0.043	0.092	0.002
0.010	1.020	3.080	-0.042	0.092	0.001
-0.005	1.029	3.097	-0.042	0.092	0.001
0.020	1.017	3.056	-0.042	0.092	0.002
0.005	1.035	3.096	-0.043	0.092	0.001
0.010	1.027	3.063	-0.042	0.093	0.001
0.001	1.018	3.063	-0.042	0.092	0.001
0.017	1.025	3.065	-0.042	0.092	0.001
0.007	1.034	3.053	-0.043	0.092	0.001
0.000	1.020	3.069	-0.042	0.092	0.001
0.016	1.022	3.093	-0.043	0.092	0.001
0.002	1.056	3.076	-0.043	0.093	0.001
0.003	1.021	3.093	-0.042	0.092	0.001
0.012	1.026	3.086	-0.042	0.092	0.001
0.005	1.064	3.079	-0.042	0.092	0.002
0.021	1.034	3.138	-0.043	0.092	0.001
0.005	1.023	3.073	-0.042	0.092	0.001
0.008	1.025	3.056	-0.042	0.093	0.001
0.021	1.026	3.100	-0.042	0.092	0.001
0.009	1.020	3.077	-0.043	0.092	0.001
0.004	1.017	3.062	-0.042	0.092	0.001
0.024	1.041	3.109	-0.042	0.092	0.001
0.007	1.026	3.063	-0.043	0.092	0.001
0.001	1.022	3.066	-0.042	0.093	0.001
0.034	1.047	3.085	-0.042	0.092	0.000
0.017	1.022	3.066	-0.042	0.092	0.001
0.008	1.019	3.104	-0.043	0.092	0.001
0.004	1.027	3.069	-0.042	0.092	0.001
0.016	1.034	3.093	-0.042	0.092	0.001
0.016	1.026	3.100	-0.043	0.092	0.001
-0.001	1.030	3.073	-0.043	0.092	0.001
0.017	1.019	3.087	-0.043	0.092	0.001
0.010	1.027	3.093	-0.043	0.092	0.001
-0.002	1.038	3.070	-0.042	0.092	0.001
0.007	1.027	3.079	-0.042	0.092	0.001
0.023	1.028	3.086	-0.042	0.092	0.001
0.007	1.048	3.073	-0.042	0.092	0.001
0.015	1.024	3.096	-0.042	0.092	0.001
0.013	1.020	3.072	-0.043	0.092	0.001
0.003	1.057	3.094	-0.042	0.092	0.002
0.017	1.030	3.110	-0.042	0.092	0.001
0.014	1.022	3.060	-0.043	0.092	0.001
0.008	1.058	3.076	-0.042	0.092	0.002
0.020	1.033	3.155	-0.043	0.092	0.001
0.013	1.025	3.080	-0.043	0.092	0.001
0.006	1.037	3.097	-0.043	0.092	0.001
0.018	1.038	3.092	-0.042	0.092	0.001
0.012	1.024	3.066	-0.043	0.092	0.001
0.005	1.018	3.090	-0.042	0.092	0.001
0.023	1.040	3.093	-0.042	0.092	0.001
0.009	1.025	3.076	-0.042	0.092	0.001
0.003	1.034	3.117	-0.042	0.092	0.001
0.033	1.048	3.082	-0.042	0.092	0.001
0.010	1.032	3.104	-0.042	0.092	0.001
0.014	1.024	3.127	-0.043	0.092	0.001
-0.005	1.031	3.094	-0.043	0.092	0.001
0.014	1.037	3.090	-0.042	0.092	0.001
0.005	1.028	3.093	-0.042	0.092	0.001
0.007	1.038	3.059	-0.043	0.092	0.001
0.023	1.025	3.090	-0.042	0.092	0.001
0.005	1.033	3.093	-0.043	0.092	0.001
0.016	1.043	3.056	-0.043	0.092	0.001
0.003	1.024	3.090	-0.042	0.092	0.001
0.029	1.031	3.096	-0.042	0.092	0.001
0.007	1.050	3.056	-0.043	0.092	0.001
0.014	1.021	3.131	-0.043	0.092	0.001
0.010	1.026	3.086	-0.043	0.092	0.001
0.012	1.061	3.103	-0.042	0.092	0.002
0.016	1.022	3.107	-0.043	0.092	0.001
0.008	1.025	3.097	-0.042	0.092	0.001
0.005	1.064	3.090	-0.042	0.092	0.001
0.025	1.033	3.155	-0.043	0.092	0.001
0.004	1.025	3.100	-0.042	0.092	0.001
-0.003	1.035	3.097	-0.042	0.092	0.001
0.015	1.047	3.085	-0.042	0.092	0.001
0.009	1.020	3.070	-0.043	0.092	0.001
0.003	1.027	3.083	-0.042	0.092	0.001
0.026	1.048	3.095	-0.042	0.092	0.001
0.009	1.028	3.083	-0.042	0.092	0.001
0.003	1.025	3.107	-0.042	0.092	0.001
0.041	1.045	3.088	-0.042	0.092	0.001
0.010	1.031	3.093	-0.042	0.092	0.001
0.009	1.028	3.134	-0.043	0.092	0.001
-0.008	1.032	3.087	-0.042	0.092	0.001
0.016	1.035	3.104	-0.042	0.092	0.001
0.016	1.027	3.093	-0.043	0.092	0.001
-0.006	1.038	3.053	-0.043	0.092	0.001
0.017	1.036	3.107	-0.042	0.092	0.001
0.010	1.030	3.100	-0.043	0.092	0.001
0.002	1.040	3.053	-0.043	0.092	0.001
0.001	1.029	3.114	-0.043	0.092	0.001
0.023	1.032	3.096	-0.042	0.092	0.001
0.001	1.050	3.104	-0.043	0.092	0.001
0.013	1.028	3.151	-0.043	0.092	0.001
0.009	1.028	3.100	-0.042	0.092	0.001
0.006	1.056	3.107	-0.042	0.092	0.001
0.007	1.035	3.120	-0.042	0.092	0.001
-0.002	1.024	3.094	-0.042	0.092	0.001
-0.001	1.057	3.110	-0.042	0.092	0.001
0.021	1.033	3.162	-0.043	0.092	0.001
0.016	1.019	3.090	-0.043	0.092	0.001
-0.006	1.036	3.114	-0.042	0.092	0.001
0.023	1.033	3.096	-0.043	0.092	0.001
0.011	1.035	3.076	-0.043	0.092	0.001
-0.003	1.028	3.131	-0.042	0.092	0.001
0.013	1.026	3.107	-0.042	0.092	0.001
0.012	1.037	3.093	-0.042	0.092	0.001
0.003	1.027	3.145	-0.043	0.092	0.001
0.021	1.049	3.093	-0.043	0.092	0.001
0.007	1.040	3.114	-0.042	0.092	0.001
0.007	1.028	3.172	-0.043	0.092	0.001
-0.009	1.035	3.091	-0.043	0.092	0.001
0.011	1.041	3.090	-0.042	0.092	0.001
0.016	1.027	3.127	-0.042	0.092	0.001
-0.007	1.043	3.066	-0.043	0.092	0.001
0.013	1.032	3.138	-0.042	0.092	0.001
0.014	1.028	3.114	-0.042	0.092	0.001
0.006	1.045	3.046	-0.043	0.092	0.001
-0.008	1.037	3.130	-0.042	0.092	0.001
0.017	1.031	3.124	-0.042	0.092	0.001
0.009	1.058	3.082	-0.042	0.092	0.001
0.015	1.029	3.155	-0.043	0.092	0.001
0.013	1.026	3.124	-0.042	0.092	0.001
-0.001	1.054	3.117	-0.042	0.092	0.001
0.014	1.035	3.144	-0.043	0.092	0.001
0.006	1.019	3.104	-0.042	0.092	0.001
-0.002	1.067	3.103	-0.042	0.092	0.001
0.024	1.038	3.165	-0.043	0.092	0.001
0.011	1.023	3.094	-0.042	0.092	0.001
0.001	1.032	3.127	-0.042	0.092	0.001
0.021	1.043	3.106	-0.042	0.092	0.001
0.013	1.027	3.104	-0.043	0.092	0.001
0.004	1.027	3.144	-0.042	0.092	0.001
0.016	1.038	3.089	-0.042	0.092	0.001
0.010	1.034	3.117	-0.043	0.092	0.001
0.008	1.026	3.155	-0.042	0.092	0.001
0.025	1.045	3.079	-0.042	0.092	0.001
0.003	1.039	3.110	-0.042	0.092	0.001
0.019	1.023	3.175	-0.043	0.091	0.001
-0.007	1.039	3.080	-0.043	0.092	0.001
0.007	1.033	3.110	-0.042	0.092	0.001
0.003	1.026	3.107	-0.042	0.092	0.001
0.003	1.040	3.073	-0.043	0.092	0.001
0.008	1.028	3.107	-0.042	0.092	0.001
0.011	1.035	3.117	-0.042	0.092	0.001
0.008	1.043	3.063	-0.043	0.091	0.001
-0.002	1.036	3.151	-0.042	0.092	0.001
0.009	1.027	3.110	-0.042	0.092	0.001
0.013	1.050	3.110	-0.042	0.092	0.001
0.016	1.030	3.179	-0.043	0.092	0.001
0.013	1.019	3.111	-0.042	0.092	0.001
0.001	1.049	3.127	-0.042	0.092	0.001
0.014	1.026	3.135	-0.043	0.092	0.001
-0.003	1.026	3.111	-0.043	0.092	0.001
0.001	1.053	3.124	-0.042	0.092	0.001
0.019	1.026	3.155	-0.043	0.092	0.001
0.012	1.023	3.090	-0.042	0.092	0.001
0.000	1.029	3.134	-0.042	0.092	0.001
0.011	1.032	3.100	-0.042	0.092	0.001
0.013	1.034	3.093	-0.043	0.092	0.001
0.005	1.021	3.165	-0.042	0.092	0.001
0.004	1.033	3.100	-0.043	0.092	0.001
0.011	1.039	3.110	-0.043	0.092	0.001
0.007	1.027	3.161	-0.042	0.091	0.001
0.008	1.039	3.083	-0.042	0.091	0.001
0.013	1.038	3.127	-0.042	0.092	0.001
0.010	1.032	3.172	-0.043	0.091	0.001
-0.009	1.033	3.066	-0.043	0.092	0.001
0.011	1.036	3.127	-0.042	0.092	0.001
0.012	1.030	3.124	-0.042	0.092	0.001
-0.001	1.038	3.076	-0.043	0.092	0.001
0.011	1.042	3.134	-0.042	0.092	0.001
0.016	1.032	3.120	-0.042	0.092	0.001
0.008	1.043	3.076	-0.043	0.091	0.001
-0.006	1.036	3.130	-0.042	0.092	0.001
0.011	1.033	3.117	-0.042	0.092	0.001
0.008	1.046	3.093	-0.042	0.092	0.001
0.022	1.034	3.175	-0.042	0.092	0.001
0.004	1.021	3.104	-0.042	0.092	0.001
-0.001	1.051	3.124	-0.042	0.092	0.001
0.015	1.034	3.162	-0.043	0.092	0.001
0.006	1.022	3.117	-0.042	0.092	0.001
0.004	1.057	3.127	-0.042	0.092	0.001
0.023	1.031	3.165	-0.043	0.092	0.001
0.010	1.032	3.097	-0.042	0.092	0.001
-0.003	1.026	3.151	-0.042	0.092	0.001
0.012	1.030	3.103	-0.042	0.092	0.001
0.012	1.034	3.083	-0.042	0.092	0.001
0.004	1.023	3.144	-0.042	0.091	0.001
0.019	1.033	3.113	-0.042	0.092	0.001
0.014	1.034	3.114	-0.042	0.092	0.001
0.005	1.034	3.175	-0.042	0.091	0.001
0.013	1.044	3.117	-0.042	0.091	0.001
0.009	1.035	3.117	-0.042	0.092	0.001
0.021	1.021	3.185	-0.043	0.091	0.001
0.003	1.031	3.097	-0.042	0.092	0.001
0.007	1.031	3.151	-0.042	0.092	0.001
0.008	1.024	3.134	-0.042	0.092	0.001
0.013	1.044	3.072	-0.042	0.091	0.001
0.008	1.032	3.144	-0.042	0.092	0.001
0.020	1.022	3.138	-0.042	0.092	0.001
0.011	1.053	3.076	-0.043	0.091	0.001
-0.005	1.037	3.157	-0.042	0.092	0.001
0.011	1.023	3.110	-0.042	0.092	0.001
0.011	1.040	3.103	-0.043	0.091	0.001
0.017	1.024	3.185	-0.043	0.091	0.001
0.011	1.029	3.117	-0.042	0.091	0.001
0.012	1.037	3.151	-0.042	0.091	0.001
0.020	1.026	3.161	-0.042	0.091	0.001
0.001	1.020	3.100	-0.042	0.092	0.001
0.002	1.045	3.151	-0.042	0.091	0.001
0.015	1.024	3.176	-0.043	0.092	0.001
0.010	1.026	3.107	-0.042	0.091	0.001
-0.002	1.023	3.161	-0.042	0.091	0.001
0.011	1.029	3.107	-0.042	0.092	0.001
0.014	1.033	3.134	-0.042	0.091	0.001
0.005	1.027	3.165	-0.042	0.091	0.001
0.004	1.025	3.107	-0.042	0.091	0.001
0.011	1.019	3.131	-0.042	0.092	0.001
0.002	1.028	3.182	-0.042	0.091	0.001
-0.008	1.019	3.094	-0.042	0.091	0.001
0.007	1.029	3.151	-0.042	0.091	0.001
0.012	1.033	3.185	-0.042	0.091	0.001
-0.007	1.034	3.118	-0.043	0.092	0.001
-0.002	1.020	3.158	-0.042	0.092	0.001
0.005	1.025	3.117	-0.042	0.092	0.001
0.011	1.033	3.100	-0.043	0.091	0.001
-0.004	1.038	3.141	-0.042	0.092	0.001
0.001	1.021	3.134	-0.042	0.092	0.001
0.008	1.039	3.093	-0.043	0.091	0.001
-0.007	1.039	3.164	-0.042	0.092	0.000
0.010	1.026	3.107	-0.042	0.091	0.001
0.007	1.029	3.144	-0.042	0.091	0.001
0.016	1.020	3.199	-0.042	0.091	0.001
0.010	1.023	3.124	-0.042	0.092	0.001
0.017	1.035	3.144	-0.042	0.091	0.001
0.012	1.030	3.155	-0.042	0.091	0.001
0.006	1.017	3.121	-0.043	0.091	0.001
-0.006	1.040	3.165	-0.042	0.092	0.001
0.017	1.023	3.179	-0.043	0.092	0.001
0.012	1.027	3.124	-0.042	0.091	0.001
-0.004	1.020	3.182	-0.042	0.091	0.001
0.013	1.015	3.114	-0.042	0.092	0.001
0.006	1.032	3.120	-0.042	0.091	0.001
0.003	1.031	3.161	-0.042	0.091	0.001
0.006	1.024	3.114	-0.042	0.091	0.001
0.024	1.033	3.134	-0.042	0.091	0.001
0.018	1.019	3.179	-0.042	0.091	0.001
-0.003	1.025	3.111	-0.043	0.091	0.001
0.015	1.028	3.154	-0.042	0.092	0.001
0.023	1.024	3.216	-0.043	0.091	0.001
0.005	1.022	3.097	-0.042	0.092	0.001
0.006	1.034	3.151	-0.042	0.091	0.001
0.019	1.024	3.130	-0.042	0.091	0.001
0.002	1.042	3.096	-0.043	0.091	0.001
0.012	1.040	3.164	-0.042	0.091	0.001
0.020	1.024	3.120	-0.042	0.091	0.001
0.022	1.039	3.107	-0.043	0.091	0.001
-0.003	1.035	3.175	-0.042	0.091	0.001
0.027	1.024	3.127	-0.042	0.091	0.001
0.022	1.033	3.127	-0.042	0.091	0.001
0.026	1.037	3.175	-0.043	0.091	0.001
0.011	1.024	3.141	-0.042	0.091	0.001
0.013	1.054	3.137	-0.042	0.091	0.001
0.022	1.025	3.178	-0.042	0.091	0.001
0.020	1.025	3.131	-0.042	0.091	0.001
0.006	1.052	3.161	-0.042	0.091	0.001
0.025	1.034	3.179	-0.043	0.092	0.001
0.023	1.029	3.110	-0.042	0.091	0.001
0.012	1.019	3.164	-0.042	0.091	0.001
0.032	1.037	3.136	-0.042	0.091	0.001
0.020	1.031	3.113	-0.042	0.091	0.001
0.014	1.025	3.168	-0.042	0.091	0.001
0.016	1.029	3.120	-0.042	0.091	0.001
0.020	1.029	3.124	-0.042	0.091	0.001
0.010	1.026	3.175	-0.042	0.091	0.001
0.021	1.039	3.120	-0.042	0.091	0.001
0.011	1.030	3.157	-0.042	0.092	0.001
0.022	1.022	3.206	-0.042	0.091	0.001
-0.000	1.033	3.107	-0.042	0.091	0.001
0.010	1.034	3.137	-0.042	0.092	0.001
0.019	1.017	3.134	-0.042	0.091	0.001
0.020	1.031	3.093	-0.043	0.091	0.001
0.018	1.025	3.161	-0.042	0.091	0.001
0.022	1.015	3.144	-0.042	0.091	0.001
0.019	1.038	3.083	-0.043	0.091	0.001
-0.000	1.034	3.164	-0.042	0.091	0.000
0.027	1.024	3.147	-0.042	0.091	0.001
0.007	1.044	3.127	-0.042	0.091	0.001
0.024	1.028	3.182	-0.042	0.091	0.001
0.014	1.027	3.137	-0.042	0.091	0.001
0.020	1.048	3.147	-0.042	0.091	0.001
0.027	1.029	3.174	-0.042	0.091	0.001
0.016	1.022	3.127	-0.042	0.091	0.001
0.010	1.047	3.144	-0.042	0.091	0.001
0.029	1.030	3.209	-0.043	0.092	0.001
0.025	1.033	3.120	-0.042	0.091	0.001
0.019	1.021	3.164	-0.042	0.091	0.001
0.023	1.026	3.140	-0.042	0.091	0.001
0.030	1.026	3.137	-0.042	0.091	0.001
0.022	1.020	3.171	-0.042	0.091	0.001
0.033	1.034	3.144	-0.042	0.091	0.001
0.025	1.024	3.137	-0.042	0.091	0.001
0.021	1.031	3.168	-0.042	0.091	0.001
0.035	1.046	3.116	-0.042	0.091	0.001
0.018	1.032	3.158	-0.042	0.091	0.001
0.024	1.021	3.213	-0.042	0.091	0.001
0.017	1.018	3.138	-0.042	0.091	0.001
0.024	1.035	3.164	-0.042	0.091	0.001
0.022	1.032	3.147	-0.042	0.091	0.001
0.022	1.036	3.117	-0.042	0.091	0.001
0.028	1.030	3.150	-0.042	0.091	0.001
0.034	1.026	3.157	-0.042	0.091	0.001
0.027	1.051	3.106	-0.042	0.091	0.001
0.011	1.024	3.168	-0.042	0.091	0.001
0.040	1.025	3.147	-0.042	0.091	0.001
0.021	1.053	3.123	-0.042	0.091	0.001
0.027	1.020	3.174	-0.042	0.091	0.001
0.030	1.027	3.140	-0.042	0.091	0.001
0.023	1.049	3.123	-0.042	0.091	0.001
0.029	1.021	3.178	-0.042	0.091	0.001
0.024	1.029	3.137	-0.042	0.091	0.001
0.016	1.067	3.154	-0.042	0.091	0.001
0.041	1.041	3.191	-0.042	0.091	0.001
0.024	1.021	3.137	-0.042	0.091	0.001
0.024	1.026	3.157	-0.042	0.091	0.001
0.039	1.032	3.153	-0.042	0.091	0.001
0.023	1.027	3.120	-0.042	0.091	0.001
0.024	1.021	3.167	-0.042	0.091	0.001
0.038	1.031	3.147	-0.042	0.091	0.001
0.031	1.032	3.127	-0.042	0.091	0.001
0.024	1.024	3.174	-0.042	0.091	0.001
0.041	1.048	3.132	-0.042	0.091	0.001
0.033	1.037	3.160	-0.042	0.091	0.001
0.036	1.023	3.198	-0.042	0.091	0.001
0.012	1.025	3.127	-0.042	0.091	0.001
0.033	1.036	3.164	-0.042	0.091	0.001
0.027	1.021	3.157	-0.042	0.091	0.001
0.024	1.035	3.113	-0.042	0.091	0.001
0.036	1.035	3.171	-0.042	0.091	0.001
0.030	1.019	3.164	-0.042	0.091	0.001
0.028	1.035	3.089	-0.042	0.091	0.001
0.019	1.026	3.178	-0.042	0.091	0.001
0.042	1.026	3.167	-0.042	0.091	0.001
0.023	1.049	3.106	-0.042	0.091	0.001
0.035	1.024	3.181	-0.042	0.091	0.001
0.028	1.030	3.150	-0.042	0.091	0.001
0.022	1.051	3.140	-0.042	0.091	0.001
0.042	1.036	3.184	-0.042	0.091	0.001
0.026	1.018	3.140	-0.042	0.091	0.001
0.021	1.059	3.154	-0.042	0.091	0.001
0.038	1.034	3.222	-0.042	0.091	0.001
0.028	1.033	3.126	-0.042	0.091	0.001
0.030	1.022	3.168	-0.042	0.091	0.001
0.040	1.036	3.170	-0.042	0.091	0.001
0.038	1.021	3.127	-0.042	0.091	0.001
0.020	1.024	3.178	-0.042	0.091	0.001
0.047	1.035	3.153	-0.042	0.091	0.001
0.039	1.029	3.144	-0.042	0.091	0.001
0.033	1.021	3.174	-0.042	0.091	0.001
0.052	1.041	3.146	-0.042	0.091	0.001
0.036	1.031	3.167	-0.042	0.091	0.001
0.025	1.011	3.202	-0.042	0.091	0.001
0.031	1.024	3.124	-0.042	0.091	0.001
0.038	1.034	3.167	-0.042	0.091	0.001
0.027	1.026	3.160	-0.042	0.091	0.001
0.023	1.042	3.113	-0.042	0.091	0.001
0.039	1.032	3.157	-0.042	0.091	0.001
0.032	1.016	3.168	-0.042	0.091	0.001
0.037	1.043	3.096	-0.042	0.091	0.001
0.024	1.033	3.201	-0.042	0.091	0.000
0.047	1.027	3.153	-0.042	0.091	0.001
0.030	1.052	3.133	-0.042	0.091	0.001
0.044	1.029	3.215	-0.042	0.091	0.001
0.031	1.017	3.154	-0.042	0.091	0.001
0.027	1.053	3.171	-0.042	0.091	0.001
0.041	1.032	3.188	-0.042	0.091	0.001
0.027	1.021	3.134	-0.042	0.091	0.001
0.028	1.055	3.157	-0.042	0.091	0.001
0.044	1.028	3.208	-0.043	0.091	0.001
0.043	1.022	3.140	-0.042	0.091	0.001
0.019	1.025	3.164	-0.042	0.091	0.001
0.044	1.031	3.146	-0.042	0.091	0.001
0.034	1.029	3.151	-0.042	0.091	0.001
0.026	1.027	3.177	-0.042	0.091	0.001
0.031	1.017	3.137	-0.042	0.091	0.001
0.044	1.027	3.147	-0.042	0.091	0.001
0.043	1.033	3.194	-0.042	0.090	0.001
0.037	1.028	3.126	-0.042	0.091	0.001
0.039	1.033	3.163	-0.042	0.091	0.001
0.044	1.025	3.256	-0.042	0.090	0.001
0.022	1.028	3.130	-0.042	0.091	0.001
0.025	1.040	3.170	-0.042	0.091	0.001
0.037	1.020	3.171	-0.042	0.091	0.001
0.035	1.037	3.137	-0.042	0.090	0.001
0.024	1.034	3.171	-0.042	0.091	0.001
0.032	1.028	3.177	-0.042	0.091	0.001
0.034	1.043	3.102	-0.042	0.090	0.001
0.018	1.037	3.187	-0.042	0.091	0.000
0.044	1.019	3.143	-0.042	0.091	0.001
0.028	1.036	3.154	-0.042	0.091	0.001
0.027	1.028	3.215	-0.042	0.091	0.001
0.030	1.028	3.137	-0.042	0.091	0.001
0.025	1.033	3.181	-0.042	0.091	0.001
0.039	1.029	3.160	-0.042	0.091	0.001
0.032	1.015	3.144	-0.042	0.091	0.001
0.028	1.039	3.177	-0.042	0.091	0.001
0.041	1.026	3.181	-0.042	0.091	0.001
0.026	1.031	3.140	-0.042	0.091	0.001
0.029	1.008	3.222	-0.042	0.090	0.000
0.029	1.024	3.123	-0.042	0.091	0.001
0.038	1.033	3.167	-0.042	0.091	0.001
0.042	1.034	3.197	-0.042	0.090	0.001
0.027	1.019	3.151	-0.042	0.091	0.001
0.039	1.028	3.174	-0.042	0.091	0.000
0.034	1.031	3.198	-0.042	0.090	0.001
0.009	1.017	3.134	-0.042	0.091	0.001
0.033	1.032	3.163	-0.042	0.091	0.001
0.038	1.029	3.229	-0.042	0.090	0.001
0.029	1.028	3.127	-0.042	0.091	0.001
0.037	1.032	3.177	-0.042	0.091	0.000
0.040	1.021	3.157	-0.042	0.091	0.001
0.042	1.032	3.150	-0.042	0.090	0.001
0.025	1.031	3.174	-0.042	0.091	0.000
0.040	1.026	3.150	-0.042	0.091	0.001
0.032	1.031	3.133	-0.043	0.091	0.000
0.015	1.036	3.204	-0.042	0.091	0.000
0.035	1.020	3.147	-0.042	0.091	0.001
0.040	1.020	3.167	-0.042	0.091	0.001
0.041	1.018	3.188	-0.042	0.090	0.001
0.024	1.013	3.157	-0.042	0.091	0.001
0.033	1.026	3.177	-0.042	0.091	0.001
0.048	1.024	3.181	-0.042	0.091	0.001
0.036	1.020	3.147	-0.042	0.090	0.001
0.030	1.035	3.187	-0.042	0.090	0.000
0.049	1.019	3.185	-0.042	0.091	0.001
0.039	1.029	3.156	-0.042	0.091	0.001
0.024	1.012	3.184	-0.042	0.090	0.000
0.034	1.024	3.133	-0.042	0.091	0.001
0.047	1.033	3.167	-0.042	0.090	0.001
0.031	1.022	3.187	-0.042	0.090	0.001
0.023	1.019	3.140	-0.042	0.091	0.001
0.044	1.026	3.183	-0.042	0.090	0.000
0.042	1.027	3.197	-0.042	0.090	0.000
0.021	1.020	3.144	-0.042	0.091	0.001
0.045	1.032	3.177	-0.042	0.091	0.000
0.045	1.021	3.229	-0.042	0.090	0.001
0.034	1.025	3.137	-0.042	0.090	0.001
0.037	1.025	3.173	-0.042	0.091	0.000
0.046	1.020	3.140	-0.042	0.091	0.001
0.035	1.034	3.129	-0.042	0.090	0.001
0.035	1.038	3.200	-0.042	0.091	0.000
0.045	1.030	3.160	-0.042	0.091	0.001
0.047	1.025	3.143	-0.042	0.090	0.001
0.027	1.038	3.214	-0.042	0.090	0.000
0.042	1.021	3.160	-0.042	0.091	0.001
0.043	1.029	3.173	-0.042	0.090	0.000
0.055	1.021	3.194	-0.042	0.090	0.001
0.028	1.015	3.147	-0.042	0.091	0.001
0.052	1.024	3.173	-0.042	0.090	0.000
0.053	1.019	3.167	-0.042	0.090	0.001
0.039	1.025	3.147	-0.042	0.091	0.001
0.043	1.032	3.197	-0.042	0.090	0.000
0.044	1.020	3.174	-0.042	0.091	0.001
0.052	1.029	3.153	-0.042	0.091	0.000
0.036	1.008	3.183	-0.042	0.090	-0.000
0.030	1.010	3.140	-0.042	0.090	0.001
0.053	1.022	3.177	-0.042	0.091	0.000
0.048	1.025	3.184	-0.042	0.090	0.000
0.023	1.013	3.158	-0.042	0.091	0.001
0.051	1.029	3.177	-0.042	0.090	0.000
0.047	1.024	3.194	-0.042	0.090	0.001
0.014	1.009	3.158	-0.042	0.091	0.001
0.042	1.025	3.204	-0.042	0.091	0.000
0.050	1.022	3.211	-0.042	0.090	0.001
0.034	1.005	3.150	-0.042	0.090	0.001
0.038	1.016	3.187	-0.042	0.090	0.000
0.050	1.026	3.136	-0.042	0.090	0.001
0.050	1.021	3.146	-0.042	0.090	0.000
0.037	1.029	3.187	-0.042	0.090	0.000
0.043	1.021	3.139	-0.042	0.090	0.001
0.054	1.021	3.153	-0.042	0.090	0.000
0.036	1.033	3.183	-0.042	0.090	0.000
0.045	1.025	3.170	-0.042	0.091	0.001
0.054	1.016	3.187	-0.042	0.091	0.000
0.051	1.014	3.181	-0.042	0.090	0.001
0.028	1.013	3.157	-0.042	0.091	0.001
0.050	1.010	3.177	-0.042	0.090	0.000
0.049	1.017	3.147	-0.042	0.090	0.001
0.039	1.009	3.178	-0.042	0.090	0.001
0.048	0.999	3.187	-0.042	0.090	0.000
0.033	1.007	3.133	-0.042	0.091	0.001
0.056	1.028	3.173	-0.042	0.090	0.000
0.048	0.992	3.156	-0.042	0.090	-0.000
0.023	1.007	3.144	-0.042	0.090	0.001
0.051	1.028	3.186	-0.042	0.090	0.000
0.053	1.023	3.170	-0.042	0.090	0.000
0.022	1.003	3.161	-0.042	0.090	0.001
0.053	1.022	3.187	-0.042	0.091	0.000
0.053	1.020	3.160	-0.042	0.091	0.000
0.017	0.995	3.175	-0.042	0.090	0.001
0.052	1.011	3.187	-0.042	0.090	-0.000
0.052	1.015	3.149	-0.042	0.091	0.000
0.053	1.011	3.170	-0.042	0.090	0.000
0.053	1.008	3.170	-0.042	0.090	0.000
0.051	1.014	3.143	-0.042	0.091	0.001
0.056	1.012	3.197	-0.042	0.090	0.000
0.055	1.027	3.176	-0.042	0.090	0.000
0.033	1.016	3.146	-0.041	0.090	0.001
0.056	1.013	3.173	-0.042	0.090	0.000
0.049	1.014	3.153	-0.042	0.090	0.001
0.042	1.017	3.163	-0.042	0.090	0.000
0.050	1.014	3.203	-0.041	0.091	-0.000
0.054	1.015	3.142	-0.041	0.090	0.000
0.045	1.011	3.170	-0.042	0.091	0.001
0.049	1.013	3.170	-0.042	0.091	0.000
0.049	1.015	3.122	-0.041	0.090	0.001
0.050	1.024	3.183	-0.042	0.090	0.000
0.056	1.010	3.180	-0.042	0.090	0.000
0.041	1.014	3.122	-0.041	0.090	0.001
0.064	1.020	3.169	-0.042	0.090	0.000
0.051	1.002	3.136	-0.042	0.090	0.000
0.036	1.004	3.143	-0.041	0.090	0.001
0.053	1.019	3.197	-0.041	0.090	0.000
0.063	1.028	3.132	-0.042	0.091	0.000
0.047	1.003	3.163	-0.042	0.090	0.000
0.052	1.027	3.190	-0.042	0.091	0.000
0.062	1.020	3.139	-0.042	0.091	0.000
0.034	0.999	3.191	-0.042	0.091	0.001
0.054	1.010	3.170	-0.042	0.090	0.000
0.060	1.028	3.111	-0.042	0.091	0.000
0.057	1.018	3.190	-0.042	0.091	0.000
0.053	1.009	3.170	-0.042	0.090	0.000
0.056	1.020	3.135	-0.041	0.090	0.000
0.057	1.012	3.200	-0.041	0.090	0.000
0.060	1.013	3.132	-0.042	0.090	0.001
0.062	1.024	3.152	-0.042	0.090	0.000
0.063	1.008	3.176	-0.042	0.090	0.000
0.072	1.007	3.142	-0.042	0.090	0.001
0.063	1.022	3.183	-0.042	0.090	0.000
0.064	1.010	3.207	-0.041	0.091	0.000
0.055	1.002	3.129	-0.042	0.091	0.000
0.065	1.020	3.176	-0.042	0.090	0.000
0.073	1.012	3.149	-0.042	0.090	0.000
0.058	1.010	3.125	-0.041	0.091	0.000
0.068	1.021	3.176	-0.042	0.091	0.000
0.065	1.026	3.146	-0.042	0.091	0.000
0.060	1.013	3.121	-0.041	0.090	0.000
0.074	1.022	3.203	-0.041	0.091	0.000
0.075	1.031	3.135	-0.042	0.091	0.000
0.057	1.019	3.169	-0.041	0.090	0.000
0.063	1.017	3.183	-0.041	0.090	0.000
0.075	1.033	3.122	-0.042	0.091	0.001
0.072	1.015	3.190	-0.041	0.090	0.000
0.073	1.023	3.179	-0.041	0.090	0.000
0.072	1.013	3.108	-0.041	0.091	0.000
0.075	1.016	3.186	-0.041	0.090	0.000
0.079	1.018	3.163	-0.042	0.090	0.000
0.071	1.014	3.114	-0.041	0.091	0.000
0.090	1.039	3.185	-0.041	0.090	-0.000
0.080	1.009	3.149	-0.042	0.090	0.001
0.069	1.023	3.135	-0.041	0.090	0.000
0.065	1.015	3.193	-0.041	0.091	0.000
0.089	1.025	3.135	-0.042	0.090	0.001
0.067	1.023	3.155	-0.041	0.090	0.000
0.069	1.011	3.193	-0.041	0.090	0.000
0.082	1.019	3.129	-0.041	0.090	0.001
0.080	1.019	3.172	-0.042	0.090	0.000
0.074	1.020	3.196	-0.041	0.091	0.000
0.066	1.017	3.139	-0.041	0.090	0.000
0.080	1.021	3.186	-0.042	0.090	-0.000
0.072	1.015	3.146	-0.042	0.090	0.000
0.075	1.018	3.114	-0.041	0.091	0.000
0.080	1.019	3.182	-0.042	0.090	0.000
0.079	1.032	3.135	-0.042	0.091	0.000
0.068	1.018	3.131	-0.041	0.090	0.000
0.082	1.023	3.172	-0.041	0.090	0.000
0.076	1.038	3.131	-0.041	0.091	0.000
0.078	1.025	3.186	-0.041	0.090	0.000
0.073	1.018	3.193	-0.041	0.090	0.000
0.083	1.020	3.115	-0.042	0.090	0.000
0.078	1.027	3.193	-0.042	0.090	0.000
0.081	1.010	3.169	-0.042	0.090	0.000
0.076	1.022	3.111	-0.041	0.091	0.000
0.079	1.025	3.182	-0.041	0.090	0.000
0.081	1.012	3.156	-0.041	0.090	0.001
0.068	1.024	3.111	-0.041	0.091	-0.000
0.098	1.044	3.195	-0.041	0.090	-0.000
0.091	1.015	3.142	-0.041	0.090	0.001
0.070	1.026	3.152	-0.041	0.091	0.000
0.077	1.022	3.179	-0.041	0.091	0.000
0.097	1.033	3.121	-0.041	0.090	0.001
0.081	1.028	3.165	-0.041	0.090	0.000
0.080	1.031	3.186	-0.041	0.090	0.000
0.101	1.019	3.132	-0.042	0.090	0.001
0.080	1.029	3.186	-0.042	0.090	0.000
0.084	1.028	3.162	-0.041	0.090	0.000
0.082	1.024	3.135	-0.041	0.091	0.000
0.101	1.024	3.175	-0.041	0.090	-0.000
0.081	1.041	3.121	-0.042	0.090	0.000
0.081	1.024	3.148	-0.041	0.090	0.000
0.090	1.026	3.179	-0.042	0.090	0.000
0.084	1.057	3.145	-0.041	0.091	0.001
0.080	1.028	3.172	-0.041	0.090	-0.000
0.096	1.024	3.159	-0.042	0.090	0.000
0.097	1.058	3.162	-0.041	0.091	0.001
0.094	1.026	3.203	-0.042	0.090	-0.000
0.095	1.025	3.176	-0.041	0.090	0.000
0.089	1.032	3.138	-0.041	0.091	0.000
0.110	1.033	3.161	-0.041	0.090	-0.000
0.098	1.029	3.148	-0.042	0.090	0.000
0.077	1.031	3.165	-0.041	0.091	0.000
0.103	1.034	3.192	-0.041	0.090	-0.000
0.087	1.023	3.142	-0.041	0.090	0.001
0.092	1.024	3.138	-0.041	0.091	0.000
0.119	1.046	3.147	-0.041	0.090	-0.000
0.097	1.026	3.138	-0.041	0.090	0.001
0.084	1.024	3.186	-0.041	0.090	0.000
0.077	1.024	3.169	-0.042	0.090	0.000
0.102	1.026	3.159	-0.041	0.090	0.001
0.094	1.035	3.165	-0.041	0.090	0.000
0.083	1.027	3.148	-0.042	0.090	0.000
0.109	1.028	3.145	-0.041	0.090	0.001
0.092	1.033	3.186	-0.042	0.090	0.000
0.082	1.031	3.159	-0.041	0.091	0.000
0.090	1.017	3.148	-0.041	0.090	0.000
0.103	1.035	3.185	-0.041	0.090	-0.000
0.085	1.045	3.131	-0.042	0.090	0.000
0.085	1.018	3.162	-0.041	0.090	0.000
0.098	1.022	3.158	-0.041	0.090	0.000
0.088	1.047	3.169	-0.041	0.091	0.001
0.092	1.035	3.164	-0.041	0.090	-0.000
0.096	1.026	3.162	-0.042	0.090	0.000
0.087	1.064	3.141	-0.041	0.091	0.001
0.102	1.030	3.199	-0.042	0.090	-0.000
0.095	1.029	3.176	-0.041	0.090	0.000
0.094	1.035	3.148	-0.041	0.091	0.000
0.100	1.036	3.175	-0.041	0.090	-0.000
0.085	1.034	3.142	-0.041	0.090	0.000
0.091	1.031	3.124	-0.042	0.090	0.000
0.099	1.035	3.158	-0.041	0.090	-0.000
0.103	1.029	3.155	-0.042	0.090	0.001
0.085	1.033	3.172	-0.041	0.091	0.000
0.125	1.049	3.167	-0.041	0.090	-0.000
0.101	1.032	3.145	-0.041	0.090	0.000
0.090	1.035	3.179	-0.041	0.090	0.000
0.088	1.035	3.179	-0.042	0.090	0.000
0.099	1.035	3.159	-0.041	0.090	0.001
0.082	1.028	3.182	-0.041	0.090	0.000
0.088	1.031	3.152	-0.041	0.090	0.000
0.121	1.033	3.169	-0.041	0.090	0.001
0.095	1.031	3.175	-0.042	0.090	0.000
0.091	1.036	3.166	-0.042	0.090	0.000
0.092	1.026	3.168	-0.041	0.090	0.000
0.112	1.036	3.181	-0.041	0.090	-0.000
0.083	1.046	3.138	-0.042	0.090	0.000
0.091	1.030	3.148	-0.041	0.090	0.000
0.100	1.023	3.179	-0.041	0.090	0.000
0.099	1.057	3.158	-0.041	0.090	0.001
0.096	1.029	3.185	-0.041	0.090	-0.000
0.095	1.028	3.175	-0.041	0.090	0.000
0.085	1.069	3.152	-0.041	0.090	0.001
0.098	1.031	3.216	-0.042	0.090	0.000
0.096	1.023	3.162	-0.041	0.090	0.000
0.103	1.033	3.155	-0.041	0.090	0.000
0.116	1.032	3.181	-0.041	0.090	-0.000
0.097	1.028	3.162	-0.042	0.090	0.000
0.098	1.024	3.155	-0.041	0.090	-0.000
0.118	1.043	3.157	-0.041	0.090	-0.000
0.109	1.036	3.169	-0.042	0.090	0.001
0.101	1.033	3.162	-0.041	0.090	0.000
0.135	1.059	3.177	-0.042	0.090	-0.000
0.101	1.035	3.169	-0.041	0.090	0.001
0.103	1.029	3.209	-0.042	0.090	0.000
0.087	1.034	3.152	-0.042	0.090	0.000
0.104	1.040	3.165	-0.041	0.090	0.000
0.102	1.029	3.175	-0.042	0.090	-0.000
0.094	1.050	3.152	-0.042	0.090	0.000
0.107	1.038	3.182	-0.041	0.090	0.000
0.104	1.029	3.182	-0.042	0.090	-0.000
0.093	1.047	3.128	-0.042	0.090	0.001
0.088	1.029	3.199	-0.041	0.090	-0.000
0.109	1.043	3.178	-0.041	0.090	-0.000
0.104	1.048	3.145	-0.042	0.090	0.000
0.098	1.036	3.216	-0.041	0.090	-0.000
0.104	1.027	3.155	-0.042	0.090	0.000
0.097	1.066	3.165	-0.041	0.090	0.001
0.103	1.036	3.209	-0.042	0.090	-0.000
0.097	1.036	3.192	-0.041	0.090	0.000
0.095	1.069	3.172	-0.041	0.090	0.001
0.108	1.036	3.234	-0.042	0.090	0.000
0.097	1.028	3.179	-0.041	0.090	0.000
0.100	1.035	3.172	-0.042	0.090	0.000
0.113	1.042	3.175	-0.042	0.090	-0.000
0.100	1.034	3.148	-0.042	0.090	0.000
0.087	1.042	3.199	-0.041	0.090	0.000
0.109	1.046	3.165	-0.042	0.090	0.000
0.107	1.038	3.182	-0.042	0.090	0.000
0.099	1.040	3.216	-0.042	0.090	0.000
0.118	1.054	3.171	-0.041	0.090	0.000
0.095	1.043	3.182	-0.041	0.090	0.000
0.103	1.040	3.254	-0.041	0.090	0.000
0.086	1.036	3.152	-0.042	0.090	0.000
0.103	1.039	3.203	-0.041	0.090	0.000
0.106	1.045	3.168	-0.042	0.090	0.000
0.101	1.037	3.135	-0.042	0.090	0.001
0.105	1.042	3.196	-0.041	0.090	0.000
0.101	1.027	3.199	-0.042	0.090	0.000
0.095	1.051	3.118	-0.042	0.090	0.000
0.086	1.035	3.209	-0.042	0.090	-0.000
0.104	1.040	3.171	-0.041	0.090	0.000
0.095	1.046	3.165	-0.041	0.090	0.001
0.103	1.035	3.217	-0.042	0.090	0.000
0.094	1.033	3.159	-0.042	0.090	0.000
0.107	1.051	3.192	-0.041	0.090	0.001
0.097	1.033	3.209	-0.042	0.090	-0.000
0.096	1.034	3.176	-0.042	0.090	0.001
0.096	1.060	3.172	-0.041	0.090	0.001
0.112	1.037	3.227	-0.042	0.090	0.000
0.109	1.027	3.172	-0.042	0.090	0.000
0.091	1.028	3.189	-0.042	0.090	0.000
0.108	1.047	3.165	-0.041	0.090	0.000
0.099	1.039	3.179	-0.042	0.090	0.001
0.096	1.033	3.209	-0.042	0.090	-0.000
0.113	1.042	3.165	-0.042	0.090	0.000
0.103	1.051	3.185	-0.042	0.090	0.000
0.098	1.029	3.237	-0.042	0.090	0.000
0.107	1.043	3.154	-0.042	0.090	0.000
0.097	1.042	3.203	-0.041	0.090	0.000
0.111	1.032	3.264	-0.042	0.089	0.000
0.084	1.033	3.155	-0.042	0.090	0.001
0.099	1.046	3.206	-0.042	0.090	0.000
0.105	1.037	3.196	-0.042	0.090	0.000
0.099	1.046	3.152	-0.042	0.090	0.000
0.097	1.043	3.213	-0.041	0.090	0.000
0.102	1.037	3.196	-0.042	0.090	0.000
0.097	1.043	3.141	-0.042	0.090	0.000
0.086	1.039	3.219	-0.042	0.090	-0.000
0.108	1.036	3.196	-0.042	0.090	0.000
0.091	1.047	3.172	-0.042	0.090	0.000
0.111	1.038	3.244	-0.042	0.090	0.000
0.099	1.026	3.176	-0.041	0.090	0.000
0.094	1.051	3.202	-0.041	0.090	0.000
0.102	1.036	3.210	-0.042	0.090	0.000
0.093	1.021	3.183	-0.042	0.090	0.000
0.097	1.051	3.206	-0.042	0.090	0.000
0.103	1.032	3.234	-0.042	0.090	0.000
0.112	1.032	3.175	-0.042	0.090	0.000
0.082	1.031	3.216	-0.042	0.090	-0.000
0.104	1.031	3.179	-0.042	0.090	0.000
0.099	1.047	3.185	-0.042	0.090	0.000
0.093	1.032	3.216	-0.042	0.090	0.000
0.091	1.028	3.176	-0.042	0.090	0.000
0.098	1.038	3.179	-0.042	0.090	0.000
0.098	1.032	3.244	-0.042	0.090	0.000
0.079	1.030	3.166	-0.042	0.090	0.001
0.094	1.034	3.213	-0.041	0.090	0.000
0.105	1.044	3.278	-0.042	0.089	0.000
0.088	1.036	3.162	-0.042	0.090	0.001
0.092	1.036	3.220	-0.041	0.090	0.000
0.093	1.041	3.192	-0.041	0.090	0.000
0.088	1.048	3.155	-0.042	0.090	0.000
0.095	1.049	3.226	-0.042	0.090	0.000
0.106	1.028	3.189	-0.042	0.090	0.000
0.099	1.045	3.149	-0.042	0.090	0.001
0.084	1.039	3.213	-0.042	0.090	-0.000
0.099	1.032	3.189	-0.041	0.090	0.000
0.097	1.048	3.192	-0.041	0.090	0.000
0.103	1.034	3.234	-0.042	0.090	0.000
0.085	1.037	3.186	-0.042	0.090	0.000
0.089	1.044	3.210	-0.042	0.090	0.000
0.113	1.031	3.227	-0.042	0.090	0.000
0.085	1.027	3.193	-0.041	0.090	0.001
0.095	1.040	3.203	-0.041	0.090	0.000
0.099	1.032	3.224	-0.042	0.090	0.000
0.100	1.035	3.196	-0.042	0.090	0.000
0.086	1.027	3.223	-0.042	0.090	-0.000
0.099	1.033	3.182	-0.042	0.090	0.000
0.100	1.046	3.182	-0.042	0.090	0.000
0.102	1.032	3.230	-0.041	0.090	0.000
0.091	1.033	3.166	-0.042	0.090	0.000
0.092	1.036	3.189	-0.042	0.090	0.000
0.097	1.035	3.240	-0.042	0.090	0.000
0.077	1.036	3.163	-0.042	0.090	0.001
0.104	1.028	3.199	-0.042	0.090	0.000
0.105	1.039	3.275	-0.042	0.089	0.000
0.082	1.024	3.170	-0.042	0.090	0.001
0.097	1.033	3.213	-0.042	0.090	0.000
0.099	1.031	3.199	-0.041	0.090	0.000
0.095	1.039	3.176	-0.042	0.090	0.000
0.092	1.045	3.226	-0.042	0.090	-0.000
0.098	1.030	3.182	-0.042	0.090	0.000
0.106	1.047	3.155	-0.042	0.090	0.000
0.080	1.046	3.226	-0.042	0.090	-0.000
0.102	1.040	3.203	-0.042	0.090	0.000
0.089	1.043	3.203	-0.042	0.090	0.000
0.104	1.040	3.233	-0.042	0.090	0.000
0.086	1.031	3.193	-0.042	0.090	0.000
0.097	1.043	3.203	-0.041	0.090	0.000
0.100	1.039	3.223	-0.042	0.090	0.000
0.092	1.025	3.179	-0.041	0.090	0.000
0.093	1.039	3.234	-0.041	0.090	0.000
0.102	1.035	3.241	-0.042	0.090	0.000
0.102	1.038	3.203	-0.042	0.090	0.000
0.071	1.016	3.220	-0.042	0.090	-0.000
0.087	1.023	3.148	-0.041	0.090	0.000
0.108	1.036	3.203	-0.042	0.090	0.000
0.092	1.040	3.237	-0.041	0.090	0.000
0.083	1.029	3.179	-0.042	0.090	0.000
0.097	1.040	3.206	-0.042	0.090	0.000
0.097	1.035	3.240	-0.041	0.089	0.000
0.077	1.026	3.160	-0.042	0.090	0.001
0.092	1.036	3.213	-0.041	0.090	0.000
0.094	1.041	3.247	-0.042	0.089	0.000
0.083	1.017	3.176	-0.042	0.090	0.000
0.078	1.026	3.220	-0.042	0.090	-0.000
0.085	1.024	3.186	-0.042	0.090	0.000
0.095	1.028	3.176	-0.042	0.089	0.000
0.078	1.038	3.220	-0.042	0.090	-0.000
0.091	1.028	3.186	-0.041	0.090	0.001
0.099	1.038	3.165	-0.042	0.090	0.000
0.067	1.040	3.230	-0.042	0.090	-0.000
0.087	1.030	3.193	-0.042	0.090	0.000
0.086	1.021	3.223	-0.041	0.090	0.000
0.092	1.032	3.244	-0.042	0.090	0.000
0.078	1.015	3.207	-0.042	0.090	0.001
0.084	1.015	3.223	-0.042	0.090	-0.000
0.085	1.030	3.186	-0.041	0.090	0.001
0.080	1.025	3.227	-0.041	0.090	0.000
0.081	1.021	3.223	-0.042	0.090	-0.000
0.065	1.028	3.176	-0.041	0.090	0.000
0.091	1.028	3.220	-0.042	0.090	0.000
0.088	0.993	3.199	-0.042	0.090	-0.000
0.066	1.014	3.197	-0.041	0.090	0.001
0.085	1.028	3.227	-0.041	0.090	0.000
0.085	1.034	3.200	-0.042	0.090	0.000
0.063	1.009	3.205	-0.042	0.090	0.001
0.092	1.023	3.227	-0.041	0.090	0.000
0.093	1.030	3.182	-0.042	0.090	0.000
0.056	1.000	3.225	-0.042	0.090	0.001
0.092	1.022	3.223	-0.041	0.090	0.000
0.080	1.031	3.159	-0.041	0.090	0.000
0.091	1.011	3.220	-0.042	0.090	0.000
0.082	1.012	3.206	-0.042	0.090	-0.000
0.082	1.026	3.179	-0.041	0.090	0.000
0.089	1.015	3.220	-0.041	0.090	0.000
0.095	1.028	3.200	-0.041	0.090	0.000
0.075	1.030	3.182	-0.041	0.090	0.000
0.083	1.017	3.247	-0.041	0.090	0.000
0.080	1.026	3.179	-0.041	0.090	0.000
0.083	1.025	3.220	-0.041	0.090	0.000
0.083	1.015	3.254	-0.041	0.090	-0.000
0.087	1.012	3.169	-0.041	0.090	0.000
0.077	1.018	3.221	-0.042	0.090	0.000
0.078	1.012	3.224	-0.042	0.090	-0.000
0.075	1.016	3.162	-0.041	0.090	0.000
0.089	1.020	3.227	-0.042	0.090	0.000
0.095	1.015	3.213	-0.042	0.090	-0.000
0.077	1.011	3.142	-0.041	0.090	0.000
0.091	1.018	3.220	-0.041	0.090	0.000
0.086	1.005	3.200	-0.042	0.090	-0.000
0.065	1.012	3.194	-0.041	0.090	0.000
0.086	1.018	3.227	-0.041	0.090	0.000
0.096	1.028	3.179	-0.041	0.090	0.000
0.070	1.020	3.200	-0.041	0.090	0.000
0.082	1.020	3.220	-0.041	0.090	0.000
0.082	1.022	3.162	-0.041	0.090	0.000
0.073	1.015	3.248	-0.042	0.090	0.001
0.093	1.017	3.220	-0.041	0.090	0.000
0.086	1.018	3.162	-0.041	0.091	0.000
0.096	1.018	3.210	-0.041	0.090	0.000
0.090	1.018	3.189	-0.041	0.090	0.000
0.081	1.018	3.172	-0.041	0.090	0.000
0.093	1.012	3.237	-0.041	0.090	0.000
0.095	1.019	3.196	-0.041	0.090	0.001
0.083	1.023	3.189	-0.041	0.090	0.000
0.091	1.011	3.257	-0.041	0.090	-0.000
0.096	1.011	3.193	-0.041	0.090	0.001
0.094	1.017	3.224	-0.042	0.090	0.000
0.081	1.011	3.264	-0.041	0.091	0.000
0.092	1.003	3.189	-0.041	0.090	0.000
0.093	1.031	3.216	-0.042	0.090	0.000
0.088	1.017	3.193	-0.042	0.090	0.000
0.087	1.012	3.158	-0.041	0.090	0.000
0.094	1.022	3.223	-0.041	0.090	0.000
0.088	1.025	3.169	-0.042	0.090	0.001
0.096	1.019	3.168	-0.041	0.090	0.000
0.092	1.022	3.227	-0.041	0.090	0.000
0.097	1.026	3.169	-0.041	0.090	0.001
0.098	1.023	3.220	-0.041	0.090	0.000
0.096	1.017	3.240	-0.041	0.090	0.000
0.102	1.032	3.162	-0.041	0.090	0.001
0.100	1.023	3.223	-0.041	0.090	0.000
0.097	1.014	3.227	-0.041	0.090	0.000
0.101	1.009	3.166	-0.041	0.091	0.000
0.101	1.037	3.233	-0.041	0.090	0.000
0.102	1.012	3.200	-0.041	0.090	0.001
0.091	1.026	3.162	-0.041	0.091	0.000
0.118	1.039	3.215	-0.041	0.090	-0.000
0.108	1.017	3.190	-0.041	0.090	0.001
0.096	1.021	3.206	-0.041	0.090	0.000
0.093	1.024	3.230	-0.041	0.090	0.000
0.120	1.031	3.182	-0.041	0.090	0.001
0.094	1.025	3.213	-0.041	0.090	0.000
0.097	1.029	3.196	-0.041	0.090	0.001
0.124	1.022	3.182	-0.041	0.090	0.001
0.104	1.026	3.226	-0.041	0.090	0.000
0.090	1.032	3.213	-0.041	0.090	0.001
0.093	1.020	3.179	-0.041	0.090	0.000
0.112	1.038	3.212	-0.041	0.090	0.000
0.101	1.039	3.179	-0.042	0.090	0.001
0.089	1.018	3.206	-0.041	0.090	0.000
0.106	1.025	3.216	-0.041	0.090	0.000
0.111	1.044	3.179	-0.042	0.090	0.001
0.108	1.019	3.196	-0.041	0.090	0.000
0.108	1.023	3.216	-0.041	0.090	0.000
0.108	1.053	3.196	-0.041	0.090	0.001
0.118	1.032	3.247	-0.042	0.090	0.000
0.095	1.020	3.227	-0.041	0.090	0.001
0.102	1.027	3.186	-0.041	0.090	0.001
0.116	1.030	3.216	-0.041	0.090	0.000
0.107	1.024	3.196	-0.042	0.090	0.001
0.102	1.020	3.172	-0.041	0.091	0.000
0.123	1.041	3.219	-0.041	0.090	0.000
0.116	1.027	3.189	-0.041	0.090	0.001
0.101	1.025	3.189	-0.041	0.090	0.000
0.140	1.045	3.215	-0.041	0.090	-0.000
0.110	1.023	3.203	-0.041	0.090	0.001
0.103	1.027	3.227	-0.041	0.090	0.000
0.089	1.026	3.220	-0.041	0.090	0.001
0.115	1.035	3.203	-0.041	0.090	0.001
0.106	1.025	3.223	-0.041	0.090	0.000
0.103	1.038	3.196	-0.041	0.090	0.001
0.125	1.024	3.196	-0.041	0.090	0.001
0.104	1.023	3.230	-0.041	0.090	0.000
0.091	1.037	3.210	-0.041	0.090	0.000
0.097	1.007	3.207	-0.041	0.090	0.000
0.120	1.034	3.219	-0.041	0.090	0.000
0.096	1.044	3.176	-0.041	0.090	0.001
0.100	1.026	3.199	-0.041	0.090	0.000
0.109	1.025	3.213	-0.041	0.090	0.000
0.099	1.063	3.175	-0.041	0.090	0.001
0.107	1.024	3.233	-0.041	0.090	0.000
0.104	1.031	3.210	-0.041	0.090	0.001
0.103	1.058	3.189	-0.041	0.090	0.001
0.116	1.030	3.223	-0.042	0.090	0.000
0.106	1.013	3.210	-0.041	0.090	0.001
0.107	1.033	3.182	-0.041	0.090	0.001
0.114	1.029	3.219	-0.041	0.090	-0.000
0.108	1.019	3.193	-0.042	0.090	0.001
0.104	1.022	3.193	-0.042	0.090	0.000
0.124	1.033	3.209	-0.041	0.090	-0.000
0.121	1.022	3.193	-0.041	0.090	0.001
0.094	1.024	3.182	-0.041	0.090	0.000
0.141	1.044	3.222	-0.041	0.090	-0.000
0.122	1.020	3.186	-0.041	0.090	0.001
0.099	1.022	3.223	-0.041	0.090	0.000
0.099	1.023	3.230	-0.041	0.090	0.001
0.120	1.028	3.200	-0.041	0.090	0.001
0.101	1.019	3.196	-0.041	0.090	0.000
0.100	1.028	3.214	-0.042	0.090	0.001
0.128	1.036	3.196	-0.041	0.090	0.001
0.108	1.028	3.216	-0.041	0.090	0.000
0.096	1.037	3.189	-0.042	0.090	0.001
0.103	1.018	3.182	-0.041	0.090	0.000
0.124	1.036	3.209	-0.041	0.090	0.000
0.115	1.038	3.182	-0.041	0.090	0.001
0.112	1.023	3.213	-0.041	0.090	0.001
0.108	1.026	3.233	-0.041	0.090	0.000
0.110	1.054	3.193	-0.041	0.090	0.001
0.119	1.025	3.213	-0.041	0.090	0.000
0.119	1.023	3.203	-0.041	0.090	0.001
0.106	1.054	3.189	-0.041	0.090	0.001
0.119	1.027	3.244	-0.042	0.090	0.000
0.107	1.019	3.210	-0.041	0.090	0.001
0.104	1.022	3.220	-0.041	0.090	0.001
0.131	1.030	3.236	-0.041	0.090	0.000
0.118	1.025	3.193	-0.042	0.090	0.001
0.110	1.028	3.196	-0.041	0.090	0.000
0.127	1.040	3.226	-0.041	0.090	0.000
0.111	1.026	3.200	-0.041	0.090	0.001
0.104	1.023	3.237	-0.041	0.090	0.000
0.148	1.044	3.195	-0.041	0.090	0.000
0.119	1.028	3.203	-0.041	0.090	0.001
0.112	1.028	3.254	-0.042	0.089	0.000
0.105	1.035	3.193	-0.042	0.090	0.001
0.127	1.034	3.230	-0.041	0.090	0.001
0.112	1.027	3.230	-0.041	0.090	0.000
0.114	1.046	3.200	-0.042	0.090	0.001
0.122	1.032	3.247	-0.041	0.090	0.001
0.109	1.026	3.216	-0.041	0.090	0.000
0.105	1.047	3.169	-0.042	0.090	0.001
0.103	1.032	3.233	-0.041	0.090	0.000
0.123	1.028	3.213	-0.041	0.090	0.000
0.113	1.046	3.196	-0.041	0.090	0.001
0.119	1.023	3.278	-0.042	0.090	0.000
0.114	1.025	3.210	-0.042	0.090	0.001
0.114	1.048	3.227	-0.041	0.090	0.001
0.131	1.038	3.257	-0.042	0.089	0.000
0.109	1.025	3.196	-0.042	0.090	0.001
0.113	1.050	3.223	-0.041	0.089	0.001
0.121	1.033	3.279	-0.042	0.090	0.001
0.117	1.017	3.196	-0.041	0.090	0.001
0.098	1.025	3.241	-0.042	0.090	0.000
0.120	1.027	3.189	-0.041	0.090	0.000
0.115	1.032	3.206	-0.042	0.089	0.001
0.107	1.025	3.261	-0.042	0.089	0.001
0.115	1.024	3.217	-0.041	0.090	0.001
0.112	1.034	3.220	-0.042	0.090	0.000
0.103	1.030	3.254	-0.042	0.089	0.001
0.096	1.023	3.194	-0.042	0.090	0.001
0.109	1.030	3.244	-0.041	0.090	0.000
0.117	1.028	3.299	-0.042	0.089	0.001
0.097	1.025	3.180	-0.042	0.090	0.001
0.109	1.030	3.234	-0.042	0.090	0.000
0.111	1.029	3.210	-0.042	0.090	0.001
0.113	1.034	3.203	-0.042	0.089	0.001
0.091	1.029	3.271	-0.041	0.090	0.000
0.106	1.021	3.224	-0.041	0.090	0.001
0.109	1.028	3.180	-0.042	0.089	0.001
0.083	1.032	3.251	-0.042	0.090	0.000
0.105	1.013	3.221	-0.042	0.090	0.001
0.108	1.021	3.237	-0.041	0.090	0.001
0.114	1.019	3.272	-0.042	0.089	0.001
0.096	1.022	3.228	-0.042	0.090	0.001
0.098	1.027	3.234	-0.041	0.090	0.001
0.107	1.014	3.241	-0.042	0.090	0.001
0.098	1.004	3.235	-0.042	0.090	0.001
0.113	1.021	3.237	-0.042	0.089	0.000
0.096	1.008	3.238	-0.042	0.090	0.001
0.111	1.029	3.227	-0.042	0.090	0.001
0.095	0.998	3.258	-0.041	0.089	0.000
0.093	1.022	3.200	-0.042	0.090	0.001
0.105	1.034	3.223	-0.041	0.090	0.000
0.098	1.026	3.241	-0.042	0.089	0.000
0.070	1.013	3.218	-0.042	0.090	0.001
0.106	1.032	3.237	-0.041	0.090	0.000
0.105	1.026	3.255	-0.042	0.089	0.001
0.076	0.998	3.222	-0.042	0.090	0.001
0.100	1.018	3.231	-0.042	0.090	0.000
0.102	1.019	3.255	-0.042	0.089	0.001
0.099	1.014	3.221	-0.042	0.090	0.001
0.097	1.018	3.234	-0.041	0.090	0.000
0.102	1.024	3.224	-0.041	0.090	0.001
[truncated: 135,000 more rows]
