# Supplementary material for: Identification of Haptic Based Guiding Using Hard Reins
Source: PLoS One. 2015 Jul 22;10(7):e0132020. doi: 10.1371/journal.pone.0132020 (PMC4511788; doi:10.1371/journal.pone.0132020)
Supplement: S5 File — (ZIP) [file pone.0132020.s005.zip › Exp2_ForceData1/Subject3/path1/T9.csv]

0.378	0.426	5.303	-0.004	-0.006	0.006
0.395	0.436	5.388	-0.005	-0.005	0.005
0.392	0.407	5.365	-0.005	-0.005	0.005
0.379	0.425	5.365	-0.005	-0.006	0.006
0.401	0.425	5.419	-0.005	-0.005	0.006
0.405	0.438	5.338	-0.005	-0.005	0.006
0.393	0.416	5.382	-0.005	-0.006	0.006
0.397	0.419	5.376	-0.005	-0.005	0.006
0.401	0.426	5.310	-0.005	-0.005	0.006
0.409	0.430	5.395	-0.005	-0.005	0.005
0.418	0.416	5.352	-0.005	-0.006	0.006
0.400	0.429	5.327	-0.005	-0.005	0.005
0.439	0.452	5.353	-0.005	-0.006	0.005
0.420	0.438	5.358	-0.005	-0.006	0.006
0.420	0.431	5.420	-0.005	-0.006	0.006
0.400	0.441	5.345	-0.005	-0.005	0.006
0.413	0.449	5.385	-0.005	-0.005	0.006
0.419	0.437	5.375	-0.005	-0.005	0.006
0.417	0.444	5.317	-0.006	-0.006	0.006
0.405	0.452	5.395	-0.006	-0.005	0.005
0.412	0.433	5.362	-0.005	-0.005	0.006
0.408	0.436	5.331	-0.006	-0.006	0.005
0.386	0.447	5.381	-0.006	-0.006	0.005
0.400	0.429	5.365	-0.006	-0.005	0.005
0.395	0.438	5.382	-0.005	-0.005	0.005
0.400	0.438	5.392	-0.005	-0.006	0.006
0.391	0.425	5.376	-0.006	-0.005	0.006
0.404	0.419	5.385	-0.006	-0.006	0.005
0.388	0.426	5.321	-0.005	-0.005	0.006
0.397	0.427	5.386	-0.006	-0.006	0.005
0.400	0.407	5.386	-0.006	-0.006	0.005
0.381	0.431	5.314	-0.005	-0.005	0.005
0.407	0.442	5.375	-0.006	-0.005	0.005
0.409	0.400	5.348	-0.006	-0.005	0.005
0.393	0.416	5.365	-0.006	-0.005	0.005
0.405	0.425	5.395	-0.005	-0.005	0.005
0.412	0.433	5.327	-0.006	-0.005	0.005
0.404	0.418	5.396	-0.006	-0.005	0.005
0.406	0.422	5.389	-0.006	-0.005	0.005
0.405	0.419	5.307	-0.006	-0.004	0.005
0.426	0.448	5.371	-0.006	-0.005	0.005
0.426	0.420	5.355	-0.006	-0.006	0.005
0.406	0.429	5.358	-0.006	-0.005	0.005
0.448	0.454	5.363	-0.006	-0.005	0.005
0.426	0.439	5.368	-0.006	-0.005	0.005
0.411	0.433	5.413	-0.006	-0.005	0.005
0.406	0.444	5.338	-0.006	-0.005	0.005
0.418	0.449	5.385	-0.006	-0.005	0.005
0.420	0.434	5.382	-0.006	-0.005	0.005
0.419	0.452	5.334	-0.006	-0.006	0.005
0.415	0.450	5.402	-0.006	-0.005	0.005
0.415	0.431	5.358	-0.006	-0.005	0.005
0.413	0.444	5.338	-0.007	-0.005	0.005
0.385	0.441	5.409	-0.006	-0.005	0.005
0.400	0.429	5.355	-0.006	-0.005	0.005
0.404	0.431	5.409	-0.006	-0.005	0.005
0.408	0.436	5.385	-0.006	-0.005	0.005
0.392	0.419	5.376	-0.006	-0.005	0.005
0.400	0.412	5.406	-0.006	-0.005	0.005
0.389	0.420	5.345	-0.006	-0.005	0.005
0.382	0.426	5.365	-0.006	-0.005	0.005
0.403	0.409	5.368	-0.006	-0.005	0.005
0.374	0.420	5.310	-0.006	-0.005	0.005
0.408	0.425	5.392	-0.006	-0.005	0.005
0.404	0.420	5.352	-0.007	-0.005	0.005
0.403	0.418	5.365	-0.006	-0.005	0.005
0.406	0.414	5.389	-0.006	-0.005	0.005
0.415	0.431	5.331	-0.006	-0.004	0.005
0.418	0.423	5.375	-0.006	-0.005	0.004
0.420	0.421	5.358	-0.006	-0.005	0.005
0.412	0.432	5.327	-0.007	-0.005	0.005
0.435	0.446	5.377	-0.006	-0.005	0.004
0.425	0.432	5.359	-0.007	-0.005	0.005
0.414	0.431	5.368	-0.007	-0.005	0.005
0.448	0.446	5.343	-0.007	-0.005	0.004
0.414	0.436	5.375	-0.007	-0.005	0.005
0.422	0.439	5.437	-0.007	-0.005	0.005
0.408	0.437	5.352	-0.007	-0.005	0.005
0.402	0.444	5.385	-0.007	-0.005	0.004
0.415	0.432	5.375	-0.007	-0.005	0.005
0.415	0.433	5.345	-0.007	-0.005	0.005
0.404	0.438	5.409	-0.007	-0.005	0.004
0.412	0.423	5.383	-0.007	-0.005	0.005
0.409	0.428	5.375	-0.007	-0.005	0.004
0.382	0.441	5.396	-0.007	-0.005	0.004
0.392	0.432	5.383	-0.007	-0.005	0.005
0.405	0.415	5.409	-0.007	-0.005	0.004
0.397	0.408	5.362	-0.007	-0.005	0.005
0.397	0.417	5.383	-0.007	-0.005	0.005
0.407	0.408	5.372	-0.007	-0.005	0.004
0.392	0.411	5.307	-0.007	-0.004	0.005
0.397	0.423	5.400	-0.007	-0.004	0.004
0.407	0.416	5.372	-0.007	-0.005	0.004
0.396	0.416	5.307	-0.006	-0.005	0.004
0.421	0.425	5.388	-0.007	-0.005	0.004
0.408	0.425	5.348	-0.007	-0.004	0.005
0.412	0.415	5.392	-0.007	-0.005	0.004
0.419	0.423	5.396	-0.007	-0.005	0.004
0.422	0.429	5.348	-0.007	-0.004	0.005
0.433	0.430	5.416	-0.007	-0.005	0.004
0.427	0.422	5.369	-0.007	-0.005	0.004
0.416	0.420	5.362	-0.007	-0.004	0.004
0.439	0.445	5.388	-0.007	-0.004	0.004
0.433	0.439	5.362	-0.007	-0.005	0.005
0.420	0.427	5.399	-0.007	-0.005	0.004
0.431	0.447	5.351	-0.008	-0.005	0.004
0.425	0.433	5.396	-0.007	-0.004	0.004
0.428	0.431	5.423	-0.008	-0.005	0.004
0.405	0.434	5.349	-0.008	-0.005	0.005
0.412	0.446	5.409	-0.008	-0.004	0.004
0.418	0.424	5.383	-0.008	-0.004	0.004
0.419	0.445	5.352	-0.008	-0.005	0.004
0.410	0.433	5.396	-0.008	-0.004	0.004
0.406	0.427	5.372	-0.007	-0.004	0.004
0.412	0.425	5.369	-0.008	-0.005	0.004
0.396	0.430	5.403	-0.008	-0.004	0.004
0.396	0.428	5.383	-0.008	-0.004	0.004
0.403	0.408	5.423	-0.007	-0.004	0.004
0.408	0.420	5.369	-0.008	-0.005	0.004
0.395	0.412	5.397	-0.008	-0.004	0.004
0.411	0.410	5.393	-0.008	-0.005	0.004
0.398	0.413	5.328	-0.007	-0.004	0.004
0.405	0.415	5.372	-0.008	-0.004	0.004
0.407	0.425	5.352	-0.008	-0.004	0.004
0.400	0.410	5.351	-0.007	-0.004	0.004
0.417	0.413	5.403	-0.008	-0.004	0.004
0.421	0.444	5.348	-0.007	-0.004	0.004
0.426	0.427	5.406	-0.008	-0.004	0.004
0.414	0.421	5.386	-0.008	-0.004	0.004
0.419	0.435	5.372	-0.008	-0.004	0.004
0.444	0.435	5.398	-0.008	-0.004	0.004
0.421	0.419	5.366	-0.008	-0.004	0.004
0.411	0.422	5.382	-0.008	-0.004	0.004
0.436	0.437	5.378	-0.008	-0.004	0.004
0.416	0.424	5.369	-0.008	-0.004	0.004
0.416	0.420	5.427	-0.008	-0.004	0.004
0.411	0.430	5.369	-0.008	-0.004	0.004
0.416	0.438	5.389	-0.008	-0.004	0.004
0.427	0.415	5.455	-0.009	-0.005	0.004
0.405	0.416	5.370	-0.009	-0.004	0.004
0.402	0.416	5.417	-0.008	-0.004	0.003
0.411	0.424	5.386	-0.008	-0.004	0.004
0.419	0.420	5.393	-0.009	-0.004	0.004
0.395	0.418	5.417	-0.008	-0.004	0.004
0.397	0.417	5.352	-0.008	-0.004	0.004
0.405	0.408	5.400	-0.008	-0.004	0.003
0.404	0.407	5.376	-0.008	-0.004	0.004
0.398	0.421	5.400	-0.008	-0.004	0.004
0.409	0.400	5.430	-0.008	-0.004	0.003
0.408	0.398	5.349	-0.008	-0.004	0.004
0.408	0.411	5.410	-0.008	-0.004	0.003
0.410	0.417	5.366	-0.008	-0.004	0.004
0.406	0.409	5.338	-0.008	-0.004	0.004
0.416	0.405	5.427	-0.008	-0.004	0.004
0.413	0.434	5.366	-0.008	-0.004	0.004
0.414	0.412	5.375	-0.008	-0.004	0.003
0.416	0.418	5.389	-0.008	-0.004	0.004
0.416	0.461	5.382	-0.008	-0.004	0.004
0.427	0.420	5.431	-0.009	-0.004	0.003
0.418	0.417	5.407	-0.009	-0.004	0.004
0.418	0.435	5.389	-0.008	-0.004	0.004
0.441	0.425	5.399	-0.009	-0.004	0.003
0.418	0.423	5.355	-0.009	-0.004	0.003
0.415	0.419	5.420	-0.009	-0.004	0.003
0.406	0.426	5.383	-0.009	-0.004	0.004
0.418	0.431	5.406	-0.009	-0.004	0.003
0.413	0.417	5.441	-0.009	-0.004	0.003
0.376	0.400	5.385	-0.009	-0.004	0.004
0.402	0.426	5.403	-0.009	-0.004	0.003
0.413	0.415	5.424	-0.009	-0.004	0.003
0.391	0.410	5.387	-0.009	-0.004	0.003
0.396	0.404	5.417	-0.009	-0.004	0.003
0.400	0.407	5.345	-0.009	-0.003	0.003
0.407	0.406	5.414	-0.009	-0.004	0.003
0.408	0.402	5.380	-0.009	-0.004	0.004
0.405	0.403	5.379	-0.009	-0.004	0.003
0.407	0.399	5.406	-0.008	-0.003	0.003
0.425	0.402	5.356	-0.009	-0.003	0.004
0.403	0.405	5.410	-0.009	-0.003	0.003
0.404	0.401	5.428	-0.009	-0.003	0.003
0.413	0.400	5.359	-0.009	-0.004	0.003
0.428	0.411	5.406	-0.009	-0.004	0.003
0.409	0.434	5.356	-0.009	-0.003	0.004
0.411	0.404	5.407	-0.009	-0.003	0.003
0.417	0.413	5.403	-0.009	-0.003	0.003
0.422	0.430	5.386	-0.009	-0.003	0.004
0.422	0.418	5.434	-0.009	-0.004	0.003
0.413	0.409	5.373	-0.009	-0.003	0.003
0.412	0.446	5.403	-0.009	-0.003	0.003
0.434	0.407	5.441	-0.010	-0.003	0.003
0.422	0.418	5.397	-0.009	-0.003	0.003
0.404	0.408	5.434	-0.009	-0.004	0.003
0.402	0.412	5.391	-0.010	-0.003	0.003
0.414	0.414	5.407	-0.010	-0.003	0.003
0.413	0.416	5.444	-0.009	-0.004	0.003
0.370	0.397	5.381	-0.010	-0.003	0.003
0.402	0.407	5.421	-0.009	-0.003	0.003
0.406	0.400	5.411	-0.010	-0.003	0.003
0.371	0.384	5.426	-0.010	-0.003	0.004
0.396	0.397	5.424	-0.009	-0.003	0.003
0.401	0.406	5.356	-0.009	-0.003	0.003
0.404	0.397	5.431	-0.009	-0.003	0.003
0.409	0.384	5.394	-0.010	-0.003	0.003
0.396	0.400	5.383	-0.009	-0.003	0.003
0.398	0.393	5.411	-0.009	-0.003	0.003
0.411	0.401	5.384	-0.009	-0.003	0.004
0.406	0.404	5.394	-0.010	-0.003	0.003
0.403	0.409	5.404	-0.009	-0.003	0.003
0.431	0.406	5.394	-0.009	-0.003	0.004
0.417	0.410	5.410	-0.010	-0.003	0.003
0.418	0.408	5.374	-0.010	-0.003	0.003
0.410	0.404	5.397	-0.009	-0.003	0.003
0.428	0.408	5.400	-0.010	-0.003	0.003
0.420	0.438	5.387	-0.010	-0.003	0.003
0.419	0.400	5.428	-0.010	-0.003	0.003
0.417	0.406	5.394	-0.010	-0.003	0.003
0.407	0.433	5.407	-0.010	-0.003	0.003
0.423	0.404	5.438	-0.010	-0.003	0.003
0.408	0.396	5.387	-0.010	-0.003	0.003
0.402	0.416	5.441	-0.010	-0.003	0.003
0.400	0.401	5.422	-0.010	-0.003	0.003
0.409	0.405	5.425	-0.010	-0.003	0.003
0.384	0.381	5.439	-0.010	-0.003	0.002
0.375	0.401	5.374	-0.010	-0.003	0.003
0.399	0.395	5.432	-0.010	-0.003	0.003
0.393	0.396	5.422	-0.010	-0.003	0.003
0.371	0.388	5.419	-0.010	-0.003	0.003
0.397	0.396	5.421	-0.010	-0.003	0.003
0.406	0.390	5.367	-0.010	-0.002	0.003
0.391	0.378	5.436	-0.010	-0.003	0.003
0.404	0.387	5.398	-0.010	-0.003	0.003
0.403	0.390	5.357	-0.010	-0.002	0.003
0.437	0.418	5.420	-0.010	-0.003	0.002
0.422	0.390	5.374	-0.010	-0.003	0.003
0.409	0.401	5.421	-0.010	-0.003	0.003
0.410	0.402	5.421	-0.010	-0.003	0.003
0.420	0.419	5.373	-0.010	-0.003	0.003
0.419	0.404	5.421	-0.010	-0.003	0.003
0.414	0.401	5.377	-0.011	-0.003	0.003
0.414	0.414	5.418	-0.010	-0.003	0.003
0.420	0.399	5.414	-0.010	-0.003	0.003
0.415	0.417	5.350	-0.011	-0.003	0.003
0.388	0.406	5.435	-0.010	-0.003	0.002
0.392	0.408	5.394	-0.010	-0.002	0.003
0.395	0.405	5.421	-0.010	-0.003	0.003
0.402	0.400	5.442	-0.011	-0.003	0.003
0.393	0.385	5.419	-0.010	-0.003	0.003
0.395	0.378	5.425	-0.010	-0.003	0.002
0.384	0.383	5.385	-0.010	-0.002	0.003
0.386	0.391	5.419	-0.010	-0.002	0.003
0.395	0.377	5.432	-0.010	-0.002	0.003
0.381	0.379	5.353	-0.010	-0.003	0.003
0.405	0.395	5.428	-0.010	-0.003	0.002
0.398	0.375	5.381	-0.010	-0.002	0.003
0.399	0.385	5.418	-0.010	-0.003	0.003
0.395	0.384	5.432	-0.010	-0.002	0.003
0.412	0.402	5.374	-0.010	-0.002	0.003
0.413	0.387	5.432	-0.010	-0.002	0.003
0.405	0.386	5.415	-0.010	-0.002	0.003
0.402	0.389	5.371	-0.010	-0.002	0.003
0.413	0.405	5.425	-0.010	-0.002	0.002
0.410	0.401	5.398	-0.011	-0.003	0.003
0.409	0.395	5.401	-0.011	-0.002	0.003
0.434	0.421	5.400	-0.011	-0.002	0.002
0.406	0.400	5.425	-0.010	-0.003	0.003
0.412	0.402	5.466	-0.011	-0.003	0.003
0.390	0.397	5.392	-0.011	-0.002	0.003
0.401	0.408	5.442	-0.011	-0.002	0.003
0.404	0.404	5.404	-0.010	-0.002	0.003
0.405	0.404	5.384	-0.011	-0.002	0.003
0.388	0.399	5.439	-0.011	-0.002	0.002
0.397	0.386	5.395	-0.011	-0.002	0.003
0.399	0.391	5.395	-0.011	-0.002	0.003
0.368	0.398	5.415	-0.011	-0.002	0.003
0.390	0.386	5.416	-0.011	-0.002	0.003
0.388	0.388	5.439	-0.010	-0.002	0.002
0.385	0.381	5.392	-0.011	-0.003	0.003
0.382	0.390	5.433	-0.011	-0.002	0.003
0.395	0.380	5.402	-0.011	-0.002	0.002
0.378	0.387	5.350	-0.010	-0.002	0.003
0.390	0.384	5.422	-0.011	-0.002	0.003
0.403	0.398	5.378	-0.011	-0.002	0.003
0.395	0.385	5.384	-0.010	-0.002	0.002
0.405	0.389	5.408	-0.011	-0.002	0.003
0.399	0.424	5.384	-0.010	-0.002	0.003
0.409	0.391	5.463	-0.011	-0.002	0.002
0.397	0.380	5.419	-0.011	-0.002	0.003
0.401	0.403	5.408	-0.011	-0.002	0.003
0.420	0.400	5.414	-0.011	-0.002	0.002
0.401	0.390	5.381	-0.011	-0.002	0.003
0.397	0.395	5.439	-0.011	-0.002	0.002
0.415	0.404	5.415	-0.011	-0.002	0.002
0.411	0.394	5.388	-0.011	-0.002	0.003
0.387	0.397	5.463	-0.011	-0.002	0.002
0.386	0.398	5.385	-0.011	-0.002	0.003
0.393	0.404	5.435	-0.011	-0.002	0.002
0.401	0.395	5.477	-0.011	-0.003	0.003
0.386	0.389	5.416	-0.011	-0.002	0.003
0.377	0.384	5.433	-0.011	-0.002	0.002
0.389	0.395	5.419	-0.011	-0.002	0.003
0.390	0.390	5.409	-0.011	-0.002	0.002
0.377	0.392	5.440	-0.011	-0.002	0.002
0.374	0.387	5.405	-0.011	-0.002	0.003
0.386	0.384	5.436	-0.011	-0.002	0.002
0.382	0.377	5.399	-0.011	-0.002	0.003
0.378	0.383	5.430	-0.011	-0.002	0.003
0.382	0.376	5.477	-0.011	-0.002	0.002
0.384	0.376	5.392	-0.011	-0.002	0.003
0.387	0.379	5.426	-0.011	-0.002	0.002
0.384	0.390	5.399	-0.011	-0.002	0.003
0.386	0.376	5.388	-0.011	-0.002	0.002
0.404	0.387	5.436	-0.011	-0.002	0.002
0.384	0.417	5.384	-0.011	-0.001	0.003
0.400	0.399	5.435	-0.011	-0.002	0.002
0.399	0.385	5.412	-0.011	-0.001	0.003
0.391	0.430	5.398	-0.011	-0.001	0.003
0.407	0.394	5.467	-0.012	-0.001	0.002
0.398	0.388	5.402	-0.011	-0.001	0.003
0.393	0.388	5.429	-0.011	-0.002	0.002
0.394	0.396	5.398	-0.011	-0.002	0.002
0.393	0.397	5.398	-0.011	-0.002	0.002
0.383	0.396	5.446	-0.011	-0.002	0.002
0.375	0.387	5.392	-0.011	-0.002	0.003
0.380	0.403	5.426	-0.011	-0.002	0.002
0.385	0.387	5.450	-0.011	-0.002	0.002
0.345	0.377	5.404	-0.012	-0.002	0.003
0.372	0.389	5.440	-0.011	-0.002	0.002
0.377	0.382	5.426	-0.011	-0.002	0.002
0.377	0.379	5.416	-0.011	-0.002	0.003
0.374	0.376	5.402	-0.011	-0.002	0.002
0.374	0.391	5.372	-0.011	-0.001	0.003
0.379	0.371	5.453	-0.011	-0.002	0.002
0.398	0.383	5.389	-0.011	-0.002	0.003
0.378	0.377	5.426	-0.011	-0.001	0.002
0.379	0.377	5.450	-0.011	-0.001	0.002
0.402	0.372	5.375	-0.011	-0.001	0.003
0.386	0.373	5.433	-0.011	-0.001	0.002
0.387	0.389	5.429	-0.011	-0.001	0.002
0.379	0.383	5.416	-0.011	-0.002	0.002
0.411	0.393	5.422	-0.011	-0.001	0.002
0.387	0.399	5.392	-0.012	-0.001	0.003
0.392	0.391	5.450	-0.011	-0.001	0.002
0.394	0.390	5.426	-0.011	-0.001	0.002
0.383	0.417	5.406	-0.011	-0.002	0.003
0.400	0.397	5.463	-0.012	-0.002	0.002
0.381	0.391	5.416	-0.012	-0.001	0.002
0.381	0.423	5.446	-0.011	-0.002	0.003
0.405	0.394	5.457	-0.012	-0.001	0.002
0.385	0.391	5.406	-0.012	-0.001	0.002
0.372	0.372	5.460	-0.012	-0.002	0.002
0.367	0.384	5.403	-0.011	-0.001	0.003
0.386	0.400	5.429	-0.011	-0.002	0.002
0.368	0.400	5.464	-0.012	-0.002	0.002
0.351	0.369	5.411	-0.012	-0.001	0.003
0.371	0.389	5.443	-0.011	-0.001	0.002
0.371	0.381	5.406	-0.012	-0.001	0.002
0.353	0.364	5.442	-0.012	-0.001	0.003
0.372	0.380	5.447	-0.012	-0.001	0.002
0.378	0.373	5.382	-0.011	-0.001	0.002
0.376	0.384	5.457	-0.011	-0.001	0.002
0.374	0.362	5.392	-0.011	-0.001	0.002
0.367	0.385	5.392	-0.011	-0.001	0.002
0.377	0.380	5.443	-0.011	-0.001	0.002
0.397	0.383	5.386	-0.011	-0.001	0.003
0.375	0.385	5.419	-0.011	-0.001	0.002
0.378	0.385	5.419	-0.011	-0.001	0.002
0.410	0.380	5.406	-0.011	-0.001	0.003
0.386	0.386	5.436	-0.012	-0.001	0.002
0.378	0.405	5.406	-0.012	-0.001	0.003
0.385	0.389	5.426	-0.012	-0.002	0.002
0.394	0.398	5.436	-0.011	-0.001	0.002
0.378	0.410	5.406	-0.012	-0.001	0.003
0.405	0.394	5.467	-0.012	-0.001	0.002
0.388	0.387	5.430	-0.012	-0.001	0.002
0.378	0.412	5.433	-0.011	-0.001	0.002
0.392	0.385	5.461	-0.012	-0.001	0.002
0.367	0.387	5.417	-0.012	-0.001	0.003
0.378	0.387	5.440	-0.012	-0.002	0.002
0.369	0.385	5.420	-0.012	-0.001	0.003
0.382	0.393	5.440	-0.012	-0.001	0.002
0.360	0.361	5.450	-0.012	-0.001	0.002
0.345	0.370	5.393	-0.012	-0.001	0.003
0.367	0.386	5.457	-0.011	-0.001	0.002
0.371	0.383	5.420	-0.012	-0.001	0.002
0.353	0.368	5.441	-0.012	-0.001	0.003
0.365	0.380	5.447	-0.011	-0.001	0.002
0.375	0.371	5.393	-0.011	-0.001	0.002
0.349	0.376	5.458	-0.011	-0.001	0.002
0.375	0.375	5.430	-0.012	-0.001	0.002
0.370	0.391	5.354	-0.011	-0.000	0.002
0.402	0.394	5.438	-0.011	-0.001	0.002
0.388	0.379	5.410	-0.012	-0.001	0.003
0.374	0.389	5.440	-0.012	-0.001	0.002
0.375	0.382	5.444	-0.011	-0.001	0.002
0.396	0.406	5.426	-0.011	-0.001	0.003
0.380	0.390	5.436	-0.012	-0.001	0.002
0.376	0.405	5.409	-0.011	-0.001	0.002
0.389	0.395	5.467	-0.012	-0.001	0.002
0.393	0.389	5.433	-0.012	-0.001	0.002
0.384	0.408	5.365	-0.012	-0.001	0.002
0.358	0.404	5.477	-0.012	-0.001	0.002
0.390	0.394	5.409	-0.012	-0.001	0.002
0.379	0.394	5.443	-0.012	-0.001	0.002
0.378	0.386	5.481	-0.012	-0.001	0.002
0.356	0.389	5.437	-0.012	-0.001	0.002
0.366	0.382	5.461	-0.012	-0.001	0.002
0.367	0.383	5.406	-0.012	-0.001	0.002
0.357	0.384	5.451	-0.012	-0.001	0.002
0.374	0.368	5.457	-0.012	-0.001	0.002
0.354	0.385	5.378	-0.011	-0.001	0.002
0.369	0.379	5.436	-0.011	-0.001	0.002
0.365	0.365	5.437	-0.012	-0.001	0.002
0.354	0.373	5.430	-0.011	-0.001	0.002
0.366	0.375	5.464	-0.011	-0.001	0.002
0.381	0.381	5.389	-0.012	-0.000	0.002
0.374	0.379	5.464	-0.012	-0.001	0.002
0.380	0.387	5.433	-0.011	-0.001	0.002
0.382	0.377	5.385	-0.011	-0.000	0.002
0.402	0.391	5.453	-0.012	-0.001	0.002
0.386	0.387	5.410	-0.012	-0.001	0.003
0.382	0.384	5.419	-0.012	-0.000	0.002
0.415	0.415	5.435	-0.011	-0.001	0.002
0.391	0.402	5.443	-0.011	-0.001	0.002
0.379	0.394	5.477	-0.012	-0.001	0.002
0.375	0.403	5.402	-0.012	-0.001	0.002
0.375	0.403	5.450	-0.012	-0.001	0.002
0.394	0.386	5.436	-0.012	-0.001	0.002
0.373	0.403	5.403	-0.012	-0.001	0.002
0.379	0.410	5.470	-0.012	-0.001	0.002
0.382	0.393	5.443	-0.012	-0.001	0.002
0.371	0.395	5.420	-0.012	-0.001	0.002
0.350	0.403	5.470	-0.012	-0.001	0.002
0.368	0.387	5.433	-0.012	-0.001	0.002
0.362	0.389	5.484	-0.011	-0.001	0.002
0.382	0.392	5.454	-0.012	-0.001	0.002
0.359	0.374	5.448	-0.012	-0.001	0.002
0.362	0.372	5.454	-0.012	-0.001	0.002
0.357	0.380	5.399	-0.011	-0.001	0.002
0.352	0.393	5.454	-0.011	-0.000	0.002
0.370	0.379	5.440	-0.012	-0.001	0.002
0.344	0.375	5.396	-0.011	-0.001	0.002
0.378	0.382	5.460	-0.012	-0.001	0.002
0.370	0.387	5.402	-0.012	-0.000	0.002
0.365	0.381	5.460	-0.011	-0.001	0.002
0.381	0.381	5.457	-0.011	-0.000	0.002
0.385	0.403	5.402	-0.011	-0.000	0.002
0.396	0.401	5.452	-0.011	-0.001	0.002
0.380	0.384	5.430	-0.012	-0.001	0.002
0.379	0.400	5.405	-0.011	-0.000	0.002
0.395	0.401	5.442	-0.012	-0.000	0.002
0.380	0.401	5.429	-0.011	-0.001	0.002
0.381	0.396	5.460	-0.012	-0.000	0.002
0.405	0.411	5.405	-0.012	-0.001	0.002
0.385	0.410	5.446	-0.012	-0.000	0.002
0.375	0.399	5.505	-0.012	-0.001	0.002
0.365	0.404	5.423	-0.012	-0.001	0.002
0.366	0.403	5.463	-0.012	-0.001	0.002
0.376	0.397	5.436	-0.012	-0.000	0.002
0.372	0.391	5.457	-0.012	-0.001	0.002
0.365	0.390	5.457	-0.012	-0.001	0.002
0.363	0.393	5.430	-0.011	-0.001	0.002
0.376	0.384	5.463	-0.012	-0.001	0.002
0.365	0.383	5.412	-0.012	-0.001	0.002
0.369	0.391	5.457	-0.012	-0.001	0.002
0.372	0.380	5.494	-0.011	-0.000	0.002
0.362	0.380	5.406	-0.011	-0.001	0.002
0.375	0.389	5.456	-0.011	-0.000	0.002
0.377	0.396	5.409	-0.012	-0.000	0.002
0.368	0.380	5.423	-0.011	-0.000	0.002
0.387	0.393	5.473	-0.011	-0.001	0.002
0.383	0.419	5.422	-0.011	-0.000	0.002
0.385	0.390	5.463	-0.011	-0.001	0.002
0.389	0.398	5.446	-0.011	-0.000	0.002
0.378	0.441	5.429	-0.011	-0.000	0.002
0.397	0.400	5.508	-0.012	-0.000	0.002
0.385	0.406	5.436	-0.012	-0.001	0.002
0.373	0.404	5.456	-0.011	-0.000	0.002
0.393	0.404	5.439	-0.012	-0.001	0.002
0.384	0.402	5.439	-0.012	-0.001	0.002
0.378	0.407	5.480	-0.012	-0.001	0.002
0.366	0.403	5.429	-0.012	-0.001	0.002
0.368	0.413	5.460	-0.012	-0.000	0.002
0.375	0.399	5.474	-0.012	-0.001	0.002
0.338	0.379	5.438	-0.012	-0.000	0.002
0.366	0.403	5.477	-0.012	-0.001	0.001
0.372	0.405	5.477	-0.012	-0.001	0.002
0.364	0.390	5.446	-0.012	-0.000	0.002
0.367	0.387	5.446	-0.012	-0.001	0.001
0.368	0.395	5.412	-0.011	-0.000	0.002
0.371	0.390	5.477	-0.011	-0.001	0.001
0.383	0.390	5.402	-0.012	-0.001	0.002
0.361	0.391	5.456	-0.011	-0.000	0.002
0.370	0.391	5.487	-0.011	-0.000	0.001
0.398	0.388	5.422	-0.011	-0.000	0.002
0.371	0.401	5.463	-0.011	-0.000	0.001
0.368	0.407	5.442	-0.011	0.000	0.002
0.384	0.388	5.429	-0.012	-0.000	0.001
0.401	0.398	5.442	-0.011	-0.001	0.001
0.387	0.418	5.436	-0.012	-0.000	0.002
0.388	0.405	5.483	-0.012	-0.001	0.001
0.390	0.403	5.435	-0.012	-0.000	0.001
0.384	0.421	5.446	-0.011	-0.000	0.002
0.395	0.407	5.490	-0.012	-0.000	0.001
0.369	0.400	5.439	-0.012	-0.000	0.002
0.369	0.422	5.483	-0.011	-0.001	0.001
0.382	0.404	5.470	-0.012	-0.000	0.001
0.385	0.408	5.449	-0.012	-0.001	0.002
0.367	0.375	5.477	-0.012	-0.001	0.001
0.364	0.397	5.436	-0.012	-0.000	0.002
0.374	0.400	5.469	-0.012	-0.000	0.001
0.380	0.406	5.459	-0.012	-0.001	0.001
0.347	0.380	5.451	-0.012	-0.000	0.002
0.380	0.399	5.469	-0.011	-0.000	0.001
0.371	0.402	5.429	-0.012	-0.000	0.002
0.354	0.381	5.471	-0.012	-0.000	0.001
0.384	0.387	5.452	-0.011	-0.000	0.001
0.368	0.395	5.398	-0.011	0.000	0.001
0.394	0.405	5.472	-0.011	-0.000	0.001
0.390	0.377	5.439	-0.012	-0.000	0.001
0.372	0.396	5.456	-0.011	-0.000	0.001
0.379	0.403	5.479	-0.011	-0.000	0.001
0.407	0.400	5.425	-0.011	-0.000	0.002
0.388	0.403	5.462	-0.011	-0.000	0.001
0.393	0.420	5.452	-0.012	-0.000	0.001
0.406	0.407	5.449	-0.011	-0.000	0.002
0.398	0.404	5.459	-0.012	-0.000	0.001
0.381	0.426	5.398	-0.012	-0.000	0.002
0.373	0.414	5.455	-0.012	-0.000	0.001
0.396	0.415	5.434	-0.011	-0.000	0.001
0.388	0.426	5.442	-0.012	-0.000	0.001
0.392	0.414	5.493	-0.012	-0.001	0.001
0.376	0.399	5.449	-0.012	-0.001	0.001
0.378	0.410	5.486	-0.012	-0.000	0.001
0.383	0.407	5.466	-0.012	-0.001	0.001
0.365	0.402	5.456	-0.012	-0.000	0.001
0.378	0.393	5.479	-0.012	-0.001	0.001
0.365	0.395	5.398	-0.012	-0.000	0.001
0.372	0.403	5.473	-0.012	-0.000	0.001
0.378	0.373	5.438	-0.012	-0.000	0.001
0.362	0.390	5.436	-0.012	-0.000	0.001
0.376	0.395	5.479	-0.011	-0.000	0.001
0.385	0.412	5.404	-0.011	0.000	0.001
0.379	0.396	5.479	-0.011	-0.000	0.001
0.387	0.400	5.469	-0.011	-0.000	0.001
0.394	0.387	5.394	-0.011	0.000	0.001
0.391	0.402	5.462	-0.012	-0.000	0.001
0.403	0.401	5.448	-0.011	-0.000	0.001
0.397	0.409	5.427	-0.011	0.000	0.001
0.422	0.434	5.443	-0.011	-0.000	0.000
0.398	0.415	5.438	-0.011	-0.000	0.001
0.390	0.417	5.499	-0.012	-0.001	0.001
0.385	0.415	5.421	-0.012	-0.000	0.001
0.396	0.424	5.465	-0.012	-0.000	0.001
0.405	0.421	5.465	-0.012	-0.000	0.001
0.384	0.427	5.407	-0.012	-0.001	0.001
0.384	0.422	5.479	-0.012	-0.000	0.001
0.387	0.404	5.459	-0.012	-0.000	0.001
0.397	0.419	5.414	-0.012	-0.001	0.001
0.370	0.425	5.475	-0.012	-0.000	0.000
0.382	0.403	5.456	-0.012	-0.000	0.001
0.382	0.403	5.486	-0.011	-0.000	0.001
0.382	0.405	5.455	-0.012	-0.001	0.001
0.359	0.404	5.462	-0.012	-0.000	0.001
0.380	0.390	5.459	-0.012	-0.001	0.001
0.361	0.399	5.407	-0.011	-0.000	0.001
0.381	0.401	5.479	-0.012	-0.000	0.001
0.377	0.397	5.448	-0.012	-0.000	0.001
0.364	0.401	5.390	-0.011	-0.000	0.001
0.387	0.408	5.468	-0.011	-0.000	0.001
0.383	0.405	5.424	-0.011	-0.000	0.001
0.389	0.404	5.458	-0.011	-0.000	0.001
0.392	0.400	5.462	-0.011	-0.000	0.001
0.395	0.420	5.407	-0.011	0.000	0.001
0.416	0.425	5.460	-0.011	-0.000	0.000
0.404	0.417	5.420	-0.012	-0.000	0.001
0.392	0.418	5.437	-0.012	-0.000	0.001
0.411	0.430	5.433	-0.012	-0.000	0.001
0.397	0.427	5.444	-0.011	-0.000	0.001
0.400	0.408	5.485	-0.012	-0.001	0.000
0.386	0.428	5.417	-0.012	-0.000	0.001
0.391	0.432	5.461	-0.011	-0.000	0.000
0.389	0.423	5.506	-0.011	-0.001	0.001
0.378	0.416	5.428	-0.012	-0.000	0.001
0.381	0.420	5.478	-0.012	-0.000	0.000
0.395	0.409	5.431	-0.012	-0.000	0.001
0.394	0.424	5.454	-0.012	-0.000	0.000
0.384	0.419	5.447	-0.012	-0.000	0.000
0.377	0.406	5.431	-0.011	-0.000	0.001
0.392	0.405	5.478	-0.012	-0.000	0.000
0.391	0.411	5.427	-0.012	-0.001	0.001
0.391	0.412	5.455	-0.012	-0.000	0.001
0.396	0.406	5.485	-0.011	-0.000	0.000
0.398	0.400	5.400	-0.011	-0.000	0.001
0.401	0.423	5.460	-0.011	-0.000	0.000
0.391	0.419	5.427	-0.011	0.000	0.001
0.388	0.410	5.403	-0.011	-0.000	0.000
0.397	0.418	5.440	-0.011	-0.000	0.001
0.405	0.443	5.430	-0.011	0.000	0.001
0.417	0.421	5.467	-0.011	-0.001	0.000
0.411	0.421	5.444	-0.012	-0.000	0.001
0.400	0.451	5.430	-0.011	-0.000	0.001
0.419	0.431	5.502	-0.012	-0.000	0.000
0.402	0.419	5.430	-0.012	-0.001	0.000
0.398	0.424	5.471	-0.012	-0.001	0.000
0.412	0.429	5.419	-0.012	-0.000	0.000
0.401	0.421	5.440	-0.012	-0.000	0.000
0.403	0.425	5.491	-0.012	-0.001	0.000
0.371	0.411	5.414	-0.012	-0.000	0.001
0.394	0.429	5.453	-0.011	-0.000	0.000
0.400	0.423	5.475	-0.012	-0.001	0.000
0.364	0.402	5.442	-0.012	-0.000	0.001
0.381	0.418	5.430	-0.012	-0.000	-0.000
0.384	0.418	5.430	-0.012	-0.000	0.000
0.396	0.421	5.450	-0.011	-0.001	0.000
0.385	0.408	5.444	-0.012	-0.000	0.000
0.390	0.412	5.386	-0.011	-0.000	0.000
0.401	0.411	5.474	-0.011	-0.000	0.000
0.406	0.419	5.413	-0.011	-0.000	0.001
0.396	0.429	5.443	-0.011	-0.000	0.000
0.398	0.419	5.454	-0.011	-0.000	0.000
0.422	0.417	5.406	-0.012	-0.000	0.001
0.407	0.431	5.443	-0.011	-0.000	0.000
0.409	0.429	5.430	-0.011	-0.000	0.000
0.408	0.426	5.415	-0.011	-0.000	-0.000
0.428	0.437	5.432	-0.011	-0.001	-0.000
0.410	0.449	5.399	-0.011	-0.000	0.000
0.422	0.435	5.470	-0.012	-0.001	-0.000
0.420	0.433	5.439	-0.011	-0.000	0.000
0.403	0.451	5.436	-0.011	-0.000	0.001
0.412	0.429	5.443	-0.012	-0.001	0.000
0.401	0.429	5.413	-0.012	-0.000	0.000
0.404	0.447	5.443	-0.012	-0.001	0.000
0.400	0.430	5.437	-0.012	-0.000	0.000
0.402	0.439	5.440	-0.012	-0.001	0.000
0.399	0.412	5.453	-0.012	-0.001	-0.000
0.386	0.416	5.392	-0.012	-0.001	0.000
0.405	0.433	5.453	-0.012	-0.001	-0.000
0.398	0.428	5.430	-0.012	-0.000	0.000
0.361	0.414	5.431	-0.012	-0.000	0.000
0.397	0.419	5.450	-0.012	-0.000	-0.000
0.401	0.423	5.385	-0.012	-0.000	0.000
0.392	0.410	5.443	-0.011	-0.000	0.000
0.408	0.423	5.399	-0.012	-0.001	0.000
0.390	0.420	5.372	-0.012	0.000	-0.000
0.429	0.430	5.459	-0.011	-0.000	-0.000
0.424	0.417	5.412	-0.011	-0.001	0.000
0.406	0.430	5.426	-0.011	-0.001	-0.000
0.404	0.428	5.415	-0.011	-0.000	-0.000
0.426	0.439	5.415	-0.011	-0.001	0.000
0.407	0.428	5.415	-0.011	-0.001	-0.000
0.416	0.441	5.385	-0.012	-0.000	0.000
0.428	0.443	5.432	-0.011	-0.001	0.000
0.433	0.434	5.422	-0.012	-0.001	-0.000
0.413	0.456	5.350	-0.012	-0.001	0.000
0.410	0.444	5.456	-0.012	-0.001	-0.000
0.414	0.433	5.422	-0.012	-0.000	-0.000
0.414	0.454	5.408	-0.012	-0.000	-0.000
0.415	0.446	5.483	-0.012	-0.001	-0.000
0.406	0.433	5.412	-0.012	-0.000	-0.000
0.411	0.434	5.456	-0.012	-0.001	-0.000
0.403	0.425	5.419	-0.012	-0.001	-0.000
0.388	0.419	5.412	-0.012	-0.000	-0.000
0.401	0.420	5.422	-0.012	-0.001	-0.001
0.398	0.426	5.378	-0.011	-0.001	-0.000
0.413	0.432	5.432	-0.012	-0.000	-0.000
0.403	0.399	5.429	-0.012	-0.001	-0.001
0.386	0.417	5.413	-0.011	-0.001	0.000
0.404	0.427	5.449	-0.011	-0.000	-0.000
0.426	0.434	5.391	-0.012	-0.000	-0.000
0.408	0.416	5.419	-0.011	-0.000	-0.000
0.410	0.430	5.422	-0.011	-0.001	-0.000
0.414	0.422	5.350	-0.012	-0.000	-0.000
0.426	0.441	5.431	-0.011	-0.000	-0.001
0.423	0.426	5.395	-0.012	-0.001	-0.000
0.416	0.433	5.374	-0.012	-0.000	-0.000
0.458	0.462	5.409	-0.011	-0.001	-0.001
0.432	0.439	5.411	-0.011	-0.001	-0.000
0.426	0.442	5.466	-0.012	-0.001	-0.000
0.408	0.445	5.377	-0.012	-0.001	-0.000
0.425	0.449	5.432	-0.012	-0.001	-0.000
0.430	0.436	5.418	-0.012	-0.001	-0.001
0.425	0.453	5.350	-0.012	-0.001	-0.000
0.412	0.457	5.425	-0.012	-0.001	-0.001
0.418	0.444	5.404	-0.011	-0.001	-0.000
0.423	0.443	5.398	-0.012	-0.001	-0.001
0.385	0.455	5.421	-0.011	-0.001	-0.001
0.413	0.433	5.422	-0.012	-0.001	-0.000
0.416	0.422	5.469	-0.011	-0.001	-0.001
0.420	0.428	5.388	-0.012	-0.001	-0.000
0.401	0.431	5.432	-0.012	-0.001	-0.000
0.409	0.424	5.394	-0.012	-0.001	-0.001
0.399	0.428	5.339	-0.011	-0.000	-0.000
0.411	0.428	5.418	-0.012	-0.001	-0.001
0.420	0.439	5.384	-0.012	-0.001	-0.001
0.415	0.427	5.349	-0.011	-0.001	-0.001
0.432	0.436	5.438	-0.012	-0.001	-0.001
0.422	0.462	5.353	-0.011	-0.000	-0.000
0.430	0.435	5.431	-0.012	-0.001	-0.001
0.431	0.432	5.407	-0.011	-0.001	-0.001
0.434	0.446	5.366	-0.012	-0.000	-0.000
0.441	0.447	5.403	-0.012	-0.001	-0.001
0.436	0.441	5.363	-0.012	-0.001	-0.001
0.427	0.441	5.394	-0.012	-0.001	-0.001
0.434	0.448	5.376	-0.012	-0.001	-0.001
0.437	0.446	5.397	-0.012	-0.001	-0.001
0.432	0.451	5.428	-0.012	-0.001	-0.001
0.414	0.434	5.381	-0.012	-0.001	-0.000
0.418	0.450	5.428	-0.012	-0.001	-0.001
0.432	0.450	5.452	-0.012	-0.002	-0.001
0.410	0.437	5.367	-0.012	-0.001	-0.001
0.423	0.434	5.411	-0.012	-0.001	-0.001
0.416	0.436	5.367	-0.012	-0.001	-0.001
0.431	0.443	5.418	-0.012	-0.001	-0.001
0.410	0.449	5.384	-0.012	-0.001	-0.001
0.415	0.443	5.359	-0.012	-0.001	-0.001
0.419	0.437	5.424	-0.012	-0.001	-0.001
0.433	0.430	5.360	-0.012	-0.001	-0.000
0.433	0.438	5.407	-0.012	-0.001	-0.001
0.422	0.440	5.418	-0.011	-0.000	-0.001
0.424	0.443	5.356	-0.011	-0.001	-0.001
0.448	0.450	5.396	-0.012	-0.001	-0.001
0.433	0.463	5.339	-0.012	-0.001	-0.001
0.446	0.449	5.383	-0.012	-0.001	-0.001
0.442	0.457	5.390	-0.012	-0.001	-0.001
0.430	0.476	5.369	-0.012	-0.001	-0.000
0.451	0.456	5.413	-0.012	-0.001	-0.001
0.431	0.440	5.370	-0.012	-0.001	-0.001
0.427	0.473	5.400	-0.012	-0.001	-0.001
0.446	0.453	5.428	-0.013	-0.001	-0.001
0.439	0.458	5.373	-0.012	-0.001	-0.001
0.420	0.434	5.428	-0.012	-0.001	-0.001
0.418	0.450	5.353	-0.012	-0.001	-0.001
0.434	0.463	5.396	-0.012	-0.001	-0.001
0.428	0.460	5.396	-0.012	-0.001	-0.001
0.408	0.433	5.364	-0.012	-0.001	-0.001
0.429	0.454	5.393	-0.012	-0.001	-0.001
0.430	0.451	5.369	-0.012	-0.001	-0.001
0.401	0.422	5.378	-0.012	-0.001	-0.001
0.427	0.441	5.348	-0.012	-0.001	-0.001
0.425	0.440	5.339	-0.012	-0.001	-0.001
0.453	0.447	5.396	-0.012	-0.001	-0.001
0.444	0.428	5.342	-0.012	-0.001	-0.001
0.430	0.454	5.334	-0.012	-0.001	-0.001
0.442	0.442	5.396	-0.011	-0.001	-0.001
0.454	0.450	5.355	-0.011	-0.001	-0.001
0.438	0.451	5.355	-0.012	-0.001	-0.001
0.446	0.461	5.355	-0.012	-0.001	-0.001
0.468	0.452	5.338	-0.012	-0.001	-0.001
0.454	0.463	5.372	-0.012	-0.001	-0.001
0.446	0.469	5.325	-0.012	-0.001	-0.001
0.442	0.465	5.395	-0.012	-0.001	-0.002
0.460	0.461	5.351	-0.012	-0.001	-0.001
0.453	0.484	5.368	-0.012	-0.001	-0.001
0.455	0.457	5.410	-0.012	-0.001	-0.001
0.439	0.450	5.349	-0.012	-0.001	-0.001
0.440	0.471	5.389	-0.012	-0.001	-0.001
0.443	0.448	5.376	-0.012	-0.001	-0.001
0.433	0.451	5.373	-0.012	-0.001	-0.001
0.442	0.439	5.386	-0.012	-0.001	-0.002
0.427	0.444	5.338	-0.012	-0.001	-0.001
0.445	0.469	5.378	-0.012	-0.001	-0.002
0.435	0.427	5.369	-0.012	-0.001	-0.002
0.426	0.440	5.362	-0.012	-0.001	-0.001
0.433	0.446	5.399	-0.012	-0.001	-0.002
0.455	0.456	5.335	-0.012	-0.001	-0.001
0.448	0.450	5.371	-0.012	-0.001	-0.002
0.453	0.445	5.351	-0.012	-0.001	-0.001
0.459	0.449	5.307	-0.012	-0.001	-0.002
0.468	0.453	5.388	-0.012	-0.001	-0.002
0.467	0.449	5.348	-0.012	-0.001	-0.001
0.460	0.451	5.338	-0.012	-0.001	-0.002
0.497	0.478	5.367	-0.012	-0.001	-0.002
0.465	0.466	5.351	-0.012	-0.001	-0.001
0.466	0.460	5.395	-0.012	-0.002	-0.002
0.447	0.467	5.311	-0.012	-0.001	-0.001
0.455	0.474	5.358	-0.012	-0.001	-0.001
0.463	0.453	5.361	-0.012	-0.001	-0.002
0.454	0.474	5.314	-0.013	-0.002	-0.001
0.443	0.471	5.372	-0.012	-0.001	-0.002
0.450	0.457	5.344	-0.012	-0.001	-0.002
0.452	0.458	5.351	-0.012	-0.002	-0.002
0.420	0.469	5.361	-0.012	-0.001	-0.002
0.438	0.446	5.355	-0.012	-0.001	-0.002
0.442	0.452	5.395	-0.012	-0.001	-0.002
0.452	0.442	5.344	-0.012	-0.001	-0.002
0.441	0.462	5.361	-0.012	-0.001	-0.002
0.454	0.444	5.364	-0.012	-0.002	-0.002
0.438	0.452	5.296	-0.012	-0.001	-0.002
0.444	0.462	5.361	-0.012	-0.001	-0.002
0.464	0.452	5.327	-0.012	-0.001	-0.002
0.442	0.459	5.306	-0.012	-0.001	-0.002
0.465	0.461	5.374	-0.012	-0.001	-0.002
0.461	0.473	5.310	-0.012	-0.001	-0.002
0.468	0.453	5.361	-0.012	-0.001	-0.002
0.465	0.451	5.351	-0.012	-0.001	-0.002
0.476	0.463	5.310	-0.012	-0.001	-0.002
0.482	0.478	5.343	-0.012	-0.001	-0.002
0.475	0.464	5.327	-0.012	-0.002	-0.002
0.465	0.458	5.357	-0.012	-0.001	-0.002
0.487	0.486	5.353	-0.012	-0.002	-0.002
0.471	0.467	5.344	-0.012	-0.002	-0.002
0.464	0.463	5.371	-0.012	-0.002	-0.002
0.473	0.481	5.313	-0.013	-0.002	-0.002
0.469	0.475	5.354	-0.012	-0.001	-0.002
0.476	0.456	5.412	-0.012	-0.002	-0.002
0.451	0.462	5.324	-0.013	-0.001	-0.002
0.454	0.463	5.357	-0.012	-0.001	-0.002
0.455	0.456	5.330	-0.012	-0.001	-0.002
0.459	0.468	5.360	-0.012	-0.002	-0.002
0.457	0.465	5.343	-0.012	-0.002	-0.002
0.446	0.457	5.313	-0.012	-0.002	-0.002
0.465	0.451	5.361	-0.012	-0.001	-0.002
0.463	0.446	5.337	-0.012	-0.002	-0.002
0.458	0.450	5.358	-0.012	-0.001	-0.002
0.460	0.449	5.395	-0.012	-0.001	-0.002
0.470	0.449	5.302	-0.012	-0.002	-0.002
0.471	0.467	5.350	-0.012	-0.001	-0.002
0.467	0.462	5.306	-0.012	-0.001	-0.002
0.465	0.453	5.302	-0.012	-0.001	-0.002
0.472	0.463	5.357	-0.012	-0.001	-0.002
0.475	0.488	5.302	-0.012	-0.001	-0.002
0.475	0.470	5.332	-0.012	-0.002	-0.002
0.483	0.462	5.329	-0.012	-0.002	-0.002
0.478	0.508	5.312	-0.012	-0.001	-0.002
0.499	0.478	5.391	-0.013	-0.002	-0.002
0.485	0.462	5.333	-0.012	-0.002	-0.002
0.468	0.473	5.367	-0.012	-0.002	-0.002
0.483	0.476	5.312	-0.012	-0.002	-0.002
0.487	0.472	5.340	-0.013	-0.002	-0.002
0.475	0.478	5.384	-0.012	-0.002	-0.002
0.456	0.466	5.323	-0.012	-0.002	-0.002
0.456	0.482	5.349	-0.012	-0.001	-0.003
0.473	0.469	5.343	-0.012	-0.002	-0.002
0.433	0.448	5.328	-0.013	-0.002	-0.002
0.461	0.461	5.339	-0.012	-0.002	-0.003
0.465	0.466	5.299	-0.012	-0.002	-0.002
0.463	0.464	5.356	-0.012	-0.002	-0.003
0.474	0.451	5.316	-0.012	-0.002	-0.002
0.465	0.472	5.325	-0.012	-0.002	-0.003
0.480	0.462	5.359	-0.012	-0.002	-0.003
0.484	0.476	5.305	-0.012	-0.002	-0.002
0.475	0.476	5.339	-0.012	-0.002	-0.002
0.488	0.479	5.325	-0.012	-0.002	-0.002
0.507	0.468	5.305	-0.012	-0.002	-0.002
0.496	0.479	5.356	-0.012	-0.002	-0.003
0.487	0.484	5.302	-0.012	-0.002	-0.002
0.480	0.472	5.339	-0.012	-0.002	-0.003
0.516	0.472	5.328	-0.012	-0.002	-0.003
0.491	0.490	5.318	-0.012	-0.002	-0.002
0.498	0.474	5.373	-0.012	-0.002	-0.003
0.482	0.479	5.329	-0.012	-0.002	-0.002
0.486	0.491	5.335	-0.012	-0.002	-0.002
0.487	0.482	5.366	-0.012	-0.002	-0.002
0.472	0.473	5.330	-0.013	-0.002	-0.002
0.477	0.468	5.342	-0.012	-0.002	-0.003
0.480	0.470	5.343	-0.012	-0.002	-0.002
0.484	0.475	5.329	-0.012	-0.002	-0.003
0.467	0.443	5.363	-0.012	-0.002	-0.003
0.462	0.457	5.305	-0.012	-0.002	-0.002
0.484	0.481	5.362	-0.012	-0.002	-0.003
0.486	0.471	5.319	-0.012	-0.002	-0.002
0.465	0.456	5.346	-0.012	-0.002	-0.003
0.489	0.464	5.352	-0.012	-0.002	-0.003
0.496	0.456	5.291	-0.012	-0.001	-0.003
0.500	0.463	5.355	-0.012	-0.002	-0.003
0.496	0.471	5.322	-0.012	-0.002	-0.003
0.486	0.476	5.284	-0.012	-0.001	-0.003
0.530	0.490	5.340	-0.012	-0.002	-0.003
0.506	0.474	5.321	-0.012	-0.002	-0.003
0.505	0.471	5.372	-0.012	-0.002	-0.003
0.497	0.482	5.325	-0.012	-0.002	-0.003
0.501	0.490	5.304	-0.012	-0.002	-0.003
0.506	0.475	5.338	-0.012	-0.002	-0.003
0.502	0.485	5.294	-0.012	-0.002	-0.002
0.508	0.489	5.345	-0.012	-0.002	-0.003
0.503	0.470	5.328	-0.012	-0.002	-0.003
0.515	0.485	5.290	-0.013	-0.003	-0.003
0.477	0.489	5.355	-0.012	-0.002	-0.004
0.491	0.477	5.325	-0.012	-0.002	-0.003
0.498	0.478	5.369	-0.012	-0.002	-0.003
0.498	0.475	5.352	-0.012	-0.002	-0.003
0.481	0.470	5.349	-0.012	-0.002	-0.003
0.494	0.461	5.341	-0.012	-0.002	-0.003
0.487	0.462	5.287	-0.012	-0.002	-0.003
0.483	0.466	5.338	-0.012	-0.002	-0.003
0.505	0.462	5.328	-0.012	-0.002	-0.003
0.479	0.463	5.280	-0.011	-0.002	-0.003
0.507	0.473	5.341	-0.012	-0.002	-0.003
0.503	0.477	5.304	-0.012	-0.002	-0.003
0.502	0.465	5.341	-0.012	-0.002	-0.003
0.509	0.467	5.338	-0.012	-0.002	-0.003
0.521	0.489	5.293	-0.012	-0.002	-0.003
0.528	0.485	5.343	-0.012	-0.002	-0.003
0.514	0.464	5.294	-0.012	-0.002	-0.003
0.508	0.480	5.320	-0.012	-0.002	-0.003
0.542	0.494	5.319	-0.012	-0.002	-0.003
0.529	0.486	5.310	-0.012	-0.002	-0.003
0.519	0.481	5.341	-0.012	-0.002	-0.003
0.528	0.489	5.303	-0.012	-0.002	-0.003
0.507	0.491	5.337	-0.012	-0.002	-0.003
0.518	0.491	5.382	-0.012	-0.003	-0.003
0.507	0.484	5.314	-0.012	-0.002	-0.003
0.503	0.486	5.351	-0.012	-0.002	-0.004
0.504	0.479	5.324	-0.012	-0.002	-0.003
0.506	0.487	5.310	-0.012	-0.002	-0.003
0.505	0.476	5.334	-0.012	-0.002	-0.003
0.504	0.476	5.306	-0.012	-0.002	-0.003
0.507	0.481	5.358	-0.012	-0.002	-0.004
0.504	0.472	5.307	-0.012	-0.002	-0.003
0.502	0.476	5.324	-0.012	-0.002	-0.003
0.515	0.462	5.381	-0.011	-0.002	-0.004
0.508	0.469	5.282	-0.012	-0.002	-0.003
0.511	0.483	5.344	-0.012	-0.002	-0.004
0.509	0.478	5.324	-0.012	-0.002	-0.003
0.508	0.468	5.282	-0.012	-0.002	-0.003
0.531	0.479	5.319	-0.012	-0.002	-0.004
0.522	0.507	5.316	-0.012	-0.002	-0.003
0.531	0.483	5.326	-0.012	-0.002	-0.004
0.538	0.488	5.333	-0.012	-0.002	-0.003
0.523	0.526	5.306	-0.012	-0.002	-0.003
0.545	0.488	5.388	-0.012	-0.002	-0.004
0.524	0.486	5.303	-0.012	-0.002	-0.003
0.526	0.481	5.337	-0.012	-0.002	-0.004
0.539	0.492	5.319	-0.012	-0.002	-0.004
0.531	0.488	5.299	-0.012	-0.002	-0.003
0.521	0.493	5.378	-0.012	-0.003	-0.004
0.501	0.475	5.297	-0.012	-0.002	-0.003
0.514	0.493	5.343	-0.012	-0.003	-0.004
0.535	0.483	5.367	-0.012	-0.003	-0.004
0.485	0.462	5.328	-0.012	-0.003	-0.003
0.517	0.470	5.347	-0.012	-0.002	-0.004
0.526	0.479	5.333	-0.012	-0.002	-0.004
0.509	0.471	5.330	-0.012	-0.003	-0.004
0.530	0.467	5.326	-0.012	-0.003	-0.004
0.518	0.476	5.279	-0.012	-0.002	-0.003
0.526	0.469	5.346	-0.012	-0.002	-0.004
0.538	0.471	5.296	-0.012	-0.002	-0.003
0.536	0.472	5.319	-0.012	-0.003	-0.004
0.532	0.469	5.333	-0.012	-0.002	-0.004
0.555	0.482	5.295	-0.011	-0.003	-0.003
0.540	0.480	5.336	-0.012	-0.002	-0.004
0.541	0.490	5.323	-0.012	-0.002	-0.003
0.531	0.478	5.298	-0.012	-0.002	-0.004
0.559	0.490	5.335	-0.012	-0.003	-0.004
0.543	0.502	5.302	-0.012	-0.002	-0.003
0.559	0.488	5.366	-0.012	-0.003	-0.004
0.542	0.480	5.350	-0.012	-0.003	-0.004
0.536	0.505	5.325	-0.012	-0.002	-0.004
0.552	0.484	5.367	-0.012	-0.003	-0.004
0.530	0.482	5.326	-0.012	-0.003	-0.004
0.540	0.503	5.339	-0.012	-0.003	-0.004
0.541	0.479	5.347	-0.013	-0.002	-0.004
0.560	0.498	5.339	-0.012	-0.003	-0.004
0.536	0.462	5.377	-0.012	-0.003	-0.005
0.524	0.477	5.292	-0.012	-0.003	-0.004
0.541	0.485	5.359	-0.012	-0.003	-0.004
0.538	0.488	5.329	-0.012	-0.003	-0.004
0.510	0.465	5.340	-0.012	-0.003	-0.004
0.543	0.478	5.346	-0.012	-0.003	-0.004
0.543	0.477	5.267	-0.012	-0.002	-0.004
0.527	0.471	5.350	-0.012	-0.002	-0.004
0.548	0.484	5.318	-0.012	-0.003	-0.004
0.540	0.477	5.253	-0.012	-0.002	-0.004
0.582	0.495	5.361	-0.012	-0.003	-0.005
0.554	0.480	5.322	-0.012	-0.003	-0.004
0.549	0.479	5.352	-0.012	-0.003	-0.004
0.539	0.483	5.318	-0.012	-0.002	-0.004
0.565	0.491	5.332	-0.012	-0.003	-0.004
0.572	0.487	5.328	-0.012	-0.002	-0.004
0.556	0.506	5.288	-0.012	-0.003	-0.004
0.565	0.497	5.352	-0.012	-0.003	-0.004
0.570	0.488	5.325	-0.012	-0.003	-0.004
0.560	0.509	5.294	-0.013	-0.003	-0.004
0.537	0.501	5.365	-0.012	-0.003	-0.005
0.552	0.485	5.339	-0.012	-0.003	-0.004
0.560	0.487	5.359	-0.012	-0.003	-0.005
0.561	0.477	5.349	-0.012	-0.003	-0.004
0.546	0.474	5.343	-0.012	-0.003	-0.004
0.560	0.471	5.366	-0.012	-0.003	-0.005
0.536	0.479	5.305	-0.012	-0.003	-0.004
0.542	0.483	5.362	-0.012	-0.003	-0.005
0.560	0.476	5.328	-0.012	-0.003	-0.005
0.537	0.469	5.277	-0.011	-0.003	-0.004
0.558	0.480	5.348	-0.012	-0.003	-0.005
0.562	0.486	5.297	-0.012	-0.003	-0.005
0.571	0.472	5.341	-0.012	-0.003	-0.005
0.563	0.471	5.355	-0.011	-0.003	-0.005
0.567	0.495	5.283	-0.012	-0.002	-0.004
0.592	0.491	5.351	-0.012	-0.003	-0.005
0.577	0.485	5.328	-0.012	-0.003	-0.004
0.566	0.488	5.303	-0.012	-0.003	-0.005
0.586	0.496	5.320	-0.012	-0.003	-0.005
0.578	0.481	5.321	-0.012	-0.003	-0.005
0.575	0.494	5.337	-0.012	-0.003	-0.005
0.588	0.492	5.296	-0.012	-0.003	-0.005
0.573	0.496	5.344	-0.012	-0.003	-0.005
0.580	0.491	5.406	-0.012	-0.004	-0.005
0.556	0.481	5.308	-0.012	-0.003	-0.005
0.565	0.482	5.354	-0.012	-0.003	-0.005
0.577	0.487	5.334	-0.012	-0.003	-0.005
0.572	0.491	5.324	-0.012	-0.003	-0.005
0.568	0.487	5.348	-0.012	-0.003	-0.005
0.566	0.474	5.307	-0.012	-0.003	-0.005
0.576	0.485	5.354	-0.012	-0.003	-0.005
0.567	0.474	5.317	-0.012	-0.003	-0.005
0.566	0.476	5.334	-0.012	-0.003	-0.005
0.577	0.470	5.392	-0.011	-0.003	-0.005
0.572	0.472	5.313	-0.011	-0.003	-0.005
0.586	0.484	5.361	-0.012	-0.003	-0.005
0.582	0.494	5.296	-0.012	-0.003	-0.005
0.583	0.486	5.316	-0.011	-0.003	-0.005
0.597	0.485	5.354	-0.012	-0.003	-0.005
0.587	0.507	5.306	-0.011	-0.003	-0.005
0.598	0.492	5.357	-0.012	-0.003	-0.005
0.598	0.495	5.330	-0.012	-0.003	-0.005
0.591	0.536	5.323	-0.011	-0.003	-0.005
0.614	0.496	5.398	-0.012	-0.003	-0.005
0.596	0.489	5.316	-0.012	-0.003	-0.005
0.584	0.496	5.336	-0.012	-0.003	-0.006
0.587	0.490	5.316	-0.012	-0.003	-0.005
0.602	0.495	5.326	-0.012	-0.003	-0.005
0.586	0.495	5.381	-0.012	-0.004	-0.005
0.565	0.482	5.324	-0.012	-0.003	-0.005
0.590	0.492	5.357	-0.012	-0.003	-0.005
0.582	0.488	5.371	-0.012	-0.004	-0.005
0.546	0.469	5.342	-0.012	-0.003	-0.005
0.582	0.482	5.357	-0.012	-0.003	-0.006
0.586	0.485	5.340	-0.012	-0.003	-0.005
0.591	0.475	5.364	-0.012	-0.003	-0.006
0.593	0.473	5.350	-0.012	-0.003	-0.006
0.575	0.482	5.292	-0.011	-0.003	-0.005
0.595	0.472	5.381	-0.011	-0.003	-0.006
0.602	0.476	5.333	-0.012	-0.003	-0.005
0.590	0.481	5.333	-0.011	-0.003	-0.006
0.597	0.488	5.350	-0.011	-0.003	-0.006
0.622	0.475	5.285	-0.011	-0.003	-0.005
0.610	0.488	5.349	-0.012	-0.003	-0.006
0.607	0.502	5.333	-0.012	-0.003	-0.005
0.605	0.480	5.353	-0.011	-0.003	-0.006
0.634	0.487	5.335	-0.012	-0.003	-0.006
0.613	0.512	5.319	-0.012	-0.003	-0.005
0.619	0.497	5.384	-0.012	-0.003	-0.006
0.609	0.482	5.343	-0.012	-0.003	-0.006
0.606	0.514	5.353	-0.012	-0.003	-0.005
0.620	0.492	5.394	-0.012	-0.003	-0.006
0.602	0.481	5.333	-0.012	-0.003	-0.005
0.593	0.504	5.353	-0.012	-0.003	-0.006
0.609	0.478	5.364	-0.012	-0.003	-0.005
0.609	0.505	5.349	-0.012	-0.003	-0.006
0.600	0.465	5.363	-0.012	-0.004	-0.006
0.586	0.476	5.333	-0.012	-0.003	-0.005
0.604	0.486	5.363	-0.011	-0.003	-0.006
0.605	0.497	5.342	-0.012	-0.004	-0.006
0.591	0.468	5.361	-0.012	-0.003	-0.005
0.605	0.471	5.373	-0.012	-0.003	-0.006
0.606	0.478	5.305	-0.012	-0.003	-0.006
0.604	0.469	5.360	-0.012	-0.003	-0.006
0.621	0.469	5.349	-0.011	-0.003	-0.006
0.613	0.484	5.267	-0.012	-0.003	-0.006
0.640	0.501	5.375	-0.011	-0.003	-0.006
0.623	0.484	5.325	-0.011	-0.003	-0.006
0.614	0.484	5.345	-0.011	-0.003	-0.006
0.610	0.489	5.339	-0.011	-0.003	-0.006
0.638	0.497	5.362	-0.011	-0.003	-0.006
0.639	0.491	5.355	-0.011	-0.003	-0.006
0.617	0.501	5.318	-0.012	-0.003	-0.006
0.620	0.502	5.362	-0.011	-0.003	-0.006
0.626	0.489	5.366	-0.012	-0.003	-0.006
0.633	0.514	5.304	-0.012	-0.004	-0.006
0.605	0.502	5.375	-0.012	-0.003	-0.007
0.620	0.492	5.349	-0.012	-0.003	-0.006
0.615	0.493	5.379	-0.011	-0.003	-0.006
0.617	0.483	5.390	-0.012	-0.004	-0.006
0.604	0.478	5.346	-0.012	-0.003	-0.006
0.619	0.485	5.379	-0.012	-0.003	-0.007
0.604	0.487	5.315	-0.011	-0.003	-0.006
0.603	0.487	5.366	-0.012	-0.003	-0.006
0.622	0.474	5.355	-0.012	-0.003	-0.006
0.595	0.477	5.301	-0.011	-0.003	-0.006
0.624	0.485	5.383	-0.011	-0.003	-0.006
0.620	0.478	5.328	-0.012	-0.003	-0.006
0.624	0.471	5.352	-0.011	-0.003	-0.006
0.638	0.483	5.376	-0.011	-0.003	-0.006
0.638	0.495	5.332	-0.012	-0.003	-0.006
0.640	0.494	5.368	-0.011	-0.003	-0.007
0.640	0.478	5.339	-0.012	-0.003	-0.006
0.627	0.498	5.345	-0.011	-0.003	-0.006
0.653	0.503	5.364	-0.011	-0.003	-0.006
0.639	0.495	5.359	-0.011	-0.003	-0.006
0.644	0.501	5.399	-0.011	-0.003	-0.006
0.634	0.501	5.338	-0.011	-0.003	-0.006
0.630	0.505	5.386	-0.011	-0.003	-0.006
0.640	0.495	5.440	-0.012	-0.004	-0.006
0.613	0.482	5.336	-0.012	-0.003	-0.006
0.626	0.489	5.392	-0.012	-0.003	-0.007
0.624	0.494	5.328	-0.012	-0.003	-0.006
0.633	0.487	5.376	-0.012	-0.004	-0.006
0.622	0.494	5.369	-0.012	-0.003	-0.006
0.624	0.480	5.338	-0.012	-0.003	-0.006
0.629	0.483	5.396	-0.011	-0.003	-0.007
0.626	0.491	5.345	-0.011	-0.003	-0.006
0.628	0.482	5.359	-0.012	-0.003	-0.006
0.626	0.475	5.416	-0.011	-0.003	-0.007
0.627	0.483	5.338	-0.011	-0.003	-0.006
0.638	0.492	5.375	-0.012	-0.003	-0.007
0.627	0.492	5.331	-0.011	-0.003	-0.006
0.637	0.493	5.361	-0.011	-0.003	-0.006
0.646	0.491	5.382	-0.012	-0.003	-0.007
0.638	0.511	5.355	-0.011	-0.003	-0.006
0.653	0.495	5.354	-0.011	-0.004	-0.007
0.648	0.496	5.365	-0.011	-0.003	-0.007
0.649	0.521	5.348	-0.011	-0.003	-0.006
0.663	0.495	5.413	-0.012	-0.003	-0.007
0.643	0.492	5.362	-0.012	-0.003	-0.006
0.633	0.495	5.382	-0.012	-0.003	-0.007
0.649	0.497	5.344	-0.011	-0.003	-0.007
0.642	0.497	5.361	-0.012	-0.003	-0.007
0.631	0.498	5.399	-0.012	-0.004	-0.007
0.621	0.493	5.355	-0.012	-0.003	-0.006
0.640	0.496	5.378	-0.012	-0.003	-0.007
0.630	0.491	5.392	-0.012	-0.003	-0.007
0.598	0.465	5.356	-0.012	-0.003	-0.006
0.634	0.488	5.385	-0.011	-0.003	-0.007
0.637	0.489	5.341	-0.012	-0.003	-0.007
0.639	0.486	5.406	-0.011	-0.003	-0.007
0.634	0.474	5.361	-0.011	-0.003	-0.007
0.623	0.494	5.337	-0.011	-0.003	-0.007
0.637	0.484	5.416	-0.011	-0.003	-0.007
0.639	0.487	5.362	-0.011	-0.003	-0.006
0.623	0.489	5.375	-0.011	-0.003	-0.007
0.633	0.498	5.382	-0.011	-0.003	-0.007
0.664	0.480	5.351	-0.011	-0.003	-0.006
0.653	0.493	5.381	-0.011	-0.003	-0.007
0.651	0.501	5.361	-0.011	-0.003	-0.007
0.650	0.490	5.364	-0.011	-0.003	-0.007
0.673	0.505	5.387	-0.011	-0.003	-0.007
0.654	0.518	5.337	-0.011	-0.003	-0.006
0.661	0.491	5.409	-0.012	-0.003	-0.007
0.662	0.486	5.358	-0.012	-0.003	-0.007
0.649	0.520	5.367	-0.011	-0.003	-0.007
0.667	0.496	5.405	-0.012	-0.004	-0.007
0.643	0.488	5.348	-0.012	-0.004	-0.007
0.645	0.507	5.402	-0.012	-0.003	-0.007
0.643	0.490	5.392	-0.012	-0.003	-0.007
0.646	0.502	5.375	-0.012	-0.003	-0.007
0.639	0.467	5.388	-0.012	-0.003	-0.007
0.620	0.482	5.344	-0.011	-0.003	-0.007
0.644	0.489	5.405	-0.011	-0.003	-0.007
0.646	0.496	5.368	-0.012	-0.003	-0.007
0.625	0.478	5.369	-0.011	-0.003	-0.007
0.637	0.488	5.392	-0.011	-0.003	-0.007
0.654	0.486	5.327	-0.011	-0.003	-0.007
0.645	0.490	5.395	-0.011	-0.003	-0.007
0.652	0.492	5.354	-0.011	-0.003	-0.007
0.646	0.496	5.323	-0.011	-0.003	-0.007
0.689	0.514	5.390	-0.011	-0.003	-0.007
0.659	0.488	5.358	-0.011	-0.003	-0.007
0.660	0.495	5.398	-0.012	-0.003	-0.007
0.652	0.496	5.371	-0.011	-0.003	-0.007
0.660	0.515	5.364	-0.011	-0.003	-0.007
0.663	0.496	5.381	-0.012	-0.003	-0.007
0.649	0.508	5.330	-0.012	-0.003	-0.007
0.661	0.512	5.408	-0.011	-0.003	-0.007
0.657	0.508	5.364	-0.012	-0.003	-0.007
0.662	0.513	5.327	-0.012	-0.004	-0.007
0.641	0.514	5.415	-0.012	-0.003	-0.007
0.641	0.499	5.375	-0.012	-0.003	-0.007
0.652	0.502	5.405	-0.011	-0.004	-0.007
0.655	0.489	5.406	-0.012	-0.004	-0.007
0.637	0.489	5.378	-0.012	-0.003	-0.007
0.655	0.483	5.405	-0.012	-0.004	-0.007
0.638	0.494	5.347	-0.011	-0.003	-0.007
0.631	0.498	5.374	-0.011	-0.003	-0.007
0.639	0.480	5.388	-0.011	-0.003	-0.007
0.633	0.486	5.337	-0.011	-0.004	-0.007
0.647	0.502	5.398	-0.011	-0.003	-0.007
0.641	0.488	5.357	-0.011	-0.003	-0.007
0.643	0.485	5.378	-0.011	-0.003	-0.007
0.640	0.493	5.398	-0.011	-0.003	-0.007
0.666	0.501	5.326	-0.011	-0.003	-0.007
0.657	0.499	5.391	-0.011	-0.003	-0.007
0.659	0.497	5.381	-0.011	-0.003	-0.007
0.662	0.488	5.357	-0.011	-0.003	-0.007
0.681	0.507	5.400	-0.011	-0.003	-0.007
0.667	0.509	5.340	-0.011	-0.003	-0.007
0.653	0.503	5.357	-0.011	-0.003	-0.007
0.698	0.528	5.352	-0.011	-0.003	-0.007
0.669	0.508	5.384	-0.011	-0.003	-0.007
0.660	0.493	5.446	-0.012	-0.004	-0.007
0.646	0.511	5.351	-0.012	-0.003	-0.007
0.658	0.506	5.408	-0.012	-0.003	-0.007
0.661	0.505	5.395	-0.012	-0.003	-0.007
0.662	0.503	5.367	-0.012	-0.004	-0.007
0.647	0.516	5.397	-0.012	-0.004	-0.007
0.653	0.492	5.375	-0.012	-0.004	-0.007
0.650	0.508	5.384	-0.012	-0.004	-0.007
0.628	0.503	5.384	-0.011	-0.003	-0.007
0.637	0.489	5.375	-0.012	-0.003	-0.007
0.654	0.488	5.422	-0.011	-0.003	-0.007
0.654	0.484	5.354	-0.011	-0.004	-0.007
0.661	0.495	5.398	-0.012	-0.003	-0.007
0.650	0.497	5.381	-0.012	-0.003	-0.007
0.647	0.492	5.326	-0.011	-0.003	-0.007
0.658	0.501	5.398	-0.011	-0.003	-0.007
0.662	0.523	5.360	-0.011	-0.003	-0.007
0.665	0.490	5.367	-0.011	-0.004	-0.007
0.662	0.494	5.398	-0.011	-0.003	-0.007
0.666	0.544	5.356	-0.011	-0.003	-0.007
0.677	0.502	5.429	-0.012	-0.003	-0.007
0.673	0.505	5.388	-0.011	-0.003	-0.007
0.669	0.512	5.387	-0.011	-0.003	-0.007
0.671	0.519	5.373	-0.011	-0.003	-0.007
0.663	0.509	5.360	-0.012	-0.003	-0.007
0.656	0.506	5.394	-0.012	-0.004	-0.007
0.651	0.507	5.361	-0.012	-0.003	-0.007
0.649	0.517	5.387	-0.011	-0.003	-0.007
0.658	0.515	5.411	-0.012	-0.004	-0.007
0.620	0.492	5.372	-0.012	-0.003	-0.007
0.649	0.502	5.387	-0.012	-0.003	-0.007
0.659	0.513	5.412	-0.012	-0.004	-0.007
0.647	0.499	5.381	-0.012	-0.003	-0.007
0.639	0.491	5.391	-0.012	-0.003	-0.007
0.648	0.505	5.333	-0.011	-0.003	-0.007
0.659	0.500	5.421	-0.011	-0.003	-0.007
0.662	0.495	5.374	-0.011	-0.003	-0.007
0.648	0.505	5.363	-0.011	-0.003	-0.007
0.657	0.491	5.384	-0.011	-0.003	-0.007
0.673	0.493	5.343	-0.011	-0.003	-0.007
0.662	0.501	5.401	-0.011	-0.003	-0.007
0.662	0.511	5.394	-0.011	-0.003	-0.007
0.665	0.488	5.360	-0.011	-0.003	-0.007
0.679	0.513	5.387	-0.011	-0.003	-0.007
0.667	0.524	5.322	-0.012	-0.004	-0.007
0.666	0.518	5.394	-0.011	-0.003	-0.007
0.670	0.506	5.387	-0.011	-0.003	-0.007
0.660	0.529	5.377	-0.011	-0.003	-0.007
0.673	0.509	5.425	-0.012	-0.003	-0.007
0.666	0.505	5.384	-0.012	-0.003	-0.007
0.655	0.535	5.394	-0.011	-0.004	-0.007
0.678	0.512	5.412	-0.012	-0.003	-0.007
0.672	0.510	5.381	-0.012	-0.003	-0.007
0.651	0.497	5.415	-0.012	-0.004	-0.008
0.639	0.499	5.368	-0.012	-0.003	-0.007
0.664	0.508	5.387	-0.012	-0.004	-0.007
0.655	0.502	5.391	-0.012	-0.003	-0.007
0.639	0.488	5.399	-0.012	-0.003	-0.007
0.658	0.502	5.394	-0.011	-0.003	-0.007
0.658	0.493	5.354	-0.011	-0.003	-0.007
0.647	0.484	5.426	-0.011	-0.003	-0.007
0.670	0.500	5.374	-0.011	-0.004	-0.007
0.659	0.497	5.323	-0.011	-0.003	-0.007
0.682	0.518	5.407	-0.011	-0.003	-0.008
0.671	0.494	5.357	-0.011	-0.003	-0.007
0.662	0.499	5.391	-0.012	-0.003	-0.007
0.660	0.510	5.370	-0.011	-0.003	-0.007
0.674	0.521	5.387	-0.011	-0.003	-0.007
0.680	0.509	5.380	-0.011	-0.004	-0.007
0.664	0.519	5.360	-0.012	-0.003	-0.007
0.676	0.524	5.394	-0.011	-0.003	-0.007
0.686	0.511	5.387	-0.012	-0.003	-0.007
0.675	0.528	5.336	-0.012	-0.004	-0.007
0.653	0.521	5.418	-0.012	-0.003	-0.008
0.669	0.505	5.381	-0.012	-0.004	-0.007
0.662	0.519	5.397	-0.011	-0.004	-0.007
0.670	0.513	5.418	-0.012	-0.004	-0.007
0.653	0.502	5.375	-0.012	-0.003	-0.007
0.655	0.501	5.418	-0.012	-0.004	-0.007
0.650	0.507	5.354	-0.012	-0.003	-0.007
0.648	0.501	5.398	-0.012	-0.003	-0.007
0.655	0.488	5.391	-0.012	-0.004	-0.007
0.648	0.489	5.319	-0.011	-0.004	-0.007
0.669	0.506	5.414	-0.011	-0.003	-0.007
0.669	0.491	5.367	-0.012	-0.003	-0.007
0.659	0.498	5.398	-0.011	-0.003	-0.007
0.663	0.489	5.398	-0.011	-0.003	-0.007
0.669	0.513	5.330	-0.011	-0.003	-0.007
0.678	0.522	5.386	-0.011	-0.003	-0.007
0.674	0.508	5.364	-0.012	-0.004	-0.007
0.673	0.503	5.381	-0.012	-0.003	-0.007
0.692	0.520	5.373	-0.011	-0.003	-0.007
0.681	0.509	5.360	-0.011	-0.004	-0.007
0.662	0.518	5.401	-0.012	-0.003	-0.007
0.669	0.517	5.370	-0.012	-0.004	-0.007
0.670	0.518	5.387	-0.011	-0.003	-0.007
0.666	0.515	5.453	-0.012	-0.004	-0.007
0.653	0.510	5.354	-0.012	-0.004	-0.007
0.653	0.519	5.418	-0.012	-0.003	-0.007
0.664	0.506	5.374	-0.012	-0.003	-0.007
0.661	0.506	5.381	-0.012	-0.004	-0.007
0.646	0.512	5.408	-0.012	-0.004	-0.007
0.655	0.500	5.364	-0.012	-0.004	-0.007
0.663	0.501	5.401	-0.012	-0.003	-0.007
0.657	0.499	5.361	-0.011	-0.004	-0.007
0.652	0.505	5.384	-0.012	-0.003	-0.007
0.658	0.494	5.422	-0.011	-0.003	-0.007
0.660	0.496	5.350	-0.011	-0.003	-0.007
0.666	0.510	5.394	-0.012	-0.003	-0.007
0.663	0.504	5.371	-0.012	-0.003	-0.007
0.661	0.496	5.350	-0.011	-0.003	-0.007
0.675	0.507	5.391	-0.012	-0.003	-0.007
0.664	0.531	5.361	-0.011	-0.003	-0.006
0.676	0.519	5.387	-0.011	-0.003	-0.007
0.681	0.509	5.367	-0.012	-0.004	-0.007
0.666	0.552	5.367	-0.011	-0.003	-0.007
0.687	0.517	5.425	-0.012	-0.003	-0.007
0.673	0.520	5.384	-0.012	-0.003	-0.007
0.658	0.519	5.401	-0.012	-0.004	-0.007
0.667	0.508	5.367	-0.012	-0.004	-0.007
0.676	0.518	5.380	-0.012	-0.004	-0.007
0.651	0.520	5.422	-0.012	-0.004	-0.007
0.634	0.491	5.369	-0.012	-0.003	-0.007
0.655	0.516	5.408	-0.012	-0.003	-0.007
0.663	0.503	5.374	-0.012	-0.004	-0.007
0.617	0.489	5.392	-0.012	-0.003	-0.007
0.661	0.502	5.388	-0.012	-0.003	-0.007
0.654	0.509	5.343	-0.012	-0.003	-0.007
0.674	0.498	5.421	-0.011	-0.003	-0.007
0.668	0.489	5.371	-0.012	-0.003	-0.007
0.659	0.508	5.357	-0.012	-0.003	-0.007
0.676	0.496	5.408	-0.011	-0.003	-0.007
0.693	0.512	5.364	-0.011	-0.004	-0.006
0.665	0.510	5.370	-0.012	-0.003	-0.007
0.667	0.515	5.394	-0.012	-0.003	-0.007
0.687	0.511	5.374	-0.011	-0.003	-0.006
0.691	0.515	5.391	-0.012	-0.003	-0.007
0.675	0.530	5.326	-0.012	-0.004	-0.007
0.667	0.527	5.408	-0.012	-0.003	-0.007
0.696	0.512	5.387	-0.012	-0.004	-0.007
0.671	0.531	5.374	-0.012	-0.003	-0.007
0.683	0.523	5.435	-0.012	-0.004	-0.007
0.655	0.510	5.371	-0.012	-0.003	-0.007
0.661	0.518	5.408	-0.012	-0.004	-0.007
0.673	0.517	5.401	-0.012	-0.004	-0.007
0.651	0.505	5.375	-0.012	-0.003	-0.007
0.658	0.501	5.405	-0.012	-0.004	-0.007
0.645	0.506	5.364	-0.012	-0.003	-0.007
0.662	0.520	5.412	-0.012	-0.003	-0.007
0.649	0.474	5.388	-0.012	-0.003	-0.008
0.652	0.493	5.378	-0.012	-0.004	-0.007
0.665	0.504	5.408	-0.011	-0.003	-0.007
0.667	0.509	5.344	-0.012	-0.003	-0.006
0.665	0.502	5.395	-0.012	-0.003	-0.007
0.670	0.493	5.388	-0.012	-0.003	-0.007
0.664	0.504	5.333	-0.012	-0.003	-0.007
0.691	0.516	5.397	-0.011	-0.003	-0.007
0.679	0.514	5.360	-0.012	-0.003	-0.007
0.662	0.511	5.367	-0.012	-0.003	-0.007
0.703	0.541	5.362	-0.012	-0.004	-0.007
0.676	0.528	5.387	-0.012	-0.004	-0.007
0.677	0.516	5.425	-0.012	-0.004	-0.007
0.666	0.517	5.351	-0.012	-0.004	-0.007
0.666	0.528	5.391	-0.011	-0.003	-0.007
0.671	0.510	5.364	-0.012	-0.004	-0.007
0.672	0.529	5.340	-0.012	-0.004	-0.007
0.668	0.527	5.428	-0.012	-0.003	-0.007
0.657	0.504	5.364	-0.012	-0.003	-0.007
0.670	0.516	5.364	-0.012	-0.004	-0.007
0.637	0.514	5.402	-0.012	-0.004	-0.007
0.651	0.514	5.375	-0.012	-0.004	-0.007
0.667	0.507	5.446	-0.011	-0.004	-0.007
0.659	0.499	5.371	-0.012	-0.004	-0.007
0.651	0.506	5.395	-0.012	-0.003	-0.007
0.663	0.493	5.381	-0.012	-0.004	-0.007
0.648	0.499	5.327	-0.011	-0.003	-0.007
0.657	0.510	5.395	-0.012	-0.003	-0.007
0.669	0.511	5.344	-0.012	-0.003	-0.007
0.657	0.503	5.336	-0.011	-0.004	-0.007
0.677	0.505	5.388	-0.012	-0.003	-0.007
0.659	0.533	5.344	-0.012	-0.003	-0.006
0.679	0.511	5.405	-0.012	-0.003	-0.007
0.670	0.508	5.371	-0.012	-0.003	-0.007
0.679	0.524	5.361	-0.012	-0.003	-0.007
0.690	0.525	5.391	-0.012	-0.004	-0.007
0.677	0.522	5.350	-0.012	-0.004	-0.007
0.665	0.514	5.385	-0.012	-0.004	-0.007
0.680	0.518	5.367	-0.012	-0.003	-0.007
0.684	0.521	5.367	-0.012	-0.004	-0.007
0.668	0.518	5.422	-0.012	-0.004	-0.007
0.658	0.517	5.337	-0.012	-0.003	-0.006
0.668	0.529	5.398	-0.012	-0.003	-0.007
0.677	0.514	5.426	-0.012	-0.004	-0.007
0.648	0.506	5.348	-0.012	-0.004	-0.006
0.646	0.513	5.388	-0.012	-0.003	-0.007
0.655	0.512	5.358	-0.012	-0.003	-0.007
0.666	0.511	5.388	-0.012	-0.004	-0.007
0.653	0.512	5.395	-0.012	-0.004	-0.007
0.649	0.510	5.347	-0.012	-0.004	-0.007
0.662	0.503	5.402	-0.012	-0.003	-0.007
0.663	0.505	5.354	-0.012	-0.004	-0.006
0.654	0.513	5.378	-0.012	-0.003	-0.007
0.662	0.503	5.429	-0.011	-0.003	-0.007
0.666	0.499	5.324	-0.012	-0.003	-0.006
0.677	0.515	5.398	-0.012	-0.004	-0.007
0.666	0.518	5.344	-0.012	-0.003	-0.007
0.657	0.510	5.337	-0.012	-0.003	-0.007
0.667	0.519	5.388	-0.012	-0.003	-0.007
0.670	0.548	5.347	-0.012	-0.003	-0.006
0.678	0.520	5.367	-0.012	-0.004	-0.007
0.672	0.522	5.354	-0.012	-0.003	-0.007
0.677	0.556	5.354	-0.012	-0.004	-0.006
0.685	0.522	5.443	-0.013	-0.003	-0.007
0.677	0.529	5.357	-0.012	-0.003	-0.006
0.669	0.528	5.395	-0.012	-0.004	-0.007
0.679	0.530	5.344	-0.012	-0.004	-0.007
0.672	0.530	5.361	-0.012	-0.004	-0.007
0.660	0.523	5.405	-0.012	-0.004	-0.007
0.648	0.512	5.331	-0.012	-0.003	-0.006
0.662	0.530	5.391	-0.012	-0.003	-0.007
0.661	0.520	5.413	-0.012	-0.004	-0.006
0.622	0.503	5.366	-0.012	-0.003	-0.006
0.651	0.520	5.392	-0.012	-0.003	-0.007
0.660	0.512	5.396	-0.012	-0.004	-0.006
0.649	0.516	5.385	-0.012	-0.003	-0.006
0.652	0.506	5.368	-0.012	-0.004	-0.007
0.652	0.501	5.331	-0.012	-0.003	-0.006
0.661	0.509	5.409	-0.012	-0.004	-0.007
0.665	0.516	5.351	-0.012	-0.004	-0.006
0.653	0.509	5.344	-0.012	-0.003	-0.007
0.649	0.509	5.385	-0.012	-0.003	-0.007
0.685	0.508	5.341	-0.012	-0.004	-0.006
0.667	0.515	5.368	-0.012	-0.003	-0.007
0.666	0.512	5.375	-0.012	-0.003	-0.006
0.661	0.513	5.358	-0.012	-0.003	-0.007
0.678	0.523	5.347	-0.012	-0.004	-0.007
0.658	0.540	5.324	-0.012	-0.004	-0.006
0.678	0.523	5.402	-0.012	-0.004	-0.007
0.664	0.511	5.348	-0.012	-0.003	-0.006
0.667	0.545	5.351	-0.012	-0.004	-0.006
0.676	0.517	5.389	-0.013	-0.004	-0.006
0.649	0.510	5.342	-0.012	-0.003	-0.006
0.651	0.530	5.382	-0.012	-0.004	-0.007
0.655	0.514	5.352	-0.013	-0.003	-0.006
0.661	0.510	5.372	-0.013	-0.004	-0.006
0.645	0.483	5.386	-0.012	-0.004	-0.007
0.633	0.512	5.331	-0.012	-0.004	-0.006
0.651	0.518	5.375	-0.012	-0.003	-0.006
0.659	0.523	5.345	-0.012	-0.003	-0.006
0.630	0.500	5.370	-0.012	-0.003	-0.006
0.656	0.512	5.379	-0.012	-0.003	-0.006
0.655	0.511	5.321	-0.012	-0.003	-0.006
0.652	0.507	5.379	-0.012	-0.003	-0.006
0.666	0.498	5.352	-0.012	-0.003	-0.006
0.646	0.520	5.290	-0.012	-0.003	-0.006
0.699	0.534	5.364	-0.012	-0.004	-0.007
0.667	0.518	5.321	-0.012	-0.004	-0.006
0.664	0.525	5.372	-0.013	-0.004	-0.006
0.660	0.517	5.338	-0.012	-0.003	-0.006
0.671	0.529	5.324	-0.012	-0.003	-0.006
0.657	0.522	5.365	-0.012	-0.004	-0.006
0.663	0.539	5.314	-0.013	-0.004	-0.006
0.667	0.531	5.372	-0.012	-0.003	-0.006
0.663	0.530	5.334	-0.012	-0.004	-0.006
0.652	0.536	5.294	-0.013	-0.004	-0.006
0.633	0.534	5.375	-0.013	-0.004	-0.007
0.648	0.518	5.349	-0.013	-0.003	-0.006
0.658	0.520	5.382	-0.012	-0.004	-0.006
0.653	0.518	5.369	-0.013	-0.004	-0.006
0.637	0.514	5.353	-0.013	-0.003	-0.006
0.646	0.502	5.382	-0.013	-0.004	-0.007
0.632	0.509	5.287	-0.012	-0.004	-0.006
0.637	0.520	5.369	-0.012	-0.003	-0.006
0.643	0.502	5.342	-0.013	-0.004	-0.006
0.636	0.507	5.294	-0.012	-0.004	-0.006
0.658	0.525	5.355	-0.012	-0.004	-0.006
0.658	0.516	5.304	-0.012	-0.003	-0.006
0.653	0.510	5.366	-0.012	-0.004	-0.006
0.653	0.510	5.355	-0.012	-0.003	-0.006
0.650	0.538	5.291	-0.012	-0.003	-0.006
0.676	0.533	5.344	-0.012	-0.004	-0.006
0.669	0.516	5.338	-0.012	-0.004	-0.006
0.658	0.514	5.304	-0.013	-0.003	-0.006
0.675	0.539	5.323	-0.012	-0.004	-0.006
0.667	0.520	5.332	-0.013	-0.004	-0.006
0.659	0.516	5.355	-0.013	-0.004	-0.006
0.661	0.532	5.311	-0.013	-0.004	-0.006
0.659	0.534	5.352	-0.013	-0.004	-0.006
0.662	0.523	5.396	-0.013	-0.004	-0.006
0.635	0.518	5.302	-0.013	-0.004	-0.006
0.639	0.518	5.349	-0.013	-0.003	-0.006
0.645	0.517	5.318	-0.013	-0.004	-0.006
0.646	0.522	5.308	-0.013	-0.004	-0.006
0.639	0.519	5.356	-0.013	-0.004	-0.006
0.623	0.507	5.312	-0.013	-0.004	-0.006
0.635	0.503	5.356	-0.013	-0.004	-0.006
0.637	0.499	5.308	-0.013	-0.004	-0.006
0.631	0.507	5.343	-0.013	-0.004	-0.006
0.637	0.500	5.373	-0.012	-0.003	-0.006
0.639	0.512	5.298	-0.012	-0.004	-0.005
0.650	0.518	5.322	-0.013	-0.004	-0.006
0.650	0.515	5.318	-0.013	-0.004	-0.006
0.637	0.502	5.270	-0.012	-0.004	-0.006
0.649	0.517	5.342	-0.013	-0.004	-0.006
0.650	0.538	5.291	-0.013	-0.004	-0.005
0.657	0.520	5.352	-0.013	-0.004	-0.006
0.660	0.517	5.318	-0.013	-0.004	-0.006
0.648	0.557	5.308	-0.013	-0.004	-0.005
0.672	0.529	5.369	-0.013	-0.004	-0.006
0.654	0.524	5.305	-0.013	-0.004	-0.005
0.638	0.525	5.342	-0.013	-0.004	-0.006
0.654	0.530	5.302	-0.013	-0.004	-0.005
0.644	0.523	5.302	-0.013	-0.004	-0.005
0.643	0.526	5.360	-0.013	-0.004	-0.006
0.622	0.521	5.303	-0.013	-0.004	-0.005
0.643	0.514	5.350	-0.013	-0.004	-0.006
0.642	0.520	5.323	-0.013	-0.004	-0.005
0.599	0.497	5.331	-0.013	-0.003	-0.005
0.633	0.508	5.333	-0.013	-0.004	-0.006
0.641	0.516	5.295	-0.013	-0.004	-0.005
0.637	0.506	5.333	-0.013	-0.004	-0.005
0.634	0.500	5.296	-0.013	-0.004	-0.005
0.625	0.511	5.278	-0.013	-0.004	-0.005
0.638	0.510	5.339	-0.013	-0.003	-0.006
0.643	0.516	5.282	-0.013	-0.004	-0.005
0.639	0.513	5.305	-0.013	-0.004	-0.005
0.640	0.518	5.309	-0.013	-0.004	-0.005
0.664	0.509	5.289	-0.013	-0.004	-0.005
0.644	0.521	5.326	-0.013	-0.004	-0.005
0.639	0.546	5.268	-0.013	-0.004	-0.005
0.641	0.517	5.295	-0.013	-0.004	-0.005
0.658	0.524	5.288	-0.013	-0.004	-0.005
0.650	0.544	5.268	-0.013	-0.004	-0.005
0.648	0.519	5.364	-0.013	-0.004	-0.005
0.646	0.523	5.292	-0.013	-0.004	-0.005
0.647	0.534	5.312	-0.013	-0.004	-0.005
0.650	0.520	5.333	-0.013	-0.004	-0.005
0.626	0.517	5.293	-0.013	-0.004	-0.005
0.629	0.522	5.323	-0.013	-0.004	-0.005
0.622	0.520	5.306	-0.013	-0.004	-0.005
0.641	0.534	5.309	-0.013	-0.004	-0.005
0.622	0.486	5.310	-0.014	-0.004	-0.006
0.603	0.509	5.297	-0.013	-0.004	-0.005
0.620	0.518	5.323	-0.013	-0.004	-0.005
0.631	0.523	5.279	-0.013	-0.004	-0.005
0.619	0.501	5.303	-0.013	-0.004	-0.005
0.626	0.510	5.293	-0.013	-0.004	-0.005
0.638	0.506	5.228	-0.013	-0.004	-0.005
0.637	0.517	5.306	-0.013	-0.004	-0.005
0.642	0.509	5.272	-0.013	-0.004	-0.005
0.625	0.516	5.234	-0.013	-0.003	-0.005
0.671	0.533	5.301	-0.013	-0.004	-0.005
0.647	0.521	5.272	-0.013	-0.004	-0.005
0.637	0.518	5.306	-0.013	-0.004	-0.005
0.638	0.546	5.265	-0.013	-0.004	-0.005
0.639	0.529	5.293	-0.013	-0.004	-0.005
0.643	0.532	5.275	-0.013	-0.004	-0.005
0.634	0.534	5.238	-0.013	-0.004	-0.004
0.642	0.541	5.292	-0.013	-0.004	-0.005
0.648	0.529	5.286	-0.013	-0.004	-0.005
0.628	0.537	5.235	-0.014	-0.004	-0.005
0.614	0.543	5.323	-0.014	-0.004	-0.005
0.636	0.519	5.283	-0.014	-0.004	-0.004
0.623	0.516	5.296	-0.013	-0.004	-0.005
0.625	0.521	5.310	-0.014	-0.004	-0.005
0.611	0.515	5.270	-0.014	-0.004	-0.004
0.629	0.505	5.283	-0.013	-0.004	-0.005
0.616	0.515	5.239	-0.013	-0.004	-0.004
0.617	0.510	5.280	-0.014	-0.004	-0.004
0.622	0.503	5.273	-0.014	-0.004	-0.005
0.603	0.510	5.211	-0.013	-0.004	-0.004
0.633	0.524	5.300	-0.013	-0.004	-0.005
0.625	0.508	5.242	-0.014	-0.004	-0.004
0.619	0.521	5.279	-0.013	-0.004	-0.005
0.626	0.510	5.293	-0.013	-0.004	-0.004
0.625	0.529	5.246	-0.013	-0.004	-0.004
0.640	0.527	5.289	-0.013	-0.004	-0.005
0.628	0.529	5.256	-0.014	-0.004	-0.004
0.627	0.526	5.256	-0.014	-0.004	-0.004
0.648	0.537	5.251	-0.013	-0.004	-0.005
0.631	0.531	5.253	-0.014	-0.004	-0.004
0.621	0.517	5.301	-0.014	-0.005	-0.004
0.635	0.530	5.249	-0.014	-0.004	-0.004
0.632	0.537	5.283	-0.014	-0.005	-0.004
0.640	0.518	5.352	-0.014	-0.005	-0.004
0.614	0.520	5.230	-0.014	-0.005	-0.004
0.611	0.524	5.273	-0.014	-0.004	-0.005
0.616	0.523	5.256	-0.014	-0.004	-0.004
0.626	0.531	5.260	-0.014	-0.005	-0.004
0.614	0.525	5.277	-0.014	-0.004	-0.004
0.603	0.512	5.243	-0.014	-0.005	-0.004
0.617	0.523	5.273	-0.014	-0.005	-0.004
0.615	0.516	5.243	-0.014	-0.005	-0.004
0.602	0.526	5.270	-0.014	-0.004	-0.004
0.617	0.508	5.287	-0.013	-0.004	-0.004
0.614	0.503	5.226	-0.014	-0.004	-0.004
0.608	0.523	5.267	-0.014	-0.004	-0.004
0.611	0.517	5.236	-0.014	-0.004	-0.004
0.608	0.509	5.205	-0.014	-0.004	-0.004
0.625	0.521	5.260	-0.014	-0.005	-0.004
0.617	0.547	5.240	-0.014	-0.004	-0.004
0.623	0.520	5.256	-0.013	-0.005	-0.004
0.623	0.519	5.253	-0.014	-0.004	-0.004
0.627	0.566	5.240	-0.014	-0.004	-0.003
0.635	0.527	5.305	-0.015	-0.004	-0.004
0.629	0.527	5.236	-0.014	-0.005	-0.004
0.618	0.530	5.243	-0.014	-0.005	-0.004
0.632	0.539	5.229	-0.014	-0.005	-0.004
0.632	0.526	5.233	-0.014	-0.005	-0.004
0.612	0.534	5.301	-0.014	-0.005	-0.004
0.600	0.528	5.224	-0.014	-0.004	-0.004
0.606	0.530	5.267	-0.014	-0.005	-0.004
0.612	0.529	5.288	-0.014	-0.005	-0.004
0.568	0.492	5.243	-0.015	-0.004	-0.003
0.605	0.521	5.261	-0.014	-0.004	-0.004
0.605	0.528	5.244	-0.014	-0.005	-0.004
0.601	0.517	5.257	-0.014	-0.005	-0.004
0.607	0.508	5.264	-0.014	-0.005	-0.004
0.598	0.521	5.203	-0.014	-0.004	-0.004
0.608	0.519	5.281	-0.014	-0.005	-0.004
0.612	0.516	5.220	-0.014	-0.005	-0.003
0.615	0.528	5.226	-0.014	-0.005	-0.004
0.620	0.523	5.257	-0.014	-0.005	-0.004
0.636	0.513	5.210	-0.014	-0.005	-0.003
0.609	0.524	5.250	-0.014	-0.005	-0.004
0.612	0.540	5.237	-0.014	-0.004	-0.003
0.615	0.527	5.199	-0.014	-0.005	-0.004
0.630	0.539	5.226	-0.014	-0.005	-0.004
0.623	0.556	5.210	-0.015	-0.005	-0.003
0.630	0.542	5.257	-0.014	-0.005	-0.004
0.624	0.536	5.216	-0.014	-0.005	-0.003
0.617	0.559	5.223	-0.014	-0.005	-0.003
0.627	0.534	5.267	-0.014	-0.005	-0.004
0.612	0.531	5.210	-0.014	-0.005	-0.003
0.600	0.542	5.244	-0.014	-0.005	-0.004
0.616	0.536	5.241	-0.015	-0.005	-0.003
0.614	0.540	5.223	-0.015	-0.005	-0.004
0.594	0.510	5.247	-0.014	-0.005	-0.004
0.586	0.528	5.186	-0.014	-0.005	-0.003
0.607	0.532	5.244	-0.014	-0.005	-0.004
0.601	0.537	5.234	-0.014	-0.005	-0.004
0.571	0.509	5.232	-0.015	-0.005	-0.003
0.600	0.526	5.261	-0.014	-0.005	-0.004
0.608	0.529	5.190	-0.014	-0.005	-0.003
0.575	0.508	5.228	-0.014	-0.005	-0.003
0.605	0.524	5.224	-0.014	-0.005	-0.003
0.596	0.525	5.149	-0.014	-0.004	-0.003
0.631	0.532	5.246	-0.014	-0.005	-0.004
0.609	0.527	5.190	-0.014	-0.005	-0.003
0.607	0.532	5.210	-0.014	-0.005	-0.003
0.596	0.527	5.224	-0.014	-0.005	-0.003
0.621	0.532	5.203	-0.014	-0.005	-0.003
0.607	0.525	5.224	-0.014	-0.005	-0.003
0.601	0.540	5.204	-0.014	-0.005	-0.003
0.618	0.535	5.207	-0.014	-0.005	-0.003
0.631	0.534	5.206	-0.015	-0.005	-0.003
0.614	0.545	5.169	-0.015	-0.005	-0.003
0.608	0.547	5.244	-0.015	-0.005	-0.003
0.622	0.532	5.203	-0.015	-0.005	-0.003
0.609	0.562	5.213	-0.014	-0.005	-0.003
0.615	0.545	5.265	-0.015	-0.005	-0.003
0.597	0.523	5.201	-0.015	-0.005	-0.003
0.593	0.530	5.231	-0.015	-0.005	-0.003
0.590	0.537	5.225	-0.015	-0.005	-0.003
0.595	0.527	5.198	-0.015	-0.005	-0.003
0.601	0.515	5.224	-0.015	-0.005	-0.004
0.583	0.527	5.180	-0.015	-0.005	-0.003
0.598	0.536	5.224	-0.015	-0.005	-0.003
0.591	0.499	5.194	-0.015	-0.005	-0.004
0.579	0.525	5.201	-0.015	-0.005	-0.003
0.595	0.545	5.230	-0.014	-0.005	-0.003
0.611	0.553	5.159	-0.014	-0.005	-0.003
0.599	0.551	5.217	-0.015	-0.005	-0.003
0.604	0.557	5.210	-0.014	-0.005	-0.003
0.598	0.568	5.144	-0.014	-0.005	-0.003
0.612	0.581	5.216	-0.014	-0.005	-0.003
0.607	0.557	5.169	-0.014	-0.005	-0.003
0.600	0.559	5.183	-0.014	-0.005	-0.003
0.633	0.581	5.191	-0.014	-0.005	-0.003
0.601	0.554	5.183	-0.014	-0.005	-0.002
0.601	0.545	5.238	-0.015	-0.005	-0.003
0.609	0.536	5.157	-0.015	-0.005	-0.003
0.612	0.555	5.197	-0.015	-0.005	-0.003
0.607	0.533	5.204	-0.015	-0.005	-0.003
0.606	0.560	5.142	-0.015	-0.005	-0.003
0.600	0.552	5.196	-0.015	-0.005	-0.003
0.606	0.535	5.180	-0.015	-0.005	-0.003
0.610	0.551	5.159	-0.015	-0.006	-0.003
0.590	0.549	5.217	-0.015	-0.005	-0.003
0.597	0.522	5.181	-0.015	-0.005	-0.003
0.600	0.523	5.228	-0.015	-0.005	-0.003
0.607	0.516	5.198	-0.015	-0.005	-0.003
0.582	0.515	5.191	-0.015	-0.005	-0.003
0.598	0.517	5.214	-0.015	-0.005	-0.003
0.578	0.521	5.126	-0.015	-0.005	-0.003
0.591	0.525	5.204	-0.015	-0.005	-0.003
0.587	0.531	5.187	-0.015	-0.005	-0.003
0.575	0.527	5.122	-0.014	-0.005	-0.003
0.597	0.535	5.204	-0.015	-0.005	-0.003
0.602	0.544	5.150	-0.015	-0.005	-0.002
0.608	0.527	5.173	-0.015	-0.005	-0.003
0.602	0.521	5.187	-0.015	-0.005	-0.003
0.606	0.541	5.143	-0.015	-0.005	-0.002
0.631	0.539	5.172	-0.015	-0.005	-0.003
0.613	0.544	5.156	-0.015	-0.006	-0.003
0.609	0.537	5.166	-0.015	-0.005	-0.003
0.626	0.553	5.162	-0.015	-0.005	-0.003
0.617	0.560	5.142	-0.015	-0.005	-0.003
0.610	0.553	5.197	-0.015	-0.006	-0.003
0.605	0.566	5.142	-0.015	-0.005	-0.003
0.601	0.558	5.183	-0.015	-0.005	-0.003
0.608	0.572	5.224	-0.015	-0.006	-0.003
0.586	0.560	5.136	-0.015	-0.006	-0.002
0.587	0.555	5.214	-0.015	-0.006	-0.003
0.598	0.550	5.156	-0.015	-0.005	-0.003
0.598	0.558	5.156	-0.015	-0.006	-0.003
0.581	0.550	5.177	-0.015	-0.006	-0.003
0.588	0.551	5.146	-0.015	-0.006	-0.002
0.581	0.548	5.173	-0.015	-0.006	-0.003
0.594	0.550	5.146	-0.015	-0.006	-0.002
0.585	0.557	5.157	-0.015	-0.005	-0.002
0.590	0.538	5.200	-0.014	-0.005	-0.003
0.602	0.544	5.132	-0.015	-0.006	-0.002
0.588	0.559	5.166	-0.015	-0.005	-0.003
0.605	0.551	5.126	-0.015	-0.005	-0.002
0.599	0.545	5.129	-0.015	-0.005	-0.003
0.610	0.547	5.176	-0.015	-0.005	-0.003
0.609	0.575	5.129	-0.015	-0.005	-0.002
0.605	0.551	5.142	-0.015	-0.006	-0.003
0.623	0.541	5.170	-0.015	-0.006	-0.002
0.606	0.589	5.146	-0.015	-0.006	-0.002
0.628	0.549	5.204	-0.016	-0.005	-0.003
0.610	0.549	5.150	-0.015	-0.005	-0.002
0.598	0.552	5.184	-0.015	-0.006	-0.002
0.617	0.556	5.142	-0.015	-0.006	-0.003
0.613	0.550	5.136	-0.016	-0.006	-0.002
0.599	0.553	5.187	-0.015	-0.006	-0.003
0.585	0.533	5.130	-0.015	-0.006	-0.002
0.601	0.550	5.173	-0.015	-0.006	-0.003
0.598	0.541	5.191	-0.016	-0.006	-0.002
0.570	0.529	5.138	-0.016	-0.005	-0.002
0.599	0.544	5.170	-0.015	-0.006	-0.003
0.601	0.552	5.170	-0.015	-0.006	-0.002
0.585	0.539	5.143	-0.016	-0.006	-0.003
0.587	0.531	5.146	-0.015	-0.006	-0.003
0.587	0.538	5.109	-0.015	-0.006	-0.002
0.596	0.534	5.188	-0.015	-0.006	-0.003
0.605	0.533	5.137	-0.015	-0.006	-0.002
0.595	0.538	5.150	-0.015	-0.006	-0.003
0.603	0.529	5.194	-0.015	-0.005	-0.003
0.608	0.533	5.119	-0.015	-0.006	-0.002
0.592	0.542	5.157	-0.015	-0.006	-0.003
0.603	0.545	5.167	-0.015	-0.005	-0.002
0.598	0.538	5.129	-0.015	-0.006	-0.002
0.618	0.558	5.156	-0.015	-0.006	-0.003
0.602	0.571	5.098	-0.015	-0.005	-0.002
0.608	0.548	5.133	-0.015	-0.006	-0.003
0.611	0.563	5.142	-0.015	-0.006	-0.003
0.596	0.589	5.133	-0.015	-0.005	-0.002
0.614	0.571	5.180	-0.015	-0.006	-0.003
0.616	0.549	5.112	-0.015	-0.006	-0.002
0.606	0.591	5.139	-0.015	-0.006	-0.002
0.623	0.557	5.198	-0.016	-0.006	-0.002
0.602	0.558	5.136	-0.016	-0.006	-0.002
0.596	0.548	5.184	-0.015	-0.006	-0.003
0.591	0.552	5.106	-0.015	-0.006	-0.002
0.597	0.559	5.136	-0.015	-0.006	-0.002
0.589	0.556	5.170	-0.015	-0.006	-0.002
0.568	0.536	5.131	-0.016	-0.006	-0.002
0.587	0.546	5.153	-0.015	-0.006	-0.003
0.598	0.550	5.143	-0.016	-0.006	-0.002
0.562	0.528	5.145	-0.016	-0.006	-0.002
0.596	0.543	5.133	-0.015	-0.006	-0.003
0.589	0.549	5.085	-0.015	-0.005	-0.002
0.598	0.548	5.146	-0.015	-0.006	-0.003
0.590	0.533	5.126	-0.015	-0.006	-0.002
0.587	0.545	5.095	-0.015	-0.006	-0.002
0.594	0.534	5.154	-0.015	-0.006	-0.002
0.617	0.543	5.092	-0.015	-0.006	-0.002
0.588	0.548	5.133	-0.015	-0.006	-0.002
0.599	0.541	5.133	-0.015	-0.006	-0.002
0.622	0.538	5.110	-0.015	-0.006	-0.002
0.615	0.544	5.136	-0.016	-0.006	-0.002
0.612	0.563	5.103	-0.016	-0.006	-0.002
0.603	0.546	5.122	-0.015	-0.006	-0.003
0.616	0.555	5.119	-0.016	-0.006	-0.002
0.611	0.570	5.102	-0.016	-0.006	-0.002
0.614	0.549	5.153	-0.016	-0.006	-0.003
0.602	0.542	5.103	-0.016	-0.006	-0.002
0.599	0.571	5.133	-0.015	-0.006	-0.002
0.598	0.555	5.147	-0.016	-0.006	-0.002
0.586	0.547	5.107	-0.016	-0.006	-0.002
0.597	0.556	5.150	-0.016	-0.006	-0.003
0.585	0.533	5.117	-0.016	-0.006	-0.002
0.598	0.559	5.123	-0.016	-0.006	-0.002
0.590	0.518	5.140	-0.016	-0.006	-0.003
0.576	0.534	5.093	-0.015	-0.006	-0.002
0.594	0.546	5.153	-0.015	-0.006	-0.002
0.595	0.547	5.103	-0.016	-0.006	-0.002
0.577	0.528	5.144	-0.016	-0.006	-0.002
0.593	0.536	5.140	-0.015	-0.006	-0.002
0.596	0.543	5.061	-0.015	-0.005	-0.002
0.596	0.545	5.147	-0.015	-0.006	-0.002
0.605	0.537	5.110	-0.016	-0.006	-0.002
0.595	0.547	5.082	-0.015	-0.005	-0.002
0.636	0.574	5.121	-0.015	-0.006	-0.003
0.610	0.546	5.120	-0.015	-0.006	-0.002
0.603	0.545	5.144	-0.016	-0.006	-0.002
0.597	0.554	5.120	-0.015	-0.006	-0.002
0.620	0.558	5.120	-0.015	-0.006	-0.002
0.611	0.554	5.136	-0.016	-0.006	-0.002
0.603	0.566	5.072	-0.016	-0.006	-0.002
0.615	0.556	5.137	-0.015	-0.006	-0.002
0.612	0.552	5.113	-0.016	-0.006	-0.002
0.595	0.565	5.065	-0.016	-0.006	-0.002
0.584	0.570	5.143	-0.016	-0.006	-0.003
0.593	0.552	5.103	-0.016	-0.006	-0.002
0.598	0.550	5.137	-0.016	-0.006	-0.002
0.598	0.553	5.161	-0.016	-0.006	-0.002
0.581	0.534	5.110	-0.016	-0.006	-0.002
0.586	0.532	5.140	-0.016	-0.006	-0.002
0.583	0.539	5.090	-0.016	-0.006	-0.002
0.577	0.543	5.137	-0.016	-0.006	-0.002
0.585	0.529	5.144	-0.016	-0.006	-0.002
0.574	0.532	5.058	-0.015	-0.006	-0.002
0.590	0.546	5.130	-0.015	-0.006	-0.002
0.590	0.530	5.093	-0.016	-0.006	-0.002
0.587	0.537	5.127	-0.016	-0.006	-0.002
0.595	0.537	5.147	-0.015	-0.006	-0.002
0.605	0.550	5.076	-0.015	-0.006	-0.002
0.604	0.542	5.133	-0.016	-0.006	-0.002
0.602	0.542	5.103	-0.015	-0.006	-0.002
0.594	0.551	5.065	-0.016	-0.005	-0.002
0.630	0.565	5.112	-0.015	-0.006	-0.002
0.609	0.547	5.089	-0.016	-0.006	-0.002
0.595	0.552	5.113	-0.016	-0.006	-0.002
0.625	0.579	5.119	-0.016	-0.006	-0.002
0.600	0.555	5.103	-0.016	-0.006	-0.002
0.607	0.546	5.182	-0.016	-0.007	-0.002
0.587	0.558	5.093	-0.016	-0.006	-0.002
0.601	0.567	5.130	-0.016	-0.006	-0.002
0.602	0.547	5.130	-0.016	-0.006	-0.002
0.604	0.555	5.096	-0.016	-0.006	-0.002
0.584	0.554	5.127	-0.016	-0.006	-0.002
0.588	0.549	5.120	-0.016	-0.006	-0.002
0.590	0.544	5.127	-0.016	-0.006	-0.002
0.571	0.541	5.134	-0.016	-0.006	-0.002
0.576	0.547	5.120	-0.016	-0.006	-0.002
0.587	0.533	5.164	-0.015	-0.006	-0.002
0.592	0.528	5.097	-0.015	-0.006	-0.002
0.586	0.547	5.134	-0.016	-0.006	-0.002
0.599	0.537	5.107	-0.016	-0.006	-0.002
0.586	0.539	5.072	-0.015	-0.006	-0.002
0.590	0.545	5.120	-0.015	-0.006	-0.002
0.595	0.556	5.086	-0.016	-0.006	-0.002
0.595	0.538	5.096	-0.015	-0.006	-0.002
0.612	0.548	5.134	-0.015	-0.006	-0.002
0.604	0.578	5.082	-0.015	-0.006	-0.001
0.615	0.549	5.171	-0.016	-0.006	-0.002
0.600	0.536	5.120	-0.015	-0.006	-0.002
0.602	0.561	5.110	-0.016	-0.006	-0.002
0.609	0.561	5.102	-0.016	-0.006	-0.002
0.605	0.558	5.110	-0.016	-0.006	-0.002
0.603	0.550	5.144	-0.016	-0.006	-0.002
0.598	0.566	5.099	-0.016	-0.006	-0.002
0.603	0.563	5.123	-0.016	-0.006	-0.002
0.601	0.552	5.161	-0.016	-0.007	-0.002
0.565	0.546	5.091	-0.016	-0.006	-0.001
0.586	0.555	5.144	-0.016	-0.006	-0.002
0.600	0.556	5.172	-0.016	-0.007	-0.002
0.572	0.543	5.118	-0.016	-0.006	-0.001
0.580	0.537	5.148	-0.016	-0.006	-0.002
0.591	0.556	5.082	-0.015	-0.006	-0.002
0.590	0.540	5.134	-0.016	-0.006	-0.002
0.586	0.545	5.110	-0.016	-0.006	-0.002
0.576	0.542	5.107	-0.015	-0.006	-0.002
0.586	0.538	5.161	-0.015	-0.006	-0.002
0.594	0.535	5.087	-0.015	-0.006	-0.001
0.587	0.545	5.134	-0.016	-0.006	-0.002
0.595	0.534	5.144	-0.015	-0.006	-0.002
0.595	0.536	5.079	-0.015	-0.006	-0.002
0.608	0.561	5.109	-0.016	-0.006	-0.002
0.596	0.569	5.072	-0.016	-0.006	-0.001
0.591	0.553	5.120	-0.015	-0.006	-0.002
0.606	0.553	5.127	-0.016	-0.006	-0.002
0.596	0.584	5.107	-0.015	-0.006	-0.001
0.606	0.566	5.147	-0.016	-0.006	-0.002
0.601	0.557	5.107	-0.016	-0.006	-0.001
0.594	0.585	5.120	-0.015	-0.006	-0.001
0.605	0.564	5.179	-0.016	-0.006	-0.002
0.594	0.555	5.124	-0.016	-0.006	-0.001
0.589	0.546	5.151	-0.016	-0.006	-0.002
0.585	0.557	5.076	-0.016	-0.006	-0.001
0.594	0.554	5.134	-0.016	-0.006	-0.002
0.582	0.562	5.172	-0.016	-0.007	-0.002
0.569	0.536	5.112	-0.016	-0.006	-0.001
0.587	0.553	5.144	-0.016	-0.006	-0.002
0.583	0.553	5.128	-0.016	-0.006	-0.001
0.548	0.533	5.136	-0.016	-0.006	-0.001
0.594	0.542	5.124	-0.016	-0.006	-0.002
0.586	0.541	5.076	-0.016	-0.005	-0.002
0.590	0.547	5.134	-0.016	-0.006	-0.002
0.601	0.534	5.121	-0.016	-0.006	-0.001
0.583	0.549	5.100	-0.015	-0.006	-0.002
0.593	0.548	5.151	-0.015	-0.006	-0.002
0.616	0.556	5.093	-0.015	-0.006	-0.001
0.594	0.557	5.127	-0.015	-0.006	-0.001
0.588	0.556	5.117	-0.015	-0.006	-0.001
0.612	0.552	5.090	-0.015	-0.006	-0.001
0.607	0.552	5.134	-0.016	-0.006	-0.002
0.591	0.570	5.073	-0.016	-0.006	-0.001
0.598	0.564	5.144	-0.016	-0.006	-0.002
0.612	0.552	5.117	-0.015	-0.006	-0.002
0.594	0.569	5.090	-0.016	-0.006	-0.001
0.601	0.555	5.189	-0.016	-0.006	-0.001
0.594	0.553	5.117	-0.016	-0.006	-0.001
0.592	0.570	5.127	-0.016	-0.006	-0.002
0.590	0.546	5.128	-0.016	-0.006	-0.001
0.566	0.543	5.125	-0.016	-0.006	-0.001
0.582	0.541	5.155	-0.016	-0.006	-0.002
0.580	0.543	5.108	-0.016	-0.006	-0.001
0.591	0.555	5.141	-0.016	-0.006	-0.002
0.577	0.521	5.121	-0.016	-0.006	-0.002
0.561	0.534	5.098	-0.016	-0.006	-0.001
0.585	0.542	5.141	-0.015	-0.006	-0.001
0.590	0.552	5.101	-0.016	-0.006	-0.001
0.570	0.546	5.128	-0.016	-0.006	-0.001
0.580	0.546	5.155	-0.016	-0.006	-0.001
0.588	0.545	5.080	-0.016	-0.005	-0.001
0.599	0.545	5.151	-0.015	-0.006	-0.002
0.593	0.546	5.097	-0.015	-0.006	-0.001
0.594	0.547	5.093	-0.015	-0.005	-0.001
0.634	0.573	5.143	-0.015	-0.006	-0.002
0.600	0.565	5.114	-0.015	-0.006	-0.001
0.593	0.562	5.168	-0.016	-0.006	-0.001
0.590	0.562	5.101	-0.016	-0.005	-0.001
0.591	0.563	5.128	-0.016	-0.006	-0.001
0.601	0.552	5.148	-0.016	-0.006	-0.001
0.592	0.570	5.097	-0.016	-0.006	-0.001
0.578	0.555	5.158	-0.016	-0.006	-0.002
0.588	0.554	5.118	-0.016	-0.006	-0.001
0.593	0.564	5.111	-0.016	-0.006	-0.001
0.560	0.565	5.162	-0.016	-0.006	-0.002
0.582	0.548	5.115	-0.016	-0.005	-0.001
0.584	0.548	5.169	-0.016	-0.006	-0.002
0.575	0.545	5.128	-0.015	-0.006	-0.001
0.577	0.543	5.149	-0.016	-0.006	-0.001
0.581	0.537	5.148	-0.016	-0.006	-0.002
0.572	0.535	5.087	-0.015	-0.006	-0.001
0.583	0.540	5.159	-0.016	-0.006	-0.001
0.586	0.543	5.118	-0.016	-0.005	-0.001
0.573	0.545	5.093	-0.015	-0.006	-0.001
0.600	0.545	5.141	-0.015	-0.006	-0.001
0.596	0.564	5.131	-0.015	-0.005	-0.001
0.592	0.543	5.172	-0.015	-0.006	-0.001
0.597	0.547	5.128	-0.015	-0.006	-0.001
0.593	0.558	5.118	-0.015	-0.005	-0.001
0.615	0.557	5.127	-0.016	-0.006	-0.001
0.607	0.547	5.104	-0.016	-0.006	-0.001
0.589	0.555	5.145	-0.016	-0.006	-0.001
0.610	0.566	5.120	-0.016	-0.006	-0.001
0.587	0.566	5.125	-0.016	-0.006	-0.001
0.586	0.554	5.179	-0.016	-0.006	-0.001
0.596	0.550	5.111	-0.016	-0.006	-0.001
0.581	0.560	5.148	-0.016	-0.006	-0.001
0.588	0.555	5.200	-0.016	-0.006	-0.001
0.568	0.547	5.119	-0.016	-0.006	-0.001
0.570	0.551	5.152	-0.016	-0.006	-0.001
0.588	0.549	5.125	-0.016	-0.006	-0.001
0.575	0.545	5.149	-0.016	-0.006	-0.001
0.580	0.546	5.145	-0.016	-0.006	-0.001
0.570	0.543	5.118	-0.016	-0.006	-0.001
0.588	0.539	5.149	-0.016	-0.005	-0.001
0.572	0.551	5.135	-0.016	-0.006	-0.001
0.572	0.552	5.139	-0.016	-0.005	-0.001
0.585	0.531	5.186	-0.015	-0.005	-0.001
0.583	0.533	5.098	-0.015	-0.006	-0.001
0.581	0.558	5.145	-0.015	-0.005	-0.001
0.578	0.548	5.118	-0.016	-0.005	-0.001
0.571	0.541	5.111	-0.015	-0.005	-0.001
0.596	0.548	5.158	-0.015	-0.006	-0.001
0.579	0.568	5.111	-0.015	-0.005	-0.000
0.591	0.554	5.148	-0.015	-0.006	-0.001
0.593	0.549	5.152	-0.015	-0.006	-0.001
0.576	0.587	5.128	-0.015	-0.005	-0.000
0.599	0.550	5.194	-0.016	-0.005	-0.001
0.606	0.549	5.139	-0.016	-0.006	-0.001
0.575	0.561	5.159	-0.015	-0.005	-0.001
0.598	0.571	5.121	-0.016	-0.006	-0.001
0.592	0.554	5.129	-0.016	-0.005	-0.001
0.579	0.558	5.200	-0.015	-0.006	-0.001
0.580	0.544	5.146	-0.016	-0.006	-0.000
0.574	0.560	5.166	-0.016	-0.005	-0.001
0.580	0.552	5.180	-0.016	-0.006	-0.001
0.542	0.536	5.141	-0.016	-0.005	-0.000
0.567	0.554	5.186	-0.016	-0.005	-0.001
0.574	0.547	5.166	-0.016	-0.006	-0.001
0.567	0.551	5.153	-0.016	-0.005	-0.001
0.567	0.528	5.160	-0.016	-0.005	-0.001
0.563	0.553	5.105	-0.015	-0.005	-0.001
0.568	0.555	5.183	-0.015	-0.005	-0.001
0.581	0.543	5.136	-0.015	-0.006	-0.000
0.563	0.543	5.149	-0.015	-0.005	-0.001
0.570	0.544	5.190	-0.015	-0.005	-0.001
0.603	0.529	5.119	-0.015	-0.006	-0.000
0.582	0.542	5.177	-0.016	-0.005	-0.001
0.580	0.553	5.153	-0.015	-0.005	-0.000
0.589	0.540	5.132	-0.015	-0.005	-0.001
0.604	0.561	5.162	-0.015	-0.005	-0.001
0.590	0.565	5.119	-0.016	-0.005	-0.000
0.591	0.546	5.177	-0.016	-0.005	-0.001
0.591	0.544	5.160	-0.015	-0.005	-0.000
[truncated: 110,000 more rows]
