# Supplementary material for: Identification of Haptic Based Guiding Using Hard Reins
Source: PLoS One. 2015 Jul 22;10(7):e0132020. doi: 10.1371/journal.pone.0132020 (PMC4511788; doi:10.1371/journal.pone.0132020)
Supplement: S5 File — (ZIP) [file pone.0132020.s005.zip › Exp2_ForceData1/Subject3/path2/T1.csv]

0.003	0.449	1.041	0.015	-0.016	0.003
-0.009	0.467	1.017	0.015	-0.016	0.003
-0.027	0.469	1.038	0.015	-0.016	0.003
-0.024	0.448	1.049	0.015	-0.016	0.003
-0.020	0.437	1.042	0.015	-0.016	0.003
-0.006	0.414	1.018	0.014	-0.016	0.003
0.007	0.472	1.037	0.015	-0.016	0.002
-0.030	0.474	1.041	0.015	-0.016	0.003
-0.024	0.453	1.031	0.015	-0.016	0.003
-0.018	0.458	1.075	0.015	-0.015	0.003
-0.012	0.447	1.049	0.014	-0.016	0.003
-0.008	0.448	1.031	0.015	-0.016	0.003
-0.012	0.462	1.051	0.015	-0.016	0.003
-0.002	0.485	1.057	0.015	-0.016	0.003
-0.030	0.485	1.058	0.015	-0.016	0.003
-0.017	0.451	1.042	0.015	-0.016	0.003
-0.005	0.437	1.035	0.015	-0.016	0.003
-0.008	0.471	1.034	0.015	-0.016	0.003
-0.031	0.466	1.055	0.015	-0.016	0.003
-0.020	0.458	1.072	0.015	-0.016	0.003
-0.012	0.451	1.052	0.015	-0.016	0.003
0.006	0.453	1.034	0.014	-0.016	0.003
0.008	0.456	1.017	0.015	-0.016	0.003
-0.018	0.471	1.048	0.015	-0.016	0.003
-0.031	0.456	1.052	0.015	-0.016	0.003
-0.015	0.459	1.062	0.015	-0.016	0.003
-0.016	0.454	1.035	0.015	-0.016	0.003
-0.010	0.440	1.011	0.014	-0.016	0.003
-0.003	0.470	1.020	0.015	-0.017	0.003
-0.011	0.462	1.048	0.015	-0.016	0.003
-0.028	0.475	1.062	0.015	-0.016	0.003
-0.046	0.425	1.053	0.015	-0.016	0.003
0.016	0.431	1.038	0.014	-0.016	0.003
-0.008	0.471	1.041	0.015	-0.016	0.003
-0.025	0.483	1.048	0.015	-0.016	0.003
-0.033	0.442	1.045	0.015	-0.016	0.003
-0.007	0.449	1.079	0.015	-0.016	0.003
-0.009	0.455	1.007	0.015	-0.015	0.003
-0.021	0.447	1.021	0.014	-0.016	0.003
-0.013	0.469	1.027	0.015	-0.016	0.003
-0.012	0.456	1.062	0.015	-0.016	0.003
-0.032	0.485	1.038	0.015	-0.016	0.003
-0.031	0.447	1.039	0.015	-0.016	0.003
0.012	0.450	1.048	0.015	-0.016	0.003
-0.020	0.464	1.041	0.015	-0.016	0.003
-0.021	0.471	1.041	0.015	-0.016	0.003
-0.029	0.441	1.045	0.015	-0.016	0.003
-0.026	0.438	1.049	0.015	-0.016	0.003
0.002	0.413	1.028	0.014	-0.016	0.003
-0.003	0.465	1.031	0.014	-0.016	0.003
-0.025	0.467	1.041	0.015	-0.016	0.003
-0.028	0.452	1.031	0.015	-0.016	0.003
-0.022	0.468	1.096	0.015	-0.015	0.003
-0.016	0.449	1.038	0.014	-0.015	0.003
-0.010	0.453	1.035	0.015	-0.016	0.003
-0.013	0.456	1.031	0.015	-0.017	0.003
-0.015	0.473	1.051	0.015	-0.016	0.003
-0.024	0.468	1.038	0.014	-0.016	0.003
-0.019	0.444	1.046	0.014	-0.016	0.003
-0.011	0.435	1.035	0.015	-0.016	0.003
0.003	0.470	1.027	0.015	-0.016	0.003
-0.037	0.469	1.038	0.015	-0.016	0.003
-0.020	0.454	1.042	0.015	-0.016	0.003
-0.009	0.441	1.048	0.015	-0.016	0.003
0.005	0.453	1.038	0.015	-0.016	0.003
-0.010	0.461	1.027	0.015	-0.016	0.003
-0.031	0.497	1.061	0.015	-0.016	0.003
-0.035	0.443	1.063	0.015	-0.016	0.003
-0.006	0.443	1.048	0.015	-0.016	0.003
-0.009	0.455	1.004	0.015	-0.016	0.003
-0.016	0.457	0.984	0.014	-0.017	0.003
-0.026	0.458	1.048	0.015	-0.016	0.003
-0.020	0.471	1.062	0.015	-0.016	0.003
-0.024	0.473	1.021	0.015	-0.015	0.003
-0.035	0.428	1.032	0.014	-0.016	0.003
0.002	0.427	1.024	0.015	-0.017	0.003
-0.010	0.473	1.048	0.015	-0.016	0.003
-0.019	0.485	1.045	0.015	-0.016	0.003
-0.038	0.435	1.063	0.015	-0.016	0.003
-0.001	0.445	1.051	0.015	-0.016	0.003
-0.013	0.457	1.004	0.015	-0.016	0.003
-0.016	0.465	1.035	0.014	-0.016	0.003
-0.037	0.479	1.044	0.015	-0.016	0.003
-0.023	0.450	1.072	0.015	-0.016	0.003
-0.006	0.468	1.031	0.015	-0.016	0.003
-0.018	0.453	1.031	0.014	-0.016	0.003
-0.009	0.455	1.038	0.015	-0.016	0.003
-0.022	0.471	1.061	0.015	-0.017	0.003
-0.029	0.475	1.062	0.015	-0.016	0.003
-0.039	0.444	1.056	0.014	-0.016	0.003
-0.021	0.436	1.053	0.014	-0.016	0.003
-0.002	0.417	1.025	0.014	-0.016	0.002
0.007	0.475	1.044	0.015	-0.016	0.002
-0.046	0.475	1.044	0.015	-0.016	0.003
-0.028	0.451	1.042	0.015	-0.016	0.003
-0.013	0.443	1.062	0.015	-0.015	0.002
-0.003	0.456	1.024	0.014	-0.016	0.003
-0.016	0.453	1.038	0.015	-0.016	0.003
-0.029	0.453	1.065	0.015	-0.016	0.003
-0.021	0.467	1.065	0.015	-0.016	0.003
-0.023	0.467	1.048	0.015	-0.016	0.003
-0.021	0.445	1.055	0.015	-0.016	0.003
-0.013	0.438	1.034	0.015	-0.016	0.003
-0.002	0.477	1.047	0.015	-0.016	0.003
-0.025	0.474	1.044	0.015	-0.016	0.003
-0.024	0.452	1.066	0.015	-0.016	0.003
-0.013	0.443	1.048	0.015	-0.016	0.003
-0.000	0.452	1.045	0.015	-0.016	0.003
-0.014	0.469	1.037	0.015	-0.016	0.003
-0.033	0.499	1.068	0.015	-0.016	0.003
-0.034	0.446	1.059	0.015	-0.016	0.003
-0.017	0.457	1.048	0.015	-0.016	0.003
-0.006	0.455	1.041	0.015	-0.016	0.003
-0.013	0.458	1.004	0.014	-0.016	0.003
-0.010	0.456	1.034	0.015	-0.017	0.003
-0.026	0.468	1.072	0.015	-0.016	0.003
-0.024	0.471	1.034	0.015	-0.016	0.003
-0.043	0.426	1.032	0.015	-0.016	0.003
0.008	0.434	1.041	0.015	-0.016	0.003
-0.014	0.475	1.041	0.015	-0.016	0.002
-0.029	0.488	1.038	0.015	-0.016	0.003
-0.039	0.445	1.090	0.015	-0.016	0.003
-0.015	0.435	1.072	0.015	-0.016	0.003
-0.016	0.450	1.003	0.015	-0.015	0.002
-0.021	0.455	1.014	0.015	-0.016	0.003
-0.037	0.471	1.051	0.015	-0.016	0.002
-0.032	0.453	1.066	0.015	-0.016	0.003
-0.028	0.462	1.031	0.015	-0.016	0.003
-0.027	0.444	1.042	0.014	-0.016	0.003
-0.001	0.450	1.024	0.015	-0.016	0.003
-0.019	0.471	1.065	0.015	-0.017	0.003
-0.026	0.479	1.058	0.015	-0.016	0.003
-0.039	0.449	1.035	0.014	-0.016	0.003
-0.018	0.436	1.052	0.015	-0.016	0.003
-0.003	0.415	1.035	0.014	-0.016	0.002
0.002	0.470	1.057	0.015	-0.016	0.002
-0.042	0.474	1.068	0.015	-0.016	0.003
-0.031	0.449	1.059	0.015	-0.016	0.003
-0.018	0.444	1.072	0.015	-0.016	0.002
-0.005	0.459	1.041	0.014	-0.016	0.002
-0.022	0.460	1.034	0.015	-0.016	0.003
-0.028	0.453	1.072	0.015	-0.017	0.003
-0.028	0.472	1.075	0.015	-0.016	0.003
-0.024	0.466	1.052	0.014	-0.016	0.003
-0.015	0.453	1.034	0.015	-0.016	0.002
-0.017	0.443	1.034	0.015	-0.016	0.002
-0.017	0.463	1.034	0.015	-0.016	0.003
-0.032	0.470	1.055	0.015	-0.016	0.003
-0.024	0.451	1.059	0.014	-0.016	0.003
-0.014	0.441	1.048	0.014	-0.016	0.002
-0.007	0.458	1.017	0.015	-0.016	0.002
-0.019	0.472	1.061	0.015	-0.016	0.002
-0.049	0.499	1.058	0.015	-0.016	0.003
-0.051	0.430	1.053	0.015	-0.016	0.003
-0.001	0.450	1.055	0.015	-0.016	0.003
-0.011	0.454	1.041	0.014	-0.016	0.003
-0.014	0.461	1.007	0.014	-0.017	0.002
-0.029	0.460	1.054	0.015	-0.017	0.003
-0.024	0.460	1.075	0.015	-0.016	0.003
-0.026	0.462	1.052	0.015	-0.016	0.003
-0.028	0.441	1.028	0.014	-0.016	0.003
0.005	0.426	1.045	0.015	-0.016	0.002
-0.016	0.466	1.044	0.015	-0.016	0.002
-0.029	0.493	1.048	0.015	-0.016	0.003
-0.043	0.439	1.080	0.015	-0.016	0.003
-0.007	0.435	1.072	0.015	-0.016	0.003
-0.016	0.457	1.027	0.015	-0.015	0.002
-0.021	0.458	1.021	0.014	-0.016	0.002
-0.051	0.476	1.061	0.015	-0.016	0.002
-0.029	0.445	1.072	0.015	-0.016	0.003
-0.017	0.452	1.045	0.014	-0.016	0.003
-0.020	0.442	1.045	0.014	-0.016	0.002
-0.019	0.456	1.038	0.014	-0.016	0.002
-0.032	0.456	1.089	0.015	-0.017	0.002
-0.023	0.469	1.061	0.015	-0.016	0.003
-0.034	0.436	1.059	0.014	-0.016	0.002
-0.029	0.436	1.039	0.014	-0.016	0.003
-0.016	0.404	1.042	0.014	-0.016	0.002
-0.004	0.474	1.044	0.014	-0.016	0.002
-0.051	0.470	1.048	0.015	-0.016	0.002
-0.036	0.437	1.052	0.015	-0.016	0.003
-0.026	0.440	1.075	0.015	-0.016	0.002
-0.017	0.452	1.014	0.014	-0.016	0.002
-0.021	0.450	1.034	0.014	-0.016	0.002
-0.031	0.450	1.075	0.015	-0.017	0.002
-0.027	0.454	1.099	0.015	-0.016	0.002
-0.021	0.453	1.059	0.014	-0.016	0.003
-0.023	0.442	1.035	0.014	-0.016	0.002
-0.020	0.438	1.048	0.015	-0.016	0.002
-0.016	0.462	1.057	0.015	-0.016	0.002
-0.032	0.456	1.055	0.014	-0.016	0.002
-0.027	0.442	1.042	0.014	-0.016	0.003
-0.015	0.434	1.048	0.014	-0.016	0.002
-0.003	0.443	1.041	0.014	-0.016	0.002
-0.026	0.461	1.058	0.015	-0.016	0.002
-0.044	0.493	1.051	0.015	-0.016	0.003
-0.064	0.432	1.073	0.014	-0.015	0.003
-0.009	0.441	1.075	0.014	-0.016	0.002
-0.024	0.440	1.045	0.014	-0.016	0.002
-0.017	0.448	1.000	0.014	-0.017	0.002
-0.025	0.453	1.040	0.015	-0.017	0.002
-0.025	0.451	1.065	0.015	-0.016	0.002
-0.028	0.455	1.048	0.015	-0.016	0.002
-0.040	0.412	1.043	0.014	-0.016	0.003
0.005	0.412	1.048	0.015	-0.017	0.002
-0.013	0.456	1.054	0.015	-0.016	0.002
-0.031	0.469	1.075	0.014	-0.016	0.003
-0.040	0.429	1.073	0.015	-0.016	0.003
-0.012	0.440	1.075	0.015	-0.016	0.002
-0.022	0.449	1.000	0.014	-0.015	0.002
-0.028	0.446	1.045	0.014	-0.016	0.002
-0.044	0.465	1.048	0.015	-0.016	0.002
-0.030	0.448	1.065	0.014	-0.016	0.002
-0.020	0.462	1.048	0.015	-0.016	0.003
-0.022	0.427	1.031	0.014	-0.016	0.002
-0.010	0.429	1.031	0.014	-0.016	0.002
-0.022	0.451	1.071	0.015	-0.017	0.002
-0.041	0.464	1.051	0.015	-0.016	0.003
-0.034	0.432	1.069	0.014	-0.016	0.002
-0.027	0.423	1.052	0.014	-0.016	0.002
-0.003	0.385	1.035	0.014	-0.016	0.002
0.009	0.460	1.037	0.014	-0.017	0.002
-0.040	0.458	1.055	0.015	-0.016	0.002
-0.029	0.438	1.055	0.014	-0.016	0.002
-0.021	0.439	1.092	0.015	-0.016	0.002
-0.029	0.441	1.045	0.014	-0.016	0.002
-0.022	0.443	1.031	0.014	-0.016	0.002
-0.026	0.442	1.068	0.015	-0.017	0.002
-0.017	0.452	1.078	0.015	-0.016	0.002
-0.038	0.452	1.045	0.014	-0.016	0.002
-0.029	0.438	1.052	0.014	-0.016	0.002
-0.017	0.418	1.028	0.014	-0.016	0.002
-0.011	0.454	1.050	0.014	-0.016	0.002
-0.041	0.457	1.048	0.014	-0.016	0.002
-0.031	0.432	1.079	0.014	-0.016	0.002
-0.021	0.425	1.062	0.014	-0.016	0.002
-0.017	0.434	1.051	0.014	-0.016	0.002
-0.019	0.452	1.037	0.014	-0.016	0.002
-0.042	0.472	1.072	0.015	-0.016	0.002
-0.037	0.428	1.063	0.014	-0.016	0.003
-0.020	0.429	1.069	0.014	-0.016	0.002
-0.022	0.432	1.034	0.014	-0.016	0.002
-0.023	0.444	1.004	0.014	-0.017	0.002
-0.022	0.449	1.047	0.015	-0.017	0.002
-0.020	0.442	1.065	0.015	-0.016	0.002
-0.031	0.446	1.059	0.014	-0.016	0.002
-0.055	0.414	1.043	0.014	-0.016	0.002
0.010	0.404	1.041	0.014	-0.017	0.002
-0.008	0.443	1.068	0.014	-0.016	0.002
-0.036	0.465	1.041	0.014	-0.016	0.002
-0.037	0.418	1.073	0.014	-0.016	0.002
-0.014	0.422	1.079	0.015	-0.016	0.002
-0.020	0.441	0.997	0.014	-0.016	0.002
-0.026	0.433	1.038	0.014	-0.016	0.002
-0.042	0.446	1.054	0.015	-0.016	0.002
-0.036	0.440	1.065	0.014	-0.016	0.002
-0.025	0.451	1.048	0.014	-0.016	0.002
-0.024	0.423	1.038	0.014	-0.016	0.002
-0.006	0.429	1.045	0.014	-0.017	0.002
-0.022	0.450	1.058	0.015	-0.017	0.002
-0.034	0.448	1.051	0.014	-0.016	0.002
-0.041	0.424	1.056	0.014	-0.016	0.002
-0.024	0.406	1.052	0.014	-0.016	0.002
-0.012	0.391	1.014	0.014	-0.016	0.002
-0.001	0.448	1.037	0.014	-0.016	0.002
-0.045	0.455	1.041	0.015	-0.016	0.002
-0.027	0.422	1.065	0.015	-0.016	0.002
-0.018	0.427	1.092	0.015	-0.016	0.002
-0.021	0.435	1.055	0.014	-0.016	0.002
-0.015	0.423	1.038	0.014	-0.017	0.002
-0.019	0.435	1.082	0.015	-0.017	0.002
-0.009	0.455	1.064	0.015	-0.016	0.002
-0.046	0.458	1.055	0.014	-0.016	0.002
-0.030	0.421	1.052	0.014	-0.016	0.002
-0.014	0.410	1.041	0.014	-0.016	0.002
-0.010	0.444	1.065	0.014	-0.016	0.002
-0.032	0.444	1.048	0.014	-0.016	0.002
-0.029	0.427	1.083	0.014	-0.016	0.002
-0.022	0.427	1.069	0.014	-0.016	0.002
-0.018	0.426	1.038	0.014	-0.016	0.002
-0.021	0.439	1.058	0.014	-0.017	0.002
-0.033	0.451	1.061	0.015	-0.017	0.002
-0.038	0.424	1.072	0.014	-0.016	0.002
-0.026	0.431	1.066	0.014	-0.016	0.002
-0.029	0.421	1.035	0.014	-0.016	0.002
-0.017	0.426	1.014	0.014	-0.017	0.002
-0.019	0.436	1.037	0.015	-0.017	0.002
-0.023	0.435	1.078	0.014	-0.016	0.002
-0.038	0.449	1.065	0.014	-0.016	0.002
-0.062	0.398	1.043	0.014	-0.016	0.002
0.009	0.410	1.052	0.014	-0.016	0.002
-0.022	0.437	1.061	0.014	-0.016	0.002
-0.044	0.451	1.055	0.014	-0.016	0.002
-0.038	0.420	1.048	0.014	-0.016	0.002
-0.013	0.419	1.100	0.014	-0.016	0.002
-0.019	0.422	1.021	0.014	-0.016	0.002
-0.031	0.431	1.031	0.014	-0.017	0.002
-0.032	0.442	1.058	0.015	-0.017	0.002
-0.031	0.433	1.079	0.014	-0.016	0.002
-0.031	0.449	1.041	0.014	-0.016	0.002
-0.035	0.420	1.028	0.014	-0.016	0.002
-0.010	0.425	1.037	0.014	-0.016	0.002
-0.018	0.429	1.041	0.014	-0.017	0.002
-0.029	0.451	1.065	0.014	-0.016	0.002
-0.029	0.414	1.062	0.014	-0.016	0.002
-0.026	0.404	1.056	0.014	-0.016	0.002
-0.006	0.379	1.025	0.014	-0.016	0.002
-0.001	0.449	1.057	0.014	-0.017	0.002
-0.032	0.440	1.058	0.015	-0.016	0.002
-0.037	0.426	1.041	0.014	-0.016	0.002
-0.017	0.417	1.089	0.015	-0.016	0.002
-0.029	0.413	1.049	0.014	-0.016	0.002
-0.011	0.419	1.031	0.014	-0.016	0.002
-0.018	0.417	1.062	0.014	-0.017	0.002
-0.012	0.438	1.078	0.014	-0.016	0.002
-0.041	0.446	1.066	0.014	-0.016	0.002
-0.028	0.404	1.052	0.014	-0.016	0.002
-0.016	0.401	1.031	0.014	-0.016	0.002
-0.004	0.442	1.047	0.014	-0.016	0.002
-0.028	0.440	1.031	0.014	-0.016	0.002
-0.030	0.419	1.073	0.014	-0.017	0.002
-0.026	0.420	1.065	0.014	-0.016	0.002
-0.015	0.415	1.052	0.014	-0.016	0.002
-0.025	0.424	1.041	0.014	-0.016	0.002
-0.026	0.430	1.055	0.014	-0.017	0.002
-0.034	0.424	1.048	0.014	-0.016	0.002
-0.036	0.422	1.069	0.014	-0.016	0.002
-0.022	0.415	1.073	0.014	-0.016	0.002
-0.016	0.412	1.028	0.014	-0.017	0.002
-0.016	0.439	1.040	0.015	-0.017	0.002
-0.029	0.432	1.051	0.014	-0.016	0.002
-0.034	0.437	1.072	0.014	-0.016	0.002
-0.062	0.390	1.088	0.014	-0.016	0.002
0.006	0.387	1.042	0.014	-0.016	0.002
-0.020	0.430	1.061	0.014	-0.016	0.002
-0.030	0.435	1.038	0.014	-0.017	0.002
-0.039	0.425	1.044	0.015	-0.017	0.002
-0.014	0.417	1.092	0.014	-0.016	0.002
-0.025	0.417	1.015	0.014	-0.015	0.002
-0.027	0.407	1.035	0.014	-0.016	0.002
-0.006	0.418	1.041	0.015	-0.016	0.002
-0.009	0.433	1.061	0.014	-0.016	0.002
-0.023	0.443	1.058	0.014	-0.016	0.002
-0.032	0.402	1.059	0.014	-0.016	0.002
-0.002	0.402	1.065	0.014	-0.016	0.002
-0.026	0.429	1.041	0.014	-0.016	0.002
-0.023	0.448	1.041	0.014	-0.017	0.002
-0.025	0.414	1.045	0.014	-0.017	0.002
-0.026	0.408	1.062	0.014	-0.016	0.002
-0.006	0.400	1.014	0.014	-0.016	0.002
-0.009	0.424	1.031	0.014	-0.017	0.002
-0.018	0.417	1.058	0.014	-0.017	0.002
-0.027	0.428	1.038	0.014	-0.016	0.002
-0.028	0.430	1.096	0.015	-0.016	0.002
-0.026	0.402	1.049	0.014	-0.016	0.002
-0.004	0.411	1.045	0.014	-0.017	0.002
-0.007	0.412	1.048	0.014	-0.017	0.002
0.007	0.441	1.054	0.014	-0.017	0.002
-0.030	0.451	1.058	0.014	-0.016	0.002
-0.040	0.398	1.049	0.014	-0.016	0.002
-0.004	0.392	1.035	0.014	-0.016	0.002
-0.009	0.427	1.034	0.014	-0.016	0.002
-0.027	0.433	1.038	0.014	-0.017	0.002
-0.027	0.410	1.079	0.014	-0.017	0.002
-0.023	0.417	1.076	0.014	-0.016	0.002
-0.013	0.415	1.062	0.014	-0.016	0.002
-0.019	0.409	1.062	0.014	-0.016	0.002
-0.020	0.418	1.055	0.014	-0.016	0.002
-0.014	0.420	1.055	0.014	-0.016	0.002
-0.035	0.424	1.058	0.014	-0.016	0.002
-0.031	0.419	1.042	0.014	-0.016	0.002
-0.009	0.395	1.011	0.014	-0.016	0.002
-0.009	0.427	1.041	0.014	-0.017	0.002
-0.020	0.437	1.058	0.014	-0.016	0.002
-0.034	0.421	1.065	0.014	-0.017	0.002
-0.061	0.390	1.067	0.014	-0.016	0.002
0.001	0.407	1.048	0.014	-0.016	0.002
-0.009	0.421	1.062	0.014	-0.016	0.002
-0.027	0.419	1.055	0.014	-0.017	0.002
-0.038	0.419	1.017	0.015	-0.017	0.002
-0.025	0.424	1.065	0.015	-0.016	0.002
-0.021	0.408	1.025	0.014	-0.016	0.002
-0.035	0.401	1.025	0.014	-0.016	0.002
0.008	0.411	1.058	0.014	-0.017	0.002
-0.014	0.423	1.068	0.014	-0.016	0.002
-0.031	0.463	1.068	0.014	-0.016	0.002
-0.048	0.388	1.053	0.014	-0.016	0.002
-0.006	0.410	1.055	0.014	-0.016	0.002
-0.014	0.425	1.020	0.014	-0.016	0.002
-0.018	0.431	1.052	0.014	-0.017	0.002
-0.032	0.410	1.069	0.014	-0.017	0.002
-0.023	0.403	1.080	0.014	-0.016	0.002
-0.006	0.405	1.035	0.014	-0.016	0.002
-0.019	0.412	1.028	0.014	-0.017	0.002
-0.012	0.421	1.072	0.015	-0.017	0.002
-0.022	0.424	1.041	0.014	-0.016	0.002
-0.032	0.443	1.099	0.015	-0.016	0.002
-0.028	0.404	1.059	0.014	-0.016	0.002
0.003	0.414	1.034	0.014	-0.017	0.002
-0.009	0.421	1.034	0.014	-0.016	0.002
0.020	0.455	1.053	0.014	-0.017	0.001
-0.038	0.438	1.058	0.014	-0.016	0.002
-0.035	0.404	1.069	0.014	-0.016	0.002
-0.013	0.409	1.035	0.014	-0.016	0.002
-0.009	0.421	1.056	0.013	-0.016	0.002
-0.014	0.421	1.028	0.014	-0.017	0.002
-0.025	0.412	1.079	0.014	-0.017	0.002
-0.022	0.428	1.062	0.014	-0.016	0.002
-0.036	0.419	1.066	0.014	-0.016	0.002
-0.022	0.407	1.055	0.014	-0.017	0.002
-0.015	0.397	1.045	0.014	-0.016	0.002
0.001	0.432	1.061	0.014	-0.017	0.002
-0.040	0.445	1.045	0.014	-0.016	0.002
-0.025	0.409	1.079	0.014	-0.017	0.002
-0.014	0.404	1.055	0.014	-0.016	0.002
0.001	0.418	1.041	0.014	-0.016	0.002
-0.016	0.426	1.030	0.014	-0.017	0.002
-0.029	0.414	1.072	0.014	-0.017	0.002
-0.038	0.406	1.077	0.014	-0.016	0.002
-0.013	0.413	1.062	0.014	-0.016	0.002
-0.005	0.419	1.045	0.014	-0.016	0.002
-0.010	0.410	1.059	0.014	-0.016	0.002
-0.014	0.424	1.030	0.015	-0.017	0.002
-0.018	0.428	1.075	0.014	-0.016	0.002
-0.029	0.424	1.045	0.014	-0.016	0.002
-0.032	0.397	1.039	0.014	-0.016	0.002
0.022	0.391	1.028	0.014	-0.017	0.002
-0.001	0.430	1.034	0.014	-0.017	0.002
-0.015	0.450	1.068	0.014	-0.017	0.002
-0.044	0.396	1.045	0.014	-0.017	0.002
0.001	0.415	1.086	0.014	-0.016	0.002
-0.000	0.412	1.000	0.014	-0.016	0.002
-0.012	0.417	1.027	0.014	-0.017	0.002
-0.022	0.416	1.061	0.015	-0.017	0.002
-0.028	0.422	1.072	0.014	-0.016	0.002
-0.015	0.442	1.038	0.014	-0.016	0.002
-0.035	0.396	1.029	0.014	-0.017	0.002
0.008	0.404	1.048	0.014	-0.017	0.002
-0.015	0.429	1.040	0.014	-0.017	0.002
-0.030	0.449	1.082	0.014	-0.016	0.002
-0.031	0.409	1.066	0.014	-0.016	0.002
-0.008	0.408	1.045	0.014	-0.016	0.002
-0.001	0.418	1.041	0.014	-0.016	0.002
0.029	0.443	1.026	0.014	-0.017	0.001
-0.029	0.432	1.041	0.014	-0.017	0.002
-0.020	0.408	1.056	0.014	-0.016	0.002
-0.010	0.413	1.045	0.014	-0.016	0.002
-0.010	0.414	1.066	0.013	-0.016	0.002
0.005	0.414	1.031	0.014	-0.017	0.002
-0.019	0.432	1.044	0.014	-0.017	0.002
-0.023	0.435	1.061	0.014	-0.016	0.002
-0.049	0.437	1.052	0.014	-0.016	0.002
-0.026	0.401	1.039	0.014	-0.016	0.002
-0.004	0.393	1.048	0.014	-0.016	0.002
0.011	0.431	1.047	0.014	-0.017	0.001
-0.030	0.430	1.065	0.014	-0.016	0.002
-0.016	0.406	1.079	0.014	-0.017	0.002
-0.013	0.408	1.041	0.014	-0.016	0.002
0.002	0.420	1.034	0.014	-0.016	0.002
-0.002	0.425	1.044	0.014	-0.017	0.002
-0.024	0.418	1.065	0.014	-0.017	0.002
-0.028	0.412	1.076	0.014	-0.016	0.002
-0.001	0.415	1.048	0.014	-0.016	0.002
-0.012	0.420	1.045	0.014	-0.016	0.002
-0.008	0.414	1.027	0.014	-0.017	0.002
-0.001	0.437	1.012	0.015	-0.017	0.002
-0.026	0.429	1.048	0.014	-0.016	0.002
-0.018	0.413	1.045	0.014	-0.016	0.002
-0.024	0.395	1.049	0.014	-0.016	0.002
0.020	0.401	1.021	0.014	-0.017	0.002
0.009	0.434	1.061	0.014	-0.017	0.002
-0.030	0.454	1.055	0.014	-0.017	0.002
-0.029	0.405	1.038	0.014	-0.016	0.002
-0.005	0.416	1.052	0.014	-0.016	0.002
-0.010	0.413	1.004	0.014	-0.015	0.002
-0.017	0.424	1.024	0.014	-0.017	0.002
-0.014	0.424	1.041	0.014	-0.017	0.002
-0.015	0.424	1.075	0.014	-0.016	0.002
-0.017	0.435	1.038	0.014	-0.016	0.002
-0.023	0.409	1.028	0.014	-0.016	0.002
0.005	0.403	1.034	0.014	-0.017	0.002
-0.012	0.428	1.020	0.015	-0.016	0.002
-0.023	0.450	1.058	0.014	-0.016	0.002
-0.029	0.413	1.045	0.014	-0.016	0.002
0.004	0.408	1.048	0.014	-0.016	0.002
-0.002	0.423	1.014	0.014	-0.016	0.002
0.029	0.452	1.039	0.014	-0.017	0.001
-0.019	0.425	1.037	0.015	-0.017	0.002
-0.025	0.419	1.059	0.014	-0.016	0.002
-0.016	0.432	1.024	0.014	-0.016	0.002
-0.015	0.420	1.080	0.013	-0.016	0.002
0.004	0.419	1.020	0.014	-0.017	0.002
-0.018	0.431	1.040	0.015	-0.017	0.002
-0.014	0.431	1.058	0.014	-0.016	0.002
-0.037	0.444	1.041	0.014	-0.016	0.002
-0.012	0.412	1.052	0.014	-0.017	0.002
-0.011	0.402	1.028	0.014	-0.016	0.002
0.011	0.442	1.050	0.014	-0.017	0.002
-0.026	0.436	1.041	0.014	-0.016	0.002
-0.021	0.412	1.082	0.014	-0.017	0.002
-0.007	0.406	1.048	0.014	-0.016	0.002
0.002	0.424	1.048	0.014	-0.016	0.002
-0.006	0.429	1.034	0.014	-0.017	0.002
-0.016	0.429	1.054	0.014	-0.017	0.002
-0.029	0.409	1.049	0.014	-0.016	0.002
-0.009	0.416	1.028	0.014	-0.016	0.002
-0.008	0.426	1.055	0.014	-0.017	0.002
-0.005	0.415	1.048	0.014	-0.017	0.002
0.003	0.434	1.002	0.015	-0.017	0.002
-0.019	0.435	1.075	0.015	-0.016	0.002
-0.010	0.419	1.045	0.014	-0.016	0.002
-0.018	0.403	1.038	0.014	-0.016	0.002
0.034	0.406	1.027	0.014	-0.016	0.002
0.015	0.441	1.047	0.014	-0.017	0.002
-0.024	0.455	1.058	0.014	-0.017	0.002
-0.032	0.417	1.045	0.015	-0.016	0.002
0.012	0.418	1.051	0.014	-0.016	0.002
0.002	0.435	0.993	0.014	-0.016	0.002
-0.004	0.421	1.014	0.014	-0.017	0.002
-0.003	0.420	1.044	0.015	-0.017	0.002
-0.012	0.419	1.051	0.014	-0.016	0.002
-0.014	0.445	1.007	0.014	-0.016	0.002
-0.023	0.413	1.039	0.014	-0.017	0.002
0.011	0.418	1.027	0.014	-0.017	0.002
-0.000	0.440	1.027	0.014	-0.016	0.002
-0.017	0.454	1.058	0.015	-0.016	0.002
-0.020	0.415	1.049	0.014	-0.017	0.002
0.010	0.415	1.048	0.014	-0.016	0.002
0.001	0.432	1.007	0.014	-0.016	0.002
0.032	0.456	1.025	0.014	-0.017	0.001
-0.020	0.443	1.034	0.014	-0.017	0.002
-0.010	0.424	1.041	0.014	-0.016	0.002
0.003	0.434	1.030	0.014	-0.016	0.002
-0.003	0.419	1.062	0.013	-0.016	0.002
0.009	0.419	1.021	0.014	-0.017	0.002
-0.009	0.433	1.051	0.015	-0.017	0.002
-0.012	0.442	1.075	0.015	-0.016	0.002
-0.041	0.446	1.028	0.014	-0.016	0.002
-0.013	0.403	1.018	0.014	-0.016	0.002
0.008	0.404	1.007	0.014	-0.016	0.002
0.022	0.448	1.046	0.014	-0.017	0.002
-0.020	0.444	1.030	0.014	-0.016	0.002
-0.005	0.423	1.079	0.014	-0.017	0.002
0.006	0.418	1.051	0.014	-0.016	0.002
0.013	0.428	1.038	0.014	-0.016	0.002
0.002	0.427	1.048	0.014	-0.017	0.002
-0.015	0.421	1.072	0.014	-0.017	0.002
-0.031	0.420	1.039	0.014	-0.016	0.002
0.001	0.424	1.059	0.014	-0.016	0.002
0.003	0.426	1.044	0.014	-0.016	0.002
0.001	0.420	1.024	0.014	-0.017	0.002
0.004	0.430	1.002	0.015	-0.017	0.002
-0.008	0.433	1.065	0.014	-0.016	0.002
-0.007	0.413	1.042	0.014	-0.016	0.002
-0.015	0.410	1.041	0.014	-0.016	0.002
0.030	0.408	1.017	0.014	-0.017	0.002
0.015	0.435	1.037	0.014	-0.017	0.002
-0.023	0.459	1.054	0.015	-0.017	0.002
-0.022	0.415	1.052	0.015	-0.016	0.002
0.019	0.415	1.058	0.014	-0.016	0.002
0.004	0.419	0.997	0.014	-0.016	0.002
-0.003	0.425	0.997	0.014	-0.017	0.002
0.002	0.420	1.030	0.015	-0.017	0.002
-0.010	0.420	1.048	0.014	-0.016	0.002
-0.011	0.450	1.010	0.014	-0.016	0.002
-0.021	0.409	1.025	0.014	-0.016	0.002
0.012	0.413	1.013	0.014	-0.017	0.002
-0.003	0.437	1.027	0.015	-0.016	0.002
-0.018	0.457	1.044	0.015	-0.016	0.002
-0.019	0.410	1.049	0.014	-0.017	0.002
0.004	0.420	1.038	0.014	-0.016	0.002
0.017	0.418	1.007	0.014	-0.016	0.002
0.036	0.451	1.022	0.014	-0.017	0.001
-0.024	0.447	1.030	0.015	-0.017	0.002
-0.012	0.415	1.052	0.014	-0.016	0.002
0.009	0.411	1.017	0.014	-0.016	0.002
0.008	0.420	1.055	0.013	-0.016	0.002
0.009	0.415	1.010	0.014	-0.017	0.002
-0.004	0.427	1.044	0.015	-0.017	0.002
-0.010	0.437	1.061	0.015	-0.016	0.002
-0.014	0.438	1.062	0.014	-0.016	0.002
-0.010	0.416	1.041	0.014	-0.017	0.002
0.011	0.407	1.030	0.014	-0.016	0.002
0.023	0.451	1.043	0.014	-0.017	0.002
-0.019	0.440	1.038	0.014	-0.017	0.002
-0.004	0.418	1.062	0.014	-0.017	0.002
0.015	0.411	1.024	0.014	-0.016	0.002
0.011	0.426	1.034	0.014	-0.016	0.002
-0.001	0.429	1.010	0.014	-0.017	0.002
0.000	0.428	1.061	0.015	-0.017	0.002
-0.025	0.404	1.052	0.014	-0.016	0.002
0.017	0.412	1.042	0.014	-0.016	0.002
0.008	0.417	1.027	0.014	-0.016	0.002
0.001	0.413	1.020	0.014	-0.017	0.002
0.006	0.433	0.992	0.015	-0.017	0.002
-0.003	0.427	1.051	0.014	-0.016	0.002
0.008	0.424	1.031	0.014	-0.016	0.002
-0.004	0.405	1.014	0.014	-0.016	0.002
0.038	0.403	1.010	0.014	-0.017	0.002
0.011	0.434	1.027	0.014	-0.016	0.002
-0.016	0.464	1.054	0.014	-0.017	0.002
-0.010	0.409	1.024	0.014	-0.017	0.002
0.019	0.400	1.048	0.014	-0.016	0.002
0.009	0.427	1.000	0.014	-0.016	0.002
0.008	0.417	1.014	0.014	-0.017	0.002
0.003	0.424	1.041	0.014	-0.017	0.002
-0.013	0.415	1.062	0.014	-0.016	0.002
0.004	0.426	1.027	0.014	-0.016	0.002
-0.010	0.409	1.014	0.014	-0.017	0.002
0.013	0.412	1.020	0.014	-0.017	0.002
0.003	0.431	1.023	0.015	-0.017	0.002
0.000	0.439	1.061	0.015	-0.016	0.002
-0.016	0.399	1.062	0.014	-0.016	0.002
0.026	0.410	1.051	0.014	-0.017	0.002
0.018	0.415	1.010	0.014	-0.016	0.002
0.042	0.456	1.036	0.014	-0.017	0.002
-0.018	0.432	1.037	0.014	-0.017	0.002
-0.004	0.406	1.035	0.014	-0.016	0.002
0.008	0.414	1.024	0.014	-0.016	0.002
0.011	0.420	1.041	0.013	-0.016	0.002
0.006	0.420	1.003	0.014	-0.017	0.002
0.001	0.424	1.041	0.014	-0.017	0.002
0.002	0.420	1.058	0.014	-0.016	0.002
-0.012	0.429	1.052	0.014	-0.016	0.002
0.005	0.406	1.011	0.014	-0.017	0.002
0.016	0.403	1.037	0.014	-0.017	0.002
0.017	0.439	1.044	0.014	-0.017	0.002
-0.014	0.433	1.034	0.014	-0.016	0.002
0.000	0.418	1.048	0.014	-0.017	0.002
0.018	0.392	1.000	0.014	-0.017	0.002
0.016	0.434	1.027	0.014	-0.017	0.002
0.004	0.427	1.027	0.014	-0.017	0.002
-0.009	0.427	1.051	0.014	-0.017	0.002
-0.023	0.394	1.066	0.014	-0.016	0.002
0.021	0.406	1.031	0.014	-0.016	0.002
0.017	0.417	1.017	0.014	-0.017	0.002
0.004	0.416	1.013	0.014	-0.017	0.002
0.004	0.425	0.999	0.015	-0.017	0.002
0.006	0.426	1.061	0.014	-0.016	0.002
0.001	0.416	1.041	0.014	-0.016	0.002
-0.006	0.394	1.011	0.014	-0.017	0.002
0.042	0.408	1.017	0.014	-0.017	0.002
0.017	0.431	1.030	0.014	-0.017	0.002
0.003	0.460	1.027	0.014	-0.017	0.002
-0.022	0.393	1.046	0.014	-0.016	0.002
0.015	0.398	1.038	0.014	-0.016	0.002
0.023	0.422	0.996	0.014	-0.016	0.002
-0.003	0.422	1.000	0.014	-0.017	0.002
-0.003	0.409	1.041	0.015	-0.017	0.002
-0.008	0.406	1.042	0.014	-0.016	0.002
0.002	0.422	1.014	0.014	-0.016	0.002
0.010	0.404	1.021	0.014	-0.017	0.002
0.019	0.406	1.023	0.015	-0.017	0.002
-0.009	0.423	1.013	0.015	-0.017	0.002
-0.004	0.440	1.061	0.015	-0.016	0.002
-0.007	0.400	1.042	0.014	-0.016	0.002
0.026	0.405	1.027	0.014	-0.017	0.002
0.018	0.406	0.989	0.014	-0.016	0.002
0.041	0.446	1.022	0.014	-0.017	0.001
-0.021	0.440	1.044	0.014	-0.016	0.002
-0.001	0.404	1.038	0.014	-0.016	0.002
0.013	0.399	1.017	0.014	-0.016	0.002
0.030	0.415	1.041	0.014	-0.016	0.002
0.001	0.420	1.017	0.014	-0.017	0.002
0.008	0.418	1.061	0.014	-0.017	0.002
0.009	0.410	1.041	0.014	-0.016	0.002
0.003	0.418	1.028	0.014	-0.016	0.002
0.010	0.400	1.024	0.014	-0.017	0.002
0.023	0.395	1.024	0.014	-0.017	0.002
0.023	0.427	1.033	0.014	-0.017	0.002
0.000	0.434	1.031	0.014	-0.016	0.002
0.005	0.401	1.052	0.014	-0.017	0.002
0.012	0.395	0.997	0.014	-0.017	0.002
0.023	0.423	1.027	0.014	-0.017	0.002
0.015	0.424	1.023	0.014	-0.017	0.002
-0.009	0.417	1.051	0.014	-0.017	0.002
-0.018	0.385	1.053	0.014	-0.016	0.002
0.030	0.386	1.017	0.014	-0.016	0.002
0.018	0.408	1.034	0.014	-0.017	0.002
0.006	0.415	1.034	0.014	-0.017	0.002
0.004	0.423	0.982	0.015	-0.017	0.002
-0.001	0.407	1.065	0.014	-0.016	0.002
0.009	0.403	1.004	0.014	-0.016	0.002
-0.004	0.397	0.997	0.014	-0.017	0.002
0.026	0.403	1.020	0.014	-0.017	0.002
0.013	0.430	1.040	0.014	-0.016	0.002
0.008	0.446	1.027	0.014	-0.017	0.002
-0.009	0.388	1.021	0.014	-0.016	0.002
0.027	0.390	1.034	0.014	-0.017	0.002
0.020	0.420	0.986	0.014	-0.016	0.002
-0.000	0.420	1.021	0.014	-0.017	0.002
0.005	0.395	1.021	0.014	-0.017	0.002
-0.002	0.396	1.048	0.014	-0.016	0.002
0.015	0.402	1.004	0.014	-0.016	0.002
0.016	0.407	1.000	0.014	-0.017	0.002
0.013	0.407	1.034	0.014	-0.017	0.002
0.006	0.418	1.020	0.015	-0.017	0.002
0.003	0.432	1.078	0.015	-0.016	0.002
0.006	0.383	1.056	0.014	-0.016	0.002
0.031	0.397	1.014	0.014	-0.017	0.002
0.020	0.414	1.000	0.014	-0.016	0.002
0.043	0.441	1.032	0.014	-0.017	0.001
-0.014	0.433	1.034	0.014	-0.017	0.002
0.003	0.399	1.024	0.014	-0.016	0.002
0.019	0.384	1.007	0.014	-0.016	0.002
0.026	0.417	1.027	0.013	-0.016	0.002
0.017	0.409	1.003	0.014	-0.017	0.002
0.006	0.415	1.041	0.014	-0.017	0.002
0.007	0.409	1.048	0.014	-0.016	0.002
-0.000	0.407	1.038	0.014	-0.016	0.002
0.019	0.400	1.014	0.014	-0.017	0.002
0.009	0.402	1.024	0.014	-0.017	0.002
0.017	0.420	1.034	0.014	-0.017	0.002
-0.007	0.424	1.027	0.014	-0.016	0.002
0.012	0.398	1.045	0.014	-0.017	0.002
0.018	0.385	1.004	0.014	-0.017	0.002
0.021	0.416	1.023	0.014	-0.017	0.002
0.014	0.414	1.027	0.014	-0.017	0.002
-0.004	0.418	1.051	0.014	-0.017	0.002
-0.019	0.382	1.032	0.014	-0.016	0.002
0.035	0.386	1.017	0.014	-0.016	0.002
0.017	0.417	1.034	0.014	-0.017	0.002
0.017	0.408	1.027	0.014	-0.017	0.002
0.012	0.413	1.002	0.015	-0.017	0.002
0.007	0.413	1.041	0.014	-0.016	0.002
0.015	0.405	1.004	0.014	-0.016	0.002
0.012	0.397	0.990	0.014	-0.017	0.002
0.045	0.390	1.013	0.014	-0.017	0.002
0.021	0.420	1.044	0.014	-0.017	0.002
-0.003	0.442	1.030	0.014	-0.017	0.002
-0.014	0.390	1.008	0.014	-0.016	0.002
0.031	0.397	1.041	0.014	-0.016	0.002
0.024	0.400	0.976	0.014	-0.016	0.002
0.014	0.409	0.986	0.014	-0.017	0.002
0.005	0.410	1.024	0.014	-0.017	0.002
0.002	0.401	1.031	0.014	-0.016	0.002
0.013	0.410	1.017	0.014	-0.016	0.002
0.014	0.388	1.028	0.014	-0.017	0.002
0.028	0.397	1.010	0.014	-0.017	0.002
0.013	0.411	1.010	0.014	-0.017	0.002
0.008	0.430	1.058	0.015	-0.016	0.002
-0.003	0.389	1.035	0.014	-0.016	0.002
0.034	0.394	1.010	0.014	-0.017	0.002
0.029	0.400	0.990	0.014	-0.016	0.002
0.060	0.424	1.019	0.014	-0.017	0.001
-0.003	0.427	1.003	0.014	-0.017	0.002
0.002	0.396	1.021	0.014	-0.016	0.002
0.026	0.398	1.004	0.014	-0.016	0.002
0.018	0.401	1.031	0.013	-0.016	0.002
0.025	0.405	1.007	0.014	-0.017	0.002
0.015	0.409	1.017	0.014	-0.017	0.002
0.013	0.413	1.030	0.015	-0.016	0.002
-0.009	0.418	1.021	0.014	-0.016	0.002
0.012	0.389	1.014	0.014	-0.016	0.002
0.032	0.390	0.996	0.014	-0.017	0.002
0.036	0.426	1.016	0.014	-0.017	0.002
0.007	0.424	1.030	0.014	-0.016	0.002
0.011	0.401	1.045	0.014	-0.017	0.002
0.022	0.395	1.014	0.014	-0.016	0.002
0.028	0.414	1.006	0.014	-0.017	0.002
0.029	0.416	1.006	0.014	-0.017	0.002
0.014	0.410	1.030	0.014	-0.017	0.002
-0.002	0.397	1.028	0.014	-0.016	0.002
0.024	0.395	1.017	0.014	-0.016	0.002
0.022	0.404	1.034	0.014	-0.016	0.002
0.026	0.395	1.024	0.014	-0.017	0.002
0.015	0.413	0.971	0.015	-0.017	0.002
0.011	0.414	1.031	0.014	-0.016	0.002
0.016	0.401	1.017	0.014	-0.016	0.002
0.006	0.383	1.025	0.014	-0.016	0.002
0.057	0.394	1.010	0.014	-0.017	0.002
0.030	0.420	1.013	0.014	-0.017	0.002
0.004	0.429	1.034	0.014	-0.017	0.002
-0.001	0.389	1.004	0.015	-0.016	0.002
0.031	0.399	1.045	0.014	-0.016	0.002
0.024	0.400	0.966	0.014	-0.016	0.002
0.021	0.410	0.993	0.014	-0.017	0.002
0.021	0.401	1.006	0.015	-0.017	0.002
0.011	0.407	1.044	0.014	-0.016	0.002
0.006	0.447	1.017	0.014	-0.016	0.002
0.002	0.391	0.997	0.014	-0.016	0.002
0.038	0.388	1.017	0.014	-0.017	0.002
0.023	0.424	0.989	0.014	-0.017	0.002
0.003	0.425	1.017	0.014	-0.017	0.002
0.005	0.398	1.038	0.014	-0.017	0.002
0.026	0.404	1.027	0.014	-0.017	0.002
0.022	0.414	0.986	0.014	-0.016	0.002
0.058	0.427	1.009	0.014	-0.017	0.001
0.010	0.421	1.016	0.014	-0.017	0.002
0.009	0.402	1.018	0.014	-0.016	0.002
0.026	0.408	0.997	0.014	-0.016	0.002
0.013	0.405	1.052	0.013	-0.016	0.002
0.027	0.407	0.996	0.014	-0.017	0.002
0.021	0.409	1.013	0.014	-0.017	0.002
0.020	0.424	1.034	0.014	-0.017	0.002
-0.017	0.423	1.027	0.014	-0.016	0.002
0.014	0.386	1.004	0.014	-0.016	0.002
0.030	0.382	0.997	0.014	-0.016	0.002
0.038	0.423	0.989	0.014	-0.017	0.002
-0.000	0.426	1.017	0.014	-0.017	0.002
0.015	0.404	1.055	0.014	-0.017	0.002
0.026	0.406	1.024	0.014	-0.016	0.002
0.029	0.402	1.007	0.014	-0.016	0.002
0.023	0.411	1.000	0.014	-0.017	0.002
0.013	0.399	1.027	0.014	-0.017	0.002
0.008	0.407	1.038	0.014	-0.016	0.002
0.009	0.403	1.011	0.014	-0.016	0.002
0.016	0.408	1.021	0.014	-0.016	0.002
0.026	0.385	1.003	0.014	-0.017	0.002
0.031	0.424	0.961	0.015	-0.017	0.002
0.011	0.424	1.013	0.014	-0.016	0.002
0.007	0.413	1.024	0.014	-0.017	0.002
0.013	0.384	1.018	0.014	-0.016	0.002
0.057	0.379	1.007	0.014	-0.017	0.002
0.035	0.430	0.988	0.014	-0.017	0.001
-0.001	0.436	1.037	0.014	-0.017	0.002
-0.003	0.398	1.021	0.015	-0.017	0.002
0.033	0.395	1.024	0.014	-0.016	0.002
0.026	0.408	0.976	0.014	-0.016	0.002
0.016	0.400	0.976	0.014	-0.017	0.002
0.010	0.400	1.000	0.014	-0.017	0.002
0.017	0.407	1.021	0.014	-0.016	0.002
0.018	0.434	1.013	0.014	-0.016	0.002
0.004	0.378	0.994	0.014	-0.016	0.002
0.042	0.390	0.990	0.014	-0.017	0.002
0.016	0.409	0.989	0.014	-0.017	0.002
0.005	0.429	1.034	0.014	-0.017	0.002
0.005	0.393	1.031	0.014	-0.017	0.002
0.042	0.397	1.023	0.014	-0.017	0.002
0.029	0.398	0.993	0.014	-0.016	0.002
0.062	0.431	0.998	0.014	-0.017	0.001
0.004	0.425	0.996	0.014	-0.017	0.002
0.002	0.390	1.018	0.014	-0.016	0.002
0.028	0.398	1.007	0.014	-0.017	0.002
0.032	0.398	1.032	0.013	-0.016	0.002
0.029	0.404	0.983	0.014	-0.017	0.002
0.017	0.420	1.023	0.014	-0.017	0.002
0.027	0.420	1.034	0.014	-0.016	0.002
0.004	0.413	1.028	0.014	-0.016	0.002
0.019	0.398	0.994	0.014	-0.017	0.002
0.040	0.379	1.000	0.014	-0.017	0.002
0.042	0.424	1.019	0.014	-0.017	0.002
0.008	0.420	0.990	0.014	-0.017	0.002
0.022	0.399	1.031	0.014	-0.017	0.002
0.035	0.402	1.003	0.014	-0.016	0.002
0.040	0.411	1.003	0.014	-0.016	0.002
0.030	0.411	1.003	0.014	-0.017	0.002
0.024	0.411	1.027	0.014	-0.017	0.002
-0.006	0.388	1.028	0.014	-0.016	0.002
0.032	0.402	1.014	0.014	-0.016	0.002
0.027	0.399	1.004	0.014	-0.017	0.002
0.035	0.393	1.007	0.014	-0.017	0.002
0.022	0.405	0.975	0.015	-0.017	0.002
0.020	0.417	1.030	0.014	-0.016	0.002
0.021	0.401	1.000	0.014	-0.017	0.002
0.017	0.378	1.004	0.014	-0.017	0.002
0.071	0.384	0.989	0.014	-0.017	0.002
0.045	0.416	1.003	0.014	-0.017	0.002
0.021	0.435	1.037	0.014	-0.017	0.002
0.001	0.391	1.011	0.014	-0.017	0.002
0.038	0.396	1.017	0.014	-0.016	0.002
0.031	0.396	0.976	0.014	-0.016	0.002
0.038	0.396	0.976	0.014	-0.017	0.002
0.035	0.402	1.010	0.014	-0.017	0.002
0.026	0.406	1.024	0.014	-0.016	0.002
0.022	0.439	1.003	0.014	-0.016	0.002
0.016	0.379	1.001	0.014	-0.017	0.002
0.057	0.393	0.996	0.014	-0.017	0.002
0.028	0.409	0.969	0.014	-0.017	0.002
0.020	0.428	1.041	0.014	-0.017	0.002
0.010	0.387	1.018	0.014	-0.017	0.002
0.042	0.393	1.000	0.014	-0.017	0.002
0.041	0.404	0.980	0.014	-0.016	0.002
0.066	0.435	0.998	0.014	-0.017	0.001
0.010	0.414	1.013	0.015	-0.017	0.002
0.015	0.389	1.021	0.014	-0.016	0.002
0.034	0.396	0.997	0.014	-0.016	0.002
0.034	0.391	1.014	0.013	-0.016	0.002
0.036	0.401	0.996	0.014	-0.017	0.002
0.028	0.409	1.017	0.014	-0.017	0.002
0.033	0.408	1.037	0.014	-0.016	0.002
0.006	0.420	1.017	0.014	-0.016	0.002
0.022	0.395	0.990	0.014	-0.017	0.002
0.044	0.373	1.003	0.014	-0.017	0.002
0.055	0.423	1.009	0.014	-0.017	0.002
0.019	0.414	1.014	0.014	-0.017	0.002
0.026	0.394	1.031	0.014	-0.017	0.002
0.043	0.392	1.021	0.014	-0.016	0.002
0.031	0.410	1.000	0.014	-0.017	0.002
0.032	0.404	0.996	0.014	-0.017	0.002
0.024	0.402	1.013	0.014	-0.017	0.002
0.012	0.384	1.018	0.014	-0.016	0.002
0.031	0.398	1.017	0.014	-0.016	0.002
0.041	0.400	1.010	0.014	-0.017	0.002
0.042	0.391	1.007	0.014	-0.017	0.002
0.036	0.400	0.965	0.015	-0.017	0.002
0.021	0.404	1.045	0.014	-0.016	0.002
0.028	0.400	1.007	0.014	-0.016	0.002
0.023	0.373	0.994	0.014	-0.017	0.002
0.068	0.391	0.993	0.014	-0.017	0.002
0.047	0.416	1.009	0.014	-0.017	0.002
0.017	0.437	1.020	0.014	-0.017	0.002
0.014	0.388	0.990	0.015	-0.017	0.002
0.051	0.392	1.017	0.014	-0.016	0.002
0.038	0.405	0.949	0.014	-0.016	0.002
0.028	0.397	0.956	0.014	-0.017	0.002
0.029	0.393	0.996	0.015	-0.017	0.002
0.032	0.384	1.021	0.014	-0.017	0.002
0.035	0.407	0.976	0.014	-0.016	0.002
0.026	0.395	0.987	0.014	-0.017	0.002
0.052	0.391	1.000	0.014	-0.017	0.002
0.030	0.413	0.975	0.014	-0.017	0.002
0.032	0.419	1.027	0.015	-0.016	0.002
0.023	0.380	1.025	0.014	-0.017	0.002
0.044	0.394	1.003	0.014	-0.016	0.002
0.046	0.396	0.976	0.014	-0.016	0.002
0.073	0.433	1.001	0.014	-0.017	0.001
0.015	0.422	0.997	0.014	-0.017	0.002
0.024	0.392	1.015	0.014	-0.016	0.002
0.043	0.393	0.993	0.014	-0.016	0.002
0.049	0.392	1.028	0.014	-0.016	0.002
0.038	0.399	0.973	0.014	-0.017	0.002
0.033	0.398	1.017	0.014	-0.017	0.002
0.029	0.404	1.041	0.014	-0.017	0.002
0.026	0.415	1.017	0.014	-0.016	0.002
0.025	0.380	1.001	0.014	-0.017	0.002
0.044	0.376	0.986	0.014	-0.017	0.002
0.064	0.418	1.019	0.014	-0.017	0.002
0.023	0.411	0.993	0.014	-0.017	0.002
0.026	0.392	1.024	0.014	-0.017	0.002
0.042	0.389	1.017	0.014	-0.017	0.002
0.046	0.391	0.990	0.014	-0.016	0.002
0.038	0.409	0.990	0.014	-0.017	0.002
0.030	0.400	1.017	0.014	-0.017	0.002
0.018	0.392	1.011	0.014	-0.016	0.002
0.038	0.392	1.021	0.014	-0.016	0.002
0.029	0.398	1.021	0.014	-0.017	0.002
0.041	0.382	0.997	0.014	-0.017	0.002
0.038	0.408	0.985	0.015	-0.017	0.002
0.022	0.410	1.017	0.014	-0.016	0.002
0.028	0.398	1.031	0.014	-0.017	0.002
0.018	0.381	1.001	0.014	-0.017	0.002
0.070	0.384	1.001	0.014	-0.017	0.003
0.046	0.410	0.993	0.014	-0.017	0.002
0.022	0.416	1.021	0.014	-0.017	0.002
0.019	0.392	1.024	0.015	-0.017	0.002
0.034	0.401	1.014	0.014	-0.017	0.002
0.032	0.394	0.973	0.014	-0.016	0.002
0.036	0.391	1.004	0.014	-0.017	0.002
0.044	0.392	1.003	0.014	-0.017	0.002
0.039	0.397	1.028	0.014	-0.017	0.002
0.022	0.445	1.010	0.014	-0.016	0.003
-0.002	0.379	1.015	0.014	-0.016	0.002
0.055	0.377	0.990	0.014	-0.017	0.002
0.044	0.402	0.976	0.014	-0.017	0.002
0.023	0.418	1.000	0.014	-0.017	0.002
0.024	0.389	0.997	0.014	-0.017	0.002
0.046	0.393	1.034	0.014	-0.016	0.002
0.045	0.398	0.973	0.014	-0.016	0.002
0.064	0.416	0.965	0.014	-0.017	0.002
0.032	0.403	1.007	0.014	-0.017	0.002
0.022	0.399	1.007	0.014	-0.016	0.002
0.036	0.408	1.007	0.014	-0.017	0.002
0.039	0.380	1.053	0.013	-0.016	0.002
0.052	0.382	0.980	0.014	-0.017	0.002
0.035	0.399	0.990	0.014	-0.017	0.002
0.034	0.415	1.017	0.014	-0.016	0.002
0.001	0.420	1.028	0.014	-0.016	0.002
0.028	0.378	1.005	0.014	-0.016	0.003
0.047	0.371	0.990	0.014	-0.016	0.002
0.065	0.409	1.006	0.014	-0.017	0.002
0.015	0.412	0.997	0.014	-0.017	0.002
0.024	0.395	1.052	0.014	-0.018	0.002
0.035	0.400	1.021	0.014	-0.016	0.002
0.037	0.399	1.000	0.014	-0.016	0.002
0.041	0.401	1.011	0.014	-0.017	0.002
0.036	0.385	1.014	0.014	-0.017	0.002
0.034	0.397	1.031	0.014	-0.016	0.002
0.020	0.405	1.014	0.014	-0.016	0.002
0.036	0.390	1.018	0.014	-0.017	0.002
0.047	0.380	1.007	0.014	-0.017	0.002
0.050	0.412	0.961	0.015	-0.017	0.002
0.021	0.410	1.004	0.014	-0.017	0.002
0.022	0.399	1.018	0.014	-0.017	0.002
0.029	0.385	1.004	0.014	-0.016	0.002
0.073	0.385	0.990	0.014	-0.017	0.003
0.047	0.402	1.000	0.014	-0.017	0.002
0.030	0.413	1.024	0.014	-0.017	0.002
0.023	0.399	0.997	0.014	-0.017	0.002
0.048	0.391	1.028	0.014	-0.017	0.002
0.040	0.383	0.967	0.014	-0.016	0.003
0.046	0.389	0.987	0.014	-0.017	0.002
0.049	0.394	0.972	0.015	-0.017	0.002
0.031	0.395	1.011	0.014	-0.017	0.002
0.019	0.428	1.018	0.014	-0.016	0.003
0.004	0.367	0.985	0.014	-0.016	0.003
0.064	0.376	0.993	0.014	-0.017	0.002
0.048	0.397	0.969	0.014	-0.017	0.002
0.031	0.425	1.000	0.014	-0.017	0.003
0.024	0.384	1.021	0.014	-0.017	0.002
0.049	0.385	1.014	0.014	-0.017	0.002
0.038	0.397	0.970	0.014	-0.016	0.002
0.068	0.421	0.975	0.014	-0.017	0.002
0.029	0.403	1.010	0.014	-0.017	0.002
0.036	0.390	1.004	0.014	-0.016	0.002
0.037	0.404	0.994	0.014	-0.016	0.002
0.041	0.383	1.019	0.013	-0.016	0.002
0.052	0.376	0.980	0.014	-0.017	0.002
0.038	0.403	0.979	0.014	-0.017	0.002
0.034	0.416	1.010	0.014	-0.017	0.002
0.001	0.417	1.028	0.014	-0.016	0.002
0.028	0.375	1.018	0.014	-0.017	0.003
0.052	0.369	0.994	0.014	-0.017	0.002
0.056	0.410	0.996	0.014	-0.017	0.002
0.026	0.410	1.004	0.014	-0.017	0.002
0.033	0.384	1.028	0.014	-0.017	0.002
0.039	0.379	1.008	0.014	-0.016	0.002
0.051	0.386	1.007	0.014	-0.016	0.002
0.046	0.394	0.993	0.014	-0.017	0.002
0.035	0.381	1.000	0.014	-0.017	0.002
0.019	0.399	1.018	0.014	-0.016	0.002
0.030	0.395	0.997	0.014	-0.016	0.002
0.031	0.377	1.001	0.014	-0.017	0.002
0.047	0.373	0.987	0.014	-0.017	0.002
0.050	0.392	0.962	0.015	-0.017	0.002
0.021	0.402	1.024	0.014	-0.016	0.002
0.030	0.384	1.004	0.014	-0.017	0.002
0.033	0.367	0.987	0.014	-0.016	0.002
0.081	0.362	0.984	0.014	-0.017	0.002
0.050	0.398	1.003	0.014	-0.017	0.002
0.034	0.419	1.007	0.014	-0.017	0.002
0.016	0.375	0.994	0.014	-0.016	0.003
0.046	0.382	1.018	0.014	-0.016	0.002
0.055	0.376	0.967	0.014	-0.016	0.002
0.045	0.383	0.960	0.014	-0.017	0.002
0.044	0.387	0.993	0.014	-0.017	0.002
0.046	0.380	1.014	0.014	-0.016	0.002
0.029	0.415	1.004	0.014	-0.016	0.002
0.019	0.367	0.995	0.014	-0.016	0.003
0.060	0.371	0.990	0.014	-0.017	0.002
0.040	0.398	0.986	0.014	-0.017	0.002
0.029	0.410	1.014	0.014	-0.016	0.003
0.032	0.374	0.998	0.014	-0.017	0.003
0.051	0.369	1.014	0.014	-0.017	0.002
0.047	0.382	0.966	0.014	-0.016	0.002
0.077	0.418	0.965	0.014	-0.017	0.002
0.031	0.388	0.973	0.015	-0.017	0.002
0.034	0.378	0.994	0.014	-0.016	0.003
0.052	0.390	1.007	0.014	-0.016	0.002
0.039	0.373	1.022	0.013	-0.016	0.002
0.059	0.378	0.973	0.014	-0.017	0.002
0.046	0.391	0.990	0.014	-0.017	0.002
0.036	0.397	1.021	0.014	-0.016	0.002
0.017	0.403	1.021	0.014	-0.016	0.002
0.036	0.373	0.998	0.014	-0.017	0.003
0.055	0.353	0.984	0.014	-0.016	0.002
0.071	0.410	0.996	0.014	-0.017	0.002
0.032	0.407	0.976	0.014	-0.017	0.002
0.037	0.378	1.011	0.014	-0.017	0.002
0.048	0.368	0.991	0.014	-0.016	0.002
0.058	0.381	0.987	0.014	-0.016	0.002
0.044	0.380	0.977	0.014	-0.017	0.002
0.035	0.371	1.015	0.014	-0.017	0.002
0.028	0.385	1.008	0.014	-0.016	0.003
0.041	0.380	0.987	0.014	-0.016	0.002
0.043	0.378	1.001	0.014	-0.017	0.002
0.045	0.375	0.980	0.014	-0.017	0.002
0.045	0.399	0.962	0.015	-0.017	0.002
0.035	0.392	1.011	0.014	-0.016	0.002
0.038	0.381	1.015	0.014	-0.017	0.002
0.031	0.364	0.977	0.014	-0.017	0.003
0.081	0.367	0.987	0.014	-0.017	0.003
0.063	0.396	0.993	0.014	-0.017	0.002
0.038	0.405	0.987	0.014	-0.017	0.003
0.029	0.385	1.001	0.015	-0.016	0.003
0.046	0.379	1.014	0.014	-0.016	0.002
0.047	0.374	0.963	0.014	-0.016	0.002
0.044	0.376	0.967	0.013	-0.017	0.002
0.060	0.382	0.972	0.015	-0.017	0.002
0.039	0.391	1.011	0.014	-0.016	0.002
0.023	0.418	0.997	0.014	-0.016	0.003
0.025	0.356	0.978	0.014	-0.016	0.003
0.068	0.363	0.980	0.014	-0.016	0.002
0.039	0.392	0.955	0.014	-0.016	0.002
0.042	0.408	1.000	0.014	-0.017	0.003
0.027	0.372	1.018	0.014	-0.017	0.003
0.060	0.368	1.001	0.014	-0.017	0.002
0.062	0.397	0.969	0.014	-0.016	0.002
0.076	0.407	0.965	0.014	-0.017	0.002
0.037	0.386	0.983	0.015	-0.017	0.002
0.040	0.376	0.994	0.014	-0.016	0.002
0.046	0.388	0.984	0.014	-0.016	0.002
0.045	0.362	1.033	0.013	-0.016	0.003
0.070	0.371	0.960	0.014	-0.017	0.002
0.056	0.393	0.983	0.014	-0.017	0.002
0.034	0.399	0.990	0.014	-0.016	0.002
0.022	0.404	1.007	0.014	-0.016	0.002
0.032	0.363	0.991	0.014	-0.016	0.003
0.053	0.356	0.957	0.014	-0.016	0.002
0.080	0.394	0.965	0.014	-0.017	0.002
0.036	0.394	0.956	0.014	-0.017	0.002
0.043	0.383	1.028	0.014	-0.018	0.003
0.057	0.382	0.997	0.014	-0.017	0.003
0.051	0.373	0.987	0.014	-0.016	0.002
0.048	0.382	0.987	0.014	-0.017	0.002
0.052	0.366	0.990	0.014	-0.017	0.002
0.044	0.380	0.997	0.015	-0.016	0.003
0.037	0.381	1.001	0.014	-0.016	0.002
0.043	0.373	0.987	0.014	-0.016	0.002
0.056	0.371	0.994	0.014	-0.016	0.002
0.062	0.392	0.941	0.015	-0.017	0.002
0.030	0.394	0.997	0.014	-0.016	0.002
0.041	0.379	1.001	0.014	-0.017	0.002
0.036	0.356	0.988	0.014	-0.016	0.003
0.084	0.363	0.980	0.014	-0.016	0.003
0.070	0.392	0.986	0.014	-0.017	0.002
0.049	0.403	0.997	0.014	-0.017	0.002
0.032	0.376	0.990	0.014	-0.016	0.002
0.050	0.379	1.004	0.014	-0.016	0.003
0.062	0.367	0.964	0.014	-0.016	0.003
0.059	0.377	0.953	0.013	-0.017	0.002
0.064	0.379	0.979	0.015	-0.017	0.002
0.049	0.386	1.004	0.014	-0.016	0.002
0.031	0.418	0.987	0.014	-0.016	0.003
0.022	0.366	0.985	0.014	-0.016	0.003
0.080	0.352	0.984	0.014	-0.017	0.003
0.055	0.389	0.956	0.014	-0.016	0.002
0.047	0.401	0.949	0.014	-0.017	0.003
0.040	0.366	0.994	0.015	-0.017	0.003
0.061	0.372	1.011	0.014	-0.016	0.002
0.057	0.381	0.946	0.014	-0.016	0.002
0.068	0.395	0.979	0.014	-0.017	0.002
0.054	0.382	0.990	0.015	-0.017	0.002
0.050	0.375	0.997	0.014	-0.016	0.003
0.044	0.388	0.953	0.014	-0.016	0.003
0.044	0.364	0.999	0.013	-0.016	0.003
0.070	0.362	0.987	0.014	-0.017	0.002
0.055	0.376	0.969	0.014	-0.016	0.002
0.041	0.392	1.011	0.014	-0.016	0.002
0.019	0.401	0.976	0.014	-0.016	0.002
0.030	0.363	0.964	0.014	-0.016	0.003
0.058	0.354	0.943	0.014	-0.016	0.002
0.074	0.400	0.959	0.014	-0.017	0.002
0.030	0.398	0.949	0.014	-0.017	0.002
0.048	0.371	1.008	0.014	-0.017	0.003
0.057	0.378	1.004	0.014	-0.016	0.003
0.052	0.364	0.988	0.014	-0.016	0.002
0.051	0.377	0.980	0.014	-0.016	0.003
0.061	0.354	0.994	0.014	-0.017	0.002
0.060	0.390	0.990	0.014	-0.017	0.002
0.038	0.389	0.994	0.014	-0.016	0.003
0.050	0.366	0.988	0.014	-0.016	0.003
0.069	0.350	0.967	0.014	-0.016	0.002
0.064	0.388	0.941	0.015	-0.017	0.002
0.044	0.391	0.973	0.014	-0.016	0.002
0.048	0.378	0.997	0.014	-0.017	0.002
0.033	0.365	0.988	0.014	-0.016	0.002
0.086	0.358	0.974	0.014	-0.016	0.003
0.066	0.386	0.966	0.014	-0.017	0.002
0.039	0.390	0.990	0.014	-0.017	0.003
0.041	0.371	0.973	0.014	-0.016	0.003
0.055	0.366	1.001	0.014	-0.016	0.003
0.054	0.365	0.940	0.014	-0.015	0.002
0.064	0.371	0.949	0.014	-0.017	0.002
0.071	0.370	0.959	0.014	-0.017	0.002
0.045	0.384	1.001	0.014	-0.016	0.002
0.037	0.416	1.001	0.014	-0.016	0.003
0.027	0.354	0.981	0.014	-0.016	0.003
0.074	0.353	0.977	0.014	-0.016	0.003
0.059	0.384	0.963	0.014	-0.016	0.002
0.042	0.398	0.973	0.014	-0.017	0.003
0.035	0.371	0.991	0.014	-0.017	0.003
0.052	0.363	1.004	0.014	-0.016	0.002
0.058	0.374	0.953	0.014	-0.016	0.002
0.071	0.376	0.970	0.014	-0.017	0.002
0.055	0.372	0.963	0.014	-0.017	0.002
0.035	0.373	0.991	0.014	-0.016	0.002
0.041	0.394	0.980	0.014	-0.016	0.003
0.048	0.357	1.016	0.013	-0.016	0.003
0.069	0.363	0.960	0.014	-0.016	0.003
0.049	0.374	0.960	0.014	-0.016	0.002
0.050	0.386	0.970	0.014	-0.016	0.003
0.009	0.391	0.981	0.014	-0.016	0.002
0.045	0.348	0.971	0.014	-0.016	0.003
0.064	0.352	0.953	0.014	-0.016	0.002
0.069	0.384	0.952	0.014	-0.016	0.002
0.047	0.383	0.963	0.014	-0.016	0.003
0.041	0.369	1.011	0.014	-0.017	0.003
0.053	0.367	0.994	0.014	-0.016	0.003
0.063	0.358	0.967	0.014	-0.016	0.002
0.056	0.368	0.963	0.014	-0.016	0.002
0.060	0.354	0.977	0.014	-0.017	0.002
0.053	0.379	0.980	0.014	-0.016	0.003
0.026	0.389	0.984	0.014	-0.016	0.003
0.052	0.360	0.981	0.014	-0.016	0.003
0.058	0.344	0.974	0.014	-0.016	0.002
0.066	0.378	0.928	0.014	-0.017	0.002
0.042	0.372	0.987	0.014	-0.016	0.003
0.045	0.373	1.001	0.014	-0.017	0.003
0.034	0.355	0.985	0.014	-0.016	0.003
0.080	0.366	0.960	0.014	-0.016	0.003
0.059	0.374	0.973	0.014	-0.016	0.003
0.062	0.362	0.987	0.014	-0.017	0.002
0.066	0.385	0.976	0.014	-0.016	0.002
0.040	0.381	0.967	0.014	-0.016	0.003
0.042	0.364	0.984	0.014	-0.016	0.003
0.053	0.368	0.973	0.014	-0.016	0.002
0.061	0.364	0.981	0.014	-0.016	0.002
0.057	0.368	0.980	0.014	-0.016	0.002
0.064	0.361	0.977	0.014	-0.016	0.003
0.067	0.384	0.969	0.014	-0.016	0.002
0.035	0.387	0.977	0.014	-0.016	0.003
0.042	0.366	1.008	0.015	-0.017	0.003
0.053	0.366	0.984	0.014	-0.016	0.003
0.059	0.358	0.978	0.014	-0.016	0.003
0.058	0.356	0.974	0.014	-0.016	0.003
0.066	0.337	0.980	0.014	-0.016	0.002
0.078	0.388	0.983	0.014	-0.017	0.002
0.028	0.381	0.984	0.014	-0.016	0.003
0.047	0.364	0.957	0.014	-0.016	0.003
0.056	0.367	1.011	0.015	-0.016	0.003
0.054	0.359	0.967	0.014	-0.016	0.003
0.074	0.355	0.974	0.014	-0.016	0.003
0.068	0.374	0.963	0.014	-0.016	0.002
0.083	0.401	0.968	0.014	-0.016	0.002
0.034	0.383	0.973	0.014	-0.017	0.003
0.050	0.360	0.985	0.014	-0.016	0.003
0.055	0.380	0.974	0.014	-0.016	0.003
0.045	0.359	1.009	0.013	-0.016	0.003
0.076	0.361	0.974	0.014	-0.016	0.003
0.047	0.370	0.967	0.014	-0.016	0.002
0.056	0.380	0.960	0.014	-0.017	0.003
0.023	0.391	0.983	0.015	-0.016	0.003
0.050	0.365	0.995	0.014	-0.016	0.003
0.052	0.383	0.957	0.014	-0.016	0.003
0.046	0.356	0.985	0.014	-0.016	0.003
0.080	0.354	0.963	0.014	-0.016	0.003
0.065	0.375	0.953	0.014	-0.016	0.003
0.052	0.393	0.950	0.014	-0.017	0.003
0.046	0.358	0.960	0.015	-0.017	0.003
0.043	0.363	1.012	0.014	-0.016	0.003
0.033	0.398	0.957	0.014	-0.016	0.003
0.026	0.346	0.975	0.014	-0.016	0.003
0.078	0.352	0.960	0.014	-0.016	0.003
0.061	0.374	0.943	0.014	-0.016	0.003
0.052	0.373	0.943	0.014	-0.017	0.003
0.055	0.375	0.983	0.015	-0.017	0.003
0.055	0.391	0.990	0.014	-0.016	0.003
0.044	0.390	0.967	0.014	-0.016	0.003
0.016	0.337	0.979	0.014	-0.016	0.003
0.071	0.356	0.974	0.014	-0.016	0.003
0.058	0.365	0.977	0.014	-0.016	0.003
0.057	0.358	0.967	0.014	-0.016	0.003
0.066	0.383	0.932	0.015	-0.017	0.003
0.050	0.387	0.977	0.015	-0.016	0.003
0.051	0.368	0.998	0.014	-0.016	0.003
0.042	0.364	0.988	0.014	-0.016	0.003
0.077	0.376	0.971	0.014	-0.016	0.003
0.059	0.369	0.981	0.014	-0.016	0.003
0.059	0.347	0.971	0.014	-0.016	0.003
0.073	0.386	0.977	0.014	-0.016	0.003
0.050	0.390	0.956	0.014	-0.016	0.003
0.047	0.374	0.988	0.014	-0.017	0.003
0.054	0.368	0.977	0.014	-0.016	0.003
0.044	0.377	0.967	0.014	-0.016	0.003
0.045	0.361	0.971	0.014	-0.016	0.003
0.062	0.345	0.963	0.014	-0.016	0.003
0.065	0.398	0.976	0.014	-0.016	0.002
0.036	0.389	0.977	0.014	-0.016	0.003
0.044	0.370	1.001	0.015	-0.017	0.003
0.046	0.387	0.994	0.015	-0.016	0.003
0.046	0.362	0.981	0.014	-0.016	0.003
0.052	0.355	0.968	0.014	-0.016	0.003
0.066	0.329	0.967	0.014	-0.016	0.002
0.069	0.389	0.956	0.014	-0.016	0.003
0.048	0.380	0.973	0.015	-0.016	0.003
0.045	0.375	0.956	0.015	-0.016	0.003
0.039	0.400	1.008	0.015	-0.016	0.003
0.041	0.363	0.985	0.014	-0.016	0.003
0.068	0.366	0.970	0.014	-0.016	0.003
0.070	0.382	0.909	0.014	-0.016	0.003
0.073	0.389	0.946	0.014	-0.017	0.003
0.068	0.369	0.970	0.015	-0.017	0.003
0.048	0.390	0.984	0.014	-0.016	0.003
0.040	0.415	0.977	0.014	-0.016	0.003
0.032	0.353	0.968	0.015	-0.016	0.003
0.057	0.377	0.994	0.015	-0.016	0.003
0.049	0.375	0.923	0.014	-0.015	0.003
0.046	0.360	0.944	0.014	-0.016	0.003
0.082	0.370	0.963	0.014	-0.016	0.003
0.069	0.400	0.966	0.014	-0.016	0.003
0.046	0.412	0.991	0.014	-0.016	0.003
0.042	0.370	0.954	0.015	-0.016	0.003
0.044	0.387	0.974	0.015	-0.016	0.003
0.050	0.367	0.937	0.014	-0.015	0.003
0.055	0.359	0.950	0.014	-0.016	0.003
0.076	0.380	0.967	0.014	-0.016	0.003
0.059	0.386	0.946	0.014	-0.016	0.003
0.040	0.410	0.987	0.014	-0.016	0.003
0.048	0.382	0.984	0.014	-0.016	0.003
0.037	0.388	0.971	0.014	-0.016	0.003
0.046	0.369	0.992	0.014	-0.016	0.003
0.056	0.359	0.950	0.014	-0.016	0.003
0.063	0.390	0.963	0.014	-0.016	0.003
0.057	0.388	0.974	0.014	-0.016	0.003
0.050	0.363	0.981	0.014	-0.016	0.003
0.051	0.402	0.973	0.015	-0.016	0.003
0.026	0.397	0.978	0.014	-0.016	0.003
0.036	0.366	0.968	0.014	-0.016	0.003
0.056	0.360	0.981	0.015	-0.015	0.003
0.053	0.381	0.947	0.014	-0.016	0.003
0.057	0.376	0.953	0.014	-0.016	0.003
0.052	0.381	0.970	0.014	-0.016	0.003
0.076	0.403	0.990	0.014	-0.016	0.003
0.038	0.403	0.974	0.014	-0.016	0.003
0.036	0.362	0.968	0.014	-0.016	0.003
0.056	0.373	0.943	0.014	-0.016	0.003
0.059	0.374	1.002	0.013	-0.016	0.003
0.067	0.373	0.971	0.014	-0.016	0.003
0.052	0.393	0.953	0.014	-0.016	0.003
0.038	0.404	0.967	0.014	-0.016	0.003
0.011	0.406	0.963	0.015	-0.016	0.003
0.035	0.372	0.988	0.014	-0.016	0.003
0.050	0.388	0.964	0.014	-0.016	0.003
0.029	0.365	0.971	0.014	-0.016	0.003
0.074	0.362	0.964	0.014	-0.016	0.003
0.058	0.397	0.963	0.015	-0.016	0.003
0.046	0.386	0.957	0.014	-0.016	0.003
0.041	0.373	0.981	0.014	-0.016	0.003
0.042	0.375	0.988	0.014	-0.016	0.003
0.030	0.406	0.950	0.014	-0.016	0.003
0.024	0.361	0.962	0.014	-0.016	0.003
0.069	0.355	0.975	0.014	-0.016	0.003
0.063	0.383	0.950	0.014	-0.016	0.003
0.054	0.380	0.920	0.014	-0.017	0.003
0.049	0.379	0.960	0.015	-0.017	0.003
0.052	0.382	0.984	0.015	-0.016	0.003
0.036	0.396	0.974	0.014	-0.016	0.003
0.012	0.346	0.983	0.014	-0.016	0.004
0.069	0.353	0.971	0.014	-0.016	0.003
0.053	0.387	0.974	0.014	-0.016	0.003
0.054	0.366	0.964	0.014	-0.016	0.003
0.056	0.383	0.915	0.015	-0.016	0.003
0.043	0.393	0.998	0.015	-0.016	0.003
0.033	0.379	0.995	0.014	-0.016	0.003
0.034	0.362	0.972	0.014	-0.015	0.004
0.054	0.378	0.978	0.014	-0.016	0.004
0.055	0.376	0.967	0.014	-0.016	0.003
0.053	0.356	0.971	0.014	-0.016	0.003
0.053	0.391	0.960	0.015	-0.016	0.003
0.034	0.399	0.964	0.014	-0.016	0.003
0.035	0.382	0.981	0.014	-0.016	0.003
0.047	0.379	0.991	0.015	-0.016	0.003
0.027	0.390	0.968	0.014	-0.015	0.003
0.039	0.371	0.971	0.014	-0.016	0.003
0.059	0.349	0.961	0.015	-0.016	0.003
0.068	0.401	0.949	0.014	-0.016	0.003
0.027	0.394	0.957	0.015	-0.016	0.003
0.044	0.364	1.002	0.015	-0.017	0.004
0.038	0.390	1.002	0.015	-0.015	0.004
0.039	0.360	0.982	0.014	-0.016	0.003
0.045	0.347	0.972	0.014	-0.016	0.004
0.060	0.329	0.954	0.014	-0.016	0.003
0.072	0.388	0.967	0.014	-0.016	0.003
0.043	0.386	0.960	0.015	-0.016	0.003
0.042	0.389	0.953	0.015	-0.016	0.003
0.033	0.396	1.008	0.015	-0.016	0.004
0.024	0.358	1.003	0.014	-0.016	0.004
0.050	0.365	0.981	0.014	-0.016	0.003
0.047	0.368	0.954	0.014	-0.015	0.003
0.068	0.384	0.957	0.014	-0.016	0.003
0.054	0.370	0.971	0.015	-0.016	0.003
0.045	0.385	0.967	0.014	-0.016	0.003
0.031	0.409	0.961	0.014	-0.016	0.004
0.028	0.354	0.993	0.014	-0.016	0.004
0.055	0.370	0.968	0.015	-0.016	0.004
0.041	0.367	0.944	0.014	-0.015	0.003
0.019	0.367	0.958	0.014	-0.016	0.003
0.079	0.370	0.957	0.015	-0.016	0.004
0.051	0.387	0.984	0.014	-0.016	0.003
0.032	0.421	0.988	0.015	-0.016	0.004
0.026	0.360	0.982	0.015	-0.016	0.004
0.043	0.375	0.988	0.014	-0.016	0.003
0.047	0.371	0.948	0.014	-0.015	0.003
0.048	0.368	0.957	0.014	-0.016	0.003
0.065	0.377	0.964	0.015	-0.016	0.003
0.050	0.385	0.954	0.014	-0.016	0.003
0.027	0.411	0.984	0.015	-0.016	0.004
0.021	0.359	0.972	0.015	-0.016	0.004
0.033	0.389	0.978	0.014	-0.016	0.003
0.036	0.370	0.954	0.014	-0.016	0.004
0.052	0.350	0.961	0.014	-0.016	0.003
0.055	0.383	0.960	0.014	-0.016	0.003
0.045	0.383	0.954	0.014	-0.016	0.003
0.039	0.369	0.995	0.014	-0.016	0.003
0.039	0.382	0.964	0.015	-0.016	0.004
0.021	0.387	0.981	0.015	-0.016	0.003
0.029	0.359	0.979	0.014	-0.016	0.004
0.039	0.349	1.006	0.015	-0.015	0.003
0.049	0.375	0.958	0.014	-0.016	0.003
0.050	0.366	0.954	0.014	-0.016	0.003
0.053	0.376	0.974	0.015	-0.016	0.004
0.064	0.401	0.990	0.015	-0.016	0.003
0.026	0.385	0.961	0.015	-0.016	0.004
0.020	0.358	1.000	0.014	-0.016	0.004
0.037	0.367	0.961	0.014	-0.016	0.004
0.036	0.360	1.010	0.014	-0.015	0.004
0.059	0.360	0.965	0.014	-0.016	0.004
0.052	0.374	0.957	0.014	-0.016	0.003
0.036	0.387	0.964	0.014	-0.016	0.004
0.006	0.398	0.985	0.015	-0.016	0.004
0.032	0.360	0.986	0.014	-0.016	0.004
0.036	0.383	0.968	0.014	-0.015	0.004
0.026	0.351	0.962	0.014	-0.016	0.004
0.061	0.352	0.982	0.014	-0.016	0.004
0.035	0.378	0.940	0.014	-0.015	0.003
0.034	0.383	0.944	0.014	-0.016	0.004
0.043	0.364	0.971	0.015	-0.016	0.004
0.028	0.367	0.992	0.014	-0.016	0.004
0.015	0.407	0.972	0.014	-0.016	0.004
0.015	0.343	0.973	0.014	-0.016	0.004
0.059	0.352	0.999	0.014	-0.016	0.004
0.040	0.363	0.961	0.014	-0.015	0.003
0.037	0.371	0.931	0.014	-0.016	0.004
0.032	0.372	0.978	0.015	-0.016	0.004
0.033	0.381	0.992	0.014	-0.015	0.003
0.024	0.384	0.975	0.014	-0.016	0.004
-0.010	0.341	0.977	0.014	-0.015	0.004
0.049	0.348	0.979	0.014	-0.016	0.004
0.049	0.374	0.975	0.014	-0.016	0.004
0.037	0.366	0.972	0.014	-0.016	0.004
0.037	0.387	0.933	0.015	-0.016	0.003
0.039	0.379	0.971	0.015	-0.016	0.004
0.028	0.373	0.995	0.015	-0.016	0.004
0.030	0.356	1.003	0.014	-0.016	0.004
0.040	0.370	0.972	0.014	-0.016	0.004
0.036	0.364	0.976	0.014	-0.016	0.004
0.040	0.347	0.972	0.014	-0.016	0.004
0.056	0.382	0.961	0.014	-0.016	0.003
0.023	0.378	0.958	0.014	-0.016	0.004
0.026	0.366	1.006	0.014	-0.016	0.004
0.026	0.376	1.002	0.015	-0.015	0.004
0.013	0.381	0.989	0.014	-0.015	0.004
0.025	0.356	0.962	0.014	-0.016	0.004
0.044	0.350	0.975	0.014	-0.016	0.004
0.059	0.387	0.968	0.014	-0.016	0.003
0.030	0.385	0.958	0.014	-0.016	0.004
0.024	0.372	1.030	0.015	-0.017	0.004
0.028	0.382	1.002	0.015	-0.015	0.004
0.027	0.360	0.993	0.014	-0.016	0.004
0.031	0.352	0.980	0.014	-0.016	0.004
0.037	0.327	0.955	0.014	-0.015	0.003
0.058	0.386	0.947	0.014	-0.016	0.004
0.022	0.378	0.975	0.015	-0.016	0.004
0.023	0.369	0.979	0.015	-0.016	0.004
0.020	0.392	1.006	0.015	-0.015	0.004
0.013	0.356	1.004	0.014	-0.016	0.004
0.048	0.360	0.979	0.014	-0.016	0.004
0.036	0.378	0.944	0.014	-0.015	0.004
0.056	0.403	0.957	0.014	-0.016	0.004
0.040	0.373	0.996	0.015	-0.016	0.004
0.025	0.391	0.995	0.015	-0.016	0.004
0.021	0.404	0.986	0.014	-0.016	0.004
0.008	0.359	0.976	0.015	-0.016	0.004
0.033	0.365	0.999	0.015	-0.015	0.004
0.027	0.374	0.942	0.014	-0.015	0.004
0.027	0.366	0.952	0.014	-0.016	0.004
0.052	0.373	0.968	0.015	-0.016	0.004
0.029	0.393	0.995	0.015	-0.016	0.004
0.011	0.410	0.985	0.015	-0.016	0.004
0.008	0.355	0.966	0.015	-0.016	0.004
0.034	0.378	0.996	0.015	-0.016	0.004
0.030	0.362	0.955	0.014	-0.015	0.004
0.033	0.366	0.969	0.014	-0.016	0.004
0.051	0.370	0.972	0.014	-0.016	0.004
0.034	0.381	0.979	0.014	-0.016	0.004
0.006	0.414	1.002	0.015	-0.016	0.004
0.018	0.376	0.996	0.015	-0.015	0.004
0.022	0.374	0.999	0.015	-0.016	0.004
0.029	0.369	0.993	0.014	-0.015	0.004
0.044	0.354	0.952	0.014	-0.016	0.004
0.041	0.383	0.989	0.014	-0.016	0.004
0.029	0.377	0.975	0.015	-0.016	0.004
0.024	0.380	1.006	0.015	-0.016	0.004
0.024	0.372	1.006	0.015	-0.015	0.004
0.005	0.391	0.986	0.014	-0.015	0.004
0.020	0.364	0.986	0.014	-0.016	0.004
0.030	0.360	0.993	0.015	-0.015	0.004
0.033	0.376	0.951	0.014	-0.016	0.004
0.033	0.382	0.975	0.014	-0.016	0.004
0.024	0.375	1.006	0.015	-0.016	0.004
0.047	0.395	0.995	0.015	-0.016	0.004
-0.004	0.417	0.985	0.015	-0.016	0.004
0.020	0.357	1.000	0.014	-0.016	0.004
0.031	0.362	0.969	0.014	-0.015	0.004
0.036	0.377	1.010	0.014	-0.015	0.004
0.026	0.371	0.972	0.014	-0.016	0.004
0.026	0.382	0.972	0.015	-0.016	0.004
0.018	0.404	0.999	0.015	-0.016	0.004
-0.011	0.402	0.982	0.015	-0.016	0.004
0.010	0.365	1.000	0.015	-0.015	0.004
0.021	0.388	0.955	0.014	-0.015	0.004
0.011	0.367	0.987	0.014	-0.016	0.004
0.034	0.368	1.003	0.014	-0.016	0.004
0.032	0.388	0.982	0.015	-0.015	0.004
0.017	0.394	0.979	0.014	-0.016	0.004
0.016	0.366	0.996	0.015	-0.016	0.004
0.022	0.378	1.006	0.015	-0.015	0.004
0.012	0.413	0.972	0.014	-0.015	0.004
0.004	0.353	0.980	0.014	-0.015	0.005
0.036	0.368	0.986	0.014	-0.016	0.004
0.031	0.377	0.938	0.014	-0.015	0.004
0.017	0.390	0.959	0.014	-0.016	0.004
0.035	0.380	0.985	0.015	-0.016	0.004
0.025	0.390	1.009	0.015	-0.015	0.004
0.013	0.389	0.996	0.014	-0.015	0.004
-0.022	0.351	0.988	0.014	-0.015	0.005
0.049	0.362	0.979	0.014	-0.015	0.004
0.043	0.379	0.993	0.014	-0.016	0.004
0.031	0.378	0.989	0.015	-0.016	0.004
0.027	0.391	0.961	0.015	-0.016	0.004
0.012	0.383	0.986	0.015	-0.015	0.004
0.011	0.376	1.003	0.014	-0.016	0.004
0.012	0.363	1.000	0.015	-0.015	0.004
0.038	0.372	0.993	0.014	-0.016	0.004
0.032	0.369	0.993	0.014	-0.016	0.004
0.029	0.371	0.972	0.014	-0.016	0.004
0.043	0.399	0.992	0.015	-0.016	0.004
0.015	0.394	0.969	0.014	-0.016	0.004
0.012	0.385	1.013	0.015	-0.016	0.004
0.028	0.376	1.020	0.015	-0.015	0.004
-0.004	0.394	0.986	0.014	-0.015	0.004
0.013	0.367	0.984	0.014	-0.016	0.005
0.028	0.356	0.959	0.014	-0.016	0.004
0.050	0.399	0.985	0.015	-0.016	0.004
0.008	0.391	0.976	0.015	-0.016	0.004
0.017	0.395	1.027	0.015	-0.017	0.004
0.024	0.381	1.017	0.015	-0.015	0.004
0.014	0.372	0.987	0.014	-0.015	0.004
0.013	0.369	0.980	0.014	-0.016	0.004
0.034	0.339	0.969	0.014	-0.015	0.004
0.041	0.407	0.958	0.014	-0.016	0.004
0.015	0.396	0.986	0.015	-0.016	0.004
0.011	0.376	0.986	0.015	-0.016	0.004
0.026	0.400	1.033	0.015	-0.015	0.004
0.012	0.372	1.000	0.014	-0.016	0.005
0.029	0.377	0.989	0.015	-0.016	0.004
0.032	0.382	0.969	0.014	-0.015	0.004
0.047	0.396	0.964	0.014	-0.016	0.004
0.028	0.383	0.986	0.015	-0.016	0.004
0.019	0.385	0.983	0.015	-0.015	0.004
0.010	0.409	0.989	0.015	-0.016	0.005
0.006	0.364	1.001	0.014	-0.016	0.005
0.038	0.371	0.990	0.014	-0.015	0.004
0.028	0.381	0.945	0.014	-0.015	0.004
0.017	0.377	0.939	0.014	-0.016	0.004
0.037	0.382	0.965	0.015	-0.016	0.004
0.030	0.400	0.992	0.015	-0.016	0.004
0.003	0.418	1.013	0.015	-0.016	0.005
0.001	0.372	0.983	0.015	-0.015	0.005
0.031	0.382	0.993	0.015	-0.015	0.004
0.023	0.379	0.935	0.014	-0.015	0.004
0.029	0.377	0.979	0.014	-0.016	0.004
0.034	0.385	0.972	0.015	-0.016	0.004
0.020	0.394	0.996	0.015	-0.015	0.004
0.003	0.433	1.013	0.015	-0.016	0.005
-0.007	0.362	1.011	0.015	-0.015	0.005
0.023	0.375	0.990	0.015	-0.015	0.004
0.023	0.376	0.969	0.015	-0.015	0.004
0.031	0.378	0.952	0.014	-0.016	0.004
0.034	0.386	0.972	0.015	-0.016	0.004
0.024	0.397	1.003	0.015	-0.016	0.004
0.007	0.395	1.003	0.015	-0.016	0.004
0.001	0.375	1.018	0.015	-0.015	0.005
0.029	0.387	1.003	0.014	-0.015	0.004
0.026	0.379	1.007	0.014	-0.016	0.004
0.029	0.365	0.979	0.014	-0.016	0.004
0.032	0.404	0.947	0.015	-0.016	0.004
0.025	0.391	0.986	0.015	-0.016	0.004
0.021	0.385	1.003	0.015	-0.016	0.004
0.024	0.404	1.020	0.015	-0.015	0.004
0.008	0.404	0.986	0.015	-0.015	0.004
0.016	0.377	0.990	0.014	-0.016	0.005
0.035	0.363	0.969	0.015	-0.016	0.004
0.046	0.391	0.975	0.014	-0.015	0.004
0.025	0.400	0.969	0.015	-0.016	0.004
0.024	0.397	1.006	0.015	-0.016	0.004
0.026	0.404	1.006	0.015	-0.015	0.005
-0.011	0.403	0.993	0.015	-0.015	0.004
0.012	0.369	1.001	0.014	-0.015	0.005
0.037	0.364	0.969	0.014	-0.015	0.004
0.035	0.398	0.985	0.014	-0.016	0.004
0.031	0.385	0.996	0.015	-0.016	0.004
0.020	0.390	1.020	0.015	-0.016	0.004
0.013	0.402	1.003	0.015	-0.016	0.005
0.012	0.376	1.021	0.014	-0.015	0.005
0.012	0.364	1.004	0.015	-0.015	0.005
0.025	0.358	0.966	0.014	-0.015	0.004
0.029	0.379	0.986	0.014	-0.016	0.004
0.039	0.381	0.989	0.015	-0.016	0.004
0.025	0.396	0.958	0.015	-0.016	0.004
0.007	0.409	1.017	0.015	-0.015	0.005
0.005	0.380	1.000	0.015	-0.016	0.005
0.020	0.374	1.013	0.015	-0.015	0.004
0.022	0.387	0.980	0.014	-0.015	0.005
0.034	0.377	0.976	0.014	-0.016	0.004
0.047	0.365	0.972	0.015	-0.016	0.004
0.027	0.395	0.986	0.015	-0.016	0.004
0.007	0.410	0.979	0.015	-0.016	0.005
0.002	0.371	0.997	0.015	-0.016	0.005
0.030	0.375	1.013	0.015	-0.015	0.004
0.020	0.383	0.969	0.014	-0.015	0.004
0.013	0.366	0.959	0.014	-0.016	0.004
0.059	0.369	0.976	0.015	-0.016	0.005
0.034	0.405	1.002	0.015	-0.016	0.004
0.000	0.415	1.016	0.015	-0.016	0.005
0.006	0.364	0.997	0.015	-0.016	0.005
0.018	0.388	1.003	0.015	-0.015	0.004
0.018	0.372	0.997	0.014	-0.015	0.004
0.028	0.371	0.966	0.014	-0.016	0.004
0.045	0.378	0.972	0.014	-0.016	0.004
0.032	0.391	1.000	0.014	-0.016	0.004
0.003	0.409	1.027	0.015	-0.016	0.005
0.015	0.383	0.997	0.015	-0.015	0.005
0.006	0.386	1.014	0.015	-0.015	0.004
0.010	0.364	1.001	0.014	-0.016	0.005
0.036	0.370	0.955	0.014	-0.016	0.004
0.032	0.384	0.983	0.014	-0.015	0.004
0.031	0.386	0.976	0.014	-0.016	0.004
0.016	0.380	1.000	0.014	-0.016	0.004
0.017	0.384	1.027	0.014	-0.015	0.004
-0.002	0.401	1.007	0.014	-0.015	0.004
0.009	0.374	0.997	0.014	-0.015	0.005
0.026	0.357	1.010	0.015	-0.015	0.004
0.030	0.383	0.969	0.014	-0.015	0.004
0.028	0.392	0.979	0.014	-0.016	0.004
0.023	0.385	1.006	0.015	-0.016	0.004
0.045	0.406	1.009	0.015	-0.016	0.004
-0.001	0.412	1.010	0.015	-0.015	0.005
0.006	0.371	1.001	0.014	-0.015	0.005
0.019	0.363	0.966	0.014	-0.015	0.004
0.038	0.388	0.986	0.014	-0.015	0.004
0.032	0.384	0.965	0.014	-0.016	0.004
0.016	0.386	0.996	0.015	-0.016	0.004
0.020	0.400	1.013	0.015	-0.016	0.005
-0.029	0.397	1.003	0.015	-0.016	0.004
0.014	0.358	1.011	0.014	-0.016	0.005
0.036	0.378	0.976	0.014	-0.015	0.004
0.020	0.377	0.969	0.014	-0.016	0.004
0.032	0.369	0.993	0.014	-0.016	0.004
0.028	0.384	1.003	0.015	-0.016	0.004
0.015	0.401	0.986	0.015	-0.016	0.004
0.013	0.364	0.997	0.015	-0.016	0.005
0.014	0.372	0.997	0.014	-0.015	0.004
0.019	0.363	0.963	0.014	-0.015	0.004
0.025	0.363	0.997	0.014	-0.016	0.004
0.042	0.369	1.000	0.015	-0.016	0.004
0.026	0.391	0.968	0.015	-0.016	0.004
0.016	0.403	0.999	0.015	-0.016	0.004
0.006	0.379	0.993	0.015	-0.016	0.004
0.033	0.371	1.010	0.015	-0.015	0.004
0.027	0.375	0.956	0.014	-0.015	0.004
0.017	0.363	0.963	0.014	-0.016	0.004
0.050	0.352	0.983	0.015	-0.016	0.004
0.037	0.383	1.006	0.014	-0.016	0.004
0.017	0.410	0.986	0.014	-0.016	0.005
0.008	0.365	0.976	0.015	-0.016	0.004
0.022	0.373	1.010	0.015	-0.015	0.004
0.017	0.374	0.973	0.014	-0.015	0.004
0.021	0.364	0.980	0.014	-0.016	0.004
0.064	0.364	0.983	0.014	-0.016	0.004
0.041	0.383	0.992	0.014	-0.016	0.004
0.021	0.403	1.016	0.015	-0.016	0.004
0.017	0.370	0.979	0.015	-0.016	0.004
0.020	0.374	1.014	0.014	-0.016	0.004
0.021	0.366	0.990	0.014	-0.015	0.004
0.023	0.367	0.986	0.014	-0.016	0.004
0.040	0.376	0.989	0.014	-0.016	0.004
0.032	0.389	0.982	0.015	-0.016	0.004
0.015	0.408	0.996	0.015	-0.016	0.004
0.016	0.380	1.010	0.015	-0.015	0.004
0.008	0.389	1.007	0.014	-0.015	0.004
0.023	0.368	1.000	0.014	-0.016	0.004
0.019	0.364	0.973	0.014	-0.016	0.004
0.036	0.380	0.976	0.014	-0.015	0.004
0.027	0.379	0.989	0.014	-0.016	0.004
0.025	0.377	1.023	0.015	-0.016	0.004
0.018	0.384	0.996	0.015	-0.015	0.004
0.008	0.385	0.996	0.014	-0.015	0.004
0.020	0.366	0.980	0.014	-0.015	0.004
0.032	0.361	0.996	0.015	-0.015	0.004
0.035	0.385	0.965	0.014	-0.015	0.004
0.029	0.380	0.993	0.014	-0.016	0.004
0.028	0.380	0.999	0.015	-0.016	0.004
0.049	0.397	0.988	0.014	-0.016	0.004
0.009	0.397	0.993	0.014	-0.016	0.004
0.015	0.364	0.987	0.014	-0.015	0.004
0.032	0.355	0.976	0.014	-0.015	0.004
0.032	0.377	1.004	0.014	-0.015	0.004
0.038	0.376	0.955	0.014	-0.016	0.004
0.014	0.382	0.992	0.015	-0.016	0.004
0.016	0.395	0.996	0.015	-0.016	0.004
-0.012	0.395	0.993	0.015	-0.016	0.004
0.012	0.359	1.008	0.014	-0.015	0.004
0.027	0.369	0.966	0.014	-0.015	0.004
0.032	0.365	0.983	0.014	-0.016	0.004
0.047	0.357	0.979	0.014	-0.016	0.004
0.029	0.380	1.000	0.014	-0.016	0.004
0.034	0.392	0.982	0.014	-0.016	0.004
0.018	0.364	1.007	0.015	-0.016	0.004
0.017	0.367	1.007	0.014	-0.015	0.004
0.028	0.376	0.983	0.014	-0.015	0.004
0.017	0.358	0.970	0.014	-0.016	0.004
0.055	0.356	0.999	0.015	-0.016	0.004
0.034	0.373	0.983	0.014	-0.015	0.004
0.016	0.392	0.952	0.014	-0.016	0.004
0.024	0.363	1.000	0.015	-0.016	0.004
0.026	0.373	1.010	0.015	-0.016	0.004
0.025	0.388	0.952	0.014	-0.015	0.004
-0.008	0.350	0.998	0.014	-0.016	0.005
0.065	0.341	0.997	0.014	-0.016	0.004
0.040	0.380	0.992	0.014	-0.016	0.004
0.022	0.393	0.989	0.014	-0.016	0.004
0.020	0.379	0.978	0.015	-0.016	0.004
0.021	0.380	1.020	0.015	-0.015	0.004
0.028	0.366	1.007	0.014	-0.016	0.004
0.015	0.354	0.987	0.014	-0.015	0.004
0.065	0.352	0.993	0.014	-0.016	0.004
0.045	0.387	0.975	0.014	-0.016	0.004
0.044	0.376	1.006	0.014	-0.016	0.004
0.036	0.385	0.995	0.015	-0.016	0.004
0.020	0.385	0.993	0.015	-0.016	0.004
0.026	0.370	1.007	0.014	-0.016	0.004
0.027	0.369	1.003	0.015	-0.015	0.004
0.030	0.378	0.972	0.014	-0.015	0.004
0.029	0.365	0.972	0.014	-0.016	0.004
0.031	0.360	1.010	0.014	-0.016	0.004
0.047	0.388	1.006	0.014	-0.016	0.004
0.015	0.389	0.993	0.014	-0.016	0.004
0.018	0.367	1.024	0.015	-0.016	0.004
0.032	0.363	1.010	0.015	-0.015	0.004
0.033	0.369	0.986	0.014	-0.015	0.004
0.037	0.354	0.990	0.014	-0.016	0.004
0.048	0.332	0.969	0.014	-0.016	0.004
0.059	0.395	0.998	0.014	-0.016	0.004
0.010	0.391	0.992	0.015	-0.016	0.004
0.018	0.377	0.979	0.015	-0.016	0.004
0.026	0.377	1.034	0.015	-0.015	0.004
0.025	0.348	0.987	0.014	-0.015	0.004
0.043	0.350	0.997	0.014	-0.016	0.004
0.048	0.371	0.969	0.014	-0.015	0.004
0.068	0.397	0.960	0.014	-0.016	0.003
0.026	0.371	0.975	0.015	-0.016	0.004
0.028	0.367	1.003	0.014	-0.015	0.004
0.025	0.395	0.993	0.014	-0.015	0.004
0.025	0.358	1.035	0.014	-0.015	0.004
0.051	0.359	0.993	0.014	-0.016	0.004
0.046	0.367	0.958	0.014	-0.015	0.004
0.031	0.370	0.962	0.014	-0.016	0.004
0.029	0.380	0.978	0.015	-0.016	0.004
0.038	0.374	1.003	0.014	-0.015	0.004
0.015	0.408	1.003	0.015	-0.015	0.004
0.018	0.351	0.994	0.014	-0.016	0.004
0.053	0.355	0.996	0.014	-0.016	0.004
0.036	0.364	0.935	0.014	-0.015	0.004
0.034	0.365	0.962	0.014	-0.016	0.004
0.041	0.371	0.968	0.015	-0.016	0.004
0.027	0.380	0.996	0.014	-0.016	0.004
0.018	0.422	1.002	0.014	-0.016	0.004
-0.000	0.353	1.011	0.014	-0.015	0.004
0.047	0.356	0.976	0.014	-0.015	0.004
0.042	0.368	0.979	0.014	-0.016	0.004
0.043	0.365	0.952	0.014	-0.016	0.004
0.046	0.379	0.978	0.015	-0.016	0.004
0.036	0.386	0.999	0.014	-0.016	0.004
0.022	0.392	1.009	0.014	-0.016	0.004
0.003	0.350	1.001	0.014	-0.015	0.004
0.041	0.362	0.979	0.014	-0.016	0.004
0.039	0.361	1.000	0.014	-0.016	0.004
0.040	0.352	0.969	0.014	-0.016	0.004
0.049	0.388	0.961	0.015	-0.016	0.004
0.033	0.379	0.992	0.014	-0.016	0.004
0.029	0.375	1.006	0.014	-0.016	0.004
0.036	0.371	1.003	0.015	-0.015	0.004
0.038	0.382	0.989	0.014	-0.015	0.004
0.035	0.366	0.986	0.014	-0.016	0.004
0.038	0.345	0.969	0.014	-0.016	0.004
0.055	0.393	1.002	0.014	-0.016	0.004
0.035	0.374	0.975	0.014	-0.016	0.004
0.032	0.379	1.002	0.015	-0.016	0.004
0.040	0.381	1.009	0.015	-0.016	0.004
0.012	0.386	1.003	0.014	-0.016	0.004
0.027	0.357	1.007	0.014	-0.016	0.004
0.038	0.355	0.972	0.014	-0.015	0.004
0.058	0.383	0.978	0.014	-0.016	0.003
0.044	0.376	0.986	0.014	-0.016	0.004
0.046	0.380	1.029	0.015	-0.017	0.004
0.030	0.390	1.006	0.014	-0.016	0.004
0.027	0.368	1.010	0.014	-0.016	0.004
0.030	0.355	0.990	0.014	-0.016	0.004
0.044	0.349	0.955	0.014	-0.015	0.004
0.047	0.372	0.982	0.014	-0.016	0.004
0.057	0.365	0.985	0.014	-0.016	0.004
0.043	0.386	0.964	0.015	-0.016	0.004
0.027	0.400	0.989	0.014	-0.016	0.004
0.028	0.371	0.985	0.015	-0.016	0.004
0.040	0.367	1.016	0.014	-0.015	0.004
0.042	0.389	0.962	0.014	-0.015	0.004
0.032	0.363	0.976	0.014	-0.016	0.004
0.070	0.344	0.989	0.014	-0.016	0.004
0.045	0.385	1.026	0.014	-0.016	0.004
0.033	0.402	0.985	0.014	-0.016	0.004
0.016	0.366	0.982	0.015	-0.016	0.004
0.037	0.367	1.009	0.015	-0.015	0.004
0.037	0.372	0.966	0.014	-0.015	0.004
0.027	0.353	0.966	0.014	-0.016	0.004
0.080	0.365	0.992	0.014	-0.016	0.004
0.060	0.392	0.984	0.014	-0.016	0.004
0.023	0.415	0.999	0.015	-0.016	0.004
0.026	0.363	0.979	0.015	-0.016	0.004
0.045	0.372	1.009	0.014	-0.015	0.004
0.046	0.356	0.965	0.014	-0.015	0.004
0.040	0.355	0.972	0.014	-0.016	0.004
0.058	0.368	0.975	0.014	-0.016	0.004
0.041	0.390	0.981	0.014	-0.016	0.004
0.026	0.406	1.016	0.014	-0.016	0.004
0.029	0.381	0.989	0.015	-0.016	0.004
0.025	0.387	0.999	0.015	-0.016	0.004
0.042	0.373	0.996	0.014	-0.016	0.004
0.042	0.359	0.975	0.014	-0.016	0.004
0.050	0.382	0.978	0.014	-0.015	0.004
0.045	0.379	0.968	0.014	-0.016	0.004
0.042	0.372	1.002	0.014	-0.016	0.004
0.034	0.382	0.982	0.014	-0.016	0.004
0.012	0.394	0.992	0.014	-0.016	0.004
0.036	0.363	0.972	0.014	-0.016	0.004
0.054	0.368	0.995	0.015	-0.015	0.004
0.050	0.388	0.972	0.014	-0.015	0.004
0.054	0.374	0.954	0.014	-0.016	0.004
0.045	0.375	0.989	0.014	-0.016	0.004
0.068	0.406	0.984	0.014	-0.016	0.004
0.016	0.407	0.982	0.015	-0.016	0.004
0.025	0.362	1.003	0.014	-0.015	0.004
0.049	0.367	0.979	0.014	-0.015	0.004
0.041	0.367	1.024	0.013	-0.015	0.004
0.056	0.377	0.975	0.014	-0.016	0.004
0.046	0.396	0.981	0.014	-0.016	0.004
0.047	0.400	0.981	0.014	-0.016	0.004
0.008	0.408	0.971	0.015	-0.016	0.004
0.034	0.372	1.003	0.014	-0.015	0.004
0.043	0.390	0.965	0.014	-0.015	0.004
0.031	0.366	0.969	0.014	-0.016	0.004
0.064	0.364	0.989	0.014	-0.016	0.004
0.053	0.385	0.971	0.014	-0.016	0.004
0.036	0.403	0.958	0.014	-0.016	0.004
0.027	0.362	0.975	0.015	-0.016	0.004
0.037	0.376	1.003	0.014	-0.016	0.004
0.034	0.406	0.975	0.014	-0.015	0.004
0.022	0.358	0.990	0.014	-0.016	0.004
0.064	0.367	0.992	0.014	-0.016	0.004
0.050	0.386	0.961	0.014	-0.016	0.004
0.037	0.389	0.927	0.014	-0.016	0.004
0.031	0.391	0.995	0.015	-0.016	0.004
0.036	0.386	0.995	0.014	-0.016	0.004
0.027	0.399	0.978	0.014	-0.016	0.004
-0.008	0.354	0.994	0.014	-0.016	0.004
0.073	0.353	0.986	0.014	-0.016	0.004
0.051	0.384	0.982	0.014	-0.016	0.004
0.041	0.390	0.961	0.014	-0.016	0.004
0.046	0.388	0.967	0.015	-0.016	0.004
0.035	0.391	1.005	0.015	-0.016	0.004
0.029	0.389	0.989	0.014	-0.016	0.004
0.035	0.367	0.993	0.014	-0.015	0.004
0.078	0.370	0.978	0.014	-0.016	0.004
0.051	0.384	0.975	0.014	-0.016	0.004
0.048	0.379	0.992	0.014	-0.016	0.004
0.052	0.394	0.964	0.015	-0.016	0.003
0.030	0.400	0.982	0.014	-0.016	0.004
0.033	0.389	1.009	0.014	-0.016	0.004
0.053	0.378	1.002	0.015	-0.016	0.004
0.048	0.392	0.992	0.014	-0.015	0.004
0.043	0.377	0.965	0.014	-0.016	0.004
0.048	0.369	0.985	0.014	-0.016	0.004
0.065	0.409	0.981	0.014	-0.016	0.003
0.036	0.399	0.971	0.014	-0.016	0.004
0.040	0.379	1.036	0.015	-0.016	0.004
0.043	0.392	0.995	0.015	-0.015	0.004
0.043	0.378	0.989	0.014	-0.015	0.004
0.041	0.356	0.986	0.014	-0.016	0.004
0.055	0.345	0.968	0.014	-0.016	0.003
0.072	0.399	0.960	0.014	-0.016	0.003
0.034	0.404	0.991	0.015	-0.016	0.004
0.044	0.389	0.975	0.014	-0.016	0.004
0.040	0.397	1.026	0.015	-0.015	0.004
0.038	0.373	1.003	0.014	-0.016	0.004
0.059	0.378	0.978	0.014	-0.016	0.004
0.065	0.385	0.957	0.014	-0.015	0.004
0.078	0.410	0.959	0.014	-0.016	0.003
0.051	0.389	0.988	0.015	-0.016	0.004
0.050	0.387	0.978	0.014	-0.016	0.004
0.035	0.409	0.989	0.014	-0.016	0.004
0.022	0.365	1.010	0.014	-0.016	0.004
0.058	0.376	1.002	0.014	-0.016	0.003
0.048	0.393	0.951	0.014	-0.015	0.004
0.040	0.388	0.975	0.014	-0.016	0.004
0.049	0.390	0.974	0.015	-0.016	0.004
0.053	0.396	0.988	0.014	-0.016	0.003
0.031	0.427	0.971	0.014	-0.016	0.004
0.021	0.369	0.979	0.015	-0.016	0.004
0.057	0.374	0.978	0.014	-0.016	0.004
0.057	0.379	0.947	0.014	-0.015	0.003
0.055	0.375	0.934	0.014	-0.016	0.003
0.062	0.385	0.960	0.014	-0.016	0.003
0.049	0.398	0.971	0.014	-0.016	0.004
0.029	0.432	1.002	0.015	-0.016	0.004
0.020	0.375	1.003	0.014	-0.016	0.004
0.053	0.380	0.992	0.014	-0.016	0.004
0.053	0.379	0.985	0.014	-0.015	0.004
0.063	0.364	0.937	0.014	-0.016	0.003
0.057	0.399	0.964	0.014	-0.016	0.003
0.046	0.395	0.971	0.014	-0.016	0.004
0.038	0.397	1.015	0.015	-0.016	0.004
0.026	0.375	1.000	0.014	-0.016	0.004
0.047	0.384	1.002	0.014	-0.016	0.004
0.043	0.372	1.003	0.014	-0.016	0.004
0.058	0.369	0.985	0.014	-0.016	0.003
0.059	0.395	0.967	0.014	-0.016	0.003
0.050	0.395	0.964	0.014	-0.016	0.004
0.047	0.390	1.015	0.015	-0.016	0.004
0.052	0.409	1.011	0.015	-0.016	0.003
0.028	0.398	1.002	0.014	-0.015	0.004
0.046	0.371	0.996	0.014	-0.016	0.004
0.062	0.366	0.981	0.014	-0.016	0.003
0.069	0.394	0.988	0.014	-0.016	0.004
0.056	0.384	0.947	0.014	-0.016	0.004
0.045	0.393	0.978	0.014	-0.016	0.004
0.042	0.398	0.978	0.014	-0.016	0.004
0.002	0.402	0.995	0.014	-0.016	0.004
0.034	0.364	0.996	0.014	-0.016	0.004
0.052	0.377	0.957	0.014	-0.015	0.003
0.056	0.387	0.964	0.014	-0.016	0.003
0.063	0.372	0.995	0.014	-0.016	0.004
0.050	0.392	1.005	0.014	-0.017	0.004
0.040	0.405	0.961	0.014	-0.016	0.004
0.032	0.370	1.006	0.014	-0.016	0.004
0.039	0.379	0.968	0.014	-0.016	0.004
0.064	0.374	0.971	0.014	-0.015	0.003
0.040	0.376	0.968	0.014	-0.016	0.004
0.053	0.377	0.967	0.015	-0.016	0.003
0.052	0.381	0.950	0.014	-0.016	0.003
0.039	0.408	0.982	0.014	-0.016	0.004
0.035	0.373	0.985	0.015	-0.017	0.004
0.050	0.384	1.009	0.014	-0.016	0.003
0.042	0.400	0.975	0.014	-0.015	0.004
0.026	0.360	0.969	0.014	-0.016	0.004
0.071	0.349	0.965	0.014	-0.016	0.004
0.060	0.391	0.988	0.014	-0.016	0.004
0.047	0.401	1.005	0.014	-0.016	0.004
0.045	0.383	0.974	0.015	-0.016	0.004
0.041	0.394	1.019	0.015	-0.016	0.004
0.043	0.384	0.975	0.014	-0.016	0.004
0.039	0.368	0.985	0.014	-0.016	0.004
0.069	0.375	0.982	0.014	-0.016	0.004
0.068	0.393	0.984	0.014	-0.016	0.004
0.052	0.379	0.992	0.014	-0.016	0.004
0.063	0.394	0.991	0.015	-0.016	0.003
0.028	0.390	0.975	0.014	-0.016	0.003
0.038	0.383	0.999	0.014	-0.016	0.004
0.046	0.376	0.992	0.015	-0.016	0.004
0.051	0.382	0.982	0.014	-0.015	0.003
0.059	0.379	0.975	0.014	-0.016	0.004
0.063	0.365	0.985	0.014	-0.016	0.004
0.074	0.405	0.990	0.014	-0.016	0.003
0.037	0.396	0.967	0.014	-0.016	0.003
0.040	0.382	1.012	0.014	-0.017	0.004
0.043	0.390	0.992	0.015	-0.015	0.004
0.042	0.366	0.992	0.014	-0.016	0.004
0.044	0.370	1.003	0.014	-0.016	0.004
0.069	0.337	0.958	0.014	-0.016	0.003
0.079	0.401	0.970	0.014	-0.016	0.003
0.037	0.383	0.992	0.014	-0.016	0.004
0.038	0.379	0.992	0.015	-0.016	0.004
0.042	0.399	1.009	0.015	-0.015	0.004
0.034	0.369	0.989	0.014	-0.016	0.004
0.061	0.370	0.992	0.014	-0.016	0.004
0.060	0.375	0.937	0.014	-0.015	0.004
0.073	0.392	0.957	0.014	-0.016	0.003
0.065	0.379	0.971	0.014	-0.016	0.004
0.054	0.384	1.015	0.014	-0.016	0.004
0.036	0.418	0.968	0.014	-0.016	0.004
0.036	0.371	0.999	0.014	-0.016	0.004
0.060	0.372	1.016	0.015	-0.016	0.004
0.052	0.381	0.941	0.014	-0.015	0.003
0.042	0.364	0.962	0.014	-0.016	0.004
0.074	0.371	0.978	0.014	-0.016	0.004
0.059	0.402	0.984	0.014	-0.016	0.003
0.034	0.420	0.988	0.014	-0.016	0.004
0.023	0.363	0.982	0.015	-0.016	0.004
0.057	0.370	0.988	0.014	-0.016	0.004
0.057	0.370	0.948	0.014	-0.015	0.004
[truncated: 93,000 more rows]
