# Supplementary material for: Identification of Haptic Based Guiding Using Hard Reins
Source: PLoS One. 2015 Jul 22;10(7):e0132020. doi: 10.1371/journal.pone.0132020 (PMC4511788; doi:10.1371/journal.pone.0132020)
Supplement: S5 File — (ZIP) [file pone.0132020.s005.zip › Exp2_ForceData1/Subject3/path2/T10.csv]

-0.658	-0.058	-3.296	0.006	-0.015	0.018
-0.663	-0.065	-3.337	0.006	-0.014	0.018
-0.666	-0.081	-3.326	0.006	-0.014	0.018
-0.645	-0.051	-3.317	0.006	-0.014	0.018
-0.663	-0.076	-3.303	0.007	-0.014	0.018
-0.654	-0.065	-3.296	0.006	-0.015	0.018
-0.683	-0.088	-3.329	0.006	-0.014	0.018
-0.641	-0.065	-3.320	0.006	-0.014	0.018
-0.674	-0.069	-3.327	0.007	-0.014	0.018
-0.655	-0.070	-3.320	0.006	-0.014	0.018
-0.633	-0.077	-3.354	0.007	-0.015	0.018
-0.676	-0.076	-3.336	0.006	-0.014	0.018
-0.656	-0.046	-3.354	0.006	-0.015	0.018
-0.679	-0.081	-3.385	0.007	-0.014	0.018
-0.653	-0.065	-3.347	0.006	-0.014	0.018
-0.671	-0.038	-3.340	0.007	-0.014	0.018
-0.666	-0.071	-3.340	0.006	-0.015	0.018
-0.655	-0.061	-3.344	0.006	-0.014	0.018
-0.657	-0.066	-3.340	0.006	-0.014	0.018
-0.615	-0.040	-3.352	0.006	-0.015	0.017
-0.688	-0.066	-3.327	0.006	-0.014	0.017
-0.658	-0.055	-3.320	0.006	-0.014	0.018
-0.676	-0.080	-3.313	0.007	-0.014	0.018
-0.669	-0.063	-3.293	0.006	-0.014	0.018
-0.657	-0.061	-3.313	0.007	-0.014	0.018
-0.665	-0.084	-3.317	0.006	-0.014	0.017
-0.654	-0.060	-3.331	0.007	-0.015	0.018
-0.660	-0.066	-3.310	0.006	-0.014	0.018
-0.647	-0.075	-3.289	0.006	-0.015	0.018
-0.681	-0.093	-3.312	0.006	-0.014	0.018
-0.642	-0.061	-3.327	0.006	-0.015	0.018
-0.670	-0.069	-3.385	0.007	-0.014	0.018
-0.669	-0.071	-3.343	0.006	-0.014	0.018
-0.641	-0.059	-3.344	0.007	-0.015	0.018
-0.674	-0.076	-3.350	0.006	-0.014	0.018
-0.659	-0.053	-3.384	0.006	-0.015	0.018
-0.679	-0.080	-3.367	0.007	-0.014	0.018
-0.655	-0.056	-3.330	0.006	-0.015	0.018
-0.667	-0.046	-3.344	0.007	-0.014	0.018
-0.660	-0.074	-3.329	0.006	-0.014	0.018
-0.667	-0.069	-3.333	0.007	-0.014	0.018
-0.672	-0.052	-3.351	0.006	-0.014	0.018
-0.634	-0.049	-3.338	0.007	-0.015	0.018
-0.675	-0.074	-3.340	0.006	-0.014	0.017
-0.650	-0.061	-3.265	0.006	-0.015	0.018
-0.665	-0.068	-3.310	0.007	-0.014	0.018
-0.651	-0.061	-3.296	0.006	-0.014	0.018
-0.665	-0.070	-3.320	0.007	-0.014	0.018
-0.660	-0.074	-3.293	0.007	-0.014	0.018
-0.657	-0.068	-3.310	0.007	-0.015	0.018
-0.671	-0.079	-3.306	0.006	-0.014	0.018
-0.651	-0.040	-3.313	0.006	-0.015	0.018
-0.682	-0.089	-3.346	0.006	-0.014	0.018
-0.648	-0.071	-3.340	0.006	-0.015	0.018
-0.668	-0.076	-3.367	0.006	-0.014	0.018
-0.687	-0.085	-3.346	0.006	-0.014	0.018
-0.648	-0.064	-3.337	0.007	-0.014	0.018
-0.672	-0.073	-3.354	0.006	-0.014	0.018
-0.656	-0.052	-3.357	0.006	-0.014	0.018
-0.695	-0.053	-3.337	0.006	-0.014	0.018
-0.642	-0.058	-3.324	0.006	-0.015	0.018
-0.672	-0.062	-3.351	0.007	-0.014	0.018
-0.656	-0.070	-3.319	0.006	-0.014	0.018
-0.664	-0.064	-3.323	0.006	-0.014	0.018
-0.661	-0.094	-3.330	0.006	-0.014	0.017
-0.637	-0.051	-3.321	0.007	-0.014	0.018
-0.668	-0.068	-3.303	0.006	-0.014	0.018
-0.652	-0.062	-3.296	0.006	-0.015	0.018
-0.651	-0.066	-3.314	0.007	-0.014	0.018
-0.649	-0.077	-3.296	0.006	-0.014	0.018
-0.667	-0.065	-3.334	0.007	-0.014	0.018
-0.662	-0.079	-3.330	0.006	-0.015	0.018
-0.643	-0.069	-3.320	0.007	-0.015	0.018
-0.682	-0.081	-3.295	0.006	-0.014	0.018
-0.642	-0.053	-3.306	0.006	-0.015	0.018
-0.673	-0.079	-3.344	0.007	-0.015	0.018
-0.645	-0.060	-3.323	0.006	-0.014	0.018
-0.649	-0.066	-3.361	0.006	-0.014	0.018
-0.678	-0.086	-3.329	0.006	-0.014	0.018
-0.646	-0.066	-3.337	0.006	-0.015	0.018
-0.656	-0.070	-3.350	0.006	-0.014	0.018
-0.665	-0.054	-3.337	0.006	-0.015	0.018
-0.681	-0.067	-3.330	0.006	-0.014	0.018
-0.642	-0.066	-3.327	0.006	-0.014	0.018
-0.671	-0.060	-3.265	0.007	-0.014	0.018
-0.656	-0.074	-3.285	0.006	-0.015	0.018
-0.660	-0.065	-3.320	0.007	-0.014	0.018
-0.660	-0.086	-3.313	0.006	-0.014	0.017
-0.631	-0.063	-3.300	0.006	-0.014	0.018
-0.668	-0.077	-3.286	0.006	-0.014	0.017
-0.645	-0.069	-3.289	0.006	-0.015	0.018
-0.691	-0.085	-3.323	0.007	-0.014	0.018
-0.643	-0.073	-3.310	0.006	-0.015	0.018
-0.665	-0.065	-3.331	0.006	-0.015	0.018
-0.658	-0.076	-3.323	0.006	-0.015	0.018
-0.632	-0.071	-3.330	0.007	-0.015	0.018
-0.674	-0.073	-3.323	0.006	-0.014	0.018
-0.653	-0.049	-3.330	0.006	-0.015	0.018
-0.676	-0.080	-3.371	0.007	-0.014	0.018
-0.655	-0.067	-3.319	0.006	-0.015	0.018
-0.654	-0.035	-3.351	0.006	-0.014	0.018
-0.668	-0.078	-3.329	0.006	-0.014	0.018
-0.646	-0.073	-3.361	0.006	-0.015	0.018
-0.658	-0.076	-3.344	0.006	-0.014	0.018
-0.624	-0.041	-3.345	0.006	-0.015	0.017
-0.675	-0.077	-3.337	0.006	-0.014	0.017
-0.645	-0.068	-3.313	0.006	-0.014	0.018
-0.660	-0.065	-3.313	0.007	-0.014	0.018
-0.671	-0.066	-3.307	0.006	-0.014	0.017
-0.643	-0.064	-3.304	0.006	-0.014	0.017
-0.658	-0.081	-3.289	0.006	-0.014	0.018
-0.641	-0.062	-3.324	0.007	-0.015	0.018
-0.663	-0.082	-3.296	0.006	-0.014	0.017
-0.643	-0.080	-3.293	0.006	-0.015	0.018
-0.679	-0.092	-3.292	0.006	-0.014	0.018
-0.640	-0.079	-3.296	0.006	-0.015	0.018
-0.661	-0.078	-3.340	0.006	-0.014	0.018
-0.673	-0.085	-3.336	0.006	-0.015	0.018
-0.642	-0.070	-3.326	0.006	-0.015	0.018
-0.666	-0.080	-3.330	0.006	-0.015	0.018
-0.643	-0.052	-3.347	0.006	-0.015	0.018
-0.663	-0.086	-3.340	0.007	-0.014	0.018
-0.646	-0.073	-3.320	0.006	-0.015	0.018
-0.652	-0.040	-3.331	0.006	-0.014	0.018
-0.660	-0.077	-3.315	0.005	-0.014	0.018
-0.652	-0.061	-3.313	0.006	-0.014	0.018
-0.652	-0.065	-3.330	0.006	-0.014	0.018
-0.625	-0.061	-3.324	0.006	-0.015	0.017
-0.670	-0.066	-3.306	0.006	-0.014	0.018
-0.637	-0.060	-3.255	0.006	-0.015	0.018
-0.660	-0.066	-3.286	0.007	-0.014	0.018
-0.644	-0.068	-3.286	0.006	-0.015	0.018
-0.651	-0.079	-3.303	0.006	-0.014	0.018
-0.656	-0.087	-3.279	0.007	-0.014	0.017
-0.647	-0.058	-3.311	0.007	-0.015	0.018
-0.659	-0.080	-3.309	0.006	-0.015	0.018
-0.646	-0.052	-3.293	0.006	-0.015	0.018
-0.666	-0.095	-3.319	0.006	-0.015	0.018
-0.639	-0.081	-3.306	0.006	-0.015	0.018
-0.659	-0.082	-3.351	0.007	-0.014	0.018
-0.683	-0.084	-3.315	0.006	-0.015	0.018
-0.652	-0.070	-3.310	0.007	-0.015	0.018
-0.661	-0.077	-3.326	0.006	-0.014	0.018
-0.652	-0.051	-3.337	0.006	-0.015	0.018
-0.687	-0.061	-3.330	0.006	-0.014	0.018
-0.639	-0.059	-3.314	0.006	-0.015	0.018
-0.657	-0.059	-3.334	0.006	-0.014	0.018
-0.652	-0.068	-3.316	0.006	-0.014	0.018
-0.642	-0.061	-3.303	0.006	-0.015	0.018
-0.660	-0.103	-3.309	0.006	-0.014	0.017
-0.628	-0.056	-3.314	0.006	-0.014	0.017
-0.661	-0.077	-3.293	0.006	-0.014	0.017
-0.654	-0.061	-3.266	0.006	-0.015	0.018
-0.649	-0.074	-3.279	0.006	-0.014	0.017
-0.638	-0.072	-3.276	0.006	-0.015	0.017
-0.658	-0.074	-3.310	0.006	-0.015	0.017
-0.644	-0.081	-3.313	0.006	-0.015	0.017
-0.638	-0.081	-3.317	0.006	-0.015	0.018
-0.669	-0.086	-3.302	0.006	-0.014	0.018
-0.631	-0.057	-3.303	0.006	-0.015	0.018
-0.671	-0.097	-3.347	0.007	-0.014	0.018
-0.633	-0.075	-3.303	0.006	-0.015	0.018
-0.646	-0.066	-3.351	0.006	-0.014	0.018
-0.665	-0.088	-3.316	0.006	-0.015	0.018
-0.639	-0.060	-3.313	0.006	-0.014	0.018
-0.654	-0.080	-3.336	0.006	-0.014	0.018
-0.646	-0.061	-3.330	0.006	-0.015	0.018
-0.666	-0.062	-3.337	0.006	-0.014	0.018
-0.638	-0.068	-3.310	0.006	-0.015	0.018
-0.662	-0.061	-3.276	0.007	-0.014	0.018
-0.633	-0.075	-3.272	0.006	-0.015	0.018
-0.656	-0.060	-3.307	0.006	-0.014	0.017
-0.659	-0.090	-3.299	0.006	-0.014	0.017
-0.622	-0.059	-3.276	0.006	-0.014	0.017
-0.659	-0.083	-3.272	0.006	-0.014	0.017
-0.644	-0.076	-3.275	0.006	-0.015	0.018
-0.664	-0.083	-3.289	0.006	-0.014	0.018
-0.639	-0.080	-3.279	0.006	-0.015	0.018
-0.647	-0.071	-3.304	0.007	-0.015	0.017
-0.648	-0.088	-3.306	0.006	-0.015	0.017
-0.620	-0.092	-3.306	0.006	-0.015	0.018
-0.662	-0.090	-3.302	0.006	-0.014	0.018
-0.638	-0.058	-3.310	0.006	-0.015	0.018
-0.660	-0.079	-3.344	0.007	-0.014	0.018
-0.644	-0.082	-3.303	0.006	-0.014	0.018
-0.648	-0.031	-3.314	0.006	-0.014	0.018
-0.666	-0.083	-3.326	0.006	-0.015	0.018
-0.644	-0.062	-3.320	0.006	-0.015	0.018
-0.653	-0.089	-3.340	0.006	-0.014	0.017
-0.616	-0.048	-3.311	0.006	-0.015	0.017
-0.658	-0.077	-3.306	0.006	-0.014	0.017
-0.640	-0.067	-3.321	0.006	-0.014	0.017
-0.653	-0.072	-3.269	0.006	-0.014	0.018
-0.656	-0.064	-3.276	0.006	-0.015	0.017
-0.626	-0.068	-3.280	0.006	-0.014	0.017
-0.651	-0.100	-3.292	0.006	-0.014	0.017
-0.624	-0.064	-3.287	0.006	-0.015	0.017
-0.652	-0.076	-3.283	0.006	-0.014	0.017
-0.637	-0.085	-3.276	0.006	-0.015	0.017
-0.671	-0.082	-3.285	0.006	-0.014	0.018
-0.626	-0.079	-3.300	0.006	-0.015	0.018
-0.657	-0.076	-3.327	0.006	-0.014	0.017
-0.657	-0.090	-3.289	0.006	-0.015	0.018
-0.624	-0.075	-3.317	0.006	-0.015	0.018
-0.651	-0.078	-3.310	0.006	-0.015	0.018
-0.633	-0.056	-3.337	0.006	-0.015	0.018
-0.648	-0.083	-3.323	0.006	-0.014	0.018
-0.644	-0.076	-3.282	0.006	-0.015	0.018
-0.643	-0.053	-3.334	0.006	-0.014	0.018
-0.647	-0.075	-3.292	0.005	-0.014	0.018
-0.644	-0.081	-3.290	0.006	-0.015	0.017
-0.649	-0.071	-3.306	0.006	-0.014	0.018
-0.617	-0.057	-3.297	0.006	-0.015	0.017
-0.658	-0.085	-3.276	0.006	-0.014	0.017
-0.635	-0.068	-3.218	0.006	-0.015	0.017
-0.641	-0.077	-3.276	0.006	-0.014	0.017
-0.634	-0.080	-3.258	0.006	-0.015	0.017
-0.642	-0.068	-3.272	0.006	-0.014	0.018
-0.643	-0.088	-3.269	0.006	-0.014	0.017
-0.634	-0.076	-3.259	0.006	-0.015	0.017
-0.655	-0.083	-3.299	0.006	-0.014	0.018
-0.629	-0.058	-3.266	0.006	-0.015	0.018
-0.657	-0.094	-3.293	0.006	-0.015	0.017
-0.632	-0.072	-3.286	0.006	-0.015	0.018
-0.643	-0.083	-3.327	0.007	-0.014	0.018
-0.667	-0.090	-3.298	0.006	-0.015	0.018
-0.636	-0.067	-3.303	0.006	-0.014	0.018
-0.648	-0.081	-3.320	0.006	-0.014	0.018
-0.635	-0.055	-3.317	0.006	-0.015	0.018
-0.668	-0.067	-3.293	0.006	-0.014	0.017
-0.626	-0.061	-3.294	0.006	-0.015	0.017
-0.649	-0.067	-3.321	0.006	-0.014	0.017
-0.627	-0.070	-3.266	0.006	-0.014	0.017
-0.637	-0.069	-3.294	0.006	-0.015	0.017
-0.646	-0.105	-3.269	0.006	-0.014	0.017
-0.617	-0.063	-3.277	0.006	-0.015	0.017
-0.648	-0.079	-3.262	0.006	-0.014	0.017
-0.627	-0.066	-3.256	0.006	-0.015	0.017
-0.639	-0.079	-3.259	0.006	-0.014	0.017
-0.624	-0.081	-3.245	0.006	-0.015	0.017
-0.653	-0.079	-3.293	0.007	-0.015	0.017
-0.626	-0.081	-3.293	0.006	-0.015	0.017
-0.625	-0.088	-3.310	0.007	-0.015	0.018
-0.657	-0.095	-3.278	0.006	-0.014	0.018
-0.634	-0.058	-3.273	0.006	-0.015	0.018
-0.661	-0.104	-3.306	0.006	-0.015	0.017
-0.633	-0.085	-3.272	0.006	-0.015	0.018
-0.635	-0.064	-3.324	0.006	-0.014	0.017
-0.642	-0.086	-3.303	0.006	-0.015	0.018
-0.639	-0.070	-3.304	0.006	-0.015	0.017
-0.638	-0.081	-3.303	0.006	-0.014	0.017
-0.634	-0.066	-3.293	0.006	-0.015	0.017
-0.652	-0.069	-3.290	0.006	-0.014	0.017
-0.617	-0.065	-3.266	0.006	-0.015	0.017
-0.645	-0.075	-3.232	0.007	-0.014	0.017
-0.634	-0.069	-3.235	0.006	-0.015	0.017
-0.637	-0.070	-3.263	0.006	-0.014	0.017
-0.638	-0.095	-3.256	0.006	-0.015	0.017
-0.618	-0.067	-3.263	0.006	-0.015	0.017
-0.637	-0.085	-3.256	0.006	-0.014	0.017
-0.632	-0.080	-3.228	0.006	-0.015	0.017
-0.665	-0.104	-3.265	0.006	-0.014	0.017
-0.628	-0.079	-3.246	0.006	-0.015	0.017
-0.643	-0.079	-3.287	0.006	-0.015	0.017
-0.633	-0.075	-3.290	0.006	-0.015	0.017
-0.612	-0.072	-3.290	0.007	-0.015	0.018
-0.644	-0.084	-3.293	0.006	-0.014	0.017
-0.632	-0.045	-3.290	0.006	-0.015	0.017
-0.647	-0.093	-3.313	0.006	-0.014	0.017
-0.622	-0.077	-3.290	0.006	-0.015	0.017
-0.654	-0.061	-3.304	0.006	-0.014	0.017
-0.626	-0.069	-3.297	0.006	-0.015	0.017
-0.643	-0.083	-3.266	0.006	-0.014	0.017
-0.633	-0.077	-3.279	0.006	-0.014	0.017
-0.596	-0.046	-3.271	0.006	-0.015	0.017
-0.655	-0.083	-3.273	0.006	-0.014	0.017
-0.621	-0.064	-3.287	0.006	-0.014	0.017
-0.641	-0.086	-3.260	0.007	-0.014	0.017
-0.629	-0.076	-3.256	0.006	-0.015	0.017
-0.632	-0.071	-3.263	0.006	-0.014	0.017
-0.625	-0.094	-3.263	0.006	-0.015	0.017
-0.646	-0.078	-3.287	0.007	-0.015	0.017
-0.636	-0.082	-3.262	0.006	-0.015	0.017
-0.620	-0.074	-3.260	0.006	-0.015	0.017
-0.663	-0.110	-3.261	0.006	-0.014	0.017
-0.622	-0.078	-3.263	0.006	-0.015	0.017
-0.642	-0.084	-3.307	0.006	-0.014	0.017
-0.642	-0.080	-3.296	0.006	-0.015	0.017
-0.631	-0.064	-3.297	0.007	-0.015	0.018
-0.629	-0.086	-3.276	0.006	-0.015	0.017
-0.644	-0.056	-3.297	0.006	-0.015	0.017
-0.642	-0.087	-3.279	0.006	-0.014	0.017
-0.620	-0.076	-3.273	0.006	-0.014	0.017
-0.650	-0.077	-3.310	0.006	-0.014	0.017
-0.618	-0.072	-3.225	0.005	-0.014	0.017
-0.638	-0.070	-3.266	0.007	-0.014	0.017
-0.633	-0.073	-3.252	0.006	-0.015	0.017
-0.618	-0.060	-3.250	0.006	-0.014	0.017
-0.642	-0.087	-3.246	0.006	-0.014	0.017
-0.627	-0.079	-3.228	0.006	-0.015	0.017
-0.637	-0.078	-3.225	0.006	-0.014	0.017
-0.608	-0.084	-3.252	0.006	-0.015	0.017
-0.649	-0.095	-3.258	0.006	-0.014	0.017
-0.625	-0.083	-3.235	0.006	-0.015	0.017
-0.646	-0.083	-3.304	0.007	-0.015	0.017
-0.646	-0.093	-3.275	0.006	-0.015	0.017
-0.637	-0.028	-3.273	0.007	-0.015	0.018
-0.655	-0.109	-3.292	0.006	-0.015	0.018
-0.610	-0.073	-3.287	0.006	-0.015	0.017
-0.637	-0.092	-3.310	0.006	-0.014	0.017
-0.621	-0.071	-3.283	0.006	-0.015	0.017
-0.645	-0.076	-3.266	0.006	-0.014	0.017
-0.638	-0.077	-3.269	0.006	-0.014	0.017
-0.636	-0.070	-3.283	0.006	-0.014	0.017
-0.664	-0.066	-3.259	0.006	-0.014	0.017
-0.610	-0.057	-3.267	0.006	-0.015	0.017
-0.636	-0.098	-3.262	0.006	-0.014	0.017
-0.628	-0.065	-3.225	0.006	-0.015	0.017
-0.630	-0.069	-3.236	0.006	-0.014	0.017
-0.634	-0.104	-3.239	0.006	-0.015	0.017
-0.625	-0.068	-3.246	0.006	-0.014	0.017
-0.623	-0.089	-3.242	0.006	-0.014	0.017
-0.642	-0.079	-3.253	0.006	-0.015	0.017
-0.652	-0.099	-3.241	0.006	-0.014	0.017
-0.601	-0.082	-3.263	0.006	-0.015	0.017
-0.647	-0.092	-3.279	0.006	-0.014	0.017
-0.629	-0.069	-3.310	0.006	-0.015	0.017
-0.648	-0.096	-3.300	0.007	-0.015	0.017
-0.641	-0.092	-3.228	0.006	-0.015	0.017
-0.628	-0.049	-3.259	0.006	-0.014	0.018
-0.647	-0.091	-3.254	0.006	-0.014	0.017
-0.626	-0.069	-3.280	0.006	-0.015	0.017
-0.643	-0.075	-3.293	0.006	-0.014	0.017
-0.613	-0.067	-3.281	0.006	-0.015	0.017
-0.651	-0.079	-3.266	0.006	-0.014	0.017
-0.622	-0.075	-3.211	0.006	-0.015	0.017
-0.638	-0.073	-3.229	0.006	-0.014	0.017
-0.640	-0.075	-3.239	0.006	-0.015	0.017
-0.628	-0.077	-3.235	0.006	-0.014	0.017
-0.636	-0.096	-3.249	0.006	-0.014	0.017
-0.623	-0.070	-3.232	0.006	-0.015	0.017
-0.644	-0.085	-3.235	0.006	-0.014	0.017
-0.624	-0.076	-3.256	0.006	-0.015	0.017
-0.644	-0.094	-3.273	0.007	-0.014	0.017
-0.627	-0.076	-3.252	0.006	-0.014	0.017
-0.639	-0.078	-3.273	0.006	-0.014	0.017
-0.674	-0.101	-3.268	0.006	-0.014	0.017
-0.617	-0.077	-3.263	0.006	-0.015	0.017
-0.635	-0.084	-3.307	0.006	-0.014	0.017
-0.641	-0.058	-3.276	0.006	-0.015	0.017
-0.652	-0.063	-3.266	0.006	-0.014	0.017
-0.628	-0.083	-3.259	0.006	-0.014	0.017
-0.636	-0.059	-3.276	0.006	-0.014	0.017
-0.626	-0.087	-3.262	0.006	-0.014	0.017
-0.623	-0.070	-3.256	0.006	-0.014	0.017
-0.646	-0.100	-3.272	0.006	-0.014	0.017
-0.612	-0.057	-3.270	0.006	-0.015	0.017
-0.645	-0.075	-3.235	0.006	-0.014	0.017
-0.633	-0.075	-3.218	0.006	-0.015	0.017
-0.628	-0.067	-3.229	0.006	-0.014	0.017
-0.635	-0.086	-3.232	0.006	-0.014	0.017
-0.628	-0.078	-3.256	0.006	-0.015	0.017
-0.636	-0.085	-3.232	0.006	-0.014	0.017
-0.630	-0.077	-3.236	0.006	-0.015	0.017
-0.645	-0.084	-3.252	0.006	-0.014	0.017
-0.628	-0.070	-3.239	0.006	-0.015	0.017
-0.653	-0.100	-3.280	0.007	-0.015	0.017
-0.616	-0.089	-3.259	0.006	-0.015	0.017
-0.623	-0.068	-3.273	0.006	-0.014	0.017
-0.661	-0.107	-3.250	0.006	-0.014	0.018
-0.621	-0.066	-3.287	0.006	-0.015	0.017
-0.640	-0.089	-3.299	0.006	-0.013	0.017
-0.632	-0.081	-3.279	0.006	-0.015	0.017
-0.652	-0.080	-3.265	0.006	-0.014	0.017
-0.620	-0.082	-3.259	0.006	-0.014	0.017
-0.641	-0.068	-3.222	0.007	-0.014	0.017
-0.625	-0.083	-3.207	0.006	-0.014	0.017
-0.634	-0.069	-3.239	0.006	-0.014	0.017
-0.644	-0.094	-3.262	0.006	-0.014	0.017
-0.617	-0.064	-3.229	0.006	-0.014	0.017
-0.651	-0.086	-3.225	0.006	-0.014	0.017
-0.618	-0.080	-3.232	0.006	-0.015	0.017
-0.656	-0.099	-3.238	0.006	-0.014	0.017
-0.620	-0.088	-3.228	0.006	-0.015	0.017
-0.639	-0.080	-3.273	0.006	-0.015	0.017
-0.636	-0.086	-3.245	0.006	-0.015	0.017
-0.613	-0.084	-3.266	0.007	-0.014	0.018
-0.652	-0.083	-3.251	0.006	-0.014	0.017
-0.630	-0.061	-3.262	0.006	-0.014	0.018
-0.652	-0.101	-3.313	0.006	-0.014	0.017
-0.624	-0.076	-3.256	0.006	-0.015	0.017
-0.642	-0.056	-3.279	0.006	-0.014	0.017
-0.639	-0.078	-3.255	0.006	-0.014	0.017
-0.644	-0.075	-3.242	0.006	-0.014	0.017
-0.640	-0.084	-3.241	0.006	-0.014	0.017
-0.601	-0.049	-3.267	0.006	-0.014	0.017
-0.656	-0.092	-3.235	0.006	-0.014	0.017
-0.624	-0.076	-3.256	0.006	-0.014	0.017
-0.640	-0.088	-3.245	0.006	-0.014	0.017
-0.629	-0.071	-3.225	0.006	-0.015	0.017
-0.631	-0.077	-3.225	0.006	-0.014	0.017
-0.635	-0.093	-3.228	0.006	-0.014	0.017
-0.629	-0.070	-3.263	0.007	-0.015	0.017
-0.633	-0.089	-3.218	0.006	-0.014	0.017
-0.625	-0.090	-3.235	0.006	-0.015	0.017
-0.662	-0.095	-3.231	0.006	-0.014	0.017
-0.622	-0.087	-3.242	0.006	-0.015	0.017
-0.639	-0.092	-3.286	0.006	-0.014	0.017
-0.650	-0.093	-3.255	0.006	-0.014	0.017
-0.617	-0.070	-3.252	0.006	-0.014	0.018
-0.639	-0.090	-3.252	0.006	-0.014	0.017
-0.629	-0.061	-3.266	0.006	-0.015	0.017
-0.649	-0.090	-3.262	0.006	-0.014	0.018
-0.623	-0.076	-3.266	0.006	-0.014	0.017
-0.643	-0.060	-3.276	0.006	-0.014	0.017
-0.623	-0.076	-3.221	0.005	-0.014	0.017
-0.644	-0.084	-3.235	0.006	-0.014	0.017
-0.644	-0.082	-3.242	0.006	-0.014	0.017
-0.613	-0.062	-3.229	0.006	-0.014	0.017
-0.640	-0.095	-3.238	0.006	-0.014	0.017
-0.626	-0.082	-3.184	0.006	-0.015	0.017
-0.641	-0.078	-3.221	0.006	-0.014	0.017
-0.608	-0.078	-3.225	0.006	-0.015	0.017
-0.644	-0.083	-3.235	0.006	-0.014	0.017
-0.631	-0.095	-3.221	0.006	-0.014	0.017
-0.630	-0.075	-3.256	0.007	-0.015	0.017
-0.651	-0.094	-3.221	0.006	-0.014	0.017
-0.624	-0.053	-3.228	0.006	-0.014	0.018
-0.659	-0.100	-3.244	0.006	-0.014	0.017
-0.620	-0.079	-3.276	0.006	-0.014	0.017
-0.637	-0.081	-3.286	0.006	-0.014	0.017
-0.649	-0.084	-3.272	0.006	-0.014	0.017
-0.633	-0.084	-3.279	0.006	-0.014	0.017
-0.636	-0.089	-3.262	0.006	-0.014	0.017
-0.640	-0.074	-3.282	0.006	-0.014	0.017
-0.680	-0.078	-3.252	0.006	-0.014	0.017
-0.613	-0.073	-3.229	0.006	-0.014	0.017
-0.644	-0.081	-3.245	0.006	-0.014	0.017
-0.622	-0.077	-3.217	0.005	-0.015	0.017
-0.641	-0.081	-3.215	0.006	-0.014	0.017
-0.641	-0.120	-3.221	0.006	-0.015	0.016
-0.620	-0.080	-3.242	0.006	-0.014	0.017
-0.628	-0.093	-3.204	0.006	-0.014	0.017
-0.627	-0.079	-3.239	0.006	-0.015	0.017
-0.650	-0.100	-3.228	0.006	-0.014	0.017
-0.607	-0.085	-3.218	0.006	-0.015	0.017
-0.652	-0.088	-3.255	0.006	-0.014	0.017
-0.632	-0.091	-3.272	0.005	-0.015	0.017
-0.633	-0.096	-3.269	0.006	-0.014	0.017
-0.648	-0.100	-3.230	0.006	-0.014	0.017
-0.634	-0.050	-3.245	0.006	-0.014	0.018
-0.648	-0.100	-3.278	0.006	-0.014	0.017
-0.628	-0.075	-3.255	0.006	-0.014	0.017
-0.654	-0.075	-3.293	0.006	-0.014	0.017
-0.628	-0.068	-3.293	0.006	-0.014	0.017
-0.640	-0.080	-3.266	0.006	-0.014	0.017
-0.624	-0.082	-3.248	0.005	-0.014	0.017
-0.638	-0.073	-3.242	0.006	-0.014	0.017
-0.647	-0.085	-3.235	0.006	-0.014	0.017
-0.621	-0.078	-3.218	0.006	-0.014	0.017
-0.640	-0.093	-3.215	0.006	-0.014	0.017
-0.620	-0.081	-3.208	0.006	-0.015	0.017
-0.647	-0.086	-3.248	0.006	-0.014	0.017
-0.628	-0.091	-3.221	0.006	-0.015	0.017
-0.643	-0.091	-3.252	0.006	-0.014	0.017
-0.624	-0.095	-3.241	0.005	-0.015	0.017
-0.628	-0.093	-3.238	0.006	-0.015	0.017
-0.671	-0.121	-3.226	0.005	-0.014	0.017
-0.615	-0.081	-3.242	0.006	-0.014	0.017
-0.648	-0.090	-3.276	0.006	-0.014	0.017
-0.632	-0.079	-3.272	0.005	-0.015	0.017
-0.637	-0.072	-3.248	0.006	-0.014	0.017
-0.637	-0.085	-3.255	0.006	-0.014	0.017
-0.632	-0.064	-3.269	0.006	-0.014	0.017
-0.642	-0.091	-3.268	0.006	-0.014	0.017
-0.621	-0.079	-3.249	0.006	-0.014	0.017
-0.661	-0.088	-3.255	0.006	-0.014	0.017
-0.614	-0.067	-3.263	0.006	-0.015	0.017
-0.652	-0.076	-3.238	0.006	-0.014	0.017
-0.633	-0.087	-3.211	0.006	-0.014	0.017
-0.612	-0.065	-3.236	0.006	-0.014	0.017
-0.639	-0.093	-3.214	0.005	-0.014	0.017
-0.633	-0.088	-3.259	0.006	-0.014	0.017
-0.639	-0.100	-3.235	0.006	-0.014	0.017
-0.623	-0.078	-3.235	0.006	-0.015	0.017
-0.651	-0.095	-3.231	0.006	-0.014	0.017
-0.630	-0.080	-3.245	0.006	-0.015	0.017
-0.646	-0.092	-3.293	0.006	-0.015	0.017
-0.628	-0.088	-3.248	0.006	-0.015	0.017
-0.628	-0.076	-3.265	0.006	-0.014	0.017
-0.667	-0.103	-3.261	0.005	-0.014	0.017
-0.623	-0.084	-3.258	0.006	-0.015	0.017
-0.643	-0.091	-3.306	0.006	-0.013	0.017
-0.633	-0.080	-3.259	0.005	-0.014	0.017
-0.653	-0.084	-3.258	0.006	-0.014	0.017
-0.612	-0.087	-3.238	0.005	-0.014	0.017
-0.644	-0.080	-3.228	0.006	-0.014	0.017
-0.632	-0.090	-3.203	0.005	-0.015	0.017
-0.626	-0.079	-3.211	0.006	-0.014	0.017
-0.643	-0.095	-3.262	0.005	-0.014	0.017
-0.622	-0.079	-3.218	0.006	-0.014	0.017
-0.640	-0.091	-3.204	0.006	-0.014	0.017
-0.630	-0.081	-3.211	0.006	-0.015	0.017
-0.657	-0.101	-3.231	0.006	-0.014	0.017
-0.625	-0.096	-3.224	0.006	-0.014	0.017
-0.634	-0.090	-3.245	0.006	-0.015	0.017
-0.634	-0.091	-3.238	0.005	-0.014	0.017
-0.613	-0.083	-3.245	0.006	-0.015	0.018
-0.647	-0.099	-3.227	0.005	-0.014	0.017
-0.631	-0.072	-3.245	0.006	-0.015	0.017
-0.652	-0.107	-3.292	0.006	-0.014	0.017
-0.619	-0.097	-3.238	0.006	-0.014	0.017
-0.646	-0.057	-3.265	0.006	-0.014	0.017
-0.648	-0.093	-3.261	0.006	-0.014	0.017
-0.632	-0.084	-3.238	0.006	-0.014	0.017
-0.638	-0.095	-3.299	0.005	-0.014	0.017
-0.600	-0.057	-3.260	0.006	-0.015	0.017
-0.654	-0.086	-3.248	0.006	-0.014	0.017
-0.628	-0.090	-3.262	0.006	-0.014	0.017
-0.640	-0.084	-3.242	0.006	-0.014	0.017
-0.644	-0.085	-3.217	0.005	-0.014	0.017
-0.619	-0.080	-3.259	0.006	-0.014	0.017
-0.641	-0.107	-3.235	0.006	-0.014	0.017
-0.623	-0.073	-3.239	0.006	-0.015	0.017
-0.642	-0.085	-3.228	0.006	-0.014	0.017
-0.623	-0.103	-3.228	0.005	-0.015	0.017
-0.643	-0.108	-3.234	0.006	-0.014	0.017
-0.616	-0.087	-3.235	0.005	-0.014	0.017
-0.641	-0.086	-3.259	0.006	-0.014	0.017
-0.643	-0.108	-3.248	0.005	-0.014	0.017
-0.614	-0.083	-3.269	0.006	-0.015	0.017
-0.640	-0.091	-3.258	0.006	-0.014	0.017
-0.624	-0.068	-3.293	0.005	-0.015	0.017
-0.656	-0.108	-3.275	0.006	-0.014	0.017
-0.626	-0.085	-3.241	0.005	-0.014	0.017
-0.645	-0.068	-3.259	0.006	-0.014	0.017
-0.640	-0.093	-3.223	0.005	-0.014	0.017
-0.641	-0.085	-3.245	0.006	-0.014	0.017
-0.635	-0.085	-3.238	0.005	-0.014	0.017
-0.607	-0.079	-3.246	0.005	-0.014	0.017
-0.647	-0.098	-3.231	0.005	-0.014	0.017
-0.623	-0.080	-3.174	0.005	-0.015	0.017
-0.642	-0.105	-3.224	0.006	-0.014	0.017
-0.613	-0.092	-3.211	0.005	-0.014	0.017
-0.643	-0.092	-3.231	0.005	-0.014	0.017
-0.639	-0.106	-3.204	0.006	-0.014	0.017
-0.633	-0.090	-3.252	0.006	-0.014	0.017
-0.647	-0.106	-3.224	0.005	-0.014	0.017
-0.619	-0.058	-3.225	0.006	-0.014	0.017
-0.653	-0.108	-3.244	0.006	-0.014	0.017
-0.615	-0.086	-3.269	0.005	-0.015	0.017
-0.633	-0.092	-3.289	0.006	-0.014	0.017
-0.643	-0.099	-3.254	0.005	-0.014	0.017
-0.634	-0.087	-3.259	0.006	-0.014	0.017
-0.636	-0.100	-3.262	0.005	-0.014	0.017
-0.633	-0.077	-3.268	0.005	-0.014	0.017
-0.678	-0.084	-3.245	0.005	-0.014	0.017
-0.613	-0.080	-3.249	0.005	-0.014	0.017
-0.643	-0.085	-3.252	0.006	-0.014	0.017
-0.628	-0.085	-3.231	0.005	-0.014	0.017
-0.626	-0.090	-3.228	0.005	-0.014	0.017
-0.646	-0.118	-3.238	0.005	-0.014	0.016
-0.614	-0.079	-3.253	0.006	-0.014	0.016
-0.645	-0.095	-3.231	0.005	-0.014	0.017
-0.626	-0.088	-3.211	0.005	-0.015	0.017
-0.634	-0.102	-3.221	0.005	-0.014	0.017
-0.610	-0.098	-3.228	0.005	-0.014	0.017
-0.634	-0.090	-3.249	0.006	-0.014	0.017
-0.624	-0.090	-3.276	0.005	-0.015	0.017
-0.625	-0.099	-3.256	0.006	-0.014	0.017
-0.643	-0.101	-3.234	0.005	-0.014	0.017
-0.626	-0.059	-3.252	0.006	-0.014	0.017
-0.659	-0.109	-3.261	0.006	-0.014	0.017
-0.617	-0.092	-3.242	0.005	-0.014	0.017
-0.640	-0.084	-3.275	0.005	-0.014	0.017
-0.641	-0.083	-3.252	0.005	-0.014	0.017
-0.637	-0.084	-3.252	0.006	-0.014	0.017
-0.638	-0.090	-3.237	0.005	-0.014	0.017
-0.630	-0.072	-3.255	0.006	-0.014	0.017
-0.640	-0.083	-3.238	0.005	-0.014	0.017
-0.617	-0.082	-3.245	0.005	-0.014	0.017
-0.638	-0.091	-3.204	0.006	-0.013	0.017
-0.625	-0.081	-3.187	0.005	-0.014	0.017
-0.635	-0.095	-3.238	0.005	-0.014	0.017
-0.632	-0.105	-3.221	0.005	-0.014	0.016
-0.620	-0.072	-3.239	0.005	-0.014	0.017
-0.640	-0.097	-3.214	0.005	-0.014	0.016
-0.629	-0.092	-3.211	0.005	-0.015	0.017
-0.658	-0.113	-3.213	0.006	-0.014	0.017
-0.613	-0.095	-3.218	0.005	-0.014	0.017
-0.633	-0.086	-3.238	0.006	-0.014	0.017
-0.624	-0.089	-3.241	0.005	-0.014	0.017
-0.608	-0.093	-3.262	0.006	-0.014	0.017
-0.646	-0.102	-3.230	0.005	-0.014	0.017
-0.622	-0.074	-3.245	0.005	-0.014	0.017
-0.653	-0.107	-3.279	0.006	-0.014	0.017
-0.618	-0.093	-3.258	0.005	-0.014	0.017
-0.641	-0.060	-3.262	0.006	-0.014	0.017
-0.630	-0.102	-3.248	0.005	-0.014	0.017
-0.634	-0.084	-3.265	0.005	-0.014	0.017
-0.635	-0.098	-3.272	0.005	-0.013	0.017
-0.590	-0.066	-3.247	0.005	-0.014	0.016
-0.649	-0.100	-3.235	0.005	-0.014	0.016
-0.622	-0.088	-3.228	0.005	-0.014	0.016
-0.645	-0.088	-3.221	0.006	-0.014	0.017
-0.650	-0.079	-3.197	0.005	-0.014	0.016
-0.619	-0.087	-3.222	0.005	-0.014	0.016
-0.637	-0.114	-3.214	0.005	-0.014	0.016
-0.616	-0.085	-3.225	0.005	-0.015	0.016
-0.643	-0.095	-3.214	0.005	-0.014	0.016
-0.620	-0.109	-3.204	0.005	-0.015	0.017
-0.634	-0.104	-3.224	0.005	-0.014	0.017
-0.615	-0.099	-3.221	0.005	-0.014	0.017
-0.637	-0.094	-3.276	0.005	-0.014	0.017
-0.640	-0.110	-3.234	0.005	-0.014	0.017
-0.613	-0.090	-3.255	0.005	-0.014	0.017
-0.634	-0.099	-3.245	0.005	-0.014	0.017
-0.624	-0.069	-3.293	0.005	-0.014	0.017
-0.634	-0.113	-3.265	0.005	-0.014	0.017
-0.631	-0.098	-3.251	0.005	-0.014	0.017
-0.632	-0.063	-3.249	0.005	-0.014	0.017
-0.638	-0.101	-3.234	0.004	-0.014	0.017
-0.623	-0.087	-3.242	0.005	-0.014	0.017
-0.647	-0.083	-3.245	0.005	-0.013	0.017
-0.611	-0.077	-3.249	0.005	-0.014	0.016
-0.640	-0.092	-3.218	0.005	-0.014	0.016
-0.623	-0.084	-3.166	0.005	-0.015	0.017
-0.636	-0.095	-3.218	0.005	-0.014	0.017
-0.618	-0.092	-3.211	0.005	-0.014	0.017
-0.628	-0.093	-3.204	0.005	-0.014	0.016
-0.625	-0.117	-3.177	0.005	-0.014	0.016
-0.610	-0.087	-3.205	0.005	-0.015	0.016
-0.654	-0.102	-3.221	0.005	-0.014	0.017
-0.618	-0.083	-3.211	0.005	-0.015	0.017
-0.642	-0.104	-3.245	0.005	-0.014	0.017
-0.616	-0.098	-3.214	0.005	-0.014	0.017
-0.623	-0.098	-3.238	0.005	-0.014	0.017
-0.665	-0.120	-3.223	0.005	-0.014	0.017
-0.607	-0.092	-3.238	0.005	-0.014	0.017
-0.645	-0.098	-3.283	0.006	-0.014	0.017
-0.628	-0.080	-3.248	0.005	-0.014	0.017
-0.656	-0.082	-3.269	0.006	-0.014	0.017
-0.618	-0.094	-3.238	0.005	-0.014	0.017
-0.638	-0.068	-3.255	0.005	-0.014	0.017
-0.634	-0.099	-3.237	0.005	-0.013	0.017
-0.625	-0.082	-3.242	0.005	-0.014	0.016
-0.648	-0.111	-3.265	0.005	-0.014	0.016
-0.608	-0.083	-3.225	0.005	-0.014	0.016
-0.647	-0.088	-3.221	0.005	-0.014	0.016
-0.625	-0.087	-3.170	0.005	-0.014	0.017
-0.610	-0.075	-3.240	0.005	-0.014	0.016
-0.636	-0.109	-3.211	0.005	-0.014	0.016
-0.646	-0.088	-3.221	0.005	-0.014	0.016
-0.636	-0.101	-3.197	0.005	-0.014	0.016
-0.615	-0.091	-3.218	0.005	-0.014	0.016
-0.653	-0.098	-3.217	0.005	-0.014	0.016
-0.617	-0.087	-3.208	0.005	-0.014	0.017
-0.647	-0.108	-3.273	0.006	-0.014	0.016
-0.619	-0.095	-3.231	0.005	-0.014	0.017
-0.624	-0.091	-3.228	0.005	-0.014	0.017
-0.664	-0.119	-3.230	0.005	-0.014	0.017
-0.615	-0.088	-3.224	0.005	-0.014	0.017
-0.638	-0.103	-3.258	0.005	-0.013	0.016
-0.643	-0.092	-3.237	0.005	-0.014	0.017
-0.642	-0.081	-3.252	0.005	-0.014	0.017
-0.621	-0.091	-3.214	0.005	-0.014	0.017
-0.640	-0.085	-3.234	0.005	-0.014	0.017
-0.633	-0.101	-3.227	0.005	-0.014	0.017
-0.625	-0.080	-3.235	0.005	-0.014	0.016
-0.651	-0.093	-3.248	0.005	-0.013	0.016
-0.608	-0.078	-3.177	0.004	-0.014	0.016
-0.642	-0.090	-3.208	0.005	-0.013	0.016
-0.626	-0.078	-3.184	0.005	-0.014	0.016
-0.617	-0.077	-3.225	0.005	-0.014	0.016
-0.637	-0.098	-3.194	0.005	-0.014	0.016
-0.627	-0.085	-3.163	0.005	-0.015	0.016
-0.631	-0.108	-3.201	0.005	-0.014	0.016
-0.596	-0.100	-3.183	0.005	-0.014	0.017
-0.648	-0.101	-3.210	0.005	-0.014	0.016
-0.618	-0.097	-3.197	0.005	-0.014	0.017
-0.637	-0.098	-3.245	0.006	-0.014	0.016
-0.636	-0.099	-3.217	0.005	-0.014	0.017
-0.625	-0.051	-3.215	0.006	-0.014	0.017
-0.653	-0.112	-3.230	0.005	-0.014	0.017
-0.611	-0.091	-3.235	0.005	-0.014	0.017
-0.644	-0.100	-3.282	0.005	-0.013	0.016
-0.627	-0.094	-3.231	0.005	-0.014	0.017
-0.631	-0.090	-3.225	0.005	-0.014	0.017
-0.626	-0.098	-3.221	0.005	-0.014	0.017
-0.630	-0.083	-3.224	0.005	-0.014	0.017
-0.665	-0.083	-3.211	0.005	-0.014	0.016
-0.603	-0.082	-3.218	0.005	-0.014	0.016
-0.634	-0.100	-3.245	0.005	-0.013	0.016
-0.608	-0.080	-3.204	0.005	-0.014	0.016
-0.635	-0.086	-3.194	0.005	-0.014	0.016
-0.637	-0.116	-3.187	0.005	-0.014	0.016
-0.620	-0.084	-3.211	0.005	-0.013	0.016
-0.634	-0.096	-3.190	0.005	-0.014	0.016
-0.623	-0.096	-3.184	0.005	-0.014	0.016
-0.654	-0.093	-3.183	0.005	-0.014	0.017
-0.605	-0.090	-3.208	0.005	-0.014	0.016
-0.647	-0.092	-3.235	0.005	-0.014	0.017
-0.620	-0.092	-3.228	0.004	-0.014	0.016
-0.624	-0.101	-3.228	0.005	-0.014	0.017
-0.639	-0.106	-3.224	0.005	-0.014	0.017
-0.623	-0.068	-3.214	0.005	-0.014	0.017
-0.647	-0.112	-3.231	0.005	-0.014	0.017
-0.617	-0.104	-3.210	0.005	-0.014	0.017
-0.646	-0.077	-3.245	0.005	-0.013	0.017
-0.625	-0.084	-3.242	0.005	-0.014	0.016
-0.627	-0.097	-3.224	0.005	-0.014	0.016
-0.610	-0.096	-3.193	0.005	-0.014	0.016
-0.632	-0.083	-3.204	0.005	-0.014	0.017
-0.650	-0.090	-3.218	0.005	-0.014	0.016
-0.616	-0.079	-3.198	0.005	-0.014	0.016
-0.643	-0.099	-3.156	0.005	-0.013	0.016
-0.612	-0.091	-3.177	0.005	-0.014	0.016
-0.643	-0.094	-3.187	0.005	-0.013	0.016
-0.619	-0.099	-3.177	0.005	-0.014	0.016
-0.630	-0.091	-3.211	0.005	-0.014	0.016
-0.636	-0.092	-3.211	0.005	-0.014	0.016
-0.623	-0.097	-3.214	0.005	-0.014	0.016
-0.677	-0.120	-3.202	0.005	-0.013	0.017
-0.618	-0.100	-3.207	0.005	-0.014	0.017
-0.644	-0.095	-3.238	0.005	-0.013	0.016
-0.625	-0.089	-3.228	0.005	-0.014	0.016
-0.641	-0.089	-3.235	0.005	-0.014	0.017
-0.630	-0.091	-3.217	0.005	-0.014	0.017
-0.631	-0.066	-3.231	0.005	-0.014	0.017
-0.648	-0.105	-3.227	0.005	-0.013	0.016
-0.625	-0.089	-3.221	0.005	-0.014	0.016
-0.661	-0.098	-3.217	0.005	-0.013	0.016
-0.612	-0.074	-3.225	0.005	-0.014	0.016
-0.649	-0.092	-3.190	0.005	-0.013	0.016
-0.632	-0.092	-3.201	0.005	-0.014	0.016
-0.604	-0.072	-3.202	0.005	-0.014	0.016
-0.643	-0.099	-3.190	0.005	-0.014	0.016
-0.631	-0.096	-3.218	0.005	-0.014	0.016
-0.638	-0.102	-3.194	0.005	-0.013	0.016
-0.618	-0.089	-3.204	0.005	-0.014	0.016
-0.646	-0.098	-3.190	0.005	-0.014	0.016
-0.620	-0.098	-3.190	0.005	-0.014	0.016
-0.650	-0.101	-3.252	0.006	-0.014	0.016
-0.616	-0.098	-3.201	0.005	-0.014	0.016
-0.628	-0.086	-3.221	0.005	-0.014	0.017
-0.659	-0.119	-3.199	0.005	-0.014	0.017
-0.613	-0.092	-3.214	0.005	-0.014	0.017
-0.630	-0.097	-3.248	0.005	-0.013	0.016
-0.639	-0.085	-3.224	0.005	-0.014	0.017
-0.644	-0.085	-3.228	0.005	-0.013	0.017
-0.632	-0.089	-3.200	0.005	-0.014	0.016
-0.640	-0.072	-3.218	0.005	-0.013	0.016
-0.631	-0.086	-3.173	0.005	-0.014	0.016
-0.616	-0.087	-3.222	0.005	-0.014	0.016
-0.649	-0.104	-3.217	0.005	-0.013	0.016
-0.609	-0.085	-3.149	0.004	-0.014	0.016
-0.641	-0.093	-3.170	0.005	-0.014	0.016
-0.625	-0.091	-3.170	0.005	-0.014	0.016
-0.643	-0.091	-3.187	0.005	-0.013	0.016
-0.630	-0.104	-3.180	0.005	-0.014	0.016
-0.632	-0.089	-3.204	0.005	-0.014	0.016
-0.637	-0.101	-3.200	0.005	-0.014	0.016
-0.604	-0.092	-3.204	0.005	-0.014	0.017
-0.655	-0.109	-3.189	0.005	-0.013	0.016
-0.624	-0.081	-3.197	0.005	-0.014	0.017
-0.646	-0.106	-3.252	0.005	-0.013	0.016
-0.633	-0.104	-3.193	0.005	-0.014	0.016
-0.639	-0.061	-3.235	0.005	-0.013	0.017
-0.649	-0.096	-3.221	0.005	-0.014	0.017
-0.624	-0.090	-3.214	0.005	-0.014	0.017
-0.632	-0.101	-3.238	0.005	-0.013	0.016
-0.589	-0.064	-3.199	0.005	-0.014	0.016
-0.648	-0.098	-3.214	0.005	-0.013	0.016
-0.626	-0.080	-3.194	0.005	-0.014	0.016
-0.642	-0.080	-3.183	0.005	-0.013	0.016
-0.647	-0.093	-3.176	0.004	-0.013	0.016
-0.621	-0.079	-3.191	0.005	-0.014	0.016
-0.647	-0.117	-3.173	0.005	-0.013	0.016
-0.615	-0.072	-3.171	0.005	-0.014	0.016
-0.646	-0.096	-3.183	0.005	-0.013	0.016
-0.628	-0.105	-3.166	0.005	-0.014	0.016
-0.646	-0.112	-3.172	0.005	-0.014	0.016
-0.620	-0.094	-3.180	0.005	-0.014	0.016
-0.643	-0.095	-3.231	0.005	-0.013	0.016
-0.648	-0.102	-3.217	0.005	-0.014	0.016
-0.613	-0.089	-3.225	0.005	-0.014	0.017
-0.636	-0.098	-3.190	0.005	-0.014	0.016
-0.631	-0.071	-3.224	0.004	-0.014	0.016
-0.645	-0.101	-3.234	0.005	-0.013	0.016
-0.629	-0.087	-3.197	0.005	-0.014	0.016
-0.640	-0.077	-3.207	0.005	-0.013	0.017
-0.623	-0.093	-3.152	0.004	-0.013	0.016
-0.637	-0.091	-3.197	0.005	-0.013	0.016
-0.641	-0.086	-3.194	0.005	-0.014	0.016
-0.610	-0.074	-3.198	0.005	-0.014	0.016
-0.651	-0.090	-3.173	0.005	-0.013	0.016
-0.632	-0.082	-3.119	0.005	-0.014	0.016
-0.634	-0.097	-3.159	0.005	-0.013	0.016
-0.616	-0.095	-3.163	0.005	-0.014	0.016
-0.634	-0.102	-3.180	0.005	-0.013	0.016
-0.635	-0.100	-3.163	0.005	-0.014	0.016
-0.644	-0.089	-3.197	0.005	-0.014	0.016
-0.650	-0.111	-3.179	0.005	-0.013	0.016
-0.626	-0.064	-3.180	0.005	-0.014	0.017
-0.657	-0.115	-3.213	0.005	-0.013	0.016
-0.622	-0.094	-3.214	0.004	-0.014	0.017
-0.648	-0.101	-3.241	0.005	-0.013	0.016
-0.631	-0.099	-3.210	0.004	-0.014	0.017
-0.633	-0.094	-3.197	0.005	-0.014	0.016
-0.641	-0.088	-3.207	0.005	-0.013	0.016
-0.629	-0.072	-3.204	0.004	-0.014	0.016
-0.675	-0.082	-3.187	0.004	-0.013	0.016
-0.619	-0.081	-3.218	0.005	-0.014	0.016
-0.639	-0.104	-3.200	0.005	-0.013	0.016
-0.625	-0.094	-3.159	0.004	-0.014	0.016
-0.638	-0.099	-3.184	0.005	-0.014	0.016
-0.643	-0.131	-3.159	0.004	-0.014	0.016
-0.620	-0.089	-3.180	0.005	-0.014	0.016
-0.640	-0.095	-3.166	0.005	-0.014	0.016
-0.630	-0.085	-3.167	0.005	-0.014	0.016
-0.646	-0.108	-3.159	0.005	-0.013	0.016
-0.609	-0.095	-3.180	0.005	-0.014	0.016
-0.635	-0.097	-3.207	0.005	-0.014	0.016
-0.628	-0.095	-3.217	0.004	-0.014	0.016
-0.635	-0.112	-3.214	0.005	-0.013	0.016
-0.644	-0.110	-3.189	0.004	-0.013	0.017
-0.642	-0.057	-3.190	0.005	-0.013	0.017
-0.658	-0.107	-3.206	0.004	-0.013	0.016
-0.628	-0.091	-3.194	0.005	-0.014	0.016
-0.655	-0.084	-3.217	0.005	-0.013	0.016
-0.625	-0.079	-3.201	0.004	-0.014	0.016
-0.650	-0.094	-3.180	0.005	-0.013	0.016
-0.631	-0.084	-3.142	0.004	-0.014	0.016
-0.640	-0.084	-3.163	0.005	-0.013	0.016
-0.643	-0.089	-3.173	0.004	-0.013	0.016
-0.626	-0.093	-3.173	0.005	-0.014	0.016
-0.641	-0.113	-3.132	0.005	-0.013	0.016
-0.625	-0.096	-3.149	0.005	-0.014	0.016
-0.651	-0.103	-3.159	0.005	-0.013	0.016
-0.636	-0.091	-3.159	0.005	-0.014	0.016
-0.647	-0.100	-3.183	0.005	-0.013	0.016
-0.629	-0.103	-3.183	0.004	-0.014	0.016
-0.629	-0.097	-3.186	0.005	-0.014	0.017
-0.684	-0.124	-3.178	0.004	-0.013	0.017
-0.615	-0.099	-3.180	0.005	-0.014	0.017
-0.650	-0.100	-3.204	0.005	-0.013	0.016
-0.636	-0.088	-3.207	0.004	-0.014	0.016
-0.658	-0.091	-3.200	0.005	-0.013	0.017
-0.626	-0.092	-3.180	0.004	-0.014	0.016
-0.636	-0.065	-3.207	0.005	-0.013	0.017
-0.643	-0.100	-3.196	0.004	-0.013	0.016
-0.623	-0.085	-3.193	0.005	-0.014	0.016
-0.660	-0.114	-3.203	0.004	-0.013	0.016
-0.623	-0.076	-3.201	0.004	-0.014	0.016
-0.649	-0.100	-3.149	0.005	-0.013	0.016
-0.635	-0.089	-3.142	0.004	-0.014	0.016
-0.626	-0.077	-3.157	0.005	-0.013	0.016
-0.640	-0.098	-3.169	0.004	-0.013	0.016
-0.637	-0.091	-3.180	0.005	-0.014	0.016
-0.642	-0.103	-3.169	0.004	-0.013	0.016
-0.628	-0.087	-3.177	0.005	-0.014	0.016
-0.650	-0.109	-3.176	0.005	-0.014	0.016
-0.632	-0.084	-3.166	0.005	-0.014	0.016
-0.666	-0.092	-3.224	0.005	-0.014	0.016
-0.623	-0.088	-3.176	0.004	-0.014	0.016
-0.630	-0.080	-3.207	0.005	-0.013	0.016
-0.659	-0.114	-3.175	0.004	-0.013	0.017
-0.631	-0.092	-3.179	0.005	-0.014	0.017
-0.650	-0.101	-3.217	0.004	-0.012	0.016
-0.645	-0.083	-3.190	0.004	-0.014	0.017
-0.651	-0.073	-3.200	0.005	-0.013	0.016
-0.629	-0.090	-3.159	0.004	-0.013	0.016
-0.656	-0.087	-3.169	0.005	-0.013	0.016
-0.636	-0.101	-3.141	0.004	-0.013	0.016
-0.631	-0.087	-3.156	0.005	-0.013	0.016
-0.648	-0.107	-3.162	0.004	-0.013	0.016
-0.617	-0.085	-3.153	0.004	-0.013	0.016
-0.651	-0.095	-3.146	0.005	-0.013	0.016
-0.636	-0.091	-3.156	0.005	-0.014	0.016
-0.651	-0.105	-3.162	0.005	-0.013	0.016
-0.632	-0.108	-3.159	0.004	-0.013	0.016
-0.651	-0.097	-3.159	0.005	-0.014	0.016
-0.635	-0.097	-3.159	0.004	-0.014	0.016
-0.620	-0.094	-3.190	0.005	-0.014	0.017
-0.650	-0.102	-3.158	0.004	-0.013	0.016
-0.632	-0.074	-3.190	0.004	-0.014	0.017
-0.655	-0.112	-3.227	0.005	-0.013	0.016
-0.639	-0.098	-3.165	0.004	-0.013	0.017
-0.657	-0.069	-3.214	0.005	-0.013	0.017
-0.637	-0.088	-3.186	0.004	-0.014	0.016
-0.646	-0.086	-3.186	0.004	-0.013	0.016
-0.641	-0.105	-3.193	0.004	-0.013	0.016
-0.605	-0.067	-3.185	0.004	-0.013	0.016
-0.668	-0.093	-3.166	0.004	-0.013	0.016
-0.634	-0.089	-3.173	0.004	-0.013	0.016
-0.654	-0.094	-3.145	0.005	-0.013	0.016
-0.638	-0.089	-3.122	0.004	-0.014	0.016
-0.635	-0.093	-3.159	0.005	-0.013	0.016
-0.643	-0.116	-3.159	0.004	-0.014	0.016
-0.630	-0.090	-3.187	0.005	-0.014	0.016
-0.650	-0.100	-3.149	0.005	-0.013	0.016
-0.627	-0.104	-3.159	0.004	-0.014	0.016
-0.666	-0.116	-3.140	0.004	-0.013	0.017
-0.621	-0.103	-3.165	0.004	-0.013	0.017
-0.651	-0.105	-3.210	0.005	-0.013	0.016
-0.651	-0.107	-3.165	0.004	-0.014	0.017
-0.631	-0.085	-3.173	0.005	-0.014	0.017
-0.644	-0.110	-3.162	0.004	-0.014	0.016
-0.642	-0.078	-3.213	0.004	-0.014	0.017
-0.658	-0.108	-3.192	0.004	-0.013	0.016
-0.635	-0.097	-3.162	0.004	-0.014	0.016
-0.653	-0.077	-3.190	0.004	-0.013	0.016
-0.645	-0.091	-3.134	0.003	-0.013	0.016
-0.647	-0.098	-3.159	0.005	-0.013	0.016
-0.645	-0.089	-3.169	0.004	-0.013	0.016
-0.627	-0.078	-3.180	0.004	-0.013	0.016
-0.647	-0.110	-3.148	0.004	-0.013	0.016
-0.641	-0.087	-3.104	0.004	-0.014	0.016
-0.639	-0.107	-3.156	0.005	-0.013	0.016
-0.621	-0.098	-3.128	0.004	-0.014	0.016
-0.663	-0.098	-3.144	0.004	-0.013	0.016
-0.634	-0.109	-3.152	0.004	-0.014	0.016
-0.641	-0.096	-3.170	0.005	-0.014	0.016
-0.650	-0.112	-3.155	0.004	-0.013	0.017
-0.633	-0.064	-3.159	0.005	-0.014	0.017
-0.666	-0.113	-3.175	0.005	-0.013	0.017
-0.623	-0.094	-3.186	0.004	-0.014	0.016
-0.645	-0.100	-3.213	0.004	-0.013	0.016
-0.643	-0.093	-3.175	0.004	-0.014	0.016
-0.655	-0.093	-3.179	0.005	-0.013	0.016
-0.640	-0.103	-3.172	0.004	-0.013	0.016
-0.651	-0.081	-3.148	0.004	-0.013	0.016
-0.681	-0.084	-3.159	0.004	-0.013	0.016
-0.622	-0.092	-3.166	0.004	-0.013	0.016
-0.652	-0.088	-3.173	0.004	-0.013	0.016
-0.625	-0.090	-3.125	0.004	-0.013	0.016
-0.641	-0.091	-3.169	0.005	-0.013	0.016
-0.649	-0.126	-3.128	0.004	-0.013	0.016
-0.634	-0.085	-3.156	0.004	-0.013	0.016
-0.650	-0.101	-3.145	0.004	-0.013	0.016
-0.645	-0.098	-3.131	0.004	-0.014	0.016
-0.652	-0.107	-3.121	0.004	-0.013	0.016
-0.626	-0.105	-3.155	0.004	-0.014	0.016
-0.660	-0.099	-3.152	0.004	-0.013	0.016
-0.627	-0.090	-3.182	0.003	-0.014	0.016
-0.647	-0.107	-3.186	0.005	-0.013	0.016
-0.653	-0.109	-3.154	0.004	-0.013	0.017
-0.639	-0.070	-3.172	0.004	-0.013	0.017
-0.662	-0.115	-3.195	0.004	-0.013	0.017
-0.633	-0.085	-3.166	0.004	-0.013	0.016
-0.655	-0.086	-3.193	0.004	-0.012	0.016
-0.629	-0.098	-3.176	0.004	-0.014	0.016
-0.656	-0.100	-3.169	0.004	-0.013	0.016
-0.635	-0.090	-3.111	0.004	-0.013	0.016
-0.646	-0.085	-3.152	0.004	-0.013	0.016
-0.657	-0.096	-3.134	0.004	-0.013	0.016
-0.627	-0.084	-3.145	0.004	-0.013	0.016
-0.651	-0.110	-3.121	0.005	-0.013	0.016
-0.636	-0.086	-3.128	0.004	-0.014	0.016
-0.653	-0.104	-3.124	0.004	-0.013	0.016
-0.638	-0.100	-3.131	0.004	-0.013	0.016
-0.646	-0.098	-3.162	0.004	-0.013	0.016
-0.643	-0.108	-3.135	0.004	-0.013	0.016
-0.640	-0.103	-3.141	0.004	-0.014	0.016
-0.678	-0.128	-3.139	0.004	-0.013	0.017
-0.628	-0.102	-3.152	0.004	-0.013	0.017
-0.656	-0.102	-3.169	0.004	-0.013	0.016
-0.642	-0.088	-3.186	0.004	-0.014	0.016
-0.657	-0.094	-3.193	0.005	-0.013	0.016
-0.649	-0.100	-3.134	0.004	-0.013	0.016
-0.641	-0.074	-3.162	0.004	-0.013	0.017
-0.657	-0.111	-3.168	0.004	-0.013	0.017
-0.636	-0.097	-3.165	0.004	-0.013	0.016
-0.662	-0.109	-3.172	0.004	-0.013	0.016
-0.625	-0.078	-3.146	0.004	-0.013	0.016
-0.658	-0.096	-3.148	0.004	-0.013	0.016
-0.639	-0.102	-3.117	0.004	-0.013	0.016
-0.630	-0.082	-3.129	0.004	-0.013	0.016
-0.654	-0.113	-3.134	0.004	-0.013	0.016
-0.637	-0.092	-3.142	0.004	-0.013	0.016
-0.648	-0.111	-3.124	0.004	-0.013	0.016
-0.627	-0.101	-3.135	0.004	-0.014	0.016
-0.658	-0.114	-3.134	0.004	-0.013	0.016
-0.636	-0.095	-3.141	0.004	-0.014	0.016
-0.664	-0.102	-3.193	0.005	-0.013	0.016
-0.635	-0.096	-3.145	0.004	-0.013	0.016
-0.639	-0.087	-3.159	0.004	-0.013	0.017
-0.669	-0.119	-3.150	0.004	-0.013	0.017
-0.629	-0.090	-3.168	0.004	-0.013	0.017
-0.663	-0.100	-3.196	0.004	-0.012	0.016
-0.656	-0.089	-3.171	0.004	-0.013	0.017
-0.662	-0.086	-3.161	0.004	-0.013	0.017
-0.650	-0.096	-3.145	0.004	-0.013	0.016
-0.663	-0.087	-3.137	0.004	-0.013	0.017
-0.647	-0.093	-3.120	0.003	-0.013	0.016
-0.638	-0.094	-3.155	0.004	-0.013	0.016
-0.661	-0.111	-3.141	0.004	-0.013	0.016
-0.637	-0.084	-3.100	0.004	-0.013	0.016
-0.656	-0.103	-3.111	0.004	-0.013	0.016
-0.642	-0.093	-3.114	0.004	-0.014	0.016
-0.659	-0.101	-3.131	0.004	-0.013	0.016
-0.637	-0.111	-3.124	0.004	-0.013	0.016
-0.654	-0.104	-3.114	0.004	-0.014	0.016
-0.656	-0.111	-3.148	0.004	-0.013	0.016
-0.618	-0.109	-3.144	0.004	-0.014	0.017
-0.656	-0.121	-3.133	0.004	-0.013	0.016
-0.646	-0.093	-3.144	0.004	-0.014	0.017
-0.658	-0.113	-3.189	0.004	-0.013	0.016
-0.657	-0.105	-3.137	0.004	-0.013	0.017
-0.639	-0.060	-3.152	0.004	-0.013	0.017
-0.675	-0.112	-3.160	0.004	-0.013	0.017
-0.640	-0.096	-3.165	0.004	-0.013	0.017
-0.658	-0.105	-3.192	0.004	-0.012	0.016
-0.625	-0.072	-3.166	0.004	-0.013	0.016
-0.668	-0.099	-3.161	0.004	-0.013	0.016
-0.640	-0.099	-3.130	0.004	-0.013	0.017
-0.652	-0.088	-3.138	0.004	-0.013	0.016
-0.676	-0.096	-3.117	0.004	-0.013	0.016
-0.640	-0.093	-3.135	0.004	-0.013	0.016
-0.657	-0.125	-3.134	0.004	-0.013	0.016
-0.637	-0.079	-3.104	0.004	-0.013	0.016
-0.660	-0.097	-3.127	0.004	-0.013	0.016
-0.647	-0.125	-3.117	0.004	-0.013	0.016
-0.663	-0.101	-3.127	0.004	-0.013	0.017
-0.650	-0.106	-3.117	0.004	-0.013	0.016
-0.659	-0.100	-3.144	0.004	-0.013	0.016
-0.672	-0.116	-3.136	0.004	-0.013	0.017
-0.631	-0.092	-3.155	0.004	-0.013	0.017
-0.671	-0.115	-3.143	0.004	-0.013	0.017
-0.645	-0.092	-3.171	0.003	-0.014	0.017
-0.655	-0.118	-3.171	0.004	-0.013	0.017
-0.654	-0.101	-3.147	0.004	-0.013	0.017
-0.655	-0.074	-3.161	0.004	-0.013	0.017
-0.655	-0.108	-3.112	0.003	-0.013	0.017
-0.652	-0.099	-3.144	0.004	-0.013	0.017
-0.653	-0.095	-3.161	0.004	-0.012	0.016
-0.627	-0.082	-3.138	0.004	-0.013	0.016
-0.670	-0.110	-3.130	0.004	-0.013	0.016
-0.647	-0.091	-3.062	0.004	-0.014	0.017
-0.661	-0.103	-3.117	0.004	-0.013	0.016
-0.647	-0.096	-3.100	0.003	-0.013	0.016
-0.650	-0.098	-3.127	0.004	-0.013	0.017
-0.665	-0.113	-3.103	0.004	-0.013	0.016
-0.637	-0.093	-3.097	0.004	-0.014	0.016
-0.671	-0.112	-3.113	0.004	-0.013	0.016
-0.652	-0.091	-3.110	0.004	-0.013	0.017
-0.685	-0.121	-3.140	0.004	-0.013	0.017
-0.637	-0.098	-3.137	0.004	-0.013	0.017
-0.649	-0.109	-3.168	0.004	-0.013	0.017
-0.690	-0.127	-3.135	0.003	-0.013	0.017
-0.640	-0.103	-3.137	0.004	-0.013	0.017
-0.662	-0.107	-3.150	0.004	-0.013	0.017
-0.646	-0.088	-3.181	0.003	-0.013	0.017
-0.682	-0.093	-3.161	0.004	-0.013	0.017
-0.641	-0.105	-3.137	0.004	-0.013	0.017
-0.658	-0.088	-3.161	0.004	-0.013	0.017
-0.648	-0.100	-3.123	0.003	-0.013	0.017
-0.651	-0.095	-3.117	0.004	-0.013	0.016
-0.669	-0.125	-3.144	0.003	-0.013	0.016
-0.633	-0.081	-3.135	0.004	-0.013	0.016
-0.668	-0.100	-3.103	0.004	-0.013	0.016
-0.658	-0.093	-3.100	0.004	-0.013	0.017
-0.664	-0.103	-3.110	0.004	-0.013	0.016
-0.640	-0.112	-3.113	0.003	-0.013	0.016
-0.667	-0.102	-3.144	0.004	-0.013	0.017
-0.655	-0.107	-3.137	0.003	-0.013	0.016
-0.640	-0.103	-3.144	0.004	-0.013	0.017
-0.670	-0.127	-3.132	0.003	-0.013	0.017
-0.645	-0.083	-3.130	0.004	-0.013	0.017
-0.674	-0.113	-3.178	0.004	-0.013	0.017
-0.644	-0.104	-3.157	0.004	-0.013	0.017
-0.664	-0.099	-3.147	0.004	-0.012	0.017
-0.666	-0.104	-3.160	0.003	-0.013	0.017
-0.657	-0.103	-3.140	0.004	-0.013	0.017
-0.662	-0.114	-3.153	0.003	-0.012	0.017
-0.663	-0.095	-3.147	0.004	-0.013	0.017
-0.680	-0.090	-3.141	0.004	-0.013	0.016
-0.641	-0.093	-3.123	0.003	-0.013	0.017
-0.673	-0.099	-3.093	0.005	-0.012	0.017
-0.641	-0.103	-3.089	0.003	-0.013	0.017
-0.660	-0.100	-3.120	0.004	-0.013	0.016
-0.658	-0.118	-3.116	0.004	-0.013	0.016
-0.646	-0.094	-3.103	0.004	-0.013	0.016
-0.665	-0.113	-3.109	0.004	-0.013	0.016
-0.647	-0.099	-3.099	0.004	-0.014	0.017
-0.674	-0.124	-3.119	0.004	-0.013	0.017
-0.649	-0.118	-3.109	0.004	-0.013	0.017
-0.665	-0.106	-3.137	0.004	-0.013	0.017
-0.659	-0.100	-3.133	0.003	-0.013	0.016
-0.636	-0.109	-3.137	0.004	-0.013	0.017
-0.671	-0.112	-3.112	0.003	-0.013	0.017
-0.663	-0.090	-3.133	0.004	-0.013	0.017
-0.672	-0.115	-3.184	0.004	-0.013	0.017
-0.655	-0.099	-3.130	0.004	-0.013	0.017
-0.666	-0.078	-3.168	0.004	-0.013	0.017
-0.667	-0.102	-3.140	0.003	-0.013	0.017
-0.653	-0.091	-3.144	0.004	-0.013	0.017
-0.665	-0.113	-3.143	0.003	-0.012	0.017
-0.616	-0.069	-3.138	0.004	-0.013	0.016
-0.674	-0.106	-3.130	0.003	-0.013	0.016
-0.651	-0.095	-3.133	0.003	-0.013	0.016
-0.662	-0.104	-3.113	0.004	-0.013	0.016
-0.664	-0.096	-3.096	0.003	-0.013	0.016
-0.654	-0.089	-3.110	0.004	-0.013	0.016
-0.661	-0.116	-3.113	0.003	-0.013	0.016
-0.642	-0.093	-3.138	0.004	-0.013	0.016
-0.670	-0.105	-3.106	0.003	-0.013	0.016
-0.649	-0.115	-3.096	0.004	-0.013	0.017
-0.671	-0.121	-3.098	0.004	-0.013	0.017
-0.652	-0.112	-3.109	0.003	-0.013	0.017
-0.668	-0.110	-3.171	0.003	-0.013	0.017
-0.670	-0.109	-3.136	0.003	-0.013	0.017
-0.645	-0.092	-3.140	0.004	-0.013	0.017
-0.669	-0.113	-3.140	0.003	-0.013	0.017
-0.652	-0.090	-3.177	0.003	-0.013	0.017
-0.674	-0.118	-3.177	0.004	-0.013	0.017
-0.646	-0.098	-3.130	0.004	-0.013	0.017
-0.670	-0.080	-3.168	0.004	-0.013	0.017
-0.662	-0.110	-3.109	0.003	-0.013	0.017
-0.664	-0.103	-3.123	0.004	-0.013	0.017
-0.666	-0.102	-3.164	0.004	-0.013	0.016
-0.634	-0.084	-3.131	0.004	-0.013	0.016
-0.673	-0.106	-3.137	0.004	-0.013	0.016
-0.650	-0.096	-3.079	0.003	-0.014	0.016
-0.662	-0.101	-3.103	0.004	-0.013	0.017
-0.654	-0.103	-3.106	0.003	-0.013	0.016
-0.659	-0.100	-3.113	0.004	-0.013	0.016
-0.662	-0.110	-3.106	0.004	-0.013	0.016
-0.646	-0.098	-3.110	0.004	-0.013	0.016
-0.666	-0.120	-3.126	0.003	-0.013	0.017
-0.646	-0.092	-3.089	0.004	-0.013	0.017
-0.674	-0.115	-3.133	0.004	-0.013	0.017
-0.650	-0.113	-3.126	0.003	-0.013	0.016
-0.664	-0.115	-3.150	0.004	-0.013	0.017
-0.692	-0.134	-3.121	0.003	-0.013	0.017
-0.641	-0.100	-3.143	0.004	-0.013	0.017
-0.669	-0.109	-3.164	0.003	-0.013	0.017
-0.659	-0.084	-3.147	0.003	-0.013	0.017
-0.678	-0.099	-3.147	0.004	-0.013	0.017
-0.663	-0.105	-3.120	0.003	-0.013	0.017
-0.666	-0.076	-3.161	0.004	-0.013	0.017
-0.655	-0.103	-3.116	0.003	-0.013	0.017
-0.659	-0.093	-3.133	0.004	-0.013	0.017
-0.679	-0.122	-3.130	0.003	-0.012	0.016
-0.635	-0.087	-3.131	0.003	-0.013	0.016
-0.661	-0.103	-3.092	0.003	-0.013	0.017
-0.650	-0.095	-3.099	0.003	-0.013	0.016
-0.647	-0.098	-3.117	0.004	-0.013	0.016
-0.655	-0.110	-3.106	0.003	-0.013	0.016
-0.654	-0.101	-3.141	0.004	-0.013	0.016
-0.663	-0.113	-3.109	0.003	-0.013	0.016
-0.642	-0.110	-3.120	0.004	-0.014	0.016
-0.669	-0.106	-3.112	0.004	-0.013	0.017
-0.642	-0.088	-3.116	0.003	-0.013	0.017
-0.681	-0.118	-3.161	0.004	-0.013	0.017
-0.649	-0.099	-3.123	0.003	-0.013	0.016
-0.662	-0.092	-3.161	0.004	-0.013	0.017
-0.690	-0.122	-3.135	0.003	-0.013	0.017
-0.641	-0.108	-3.147	0.003	-0.013	0.017
-0.667	-0.113	-3.184	0.003	-0.012	0.017
-0.664	-0.096	-3.160	0.003	-0.013	0.017
-0.672	-0.083	-3.168	0.004	-0.013	0.017
-0.646	-0.108	-3.130	0.003	-0.013	0.016
-0.661	-0.087	-3.099	0.004	-0.013	0.017
-0.655	-0.103	-3.102	0.003	-0.013	0.017
-0.648	-0.096	-3.124	0.004	-0.013	0.016
-0.667	-0.108	-3.130	0.003	-0.013	0.016
-0.635	-0.087	-3.096	0.003	-0.013	0.016
-0.676	-0.109	-3.089	0.004	-0.013	0.016
-0.651	-0.095	-3.089	0.003	-0.013	0.016
-0.663	-0.107	-3.103	0.004	-0.013	0.016
-0.652	-0.114	-3.109	0.003	-0.013	0.016
-0.665	-0.103	-3.093	0.004	-0.013	0.016
-0.664	-0.110	-3.103	0.003	-0.013	0.016
-0.616	-0.107	-3.130	0.003	-0.013	0.017
-0.683	-0.113	-3.105	0.003	-0.012	0.017
-0.655	-0.086	-3.134	0.003	-0.013	0.016
-0.667	-0.115	-3.154	0.004	-0.013	0.017
-0.659	-0.109	-3.126	0.003	-0.013	0.017
-0.660	-0.070	-3.144	0.004	-0.013	0.017
-0.677	-0.115	-3.156	0.003	-0.013	0.017
-0.649	-0.101	-3.150	0.003	-0.013	0.017
-0.665	-0.114	-3.170	0.003	-0.012	0.016
-0.627	-0.068	-3.128	0.003	-0.013	0.016
-0.671	-0.101	-3.130	0.004	-0.013	0.016
-0.646	-0.100	-3.133	0.003	-0.013	0.016
-0.664	-0.098	-3.123	0.004	-0.013	0.017
-0.675	-0.085	-3.072	0.003	-0.013	0.016
-0.635	-0.095	-3.110	0.004	-0.013	0.016
-0.660	-0.122	-3.109	0.003	-0.013	0.016
-0.640	-0.091	-3.110	0.004	-0.013	0.016
-0.658	-0.098	-3.120	0.004	-0.013	0.016
-0.644	-0.113	-3.082	0.003	-0.014	0.016
-0.664	-0.105	-3.123	0.004	-0.013	0.017
-0.643	-0.102	-3.106	0.003	-0.013	0.016
-0.654	-0.107	-3.141	0.004	-0.013	0.016
-0.665	-0.112	-3.112	0.003	-0.013	0.017
-0.637	-0.107	-3.133	0.004	-0.013	0.017
-0.663	-0.107	-3.140	0.003	-0.013	0.016
-0.651	-0.086	-3.167	0.003	-0.013	0.017
-0.659	-0.119	-3.167	0.004	-0.013	0.017
-0.659	-0.114	-3.129	0.003	-0.013	0.017
-0.657	-0.074	-3.168	0.003	-0.013	0.017
-0.664	-0.114	-3.125	0.003	-0.013	0.017
-0.646	-0.100	-3.113	0.004	-0.013	0.016
-0.667	-0.094	-3.167	0.003	-0.013	0.016
-0.627	-0.080	-3.134	0.003	-0.013	0.016
-0.666	-0.107	-3.133	0.004	-0.013	0.016
-0.640	-0.096	-3.079	0.003	-0.013	0.017
-0.663	-0.098	-3.117	0.004	-0.013	0.016
-0.661	-0.097	-3.099	0.003	-0.013	0.016
-0.654	-0.096	-3.124	0.004	-0.013	0.016
-0.654	-0.116	-3.069	0.004	-0.013	0.016
-0.641	-0.092	-3.096	0.003	-0.013	0.016
-0.670	-0.107	-3.109	0.003	-0.013	0.016
-0.646	-0.092	-3.083	0.004	-0.013	0.016
-0.663	-0.111	-3.134	0.004	-0.013	0.016
-0.639	-0.107	-3.116	0.003	-0.013	0.016
-0.647	-0.113	-3.144	0.004	-0.013	0.017
-0.694	-0.130	-3.111	0.003	-0.013	0.017
-0.643	-0.097	-3.137	0.004	-0.013	0.017
-0.665	-0.114	-3.160	0.003	-0.013	0.017
-0.644	-0.094	-3.150	0.003	-0.013	0.017
-0.668	-0.088	-3.147	0.004	-0.013	0.017
-0.652	-0.098	-3.133	0.003	-0.013	0.016
-0.653	-0.086	-3.147	0.004	-0.013	0.017
-0.658	-0.110	-3.133	0.003	-0.013	0.016
-0.648	-0.092	-3.120	0.003	-0.013	0.016
-0.673	-0.111	-3.140	0.003	-0.013	0.016
-0.625	-0.087	-3.138	0.003	-0.013	0.016
-0.668	-0.100	-3.113	0.003	-0.012	0.016
-0.657	-0.097	-3.096	0.003	-0.013	0.016
-0.626	-0.089	-3.100	0.004	-0.013	0.016
-0.659	-0.111	-3.093	0.003	-0.013	0.016
-0.653	-0.093	-3.141	0.004	-0.013	0.016
-0.648	-0.102	-3.107	0.004	-0.013	0.016
-0.636	-0.106	-3.096	0.004	-0.013	0.016
-0.665	-0.112	-3.119	0.003	-0.013	0.016
-0.640	-0.103	-3.096	0.003	-0.013	0.016
-0.666	-0.110	-3.155	0.004	-0.013	0.016
-0.644	-0.101	-3.147	0.003	-0.013	0.016
-0.643	-0.096	-3.137	0.004	-0.013	0.017
-0.681	-0.126	-3.118	0.003	-0.013	0.017
-0.635	-0.098	-3.147	0.003	-0.013	0.017
-0.658	-0.114	-3.170	0.003	-0.012	0.016
-0.654	-0.101	-3.133	0.003	-0.013	0.017
-0.667	-0.090	-3.140	0.004	-0.013	0.016
-0.648	-0.098	-3.113	0.003	-0.013	0.016
-0.662	-0.090	-3.120	0.004	-0.013	0.016
-0.651	-0.107	-3.102	0.003	-0.013	0.016
-0.647	-0.093	-3.124	0.004	-0.013	0.016
-0.658	-0.106	-3.130	0.003	-0.013	0.016
-0.632	-0.085	-3.086	0.003	-0.013	0.016
-0.663	-0.103	-3.072	0.004	-0.013	0.016
-0.641	-0.098	-3.083	0.003	-0.014	0.016
-0.661	-0.109	-3.106	0.003	-0.013	0.016
-0.640	-0.100	-3.113	0.003	-0.013	0.016
-0.660	-0.099	-3.100	0.003	-0.013	0.016
-0.649	-0.102	-3.117	0.003	-0.013	0.016
-0.623	-0.104	-3.113	0.004	-0.013	0.017
-0.659	-0.110	-3.123	0.003	-0.013	0.016
-0.634	-0.085	-3.120	0.003	-0.013	0.017
-0.658	-0.114	-3.178	0.004	-0.013	0.016
-0.646	-0.115	-3.147	0.003	-0.013	0.017
-0.663	-0.066	-3.144	0.004	-0.013	0.017
-0.672	-0.118	-3.140	0.003	-0.013	0.016
-0.647	-0.103	-3.161	0.003	-0.013	0.016
-0.655	-0.110	-3.164	0.003	-0.013	0.016
-0.620	-0.068	-3.135	0.003	-0.013	0.016
-0.670	-0.102	-3.140	0.003	-0.013	0.016
-0.639	-0.097	-3.134	0.003	-0.013	0.016
-0.658	-0.097	-3.113	0.004	-0.012	0.016
-0.663	-0.099	-3.099	0.003	-0.013	0.016
-0.638	-0.092	-3.124	0.003	-0.013	0.016
-0.665	-0.116	-3.117	0.003	-0.013	0.016
-0.633	-0.091	-3.142	0.004	-0.013	0.016
-0.653	-0.110	-3.106	0.003	-0.013	0.016
-0.638	-0.117	-3.089	0.003	-0.014	0.016
-0.668	-0.109	-3.096	0.004	-0.013	0.016
-0.630	-0.100	-3.113	0.003	-0.013	0.016
-0.654	-0.108	-3.171	0.003	-0.013	0.016
-0.657	-0.106	-3.143	0.003	-0.013	0.016
-0.633	-0.088	-3.141	0.004	-0.013	0.017
-0.658	-0.102	-3.127	0.003	-0.013	0.016
-0.648	-0.080	-3.151	0.003	-0.013	0.016
-0.667	-0.118	-3.143	0.003	-0.013	0.016
-0.630	-0.099	-3.147	0.003	-0.013	0.016
-0.662	-0.091	-3.140	0.003	-0.013	0.016
-0.638	-0.092	-3.092	0.002	-0.013	0.016
-0.658	-0.089	-3.110	0.004	-0.013	0.016
-0.645	-0.100	-3.106	0.003	-0.013	0.016
-0.628	-0.084	-3.104	0.003	-0.013	0.016
-0.660	-0.104	-3.120	0.003	-0.013	0.016
-0.641	-0.089	-3.073	0.003	-0.014	0.016
-0.648	-0.104	-3.073	0.004	-0.013	0.016
-0.633	-0.104	-3.113	0.003	-0.013	0.016
-0.660	-0.097	-3.117	0.003	-0.013	0.016
-0.648	-0.105	-3.103	0.003	-0.013	0.016
-0.650	-0.092	-3.128	0.004	-0.013	0.016
-0.658	-0.113	-3.119	0.003	-0.013	0.016
-0.650	-0.065	-3.124	0.004	-0.013	0.017
-0.679	-0.115	-3.136	0.003	-0.013	0.017
-0.636	-0.100	-3.147	0.003	-0.013	0.016
-0.645	-0.110	-3.168	0.003	-0.012	0.016
-0.656	-0.103	-3.126	0.003	-0.013	0.017
-0.646	-0.091	-3.148	0.004	-0.013	0.016
-0.650	-0.103	-3.137	0.003	-0.013	0.016
-0.652	-0.085	-3.144	0.003	-0.013	0.016
-0.684	-0.095	-3.134	0.003	-0.013	0.016
-0.623	-0.098	-3.124	0.003	-0.013	0.016
-0.660	-0.098	-3.130	0.003	-0.013	0.016
-0.639	-0.097	-3.086	0.003	-0.013	0.016
-0.642	-0.093	-3.093	0.003	-0.013	0.016
-0.652	-0.124	-3.127	0.003	-0.013	0.015
-0.635	-0.089	-3.107	0.004	-0.013	0.016
-0.646	-0.098	-3.086	0.003	-0.013	0.016
-0.631	-0.090	-3.087	0.003	-0.014	0.016
-0.651	-0.111	-3.092	0.003	-0.013	0.016
-0.627	-0.097	-3.107	0.003	-0.013	0.016
-0.658	-0.096	-3.134	0.004	-0.013	0.016
-0.639	-0.107	-3.141	0.003	-0.013	0.016
-0.639	-0.107	-3.148	0.004	-0.013	0.016
-0.662	-0.110	-3.119	0.003	-0.013	0.016
-0.646	-0.079	-3.127	0.003	-0.013	0.017
-0.675	-0.119	-3.150	0.004	-0.013	0.016
-0.630	-0.093	-3.137	0.003	-0.013	0.016
-0.660	-0.091	-3.154	0.003	-0.012	0.016
-0.656	-0.101	-3.140	0.003	-0.013	0.016
-0.641	-0.098	-3.137	0.003	-0.013	0.016
-0.650	-0.113	-3.113	0.003	-0.013	0.016
-0.644	-0.080	-3.121	0.003	-0.013	0.016
-0.665	-0.094	-3.131	0.003	-0.013	0.016
-0.626	-0.091	-3.121	0.003	-0.013	0.016
-0.651	-0.106	-3.083	0.004	-0.012	0.016
-0.638	-0.091	-3.100	0.003	-0.013	0.016
-0.644	-0.110	-3.106	0.003	-0.013	0.016
-0.644	-0.122	-3.110	0.003	-0.013	0.016
-0.631	-0.095	-3.124	0.003	-0.013	0.016
-0.646	-0.110	-3.096	0.003	-0.013	0.016
-0.638	-0.108	-3.124	0.003	-0.013	0.016
-0.677	-0.131	-3.108	0.003	-0.013	0.017
-0.634	-0.100	-3.121	0.004	-0.013	0.016
-0.656	-0.098	-3.137	0.004	-0.013	0.016
-0.633	-0.099	-3.141	0.003	-0.013	0.016
-0.637	-0.100	-3.147	0.004	-0.013	0.017
-0.654	-0.106	-3.113	0.003	-0.013	0.016
-0.646	-0.075	-3.147	0.003	-0.013	0.017
-0.659	-0.112	-3.171	0.003	-0.013	0.016
-0.636	-0.091	-3.144	0.003	-0.013	0.016
-0.659	-0.090	-3.154	0.003	-0.012	0.016
-0.630	-0.088	-3.134	0.003	-0.013	0.016
-0.648	-0.103	-3.141	0.003	-0.013	0.016
-0.644	-0.099	-3.123	0.003	-0.013	0.016
-0.616	-0.079	-3.132	0.004	-0.013	0.016
-0.657	-0.108	-3.117	0.003	-0.013	0.016
-0.638	-0.091	-3.131	0.003	-0.013	0.016
-0.649	-0.115	-3.113	0.003	-0.013	0.016
-0.633	-0.090	-3.090	0.003	-0.013	0.016
-0.652	-0.105	-3.103	0.003	-0.013	0.016
-0.634	-0.106	-3.107	0.003	-0.013	0.016
-0.650	-0.099	-3.145	0.004	-0.013	0.016
-0.630	-0.104	-3.124	0.003	-0.013	0.016
-0.635	-0.092	-3.131	0.003	-0.013	0.016
-0.676	-0.128	-3.122	0.003	-0.013	0.016
-0.621	-0.101	-3.134	0.003	-0.013	0.017
-0.660	-0.106	-3.185	0.003	-0.012	0.016
-0.652	-0.095	-3.140	0.003	-0.013	0.016
-0.647	-0.078	-3.127	0.004	-0.013	0.016
-0.639	-0.105	-3.120	0.003	-0.013	0.016
-0.639	-0.081	-3.120	0.003	-0.013	0.016
-0.641	-0.107	-3.127	0.003	-0.013	0.016
-0.634	-0.089	-3.131	0.003	-0.013	0.016
-0.649	-0.106	-3.130	0.003	-0.013	0.016
-0.627	-0.091	-3.083	0.003	-0.013	0.016
-0.659	-0.102	-3.107	0.004	-0.013	0.016
-0.647	-0.096	-3.086	0.003	-0.013	0.016
-0.637	-0.105	-3.104	0.004	-0.013	0.016
-0.641	-0.105	-3.110	0.003	-0.013	0.016
-0.650	-0.088	-3.104	0.003	-0.014	0.016
-0.646	-0.110	-3.113	0.003	-0.013	0.016
-0.609	-0.112	-3.120	0.003	-0.013	0.017
-0.660	-0.099	-3.127	0.003	-0.013	0.016
-0.635	-0.091	-3.121	0.003	-0.013	0.016
-0.664	-0.120	-3.185	0.004	-0.013	0.016
-0.650	-0.109	-3.147	0.003	-0.013	0.016
-0.640	-0.062	-3.144	0.003	-0.013	0.017
-0.656	-0.114	-3.137	0.003	-0.013	0.016
-0.639	-0.094	-3.158	0.003	-0.013	0.016
-0.653	-0.110	-3.154	0.003	-0.012	0.016
-0.615	-0.088	-3.131	0.003	-0.013	0.016
-0.655	-0.095	-3.141	0.003	-0.013	0.016
-0.639	-0.108	-3.134	0.003	-0.013	0.016
-0.644	-0.093	-3.131	0.003	-0.013	0.016
-0.662	-0.093	-3.107	0.003	-0.013	0.016
-0.623	-0.094	-3.138	0.003	-0.013	0.016
-0.650	-0.113	-3.120	0.003	-0.013	0.016
-0.624	-0.082	-3.111	0.003	-0.013	0.016
-0.643	-0.105	-3.083	0.003	-0.013	0.016
-0.632	-0.124	-3.086	0.003	-0.013	0.016
-0.646	-0.100	-3.107	0.003	-0.013	0.016
-0.622	-0.106	-3.107	0.003	-0.013	0.016
-0.643	-0.105	-3.114	0.004	-0.013	0.016
-0.655	-0.115	-3.113	0.003	-0.013	0.016
-0.614	-0.097	-3.131	0.003	-0.013	0.016
-0.656	-0.105	-3.110	0.003	-0.013	0.016
-0.630	-0.080	-3.154	0.003	-0.014	0.016
-0.649	-0.117	-3.154	0.003	-0.013	0.016
-0.644	-0.105	-3.134	0.003	-0.013	0.016
-0.642	-0.073	-3.152	0.003	-0.013	0.016
-0.640	-0.109	-3.116	0.003	-0.013	0.016
-0.633	-0.096	-3.131	0.003	-0.013	0.016
-0.646	-0.088	-3.138	0.003	-0.013	0.016
-0.614	-0.083	-3.128	0.003	-0.013	0.016
-0.646	-0.106	-3.120	0.003	-0.013	0.016
-0.633	-0.099	-3.066	0.003	-0.014	0.016
-0.645	-0.101	-3.100	0.004	-0.012	0.016
-0.636	-0.099	-3.086	0.003	-0.013	0.016
-0.630	-0.095	-3.100	0.003	-0.013	0.016
-0.643	-0.121	-3.086	0.003	-0.013	0.016
-0.618	-0.105	-3.090	0.003	-0.014	0.016
-0.647	-0.107	-3.093	0.003	-0.013	0.016
-0.636	-0.090	-3.107	0.003	-0.013	0.016
-0.660	-0.104	-3.114	0.004	-0.013	0.016
-0.622	-0.103	-3.114	0.003	-0.013	0.016
-0.629	-0.109	-3.155	0.003	-0.013	0.016
-0.665	-0.122	-3.119	0.003	-0.013	0.016
-0.617	-0.102	-3.117	0.004	-0.013	0.016
-0.641	-0.109	-3.148	0.003	-0.013	0.016
-0.627	-0.089	-3.158	0.003	-0.013	0.016
-0.666	-0.089	-3.145	0.003	-0.013	0.016
-0.623	-0.093	-3.138	0.003	-0.013	0.016
-0.645	-0.083	-3.144	0.003	-0.013	0.016
-0.629	-0.109	-3.110	0.003	-0.013	0.016
-0.633	-0.094	-3.121	0.003	-0.013	0.016
-0.642	-0.131	-3.120	0.003	-0.013	0.015
-0.605	-0.084	-3.128	0.003	-0.013	0.016
-0.642	-0.107	-3.117	0.003	-0.013	0.016
-0.635	-0.091	-3.076	0.003	-0.014	0.016
-0.628	-0.106	-3.090	0.004	-0.013	0.016
-0.632	-0.115	-3.090	0.003	-0.013	0.016
-0.636	-0.108	-3.134	0.003	-0.013	0.016
-0.630	-0.112	-3.110	0.003	-0.013	0.016
-0.619	-0.107	-3.131	0.003	-0.013	0.016
-0.648	-0.108	-3.096	0.003	-0.013	0.016
-0.625	-0.091	-3.107	0.003	-0.013	0.016
-0.656	-0.115	-3.168	0.004	-0.013	0.016
-0.626	-0.104	-3.138	0.003	-0.013	0.016
-0.622	-0.092	-3.155	0.003	-0.013	0.016
-0.655	-0.112	-3.126	0.003	-0.013	0.016
-0.634	-0.097	-3.124	0.003	-0.013	0.016
-0.637	-0.104	-3.175	0.003	-0.012	0.016
-0.634	-0.085	-3.141	0.003	-0.013	0.016
-0.663	-0.088	-3.121	0.003	-0.013	0.016
-0.617	-0.085	-3.114	0.003	-0.013	0.016
-0.638	-0.095	-3.083	0.004	-0.012	0.016
-0.623	-0.084	-3.100	0.003	-0.013	0.016
-0.623	-0.096	-3.128	0.003	-0.013	0.016
-0.635	-0.117	-3.100	0.003	-0.013	0.015
-0.615	-0.090	-3.104	0.003	-0.013	0.015
-0.630	-0.115	-3.097	0.003	-0.013	0.015
-0.627	-0.097	-3.094	0.003	-0.014	0.016
-0.657	-0.132	-3.096	0.003	-0.013	0.016
-0.609	-0.103	-3.108	0.003	-0.013	0.016
-0.637	-0.114	-3.114	0.003	-0.013	0.016
-0.624	-0.106	-3.124	0.003	-0.013	0.015
-0.600	-0.111	-3.121	0.004	-0.013	0.016
-0.642	-0.112	-3.113	0.003	-0.013	0.016
-0.627	-0.077	-3.141	0.003	-0.013	0.016
-0.649	-0.119	-3.161	0.003	-0.013	0.016
-0.623	-0.100	-3.134	0.003	-0.013	0.016
-0.640	-0.075	-3.159	0.003	-0.013	0.016
-0.634	-0.105	-3.134	0.003	-0.013	0.016
-0.628	-0.106	-3.128	0.003	-0.013	0.016
-0.633	-0.103	-3.134	0.003	-0.013	0.016
-0.588	-0.070	-3.136	0.003	-0.013	0.015
-0.644	-0.106	-3.127	0.003	-0.013	0.015
-0.613	-0.093	-3.118	0.003	-0.013	0.016
-0.638	-0.114	-3.107	0.003	-0.013	0.016
-0.619	-0.098	-3.104	0.003	-0.013	0.015
-0.634	-0.104	-3.107	0.003	-0.013	0.015
-0.625	-0.124	-3.100	0.003	-0.013	0.015
-0.622	-0.109	-3.135	0.004	-0.013	0.015
-0.625	-0.108	-3.087	0.003	-0.013	0.016
-0.617	-0.106	-3.118	0.003	-0.013	0.016
-0.657	-0.125	-3.106	0.003	-0.013	0.016
-0.603	-0.100	-3.124	0.003	-0.013	0.016
-0.647	-0.118	-3.165	0.003	-0.012	0.015
-0.636	-0.102	-3.144	0.002	-0.013	0.016
-0.622	-0.090	-3.124	0.003	-0.013	0.016
-0.624	-0.114	-3.127	0.003	-0.013	0.016
-0.632	-0.087	-3.148	0.003	-0.013	0.016
-0.630	-0.114	-3.141	0.003	-0.013	0.016
-0.612	-0.098	-3.125	0.003	-0.013	0.016
-0.636	-0.100	-3.145	0.003	-0.012	0.016
-0.604	-0.094	-3.069	0.002	-0.013	0.016
-0.630	-0.100	-3.114	0.004	-0.013	0.016
-0.625	-0.098	-3.087	0.003	-0.013	0.015
-0.602	-0.083	-3.119	0.003	-0.013	0.015
-0.632	-0.106	-3.097	0.003	-0.013	0.015
-0.611	-0.089	-3.057	0.003	-0.014	0.015
-0.639	-0.103	-3.080	0.003	-0.013	0.015
-0.604	-0.103	-3.073	0.003	-0.013	0.016
-0.625	-0.108	-3.100	0.003	-0.013	0.015
-0.614	-0.112	-3.083	0.003	-0.013	0.015
-0.624	-0.106	-3.108	0.003	-0.013	0.015
-0.630	-0.121	-3.099	0.003	-0.013	0.016
-0.608	-0.075	-3.118	0.003	-0.013	0.016
-0.654	-0.119	-3.137	0.003	-0.013	0.016
-0.611	-0.095	-3.124	0.003	-0.013	0.016
-0.627	-0.106	-3.165	0.003	-0.012	0.016
-0.634	-0.113	-3.137	0.002	-0.013	0.016
-0.623	-0.097	-3.138	0.003	-0.013	0.016
-0.621	-0.104	-3.124	0.003	-0.013	0.016
-0.631	-0.087	-3.142	0.003	-0.013	0.016
-0.659	-0.099	-3.121	0.003	-0.013	0.015
-0.598	-0.098	-3.108	0.003	-0.013	0.015
-0.635	-0.098	-3.131	0.003	-0.012	0.015
-0.611	-0.090	-3.091	0.003	-0.013	0.015
-0.614	-0.104	-3.098	0.003	-0.013	0.015
-0.623	-0.139	-3.097	0.003	-0.013	0.015
-0.595	-0.094	-3.112	0.003	-0.013	0.015
-0.620	-0.105	-3.111	0.003	-0.013	0.015
-0.606	-0.101	-3.098	0.003	-0.014	0.015
-0.632	-0.114	-3.087	0.003	-0.013	0.015
-0.602	-0.109	-3.104	0.003	-0.013	0.015
-0.632	-0.112	-3.124	0.003	-0.013	0.015
-0.611	-0.102	-3.124	0.002	-0.014	0.015
-0.620	-0.115	-3.125	0.003	-0.013	0.015
-0.629	-0.118	-3.113	0.003	-0.013	0.016
-0.624	-0.068	-3.114	0.003	-0.013	0.016
-0.641	-0.119	-3.134	0.003	-0.013	0.016
-0.614	-0.106	-3.131	0.003	-0.013	0.016
-0.626	-0.093	-3.145	0.003	-0.012	0.016
-0.610	-0.101	-3.135	0.002	-0.013	0.015
-0.628	-0.101	-3.142	0.003	-0.013	0.015
-0.618	-0.103	-3.124	0.003	-0.013	0.015
-0.621	-0.096	-3.128	0.003	-0.013	0.015
-0.631	-0.097	-3.131	0.003	-0.013	0.015
-0.609	-0.090	-3.122	0.003	-0.013	0.015
-0.622	-0.110	-3.087	0.004	-0.013	0.015
-0.612	-0.091	-3.091	0.003	-0.013	0.015
-0.624	-0.102	-3.094	0.003	-0.013	0.015
-0.617	-0.120	-3.094	0.003	-0.013	0.015
-0.608	-0.098	-3.118	0.003	-0.013	0.015
-0.619	-0.105	-3.087	0.003	-0.013	0.015
-0.616	-0.108	-3.104	0.003	-0.014	0.015
-0.662	-0.133	-3.106	0.003	-0.013	0.016
-0.600	-0.097	-3.121	0.003	-0.013	0.015
-0.629	-0.117	-3.138	0.003	-0.013	0.015
-0.613	-0.099	-3.135	0.002	-0.013	0.015
-0.606	-0.109	-3.135	0.003	-0.013	0.016
-0.619	-0.108	-3.114	0.003	-0.013	0.015
-0.623	-0.075	-3.125	0.003	-0.013	0.016
-0.638	-0.119	-3.154	0.003	-0.013	0.016
-0.608	-0.103	-3.135	0.003	-0.013	0.015
-0.635	-0.085	-3.145	0.003	-0.012	0.015
-0.607	-0.099	-3.135	0.002	-0.013	0.015
-0.621	-0.101	-3.131	0.003	-0.013	0.015
-0.621	-0.110	-3.117	0.002	-0.013	0.015
-0.585	-0.073	-3.123	0.003	-0.013	0.015
-0.642	-0.108	-3.121	0.003	-0.013	0.015
-0.604	-0.095	-3.111	0.003	-0.013	0.015
-0.626	-0.107	-3.090	0.003	-0.012	0.015
-0.611	-0.100	-3.084	0.003	-0.013	0.015
-0.620	-0.107	-3.097	0.003	-0.013	0.015
-0.611	-0.115	-3.087	0.003	-0.013	0.015
-0.622	-0.110	-3.146	0.004	-0.013	0.015
-0.619	-0.110	-3.097	0.003	-0.013	0.015
-0.615	-0.105	-3.093	0.003	-0.013	0.015
-0.641	-0.128	-3.086	0.003	-0.013	0.016
-0.594	-0.104	-3.111	0.003	-0.013	0.016
-0.626	-0.108	-3.162	0.003	-0.012	0.015
-0.626	-0.114	-3.120	0.002	-0.013	0.015
-0.612	-0.086	-3.145	0.003	-0.013	0.016
-0.621	-0.112	-3.117	0.002	-0.013	0.015
-0.613	-0.082	-3.142	0.002	-0.013	0.015
-0.631	-0.119	-3.124	0.003	-0.013	0.015
-0.610	-0.092	-3.115	0.003	-0.013	0.015
-0.626	-0.087	-3.156	0.003	-0.013	0.015
-0.604	-0.112	-3.076	0.002	-0.013	0.015
-0.620	-0.094	-3.108	0.003	-0.013	0.015
-0.622	-0.096	-3.118	0.003	-0.013	0.015
-0.594	-0.084	-3.115	0.003	-0.013	0.015
-0.625	-0.108	-3.108	0.003	-0.013	0.015
-0.600	-0.096	-3.060	0.002	-0.014	0.015
-0.622	-0.112	-3.101	0.003	-0.012	0.015
-0.592	-0.105	-3.097	0.003	-0.013	0.015
-0.627	-0.113	-3.104	0.003	-0.013	0.015
-0.608	-0.115	-3.080	0.003	-0.013	0.015
-0.619	-0.109	-3.118	0.003	-0.013	0.015
-0.630	-0.120	-3.089	0.002	-0.013	0.016
-0.615	-0.083	-3.104	0.003	-0.013	0.016
-0.638	-0.120	-3.127	0.003	-0.013	0.015
-0.606	-0.108	-3.141	0.002	-0.013	0.015
-0.629	-0.113	-3.151	0.003	-0.012	0.015
-0.621	-0.105	-3.127	0.002	-0.013	0.015
-0.621	-0.101	-3.142	0.003	-0.013	0.015
-0.617	-0.105	-3.138	0.002	-0.013	0.015
-0.621	-0.089	-3.128	0.003	-0.013	0.015
-0.646	-0.098	-3.114	0.003	-0.013	0.015
-0.597	-0.095	-3.118	0.003	-0.013	0.015
-0.629	-0.102	-3.121	0.003	-0.012	0.015
-0.602	-0.102	-3.094	0.002	-0.013	0.015
-0.619	-0.105	-3.097	0.003	-0.013	0.015
-0.621	-0.134	-3.094	0.002	-0.013	0.015
-0.598	-0.094	-3.102	0.003	-0.013	0.015
-0.627	-0.112	-3.094	0.002	-0.013	0.015
-0.618	-0.095	-3.098	0.003	-0.013	0.015
-0.619	-0.111	-3.087	0.003	-0.013	0.015
-0.586	-0.102	-3.107	0.002	-0.013	0.015
-0.638	-0.105	-3.124	0.003	-0.013	0.015
-0.609	-0.113	-3.145	0.002	-0.013	0.015
-0.619	-0.107	-3.139	0.003	-0.013	0.015
-0.626	-0.118	-3.117	0.002	-0.013	0.015
-0.615	-0.080	-3.125	0.003	-0.013	0.016
-0.645	-0.119	-3.144	0.003	-0.013	0.015
-0.604	-0.103	-3.124	0.002	-0.013	0.015
-0.627	-0.096	-3.138	0.003	-0.012	0.015
-0.627	-0.103	-3.127	0.002	-0.013	0.015
-0.620	-0.101	-3.135	0.003	-0.013	0.015
-0.625	-0.102	-3.138	0.002	-0.012	0.015
-0.611	-0.091	-3.114	0.003	-0.013	0.015
-0.638	-0.099	-3.107	0.003	-0.012	0.015
-0.603	-0.093	-3.104	0.002	-0.013	0.015
-0.630	-0.106	-3.067	0.003	-0.012	0.015
-0.601	-0.097	-3.063	0.002	-0.013	0.015
-0.619	-0.104	-3.091	0.003	-0.013	0.015
-0.615	-0.123	-3.100	0.002	-0.013	0.015
-0.605	-0.098	-3.095	0.003	-0.013	0.015
-0.617	-0.107	-3.094	0.003	-0.013	0.015
-0.618	-0.100	-3.084	0.003	-0.013	0.015
-0.650	-0.128	-3.106	0.003	-0.013	0.015
-0.596	-0.107	-3.091	0.003	-0.013	0.015
-0.632	-0.101	-3.118	0.003	-0.013	0.015
-0.610	-0.096	-3.131	0.002	-0.013	0.015
-0.599	-0.104	-3.131	0.003	-0.013	0.016
-0.634	-0.109	-3.110	0.002	-0.013	0.015
-0.613	-0.081	-3.142	0.002	-0.013	0.015
-0.638	-0.115	-3.172	0.002	-0.013	0.015
-0.601	-0.106	-3.107	0.002	-0.013	0.015
-0.632	-0.083	-3.125	0.003	-0.013	0.015
-0.619	-0.092	-3.114	0.002	-0.013	0.015
-0.625	-0.095	-3.135	0.003	-0.013	0.015
-0.613	-0.105	-3.128	0.002	-0.013	0.015
-0.592	-0.078	-3.119	0.003	-0.013	0.015
-0.638	-0.114	-3.097	0.002	-0.013	0.015
-0.604	-0.098	-3.118	0.002	-0.013	0.015
-0.624	-0.115	-3.108	0.003	-0.013	0.015
-0.606	-0.102	-3.090	0.002	-0.013	0.015
-0.605	-0.098	-3.105	0.003	-0.013	0.015
-0.624	-0.117	-3.097	0.002	-0.013	0.015
-0.611	-0.100	-3.136	0.003	-0.013	0.015
-0.618	-0.108	-3.111	0.002	-0.013	0.015
-0.605	-0.100	-3.098	0.003	-0.013	0.015
-0.641	-0.121	-3.103	0.002	-0.013	0.015
-0.597	-0.091	-3.132	0.003	-0.013	0.015
-0.631	-0.113	-3.182	0.003	-0.012	0.015
-0.632	-0.106	-3.144	0.002	-0.013	0.015
-0.604	-0.099	-3.141	0.003	-0.013	0.016
-0.623	-0.111	-3.121	0.002	-0.013	0.015
-0.617	-0.088	-3.149	0.002	-0.013	0.015
-0.619	-0.114	-3.145	0.002	-0.013	0.015
-0.611	-0.104	-3.118	0.002	-0.013	0.015
-0.627	-0.089	-3.159	0.002	-0.013	0.015
-0.617	-0.101	-3.083	0.002	-0.013	0.015
-0.626	-0.104	-3.094	0.003	-0.013	0.015
-0.626	-0.099	-3.111	0.002	-0.013	0.015
-0.595	-0.080	-3.116	0.003	-0.013	0.015
-0.638	-0.106	-3.104	0.002	-0.013	0.015
-0.612	-0.082	-3.053	0.002	-0.014	0.015
-0.624	-0.101	-3.080	0.003	-0.013	0.015
-0.596	-0.098	-3.097	0.002	-0.013	0.015
-0.620	-0.102	-3.104	0.002	-0.013	0.015
-0.607	-0.111	-3.091	0.003	-0.013	0.015
-0.613	-0.106	-3.122	0.003	-0.013	0.015
-0.628	-0.112	-3.107	0.002	-0.013	0.015
-0.607	-0.074	-3.091	0.003	-0.013	0.016
-0.648	-0.118	-3.124	0.002	-0.013	0.015
-0.600	-0.099	-3.138	0.002	-0.013	0.015
-0.615	-0.109	-3.166	0.003	-0.012	0.015
-0.633	-0.106	-3.134	0.002	-0.013	0.015
-0.609	-0.096	-3.131	0.002	-0.013	0.015
-0.617	-0.113	-3.141	0.002	-0.013	0.015
-0.607	-0.085	-3.145	0.002	-0.013	0.015
-0.643	-0.097	-3.138	0.003	-0.012	0.015
-0.602	-0.090	-3.132	0.002	-0.013	0.015
-0.623	-0.095	-3.132	0.002	-0.012	0.015
-0.607	-0.105	-3.121	0.002	-0.013	0.015
-0.607	-0.097	-3.129	0.003	-0.013	0.015
-0.626	-0.139	-3.124	0.002	-0.013	0.014
-0.592	-0.082	-3.098	0.002	-0.013	0.015
-0.625	-0.103	-3.094	0.002	-0.012	0.015
-0.616	-0.098	-3.067	0.002	-0.013	0.015
-0.621	-0.107	-3.094	0.002	-0.013	0.015
-0.603	-0.112	-3.097	0.002	-0.013	0.015
-0.624	-0.097	-3.128	0.003	-0.013	0.015
-0.605	-0.120	-3.135	0.002	-0.013	0.015
-0.606	-0.109	-3.139	0.002	-0.013	0.015
-0.633	-0.117	-3.100	0.002	-0.013	0.015
-0.608	-0.087	-3.111	0.003	-0.013	0.015
-0.633	-0.128	-3.172	0.003	-0.013	0.015
-0.603	-0.100	-3.128	0.002	-0.013	0.015
-0.610	-0.089	-3.156	0.002	-0.013	0.015
-0.636	-0.122	-3.130	0.002	-0.013	0.015
-0.610	-0.103	-3.142	0.002	-0.013	0.015
-0.620	-0.114	-3.161	0.002	-0.012	0.015
-0.616	-0.088	-3.145	0.002	-0.013	0.015
-0.636	-0.088	-3.139	0.002	-0.013	0.015
-0.607	-0.096	-3.135	0.002	-0.013	0.015
-0.621	-0.093	-3.104	0.003	-0.012	0.015
-0.610	-0.093	-3.083	0.002	-0.013	0.015
-0.606	-0.086	-3.108	0.002	-0.013	0.015
-0.623	-0.114	-3.108	0.002	-0.013	0.014
-0.594	-0.090	-3.088	0.002	-0.013	0.015
-0.624	-0.107	-3.091	0.002	-0.012	0.014
-0.605	-0.097	-3.098	0.002	-0.014	0.015
-0.633	-0.116	-3.117	0.002	-0.013	0.015
-0.605	-0.114	-3.108	0.002	-0.013	0.015
-0.621	-0.100	-3.098	0.002	-0.013	0.015
-0.610	-0.110	-3.111	0.002	-0.013	0.015
-0.588	-0.113	-3.114	0.003	-0.013	0.015
-0.633	-0.115	-3.107	0.002	-0.013	0.015
-0.600	-0.095	-3.128	0.002	-0.013	0.015
-0.626	-0.116	-3.172	0.003	-0.013	0.015
-0.611	-0.118	-3.155	0.002	-0.013	0.015
-0.623	-0.057	-3.180	0.003	-0.013	0.015
-0.633	-0.110	-3.128	0.002	-0.013	0.015
-0.604	-0.101	-3.155	0.002	-0.013	0.015
-0.628	-0.104	-3.172	0.002	-0.012	0.015
-0.576	-0.075	-3.140	0.002	-0.013	0.014
-0.624	-0.105	-3.131	0.002	-0.013	0.015
-0.600	-0.101	-3.132	0.002	-0.013	0.015
-0.623	-0.101	-3.118	0.002	-0.013	0.015
-0.625	-0.094	-3.104	0.002	-0.013	0.014
-0.597	-0.093	-3.133	0.002	-0.013	0.014
-0.615	-0.118	-3.114	0.002	-0.013	0.014
-0.601	-0.085	-3.136	0.002	-0.013	0.014
-0.618	-0.106	-3.111	0.002	-0.013	0.015
-0.609	-0.122	-3.090	0.002	-0.013	0.014
-0.625	-0.112	-3.131	0.002	-0.013	0.015
-0.602	-0.110	-3.114	0.002	-0.013	0.015
-0.616	-0.099	-3.156	0.002	-0.013	0.015
-0.626	-0.121	-3.131	0.002	-0.013	0.015
-0.594	-0.104	-3.149	0.002	-0.013	0.015
-0.624	-0.108	-3.131	0.002	-0.013	0.015
-0.598	-0.074	-3.197	0.002	-0.013	0.015
-0.620	-0.117	-3.162	0.002	-0.013	0.015
-0.605	-0.095	-3.128	0.002	-0.013	0.015
-0.616	-0.072	-3.163	0.002	-0.013	0.015
-0.611	-0.104	-3.114	0.001	-0.013	0.015
-0.609	-0.099	-3.142	0.002	-0.013	0.015
-0.618	-0.094	-3.169	0.002	-0.012	0.014
-0.591	-0.077	-3.150	0.002	-0.013	0.015
-0.629	-0.097	-3.145	0.002	-0.013	0.014
-0.598	-0.097	-3.063	0.002	-0.013	0.015
-0.616	-0.104	-3.121	0.002	-0.012	0.015
-0.609	-0.105	-3.118	0.002	-0.013	0.015
-0.603	-0.094	-3.129	0.002	-0.013	0.014
-0.617	-0.118	-3.104	0.002	-0.013	0.014
-0.602	-0.098	-3.101	0.002	-0.013	0.014
-0.628	-0.107	-3.128	0.002	-0.013	0.014
-0.599	-0.098	-3.132	0.002	-0.013	0.015
-0.628	-0.113	-3.142	0.002	-0.013	0.015
-0.594	-0.098	-3.132	0.002	-0.013	0.015
-0.612	-0.102	-3.159	0.002	-0.013	0.015
-0.655	-0.130	-3.130	0.002	-0.013	0.015
-0.591	-0.096	-3.139	0.002	-0.013	0.015
-0.626	-0.108	-3.169	0.002	-0.013	0.015
-0.601	-0.089	-3.169	0.002	-0.013	0.015
-0.615	-0.096	-3.190	0.002	-0.013	0.015
-0.613	-0.098	-3.145	0.002	-0.013	0.015
-0.611	-0.078	-3.169	0.002	-0.013	0.015
-0.626	-0.103	-3.155	0.002	-0.013	0.015
-0.595	-0.086	-3.142	0.002	-0.013	0.015
-0.625	-0.108	-3.183	0.002	-0.012	0.014
-0.585	-0.090	-3.139	0.002	-0.013	0.014
-0.626	-0.096	-3.156	0.002	-0.013	0.014
-0.608	-0.094	-3.121	0.002	-0.013	0.015
-0.586	-0.083	-3.130	0.002	-0.013	0.014
-0.616	-0.108	-3.122	0.002	-0.013	0.014
-0.608	-0.095	-3.156	0.002	-0.013	0.015
-0.610	-0.112	-3.125	0.002	-0.013	0.014
-0.593	-0.101	-3.125	0.002	-0.013	0.015
-0.618	-0.110	-3.121	0.002	-0.013	0.015
-0.595	-0.102	-3.139	0.002	-0.013	0.015
-0.627	-0.107	-3.190	0.003	-0.013	0.015
-0.593	-0.105	-3.145	0.002	-0.013	0.015
-0.595	-0.088	-3.163	0.002	-0.013	0.015
-0.634	-0.127	-3.151	0.002	-0.013	0.015
-0.604	-0.091	-3.169	0.002	-0.013	0.015
-0.611	-0.108	-3.210	0.002	-0.012	0.014
-0.607	-0.099	-3.179	0.002	-0.013	0.015
-0.610	-0.090	-3.173	0.002	-0.013	0.015
-0.606	-0.100	-3.152	0.002	-0.013	0.015
-0.618	-0.085	-3.169	0.002	-0.013	0.015
-0.602	-0.100	-3.148	0.001	-0.013	0.015
-0.592	-0.098	-3.156	0.002	-0.013	0.014
-0.613	-0.105	-3.169	0.002	-0.013	0.014
-0.583	-0.083	-3.108	0.001	-0.013	0.014
-0.616	-0.103	-3.132	0.002	-0.012	0.014
-0.604	-0.096	-3.125	0.002	-0.013	0.014
-0.606	-0.095	-3.132	0.002	-0.013	0.014
-0.601	-0.109	-3.142	0.002	-0.013	0.014
-0.608	-0.096	-3.115	0.002	-0.014	0.014
-0.605	-0.100	-3.125	0.002	-0.013	0.014
-0.575	-0.102	-3.156	0.002	-0.013	0.015
-0.617	-0.099	-3.145	0.002	-0.013	0.014
-0.602	-0.097	-3.156	0.002	-0.013	0.015
-0.618	-0.104	-3.184	0.002	-0.013	0.014
-0.611	-0.111	-3.152	0.002	-0.013	0.015
-0.603	-0.060	-3.194	0.002	-0.013	0.015
-0.622	-0.113	-3.165	0.002	-0.013	0.015
-0.598	-0.099	-3.190	0.002	-0.013	0.015
-0.609	-0.106	-3.186	0.002	-0.012	0.014
-0.585	-0.079	-3.191	0.001	-0.013	0.014
-0.623	-0.100	-3.196	0.002	-0.013	0.015
-0.587	-0.099	-3.163	0.002	-0.013	0.014
-0.613	-0.091	-3.177	0.002	-0.013	0.015
-0.631	-0.088	-3.128	0.001	-0.013	0.014
-0.570	-0.093	-3.164	0.002	-0.013	0.014
-0.618	-0.112	-3.170	0.002	-0.013	0.014
-0.595	-0.092	-3.160	0.002	-0.013	0.014
-0.604	-0.097	-3.125	0.002	-0.013	0.014
-0.601	-0.122	-3.129	0.002	-0.013	0.014
-0.612	-0.110	-3.139	0.002	-0.013	0.014
-0.593	-0.098	-3.146	0.002	-0.013	0.014
-0.610	-0.097	-3.187	0.002	-0.013	0.014
-0.613	-0.105	-3.159	0.001	-0.013	0.015
-0.582	-0.083	-3.149	0.002	-0.013	0.015
-0.617	-0.098	-3.173	0.002	-0.013	0.014
-0.595	-0.088	-3.217	0.001	-0.013	0.015
-0.617	-0.109	-3.179	0.002	-0.013	0.014
-0.600	-0.102	-3.163	0.002	-0.013	0.015
-0.616	-0.069	-3.190	0.002	-0.013	0.015
-0.607	-0.097	-3.151	0.001	-0.013	0.015
-0.598	-0.093	-3.170	0.002	-0.013	0.014
-0.615	-0.092	-3.176	0.002	-0.012	0.014
-0.573	-0.075	-3.185	0.002	-0.013	0.014
-0.622	-0.104	-3.169	0.002	-0.013	0.014
-0.588	-0.086	-3.112	0.002	-0.014	0.014
-0.600	-0.095	-3.125	0.002	-0.013	0.014
-0.590	-0.095	-3.129	0.002	-0.013	0.014
-0.597	-0.096	-3.156	0.002	-0.013	0.014
-0.601	-0.112	-3.135	0.002	-0.013	0.014
-0.593	-0.095	-3.146	0.002	-0.014	0.014
-0.615	-0.099	-3.152	0.002	-0.013	0.014
-0.587	-0.071	-3.157	0.002	-0.014	0.014
-0.621	-0.115	-3.193	0.002	-0.013	0.014
-0.586	-0.096	-3.163	0.002	-0.013	0.014
-0.591	-0.104	-3.194	0.002	-0.013	0.014
-0.632	-0.128	-3.181	0.001	-0.013	0.015
-0.595	-0.092	-3.177	0.002	-0.013	0.015
-0.606	-0.103	-3.187	0.002	-0.013	0.014
-0.598	-0.081	-3.207	0.001	-0.013	0.015
-0.625	-0.087	-3.200	0.002	-0.013	0.014
-0.591	-0.097	-3.167	0.002	-0.013	0.014
-0.607	-0.077	-3.184	0.002	-0.013	0.014
-0.594	-0.103	-3.183	0.001	-0.013	0.014
-0.596	-0.086	-3.167	0.002	-0.013	0.014
-0.618	-0.126	-3.159	0.001	-0.013	0.014
-0.581	-0.081	-3.198	0.002	-0.013	0.014
-0.608	-0.096	-3.166	0.002	-0.013	0.014
-0.589	-0.098	-3.143	0.001	-0.014	0.014
-0.588	-0.095	-3.157	0.002	-0.013	0.014
-0.594	-0.112	-3.156	0.001	-0.013	0.014
-0.597	-0.098	-3.170	0.002	-0.013	0.014
-0.592	-0.112	-3.170	0.001	-0.013	0.014
-0.592	-0.098	-3.174	0.002	-0.013	0.014
-0.618	-0.114	-3.159	0.002	-0.013	0.014
-0.592	-0.080	-3.163	0.002	-0.013	0.015
-0.622	-0.096	-3.232	0.002	-0.013	0.014
-0.592	-0.098	-3.183	0.001	-0.013	0.014
-0.601	-0.088	-3.200	0.002	-0.013	0.015
-0.617	-0.106	-3.169	0.001	-0.013	0.015
-0.592	-0.091	-3.190	0.002	-0.013	0.015
-0.602	-0.108	-3.197	0.001	-0.012	0.014
-0.593	-0.084	-3.201	0.001	-0.013	0.014
-0.623	-0.097	-3.194	0.002	-0.013	0.014
-0.584	-0.088	-3.167	0.002	-0.013	0.014
-0.616	-0.091	-3.163	0.002	-0.012	0.014
-0.593	-0.097	-3.146	0.001	-0.013	0.014
-0.591	-0.083	-3.174	0.002	-0.013	0.014
-0.606	-0.107	-3.167	0.002	-0.013	0.014
-0.585	-0.083	-3.153	0.001	-0.013	0.014
-0.602	-0.095	-3.129	0.002	-0.013	0.014
-0.591	-0.090	-3.143	0.002	-0.014	0.014
-0.613	-0.114	-3.152	0.002	-0.013	0.014
-0.584	-0.091	-3.153	0.002	-0.013	0.014
-0.607	-0.098	-3.170	0.002	-0.013	0.014
-0.597	-0.107	-3.166	0.001	-0.013	0.014
-0.565	-0.098	-3.170	0.002	-0.014	0.015
-0.615	-0.103	-3.159	0.001	-0.013	0.014
-0.594	-0.083	-3.211	0.002	-0.013	0.014
-0.623	-0.110	-3.231	0.002	-0.013	0.014
-0.597	-0.100	-3.183	0.001	-0.013	0.014
-0.607	-0.072	-3.211	0.002	-0.013	0.015
-0.605	-0.092	-3.197	0.001	-0.013	0.014
-0.592	-0.092	-3.197	0.002	-0.013	0.014
-0.606	-0.095	-3.217	0.001	-0.012	0.014
-0.563	-0.063	-3.206	0.002	-0.013	0.014
-0.617	-0.090	-3.187	0.002	-0.013	0.014
-0.584	-0.079	-3.194	0.002	-0.013	0.014
-0.601	-0.091	-3.163	0.002	-0.013	0.014
-0.617	-0.079	-3.146	0.001	-0.013	0.014
-0.586	-0.079	-3.178	0.002	-0.013	0.014
-0.603	-0.108	-3.177	0.002	-0.013	0.014
-0.587	-0.090	-3.154	0.002	-0.013	0.014
-0.603	-0.092	-3.173	0.002	-0.013	0.014
-0.586	-0.111	-3.149	0.001	-0.014	0.014
-0.612	-0.108	-3.153	0.002	-0.013	0.014
-0.590	-0.086	-3.167	0.002	-0.013	0.014
-0.604	-0.095	-3.201	0.002	-0.013	0.014
-0.617	-0.103	-3.186	0.001	-0.013	0.014
-0.573	-0.091	-3.191	0.002	-0.013	0.015
-0.607	-0.100	-3.190	0.002	-0.013	0.014
-0.591	-0.083	-3.221	0.001	-0.014	0.014
-0.608	-0.104	-3.211	0.002	-0.013	0.014
-0.598	-0.094	-3.187	0.001	-0.013	0.014
-0.604	-0.062	-3.194	0.002	-0.013	0.014
-0.612	-0.104	-3.179	0.001	-0.013	0.014
-0.597	-0.093	-3.180	0.002	-0.013	0.014
-0.607	-0.093	-3.207	0.002	-0.013	0.014
-0.566	-0.081	-3.212	0.002	-0.013	0.014
-0.610	-0.090	-3.167	0.002	-0.013	0.014
-0.585	-0.086	-3.150	0.001	-0.014	0.014
-0.598	-0.091	-3.163	0.002	-0.013	0.014
-0.594	-0.089	-3.163	0.001	-0.013	0.014
-0.595	-0.092	-3.150	0.002	-0.013	0.014
-0.616	-0.105	-3.150	0.002	-0.013	0.014
-0.577	-0.084	-3.150	0.002	-0.014	0.014
-0.610	-0.104	-3.166	0.001	-0.013	0.014
-0.588	-0.087	-3.156	0.002	-0.013	0.014
-0.604	-0.106	-3.187	0.002	-0.013	0.014
-0.584	-0.095	-3.198	0.001	-0.013	0.014
-0.589	-0.096	-3.187	0.002	-0.013	0.014
-0.637	-0.119	-3.178	0.001	-0.013	0.015
-0.581	-0.093	-3.194	0.002	-0.013	0.014
-0.610	-0.102	-3.208	0.002	-0.013	0.014
-0.596	-0.070	-3.218	0.001	-0.014	0.014
-0.606	-0.088	-3.228	0.002	-0.013	0.014
-0.598	-0.086	-3.194	0.001	-0.013	0.014
-0.598	-0.072	-3.208	0.002	-0.013	0.014
-0.606	-0.099	-3.211	0.001	-0.013	0.014
-0.589	-0.080	-3.194	0.002	-0.013	0.014
-0.611	-0.104	-3.204	0.001	-0.013	0.014
-0.575	-0.075	-3.198	0.001	-0.013	0.014
-0.609	-0.084	-3.164	0.002	-0.013	0.014
-0.593	-0.081	-3.150	0.001	-0.013	0.014
-0.576	-0.073	-3.171	0.002	-0.013	0.014
-0.603	-0.098	-3.174	0.001	-0.013	0.014
-0.586	-0.085	-3.184	0.002	-0.013	0.014
-0.600	-0.111	-3.167	0.002	-0.013	0.014
-0.583	-0.095	-3.177	0.002	-0.014	0.014
-0.607	-0.093	-3.177	0.002	-0.013	0.014
-0.584	-0.082	-3.170	0.002	-0.014	0.014
-0.609	-0.095	-3.225	0.002	-0.013	0.014
-0.580	-0.087	-3.201	0.002	-0.013	0.014
-0.595	-0.091	-3.201	0.002	-0.013	0.014
-0.617	-0.109	-3.186	0.001	-0.013	0.014
-0.584	-0.085	-3.211	0.002	-0.013	0.014
-0.607	-0.098	-3.228	0.001	-0.012	0.014
-0.597	-0.083	-3.214	0.001	-0.013	0.014
-0.605	-0.077	-3.225	0.002	-0.013	0.014
-0.589	-0.094	-3.173	0.001	-0.013	0.014
-0.599	-0.074	-3.180	0.002	-0.013	0.014
-0.588	-0.098	-3.170	0.001	-0.013	0.014
-0.590	-0.076	-3.188	0.002	-0.013	0.014
-0.605	-0.086	-3.187	0.001	-0.013	0.014
-0.579	-0.073	-3.140	0.001	-0.013	0.014
-0.608	-0.090	-3.153	0.002	-0.013	0.014
-0.591	-0.082	-3.143	0.001	-0.014	0.014
-0.591	-0.089	-3.167	0.002	-0.013	0.014
-0.589	-0.097	-3.160	0.002	-0.013	0.014
-0.590	-0.090	-3.167	0.002	-0.014	0.014
-0.588	-0.096	-3.178	0.002	-0.013	0.014
-0.568	-0.097	-3.184	0.002	-0.014	0.014
-0.606	-0.098	-3.173	0.001	-0.013	0.014
-0.588	-0.084	-3.191	0.001	-0.014	0.014
-0.609	-0.102	-3.229	0.002	-0.013	0.014
-0.600	-0.096	-3.194	0.001	-0.013	0.014
-0.595	-0.041	-3.215	0.002	-0.013	0.015
-0.612	-0.110	-3.203	0.001	-0.013	0.014
-0.586	-0.080	-3.215	0.002	-0.014	0.014
-0.599	-0.091	-3.221	0.002	-0.013	0.014
-0.570	-0.065	-3.209	0.001	-0.014	0.014
-0.605	-0.088	-3.208	0.002	-0.013	0.014
-0.583	-0.095	-3.187	0.001	-0.013	0.014
-0.592	-0.068	-3.191	0.002	-0.013	0.014
-0.616	-0.076	-3.177	0.001	-0.013	0.013
-0.578	-0.079	-3.195	0.002	-0.013	0.014
-0.605	-0.097	-3.197	0.001	-0.013	0.014
-0.579	-0.074	-3.164	0.001	-0.014	0.014
-0.594	-0.090	-3.177	0.002	-0.013	0.014
-0.599	-0.119	-3.156	0.001	-0.014	0.013
-0.586	-0.085	-3.171	0.002	-0.013	0.014
-0.589	-0.090	-3.160	0.001	-0.013	0.014
-0.595	-0.083	-3.181	0.002	-0.014	0.014
-0.602	-0.101	-3.187	0.002	-0.013	0.014
-0.568	-0.096	-3.184	0.001	-0.014	0.014
-0.606	-0.096	-3.198	0.002	-0.013	0.014
[truncated: 127,000 more rows]
