# Supplementary material for: Identification of Haptic Based Guiding Using Hard Reins
Source: PLoS One. 2015 Jul 22;10(7):e0132020. doi: 10.1371/journal.pone.0132020 (PMC4511788; doi:10.1371/journal.pone.0132020)
Supplement: S5 File — (ZIP) [file pone.0132020.s005.zip › Exp2_ForceData1/Subject3/path2/T2.csv]

-0.179	-0.498	-2.261	0.047	0.018	-0.008
-0.179	-0.479	-2.303	0.047	0.017	-0.008
-0.153	-0.473	-2.276	0.047	0.017	-0.008
-0.172	-0.499	-2.271	0.047	0.017	-0.008
-0.165	-0.495	-2.264	0.046	0.018	-0.008
-0.161	-0.507	-2.281	0.047	0.017	-0.008
-0.182	-0.500	-2.315	0.047	0.018	-0.008
-0.176	-0.497	-2.281	0.047	0.018	-0.008
-0.191	-0.479	-2.302	0.047	0.017	-0.008
-0.167	-0.485	-2.292	0.047	0.017	-0.008
-0.177	-0.472	-2.306	0.047	0.017	-0.008
-0.163	-0.499	-2.316	0.047	0.017	-0.008
-0.166	-0.499	-2.309	0.047	0.017	-0.008
-0.176	-0.500	-2.319	0.047	0.018	-0.008
-0.212	-0.531	-2.293	0.047	0.018	-0.007
-0.190	-0.486	-2.306	0.047	0.018	-0.008
-0.184	-0.489	-2.316	0.047	0.018	-0.008
-0.173	-0.480	-2.309	0.047	0.017	-0.008
-0.157	-0.497	-2.286	0.047	0.017	-0.008
-0.164	-0.490	-2.316	0.047	0.017	-0.008
-0.159	-0.543	-2.312	0.047	0.018	-0.008
-0.198	-0.519	-2.311	0.047	0.018	-0.007
-0.172	-0.504	-2.309	0.047	0.018	-0.008
-0.191	-0.512	-2.291	0.047	0.017	-0.008
-0.181	-0.486	-2.292	0.047	0.018	-0.008
-0.159	-0.503	-2.319	0.047	0.017	-0.008
-0.173	-0.494	-2.312	0.047	0.018	-0.008
-0.156	-0.511	-2.312	0.047	0.017	-0.008
-0.184	-0.505	-2.329	0.047	0.018	-0.008
-0.169	-0.516	-2.291	0.047	0.018	-0.008
-0.184	-0.507	-2.346	0.047	0.018	-0.008
-0.174	-0.502	-2.281	0.047	0.018	-0.008
-0.198	-0.493	-2.326	0.047	0.018	-0.008
-0.164	-0.479	-2.310	0.047	0.018	-0.008
-0.163	-0.494	-2.309	0.047	0.017	-0.008
-0.159	-0.496	-2.288	0.046	0.018	-0.008
-0.155	-0.511	-2.322	0.047	0.017	-0.008
-0.166	-0.499	-2.329	0.047	0.019	-0.008
-0.188	-0.529	-2.298	0.047	0.018	-0.008
-0.205	-0.480	-2.312	0.047	0.018	-0.008
-0.181	-0.509	-2.278	0.047	0.018	-0.008
-0.175	-0.475	-2.323	0.047	0.018	-0.008
-0.171	-0.488	-2.337	0.047	0.017	-0.008
-0.152	-0.509	-2.333	0.047	0.018	-0.008
-0.169	-0.500	-2.326	0.047	0.018	-0.008
-0.207	-0.533	-2.300	0.047	0.018	-0.007
-0.187	-0.511	-2.322	0.047	0.018	-0.008
-0.182	-0.519	-2.329	0.047	0.018	-0.008
-0.174	-0.490	-2.306	0.047	0.018	-0.008
-0.179	-0.499	-2.316	0.047	0.017	-0.008
-0.166	-0.498	-2.350	0.047	0.017	-0.008
-0.160	-0.543	-2.336	0.047	0.018	-0.008
-0.180	-0.503	-2.333	0.047	0.018	-0.008
-0.168	-0.512	-2.302	0.047	0.018	-0.008
-0.186	-0.505	-2.332	0.047	0.018	-0.008
-0.182	-0.502	-2.312	0.047	0.018	-0.008
-0.185	-0.521	-2.312	0.047	0.018	-0.008
-0.170	-0.495	-2.320	0.047	0.018	-0.008
-0.179	-0.492	-2.295	0.047	0.018	-0.008
-0.155	-0.491	-2.323	0.047	0.017	-0.008
-0.161	-0.517	-2.316	0.047	0.018	-0.008
-0.173	-0.507	-2.339	0.046	0.019	-0.008
-0.173	-0.514	-2.306	0.047	0.018	-0.008
-0.214	-0.490	-2.333	0.047	0.018	-0.008
-0.188	-0.501	-2.309	0.047	0.018	-0.008
-0.187	-0.471	-2.316	0.047	0.018	-0.008
-0.168	-0.488	-2.309	0.047	0.018	-0.008
-0.164	-0.511	-2.340	0.047	0.018	-0.008
-0.172	-0.503	-2.346	0.047	0.018	-0.008
-0.193	-0.526	-2.335	0.047	0.018	-0.008
-0.189	-0.503	-2.326	0.047	0.018	-0.008
-0.191	-0.512	-2.315	0.047	0.018	-0.008
-0.188	-0.481	-2.346	0.047	0.018	-0.008
-0.182	-0.502	-2.341	0.048	0.018	-0.008
-0.178	-0.499	-2.357	0.047	0.018	-0.008
-0.164	-0.511	-2.323	0.047	0.018	-0.008
-0.174	-0.507	-2.346	0.047	0.018	-0.008
-0.156	-0.525	-2.333	0.047	0.018	-0.008
-0.181	-0.512	-2.322	0.047	0.018	-0.008
-0.176	-0.507	-2.299	0.047	0.019	-0.008
-0.197	-0.520	-2.329	0.047	0.018	-0.008
-0.182	-0.489	-2.323	0.047	0.018	-0.008
-0.174	-0.511	-2.306	0.047	0.018	-0.008
-0.158	-0.481	-2.348	0.047	0.018	-0.008
-0.160	-0.520	-2.333	0.047	0.018	-0.008
-0.177	-0.506	-2.346	0.047	0.018	-0.008
-0.181	-0.516	-2.336	0.047	0.018	-0.008
-0.191	-0.515	-2.339	0.047	0.018	-0.008
-0.199	-0.504	-2.309	0.047	0.018	-0.008
-0.195	-0.459	-2.343	0.047	0.018	-0.008
-0.158	-0.493	-2.310	0.047	0.018	-0.008
-0.166	-0.503	-2.340	0.047	0.018	-0.008
-0.165	-0.501	-2.330	0.047	0.018	-0.008
-0.174	-0.509	-2.357	0.047	0.018	-0.008
-0.190	-0.496	-2.319	0.047	0.018	-0.008
-0.185	-0.520	-2.329	0.047	0.018	-0.008
-0.197	-0.470	-2.340	0.047	0.018	-0.008
-0.175	-0.500	-2.323	0.047	0.018	-0.008
-0.189	-0.498	-2.357	0.047	0.018	-0.008
-0.177	-0.493	-2.323	0.047	0.018	-0.008
-0.188	-0.511	-2.360	0.047	0.018	-0.008
-0.159	-0.516	-2.329	0.047	0.018	-0.008
-0.189	-0.522	-2.329	0.047	0.018	-0.008
-0.190	-0.503	-2.360	0.047	0.019	-0.008
-0.198	-0.528	-2.343	0.047	0.018	-0.008
-0.192	-0.503	-2.316	0.047	0.018	-0.008
-0.179	-0.503	-2.313	0.047	0.018	-0.008
-0.141	-0.466	-2.351	0.047	0.018	-0.008
-0.152	-0.530	-2.319	0.047	0.018	-0.008
-0.181	-0.508	-2.346	0.047	0.018	-0.008
-0.185	-0.525	-2.309	0.047	0.019	-0.008
-0.196	-0.525	-2.335	0.047	0.019	-0.008
-0.194	-0.500	-2.326	0.047	0.019	-0.008
-0.195	-0.498	-2.340	0.047	0.018	-0.008
-0.169	-0.483	-2.330	0.047	0.018	-0.008
-0.172	-0.506	-2.330	0.047	0.018	-0.008
-0.170	-0.500	-2.354	0.047	0.018	-0.008
-0.177	-0.516	-2.360	0.047	0.018	-0.008
-0.189	-0.515	-2.329	0.047	0.019	-0.008
-0.193	-0.514	-2.339	0.047	0.019	-0.008
-0.212	-0.462	-2.333	0.047	0.019	-0.008
-0.188	-0.503	-2.323	0.047	0.019	-0.008
-0.185	-0.487	-2.367	0.047	0.018	-0.008
-0.181	-0.498	-2.313	0.047	0.018	-0.008
-0.180	-0.507	-2.374	0.046	0.018	-0.008
-0.185	-0.516	-2.332	0.046	0.018	-0.008
-0.204	-0.523	-2.339	0.047	0.019	-0.008
-0.195	-0.487	-2.357	0.047	0.019	-0.008
-0.204	-0.526	-2.343	0.047	0.018	-0.008
-0.204	-0.492	-2.347	0.047	0.018	-0.008
-0.189	-0.502	-2.326	0.047	0.018	-0.008
-0.192	-0.505	-2.367	0.047	0.018	-0.008
-0.158	-0.522	-2.329	0.047	0.018	-0.008
-0.188	-0.511	-2.336	0.047	0.018	-0.008
-0.191	-0.511	-2.343	0.047	0.019	-0.009
-0.205	-0.527	-2.346	0.047	0.019	-0.008
-0.204	-0.500	-2.333	0.047	0.019	-0.008
-0.191	-0.518	-2.336	0.047	0.018	-0.008
-0.150	-0.469	-2.355	0.047	0.018	-0.009
-0.159	-0.534	-2.340	0.047	0.018	-0.008
-0.179	-0.512	-2.340	0.047	0.018	-0.008
-0.187	-0.517	-2.329	0.047	0.019	-0.008
-0.195	-0.532	-2.373	0.047	0.019	-0.008
-0.200	-0.499	-2.340	0.047	0.019	-0.009
-0.195	-0.502	-2.336	0.047	0.018	-0.008
-0.173	-0.481	-2.341	0.047	0.018	-0.009
-0.170	-0.517	-2.340	0.047	0.018	-0.008
-0.188	-0.512	-2.350	0.047	0.019	-0.008
-0.181	-0.514	-2.353	0.047	0.018	-0.008
-0.197	-0.522	-2.325	0.047	0.019	-0.008
-0.205	-0.520	-2.319	0.047	0.019	-0.008
-0.206	-0.460	-2.336	0.047	0.019	-0.008
-0.178	-0.500	-2.333	0.047	0.019	-0.008
-0.188	-0.506	-2.363	0.047	0.018	-0.008
-0.191	-0.501	-2.336	0.047	0.019	-0.008
-0.182	-0.523	-2.356	0.046	0.018	-0.008
-0.207	-0.502	-2.353	0.047	0.019	-0.009
-0.211	-0.519	-2.356	0.047	0.019	-0.008
-0.200	-0.483	-2.340	0.047	0.019	-0.008
-0.203	-0.511	-2.333	0.047	0.019	-0.008
-0.190	-0.500	-2.364	0.047	0.018	-0.008
-0.192	-0.514	-2.316	0.047	0.018	-0.009
-0.188	-0.515	-2.349	0.046	0.018	-0.008
-0.165	-0.523	-2.350	0.047	0.019	-0.008
-0.203	-0.528	-2.356	0.047	0.019	-0.008
-0.197	-0.511	-2.363	0.047	0.019	-0.008
-0.201	-0.521	-2.367	0.047	0.018	-0.008
-0.200	-0.507	-2.343	0.047	0.019	-0.008
-0.170	-0.512	-2.319	0.047	0.018	-0.008
-0.157	-0.477	-2.352	0.047	0.018	-0.009
-0.160	-0.536	-2.346	0.047	0.018	-0.008
-0.187	-0.505	-2.346	0.047	0.019	-0.008
-0.192	-0.525	-2.336	0.047	0.019	-0.009
-0.205	-0.530	-2.366	0.047	0.019	-0.008
-0.192	-0.501	-2.316	0.047	0.019	-0.009
-0.196	-0.509	-2.346	0.047	0.019	-0.008
-0.176	-0.488	-2.354	0.047	0.019	-0.009
-0.174	-0.516	-2.347	0.047	0.018	-0.008
-0.189	-0.511	-2.364	0.047	0.019	-0.009
-0.183	-0.531	-2.356	0.047	0.018	-0.009
-0.205	-0.525	-2.342	0.046	0.019	-0.008
-0.200	-0.519	-2.349	0.047	0.019	-0.008
-0.214	-0.466	-2.347	0.047	0.019	-0.008
-0.189	-0.502	-2.316	0.047	0.019	-0.008
-0.195	-0.506	-2.363	0.047	0.019	-0.008
-0.190	-0.494	-2.310	0.047	0.018	-0.009
-0.190	-0.514	-2.360	0.046	0.018	-0.009
-0.181	-0.513	-2.339	0.046	0.019	-0.009
-0.204	-0.534	-2.345	0.047	0.019	-0.008
-0.203	-0.508	-2.370	0.047	0.019	-0.008
-0.218	-0.525	-2.349	0.047	0.019	-0.008
-0.210	-0.493	-2.353	0.047	0.019	-0.008
-0.196	-0.516	-2.319	0.047	0.018	-0.009
-0.191	-0.505	-2.370	0.046	0.019	-0.008
-0.156	-0.531	-2.326	0.047	0.018	-0.008
-0.192	-0.511	-2.353	0.047	0.019	-0.008
-0.187	-0.538	-2.346	0.046	0.019	-0.009
-0.216	-0.532	-2.339	0.047	0.019	-0.008
-0.210	-0.510	-2.316	0.047	0.019	-0.009
-0.195	-0.512	-2.340	0.047	0.018	-0.008
-0.156	-0.477	-2.352	0.047	0.019	-0.009
-0.179	-0.525	-2.347	0.047	0.018	-0.008
-0.182	-0.500	-2.350	0.047	0.019	-0.009
-0.195	-0.534	-2.349	0.047	0.019	-0.009
-0.199	-0.526	-2.366	0.046	0.019	-0.008
-0.195	-0.517	-2.339	0.047	0.019	-0.009
-0.210	-0.495	-2.350	0.047	0.019	-0.008
-0.199	-0.504	-2.336	0.047	0.019	-0.009
-0.196	-0.506	-2.357	0.047	0.019	-0.008
-0.195	-0.508	-2.361	0.047	0.019	-0.009
-0.187	-0.507	-2.391	0.046	0.018	-0.009
-0.182	-0.513	-2.333	0.047	0.019	-0.009
-0.203	-0.529	-2.349	0.047	0.019	-0.008
-0.210	-0.505	-2.363	0.047	0.020	-0.009
-0.216	-0.539	-2.349	0.047	0.019	-0.008
-0.213	-0.501	-2.347	0.047	0.019	-0.009
-0.199	-0.509	-2.309	0.047	0.018	-0.009
-0.196	-0.502	-2.381	0.046	0.018	-0.009
-0.182	-0.522	-2.340	0.047	0.019	-0.009
-0.200	-0.516	-2.374	0.047	0.019	-0.009
-0.192	-0.530	-2.370	0.046	0.019	-0.009
-0.222	-0.540	-2.366	0.047	0.019	-0.008
-0.194	-0.512	-2.333	0.047	0.019	-0.009
-0.205	-0.521	-2.336	0.047	0.019	-0.009
-0.195	-0.498	-2.350	0.047	0.019	-0.009
-0.167	-0.521	-2.360	0.047	0.018	-0.008
-0.181	-0.511	-2.337	0.047	0.019	-0.009
-0.193	-0.540	-2.343	0.047	0.019	-0.009
-0.202	-0.532	-2.321	0.046	0.020	-0.008
-0.194	-0.526	-2.326	0.047	0.019	-0.009
-0.208	-0.526	-2.380	0.047	0.019	-0.009
-0.193	-0.509	-2.337	0.047	0.019	-0.009
-0.203	-0.502	-2.364	0.047	0.019	-0.008
-0.183	-0.511	-2.343	0.046	0.019	-0.009
-0.193	-0.510	-2.353	0.047	0.019	-0.009
-0.182	-0.517	-2.377	0.046	0.019	-0.009
-0.180	-0.524	-2.350	0.047	0.019	-0.009
-0.203	-0.511	-2.394	0.047	0.020	-0.009
-0.230	-0.541	-2.325	0.047	0.019	-0.008
-0.220	-0.508	-2.353	0.047	0.019	-0.009
-0.210	-0.516	-2.367	0.047	0.019	-0.009
-0.197	-0.504	-2.384	0.046	0.019	-0.009
-0.186	-0.520	-2.347	0.047	0.019	-0.009
-0.189	-0.528	-2.360	0.046	0.019	-0.009
-0.191	-0.564	-2.376	0.046	0.019	-0.009
-0.230	-0.551	-2.352	0.046	0.019	-0.008
-0.213	-0.520	-2.339	0.047	0.019	-0.009
-0.213	-0.524	-2.343	0.047	0.019	-0.009
-0.203	-0.502	-2.367	0.047	0.019	-0.009
-0.184	-0.525	-2.354	0.047	0.018	-0.009
-0.184	-0.521	-2.357	0.047	0.019	-0.009
-0.186	-0.539	-2.380	0.046	0.019	-0.009
-0.206	-0.527	-2.373	0.046	0.019	-0.009
-0.204	-0.527	-2.343	0.047	0.019	-0.009
-0.209	-0.534	-2.387	0.047	0.020	-0.009
-0.196	-0.521	-2.326	0.047	0.020	-0.009
-0.205	-0.505	-2.357	0.047	0.019	-0.009
-0.184	-0.510	-2.354	0.047	0.019	-0.009
-0.197	-0.525	-2.357	0.047	0.019	-0.009
-0.187	-0.521	-2.329	0.046	0.019	-0.009
-0.187	-0.540	-2.336	0.046	0.019	-0.009
-0.199	-0.537	-2.408	0.046	0.020	-0.009
-0.214	-0.544	-2.332	0.047	0.020	-0.009
-0.235	-0.499	-2.353	0.047	0.019	-0.009
-0.199	-0.517	-2.350	0.046	0.019	-0.009
-0.204	-0.502	-2.374	0.047	0.019	-0.009
-0.187	-0.522	-2.385	0.047	0.019	-0.009
-0.191	-0.519	-2.357	0.047	0.019	-0.009
-0.191	-0.516	-2.381	0.046	0.019	-0.009
-0.229	-0.552	-2.368	0.046	0.019	-0.008
-0.220	-0.532	-2.353	0.047	0.020	-0.009
-0.210	-0.539	-2.380	0.047	0.019	-0.009
-0.218	-0.506	-2.350	0.047	0.020	-0.009
-0.208	-0.519	-2.364	0.047	0.018	-0.009
-0.199	-0.527	-2.377	0.047	0.019	-0.009
-0.185	-0.557	-2.336	0.047	0.019	-0.009
-0.200	-0.525	-2.370	0.046	0.019	-0.009
-0.193	-0.542	-2.333	0.046	0.019	-0.009
-0.212	-0.539	-2.377	0.047	0.019	-0.009
-0.212	-0.528	-2.349	0.047	0.020	-0.009
-0.202	-0.546	-2.377	0.047	0.019	-0.009
-0.198	-0.521	-2.367	0.047	0.019	-0.009
-0.196	-0.504	-2.350	0.047	0.019	-0.009
-0.186	-0.519	-2.361	0.047	0.019	-0.009
-0.177	-0.541	-2.350	0.047	0.019	-0.009
-0.200	-0.542	-2.400	0.046	0.020	-0.009
-0.188	-0.533	-2.336	0.047	0.019	-0.009
-0.242	-0.511	-2.367	0.047	0.019	-0.009
-0.202	-0.532	-2.350	0.047	0.020	-0.009
-0.216	-0.498	-2.357	0.047	0.019	-0.009
-0.185	-0.515	-2.340	0.046	0.019	-0.009
-0.188	-0.528	-2.381	0.046	0.019	-0.009
-0.194	-0.524	-2.380	0.046	0.019	-0.009
-0.214	-0.550	-2.380	0.047	0.019	-0.009
-0.213	-0.522	-2.343	0.046	0.020	-0.009
-0.213	-0.545	-2.359	0.046	0.019	-0.009
-0.215	-0.508	-2.370	0.046	0.019	-0.009
-0.216	-0.534	-2.378	0.047	0.019	-0.009
-0.196	-0.530	-2.374	0.047	0.019	-0.009
-0.192	-0.526	-2.354	0.047	0.019	-0.009
-0.196	-0.530	-2.370	0.046	0.019	-0.009
-0.192	-0.549	-2.356	0.046	0.019	-0.009
-0.210	-0.547	-2.352	0.046	0.019	-0.009
-0.204	-0.533	-2.329	0.047	0.020	-0.009
-0.221	-0.539	-2.384	0.047	0.019	-0.009
-0.203	-0.522	-2.371	0.047	0.019	-0.009
-0.191	-0.537	-2.343	0.047	0.019	-0.009
-0.181	-0.514	-2.388	0.046	0.019	-0.009
-0.179	-0.546	-2.346	0.046	0.019	-0.009
-0.204	-0.534	-2.390	0.046	0.019	-0.009
-0.207	-0.539	-2.363	0.047	0.020	-0.009
-0.211	-0.549	-2.349	0.046	0.019	-0.009
-0.213	-0.530	-2.353	0.047	0.020	-0.009
-0.209	-0.485	-2.360	0.047	0.019	-0.008
-0.189	-0.521	-2.344	0.047	0.019	-0.009
-0.194	-0.530	-2.374	0.047	0.019	-0.009
-0.192	-0.531	-2.360	0.046	0.020	-0.009
-0.196	-0.555	-2.373	0.046	0.019	-0.009
-0.226	-0.529	-2.360	0.046	0.020	-0.009
-0.214	-0.552	-2.346	0.047	0.019	-0.009
-0.213	-0.491	-2.391	0.047	0.019	-0.009
-0.194	-0.526	-2.357	0.047	0.019	-0.009
-0.197	-0.525	-2.384	0.046	0.019	-0.009
-0.200	-0.525	-2.377	0.046	0.019	-0.009
-0.209	-0.545	-2.387	0.046	0.019	-0.009
-0.177	-0.544	-2.363	0.046	0.019	-0.009
-0.218	-0.553	-2.355	0.046	0.019	-0.009
-0.206	-0.525	-2.363	0.047	0.020	-0.009
-0.220	-0.545	-2.401	0.047	0.019	-0.009
-0.210	-0.522	-2.367	0.047	0.019	-0.009
-0.195	-0.544	-2.353	0.047	0.019	-0.009
-0.173	-0.507	-2.371	0.046	0.019	-0.009
-0.182	-0.571	-2.349	0.046	0.019	-0.009
-0.196	-0.536	-2.373	0.046	0.019	-0.009
-0.202	-0.544	-2.346	0.047	0.020	-0.009
-0.216	-0.558	-2.380	0.047	0.019	-0.009
-0.202	-0.530	-2.353	0.047	0.019	-0.009
-0.211	-0.530	-2.360	0.046	0.019	-0.009
-0.188	-0.516	-2.378	0.046	0.019	-0.009
-0.188	-0.537	-2.371	0.047	0.019	-0.009
-0.202	-0.537	-2.370	0.046	0.020	-0.009
-0.199	-0.552	-2.383	0.046	0.019	-0.009
-0.203	-0.542	-2.363	0.046	0.020	-0.009
-0.212	-0.538	-2.360	0.046	0.020	-0.009
-0.217	-0.503	-2.377	0.047	0.020	-0.009
-0.208	-0.533	-2.350	0.047	0.019	-0.009
-0.216	-0.528	-2.384	0.047	0.019	-0.009
-0.192	-0.542	-2.330	0.047	0.018	-0.009
-0.194	-0.544	-2.397	0.046	0.019	-0.009
-0.203	-0.543	-2.363	0.046	0.019	-0.009
-0.213	-0.563	-2.352	0.046	0.019	-0.009
-0.209	-0.530	-2.370	0.046	0.020	-0.009
-0.225	-0.555	-2.383	0.047	0.019	-0.009
-0.215	-0.523	-2.370	0.047	0.019	-0.009
-0.202	-0.536	-2.340	0.047	0.019	-0.009
-0.206	-0.535	-2.401	0.046	0.019	-0.009
-0.173	-0.563	-2.360	0.046	0.019	-0.009
-0.202	-0.547	-2.377	0.046	0.019	-0.009
-0.203	-0.553	-2.380	0.046	0.020	-0.009
-0.228	-0.564	-2.373	0.047	0.019	-0.009
-0.216	-0.534	-2.353	0.047	0.020	-0.009
-0.202	-0.539	-2.343	0.047	0.019	-0.009
-0.163	-0.513	-2.372	0.047	0.019	-0.010
-0.166	-0.555	-2.360	0.046	0.019	-0.009
-0.194	-0.537	-2.367	0.046	0.019	-0.009
-0.200	-0.570	-2.353	0.046	0.019	-0.009
-0.219	-0.553	-2.390	0.046	0.020	-0.009
-0.209	-0.537	-2.329	0.047	0.019	-0.009
-0.209	-0.530	-2.367	0.046	0.019	-0.009
-0.190	-0.533	-2.360	0.047	0.019	-0.009
-0.201	-0.538	-2.367	0.047	0.019	-0.009
-0.190	-0.535	-2.388	0.047	0.019	-0.009
-0.188	-0.552	-2.404	0.046	0.019	-0.009
-0.191	-0.546	-2.370	0.046	0.020	-0.009
-0.212	-0.553	-2.349	0.046	0.019	-0.009
-0.224	-0.509	-2.394	0.046	0.020	-0.009
-0.205	-0.551	-2.342	0.046	0.019	-0.009
-0.206	-0.528	-2.374	0.047	0.019	-0.009
-0.202	-0.531	-2.326	0.047	0.019	-0.009
-0.195	-0.545	-2.394	0.046	0.019	-0.009
-0.203	-0.543	-2.353	0.046	0.019	-0.009
-0.206	-0.559	-2.369	0.046	0.019	-0.009
-0.211	-0.538	-2.377	0.046	0.020	-0.009
-0.226	-0.554	-2.359	0.047	0.019	-0.009
-0.219	-0.531	-2.374	0.046	0.020	-0.009
-0.197	-0.533	-2.354	0.047	0.019	-0.009
-0.206	-0.534	-2.404	0.046	0.019	-0.009
-0.163	-0.554	-2.350	0.046	0.019	-0.009
-0.197	-0.548	-2.380	0.046	0.019	-0.009
-0.201	-0.551	-2.391	0.046	0.019	-0.009
-0.224	-0.559	-2.380	0.047	0.019	-0.009
-0.208	-0.543	-2.364	0.047	0.019	-0.009
-0.199	-0.546	-2.360	0.047	0.019	-0.009
-0.166	-0.514	-2.382	0.046	0.019	-0.010
-0.178	-0.572	-2.356	0.046	0.019	-0.009
-0.186	-0.546	-2.363	0.046	0.019	-0.009
-0.199	-0.564	-2.336	0.047	0.020	-0.010
-0.211	-0.559	-2.387	0.046	0.020	-0.009
-0.203	-0.549	-2.350	0.047	0.020	-0.009
-0.207	-0.536	-2.350	0.047	0.019	-0.009
-0.185	-0.529	-2.357	0.047	0.019	-0.009
-0.198	-0.543	-2.374	0.047	0.019	-0.009
-0.197	-0.538	-2.388	0.047	0.019	-0.009
-0.193	-0.551	-2.414	0.046	0.019	-0.009
-0.199	-0.548	-2.373	0.046	0.020	-0.009
-0.213	-0.562	-2.363	0.046	0.019	-0.009
-0.225	-0.513	-2.384	0.047	0.020	-0.009
-0.220	-0.546	-2.370	0.047	0.019	-0.009
-0.219	-0.535	-2.387	0.047	0.019	-0.009
-0.201	-0.541	-2.340	0.047	0.018	-0.009
-0.200	-0.542	-2.380	0.046	0.019	-0.009
-0.191	-0.543	-2.367	0.046	0.019	-0.009
-0.206	-0.559	-2.387	0.046	0.019	-0.009
-0.197	-0.553	-2.377	0.046	0.020	-0.009
-0.227	-0.561	-2.373	0.047	0.019	-0.009
-0.218	-0.537	-2.357	0.047	0.019	-0.009
-0.205	-0.545	-2.360	0.047	0.019	-0.009
-0.209	-0.533	-2.367	0.047	0.019	-0.009
-0.172	-0.557	-2.367	0.047	0.019	-0.009
-0.188	-0.548	-2.360	0.046	0.019	-0.009
-0.194	-0.577	-2.370	0.046	0.019	-0.009
-0.219	-0.573	-2.359	0.046	0.020	-0.009
-0.210	-0.548	-2.333	0.047	0.020	-0.009
-0.212	-0.550	-2.374	0.047	0.019	-0.009
-0.182	-0.524	-2.368	0.047	0.019	-0.010
-0.183	-0.546	-2.381	0.047	0.019	-0.009
-0.187	-0.536	-2.378	0.046	0.019	-0.009
-0.196	-0.563	-2.391	0.046	0.019	-0.009
-0.196	-0.556	-2.383	0.046	0.020	-0.009
-0.189	-0.552	-2.353	0.046	0.019	-0.009
-0.221	-0.533	-2.391	0.047	0.020	-0.009
-0.222	-0.553	-2.359	0.047	0.020	-0.009
-0.216	-0.527	-2.374	0.047	0.019	-0.009
-0.200	-0.546	-2.361	0.047	0.019	-0.010
-0.201	-0.538	-2.425	0.046	0.019	-0.009
-0.189	-0.540	-2.357	0.046	0.019	-0.009
-0.201	-0.569	-2.376	0.046	0.019	-0.009
-0.206	-0.555	-2.391	0.046	0.020	-0.009
-0.224	-0.564	-2.352	0.046	0.019	-0.009
-0.214	-0.535	-2.401	0.047	0.019	-0.009
-0.197	-0.548	-2.337	0.047	0.018	-0.009
-0.200	-0.532	-2.377	0.046	0.019	-0.009
-0.188	-0.549	-2.357	0.047	0.019	-0.009
-0.197	-0.555	-2.370	0.046	0.019	-0.009
-0.196	-0.571	-2.384	0.046	0.020	-0.010
-0.220	-0.565	-2.380	0.047	0.019	-0.009
-0.220	-0.541	-2.357	0.047	0.020	-0.009
-0.208	-0.550	-2.367	0.047	0.019	-0.009
-0.207	-0.528	-2.377	0.047	0.019	-0.009
-0.174	-0.555	-2.364	0.047	0.019	-0.009
-0.187	-0.542	-2.381	0.047	0.019	-0.010
-0.191	-0.578	-2.380	0.046	0.019	-0.010
-0.207	-0.564	-2.341	0.046	0.020	-0.009
-0.206	-0.551	-2.343	0.047	0.020	-0.009
-0.211	-0.548	-2.381	0.047	0.019	-0.009
-0.190	-0.529	-2.364	0.047	0.019	-0.010
-0.200	-0.546	-2.384	0.047	0.019	-0.009
-0.193	-0.538	-2.371	0.046	0.019	-0.010
-0.198	-0.557	-2.377	0.046	0.019	-0.009
-0.190	-0.547	-2.394	0.046	0.020	-0.009
-0.194	-0.559	-2.370	0.046	0.019	-0.009
-0.213	-0.537	-2.401	0.046	0.020	-0.009
-0.234	-0.573	-2.349	0.047	0.020	-0.009
-0.223	-0.534	-2.384	0.047	0.019	-0.009
-0.202	-0.547	-2.384	0.047	0.019	-0.009
-0.211	-0.538	-2.401	0.046	0.019	-0.009
-0.182	-0.551	-2.357	0.046	0.019	-0.010
-0.210	-0.557	-2.390	0.046	0.019	-0.009
-0.204	-0.573	-2.391	0.046	0.020	-0.010
-0.234	-0.583	-2.372	0.046	0.019	-0.009
-0.228	-0.540	-2.374	0.047	0.019	-0.009
-0.212	-0.550	-2.360	0.047	0.019	-0.009
-0.206	-0.531	-2.401	0.046	0.019	-0.009
-0.192	-0.554	-2.378	0.047	0.019	-0.009
-0.196	-0.545	-2.381	0.047	0.019	-0.010
-0.182	-0.568	-2.374	0.046	0.019	-0.010
-0.212	-0.562	-2.373	0.046	0.019	-0.009
-0.196	-0.554	-2.347	0.047	0.019	-0.009
-0.212	-0.564	-2.391	0.047	0.020	-0.009
-0.211	-0.548	-2.354	0.047	0.020	-0.009
-0.213	-0.532	-2.364	0.047	0.019	-0.009
-0.191	-0.531	-2.389	0.047	0.019	-0.010
-0.195	-0.556	-2.350	0.047	0.019	-0.009
-0.191	-0.543	-2.349	0.046	0.020	-0.009
-0.188	-0.562	-2.374	0.047	0.019	-0.009
-0.209	-0.556	-2.401	0.047	0.020	-0.010
-0.225	-0.555	-2.350	0.047	0.020	-0.009
-0.229	-0.519	-2.391	0.047	0.019	-0.009
-0.206	-0.546	-2.350	0.046	0.019	-0.009
-0.206	-0.535	-2.367	0.046	0.019	-0.009
-0.191	-0.537	-2.389	0.047	0.019	-0.010
-0.192	-0.551	-2.401	0.046	0.019	-0.009
-0.196	-0.544	-2.387	0.046	0.020	-0.009
-0.242	-0.582	-2.382	0.047	0.019	-0.009
-0.226	-0.544	-2.374	0.046	0.020	-0.010
-0.214	-0.557	-2.398	0.047	0.019	-0.009
-0.211	-0.531	-2.378	0.047	0.019	-0.009
-0.199	-0.539	-2.378	0.047	0.019	-0.009
-0.201	-0.541	-2.377	0.047	0.019	-0.009
-0.188	-0.593	-2.377	0.046	0.019	-0.010
-0.223	-0.563	-2.383	0.047	0.019	-0.009
-0.205	-0.560	-2.357	0.047	0.020	-0.009
-0.216	-0.556	-2.374	0.047	0.019	-0.009
-0.204	-0.535	-2.367	0.047	0.020	-0.009
-0.205	-0.553	-2.371	0.047	0.019	-0.009
-0.197	-0.534	-2.388	0.047	0.019	-0.010
-0.202	-0.548	-2.367	0.047	0.019	-0.009
-0.191	-0.539	-2.381	0.047	0.019	-0.009
-0.188	-0.555	-2.367	0.046	0.019	-0.009
-0.201	-0.555	-2.398	0.046	0.020	-0.009
-0.208	-0.552	-2.357	0.047	0.020	-0.010
-0.239	-0.526	-2.388	0.047	0.019	-0.009
-0.201	-0.548	-2.368	0.047	0.019	-0.010
-0.202	-0.526	-2.371	0.047	0.019	-0.009
-0.183	-0.535	-2.351	0.047	0.019	-0.010
-0.183	-0.554	-2.377	0.046	0.019	-0.009
-0.195	-0.545	-2.398	0.047	0.020	-0.009
-0.222	-0.574	-2.380	0.047	0.019	-0.009
-0.216	-0.531	-2.377	0.047	0.020	-0.009
-0.216	-0.553	-2.350	0.047	0.019	-0.009
-0.211	-0.518	-2.385	0.047	0.019	-0.009
-0.197	-0.530	-2.389	0.047	0.018	-0.010
-0.192	-0.544	-2.384	0.047	0.019	-0.009
-0.199	-0.550	-2.384	0.047	0.019	-0.009
-0.220	-0.563	-2.387	0.046	0.019	-0.009
-0.203	-0.564	-2.367	0.046	0.019	-0.010
-0.209	-0.555	-2.380	0.047	0.019	-0.009
-0.216	-0.542	-2.337	0.047	0.020	-0.009
-0.212	-0.553	-2.381	0.047	0.019	-0.009
-0.193	-0.537	-2.371	0.047	0.019	-0.009
-0.193	-0.577	-2.357	0.047	0.019	-0.010
-0.197	-0.536	-2.409	0.047	0.019	-0.009
-0.184	-0.567	-2.360	0.046	0.019	-0.009
-0.205	-0.559	-2.377	0.047	0.019	-0.009
-0.210	-0.548	-2.371	0.047	0.019	-0.009
-0.213	-0.558	-2.388	0.047	0.019	-0.009
-0.207	-0.542	-2.364	0.047	0.019	-0.010
-0.194	-0.524	-2.364	0.047	0.019	-0.009
-0.176	-0.527	-2.382	0.047	0.019	-0.010
-0.178	-0.553	-2.374	0.047	0.019	-0.009
-0.194	-0.559	-2.404	0.046	0.020	-0.010
-0.199	-0.566	-2.361	0.047	0.019	-0.010
-0.243	-0.531	-2.384	0.047	0.020	-0.010
-0.212	-0.555	-2.357	0.047	0.019	-0.009
-0.215	-0.523	-2.378	0.047	0.019	-0.009
-0.195	-0.534	-2.378	0.047	0.019	-0.010
-0.201	-0.548	-2.394	0.047	0.019	-0.009
-0.197	-0.540	-2.395	0.047	0.019	-0.009
-0.218	-0.558	-2.380	0.046	0.019	-0.009
-0.202	-0.546	-2.374	0.046	0.019	-0.009
-0.217	-0.565	-2.373	0.047	0.019	-0.009
-0.208	-0.528	-2.378	0.047	0.019	-0.009
-0.205	-0.553	-2.402	0.048	0.019	-0.009
-0.207	-0.544	-2.384	0.047	0.019	-0.009
-0.196	-0.549	-2.364	0.047	0.019	-0.009
-0.183	-0.543	-2.392	0.047	0.019	-0.010
-0.186	-0.580	-2.360	0.047	0.019	-0.009
-0.207	-0.557	-2.377	0.047	0.019	-0.009
-0.214	-0.555	-2.327	0.047	0.020	-0.010
-0.217	-0.567	-2.381	0.047	0.019	-0.009
-0.207	-0.540	-2.357	0.047	0.019	-0.010
-0.202	-0.556	-2.360	0.047	0.019	-0.009
-0.184	-0.532	-2.375	0.047	0.019	-0.010
-0.182	-0.562	-2.377	0.047	0.019	-0.009
-0.187	-0.555	-2.381	0.047	0.020	-0.010
-0.200	-0.563	-2.384	0.047	0.019	-0.010
-0.211	-0.558	-2.363	0.047	0.019	-0.009
-0.207	-0.560	-2.346	0.047	0.019	-0.009
-0.220	-0.512	-2.367	0.047	0.019	-0.009
-0.174	-0.538	-2.375	0.047	0.019	-0.010
-0.181	-0.549	-2.395	0.047	0.019	-0.009
-0.186	-0.549	-2.378	0.046	0.019	-0.010
-0.198	-0.559	-2.367	0.046	0.019	-0.010
-0.216	-0.548	-2.384	0.047	0.020	-0.010
-0.215	-0.571	-2.370	0.047	0.019	-0.009
-0.216	-0.510	-2.378	0.047	0.019	-0.009
-0.206	-0.554	-2.395	0.047	0.019	-0.010
-0.213	-0.539	-2.405	0.047	0.019	-0.009
-0.192	-0.551	-2.368	0.047	0.019	-0.010
-0.210	-0.558	-2.391	0.046	0.019	-0.009
-0.188	-0.559	-2.370	0.046	0.019	-0.009
-0.212	-0.570	-2.380	0.047	0.019	-0.009
-0.204	-0.541	-2.378	0.047	0.019	-0.009
-0.221	-0.555	-2.398	0.047	0.019	-0.009
-0.206	-0.546	-2.364	0.047	0.019	-0.009
-0.196	-0.553	-2.357	0.047	0.018	-0.009
-0.165	-0.525	-2.399	0.047	0.018	-0.010
-0.182	-0.577	-2.367	0.047	0.019	-0.009
-0.201	-0.560	-2.381	0.047	0.019	-0.009
-0.198	-0.570	-2.354	0.047	0.019	-0.010
-0.216	-0.569	-2.404	0.047	0.019	-0.009
-0.203	-0.547	-2.357	0.047	0.019	-0.010
-0.200	-0.538	-2.368	0.047	0.019	-0.009
-0.174	-0.535	-2.368	0.047	0.019	-0.010
-0.179	-0.565	-2.381	0.047	0.019	-0.009
-0.195	-0.559	-2.391	0.047	0.019	-0.009
-0.195	-0.566	-2.374	0.047	0.019	-0.010
-0.215	-0.565	-2.370	0.046	0.019	-0.009
-0.218	-0.570	-2.373	0.047	0.019	-0.009
-0.220	-0.507	-2.378	0.047	0.019	-0.009
-0.197	-0.543	-2.378	0.047	0.019	-0.009
-0.208	-0.541	-2.398	0.047	0.019	-0.009
-0.191	-0.539	-2.364	0.047	0.019	-0.009
-0.198	-0.554	-2.384	0.046	0.019	-0.010
-0.209	-0.547	-2.367	0.046	0.019	-0.010
-0.218	-0.567	-2.373	0.047	0.019	-0.009
-0.211	-0.522	-2.392	0.047	0.019	-0.009
-0.212	-0.562	-2.378	0.047	0.019	-0.009
-0.209	-0.539	-2.378	0.047	0.019	-0.009
-0.198	-0.546	-2.344	0.047	0.019	-0.010
-0.195	-0.557	-2.398	0.046	0.019	-0.009
-0.172	-0.563	-2.378	0.047	0.019	-0.009
-0.204	-0.554	-2.364	0.047	0.019	-0.009
-0.202	-0.557	-2.374	0.047	0.019	-0.010
-0.221	-0.559	-2.394	0.047	0.019	-0.009
-0.216	-0.546	-2.364	0.047	0.019	-0.009
-0.203	-0.546	-2.351	0.047	0.018	-0.009
-0.164	-0.506	-2.404	0.047	0.019	-0.010
-0.167	-0.576	-2.388	0.047	0.018	-0.009
-0.193	-0.544	-2.371	0.047	0.019	-0.009
-0.202	-0.570	-2.357	0.047	0.019	-0.010
-0.215	-0.574	-2.397	0.047	0.019	-0.009
-0.205	-0.544	-2.364	0.047	0.019	-0.010
-0.204	-0.536	-2.381	0.047	0.019	-0.009
-0.189	-0.546	-2.385	0.047	0.019	-0.010
-0.199	-0.544	-2.378	0.047	0.019	-0.009
-0.196	-0.547	-2.388	0.047	0.019	-0.010
-0.200	-0.564	-2.394	0.047	0.019	-0.009
-0.199	-0.554	-2.395	0.047	0.019	-0.010
-0.219	-0.562	-2.377	0.047	0.019	-0.009
-0.224	-0.521	-2.388	0.047	0.020	-0.010
-0.208	-0.546	-2.378	0.047	0.019	-0.009
-0.210	-0.537	-2.388	0.047	0.019	-0.009
-0.208	-0.540	-2.334	0.047	0.018	-0.009
-0.203	-0.545	-2.408	0.047	0.019	-0.009
-0.187	-0.547	-2.389	0.047	0.019	-0.010
-0.210	-0.564	-2.394	0.047	0.019	-0.009
-0.202	-0.558	-2.408	0.047	0.020	-0.010
-0.229	-0.573	-2.394	0.047	0.019	-0.009
-0.214	-0.538	-2.371	0.047	0.019	-0.010
-0.211	-0.543	-2.371	0.047	0.019	-0.010
-0.203	-0.538	-2.395	0.047	0.019	-0.009
-0.168	-0.562	-2.382	0.047	0.019	-0.009
-0.194	-0.547	-2.392	0.047	0.019	-0.010
-0.190	-0.578	-2.381	0.047	0.019	-0.010
-0.224	-0.573	-2.356	0.047	0.019	-0.009
-0.207	-0.557	-2.361	0.047	0.019	-0.009
-0.217	-0.549	-2.381	0.047	0.019	-0.009
-0.171	-0.527	-2.386	0.047	0.019	-0.010
-0.189	-0.549	-2.399	0.047	0.019	-0.009
-0.185	-0.541	-2.382	0.047	0.019	-0.010
-0.187	-0.563	-2.385	0.047	0.019	-0.010
-0.208	-0.570	-2.401	0.047	0.019	-0.009
-0.197	-0.563	-2.381	0.047	0.019	-0.009
-0.216	-0.539	-2.398	0.047	0.019	-0.009
-0.208	-0.548	-2.392	0.047	0.019	-0.009
-0.213	-0.534	-2.385	0.048	0.019	-0.009
-0.191	-0.538	-2.420	0.047	0.019	-0.010
-0.196	-0.546	-2.446	0.046	0.018	-0.009
-0.196	-0.548	-2.368	0.047	0.019	-0.010
-0.204	-0.573	-2.377	0.047	0.019	-0.009
-0.213	-0.543	-2.395	0.047	0.020	-0.010
-0.231	-0.553	-2.391	0.047	0.019	-0.009
-0.221	-0.530	-2.409	0.047	0.019	-0.009
-0.207	-0.547	-2.368	0.048	0.018	-0.010
-0.207	-0.534	-2.412	0.047	0.019	-0.009
-0.181	-0.562	-2.375	0.047	0.019	-0.010
-0.206	-0.558	-2.391	0.047	0.019	-0.009
-0.196	-0.562	-2.402	0.047	0.019	-0.010
-0.225	-0.568	-2.391	0.047	0.019	-0.009
-0.228	-0.535	-2.375	0.048	0.019	-0.010
-0.215	-0.552	-2.375	0.047	0.019	-0.010
-0.208	-0.541	-2.398	0.047	0.019	-0.009
-0.182	-0.544	-2.399	0.048	0.019	-0.009
-0.189	-0.547	-2.402	0.047	0.019	-0.010
-0.200	-0.570	-2.398	0.047	0.019	-0.010
-0.203	-0.558	-2.374	0.047	0.019	-0.009
-0.202	-0.565	-2.364	0.047	0.019	-0.009
-0.213	-0.551	-2.405	0.047	0.020	-0.009
-0.201	-0.544	-2.365	0.048	0.020	-0.010
-0.199	-0.529	-2.402	0.048	0.019	-0.009
-0.200	-0.540	-2.399	0.047	0.019	-0.010
-0.198	-0.541	-2.402	0.047	0.019	-0.010
-0.193	-0.544	-2.420	0.047	0.019	-0.010
-0.187	-0.566	-2.381	0.047	0.019	-0.009
-0.202	-0.552	-2.408	0.047	0.020	-0.009
-0.239	-0.577	-2.376	0.047	0.019	-0.009
-0.234	-0.539	-2.402	0.047	0.019	-0.010
-0.208	-0.550	-2.382	0.048	0.019	-0.009
-0.210	-0.525	-2.399	0.047	0.019	-0.009
-0.193	-0.547	-2.386	0.048	0.018	-0.009
-0.193	-0.548	-2.423	0.048	0.019	-0.009
-0.186	-0.585	-2.395	0.047	0.019	-0.010
-0.226	-0.570	-2.398	0.047	0.019	-0.009
-0.195	-0.553	-2.392	0.047	0.019	-0.010
-0.203	-0.561	-2.385	0.048	0.019	-0.009
-0.213	-0.529	-2.378	0.048	0.020	-0.009
-0.202	-0.556	-2.396	0.048	0.019	-0.009
-0.196	-0.532	-2.375	0.048	0.019	-0.010
-0.187	-0.553	-2.389	0.048	0.019	-0.009
-0.192	-0.550	-2.409	0.047	0.019	-0.010
-0.184	-0.564	-2.371	0.047	0.019	-0.009
-0.200	-0.566	-2.446	0.047	0.020	-0.009
-0.214	-0.553	-2.375	0.048	0.020	-0.009
-0.236	-0.530	-2.409	0.048	0.019	-0.009
-0.196	-0.545	-2.403	0.048	0.019	-0.010
-0.204	-0.534	-2.399	0.048	0.019	-0.009
-0.177	-0.534	-2.392	0.047	0.019	-0.010
-0.192	-0.558	-2.416	0.047	0.019	-0.009
-0.200	-0.551	-2.426	0.047	0.020	-0.010
-0.216	-0.571	-2.378	0.048	0.019	-0.010
-0.225	-0.520	-2.399	0.048	0.019	-0.009
-0.210	-0.555	-2.375	0.048	0.019	-0.009
-0.206	-0.527	-2.419	0.047	0.019	-0.009
-0.189	-0.545	-2.417	0.048	0.018	-0.010
-0.192	-0.552	-2.409	0.048	0.019	-0.009
-0.190	-0.548	-2.406	0.047	0.019	-0.009
-0.230	-0.581	-2.411	0.047	0.019	-0.009
-0.204	-0.567	-2.395	0.047	0.019	-0.010
-0.206	-0.562	-2.419	0.048	0.019	-0.009
-0.215	-0.539	-2.365	0.048	0.020	-0.009
-0.198	-0.551	-2.393	0.048	0.018	-0.010
-0.193	-0.540	-2.410	0.048	0.019	-0.010
-0.190	-0.572	-2.392	0.047	0.019	-0.010
-0.184	-0.547	-2.433	0.047	0.018	-0.009
-0.185	-0.577	-2.385	0.047	0.019	-0.009
-0.203	-0.566	-2.415	0.048	0.019	-0.009
-0.206	-0.558	-2.389	0.048	0.020	-0.009
-0.208	-0.561	-2.409	0.048	0.019	-0.009
-0.207	-0.548	-2.389	0.048	0.019	-0.009
-0.210	-0.519	-2.413	0.048	0.019	-0.009
-0.172	-0.536	-2.403	0.048	0.019	-0.010
-0.180	-0.570	-2.416	0.048	0.019	-0.009
-0.196	-0.558	-2.436	0.047	0.020	-0.010
-0.202	-0.565	-2.388	0.048	0.019	-0.010
-0.237	-0.545	-2.406	0.048	0.019	-0.010
-0.206	-0.553	-2.388	0.048	0.019	-0.009
-0.208	-0.521	-2.409	0.048	0.019	-0.009
-0.182	-0.551	-2.396	0.048	0.019	-0.010
-0.195	-0.548	-2.430	0.048	0.019	-0.009
-0.192	-0.548	-2.399	0.048	0.019	-0.009
-0.214	-0.579	-2.418	0.047	0.019	-0.009
-0.207	-0.561	-2.405	0.047	0.020	-0.010
-0.204	-0.568	-2.402	0.047	0.019	-0.009
-0.209	-0.536	-2.409	0.048	0.019	-0.009
-0.209	-0.547	-2.440	0.048	0.018	-0.009
-0.206	-0.552	-2.406	0.048	0.019	-0.009
-0.193	-0.552	-2.386	0.048	0.018	-0.009
-0.176	-0.555	-2.440	0.048	0.019	-0.009
-0.173	-0.580	-2.399	0.047	0.019	-0.009
-0.205	-0.569	-2.429	0.048	0.019	-0.009
-0.197	-0.558	-2.358	0.048	0.020	-0.009
-0.213	-0.569	-2.419	0.048	0.019	-0.009
-0.201	-0.545	-2.389	0.048	0.019	-0.009
-0.194	-0.563	-2.402	0.048	0.019	-0.009
-0.177	-0.539	-2.403	0.048	0.019	-0.010
-0.177	-0.574	-2.392	0.048	0.019	-0.009
-0.199	-0.568	-2.419	0.048	0.019	-0.009
-0.203	-0.560	-2.409	0.048	0.019	-0.010
-0.204	-0.576	-2.402	0.048	0.019	-0.009
-0.220	-0.558	-2.406	0.048	0.019	-0.009
-0.204	-0.518	-2.410	0.048	0.019	-0.009
-0.177	-0.544	-2.397	0.048	0.019	-0.010
-0.177	-0.565	-2.409	0.048	0.019	-0.009
-0.188	-0.564	-2.419	0.048	0.020	-0.010
-0.190	-0.570	-2.406	0.048	0.019	-0.009
-0.221	-0.543	-2.409	0.048	0.020	-0.010
-0.210	-0.565	-2.402	0.048	0.019	-0.009
-0.205	-0.535	-2.413	0.048	0.019	-0.009
-0.187	-0.555	-2.403	0.048	0.019	-0.010
-0.190	-0.557	-2.444	0.048	0.019	-0.009
-0.197	-0.549	-2.420	0.048	0.019	-0.010
-0.201	-0.564	-2.415	0.047	0.019	-0.009
-0.183	-0.565	-2.416	0.048	0.019	-0.009
-0.206	-0.569	-2.405	0.048	0.019	-0.009
-0.207	-0.551	-2.416	0.048	0.019	-0.009
-0.216	-0.570	-2.426	0.048	0.019	-0.009
-0.208	-0.556	-2.416	0.048	0.019	-0.009
-0.181	-0.556	-2.399	0.048	0.018	-0.009
-0.160	-0.536	-2.421	0.048	0.019	-0.010
-0.164	-0.592	-2.406	0.048	0.019	-0.009
-0.187	-0.567	-2.419	0.048	0.019	-0.009
-0.188	-0.578	-2.389	0.048	0.019	-0.009
-0.207	-0.582	-2.443	0.048	0.019	-0.009
-0.196	-0.562	-2.399	0.048	0.019	-0.009
-0.203	-0.549	-2.416	0.048	0.019	-0.009
-0.182	-0.538	-2.411	0.048	0.019	-0.010
-0.176	-0.561	-2.406	0.048	0.019	-0.009
-0.188	-0.550	-2.437	0.048	0.019	-0.010
-0.184	-0.574	-2.457	0.048	0.019	-0.010
-0.193	-0.564	-2.395	0.048	0.019	-0.009
-0.199	-0.580	-2.405	0.048	0.019	-0.009
-0.214	-0.522	-2.450	0.048	0.019	-0.009
-0.194	-0.560	-2.409	0.048	0.019	-0.009
-0.193	-0.546	-2.444	0.048	0.019	-0.009
-0.185	-0.555	-2.400	0.048	0.018	-0.009
-0.182	-0.560	-2.450	0.048	0.018	-0.009
-0.184	-0.564	-2.416	0.048	0.019	-0.010
-0.205	-0.580	-2.419	0.048	0.019	-0.009
-0.200	-0.553	-2.426	0.048	0.020	-0.009
-0.209	-0.582	-2.409	0.048	0.019	-0.009
-0.202	-0.559	-2.399	0.048	0.019	-0.009
-0.198	-0.564	-2.403	0.048	0.019	-0.009
-0.198	-0.556	-2.450	0.048	0.019	-0.009
-0.152	-0.583	-2.416	0.048	0.019	-0.009
-0.186	-0.567	-2.426	0.048	0.019	-0.009
-0.191	-0.587	-2.423	0.048	0.019	-0.010
-0.215	-0.592	-2.404	0.048	0.019	-0.009
-0.203	-0.562	-2.386	0.048	0.020	-0.010
-0.189	-0.572	-2.403	0.048	0.019	-0.009
-0.160	-0.541	-2.431	0.048	0.019	-0.010
-0.169	-0.563	-2.424	0.049	0.019	-0.009
-0.185	-0.557	-2.420	0.048	0.019	-0.010
-0.185	-0.588	-2.416	0.048	0.019	-0.009
-0.193	-0.569	-2.433	0.048	0.020	-0.009
-0.188	-0.576	-2.406	0.048	0.019	-0.009
-0.203	-0.558	-2.426	0.048	0.019	-0.009
-0.206	-0.576	-2.416	0.048	0.019	-0.009
-0.193	-0.554	-2.420	0.049	0.019	-0.009
-0.184	-0.559	-2.431	0.049	0.019	-0.010
-0.184	-0.564	-2.471	0.048	0.018	-0.009
-0.178	-0.569	-2.413	0.048	0.019	-0.009
-0.185	-0.588	-2.415	0.048	0.019	-0.009
-0.198	-0.572	-2.433	0.048	0.020	-0.009
-0.222	-0.592	-2.418	0.048	0.019	-0.009
-0.209	-0.552	-2.440	0.048	0.019	-0.009
-0.200	-0.560	-2.400	0.049	0.018	-0.009
-0.190	-0.551	-2.437	0.048	0.019	-0.009
-0.173	-0.573	-2.434	0.048	0.019	-0.009
-0.178	-0.569	-2.433	0.048	0.019	-0.009
-0.181	-0.599	-2.436	0.048	0.019	-0.010
-0.211	-0.594	-2.446	0.048	0.019	-0.009
-0.194	-0.567	-2.406	0.048	0.019	-0.009
-0.199	-0.571	-2.440	0.049	0.019	-0.009
-0.199	-0.556	-2.427	0.049	0.019	-0.009
-0.165	-0.570	-2.437	0.049	0.018	-0.009
-0.170	-0.554	-2.438	0.049	0.019	-0.009
-0.181	-0.592	-2.433	0.048	0.019	-0.009
-0.178	-0.575	-2.412	0.047	0.019	-0.009
-0.177	-0.586	-2.409	0.048	0.019	-0.009
-0.189	-0.585	-2.464	0.048	0.020	-0.009
-0.189	-0.576	-2.423	0.049	0.019	-0.009
-0.199	-0.552	-2.447	0.049	0.019	-0.009
-0.187	-0.559	-2.437	0.048	0.019	-0.010
-0.181	-0.555	-2.427	0.048	0.019	-0.009
-0.170	-0.555	-2.437	0.048	0.019	-0.009
-0.171	-0.583	-2.426	0.048	0.019	-0.009
-0.196	-0.555	-2.464	0.048	0.020	-0.009
-0.223	-0.607	-2.425	0.048	0.019	-0.009
-0.216	-0.557	-2.433	0.049	0.019	-0.009
-0.189	-0.574	-2.444	0.049	0.019	-0.009
-0.197	-0.554	-2.450	0.048	0.019	-0.009
-0.170	-0.562	-2.421	0.049	0.018	-0.009
-0.174	-0.577	-2.457	0.048	0.019	-0.009
-0.173	-0.613	-2.440	0.048	0.019	-0.010
-0.212	-0.596	-2.446	0.048	0.019	-0.009
-0.190	-0.578	-2.430	0.048	0.019	-0.009
-0.195	-0.588	-2.423	0.049	0.018	-0.009
-0.197	-0.568	-2.444	0.048	0.019	-0.009
-0.177	-0.578	-2.441	0.049	0.018	-0.009
-0.173	-0.571	-2.451	0.048	0.019	-0.009
-0.163	-0.594	-2.423	0.048	0.019	-0.009
-0.183	-0.575	-2.447	0.048	0.019	-0.009
-0.180	-0.583	-2.409	0.049	0.019	-0.009
-0.195	-0.588	-2.470	0.048	0.020	-0.009
-0.195	-0.565	-2.403	0.049	0.020	-0.009
-0.201	-0.557	-2.451	0.049	0.019	-0.009
-0.164	-0.558	-2.435	0.049	0.019	-0.010
-0.185	-0.566	-2.423	0.049	0.019	-0.009
-0.172	-0.568	-2.427	0.048	0.019	-0.010
-0.175	-0.587	-2.457	0.048	0.019	-0.009
-0.193	-0.581	-2.484	0.048	0.020	-0.009
-0.190	-0.581	-2.419	0.049	0.019	-0.009
-0.205	-0.554	-2.440	0.049	0.019	-0.009
-0.179	-0.569	-2.423	0.049	0.019	-0.009
-0.185	-0.544	-2.458	0.049	0.019	-0.009
-0.171	-0.567	-2.465	0.049	0.018	-0.009
-0.174	-0.573	-2.451	0.049	0.019	-0.009
-0.176	-0.571	-2.461	0.048	0.019	-0.009
-0.223	-0.609	-2.435	0.048	0.019	-0.009
-0.205	-0.560	-2.451	0.048	0.019	-0.009
-0.188	-0.582	-2.447	0.049	0.019	-0.009
-0.192	-0.551	-2.427	0.049	0.019	-0.009
-0.182	-0.569	-2.431	0.049	0.018	-0.009
-0.174	-0.577	-2.467	0.048	0.019	-0.009
-0.170	-0.621	-2.457	0.048	0.019	-0.010
-0.202	-0.596	-2.470	0.048	0.019	-0.009
-0.178	-0.588	-2.426	0.049	0.019	-0.009
-0.192	-0.591	-2.457	0.049	0.019	-0.009
-0.190	-0.565	-2.434	0.049	0.019	-0.009
-0.176	-0.581	-2.458	0.049	0.018	-0.009
-0.184	-0.568	-2.461	0.049	0.019	-0.009
-0.175	-0.579	-2.433	0.048	0.019	-0.009
-0.175	-0.572	-2.461	0.048	0.019	-0.009
-0.163	-0.592	-2.433	0.049	0.019	-0.009
-0.185	-0.590	-2.481	0.048	0.020	-0.009
-0.185	-0.583	-2.427	0.049	0.019	-0.009
-0.218	-0.562	-2.478	0.049	0.019	-0.009
-0.182	-0.563	-2.444	0.049	0.019	-0.009
-0.179	-0.562	-2.441	0.049	0.019	-0.009
-0.151	-0.568	-2.451	0.048	0.019	-0.009
-0.159	-0.587	-2.444	0.049	0.019	-0.009
-0.184	-0.579	-2.488	0.048	0.020	-0.009
-0.195	-0.600	-2.443	0.049	0.019	-0.009
-0.199	-0.565	-2.457	0.049	0.019	-0.009
-0.196	-0.585	-2.454	0.049	0.019	-0.009
-0.193	-0.561	-2.440	0.049	0.019	-0.009
-0.170	-0.564	-2.479	0.049	0.018	-0.009
-0.175	-0.575	-2.461	0.049	0.019	-0.009
-0.168	-0.579	-2.461	0.049	0.019	-0.009
-0.193	-0.581	-2.464	0.049	0.019	-0.009
-0.176	-0.595	-2.450	0.048	0.019	-0.009
-0.188	-0.592	-2.464	0.049	0.019	-0.009
-0.185	-0.568	-2.420	0.049	0.020	-0.009
-0.193	-0.592	-2.468	0.049	0.019	-0.009
-0.176	-0.572	-2.448	0.049	0.019	-0.009
-0.164	-0.597	-2.427	0.049	0.018	-0.009
-0.154	-0.569	-2.465	0.049	0.019	-0.009
-0.162	-0.599	-2.457	0.049	0.019	-0.009
-0.180	-0.590	-2.460	0.049	0.019	-0.009
-0.178	-0.593	-2.447	0.049	0.019	-0.009
-0.182	-0.593	-2.460	0.049	0.019	-0.009
-0.179	-0.574	-2.444	0.049	0.019	-0.009
-0.190	-0.544	-2.451	0.049	0.019	-0.009
-0.159	-0.561	-2.462	0.049	0.019	-0.010
-0.157	-0.590	-2.464	0.049	0.019	-0.009
-0.168	-0.582	-2.485	0.049	0.020	-0.009
-0.171	-0.598	-2.464	0.049	0.019	-0.009
-0.196	-0.563	-2.472	0.049	0.019	-0.010
-0.182	-0.591	-2.457	0.049	0.019	-0.009
-0.194	-0.550	-2.465	0.049	0.019	-0.009
-0.170	-0.576	-2.465	0.049	0.019	-0.009
-0.172	-0.576	-2.471	0.049	0.019	-0.009
-0.174	-0.574	-2.468	0.049	0.019	-0.009
-0.177	-0.592	-2.471	0.049	0.019	-0.009
-0.171	-0.587	-2.467	0.049	0.019	-0.009
-0.188	-0.596	-2.450	0.049	0.019	-0.009
-0.186	-0.572	-2.454	0.049	0.019	-0.009
-0.188	-0.593	-2.482	0.050	0.018	-0.009
-0.189	-0.570	-2.441	0.049	0.019	-0.009
-0.164	-0.572	-2.445	0.049	0.018	-0.009
-0.149	-0.566	-2.469	0.049	0.019	-0.010
-0.154	-0.599	-2.458	0.049	0.019	-0.009
-0.182	-0.590	-2.464	0.049	0.019	-0.009
-0.175	-0.598	-2.423	0.049	0.019	-0.009
-0.186	-0.598	-2.474	0.049	0.019	-0.009
-0.181	-0.571	-2.462	0.049	0.019	-0.009
-0.175	-0.582	-2.440	0.049	0.019	-0.009
-0.159	-0.560	-2.476	0.049	0.019	-0.010
-0.161	-0.587	-2.444	0.049	0.019	-0.009
-0.169	-0.582	-2.481	0.049	0.019	-0.009
-0.165	-0.595	-2.461	0.049	0.019	-0.009
-0.193	-0.594	-2.481	0.049	0.019	-0.009
-0.189	-0.593	-2.451	0.049	0.019	-0.009
-0.186	-0.544	-2.482	0.049	0.019	-0.009
-0.159	-0.562	-2.466	0.049	0.019	-0.009
-0.161	-0.591	-2.475	0.049	0.019	-0.009
-0.153	-0.577	-2.441	0.049	0.019	-0.009
-0.163	-0.587	-2.488	0.049	0.019	-0.009
-0.187	-0.587	-2.461	0.049	0.019	-0.009
-0.193	-0.600	-2.457	0.049	0.019	-0.009
-0.182	-0.553	-2.488	0.049	0.019	-0.009
-0.188	-0.587	-2.475	0.050	0.019	-0.009
-0.174	-0.580	-2.471	0.049	0.019	-0.009
-0.168	-0.596	-2.454	0.049	0.018	-0.009
-0.171	-0.586	-2.488	0.049	0.019	-0.009
-0.145	-0.601	-2.451	0.049	0.019	-0.009
-0.179	-0.597	-2.467	0.049	0.019	-0.009
-0.169	-0.590	-2.478	0.049	0.019	-0.009
-0.191	-0.603	-2.464	0.049	0.019	-0.009
-0.182	-0.573	-2.458	0.049	0.019	-0.009
-0.161	-0.594	-2.451	0.049	0.018	-0.009
-0.133	-0.551	-2.473	0.049	0.018	-0.010
-0.151	-0.608	-2.471	0.049	0.018	-0.009
-0.163	-0.589	-2.457	0.049	0.019	-0.009
-0.168	-0.609	-2.440	0.049	0.019	-0.009
-0.187	-0.603	-2.467	0.049	0.019	-0.009
-0.173	-0.584	-2.451	0.049	0.019	-0.009
-0.185	-0.579	-2.478	0.049	0.019	-0.009
-0.152	-0.577	-2.458	0.049	0.019	-0.009
-0.160	-0.587	-2.468	0.049	0.019	-0.009
-0.161	-0.566	-2.482	0.049	0.019	-0.009
-0.161	-0.596	-2.509	0.049	0.018	-0.009
-0.172	-0.597	-2.474	0.049	0.019	-0.009
-0.181	-0.600	-2.464	0.049	0.019	-0.009
-0.192	-0.553	-2.482	0.049	0.019	-0.009
-0.185	-0.587	-2.464	0.049	0.019	-0.009
-0.175	-0.573	-2.478	0.049	0.019	-0.009
-0.158	-0.571	-2.411	0.049	0.018	-0.009
-0.178	-0.588	-2.492	0.049	0.018	-0.009
-0.162	-0.582	-2.451	0.049	0.019	-0.009
-0.182	-0.600	-2.467	0.049	0.019	-0.009
-0.176	-0.590	-2.488	0.049	0.019	-0.009
-0.194	-0.609	-2.464	0.049	0.019	-0.009
-0.193	-0.573	-2.471	0.049	0.019	-0.009
-0.173	-0.585	-2.458	0.050	0.018	-0.009
-0.169	-0.576	-2.495	0.049	0.019	-0.009
-0.131	-0.596	-2.472	0.049	0.018	-0.009
-0.153	-0.581	-2.489	0.049	0.018	-0.009
-0.159	-0.604	-2.485	0.049	0.019	-0.009
-0.184	-0.606	-2.456	0.049	0.019	-0.009
-0.163	-0.595	-2.448	0.050	0.019	-0.009
-0.174	-0.600	-2.474	0.049	0.019	-0.009
-0.134	-0.557	-2.476	0.049	0.019	-0.009
-0.150	-0.595	-2.475	0.050	0.018	-0.009
-0.162	-0.573	-2.479	0.049	0.019	-0.009
-0.155	-0.602	-2.475	0.049	0.018	-0.009
-0.169	-0.606	-2.484	0.049	0.019	-0.009
-0.162	-0.590	-2.437	0.049	0.019	-0.009
-0.180	-0.576	-2.495	0.049	0.019	-0.009
-0.179	-0.591	-2.468	0.050	0.019	-0.009
-0.167	-0.576	-2.475	0.050	0.019	-0.009
-0.171	-0.581	-2.496	0.049	0.019	-0.009
-0.156	-0.593	-2.522	0.049	0.018	-0.009
-0.154	-0.586	-2.475	0.049	0.019	-0.009
-0.173	-0.606	-2.484	0.049	0.019	-0.009
-0.176	-0.574	-2.506	0.049	0.019	-0.009
-0.184	-0.606	-2.460	0.049	0.019	-0.009
-0.179	-0.568	-2.496	0.050	0.019	-0.009
-0.163	-0.589	-2.448	0.050	0.018	-0.009
-0.156	-0.578	-2.495	0.049	0.018	-0.009
-0.147	-0.598	-2.461	0.049	0.019	-0.009
-0.161	-0.600	-2.488	0.049	0.019	-0.009
-0.161	-0.607	-2.509	0.049	0.019	-0.009
-0.190	-0.616	-2.498	0.049	0.019	-0.009
-0.177	-0.583	-2.478	0.049	0.019	-0.009
-0.165	-0.593	-2.458	0.050	0.018	-0.009
-0.162	-0.572	-2.479	0.050	0.019	-0.009
-0.132	-0.605	-2.488	0.050	0.018	-0.009
-0.149	-0.581	-2.503	0.049	0.018	-0.009
-0.146	-0.615	-2.478	0.049	0.019	-0.009
-0.170	-0.610	-2.470	0.049	0.019	-0.009
-0.161	-0.600	-2.458	0.050	0.019	-0.009
-0.172	-0.595	-2.499	0.049	0.019	-0.009
-0.147	-0.578	-2.465	0.050	0.019	-0.009
-0.170	-0.585	-2.482	0.050	0.018	-0.009
-0.155	-0.582	-2.482	0.049	0.018	-0.009
-0.158	-0.603	-2.481	0.049	0.018	-0.009
-0.154	-0.594	-2.488	0.049	0.019	-0.009
-0.155	-0.608	-2.472	0.049	0.019	-0.009
-0.176	-0.573	-2.509	0.050	0.019	-0.009
-0.179	-0.603	-2.478	0.050	0.019	-0.009
-0.179	-0.572	-2.482	0.050	0.019	-0.009
-0.166	-0.589	-2.482	0.050	0.019	-0.009
-0.158	-0.575	-2.554	0.049	0.018	-0.009
-0.145	-0.584	-2.475	0.049	0.018	-0.009
-0.159	-0.609	-2.485	0.049	0.019	-0.009
-0.173	-0.601	-2.509	0.049	0.019	-0.009
-0.195	-0.622	-2.473	0.049	0.019	-0.009
-0.185	-0.587	-2.488	0.049	0.019	-0.009
-0.167	-0.591	-2.462	0.050	0.018	-0.009
-0.168	-0.583	-2.516	0.049	0.019	-0.009
-0.150	-0.595	-2.483	0.050	0.018	-0.009
-0.155	-0.584	-2.496	0.050	0.019	-0.009
-0.149	-0.609	-2.485	0.049	0.019	-0.009
-0.179	-0.608	-2.512	0.050	0.019	-0.009
-0.161	-0.600	-2.468	0.050	0.019	-0.009
-0.169	-0.595	-2.495	0.050	0.019	-0.009
-0.164	-0.587	-2.475	0.050	0.019	-0.009
-0.152	-0.584	-2.489	0.050	0.018	-0.009
-0.135	-0.582	-2.486	0.050	0.018	-0.009
-0.157	-0.615	-2.502	0.049	0.019	-0.009
-0.156	-0.597	-2.460	0.049	0.019	-0.009
-0.148	-0.601	-2.461	0.050	0.019	-0.009
-0.165	-0.598	-2.526	0.050	0.019	-0.009
-0.161	-0.598	-2.475	0.050	0.019	-0.009
-0.177	-0.575	-2.489	0.050	0.019	-0.009
-0.155	-0.590	-2.503	0.050	0.019	-0.009
-0.154	-0.582	-2.506	0.050	0.018	-0.009
-0.150	-0.587	-2.499	0.049	0.019	-0.009
-0.144	-0.603	-2.502	0.049	0.018	-0.009
-0.157	-0.586	-2.529	0.049	0.019	-0.009
-0.201	-0.630	-2.494	0.050	0.019	-0.008
-0.181	-0.585	-2.479	0.050	0.019	-0.009
-0.166	-0.598	-2.492	0.050	0.019	-0.009
-0.163	-0.576	-2.506	0.049	0.018	-0.009
-0.151	-0.592	-2.479	0.050	0.018	-0.009
-0.160	-0.600	-2.516	0.050	0.018	-0.009
-0.148	-0.629	-2.496	0.049	0.019	-0.009
-0.177	-0.625	-2.484	0.049	0.018	-0.009
-0.152	-0.597	-2.482	0.050	0.019	-0.009
-0.172	-0.605	-2.492	0.050	0.018	-0.009
-0.166	-0.585	-2.486	0.050	0.019	-0.009
-0.157	-0.603	-2.482	0.050	0.018	-0.009
-0.147	-0.584	-2.482	0.050	0.018	-0.009
-0.141	-0.614	-2.503	0.050	0.018	-0.009
-0.159	-0.598	-2.505	0.049	0.018	-0.009
-0.151	-0.611	-2.471	0.049	0.019	-0.009
-0.162	-0.614	-2.543	0.050	0.019	-0.009
-0.158	-0.600	-2.455	0.050	0.019	-0.009
-0.177	-0.586	-2.506	0.050	0.018	-0.009
-0.153	-0.583	-2.496	0.050	0.018	-0.009
-0.147	-0.593	-2.475	0.050	0.018	-0.009
-0.145	-0.592	-2.479	0.049	0.019	-0.009
-0.143	-0.611	-2.492	0.050	0.018	-0.009
-0.152	-0.601	-2.530	0.050	0.019	-0.009
-0.171	-0.617	-2.491	0.050	0.019	-0.009
-0.179	-0.573	-2.499	0.050	0.018	-0.009
-0.159	-0.601	-2.485	0.050	0.019	-0.009
-0.159	-0.569	-2.517	0.050	0.018	-0.009
-0.150	-0.584	-2.535	0.050	0.018	-0.009
-0.146	-0.592	-2.517	0.050	0.018	-0.009
-0.146	-0.601	-2.509	0.050	0.019	-0.009
-0.182	-0.635	-2.518	0.049	0.018	-0.008
-0.166	-0.605	-2.502	0.049	0.019	-0.009
-0.155	-0.617	-2.519	0.050	0.019	-0.009
-0.145	-0.595	-2.462	0.050	0.019	-0.009
-0.156	-0.597	-2.499	0.050	0.018	-0.009
-0.140	-0.590	-2.499	0.050	0.018	-0.009
-0.116	-0.631	-2.489	0.050	0.018	-0.009
-0.137	-0.603	-2.520	0.050	0.018	-0.009
-0.126	-0.620	-2.499	0.050	0.018	-0.009
-0.137	-0.612	-2.509	0.050	0.018	-0.008
-0.140	-0.605	-2.503	0.050	0.018	-0.009
-0.140	-0.603	-2.523	0.050	0.018	-0.008
-0.139	-0.588	-2.527	0.050	0.018	-0.009
-0.130	-0.561	-2.521	0.051	0.017	-0.008
-0.098	-0.575	-2.542	0.050	0.018	-0.009
-0.085	-0.597	-2.531	0.050	0.017	-0.009
-0.104	-0.579	-2.572	0.050	0.018	-0.009
-0.097	-0.582	-2.546	0.051	0.017	-0.009
-0.136	-0.555	-2.552	0.051	0.018	-0.009
-0.104	-0.570	-2.535	0.051	0.018	-0.008
-0.100	-0.535	-2.573	0.051	0.017	-0.008
-0.091	-0.551	-2.560	0.051	0.017	-0.008
-0.082	-0.562	-2.594	0.051	0.017	-0.008
-0.080	-0.553	-2.577	0.051	0.017	-0.008
-0.107	-0.580	-2.603	0.051	0.017	-0.008
-0.075	-0.559	-2.597	0.051	0.017	-0.008
-0.106	-0.577	-2.569	0.052	0.018	-0.008
-0.099	-0.545	-2.580	0.051	0.018	-0.008
-0.102	-0.566	-2.600	0.052	0.017	-0.008
-0.100	-0.551	-2.563	0.052	0.018	-0.008
-0.098	-0.559	-2.552	0.052	0.017	-0.008
-0.070	-0.542	-2.587	0.051	0.017	-0.008
-0.089	-0.606	-2.561	0.051	0.017	-0.008
-0.108	-0.594	-2.553	0.051	0.018	-0.007
-0.115	-0.596	-2.547	0.051	0.018	-0.007
-0.142	-0.605	-2.553	0.051	0.018	-0.007
-0.135	-0.594	-2.537	0.051	0.018	-0.008
-0.132	-0.586	-2.520	0.051	0.018	-0.008
-0.104	-0.591	-2.548	0.051	0.018	-0.008
-0.120	-0.631	-2.539	0.051	0.018	-0.007
-0.117	-0.625	-2.546	0.050	0.018	-0.008
-0.132	-0.650	-2.566	0.050	0.018	-0.008
-0.137	-0.632	-2.552	0.050	0.018	-0.008
-0.152	-0.646	-2.528	0.050	0.018	-0.008
-0.151	-0.596	-2.557	0.050	0.018	-0.008
-0.143	-0.634	-2.547	0.051	0.018	-0.008
-0.135	-0.629	-2.543	0.051	0.018	-0.008
-0.133	-0.626	-2.530	0.051	0.017	-0.008
-0.132	-0.643	-2.584	0.050	0.017	-0.008
-0.143	-0.628	-2.557	0.050	0.018	-0.009
-0.146	-0.661	-2.536	0.050	0.018	-0.008
-0.140	-0.624	-2.592	0.051	0.018	-0.008
-0.154	-0.642	-2.550	0.051	0.018	-0.008
-0.146	-0.614	-2.561	0.051	0.018	-0.008
-0.141	-0.619	-2.544	0.051	0.017	-0.008
-0.128	-0.604	-2.585	0.051	0.017	-0.008
-0.097	-0.625	-2.551	0.051	0.017	-0.008
-0.134	-0.612	-2.575	0.051	0.018	-0.008
-0.130	-0.620	-2.562	0.052	0.018	-0.009
-0.153	-0.620	-2.557	0.051	0.018	-0.008
-0.143	-0.593	-2.525	0.052	0.018	-0.008
-0.136	-0.592	-2.562	0.052	0.017	-0.008
-0.090	-0.556	-2.558	0.052	0.017	-0.009
-0.107	-0.596	-2.552	0.052	0.017	-0.008
-0.116	-0.584	-2.556	0.052	0.018	-0.008
-0.118	-0.606	-2.556	0.052	0.018	-0.009
-0.130	-0.598	-2.589	0.052	0.018	-0.008
-0.128	-0.578	-2.566	0.052	0.018	-0.009
-0.145	-0.564	-2.583	0.052	0.018	-0.008
-0.123	-0.581	-2.563	0.052	0.018	-0.008
-0.124	-0.580	-2.570	0.052	0.017	-0.008
-0.116	-0.580	-2.601	0.052	0.018	-0.008
-0.111	-0.602	-2.613	0.051	0.017	-0.008
-0.119	-0.596	-2.559	0.051	0.018	-0.008
-0.136	-0.614	-2.568	0.052	0.018	-0.008
-0.144	-0.570	-2.600	0.052	0.018	-0.008
-0.133	-0.602	-2.569	0.052	0.018	-0.008
-0.131	-0.590	-2.604	0.052	0.017	-0.008
-0.126	-0.595	-2.518	0.052	0.017	-0.008
-0.127	-0.595	-2.617	0.051	0.017	-0.008
-0.107	-0.604	-2.566	0.052	0.017	-0.008
-0.126	-0.620	-2.579	0.052	0.018	-0.008
-0.128	-0.609	-2.614	0.052	0.018	-0.009
-0.156	-0.631	-2.610	0.052	0.017	-0.008
-0.138	-0.593	-2.563	0.052	0.018	-0.009
-0.125	-0.605	-2.583	0.052	0.017	-0.008
-0.122	-0.602	-2.587	0.052	0.018	-0.008
-0.090	-0.616	-2.594	0.053	0.017	-0.008
-0.112	-0.604	-2.605	0.052	0.017	-0.009
-0.113	-0.627	-2.604	0.052	0.018	-0.009
-0.131	-0.616	-2.589	0.052	0.018	-0.008
-0.124	-0.619	-2.556	0.053	0.018	-0.008
-0.144	-0.613	-2.603	0.052	0.018	-0.008
-0.119	-0.587	-2.577	0.053	0.018	-0.009
-0.133	-0.598	-2.610	0.052	0.017	-0.008
-0.121	-0.593	-2.601	0.052	0.018	-0.008
-0.130	-0.615	-2.579	0.052	0.017	-0.008
-0.128	-0.613	-2.610	0.052	0.018	-0.008
-0.123	-0.623	-2.607	0.052	0.018	-0.008
-0.140	-0.599	-2.614	0.052	0.018	-0.008
-0.163	-0.622	-2.585	0.052	0.018	-0.008
-0.162	-0.595	-2.596	0.052	0.018	-0.008
-0.137	-0.609	-2.610	0.052	0.018	-0.008
-0.145	-0.607	-2.634	0.051	0.017	-0.008
-0.123	-0.606	-2.577	0.052	0.017	-0.009
-0.140	-0.618	-2.589	0.052	0.018	-0.008
-0.138	-0.634	-2.607	0.052	0.018	-0.009
-0.160	-0.641	-2.585	0.052	0.018	-0.008
-0.161	-0.613	-2.624	0.052	0.018	-0.009
-0.138	-0.623	-2.580	0.053	0.017	-0.008
-0.135	-0.597	-2.624	0.052	0.017	-0.008
-0.118	-0.625	-2.608	0.053	0.017	-0.009
-0.116	-0.624	-2.617	0.052	0.017	-0.009
-0.132	-0.656	-2.624	0.052	0.018	-0.009
-0.147	-0.636	-2.627	0.052	0.018	-0.008
-0.129	-0.629	-2.600	0.052	0.018	-0.009
-0.138	-0.637	-2.631	0.052	0.018	-0.008
-0.137	-0.621	-2.583	0.053	0.018	-0.008
-0.136	-0.615	-2.611	0.053	0.017	-0.008
-0.114	-0.622	-2.625	0.052	0.017	-0.009
-0.121	-0.628	-2.607	0.052	0.017	-0.008
-0.127	-0.631	-2.586	0.052	0.018	-0.009
-0.118	-0.643	-2.596	0.052	0.018	-0.008
-0.149	-0.633	-2.620	0.052	0.018	-0.009
-0.148	-0.640	-2.579	0.052	0.018	-0.008
-0.166	-0.607	-2.600	0.053	0.018	-0.008
-0.148	-0.633	-2.593	0.052	0.018	-0.009
-0.146	-0.610	-2.624	0.052	0.017	-0.009
-0.132	-0.619	-2.618	0.052	0.017	-0.009
-0.126	-0.631	-2.627	0.052	0.017	-0.009
-0.147	-0.624	-2.637	0.052	0.018	-0.009
-0.187	-0.665	-2.625	0.052	0.018	-0.008
-0.162	-0.634	-2.617	0.052	0.018	-0.009
-0.153	-0.641	-2.617	0.052	0.018	-0.009
-0.159	-0.613	-2.597	0.052	0.018	-0.008
-0.139	-0.621	-2.594	0.052	0.017	-0.009
-0.131	-0.632	-2.607	0.052	0.017	-0.009
-0.132	-0.678	-2.621	0.052	0.017	-0.009
-0.149	-0.644	-2.634	0.052	0.017	-0.009
-0.119	-0.653	-2.597	0.052	0.018	-0.009
-0.152	-0.644	-2.627	0.052	0.018	-0.009
-0.147	-0.625	-2.597	0.053	0.018	-0.009
-0.134	-0.645	-2.618	0.053	0.017	-0.009
-0.134	-0.624	-2.618	0.053	0.018	-0.009
-0.135	-0.624	-2.604	0.053	0.017	-0.009
-0.121	-0.619	-2.625	0.052	0.017	-0.009
-0.118	-0.650	-2.607	0.052	0.017	-0.009
-0.133	-0.637	-2.665	0.052	0.018	-0.009
-0.134	-0.637	-2.614	0.053	0.018	-0.009
-0.173	-0.619	-2.648	0.053	0.018	-0.009
-0.136	-0.633	-2.604	0.053	0.018	-0.009
-0.149	-0.597	-2.628	0.053	0.017	-0.008
-0.118	-0.620	-2.622	0.053	0.017	-0.009
-0.126	-0.636	-2.635	0.053	0.017	-0.009
-0.134	-0.627	-2.628	0.053	0.018	-0.009
-0.137	-0.653	-2.644	0.052	0.017	-0.008
-0.143	-0.633	-2.621	0.052	0.018	-0.009
-0.135	-0.641	-2.610	0.052	0.017	-0.008
-0.134	-0.617	-2.614	0.053	0.018	-0.009
-0.140	-0.635	-2.649	0.053	0.017	-0.009
-0.141	-0.625	-2.618	0.053	0.017	-0.009
-0.115	-0.633	-2.611	0.053	0.017	-0.009
-0.100	-0.609	-2.653	0.052	0.017	-0.009
-0.096	-0.653	-2.628	0.052	0.017	-0.009
-0.122	-0.632	-2.631	0.053	0.017	-0.008
-0.126	-0.639	-2.601	0.053	0.018	-0.009
-0.132	-0.640	-2.645	0.053	0.017	-0.008
-0.121	-0.616	-2.625	0.053	0.017	-0.009
-0.114	-0.624	-2.618	0.053	0.017	-0.008
-0.087	-0.592	-2.640	0.053	0.017	-0.009
-0.090	-0.641	-2.639	0.053	0.017	-0.008
-0.104	-0.624	-2.670	0.053	0.017	-0.009
-0.097	-0.641	-2.659	0.053	0.017	-0.009
-0.108	-0.637	-2.662	0.053	0.017	-0.008
-0.129	-0.629	-2.642	0.053	0.017	-0.008
-0.123	-0.576	-2.673	0.053	0.017	-0.008
-0.091	-0.614	-2.667	0.053	0.017	-0.008
-0.101	-0.632	-2.669	0.053	0.016	-0.008
-0.105	-0.619	-2.642	0.053	0.017	-0.008
-0.104	-0.636	-2.690	0.053	0.017	-0.008
-0.123	-0.628	-2.645	0.053	0.017	-0.008
-0.130	-0.651	-2.654	0.053	0.017	-0.008
-0.129	-0.614	-2.665	0.053	0.018	-0.008
-0.121	-0.640	-2.635	0.053	0.017	-0.008
-0.121	-0.634	-2.662	0.053	0.017	-0.008
-0.119	-0.640	-2.648	0.053	0.017	-0.008
-0.121	-0.644	-2.682	0.052	0.017	-0.008
-0.085	-0.662	-2.624	0.053	0.017	-0.008
-0.122	-0.667	-2.644	0.053	0.017	-0.008
-0.119	-0.664	-2.661	0.052	0.017	-0.008
-0.156	-0.667	-2.637	0.053	0.017	-0.008
-0.139	-0.646	-2.634	0.053	0.018	-0.008
-0.117	-0.643	-2.645	0.053	0.017	-0.008
-0.070	-0.617	-2.671	0.053	0.017	-0.009
-0.093	-0.673	-2.652	0.053	0.017	-0.008
-0.104	-0.652	-2.652	0.053	0.017	-0.008
-0.110	-0.675	-2.635	0.053	0.017	-0.009
-0.122	-0.666	-2.668	0.053	0.017	-0.008
-0.125	-0.651	-2.631	0.053	0.017	-0.009
-0.116	-0.634	-2.679	0.053	0.017	-0.008
-0.107	-0.631	-2.653	0.053	0.017	-0.008
-0.097	-0.649	-2.659	0.053	0.017	-0.008
-0.101	-0.647	-2.690	0.053	0.017	-0.008
-0.104	-0.660	-2.717	0.053	0.016	-0.008
-0.111	-0.657	-2.662	0.053	0.017	-0.008
-0.115	-0.671	-2.662	0.053	0.017	-0.008
-0.128	-0.628	-2.693	0.053	0.018	-0.008
-0.133	-0.653	-2.648	0.053	0.017	-0.008
-0.120	-0.636	-2.683	0.053	0.017	-0.008
-0.109	-0.653	-2.642	0.054	0.016	-0.008
-0.109	-0.647	-2.706	0.053	0.017	-0.008
-0.099	-0.653	-2.669	0.053	0.017	-0.008
-0.123	-0.657	-2.665	0.053	0.017	-0.008
-0.119	-0.671	-2.679	0.053	0.017	-0.009
-0.147	-0.673	-2.665	0.053	0.017	-0.008
-0.127	-0.652	-2.645	0.053	0.017	-0.008
-0.122	-0.653	-2.659	0.053	0.017	-0.008
-0.123	-0.644	-2.666	0.053	0.017	-0.008
-0.093	-0.664	-2.669	0.053	0.017	-0.008
-0.102	-0.644	-2.666	0.053	0.017	-0.008
-0.098	-0.672	-2.669	0.053	0.017	-0.009
-0.121	-0.667	-2.668	0.052	0.017	-0.008
-0.109	-0.654	-2.635	0.054	0.017	-0.008
-0.119	-0.657	-2.707	0.053	0.017	-0.009
-0.105	-0.636	-2.663	0.054	0.017	-0.009
-0.116	-0.630	-2.666	0.054	0.016	-0.008
-0.095	-0.643	-2.684	0.053	0.017	-0.009
-0.100	-0.645	-2.663	0.054	0.016	-0.008
-0.089	-0.647	-2.694	0.053	0.017	-0.009
-0.095	-0.670	-2.662	0.053	0.017	-0.008
-0.116	-0.653	-2.710	0.053	0.018	-0.008
-0.135	-0.669	-2.668	0.053	0.017	-0.008
-0.131	-0.642	-2.683	0.054	0.017	-0.008
-0.112	-0.654	-2.683	0.054	0.017	-0.008
-0.108	-0.640	-2.707	0.053	0.016	-0.008
-0.092	-0.648	-2.663	0.053	0.016	-0.008
-0.107	-0.668	-2.689	0.054	0.016	-0.008
-0.111	-0.689	-2.700	0.053	0.017	-0.009
-0.138	-0.676	-2.685	0.053	0.017	-0.008
-0.132	-0.653	-2.690	0.053	0.017	-0.008
-0.123	-0.656	-2.673	0.054	0.016	-0.008
-0.123	-0.632	-2.680	0.054	0.017	-0.008
-0.102	-0.657	-2.687	0.054	0.016	-0.008
-0.097	-0.641	-2.680	0.054	0.017	-0.008
-0.092	-0.672	-2.683	0.053	0.016	-0.009
-0.109	-0.656	-2.697	0.054	0.017	-0.008
-0.110	-0.658	-2.669	0.054	0.017	-0.008
-0.112	-0.671	-2.730	0.053	0.017	-0.008
-0.109	-0.648	-2.663	0.054	0.017	-0.008
-0.112	-0.635	-2.690	0.054	0.017	-0.008
-0.090	-0.634	-2.698	0.054	0.017	-0.009
-0.099	-0.651	-2.683	0.054	0.017	-0.008
-0.093	-0.646	-2.648	0.053	0.017	-0.008
-0.092	-0.667	-2.680	0.054	0.017	-0.008
-0.112	-0.661	-2.703	0.053	0.018	-0.008
-0.114	-0.664	-2.673	0.054	0.017	-0.008
-0.128	-0.628	-2.677	0.054	0.017	-0.008
-0.115	-0.654	-2.673	0.054	0.017	-0.008
-0.117	-0.631	-2.690	0.054	0.016	-0.008
-0.094	-0.630	-2.695	0.054	0.016	-0.009
-0.104	-0.656	-2.697	0.054	0.016	-0.008
-0.109	-0.648	-2.680	0.053	0.017	-0.008
-0.147	-0.689	-2.691	0.053	0.017	-0.008
-0.116	-0.666	-2.696	0.053	0.017	-0.008
-0.124	-0.665	-2.686	0.054	0.017	-0.008
-0.121	-0.645	-2.673	0.054	0.017	-0.008
-0.108	-0.647	-2.684	0.054	0.016	-0.008
-0.110	-0.647	-2.707	0.054	0.016	-0.008
-0.103	-0.687	-2.700	0.054	0.016	-0.008
-0.120	-0.671	-2.696	0.053	0.017	-0.008
-0.100	-0.677	-2.686	0.054	0.017	-0.008
-0.114	-0.678	-2.699	0.053	0.017	-0.008
-0.125	-0.656	-2.669	0.054	0.017	-0.008
-0.128	-0.661	-2.686	0.054	0.016	-0.008
-0.111	-0.650	-2.690	0.054	0.017	-0.008
-0.104	-0.639	-2.680	0.054	0.016	-0.008
-0.090	-0.643	-2.701	0.054	0.016	-0.009
-0.088	-0.669	-2.669	0.054	0.016	-0.008
-0.104	-0.670	-2.724	0.053	0.017	-0.008
-0.114	-0.669	-2.683	0.054	0.017	-0.008
-0.146	-0.635	-2.694	0.054	0.017	-0.008
-0.115	-0.654	-2.669	0.054	0.017	-0.008
-0.117	-0.621	-2.687	0.054	0.017	-0.008
-0.086	-0.641	-2.684	0.054	0.016	-0.008
-0.087	-0.656	-2.724	0.054	0.016	-0.008
-0.104	-0.648	-2.728	0.054	0.017	-0.008
-0.120	-0.677	-2.703	0.054	0.017	-0.008
-0.121	-0.647	-2.704	0.054	0.017	-0.008
-0.116	-0.660	-2.683	0.054	0.017	-0.008
-0.113	-0.623	-2.704	0.054	0.016	-0.008
-0.106	-0.638	-2.729	0.055	0.016	-0.008
-0.109	-0.641	-2.690	0.054	0.016	-0.008
-0.090	-0.652	-2.697	0.054	0.016	-0.008
-0.105	-0.653	-2.700	0.054	0.016	-0.008
-0.089	-0.676	-2.693	0.054	0.016	-0.008
-0.118	-0.670	-2.703	0.054	0.016	-0.008
-0.116	-0.646	-2.656	0.055	0.017	-0.008
-0.121	-0.652	-2.701	0.055	0.016	-0.008
-0.110	-0.643	-2.697	0.054	0.017	-0.008
-0.092	-0.676	-2.683	0.054	0.016	-0.008
-0.083	-0.644	-2.715	0.054	0.016	-0.008
-0.091	-0.668	-2.680	0.054	0.016	-0.008
-0.108	-0.661	-2.714	0.054	0.017	-0.008
-0.104	-0.664	-2.680	0.054	0.017	-0.008
-0.121	-0.670	-2.703	0.054	0.017	-0.008
-0.115	-0.664	-2.697	0.054	0.017	-0.008
-0.121	-0.604	-2.711	0.054	0.016	-0.008
-0.086	-0.633	-2.694	0.054	0.016	-0.008
-0.093	-0.660	-2.711	0.054	0.016	-0.008
-0.100	-0.653	-2.694	0.054	0.017	-0.008
-0.088	-0.663	-2.721	0.054	0.016	-0.008
-0.125	-0.658	-2.703	0.054	0.017	-0.008
-0.114	-0.666	-2.689	0.054	0.017	-0.008
-0.111	-0.630	-2.714	0.054	0.017	-0.008
-0.107	-0.659	-2.714	0.054	0.016	-0.008
-0.114	-0.634	-2.721	0.054	0.016	-0.008
-0.107	-0.642	-2.698	0.054	0.016	-0.008
-0.106	-0.653	-2.720	0.054	0.016	-0.008
-0.078	-0.666	-2.704	0.054	0.016	-0.008
-0.095	-0.667	-2.721	0.054	0.016	-0.008
-0.106	-0.669	-2.724	0.054	0.017	-0.008
-0.127	-0.661	-2.710	0.054	0.017	-0.008
-0.112	-0.650	-2.670	0.054	0.017	-0.008
-0.103	-0.653	-2.697	0.054	0.016	-0.008
-0.064	-0.614	-2.699	0.054	0.016	-0.009
-0.073	-0.673	-2.704	0.054	0.016	-0.008
-0.094	-0.649	-2.708	0.054	0.016	-0.008
-0.091	-0.676	-2.690	0.054	0.016	-0.008
-0.127	-0.665	-2.734	0.054	0.017	-0.008
-0.113	-0.655	-2.694	0.054	0.017	-0.008
-0.126	-0.632	-2.704	0.054	0.017	-0.008
-0.103	-0.641	-2.705	0.055	0.017	-0.008
-0.112	-0.650	-2.714	0.055	0.016	-0.008
-0.101	-0.643	-2.729	0.055	0.016	-0.008
-0.104	-0.656	-2.741	0.054	0.016	-0.008
-0.094	-0.645	-2.701	0.054	0.016	-0.008
-0.107	-0.668	-2.731	0.054	0.016	-0.008
-0.109	-0.659	-2.742	0.054	0.017	-0.008
-0.140	-0.675	-2.713	0.055	0.017	-0.008
-0.123	-0.640	-2.718	0.054	0.017	-0.008
-0.109	-0.649	-2.677	0.055	0.016	-0.008
-0.111	-0.635	-2.725	0.054	0.016	-0.008
-0.084	-0.651	-2.708	0.055	0.016	-0.008
-0.099	-0.656	-2.714	0.054	0.016	-0.008
-0.100	-0.666	-2.728	0.054	0.016	-0.008
-0.121	-0.669	-2.710	0.055	0.016	-0.008
-0.110	-0.655	-2.704	0.054	0.017	-0.008
-0.113	-0.645	-2.722	0.055	0.016	-0.008
-0.109	-0.636	-2.705	0.055	0.016	-0.008
-0.088	-0.645	-2.715	0.055	0.016	-0.008
-0.076	-0.634	-2.719	0.055	0.016	-0.008
-0.093	-0.664	-2.718	0.054	0.016	-0.008
-0.094	-0.655	-2.686	0.054	0.017	-0.008
-0.105	-0.656	-2.701	0.055	0.017	-0.008
-0.114	-0.653	-2.745	0.054	0.017	-0.008
-0.095	-0.643	-2.715	0.055	0.017	-0.008
-0.108	-0.633	-2.722	0.055	0.016	-0.008
-0.096	-0.634	-2.708	0.054	0.016	-0.008
-0.101	-0.651	-2.749	0.055	0.016	-0.008
-0.101	-0.637	-2.712	0.055	0.017	-0.008
-0.090	-0.657	-2.718	0.055	0.016	-0.008
-0.105	-0.639	-2.749	0.054	0.017	-0.008
-0.135	-0.673	-2.710	0.055	0.017	-0.007
-0.123	-0.626	-2.725	0.055	0.016	-0.008
-0.115	-0.638	-2.746	0.055	0.016	-0.008
-0.114	-0.628	-2.739	0.054	0.016	-0.008
-0.099	-0.631	-2.719	0.055	0.016	-0.008
-0.101	-0.654	-2.745	0.054	0.016	-0.008
-0.092	-0.684	-2.735	0.054	0.017	-0.008
-0.133	-0.667	-2.703	0.054	0.016	-0.008
-0.113	-0.648	-2.718	0.055	0.017	-0.008
-0.112	-0.656	-2.715	0.055	0.016	-0.008
-0.116	-0.624	-2.708	0.055	0.016	-0.008
-0.094	-0.641	-2.729	0.055	0.016	-0.008
-0.093	-0.638	-2.719	0.055	0.016	-0.008
-0.103	-0.657	-2.718	0.055	0.016	-0.008
-0.106	-0.638	-2.762	0.054	0.016	-0.008
-0.099	-0.653	-2.711	0.055	0.017	-0.008
-0.110	-0.656	-2.748	0.055	0.017	-0.008
-0.109	-0.637	-2.712	0.055	0.017	-0.008
-0.129	-0.624	-2.729	0.055	0.016	-0.008
-0.105	-0.625	-2.743	0.055	0.016	-0.008
-0.101	-0.634	-2.712	0.055	0.016	-0.008
-0.096	-0.629	-2.708	0.054	0.016	-0.008
-0.090	-0.659	-2.691	0.055	0.016	-0.008
-0.105	-0.647	-2.759	0.054	0.017	-0.008
-0.124	-0.663	-2.711	0.055	0.017	-0.008
-0.135	-0.618	-2.746	0.055	0.017	-0.008
-0.117	-0.645	-2.714	0.055	0.017	-0.008
-0.126	-0.624	-2.728	0.055	0.016	-0.008
-0.099	-0.623	-2.764	0.055	0.016	-0.008
-0.110	-0.644	-2.739	0.055	0.016	-0.008
-0.114	-0.647	-2.732	0.055	0.016	-0.008
-0.136	-0.655	-2.731	0.054	0.016	-0.008
-0.109	-0.648	-2.742	0.055	0.016	-0.008
-0.121	-0.648	-2.739	0.055	0.016	-0.008
-0.130	-0.622	-2.708	0.056	0.017	-0.008
-0.115	-0.633	-2.733	0.056	0.016	-0.008
-0.112	-0.628	-2.739	0.055	0.016	-0.008
-0.096	-0.655	-2.712	0.055	0.016	-0.008
-0.103	-0.636	-2.756	0.055	0.016	-0.008
-0.099	-0.659	-2.745	0.055	0.016	-0.008
-0.113	-0.643	-2.735	0.055	0.016	-0.008
-0.118	-0.640	-2.712	0.055	0.017	-0.008
-0.124	-0.655	-2.742	0.055	0.016	-0.008
-0.119	-0.623	-2.725	0.055	0.016	-0.008
-0.112	-0.599	-2.746	0.055	0.016	-0.008
-0.091	-0.616	-2.716	0.055	0.016	-0.008
-0.093	-0.642	-2.735	0.055	0.016	-0.008
-0.109	-0.638	-2.766	0.055	0.017	-0.008
-0.107	-0.650	-2.729	0.055	0.016	-0.008
-0.150	-0.617	-2.746	0.055	0.017	-0.008
-0.124	-0.643	-2.718	0.055	0.017	-0.008
-0.123	-0.603	-2.719	0.055	0.016	-0.008
-0.111	-0.621	-2.716	0.055	0.016	-0.008
-0.100	-0.633	-2.756	0.055	0.016	-0.008
-0.101	-0.625	-2.726	0.055	0.016	-0.008
-0.114	-0.652	-2.772	0.055	0.016	-0.008
-0.111	-0.637	-2.725	0.055	0.017	-0.008
-0.123	-0.651	-2.739	0.055	0.016	-0.008
-0.119	-0.611	-2.743	0.055	0.016	-0.008
-0.125	-0.638	-2.764	0.056	0.016	-0.008
-0.126	-0.626	-2.739	0.055	0.017	-0.008
-0.101	-0.633	-2.712	0.055	0.016	-0.008
-0.085	-0.618	-2.771	0.055	0.016	-0.008
-0.096	-0.654	-2.722	0.055	0.016	-0.008
-0.107	-0.642	-2.715	0.055	0.016	-0.008
-0.117	-0.635	-2.716	0.056	0.017	-0.008
-0.129	-0.638	-2.760	0.056	0.016	-0.008
-0.117	-0.618	-2.719	0.055	0.016	-0.008
-0.117	-0.637	-2.708	0.055	0.016	-0.008
-0.094	-0.612	-2.771	0.055	0.016	-0.008
-0.085	-0.640	-2.739	0.055	0.016	-0.008
-0.107	-0.633	-2.760	0.055	0.016	-0.008
-0.102	-0.643	-2.760	0.055	0.016	-0.008
-0.113	-0.638	-2.742	0.055	0.016	-0.008
-0.119	-0.645	-2.739	0.055	0.017	-0.008
-0.126	-0.589	-2.750	0.055	0.016	-0.007
-0.107	-0.620	-2.730	0.055	0.016	-0.008
-0.114	-0.620	-2.746	0.055	0.016	-0.008
-0.112	-0.622	-2.695	0.055	0.016	-0.008
-0.112	-0.623	-2.756	0.055	0.016	-0.008
-0.112	-0.634	-2.736	0.055	0.016	-0.008
-0.128	-0.645	-2.759	0.055	0.017	-0.008
-0.118	-0.615	-2.753	0.055	0.016	-0.008
-0.131	-0.644	-2.732	0.056	0.016	-0.008
-0.134	-0.624	-2.746	0.055	0.016	-0.008
-0.121	-0.621	-2.712	0.056	0.015	-0.008
-0.109	-0.618	-2.750	0.055	0.016	-0.008
-0.074	-0.645	-2.729	0.055	0.016	-0.008
-0.106	-0.624	-2.760	0.055	0.016	-0.008
-0.101	-0.646	-2.736	0.055	0.016	-0.008
-0.127	-0.647	-2.724	0.055	0.017	-0.008
-0.122	-0.627	-2.712	0.056	0.016	-0.008
-0.106	-0.621	-2.723	0.056	0.016	-0.008
-0.102	-0.604	-2.744	0.056	0.016	-0.008
-0.100	-0.617	-2.747	0.056	0.016	-0.008
-0.107	-0.613	-2.736	0.055	0.016	-0.008
-0.112	-0.636	-2.750	0.055	0.016	-0.008
-0.106	-0.625	-2.767	0.055	0.017	-0.008
-0.106	-0.633	-2.736	0.055	0.016	-0.008
-0.119	-0.611	-2.770	0.055	0.017	-0.008
-0.140	-0.636	-2.728	0.055	0.017	-0.008
-0.130	-0.607	-2.733	0.056	0.016	-0.008
-0.115	-0.621	-2.764	0.056	0.016	-0.008
-0.127	-0.610	-2.780	0.055	0.016	-0.008
-0.111	-0.617	-2.729	0.055	0.016	-0.008
-0.118	-0.640	-2.752	0.055	0.016	-0.008
-0.129	-0.647	-2.763	0.055	0.017	-0.008
-0.155	-0.657	-2.741	0.055	0.017	-0.008
-0.142	-0.612	-2.746	0.055	0.017	-0.008
-0.124	-0.628	-2.709	0.056	0.016	-0.008
-0.126	-0.602	-2.740	0.056	0.016	-0.008
-0.096	-0.621	-2.737	0.056	0.016	-0.008
-0.110	-0.621	-2.733	0.055	0.016	-0.008
-0.117	-0.650	-2.750	0.055	0.016	-0.008
-0.130	-0.636	-2.753	0.055	0.016	-0.008
-0.114	-0.622	-2.712	0.055	0.017	-0.008
-0.115	-0.638	-2.763	0.055	0.017	-0.008
-0.119	-0.612	-2.740	0.056	0.017	-0.008
-0.141	-0.599	-2.753	0.056	0.016	-0.008
-0.100	-0.613	-2.740	0.056	0.016	-0.008
-0.115	-0.625	-2.722	0.056	0.016	-0.008
-0.096	-0.616	-2.716	0.055	0.016	-0.008
-0.095	-0.635	-2.740	0.055	0.016	-0.008
-0.122	-0.616	-2.794	0.055	0.017	-0.008
-0.127	-0.632	-2.732	0.056	0.017	-0.008
-0.144	-0.597	-2.774	0.056	0.017	-0.008
-0.123	-0.624	-2.722	0.055	0.017	-0.008
-0.126	-0.587	-2.771	0.056	0.016	-0.008
-0.110	-0.605	-2.754	0.056	0.016	-0.008
-0.113	-0.619	-2.756	0.055	0.016	-0.008
-0.117	-0.614	-2.750	0.055	0.017	-0.008
-0.155	-0.654	-2.751	0.055	0.016	-0.008
-0.131	-0.619	-2.729	0.055	0.017	-0.008
-0.139	-0.626	-2.753	0.056	0.016	-0.008
-0.137	-0.589	-2.726	0.056	0.017	-0.008
-0.123	-0.610	-2.748	0.056	0.016	-0.008
-0.117	-0.609	-2.754	0.056	0.016	-0.008
-0.109	-0.646	-2.733	0.055	0.016	-0.008
-0.120	-0.620	-2.763	0.055	0.016	-0.008
-0.117	-0.628	-2.737	0.056	0.016	-0.008
-0.130	-0.631	-2.776	0.055	0.017	-0.008
-0.127	-0.621	-2.726	0.056	0.017	-0.008
-0.120	-0.630	-2.743	0.056	0.016	-0.008
-0.130	-0.602	-2.720	0.056	0.017	-0.008
-0.125	-0.595	-2.733	0.056	0.016	-0.008
-0.108	-0.595	-2.747	0.055	0.016	-0.008
-0.109	-0.616	-2.747	0.056	0.016	-0.008
-0.129	-0.628	-2.780	0.055	0.017	-0.008
-0.114	-0.624	-2.723	0.056	0.017	-0.008
-0.169	-0.597	-2.746	0.056	0.017	-0.008
-0.141	-0.616	-2.743	0.056	0.017	-0.008
-0.133	-0.574	-2.754	0.056	0.016	-0.008
-0.113	-0.604	-2.734	0.056	0.016	-0.008
-0.113	-0.616	-2.757	0.055	0.016	-0.008
-0.120	-0.612	-2.743	0.055	0.016	-0.008
-0.136	-0.633	-2.756	0.055	0.016	-0.008
-0.131	-0.612	-2.726	0.055	0.017	-0.008
-0.133	-0.614	-2.729	0.055	0.016	-0.008
-0.133	-0.592	-2.754	0.056	0.017	-0.008
-0.134	-0.614	-2.768	0.056	0.016	-0.008
-0.131	-0.603	-2.730	0.056	0.016	-0.008
-0.112	-0.618	-2.730	0.056	0.016	-0.008
-0.115	-0.601	-2.771	0.055	0.016	-0.008
-0.110	-0.635	-2.747	0.055	0.016	-0.008
-0.143	-0.617	-2.743	0.055	0.017	-0.008
-0.128	-0.616	-2.706	0.056	0.017	-0.008
-0.144	-0.628	-2.753	0.056	0.016	-0.008
-0.134	-0.604	-2.747	0.056	0.017	-0.008
-0.135	-0.612	-2.723	0.056	0.016	-0.008
-0.105	-0.584	-2.751	0.055	0.016	-0.008
-0.103	-0.629	-2.747	0.055	0.016	-0.008
-0.116	-0.610	-2.771	0.055	0.017	-0.008
-0.126	-0.625	-2.760	0.055	0.017	-0.008
-0.143	-0.621	-2.763	0.055	0.017	-0.008
-0.136	-0.622	-2.743	0.056	0.017	-0.008
-0.149	-0.561	-2.754	0.056	0.017	-0.008
-0.124	-0.611	-2.740	0.056	0.017	-0.008
-0.140	-0.605	-2.764	0.056	0.016	-0.008
-0.123	-0.596	-2.720	0.056	0.016	-0.008
-0.126	-0.606	-2.774	0.055	0.016	-0.008
-0.134	-0.615	-2.750	0.055	0.017	-0.008
-0.147	-0.616	-2.743	0.056	0.017	-0.008
-0.144	-0.609	-2.764	0.056	0.017	-0.008
-0.155	-0.624	-2.753	0.056	0.017	-0.008
-0.145	-0.595	-2.733	0.056	0.017	-0.008
-0.135	-0.604	-2.723	0.056	0.016	-0.008
-0.141	-0.607	-2.760	0.056	0.016	-0.008
-0.101	-0.618	-2.740	0.056	0.016	-0.008
-0.129	-0.608	-2.733	0.055	0.016	-0.008
-0.129	-0.629	-2.764	0.055	0.017	-0.009
-0.148	-0.627	-2.725	0.055	0.017	-0.008
-0.146	-0.604	-2.723	0.056	0.017	-0.008
-0.143	-0.610	-2.730	0.056	0.016	-0.008
-0.106	-0.568	-2.749	0.056	0.016	-0.009
-0.111	-0.617	-2.727	0.056	0.016	-0.008
-0.122	-0.605	-2.747	0.056	0.017	-0.008
-0.132	-0.625	-2.730	0.056	0.017	-0.008
-0.142	-0.622	-2.767	0.055	0.017	-0.008
-0.133	-0.611	-2.733	0.056	0.017	-0.008
-0.163	-0.574	-2.761	0.056	0.017	-0.008
-0.146	-0.603	-2.723	0.056	0.017	-0.008
-0.143	-0.598	-2.754	0.056	0.016	-0.008
-0.140	-0.594	-2.761	0.056	0.017	-0.008
-0.133	-0.603	-2.788	0.055	0.016	-0.008
-0.130	-0.603	-2.740	0.055	0.017	-0.008
-0.151	-0.619	-2.743	0.056	0.017	-0.008
-0.155	-0.602	-2.774	0.055	0.017	-0.009
-0.166	-0.627	-2.735	0.056	0.017	-0.008
-0.156	-0.584	-2.754	0.056	0.017	-0.008
-0.142	-0.591	-2.717	0.056	0.016	-0.008
-0.145	-0.590	-2.774	0.056	0.016	-0.008
-0.123	-0.606	-2.748	0.056	0.016	-0.008
-0.137	-0.611	-2.760	0.056	0.016	-0.008
-0.135	-0.612	-2.795	0.056	0.017	-0.008
-0.160	-0.625	-2.760	0.056	0.017	-0.008
-0.152	-0.597	-2.744	0.056	0.017	-0.008
-0.149	-0.606	-2.747	0.056	0.016	-0.008
-0.146	-0.583	-2.754	0.056	0.017	-0.008
-0.127	-0.600	-2.765	0.056	0.016	-0.008
-0.126	-0.590	-2.765	0.056	0.016	-0.008
-0.128	-0.621	-2.741	0.056	0.016	-0.009
-0.144	-0.615	-2.712	0.055	0.017	-0.008
-0.143	-0.608	-2.734	0.056	0.017	-0.008
-0.156	-0.587	-2.781	0.056	0.017	-0.008
-0.131	-0.587	-2.738	0.056	0.017	-0.008
-0.154	-0.575	-2.755	0.056	0.016	-0.008
-0.130	-0.584	-2.748	0.056	0.017	-0.008
-0.140	-0.598	-2.754	0.056	0.016	-0.008
-0.136	-0.594	-2.747	0.056	0.017	-0.008
-0.135	-0.609	-2.737	0.056	0.017	-0.008
-0.154	-0.592	-2.778	0.056	0.017	-0.008
-0.190	-0.627	-2.728	0.056	0.017	-0.008
-0.167	-0.582	-2.754	0.056	0.017	-0.008
-0.146	-0.603	-2.761	0.056	0.017	-0.009
-0.149	-0.577	-2.754	0.056	0.016	-0.008
-0.141	-0.589	-2.734	0.056	0.016	-0.009
-0.145	-0.595	-2.768	0.056	0.016	-0.008
-0.140	-0.637	-2.764	0.055	0.017	-0.009
-0.168	-0.621	-2.729	0.056	0.016	-0.008
-0.156	-0.595	-2.765	0.056	0.017	-0.008
-0.158	-0.599	-2.737	0.056	0.016	-0.008
-0.155	-0.571	-2.730	0.056	0.017	-0.008
-0.144	-0.593	-2.762	0.056	0.016	-0.008
-0.140	-0.575	-2.769	0.056	0.016	-0.008
-0.130	-0.596	-2.748	0.056	0.016	-0.008
-0.142	-0.590	-2.754	0.056	0.016	-0.008
-0.126	-0.596	-2.731	0.056	0.016	-0.009
-0.152	-0.590	-2.791	0.056	0.018	-0.008
-0.143	-0.593	-2.748	0.057	0.017	-0.008
-0.186	-0.568	-2.772	0.057	0.017	-0.009
-0.143	-0.579	-2.755	0.056	0.017	-0.009
-0.147	-0.567	-2.751	0.056	0.016	-0.008
-0.132	-0.583	-2.741	0.056	0.017	-0.008
-0.131	-0.598	-2.765	0.056	0.016	-0.008
-0.149	-0.597	-2.785	0.056	0.017	-0.008
-0.160	-0.611	-2.750	0.056	0.017	-0.008
-0.163	-0.563	-2.758	0.056	0.017	-0.008
-0.161	-0.600	-2.740	0.056	0.017	-0.008
-0.158	-0.563	-2.771	0.056	0.017	-0.008
-0.144	-0.579	-2.773	0.057	0.016	-0.008
-0.150	-0.582	-2.768	0.056	0.016	-0.008
-0.139	-0.585	-2.755	0.056	0.016	-0.008
-0.142	-0.592	-2.775	0.056	0.016	-0.008
-0.144	-0.608	-2.734	0.056	0.016	-0.009
-0.159	-0.603	-2.750	0.056	0.017	-0.008
-0.155	-0.583	-2.711	0.057	0.017	-0.009
-0.169	-0.590	-2.765	0.056	0.016	-0.008
-0.149	-0.574	-2.745	0.056	0.017	-0.008
-0.155	-0.582	-2.731	0.056	0.016	-0.009
-0.126	-0.568	-2.769	0.056	0.016	-0.009
-0.134	-0.595	-2.741	0.056	0.016	-0.008
-0.150	-0.588	-2.768	0.056	0.017	-0.009
-0.152	-0.600	-2.755	0.056	0.017	-0.009
-0.171	-0.595	-2.764	0.056	0.017	-0.008
-0.169	-0.582	-2.744	0.056	0.017	-0.009
-0.173	-0.533	-2.745	0.057	0.017	-0.008
-0.138	-0.561	-2.759	0.056	0.017	-0.009
-0.143	-0.577	-2.768	0.056	0.016	-0.008
-0.144	-0.579	-2.741	0.056	0.017	-0.009
-0.151	-0.591	-2.772	0.056	0.016	-0.009
-0.170	-0.569	-2.755	0.056	0.017	-0.009
-0.178	-0.597	-2.757	0.056	0.017	-0.008
-0.167	-0.540	-2.758	0.056	0.017	-0.008
-0.163	-0.576	-2.752	0.057	0.017	-0.009
-0.169	-0.565	-2.765	0.056	0.017	-0.008
-0.150	-0.568	-2.741	0.056	0.016	-0.008
-0.154	-0.581	-2.744	0.056	0.016	-0.008
-0.127	-0.592	-2.744	0.056	0.017	-0.008
-0.165	-0.588	-2.764	0.056	0.017	-0.008
-0.154	-0.578	-2.758	0.056	0.017	-0.009
-0.171	-0.597	-2.758	0.057	0.016	-0.008
-0.174	-0.562	-2.735	0.057	0.017	-0.008
-0.148	-0.576	-2.724	0.056	0.016	-0.008
-0.114	-0.537	-2.770	0.056	0.016	-0.009
-0.123	-0.590	-2.755	0.056	0.016	-0.008
-0.144	-0.575	-2.752	0.056	0.017	-0.009
-0.148	-0.596	-2.745	0.056	0.017	-0.009
-0.163	-0.583	-2.761	0.056	0.017	-0.008
-0.158	-0.561	-2.748	0.056	0.017	-0.008
-0.169	-0.553	-2.745	0.057	0.017	-0.008
-0.138	-0.550	-2.756	0.056	0.017	-0.009
-0.145	-0.565	-2.755	0.057	0.016	-0.008
-0.152	-0.568	-2.769	0.056	0.017	-0.008
-0.153	-0.591	-2.775	0.055	0.016	-0.009
-0.151	-0.572	-2.748	0.056	0.017	-0.008
-0.168	-0.587	-2.744	0.056	0.017	-0.008
-0.172	-0.543	-2.772	0.057	0.017	-0.008
-0.171	-0.577	-2.748	0.057	0.017	-0.008
-0.171	-0.556	-2.765	0.056	0.017	-0.008
-0.149	-0.558	-2.708	0.056	0.016	-0.009
-0.153	-0.565	-2.768	0.056	0.016	-0.008
-0.135	-0.569	-2.742	0.056	0.016	-0.009
-0.153	-0.580	-2.758	0.056	0.017	-0.008
-0.161	-0.574	-2.775	0.056	0.017	-0.008
-0.179	-0.589	-2.761	0.056	0.017	-0.008
-0.183	-0.547	-2.728	0.057	0.017	-0.009
-0.169	-0.556	-2.724	0.057	0.016	-0.008
-0.158	-0.551	-2.745	0.056	0.017	-0.008
-0.126	-0.572	-2.759	0.057	0.016	-0.008
-0.139	-0.560	-2.738	0.056	0.016	-0.008
-0.151	-0.589	-2.748	0.056	0.017	-0.009
-0.167	-0.580	-2.712	0.056	0.017	-0.008
-0.153	-0.569	-2.728	0.056	0.017	-0.008
-0.159	-0.575	-2.768	0.056	0.017	-0.008
-0.145	-0.544	-2.722	0.057	0.017	-0.009
-0.160	-0.553	-2.752	0.057	0.017	-0.008
-0.149	-0.550	-2.745	0.056	0.017	-0.008
-0.153	-0.573	-2.748	0.056	0.016	-0.008
-0.131	-0.556	-2.759	0.056	0.017	-0.008
-0.146	-0.565	-2.735	0.056	0.017	-0.008
-0.156	-0.549	-2.758	0.056	0.017	-0.008
-0.194	-0.584	-2.736	0.056	0.017	-0.008
-0.173	-0.550	-2.745	0.056	0.017	-0.009
-0.163	-0.553	-2.766	0.057	0.017	-0.008
-0.157	-0.541	-2.772	0.056	0.016	-0.008
-0.149	-0.553	-2.739	0.057	0.016	-0.008
-0.160	-0.571	-2.758	0.056	0.016	-0.008
-0.149	-0.595	-2.754	0.056	0.017	-0.009
-0.178	-0.579	-2.747	0.056	0.017	-0.008
-0.162	-0.556	-2.735	0.056	0.017	-0.008
-0.170	-0.558	-2.741	0.057	0.016	-0.008
-0.159	-0.536	-2.732	0.057	0.017	-0.008
-0.134	-0.557	-2.749	0.057	0.016	-0.008
-0.145	-0.548	-2.745	0.057	0.016	-0.008
-0.138	-0.571	-2.748	0.056	0.016	-0.008
-0.151	-0.551	-2.742	0.056	0.016	-0.008
-0.130	-0.566	-2.748	0.056	0.017	-0.008
-0.158	-0.557	-2.782	0.056	0.017	-0.008
-0.148	-0.553	-2.701	0.057	0.017	-0.008
-0.182	-0.534	-2.731	0.057	0.017	-0.008
-0.138	-0.536	-2.756	0.057	0.017	-0.008
-0.153	-0.535	-2.735	0.057	0.016	-0.008
-0.129	-0.544	-2.725	0.056	0.017	-0.008
-0.130	-0.558	-2.741	0.056	0.016	-0.008
-0.150	-0.554	-2.782	0.056	0.017	-0.008
-0.162	-0.569	-2.734	0.056	0.017	-0.008
-0.166	-0.530	-2.748	0.056	0.017	-0.008
-0.161	-0.550	-2.734	0.056	0.017	-0.008
-0.157	-0.518	-2.759	0.056	0.016	-0.008
-0.139	-0.541	-2.763	0.057	0.016	-0.008
-0.135	-0.551	-2.752	0.056	0.016	-0.008
-0.134	-0.544	-2.759	0.056	0.017	-0.008
-0.176	-0.567	-2.750	0.056	0.017	-0.008
-0.153	-0.558	-2.727	0.056	0.017	-0.008
-0.154	-0.559	-2.744	0.056	0.017	-0.008
-0.166	-0.537	-2.701	0.057	0.017	-0.008
-0.157	-0.547	-2.745	0.057	0.016	-0.008
-0.148	-0.531	-2.739	0.057	0.017	-0.008
-0.140	-0.572	-2.734	0.056	0.016	-0.008
-0.141	-0.542	-2.765	0.056	0.016	-0.008
-0.120	-0.554	-2.721	0.056	0.017	-0.008
-0.148	-0.556	-2.751	0.056	0.017	-0.008
-0.147	-0.549	-2.731	0.057	0.017	-0.008
-0.158	-0.560	-2.741	0.057	0.017	-0.008
-0.162	-0.534	-2.735	0.057	0.017	-0.008
-0.147	-0.514	-2.732	0.057	0.016	-0.008
-0.124	-0.525	-2.725	0.056	0.016	-0.008
-0.122	-0.553	-2.745	0.057	0.016	-0.008
-0.141	-0.552	-2.768	0.056	0.018	-0.008
-0.145	-0.554	-2.721	0.057	0.017	-0.008
-0.184	-0.520	-2.748	0.056	0.017	-0.008
-0.144	-0.545	-2.724	0.056	0.017	-0.008
-0.154	-0.516	-2.731	0.056	0.017	-0.008
-0.125	-0.520	-2.739	0.057	0.016	-0.008
-0.128	-0.550	-2.741	0.056	0.016	-0.008
-0.134	-0.535	-2.738	0.056	0.017	-0.008
-0.153	-0.564	-2.744	0.056	0.017	-0.008
-0.145	-0.529	-2.742	0.056	0.017	-0.008
-0.155	-0.546	-2.727	0.056	0.017	-0.008
-0.146	-0.519	-2.752	0.056	0.017	-0.008
-0.139	-0.532	-2.766	0.057	0.016	-0.008
-0.133	-0.528	-2.742	0.056	0.016	-0.008
-0.122	-0.535	-2.728	0.057	0.016	-0.008
-0.132	-0.538	-2.752	0.056	0.016	-0.008
-0.123	-0.554	-2.725	0.056	0.016	-0.008
-0.140	-0.543	-2.724	0.056	0.017	-0.008
-0.141	-0.535	-2.684	0.057	0.017	-0.008
-0.150	-0.551	-2.749	0.057	0.016	-0.008
-0.135	-0.532	-2.718	0.056	0.017	-0.008
-0.117	-0.556	-2.701	0.056	0.016	-0.008
-0.116	-0.510	-2.736	0.056	0.016	-0.008
-0.115	-0.555	-2.738	0.056	0.016	-0.008
-0.132	-0.542	-2.758	0.056	0.017	-0.008
-0.131	-0.551	-2.714	0.056	0.017	-0.008
-0.151	-0.552	-2.731	0.056	0.017	-0.008
-0.149	-0.535	-2.717	0.056	0.017	-0.008
-0.145	-0.488	-2.725	0.057	0.017	-0.008
-0.106	-0.516	-2.712	0.057	0.016	-0.008
-0.122	-0.533	-2.735	0.056	0.016	-0.008
-0.123	-0.533	-2.731	0.056	0.017	-0.008
-0.126	-0.547	-2.724	0.056	0.016	-0.008
-0.143	-0.526	-2.704	0.056	0.017	-0.008
-0.142	-0.554	-2.734	0.056	0.017	-0.008
-0.144	-0.509	-2.759	0.057	0.017	-0.008
-0.140	-0.539	-2.738	0.057	0.017	-0.008
-0.135	-0.522	-2.745	0.056	0.016	-0.008
-0.129	-0.537	-2.701	0.056	0.016	-0.008
-0.136	-0.532	-2.738	0.056	0.016	-0.008
-0.101	-0.548	-2.707	0.056	0.017	-0.008
-0.128	-0.535	-2.721	0.056	0.017	-0.008
-0.125	-0.551	-2.724	0.056	0.017	-0.008
-0.149	-0.547	-2.731	0.056	0.017	-0.008
-0.144	-0.528	-2.724	0.057	0.017	-0.008
-0.121	-0.529	-2.711	0.057	0.016	-0.008
-0.077	-0.500	-2.747	0.056	0.016	-0.008
-0.091	-0.551	-2.721	0.056	0.016	-0.008
-0.112	-0.532	-2.735	0.056	0.017	-0.008
-0.117	-0.552	-2.728	0.056	0.017	-0.008
-0.135	-0.545	-2.737	0.056	0.017	-0.008
-0.122	-0.537	-2.694	0.056	0.017	-0.008
-0.132	-0.512	-2.735	0.056	0.017	-0.008
-0.119	-0.518	-2.735	0.056	0.016	-0.008
-0.107	-0.512	-2.736	0.057	0.016	-0.008
-0.120	-0.511	-2.749	0.056	0.016	-0.008
-0.115	-0.537	-2.755	0.056	0.016	-0.008
-0.107	-0.524	-2.718	0.056	0.017	-0.008
-0.131	-0.538	-2.703	0.056	0.016	-0.008
-0.132	-0.508	-2.749	0.056	0.017	-0.008
-0.137	-0.527	-2.707	0.057	0.017	-0.008
-0.134	-0.500	-2.745	0.056	0.017	-0.008
-0.123	-0.514	-2.674	0.057	0.015	-0.008
-0.112	-0.513	-2.762	0.056	0.016	-0.008
-0.101	-0.528	-2.718	0.056	0.016	-0.008
-0.120	-0.533	-2.744	0.056	0.016	-0.007
-0.112	-0.537	-2.741	0.056	0.017	-0.008
-0.138	-0.551	-2.741	0.057	0.017	-0.007
-0.122	-0.519	-2.707	0.056	0.017	-0.008
-0.126	-0.520	-2.708	0.057	0.016	-0.008
-0.120	-0.508	-2.711	0.057	0.016	-0.008
-0.096	-0.522	-2.728	0.057	0.016	-0.007
-0.098	-0.507	-2.718	0.056	0.016	-0.008
-0.105	-0.543	-2.721	0.056	0.016	-0.008
-0.112	-0.527	-2.720	0.056	0.017	-0.008
-0.108	-0.519	-2.718	0.056	0.017	-0.008
-0.112	-0.517	-2.755	0.056	0.017	-0.008
-0.108	-0.505	-2.715	0.057	0.017	-0.008
-0.123	-0.497	-2.732	0.057	0.016	-0.007
-0.104	-0.509	-2.722	0.057	0.016	-0.008
-0.113	-0.515	-2.721	0.056	0.016	-0.007
-0.095	-0.507	-2.718	0.056	0.016	-0.008
-0.098	-0.525	-2.725	0.056	0.016	-0.007
-0.105	-0.517	-2.749	0.056	0.017	-0.008
-0.148	-0.551	-2.713	0.056	0.017	-0.007
-0.138	-0.495	-2.725	0.057	0.017	-0.008
-0.115	-0.508	-2.735	0.057	0.016	-0.008
-0.109	-0.489	-2.735	0.056	0.016	-0.007
-0.103	-0.502	-2.702	0.057	0.016	-0.008
-0.100	-0.526	-2.714	0.056	0.016	-0.007
-0.096	-0.562	-2.724	0.056	0.016	-0.008
-0.137	-0.539	-2.727	0.056	0.017	-0.007
-0.119	-0.507	-2.708	0.057	0.017	-0.008
-0.112	-0.513	-2.725	0.057	0.016	-0.007
-0.111	-0.498	-2.715	0.057	0.017	-0.007
-0.102	-0.513	-2.743	0.057	0.016	-0.008
-0.094	-0.502	-2.712	0.057	0.016	-0.008
-0.093	-0.529	-2.715	0.056	0.016	-0.008
-0.106	-0.517	-2.728	0.056	0.016	-0.007
-0.096	-0.520	-2.697	0.056	0.016	-0.008
-0.109	-0.513	-2.745	0.056	0.017	-0.008
-0.103	-0.506	-2.701	0.057	0.017	-0.008
-0.126	-0.482	-2.729	0.057	0.016	-0.007
-0.093	-0.490	-2.722	0.057	0.016	-0.008
-0.093	-0.511	-2.718	0.057	0.016	-0.007
-0.089	-0.496	-2.698	0.056	0.016	-0.008
-0.084	-0.518	-2.704	0.056	0.016	-0.007
-0.096	-0.520	-2.752	0.056	0.017	-0.007
-0.100	-0.521	-2.697	0.057	0.016	-0.007
-0.121	-0.485	-2.746	0.057	0.016	-0.007
-0.097	-0.506	-2.708	0.056	0.017	-0.007
-0.110	-0.474	-2.742	0.057	0.016	-0.007
-0.084	-0.487	-2.743	0.057	0.016	-0.008
-0.077	-0.512	-2.735	0.056	0.016	-0.007
-0.091	-0.499	-2.735	0.056	0.016	-0.007
-0.129	-0.543	-2.726	0.056	0.016	-0.007
-0.108	-0.499	-2.698	0.056	0.017	-0.008
-0.106	-0.513	-2.742	0.057	0.016	-0.007
-0.110	-0.490	-2.721	0.057	0.017	-0.007
-0.090	-0.504	-2.705	0.057	0.016	-0.007
-0.086	-0.494	-2.735	0.056	0.016	-0.007
-0.084	-0.551	-2.721	0.056	0.016	-0.008
-0.099	-0.521	-2.731	0.056	0.016	-0.007
-0.099	-0.519	-2.701	0.056	0.017	-0.007
-0.099	-0.519	-2.721	0.056	0.016	-0.007
-0.103	-0.499	-2.715	0.057	0.017	-0.007
-0.095	-0.503	-2.726	0.057	0.016	-0.007
-0.087	-0.492	-2.722	0.057	0.016	-0.007
-0.091	-0.500	-2.722	0.057	0.016	-0.007
-0.071	-0.494	-2.743	0.056	0.016	-0.008
-0.078	-0.524	-2.711	0.056	0.016	-0.007
-0.086	-0.522	-2.762	0.056	0.017	-0.007
-0.096	-0.507	-2.694	0.057	0.017	-0.007
-0.128	-0.490	-2.732	0.057	0.017	-0.007
-0.081	-0.494	-2.722	0.057	0.016	-0.007
-0.093	-0.478	-2.701	0.057	0.016	-0.007
-0.068	-0.490	-2.698	0.057	0.016	-0.007
-0.066	-0.518	-2.738	0.056	0.016	-0.007
-0.081	-0.500	-2.742	0.056	0.017	-0.007
-0.104	-0.521	-2.734	0.056	0.016	-0.007
-0.108	-0.490	-2.735	0.057	0.017	-0.007
-0.107	-0.509	-2.718	0.057	0.017	-0.007
-0.101	-0.476	-2.735	0.057	0.017	-0.007
-0.090	-0.504	-2.736	0.057	0.016	-0.007
-0.092	-0.487	-2.729	0.057	0.016	-0.007
-0.068	-0.508	-2.708	0.057	0.016	-0.007
-0.078	-0.493	-2.722	0.056	0.016	-0.007
-0.073	-0.517	-2.718	0.056	0.016	-0.007
-0.091	-0.515	-2.714	0.056	0.016	-0.007
-0.098	-0.503	-2.684	0.057	0.017	-0.007
-0.096	-0.513	-2.721	0.057	0.016	-0.007
-0.079	-0.495	-2.705	0.057	0.016	-0.007
-0.065	-0.511	-2.701	0.057	0.016	-0.007
-0.047	-0.474	-2.726	0.056	0.016	-0.007
-0.052	-0.518	-2.722	0.057	0.016	-0.007
-0.083	-0.508	-2.745	0.056	0.017	-0.007
-0.081	-0.519	-2.738	0.056	0.016	-0.007
[truncated: 177,000 more rows]
