# Supplementary material for: Identification of Haptic Based Guiding Using Hard Reins
Source: PLoS One. 2015 Jul 22;10(7):e0132020. doi: 10.1371/journal.pone.0132020 (PMC4511788; doi:10.1371/journal.pone.0132020)
Supplement: S5 File — (ZIP) [file pone.0132020.s005.zip › Exp2_ForceData1/Subject3/path2/T3.csv]

-1.770	0.187	-2.041	0.014	0.059	-0.020
-1.768	0.185	-2.005	0.014	0.058	-0.020
-1.767	0.195	-2.048	0.014	0.059	-0.020
-1.757	0.173	-2.035	0.014	0.058	-0.020
-1.751	0.191	-2.035	0.014	0.059	-0.020
-1.761	0.172	-2.007	0.014	0.059	-0.020
-1.746	0.192	-2.032	0.014	0.059	-0.020
-1.746	0.168	-2.059	0.014	0.059	-0.020
-1.754	0.178	-2.031	0.014	0.059	-0.020
-1.761	0.168	-2.065	0.014	0.059	-0.020
-1.748	0.167	-2.021	0.014	0.059	-0.020
-1.767	0.161	-2.024	0.014	0.059	-0.020
-1.753	0.150	-2.052	0.014	0.060	-0.020
-1.770	0.154	-2.037	0.014	0.059	-0.020
-1.760	0.175	-2.025	0.014	0.059	-0.020
-1.764	0.168	-2.082	0.014	0.060	-0.020
-1.765	0.172	-2.011	0.014	0.059	-0.020
-1.795	0.190	-2.038	0.014	0.060	-0.020
-1.777	0.159	-2.024	0.014	0.059	-0.020
-1.769	0.195	-2.038	0.014	0.060	-0.020
-1.785	0.162	-2.044	0.014	0.059	-0.020
-1.779	0.176	-2.021	0.014	0.060	-0.020
-1.774	0.177	-2.017	0.014	0.059	-0.020
-1.766	0.197	-2.032	0.014	0.059	-0.020
-1.778	0.189	-2.062	0.014	0.059	-0.020
-1.759	0.182	-2.042	0.014	0.059	-0.020
-1.773	0.198	-2.045	0.014	0.059	-0.020
-1.757	0.193	-2.022	0.014	0.059	-0.020
-1.762	0.189	-2.059	0.014	0.059	-0.020
-1.757	0.183	-2.052	0.014	0.059	-0.020
-1.759	0.180	-2.069	0.014	0.059	-0.020
-1.730	0.166	-2.035	0.014	0.059	-0.020
-1.744	0.191	-2.029	0.014	0.059	-0.020
-1.759	0.145	-2.048	0.014	0.059	-0.020
-1.762	0.176	-2.017	0.013	0.060	-0.020
-1.743	0.164	-2.052	0.014	0.059	-0.020
-1.766	0.173	-2.079	0.014	0.060	-0.020
-1.774	0.153	-2.058	0.014	0.060	-0.020
-1.762	0.180	-2.065	0.014	0.060	-0.020
-1.776	0.158	-2.038	0.014	0.060	-0.020
-1.770	0.167	-2.062	0.014	0.060	-0.020
-1.786	0.153	-2.013	0.014	0.060	-0.020
-1.769	0.167	-2.021	0.014	0.060	-0.020
-1.786	0.178	-2.068	0.014	0.060	-0.020
-1.766	0.185	-2.025	0.014	0.060	-0.020
-1.784	0.201	-2.052	0.014	0.059	-0.020
-1.768	0.174	-2.028	0.014	0.059	-0.020
-1.783	0.218	-2.066	0.014	0.059	-0.020
-1.769	0.185	-2.084	0.015	0.059	-0.020
-1.768	0.189	-2.042	0.014	0.060	-0.020
-1.756	0.173	-2.018	0.014	0.059	-0.020
-1.735	0.203	-2.057	0.014	0.059	-0.020
-1.750	0.159	-2.059	0.014	0.059	-0.020
-1.760	0.188	-2.049	0.014	0.060	-0.020
-1.765	0.169	-2.065	0.014	0.059	-0.020
-1.757	0.169	-2.055	0.014	0.060	-0.020
-1.758	0.170	-2.062	0.014	0.059	-0.020
-1.763	0.181	-2.073	0.014	0.060	-0.020
-1.795	0.147	-2.067	0.014	0.060	-0.020
-1.762	0.156	-2.044	0.014	0.060	-0.020
-1.775	0.160	-2.031	0.014	0.060	-0.020
-1.774	0.164	-2.032	0.015	0.060	-0.020
-1.774	0.164	-2.047	0.014	0.060	-0.020
-1.770	0.166	-2.045	0.014	0.060	-0.020
-1.783	0.185	-2.055	0.014	0.060	-0.020
-1.802	0.157	-2.037	0.014	0.060	-0.020
-1.797	0.183	-2.042	0.014	0.060	-0.020
-1.784	0.167	-2.045	0.014	0.059	-0.020
-1.782	0.198	-2.038	0.014	0.060	-0.020
-1.781	0.169	-2.056	0.015	0.059	-0.020
-1.778	0.184	-2.076	0.014	0.060	-0.020
-1.773	0.171	-2.045	0.014	0.059	-0.020
-1.746	0.193	-2.063	0.014	0.059	-0.020
-1.763	0.171	-2.055	0.014	0.060	-0.020
-1.762	0.180	-2.066	0.014	0.060	-0.020
-1.764	0.176	-2.079	0.013	0.059	-0.020
-1.765	0.185	-2.070	0.014	0.059	-0.020
-1.775	0.166	-2.069	0.014	0.060	-0.020
-1.756	0.124	-2.069	0.014	0.060	-0.020
-1.783	0.157	-2.058	0.014	0.059	-0.020
-1.766	0.148	-2.058	0.014	0.060	-0.020
-1.785	0.157	-2.072	0.014	0.060	-0.020
-1.771	0.160	-2.069	0.014	0.060	-0.020
-1.780	0.159	-2.054	0.013	0.060	-0.020
-1.780	0.155	-2.068	0.014	0.060	-0.020
-1.781	0.172	-2.079	0.014	0.060	-0.020
-1.810	0.149	-2.057	0.014	0.060	-0.020
-1.792	0.173	-2.041	0.014	0.060	-0.020
-1.791	0.167	-2.052	0.014	0.059	-0.020
-1.783	0.179	-2.038	0.014	0.060	-0.020
-1.799	0.162	-2.082	0.014	0.060	-0.020
-1.779	0.169	-2.055	0.014	0.060	-0.020
-1.797	0.219	-2.042	0.014	0.060	-0.020
-1.780	0.180	-2.076	0.014	0.060	-0.020
-1.784	0.186	-2.073	0.014	0.060	-0.020
-1.771	0.180	-2.015	0.014	0.059	-0.020
-1.771	0.172	-2.075	0.014	0.060	-0.020
-1.764	0.157	-2.069	0.014	0.059	-0.020
-1.769	0.173	-2.079	0.014	0.060	-0.020
-1.777	0.163	-2.062	0.014	0.060	-0.020
-1.772	0.182	-2.080	0.014	0.060	-0.020
-1.767	0.170	-2.066	0.014	0.060	-0.020
-1.780	0.168	-2.079	0.014	0.060	-0.020
-1.772	0.168	-2.069	0.014	0.059	-0.020
-1.773	0.168	-2.089	0.014	0.060	-0.020
-1.786	0.153	-2.068	0.014	0.060	-0.020
-1.779	0.144	-2.086	0.014	0.060	-0.020
-1.799	0.149	-2.058	0.014	0.060	-0.020
-1.773	0.158	-2.052	0.014	0.060	-0.020
-1.780	0.161	-2.099	0.014	0.061	-0.020
-1.788	0.161	-2.062	0.014	0.060	-0.020
-1.823	0.185	-2.076	0.014	0.060	-0.020
-1.804	0.154	-2.058	0.014	0.060	-0.020
-1.799	0.191	-2.076	0.014	0.060	-0.020
-1.803	0.152	-2.061	0.014	0.060	-0.020
-1.807	0.179	-2.069	0.014	0.060	-0.020
-1.791	0.164	-2.052	0.014	0.060	-0.020
-1.795	0.176	-2.055	0.014	0.060	-0.020
-1.810	0.184	-2.080	0.015	0.060	-0.020
-1.780	0.177	-2.059	0.014	0.060	-0.021
-1.796	0.199	-2.073	0.014	0.060	-0.020
-1.774	0.177	-2.059	0.014	0.060	-0.020
-1.794	0.167	-2.072	0.014	0.060	-0.020
-1.794	0.165	-2.052	0.014	0.060	-0.020
-1.792	0.182	-2.069	0.014	0.060	-0.020
-1.753	0.154	-2.076	0.014	0.060	-0.020
-1.772	0.170	-2.080	0.014	0.060	-0.021
-1.781	0.144	-2.062	0.014	0.060	-0.020
-1.775	0.166	-2.051	0.013	0.060	-0.020
-1.768	0.155	-2.079	0.014	0.060	-0.020
-1.791	0.166	-2.089	0.014	0.061	-0.020
-1.803	0.143	-2.075	0.014	0.060	-0.020
-1.790	0.156	-2.079	0.014	0.060	-0.020
-1.802	0.148	-2.065	0.014	0.060	-0.020
-1.793	0.157	-2.096	0.014	0.060	-0.020
-1.812	0.147	-2.061	0.014	0.060	-0.020
-1.801	0.164	-2.069	0.014	0.060	-0.020
-1.800	0.166	-2.069	0.014	0.060	-0.020
-1.789	0.171	-2.059	0.015	0.060	-0.020
-1.815	0.189	-2.097	0.014	0.060	-0.020
-1.800	0.164	-2.052	0.014	0.060	-0.020
-1.791	0.193	-2.073	0.014	0.060	-0.020
-1.790	0.173	-2.111	0.015	0.059	-0.020
-1.800	0.177	-2.086	0.014	0.060	-0.020
-1.789	0.166	-2.039	0.015	0.060	-0.020
-1.769	0.200	-2.084	0.014	0.060	-0.021
-1.773	0.155	-2.073	0.014	0.060	-0.020
-1.779	0.170	-2.076	0.014	0.060	-0.021
-1.796	0.155	-2.090	0.014	0.060	-0.021
-1.784	0.158	-2.090	0.014	0.060	-0.021
-1.786	0.154	-2.096	0.014	0.060	-0.020
-1.798	0.173	-2.093	0.014	0.061	-0.020
-1.820	0.142	-2.081	0.014	0.060	-0.020
-1.794	0.139	-2.075	0.014	0.060	-0.021
-1.806	0.154	-2.065	0.014	0.060	-0.020
-1.802	0.150	-2.042	0.015	0.061	-0.021
-1.815	0.135	-2.102	0.014	0.060	-0.020
-1.793	0.168	-2.052	0.014	0.060	-0.021
-1.811	0.177	-2.083	0.014	0.061	-0.020
-1.826	0.150	-2.054	0.014	0.060	-0.020
-1.825	0.177	-2.079	0.014	0.061	-0.020
-1.806	0.165	-2.097	0.015	0.060	-0.020
-1.815	0.188	-2.059	0.015	0.061	-0.020
-1.798	0.160	-2.083	0.015	0.059	-0.020
-1.812	0.170	-2.107	0.014	0.060	-0.021
-1.793	0.168	-2.073	0.014	0.060	-0.020
-1.782	0.191	-2.084	0.014	0.060	-0.021
-1.798	0.162	-2.073	0.015	0.060	-0.021
-1.795	0.162	-2.107	0.014	0.060	-0.021
-1.802	0.168	-2.147	0.014	0.060	-0.021
-1.789	0.179	-2.070	0.014	0.060	-0.021
-1.795	0.166	-2.104	0.014	0.060	-0.021
-1.788	0.126	-2.089	0.014	0.060	-0.021
-1.803	0.159	-2.093	0.014	0.060	-0.021
-1.784	0.143	-2.079	0.014	0.060	-0.021
-1.802	0.162	-2.107	0.014	0.061	-0.021
-1.796	0.149	-2.117	0.014	0.060	-0.021
-1.805	0.159	-2.092	0.014	0.061	-0.021
-1.810	0.144	-2.079	0.014	0.060	-0.020
-1.811	0.161	-2.117	0.014	0.061	-0.021
-1.842	0.130	-2.084	0.014	0.061	-0.020
-1.816	0.172	-2.090	0.014	0.061	-0.021
-1.818	0.154	-2.079	0.014	0.060	-0.021
-1.817	0.166	-2.052	0.015	0.061	-0.021
-1.823	0.148	-2.089	0.015	0.061	-0.021
-1.818	0.159	-2.069	0.014	0.061	-0.021
-1.829	0.210	-2.086	0.014	0.060	-0.020
-1.813	0.167	-2.072	0.014	0.060	-0.021
-1.823	0.170	-2.110	0.014	0.060	-0.021
-1.818	0.176	-2.049	0.015	0.060	-0.021
-1.813	0.185	-2.090	0.014	0.060	-0.020
-1.801	0.162	-2.090	0.015	0.060	-0.021
-1.803	0.176	-2.087	0.014	0.060	-0.021
-1.809	0.173	-2.077	0.015	0.060	-0.021
-1.784	0.189	-2.102	0.015	0.060	-0.021
-1.799	0.158	-2.097	0.014	0.060	-0.021
-1.793	0.169	-2.111	0.014	0.061	-0.021
-1.804	0.159	-2.124	0.014	0.060	-0.021
-1.789	0.162	-2.100	0.014	0.060	-0.021
-1.816	0.153	-2.114	0.014	0.060	-0.021
-1.804	0.144	-2.097	0.014	0.061	-0.021
-1.815	0.147	-2.103	0.014	0.060	-0.021
-1.802	0.153	-2.083	0.014	0.061	-0.021
-1.817	0.160	-2.120	0.014	0.061	-0.021
-1.809	0.145	-2.086	0.014	0.061	-0.021
-1.846	0.175	-2.107	0.014	0.061	-0.021
-1.836	0.149	-2.075	0.014	0.061	-0.021
-1.819	0.197	-2.104	0.014	0.061	-0.021
-1.838	0.155	-2.110	0.015	0.061	-0.021
-1.822	0.170	-2.093	0.015	0.061	-0.021
-1.816	0.165	-2.083	0.015	0.060	-0.021
-1.824	0.183	-2.076	0.015	0.061	-0.021
-1.853	0.178	-2.100	0.015	0.060	-0.021
-1.814	0.169	-2.083	0.014	0.061	-0.021
-1.820	0.196	-2.083	0.015	0.060	-0.020
-1.808	0.176	-2.087	0.015	0.060	-0.021
-1.815	0.179	-2.121	0.014	0.060	-0.021
-1.820	0.174	-2.084	0.015	0.060	-0.021
-1.820	0.191	-2.128	0.014	0.060	-0.021
-1.778	0.149	-2.094	0.015	0.060	-0.021
-1.803	0.180	-2.101	0.014	0.060	-0.021
-1.811	0.147	-2.110	0.014	0.061	-0.021
-1.813	0.166	-2.083	0.014	0.061	-0.021
-1.801	0.157	-2.100	0.014	0.060	-0.021
-1.814	0.176	-2.124	0.014	0.061	-0.021
-1.841	0.144	-2.096	0.014	0.061	-0.021
-1.808	0.171	-2.114	0.014	0.061	-0.021
-1.833	0.156	-2.086	0.014	0.061	-0.021
-1.818	0.159	-2.097	0.014	0.061	-0.021
-1.845	0.150	-2.089	0.014	0.061	-0.021
-1.823	0.161	-2.069	0.015	0.061	-0.021
-1.838	0.157	-2.103	0.014	0.061	-0.021
-1.824	0.172	-2.077	0.015	0.061	-0.021
-1.851	0.197	-2.094	0.015	0.061	-0.021
-1.828	0.168	-2.087	0.014	0.061	-0.021
-1.831	0.197	-2.114	0.015	0.061	-0.021
-1.839	0.164	-2.125	0.015	0.060	-0.021
-1.839	0.189	-2.084	0.015	0.061	-0.021
-1.817	0.174	-2.067	0.015	0.060	-0.021
-1.787	0.208	-2.109	0.015	0.061	-0.021
-1.814	0.172	-2.087	0.015	0.060	-0.021
-1.809	0.189	-2.088	0.015	0.061	-0.021
-1.818	0.173	-2.097	0.015	0.060	-0.021
-1.804	0.183	-2.119	0.015	0.061	-0.021
-1.820	0.185	-2.118	0.015	0.061	-0.021
-1.814	0.169	-2.097	0.014	0.061	-0.021
-1.821	0.173	-2.111	0.014	0.060	-0.021
-1.801	0.151	-2.090	0.014	0.061	-0.021
-1.829	0.173	-2.090	0.014	0.061	-0.021
-1.824	0.152	-2.087	0.015	0.061	-0.021
-1.837	0.161	-2.103	0.014	0.061	-0.021
-1.812	0.161	-2.091	0.015	0.061	-0.021
-1.829	0.182	-2.124	0.014	0.062	-0.021
-1.874	0.149	-2.085	0.015	0.061	-0.020
-1.847	0.184	-2.097	0.015	0.061	-0.021
-1.840	0.160	-2.100	0.015	0.061	-0.021
-1.840	0.183	-2.064	0.015	0.062	-0.021
-1.848	0.159	-2.114	0.015	0.061	-0.021
-1.838	0.179	-2.084	0.015	0.061	-0.021
-1.851	0.191	-2.108	0.015	0.061	-0.021
-1.825	0.179	-2.101	0.015	0.061	-0.021
-1.838	0.188	-2.108	0.015	0.061	-0.021
-1.831	0.175	-2.129	0.015	0.061	-0.021
-1.842	0.195	-2.135	0.014	0.060	-0.021
-1.824	0.187	-2.115	0.015	0.060	-0.021
-1.826	0.183	-2.115	0.015	0.061	-0.021
-1.818	0.147	-2.101	0.015	0.061	-0.021
-1.822	0.181	-2.112	0.015	0.060	-0.021
-1.808	0.164	-2.111	0.015	0.061	-0.021
-1.840	0.177	-2.125	0.015	0.061	-0.021
-1.831	0.158	-2.138	0.014	0.061	-0.021
-1.824	0.171	-2.111	0.014	0.061	-0.021
-1.842	0.160	-2.107	0.015	0.061	-0.021
-1.837	0.149	-2.124	0.015	0.061	-0.022
-1.862	0.151	-2.096	0.015	0.061	-0.021
-1.827	0.158	-2.111	0.015	0.061	-0.022
-1.839	0.162	-2.114	0.015	0.061	-0.021
-1.835	0.180	-2.105	0.015	0.061	-0.021
-1.849	0.174	-2.114	0.015	0.061	-0.021
-1.848	0.172	-2.087	0.015	0.061	-0.021
-1.860	0.228	-2.112	0.015	0.061	-0.021
-1.850	0.165	-2.104	0.015	0.061	-0.021
-1.856	0.190	-2.115	0.015	0.061	-0.021
-1.845	0.183	-2.077	0.015	0.060	-0.021
-1.845	0.194	-2.125	0.015	0.061	-0.021
-1.833	0.180	-2.105	0.015	0.060	-0.021
-1.843	0.192	-2.108	0.015	0.061	-0.021
-1.835	0.185	-2.102	0.015	0.061	-0.021
-1.814	0.195	-2.116	0.015	0.061	-0.022
-1.828	0.176	-2.125	0.015	0.061	-0.021
-1.838	0.184	-2.129	0.015	0.061	-0.022
-1.839	0.179	-2.139	0.014	0.061	-0.021
-1.837	0.179	-2.115	0.015	0.061	-0.022
-1.837	0.170	-2.118	0.015	0.061	-0.021
-1.823	0.157	-2.122	0.015	0.061	-0.022
-1.857	0.164	-2.124	0.015	0.061	-0.021
-1.824	0.167	-2.125	0.015	0.061	-0.021
-1.848	0.166	-2.151	0.014	0.062	-0.021
-1.839	0.173	-2.101	0.015	0.061	-0.021
-1.866	0.191	-2.125	0.015	0.062	-0.022
-1.855	0.172	-2.101	0.015	0.061	-0.021
-1.858	0.211	-2.118	0.015	0.061	-0.021
-1.862	0.170	-2.132	0.015	0.061	-0.021
-1.852	0.186	-2.105	0.015	0.061	-0.022
-1.846	0.173	-2.091	0.015	0.061	-0.021
-1.856	0.195	-2.118	0.015	0.061	-0.021
-1.855	0.191	-2.122	0.015	0.061	-0.021
-1.834	0.189	-2.112	0.015	0.061	-0.022
-1.846	0.196	-2.102	0.015	0.061	-0.021
-1.823	0.189	-2.109	0.015	0.061	-0.022
-1.843	0.188	-2.153	0.015	0.061	-0.021
-1.848	0.176	-2.129	0.015	0.061	-0.022
-1.851	0.183	-2.149	0.015	0.061	-0.021
-1.804	0.161	-2.118	0.015	0.061	-0.021
-1.830	0.177	-2.139	0.015	0.061	-0.021
-1.831	0.154	-2.122	0.015	0.061	-0.022
-1.846	0.178	-2.090	0.014	0.062	-0.021
-1.835	0.159	-2.132	0.015	0.061	-0.022
-1.838	0.178	-2.152	0.015	0.062	-0.022
-1.854	0.151	-2.121	0.015	0.061	-0.021
-1.849	0.178	-2.149	0.015	0.061	-0.022
-1.860	0.165	-2.138	0.015	0.061	-0.021
-1.839	0.180	-2.142	0.015	0.061	-0.022
-1.865	0.160	-2.107	0.015	0.061	-0.021
-1.847	0.170	-2.111	0.015	0.062	-0.021
-1.855	0.176	-2.135	0.015	0.061	-0.022
-1.841	0.177	-2.095	0.015	0.062	-0.022
-1.866	0.202	-2.156	0.015	0.061	-0.021
-1.854	0.185	-2.118	0.015	0.061	-0.022
-1.851	0.204	-2.146	0.015	0.061	-0.021
-1.866	0.177	-2.163	0.016	0.061	-0.022
-1.853	0.189	-2.122	0.015	0.061	-0.022
-1.843	0.179	-2.126	0.015	0.060	-0.022
-1.811	0.208	-2.141	0.015	0.061	-0.022
-1.825	0.173	-2.143	0.015	0.061	-0.021
-1.830	0.193	-2.123	0.015	0.061	-0.022
-1.840	0.173	-2.112	0.015	0.061	-0.022
-1.830	0.183	-2.146	0.015	0.061	-0.022
-1.835	0.165	-2.132	0.015	0.061	-0.022
-1.834	0.180	-2.143	0.015	0.062	-0.022
-1.876	0.159	-2.145	0.015	0.061	-0.022
-1.836	0.150	-2.125	0.015	0.061	-0.022
-1.852	0.165	-2.125	0.015	0.061	-0.021
-1.846	0.167	-2.108	0.015	0.062	-0.022
-1.856	0.161	-2.142	0.015	0.062	-0.021
-1.840	0.172	-2.101	0.015	0.062	-0.022
-1.854	0.189	-2.156	0.015	0.062	-0.021
-1.888	0.152	-2.138	0.015	0.062	-0.021
-1.870	0.189	-2.136	0.015	0.062	-0.022
-1.871	0.174	-2.156	0.015	0.061	-0.022
-1.859	0.204	-2.122	0.016	0.061	-0.021
-1.860	0.178	-2.136	0.016	0.061	-0.022
-1.848	0.185	-2.116	0.015	0.061	-0.022
-1.845	0.174	-2.136	0.015	0.061	-0.022
-1.825	0.195	-2.147	0.015	0.061	-0.022
-1.846	0.177	-2.133	0.015	0.061	-0.022
-1.844	0.179	-2.167	0.015	0.061	-0.022
-1.853	0.175	-2.187	0.015	0.061	-0.022
-1.831	0.194	-2.140	0.015	0.061	-0.022
-1.844	0.169	-2.166	0.015	0.061	-0.022
-1.832	0.141	-2.153	0.015	0.061	-0.022
-1.862	0.157	-2.159	0.015	0.061	-0.022
-1.833	0.152	-2.153	0.015	0.061	-0.022
-1.844	0.170	-2.146	0.015	0.062	-0.022
-1.850	0.170	-2.146	0.015	0.062	-0.022
-1.864	0.169	-2.145	0.015	0.062	-0.022
-1.870	0.164	-2.142	0.015	0.062	-0.022
-1.860	0.203	-2.157	0.015	0.062	-0.022
-1.870	0.160	-2.138	0.015	0.062	-0.021
-1.872	0.183	-2.153	0.015	0.062	-0.022
-1.867	0.175	-2.119	0.016	0.061	-0.022
-1.859	0.185	-2.160	0.015	0.062	-0.022
-1.851	0.169	-2.153	0.016	0.061	-0.022
-1.854	0.171	-2.160	0.015	0.062	-0.022
-1.858	0.186	-2.129	0.015	0.061	-0.022
-1.834	0.187	-2.147	0.015	0.061	-0.022
-1.842	0.170	-2.156	0.015	0.061	-0.022
-1.847	0.170	-2.136	0.015	0.061	-0.022
-1.854	0.174	-2.180	0.015	0.061	-0.022
-1.835	0.170	-2.160	0.015	0.061	-0.022
-1.840	0.156	-2.156	0.015	0.061	-0.022
-1.844	0.142	-2.143	0.015	0.062	-0.022
-1.859	0.161	-2.159	0.015	0.061	-0.022
-1.833	0.157	-2.126	0.015	0.062	-0.022
-1.852	0.156	-2.176	0.015	0.062	-0.022
-1.846	0.153	-2.136	0.015	0.062	-0.022
-1.867	0.173	-2.149	0.015	0.062	-0.022
-1.861	0.144	-2.142	0.015	0.062	-0.022
-1.854	0.177	-2.163	0.015	0.062	-0.022
-1.884	0.148	-2.162	0.015	0.062	-0.021
-1.863	0.171	-2.132	0.015	0.062	-0.022
-1.855	0.153	-2.152	0.015	0.062	-0.022
-1.857	0.177	-2.139	0.016	0.062	-0.022
-1.892	0.179	-2.163	0.016	0.062	-0.022
-1.853	0.164	-2.119	0.015	0.062	-0.022
-1.864	0.191	-2.149	0.015	0.061	-0.021
-1.848	0.178	-2.147	0.016	0.062	-0.022
-1.865	0.173	-2.184	0.015	0.062	-0.022
-1.856	0.171	-2.130	0.016	0.061	-0.022
-1.863	0.171	-2.166	0.015	0.061	-0.022
-1.817	0.149	-2.174	0.016	0.061	-0.022
-1.840	0.169	-2.181	0.015	0.062	-0.022
-1.852	0.153	-2.136	0.015	0.061	-0.022
-1.842	0.175	-2.136	0.015	0.062	-0.022
-1.838	0.146	-2.160	0.015	0.061	-0.022
-1.848	0.164	-2.204	0.015	0.062	-0.022
-1.861	0.147	-2.173	0.015	0.062	-0.022
-1.838	0.151	-2.163	0.015	0.062	-0.022
-1.855	0.151	-2.166	0.015	0.062	-0.022
-1.855	0.150	-2.170	0.015	0.062	-0.022
-1.875	0.134	-2.137	0.015	0.062	-0.022
-1.860	0.155	-2.153	0.015	0.062	-0.022
-1.861	0.160	-2.190	0.015	0.062	-0.022
-1.859	0.146	-2.149	0.016	0.062	-0.022
-1.876	0.173	-2.166	0.015	0.062	-0.022
-1.870	0.152	-2.156	0.015	0.062	-0.022
-1.860	0.182	-2.181	0.016	0.062	-0.022
-1.873	0.156	-2.184	0.016	0.061	-0.022
-1.867	0.160	-2.153	0.016	0.062	-0.022
-1.863	0.150	-2.160	0.016	0.061	-0.022
-1.833	0.185	-2.168	0.016	0.062	-0.022
-1.845	0.161	-2.174	0.016	0.061	-0.022
-1.851	0.174	-2.143	0.015	0.062	-0.022
-1.851	0.169	-2.184	0.015	0.061	-0.022
-1.841	0.165	-2.212	0.016	0.062	-0.022
-1.850	0.146	-2.184	0.015	0.062	-0.022
-1.851	0.162	-2.170	0.016	0.062	-0.022
-1.846	0.154	-2.174	0.015	0.062	-0.022
-1.835	0.122	-2.159	0.015	0.062	-0.022
-1.852	0.150	-2.187	0.015	0.062	-0.022
-1.851	0.123	-2.173	0.015	0.062	-0.022
-1.870	0.152	-2.186	0.015	0.062	-0.022
-1.847	0.143	-2.156	0.015	0.062	-0.022
-1.866	0.160	-2.204	0.015	0.062	-0.022
-1.897	0.125	-2.168	0.015	0.062	-0.022
-1.882	0.160	-2.163	0.015	0.062	-0.022
-1.875	0.139	-2.176	0.016	0.062	-0.022
-1.864	0.155	-2.146	0.016	0.063	-0.022
-1.874	0.141	-2.177	0.016	0.062	-0.022
-1.859	0.162	-2.174	0.016	0.062	-0.022
-1.868	0.164	-2.180	0.015	0.062	-0.022
-1.864	0.161	-2.174	0.016	0.062	-0.022
-1.865	0.159	-2.184	0.016	0.062	-0.022
-1.861	0.156	-2.184	0.016	0.062	-0.022
-1.861	0.169	-2.208	0.015	0.061	-0.022
-1.848	0.158	-2.164	0.016	0.062	-0.022
-1.849	0.147	-2.198	0.015	0.062	-0.022
-1.848	0.122	-2.163	0.015	0.062	-0.022
-1.849	0.152	-2.205	0.015	0.062	-0.022
-1.847	0.126	-2.187	0.015	0.062	-0.022
-1.860	0.141	-2.194	0.015	0.063	-0.022
-1.852	0.131	-2.194	0.015	0.062	-0.022
-1.856	0.145	-2.180	0.015	0.062	-0.022
-1.866	0.115	-2.176	0.015	0.062	-0.022
-1.862	0.132	-2.214	0.015	0.063	-0.022
-1.895	0.117	-2.189	0.015	0.062	-0.022
-1.878	0.137	-2.162	0.015	0.062	-0.022
-1.867	0.136	-2.201	0.016	0.062	-0.022
-1.856	0.145	-2.170	0.016	0.063	-0.022
-1.875	0.136	-2.190	0.016	0.062	-0.022
-1.874	0.150	-2.184	0.016	0.062	-0.022
-1.882	0.190	-2.177	0.016	0.062	-0.022
-1.869	0.143	-2.160	0.016	0.062	-0.022
-1.879	0.159	-2.187	0.016	0.062	-0.022
-1.864	0.143	-2.150	0.016	0.061	-0.022
-1.868	0.161	-2.187	0.016	0.062	-0.022
-1.847	0.147	-2.198	0.016	0.062	-0.022
-1.857	0.152	-2.211	0.016	0.062	-0.022
-1.862	0.151	-2.181	0.016	0.062	-0.022
-1.841	0.161	-2.202	0.016	0.062	-0.023
-1.850	0.130	-2.204	0.016	0.062	-0.022
-1.858	0.148	-2.201	0.015	0.063	-0.022
-1.852	0.140	-2.228	0.015	0.062	-0.022
-1.849	0.138	-2.194	0.015	0.062	-0.022
-1.863	0.124	-2.197	0.015	0.062	-0.022
-1.849	0.112	-2.204	0.016	0.063	-0.022
-1.878	0.116	-2.210	0.016	0.062	-0.022
-1.845	0.121	-2.177	0.015	0.062	-0.022
-1.860	0.128	-2.242	0.015	0.063	-0.022
-1.866	0.122	-2.187	0.016	0.063	-0.022
-1.893	0.158	-2.197	0.016	0.063	-0.022
-1.882	0.122	-2.180	0.016	0.063	-0.022
-1.876	0.169	-2.204	0.016	0.063	-0.022
-1.880	0.129	-2.207	0.016	0.062	-0.022
-1.884	0.151	-2.201	0.016	0.063	-0.022
-1.868	0.131	-2.177	0.016	0.062	-0.022
-1.861	0.152	-2.197	0.016	0.062	-0.022
-1.878	0.142	-2.232	0.016	0.062	-0.022
-1.851	0.147	-2.188	0.016	0.062	-0.022
-1.871	0.156	-2.198	0.016	0.062	-0.022
-1.850	0.144	-2.198	0.016	0.062	-0.023
-1.867	0.137	-2.242	0.016	0.062	-0.022
-1.860	0.142	-2.215	0.016	0.062	-0.022
-1.867	0.133	-2.221	0.015	0.062	-0.022
-1.824	0.109	-2.207	0.016	0.062	-0.022
-1.856	0.142	-2.212	0.016	0.062	-0.022
-1.854	0.106	-2.211	0.016	0.062	-0.023
-1.866	0.118	-2.196	0.015	0.063	-0.022
-1.849	0.124	-2.191	0.016	0.063	-0.022
-1.865	0.122	-2.241	0.015	0.063	-0.022
-1.888	0.106	-2.200	0.016	0.063	-0.022
-1.878	0.132	-2.204	0.016	0.063	-0.022
-1.874	0.110	-2.196	0.016	0.063	-0.022
-1.864	0.139	-2.218	0.016	0.063	-0.022
-1.886	0.117	-2.214	0.016	0.063	-0.022
-1.871	0.138	-2.191	0.016	0.063	-0.022
-1.879	0.122	-2.197	0.016	0.062	-0.022
-1.852	0.150	-2.209	0.016	0.063	-0.022
-1.877	0.150	-2.215	0.016	0.062	-0.022
-1.865	0.122	-2.197	0.016	0.063	-0.022
-1.868	0.159	-2.211	0.016	0.062	-0.022
-1.858	0.132	-2.236	0.017	0.062	-0.022
-1.861	0.136	-2.235	0.016	0.062	-0.022
-1.860	0.131	-2.194	0.016	0.062	-0.022
-1.822	0.162	-2.230	0.016	0.062	-0.023
-1.844	0.117	-2.215	0.016	0.062	-0.022
-1.854	0.137	-2.218	0.016	0.063	-0.022
-1.860	0.117	-2.221	0.016	0.062	-0.022
-1.860	0.126	-2.235	0.016	0.063	-0.023
-1.843	0.119	-2.225	0.016	0.062	-0.022
-1.862	0.128	-2.252	0.016	0.063	-0.022
-1.889	0.102	-2.227	0.016	0.063	-0.022
-1.857	0.113	-2.231	0.016	0.063	-0.022
-1.863	0.113	-2.214	0.016	0.063	-0.022
-1.873	0.119	-2.194	0.016	0.063	-0.022
-1.877	0.113	-2.238	0.016	0.063	-0.022
-1.870	0.121	-2.208	0.016	0.063	-0.022
-1.884	0.147	-2.235	0.016	0.063	-0.022
-1.890	0.117	-2.224	0.016	0.063	-0.022
-1.881	0.140	-2.218	0.016	0.063	-0.022
-1.867	0.130	-2.239	0.016	0.063	-0.022
-1.875	0.153	-2.239	0.016	0.063	-0.022
-1.866	0.132	-2.226	0.017	0.062	-0.022
-1.868	0.140	-2.222	0.016	0.063	-0.022
-1.863	0.122	-2.205	0.016	0.062	-0.022
-1.842	0.144	-2.236	0.016	0.063	-0.023
-1.853	0.117	-2.245	0.016	0.063	-0.022
-1.862	0.136	-2.218	0.016	0.063	-0.022
-1.852	0.120	-2.283	0.015	0.062	-0.022
-1.859	0.126	-2.222	0.016	0.063	-0.022
-1.864	0.111	-2.245	0.016	0.063	-0.022
-1.854	0.077	-2.259	0.016	0.063	-0.023
-1.882	0.116	-2.248	0.016	0.063	-0.022
-1.851	0.109	-2.218	0.016	0.063	-0.022
-1.861	0.117	-2.245	0.016	0.063	-0.022
-1.861	0.110	-2.218	0.016	0.063	-0.022
-1.877	0.118	-2.252	0.016	0.063	-0.022
-1.875	0.110	-2.231	0.016	0.063	-0.022
-1.880	0.171	-2.253	0.016	0.063	-0.022
-1.880	0.105	-2.221	0.016	0.063	-0.022
-1.882	0.137	-2.239	0.016	0.063	-0.022
-1.873	0.115	-2.208	0.016	0.062	-0.022
-1.869	0.148	-2.239	0.016	0.063	-0.022
-1.865	0.114	-2.253	0.017	0.062	-0.022
-1.869	0.134	-2.235	0.016	0.063	-0.022
-1.872	0.158	-2.233	0.017	0.063	-0.022
-1.851	0.147	-2.236	0.016	0.063	-0.022
-1.857	0.117	-2.259	0.016	0.062	-0.022
-1.856	0.136	-2.236	0.016	0.063	-0.022
-1.871	0.131	-2.280	0.016	0.063	-0.022
-1.845	0.125	-2.239	0.016	0.063	-0.022
-1.855	0.131	-2.263	0.016	0.063	-0.022
-1.857	0.107	-2.249	0.016	0.063	-0.023
-1.870	0.122	-2.238	0.016	0.063	-0.022
-1.854	0.110	-2.235	0.016	0.063	-0.022
-1.875	0.127	-2.269	0.016	0.064	-0.022
-1.867	0.103	-2.242	0.016	0.063	-0.022
-1.885	0.142	-2.252	0.016	0.064	-0.022
-1.888	0.105	-2.234	0.016	0.063	-0.022
-1.871	0.143	-2.249	0.016	0.064	-0.022
-1.893	0.114	-2.238	0.016	0.063	-0.022
-1.872	0.126	-2.211	0.016	0.064	-0.022
-1.875	0.126	-2.239	0.016	0.063	-0.022
-1.871	0.135	-2.225	0.017	0.063	-0.022
-1.894	0.137	-2.243	0.017	0.063	-0.022
-1.869	0.149	-2.250	0.017	0.063	-0.023
-1.879	0.159	-2.253	0.017	0.063	-0.022
-1.873	0.133	-2.260	0.017	0.063	-0.022
-1.878	0.140	-2.270	0.016	0.063	-0.022
-1.865	0.131	-2.239	0.017	0.063	-0.022
-1.875	0.142	-2.259	0.016	0.063	-0.022
-1.834	0.123	-2.239	0.017	0.063	-0.022
-1.856	0.137	-2.263	0.016	0.063	-0.022
-1.860	0.103	-2.256	0.017	0.063	-0.023
-1.846	0.128	-2.239	0.016	0.063	-0.022
-1.848	0.112	-2.256	0.016	0.063	-0.022
-1.853	0.121	-2.280	0.016	0.063	-0.023
-1.880	0.103	-2.255	0.016	0.063	-0.022
-1.856	0.120	-2.252	0.016	0.063	-0.022
-1.878	0.117	-2.259	0.017	0.063	-0.022
-1.872	0.114	-2.283	0.016	0.064	-0.022
-1.881	0.105	-2.248	0.016	0.064	-0.022
-1.879	0.115	-2.235	0.017	0.064	-0.022
-1.887	0.118	-2.276	0.016	0.064	-0.022
-1.871	0.130	-2.239	0.017	0.064	-0.022
-1.894	0.152	-2.253	0.017	0.063	-0.022
-1.881	0.127	-2.263	0.017	0.064	-0.022
-1.876	0.159	-2.284	0.016	0.063	-0.022
-1.879	0.121	-2.311	0.017	0.063	-0.022
-1.885	0.137	-2.274	0.017	0.063	-0.022
-1.863	0.133	-2.260	0.017	0.063	-0.022
-1.834	0.166	-2.265	0.017	0.063	-0.023
-1.855	0.124	-2.267	0.017	0.063	-0.022
-1.863	0.137	-2.250	0.017	0.063	-0.023
-1.871	0.135	-2.284	0.017	0.063	-0.022
-1.859	0.132	-2.284	0.017	0.063	-0.023
-1.859	0.124	-2.280	0.016	0.063	-0.022
-1.859	0.125	-2.280	0.017	0.063	-0.022
-1.880	0.116	-2.287	0.017	0.063	-0.022
-1.843	0.098	-2.266	0.017	0.063	-0.022
-1.866	0.124	-2.249	0.017	0.064	-0.022
-1.863	0.116	-2.260	0.017	0.064	-0.023
-1.885	0.124	-2.286	0.017	0.064	-0.022
-1.865	0.127	-2.267	0.017	0.063	-0.022
-1.874	0.142	-2.284	0.017	0.064	-0.022
-1.908	0.096	-2.251	0.017	0.064	-0.022
-1.892	0.147	-2.284	0.017	0.064	-0.023
-1.884	0.124	-2.277	0.017	0.063	-0.022
-1.889	0.155	-2.246	0.017	0.064	-0.022
-1.889	0.117	-2.266	0.017	0.063	-0.022
-1.876	0.135	-2.267	0.017	0.064	-0.022
-1.881	0.137	-2.257	0.017	0.063	-0.022
-1.866	0.151	-2.281	0.017	0.064	-0.022
-1.878	0.141	-2.284	0.017	0.063	-0.022
-1.881	0.151	-2.288	0.017	0.064	-0.023
-1.870	0.144	-2.297	0.016	0.063	-0.022
-1.857	0.137	-2.254	0.017	0.063	-0.023
-1.864	0.131	-2.288	0.017	0.063	-0.023
-1.868	0.099	-2.280	0.017	0.063	-0.023
-1.861	0.141	-2.284	0.017	0.063	-0.023
-1.849	0.111	-2.291	0.017	0.063	-0.022
-1.867	0.135	-2.298	0.017	0.064	-0.022
-1.870	0.121	-2.294	0.016	0.063	-0.023
-1.868	0.134	-2.280	0.016	0.064	-0.022
-1.875	0.117	-2.287	0.017	0.063	-0.022
-1.877	0.106	-2.297	0.017	0.064	-0.023
-1.905	0.099	-2.292	0.017	0.064	-0.022
-1.872	0.122	-2.291	0.017	0.064	-0.023
-1.877	0.124	-2.291	0.017	0.063	-0.022
-1.884	0.142	-2.274	0.018	0.064	-0.023
-1.889	0.114	-2.283	0.017	0.064	-0.022
-1.880	0.131	-2.260	0.017	0.064	-0.022
-1.898	0.183	-2.302	0.017	0.064	-0.022
-1.885	0.115	-2.270	0.017	0.064	-0.023
-1.893	0.154	-2.298	0.017	0.064	-0.022
-1.873	0.134	-2.257	0.017	0.063	-0.023
-1.881	0.144	-2.281	0.017	0.064	-0.022
-1.875	0.132	-2.291	0.018	0.063	-0.022
-1.880	0.138	-2.284	0.017	0.064	-0.023
-1.881	0.153	-2.257	0.018	0.063	-0.022
-1.860	0.146	-2.295	0.017	0.063	-0.023
-1.861	0.142	-2.308	0.017	0.063	-0.022
-1.872	0.139	-2.274	0.017	0.063	-0.023
-1.875	0.133	-2.321	0.017	0.063	-0.022
-1.858	0.132	-2.281	0.017	0.063	-0.023
-1.869	0.125	-2.301	0.017	0.064	-0.022
-1.873	0.110	-2.294	0.017	0.064	-0.023
-1.875	0.131	-2.311	0.017	0.064	-0.022
-1.861	0.112	-2.288	0.017	0.064	-0.023
-1.882	0.133	-2.325	0.017	0.065	-0.023
-1.885	0.129	-2.274	0.017	0.064	-0.023
-1.899	0.134	-2.291	0.017	0.064	-0.023
-1.894	0.123	-2.290	0.017	0.064	-0.022
-1.887	0.140	-2.332	0.017	0.064	-0.022
-1.909	0.114	-2.304	0.017	0.064	-0.022
-1.888	0.131	-2.284	0.017	0.064	-0.023
-1.878	0.124	-2.298	0.017	0.064	-0.022
-1.891	0.147	-2.281	0.018	0.064	-0.022
-1.915	0.160	-2.292	0.018	0.064	-0.023
-1.884	0.139	-2.298	0.017	0.064	-0.023
-1.896	0.162	-2.305	0.018	0.064	-0.022
-1.883	0.139	-2.292	0.018	0.064	-0.023
-1.884	0.142	-2.326	0.018	0.064	-0.023
-1.885	0.127	-2.285	0.018	0.063	-0.023
-1.887	0.148	-2.305	0.017	0.064	-0.022
-1.862	0.134	-2.305	0.018	0.063	-0.022
-1.869	0.154	-2.306	0.018	0.064	-0.023
-1.879	0.131	-2.305	0.018	0.064	-0.023
-1.862	0.144	-2.295	0.017	0.064	-0.023
-1.870	0.125	-2.322	0.017	0.064	-0.022
-1.876	0.133	-2.322	0.018	0.064	-0.023
-1.896	0.121	-2.314	0.017	0.064	-0.023
-1.848	0.124	-2.285	0.017	0.064	-0.022
-1.883	0.133	-2.302	0.018	0.064	-0.023
-1.868	0.105	-2.318	0.017	0.064	-0.023
-1.891	0.117	-2.266	0.017	0.064	-0.022
-1.874	0.132	-2.302	0.018	0.064	-0.022
-1.887	0.124	-2.332	0.017	0.065	-0.023
-1.900	0.108	-2.290	0.018	0.064	-0.022
-1.905	0.148	-2.291	0.018	0.065	-0.022
-1.891	0.120	-2.301	0.018	0.064	-0.022
-1.897	0.151	-2.332	0.018	0.064	-0.022
-1.902	0.115	-2.315	0.018	0.064	-0.022
-1.891	0.137	-2.281	0.018	0.065	-0.023
-1.897	0.131	-2.288	0.018	0.064	-0.023
-1.872	0.149	-2.309	0.018	0.064	-0.023
-1.904	0.160	-2.309	0.018	0.064	-0.022
-1.893	0.140	-2.302	0.018	0.064	-0.023
-1.897	0.173	-2.309	0.018	0.064	-0.022
-1.888	0.147	-2.340	0.018	0.063	-0.023
-1.888	0.143	-2.316	0.018	0.064	-0.023
-1.878	0.136	-2.299	0.018	0.064	-0.023
-1.851	0.168	-2.334	0.017	0.064	-0.023
-1.859	0.116	-2.322	0.018	0.064	-0.023
-1.882	0.141	-2.309	0.017	0.064	-0.023
-1.888	0.131	-2.336	0.018	0.064	-0.023
-1.870	0.140	-2.333	0.017	0.064	-0.023
-1.868	0.131	-2.329	0.018	0.064	-0.023
-1.877	0.131	-2.329	0.017	0.065	-0.023
-1.903	0.111	-2.328	0.017	0.064	-0.022
-1.879	0.110	-2.298	0.018	0.064	-0.023
-1.887	0.130	-2.305	0.018	0.064	-0.023
-1.894	0.115	-2.295	0.018	0.065	-0.023
-1.899	0.125	-2.318	0.018	0.065	-0.022
-1.883	0.138	-2.319	0.018	0.064	-0.023
-1.905	0.149	-2.336	0.018	0.065	-0.023
-1.932	0.115	-2.297	0.018	0.065	-0.022
-1.912	0.144	-2.316	0.018	0.065	-0.023
-1.901	0.132	-2.315	0.018	0.064	-0.023
-1.897	0.155	-2.295	0.018	0.065	-0.022
-1.896	0.135	-2.329	0.018	0.064	-0.022
-1.893	0.142	-2.309	0.018	0.064	-0.023
-1.889	0.146	-2.309	0.018	0.064	-0.023
-1.878	0.158	-2.330	0.018	0.064	-0.023
-1.903	0.135	-2.336	0.018	0.064	-0.023
-1.891	0.148	-2.350	0.018	0.064	-0.023
-1.886	0.141	-2.360	0.017	0.064	-0.023
-1.877	0.143	-2.313	0.018	0.064	-0.023
-1.880	0.132	-2.350	0.018	0.064	-0.023
-1.870	0.097	-2.316	0.018	0.064	-0.023
-1.893	0.136	-2.343	0.018	0.064	-0.023
-1.873	0.122	-2.326	0.018	0.064	-0.023
-1.880	0.136	-2.357	0.018	0.065	-0.023
-1.881	0.116	-2.315	0.018	0.064	-0.023
-1.880	0.133	-2.315	0.017	0.065	-0.023
-1.907	0.129	-2.335	0.018	0.065	-0.023
-1.898	0.115	-2.370	0.018	0.065	-0.023
-1.921	0.110	-2.318	0.018	0.065	-0.022
-1.898	0.132	-2.323	0.018	0.065	-0.023
-1.910	0.122	-2.329	0.018	0.064	-0.023
-1.898	0.136	-2.305	0.018	0.065	-0.023
-1.900	0.126	-2.336	0.018	0.065	-0.023
-1.899	0.135	-2.326	0.018	0.065	-0.023
-1.901	0.185	-2.316	0.018	0.065	-0.022
-1.901	0.136	-2.312	0.018	0.065	-0.023
-1.909	0.151	-2.350	0.018	0.065	-0.023
-1.895	0.142	-2.299	0.018	0.063	-0.023
-1.901	0.157	-2.350	0.018	0.064	-0.023
-1.887	0.134	-2.337	0.019	0.064	-0.023
-1.889	0.150	-2.347	0.018	0.065	-0.023
-1.892	0.142	-2.312	0.018	0.064	-0.023
-1.871	0.157	-2.351	0.018	0.064	-0.023
-1.879	0.136	-2.354	0.018	0.064	-0.023
-1.882	0.132	-2.340	0.018	0.065	-0.023
-1.888	0.133	-2.381	0.018	0.064	-0.023
-1.881	0.129	-2.333	0.018	0.064	-0.023
-1.896	0.113	-2.349	0.018	0.064	-0.023
-1.889	0.114	-2.339	0.018	0.065	-0.023
-1.909	0.116	-2.366	0.018	0.064	-0.023
-1.886	0.128	-2.316	0.018	0.065	-0.023
-1.896	0.119	-2.370	0.018	0.066	-0.023
-1.890	0.128	-2.316	0.018	0.065	-0.023
-1.927	0.161	-2.343	0.018	0.065	-0.023
-1.907	0.122	-2.326	0.018	0.065	-0.023
-1.913	0.167	-2.336	0.018	0.065	-0.022
-1.913	0.123	-2.339	0.018	0.065	-0.023
-1.912	0.140	-2.316	0.018	0.065	-0.023
-1.902	0.143	-2.330	0.018	0.064	-0.023
-1.901	0.150	-2.353	0.018	0.065	-0.023
-1.899	0.152	-2.337	0.019	0.064	-0.023
-1.882	0.156	-2.344	0.018	0.065	-0.023
-1.890	0.148	-2.340	0.018	0.064	-0.023
-1.877	0.154	-2.330	0.018	0.064	-0.023
-1.881	0.135	-2.357	0.018	0.064	-0.023
-1.885	0.134	-2.378	0.018	0.065	-0.023
-1.897	0.143	-2.367	0.018	0.064	-0.023
-1.852	0.121	-2.333	0.018	0.064	-0.022
-1.885	0.136	-2.354	0.018	0.064	-0.023
-1.886	0.112	-2.364	0.018	0.065	-0.023
-1.899	0.132	-2.308	0.017	0.065	-0.023
-1.885	0.122	-2.329	0.018	0.065	-0.023
-1.892	0.133	-2.377	0.018	0.065	-0.023
-1.909	0.122	-2.326	0.018	0.065	-0.023
-1.905	0.147	-2.346	0.018	0.065	-0.023
-1.907	0.127	-2.326	0.018	0.065	-0.023
-1.895	0.168	-2.347	0.018	0.065	-0.023
-1.918	0.130	-2.371	0.019	0.064	-0.023
-1.902	0.135	-2.343	0.019	0.065	-0.023
-1.898	0.130	-2.326	0.018	0.064	-0.023
-1.868	0.158	-2.337	0.018	0.065	-0.023
-1.899	0.157	-2.347	0.018	0.064	-0.022
-1.886	0.152	-2.354	0.019	0.065	-0.023
-1.887	0.158	-2.364	0.018	0.064	-0.023
-1.887	0.145	-2.375	0.019	0.064	-0.023
-1.891	0.137	-2.357	0.018	0.064	-0.023
-1.884	0.142	-2.344	0.019	0.064	-0.023
-1.879	0.151	-2.382	0.018	0.064	-0.023
-1.861	0.109	-2.347	0.018	0.064	-0.023
-1.884	0.130	-2.343	0.018	0.065	-0.023
-1.881	0.112	-2.350	0.018	0.065	-0.023
-1.889	0.133	-2.353	0.018	0.065	-0.023
-1.884	0.129	-2.350	0.018	0.065	-0.023
-1.893	0.142	-2.384	0.018	0.065	-0.023
-1.933	0.109	-2.352	0.018	0.065	-0.022
-1.908	0.138	-2.350	0.018	0.065	-0.023
-1.901	0.128	-2.357	0.018	0.065	-0.023
-1.901	0.138	-2.316	0.019	0.066	-0.023
-1.908	0.124	-2.364	0.019	0.065	-0.023
-1.891	0.143	-2.327	0.019	0.065	-0.023
-1.912	0.147	-2.346	0.019	0.065	-0.022
-1.894	0.141	-2.323	0.019	0.065	-0.023
-1.910	0.155	-2.381	0.019	0.065	-0.023
-1.888	0.141	-2.375	0.019	0.065	-0.023
-1.896	0.164	-2.371	0.018	0.065	-0.023
-1.895	0.148	-2.341	0.019	0.064	-0.023
-1.881	0.149	-2.374	0.018	0.065	-0.023
-1.879	0.115	-2.347	0.019	0.064	-0.023
-1.872	0.155	-2.368	0.018	0.065	-0.023
-1.874	0.133	-2.351	0.019	0.064	-0.023
-1.883	0.153	-2.382	0.019	0.065	-0.023
-1.881	0.133	-2.419	0.018	0.064	-0.023
-1.874	0.142	-2.354	0.018	0.065	-0.023
-1.887	0.137	-2.364	0.018	0.065	-0.023
-1.877	0.094	-2.371	0.018	0.065	-0.023
-1.897	0.125	-2.360	0.018	0.065	-0.023
-1.877	0.128	-2.371	0.018	0.065	-0.023
-1.893	0.129	-2.374	0.018	0.065	-0.023
-1.885	0.133	-2.357	0.019	0.065	-0.023
-1.889	0.121	-2.363	0.018	0.065	-0.023
-1.895	0.124	-2.343	0.019	0.065	-0.023
-1.905	0.162	-2.367	0.019	0.065	-0.023
-1.921	0.122	-2.346	0.019	0.065	-0.023
-1.912	0.143	-2.367	0.019	0.065	-0.023
-1.888	0.138	-2.350	0.019	0.064	-0.023
-1.892	0.160	-2.368	0.019	0.065	-0.023
-1.895	0.129	-2.381	0.019	0.065	-0.022
-1.895	0.144	-2.371	0.019	0.065	-0.023
-1.897	0.178	-2.344	0.019	0.065	-0.022
-1.870	0.145	-2.351	0.019	0.065	-0.023
-1.888	0.152	-2.368	0.019	0.064	-0.023
-1.887	0.151	-2.330	0.019	0.064	-0.023
-1.874	0.153	-2.388	0.018	0.064	-0.023
-1.866	0.142	-2.375	0.019	0.064	-0.023
-1.874	0.132	-2.388	0.019	0.065	-0.023
-1.878	0.125	-2.361	0.019	0.065	-0.023
-1.875	0.152	-2.368	0.018	0.065	-0.023
-1.873	0.135	-2.347	0.019	0.065	-0.023
-1.883	0.139	-2.405	0.018	0.066	-0.023
-1.878	0.134	-2.395	0.019	0.065	-0.023
-1.892	0.144	-2.371	0.018	0.065	-0.023
-1.893	0.129	-2.367	0.019	0.065	-0.022
-1.888	0.141	-2.395	0.019	0.065	-0.023
-1.911	0.117	-2.373	0.019	0.065	-0.022
-1.894	0.139	-2.357	0.019	0.065	-0.023
-1.887	0.134	-2.381	0.019	0.065	-0.023
-1.889	0.148	-2.351	0.019	0.065	-0.023
-1.928	0.171	-2.364	0.019	0.065	-0.023
-1.886	0.149	-2.354	0.019	0.065	-0.023
-1.895	0.189	-2.361	0.019	0.065	-0.022
-1.892	0.145	-2.368	0.019	0.065	-0.023
-1.892	0.164	-2.385	0.019	0.065	-0.023
-1.884	0.140	-2.357	0.019	0.064	-0.023
-1.885	0.162	-2.368	0.019	0.065	-0.022
-1.875	0.150	-2.365	0.019	0.065	-0.022
-1.851	0.157	-2.393	0.019	0.065	-0.023
-1.877	0.148	-2.361	0.019	0.065	-0.023
-1.860	0.155	-2.358	0.019	0.065	-0.023
-1.863	0.143	-2.402	0.019	0.065	-0.023
-1.882	0.145	-2.381	0.019	0.065	-0.023
-1.884	0.140	-2.374	0.018	0.065	-0.023
-1.845	0.130	-2.371	0.019	0.065	-0.022
-1.877	0.139	-2.378	0.019	0.065	-0.022
-1.871	0.126	-2.388	0.019	0.065	-0.023
-1.892	0.128	-2.349	0.018	0.066	-0.022
-1.872	0.136	-2.361	0.019	0.065	-0.023
-1.888	0.141	-2.412	0.019	0.066	-0.023
-1.893	0.128	-2.381	0.019	0.065	-0.022
-1.901	0.164	-2.381	0.019	0.065	-0.023
-1.892	0.135	-2.371	0.019	0.065	-0.022
-1.891	0.169	-2.381	0.019	0.065	-0.022
-1.898	0.138	-2.398	0.019	0.065	-0.023
-1.902	0.157	-2.344	0.019	0.065	-0.023
-1.881	0.149	-2.354	0.019	0.064	-0.022
-1.859	0.170	-2.369	0.019	0.065	-0.023
-1.883	0.167	-2.396	0.019	0.065	-0.022
-1.870	0.155	-2.379	0.019	0.065	-0.023
-1.891	0.173	-2.392	0.019	0.065	-0.022
-1.874	0.158	-2.386	0.020	0.064	-0.023
-1.877	0.158	-2.385	0.019	0.065	-0.023
-1.868	0.148	-2.368	0.019	0.064	-0.022
-1.850	0.169	-2.400	0.019	0.065	-0.023
-1.848	0.121	-2.382	0.019	0.065	-0.023
-1.875	0.148	-2.382	0.019	0.065	-0.023
-1.873	0.135	-2.378	0.019	0.065	-0.023
-1.860	0.142	-2.388	0.019	0.066	-0.022
-1.870	0.143	-2.385	0.019	0.065	-0.023
-1.868	0.159	-2.409	0.019	0.066	-0.022
-1.911	0.112	-2.383	0.019	0.065	-0.022
-1.873	0.130	-2.381	0.019	0.065	-0.022
-1.883	0.127	-2.370	0.019	0.065	-0.022
-1.876	0.146	-2.375	0.020	0.066	-0.023
-1.882	0.125	-2.387	0.019	0.065	-0.022
-1.870	0.149	-2.358	0.019	0.065	-0.023
-1.894	0.165	-2.402	0.019	0.065	-0.022
-1.895	0.127	-2.370	0.019	0.065	-0.022
-1.898	0.162	-2.368	0.019	0.065	-0.022
-1.890	0.143	-2.392	0.019	0.065	-0.022
-1.891	0.169	-2.378	0.019	0.065	-0.022
-1.887	0.143	-2.389	0.020	0.065	-0.022
-1.879	0.150	-2.375	0.019	0.065	-0.022
-1.881	0.145	-2.364	0.019	0.064	-0.022
-1.850	0.174	-2.383	0.019	0.065	-0.023
-1.859	0.143	-2.396	0.019	0.065	-0.022
-1.868	0.167	-2.406	0.019	0.065	-0.022
-1.869	0.155	-2.436	0.018	0.064	-0.022
-1.863	0.160	-2.379	0.019	0.065	-0.023
-1.876	0.148	-2.405	0.019	0.065	-0.022
-1.866	0.105	-2.395	0.019	0.065	-0.023
-1.866	0.140	-2.409	0.019	0.065	-0.022
-1.847	0.120	-2.375	0.019	0.065	-0.022
-1.874	0.149	-2.398	0.019	0.065	-0.022
-1.873	0.128	-2.402	0.019	0.065	-0.023
-1.872	0.134	-2.377	0.019	0.065	-0.022
-1.884	0.124	-2.367	0.019	0.065	-0.022
-1.888	0.154	-2.416	0.019	0.066	-0.023
-1.912	0.122	-2.397	0.019	0.065	-0.022
-1.883	0.149	-2.385	0.019	0.065	-0.022
-1.879	0.141	-2.388	0.019	0.065	-0.022
-1.879	0.149	-2.378	0.019	0.066	-0.022
-1.877	0.137	-2.374	0.019	0.065	-0.022
-1.878	0.151	-2.368	0.019	0.065	-0.022
-1.891	0.193	-2.389	0.019	0.065	-0.022
-1.871	0.150	-2.385	0.019	0.065	-0.022
-1.884	0.165	-2.389	0.019	0.065	-0.022
-1.875	0.144	-2.351	0.019	0.064	-0.022
-1.871	0.166	-2.412	0.019	0.065	-0.022
-1.867	0.136	-2.409	0.019	0.064	-0.022
-1.870	0.156	-2.406	0.019	0.065	-0.022
-1.860	0.150	-2.402	0.019	0.065	-0.022
-1.852	0.168	-2.407	0.019	0.065	-0.023
-1.854	0.139	-2.409	0.019	0.065	-0.022
-1.855	0.156	-2.412	0.019	0.065	-0.022
-1.862	0.147	-2.439	0.018	0.065	-0.022
-1.857	0.141	-2.398	0.019	0.065	-0.022
-1.866	0.139	-2.405	0.019	0.065	-0.022
-1.857	0.124	-2.412	0.019	0.065	-0.023
-1.875	0.132	-2.405	0.019	0.065	-0.022
-1.861	0.138	-2.378	0.019	0.065	-0.022
-1.871	0.147	-2.425	0.019	0.066	-0.022
-1.874	0.140	-2.382	0.019	0.065	-0.022
-1.902	0.168	-2.395	0.019	0.066	-0.022
-1.882	0.135	-2.388	0.019	0.065	-0.022
-1.881	0.172	-2.412	0.019	0.065	-0.022
-1.885	0.130	-2.405	0.019	0.065	-0.022
-1.880	0.160	-2.382	0.019	0.065	-0.022
-1.874	0.148	-2.392	0.019	0.065	-0.022
-1.869	0.161	-2.382	0.020	0.065	-0.022
-1.882	0.168	-2.416	0.020	0.065	-0.022
-1.853	0.162	-2.389	0.019	0.065	-0.023
-1.866	0.169	-2.375	0.019	0.065	-0.022
-1.850	0.164	-2.406	0.019	0.065	-0.022
-1.865	0.148	-2.422	0.019	0.065	-0.022
-1.867	0.148	-2.392	0.019	0.065	-0.022
-1.863	0.154	-2.429	0.019	0.065	-0.022
-1.827	0.130	-2.406	0.019	0.065	-0.022
-1.852	0.152	-2.413	0.019	0.065	-0.022
-1.857	0.118	-2.398	0.019	0.065	-0.022
-1.856	0.145	-2.377	0.018	0.066	-0.022
-1.839	0.133	-2.395	0.019	0.065	-0.022
-1.866	0.137	-2.443	0.019	0.066	-0.022
-1.885	0.113	-2.408	0.019	0.065	-0.022
-1.863	0.149	-2.385	0.019	0.065	-0.022
-1.868	0.127	-2.391	0.019	0.065	-0.022
-1.864	0.144	-2.429	0.019	0.066	-0.022
-1.884	0.133	-2.398	0.019	0.065	-0.022
-1.870	0.149	-2.368	0.019	0.066	-0.022
-1.866	0.143	-2.399	0.019	0.065	-0.022
-1.848	0.169	-2.379	0.019	0.065	-0.022
-1.880	0.165	-2.412	0.020	0.065	-0.022
-1.851	0.149	-2.402	0.019	0.065	-0.022
-1.863	0.172	-2.399	0.019	0.065	-0.022
-1.850	0.160	-2.434	0.020	0.065	-0.022
-1.865	0.151	-2.416	0.019	0.065	-0.022
-1.845	0.140	-2.375	0.019	0.065	-0.022
-1.830	0.167	-2.427	0.019	0.065	-0.023
-1.825	0.115	-2.405	0.019	0.065	-0.022
-1.848	0.150	-2.396	0.019	0.065	-0.022
-1.849	0.127	-2.409	0.019	0.065	-0.022
-1.848	0.139	-2.433	0.019	0.065	-0.022
-1.840	0.140	-2.399	0.019	0.065	-0.022
-1.848	0.148	-2.419	0.019	0.066	-0.022
-1.898	0.103	-2.410	0.019	0.066	-0.022
-1.855	0.134	-2.419	0.019	0.065	-0.022
-1.860	0.127	-2.418	0.019	0.065	-0.022
-1.862	0.138	-2.375	0.020	0.066	-0.022
-1.861	0.128	-2.405	0.019	0.065	-0.022
-1.859	0.139	-2.402	0.019	0.065	-0.022
-1.869	0.165	-2.409	0.019	0.065	-0.022
-1.870	0.132	-2.405	0.019	0.065	-0.022
-1.875	0.155	-2.412	0.019	0.065	-0.022
-1.863	0.140	-2.423	0.019	0.065	-0.022
-1.858	0.171	-2.412	0.019	0.065	-0.022
-1.859	0.145	-2.406	0.020	0.065	-0.022
-1.856	0.153	-2.409	0.019	0.065	-0.022
-1.856	0.131	-2.402	0.019	0.064	-0.022
-1.832	0.169	-2.427	0.019	0.065	-0.023
-1.842	0.131	-2.426	0.019	0.065	-0.022
-1.854	0.151	-2.433	0.019	0.065	-0.022
-1.842	0.130	-2.446	0.018	0.065	-0.022
-1.845	0.148	-2.426	0.019	0.065	-0.022
-1.848	0.136	-2.398	0.019	0.065	-0.022
-1.844	0.098	-2.415	0.019	0.065	-0.023
-1.862	0.129	-2.415	0.019	0.065	-0.022
-1.835	0.123	-2.422	0.019	0.065	-0.022
-1.846	0.129	-2.432	0.019	0.066	-0.022
-1.840	0.129	-2.419	0.019	0.065	-0.022
-1.851	0.120	-2.401	0.019	0.066	-0.022
-1.874	0.125	-2.415	0.019	0.065	-0.022
-1.877	0.171	-2.426	0.019	0.066	-0.022
-1.870	0.112	-2.401	0.019	0.065	-0.022
-1.864	0.152	-2.402	0.019	0.066	-0.022
-1.853	0.136	-2.388	0.019	0.065	-0.022
-1.863	0.153	-2.416	0.019	0.065	-0.022
-1.851	0.131	-2.436	0.020	0.065	-0.022
-1.842	0.148	-2.426	0.019	0.065	-0.022
-1.862	0.182	-2.409	0.020	0.065	-0.022
-1.830	0.149	-2.423	0.019	0.065	-0.022
-1.850	0.144	-2.426	0.019	0.065	-0.022
-1.852	0.154	-2.378	0.019	0.065	-0.022
-1.852	0.147	-2.460	0.019	0.065	-0.022
-1.825	0.134	-2.420	0.019	0.065	-0.022
-1.834	0.134	-2.433	0.019	0.065	-0.022
-1.830	0.117	-2.433	0.019	0.065	-0.022
-1.846	0.135	-2.439	0.019	0.065	-0.022
-1.827	0.122	-2.412	0.019	0.065	-0.022
-1.843	0.132	-2.446	0.019	0.066	-0.022
-1.843	0.125	-2.426	0.019	0.065	-0.022
-1.854	0.140	-2.429	0.019	0.066	-0.022
-1.864	0.120	-2.421	0.019	0.065	-0.022
-1.854	0.142	-2.433	0.019	0.066	-0.022
-1.875	0.122	-2.415	0.019	0.065	-0.022
-1.856	0.146	-2.402	0.019	0.066	-0.022
-1.852	0.135	-2.440	0.019	0.065	-0.022
-1.849	0.145	-2.392	0.019	0.066	-0.022
-1.882	0.163	-2.440	0.019	0.065	-0.022
-1.848	0.146	-2.409	0.019	0.065	-0.022
-1.857	0.171	-2.416	0.019	0.065	-0.022
-1.842	0.136	-2.416	0.019	0.065	-0.022
-1.846	0.144	-2.426	0.019	0.065	-0.022
-1.842	0.138	-2.389	0.019	0.065	-0.022
-1.852	0.146	-2.429	0.019	0.065	-0.022
-1.823	0.133	-2.436	0.019	0.065	-0.022
-1.833	0.149	-2.420	0.019	0.065	-0.022
-1.844	0.129	-2.412	0.019	0.065	-0.022
-1.826	0.146	-2.416	0.019	0.066	-0.022
-1.825	0.127	-2.440	0.019	0.065	-0.022
-1.843	0.133	-2.446	0.019	0.066	-0.022
-1.849	0.114	-2.439	0.019	0.065	-0.022
-1.817	0.132	-2.419	0.019	0.065	-0.022
-1.849	0.117	-2.449	0.019	0.065	-0.022
-1.841	0.117	-2.436	0.019	0.065	-0.022
-1.857	0.120	-2.394	0.018	0.066	-0.022
-1.829	0.131	-2.395	0.019	0.065	-0.022
-1.854	0.118	-2.435	0.019	0.066	-0.022
-1.851	0.126	-2.405	0.019	0.066	-0.022
-1.868	0.164	-2.422	0.019	0.066	-0.022
-1.851	0.126	-2.402	0.019	0.066	-0.022
-1.853	0.167	-2.446	0.019	0.066	-0.022
-1.859	0.126	-2.453	0.020	0.065	-0.022
-1.855	0.143	-2.409	0.019	0.065	-0.022
-1.853	0.134	-2.405	0.019	0.065	-0.022
-1.806	0.160	-2.417	0.019	0.065	-0.023
-1.831	0.135	-2.454	0.019	0.065	-0.022
-1.829	0.142	-2.437	0.019	0.065	-0.022
-1.836	0.135	-2.439	0.019	0.065	-0.022
-1.819	0.141	-2.444	0.019	0.065	-0.022
-1.825	0.127	-2.439	0.019	0.065	-0.022
-1.828	0.134	-2.436	0.019	0.065	-0.022
-1.831	0.133	-2.446	0.019	0.065	-0.022
-1.805	0.113	-2.422	0.019	0.065	-0.022
-1.829	0.126	-2.436	0.019	0.065	-0.022
-1.831	0.108	-2.412	0.019	0.066	-0.022
-1.838	0.116	-2.432	0.019	0.066	-0.022
-1.830	0.122	-2.423	0.019	0.065	-0.022
-1.842	0.146	-2.477	0.019	0.066	-0.022
-1.880	0.100	-2.410	0.019	0.066	-0.021
-1.851	0.133	-2.429	0.019	0.066	-0.022
-1.852	0.117	-2.432	0.019	0.065	-0.022
-1.845	0.137	-2.388	0.020	0.066	-0.022
-1.851	0.122	-2.429	0.019	0.065	-0.022
-1.834	0.142	-2.406	0.019	0.065	-0.022
-1.847	0.142	-2.419	0.019	0.065	-0.022
-1.840	0.136	-2.430	0.019	0.065	-0.022
-1.857	0.143	-2.426	0.019	0.065	-0.022
-1.833	0.135	-2.430	0.019	0.065	-0.022
-1.845	0.150	-2.432	0.019	0.065	-0.022
-1.826	0.134	-2.430	0.019	0.065	-0.022
-1.831	0.140	-2.433	0.019	0.065	-0.022
-1.823	0.109	-2.422	0.019	0.065	-0.022
-1.818	0.147	-2.444	0.019	0.065	-0.022
-1.810	0.115	-2.429	0.019	0.065	-0.022
-1.827	0.130	-2.440	0.019	0.066	-0.022
-1.829	0.114	-2.480	0.018	0.065	-0.022
-1.820	0.135	-2.429	0.019	0.066	-0.022
-1.840	0.105	-2.435	0.019	0.065	-0.022
-1.839	0.108	-2.456	0.019	0.066	-0.022
-1.863	0.111	-2.421	0.019	0.065	-0.022
-1.831	0.121	-2.412	0.019	0.066	-0.022
-1.841	0.120	-2.435	0.019	0.065	-0.022
-1.831	0.122	-2.405	0.019	0.066	-0.022
-1.844	0.113	-2.446	0.019	0.066	-0.022
-1.840	0.117	-2.415	0.019	0.066	-0.022
-1.855	0.187	-2.433	0.019	0.066	-0.022
-1.844	0.123	-2.429	0.019	0.065	-0.022
-1.851	0.144	-2.439	0.019	0.065	-0.022
-1.841	0.139	-2.402	0.019	0.064	-0.022
-1.840	0.148	-2.436	0.019	0.065	-0.022
-1.831	0.123	-2.423	0.020	0.065	-0.022
-1.829	0.149	-2.433	0.019	0.065	-0.022
-1.828	0.143	-2.422	0.019	0.065	-0.022
-1.812	0.144	-2.447	0.019	0.065	-0.022
-1.820	0.130	-2.460	0.019	0.065	-0.022
-1.828	0.140	-2.430	0.019	0.065	-0.022
-1.832	0.130	-2.456	0.019	0.065	-0.022
-1.812	0.127	-2.429	0.019	0.065	-0.022
-1.824	0.118	-2.442	0.019	0.065	-0.022
-1.825	0.109	-2.439	0.019	0.065	-0.022
-1.836	0.130	-2.453	0.019	0.065	-0.022
-1.817	0.113	-2.412	0.019	0.065	-0.022
-1.826	0.121	-2.490	0.019	0.066	-0.022
-1.830	0.123	-2.416	0.019	0.065	-0.022
-1.851	0.134	-2.432	0.019	0.066	-0.022
-1.845	0.115	-2.411	0.019	0.065	-0.022
-1.840	0.148	-2.436	0.019	0.066	-0.022
-1.845	0.112	-2.456	0.019	0.065	-0.022
-1.839	0.140	-2.416	0.019	0.066	-0.022
-1.839	0.123	-2.449	0.019	0.065	-0.022
-1.835	0.140	-2.419	0.019	0.066	-0.022
-1.869	0.147	-2.433	0.019	0.066	-0.022
-1.830	0.140	-2.436	0.019	0.066	-0.022
-1.842	0.168	-2.436	0.019	0.065	-0.022
-1.826	0.131	-2.433	0.019	0.065	-0.022
-1.829	0.142	-2.467	0.019	0.065	-0.022
-1.835	0.140	-2.423	0.019	0.065	-0.022
-1.827	0.143	-2.429	0.019	0.065	-0.022
-1.804	0.131	-2.426	0.019	0.065	-0.021
-1.810	0.144	-2.447	0.019	0.065	-0.022
-1.816	0.116	-2.425	0.019	0.065	-0.022
-1.815	0.138	-2.408	0.019	0.066	-0.022
-1.811	0.119	-2.436	0.019	0.065	-0.022
-1.824	0.138	-2.456	0.019	0.066	-0.022
-1.841	0.115	-2.442	0.019	0.065	-0.022
-1.806	0.124	-2.439	0.019	0.065	-0.022
-1.839	0.115	-2.456	0.019	0.066	-0.022
-1.825	0.124	-2.453	0.019	0.066	-0.022
-1.838	0.111	-2.414	0.019	0.066	-0.022
-1.834	0.120	-2.405	0.019	0.066	-0.022
-1.830	0.130	-2.456	0.019	0.066	-0.022
-1.838	0.118	-2.422	0.019	0.066	-0.022
-1.845	0.149	-2.439	0.019	0.066	-0.022
-1.836	0.122	-2.425	0.019	0.065	-0.022
-1.842	0.157	-2.453	0.019	0.066	-0.022
-1.843	0.133	-2.450	0.020	0.065	-0.022
-1.839	0.147	-2.415	0.019	0.066	-0.022
-1.841	0.130	-2.419	0.019	0.065	-0.022
-1.797	0.167	-2.437	0.019	0.065	-0.022
-1.833	0.146	-2.447	0.020	0.065	-0.021
-1.821	0.147	-2.436	0.019	0.065	-0.022
-1.825	0.151	-2.453	0.019	0.065	-0.021
-1.812	0.147	-2.437	0.020	0.065	-0.022
-1.820	0.130	-2.453	0.019	0.065	-0.022
-1.819	0.140	-2.433	0.019	0.065	-0.022
-1.791	0.162	-2.454	0.019	0.065	-0.022
-1.799	0.110	-2.449	0.019	0.065	-0.022
-1.809	0.133	-2.446	0.019	0.065	-0.022
-1.806	0.116	-2.426	0.019	0.065	-0.022
-1.814	0.142	-2.453	0.019	0.066	-0.022
-1.809	0.130	-2.456	0.019	0.065	-0.022
-1.820	0.145	-2.463	0.019	0.066	-0.022
-1.855	0.107	-2.434	0.019	0.065	-0.021
-1.823	0.120	-2.449	0.019	0.066	-0.022
-1.830	0.134	-2.446	0.019	0.065	-0.022
-1.827	0.129	-2.402	0.020	0.066	-0.022
-1.842	0.128	-2.459	0.019	0.066	-0.021
-1.829	0.143	-2.409	0.020	0.066	-0.022
-1.845	0.161	-2.429	0.019	0.066	-0.021
-1.845	0.117	-2.425	0.019	0.066	-0.021
-1.845	0.166	-2.440	0.019	0.066	-0.022
-1.836	0.133	-2.467	0.019	0.065	-0.021
-1.839	0.160	-2.443	0.019	0.065	-0.021
-1.828	0.146	-2.426	0.020	0.065	-0.021
-1.828	0.156	-2.440	0.019	0.065	-0.022
-1.820	0.131	-2.419	0.019	0.065	-0.022
-1.804	0.163	-2.451	0.019	0.065	-0.022
-1.821	0.132	-2.446	0.019	0.065	-0.021
-1.816	0.148	-2.464	0.019	0.065	-0.022
-1.812	0.143	-2.480	0.019	0.065	-0.022
-1.806	0.148	-2.443	0.019	0.065	-0.022
-1.815	0.131	-2.439	0.019	0.065	-0.021
-1.808	0.097	-2.453	0.019	0.066	-0.022
-1.835	0.125	-2.455	0.019	0.065	-0.021
-1.807	0.124	-2.436	0.019	0.065	-0.022
-1.823	0.131	-2.453	0.019	0.065	-0.022
-1.817	0.120	-2.432	0.019	0.065	-0.022
-1.834	0.127	-2.441	0.019	0.066	-0.021
-1.837	0.129	-2.428	0.019	0.065	-0.021
-1.841	0.166	-2.453	0.019	0.066	-0.021
-1.846	0.114	-2.421	0.019	0.066	-0.021
-1.838	0.147	-2.443	0.019	0.066	-0.021
-1.831	0.135	-2.422	0.019	0.065	-0.021
-1.828	0.165	-2.440	0.019	0.066	-0.021
-1.830	0.135	-2.432	0.020	0.065	-0.021
-1.828	0.148	-2.419	0.019	0.066	-0.022
-1.823	0.179	-2.429	0.020	0.065	-0.021
-1.802	0.166	-2.416	0.020	0.065	-0.022
-1.817	0.148	-2.460	0.019	0.065	-0.021
-1.820	0.160	-2.416	0.019	0.065	-0.021
-1.816	0.154	-2.453	0.019	0.065	-0.021
-1.807	0.137	-2.447	0.019	0.065	-0.022
-1.817	0.145	-2.457	0.019	0.065	-0.021
-1.804	0.130	-2.443	0.019	0.065	-0.021
-1.818	0.144	-2.446	0.019	0.065	-0.021
-1.804	0.142	-2.439	0.019	0.065	-0.021
-1.814	0.138	-2.456	0.019	0.066	-0.021
-1.823	0.124	-2.432	0.019	0.065	-0.021
-1.830	0.143	-2.439	0.019	0.066	-0.021
-1.825	0.124	-2.425	0.019	0.066	-0.021
-1.823	0.155	-2.467	0.019	0.066	-0.021
-1.845	0.115	-2.421	0.019	0.066	-0.021
-1.821	0.149	-2.429	0.019	0.066	-0.021
-1.828	0.138	-2.442	0.019	0.066	-0.021
-1.827	0.154	-2.440	0.020	0.066	-0.021
-1.860	0.177	-2.450	0.020	0.065	-0.021
-1.821	0.154	-2.429	0.019	0.065	-0.021
-1.834	0.186	-2.429	0.020	0.065	-0.021
-1.824	0.150	-2.443	0.020	0.065	-0.021
-1.828	0.163	-2.470	0.019	0.065	-0.021
-1.824	0.153	-2.409	0.019	0.065	-0.021
-1.828	0.163	-2.450	0.019	0.065	-0.021
-1.792	0.151	-2.457	0.020	0.065	-0.021
-1.804	0.157	-2.447	0.019	0.065	-0.022
-1.815	0.138	-2.426	0.020	0.065	-0.021
-1.801	0.156	-2.429	0.019	0.066	-0.021
-1.807	0.146	-2.439	0.019	0.065	-0.021
-1.819	0.154	-2.470	0.019	0.066	-0.021
-1.830	0.139	-2.435	0.019	0.065	-0.021
-1.796	0.142	-2.446	0.019	0.065	-0.021
-1.828	0.138	-2.439	0.019	0.065	-0.021
-1.819	0.141	-2.449	0.019	0.066	-0.021
-1.833	0.139	-2.400	0.019	0.066	-0.021
-1.812	0.143	-2.408	0.019	0.066	-0.021
-1.824	0.141	-2.463	0.019	0.066	-0.021
-1.831	0.148	-2.418	0.019	0.066	-0.021
-1.848	0.175	-2.446	0.020	0.065	-0.021
-1.826	0.141	-2.411	0.019	0.066	-0.021
-1.832	0.186	-2.463	0.019	0.066	-0.021
-1.839	0.155	-2.457	0.020	0.065	-0.021
-1.831	0.155	-2.443	0.020	0.065	-0.021
-1.819	0.151	-2.426	0.020	0.065	-0.021
-1.790	0.190	-2.431	0.020	0.065	-0.022
-1.816	0.162	-2.433	0.020	0.065	-0.021
-1.814	0.162	-2.433	0.020	0.065	-0.021
-1.819	0.155	-2.446	0.019	0.065	-0.021
-1.810	0.164	-2.461	0.020	0.065	-0.021
-1.814	0.152	-2.463	0.019	0.065	-0.021
-1.816	0.159	-2.453	0.019	0.065	-0.021
-1.813	0.156	-2.456	0.019	0.065	-0.021
-1.799	0.137	-2.432	0.019	0.065	-0.021
-1.807	0.150	-2.429	0.019	0.065	-0.021
-1.817	0.135	-2.419	0.020	0.065	-0.021
-1.824	0.150	-2.466	0.019	0.066	-0.021
-1.807	0.144	-2.429	0.019	0.065	-0.021
-1.824	0.161	-2.470	0.020	0.066	-0.021
-1.859	0.113	-2.434	0.019	0.066	-0.020
-1.834	0.162	-2.439	0.019	0.066	-0.021
-1.828	0.146	-2.446	0.019	0.065	-0.021
-1.831	0.166	-2.391	0.020	0.066	-0.021
-1.834	0.153	-2.443	0.020	0.065	-0.021
-1.824	0.163	-2.429	0.020	0.066	-0.021
-1.830	0.171	-2.443	0.020	0.065	-0.021
-1.819	0.174	-2.443	0.020	0.065	-0.021
-1.827	0.170	-2.436	0.020	0.065	-0.021
-1.820	0.167	-2.447	0.020	0.065	-0.021
-1.824	0.178	-2.456	0.019	0.065	-0.021
-1.817	0.166	-2.437	0.020	0.065	-0.021
-1.814	0.164	-2.453	0.019	0.065	-0.021
-1.808	0.136	-2.432	0.019	0.065	-0.021
-1.804	0.172	-2.453	0.019	0.065	-0.021
-1.792	0.139	-2.433	0.020	0.065	-0.021
-1.813	0.163	-2.456	0.020	0.066	-0.021
-1.820	0.148	-2.469	0.019	0.065	-0.021
-1.815	0.159	-2.439	0.019	0.065	-0.021
-1.820	0.145	-2.442	0.019	0.065	-0.021
-1.824	0.135	-2.463	0.019	0.066	-0.021
-1.858	0.139	-2.448	0.019	0.066	-0.021
-1.815	0.158	-2.436	0.020	0.065	-0.021
-1.824	0.156	-2.425	0.020	0.065	-0.021
-1.827	0.160	-2.418	0.019	0.066	-0.021
-1.833	0.142	-2.452	0.019	0.066	-0.021
-1.826	0.153	-2.425	0.019	0.066	-0.021
-1.848	0.216	-2.447	0.020	0.066	-0.021
-1.831	0.159	-2.432	0.020	0.066	-0.021
-1.832	0.179	-2.457	0.020	0.065	-0.021
-1.824	0.170	-2.406	0.020	0.064	-0.021
-1.834	0.190	-2.446	0.020	0.065	-0.021
-1.816	0.158	-2.436	0.020	0.065	-0.021
-1.824	0.181	-2.440	0.020	0.065	-0.021
-1.827	0.187	-2.436	0.020	0.065	-0.021
-1.795	0.186	-2.430	0.020	0.065	-0.021
-1.810	0.162	-2.453	0.020	0.065	-0.021
-1.804	0.174	-2.412	0.019	0.065	-0.021
-1.813	0.172	-2.467	0.019	0.065	-0.021
-1.797	0.160	-2.429	0.019	0.065	-0.021
-1.817	0.166	-2.446	0.019	0.065	-0.021
-1.801	0.146	-2.443	0.019	0.065	-0.021
-1.817	0.160	-2.450	0.020	0.065	-0.021
-1.808	0.151	-2.436	0.020	0.065	-0.021
-1.819	0.169	-2.463	0.019	0.066	-0.021
-1.812	0.152	-2.443	0.019	0.065	-0.021
-1.832	0.175	-2.436	0.019	0.066	-0.021
-1.829	0.149	-2.432	0.019	0.065	-0.021
-1.824	0.169	-2.453	0.020	0.066	-0.021
-1.848	0.143	-2.435	0.020	0.065	-0.020
-1.832	0.169	-2.418	0.019	0.066	-0.021
-1.823	0.164	-2.449	0.020	0.065	-0.021
-1.829	0.175	-2.402	0.020	0.066	-0.021
-1.854	0.191	-2.426	0.020	0.066	-0.021
-1.828	0.172	-2.422	0.020	0.066	-0.021
-1.841	0.211	-2.433	0.020	0.065	-0.020
-1.822	0.171	-2.423	0.020	0.065	-0.021
-1.826	0.185	-2.457	0.020	0.065	-0.021
-1.831	0.173	-2.416	0.020	0.065	-0.021
-1.825	0.183	-2.446	0.020	0.065	-0.021
-1.817	0.172	-2.443	0.020	0.065	-0.021
-1.813	0.185	-2.437	0.020	0.065	-0.021
-1.816	0.166	-2.429	0.020	0.065	-0.021
-1.805	0.182	-2.423	0.019	0.066	-0.021
-1.807	0.163	-2.460	0.020	0.065	-0.021
-1.809	0.174	-2.440	0.020	0.065	-0.021
-1.815	0.157	-2.466	0.019	0.065	-0.021
-1.782	0.156	-2.419	0.019	0.065	-0.021
-1.819	0.169	-2.429	0.020	0.065	-0.021
-1.811	0.143	-2.453	0.019	0.066	-0.021
-1.821	0.160	-2.407	0.019	0.066	-0.021
-1.812	0.150	-2.436	0.020	0.065	-0.021
-1.818	0.174	-2.477	0.019	0.066	-0.021
-1.831	0.152	-2.415	0.020	0.065	-0.021
-1.832	0.183	-2.433	0.020	0.066	-0.021
-1.829	0.155	-2.422	0.020	0.066	-0.021
-1.829	0.186	-2.443	0.020	0.066	-0.021
-1.841	0.157	-2.449	0.020	0.065	-0.021
-1.838	0.176	-2.426	0.020	0.066	-0.021
-1.826	0.163	-2.429	0.020	0.065	-0.021
-1.811	0.177	-2.420	0.020	0.066	-0.021
-1.832	0.197	-2.446	0.020	0.065	-0.021
-1.824	0.169	-2.415	0.020	0.065	-0.021
-1.830	0.205	-2.426	0.020	0.065	-0.021
-1.821	0.182	-2.468	0.020	0.065	-0.021
-1.823	0.174	-2.453	0.020	0.065	-0.021
-1.812	0.166	-2.423	0.020	0.065	-0.021
-1.789	0.198	-2.444	0.019	0.065	-0.021
-1.793	0.157	-2.433	0.020	0.065	-0.021
-1.813	0.172	-2.443	0.019	0.065	-0.021
-1.815	0.157	-2.439	0.020	0.065	-0.021
-1.829	0.183	-2.463	0.019	0.066	-0.021
-1.815	0.157	-2.436	0.020	0.065	-0.021
-1.817	0.175	-2.449	0.020	0.066	-0.021
-1.845	0.149	-2.465	0.019	0.065	-0.020
-1.815	0.158	-2.436	0.020	0.065	-0.021
-1.826	0.163	-2.435	0.019	0.065	-0.021
-1.823	0.166	-2.415	0.020	0.066	-0.021
-1.824	0.155	-2.439	0.020	0.065	-0.021
-1.819	0.168	-2.423	0.020	0.066	-0.021
-1.834	0.188	-2.463	0.020	0.066	-0.021
-1.847	0.145	-2.421	0.020	0.066	-0.021
-1.847	0.189	-2.446	0.020	0.066	-0.021
-1.832	0.175	-2.457	0.020	0.065	-0.021
-1.833	0.193	-2.416	0.020	0.065	-0.021
-1.828	0.175	-2.447	0.020	0.065	-0.021
-1.815	0.186	-2.430	0.020	0.065	-0.021
-1.818	0.174	-2.426	0.020	0.065	-0.021
-1.799	0.196	-2.433	0.020	0.065	-0.021
-1.814	0.173	-2.443	0.020	0.065	-0.021
-1.824	0.180	-2.467	0.020	0.065	-0.021
-1.818	0.176	-2.487	0.019	0.065	-0.021
-1.806	0.185	-2.454	0.020	0.065	-0.021
-1.820	0.168	-2.439	0.020	0.065	-0.021
-1.809	0.122	-2.439	0.019	0.065	-0.021
-1.833	0.161	-2.442	0.020	0.065	-0.021
-1.806	0.154	-2.439	0.020	0.065	-0.021
-1.829	0.166	-2.456	0.020	0.066	-0.021
-1.818	0.158	-2.460	0.019	0.065	-0.021
-1.825	0.170	-2.439	0.019	0.066	-0.021
-1.838	0.157	-2.428	0.019	0.066	-0.021
-1.842	0.181	-2.460	0.020	0.066	-0.021
-1.855	0.151	-2.431	0.020	0.066	-0.020
-1.840	0.175	-2.432	0.020	0.066	-0.021
-1.834	0.167	-2.436	0.020	0.065	-0.021
-1.827	0.176	-2.416	0.020	0.066	-0.021
-1.834	0.162	-2.449	0.020	0.065	-0.021
-1.839	0.179	-2.439	0.020	0.066	-0.021
-1.843	0.210	-2.429	0.020	0.065	-0.021
-1.823	0.174	-2.433	0.020	0.066	-0.021
-1.835	0.178	-2.450	0.020	0.065	-0.021
-1.826	0.189	-2.413	0.020	0.064	-0.021
-1.820	0.187	-2.436	0.019	0.065	-0.021
-1.802	0.163	-2.426	0.020	0.065	-0.021
-1.815	0.182	-2.440	0.020	0.065	-0.021
-1.821	0.159	-2.436	0.020	0.065	-0.021
-1.805	0.182	-2.447	0.020	0.065	-0.021
-1.796	0.156	-2.446	0.020	0.065	-0.021
-1.819	0.168	-2.466	0.019	0.066	-0.021
-1.819	0.163	-2.456	0.019	0.065	-0.021
-1.821	0.178	-2.439	0.019	0.066	-0.021
-1.826	0.151	-2.452	0.019	0.065	-0.021
-1.818	0.156	-2.466	0.019	0.066	-0.021
-1.845	0.150	-2.449	0.020	0.065	-0.021
-1.817	0.161	-2.415	0.020	0.066	-0.021
-1.825	0.162	-2.452	0.020	0.066	-0.021
-1.819	0.158	-2.433	0.020	0.066	-0.021
-1.873	0.200	-2.446	0.020	0.066	-0.021
-1.836	0.165	-2.415	0.020	0.066	-0.021
-1.831	0.199	-2.460	0.020	0.066	-0.021
-1.845	0.174	-2.453	0.020	0.065	-0.021
-1.844	0.187	-2.436	0.020	0.066	-0.021
-1.837	0.171	-2.412	0.020	0.065	-0.021
-1.833	0.187	-2.467	0.020	0.066	-0.021
-1.823	0.183	-2.436	0.020	0.065	-0.021
-1.813	0.188	-2.451	0.020	0.066	-0.021
-1.826	0.188	-2.426	0.020	0.065	-0.021
-1.808	0.191	-2.426	0.020	0.065	-0.021
-1.817	0.171	-2.453	0.020	0.065	-0.021
-1.817	0.180	-2.433	0.020	0.065	-0.021
-1.831	0.162	-2.463	0.019	0.065	-0.021
-1.785	0.157	-2.429	0.020	0.065	-0.021
-1.813	0.173	-2.450	0.020	0.065	-0.021
-1.811	0.150	-2.456	0.020	0.066	-0.021
-1.826	0.162	-2.414	0.019	0.066	-0.021
-1.815	0.157	-2.443	0.020	0.066	-0.021
-1.818	0.165	-2.480	0.019	0.066	-0.021
-1.839	0.149	-2.435	0.020	0.066	-0.021
-1.843	0.178	-2.435	0.019	0.066	-0.021
-1.832	0.148	-2.425	0.019	0.066	-0.021
-1.833	0.180	-2.443	0.020	0.066	-0.021
-1.851	0.157	-2.429	0.020	0.065	-0.021
-1.833	0.172	-2.402	0.020	0.066	-0.021
-1.839	0.168	-2.450	0.020	0.065	-0.021
-1.816	0.188	-2.427	0.020	0.066	-0.021
-1.844	0.196	-2.447	0.020	0.065	-0.021
-1.831	0.181	-2.440	0.020	0.066	-0.021
-1.837	0.193	-2.449	0.020	0.065	-0.021
-1.821	0.179	-2.488	0.020	0.065	-0.021
-1.825	0.183	-2.450	0.020	0.066	-0.021
-1.823	0.167	-2.419	0.020	0.065	-0.021
-1.784	0.198	-2.458	0.020	0.065	-0.021
-1.808	0.154	-2.443	0.020	0.065	-0.021
-1.806	0.172	-2.436	0.019	0.065	-0.021
-1.816	0.155	-2.432	0.019	0.065	-0.021
-1.821	0.168	-2.443	0.019	0.066	-0.021
-1.814	0.161	-2.463	0.019	0.065	-0.021
-1.826	0.162	-2.449	0.020	0.066	-0.021
-1.845	0.136	-2.441	0.019	0.065	-0.021
-1.808	0.146	-2.443	0.019	0.066	-0.021
-1.831	0.166	-2.446	0.020	0.066	-0.021
-1.833	0.151	-2.429	0.020	0.066	-0.021
-1.844	0.152	-2.445	0.019	0.066	-0.021
-1.814	0.165	-2.450	0.020	0.066	-0.021
-1.839	0.179	-2.463	0.020	0.066	-0.021
-1.853	0.146	-2.428	0.020	0.066	-0.020
-1.844	0.180	-2.440	0.020	0.066	-0.021
-1.830	0.163	-2.467	0.020	0.065	-0.021
-1.838	0.192	-2.422	0.020	0.066	-0.021
-1.835	0.169	-2.457	0.020	0.065	-0.021
-1.824	0.174	-2.436	0.020	0.066	-0.021
-1.823	0.165	-2.439	0.020	0.065	-0.021
-1.801	0.191	-2.451	0.020	0.065	-0.021
-1.825	0.169	-2.436	0.020	0.065	-0.021
-1.825	0.175	-2.464	0.020	0.065	-0.021
-1.815	0.163	-2.487	0.019	0.065	-0.021
-1.800	0.179	-2.440	0.020	0.065	-0.021
-1.820	0.164	-2.480	0.020	0.065	-0.021
-1.812	0.127	-2.442	0.019	0.066	-0.021
-1.833	0.166	-2.463	0.019	0.065	-0.021
-1.810	0.145	-2.432	0.020	0.065	-0.021
-1.810	0.164	-2.470	0.019	0.066	-0.021
-1.811	0.152	-2.450	0.020	0.066	-0.021
-1.830	0.149	-2.456	0.019	0.066	-0.021
-1.841	0.155	-2.428	0.019	0.066	-0.021
-1.834	0.172	-2.450	0.020	0.066	-0.021
-1.849	0.141	-2.448	0.020	0.066	-0.020
-1.843	0.172	-2.429	0.020	0.066	-0.021
-1.835	0.155	-2.446	0.020	0.065	-0.021
-1.829	0.172	-2.436	0.020	0.066	-0.021
-1.837	0.151	-2.449	0.020	0.065	-0.021
-1.826	0.179	-2.446	0.020	0.066	-0.021
-1.841	0.209	-2.443	0.020	0.065	-0.021
-1.810	0.175	-2.440	0.020	0.066	-0.021
-1.816	0.181	-2.467	0.020	0.065	-0.021
-1.818	0.168	-2.419	0.020	0.065	-0.021
-1.822	0.176	-2.460	0.019	0.065	-0.021
-1.802	0.160	-2.457	0.020	0.065	-0.021
-1.817	0.162	-2.460	0.020	0.065	-0.021
-1.806	0.138	-2.446	0.019	0.065	-0.021
-1.815	0.168	-2.446	0.020	0.065	-0.021
-1.813	0.152	-2.439	0.020	0.065	-0.021
-1.817	0.164	-2.504	0.019	0.067	-0.021
-1.820	0.150	-2.456	0.020	0.066	-0.021
-1.849	0.173	-2.449	0.019	0.066	-0.021
-1.830	0.151	-2.442	0.019	0.066	-0.021
-1.834	0.177	-2.467	0.020	0.066	-0.021
-1.841	0.134	-2.469	0.020	0.066	-0.021
-1.833	0.175	-2.436	0.020	0.066	-0.021
-1.831	0.162	-2.460	0.020	0.065	-0.021
-1.834	0.162	-2.433	0.020	0.066	-0.021
-1.845	0.188	-2.471	0.020	0.066	-0.021
-1.813	0.174	-2.450	0.020	0.066	-0.021
-1.831	0.197	-2.440	0.020	0.065	-0.021
-1.815	0.181	-2.450	0.020	0.065	-0.021
-1.823	0.174	-2.474	0.020	0.065	-0.021
-1.819	0.166	-2.450	0.020	0.065	-0.021
-1.822	0.169	-2.473	0.019	0.065	-0.021
-1.789	0.146	-2.440	0.020	0.065	-0.021
-1.810	0.171	-2.437	0.020	0.065	-0.021
-1.816	0.139	-2.456	0.020	0.065	-0.021
-1.811	0.167	-2.432	0.019	0.066	-0.021
-1.802	0.152	-2.443	0.019	0.066	-0.021
-1.825	0.164	-2.504	0.019	0.066	-0.021
-1.834	0.144	-2.456	0.020	0.065	-0.021
-1.814	0.156	-2.466	0.019	0.066	-0.021
-1.831	0.151	-2.452	0.020	0.066	-0.021
-1.820	0.159	-2.470	0.020	0.066	-0.021
-1.832	0.147	-2.438	0.019	0.066	-0.021
-1.822	0.163	-2.416	0.020	0.066	-0.021
-1.828	0.164	-2.443	0.020	0.066	-0.021
-1.828	0.161	-2.450	0.020	0.066	-0.021
-1.844	0.192	-2.450	0.020	0.066	-0.021
-1.832	0.162	-2.453	0.020	0.066	-0.021
-1.838	0.190	-2.450	0.020	0.066	-0.021
-1.830	0.165	-2.485	0.021	0.065	-0.021
-1.831	0.171	-2.460	0.020	0.066	-0.021
-1.817	0.162	-2.419	0.020	0.065	-0.021
-1.781	0.201	-2.465	0.020	0.065	-0.021
-1.800	0.156	-2.467	0.020	0.065	-0.021
-1.808	0.167	-2.443	0.020	0.065	-0.021
-1.814	0.159	-2.453	0.020	0.065	-0.021
-1.799	0.167	-2.481	0.020	0.066	-0.021
-1.805	0.160	-2.467	0.020	0.065	-0.021
-1.811	0.162	-2.470	0.020	0.066	-0.021
-1.822	0.149	-2.473	0.019	0.065	-0.021
-1.796	0.137	-2.453	0.020	0.066	-0.021
-1.821	0.156	-2.453	0.020	0.066	-0.021
-1.819	0.148	-2.446	0.020	0.066	-0.021
-1.826	0.152	-2.476	0.019	0.066	-0.021
-1.810	0.155	-2.433	0.020	0.066	-0.021
-1.818	0.179	-2.474	0.020	0.066	-0.021
-1.852	0.127	-2.431	0.020	0.066	-0.021
-1.832	0.176	-2.456	0.020	0.066	-0.021
-1.825	0.159	-2.474	0.020	0.066	-0.021
-1.828	0.172	-2.433	0.021	0.066	-0.021
-1.827	0.155	-2.463	0.020	0.065	-0.021
-1.819	0.172	-2.457	0.020	0.066	-0.021
-1.833	0.171	-2.467	0.020	0.066	-0.021
-1.811	0.176	-2.440	0.020	0.065	-0.021
-1.829	0.170	-2.471	0.020	0.066	-0.021
-1.812	0.173	-2.464	0.020	0.066	-0.021
-1.816	0.183	-2.481	0.019	0.065	-0.021
-1.810	0.169	-2.444	0.020	0.065	-0.021
-1.800	0.166	-2.453	0.020	0.065	-0.021
-1.808	0.134	-2.429	0.020	0.065	-0.021
-1.801	0.179	-2.478	0.020	0.065	-0.021
-1.798	0.143	-2.467	0.020	0.065	-0.021
-1.805	0.160	-2.498	0.020	0.066	-0.021
-1.803	0.144	-2.497	0.019	0.065	-0.021
-1.807	0.158	-2.450	0.019	0.066	-0.021
-1.818	0.146	-2.453	0.019	0.065	-0.021
-1.810	0.127	-2.487	0.019	0.066	-0.022
-1.847	0.133	-2.466	0.020	0.066	-0.021
-1.806	0.141	-2.449	0.019	0.066	-0.021
-1.826	0.156	-2.484	0.019	0.066	-0.021
-1.818	0.153	-2.447	0.020	0.066	-0.021
-1.815	0.152	-2.466	0.020	0.066	-0.021
-1.824	0.149	-2.453	0.020	0.066	-0.021
-1.833	0.203	-2.457	0.020	0.066	-0.021
-1.840	0.146	-2.452	0.020	0.066	-0.021
-1.826	0.172	-2.464	0.020	0.066	-0.021
-1.821	0.159	-2.426	0.020	0.065	-0.021
-1.823	0.185	-2.460	0.020	0.066	-0.021
-1.812	0.158	-2.478	0.020	0.065	-0.021
-1.818	0.165	-2.464	0.020	0.066	-0.021
-1.827	0.191	-2.450	0.020	0.066	-0.021
-1.791	0.175	-2.465	0.020	0.065	-0.021
-1.806	0.154	-2.481	0.020	0.065	-0.021
-1.806	0.176	-2.464	0.020	0.065	-0.021
-1.806	0.158	-2.484	0.019	0.065	-0.021
-1.797	0.154	-2.443	0.019	0.065	-0.021
-1.802	0.149	-2.491	0.019	0.066	-0.021
-1.799	0.140	-2.471	0.020	0.066	-0.021
-1.812	0.155	-2.484	0.020	0.065	-0.021
-1.797	0.147	-2.453	0.020	0.066	-0.021
-1.809	0.139	-2.490	0.019	0.067	-0.021
-1.814	0.146	-2.463	0.020	0.066	-0.021
-1.826	0.157	-2.460	0.019	0.066	-0.021
-1.827	0.143	-2.459	0.020	0.066	-0.021
-1.823	0.172	-2.481	0.020	0.066	-0.021
-1.838	0.144	-2.480	0.020	0.066	-0.021
-1.822	0.164	-2.443	0.020	0.066	-0.021
-1.821	0.156	-2.467	0.020	0.066	-0.021
-1.822	0.173	-2.433	0.020	0.066	-0.021
-1.840	0.181	-2.478	0.020	0.066	-0.021
-1.806	0.173	-2.440	0.020	0.066	-0.021
-1.821	0.185	-2.460	0.020	0.065	-0.021
-1.804	0.165	-2.444	0.020	0.066	-0.021
-1.818	0.164	-2.484	0.020	0.065	-0.021
-1.815	0.164	-2.451	0.020	0.065	-0.021
-1.811	0.163	-2.481	0.020	0.065	-0.021
-1.783	0.147	-2.474	0.020	0.065	-0.021
-1.797	0.162	-2.485	0.020	0.065	-0.022
-1.800	0.133	-2.447	0.020	0.065	-0.021
-1.804	0.151	-2.459	0.019	0.066	-0.021
-1.793	0.155	-2.471	0.020	0.066	-0.021
-1.805	0.162	-2.508	0.020	0.066	-0.021
-1.819	0.141	-2.480	0.019	0.066	-0.021
-1.803	0.151	-2.474	0.019	0.066	-0.021
-1.812	0.144	-2.470	0.019	0.066	-0.021
-1.807	0.143	-2.474	0.020	0.066	-0.021
-1.817	0.137	-2.456	0.019	0.066	-0.021
-1.810	0.151	-2.454	0.020	0.066	-0.021
-1.814	0.150	-2.457	0.020	0.066	-0.021
-1.815	0.152	-2.443	0.020	0.066	-0.021
-1.831	0.172	-2.464	0.020	0.066	-0.021
-1.809	0.150	-2.457	0.020	0.066	-0.021
-1.821	0.181	-2.471	0.020	0.066	-0.021
-1.811	0.154	-2.489	0.021	0.065	-0.021
-1.817	0.157	-2.467	0.020	0.066	-0.021
-1.808	0.152	-2.440	0.020	0.065	-0.021
-1.774	0.194	-2.473	0.020	0.065	-0.022
-1.798	0.149	-2.477	0.020	0.065	-0.021
-1.791	0.162	-2.478	0.019	0.066	-0.021
-1.797	0.152	-2.491	0.020	0.065	-0.021
-1.792	0.166	-2.492	0.020	0.066	-0.022
-1.789	0.157	-2.484	0.019	0.065	-0.021
-1.795	0.156	-2.495	0.020	0.066	-0.021
-1.814	0.147	-2.491	0.019	0.066	-0.021
-1.777	0.130	-2.470	0.019	0.066	-0.021
-1.805	0.143	-2.463	0.019	0.066	-0.021
-1.802	0.140	-2.461	0.020	0.066	-0.022
-1.806	0.140	-2.456	0.019	0.066	-0.021
-1.798	0.137	-2.440	0.020	0.066	-0.021
-1.814	0.171	-2.484	0.020	0.066	-0.021
-1.847	0.130	-2.458	0.019	0.066	-0.021
-1.836	0.158	-2.474	0.020	0.066	-0.022
-1.819	0.142	-2.487	0.020	0.066	-0.021
-1.819	0.165	-2.437	0.020	0.066	-0.021
-1.821	0.141	-2.467	0.020	0.065	-0.021
-1.814	0.164	-2.478	0.020	0.066	-0.021
-1.812	0.154	-2.464	0.020	0.065	-0.021
-1.780	0.170	-2.485	0.020	0.065	-0.022
-1.806	0.162	-2.478	0.020	0.065	-0.021
-1.806	0.157	-2.499	0.020	0.066	-0.021
-1.798	0.169	-2.508	0.019	0.065	-0.021
-1.792	0.160	-2.482	0.020	0.065	-0.022
-1.804	0.150	-2.502	0.020	0.065	-0.022
-1.787	0.109	-2.453	0.020	0.066	-0.022
-1.798	0.149	-2.470	0.019	0.066	-0.021
-1.776	0.130	-2.474	0.020	0.065	-0.021
-1.806	0.143	-2.498	0.020	0.066	-0.021
-1.802	0.135	-2.481	0.020	0.066	-0.022
-1.818	0.145	-2.460	0.019	0.066	-0.021
-1.817	0.124	-2.473	0.020	0.066	-0.021
-1.811	0.158	-2.498	0.020	0.066	-0.022
-1.838	0.127	-2.469	0.020	0.066	-0.021
-1.820	0.152	-2.467	0.020	0.066	-0.022
-1.808	0.151	-2.453	0.020	0.065	-0.021
-1.810	0.168	-2.457	0.020	0.066	-0.021
-1.812	0.138	-2.491	0.020	0.065	-0.021
-1.805	0.148	-2.460	0.020	0.066	-0.021
-1.814	0.187	-2.447	0.020	0.065	-0.021
-1.791	0.173	-2.472	0.020	0.066	-0.022
-1.801	0.149	-2.481	0.020	0.065	-0.021
-1.797	0.160	-2.451	0.020	0.065	-0.022
-1.798	0.157	-2.508	0.019	0.065	-0.022
-1.785	0.135	-2.488	0.019	0.065	-0.022
-1.790	0.148	-2.484	0.019	0.066	-0.021
-1.782	0.123	-2.470	0.019	0.066	-0.022
-1.796	0.138	-2.477	0.019	0.066	-0.021
-1.785	0.134	-2.464	0.020	0.066	-0.021
-1.797	0.145	-2.508	0.019	0.067	-0.021
-1.800	0.139	-2.474	0.020	0.066	-0.022
-1.813	0.148	-2.481	0.019	0.066	-0.022
-1.813	0.128	-2.480	0.020	0.066	-0.021
-1.803	0.159	-2.508	0.019	0.066	-0.021
-1.826	0.121	-2.487	0.020	0.066	-0.021
-1.808	0.147	-2.450	0.020	0.066	-0.021
-1.819	0.142	-2.484	0.020	0.066	-0.021
-1.794	0.154	-2.433	0.020	0.066	-0.021
-1.832	0.168	-2.478	0.020	0.066	-0.021
-1.799	0.156	-2.468	0.020	0.066	-0.021
-1.807	0.183	-2.481	0.020	0.065	-0.021
-1.796	0.152	-2.478	0.020	0.066	-0.022
-1.805	0.165	-2.498	0.020	0.065	-0.021
-1.810	0.149	-2.461	0.020	0.065	-0.022
-1.806	0.151	-2.491	0.019	0.065	-0.021
-1.768	0.135	-2.481	0.020	0.065	-0.021
-1.780	0.160	-2.475	0.020	0.065	-0.022
-1.788	0.127	-2.474	0.020	0.065	-0.022
-1.778	0.129	-2.473	0.019	0.066	-0.022
-1.780	0.139	-2.467	0.019	0.066	-0.021
-1.798	0.145	-2.508	0.020	0.066	-0.022
-1.814	0.118	-2.483	0.019	0.066	-0.021
-1.786	0.147	-2.477	0.019	0.066	-0.021
-1.807	0.130	-2.467	0.019	0.066	-0.021
-1.802	0.137	-2.491	0.020	0.066	-0.022
-1.816	0.131	-2.459	0.019	0.066	-0.021
-1.798	0.136	-2.457	0.020	0.066	-0.022
-1.819	0.143	-2.487	0.020	0.066	-0.021
-1.801	0.147	-2.461	0.020	0.066	-0.022
-1.823	0.176	-2.488	0.020	0.066	-0.021
-1.812	0.139	-2.453	0.020	0.066	-0.021
-1.803	0.171	-2.495	0.020	0.066	-0.021
-1.808	0.150	-2.506	0.021	0.065	-0.021
-1.812	0.155	-2.474	0.020	0.066	-0.022
-1.791	0.149	-2.454	0.020	0.065	-0.021
-1.772	0.168	-2.500	0.020	0.065	-0.022
-1.775	0.131	-2.484	0.020	0.065	-0.021
-1.789	0.153	-2.467	0.019	0.066	-0.022
-1.794	0.138	-2.481	0.020	0.066	-0.022
-1.788	0.148	-2.502	0.020	0.066	-0.022
-1.786	0.134	-2.484	0.019	0.066	-0.021
-1.793	0.138	-2.498	0.019	0.066	-0.022
-1.819	0.133	-2.484	0.019	0.066	-0.021
-1.782	0.123	-2.464	0.019	0.066	-0.022
-1.800	0.129	-2.460	0.020	0.066	-0.021
-1.799	0.123	-2.457	0.020	0.066	-0.022
-1.808	0.124	-2.466	0.019	0.066	-0.021
-1.805	0.136	-2.474	0.020	0.066	-0.022
-1.806	0.153	-2.498	0.020	0.066	-0.021
-1.839	0.116	-2.462	0.019	0.066	-0.021
-1.824	0.153	-2.484	0.020	0.066	-0.022
-1.811	0.141	-2.491	0.020	0.066	-0.021
-1.805	0.163	-2.454	0.020	0.066	-0.021
-1.811	0.137	-2.481	0.020	0.065	-0.021
-1.802	0.158	-2.465	0.020	0.066	-0.022
-1.805	0.150	-2.461	0.020	0.065	-0.021
-1.784	0.160	-2.478	0.020	0.066	-0.022
-1.802	0.154	-2.471	0.020	0.066	-0.021
-1.790	0.161	-2.509	0.020	0.065	-0.022
-1.803	0.155	-2.515	0.019	0.065	-0.022
-1.794	0.150	-2.482	0.020	0.065	-0.022
-1.789	0.145	-2.491	0.019	0.065	-0.022
-1.774	0.107	-2.477	0.019	0.065	-0.022
-1.786	0.152	-2.485	0.020	0.065	-0.022
-1.768	0.117	-2.474	0.020	0.065	-0.022
-1.786	0.145	-2.491	0.019	0.066	-0.022
-1.795	0.127	-2.498	0.019	0.065	-0.022
-1.793	0.149	-2.467	0.019	0.066	-0.022
-1.800	0.118	-2.494	0.019	0.066	-0.021
-1.795	0.114	-2.501	0.019	0.066	-0.022
-1.820	0.113	-2.504	0.019	0.066	-0.021
-1.798	0.129	-2.478	0.019	0.066	-0.022
-1.808	0.130	-2.487	0.020	0.066	-0.021
-1.804	0.141	-2.464	0.020	0.066	-0.022
-1.815	0.125	-2.470	0.020	0.066	-0.022
-1.804	0.131	-2.481	0.020	0.066	-0.022
-1.814	0.190	-2.475	0.020	0.066	-0.021
-1.810	0.139	-2.464	0.020	0.066	-0.021
-1.816	0.158	-2.498	0.020	0.066	-0.022
-1.799	0.136	-2.444	0.020	0.065	-0.022
-1.805	0.159	-2.485	0.020	0.066	-0.021
-1.793	0.131	-2.492	0.020	0.065	-0.022
-1.789	0.152	-2.478	0.020	0.066	-0.022
-1.799	0.156	-2.454	0.020	0.065	-0.022
-1.766	0.163	-2.482	0.020	0.065	-0.022
-1.780	0.136	-2.492	0.020	0.065	-0.022
-1.788	0.150	-2.485	0.020	0.066	-0.022
-1.783	0.141	-2.512	0.019	0.065	-0.022
-1.775	0.135	-2.488	0.019	0.066	-0.022
-1.792	0.135	-2.491	0.020	0.065	-0.021
-1.778	0.110	-2.477	0.019	0.066	-0.022
-1.802	0.133	-2.501	0.019	0.066	-0.022
-1.787	0.114	-2.474	0.020	0.066	-0.022
-1.805	0.128	-2.521	0.019	0.067	-0.022
-1.794	0.127	-2.471	0.020	0.066	-0.022
-1.813	0.140	-2.488	0.019	0.066	-0.022
-1.812	0.124	-2.460	0.020	0.066	-0.021
-1.802	0.156	-2.495	0.019	0.066	-0.021
-1.829	0.124	-2.494	0.020	0.066	-0.021
-1.804	0.141	-2.474	0.019	0.066	-0.022
-1.803	0.140	-2.467	0.020	0.066	-0.022
-1.805	0.150	-2.471	0.020	0.066	-0.022
-1.823	0.156	-2.481	0.020	0.066	-0.022
-1.791	0.151	-2.499	0.020	0.066	-0.022
-1.802	0.169	-2.488	0.020	0.066	-0.021
-1.786	0.147	-2.485	0.020	0.066	-0.022
-1.793	0.143	-2.515	0.019	0.065	-0.022
-1.789	0.142	-2.464	0.020	0.065	-0.022
-1.793	0.144	-2.512	0.019	0.065	-0.022
-1.758	0.131	-2.488	0.020	0.065	-0.021
-1.782	0.142	-2.492	0.019	0.065	-0.022
-1.790	0.111	-2.478	0.020	0.066	-0.022
-1.791	0.138	-2.460	0.019	0.066	-0.022
-1.769	0.118	-2.470	0.019	0.066	-0.022
-1.785	0.139	-2.515	0.019	0.066	-0.022
-1.810	0.115	-2.504	0.019	0.066	-0.021
-1.790	0.120	-2.477	0.019	0.066	-0.022
-1.806	0.124	-2.487	0.019	0.066	-0.021
-1.790	0.129	-2.501	0.019	0.066	-0.022
-1.813	0.118	-2.453	0.019	0.066	-0.021
-1.792	0.126	-2.457	0.020	0.066	-0.022
-1.794	0.133	-2.484	0.019	0.066	-0.022
-1.800	0.134	-2.450	0.020	0.066	-0.022
-1.825	0.161	-2.495	0.020	0.066	-0.022
-1.804	0.141	-2.471	0.019	0.066	-0.022
-1.810	0.164	-2.481	0.020	0.066	-0.021
-1.807	0.138	-2.506	0.021	0.065	-0.022
-1.807	0.139	-2.481	0.020	0.066	-0.022
-1.803	0.133	-2.457	0.020	0.065	-0.022
-1.763	0.169	-2.476	0.020	0.066	-0.022
-1.791	0.148	-2.478	0.020	0.065	-0.021
-1.776	0.151	-2.492	0.020	0.066	-0.022
-1.799	0.145	-2.491	0.019	0.065	-0.022
-1.778	0.153	-2.489	0.020	0.065	-0.022
-1.785	0.138	-2.498	0.019	0.065	-0.022
-1.794	0.134	-2.495	0.020	0.066	-0.022
-1.781	0.151	-2.509	0.019	0.065	-0.022
-1.752	0.109	-2.481	0.020	0.065	-0.022
-1.783	0.133	-2.484	0.019	0.066	-0.022
-1.784	0.120	-2.488	0.020	0.066	-0.022
-1.796	0.121	-2.490	0.019	0.066	-0.021
-1.785	0.129	-2.481	0.019	0.066	-0.022
-1.803	0.152	-2.518	0.019	0.066	-0.021
-1.831	0.106	-2.476	0.019	0.066	-0.021
-1.796	0.137	-2.467	0.019	0.066	-0.022
-1.805	0.136	-2.481	0.020	0.066	-0.021
-1.797	0.145	-2.437	0.020	0.066	-0.021
-1.811	0.124	-2.491	0.020	0.066	-0.021
-1.806	0.148	-2.478	0.020	0.066	-0.022
-1.802	0.155	-2.478	0.020	0.066	-0.021
-1.807	0.142	-2.481	0.020	0.066	-0.021
-1.811	0.168	-2.488	0.020	0.066	-0.022
-1.800	0.150	-2.495	0.020	0.066	-0.022
-1.792	0.163	-2.475	0.020	0.065	-0.022
-1.792	0.159	-2.482	0.020	0.065	-0.022
-1.788	0.152	-2.478	0.020	0.066	-0.022
-1.779	0.122	-2.471	0.020	0.065	-0.022
-1.768	0.159	-2.496	0.020	0.065	-0.022
-1.778	0.128	-2.471	0.020	0.065	-0.021
-1.785	0.152	-2.495	0.020	0.066	-0.022
-1.788	0.136	-2.522	0.019	0.065	-0.022
-1.785	0.140	-2.485	0.019	0.066	-0.022
-1.790	0.129	-2.487	0.020	0.066	-0.021
-1.788	0.110	-2.508	0.019	0.066	-0.022
-1.811	0.120	-2.483	0.019	0.066	-0.021
-1.785	0.129	-2.461	0.019	0.066	-0.022
-1.800	0.140	-2.484	0.020	0.066	-0.021
-1.787	0.140	-2.471	0.020	0.066	-0.022
-1.810	0.133	-2.481	0.020	0.066	-0.021
-1.805	0.134	-2.471	0.020	0.066	-0.021
-1.806	0.173	-2.505	0.020	0.066	-0.021
-1.812	0.132	-2.480	0.020	0.066	-0.021
-1.812	0.162	-2.488	0.020	0.066	-0.022
-1.804	0.146	-2.461	0.020	0.065	-0.022
-1.804	0.166	-2.464	0.020	0.066	-0.021
-1.797	0.142	-2.495	0.020	0.065	-0.022
-1.796	0.154	-2.458	0.020	0.066	-0.022
-1.795	0.175	-2.464	0.020	0.065	-0.021
-1.773	0.159	-2.479	0.020	0.066	-0.022
-1.789	0.149	-2.495	0.020	0.066	-0.021
-1.789	0.155	-2.441	0.020	0.065	-0.022
-1.790	0.149	-2.512	0.019	0.065	-0.022
-1.780	0.145	-2.482	0.020	0.065	-0.022
-1.784	0.146	-2.492	0.020	0.066	-0.022
-1.780	0.121	-2.474	0.020	0.066	-0.022
-1.785	0.140	-2.491	0.019	0.065	-0.022
-1.773	0.131	-2.485	0.020	0.066	-0.022
-1.786	0.146	-2.529	0.019	0.067	-0.022
-1.782	0.127	-2.474	0.020	0.066	-0.022
-1.802	0.144	-2.478	0.020	0.066	-0.022
-1.803	0.132	-2.457	0.020	0.066	-0.021
-1.797	0.145	-2.509	0.020	0.066	-0.022
-1.812	0.121	-2.477	0.020	0.066	-0.021
-1.802	0.148	-2.464	0.020	0.066	-0.022
-1.792	0.136	-2.488	0.020	0.066	-0.021
-1.798	0.153	-2.464	0.020	0.066	-0.021
-1.829	0.161	-2.495	0.020	0.066	-0.022
-1.793	0.150	-2.478	0.020	0.066	-0.022
-1.807	0.178	-2.485	0.020	0.065	-0.021
-1.790	0.153	-2.482	0.020	0.066	-0.022
-1.790	0.158	-2.485	0.020	0.065	-0.021
-1.799	0.150	-2.458	0.020	0.065	-0.022
-1.791	0.159	-2.492	0.020	0.065	-0.021
-1.757	0.140	-2.499	0.020	0.065	-0.021
-1.776	0.159	-2.506	0.020	0.066	-0.022
-1.785	0.131	-2.464	0.020	0.065	-0.022
-1.778	0.153	-2.461	0.019	0.066	-0.022
-1.772	0.139	-2.485	0.020	0.065	-0.021
-1.789	0.137	-2.498	0.019	0.066	-0.022
-1.804	0.128	-2.480	0.019	0.066	-0.021
-1.778	0.131	-2.467	0.019	0.066	-0.021
-1.795	0.138	-2.474	0.019	0.066	-0.021
-1.798	0.130	-2.485	0.020	0.066	-0.022
-1.810	0.129	-2.456	0.019	0.066	-0.021
-1.797	0.137	-2.457	0.020	0.066	-0.022
-1.806	0.141	-2.488	0.019	0.066	-0.022
-1.796	0.142	-2.474	0.020	0.066	-0.021
-1.818	0.171	-2.488	0.020	0.066	-0.021
-1.797	0.142	-2.457	0.020	0.066	-0.021
-1.810	0.174	-2.488	0.020	0.066	-0.021
-1.804	0.145	-2.509	0.020	0.065	-0.021
-1.805	0.160	-2.464	0.020	0.066	-0.021
-1.798	0.147	-2.454	0.020	0.065	-0.021
-1.758	0.183	-2.487	0.020	0.065	-0.022
-1.781	0.142	-2.485	0.020	0.065	-0.021
-1.780	0.157	-2.492	0.020	0.065	-0.022
-1.793	0.158	-2.485	0.020	0.065	-0.021
-1.773	0.153	-2.503	0.020	0.065	-0.022
-1.781	0.134	-2.488	0.020	0.065	-0.021
-1.781	0.146	-2.467	0.020	0.066	-0.021
-1.788	0.137	-2.488	0.020	0.065	-0.022
-1.767	0.121	-2.478	0.020	0.065	-0.021
-1.793	0.140	-2.471	0.019	0.066	-0.022
-1.791	0.129	-2.468	0.020	0.066	-0.022
-1.806	0.137	-2.490	0.019	0.066	-0.021
-1.788	0.141	-2.454	0.020	0.066	-0.021
-1.799	0.152	-2.512	0.019	0.066	-0.021
-1.829	0.112	-2.469	0.020	0.066	-0.021
-1.812	0.164	-2.475	0.020	0.066	-0.022
-1.802	0.136	-2.481	0.020	0.065	-0.021
-1.811	0.160	-2.447	0.020	0.066	-0.021
-1.807	0.133	-2.492	0.020	0.065	-0.021
-1.795	0.151	-2.464	0.020	0.066	-0.022
-1.800	0.152	-2.454	0.020	0.065	-0.021
-1.769	0.172	-2.472	0.020	0.065	-0.022
-1.785	0.152	-2.471	0.020	0.065	-0.021
-1.802	0.151	-2.485	0.020	0.066	-0.021
-1.795	0.156	-2.512	0.019	0.065	-0.021
-1.778	0.162	-2.486	0.020	0.065	-0.021
-1.784	0.149	-2.488	0.020	0.065	-0.021
-1.774	0.115	-2.471	0.020	0.065	-0.022
-1.794	0.141	-2.491	0.020	0.065	-0.021
-1.781	0.128	-2.467	0.020	0.065	-0.021
-1.792	0.148	-2.488	0.020	0.066	-0.021
-1.788	0.131	-2.488	0.019	0.066	-0.022
-1.796	0.136	-2.474	0.019	0.066	-0.021
-1.799	0.127	-2.470	0.020	0.066	-0.021
-1.808	0.157	-2.495	0.020	0.066	-0.021
-1.821	0.117	-2.462	0.020	0.066	-0.021
-1.811	0.154	-2.467	0.020	0.066	-0.021
-1.804	0.150	-2.471	0.020	0.065	-0.021
-1.806	0.165	-2.457	0.020	0.066	-0.021
-1.803	0.139	-2.488	0.020	0.066	-0.021
-1.798	0.151	-2.464	0.020	0.066	-0.021
-1.810	0.186	-2.458	0.020	0.066	-0.021
-1.777	0.167	-2.465	0.020	0.066	-0.022
-1.795	0.156	-2.499	0.020	0.065	-0.021
-1.793	0.161	-2.437	0.020	0.065	-0.021
-1.791	0.156	-2.501	0.019	0.065	-0.021
-1.779	0.144	-2.482	0.020	0.065	-0.021
-1.777	0.152	-2.478	0.020	0.065	-0.021
-1.780	0.134	-2.468	0.020	0.065	-0.021
-1.787	0.149	-2.481	0.020	0.065	-0.021
-1.773	0.132	-2.460	0.020	0.066	-0.021
-1.789	0.143	-2.498	0.019	0.067	-0.021
-1.786	0.130	-2.481	0.020	0.066	-0.021
-1.809	0.148	-2.467	0.019	0.066	-0.021
-1.800	0.133	-2.473	0.020	0.066	-0.021
-1.808	0.147	-2.484	0.020	0.066	-0.021
-1.820	0.122	-2.473	0.020	0.066	-0.021
-1.802	0.150	-2.454	0.020	0.066	-0.021
-1.804	0.139	-2.494	0.020	0.066	-0.021
-1.800	0.156	-2.440	0.020	0.066	-0.021
-1.833	0.172	-2.488	0.020	0.065	-0.021
-1.799	0.152	-2.474	0.020	0.066	-0.021
-1.799	0.187	-2.454	0.020	0.065	-0.021
-1.798	0.153	-2.482	0.020	0.065	-0.021
-1.809	0.157	-2.481	0.020	0.066	-0.021
-1.800	0.155	-2.454	0.020	0.065	-0.021
-1.785	0.165	-2.474	0.020	0.065	-0.021
-1.776	0.145	-2.495	0.020	0.065	-0.021
-1.782	0.163	-2.468	0.020	0.065	-0.021
-1.787	0.145	-2.467	0.020	0.065	-0.021
-1.776	0.150	-2.457	0.019	0.066	-0.021
-1.780	0.148	-2.485	0.020	0.065	-0.021
-1.785	0.148	-2.488	0.020	0.066	-0.021
-1.811	0.135	-2.480	0.020	0.065	-0.021
-1.770	0.140	-2.478	0.020	0.065	-0.021
-1.795	0.133	-2.460	0.020	0.065	-0.021
-1.791	0.126	-2.488	0.020	0.066	-0.021
-1.797	0.121	-2.446	0.019	0.066	-0.021
-1.789	0.133	-2.457	0.020	0.066	-0.021
-1.804	0.136	-2.508	0.020	0.066	-0.021
-1.804	0.129	-2.456	0.020	0.066	-0.021
-1.818	0.174	-2.481	0.020	0.066	-0.021
-1.806	0.128	-2.456	0.020	0.066	-0.021
-1.800	0.174	-2.491	0.020	0.066	-0.021
-1.811	0.142	-2.478	0.020	0.065	-0.021
-1.811	0.152	-2.444	0.020	0.066	-0.021
-1.793	0.147	-2.447	0.020	0.065	-0.021
-1.764	0.180	-2.466	0.020	0.065	-0.022
-1.793	0.161	-2.475	0.021	0.065	-0.021
-1.797	0.166	-2.475	0.020	0.066	-0.021
[truncated: 92,000 more rows]
