# Supplementary material for: Identification of Haptic Based Guiding Using Hard Reins
Source: PLoS One. 2015 Jul 22;10(7):e0132020. doi: 10.1371/journal.pone.0132020 (PMC4511788; doi:10.1371/journal.pone.0132020)
Supplement: S5 File — (ZIP) [file pone.0132020.s005.zip › Exp2_ForceData1/Subject3/path2/T4.csv]

0.179	0.050	0.332	-0.005	0.011	-0.013
0.188	0.058	0.321	-0.005	0.011	-0.013
0.151	0.038	0.322	-0.005	0.011	-0.013
0.171	0.066	0.352	-0.005	0.011	-0.013
0.175	0.072	0.331	-0.004	0.011	-0.013
0.187	0.084	0.341	-0.005	0.011	-0.013
0.214	0.063	0.335	-0.004	0.011	-0.013
0.205	0.067	0.338	-0.005	0.011	-0.014
0.188	0.037	0.332	-0.005	0.011	-0.014
0.179	0.052	0.374	-0.006	0.012	-0.013
0.188	0.049	0.362	-0.005	0.011	-0.014
0.179	0.059	0.315	-0.005	0.011	-0.013
0.189	0.082	0.334	-0.005	0.011	-0.014
0.186	0.079	0.307	-0.004	0.011	-0.013
0.196	0.079	0.331	-0.005	0.011	-0.014
0.195	0.076	0.334	-0.005	0.011	-0.014
0.204	0.069	0.304	-0.005	0.011	-0.014
0.208	0.060	0.321	-0.005	0.011	-0.013
0.191	0.068	0.304	-0.005	0.012	-0.014
0.156	0.031	0.326	-0.005	0.011	-0.013
0.165	0.086	0.324	-0.005	0.011	-0.013
0.187	0.065	0.331	-0.004	0.011	-0.014
0.190	0.092	0.297	-0.005	0.011	-0.014
0.207	0.074	0.323	-0.005	0.010	-0.014
0.199	0.062	0.321	-0.005	0.011	-0.014
0.195	0.030	0.318	-0.005	0.011	-0.014
0.168	0.044	0.312	-0.005	0.012	-0.013
0.178	0.067	0.335	-0.005	0.012	-0.014
0.194	0.060	0.307	-0.005	0.011	-0.014
0.181	0.080	0.334	-0.005	0.011	-0.014
0.210	0.068	0.323	-0.005	0.011	-0.014
0.206	0.076	0.317	-0.005	0.011	-0.014
0.211	0.053	0.307	-0.005	0.011	-0.014
0.205	0.065	0.310	-0.005	0.011	-0.014
0.212	0.050	0.341	-0.005	0.011	-0.014
0.192	0.049	0.270	-0.005	0.012	-0.014
0.198	0.069	0.337	-0.005	0.012	-0.014
0.172	0.078	0.306	-0.005	0.011	-0.014
0.204	0.077	0.330	-0.005	0.011	-0.014
0.212	0.088	0.323	-0.005	0.011	-0.014
0.222	0.079	0.337	-0.005	0.011	-0.014
0.216	0.053	0.314	-0.005	0.011	-0.014
0.207	0.070	0.273	-0.005	0.012	-0.014
0.189	0.045	0.314	-0.005	0.011	-0.014
0.185	0.081	0.306	-0.005	0.012	-0.014
0.196	0.069	0.303	-0.005	0.012	-0.014
0.192	0.097	0.313	-0.005	0.011	-0.014
0.199	0.072	0.309	-0.004	0.011	-0.014
0.217	0.067	0.306	-0.005	0.011	-0.014
0.206	0.069	0.293	-0.005	0.012	-0.014
0.176	0.032	0.322	-0.005	0.011	-0.014
0.200	0.053	0.310	-0.006	0.011	-0.015
0.191	0.052	0.310	-0.005	0.012	-0.014
0.187	0.082	0.350	-0.004	0.012	-0.014
0.201	0.070	0.306	-0.004	0.011	-0.014
0.214	0.077	0.333	-0.005	0.011	-0.015
0.221	0.043	0.330	-0.005	0.011	-0.015
0.215	0.075	0.286	-0.005	0.011	-0.014
0.230	0.050	0.313	-0.005	0.011	-0.015
0.206	0.053	0.280	-0.006	0.012	-0.014
0.215	0.066	0.340	-0.005	0.012	-0.014
0.193	0.049	0.313	-0.005	0.012	-0.014
0.207	0.074	0.316	-0.005	0.012	-0.015
0.203	0.109	0.336	-0.005	0.011	-0.014
0.235	0.091	0.291	-0.005	0.011	-0.015
0.235	0.065	0.302	-0.005	0.011	-0.015
0.221	0.074	0.286	-0.006	0.012	-0.015
0.214	0.055	0.299	-0.005	0.011	-0.015
0.189	0.075	0.293	-0.005	0.012	-0.015
0.199	0.049	0.317	-0.005	0.012	-0.014
0.211	0.109	0.316	-0.005	0.012	-0.014
0.222	0.075	0.302	-0.005	0.011	-0.015
0.214	0.087	0.282	-0.005	0.011	-0.015
0.217	0.077	0.305	-0.005	0.011	-0.015
0.214	0.060	0.286	-0.006	0.011	-0.015
0.236	0.065	0.320	-0.006	0.011	-0.015
0.209	0.051	0.306	-0.005	0.012	-0.015
0.209	0.084	0.282	-0.005	0.012	-0.015
0.213	0.058	0.289	-0.005	0.011	-0.015
0.210	0.070	0.329	-0.005	0.012	-0.015
0.223	0.074	0.322	-0.005	0.011	-0.015
0.253	0.088	0.291	-0.006	0.011	-0.015
0.245	0.044	0.306	-0.005	0.011	-0.015
0.226	0.058	0.320	-0.006	0.012	-0.015
0.233	0.062	0.336	-0.005	0.012	-0.015
0.209	0.054	0.292	-0.005	0.012	-0.015
0.218	0.087	0.329	-0.005	0.012	-0.015
0.224	0.077	0.333	-0.005	0.011	-0.015
0.247	0.099	0.266	-0.005	0.011	-0.015
0.240	0.066	0.295	-0.005	0.011	-0.015
0.234	0.065	0.295	-0.005	0.012	-0.015
0.230	0.050	0.299	-0.006	0.012	-0.015
0.210	0.062	0.303	-0.006	0.012	-0.015
0.223	0.056	0.313	-0.006	0.012	-0.015
0.216	0.115	0.295	-0.005	0.012	-0.015
0.238	0.086	0.318	-0.005	0.012	-0.015
0.239	0.072	0.281	-0.006	0.011	-0.015
0.232	0.081	0.312	-0.006	0.011	-0.015
0.230	0.062	0.275	-0.006	0.011	-0.015
0.223	0.065	0.306	-0.006	0.012	-0.015
0.214	0.052	0.323	-0.006	0.012	-0.015
0.219	0.093	0.278	-0.006	0.012	-0.015
0.216	0.062	0.292	-0.005	0.012	-0.015
0.219	0.083	0.295	-0.005	0.012	-0.015
0.222	0.070	0.336	-0.005	0.011	-0.015
0.236	0.077	0.281	-0.006	0.011	-0.015
0.265	0.057	0.315	-0.005	0.011	-0.015
0.234	0.061	0.312	-0.006	0.012	-0.015
0.238	0.052	0.299	-0.006	0.012	-0.016
0.215	0.047	0.306	-0.006	0.012	-0.015
0.226	0.074	0.346	-0.005	0.012	-0.015
0.238	0.078	0.304	-0.005	0.011	-0.015
0.280	0.107	0.296	-0.005	0.012	-0.016
0.264	0.060	0.291	-0.005	0.011	-0.015
0.253	0.074	0.318	-0.006	0.012	-0.016
0.250	0.043	0.315	-0.006	0.012	-0.016
0.233	0.062	0.278	-0.006	0.012	-0.015
0.246	0.068	0.318	-0.005	0.012	-0.016
0.230	0.094	0.284	-0.006	0.012	-0.016
0.232	0.074	0.315	-0.005	0.012	-0.015
0.241	0.080	0.284	-0.005	0.012	-0.015
0.253	0.083	0.294	-0.006	0.012	-0.016
0.246	0.073	0.250	-0.006	0.011	-0.015
0.266	0.083	0.308	-0.006	0.012	-0.016
0.238	0.052	0.292	-0.006	0.012	-0.015
0.243	0.051	0.281	-0.006	0.013	-0.016
0.213	0.048	0.306	-0.006	0.012	-0.015
0.223	0.084	0.298	-0.005	0.012	-0.016
0.239	0.068	0.338	-0.005	0.011	-0.016
0.241	0.091	0.287	-0.006	0.012	-0.016
0.262	0.063	0.283	-0.005	0.012	-0.016
0.255	0.072	0.291	-0.006	0.012	-0.016
0.262	0.045	0.291	-0.006	0.012	-0.016
0.240	0.058	0.291	-0.006	0.012	-0.016
0.248	0.064	0.322	-0.006	0.012	-0.016
0.249	0.062	0.281	-0.006	0.012	-0.016
0.250	0.079	0.304	-0.005	0.012	-0.016
0.259	0.074	0.290	-0.005	0.012	-0.016
0.279	0.080	0.293	-0.006	0.012	-0.016
0.268	0.055	0.311	-0.006	0.012	-0.016
0.266	0.066	0.332	-0.007	0.013	-0.016
0.271	0.051	0.321	-0.006	0.012	-0.016
0.254	0.061	0.277	-0.006	0.013	-0.016
0.246	0.054	0.318	-0.006	0.012	-0.016
0.243	0.088	0.297	-0.005	0.012	-0.016
0.264	0.074	0.297	-0.006	0.012	-0.016
0.263	0.074	0.290	-0.006	0.012	-0.016
0.272	0.068	0.280	-0.006	0.012	-0.016
0.279	0.057	0.290	-0.006	0.012	-0.016
0.266	0.072	0.284	-0.006	0.013	-0.016
0.226	0.034	0.313	-0.006	0.013	-0.016
0.240	0.066	0.318	-0.005	0.012	-0.016
0.259	0.072	0.293	-0.005	0.012	-0.016
0.257	0.085	0.280	-0.006	0.012	-0.016
0.274	0.069	0.314	-0.006	0.012	-0.016
0.274	0.061	0.294	-0.006	0.012	-0.016
0.284	0.020	0.287	-0.006	0.012	-0.017
0.247	0.044	0.281	-0.006	0.012	-0.016
0.271	0.061	0.314	-0.006	0.013	-0.016
0.269	0.064	0.290	-0.006	0.012	-0.016
0.259	0.077	0.314	-0.006	0.013	-0.016
0.273	0.054	0.293	-0.005	0.012	-0.016
0.278	0.075	0.300	-0.006	0.012	-0.017
0.269	0.060	0.324	-0.006	0.012	-0.016
0.296	0.063	0.297	-0.006	0.012	-0.017
0.302	0.045	0.311	-0.006	0.012	-0.016
0.276	0.053	0.280	-0.006	0.013	-0.016
0.286	0.059	0.320	-0.006	0.013	-0.017
0.242	0.080	0.300	-0.006	0.013	-0.017
0.281	0.056	0.310	-0.006	0.012	-0.017
0.273	0.101	0.317	-0.006	0.012	-0.016
0.303	0.081	0.302	-0.006	0.012	-0.017
0.298	0.055	0.303	-0.006	0.012	-0.017
0.287	0.062	0.266	-0.006	0.013	-0.017
0.272	0.034	0.304	-0.006	0.013	-0.016
0.275	0.067	0.303	-0.006	0.013	-0.017
0.277	0.054	0.304	-0.006	0.013	-0.017
0.278	0.081	0.293	-0.006	0.012	-0.016
0.282	0.064	0.285	-0.005	0.012	-0.017
0.294	0.066	0.293	-0.006	0.012	-0.017
0.307	0.064	0.299	-0.006	0.012	-0.017
0.285	0.035	0.304	-0.007	0.012	-0.017
0.300	0.044	0.300	-0.007	0.013	-0.017
0.288	0.047	0.307	-0.006	0.013	-0.017
0.290	0.053	0.340	-0.006	0.013	-0.017
0.280	0.058	0.296	-0.006	0.012	-0.017
0.294	0.075	0.323	-0.006	0.013	-0.017
0.304	0.045	0.317	-0.006	0.012	-0.017
0.309	0.074	0.292	-0.006	0.012	-0.017
0.319	0.040	0.303	-0.006	0.012	-0.017
0.298	0.048	0.290	-0.007	0.013	-0.017
0.307	0.046	0.310	-0.007	0.013	-0.017
0.289	0.039	0.307	-0.006	0.013	-0.017
0.294	0.055	0.334	-0.006	0.013	-0.017
0.287	0.096	0.317	-0.006	0.012	-0.017
0.328	0.080	0.315	-0.006	0.012	-0.017
0.321	0.058	0.293	-0.006	0.012	-0.017
0.314	0.061	0.316	-0.007	0.013	-0.017
0.308	0.046	0.293	-0.007	0.012	-0.017
0.288	0.051	0.321	-0.007	0.013	-0.017
0.294	0.041	0.314	-0.006	0.013	-0.017
0.298	0.095	0.292	-0.006	0.013	-0.017
0.298	0.058	0.313	-0.006	0.013	-0.017
0.299	0.065	0.275	-0.006	0.013	-0.017
0.311	0.060	0.309	-0.006	0.012	-0.017
0.304	0.044	0.256	-0.007	0.013	-0.017
0.331	0.043	0.310	-0.007	0.013	-0.017
0.311	0.053	0.296	-0.007	0.013	-0.017
0.312	0.047	0.286	-0.007	0.013	-0.017
0.290	0.038	0.279	-0.006	0.013	-0.017
0.311	0.060	0.323	-0.006	0.013	-0.017
0.313	0.056	0.313	-0.006	0.012	-0.017
0.350	0.085	0.284	-0.007	0.012	-0.018
0.344	0.028	0.289	-0.007	0.013	-0.017
0.321	0.047	0.290	-0.007	0.013	-0.017
0.321	0.035	0.330	-0.006	0.013	-0.018
0.297	0.027	0.273	-0.007	0.013	-0.017
0.316	0.048	0.313	-0.006	0.013	-0.017
0.311	0.060	0.317	-0.007	0.013	-0.017
0.337	0.074	0.302	-0.007	0.013	-0.018
0.339	0.046	0.285	-0.007	0.013	-0.017
0.329	0.055	0.275	-0.007	0.013	-0.018
0.323	0.035	0.262	-0.007	0.013	-0.018
0.317	0.044	0.286	-0.007	0.013	-0.017
0.300	0.032	0.307	-0.007	0.013	-0.017
0.303	0.083	0.279	-0.007	0.013	-0.017
0.327	0.057	0.299	-0.007	0.013	-0.018
0.331	0.062	0.282	-0.007	0.013	-0.017
0.334	0.064	0.329	-0.007	0.012	-0.018
0.336	0.049	0.258	-0.007	0.013	-0.018
0.334	0.050	0.292	-0.007	0.013	-0.018
0.317	0.037	0.289	-0.007	0.013	-0.017
0.318	0.068	0.248	-0.007	0.014	-0.018
0.311	0.043	0.275	-0.006	0.013	-0.017
0.323	0.064	0.289	-0.007	0.013	-0.017
0.333	0.058	0.309	-0.006	0.013	-0.018
0.334	0.060	0.258	-0.007	0.013	-0.018
0.373	0.035	0.282	-0.007	0.013	-0.017
0.342	0.050	0.265	-0.007	0.013	-0.018
0.337	0.034	0.275	-0.007	0.014	-0.018
0.319	0.035	0.276	-0.007	0.014	-0.018
0.323	0.054	0.302	-0.007	0.014	-0.018
0.332	0.048	0.309	-0.007	0.013	-0.018
0.385	0.083	0.266	-0.007	0.013	-0.018
0.361	0.044	0.285	-0.007	0.013	-0.018
0.357	0.064	0.281	-0.007	0.013	-0.018
0.344	0.026	0.265	-0.007	0.013	-0.018
0.338	0.039	0.265	-0.007	0.014	-0.018
0.347	0.039	0.282	-0.007	0.014	-0.018
0.326	0.069	0.261	-0.007	0.014	-0.018
0.332	0.054	0.275	-0.007	0.014	-0.018
0.343	0.071	0.254	-0.007	0.013	-0.018
0.362	0.062	0.267	-0.007	0.013	-0.018
0.359	0.049	0.245	-0.008	0.013	-0.018
0.355	0.058	0.282	-0.007	0.014	-0.018
0.345	0.033	0.259	-0.008	0.014	-0.018
0.337	0.061	0.254	-0.007	0.014	-0.018
0.322	0.030	0.276	-0.007	0.014	-0.018
0.336	0.070	0.257	-0.007	0.014	-0.018
0.347	0.067	0.298	-0.007	0.013	-0.018
0.345	0.069	0.241	-0.008	0.013	-0.018
0.369	0.052	0.261	-0.008	0.013	-0.018
0.352	0.040	0.231	-0.008	0.014	-0.018
0.347	0.045	0.251	-0.008	0.014	-0.018
0.328	0.026	0.259	-0.007	0.014	-0.018
0.341	0.063	0.271	-0.007	0.014	-0.018
0.344	0.058	0.254	-0.007	0.013	-0.018
0.351	0.059	0.241	-0.008	0.014	-0.018
0.383	0.044	0.247	-0.007	0.013	-0.018
0.373	0.056	0.250	-0.008	0.014	-0.018
0.355	0.019	0.275	-0.008	0.014	-0.018
0.343	0.034	0.272	-0.008	0.014	-0.018
0.347	0.053	0.264	-0.007	0.014	-0.018
0.350	0.049	0.237	-0.007	0.014	-0.018
0.378	0.067	0.253	-0.007	0.014	-0.019
0.368	0.050	0.250	-0.007	0.013	-0.018
0.366	0.057	0.247	-0.008	0.014	-0.018
0.365	0.044	0.251	-0.008	0.014	-0.018
0.365	0.042	0.238	-0.008	0.014	-0.018
0.369	0.032	0.234	-0.008	0.014	-0.018
0.345	0.060	0.223	-0.008	0.015	-0.018
0.342	0.034	0.269	-0.008	0.014	-0.018
0.345	0.067	0.233	-0.007	0.014	-0.018
0.365	0.056	0.237	-0.007	0.014	-0.018
0.359	0.067	0.199	-0.008	0.013	-0.018
0.381	0.059	0.253	-0.008	0.014	-0.019
0.356	0.035	0.227	-0.008	0.014	-0.018
0.361	0.028	0.220	-0.008	0.015	-0.019
0.339	0.035	0.242	-0.008	0.015	-0.018
0.351	0.062	0.227	-0.008	0.014	-0.018
0.362	0.054	0.261	-0.008	0.013	-0.018
0.370	0.067	0.210	-0.008	0.014	-0.018
0.379	0.055	0.226	-0.007	0.014	-0.019
0.372	0.058	0.216	-0.008	0.014	-0.018
0.371	0.032	0.220	-0.008	0.014	-0.019
0.345	0.032	0.211	-0.008	0.014	-0.018
0.363	0.060	0.233	-0.008	0.015	-0.019
0.359	0.038	0.206	-0.008	0.014	-0.019
0.362	0.064	0.216	-0.008	0.015	-0.019
0.374	0.065	0.216	-0.008	0.014	-0.018
0.382	0.063	0.219	-0.008	0.014	-0.019
0.381	0.036	0.220	-0.008	0.014	-0.019
0.379	0.036	0.224	-0.009	0.015	-0.019
0.370	0.038	0.230	-0.008	0.015	-0.019
0.366	0.039	0.193	-0.008	0.015	-0.019
0.368	0.051	0.237	-0.008	0.015	-0.019
0.353	0.075	0.199	-0.008	0.014	-0.019
0.371	0.062	0.202	-0.008	0.015	-0.019
0.372	0.062	0.192	-0.008	0.014	-0.019
0.379	0.057	0.202	-0.008	0.014	-0.019
0.382	0.043	0.192	-0.008	0.014	-0.019
0.361	0.059	0.172	-0.008	0.015	-0.019
0.329	0.017	0.204	-0.008	0.015	-0.018
0.354	0.068	0.192	-0.008	0.015	-0.019
0.361	0.047	0.175	-0.008	0.015	-0.019
0.369	0.071	0.182	-0.008	0.014	-0.019
0.391	0.064	0.208	-0.008	0.014	-0.019
0.378	0.047	0.192	-0.008	0.014	-0.019
0.383	0.010	0.185	-0.008	0.015	-0.020
0.352	0.024	0.183	-0.008	0.015	-0.019
0.358	0.049	0.175	-0.008	0.015	-0.019
0.364	0.043	0.196	-0.008	0.014	-0.019
0.371	0.066	0.182	-0.008	0.015	-0.019
0.379	0.049	0.191	-0.008	0.014	-0.019
0.383	0.063	0.175	-0.008	0.015	-0.019
0.388	0.037	0.185	-0.008	0.015	-0.019
0.369	0.038	0.169	-0.009	0.015	-0.019
0.375	0.045	0.202	-0.008	0.015	-0.019
0.372	0.047	0.155	-0.009	0.016	-0.019
0.369	0.055	0.205	-0.008	0.015	-0.019
0.360	0.067	0.157	-0.008	0.015	-0.019
0.389	0.058	0.174	-0.009	0.015	-0.019
0.376	0.046	0.192	-0.009	0.015	-0.019
0.389	0.058	0.189	-0.009	0.016	-0.019
0.388	0.033	0.175	-0.008	0.015	-0.019
0.380	0.040	0.137	-0.009	0.016	-0.019
0.371	0.044	0.192	-0.009	0.016	-0.019
0.358	0.071	0.148	-0.008	0.015	-0.019
0.387	0.048	0.154	-0.009	0.015	-0.020
0.382	0.069	0.161	-0.009	0.015	-0.019
0.392	0.050	0.140	-0.009	0.015	-0.020
0.391	0.041	0.141	-0.009	0.015	-0.019
0.375	0.055	0.113	-0.009	0.016	-0.020
0.336	0.019	0.180	-0.009	0.016	-0.019
0.356	0.067	0.144	-0.009	0.016	-0.020
0.375	0.042	0.161	-0.009	0.015	-0.019
0.373	0.069	0.158	-0.009	0.015	-0.019
0.381	0.058	0.153	-0.008	0.015	-0.020
0.391	0.054	0.130	-0.009	0.015	-0.020
0.399	0.006	0.133	-0.009	0.015	-0.020
0.360	0.040	0.134	-0.009	0.015	-0.020
0.377	0.034	0.154	-0.009	0.016	-0.020
0.367	0.035	0.134	-0.009	0.015	-0.020
0.367	0.061	0.154	-0.008	0.016	-0.020
0.390	0.040	0.130	-0.009	0.015	-0.020
0.390	0.056	0.150	-0.009	0.016	-0.020
0.393	0.044	0.140	-0.009	0.015	-0.020
0.391	0.047	0.134	-0.009	0.015	-0.020
0.395	0.043	0.157	-0.009	0.016	-0.020
0.387	0.034	0.124	-0.009	0.017	-0.020
0.392	0.042	0.154	-0.009	0.016	-0.020
0.349	0.057	0.119	-0.009	0.016	-0.020
0.393	0.056	0.133	-0.009	0.016	-0.020
0.378	0.052	0.154	-0.009	0.016	-0.020
0.407	0.060	0.154	-0.009	0.016	-0.020
0.405	0.033	0.120	-0.009	0.016	-0.020
0.374	0.040	0.083	-0.009	0.017	-0.020
0.374	0.031	0.123	-0.009	0.016	-0.020
0.357	0.074	0.106	-0.009	0.016	-0.020
0.382	0.051	0.123	-0.009	0.016	-0.020
0.379	0.073	0.109	-0.009	0.016	-0.020
0.399	0.066	0.098	-0.009	0.016	-0.021
0.400	0.048	0.099	-0.009	0.016	-0.020
0.391	0.049	0.116	-0.009	0.016	-0.020
0.356	0.009	0.111	-0.010	0.016	-0.020
0.373	0.049	0.095	-0.009	0.016	-0.021
0.376	0.037	0.096	-0.009	0.016	-0.020
0.376	0.058	0.092	-0.009	0.016	-0.020
0.390	0.050	0.119	-0.009	0.016	-0.021
0.395	0.051	0.085	-0.009	0.016	-0.020
0.401	0.004	0.085	-0.009	0.016	-0.021
0.378	0.041	0.086	-0.009	0.016	-0.020
0.395	0.038	0.106	-0.009	0.016	-0.021
0.376	0.036	0.075	-0.009	0.016	-0.021
0.388	0.053	0.109	-0.009	0.017	-0.021
0.395	0.032	0.074	-0.009	0.016	-0.021
0.402	0.048	0.095	-0.009	0.016	-0.021
0.396	0.046	0.092	-0.009	0.016	-0.021
0.399	0.055	0.067	-0.010	0.016	-0.021
0.406	0.037	0.081	-0.010	0.016	-0.021
0.400	0.031	0.034	-0.010	0.017	-0.021
0.383	0.046	0.109	-0.009	0.017	-0.021
0.357	0.067	0.081	-0.009	0.017	-0.021
0.396	0.039	0.081	-0.010	0.016	-0.021
0.386	0.070	0.085	-0.009	0.016	-0.021
0.411	0.062	0.077	-0.010	0.017	-0.021
0.418	0.041	0.047	-0.010	0.016	-0.021
0.391	0.042	0.047	-0.010	0.017	-0.021
0.380	0.020	0.079	-0.010	0.017	-0.021
0.379	0.049	0.051	-0.010	0.017	-0.021
0.385	0.040	0.092	-0.010	0.017	-0.021
0.393	0.075	0.043	-0.010	0.016	-0.021
0.411	0.058	0.042	-0.009	0.016	-0.021
0.404	0.044	0.061	-0.010	0.016	-0.021
0.410	0.041	0.047	-0.010	0.017	-0.021
0.374	0.023	0.051	-0.010	0.017	-0.021
0.395	0.034	0.075	-0.010	0.017	-0.021
0.396	0.040	0.026	-0.010	0.017	-0.021
0.383	0.055	0.077	-0.009	0.017	-0.021
0.394	0.051	0.056	-0.009	0.016	-0.022
0.408	0.056	0.029	-0.010	0.017	-0.021
0.423	0.020	0.064	-0.010	0.017	-0.022
0.400	0.043	0.030	-0.010	0.017	-0.022
0.410	0.031	0.043	-0.010	0.017	-0.022
0.392	0.033	0.037	-0.010	0.017	-0.021
0.396	0.040	0.067	-0.010	0.018	-0.022
0.390	0.035	0.036	-0.010	0.017	-0.022
0.404	0.049	0.050	-0.010	0.017	-0.022
0.412	0.069	0.049	-0.010	0.016	-0.022
0.426	0.062	0.022	-0.010	0.017	-0.022
0.425	0.037	0.022	-0.010	0.017	-0.022
0.397	0.041	0.010	-0.010	0.018	-0.022
0.409	0.032	0.040	-0.010	0.017	-0.022
0.366	0.064	0.029	-0.010	0.018	-0.022
0.403	0.039	0.060	-0.010	0.017	-0.022
0.398	0.074	0.032	-0.010	0.017	-0.022
0.430	0.044	0.046	-0.010	0.017	-0.022
0.418	0.042	0.029	-0.010	0.017	-0.022
0.404	0.044	0.002	-0.010	0.018	-0.022
0.407	0.024	0.019	-0.010	0.017	-0.022
0.402	0.050	0.022	-0.010	0.018	-0.022
0.398	0.030	0.026	-0.010	0.018	-0.022
0.409	0.068	0.018	-0.010	0.018	-0.022
0.401	0.043	-0.006	-0.009	0.017	-0.022
0.411	0.050	0.029	-0.010	0.017	-0.022
0.426	0.040	0.036	-0.010	0.017	-0.022
0.419	0.046	-0.005	-0.011	0.017	-0.022
0.433	0.009	0.022	-0.011	0.018	-0.023
0.417	0.025	0.016	-0.010	0.018	-0.022
0.409	0.045	0.042	-0.010	0.018	-0.022
0.402	0.027	0.012	-0.010	0.017	-0.022
0.414	0.044	0.022	-0.010	0.018	-0.023
0.431	0.033	0.018	-0.010	0.017	-0.022
0.435	0.058	-0.006	-0.010	0.017	-0.023
0.434	0.015	0.001	-0.010	0.017	-0.023
0.421	0.034	-0.016	-0.010	0.018	-0.023
0.423	0.020	0.029	-0.010	0.018	-0.023
0.411	0.026	0.005	-0.010	0.018	-0.023
0.404	0.041	0.039	-0.010	0.018	-0.023
0.412	0.079	0.008	-0.010	0.018	-0.022
0.442	0.058	0.004	-0.010	0.018	-0.023
0.437	0.033	0.001	-0.011	0.018	-0.023
0.439	0.040	-0.009	-0.011	0.018	-0.023
0.425	0.021	0.002	-0.011	0.018	-0.023
0.387	0.053	-0.006	-0.011	0.018	-0.023
0.423	0.034	0.022	-0.010	0.018	-0.023
0.410	0.071	-0.006	-0.010	0.018	-0.023
0.429	0.045	0.000	-0.010	0.018	-0.023
0.428	0.045	-0.033	-0.011	0.018	-0.023
0.440	0.039	0.004	-0.011	0.018	-0.023
0.415	0.019	-0.026	-0.011	0.018	-0.023
0.439	0.029	-0.012	-0.011	0.018	-0.023
0.420	0.012	0.002	-0.011	0.018	-0.023
0.423	0.047	-0.026	-0.011	0.018	-0.023
0.421	0.035	-0.038	-0.010	0.018	-0.023
0.421	0.044	-0.017	-0.010	0.018	-0.023
0.447	0.034	0.014	-0.010	0.018	-0.023
0.462	0.046	-0.021	-0.011	0.018	-0.024
0.467	0.012	0.008	-0.011	0.018	-0.023
0.438	0.027	-0.016	-0.011	0.018	-0.023
0.427	0.031	0.007	-0.010	0.019	-0.023
0.411	0.017	-0.033	-0.010	0.018	-0.023
0.429	0.032	0.011	-0.011	0.018	-0.024
0.436	0.035	0.000	-0.011	0.018	-0.023
0.459	0.055	-0.028	-0.011	0.018	-0.024
0.458	0.036	-0.017	-0.011	0.018	-0.024
0.442	0.038	-0.051	-0.011	0.019	-0.024
0.441	0.023	-0.034	-0.011	0.018	-0.024
0.428	0.022	-0.020	-0.011	0.019	-0.024
0.426	0.038	-0.020	-0.010	0.019	-0.024
0.417	0.071	-0.041	-0.011	0.018	-0.023
0.445	0.055	-0.004	-0.010	0.018	-0.024
0.455	0.034	-0.041	-0.011	0.018	-0.024
0.448	0.032	-0.014	-0.011	0.018	-0.024
0.454	0.018	-0.054	-0.011	0.018	-0.024
0.441	0.037	-0.037	-0.011	0.019	-0.024
0.437	0.017	-0.040	-0.011	0.019	-0.024
0.444	0.054	-0.045	-0.011	0.019	-0.024
0.421	0.023	-0.041	-0.010	0.019	-0.024
0.435	0.035	-0.055	-0.011	0.018	-0.024
0.440	0.035	-0.021	-0.011	0.018	-0.024
0.450	0.040	-0.068	-0.011	0.018	-0.024
0.487	0.018	-0.027	-0.011	0.018	-0.024
0.454	0.024	-0.034	-0.011	0.018	-0.024
0.452	0.024	-0.069	-0.011	0.019	-0.024
0.431	0.008	-0.061	-0.011	0.019	-0.024
0.439	0.036	-0.011	-0.011	0.019	-0.024
0.454	0.030	-0.045	-0.011	0.018	-0.024
0.490	0.060	-0.057	-0.011	0.018	-0.025
0.488	0.027	-0.042	-0.011	0.018	-0.024
0.461	0.028	-0.028	-0.011	0.019	-0.024
0.459	0.012	-0.031	-0.011	0.019	-0.024
0.448	0.017	-0.065	-0.011	0.019	-0.024
0.457	0.034	-0.035	-0.011	0.019	-0.024
0.442	0.044	-0.055	-0.011	0.019	-0.024
0.482	0.042	-0.032	-0.010	0.019	-0.024
0.466	0.035	-0.042	-0.010	0.018	-0.024
0.466	0.040	-0.080	-0.011	0.019	-0.024
0.471	0.016	-0.083	-0.011	0.018	-0.024
0.466	0.025	-0.052	-0.011	0.019	-0.024
0.450	0.006	-0.024	-0.011	0.019	-0.024
0.445	0.059	-0.059	-0.011	0.019	-0.024
0.452	0.020	-0.018	-0.011	0.019	-0.024
0.456	0.033	-0.056	-0.011	0.019	-0.024
0.467	0.039	-0.012	-0.011	0.018	-0.025
0.470	0.023	-0.079	-0.011	0.019	-0.025
0.479	0.024	-0.046	-0.011	0.019	-0.025
0.460	0.014	-0.062	-0.011	0.019	-0.024
0.473	0.022	-0.076	-0.011	0.019	-0.025
0.446	0.006	-0.069	-0.010	0.019	-0.024
0.458	0.045	-0.060	-0.011	0.019	-0.025
0.464	0.027	-0.025	-0.010	0.019	-0.025
0.472	0.034	-0.070	-0.011	0.019	-0.024
0.507	0.013	-0.059	-0.011	0.019	-0.024
0.483	0.024	-0.063	-0.011	0.019	-0.025
0.484	0.002	-0.046	-0.011	0.019	-0.025
0.462	0.007	-0.038	-0.011	0.019	-0.024
0.470	0.024	-0.029	-0.010	0.020	-0.025
0.463	0.018	-0.059	-0.011	0.019	-0.025
0.514	0.056	-0.065	-0.010	0.019	-0.025
0.506	0.014	-0.050	-0.010	0.019	-0.025
0.491	0.032	-0.070	-0.011	0.019	-0.025
0.492	0.005	-0.043	-0.011	0.019	-0.025
0.480	0.010	-0.072	-0.011	0.020	-0.025
0.487	0.016	-0.043	-0.011	0.019	-0.025
0.467	0.040	-0.070	-0.011	0.019	-0.025
0.490	0.033	-0.057	-0.010	0.020	-0.025
0.482	0.022	-0.070	-0.010	0.019	-0.025
0.504	0.037	-0.074	-0.011	0.019	-0.025
0.504	0.015	-0.090	-0.012	0.019	-0.025
0.492	0.017	-0.049	-0.011	0.020	-0.025
0.489	0.004	-0.056	-0.011	0.020	-0.025
0.474	0.053	-0.077	-0.011	0.020	-0.025
0.488	0.022	-0.053	-0.011	0.019	-0.025
0.490	0.030	-0.084	-0.011	0.019	-0.025
0.495	0.033	-0.023	-0.011	0.019	-0.025
0.511	0.011	-0.101	-0.011	0.019	-0.025
0.500	0.019	-0.067	-0.011	0.020	-0.025
0.485	0.008	-0.063	-0.011	0.020	-0.025
0.489	0.030	-0.091	-0.011	0.020	-0.025
0.485	0.009	-0.077	-0.011	0.019	-0.025
0.487	0.023	-0.067	-0.011	0.019	-0.025
0.502	0.022	-0.040	-0.011	0.019	-0.025
0.501	0.025	-0.084	-0.011	0.019	-0.025
0.547	0.001	-0.057	-0.011	0.019	-0.025
0.504	0.018	-0.070	-0.011	0.019	-0.025
0.509	0.002	-0.088	-0.011	0.020	-0.025
0.485	-0.000	-0.066	-0.011	0.020	-0.025
0.497	0.018	-0.057	-0.011	0.020	-0.025
0.506	0.009	-0.043	-0.011	0.019	-0.025
0.553	0.058	-0.063	-0.011	0.019	-0.026
0.534	-0.004	-0.057	-0.011	0.019	-0.025
0.522	0.014	-0.057	-0.011	0.020	-0.025
0.518	-0.019	-0.036	-0.011	0.020	-0.025
0.496	0.002	-0.087	-0.011	0.020	-0.025
0.515	0.011	-0.051	-0.010	0.020	-0.025
0.499	0.033	-0.075	-0.011	0.020	-0.025
0.519	0.026	-0.058	-0.011	0.020	-0.026
0.520	0.020	-0.085	-0.010	0.019	-0.025
0.523	0.018	-0.068	-0.011	0.020	-0.026
0.531	0.013	-0.088	-0.011	0.019	-0.026
0.529	0.006	-0.054	-0.011	0.020	-0.026
0.507	-0.002	-0.064	-0.011	0.020	-0.025
0.507	0.034	-0.071	-0.011	0.020	-0.026
0.508	0.004	-0.050	-0.011	0.020	-0.025
0.509	0.030	-0.061	-0.010	0.020	-0.025
0.523	0.015	-0.007	-0.010	0.019	-0.026
0.524	0.033	-0.081	-0.011	0.019	-0.025
0.538	0.016	-0.051	-0.011	0.020	-0.026
0.527	0.003	-0.068	-0.011	0.020	-0.025
0.524	0.005	-0.082	-0.011	0.020	-0.026
0.502	-0.002	-0.057	-0.010	0.020	-0.025
0.508	0.015	-0.051	-0.010	0.020	-0.026
0.520	0.012	-0.055	-0.010	0.019	-0.026
0.530	0.025	-0.078	-0.011	0.020	-0.025
0.550	0.012	-0.055	-0.010	0.019	-0.025
0.555	0.013	-0.058	-0.011	0.020	-0.026
0.544	-0.017	-0.061	-0.011	0.020	-0.026
0.521	-0.006	-0.043	-0.011	0.020	-0.025
0.532	0.002	-0.034	-0.010	0.020	-0.026
0.525	0.003	-0.078	-0.010	0.020	-0.026
0.545	0.028	-0.045	-0.010	0.020	-0.026
0.549	0.019	-0.062	-0.010	0.019	-0.025
0.546	0.025	-0.048	-0.010	0.020	-0.026
0.552	0.005	-0.062	-0.011	0.020	-0.026
0.554	0.011	-0.082	-0.011	0.020	-0.026
0.549	0.007	-0.052	-0.010	0.020	-0.026
0.535	0.021	-0.092	-0.010	0.021	-0.026
0.510	-0.008	-0.043	-0.010	0.020	-0.026
0.535	0.033	-0.038	-0.010	0.020	-0.026
0.552	0.013	-0.069	-0.010	0.020	-0.026
0.556	0.021	-0.106	-0.011	0.019	-0.026
0.555	0.023	-0.049	-0.011	0.020	-0.026
0.541	-0.001	-0.057	-0.011	0.020	-0.026
0.539	-0.010	-0.092	-0.011	0.020	-0.026
0.524	-0.022	-0.057	-0.010	0.020	-0.026
0.534	0.020	-0.058	-0.010	0.020	-0.026
0.545	0.013	-0.018	-0.010	0.019	-0.026
0.547	0.028	-0.086	-0.011	0.020	-0.026
0.564	0.003	-0.056	-0.010	0.020	-0.026
0.569	0.009	-0.073	-0.010	0.020	-0.026
0.561	-0.022	-0.054	-0.011	0.020	-0.026
0.532	-0.012	-0.071	-0.011	0.020	-0.026
0.555	-0.003	-0.045	-0.010	0.020	-0.026
0.545	-0.005	-0.065	-0.010	0.020	-0.026
0.549	0.022	-0.031	-0.010	0.020	-0.026
0.574	0.004	-0.076	-0.010	0.020	-0.026
0.578	0.021	-0.070	-0.010	0.020	-0.026
0.570	-0.014	-0.045	-0.011	0.020	-0.026
0.563	-0.003	-0.017	-0.011	0.021	-0.026
0.572	-0.018	-0.028	-0.010	0.020	-0.026
0.558	0.010	-0.086	-0.010	0.021	-0.026
0.571	0.009	-0.046	-0.010	0.020	-0.026
0.558	0.022	-0.046	-0.010	0.020	-0.026
0.573	0.020	-0.039	-0.010	0.020	-0.026
0.581	0.018	-0.046	-0.010	0.020	-0.026
0.583	0.015	-0.070	-0.011	0.020	-0.026
0.582	-0.005	-0.031	-0.011	0.020	-0.026
0.571	0.014	-0.076	-0.011	0.021	-0.026
0.534	-0.027	-0.027	-0.010	0.021	-0.026
0.553	0.017	-0.052	-0.010	0.020	-0.026
0.573	0.001	-0.059	-0.010	0.020	-0.026
0.574	0.029	-0.076	-0.011	0.020	-0.026
0.586	0.004	-0.053	-0.010	0.020	-0.026
0.591	-0.009	-0.059	-0.010	0.020	-0.026
0.591	-0.047	-0.055	-0.011	0.020	-0.027
0.562	-0.022	-0.037	-0.011	0.020	-0.026
0.568	-0.000	-0.035	-0.010	0.020	-0.026
0.574	-0.008	-0.032	-0.010	0.020	-0.026
0.581	0.026	-0.046	-0.010	0.020	-0.026
0.600	-0.009	-0.046	-0.010	0.020	-0.026
0.599	-0.003	-0.036	-0.010	0.020	-0.026
0.588	-0.008	-0.029	-0.010	0.020	-0.026
0.585	-0.001	-0.035	-0.010	0.020	-0.026
0.598	-0.011	-0.018	-0.010	0.020	-0.026
0.589	-0.015	-0.062	-0.010	0.021	-0.026
0.591	0.007	-0.009	-0.010	0.021	-0.026
0.567	0.002	-0.032	-0.010	0.020	-0.026
0.600	0.014	-0.036	-0.010	0.020	-0.026
0.593	-0.000	-0.019	-0.010	0.020	-0.026
0.605	0.010	-0.012	-0.010	0.021	-0.027
0.614	-0.015	-0.022	-0.010	0.020	-0.026
0.598	0.001	-0.049	-0.010	0.021	-0.027
0.583	-0.012	-0.022	-0.010	0.021	-0.026
0.565	0.027	-0.029	-0.010	0.021	-0.026
0.599	-0.001	-0.029	-0.010	0.020	-0.027
0.591	0.035	-0.036	-0.010	0.020	-0.026
0.617	0.014	-0.034	-0.010	0.020	-0.027
0.613	-0.006	-0.029	-0.010	0.020	-0.026
0.602	-0.006	-0.046	-0.010	0.021	-0.026
0.567	-0.029	-0.003	-0.010	0.020	-0.026
0.589	-0.003	-0.032	-0.010	0.021	-0.027
0.587	-0.010	-0.039	-0.010	0.021	-0.026
0.594	0.026	-0.012	-0.010	0.021	-0.026
0.611	0.003	-0.020	-0.010	0.020	-0.027
0.610	0.011	-0.047	-0.010	0.020	-0.027
0.616	-0.039	-0.019	-0.010	0.020	-0.027
0.597	-0.014	-0.039	-0.010	0.020	-0.026
0.620	-0.014	-0.012	-0.010	0.020	-0.027
0.598	-0.008	-0.022	-0.010	0.021	-0.026
0.597	0.002	-0.012	-0.010	0.021	-0.026
0.596	-0.010	-0.033	-0.010	0.020	-0.026
0.611	0.018	-0.020	-0.010	0.021	-0.027
0.607	0.012	-0.012	-0.010	0.020	-0.026
0.630	0.006	-0.019	-0.010	0.020	-0.027
0.627	-0.008	0.008	-0.010	0.020	-0.027
0.620	-0.014	-0.046	-0.010	0.022	-0.027
0.611	-0.013	0.008	-0.010	0.021	-0.027
0.565	0.020	-0.016	-0.010	0.021	-0.027
0.608	0.008	-0.006	-0.010	0.021	-0.027
0.610	0.025	-0.023	-0.010	0.020	-0.026
0.631	0.012	-0.013	-0.010	0.021	-0.027
0.626	-0.001	-0.006	-0.010	0.020	-0.027
0.621	0.001	-0.033	-0.010	0.021	-0.027
0.613	-0.021	-0.025	-0.010	0.020	-0.027
0.612	0.012	-0.020	-0.010	0.021	-0.027
0.608	-0.008	0.012	-0.010	0.021	-0.026
0.608	0.027	-0.013	-0.010	0.021	-0.027
0.621	-0.004	-0.027	-0.009	0.020	-0.027
0.616	-0.001	-0.009	-0.010	0.021	-0.027
0.634	-0.007	-0.016	-0.010	0.021	-0.027
0.625	-0.019	-0.029	-0.010	0.020	-0.027
0.625	-0.020	0.001	-0.010	0.021	-0.027
0.613	-0.016	-0.015	-0.010	0.021	-0.027
0.613	-0.001	0.039	-0.009	0.021	-0.027
0.604	-0.012	-0.013	-0.009	0.020	-0.027
0.624	0.007	0.011	-0.010	0.021	-0.027
0.635	-0.020	0.021	-0.010	0.020	-0.027
0.646	0.006	-0.020	-0.010	0.020	-0.027
0.647	-0.022	0.021	-0.010	0.021	-0.027
0.625	-0.006	-0.002	-0.010	0.021	-0.027
0.625	-0.007	0.011	-0.010	0.021	-0.027
0.620	-0.014	0.005	-0.010	0.021	-0.027
0.631	0.003	0.011	-0.010	0.021	-0.027
0.627	0.030	0.045	-0.010	0.020	-0.027
0.654	0.012	-0.000	-0.010	0.021	-0.027
0.658	-0.018	0.001	-0.010	0.020	-0.027
0.640	-0.009	-0.047	-0.010	0.022	-0.027
0.628	-0.024	0.018	-0.010	0.021	-0.027
0.602	0.016	0.001	-0.010	0.021	-0.027
0.623	0.001	0.014	-0.010	0.021	-0.027
0.625	0.034	0.000	-0.010	0.021	-0.027
0.648	0.010	0.020	-0.010	0.021	-0.027
0.639	-0.009	-0.003	-0.010	0.021	-0.027
0.650	-0.004	-0.010	-0.010	0.021	-0.027
0.618	-0.016	0.001	-0.010	0.021	-0.027
0.626	0.001	0.008	-0.010	0.021	-0.027
0.625	-0.015	0.032	-0.010	0.021	-0.027
0.627	0.033	0.017	-0.010	0.021	-0.027
0.647	0.010	-0.011	-0.009	0.020	-0.027
0.644	0.002	0.007	-0.010	0.021	-0.027
0.651	-0.005	0.021	-0.010	0.021	-0.027
0.619	-0.029	0.008	-0.010	0.021	-0.027
0.642	-0.022	0.025	-0.010	0.021	-0.027
0.632	-0.016	-0.006	-0.010	0.021	-0.027
0.635	0.002	0.058	-0.009	0.022	-0.027
0.634	-0.006	0.010	-0.009	0.021	-0.027
0.649	0.006	0.017	-0.010	0.021	-0.027
0.652	-0.029	0.024	-0.010	0.021	-0.027
0.640	-0.002	0.011	-0.010	0.021	-0.027
0.654	-0.022	0.014	-0.010	0.021	-0.027
0.634	-0.021	-0.006	-0.010	0.021	-0.027
0.639	-0.006	0.045	-0.010	0.022	-0.027
0.635	-0.017	0.017	-0.009	0.021	-0.027
0.647	-0.002	0.017	-0.010	0.021	-0.027
0.649	0.002	0.034	-0.010	0.021	-0.027
0.659	0.001	0.020	-0.010	0.021	-0.027
0.669	-0.024	0.031	-0.010	0.021	-0.027
0.660	-0.018	-0.033	-0.011	0.022	-0.027
0.656	-0.011	0.051	-0.010	0.021	-0.027
0.612	0.010	0.007	-0.010	0.021	-0.027
0.649	0.000	0.037	-0.010	0.021	-0.027
0.642	0.019	0.017	-0.010	0.021	-0.027
0.665	0.010	0.027	-0.010	0.021	-0.027
0.663	-0.022	0.011	-0.010	0.021	-0.027
0.647	-0.009	-0.013	-0.010	0.022	-0.028
0.642	-0.035	0.025	-0.010	0.022	-0.027
0.642	0.004	0.031	-0.010	0.022	-0.027
0.638	-0.012	0.017	-0.010	0.022	-0.027
0.639	0.021	0.017	-0.010	0.021	-0.027
0.653	0.001	0.002	-0.009	0.021	-0.028
0.662	-0.005	-0.007	-0.010	0.021	-0.027
0.654	-0.005	0.020	-0.010	0.021	-0.027
0.633	-0.024	0.001	-0.010	0.021	-0.027
0.649	-0.025	0.031	-0.010	0.022	-0.028
0.639	-0.026	0.018	-0.010	0.022	-0.027
0.649	0.010	0.051	-0.009	0.022	-0.027
0.648	-0.014	0.037	-0.009	0.021	-0.027
0.655	0.005	0.027	-0.010	0.022	-0.028
0.673	-0.030	0.027	-0.010	0.021	-0.028
0.663	-0.007	-0.000	-0.010	0.021	-0.028
0.672	-0.024	0.020	-0.010	0.022	-0.028
0.653	-0.022	0.007	-0.010	0.022	-0.028
0.651	-0.013	0.027	-0.010	0.022	-0.028
0.639	-0.022	0.017	-0.010	0.021	-0.027
0.658	-0.005	0.024	-0.010	0.022	-0.028
0.655	0.011	0.016	-0.010	0.021	-0.027
0.677	0.004	0.009	-0.010	0.021	-0.028
0.679	-0.024	0.030	-0.010	0.021	-0.028
0.671	-0.018	-0.010	-0.010	0.023	-0.028
0.655	-0.024	0.037	-0.010	0.022	-0.028
0.614	0.012	0.003	-0.010	0.022	-0.028
0.663	-0.006	0.016	-0.010	0.022	-0.028
0.651	0.017	0.027	-0.010	0.022	-0.027
0.674	-0.002	0.040	-0.010	0.022	-0.028
0.675	-0.021	0.013	-0.010	0.021	-0.028
0.659	-0.005	-0.011	-0.010	0.022	-0.028
0.645	-0.033	0.014	-0.010	0.022	-0.028
0.656	-0.007	0.031	-0.010	0.022	-0.028
0.645	-0.023	0.048	-0.010	0.022	-0.028
0.655	0.020	0.006	-0.010	0.022	-0.028
0.662	-0.007	-0.005	-0.009	0.021	-0.028
0.661	-0.009	0.006	-0.010	0.022	-0.028
0.675	-0.015	0.020	-0.010	0.021	-0.028
0.661	-0.019	0.003	-0.010	0.022	-0.028
0.666	-0.028	0.034	-0.010	0.022	-0.028
0.664	-0.020	0.010	-0.010	0.022	-0.028
0.654	-0.000	0.067	-0.009	0.023	-0.028
0.654	-0.018	0.023	-0.009	0.021	-0.028
0.667	0.002	0.006	-0.010	0.022	-0.028
0.681	-0.017	0.009	-0.010	0.022	-0.028
0.682	0.009	0.002	-0.010	0.021	-0.028
0.690	-0.023	0.023	-0.010	0.022	-0.028
0.673	-0.016	-0.004	-0.010	0.022	-0.028
0.661	-0.006	0.023	-0.009	0.022	-0.028
0.658	-0.023	0.010	-0.010	0.022	-0.028
0.656	-0.002	0.037	-0.010	0.022	-0.028
0.652	0.034	0.030	-0.010	0.022	-0.028
0.678	0.011	0.012	-0.010	0.022	-0.028
0.677	-0.022	0.003	-0.010	0.022	-0.028
0.670	-0.008	0.006	-0.010	0.023	-0.028
0.665	-0.022	0.020	-0.010	0.022	-0.028
0.642	0.003	0.013	-0.010	0.023	-0.028
0.654	-0.016	0.020	-0.010	0.023	-0.028
0.659	0.026	0.026	-0.010	0.023	-0.028
0.678	0.001	0.033	-0.010	0.022	-0.028
0.674	0.000	-0.015	-0.010	0.022	-0.028
0.673	-0.001	0.019	-0.010	0.022	-0.028
0.667	-0.025	0.004	-0.011	0.022	-0.028
0.671	-0.009	0.003	-0.010	0.023	-0.028
0.654	-0.020	0.020	-0.010	0.023	-0.028
0.662	0.005	-0.004	-0.010	0.023	-0.028
0.649	-0.007	-0.008	-0.009	0.022	-0.028
0.663	-0.009	-0.001	-0.010	0.022	-0.028
0.679	-0.009	0.026	-0.010	0.022	-0.028
0.688	-0.000	-0.004	-0.011	0.022	-0.028
0.692	-0.034	0.017	-0.010	0.022	-0.028
0.662	-0.013	0.010	-0.010	0.022	-0.028
0.666	-0.009	0.071	-0.010	0.023	-0.028
0.654	-0.018	-0.000	-0.010	0.023	-0.028
0.668	0.001	0.033	-0.010	0.023	-0.028
0.663	-0.004	0.037	-0.010	0.022	-0.028
0.691	0.011	0.005	-0.010	0.022	-0.029
0.688	-0.015	0.009	-0.010	0.022	-0.028
0.675	-0.010	-0.014	-0.010	0.023	-0.028
0.678	-0.023	0.016	-0.010	0.023	-0.028
0.658	-0.027	0.007	-0.010	0.023	-0.028
0.655	-0.004	0.027	-0.010	0.023	-0.028
0.652	0.047	0.006	-0.010	0.023	-0.028
0.681	0.006	-0.001	-0.010	0.023	-0.029
0.682	0.005	-0.005	-0.010	0.023	-0.028
0.679	-0.006	0.006	-0.011	0.023	-0.028
0.670	-0.016	-0.021	-0.011	0.023	-0.028
0.655	-0.006	-0.011	-0.011	0.023	-0.028
0.653	-0.027	0.017	-0.011	0.023	-0.028
0.658	0.020	-0.021	-0.010	0.023	-0.028
0.662	-0.011	0.006	-0.010	0.023	-0.028
0.666	-0.000	-0.015	-0.010	0.023	-0.028
0.675	0.006	0.030	-0.010	0.023	-0.028
0.661	-0.001	-0.014	-0.011	0.023	-0.028
0.690	-0.014	0.003	-0.011	0.023	-0.028
0.657	-0.016	0.000	-0.011	0.023	-0.028
0.667	0.001	-0.021	-0.011	0.023	-0.028
0.647	-0.010	-0.025	-0.010	0.023	-0.028
0.659	-0.006	0.010	-0.010	0.023	-0.028
0.670	-0.006	0.016	-0.010	0.022	-0.028
0.701	0.016	-0.036	-0.011	0.023	-0.029
0.690	-0.033	0.010	-0.011	0.023	-0.029
0.672	-0.008	-0.007	-0.011	0.023	-0.028
0.670	-0.024	0.010	-0.010	0.024	-0.029
0.648	-0.025	-0.034	-0.011	0.024	-0.028
0.657	-0.001	0.006	-0.010	0.024	-0.029
0.657	0.002	0.013	-0.010	0.023	-0.028
0.686	0.004	-0.005	-0.011	0.023	-0.029
0.688	-0.009	-0.018	-0.010	0.023	-0.028
0.679	0.003	-0.042	-0.010	0.023	-0.029
0.675	-0.021	-0.045	-0.011	0.023	-0.029
0.663	-0.009	-0.028	-0.011	0.024	-0.029
0.660	-0.021	-0.004	-0.011	0.024	-0.029
0.648	0.028	-0.038	-0.011	0.024	-0.028
0.663	0.001	-0.025	-0.010	0.024	-0.029
0.661	0.003	-0.032	-0.010	0.023	-0.028
0.666	0.003	0.023	-0.011	0.023	-0.029
0.677	-0.003	-0.069	-0.011	0.023	-0.029
0.669	-0.003	-0.021	-0.011	0.024	-0.029
0.645	-0.016	-0.034	-0.011	0.024	-0.028
0.657	0.012	-0.035	-0.011	0.024	-0.029
0.646	-0.019	-0.034	-0.011	0.024	-0.028
0.642	0.003	-0.025	-0.011	0.024	-0.029
0.663	0.002	-0.015	-0.011	0.023	-0.029
0.661	0.003	-0.045	-0.011	0.023	-0.029
0.699	-0.018	-0.024	-0.011	0.023	-0.028
0.663	-0.011	-0.021	-0.011	0.024	-0.029
0.665	-0.024	-0.058	-0.011	0.024	-0.029
0.644	-0.028	-0.037	-0.011	0.024	-0.028
0.660	0.004	-0.011	-0.011	0.024	-0.029
0.662	-0.008	-0.011	-0.011	0.024	-0.029
0.700	0.019	-0.033	-0.011	0.024	-0.029
0.681	-0.010	-0.042	-0.011	0.024	-0.028
0.673	0.006	-0.038	-0.011	0.024	-0.029
0.670	-0.031	-0.035	-0.011	0.024	-0.029
0.657	-0.012	-0.054	-0.011	0.025	-0.029
0.669	-0.014	-0.028	-0.011	0.024	-0.029
0.642	0.007	-0.058	-0.011	0.024	-0.028
0.656	0.002	-0.038	-0.011	0.025	-0.029
0.661	0.010	-0.049	-0.010	0.024	-0.029
0.672	-0.003	-0.062	-0.011	0.024	-0.029
0.668	-0.001	-0.075	-0.012	0.024	-0.029
0.672	0.005	-0.048	-0.011	0.024	-0.029
0.654	-0.030	-0.040	-0.011	0.024	-0.028
0.650	-0.003	-0.079	-0.011	0.025	-0.029
0.631	-0.019	-0.054	-0.011	0.025	-0.028
0.642	0.007	-0.062	-0.011	0.025	-0.029
0.660	0.009	-0.028	-0.011	0.023	-0.029
0.664	0.013	-0.103	-0.011	0.024	-0.029
0.676	-0.006	-0.059	-0.011	0.024	-0.029
0.657	-0.013	-0.061	-0.011	0.024	-0.029
0.660	-0.013	-0.079	-0.011	0.025	-0.029
0.632	-0.017	-0.075	-0.011	0.024	-0.029
0.646	0.010	-0.055	-0.011	0.025	-0.029
0.654	0.001	-0.048	-0.011	0.024	-0.029
0.654	0.015	-0.079	-0.011	0.024	-0.029
0.690	-0.010	-0.058	-0.011	0.024	-0.028
0.655	0.006	-0.100	-0.011	0.024	-0.029
0.659	-0.015	-0.082	-0.011	0.025	-0.029
0.640	-0.008	-0.060	-0.012	0.025	-0.028
0.643	0.005	-0.045	-0.011	0.025	-0.029
0.642	0.004	-0.082	-0.011	0.025	-0.029
0.675	0.038	-0.063	-0.011	0.025	-0.029
0.670	-0.000	-0.075	-0.011	0.024	-0.029
0.657	0.018	-0.090	-0.011	0.025	-0.029
0.663	-0.008	-0.069	-0.011	0.025	-0.029
0.658	0.001	-0.088	-0.012	0.025	-0.029
0.652	-0.003	-0.065	-0.012	0.025	-0.029
0.639	0.028	-0.096	-0.011	0.025	-0.029
0.642	0.003	-0.065	-0.011	0.025	-0.029
0.635	0.026	-0.096	-0.011	0.025	-0.028
0.657	0.016	-0.096	-0.011	0.025	-0.029
0.657	0.015	-0.133	-0.012	0.024	-0.029
0.656	0.005	-0.075	-0.012	0.025	-0.029
0.638	-0.002	-0.095	-0.012	0.025	-0.028
0.636	0.002	-0.133	-0.012	0.026	-0.029
0.621	-0.015	-0.074	-0.012	0.026	-0.028
0.629	0.025	-0.102	-0.012	0.025	-0.029
0.630	0.013	-0.072	-0.011	0.024	-0.029
0.636	0.016	-0.129	-0.012	0.025	-0.029
0.662	-0.002	-0.123	-0.012	0.025	-0.029
0.656	0.002	-0.119	-0.012	0.025	-0.029
0.654	-0.012	-0.116	-0.012	0.025	-0.029
0.620	-0.010	-0.128	-0.012	0.025	-0.028
0.626	0.018	-0.088	-0.012	0.026	-0.029
0.636	0.005	-0.112	-0.012	0.025	-0.029
0.639	0.032	-0.106	-0.012	0.025	-0.029
0.652	0.017	-0.109	-0.011	0.025	-0.028
0.663	0.019	-0.116	-0.012	0.025	-0.029
0.648	-0.011	-0.112	-0.012	0.025	-0.029
0.642	-0.004	-0.101	-0.013	0.026	-0.029
0.642	0.002	-0.095	-0.012	0.026	-0.029
0.634	0.004	-0.149	-0.012	0.026	-0.029
0.650	0.017	-0.106	-0.012	0.026	-0.029
0.626	0.018	-0.133	-0.012	0.025	-0.029
0.640	0.029	-0.127	-0.012	0.026	-0.029
0.643	0.013	-0.136	-0.012	0.025	-0.029
0.637	0.007	-0.156	-0.012	0.026	-0.029
0.653	0.003	-0.122	-0.012	0.026	-0.029
0.632	0.021	-0.167	-0.012	0.026	-0.029
0.599	-0.013	-0.114	-0.012	0.026	-0.028
0.610	0.023	-0.157	-0.012	0.026	-0.029
0.624	0.010	-0.157	-0.012	0.026	-0.029
0.632	0.034	-0.170	-0.013	0.025	-0.029
0.648	0.023	-0.130	-0.012	0.025	-0.029
0.627	-0.001	-0.152	-0.013	0.026	-0.028
0.630	-0.026	-0.173	-0.013	0.026	-0.029
0.606	-0.017	-0.148	-0.013	0.026	-0.028
0.618	0.018	-0.153	-0.012	0.026	-0.029
0.614	0.027	-0.126	-0.012	0.025	-0.029
0.629	0.031	-0.149	-0.013	0.026	-0.028
0.637	0.011	-0.156	-0.012	0.026	-0.029
0.628	0.017	-0.163	-0.013	0.026	-0.029
0.645	-0.015	-0.166	-0.013	0.026	-0.029
0.612	-0.005	-0.175	-0.013	0.026	-0.029
0.627	0.012	-0.139	-0.013	0.026	-0.029
0.623	0.006	-0.162	-0.013	0.026	-0.029
0.619	0.026	-0.145	-0.013	0.027	-0.029
0.624	0.033	-0.170	-0.012	0.026	-0.029
0.638	0.045	-0.170	-0.013	0.026	-0.029
0.631	0.009	-0.169	-0.013	0.026	-0.029
0.631	0.022	-0.158	-0.014	0.027	-0.029
0.640	-0.002	-0.149	-0.013	0.026	-0.029
0.617	0.010	-0.213	-0.013	0.027	-0.029
0.625	0.001	-0.159	-0.013	0.027	-0.029
0.601	0.044	-0.207	-0.013	0.027	-0.028
0.615	0.022	-0.179	-0.013	0.026	-0.029
0.619	0.045	-0.193	-0.013	0.026	-0.028
0.638	0.033	-0.218	-0.013	0.026	-0.029
0.644	0.005	-0.220	-0.013	0.026	-0.028
0.626	0.027	-0.207	-0.013	0.027	-0.028
0.590	-0.011	-0.198	-0.013	0.027	-0.028
0.609	0.016	-0.203	-0.013	0.026	-0.029
0.620	0.005	-0.227	-0.013	0.026	-0.028
0.618	0.048	-0.217	-0.013	0.027	-0.028
0.636	0.027	-0.218	-0.013	0.026	-0.029
0.640	0.033	-0.217	-0.013	0.026	-0.028
0.654	-0.025	-0.213	-0.014	0.026	-0.029
0.624	0.009	-0.226	-0.013	0.026	-0.028
0.638	0.003	-0.186	-0.013	0.026	-0.028
0.619	0.010	-0.196	-0.013	0.027	-0.028
0.619	0.027	-0.200	-0.013	0.027	-0.028
0.629	0.015	-0.210	-0.013	0.026	-0.028
0.624	0.030	-0.200	-0.013	0.027	-0.028
0.632	0.027	-0.196	-0.013	0.026	-0.028
0.653	0.033	-0.204	-0.013	0.026	-0.028
0.652	0.013	-0.203	-0.013	0.026	-0.028
0.636	0.010	-0.257	-0.014	0.028	-0.028
0.631	0.008	-0.199	-0.013	0.027	-0.028
0.588	0.051	-0.220	-0.013	0.027	-0.029
0.628	0.030	-0.233	-0.013	0.027	-0.028
0.615	0.060	-0.224	-0.013	0.026	-0.028
0.639	0.044	-0.231	-0.014	0.026	-0.028
0.634	0.021	-0.223	-0.014	0.026	-0.028
0.628	0.029	-0.241	-0.014	0.027	-0.028
0.602	0.006	-0.236	-0.014	0.027	-0.028
0.599	0.027	-0.219	-0.014	0.027	-0.028
0.601	0.004	-0.225	-0.014	0.027	-0.028
0.600	0.043	-0.230	-0.013	0.027	-0.028
0.606	0.034	-0.255	-0.013	0.026	-0.028
0.610	0.041	-0.233	-0.014	0.027	-0.028
0.619	0.030	-0.209	-0.013	0.027	-0.028
0.618	0.033	-0.250	-0.014	0.027	-0.028
0.626	-0.002	-0.216	-0.014	0.027	-0.028
0.607	0.009	-0.239	-0.014	0.027	-0.028
0.597	0.028	-0.206	-0.013	0.028	-0.028
0.587	0.018	-0.250	-0.013	0.027	-0.028
0.601	0.046	-0.251	-0.013	0.027	-0.028
0.609	0.022	-0.219	-0.014	0.027	-0.028
0.614	0.059	-0.251	-0.014	0.027	-0.028
0.625	0.015	-0.243	-0.014	0.027	-0.028
0.604	0.017	-0.260	-0.014	0.028	-0.028
0.592	0.013	-0.246	-0.014	0.028	-0.028
0.584	0.007	-0.259	-0.014	0.028	-0.028
0.583	0.021	-0.239	-0.014	0.028	-0.028
0.581	0.079	-0.243	-0.014	0.027	-0.028
0.614	0.044	-0.237	-0.014	0.027	-0.028
0.600	0.024	-0.249	-0.014	0.027	-0.028
0.590	0.032	-0.266	-0.014	0.028	-0.028
0.590	0.013	-0.263	-0.014	0.028	-0.028
0.574	0.031	-0.239	-0.014	0.028	-0.028
0.569	0.019	-0.245	-0.014	0.028	-0.028
0.573	0.062	-0.277	-0.014	0.028	-0.028
0.579	0.033	-0.256	-0.014	0.028	-0.028
0.577	0.042	-0.266	-0.014	0.028	-0.028
0.586	0.028	-0.256	-0.014	0.027	-0.028
0.577	0.020	-0.279	-0.015	0.028	-0.028
0.597	0.005	-0.241	-0.014	0.028	-0.028
0.572	0.017	-0.265	-0.014	0.028	-0.028
0.564	0.026	-0.279	-0.014	0.029	-0.028
0.561	0.019	-0.276	-0.014	0.028	-0.027
0.567	0.032	-0.238	-0.014	0.028	-0.028
0.583	0.028	-0.245	-0.014	0.028	-0.028
0.617	0.062	-0.274	-0.014	0.028	-0.028
0.602	0.003	-0.265	-0.014	0.028	-0.027
0.579	0.026	-0.275	-0.015	0.028	-0.028
0.566	0.011	-0.238	-0.014	0.029	-0.028
0.561	0.012	-0.271	-0.015	0.029	-0.027
0.563	0.025	-0.251	-0.014	0.029	-0.028
0.556	0.044	-0.272	-0.014	0.028	-0.027
0.586	0.048	-0.266	-0.014	0.029	-0.028
0.575	0.024	-0.275	-0.014	0.028	-0.027
0.570	0.035	-0.272	-0.014	0.029	-0.028
0.573	0.010	-0.295	-0.015	0.028	-0.028
0.563	0.018	-0.281	-0.015	0.029	-0.027
0.552	0.011	-0.271	-0.015	0.029	-0.027
0.545	0.058	-0.282	-0.014	0.029	-0.027
0.566	0.033	-0.278	-0.014	0.029	-0.027
0.560	0.035	-0.299	-0.015	0.028	-0.027
0.566	0.025	-0.244	-0.015	0.028	-0.028
0.570	0.024	-0.305	-0.015	0.028	-0.027
0.562	0.024	-0.275	-0.015	0.029	-0.028
0.547	0.003	-0.294	-0.015	0.029	-0.027
0.556	0.029	-0.312	-0.015	0.029	-0.027
0.534	0.011	-0.271	-0.014	0.029	-0.027
0.537	0.041	-0.305	-0.014	0.029	-0.027
0.552	0.031	-0.261	-0.014	0.028	-0.027
0.556	0.031	-0.322	-0.015	0.029	-0.027
0.586	0.010	-0.288	-0.015	0.029	-0.027
0.555	0.019	-0.284	-0.015	0.029	-0.027
0.554	0.004	-0.308	-0.015	0.029	-0.027
0.532	0.012	-0.304	-0.015	0.029	-0.027
0.535	0.040	-0.271	-0.014	0.030	-0.027
0.542	0.024	-0.288	-0.015	0.029	-0.027
0.591	0.064	-0.303	-0.015	0.029	-0.028
0.578	0.003	-0.298	-0.015	0.029	-0.027
0.553	0.026	-0.288	-0.015	0.029	-0.027
0.553	0.003	-0.298	-0.015	0.029	-0.027
0.536	0.015	-0.307	-0.015	0.030	-0.027
0.540	0.024	-0.270	-0.015	0.030	-0.027
0.525	0.037	-0.318	-0.015	0.030	-0.027
0.548	0.030	-0.288	-0.015	0.030	-0.027
0.547	0.037	-0.311	-0.015	0.029	-0.027
0.544	0.042	-0.305	-0.015	0.030	-0.027
0.549	0.018	-0.331	-0.016	0.029	-0.027
0.543	0.025	-0.307	-0.015	0.030	-0.027
0.519	0.005	-0.286	-0.015	0.030	-0.027
0.514	0.045	-0.349	-0.015	0.030	-0.027
0.511	0.016	-0.279	-0.015	0.030	-0.027
0.518	0.039	-0.314	-0.015	0.030	-0.027
0.526	0.034	-0.260	-0.015	0.029	-0.027
0.535	0.035	-0.352	-0.016	0.029	-0.027
0.550	0.021	-0.321	-0.015	0.029	-0.027
0.532	0.016	-0.317	-0.015	0.030	-0.027
0.536	0.019	-0.324	-0.015	0.030	-0.027
0.502	-0.004	-0.313	-0.015	0.030	-0.027
0.521	0.026	-0.290	-0.015	0.030	-0.027
0.511	0.026	-0.286	-0.015	0.029	-0.027
0.525	0.042	-0.317	-0.015	0.030	-0.027
0.560	0.020	-0.290	-0.015	0.029	-0.026
0.542	0.043	-0.328	-0.015	0.030	-0.027
0.533	-0.002	-0.331	-0.015	0.030	-0.027
0.508	0.010	-0.295	-0.016	0.030	-0.026
0.522	0.020	-0.300	-0.015	0.030	-0.027
0.507	0.014	-0.340	-0.015	0.030	-0.027
0.542	0.044	-0.314	-0.015	0.030	-0.027
0.532	0.031	-0.327	-0.015	0.030	-0.026
0.529	0.036	-0.303	-0.016	0.030	-0.027
0.522	0.016	-0.327	-0.015	0.030	-0.027
0.523	0.025	-0.344	-0.016	0.031	-0.027
0.516	0.014	-0.340	-0.016	0.030	-0.027
0.500	0.047	-0.330	-0.015	0.031	-0.026
0.485	0.014	-0.312	-0.015	0.031	-0.026
0.495	0.048	-0.320	-0.015	0.030	-0.027
0.506	0.033	-0.334	-0.015	0.030	-0.027
0.508	0.044	-0.371	-0.016	0.030	-0.026
0.524	0.035	-0.320	-0.016	0.030	-0.027
0.507	0.023	-0.343	-0.016	0.030	-0.026
0.503	0.003	-0.353	-0.016	0.031	-0.027
0.474	-0.001	-0.321	-0.016	0.031	-0.026
0.480	0.037	-0.333	-0.015	0.031	-0.026
0.505	0.029	-0.313	-0.015	0.030	-0.026
0.496	0.035	-0.356	-0.016	0.030	-0.026
0.516	0.028	-0.337	-0.015	0.030	-0.026
0.504	0.024	-0.353	-0.016	0.031	-0.026
0.505	0.005	-0.353	-0.016	0.031	-0.026
0.476	0.004	-0.366	-0.016	0.031	-0.026
0.488	0.018	-0.336	-0.016	0.031	-0.026
0.493	0.021	-0.329	-0.016	0.031	-0.026
0.491	0.033	-0.339	-0.016	0.031	-0.026
0.514	0.034	-0.357	-0.015	0.031	-0.026
0.514	0.037	-0.340	-0.016	0.031	-0.026
0.502	0.006	-0.342	-0.016	0.031	-0.026
0.495	0.016	-0.328	-0.017	0.031	-0.026
0.500	0.011	-0.328	-0.016	0.031	-0.026
0.489	0.019	-0.373	-0.016	0.032	-0.026
0.487	0.020	-0.359	-0.015	0.031	-0.026
0.471	0.046	-0.366	-0.015	0.031	-0.026
0.495	0.036	-0.336	-0.016	0.032	-0.026
0.495	0.033	-0.363	-0.016	0.031	-0.026
0.490	0.028	-0.366	-0.016	0.031	-0.026
0.501	0.012	-0.341	-0.016	0.031	-0.025
0.485	0.024	-0.393	-0.016	0.032	-0.026
0.440	-0.013	-0.336	-0.016	0.032	-0.025
0.461	0.037	-0.355	-0.016	0.032	-0.026
0.471	0.021	-0.369	-0.016	0.032	-0.026
0.464	0.038	-0.369	-0.016	0.031	-0.025
0.488	0.039	-0.342	-0.016	0.031	-0.026
0.487	0.007	-0.372	-0.016	0.031	-0.025
0.490	-0.030	-0.375	-0.016	0.032	-0.026
0.455	-0.000	-0.370	-0.016	0.031	-0.025
0.465	0.022	-0.361	-0.016	0.032	-0.025
0.463	0.012	-0.354	-0.016	0.031	-0.025
0.458	0.036	-0.348	-0.016	0.032	-0.025
0.487	0.019	-0.359	-0.015	0.031	-0.025
0.470	0.033	-0.365	-0.016	0.032	-0.025
0.479	0.000	-0.354	-0.016	0.032	-0.025
0.466	0.015	-0.374	-0.016	0.032	-0.025
0.465	0.012	-0.357	-0.016	0.032	-0.025
0.467	0.002	-0.394	-0.016	0.032	-0.025
0.454	0.030	-0.341	-0.016	0.032	-0.025
0.440	0.037	-0.385	-0.016	0.032	-0.025
0.469	0.031	-0.358	-0.016	0.032	-0.025
0.467	0.024	-0.351	-0.016	0.032	-0.025
0.479	0.036	-0.354	-0.017	0.032	-0.025
0.473	0.007	-0.370	-0.016	0.032	-0.025
0.453	0.017	-0.411	-0.016	0.033	-0.025
0.448	0.005	-0.360	-0.016	0.033	-0.025
0.423	0.052	-0.398	-0.016	0.032	-0.025
0.449	0.012	-0.353	-0.016	0.032	-0.025
0.453	0.046	-0.384	-0.016	0.032	-0.024
0.456	0.027	-0.381	-0.016	0.032	-0.025
0.455	0.015	-0.397	-0.016	0.032	-0.024
0.457	0.023	-0.397	-0.016	0.033	-0.024
0.413	-0.015	-0.389	-0.017	0.032	-0.024
0.435	0.011	-0.373	-0.016	0.033	-0.025
0.434	0.009	-0.376	-0.016	0.033	-0.024
0.433	0.029	-0.346	-0.016	0.033	-0.024
0.445	0.029	-0.384	-0.016	0.032	-0.024
0.456	0.026	-0.380	-0.016	0.032	-0.024
0.455	-0.020	-0.355	-0.017	0.032	-0.024
0.447	0.015	-0.397	-0.017	0.032	-0.024
0.449	-0.006	-0.386	-0.016	0.033	-0.024
0.441	0.004	-0.393	-0.016	0.033	-0.024
0.435	0.011	-0.372	-0.016	0.033	-0.024
0.421	0.005	-0.396	-0.016	0.033	-0.024
0.438	0.029	-0.373	-0.016	0.033	-0.024
0.434	0.038	-0.366	-0.016	0.032	-0.024
0.461	0.037	-0.397	-0.017	0.032	-0.024
0.448	0.014	-0.373	-0.016	0.032	-0.024
0.434	0.009	-0.419	-0.017	0.034	-0.024
0.437	-0.004	-0.382	-0.016	0.033	-0.024
0.388	0.033	-0.406	-0.016	0.033	-0.024
0.425	0.024	-0.386	-0.016	0.033	-0.024
0.418	0.042	-0.389	-0.016	0.033	-0.023
0.443	0.026	-0.400	-0.017	0.033	-0.024
0.439	0.009	-0.426	-0.017	0.033	-0.024
0.426	0.024	-0.413	-0.017	0.033	-0.024
0.419	-0.009	-0.422	-0.017	0.033	-0.024
0.413	0.014	-0.395	-0.017	0.033	-0.024
0.408	0.000	-0.398	-0.017	0.033	-0.024
0.411	0.038	-0.409	-0.017	0.033	-0.024
0.418	0.014	-0.430	-0.016	0.032	-0.024
0.419	0.019	-0.416	-0.017	0.033	-0.023
0.430	0.011	-0.395	-0.017	0.033	-0.023
0.422	0.010	-0.446	-0.017	0.033	-0.024
0.431	0.001	-0.402	-0.017	0.033	-0.024
0.407	-0.000	-0.408	-0.017	0.033	-0.023
0.398	0.017	-0.368	-0.016	0.034	-0.023
0.399	0.009	-0.398	-0.016	0.033	-0.023
0.399	0.027	-0.409	-0.017	0.033	-0.023
0.413	0.004	-0.391	-0.017	0.033	-0.023
0.433	0.043	-0.437	-0.017	0.033	-0.023
0.438	0.003	-0.395	-0.017	0.033	-0.023
0.415	0.013	-0.439	-0.017	0.034	-0.023
0.408	0.001	-0.415	-0.017	0.033	-0.023
0.397	0.008	-0.428	-0.017	0.034	-0.023
0.388	0.007	-0.408	-0.017	0.034	-0.023
0.383	0.063	-0.442	-0.017	0.034	-0.023
0.425	0.034	-0.392	-0.017	0.034	-0.023
0.409	0.018	-0.442	-0.017	0.033	-0.023
0.408	0.021	-0.421	-0.017	0.034	-0.023
0.400	0.006	-0.455	-0.017	0.033	-0.023
0.385	0.017	-0.414	-0.017	0.034	-0.023
0.381	0.006	-0.424	-0.017	0.034	-0.023
0.389	0.042	-0.438	-0.017	0.034	-0.022
0.389	0.014	-0.431	-0.017	0.034	-0.023
0.394	0.031	-0.445	-0.017	0.033	-0.022
0.390	0.030	-0.421	-0.017	0.034	-0.023
0.383	0.014	-0.461	-0.017	0.034	-0.023
0.419	0.012	-0.434	-0.017	0.034	-0.022
0.387	0.009	-0.444	-0.017	0.034	-0.022
0.390	0.009	-0.451	-0.017	0.034	-0.022
0.369	-0.002	-0.441	-0.016	0.034	-0.022
0.366	0.022	-0.396	-0.017	0.034	-0.022
0.397	0.011	-0.427	-0.017	0.033	-0.022
0.417	0.048	-0.432	-0.017	0.034	-0.023
0.411	-0.008	-0.423	-0.017	0.034	-0.022
0.399	0.015	-0.454	-0.017	0.034	-0.022
0.394	-0.005	-0.420	-0.017	0.034	-0.022
0.367	0.012	-0.457	-0.017	0.035	-0.022
0.365	0.010	-0.409	-0.017	0.035	-0.022
0.375	0.035	-0.440	-0.017	0.034	-0.022
0.386	0.027	-0.444	-0.017	0.034	-0.022
0.380	0.018	-0.444	-0.017	0.034	-0.022
0.376	0.021	-0.471	-0.017	0.034	-0.022
0.383	0.009	-0.494	-0.018	0.034	-0.022
0.374	0.008	-0.439	-0.018	0.035	-0.022
0.364	-0.003	-0.449	-0.017	0.035	-0.022
0.353	0.020	-0.457	-0.017	0.035	-0.022
0.351	0.002	-0.425	-0.017	0.035	-0.021
0.354	0.029	-0.450	-0.017	0.035	-0.022
0.363	0.017	-0.402	-0.017	0.034	-0.022
0.370	0.028	-0.480	-0.017	0.034	-0.021
0.394	0.010	-0.436	-0.017	0.034	-0.022
0.374	0.010	-0.442	-0.017	0.035	-0.022
0.359	-0.006	-0.484	-0.017	0.035	-0.022
0.339	-0.007	-0.465	-0.017	0.035	-0.021
0.348	0.010	-0.442	-0.017	0.035	-0.022
0.347	0.008	-0.452	-0.017	0.035	-0.021
0.353	0.028	-0.442	-0.017	0.035	-0.021
0.395	0.003	-0.470	-0.017	0.034	-0.021
0.376	0.020	-0.477	-0.017	0.035	-0.021
0.367	-0.007	-0.459	-0.018	0.035	-0.021
0.361	-0.001	-0.434	-0.018	0.035	-0.021
0.355	0.002	-0.449	-0.017	0.035	-0.021
0.344	0.008	-0.479	-0.017	0.035	-0.021
0.359	0.028	-0.439	-0.017	0.035	-0.021
0.347	0.021	-0.473	-0.017	0.035	-0.021
0.354	0.021	-0.462	-0.017	0.035	-0.021
0.350	0.007	-0.461	-0.018	0.035	-0.021
0.360	0.019	-0.486	-0.018	0.036	-0.021
0.361	0.005	-0.465	-0.018	0.035	-0.021
0.339	0.020	-0.506	-0.018	0.036	-0.021
0.304	-0.014	-0.477	-0.017	0.036	-0.020
0.324	0.022	-0.496	-0.017	0.035	-0.021
0.341	0.013	-0.475	-0.017	0.035	-0.021
0.343	0.020	-0.502	-0.018	0.035	-0.020
0.357	0.013	-0.462	-0.017	0.035	-0.021
0.350	-0.004	-0.488	-0.018	0.035	-0.020
0.347	-0.035	-0.495	-0.018	0.036	-0.021
0.316	-0.019	-0.490	-0.018	0.035	-0.020
0.327	0.018	-0.464	-0.017	0.036	-0.021
0.328	0.005	-0.471	-0.017	0.035	-0.020
0.327	0.025	-0.478	-0.017	0.036	-0.020
0.343	-0.001	-0.471	-0.017	0.035	-0.020
0.338	0.014	-0.482	-0.018	0.035	-0.020
0.348	-0.009	-0.471	-0.018	0.035	-0.021
0.329	-0.005	-0.494	-0.018	0.035	-0.020
0.341	-0.006	-0.460	-0.018	0.036	-0.020
0.322	-0.005	-0.521	-0.018	0.036	-0.020
0.322	0.004	-0.443	-0.017	0.036	-0.020
0.299	0.026	-0.488	-0.017	0.036	-0.020
0.334	0.027	-0.475	-0.017	0.036	-0.020
0.331	0.012	-0.484	-0.017	0.035	-0.020
0.343	0.020	-0.477	-0.018	0.036	-0.020
0.342	-0.007	-0.494	-0.018	0.036	-0.020
0.326	-0.001	-0.528	-0.018	0.037	-0.020
0.315	-0.018	-0.486	-0.018	0.036	-0.020
0.298	0.019	-0.483	-0.018	0.036	-0.020
0.312	-0.009	-0.489	-0.018	0.036	-0.020
0.317	0.035	-0.490	-0.018	0.036	-0.019
0.326	0.019	-0.501	-0.017	0.036	-0.020
0.322	-0.004	-0.503	-0.018	0.036	-0.020
0.330	0.004	-0.504	-0.018	0.036	-0.019
0.294	-0.023	-0.499	-0.018	0.036	-0.019
0.310	-0.015	-0.493	-0.018	0.036	-0.020
0.298	-0.016	-0.492	-0.018	0.036	-0.019
0.301	0.017	-0.449	-0.017	0.037	-0.019
0.308	-0.004	-0.504	-0.017	0.036	-0.019
0.310	0.015	-0.507	-0.018	0.036	-0.019
0.319	-0.018	-0.469	-0.018	0.036	-0.019
0.323	0.013	-0.514	-0.018	0.036	-0.019
0.329	-0.022	-0.499	-0.018	0.036	-0.019
0.305	-0.003	-0.502	-0.018	0.037	-0.019
0.301	-0.021	-0.492	-0.018	0.037	-0.019
0.288	-0.023	-0.508	-0.018	0.037	-0.019
0.295	-0.004	-0.495	-0.018	0.037	-0.019
0.300	0.035	-0.482	-0.018	0.036	-0.019
0.330	0.012	-0.503	-0.018	0.036	-0.019
0.323	-0.005	-0.512	-0.018	0.036	-0.019
0.305	-0.009	-0.509	-0.018	0.037	-0.019
0.299	-0.022	-0.502	-0.018	0.037	-0.019
0.273	0.010	-0.515	-0.018	0.037	-0.019
0.283	-0.017	-0.501	-0.018	0.037	-0.019
0.284	0.022	-0.509	-0.018	0.037	-0.019
0.283	-0.011	-0.508	-0.018	0.037	-0.019
0.290	-0.001	-0.522	-0.018	0.036	-0.019
0.293	-0.001	-0.505	-0.018	0.036	-0.019
0.283	-0.010	-0.525	-0.018	0.036	-0.018
0.319	-0.022	-0.518	-0.018	0.037	-0.018
0.280	-0.020	-0.504	-0.018	0.037	-0.018
0.279	-0.010	-0.518	-0.018	0.038	-0.019
0.274	-0.035	-0.514	-0.018	0.037	-0.018
0.277	-0.008	-0.480	-0.018	0.037	-0.018
0.282	-0.010	-0.494	-0.018	0.036	-0.018
0.315	0.023	-0.519	-0.018	0.037	-0.019
0.312	-0.025	-0.518	-0.018	0.037	-0.018
0.287	0.003	-0.494	-0.018	0.037	-0.018
0.288	-0.030	-0.490	-0.018	0.038	-0.018
0.264	-0.023	-0.516	-0.018	0.038	-0.018
0.277	-0.019	-0.500	-0.018	0.037	-0.018
0.266	-0.002	-0.528	-0.018	0.037	-0.018
0.282	-0.001	-0.504	-0.018	0.037	-0.018
0.272	-0.002	-0.504	-0.018	0.037	-0.018
0.278	-0.008	-0.535	-0.018	0.037	-0.018
0.279	-0.012	-0.554	-0.019	0.037	-0.018
0.281	-0.013	-0.499	-0.019	0.038	-0.018
0.258	-0.035	-0.502	-0.018	0.037	-0.018
0.251	0.000	-0.530	-0.018	0.038	-0.018
0.255	-0.033	-0.509	-0.018	0.038	-0.018
0.251	-0.008	-0.533	-0.018	0.038	-0.018
0.275	-0.012	-0.466	-0.018	0.037	-0.018
0.271	-0.006	-0.544	-0.019	0.037	-0.018
0.285	-0.022	-0.520	-0.019	0.037	-0.018
0.256	-0.032	-0.509	-0.018	0.037	-0.017
0.262	-0.031	-0.529	-0.019	0.038	-0.018
0.239	-0.042	-0.532	-0.019	0.038	-0.017
0.250	-0.010	-0.513	-0.018	0.038	-0.017
0.259	-0.018	-0.519	-0.018	0.037	-0.017
0.255	-0.002	-0.537	-0.019	0.038	-0.017
0.279	-0.023	-0.516	-0.018	0.037	-0.017
0.279	-0.014	-0.519	-0.019	0.038	-0.017
0.269	-0.046	-0.512	-0.019	0.038	-0.017
0.253	-0.036	-0.476	-0.019	0.039	-0.017
0.265	-0.024	-0.491	-0.019	0.038	-0.017
0.250	-0.031	-0.535	-0.019	0.039	-0.017
0.255	-0.022	-0.498	-0.019	0.038	-0.017
0.243	-0.011	-0.525	-0.018	0.038	-0.017
0.257	-0.011	-0.522	-0.019	0.038	-0.017
0.254	-0.018	-0.539	-0.019	0.038	-0.017
0.256	-0.017	-0.532	-0.019	0.038	-0.017
0.268	-0.040	-0.545	-0.019	0.038	-0.017
0.249	-0.026	-0.565	-0.019	0.039	-0.017
0.210	-0.063	-0.509	-0.019	0.039	-0.016
0.227	-0.016	-0.528	-0.019	0.038	-0.017
0.239	-0.032	-0.545	-0.018	0.038	-0.017
0.233	-0.005	-0.538	-0.019	0.038	-0.016
0.252	-0.017	-0.532	-0.018	0.038	-0.017
0.241	-0.026	-0.514	-0.019	0.038	-0.016
0.247	-0.074	-0.513	-0.019	0.038	-0.017
0.220	-0.049	-0.553	-0.019	0.039	-0.016
0.240	-0.045	-0.524	-0.019	0.039	-0.016
0.224	-0.042	-0.520	-0.019	0.038	-0.016
0.227	-0.015	-0.517	-0.019	0.039	-0.016
0.231	-0.037	-0.527	-0.019	0.038	-0.016
0.236	-0.029	-0.524	-0.019	0.038	-0.016
0.245	-0.038	-0.527	-0.019	0.038	-0.016
0.240	-0.030	-0.551	-0.019	0.038	-0.016
0.247	-0.052	-0.513	-0.019	0.039	-0.016
0.228	-0.050	-0.570	-0.020	0.040	-0.016
0.233	-0.040	-0.523	-0.019	0.039	-0.016
0.201	-0.011	-0.540	-0.019	0.039	-0.016
0.236	-0.039	-0.523	-0.019	0.039	-0.016
0.227	-0.016	-0.495	-0.019	0.038	-0.015
0.250	-0.020	-0.509	-0.019	0.039	-0.016
0.240	-0.056	-0.536	-0.019	0.039	-0.016
0.231	-0.043	-0.563	-0.020	0.039	-0.016
0.216	-0.063	-0.535	-0.019	0.039	-0.016
0.207	-0.034	-0.536	-0.019	0.039	-0.016
0.208	-0.051	-0.521	-0.019	0.039	-0.015
0.208	-0.017	-0.535	-0.019	0.039	-0.015
0.218	-0.032	-0.557	-0.018	0.038	-0.015
0.214	-0.038	-0.539	-0.019	0.039	-0.015
0.231	-0.039	-0.518	-0.019	0.038	-0.015
0.226	-0.053	-0.539	-0.019	0.039	-0.015
0.243	-0.077	-0.504	-0.020	0.039	-0.015
0.208	-0.064	-0.517	-0.020	0.039	-0.015
0.211	-0.058	-0.484	-0.019	0.040	-0.015
0.198	-0.067	-0.545	-0.019	0.039	-0.015
0.223	-0.047	-0.514	-0.019	0.039	-0.015
0.219	-0.055	-0.521	-0.019	0.039	-0.015
0.240	-0.027	-0.536	-0.019	0.039	-0.015
0.244	-0.067	-0.541	-0.019	0.039	-0.015
0.220	-0.052	-0.548	-0.019	0.039	-0.015
0.217	-0.068	-0.520	-0.019	0.039	-0.015
0.194	-0.070	-0.519	-0.020	0.040	-0.015
0.202	-0.066	-0.506	-0.019	0.039	-0.015
0.201	-0.006	-0.524	-0.019	0.039	-0.014
0.221	-0.051	-0.517	-0.019	0.039	-0.015
0.219	-0.048	-0.537	-0.020	0.039	-0.014
0.221	-0.050	-0.506	-0.020	0.039	-0.015
0.220	-0.067	-0.554	-0.020	0.039	-0.015
0.199	-0.054	-0.533	-0.020	0.040	-0.015
0.183	-0.074	-0.505	-0.020	0.040	-0.014
0.196	-0.030	-0.544	-0.020	0.040	-0.014
0.189	-0.071	-0.519	-0.019	0.040	-0.014
0.193	-0.044	-0.516	-0.020	0.040	-0.014
0.194	-0.052	-0.506	-0.019	0.039	-0.014
0.193	-0.058	-0.553	-0.020	0.039	-0.014
0.231	-0.085	-0.522	-0.020	0.039	-0.014
0.200	-0.075	-0.529	-0.020	0.040	-0.014
0.194	-0.088	-0.532	-0.020	0.040	-0.014
0.179	-0.085	-0.504	-0.020	0.040	-0.014
0.187	-0.061	-0.488	-0.019	0.040	-0.014
0.188	-0.068	-0.512	-0.020	0.039	-0.014
0.225	-0.022	-0.534	-0.020	0.040	-0.014
0.218	-0.076	-0.525	-0.020	0.039	-0.014
0.202	-0.062	-0.525	-0.020	0.040	-0.014
0.196	-0.089	-0.501	-0.020	0.040	-0.014
0.195	-0.085	-0.541	-0.020	0.040	-0.014
0.199	-0.075	-0.498	-0.020	0.040	-0.014
0.173	-0.050	-0.521	-0.020	0.041	-0.013
0.177	-0.064	-0.504	-0.020	0.040	-0.013
0.176	-0.052	-0.532	-0.019	0.040	-0.013
0.187	-0.059	-0.528	-0.020	0.040	-0.014
0.189	-0.069	-0.558	-0.020	0.039	-0.013
0.196	-0.074	-0.507	-0.020	0.040	-0.013
0.180	-0.087	-0.517	-0.020	0.040	-0.013
0.175	-0.094	-0.537	-0.020	0.041	-0.014
0.154	-0.095	-0.502	-0.020	0.040	-0.013
0.161	-0.071	-0.510	-0.020	0.040	-0.013
0.164	-0.080	-0.483	-0.020	0.040	-0.013
0.176	-0.060	-0.517	-0.020	0.040	-0.013
0.189	-0.071	-0.507	-0.020	0.040	-0.013
0.189	-0.075	-0.520	-0.020	0.040	-0.013
0.190	-0.101	-0.513	-0.020	0.040	-0.013
0.163	-0.092	-0.499	-0.020	0.040	-0.013
0.177	-0.077	-0.496	-0.020	0.040	-0.013
0.171	-0.092	-0.533	-0.020	0.041	-0.013
0.174	-0.078	-0.496	-0.020	0.041	-0.013
0.156	-0.066	-0.524	-0.020	0.040	-0.013
0.190	-0.064	-0.521	-0.020	0.040	-0.013
0.175	-0.084	-0.502	-0.020	0.040	-0.013
0.194	-0.079	-0.498	-0.021	0.041	-0.013
0.191	-0.087	-0.516	-0.020	0.040	-0.013
0.166	-0.088	-0.532	-0.020	0.041	-0.013
0.158	-0.091	-0.485	-0.020	0.041	-0.013
0.153	-0.063	-0.519	-0.020	0.041	-0.013
0.172	-0.081	-0.498	-0.021	0.041	-0.013
0.160	-0.058	-0.519	-0.020	0.040	-0.012
0.180	-0.077	-0.527	-0.020	0.040	-0.013
0.180	-0.084	-0.529	-0.021	0.040	-0.013
0.184	-0.090	-0.526	-0.021	0.041	-0.013
0.142	-0.117	-0.520	-0.021	0.041	-0.012
0.171	-0.100	-0.508	-0.021	0.041	-0.013
0.156	-0.099	-0.535	-0.021	0.041	-0.012
0.155	-0.068	-0.495	-0.020	0.041	-0.012
0.162	-0.094	-0.498	-0.020	0.040	-0.012
0.175	-0.089	-0.498	-0.021	0.041	-0.012
0.185	-0.116	-0.501	-0.021	0.040	-0.013
0.171	-0.083	-0.522	-0.021	0.040	-0.013
0.185	-0.115	-0.511	-0.021	0.040	-0.012
0.167	-0.104	-0.542	-0.021	0.041	-0.012
0.163	-0.097	-0.487	-0.021	0.041	-0.013
0.154	-0.112	-0.531	-0.021	0.041	-0.012
0.165	-0.093	-0.494	-0.021	0.041	-0.012
0.154	-0.060	-0.501	-0.020	0.040	-0.012
0.191	-0.075	-0.516	-0.021	0.040	-0.013
0.183	-0.106	-0.531	-0.021	0.040	-0.012
0.183	-0.092	-0.521	-0.021	0.041	-0.012
0.177	-0.106	-0.525	-0.021	0.040	-0.012
0.167	-0.098	-0.514	-0.021	0.041	-0.012
0.158	-0.113	-0.517	-0.021	0.041	-0.012
0.163	-0.063	-0.521	-0.020	0.041	-0.012
0.163	-0.107	-0.497	-0.020	0.041	-0.012
0.163	-0.089	-0.521	-0.021	0.040	-0.012
0.172	-0.091	-0.480	-0.021	0.040	-0.012
0.166	-0.105	-0.530	-0.021	0.040	-0.012
0.200	-0.112	-0.486	-0.021	0.040	-0.012
0.168	-0.110	-0.503	-0.021	0.041	-0.012
0.172	-0.111	-0.517	-0.021	0.041	-0.012
0.141	-0.117	-0.503	-0.021	0.041	-0.012
0.150	-0.100	-0.493	-0.021	0.041	-0.012
0.158	-0.100	-0.486	-0.020	0.040	-0.012
0.194	-0.060	-0.488	-0.021	0.040	-0.012
0.193	-0.107	-0.510	-0.021	0.040	-0.012
0.162	-0.091	-0.507	-0.021	0.041	-0.012
0.160	-0.119	-0.496	-0.021	0.041	-0.012
0.156	-0.122	-0.506	-0.021	0.041	-0.011
0.158	-0.104	-0.500	-0.021	0.041	-0.012
0.136	-0.085	-0.492	-0.021	0.041	-0.011
0.139	-0.095	-0.496	-0.021	0.041	-0.011
0.142	-0.094	-0.506	-0.021	0.041	-0.011
0.158	-0.091	-0.493	-0.021	0.041	-0.011
0.148	-0.100	-0.523	-0.022	0.040	-0.011
0.159	-0.105	-0.447	-0.021	0.041	-0.011
0.143	-0.116	-0.478	-0.021	0.041	-0.011
0.124	-0.107	-0.516	-0.021	0.042	-0.011
0.107	-0.128	-0.460	-0.021	0.041	-0.011
0.121	-0.087	-0.499	-0.021	0.041	-0.011
0.131	-0.099	-0.471	-0.021	0.040	-0.011
0.131	-0.088	-0.502	-0.021	0.041	-0.011
0.153	-0.101	-0.472	-0.021	0.041	-0.011
0.142	-0.104	-0.498	-0.021	0.041	-0.011
0.140	-0.129	-0.508	-0.021	0.041	-0.011
0.118	-0.125	-0.500	-0.021	0.041	-0.011
0.128	-0.112	-0.467	-0.021	0.041	-0.011
0.120	-0.108	-0.511	-0.021	0.042	-0.011
0.115	-0.085	-0.467	-0.021	0.042	-0.011
0.118	-0.097	-0.467	-0.021	0.041	-0.011
0.141	-0.086	-0.464	-0.021	0.041	-0.011
0.128	-0.101	-0.450	-0.021	0.041	-0.010
0.130	-0.092	-0.443	-0.022	0.042	-0.011
0.128	-0.112	-0.477	-0.021	0.042	-0.010
0.115	-0.105	-0.500	-0.021	0.042	-0.010
0.099	-0.119	-0.459	-0.021	0.042	-0.010
0.088	-0.081	-0.473	-0.021	0.042	-0.010
0.098	-0.104	-0.459	-0.021	0.042	-0.010
0.095	-0.066	-0.470	-0.021	0.041	-0.010
0.100	-0.087	-0.491	-0.021	0.041	-0.010
0.095	-0.092	-0.483	-0.021	0.042	-0.010
0.098	-0.095	-0.479	-0.021	0.042	-0.010
0.081	-0.116	-0.481	-0.022	0.042	-0.010
0.096	-0.108	-0.479	-0.022	0.042	-0.010
0.079	-0.106	-0.461	-0.021	0.042	-0.010
0.077	-0.081	-0.445	-0.021	0.043	-0.010
0.072	-0.084	-0.476	-0.021	0.041	-0.010
0.092	-0.084	-0.459	-0.021	0.042	-0.010
0.098	-0.098	-0.455	-0.021	0.042	-0.010
0.113	-0.081	-0.493	-0.022	0.042	-0.010
0.095	-0.112	-0.458	-0.021	0.042	-0.010
0.087	-0.099	-0.479	-0.021	0.042	-0.010
0.080	-0.105	-0.461	-0.021	0.043	-0.010
0.070	-0.109	-0.471	-0.021	0.042	-0.010
0.071	-0.105	-0.458	-0.021	0.042	-0.010
0.060	-0.050	-0.468	-0.021	0.042	-0.009
0.096	-0.082	-0.455	-0.022	0.042	-0.010
0.088	-0.097	-0.458	-0.021	0.042	-0.009
0.089	-0.087	-0.451	-0.022	0.042	-0.010
0.082	-0.114	-0.467	-0.022	0.042	-0.010
0.066	-0.094	-0.440	-0.022	0.043	-0.010
0.056	-0.110	-0.439	-0.022	0.043	-0.009
0.064	-0.073	-0.478	-0.021	0.043	-0.009
0.052	-0.098	-0.471	-0.021	0.043	-0.009
0.073	-0.090	-0.471	-0.021	0.042	-0.009
0.067	-0.093	-0.444	-0.021	0.042	-0.009
0.071	-0.099	-0.474	-0.022	0.042	-0.009
0.113	-0.115	-0.446	-0.022	0.042	-0.009
0.081	-0.109	-0.446	-0.022	0.042	-0.009
0.072	-0.118	-0.453	-0.022	0.043	-0.009
0.054	-0.122	-0.452	-0.022	0.043	-0.009
0.057	-0.095	-0.423	-0.021	0.043	-0.009
0.058	-0.105	-0.453	-0.022	0.042	-0.009
0.105	-0.079	-0.448	-0.022	0.043	-0.010
0.087	-0.115	-0.474	-0.021	0.042	-0.009
0.077	-0.094	-0.450	-0.022	0.043	-0.009
0.069	-0.122	-0.446	-0.022	0.043	-0.009
0.057	-0.120	-0.455	-0.022	0.043	-0.009
0.063	-0.104	-0.439	-0.022	0.043	-0.009
0.046	-0.094	-0.463	-0.022	0.043	-0.009
0.036	-0.111	-0.445	-0.022	0.043	-0.009
0.035	-0.088	-0.459	-0.022	0.043	-0.009
0.058	-0.100	-0.446	-0.021	0.043	-0.009
0.059	-0.104	-0.500	-0.022	0.042	-0.009
0.056	-0.103	-0.425	-0.022	0.043	-0.009
0.055	-0.113	-0.455	-0.022	0.043	-0.009
0.046	-0.126	-0.459	-0.022	0.044	-0.009
0.019	-0.134	-0.440	-0.022	0.043	-0.008
0.034	-0.096	-0.428	-0.022	0.043	-0.009
0.040	-0.111	-0.432	-0.021	0.043	-0.009
0.042	-0.087	-0.455	-0.022	0.043	-0.008
0.060	-0.103	-0.435	-0.021	0.043	-0.008
0.049	-0.099	-0.432	-0.022	0.043	-0.009
0.061	-0.130	-0.448	-0.022	0.043	-0.009
0.043	-0.112	-0.448	-0.022	0.043	-0.008
0.057	-0.124	-0.421	-0.022	0.043	-0.008
0.038	-0.109	-0.475	-0.022	0.044	-0.008
0.037	-0.105	-0.414	-0.021	0.044	-0.008
0.006	-0.077	-0.449	-0.021	0.043	-0.008
0.047	-0.090	-0.435	-0.022	0.043	-0.009
0.042	-0.080	-0.424	-0.022	0.043	-0.008
0.064	-0.099	-0.438	-0.022	0.043	-0.008
0.052	-0.114	-0.444	-0.022	0.043	-0.008
0.033	-0.111	-0.461	-0.022	0.044	-0.008
0.021	-0.124	-0.437	-0.022	0.044	-0.008
0.002	-0.086	-0.431	-0.022	0.044	-0.008
0.023	-0.115	-0.409	-0.022	0.044	-0.008
0.020	-0.080	-0.454	-0.022	0.044	-0.008
0.032	-0.100	-0.462	-0.021	0.043	-0.008
0.034	-0.099	-0.448	-0.022	0.043	-0.008
0.048	-0.110	-0.451	-0.022	0.043	-0.008
0.013	-0.127	-0.443	-0.022	0.043	-0.008
0.027	-0.135	-0.416	-0.022	0.044	-0.008
0.006	-0.122	-0.460	-0.022	0.044	-0.008
0.009	-0.097	-0.396	-0.021	0.044	-0.008
0.009	-0.123	-0.427	-0.021	0.043	-0.008
0.021	-0.105	-0.447	-0.022	0.044	-0.008
0.032	-0.113	-0.427	-0.022	0.043	-0.008
0.042	-0.099	-0.461	-0.022	0.043	-0.008
0.045	-0.137	-0.450	-0.022	0.044	-0.008
0.018	-0.109	-0.453	-0.022	0.044	-0.008
0.017	-0.119	-0.436	-0.022	0.044	-0.008
-0.002	-0.122	-0.460	-0.022	0.044	-0.008
0.007	-0.114	-0.416	-0.022	0.044	-0.008
0.003	-0.074	-0.419	-0.022	0.044	-0.007
0.033	-0.094	-0.420	-0.022	0.044	-0.008
0.025	-0.113	-0.429	-0.022	0.043	-0.007
0.023	-0.112	-0.450	-0.022	0.044	-0.008
0.013	-0.130	-0.446	-0.022	0.044	-0.008
-0.006	-0.112	-0.443	-0.022	0.045	-0.008
-0.005	-0.132	-0.421	-0.022	0.044	-0.007
-0.008	-0.090	-0.436	-0.022	0.044	-0.007
-0.000	-0.116	-0.425	-0.022	0.044	-0.007
-0.004	-0.113	-0.453	-0.022	0.044	-0.007
0.008	-0.107	-0.419	-0.022	0.044	-0.007
0.007	-0.115	-0.442	-0.022	0.044	-0.007
0.041	-0.125	-0.411	-0.022	0.044	-0.007
-0.002	-0.131	-0.442	-0.022	0.044	-0.007
0.019	-0.133	-0.442	-0.022	0.044	-0.007
-0.012	-0.136	-0.434	-0.022	0.044	-0.007
-0.015	-0.120	-0.408	-0.022	0.045	-0.007
-0.001	-0.122	-0.408	-0.022	0.044	-0.007
0.028	-0.079	-0.440	-0.022	0.044	-0.008
0.012	-0.126	-0.418	-0.022	0.044	-0.007
0.009	-0.116	-0.432	-0.022	0.044	-0.007
-0.001	-0.143	-0.424	-0.022	0.044	-0.007
-0.020	-0.133	-0.437	-0.023	0.045	-0.007
-0.008	-0.125	-0.397	-0.022	0.044	-0.007
-0.023	-0.102	-0.445	-0.022	0.045	-0.007
-0.022	-0.124	-0.400	-0.022	0.045	-0.007
-0.021	-0.107	-0.435	-0.022	0.044	-0.007
-0.003	-0.114	-0.432	-0.022	0.044	-0.007
-0.004	-0.116	-0.455	-0.023	0.044	-0.007
0.004	-0.117	-0.411	-0.022	0.044	-0.007
-0.015	-0.144	-0.416	-0.022	0.044	-0.007
-0.024	-0.149	-0.440	-0.023	0.045	-0.007
-0.050	-0.138	-0.402	-0.022	0.045	-0.006
-0.038	-0.111	-0.413	-0.022	0.045	-0.007
-0.026	-0.127	-0.379	-0.022	0.044	-0.006
-0.027	-0.102	-0.413	-0.022	0.044	-0.006
-0.007	-0.119	-0.421	-0.022	0.044	-0.006
-0.018	-0.127	-0.420	-0.022	0.045	-0.006
-0.010	-0.141	-0.413	-0.023	0.045	-0.007
-0.024	-0.135	-0.412	-0.023	0.045	-0.006
-0.022	-0.142	-0.378	-0.022	0.045	-0.007
-0.037	-0.129	-0.457	-0.022	0.045	-0.006
-0.033	-0.130	-0.396	-0.022	0.045	-0.006
-0.058	-0.095	-0.420	-0.022	0.045	-0.006
-0.020	-0.122	-0.406	-0.022	0.045	-0.006
-0.036	-0.107	-0.396	-0.022	0.044	-0.006
-0.012	-0.119	-0.396	-0.023	0.045	-0.006
-0.008	-0.126	-0.419	-0.023	0.044	-0.006
-0.029	-0.122	-0.433	-0.022	0.045	-0.006
-0.043	-0.156	-0.404	-0.023	0.045	-0.006
-0.036	-0.119	-0.409	-0.023	0.045	-0.006
-0.048	-0.144	-0.377	-0.023	0.045	-0.006
-0.050	-0.099	-0.402	-0.022	0.045	-0.006
-0.038	-0.123	-0.420	-0.022	0.044	-0.006
-0.033	-0.115	-0.419	-0.022	0.045	-0.006
-0.020	-0.126	-0.388	-0.022	0.044	-0.006
-0.015	-0.124	-0.409	-0.023	0.045	-0.006
-0.009	-0.165	-0.401	-0.023	0.045	-0.006
-0.046	-0.138	-0.415	-0.023	0.045	-0.006
-0.032	-0.141	-0.354	-0.022	0.046	-0.006
-0.054	-0.143	-0.398	-0.022	0.045	-0.006
-0.045	-0.127	-0.388	-0.022	0.045	-0.006
-0.040	-0.123	-0.377	-0.022	0.044	-0.006
-0.012	-0.106	-0.416	-0.022	0.045	-0.006
-0.025	-0.140	-0.398	-0.022	0.045	-0.006
-0.024	-0.129	-0.415	-0.022	0.045	-0.006
-0.024	-0.149	-0.418	-0.023	0.045	-0.006
-0.046	-0.144	-0.393	-0.023	0.045	-0.005
-0.059	-0.135	-0.387	-0.022	0.045	-0.005
-0.060	-0.097	-0.394	-0.022	0.045	-0.005
-0.048	-0.127	-0.374	-0.022	0.045	-0.005
-0.044	-0.120	-0.401	-0.022	0.045	-0.005
-0.040	-0.126	-0.353	-0.023	0.044	-0.006
-0.038	-0.132	-0.401	-0.023	0.045	-0.005
-0.046	-0.129	-0.384	-0.023	0.045	-0.006
-0.048	-0.153	-0.389	-0.023	0.045	-0.005
-0.053	-0.130	-0.404	-0.023	0.045	-0.005
-0.083	-0.160	-0.396	-0.022	0.045	-0.005
-0.065	-0.122	-0.377	-0.022	0.045	-0.005
-0.061	-0.134	-0.363	-0.022	0.045	-0.005
-0.061	-0.113	-0.390	-0.023	0.045	-0.005
-0.008	-0.150	-0.380	-0.022	0.044	-0.005
-0.039	-0.135	-0.394	-0.023	0.045	-0.005
-0.051	-0.162	-0.376	-0.023	0.045	-0.005
-0.063	-0.143	-0.351	-0.023	0.046	-0.005
-0.064	-0.137	-0.355	-0.022	0.045	-0.005
-0.066	-0.132	-0.383	-0.023	0.046	-0.005
-0.045	-0.119	-0.356	-0.022	0.045	-0.005
-0.066	-0.127	-0.373	-0.022	0.045	-0.005
-0.049	-0.122	-0.376	-0.023	0.045	-0.005
-0.056	-0.134	-0.369	-0.023	0.045	-0.005
-0.053	-0.132	-0.389	-0.023	0.046	-0.005
-0.049	-0.150	-0.362	-0.023	0.045	-0.005
-0.070	-0.137	-0.385	-0.023	0.046	-0.005
-0.109	-0.162	-0.370	-0.022	0.046	-0.004
-0.082	-0.130	-0.372	-0.023	0.046	-0.005
-0.067	-0.140	-0.366	-0.022	0.045	-0.005
-0.068	-0.111	-0.376	-0.023	0.045	-0.005
-0.055	-0.123	-0.342	-0.022	0.045	-0.005
-0.063	-0.152	-0.378	-0.023	0.045	-0.004
-0.062	-0.179	-0.365	-0.023	0.046	-0.005
-0.086	-0.170	-0.374	-0.023	0.045	-0.004
-0.075	-0.142	-0.375	-0.022	0.046	-0.005
-0.080	-0.142	-0.354	-0.022	0.045	-0.004
-0.082	-0.118	-0.365	-0.022	0.045	-0.004
-0.055	-0.146	-0.372	-0.022	0.045	-0.004
-0.061	-0.125	-0.372	-0.022	0.045	-0.005
-0.051	-0.157	-0.348	-0.023	0.045	-0.005
-0.058	-0.147	-0.385	-0.023	0.045	-0.004
-0.059	-0.148	-0.361	-0.023	0.045	-0.004
-0.077	-0.156	-0.408	-0.023	0.046	-0.004
-0.074	-0.149	-0.347	-0.022	0.046	-0.004
-0.104	-0.120	-0.375	-0.022	0.045	-0.004
-0.056	-0.137	-0.351	-0.022	0.046	-0.004
-0.068	-0.114	-0.344	-0.022	0.045	-0.004
-0.048	-0.125	-0.362	-0.023	0.045	-0.004
-0.053	-0.147	-0.364	-0.023	0.045	-0.004
-0.064	-0.148	-0.364	-0.023	0.046	-0.004
-0.091	-0.160	-0.360	-0.023	0.045	-0.004
-0.079	-0.145	-0.337	-0.023	0.046	-0.004
-0.086	-0.161	-0.343	-0.023	0.045	-0.004
-0.081	-0.114	-0.364	-0.023	0.046	-0.004
-0.073	-0.154	-0.368	-0.022	0.044	-0.004
-0.075	-0.139	-0.337	-0.022	0.045	-0.004
-0.060	-0.146	-0.330	-0.022	0.044	-0.004
-0.052	-0.131	-0.355	-0.023	0.045	-0.004
-0.046	-0.169	-0.337	-0.023	0.045	-0.004
-0.080	-0.152	-0.340	-0.023	0.045	-0.004
-0.069	-0.156	-0.289	-0.022	0.046	-0.004
-0.092	-0.157	-0.357	-0.022	0.045	-0.004
-0.079	-0.139	-0.320	-0.022	0.046	-0.004
-0.075	-0.140	-0.333	-0.022	0.045	-0.004
-0.058	-0.127	-0.351	-0.023	0.045	-0.004
-0.053	-0.149	-0.326	-0.022	0.045	-0.004
-0.067	-0.145	-0.374	-0.023	0.046	-0.004
-0.071	-0.162	-0.350	-0.023	0.045	-0.004
-0.091	-0.158	-0.321	-0.023	0.046	-0.003
-0.098	-0.158	-0.322	-0.022	0.046	-0.004
-0.101	-0.099	-0.343	-0.022	0.046	-0.003
-0.082	-0.140	-0.316	-0.022	0.046	-0.004
-0.085	-0.138	-0.350	-0.022	0.045	-0.003
-0.072	-0.134	-0.296	-0.022	0.045	-0.004
-0.091	-0.141	-0.367	-0.023	0.045	-0.004
-0.084	-0.154	-0.339	-0.023	0.046	-0.004
-0.094	-0.168	-0.338	-0.023	0.045	-0.003
-0.095	-0.132	-0.349	-0.023	0.046	-0.003
-0.107	-0.155	-0.342	-0.022	0.046	-0.003
-0.102	-0.142	-0.325	-0.023	0.046	-0.003
-0.092	-0.145	-0.326	-0.022	0.045	-0.003
-0.093	-0.132	-0.363	-0.023	0.045	-0.003
-0.052	-0.166	-0.325	-0.022	0.045	-0.003
-0.082	-0.150	-0.322	-0.023	0.046	-0.003
-0.083	-0.175	-0.339	-0.023	0.046	-0.003
-0.104	-0.163	-0.293	-0.023	0.046	-0.003
-0.091	-0.155	-0.305	-0.022	0.046	-0.003
-0.097	-0.149	-0.325	-0.022	0.046	-0.003
-0.074	-0.124	-0.323	-0.022	0.046	-0.003
-0.081	-0.142	-0.325	-0.022	0.045	-0.003
-0.080	-0.142	-0.308	-0.023	0.046	-0.003
-0.074	-0.161	-0.321	-0.023	0.045	-0.003
-0.087	-0.148	-0.318	-0.023	0.046	-0.003
-0.086	-0.167	-0.318	-0.022	0.046	-0.003
-0.108	-0.136	-0.345	-0.023	0.046	-0.003
-0.136	-0.183	-0.302	-0.022	0.046	-0.003
-0.112	-0.134	-0.318	-0.022	0.046	-0.003
-0.106	-0.154	-0.338	-0.022	0.046	-0.003
-0.097	-0.134	-0.341	-0.023	0.045	-0.003
-0.080	-0.143	-0.315	-0.022	0.045	-0.003
-0.090	-0.165	-0.324	-0.023	0.045	-0.003
-0.089	-0.197	-0.345	-0.023	0.046	-0.003
-0.129	-0.177	-0.316	-0.023	0.046	-0.002
-0.104	-0.159	-0.321	-0.023	0.046	-0.003
-0.104	-0.164	-0.300	-0.022	0.046	-0.003
-0.097	-0.139	-0.325	-0.022	0.046	-0.003
-0.095	-0.158	-0.318	-0.022	0.045	-0.003
-0.085	-0.145	-0.314	-0.022	0.046	-0.003
-0.087	-0.162	-0.297	-0.022	0.045	-0.003
-0.083	-0.147	-0.328	-0.022	0.045	-0.003
-0.089	-0.177	-0.289	-0.023	0.046	-0.002
-0.102	-0.163	-0.361	-0.023	0.047	-0.003
-0.105	-0.157	-0.297	-0.022	0.046	-0.003
-0.133	-0.119	-0.304	-0.022	0.046	-0.003
-0.104	-0.158	-0.310	-0.022	0.046	-0.003
-0.098	-0.119	-0.301	-0.022	0.045	-0.002
-0.070	-0.138	-0.308	-0.023	0.046	-0.003
-0.086	-0.145	-0.321	-0.022	0.045	-0.002
-0.093	-0.158	-0.328	-0.022	0.046	-0.003
-0.115	-0.177	-0.330	-0.023	0.046	-0.002
-0.108	-0.164	-0.316	-0.023	0.046	-0.002
-0.110	-0.169	-0.289	-0.022	0.046	-0.002
-0.107	-0.133	-0.310	-0.022	0.046	-0.002
-0.103	-0.150	-0.342	-0.021	0.045	-0.002
-0.103	-0.145	-0.296	-0.022	0.046	-0.002
-0.088	-0.159	-0.283	-0.022	0.045	-0.002
-0.069	-0.145	-0.325	-0.023	0.045	-0.003
-0.072	-0.185	-0.299	-0.023	0.045	-0.002
-0.101	-0.162	-0.302	-0.023	0.046	-0.002
-0.100	-0.167	-0.286	-0.022	0.046	-0.002
-0.116	-0.170	-0.327	-0.022	0.046	-0.002
-0.091	-0.150	-0.290	-0.022	0.046	-0.002
-0.098	-0.156	-0.290	-0.022	0.045	-0.002
-0.079	-0.133	-0.311	-0.022	0.045	-0.002
-0.081	-0.167	-0.313	-0.022	0.045	-0.002
-0.086	-0.163	-0.334	-0.022	0.046	-0.002
-0.092	-0.171	-0.340	-0.023	0.045	-0.002
-0.092	-0.171	-0.302	-0.023	0.046	-0.002
-0.110	-0.181	-0.299	-0.022	0.046	-0.002
-0.115	-0.133	-0.293	-0.022	0.046	-0.002
-0.114	-0.171	-0.278	-0.022	0.046	-0.002
-0.106	-0.145	-0.300	-0.022	0.046	-0.002
-0.108	-0.155	-0.245	-0.022	0.045	-0.002
-0.095	-0.148	-0.327	-0.023	0.045	-0.002
-0.081	-0.167	-0.303	-0.022	0.045	-0.002
-0.100	-0.176	-0.289	-0.022	0.046	-0.002
-0.091	-0.177	-0.320	-0.022	0.046	-0.002
-0.118	-0.184	-0.316	-0.022	0.046	-0.002
-0.109	-0.163	-0.299	-0.022	0.046	-0.002
-0.103	-0.165	-0.292	-0.022	0.045	-0.002
-0.094	-0.146	-0.296	-0.022	0.046	-0.002
-0.074	-0.172	-0.289	-0.022	0.045	-0.002
-0.079	-0.142	-0.317	-0.022	0.045	-0.002
-0.087	-0.192	-0.299	-0.022	0.045	-0.002
-0.103	-0.168	-0.260	-0.023	0.046	-0.002
-0.093	-0.175	-0.272	-0.022	0.046	-0.002
-0.108	-0.175	-0.322	-0.022	0.046	-0.002
-0.102	-0.155	-0.275	-0.022	0.046	-0.002
-0.111	-0.148	-0.296	-0.022	0.045	-0.002
-0.096	-0.153	-0.282	-0.022	0.046	-0.002
-0.100	-0.152	-0.292	-0.022	0.045	-0.001
-0.081	-0.152	-0.303	-0.022	0.045	-0.002
-0.094	-0.174	-0.302	-0.022	0.045	-0.002
-0.097	-0.169	-0.295	-0.022	0.046	-0.001
-0.133	-0.199	-0.273	-0.022	0.046	-0.001
-0.121	-0.163	-0.278	-0.022	0.046	-0.002
-0.110	-0.175	-0.309	-0.022	0.045	-0.001
-0.108	-0.145	-0.268	-0.022	0.046	-0.001
-0.101	-0.159	-0.299	-0.021	0.045	-0.001
-0.098	-0.159	-0.295	-0.022	0.045	-0.001
-0.094	-0.195	-0.292	-0.022	0.045	-0.002
-0.096	-0.171	-0.315	-0.022	0.045	-0.001
-0.083	-0.182	-0.274	-0.022	0.046	-0.001
-0.104	-0.171	-0.295	-0.022	0.046	-0.001
-0.102	-0.170	-0.264	-0.022	0.046	-0.001
-0.119	-0.172	-0.284	-0.022	0.046	-0.001
-0.107	-0.169	-0.274	-0.022	0.046	-0.001
-0.105	-0.128	-0.289	-0.022	0.045	-0.001
-0.075	-0.147	-0.296	-0.022	0.045	-0.001
-0.086	-0.170	-0.298	-0.022	0.045	-0.001
-0.105	-0.171	-0.284	-0.022	0.046	-0.001
-0.094	-0.184	-0.311	-0.023	0.045	-0.001
-0.109	-0.165	-0.260	-0.023	0.046	-0.001
-0.125	-0.185	-0.263	-0.022	0.046	-0.001
-0.109	-0.145	-0.308	-0.022	0.046	-0.001
-0.113	-0.176	-0.278	-0.022	0.045	-0.001
-0.119	-0.158	-0.281	-0.022	0.045	-0.001
-0.106	-0.169	-0.254	-0.022	0.045	-0.001
-0.105	-0.166	-0.311	-0.023	0.045	-0.001
-0.061	-0.178	-0.281	-0.022	0.045	-0.001
-0.095	-0.176	-0.294	-0.022	0.045	-0.001
-0.098	-0.181	-0.281	-0.022	0.046	-0.001
-0.116	-0.187	-0.273	-0.022	0.046	-0.001
-0.121	-0.160	-0.233	-0.022	0.046	-0.001
-0.110	-0.166	-0.267	-0.022	0.045	-0.001
-0.066	-0.139	-0.276	-0.022	0.045	-0.001
-0.081	-0.176	-0.281	-0.022	0.045	-0.001
-0.092	-0.166	-0.267	-0.022	0.045	-0.001
-0.095	-0.185	-0.277	-0.022	0.045	-0.001
-0.115	-0.179	-0.280	-0.022	0.046	-0.001
-0.094	-0.176	-0.253	-0.022	0.046	-0.001
-0.119	-0.154	-0.291	-0.022	0.046	-0.001
-0.133	-0.184	-0.259	-0.022	0.046	-0.000
-0.124	-0.151	-0.277	-0.022	0.046	-0.000
-0.112	-0.166	-0.294	-0.022	0.045	-0.001
-0.103	-0.149	-0.308	-0.023	0.045	-0.000
-0.091	-0.162	-0.257	-0.022	0.045	-0.001
-0.114	-0.184	-0.276	-0.022	0.045	-0.000
-0.117	-0.211	-0.283	-0.022	0.046	-0.001
-0.141	-0.201	-0.255	-0.022	0.046	-0.000
-0.130	-0.179	-0.280	-0.022	0.046	-0.000
-0.121	-0.177	-0.246	-0.022	0.045	-0.000
-0.120	-0.153	-0.277	-0.022	0.046	-0.000
-0.094	-0.173	-0.257	-0.022	0.045	-0.000
-0.103	-0.162	-0.284	-0.022	0.045	-0.000
-0.096	-0.193	-0.270	-0.022	0.045	-0.000
-0.118	-0.177	-0.256	-0.022	0.045	-0.000
-0.099	-0.181	-0.256	-0.022	0.046	-0.000
-0.118	-0.187	-0.300	-0.022	0.046	-0.000
-0.117	-0.181	-0.235	-0.022	0.046	-0.000
-0.147	-0.153	-0.270	-0.021	0.046	-0.000
-0.107	-0.167	-0.263	-0.022	0.046	-0.000
-0.114	-0.153	-0.266	-0.022	0.045	0.000
-0.090	-0.152	-0.260	-0.022	0.045	-0.000
-0.093	-0.179	-0.287	-0.022	0.045	0.000
-0.106	-0.177	-0.290	-0.022	0.046	-0.000
-0.139	-0.194	-0.241	-0.022	0.045	0.000
-0.125	-0.162	-0.252	-0.022	0.046	0.000
-0.119	-0.190	-0.234	-0.022	0.045	0.000
-0.124	-0.154	-0.290	-0.022	0.046	0.000
-0.120	-0.166	-0.284	-0.021	0.045	0.000
-0.112	-0.165	-0.252	-0.022	0.045	0.000
-0.104	-0.174	-0.239	-0.022	0.045	0.000
-0.100	-0.165	-0.263	-0.022	0.045	0.000
-0.098	-0.200	-0.258	-0.022	0.045	0.000
-0.119	-0.190	-0.251	-0.022	0.046	0.000
-0.114	-0.187	-0.225	-0.021	0.046	0.000
-0.130	-0.189	-0.265	-0.022	0.045	0.001
-0.121	-0.164	-0.228	-0.022	0.046	0.000
-0.120	-0.166	-0.249	-0.022	0.045	0.000
-0.099	-0.155	-0.256	-0.022	0.045	0.000
-0.106	-0.186	-0.248	-0.022	0.045	0.001
-0.109	-0.170	-0.269	-0.022	0.046	0.000
-0.119	-0.187	-0.276	-0.022	0.045	0.000
-0.122	-0.186	-0.244	-0.022	0.046	0.001
-0.135	-0.183	-0.241	-0.022	0.046	0.001
-0.139	-0.139	-0.258	-0.022	0.046	0.001
-0.115	-0.167	-0.235	-0.021	0.045	0.001
-0.125	-0.170	-0.262	-0.022	0.045	0.001
-0.110	-0.172	-0.214	-0.022	0.045	0.001
-0.111	-0.172	-0.275	-0.022	0.045	0.001
-0.121	-0.172	-0.251	-0.022	0.046	0.001
-0.138	-0.198	-0.237	-0.022	0.046	0.001
-0.136	-0.168	-0.255	-0.022	0.046	0.001
-0.142	-0.185	-0.261	-0.021	0.046	0.001
-0.138	-0.172	-0.245	-0.021	0.046	0.001
-0.122	-0.173	-0.245	-0.022	0.045	0.001
-0.121	-0.163	-0.269	-0.022	0.045	0.001
-0.088	-0.183	-0.251	-0.021	0.045	0.001
-0.112	-0.170	-0.255	-0.022	0.045	0.001
-0.111	-0.193	-0.255	-0.022	0.046	0.001
-0.139	-0.197	-0.236	-0.022	0.046	0.001
-0.129	-0.175	-0.227	-0.021	0.046	0.001
-0.129	-0.174	-0.241	-0.022	0.045	0.001
-0.103	-0.150	-0.235	-0.021	0.045	0.001
-0.119	-0.178	-0.241	-0.021	0.045	0.001
-0.104	-0.169	-0.238	-0.022	0.045	0.001
-0.126	-0.188	-0.237	-0.021	0.045	0.001
-0.121	-0.188	-0.240	-0.022	0.046	0.001
-0.123	-0.175	-0.227	-0.022	0.046	0.001
-0.141	-0.162	-0.271	-0.022	0.046	0.001
-0.138	-0.188	-0.216	-0.022	0.046	0.002
-0.145	-0.163	-0.251	-0.021	0.046	0.001
-0.135	-0.167	-0.258	-0.021	0.045	0.001
-0.127	-0.171	-0.267	-0.022	0.045	0.001
-0.119	-0.162	-0.227	-0.022	0.045	0.001
-0.133	-0.182	-0.243	-0.022	0.045	0.002
-0.127	-0.194	-0.264	-0.022	0.046	0.001
-0.162	-0.203	-0.222	-0.022	0.046	0.002
-0.154	-0.179	-0.220	-0.021	0.046	0.001
-0.139	-0.172	-0.213	-0.021	0.045	0.002
-0.138	-0.158	-0.244	-0.022	0.045	0.002
-0.124	-0.180	-0.248	-0.021	0.045	0.002
-0.122	-0.171	-0.268	-0.022	0.045	0.001
-0.115	-0.188	-0.216	-0.022	0.045	0.002
-0.143	-0.183	-0.243	-0.022	0.045	0.002
-0.126	-0.185	-0.216	-0.022	0.045	0.002
-0.138	-0.192	-0.260	-0.022	0.046	0.002
-0.144	-0.178	-0.202	-0.021	0.046	0.002
-0.162	-0.155	-0.243	-0.021	0.045	0.002
-0.132	-0.158	-0.207	-0.021	0.045	0.001
-0.130	-0.159	-0.213	-0.021	0.045	0.002
-0.113	-0.152	-0.206	-0.022	0.045	0.002
-0.125	-0.181	-0.267	-0.021	0.045	0.002
-0.144	-0.183	-0.243	-0.022	0.046	0.002
-0.151	-0.189	-0.222	-0.022	0.045	0.002
-0.147	-0.171	-0.243	-0.022	0.045	0.002
-0.154	-0.183	-0.222	-0.021	0.045	0.002
-0.160	-0.143	-0.236	-0.021	0.045	0.002
-0.141	-0.171	-0.258	-0.021	0.045	0.002
-0.147	-0.166	-0.216	-0.021	0.045	0.002
-0.132	-0.174	-0.223	-0.021	0.045	0.002
-0.128	-0.169	-0.237	-0.022	0.045	0.002
-0.121	-0.196	-0.219	-0.022	0.045	0.002
-0.145	-0.189	-0.222	-0.022	0.045	0.002
-0.142	-0.185	-0.171	-0.021	0.046	0.002
-0.170	-0.191	-0.242	-0.021	0.045	0.002
-0.151	-0.164	-0.226	-0.021	0.045	0.002
-0.144	-0.171	-0.212	-0.021	0.045	0.002
-0.121	-0.154	-0.230	-0.021	0.045	0.002
-0.131	-0.174	-0.219	-0.021	0.045	0.002
[truncated: 152,000 more rows]
