# Supplementary material for: Identification of Haptic Based Guiding Using Hard Reins
Source: PLoS One. 2015 Jul 22;10(7):e0132020. doi: 10.1371/journal.pone.0132020 (PMC4511788; doi:10.1371/journal.pone.0132020)
Supplement: S5 File — (ZIP) [file pone.0132020.s005.zip › Exp2_ForceData1/Subject3/path2/T5.csv]

0.043	-0.112	-0.115	0.000	-0.014	0.005
0.027	-0.113	-0.139	0.001	-0.014	0.005
0.045	-0.102	-0.132	0.000	-0.014	0.005
0.018	-0.091	-0.170	0.000	-0.013	0.005
0.057	-0.085	-0.129	0.000	-0.014	0.005
0.043	-0.107	-0.108	0.000	-0.014	0.005
0.031	-0.102	-0.160	0.001	-0.014	0.005
0.025	-0.107	-0.152	-0.000	-0.014	0.005
0.014	-0.086	-0.135	0.000	-0.014	0.005
0.049	-0.089	-0.129	0.000	-0.014	0.005
0.038	-0.124	-0.115	0.001	-0.013	0.005
0.033	-0.095	-0.163	0.001	-0.014	0.005
0.048	-0.113	-0.145	-0.000	-0.014	0.005
0.015	-0.079	-0.146	0.000	-0.013	0.005
0.061	-0.078	-0.147	0.000	-0.014	0.005
0.042	-0.114	-0.132	0.000	-0.014	0.005
0.037	-0.102	-0.146	0.000	-0.014	0.005
0.025	-0.098	-0.142	-0.000	-0.014	0.005
0.020	-0.083	-0.153	0.001	-0.013	0.005
0.049	-0.085	-0.123	0.000	-0.014	0.005
0.037	-0.117	-0.102	0.001	-0.013	0.005
0.040	-0.099	-0.140	0.001	-0.014	0.005
0.040	-0.108	-0.128	0.000	-0.014	0.005
0.026	-0.074	-0.146	0.000	-0.013	0.005
0.060	-0.086	-0.126	0.000	-0.014	0.005
0.037	-0.108	-0.108	0.000	-0.014	0.005
0.041	-0.097	-0.115	0.000	-0.014	0.005
0.021	-0.114	-0.141	-0.000	-0.014	0.005
0.019	-0.084	-0.146	0.001	-0.013	0.005
0.058	-0.087	-0.126	0.000	-0.014	0.005
0.037	-0.118	-0.084	0.001	-0.013	0.005
0.043	-0.101	-0.119	0.001	-0.014	0.005
0.029	-0.111	-0.125	0.000	-0.014	0.005
0.025	-0.063	-0.163	0.001	-0.013	0.005
0.059	-0.083	-0.136	0.000	-0.014	0.005
0.037	-0.106	-0.115	0.000	-0.013	0.005
0.040	-0.099	-0.119	0.001	-0.014	0.005
0.031	-0.127	-0.128	0.000	-0.014	0.005
0.042	-0.082	-0.136	0.001	-0.014	0.005
0.061	-0.099	-0.129	0.000	-0.014	0.005
0.042	-0.105	-0.085	0.001	-0.013	0.005
0.064	-0.093	-0.089	0.001	-0.014	0.005
0.033	-0.123	-0.111	0.000	-0.014	0.005
0.032	-0.051	-0.122	0.001	-0.014	0.005
0.040	-0.094	-0.139	0.000	-0.014	0.005
0.034	-0.103	-0.108	0.000	-0.013	0.005
0.050	-0.095	-0.105	0.000	-0.014	0.005
0.026	-0.123	-0.108	0.001	-0.014	0.005
0.058	-0.090	-0.150	0.001	-0.014	0.006
0.053	-0.105	-0.118	0.000	-0.014	0.005
0.038	-0.090	-0.116	0.001	-0.013	0.005
0.058	-0.091	-0.081	0.000	-0.014	0.005
0.032	-0.111	-0.122	0.000	-0.013	0.005
0.046	-0.071	-0.119	0.001	-0.014	0.006
0.033	-0.108	-0.145	0.000	-0.014	0.005
0.041	-0.096	-0.149	0.000	-0.014	0.005
0.054	-0.094	-0.122	0.000	-0.014	0.005
0.043	-0.102	-0.129	0.001	-0.013	0.005
0.060	-0.109	-0.129	0.000	-0.014	0.005
0.033	-0.108	-0.135	0.000	-0.014	0.005
0.034	-0.082	-0.122	0.001	-0.014	0.005
0.057	-0.103	-0.098	0.000	-0.014	0.005
0.022	-0.097	-0.094	0.000	-0.013	0.005
0.057	-0.073	-0.102	0.001	-0.014	0.005
0.018	-0.117	-0.159	0.000	-0.014	0.005
0.045	-0.089	-0.132	0.000	-0.014	0.005
0.044	-0.093	-0.105	0.000	-0.014	0.005
0.047	-0.092	-0.092	0.001	-0.014	0.005
0.067	-0.116	-0.112	0.000	-0.014	0.005
0.030	-0.109	-0.135	0.000	-0.014	0.005
0.037	-0.079	-0.143	0.000	-0.014	0.005
0.057	-0.098	-0.108	-0.000	-0.014	0.005
0.037	-0.103	-0.119	0.001	-0.013	0.005
0.057	-0.100	-0.105	0.000	-0.014	0.005
0.025	-0.119	-0.118	0.000	-0.014	0.005
0.042	-0.091	-0.149	0.000	-0.014	0.005
0.047	-0.101	-0.142	-0.000	-0.013	0.005
0.063	-0.086	-0.103	0.001	-0.013	0.005
0.068	-0.110	-0.109	0.000	-0.014	0.005
0.036	-0.112	-0.139	0.001	-0.014	0.005
0.054	-0.075	-0.156	-0.000	-0.014	0.005
0.049	-0.105	-0.128	-0.000	-0.014	0.005
0.042	-0.098	-0.105	0.001	-0.014	0.005
0.059	-0.107	-0.092	0.000	-0.014	0.005
0.020	-0.121	-0.138	0.001	-0.014	0.005
0.071	-0.099	-0.139	0.000	-0.014	0.005
0.046	-0.103	-0.166	0.000	-0.013	0.005
0.067	-0.081	-0.110	0.000	-0.014	0.004
0.062	-0.117	-0.102	0.000	-0.014	0.005
0.026	-0.112	-0.125	0.001	-0.014	0.005
0.051	-0.078	-0.150	-0.000	-0.014	0.005
0.039	-0.107	-0.118	-0.000	-0.013	0.005
0.056	-0.090	-0.123	0.001	-0.014	0.005
0.055	-0.113	-0.129	0.000	-0.014	0.005
0.035	-0.112	-0.129	0.001	-0.014	0.005
0.063	-0.099	-0.146	0.000	-0.014	0.005
0.040	-0.103	-0.163	0.000	-0.013	0.005
0.077	-0.063	-0.138	0.001	-0.014	0.004
0.056	-0.108	-0.102	0.000	-0.014	0.005
0.039	-0.103	-0.136	0.001	-0.014	0.005
0.047	-0.094	-0.173	-0.000	-0.014	0.005
0.031	-0.112	-0.135	0.000	-0.013	0.005
0.054	-0.091	-0.133	0.000	-0.014	0.005
0.041	-0.119	-0.112	0.000	-0.013	0.005
0.041	-0.102	-0.123	0.001	-0.014	0.005
0.056	-0.097	-0.150	0.000	-0.014	0.005
0.040	-0.103	-0.160	0.001	-0.013	0.005
0.087	-0.056	-0.131	0.001	-0.014	0.005
0.036	-0.107	-0.102	0.000	-0.013	0.005
0.044	-0.106	-0.133	0.001	-0.014	0.005
0.054	-0.111	-0.149	-0.000	-0.014	0.005
0.042	-0.115	-0.156	0.001	-0.013	0.005
0.066	-0.093	-0.123	0.001	-0.014	0.005
0.044	-0.102	-0.116	0.000	-0.013	0.005
0.056	-0.093	-0.130	0.001	-0.014	0.005
0.055	-0.103	-0.095	0.000	-0.014	0.005
0.042	-0.112	-0.146	0.001	-0.013	0.005
0.077	-0.078	-0.134	0.000	-0.014	0.005
0.020	-0.097	-0.122	0.000	-0.013	0.005
0.060	-0.097	-0.119	0.001	-0.014	0.005
0.054	-0.113	-0.139	0.000	-0.014	0.005
0.041	-0.110	-0.147	0.001	-0.014	0.005
0.053	-0.095	-0.119	0.000	-0.014	0.005
0.038	-0.084	-0.146	0.000	-0.013	0.005
0.067	-0.078	-0.092	0.000	-0.014	0.005
0.047	-0.099	-0.092	0.001	-0.014	0.005
0.054	-0.100	-0.140	0.001	-0.014	0.005
0.057	-0.099	-0.143	0.000	-0.014	0.005
0.030	-0.094	-0.126	0.001	-0.013	0.005
0.064	-0.093	-0.130	0.001	-0.014	0.005
0.046	-0.113	-0.112	0.000	-0.013	0.005
0.056	-0.104	-0.126	0.001	-0.014	0.005
0.044	-0.100	-0.122	0.000	-0.014	0.005
0.027	-0.067	-0.143	0.001	-0.013	0.005
0.072	-0.085	-0.082	0.000	-0.014	0.005
0.040	-0.103	-0.078	0.001	-0.013	0.005
0.056	-0.102	-0.116	0.001	-0.014	0.005
0.020	-0.103	-0.118	0.000	-0.014	0.005
0.022	-0.087	-0.137	0.001	-0.013	0.005
0.054	-0.096	-0.116	0.000	-0.014	0.005
0.047	-0.103	-0.099	0.001	-0.013	0.005
0.065	-0.109	-0.113	0.001	-0.014	0.005
0.042	-0.109	-0.129	0.001	-0.014	0.005
0.042	-0.063	-0.123	0.001	-0.013	0.005
0.061	-0.088	-0.098	-0.000	-0.013	0.005
0.040	-0.099	-0.102	0.001	-0.013	0.005
0.058	-0.099	-0.082	0.001	-0.014	0.005
0.015	-0.116	-0.124	0.000	-0.014	0.005
0.034	-0.086	-0.143	0.001	-0.014	0.005
0.060	-0.088	-0.130	0.001	-0.013	0.005
0.041	-0.100	-0.099	0.001	-0.013	0.005
0.057	-0.095	-0.106	0.001	-0.014	0.005
0.032	-0.107	-0.108	0.001	-0.014	0.005
0.047	-0.062	-0.137	0.001	-0.014	0.005
0.059	-0.092	-0.074	-0.000	-0.013	0.005
0.044	-0.089	-0.095	0.001	-0.013	0.005
0.055	-0.090	-0.099	0.001	-0.014	0.005
0.003	-0.129	-0.127	0.000	-0.013	0.005
0.051	-0.089	-0.133	0.001	-0.014	0.005
0.058	-0.099	-0.129	0.000	-0.013	0.005
0.029	-0.091	-0.095	0.001	-0.013	0.005
0.072	-0.097	-0.096	0.001	-0.014	0.005
0.028	-0.108	-0.101	0.000	-0.013	0.005
0.046	-0.075	-0.109	0.001	-0.014	0.005
0.048	-0.097	-0.087	-0.000	-0.013	0.005
0.036	-0.092	-0.120	0.001	-0.013	0.005
0.051	-0.090	-0.096	0.001	-0.014	0.005
0.015	-0.129	-0.104	0.001	-0.014	0.005
0.069	-0.095	-0.133	0.001	-0.014	0.005
0.047	-0.097	-0.136	0.001	-0.013	0.005
0.050	-0.088	-0.119	0.001	-0.013	0.005
0.054	-0.098	-0.095	0.000	-0.014	0.005
0.028	-0.109	-0.098	0.001	-0.014	0.005
0.049	-0.073	-0.106	0.001	-0.014	0.005
0.043	-0.114	-0.135	-0.000	-0.013	0.005
0.051	-0.090	-0.116	0.001	-0.014	0.005
0.054	-0.087	-0.109	0.001	-0.014	0.005
0.013	-0.111	-0.115	0.001	-0.013	0.005
0.067	-0.102	-0.119	0.001	-0.014	0.005
0.038	-0.097	-0.136	0.001	-0.013	0.005
0.053	-0.077	-0.137	0.001	-0.013	0.005
0.039	-0.094	-0.099	0.000	-0.014	0.005
0.035	-0.101	-0.098	0.001	-0.013	0.005
0.050	-0.081	-0.123	0.001	-0.014	0.005
0.032	-0.109	-0.122	0.001	-0.013	0.005
0.046	-0.091	-0.126	0.001	-0.014	0.005
0.048	-0.091	-0.116	0.001	-0.013	0.005
0.039	-0.106	-0.095	0.001	-0.013	0.005
0.063	-0.096	-0.120	0.001	-0.014	0.005
0.033	-0.099	-0.146	0.001	-0.013	0.005
0.045	-0.074	-0.130	0.001	-0.014	0.005
0.049	-0.087	-0.092	0.000	-0.014	0.004
0.048	-0.098	-0.113	0.001	-0.013	0.005
0.065	-0.091	-0.110	0.001	-0.014	0.005
0.027	-0.112	-0.125	0.001	-0.014	0.005
0.045	-0.084	-0.134	0.001	-0.014	0.005
0.047	-0.083	-0.130	0.001	-0.013	0.005
0.037	-0.097	-0.095	0.001	-0.013	0.005
0.070	-0.100	-0.109	0.001	-0.014	0.005
0.043	-0.098	-0.133	0.001	-0.013	0.005
0.044	-0.079	-0.150	0.001	-0.014	0.005
0.028	-0.086	-0.095	0.000	-0.013	0.004
0.047	-0.089	-0.103	0.001	-0.014	0.005
0.059	-0.104	-0.092	0.001	-0.014	0.005
0.028	-0.107	-0.129	0.001	-0.014	0.005
0.049	-0.089	-0.130	0.001	-0.014	0.005
0.051	-0.083	-0.123	0.001	-0.013	0.005
0.046	-0.095	-0.106	0.001	-0.013	0.005
0.070	-0.103	-0.092	0.001	-0.014	0.005
0.030	-0.103	-0.140	0.001	-0.013	0.005
0.052	-0.075	-0.157	0.001	-0.014	0.005
0.027	-0.083	-0.096	0.001	-0.013	0.004
0.054	-0.077	-0.100	0.001	-0.014	0.004
0.051	-0.103	-0.099	0.001	-0.014	0.005
0.021	-0.117	-0.153	0.001	-0.014	0.005
0.049	-0.083	-0.106	0.001	-0.014	0.005
0.038	-0.088	-0.133	0.001	-0.013	0.005
0.055	-0.090	-0.113	0.001	-0.013	0.005
0.060	-0.096	-0.117	0.001	-0.014	0.005
0.043	-0.099	-0.133	0.001	-0.014	0.005
0.051	-0.069	-0.137	0.001	-0.014	0.005
0.016	-0.081	-0.109	0.001	-0.013	0.004
0.056	-0.081	-0.114	0.001	-0.013	0.004
0.046	-0.113	-0.092	0.001	-0.014	0.004
0.028	-0.098	-0.154	0.002	-0.014	0.005
0.059	-0.083	-0.123	0.001	-0.014	0.005
0.046	-0.085	-0.157	0.001	-0.013	0.005
0.064	-0.071	-0.127	0.001	-0.014	0.005
0.060	-0.091	-0.093	0.001	-0.014	0.005
0.034	-0.091	-0.133	0.001	-0.014	0.005
0.057	-0.079	-0.161	0.000	-0.014	0.005
0.015	-0.077	-0.137	0.001	-0.013	0.004
0.058	-0.079	-0.117	0.001	-0.014	0.004
0.052	-0.108	-0.113	0.001	-0.014	0.004
0.027	-0.094	-0.148	0.002	-0.014	0.005
0.052	-0.104	-0.143	0.001	-0.014	0.005
0.034	-0.075	-0.157	0.001	-0.013	0.005
0.071	-0.075	-0.124	0.001	-0.014	0.004
0.048	-0.101	-0.106	0.001	-0.014	0.004
0.037	-0.093	-0.123	0.001	-0.014	0.005
0.045	-0.094	-0.143	0.001	-0.014	0.005
0.003	-0.078	-0.147	0.001	-0.013	0.005
0.063	-0.082	-0.141	0.001	-0.014	0.005
0.049	-0.110	-0.116	0.001	-0.013	0.004
0.042	-0.091	-0.138	0.002	-0.014	0.004
0.059	-0.097	-0.137	0.001	-0.014	0.005
0.044	-0.067	-0.137	0.001	-0.013	0.005
0.066	-0.068	-0.148	0.001	-0.014	0.004
0.050	-0.102	-0.102	0.001	-0.014	0.005
0.042	-0.090	-0.096	0.001	-0.014	0.005
0.048	-0.096	-0.147	0.001	-0.014	0.005
0.023	-0.073	-0.147	0.001	-0.013	0.005
0.067	-0.073	-0.120	0.001	-0.014	0.005
0.047	-0.115	-0.133	0.001	-0.014	0.004
0.035	-0.091	-0.137	0.002	-0.014	0.005
0.059	-0.092	-0.120	0.001	-0.014	0.005
0.027	-0.075	-0.164	0.001	-0.013	0.005
0.072	-0.072	-0.141	0.001	-0.014	0.004
0.041	-0.102	-0.103	0.001	-0.013	0.005
0.037	-0.086	-0.100	0.001	-0.014	0.005
0.048	-0.092	-0.130	0.001	-0.014	0.005
0.021	-0.076	-0.140	0.001	-0.013	0.005
0.065	-0.069	-0.138	0.001	-0.014	0.004
0.045	-0.102	-0.130	0.001	-0.013	0.004
0.053	-0.073	-0.138	0.002	-0.014	0.005
0.058	-0.087	-0.123	0.001	-0.014	0.005
0.031	-0.077	-0.157	0.001	-0.013	0.005
0.069	-0.071	-0.138	0.001	-0.014	0.004
0.030	-0.091	-0.130	0.001	-0.013	0.004
0.036	-0.076	-0.096	0.001	-0.014	0.005
0.047	-0.090	-0.140	0.001	-0.014	0.005
0.016	-0.073	-0.158	0.002	-0.013	0.005
0.058	-0.077	-0.124	0.001	-0.014	0.005
0.036	-0.093	-0.140	0.001	-0.013	0.004
0.054	-0.088	-0.121	0.002	-0.014	0.004
0.049	-0.097	-0.096	0.001	-0.014	0.005
0.048	-0.083	-0.154	0.001	-0.013	0.005
0.047	-0.080	-0.113	0.001	-0.014	0.005
0.032	-0.082	-0.134	0.001	-0.013	0.004
0.052	-0.084	-0.076	0.001	-0.015	0.005
0.051	-0.091	-0.134	0.001	-0.014	0.004
0.041	-0.082	-0.154	0.002	-0.014	0.005
0.063	-0.086	-0.134	0.001	-0.014	0.005
0.040	-0.091	-0.144	0.001	-0.013	0.004
0.059	-0.074	-0.135	0.002	-0.014	0.005
0.050	-0.090	-0.133	0.001	-0.014	0.005
0.041	-0.080	-0.134	0.001	-0.013	0.005
0.049	-0.079	-0.134	0.001	-0.014	0.005
0.034	-0.089	-0.127	0.001	-0.013	0.004
0.054	-0.081	-0.059	0.001	-0.014	0.004
0.034	-0.104	-0.109	0.001	-0.014	0.004
0.051	-0.076	-0.144	0.002	-0.014	0.005
0.051	-0.091	-0.140	0.001	-0.014	0.005
0.030	-0.073	-0.144	0.001	-0.013	0.005
0.068	-0.076	-0.121	0.001	-0.014	0.004
0.045	-0.099	-0.127	0.001	-0.014	0.005
0.057	-0.074	-0.127	0.002	-0.014	0.005
0.036	-0.099	-0.160	0.001	-0.014	0.005
0.027	-0.082	-0.127	0.001	-0.013	0.005
0.049	-0.075	-0.066	0.001	-0.014	0.004
0.042	-0.099	-0.113	0.001	-0.013	0.004
0.060	-0.077	-0.154	0.002	-0.014	0.005
0.050	-0.093	-0.137	0.001	-0.014	0.005
0.033	-0.072	-0.137	0.001	-0.013	0.005
0.062	-0.077	-0.131	0.001	-0.014	0.004
0.043	-0.089	-0.117	0.001	-0.013	0.004
0.052	-0.085	-0.148	0.002	-0.014	0.005
0.037	-0.102	-0.130	0.001	-0.014	0.005
0.033	-0.083	-0.144	0.001	-0.013	0.005
0.050	-0.073	-0.083	0.001	-0.014	0.004
0.042	-0.091	-0.117	0.001	-0.013	0.004
0.072	-0.094	-0.137	0.001	-0.014	0.005
0.038	-0.080	-0.130	0.001	-0.014	0.005
0.026	-0.070	-0.154	0.001	-0.013	0.005
0.058	-0.076	-0.110	0.001	-0.014	0.004
0.044	-0.090	-0.123	0.001	-0.013	0.004
0.052	-0.086	-0.134	0.001	-0.014	0.005
0.027	-0.101	-0.126	0.001	-0.014	0.005
0.030	-0.079	-0.148	0.001	-0.013	0.004
0.056	-0.079	-0.083	0.001	-0.014	0.004
0.043	-0.093	-0.114	0.002	-0.013	0.004
0.068	-0.089	-0.148	0.002	-0.014	0.005
0.048	-0.094	-0.151	0.001	-0.014	0.005
0.024	-0.066	-0.175	0.001	-0.013	0.004
0.060	-0.066	-0.110	0.001	-0.014	0.004
0.036	-0.091	-0.134	0.001	-0.013	0.004
0.053	-0.084	-0.138	0.002	-0.014	0.005
0.029	-0.098	-0.147	0.001	-0.014	0.005
0.031	-0.071	-0.158	0.002	-0.013	0.005
0.050	-0.080	-0.093	0.001	-0.014	0.004
0.048	-0.087	-0.107	0.001	-0.013	0.004
0.076	-0.096	-0.141	0.002	-0.014	0.005
0.038	-0.099	-0.130	0.001	-0.014	0.005
0.031	-0.060	-0.154	0.001	-0.013	0.005
0.056	-0.076	-0.138	0.001	-0.013	0.004
0.039	-0.082	-0.104	0.001	-0.013	0.004
0.058	-0.093	-0.117	0.001	-0.014	0.005
0.010	-0.109	-0.136	0.001	-0.013	0.005
0.043	-0.077	-0.151	0.001	-0.013	0.005
0.053	-0.078	-0.103	0.001	-0.014	0.004
0.037	-0.084	-0.135	0.002	-0.013	0.004
0.080	-0.085	-0.128	0.002	-0.014	0.005
0.041	-0.096	-0.123	0.001	-0.013	0.005
0.038	-0.055	-0.168	0.001	-0.013	0.005
0.048	-0.090	-0.130	0.001	-0.013	0.004
0.043	-0.086	-0.121	0.002	-0.013	0.004
0.057	-0.102	-0.114	0.001	-0.014	0.004
0.009	-0.103	-0.129	0.001	-0.013	0.005
0.055	-0.073	-0.151	0.002	-0.013	0.005
0.044	-0.091	-0.130	0.001	-0.013	0.004
0.039	-0.092	-0.124	0.002	-0.013	0.004
0.078	-0.097	-0.124	0.001	-0.014	0.005
0.029	-0.095	-0.140	0.001	-0.013	0.005
0.043	-0.050	-0.158	0.001	-0.014	0.005
0.043	-0.090	-0.144	0.001	-0.013	0.005
0.037	-0.074	-0.138	0.002	-0.013	0.004
0.057	-0.112	-0.124	0.001	-0.014	0.004
0.012	-0.103	-0.123	0.001	-0.013	0.005
0.051	-0.075	-0.162	0.002	-0.014	0.005
0.044	-0.098	-0.161	0.001	-0.013	0.004
0.035	-0.075	-0.121	0.002	-0.013	0.004
0.074	-0.084	-0.107	0.001	-0.014	0.005
0.030	-0.096	-0.123	0.001	-0.013	0.005
0.046	-0.065	-0.155	0.002	-0.014	0.005
0.037	-0.095	-0.144	0.001	-0.013	0.005
0.047	-0.073	-0.145	0.001	-0.013	0.004
0.050	-0.112	-0.114	0.001	-0.014	0.004
0.009	-0.102	-0.126	0.002	-0.013	0.005
0.053	-0.085	-0.162	0.002	-0.014	0.005
0.046	-0.095	-0.168	0.001	-0.012	0.004
0.038	-0.073	-0.121	0.002	-0.013	0.004
0.062	-0.092	-0.117	0.001	-0.014	0.004
0.030	-0.082	-0.134	0.001	-0.013	0.004
0.047	-0.058	-0.145	0.001	-0.014	0.005
0.033	-0.097	-0.161	0.001	-0.013	0.005
0.042	-0.072	-0.138	0.002	-0.013	0.004
0.056	-0.117	-0.138	0.001	-0.014	0.004
0.013	-0.099	-0.133	0.002	-0.013	0.004
0.055	-0.084	-0.134	0.001	-0.014	0.005
0.031	-0.089	-0.178	0.001	-0.012	0.004
0.041	-0.076	-0.145	0.002	-0.013	0.004
0.053	-0.075	-0.134	0.001	-0.013	0.004
0.031	-0.082	-0.124	0.001	-0.013	0.004
0.058	-0.080	-0.152	0.001	-0.014	0.004
0.021	-0.096	-0.164	0.002	-0.013	0.005
0.043	-0.072	-0.148	0.002	-0.013	0.005
0.035	-0.118	-0.127	0.001	-0.013	0.004
0.040	-0.088	-0.131	0.002	-0.013	0.004
0.072	-0.076	-0.141	0.001	-0.014	0.005
0.027	-0.087	-0.199	0.001	-0.012	0.004
0.040	-0.059	-0.138	0.001	-0.013	0.005
0.038	-0.074	-0.107	0.001	-0.013	0.004
0.041	-0.078	-0.138	0.001	-0.013	0.004
0.051	-0.097	-0.137	0.001	-0.014	0.004
0.024	-0.088	-0.165	0.002	-0.013	0.004
0.045	-0.068	-0.155	0.002	-0.013	0.004
0.023	-0.106	-0.158	0.001	-0.013	0.004
0.044	-0.073	-0.142	0.002	-0.013	0.004
0.059	-0.084	-0.145	0.002	-0.013	0.004
0.029	-0.083	-0.186	0.002	-0.013	0.004
0.039	-0.079	-0.165	0.001	-0.013	0.004
0.024	-0.080	-0.124	0.001	-0.013	0.004
0.048	-0.071	-0.142	0.002	-0.013	0.004
0.044	-0.088	-0.121	0.002	-0.013	0.004
0.023	-0.088	-0.179	0.002	-0.013	0.004
0.044	-0.077	-0.138	0.001	-0.013	0.005
0.020	-0.101	-0.155	0.001	-0.013	0.004
0.054	-0.066	-0.152	0.002	-0.013	0.004
0.059	-0.081	-0.104	0.002	-0.013	0.004
0.026	-0.087	-0.175	0.002	-0.013	0.004
0.033	-0.078	-0.161	0.001	-0.014	0.005
0.014	-0.077	-0.131	0.001	-0.013	0.004
0.043	-0.072	-0.138	0.002	-0.013	0.004
0.046	-0.096	-0.114	0.002	-0.013	0.004
0.032	-0.088	-0.179	0.002	-0.013	0.004
0.044	-0.080	-0.135	0.002	-0.013	0.004
0.015	-0.097	-0.158	0.001	-0.012	0.004
0.052	-0.059	-0.125	0.002	-0.013	0.004
0.047	-0.090	-0.124	0.002	-0.013	0.004
0.019	-0.087	-0.168	0.002	-0.013	0.004
0.039	-0.072	-0.165	0.001	-0.013	0.005
0.012	-0.072	-0.127	0.001	-0.013	0.004
0.048	-0.069	-0.122	0.002	-0.013	0.004
0.049	-0.093	-0.124	0.002	-0.013	0.004
0.022	-0.091	-0.165	0.002	-0.013	0.004
0.045	-0.085	-0.138	0.002	-0.013	0.004
0.006	-0.079	-0.145	0.001	-0.012	0.004
0.055	-0.068	-0.149	0.002	-0.013	0.004
0.049	-0.087	-0.114	0.001	-0.013	0.004
0.021	-0.077	-0.158	0.002	-0.013	0.004
0.033	-0.078	-0.158	0.001	-0.013	0.005
0.012	-0.075	-0.131	0.002	-0.013	0.004
0.035	-0.069	-0.125	0.002	-0.013	0.004
0.038	-0.092	-0.100	0.002	-0.013	0.004
0.023	-0.089	-0.159	0.002	-0.013	0.004
0.040	-0.079	-0.162	0.001	-0.013	0.005
0.018	-0.082	-0.158	0.002	-0.012	0.004
0.052	-0.062	-0.142	0.002	-0.013	0.004
0.044	-0.089	-0.107	0.002	-0.013	0.004
0.023	-0.084	-0.151	0.002	-0.013	0.004
0.025	-0.082	-0.155	0.001	-0.013	0.004
0.014	-0.075	-0.141	0.001	-0.013	0.004
0.044	-0.070	-0.125	0.002	-0.013	0.004
0.037	-0.096	-0.114	0.002	-0.013	0.004
0.019	-0.085	-0.159	0.002	-0.013	0.004
0.044	-0.082	-0.151	0.001	-0.013	0.004
0.012	-0.073	-0.141	0.002	-0.012	0.004
0.062	-0.054	-0.129	0.002	-0.013	0.004
0.047	-0.083	-0.100	0.001	-0.013	0.004
0.020	-0.080	-0.155	0.002	-0.013	0.004
0.031	-0.085	-0.161	0.001	-0.013	0.005
0.006	-0.061	-0.134	0.002	-0.013	0.004
0.041	-0.061	-0.118	0.002	-0.013	0.004
0.035	-0.091	-0.114	0.002	-0.013	0.004
0.030	-0.085	-0.156	0.002	-0.013	0.004
0.046	-0.077	-0.117	0.002	-0.013	0.004
0.012	-0.051	-0.162	0.002	-0.012	0.004
0.056	-0.058	-0.153	0.002	-0.013	0.004
0.028	-0.094	-0.107	0.002	-0.013	0.004
0.020	-0.074	-0.138	0.002	-0.013	0.004
0.019	-0.094	-0.161	0.001	-0.013	0.005
0.014	-0.061	-0.152	0.002	-0.013	0.004
0.053	-0.070	-0.135	0.002	-0.013	0.004
0.028	-0.094	-0.097	0.002	-0.013	0.004
0.026	-0.070	-0.125	0.002	-0.013	0.004
0.028	-0.091	-0.113	0.001	-0.013	0.005
0.018	-0.049	-0.152	0.002	-0.012	0.004
0.056	-0.068	-0.149	0.002	-0.013	0.004
0.023	-0.082	-0.107	0.002	-0.013	0.004
0.028	-0.073	-0.135	0.002	-0.013	0.004
0.014	-0.089	-0.133	0.001	-0.013	0.005
0.010	-0.058	-0.169	0.002	-0.013	0.005
0.051	-0.061	-0.135	0.002	-0.013	0.004
0.022	-0.081	-0.087	0.002	-0.012	0.004
0.031	-0.073	-0.132	0.002	-0.013	0.004
0.029	-0.083	-0.131	0.002	-0.013	0.004
0.014	-0.040	-0.155	0.002	-0.013	0.005
0.051	-0.058	-0.149	0.002	-0.013	0.004
0.026	-0.070	-0.114	0.002	-0.013	0.004
0.030	-0.073	-0.111	0.002	-0.013	0.004
0.018	-0.085	-0.161	0.002	-0.013	0.004
0.015	-0.055	-0.162	0.002	-0.013	0.005
0.044	-0.068	-0.135	0.001	-0.013	0.004
0.022	-0.081	-0.090	0.002	-0.012	0.004
0.030	-0.072	-0.115	0.002	-0.013	0.004
0.020	-0.086	-0.120	0.002	-0.013	0.004
0.014	-0.033	-0.148	0.002	-0.012	0.005
0.048	-0.054	-0.132	0.002	-0.013	0.004
0.022	-0.085	-0.111	0.002	-0.012	0.004
0.029	-0.080	-0.107	0.002	-0.013	0.004
0.018	-0.094	-0.133	0.001	-0.013	0.005
0.011	-0.054	-0.159	0.002	-0.012	0.004
0.036	-0.074	-0.097	0.002	-0.013	0.004
0.017	-0.077	-0.111	0.002	-0.012	0.004
0.028	-0.068	-0.118	0.002	-0.013	0.004
0.008	-0.090	-0.144	0.002	-0.013	0.004
0.023	-0.036	-0.138	0.002	-0.013	0.005
0.039	-0.065	-0.142	0.002	-0.013	0.004
0.011	-0.073	-0.128	0.002	-0.012	0.004
0.032	-0.064	-0.118	0.002	-0.013	0.004
0.007	-0.092	-0.127	0.002	-0.013	0.004
0.024	-0.053	-0.152	0.002	-0.013	0.004
0.035	-0.074	-0.138	0.001	-0.013	0.004
0.016	-0.078	-0.090	0.002	-0.012	0.004
0.036	-0.071	-0.108	0.002	-0.013	0.004
0.020	-0.084	-0.117	0.002	-0.012	0.004
0.019	-0.033	-0.158	0.002	-0.012	0.005
0.026	-0.077	-0.162	0.002	-0.013	0.004
0.014	-0.061	-0.128	0.002	-0.013	0.004
0.037	-0.076	-0.111	0.002	-0.013	0.004
0.011	-0.097	-0.134	0.002	-0.013	0.004
0.033	-0.061	-0.141	0.002	-0.013	0.005
0.026	-0.075	-0.148	0.001	-0.013	0.004
0.009	-0.059	-0.097	0.002	-0.012	0.004
0.030	-0.059	-0.104	0.002	-0.013	0.004
0.007	-0.093	-0.120	0.002	-0.012	0.004
0.025	-0.038	-0.131	0.002	-0.013	0.005
0.016	-0.080	-0.148	0.002	-0.013	0.004
0.011	-0.071	-0.158	0.002	-0.012	0.004
0.031	-0.063	-0.115	0.002	-0.013	0.004
0.013	-0.090	-0.124	0.002	-0.012	0.004
0.037	-0.070	-0.138	0.002	-0.013	0.005
0.026	-0.074	-0.145	0.002	-0.013	0.004
0.003	-0.062	-0.104	0.002	-0.012	0.004
0.039	-0.069	-0.108	0.002	-0.013	0.004
0.011	-0.086	-0.124	0.002	-0.012	0.004
0.024	-0.038	-0.131	0.002	-0.013	0.005
0.001	-0.082	-0.140	0.001	-0.013	0.004
0.018	-0.060	-0.148	0.002	-0.012	0.004
0.028	-0.069	-0.117	0.002	-0.013	0.004
0.007	-0.087	-0.117	0.002	-0.012	0.004
0.039	-0.074	-0.131	0.002	-0.013	0.005
0.011	-0.078	-0.137	0.002	-0.013	0.004
0.009	-0.054	-0.152	0.002	-0.012	0.004
0.026	-0.066	-0.114	0.001	-0.013	0.004
0.008	-0.084	-0.110	0.002	-0.012	0.004
0.029	-0.053	-0.118	0.002	-0.013	0.005
0.001	-0.093	-0.154	0.002	-0.013	0.004
0.019	-0.071	-0.152	0.002	-0.013	0.004
0.019	-0.070	-0.138	0.001	-0.013	0.004
0.015	-0.071	-0.128	0.002	-0.012	0.004
0.039	-0.081	-0.135	0.002	-0.013	0.004
0.005	-0.082	-0.158	0.002	-0.012	0.004
0.010	-0.055	-0.155	0.002	-0.012	0.004
0.034	-0.076	-0.120	0.001	-0.013	0.004
0.008	-0.078	-0.124	0.002	-0.012	0.004
0.029	-0.063	-0.117	0.002	-0.013	0.005
-0.011	-0.092	-0.154	0.002	-0.013	0.004
0.019	-0.074	-0.172	0.002	-0.013	0.004
0.026	-0.065	-0.141	0.001	-0.012	0.004
0.028	-0.067	-0.128	0.002	-0.012	0.004
0.045	-0.093	-0.124	0.002	-0.013	0.004
0.005	-0.083	-0.161	0.002	-0.013	0.004
0.007	-0.051	-0.158	0.002	-0.013	0.004
0.015	-0.079	-0.130	0.001	-0.012	0.004
0.012	-0.076	-0.134	0.002	-0.012	0.004
0.028	-0.069	-0.117	0.002	-0.013	0.004
-0.018	-0.095	-0.161	0.002	-0.013	0.004
0.033	-0.071	-0.158	0.001	-0.013	0.004
0.015	-0.072	-0.148	0.001	-0.012	0.004
0.032	-0.057	-0.149	0.002	-0.012	0.004
0.035	-0.086	-0.124	0.001	-0.013	0.004
0.000	-0.074	-0.148	0.002	-0.013	0.004
0.015	-0.054	-0.182	0.002	-0.013	0.004
0.016	-0.079	-0.130	0.001	-0.012	0.004
0.009	-0.072	-0.131	0.002	-0.012	0.004
0.027	-0.083	-0.138	0.002	-0.013	0.004
-0.004	-0.089	-0.144	0.002	-0.012	0.004
0.025	-0.070	-0.168	0.001	-0.013	0.004
0.015	-0.077	-0.168	0.001	-0.012	0.004
0.037	-0.054	-0.129	0.002	-0.013	0.004
0.032	-0.092	-0.127	0.001	-0.013	0.004
-0.007	-0.084	-0.165	0.002	-0.012	0.004
0.025	-0.053	-0.179	0.001	-0.013	0.004
0.002	-0.073	-0.141	0.001	-0.012	0.004
0.009	-0.074	-0.131	0.002	-0.012	0.004
0.018	-0.085	-0.114	0.001	-0.013	0.004
-0.015	-0.098	-0.143	0.002	-0.012	0.004
0.022	-0.070	-0.155	0.002	-0.013	0.004
0.006	-0.075	-0.178	0.001	-0.012	0.004
0.042	-0.043	-0.136	0.002	-0.013	0.004
0.030	-0.088	-0.117	0.001	-0.013	0.004
-0.001	-0.085	-0.158	0.002	-0.012	0.004
0.020	-0.064	-0.178	0.001	-0.013	0.004
-0.002	-0.082	-0.161	0.001	-0.012	0.004
0.014	-0.067	-0.145	0.002	-0.012	0.004
0.012	-0.091	-0.113	0.001	-0.013	0.004
-0.014	-0.083	-0.151	0.002	-0.012	0.004
0.024	-0.069	-0.158	0.001	-0.013	0.004
0.007	-0.074	-0.171	0.001	-0.012	0.004
0.053	-0.050	-0.153	0.001	-0.012	0.004
0.014	-0.090	-0.127	0.001	-0.012	0.004
-0.006	-0.074	-0.155	0.002	-0.012	0.004
0.025	-0.069	-0.192	0.001	-0.013	0.004
-0.002	-0.085	-0.175	0.001	-0.012	0.004
0.028	-0.062	-0.149	0.002	-0.012	0.004
0.009	-0.095	-0.127	0.001	-0.012	0.004
-0.007	-0.079	-0.138	0.002	-0.013	0.004
0.021	-0.072	-0.151	0.001	-0.013	0.004
-0.002	-0.085	-0.182	0.002	-0.012	0.004
0.048	-0.041	-0.160	0.002	-0.013	0.004
0.003	-0.084	-0.137	0.001	-0.012	0.004
0.012	-0.074	-0.165	0.002	-0.013	0.004
0.025	-0.079	-0.192	0.001	-0.013	0.004
0.005	-0.097	-0.175	0.002	-0.012	0.004
0.012	-0.065	-0.162	0.002	-0.012	0.004
0.007	-0.087	-0.151	0.001	-0.012	0.004
0.013	-0.065	-0.138	0.002	-0.012	0.004
0.018	-0.082	-0.155	0.001	-0.013	0.004
0.002	-0.082	-0.189	0.002	-0.012	0.004
0.035	-0.049	-0.176	0.001	-0.013	0.004
-0.012	-0.082	-0.134	0.001	-0.012	0.004
0.002	-0.070	-0.141	0.002	-0.012	0.004
0.013	-0.074	-0.155	0.001	-0.013	0.004
-0.005	-0.095	-0.165	0.002	-0.013	0.004
0.011	-0.068	-0.155	0.001	-0.012	0.004
-0.006	-0.075	-0.144	0.001	-0.012	0.004
0.014	-0.058	-0.125	0.001	-0.012	0.004
0.012	-0.077	-0.127	0.001	-0.012	0.004
0.008	-0.081	-0.182	0.002	-0.012	0.004
0.010	-0.065	-0.172	0.001	-0.013	0.004
-0.027	-0.068	-0.168	0.001	-0.012	0.004
0.004	-0.068	-0.165	0.002	-0.012	0.004
0.000	-0.095	-0.140	0.001	-0.012	0.004
0.002	-0.084	-0.165	0.002	-0.013	0.004
0.007	-0.085	-0.168	0.001	-0.012	0.004
-0.011	-0.067	-0.182	0.001	-0.012	0.004
0.026	-0.063	-0.124	0.001	-0.012	0.004
0.011	-0.080	-0.110	0.001	-0.012	0.004
-0.000	-0.084	-0.158	0.002	-0.012	0.004
0.001	-0.080	-0.164	0.001	-0.013	0.004
-0.009	-0.062	-0.141	0.001	-0.012	0.004
0.012	-0.064	-0.148	0.002	-0.012	0.004
0.007	-0.087	-0.127	0.001	-0.012	0.004
0.013	-0.086	-0.165	0.002	-0.012	0.004
-0.002	-0.092	-0.147	0.001	-0.012	0.004
-0.008	-0.054	-0.161	0.002	-0.012	0.004
0.027	-0.072	-0.096	0.001	-0.012	0.004
-0.009	-0.076	-0.114	0.002	-0.012	0.004
0.016	-0.081	-0.131	0.001	-0.013	0.004
-0.020	-0.097	-0.146	0.001	-0.013	0.004
-0.012	-0.070	-0.175	0.002	-0.012	0.004
0.003	-0.068	-0.158	0.001	-0.012	0.004
-0.009	-0.083	-0.137	0.002	-0.012	0.004
0.018	-0.083	-0.155	0.002	-0.013	0.004
-0.002	-0.089	-0.147	0.001	-0.012	0.004
-0.008	-0.043	-0.155	0.002	-0.012	0.004
0.022	-0.071	-0.109	0.000	-0.012	0.004
-0.009	-0.083	-0.120	0.002	-0.012	0.004
0.016	-0.071	-0.131	0.001	-0.013	0.004
-0.043	-0.116	-0.132	0.001	-0.012	0.005
-0.008	-0.075	-0.178	0.002	-0.012	0.004
0.009	-0.075	-0.161	0.001	-0.012	0.004
0.000	-0.075	-0.131	0.002	-0.012	0.004
0.006	-0.080	-0.141	0.001	-0.013	0.004
-0.010	-0.091	-0.150	0.001	-0.012	0.004
-0.005	-0.043	-0.175	0.002	-0.012	0.005
0.006	-0.084	-0.123	0.001	-0.012	0.004
-0.007	-0.068	-0.110	0.002	-0.012	0.004
0.010	-0.075	-0.124	0.001	-0.013	0.004
-0.035	-0.109	-0.129	0.001	-0.012	0.005
0.014	-0.076	-0.154	0.002	-0.012	0.004
0.008	-0.073	-0.165	0.001	-0.012	0.004
-0.008	-0.067	-0.137	0.001	-0.012	0.004
0.006	-0.066	-0.124	0.001	-0.012	0.004
-0.013	-0.089	-0.137	0.001	-0.012	0.004
-0.005	-0.054	-0.134	0.002	-0.012	0.004
-0.009	-0.082	-0.136	0.001	-0.012	0.004
-0.014	-0.075	-0.147	0.002	-0.012	0.004
0.008	-0.070	-0.124	0.001	-0.012	0.004
-0.035	-0.099	-0.136	0.001	-0.012	0.004
0.021	-0.082	-0.130	0.001	-0.013	0.004
-0.007	-0.085	-0.171	0.001	-0.012	0.004
0.000	-0.065	-0.158	0.001	-0.012	0.004
-0.002	-0.071	-0.134	0.001	-0.012	0.004
-0.006	-0.081	-0.140	0.001	-0.012	0.004
0.007	-0.068	-0.147	0.001	-0.012	0.004
-0.018	-0.101	-0.156	0.001	-0.012	0.004
-0.007	-0.070	-0.165	0.001	-0.012	0.004
-0.004	-0.075	-0.130	0.001	-0.012	0.004
-0.014	-0.073	-0.147	0.002	-0.012	0.004
0.023	-0.084	-0.141	0.001	-0.012	0.004
-0.009	-0.086	-0.164	0.001	-0.012	0.004
0.001	-0.056	-0.168	0.001	-0.012	0.004
-0.021	-0.070	-0.140	0.001	-0.012	0.004
0.002	-0.077	-0.120	0.001	-0.012	0.004
0.010	-0.085	-0.137	0.001	-0.012	0.004
-0.023	-0.101	-0.171	0.001	-0.012	0.004
0.004	-0.073	-0.168	0.001	-0.012	0.004
-0.010	-0.060	-0.151	0.001	-0.012	0.004
0.001	-0.068	-0.155	0.002	-0.012	0.004
0.014	-0.081	-0.134	0.001	-0.012	0.004
-0.011	-0.073	-0.168	0.001	-0.012	0.004
-0.002	-0.066	-0.171	0.001	-0.013	0.004
-0.028	-0.059	-0.130	0.001	-0.012	0.004
-0.004	-0.067	-0.144	0.001	-0.012	0.004
0.012	-0.101	-0.123	0.001	-0.012	0.004
-0.030	-0.096	-0.171	0.002	-0.012	0.004
0.012	-0.081	-0.147	0.001	-0.012	0.004
-0.003	-0.079	-0.157	0.001	-0.012	0.004
0.016	-0.072	-0.138	0.001	-0.012	0.004
0.006	-0.079	-0.130	0.001	-0.012	0.004
-0.021	-0.093	-0.164	0.001	-0.012	0.004
0.001	-0.070	-0.161	0.001	-0.013	0.004
-0.032	-0.069	-0.151	0.001	-0.012	0.004
0.006	-0.070	-0.141	0.001	-0.012	0.004
-0.003	-0.096	-0.137	0.001	-0.012	0.004
-0.025	-0.088	-0.171	0.002	-0.012	0.004
0.006	-0.077	-0.144	0.001	-0.012	0.004
-0.016	-0.067	-0.154	0.001	-0.011	0.004
0.026	-0.063	-0.145	0.001	-0.012	0.004
0.007	-0.092	-0.130	0.001	-0.012	0.004
-0.012	-0.083	-0.144	0.001	-0.012	0.004
0.010	-0.064	-0.188	0.001	-0.013	0.004
-0.044	-0.068	-0.151	0.001	-0.012	0.004
0.014	-0.070	-0.155	0.001	-0.012	0.004
0.004	-0.106	-0.123	0.001	-0.012	0.004
-0.016	-0.088	-0.189	0.002	-0.013	0.004
0.004	-0.078	-0.147	0.001	-0.012	0.004
-0.010	-0.068	-0.168	0.001	-0.011	0.004
0.022	-0.058	-0.152	0.001	-0.012	0.004
-0.004	-0.086	-0.123	0.001	-0.012	0.004
-0.017	-0.070	-0.147	0.001	-0.012	0.004
0.003	-0.077	-0.174	0.001	-0.012	0.004
-0.036	-0.063	-0.175	0.001	-0.012	0.004
0.007	-0.058	-0.145	0.001	-0.012	0.004
-0.010	-0.098	-0.133	0.001	-0.012	0.004
-0.004	-0.075	-0.165	0.002	-0.013	0.004
0.015	-0.075	-0.154	0.001	-0.012	0.004
-0.012	-0.070	-0.185	0.001	-0.012	0.004
0.021	-0.057	-0.141	0.001	-0.012	0.004
-0.004	-0.081	-0.116	0.001	-0.012	0.004
-0.008	-0.077	-0.130	0.001	-0.013	0.004
0.004	-0.084	-0.161	0.001	-0.012	0.004
-0.023	-0.066	-0.154	0.001	-0.012	0.004
0.011	-0.077	-0.144	0.001	-0.012	0.004
-0.007	-0.095	-0.133	0.001	-0.012	0.004
0.006	-0.071	-0.155	0.002	-0.013	0.004
0.005	-0.084	-0.143	0.001	-0.012	0.004
-0.002	-0.073	-0.160	0.001	-0.012	0.004
0.006	-0.071	-0.144	0.001	-0.012	0.004
-0.018	-0.086	-0.140	0.001	-0.012	0.004
0.002	-0.071	-0.093	0.001	-0.013	0.004
-0.000	-0.094	-0.143	0.001	-0.012	0.004
-0.002	-0.076	-0.161	0.002	-0.012	0.005
0.011	-0.076	-0.151	0.001	-0.012	0.004
-0.012	-0.074	-0.154	0.001	-0.012	0.004
0.012	-0.072	-0.144	0.001	-0.013	0.004
-0.006	-0.082	-0.116	0.001	-0.012	0.004
0.007	-0.079	-0.130	0.001	-0.012	0.004
-0.014	-0.086	-0.136	0.001	-0.012	0.004
-0.010	-0.077	-0.137	0.001	-0.012	0.004
0.003	-0.066	-0.096	0.001	-0.013	0.004
-0.002	-0.092	-0.116	0.001	-0.012	0.004
0.017	-0.087	-0.150	0.001	-0.012	0.005
-0.011	-0.081	-0.130	0.001	-0.012	0.004
-0.018	-0.062	-0.147	0.001	-0.012	0.004
0.013	-0.070	-0.110	0.001	-0.012	0.004
-0.002	-0.087	-0.106	0.001	-0.012	0.004
0.005	-0.084	-0.123	0.001	-0.012	0.004
-0.025	-0.103	-0.135	0.001	-0.012	0.005
-0.004	-0.071	-0.151	0.001	-0.012	0.004
0.006	-0.084	-0.112	0.000	-0.012	0.004
-0.021	-0.076	-0.113	0.001	-0.012	0.004
0.036	-0.086	-0.130	0.001	-0.012	0.005
-0.020	-0.093	-0.126	0.001	-0.012	0.004
-0.009	-0.046	-0.147	0.001	-0.012	0.004
0.003	-0.087	-0.116	0.001	-0.012	0.004
-0.010	-0.077	-0.123	0.001	-0.012	0.004
0.008	-0.094	-0.126	0.001	-0.013	0.004
-0.038	-0.105	-0.128	0.001	-0.012	0.005
0.002	-0.066	-0.161	0.001	-0.012	0.005
-0.007	-0.076	-0.143	0.001	-0.012	0.004
-0.006	-0.076	-0.109	0.001	-0.011	0.004
0.032	-0.094	-0.116	0.001	-0.012	0.004
-0.018	-0.088	-0.129	0.001	-0.012	0.004
-0.006	-0.056	-0.154	0.001	-0.012	0.005
-0.005	-0.095	-0.125	0.000	-0.012	0.004
-0.011	-0.075	-0.103	0.001	-0.012	0.004
0.012	-0.103	-0.106	0.001	-0.012	0.004
-0.039	-0.105	-0.128	0.001	-0.012	0.005
0.016	-0.075	-0.157	0.001	-0.012	0.005
-0.006	-0.079	-0.164	0.001	-0.011	0.004
-0.012	-0.077	-0.120	0.001	-0.011	0.004
0.011	-0.082	-0.105	0.001	-0.012	0.005
-0.024	-0.094	-0.115	0.001	-0.011	0.004
0.002	-0.066	-0.147	0.001	-0.012	0.004
-0.011	-0.093	-0.153	0.001	-0.011	0.004
-0.005	-0.073	-0.126	0.001	-0.012	0.004
0.001	-0.112	-0.109	0.001	-0.012	0.004
-0.033	-0.103	-0.108	0.001	-0.012	0.004
0.011	-0.080	-0.143	0.001	-0.012	0.004
-0.012	-0.095	-0.184	0.001	-0.011	0.004
-0.001	-0.065	-0.127	0.001	-0.012	0.004
0.004	-0.078	-0.102	0.001	-0.012	0.004
-0.018	-0.092	-0.116	0.001	-0.011	0.004
0.002	-0.071	-0.126	0.001	-0.012	0.004
-0.021	-0.098	-0.173	0.001	-0.011	0.004
0.006	-0.079	-0.144	0.001	-0.012	0.004
-0.008	-0.126	-0.122	0.000	-0.012	0.003
-0.016	-0.082	-0.119	0.001	-0.011	0.004
0.012	-0.082	-0.126	0.001	-0.012	0.004
-0.016	-0.094	-0.173	0.001	-0.011	0.004
-0.004	-0.072	-0.130	0.001	-0.012	0.004
-0.008	-0.078	-0.102	0.001	-0.012	0.004
-0.013	-0.085	-0.112	0.001	-0.011	0.004
0.002	-0.092	-0.112	0.001	-0.012	0.004
-0.022	-0.103	-0.177	0.001	-0.011	0.004
-0.005	-0.079	-0.154	0.001	-0.012	0.004
-0.014	-0.112	-0.136	0.001	-0.011	0.004
-0.005	-0.080	-0.113	0.001	-0.011	0.004
0.003	-0.093	-0.146	0.001	-0.012	0.004
-0.014	-0.089	-0.181	0.001	-0.011	0.004
-0.010	-0.065	-0.133	0.001	-0.012	0.004
-0.027	-0.073	-0.116	0.001	-0.011	0.004
-0.004	-0.078	-0.123	0.001	-0.011	0.004
-0.003	-0.100	-0.099	0.001	-0.012	0.004
-0.025	-0.091	-0.164	0.001	-0.012	0.004
0.004	-0.078	-0.143	0.001	-0.012	0.004
-0.025	-0.089	-0.150	0.001	-0.011	0.004
0.017	-0.073	-0.134	0.001	-0.012	0.004
-0.003	-0.087	-0.112	0.001	-0.011	0.004
-0.024	-0.091	-0.157	0.001	-0.011	0.004
-0.008	-0.073	-0.157	0.001	-0.012	0.004
-0.031	-0.058	-0.116	0.001	-0.011	0.004
0.005	-0.080	-0.113	0.001	-0.012	0.004
-0.015	-0.107	-0.102	0.001	-0.011	0.004
-0.024	-0.090	-0.154	0.001	-0.012	0.004
-0.005	-0.093	-0.139	0.001	-0.012	0.004
-0.031	-0.061	-0.167	0.001	-0.011	0.004
0.013	-0.053	-0.130	0.001	-0.012	0.004
-0.001	-0.091	-0.082	0.001	-0.011	0.004
-0.008	-0.084	-0.116	0.001	-0.012	0.004
-0.017	-0.080	-0.133	0.001	-0.012	0.004
-0.024	-0.069	-0.126	0.001	-0.011	0.004
-0.001	-0.071	-0.120	0.001	-0.012	0.004
-0.009	-0.095	-0.068	0.001	-0.011	0.004
-0.009	-0.085	-0.130	0.001	-0.012	0.004
-0.017	-0.095	-0.101	0.001	-0.011	0.004
-0.018	-0.049	-0.137	0.001	-0.011	0.005
0.008	-0.065	-0.120	0.001	-0.012	0.004
-0.009	-0.088	-0.089	0.001	-0.011	0.004
-0.023	-0.083	-0.109	0.001	-0.012	0.004
-0.021	-0.094	-0.129	0.001	-0.012	0.004
-0.018	-0.074	-0.130	0.001	-0.012	0.004
0.003	-0.080	-0.112	0.001	-0.012	0.004
-0.018	-0.093	-0.065	0.001	-0.011	0.004
0.000	-0.079	-0.099	0.001	-0.012	0.004
-0.019	-0.096	-0.105	0.001	-0.012	0.004
-0.021	-0.037	-0.140	0.001	-0.011	0.005
-0.002	-0.072	-0.126	0.001	-0.012	0.004
-0.014	-0.079	-0.095	0.001	-0.011	0.004
-0.005	-0.076	-0.078	0.001	-0.012	0.004
-0.027	-0.103	-0.094	0.001	-0.012	0.004
-0.005	-0.071	-0.123	0.001	-0.011	0.005
-0.002	-0.080	-0.099	0.001	-0.011	0.004
-0.015	-0.085	-0.075	0.002	-0.011	0.004
0.003	-0.072	-0.103	0.001	-0.012	0.004
-0.032	-0.096	-0.108	0.001	-0.011	0.004
-0.015	-0.032	-0.123	0.001	-0.012	0.005
-0.014	-0.071	-0.129	0.001	-0.012	0.004
-0.031	-0.078	-0.105	0.001	-0.011	0.004
-0.001	-0.070	-0.085	0.001	-0.012	0.004
-0.025	-0.097	-0.102	0.001	-0.011	0.004
0.001	-0.076	-0.133	0.001	-0.012	0.005
-0.005	-0.083	-0.119	0.001	-0.011	0.004
-0.027	-0.069	-0.071	0.001	-0.011	0.005
0.006	-0.079	-0.078	0.001	-0.012	0.004
-0.022	-0.097	-0.094	0.001	-0.011	0.004
-0.005	-0.037	-0.092	0.001	-0.011	0.005
-0.021	-0.088	-0.132	0.001	-0.011	0.004
-0.028	-0.072	-0.098	0.001	-0.011	0.004
-0.005	-0.074	-0.082	0.001	-0.012	0.004
-0.016	-0.100	-0.098	0.001	-0.011	0.004
0.005	-0.085	-0.119	0.001	-0.012	0.005
-0.012	-0.090	-0.091	0.001	-0.011	0.005
-0.016	-0.071	-0.092	0.001	-0.011	0.005
-0.003	-0.078	-0.088	0.001	-0.012	0.004
-0.027	-0.091	-0.098	0.001	-0.011	0.004
0.008	-0.054	-0.096	0.001	-0.012	0.005
-0.027	-0.103	-0.098	0.001	-0.012	0.005
-0.016	-0.078	-0.095	0.001	-0.011	0.004
-0.006	-0.079	-0.088	0.001	-0.012	0.004
-0.024	-0.092	-0.085	0.001	-0.011	0.004
0.015	-0.080	-0.095	0.001	-0.012	0.005
-0.021	-0.093	-0.122	0.001	-0.011	0.004
-0.021	-0.055	-0.099	0.001	-0.011	0.005
-0.000	-0.085	-0.067	0.000	-0.011	0.004
-0.026	-0.088	-0.098	0.001	-0.011	0.004
-0.008	-0.065	-0.102	0.001	-0.012	0.005
-0.042	-0.095	-0.118	0.001	-0.011	0.005
-0.014	-0.078	-0.109	0.001	-0.011	0.004
-0.010	-0.089	-0.094	0.000	-0.011	0.004
-0.011	-0.079	-0.085	0.001	-0.011	0.004
0.013	-0.096	-0.102	0.001	-0.012	0.004
-0.028	-0.092	-0.111	0.001	-0.011	0.005
-0.018	-0.055	-0.122	0.001	-0.011	0.005
-0.008	-0.083	-0.071	0.000	-0.011	0.004
-0.025	-0.091	-0.098	0.001	-0.011	0.004
-0.004	-0.084	-0.105	0.001	-0.012	0.005
-0.041	-0.098	-0.118	0.001	-0.011	0.005
-0.014	-0.072	-0.129	0.001	-0.011	0.005
-0.023	-0.084	-0.108	0.001	-0.011	0.004
-0.007	-0.070	-0.089	0.001	-0.011	0.004
0.011	-0.100	-0.088	0.001	-0.011	0.005
-0.034	-0.082	-0.115	0.001	-0.011	0.004
-0.010	-0.068	-0.126	0.001	-0.012	0.005
-0.015	-0.090	-0.091	0.000	-0.011	0.004
-0.024	-0.078	-0.081	0.001	-0.011	0.004
-0.008	-0.095	-0.074	0.001	-0.011	0.004
-0.039	-0.100	-0.108	0.001	-0.011	0.005
0.002	-0.066	-0.126	0.001	-0.012	0.005
-0.019	-0.081	-0.125	0.000	-0.010	0.004
0.006	-0.066	-0.099	0.001	-0.011	0.004
-0.003	-0.101	-0.067	0.001	-0.011	0.004
-0.027	-0.093	-0.115	0.001	-0.011	0.004
-0.018	-0.074	-0.122	0.000	-0.012	0.005
-0.020	-0.092	-0.070	0.000	-0.011	0.005
-0.021	-0.073	-0.092	0.001	-0.011	0.004
-0.017	-0.104	-0.088	0.000	-0.011	0.004
-0.030	-0.094	-0.115	0.001	-0.011	0.005
0.006	-0.082	-0.119	0.000	-0.011	0.004
-0.026	-0.085	-0.132	0.001	-0.010	0.004
0.023	-0.046	-0.100	0.001	-0.011	0.004
-0.011	-0.100	-0.078	0.000	-0.011	0.004
-0.028	-0.083	-0.095	0.001	-0.011	0.004
-0.002	-0.077	-0.142	0.000	-0.012	0.005
-0.024	-0.096	-0.125	0.001	-0.011	0.005
-0.007	-0.079	-0.109	0.001	-0.011	0.004
-0.019	-0.098	-0.095	0.001	-0.011	0.004
-0.032	-0.084	-0.098	0.001	-0.011	0.004
-0.011	-0.083	-0.108	0.000	-0.012	0.005
-0.031	-0.091	-0.128	0.001	-0.010	0.004
0.018	-0.050	-0.113	0.001	-0.011	0.004
-0.023	-0.096	-0.088	0.000	-0.011	0.004
-0.027	-0.078	-0.109	0.001	-0.011	0.004
-0.008	-0.085	-0.118	0.000	-0.012	0.004
-0.030	-0.103	-0.121	0.001	-0.011	0.005
-0.007	-0.068	-0.112	0.001	-0.011	0.004
-0.031	-0.092	-0.091	0.001	-0.011	0.004
-0.013	-0.081	-0.081	0.001	-0.011	0.004
-0.000	-0.090	-0.095	0.001	-0.011	0.005
-0.023	-0.084	-0.122	0.001	-0.011	0.005
0.007	-0.059	-0.116	0.001	-0.011	0.004
-0.032	-0.095	-0.077	0.001	-0.011	0.004
-0.020	-0.078	-0.091	0.001	-0.011	0.004
-0.016	-0.091	-0.098	0.000	-0.012	0.004
-0.025	-0.095	-0.108	0.001	-0.011	0.005
-0.011	-0.087	-0.091	0.001	-0.011	0.005
-0.028	-0.085	-0.101	0.001	-0.011	0.004
-0.006	-0.069	-0.092	0.001	-0.011	0.004
-0.012	-0.077	-0.085	0.001	-0.011	0.004
-0.019	-0.099	-0.108	0.001	-0.011	0.005
-0.004	-0.066	-0.112	0.000	-0.011	0.004
-0.042	-0.076	-0.112	0.001	-0.011	0.004
-0.013	-0.082	-0.109	0.001	-0.011	0.004
-0.017	-0.094	-0.098	0.001	-0.011	0.004
-0.021	-0.087	-0.091	0.001	-0.011	0.005
-0.024	-0.087	-0.101	0.001	-0.011	0.005
-0.035	-0.062	-0.108	0.001	-0.010	0.005
-0.003	-0.059	-0.061	0.001	-0.011	0.004
-0.019	-0.095	-0.050	0.001	-0.011	0.004
-0.020	-0.089	-0.081	0.001	-0.011	0.005
-0.040	-0.088	-0.104	0.000	-0.011	0.005
-0.050	-0.070	-0.105	0.001	-0.011	0.004
-0.014	-0.078	-0.102	0.001	-0.011	0.004
-0.023	-0.102	-0.070	0.001	-0.011	0.004
-0.015	-0.093	-0.115	0.001	-0.011	0.005
-0.029	-0.099	-0.107	0.001	-0.011	0.005
-0.031	-0.056	-0.105	0.001	-0.011	0.005
0.002	-0.075	-0.043	0.000	-0.011	0.004
-0.029	-0.094	-0.067	0.001	-0.011	0.004
-0.014	-0.088	-0.084	0.001	-0.012	0.005
-0.046	-0.109	-0.093	0.000	-0.011	0.005
-0.038	-0.073	-0.098	0.001	-0.011	0.005
-0.010	-0.087	-0.088	0.001	-0.011	0.004
-0.027	-0.093	-0.074	0.001	-0.011	0.004
-0.010	-0.086	-0.095	0.001	-0.011	0.005
-0.033	-0.085	-0.080	0.001	-0.011	0.005
-0.033	-0.057	-0.119	0.001	-0.011	0.005
-0.013	-0.065	-0.057	0.000	-0.011	0.005
-0.035	-0.091	-0.060	0.001	-0.011	0.004
-0.007	-0.085	-0.078	0.001	-0.012	0.005
-0.060	-0.108	-0.110	0.000	-0.011	0.005
-0.030	-0.075	-0.108	0.001	-0.011	0.005
-0.011	-0.078	-0.081	0.001	-0.011	0.004
-0.029	-0.087	-0.057	0.001	-0.011	0.004
-0.006	-0.087	-0.078	0.001	-0.011	0.005
-0.042	-0.098	-0.056	0.001	-0.011	0.005
-0.025	-0.049	-0.105	0.001	-0.011	0.005
-0.012	-0.086	-0.063	-0.000	-0.011	0.004
-0.044	-0.088	-0.060	0.001	-0.011	0.004
-0.013	-0.084	-0.047	0.001	-0.012	0.005
-0.069	-0.115	-0.092	0.000	-0.011	0.005
-0.023	-0.075	-0.091	0.001	-0.011	0.005
-0.023	-0.075	-0.115	0.000	-0.011	0.005
-0.027	-0.081	-0.064	0.001	-0.011	0.005
-0.004	-0.090	-0.057	0.001	-0.011	0.004
-0.040	-0.097	-0.069	0.001	-0.011	0.005
-0.019	-0.057	-0.081	0.001	-0.011	0.005
-0.034	-0.097	-0.052	-0.000	-0.010	0.005
-0.040	-0.085	-0.074	0.001	-0.010	0.005
-0.020	-0.080	-0.043	0.001	-0.011	0.005
-0.058	-0.117	-0.072	0.001	-0.011	0.005
-0.017	-0.077	-0.087	0.001	-0.011	0.005
-0.018	-0.090	-0.101	0.001	-0.011	0.005
-0.033	-0.075	-0.074	0.001	-0.011	0.005
-0.012	-0.083	-0.060	0.000	-0.011	0.004
-0.044	-0.093	-0.080	0.001	-0.011	0.004
-0.013	-0.072	-0.067	0.001	-0.011	0.005
-0.032	-0.102	-0.076	0.000	-0.011	0.005
-0.033	-0.080	-0.074	0.001	-0.011	0.005
-0.027	-0.083	-0.077	0.001	-0.011	0.005
-0.046	-0.101	-0.080	0.001	-0.011	0.005
-0.007	-0.084	-0.067	0.001	-0.011	0.005
-0.029	-0.090	-0.108	0.001	-0.011	0.005
-0.027	-0.065	-0.094	0.001	-0.011	0.005
-0.035	-0.080	-0.039	0.000	-0.011	0.004
-0.033	-0.083	-0.080	0.001	-0.011	0.005
-0.015	-0.086	-0.060	0.001	-0.011	0.005
-0.047	-0.102	-0.107	0.001	-0.011	0.005
-0.027	-0.083	-0.111	0.001	-0.011	0.005
-0.032	-0.075	-0.084	0.001	-0.011	0.004
-0.028	-0.089	-0.063	0.001	-0.011	0.005
-0.005	-0.096	-0.080	0.001	-0.011	0.005
-0.027	-0.089	-0.111	0.001	-0.011	0.005
-0.030	-0.068	-0.111	0.000	-0.011	0.005
-0.042	-0.083	-0.077	0.000	-0.011	0.004
-0.026	-0.083	-0.084	0.001	-0.011	0.005
-0.023	-0.096	-0.060	0.001	-0.011	0.005
-0.054	-0.086	-0.118	0.001	-0.011	0.005
-0.018	-0.079	-0.091	0.001	-0.011	0.005
-0.030	-0.079	-0.118	0.000	-0.010	0.005
-0.024	-0.087	-0.077	0.001	-0.011	0.004
-0.007	-0.095	-0.074	0.000	-0.011	0.005
-0.037	-0.089	-0.108	0.001	-0.011	0.005
-0.024	-0.080	-0.101	0.000	-0.011	0.005
-0.052	-0.083	-0.067	0.000	-0.011	0.004
-0.025	-0.083	-0.070	0.001	-0.011	0.005
-0.018	-0.108	-0.070	0.000	-0.011	0.005
-0.050	-0.104	-0.111	0.001	-0.011	0.005
-0.022	-0.076	-0.087	0.001	-0.011	0.005
-0.031	-0.082	-0.108	0.000	-0.011	0.005
-0.018	-0.079	-0.057	0.001	-0.011	0.004
-0.009	-0.100	-0.063	0.000	-0.011	0.005
-0.042	-0.096	-0.104	0.001	-0.011	0.005
-0.016	-0.086	-0.107	0.000	-0.011	0.005
-0.059	-0.083	-0.073	0.000	-0.011	0.004
-0.024	-0.078	-0.081	0.001	-0.011	0.004
-0.017	-0.101	-0.063	0.000	-0.011	0.005
-0.039	-0.104	-0.097	0.001	-0.011	0.005
-0.020	-0.083	-0.094	0.001	-0.011	0.005
-0.041	-0.082	-0.111	0.001	-0.010	0.005
-0.008	-0.066	-0.081	0.001	-0.011	0.004
-0.013	-0.099	-0.053	0.001	-0.011	0.004
-0.038	-0.093	-0.070	0.001	-0.011	0.005
-0.015	-0.075	-0.118	0.000	-0.011	0.005
-0.069	-0.076	-0.094	0.000	-0.010	0.004
-0.016	-0.075	-0.071	0.001	-0.011	0.004
-0.026	-0.101	-0.070	0.000	-0.011	0.004
-0.039	-0.100	-0.115	0.001	-0.012	0.005
-0.021	-0.084	-0.084	0.000	-0.011	0.005
-0.033	-0.080	-0.097	0.001	-0.010	0.005
-0.005	-0.067	-0.064	0.001	-0.011	0.004
-0.026	-0.106	-0.059	0.000	-0.011	0.004
-0.032	-0.089	-0.063	0.001	-0.011	0.005
-0.022	-0.084	-0.084	0.000	-0.011	0.005
-0.067	-0.066	-0.087	0.001	-0.011	0.005
-0.011	-0.068	-0.067	0.001	-0.011	0.005
-0.025	-0.112	-0.073	0.000	-0.011	0.004
-0.032	-0.100	-0.108	0.001	-0.011	0.005
-0.006	-0.093	-0.084	0.000	-0.011	0.005
-0.037	-0.084	-0.124	0.001	-0.010	0.005
-0.002	-0.068	-0.091	0.000	-0.011	0.004
-0.030	-0.091	-0.049	0.000	-0.011	0.004
-0.037	-0.082	-0.050	0.001	-0.012	0.005
-0.021	-0.088	-0.111	0.000	-0.011	0.005
-0.058	-0.079	-0.094	0.001	-0.011	0.005
-0.002	-0.078	-0.081	0.001	-0.011	0.005
-0.025	-0.112	-0.087	0.000	-0.010	0.004
-0.025	-0.082	-0.084	0.001	-0.011	0.005
-0.017	-0.094	-0.066	0.000	-0.011	0.005
-0.040	-0.081	-0.104	0.000	-0.010	0.005
-0.005	-0.066	-0.102	0.001	-0.011	0.004
-0.037	-0.093	-0.066	0.000	-0.011	0.004
-0.024	-0.083	-0.047	0.001	-0.012	0.005
-0.020	-0.103	-0.080	0.000	-0.011	0.005
-0.049	-0.077	-0.108	0.001	-0.011	0.005
-0.011	-0.082	-0.084	0.001	-0.011	0.004
-0.038	-0.099	-0.073	0.000	-0.011	0.005
-0.017	-0.077	-0.071	0.001	-0.011	0.005
-0.016	-0.097	-0.077	0.000	-0.011	0.005
-0.037	-0.072	-0.097	0.001	-0.011	0.005
-0.014	-0.075	-0.094	0.000	-0.011	0.005
-0.043	-0.094	-0.073	0.000	-0.011	0.004
-0.026	-0.082	-0.029	0.000	-0.012	0.005
-0.019	-0.095	-0.080	0.000	-0.011	0.005
-0.034	-0.080	-0.108	0.001	-0.011	0.005
-0.020	-0.085	-0.084	0.001	-0.011	0.005
-0.037	-0.094	-0.094	0.000	-0.010	0.005
-0.010	-0.080	-0.074	0.001	-0.011	0.004
-0.011	-0.103	-0.073	0.000	-0.011	0.005
-0.026	-0.074	-0.084	0.001	-0.011	0.005
-0.023	-0.081	-0.080	0.000	-0.011	0.005
-0.039	-0.093	-0.066	0.000	-0.011	0.005
-0.021	-0.079	-0.022	0.000	-0.012	0.005
-0.022	-0.101	-0.063	0.000	-0.011	0.005
-0.024	-0.086	-0.087	0.001	-0.011	0.005
-0.015	-0.095	-0.084	0.000	-0.011	0.005
-0.036	-0.084	-0.097	0.000	-0.010	0.005
-0.019	-0.085	-0.071	0.001	-0.011	0.004
-0.022	-0.103	-0.063	0.000	-0.011	0.005
-0.026	-0.093	-0.073	0.001	-0.011	0.005
-0.026	-0.101	-0.083	0.000	-0.011	0.005
-0.043	-0.084	-0.080	0.000	-0.011	0.005
-0.008	-0.087	0.002	0.000	-0.012	0.005
-0.032	-0.104	-0.039	0.000	-0.011	0.005
-0.004	-0.090	-0.097	0.001	-0.011	0.005
-0.025	-0.097	-0.076	0.000	-0.011	0.005
-0.034	-0.074	-0.094	0.001	-0.011	0.005
-0.016	-0.083	-0.060	0.000	-0.011	0.005
-0.023	-0.095	-0.070	0.000	-0.011	0.004
-0.014	-0.095	-0.063	0.001	-0.011	0.005
-0.043	-0.126	-0.075	0.000	-0.011	0.005
-0.019	-0.087	-0.080	0.000	-0.011	0.005
-0.006	-0.088	-0.029	0.000	-0.011	0.005
-0.024	-0.102	-0.036	0.001	-0.011	0.005
0.009	-0.103	-0.056	0.001	-0.012	0.005
-0.032	-0.110	-0.079	0.000	-0.011	0.005
-0.027	-0.068	-0.087	0.000	-0.011	0.005
-0.018	-0.094	-0.073	-0.000	-0.011	0.005
-0.026	-0.086	-0.057	0.001	-0.011	0.004
-0.005	-0.115	-0.046	0.000	-0.011	0.005
-0.049	-0.121	-0.048	0.000	-0.011	0.005
-0.010	-0.085	-0.087	0.000	-0.011	0.005
-0.023	-0.099	-0.087	0.000	-0.010	0.005
-0.023	-0.085	-0.053	0.001	-0.011	0.005
0.001	-0.108	-0.035	0.000	-0.011	0.005
-0.037	-0.100	-0.059	0.000	-0.011	0.005
-0.018	-0.069	-0.084	0.001	-0.011	0.005
-0.019	-0.096	-0.062	-0.000	-0.010	0.005
-0.016	-0.094	-0.039	0.001	-0.011	0.005
-0.006	-0.128	-0.070	0.000	-0.011	0.004
-0.042	-0.111	-0.076	0.000	-0.011	0.005
-0.015	-0.077	-0.087	0.001	-0.011	0.005
-0.020	-0.099	-0.107	0.000	-0.010	0.005
-0.027	-0.088	-0.056	0.001	-0.010	0.005
0.001	-0.090	-0.057	0.000	-0.011	0.005
-0.042	-0.105	-0.076	0.000	-0.011	0.005
-0.021	-0.074	-0.091	0.000	-0.011	0.005
-0.025	-0.106	-0.083	-0.000	-0.011	0.005
-0.027	-0.082	-0.077	0.001	-0.011	0.005
-0.017	-0.128	-0.066	0.000	-0.011	0.004
-0.046	-0.112	-0.055	0.000	-0.011	0.005
-0.002	-0.092	-0.084	0.000	-0.011	0.005
-0.016	-0.104	-0.110	0.000	-0.010	0.005
-0.023	-0.080	-0.067	0.001	-0.011	0.005
-0.004	-0.097	-0.049	0.000	-0.011	0.005
-0.028	-0.095	-0.053	0.000	-0.011	0.005
-0.014	-0.080	-0.073	0.000	-0.011	0.005
-0.031	-0.112	-0.097	0.000	-0.011	0.005
-0.014	-0.085	-0.067	0.000	-0.011	0.005
-0.026	-0.121	-0.073	0.000	-0.011	0.004
-0.035	-0.106	-0.056	0.001	-0.011	0.005
-0.003	-0.093	-0.074	0.001	-0.011	0.005
-0.028	-0.100	-0.107	0.000	-0.010	0.005
-0.019	-0.072	-0.094	0.001	-0.011	0.005
-0.021	-0.087	-0.049	0.000	-0.011	0.005
-0.018	-0.085	-0.050	0.000	-0.011	0.005
-0.009	-0.098	-0.049	0.000	-0.011	0.005
-0.035	-0.103	-0.118	0.001	-0.011	0.005
-0.017	-0.087	-0.080	0.000	-0.011	0.005
-0.025	-0.121	-0.080	0.000	-0.011	0.004
-0.010	-0.081	-0.077	0.001	-0.011	0.005
-0.006	-0.096	-0.050	0.001	-0.011	0.005
-0.029	-0.101	-0.094	0.001	-0.010	0.005
-0.014	-0.092	-0.087	0.000	-0.011	0.005
-0.032	-0.083	-0.067	0.000	-0.011	0.005
-0.010	-0.089	-0.040	0.000	-0.011	0.004
-0.012	-0.107	-0.050	0.001	-0.011	0.005
-0.032	-0.094	-0.108	0.001	-0.011	0.005
-0.013	-0.096	-0.087	0.000	-0.011	0.005
-0.033	-0.094	-0.111	0.000	-0.010	0.004
0.003	-0.077	-0.057	0.001	-0.011	0.004
-0.002	-0.095	-0.046	0.001	-0.011	0.005
-0.030	-0.097	-0.084	0.001	-0.011	0.005
-0.026	-0.102	-0.097	0.000	-0.011	0.005
-0.040	-0.076	-0.070	0.001	-0.011	0.005
-0.002	-0.085	-0.060	0.000	-0.011	0.004
-0.016	-0.113	-0.046	0.001	-0.011	0.004
-0.019	-0.093	-0.085	0.001	-0.011	0.005
-0.014	-0.102	-0.073	0.000	-0.011	0.005
-0.031	-0.066	-0.087	0.001	-0.011	0.005
0.009	-0.077	-0.061	0.001	-0.011	0.004
-0.011	-0.093	-0.036	0.001	-0.011	0.004
-0.019	-0.086	-0.064	0.001	-0.011	0.005
-0.027	-0.107	-0.083	-0.000	-0.011	0.005
-0.027	-0.082	-0.074	0.001	-0.011	0.005
0.003	-0.086	-0.064	0.000	-0.011	0.005
-0.027	-0.104	-0.029	0.001	-0.010	0.004
-0.012	-0.089	-0.037	0.001	-0.012	0.004
-0.036	-0.094	-0.056	0.000	-0.011	0.005
-0.028	-0.041	-0.084	0.001	-0.011	0.005
-0.009	-0.087	-0.063	0.000	-0.011	0.005
-0.024	-0.092	-0.063	0.001	-0.011	0.004
-0.006	-0.083	-0.033	0.000	-0.012	0.005
-0.027	-0.112	-0.063	0.000	-0.011	0.005
-0.014	-0.089	-0.090	0.001	-0.011	0.005
-0.002	-0.094	-0.056	0.000	-0.011	0.005
-0.018	-0.084	-0.016	0.001	-0.010	0.005
-0.006	-0.081	-0.030	0.000	-0.012	0.004
-0.021	-0.107	-0.049	0.000	-0.011	0.005
-0.017	-0.053	-0.064	0.001	-0.011	0.005
-0.018	-0.093	-0.067	0.001	-0.011	0.005
-0.030	-0.090	-0.067	0.001	-0.011	0.004
-0.002	-0.084	-0.040	0.000	-0.011	0.005
-0.024	-0.112	-0.053	0.000	-0.011	0.005
0.010	-0.089	-0.064	0.001	-0.011	0.005
-0.016	-0.088	-0.057	0.000	-0.011	0.005
-0.023	-0.077	-0.067	0.001	-0.011	0.005
0.001	-0.088	-0.030	0.000	-0.011	0.004
-0.030	-0.097	-0.043	0.001	-0.011	0.004
0.002	-0.064	-0.050	0.001	-0.011	0.005
-0.029	-0.113	-0.076	0.000	-0.011	0.005
-0.018	-0.083	-0.074	0.001	-0.011	0.005
-0.005	-0.091	-0.057	0.000	-0.011	0.005
-0.009	-0.097	-0.043	0.001	-0.011	0.004
0.016	-0.098	-0.064	0.001	-0.011	0.005
-0.021	-0.095	-0.074	0.001	-0.011	0.005
-0.015	-0.072	-0.098	0.001	-0.011	0.005
-0.011	-0.084	-0.029	0.000	-0.011	0.005
-0.024	-0.097	-0.046	0.001	-0.011	0.004
-0.004	-0.089	-0.036	0.001	-0.011	0.005
-0.033	-0.112	-0.066	0.000	-0.011	0.005
-0.010	-0.084	-0.070	0.001	-0.011	0.005
-0.012	-0.087	-0.063	0.000	-0.011	0.004
-0.005	-0.088	-0.047	0.001	-0.011	0.004
0.022	-0.103	-0.057	0.000	-0.011	0.005
-0.025	-0.100	-0.074	0.001	-0.011	0.005
-0.013	-0.069	-0.098	0.000	-0.011	0.005
-0.010	-0.092	-0.049	0.000	-0.011	0.005
-0.019	-0.081	-0.061	0.001	-0.011	0.004
-0.001	-0.092	-0.040	0.001	-0.011	0.004
-0.035	-0.106	-0.077	0.001	-0.011	0.005
0.002	-0.086	-0.084	0.001	-0.012	0.005
-0.014	-0.096	-0.094	0.000	-0.010	0.005
0.010	-0.067	-0.051	0.001	-0.011	0.004
0.021	-0.114	-0.060	0.001	-0.011	0.005
-0.025	-0.104	-0.063	0.001	-0.011	0.005
-0.000	-0.072	-0.101	0.000	-0.011	0.005
-0.011	-0.099	-0.056	0.000	-0.011	0.005
-0.010	-0.083	-0.033	0.001	-0.011	0.005
0.006	-0.099	-0.043	0.001	-0.011	0.004
-0.032	-0.107	-0.060	0.001	-0.011	0.005
0.011	-0.088	-0.077	0.001	-0.011	0.005
-0.004	-0.099	-0.098	0.000	-0.010	0.004
0.022	-0.058	-0.072	0.001	-0.011	0.004
0.010	-0.107	-0.043	0.001	-0.011	0.004
-0.022	-0.101	-0.070	0.001	-0.011	0.004
-0.004	-0.073	-0.094	0.000	-0.012	0.005
-0.012	-0.098	-0.060	0.001	-0.011	0.005
0.002	-0.081	-0.047	0.001	-0.011	0.004
-0.010	-0.105	-0.036	0.001	-0.011	0.004
-0.020	-0.095	-0.043	0.001	-0.011	0.004
0.007	-0.079	-0.099	0.001	-0.011	0.004
-0.008	-0.097	-0.091	0.001	-0.010	0.004
0.036	-0.057	-0.079	0.001	-0.012	0.004
0.006	-0.103	-0.040	0.000	-0.011	0.004
-0.018	-0.086	-0.061	0.001	-0.011	0.004
0.003	-0.086	-0.108	0.000	-0.012	0.005
-0.011	-0.101	-0.067	0.001	-0.011	0.005
0.006	-0.081	-0.064	0.001	-0.011	0.004
-0.008	-0.097	-0.054	0.001	-0.011	0.004
-0.001	-0.084	-0.058	0.001	-0.011	0.004
0.016	-0.091	-0.074	0.001	-0.011	0.005
-0.008	-0.091	-0.081	0.001	-0.011	0.005
0.025	-0.058	-0.072	0.001	-0.011	0.004
-0.007	-0.088	-0.057	0.001	-0.011	0.004
-0.005	-0.086	-0.078	0.001	-0.011	0.004
0.008	-0.089	-0.071	0.000	-0.012	0.004
-0.006	-0.111	-0.088	0.001	-0.011	0.005
0.004	-0.081	-0.041	0.001	-0.011	0.004
-0.018	-0.094	-0.071	0.001	-0.011	0.004
0.001	-0.075	-0.034	0.001	-0.011	0.004
-0.003	-0.089	-0.040	0.001	-0.011	0.004
0.002	-0.089	-0.081	0.001	-0.011	0.004
0.007	-0.072	-0.082	0.001	-0.011	0.004
-0.022	-0.077	-0.078	0.001	-0.011	0.004
-0.005	-0.081	-0.058	0.001	-0.011	0.004
-0.005	-0.097	-0.071	0.001	-0.011	0.004
-0.002	-0.098	-0.092	0.001	-0.011	0.004
-0.001	-0.088	-0.074	0.001	-0.011	0.004
-0.012	-0.073	-0.071	0.001	-0.011	0.004
0.017	-0.065	-0.020	0.001	-0.011	0.004
0.005	-0.085	-0.037	0.001	-0.011	0.004
0.008	-0.088	-0.075	0.001	-0.012	0.004
-0.015	-0.098	-0.077	0.000	-0.011	0.004
-0.023	-0.073	-0.075	0.001	-0.011	0.004
0.010	-0.082	-0.065	0.001	-0.011	0.004
0.005	-0.088	-0.048	0.001	-0.011	0.004
0.011	-0.086	-0.085	0.001	-0.011	0.004
-0.009	-0.095	-0.060	0.001	-0.011	0.005
-0.010	-0.052	-0.089	0.001	-0.011	0.005
0.017	-0.075	-0.027	0.000	-0.011	0.004
-0.005	-0.086	-0.041	0.001	-0.011	0.004
0.006	-0.086	-0.037	0.001	-0.012	0.005
-0.033	-0.114	-0.069	0.000	-0.011	0.005
-0.008	-0.076	-0.061	0.001	-0.011	0.004
0.005	-0.083	-0.071	0.001	-0.011	0.004
-0.010	-0.085	-0.037	0.001	-0.011	0.004
0.014	-0.083	-0.041	0.001	-0.012	0.004
-0.019	-0.095	-0.067	0.001	-0.011	0.005
-0.006	-0.052	-0.071	0.001	-0.011	0.005
0.012	-0.087	-0.026	0.000	-0.011	0.004
-0.011	-0.085	-0.054	0.001	-0.011	0.004
0.010	-0.082	-0.031	0.001	-0.012	0.004
-0.043	-0.114	-0.052	0.001	-0.011	0.005
0.007	-0.077	-0.065	0.001	-0.011	0.005
0.006	-0.093	-0.078	0.001	-0.011	0.004
-0.015	-0.083	-0.058	0.001	-0.011	0.004
0.017	-0.088	-0.034	0.001	-0.011	0.004
-0.010	-0.100	-0.060	0.001	-0.011	0.004
0.007	-0.053	-0.079	0.001	-0.011	0.005
-0.003	-0.097	-0.026	0.000	-0.011	0.004
-0.009	-0.084	-0.041	0.001	-0.011	0.004
0.007	-0.081	-0.024	0.001	-0.012	0.004
-0.038	-0.113	-0.039	0.001	-0.011	0.005
0.009	-0.076	-0.075	0.001	-0.011	0.005
0.004	-0.077	-0.071	0.001	-0.011	0.004
-0.007	-0.078	-0.048	0.001	-0.011	0.004
0.015	-0.085	-0.031	0.001	-0.011	0.004
-0.018	-0.095	-0.060	0.001	-0.011	0.004
0.003	-0.059	-0.051	0.001	-0.011	0.005
-0.005	-0.093	-0.046	0.000	-0.011	0.004
-0.005	-0.077	-0.044	0.001	-0.011	0.004
0.013	-0.083	-0.031	0.001	-0.012	0.004
-0.037	-0.107	-0.039	0.001	-0.011	0.004
0.013	-0.070	-0.051	0.001	-0.012	0.004
0.003	-0.097	-0.081	0.001	-0.011	0.004
-0.004	-0.075	-0.051	0.001	-0.011	0.004
0.004	-0.080	-0.048	0.001	-0.011	0.004
-0.015	-0.088	-0.071	0.001	-0.011	0.004
0.025	-0.070	-0.044	0.001	-0.012	0.005
-0.013	-0.106	-0.050	0.001	-0.011	0.004
0.000	-0.081	-0.068	0.001	-0.011	0.004
0.001	-0.086	-0.054	0.001	-0.011	0.004
-0.015	-0.100	-0.054	0.001	-0.011	0.004
0.026	-0.084	-0.041	0.001	-0.011	0.004
-0.012	-0.083	-0.082	0.001	-0.011	0.004
0.008	-0.075	-0.089	0.001	-0.011	0.004
-0.010	-0.079	-0.044	0.001	-0.011	0.004
0.003	-0.075	-0.048	0.001	-0.011	0.004
0.012	-0.084	-0.048	0.001	-0.012	0.004
-0.016	-0.096	-0.074	0.001	-0.011	0.004
0.010	-0.073	-0.075	0.001	-0.011	0.004
-0.007	-0.078	-0.072	0.001	-0.011	0.004
0.003	-0.074	-0.045	0.001	-0.011	0.004
0.018	-0.087	-0.055	0.001	-0.011	0.004
-0.012	-0.102	-0.088	0.001	-0.011	0.004
0.015	-0.069	-0.089	0.001	-0.012	0.004
-0.023	-0.071	-0.058	0.001	-0.011	0.004
0.011	-0.070	-0.045	0.001	-0.011	0.004
0.010	-0.090	-0.034	0.001	-0.011	0.004
-0.023	-0.095	-0.092	0.002	-0.011	0.004
0.010	-0.083	-0.068	0.001	-0.011	0.004
-0.006	-0.079	-0.089	0.001	-0.011	0.004
0.026	-0.068	-0.049	0.001	-0.011	0.004
0.015	-0.095	-0.044	0.001	-0.011	0.004
0.001	-0.083	-0.075	0.001	-0.012	0.004
0.011	-0.066	-0.072	0.001	-0.012	0.004
-0.034	-0.073	-0.082	0.001	-0.011	0.004
0.028	-0.075	-0.062	0.001	-0.011	0.004
0.011	-0.100	-0.061	0.001	-0.011	0.004
-0.008	-0.081	-0.083	0.002	-0.012	0.004
0.020	-0.085	-0.068	0.001	-0.012	0.004
-0.005	-0.068	-0.075	0.001	-0.011	0.004
0.024	-0.058	-0.076	0.001	-0.011	0.004
0.001	-0.090	-0.034	0.001	-0.011	0.004
-0.004	-0.073	-0.035	0.002	-0.012	0.004
0.009	-0.079	-0.082	0.001	-0.012	0.004
-0.022	-0.075	-0.072	0.001	-0.011	0.004
0.015	-0.067	-0.069	0.001	-0.011	0.004
0.009	-0.099	-0.079	0.001	-0.011	0.004
0.008	-0.075	-0.080	0.002	-0.012	0.004
0.031	-0.085	-0.065	0.001	-0.012	0.004
-0.001	-0.065	-0.082	0.001	-0.011	0.004
0.013	-0.058	-0.090	0.001	-0.011	0.004
-0.009	-0.079	-0.048	0.001	-0.011	0.004
0.009	-0.070	-0.018	0.001	-0.012	0.004
0.001	-0.082	-0.055	0.001	-0.011	0.004
-0.013	-0.062	-0.086	0.002	-0.011	0.004
0.031	-0.076	-0.079	0.001	-0.011	0.004
-0.008	-0.071	-0.079	0.001	-0.011	0.004
0.028	-0.056	-0.053	0.001	-0.012	0.004
0.010	-0.085	-0.048	0.001	-0.011	0.004
0.006	-0.074	-0.079	0.001	-0.011	0.004
0.009	-0.081	-0.082	0.001	-0.011	0.004
-0.008	-0.074	-0.041	0.001	-0.011	0.004
0.010	-0.071	0.006	0.001	-0.012	0.004
0.004	-0.090	-0.051	0.001	-0.011	0.004
0.016	-0.074	-0.079	0.002	-0.012	0.004
0.014	-0.091	-0.065	0.001	-0.011	0.004
-0.004	-0.061	-0.100	0.001	-0.011	0.004
0.021	-0.063	-0.070	0.001	-0.012	0.004
-0.006	-0.087	-0.041	0.001	-0.011	0.004
0.021	-0.076	-0.055	0.001	-0.012	0.004
-0.015	-0.089	-0.075	0.001	-0.011	0.004
-0.009	-0.074	-0.076	0.002	-0.011	0.004
0.019	-0.070	-0.007	0.001	-0.012	0.004
0.005	-0.086	-0.025	0.002	-0.011	0.004
0.038	-0.086	-0.055	0.002	-0.012	0.004
-0.006	-0.089	-0.061	0.001	-0.011	0.004
-0.007	-0.049	-0.069	0.001	-0.011	0.004
0.017	-0.063	-0.052	0.001	-0.011	0.004
-0.006	-0.071	-0.055	0.001	-0.011	0.004
0.022	-0.084	-0.028	0.001	-0.012	0.004
-0.033	-0.096	-0.074	0.001	-0.011	0.004
0.001	-0.067	-0.083	0.001	-0.011	0.004
0.007	-0.077	-0.051	0.001	-0.011	0.004
-0.003	-0.080	-0.028	0.001	-0.011	0.004
0.043	-0.076	-0.042	0.001	-0.012	0.004
-0.011	-0.075	-0.069	0.001	-0.011	0.004
0.002	-0.048	-0.096	0.001	-0.011	0.004
0.005	-0.070	-0.058	0.001	-0.011	0.004
0.002	-0.068	-0.046	0.002	-0.011	0.004
0.015	-0.100	-0.049	0.001	-0.012	0.003
-0.035	-0.102	-0.061	0.001	-0.011	0.004
0.007	-0.072	-0.086	0.001	-0.011	0.004
0.006	-0.083	-0.082	0.001	-0.010	0.004
-0.002	-0.079	-0.062	0.002	-0.011	0.004
0.042	-0.074	-0.032	0.001	-0.012	0.004
-0.016	-0.088	-0.044	0.001	-0.011	0.004
0.014	-0.050	-0.066	0.001	-0.012	0.004
-0.007	-0.086	-0.103	0.001	-0.011	0.004
-0.000	-0.073	-0.069	0.001	-0.011	0.004
0.018	-0.104	-0.055	0.001	-0.012	0.003
-0.019	-0.091	-0.054	0.001	-0.011	0.004
0.024	-0.072	-0.079	0.001	-0.012	0.004
0.005	-0.075	-0.099	0.001	-0.010	0.004
0.004	-0.066	-0.069	0.001	-0.011	0.004
0.033	-0.083	-0.045	0.001	-0.011	0.004
-0.005	-0.084	-0.041	0.001	-0.011	0.004
0.010	-0.067	-0.079	0.001	-0.012	0.004
-0.008	-0.094	-0.082	0.001	-0.011	0.004
0.014	-0.068	-0.063	0.001	-0.011	0.004
0.008	-0.112	-0.052	0.001	-0.011	0.003
-0.005	-0.089	-0.055	0.001	-0.011	0.004
0.017	-0.066	-0.073	0.001	-0.011	0.004
-0.002	-0.087	-0.113	0.001	-0.010	0.004
-0.008	-0.066	-0.069	0.001	-0.011	0.004
0.011	-0.079	-0.055	0.001	-0.011	0.004
-0.007	-0.078	-0.056	0.001	-0.011	0.004
0.011	-0.066	-0.069	0.001	-0.011	0.004
-0.009	-0.078	-0.096	0.001	-0.011	0.004
0.008	-0.061	-0.070	0.001	-0.011	0.003
-0.001	-0.107	-0.048	0.001	-0.011	0.003
-0.012	-0.080	-0.038	0.001	-0.011	0.004
0.021	-0.073	-0.080	0.001	-0.011	0.004
0.003	-0.085	-0.127	0.001	-0.010	0.004
-0.002	-0.059	-0.059	0.001	-0.011	0.004
0.015	-0.083	-0.049	0.001	-0.011	0.003
-0.001	-0.083	-0.062	0.001	-0.011	0.003
0.009	-0.064	-0.069	0.001	-0.012	0.004
-0.021	-0.089	-0.099	0.001	-0.011	0.004
0.008	-0.066	-0.070	0.001	-0.011	0.004
-0.004	-0.108	-0.066	0.001	-0.011	0.003
-0.004	-0.083	-0.066	0.001	-0.011	0.004
0.025	-0.066	-0.066	0.001	-0.012	0.004
-0.012	-0.092	-0.120	0.001	-0.010	0.004
0.008	-0.063	-0.087	0.001	-0.011	0.004
0.000	-0.068	-0.056	0.001	-0.011	0.003
-0.006	-0.075	-0.063	0.002	-0.011	0.003
0.012	-0.082	-0.066	0.001	-0.012	0.003
-0.010	-0.089	-0.103	0.002	-0.011	0.004
0.017	-0.069	-0.087	0.001	-0.011	0.004
-0.007	-0.107	-0.076	0.001	-0.011	0.003
0.012	-0.075	-0.063	0.001	-0.011	0.003
0.018	-0.078	-0.066	0.001	-0.011	0.003
-0.005	-0.081	-0.144	0.001	-0.011	0.003
0.002	-0.059	-0.083	0.001	-0.011	0.004
-0.017	-0.070	-0.062	0.001	-0.011	0.003
0.011	-0.071	-0.073	0.001	-0.011	0.003
0.003	-0.077	-0.046	0.001	-0.011	0.003
-0.015	-0.083	-0.114	0.002	-0.011	0.004
0.001	-0.065	-0.083	0.001	-0.012	0.004
-0.013	-0.088	-0.079	0.001	-0.011	0.003
0.008	-0.053	-0.057	0.001	-0.011	0.003
0.014	-0.079	-0.063	0.001	-0.011	0.003
-0.011	-0.076	-0.104	0.002	-0.011	0.003
-0.003	-0.055	-0.097	0.001	-0.011	0.004
-0.022	-0.062	-0.080	0.001	-0.011	0.003
-0.009	-0.070	-0.063	0.001	-0.011	0.003
0.006	-0.084	-0.042	0.001	-0.011	0.003
-0.012	-0.084	-0.107	0.002	-0.011	0.003
0.002	-0.082	-0.090	0.001	-0.012	0.004
-0.022	-0.076	-0.107	0.001	-0.011	0.003
0.018	-0.052	-0.081	0.001	-0.011	0.003
0.013	-0.085	-0.052	0.001	-0.011	0.003
-0.010	-0.074	-0.104	0.001	-0.011	0.003
-0.011	-0.068	-0.100	0.001	-0.012	0.003
-0.024	-0.064	-0.086	0.001	-0.011	0.003
0.007	-0.068	-0.084	0.001	-0.011	0.003
0.008	-0.078	-0.070	0.001	-0.011	0.003
-0.001	-0.077	-0.118	0.002	-0.012	0.003
-0.003	-0.067	-0.076	0.001	-0.012	0.004
-0.025	-0.070	-0.110	0.001	-0.011	0.003
0.024	-0.048	-0.074	0.001	-0.012	0.003
0.001	-0.082	-0.052	0.001	-0.011	0.003
-0.002	-0.074	-0.104	0.002	-0.012	0.003
-0.012	-0.085	-0.103	0.001	-0.012	0.003
-0.025	-0.054	-0.100	0.001	-0.011	0.004
0.015	-0.064	-0.067	0.001	-0.011	0.003
-0.005	-0.088	-0.032	0.001	-0.011	0.003
-0.003	-0.074	-0.108	0.002	-0.012	0.003
-0.001	-0.080	-0.096	0.001	-0.012	0.004
-0.024	-0.045	-0.097	0.001	-0.011	0.003
0.015	-0.051	-0.064	0.001	-0.012	0.003
-0.001	-0.074	-0.056	0.002	-0.011	0.003
-0.003	-0.074	-0.077	0.002	-0.012	0.003
-0.007	-0.075	-0.089	0.001	-0.012	0.004
-0.012	-0.058	-0.093	0.001	-0.011	0.004
0.002	-0.063	-0.077	0.001	-0.011	0.003
-0.011	-0.081	-0.035	0.001	-0.011	0.003
-0.004	-0.062	-0.094	0.002	-0.012	0.003
-0.015	-0.093	-0.082	0.001	-0.011	0.003
-0.015	-0.029	-0.108	0.001	-0.011	0.004
0.016	-0.056	-0.108	0.001	-0.011	0.003
-0.013	-0.072	-0.059	0.001	-0.011	0.003
-0.005	-0.066	-0.056	0.002	-0.012	0.003
-0.018	-0.082	-0.082	0.001	-0.012	0.003
-0.018	-0.050	-0.114	0.002	-0.011	0.004
0.002	-0.070	-0.087	0.001	-0.011	0.003
-0.004	-0.076	-0.060	0.002	-0.011	0.003
0.006	-0.069	-0.074	0.001	-0.012	0.003
-0.009	-0.087	-0.086	0.001	-0.011	0.003
-0.019	-0.018	-0.108	0.002	-0.011	0.004
0.006	-0.063	-0.114	0.001	-0.012	0.003
-0.023	-0.064	-0.076	0.001	-0.011	0.003
-0.008	-0.064	-0.053	0.001	-0.012	0.003
-0.021	-0.086	-0.086	0.001	-0.011	0.003
0.005	-0.055	-0.097	0.002	-0.012	0.004
0.002	-0.069	-0.076	0.001	-0.011	0.003
-0.019	-0.064	-0.063	0.002	-0.011	0.003
0.013	-0.053	-0.077	0.001	-0.012	0.003
-0.016	-0.078	-0.076	0.001	-0.011	0.003
-0.008	-0.023	-0.091	0.002	-0.012	0.004
-0.014	-0.072	-0.114	0.001	-0.012	0.003
-0.011	-0.064	-0.090	0.001	-0.011	0.003
-0.005	-0.065	-0.063	0.001	-0.012	0.003
-0.019	-0.085	-0.076	0.001	-0.011	0.003
0.013	-0.069	-0.104	0.001	-0.012	0.004
-0.002	-0.077	-0.083	0.001	-0.012	0.003
-0.018	-0.051	-0.087	0.002	-0.011	0.003
0.008	-0.057	-0.067	0.001	-0.012	0.003
-0.022	-0.086	-0.069	0.001	-0.011	0.003
0.002	-0.037	-0.084	0.002	-0.012	0.004
-0.020	-0.087	-0.120	0.001	-0.012	0.003
-0.009	-0.060	-0.094	0.001	-0.012	0.003
-0.001	-0.068	-0.076	0.001	-0.012	0.003
-0.015	-0.081	-0.083	0.001	-0.011	0.003
0.020	-0.072	-0.097	0.001	-0.012	0.003
-0.010	-0.078	-0.093	0.001	-0.011	0.003
-0.011	-0.048	-0.111	0.001	-0.011	0.003
0.004	-0.059	-0.070	0.001	-0.012	0.003
-0.014	-0.064	-0.073	0.001	-0.011	0.003
0.002	-0.051	-0.084	0.002	-0.012	0.003
-0.033	-0.092	-0.082	0.001	-0.012	0.003
-0.009	-0.061	-0.107	0.001	-0.012	0.003
-0.004	-0.068	-0.090	0.001	-0.011	0.003
-0.004	-0.065	-0.084	0.001	-0.011	0.003
0.019	-0.081	-0.073	0.001	-0.012	0.003
-0.021	-0.067	-0.107	0.001	-0.012	0.003
-0.000	-0.053	-0.118	0.001	-0.012	0.003
-0.008	-0.060	-0.083	0.001	-0.011	0.003
-0.013	-0.066	-0.084	0.002	-0.011	0.003
0.007	-0.061	-0.084	0.001	-0.012	0.003
-0.033	-0.088	-0.103	0.001	-0.011	0.003
-0.001	-0.054	-0.121	0.001	-0.012	0.003
-0.008	-0.064	-0.121	0.001	-0.011	0.003
0.013	-0.054	-0.078	0.001	-0.011	0.003
0.017	-0.072	-0.094	0.001	-0.012	0.003
-0.022	-0.079	-0.093	0.001	-0.012	0.003
-0.008	-0.043	-0.145	0.001	-0.012	0.003
-0.005	-0.080	-0.093	0.001	-0.011	0.003
-0.013	-0.068	-0.090	0.001	-0.011	0.003
0.011	-0.069	-0.084	0.001	-0.012	0.003
-0.026	-0.090	-0.120	0.001	-0.012	0.003
-0.004	-0.065	-0.128	0.001	-0.012	0.003
-0.007	-0.064	-0.121	0.001	-0.011	0.003
0.018	-0.050	-0.078	0.001	-0.012	0.003
0.011	-0.090	-0.094	0.001	-0.012	0.003
-0.016	-0.073	-0.107	0.001	-0.012	0.003
0.007	-0.050	-0.152	0.001	-0.012	0.003
-0.012	-0.072	-0.110	0.001	-0.011	0.003
-0.011	-0.058	-0.091	0.001	-0.012	0.003
0.005	-0.082	-0.108	0.001	-0.012	0.003
-0.030	-0.076	-0.104	0.002	-0.011	0.003
0.004	-0.055	-0.132	0.001	-0.012	0.003
-0.011	-0.069	-0.141	0.001	-0.011	0.003
0.027	-0.045	-0.106	0.001	-0.012	0.003
-0.001	-0.069	-0.091	0.001	-0.012	0.003
-0.005	-0.074	-0.128	0.001	-0.012	0.003
0.005	-0.062	-0.149	0.001	-0.012	0.003
-0.016	-0.077	-0.114	0.001	-0.011	0.003
0.004	-0.059	-0.111	0.001	-0.012	0.003
-0.006	-0.078	-0.115	0.001	-0.012	0.003
-0.007	-0.070	-0.108	0.001	-0.012	0.003
0.008	-0.068	-0.097	0.001	-0.012	0.003
-0.010	-0.077	-0.162	0.001	-0.011	0.003
0.039	-0.039	-0.116	0.001	-0.012	0.003
-0.016	-0.077	-0.097	0.001	-0.011	0.003
-0.014	-0.052	-0.118	0.001	-0.012	0.003
0.006	-0.072	-0.135	0.000	-0.012	0.003
-0.011	-0.077	-0.138	0.001	-0.012	0.003
0.007	-0.056	-0.122	0.001	-0.012	0.003
-0.009	-0.069	-0.128	0.001	-0.011	0.003
0.012	-0.056	-0.112	0.001	-0.012	0.003
0.003	-0.078	-0.097	0.001	-0.012	0.003
-0.013	-0.070	-0.135	0.001	-0.011	0.003
0.016	-0.052	-0.142	0.001	-0.012	0.003
-0.026	-0.059	-0.111	0.001	-0.012	0.003
-0.006	-0.060	-0.139	0.001	-0.012	0.003
0.003	-0.076	-0.108	0.001	-0.012	0.003
-0.006	-0.078	-0.132	0.001	-0.012	0.003
0.005	-0.065	-0.104	0.001	-0.012	0.003
-0.021	-0.058	-0.139	0.001	-0.011	0.003
0.013	-0.059	-0.081	0.001	-0.012	0.003
-0.004	-0.076	-0.087	0.001	-0.012	0.003
0.005	-0.073	-0.132	0.001	-0.012	0.003
-0.008	-0.069	-0.138	0.001	-0.012	0.003
-0.031	-0.055	-0.111	0.001	-0.012	0.003
-0.000	-0.058	-0.122	0.001	-0.012	0.003
-0.005	-0.081	-0.101	0.001	-0.012	0.003
0.015	-0.066	-0.129	0.002	-0.012	0.003
-0.008	-0.080	-0.117	0.001	-0.012	0.003
-0.007	-0.035	-0.132	0.001	-0.012	0.003
0.014	-0.049	-0.077	0.001	-0.012	0.003
-0.003	-0.072	-0.104	0.001	-0.012	0.003
0.003	-0.070	-0.105	0.001	-0.012	0.003
-0.037	-0.089	-0.140	0.001	-0.012	0.003
-0.020	-0.055	-0.135	0.001	-0.012	0.003
0.012	-0.054	-0.112	0.001	-0.012	0.003
-0.005	-0.077	-0.098	0.001	-0.012	0.003
0.008	-0.074	-0.122	0.002	-0.012	0.003
-0.014	-0.073	-0.138	0.001	-0.012	0.003
-0.011	-0.034	-0.149	0.001	-0.012	0.003
0.015	-0.055	-0.087	0.000	-0.012	0.003
-0.014	-0.077	-0.098	0.001	-0.012	0.003
0.011	-0.063	-0.102	0.001	-0.013	0.003
-0.032	-0.087	-0.123	0.001	-0.012	0.003
-0.010	-0.058	-0.125	0.001	-0.012	0.003
0.013	-0.053	-0.132	0.001	-0.012	0.003
-0.004	-0.073	-0.112	0.001	-0.012	0.003
0.011	-0.067	-0.109	0.001	-0.013	0.003
-0.019	-0.082	-0.127	0.001	-0.012	0.003
-0.005	-0.033	-0.132	0.001	-0.012	0.003
0.020	-0.065	-0.070	0.000	-0.012	0.003
-0.012	-0.071	-0.098	0.001	-0.012	0.003
0.004	-0.072	-0.105	0.001	-0.013	0.003
-0.039	-0.099	-0.123	0.001	-0.012	0.003
-0.005	-0.054	-0.129	0.001	-0.012	0.003
0.002	-0.069	-0.146	0.001	-0.012	0.003
-0.004	-0.071	-0.088	0.001	-0.012	0.003
0.015	-0.067	-0.112	0.001	-0.013	0.003
-0.010	-0.078	-0.100	0.001	-0.012	0.003
-0.003	-0.041	-0.149	0.001	-0.012	0.003
0.013	-0.058	-0.097	0.000	-0.012	0.003
-0.008	-0.073	-0.098	0.001	-0.012	0.003
0.012	-0.065	-0.108	0.001	-0.013	0.003
-0.033	-0.097	-0.123	0.001	-0.012	0.003
0.001	-0.058	-0.139	0.001	-0.012	0.003
0.014	-0.059	-0.150	0.001	-0.012	0.003
-0.002	-0.068	-0.108	0.001	-0.011	0.003
0.021	-0.060	-0.116	0.001	-0.012	0.003
-0.021	-0.085	-0.117	0.001	-0.012	0.003
-0.003	-0.024	-0.132	0.001	-0.012	0.003
0.018	-0.063	-0.097	0.000	-0.012	0.003
-0.013	-0.056	-0.102	0.002	-0.012	0.003
0.011	-0.061	-0.108	0.001	-0.013	0.003
-0.041	-0.092	-0.124	0.001	-0.012	0.003
0.007	-0.058	-0.132	0.001	-0.012	0.003
0.010	-0.057	-0.125	0.001	-0.012	0.003
-0.003	-0.065	-0.095	0.001	-0.012	0.003
0.020	-0.061	-0.119	0.001	-0.013	0.003
-0.015	-0.075	-0.121	0.001	-0.012	0.003
0.008	-0.034	-0.160	0.001	-0.012	0.003
0.006	-0.063	-0.101	0.000	-0.012	0.003
-0.013	-0.058	-0.109	0.001	-0.012	0.002
0.014	-0.056	-0.112	0.001	-0.013	0.003
-0.042	-0.101	-0.123	0.001	-0.012	0.003
0.018	-0.055	-0.133	0.001	-0.012	0.003
0.015	-0.066	-0.156	0.001	-0.012	0.003
-0.004	-0.059	-0.112	0.001	-0.012	0.003
0.020	-0.064	-0.105	0.001	-0.012	0.002
-0.009	-0.075	-0.111	0.001	-0.012	0.003
0.002	-0.031	-0.129	0.001	-0.012	0.003
-0.000	-0.062	-0.115	0.001	-0.012	0.003
-0.004	-0.068	-0.102	0.001	-0.012	0.002
0.012	-0.063	-0.119	0.001	-0.013	0.002
-0.033	-0.086	-0.117	0.001	-0.012	0.003
0.016	-0.058	-0.133	0.002	-0.012	0.003
-0.004	-0.069	-0.152	0.001	-0.012	0.003
0.006	-0.048	-0.123	0.001	-0.012	0.003
0.018	-0.068	-0.119	0.001	-0.013	0.002
-0.012	-0.078	-0.121	0.001	-0.012	0.003
0.015	-0.036	-0.147	0.001	-0.013	0.003
0.003	-0.073	-0.114	0.000	-0.012	0.003
-0.003	-0.059	-0.119	0.001	-0.012	0.003
0.016	-0.057	-0.126	0.001	-0.012	0.002
-0.030	-0.080	-0.114	0.001	-0.012	0.003
0.024	-0.064	-0.136	0.001	-0.012	0.003
0.004	-0.065	-0.163	0.001	-0.012	0.003
0.001	-0.049	-0.139	0.001	-0.012	0.003
0.021	-0.056	-0.102	0.001	-0.012	0.002
0.002	-0.070	-0.115	0.001	-0.012	0.002
0.013	-0.045	-0.123	0.001	-0.013	0.003
-0.006	-0.077	-0.135	0.001	-0.012	0.003
0.002	-0.050	-0.136	0.001	-0.012	0.002
0.014	-0.063	-0.126	0.001	-0.012	0.003
-0.013	-0.073	-0.115	0.001	-0.012	0.003
0.026	-0.065	-0.150	0.001	-0.013	0.003
0.006	-0.070	-0.187	0.001	-0.012	0.002
0.002	-0.052	-0.153	0.001	-0.013	0.003
-0.011	-0.056	-0.143	0.001	-0.012	0.002
0.004	-0.063	-0.123	0.001	-0.012	0.002
0.012	-0.068	-0.112	0.001	-0.013	0.002
-0.004	-0.083	-0.177	0.001	-0.012	0.003
0.020	-0.062	-0.129	0.001	-0.012	0.003
0.001	-0.061	-0.150	0.001	-0.012	0.002
0.018	-0.055	-0.133	0.001	-0.012	0.002
0.023	-0.075	-0.129	0.001	-0.012	0.002
-0.005	-0.070	-0.167	0.001	-0.013	0.002
0.018	-0.048	-0.160	0.001	-0.013	0.003
-0.014	-0.049	-0.153	0.001	-0.012	0.002
0.030	-0.060	-0.123	0.001	-0.013	0.002
0.007	-0.072	-0.119	0.001	-0.013	0.002
0.000	-0.069	-0.160	0.002	-0.013	0.002
0.024	-0.064	-0.140	0.001	-0.013	0.002
-0.005	-0.052	-0.177	0.001	-0.012	0.002
0.033	-0.037	-0.138	0.001	-0.012	0.002
0.019	-0.071	-0.130	0.001	-0.013	0.002
-0.012	-0.069	-0.143	0.001	-0.013	0.002
0.019	-0.059	-0.177	0.001	-0.013	0.002
-0.022	-0.047	-0.167	0.001	-0.012	0.002
0.029	-0.045	-0.148	0.001	-0.013	0.002
0.006	-0.083	-0.153	0.001	-0.012	0.002
-0.002	-0.068	-0.171	0.002	-0.013	0.002
0.020	-0.061	-0.143	0.001	-0.013	0.002
0.002	-0.043	-0.181	0.001	-0.012	0.002
0.031	-0.051	-0.147	0.001	-0.012	0.002
0.005	-0.070	-0.123	0.001	-0.012	0.002
0.010	-0.061	-0.116	0.001	-0.013	0.002
0.019	-0.065	-0.163	0.001	-0.013	0.002
-0.010	-0.042	-0.167	0.001	-0.012	0.002
0.033	-0.056	-0.154	0.001	-0.013	0.002
0.007	-0.071	-0.140	0.001	-0.012	0.002
0.007	-0.040	-0.141	0.002	-0.013	0.002
0.022	-0.068	-0.153	0.001	-0.012	0.002
0.010	-0.047	-0.171	0.001	-0.012	0.002
0.032	-0.046	-0.161	0.001	-0.013	0.002
0.001	-0.056	-0.147	0.001	-0.012	0.002
0.020	-0.055	-0.093	0.001	-0.013	0.002
0.013	-0.065	-0.150	0.001	-0.013	0.002
0.018	-0.050	-0.174	0.002	-0.013	0.003
0.021	-0.063	-0.150	0.001	-0.013	0.002
0.004	-0.053	-0.160	0.001	-0.012	0.002
0.030	-0.052	-0.138	0.001	-0.013	0.002
0.016	-0.078	-0.119	0.001	-0.012	0.002
0.023	-0.053	-0.147	0.001	-0.013	0.002
0.010	-0.069	-0.167	0.001	-0.013	0.002
0.005	-0.054	-0.144	0.001	-0.012	0.002
0.025	-0.054	-0.082	0.001	-0.013	0.002
0.012	-0.061	-0.120	0.001	-0.012	0.002
0.045	-0.060	-0.164	0.001	-0.013	0.003
0.015	-0.063	-0.150	0.001	-0.013	0.002
0.014	-0.040	-0.161	0.001	-0.012	0.002
0.025	-0.049	-0.141	0.001	-0.013	0.002
0.010	-0.060	-0.133	0.001	-0.012	0.002
0.026	-0.060	-0.123	0.001	-0.013	0.002
-0.003	-0.077	-0.146	0.001	-0.013	0.002
0.003	-0.059	-0.161	0.001	-0.013	0.002
0.022	-0.054	-0.116	0.001	-0.013	0.002
0.017	-0.067	-0.120	0.001	-0.012	0.002
0.054	-0.061	-0.144	0.001	-0.013	0.002
0.021	-0.067	-0.140	0.001	-0.013	0.002
0.012	-0.043	-0.188	0.001	-0.012	0.002
0.026	-0.049	-0.127	0.001	-0.013	0.002
0.006	-0.053	-0.130	0.001	-0.012	0.002
0.029	-0.065	-0.117	0.002	-0.013	0.002
-0.015	-0.085	-0.149	0.001	-0.012	0.002
0.024	-0.048	-0.178	0.001	-0.013	0.002
0.026	-0.066	-0.137	0.001	-0.012	0.002
0.007	-0.057	-0.110	0.001	-0.012	0.002
0.049	-0.065	-0.127	0.001	-0.013	0.002
0.012	-0.077	-0.150	0.001	-0.013	0.002
0.014	-0.029	-0.165	0.001	-0.013	0.002
0.025	-0.052	-0.151	0.001	-0.012	0.002
0.015	-0.052	-0.127	0.002	-0.012	0.002
0.030	-0.076	-0.123	0.001	-0.013	0.002
-0.016	-0.080	-0.153	0.001	-0.012	0.002
0.033	-0.057	-0.168	0.001	-0.013	0.002
0.021	-0.058	-0.167	0.001	-0.012	0.002
0.016	-0.052	-0.141	0.001	-0.012	0.002
0.055	-0.058	-0.110	0.001	-0.013	0.002
0.006	-0.063	-0.147	0.001	-0.012	0.002
0.025	-0.037	-0.158	0.001	-0.013	0.002
0.006	-0.065	-0.171	0.001	-0.012	0.002
0.022	-0.049	-0.151	0.001	-0.012	0.002
0.034	-0.091	-0.130	0.001	-0.013	0.001
0.014	-0.073	-0.130	0.001	-0.012	0.002
0.037	-0.053	-0.172	0.001	-0.013	0.002
0.020	-0.068	-0.195	0.001	-0.012	0.002
0.027	-0.044	-0.162	0.001	-0.012	0.002
0.041	-0.054	-0.134	0.001	-0.013	0.002
0.013	-0.055	-0.127	0.001	-0.012	0.002
0.031	-0.054	-0.158	0.001	-0.013	0.002
0.015	-0.069	-0.164	0.001	-0.012	0.002
0.026	-0.044	-0.141	0.001	-0.013	0.002
0.032	-0.090	-0.130	0.001	-0.013	0.001
0.009	-0.058	-0.130	0.001	-0.012	0.002
0.044	-0.056	-0.158	0.001	-0.013	0.002
0.012	-0.062	-0.199	0.001	-0.012	0.002
0.029	-0.042	-0.155	0.001	-0.013	0.002
0.026	-0.056	-0.137	0.001	-0.012	0.002
0.020	-0.055	-0.120	0.001	-0.012	0.002
0.032	-0.062	-0.144	0.001	-0.013	0.002
0.008	-0.071	-0.188	0.002	-0.012	0.002
0.033	-0.045	-0.148	0.001	-0.013	0.002
0.014	-0.078	-0.134	0.001	-0.012	0.001
0.025	-0.047	-0.121	0.001	-0.012	0.002
0.038	-0.067	-0.158	0.001	-0.013	0.002
0.010	-0.056	-0.203	0.002	-0.012	0.002
0.031	-0.046	-0.169	0.001	-0.013	0.002
0.012	-0.052	-0.138	0.001	-0.012	0.001
0.023	-0.043	-0.117	0.001	-0.012	0.002
0.043	-0.064	-0.138	0.001	-0.013	0.001
-0.000	-0.066	-0.178	0.002	-0.013	0.002
0.034	-0.051	-0.162	0.001	-0.013	0.002
0.011	-0.079	-0.141	0.001	-0.012	0.001
0.050	-0.049	-0.135	0.001	-0.013	0.002
0.033	-0.067	-0.148	0.001	-0.013	0.002
0.017	-0.061	-0.192	0.002	-0.012	0.002
0.022	-0.051	-0.165	0.001	-0.013	0.002
0.009	-0.041	-0.141	0.001	-0.012	0.001
0.025	-0.045	-0.138	0.001	-0.012	0.001
0.034	-0.075	-0.131	0.001	-0.013	0.001
0.015	-0.060	-0.182	0.002	-0.013	0.002
0.029	-0.056	-0.158	0.001	-0.013	0.002
0.004	-0.056	-0.172	0.001	-0.012	0.001
0.061	-0.040	-0.160	0.002	-0.013	0.001
0.039	-0.059	-0.131	0.001	-0.013	0.001
0.014	-0.057	-0.165	0.002	-0.012	0.001
0.022	-0.055	-0.158	0.001	-0.013	0.002
0.007	-0.043	-0.141	0.001	-0.012	0.001
0.038	-0.048	-0.135	0.001	-0.013	0.001
0.039	-0.073	-0.114	0.001	-0.013	0.001
0.022	-0.057	-0.166	0.002	-0.013	0.002
0.038	-0.055	-0.158	0.001	-0.013	0.002
0.010	-0.033	-0.189	0.001	-0.012	0.001
0.055	-0.027	-0.149	0.001	-0.013	0.001
0.038	-0.064	-0.124	0.001	-0.013	0.002
0.032	-0.055	-0.145	0.002	-0.013	0.001
0.029	-0.061	-0.165	0.001	-0.013	0.002
0.003	-0.041	-0.138	0.002	-0.012	0.002
0.043	-0.039	-0.135	0.001	-0.013	0.001
0.030	-0.065	-0.101	0.002	-0.013	0.001
0.027	-0.054	-0.149	0.002	-0.013	0.001
0.019	-0.062	-0.148	0.001	-0.013	0.002
0.017	-0.028	-0.159	0.001	-0.012	0.002
0.054	-0.045	-0.159	0.001	-0.013	0.001
0.020	-0.049	-0.114	0.001	-0.012	0.001
0.035	-0.050	-0.108	0.002	-0.013	0.001
0.015	-0.061	-0.151	0.001	-0.013	0.002
0.015	-0.035	-0.162	0.001	-0.012	0.002
0.048	-0.048	-0.125	0.001	-0.013	0.001
0.026	-0.057	-0.111	0.002	-0.012	0.001
0.040	-0.043	-0.139	0.002	-0.013	0.001
0.023	-0.057	-0.138	0.001	-0.013	0.002
0.014	-0.015	-0.170	0.002	-0.012	0.002
0.052	-0.044	-0.139	0.001	-0.013	0.001
0.025	-0.060	-0.104	0.002	-0.013	0.001
0.036	-0.047	-0.125	0.002	-0.013	0.001
0.024	-0.061	-0.155	0.001	-0.013	0.001
0.034	-0.033	-0.152	0.002	-0.013	0.002
0.042	-0.050	-0.131	0.001	-0.013	0.001
0.027	-0.057	-0.108	0.002	-0.012	0.001
0.049	-0.049	-0.125	0.002	-0.013	0.001
0.016	-0.062	-0.138	0.001	-0.013	0.001
0.025	-0.006	-0.177	0.002	-0.013	0.002
0.047	-0.043	-0.139	0.001	-0.013	0.001
0.022	-0.046	-0.132	0.001	-0.012	0.001
0.045	-0.040	-0.115	0.002	-0.013	0.001
0.020	-0.077	-0.137	0.001	-0.012	0.001
0.043	-0.042	-0.149	0.002	-0.013	0.002
0.037	-0.047	-0.138	0.001	-0.013	0.001
0.025	-0.053	-0.101	0.002	-0.012	0.001
0.048	-0.038	-0.122	0.002	-0.013	0.001
0.026	-0.056	-0.127	0.001	-0.013	0.002
0.038	-0.016	-0.145	0.001	-0.013	0.002
0.029	-0.060	-0.138	0.001	-0.013	0.001
0.025	-0.053	-0.128	0.002	-0.012	0.001
0.043	-0.044	-0.101	0.002	-0.013	0.001
0.024	-0.071	-0.114	0.002	-0.013	0.001
0.052	-0.037	-0.142	0.002	-0.013	0.002
0.045	-0.047	-0.125	0.001	-0.013	0.001
0.026	-0.035	-0.126	0.002	-0.012	0.001
0.057	-0.040	-0.091	0.001	-0.013	0.001
0.025	-0.061	-0.097	0.002	-0.012	0.001
0.039	-0.025	-0.142	0.002	-0.013	0.002
0.018	-0.061	-0.172	0.002	-0.013	0.001
0.030	-0.037	-0.153	0.002	-0.013	0.001
0.049	-0.045	-0.132	0.001	-0.013	0.001
0.030	-0.058	-0.118	0.002	-0.012	0.001
0.072	-0.044	-0.139	0.002	-0.013	0.002
0.032	-0.056	-0.156	0.002	-0.013	0.001
0.034	-0.028	-0.132	0.002	-0.012	0.001
0.048	-0.049	-0.104	0.001	-0.013	0.001
0.029	-0.063	-0.111	0.002	-0.012	0.001
0.049	-0.041	-0.111	0.001	-0.013	0.001
0.009	-0.068	-0.121	0.002	-0.013	0.001
0.042	-0.043	-0.176	0.002	-0.013	0.001
0.043	-0.041	-0.135	0.001	-0.012	0.001
0.050	-0.042	-0.109	0.002	-0.012	0.001
0.066	-0.059	-0.111	0.002	-0.013	0.001
0.031	-0.062	-0.138	0.001	-0.013	0.001
0.047	-0.031	-0.159	0.002	-0.013	0.001
0.036	-0.053	-0.111	0.001	-0.012	0.001
0.037	-0.044	-0.129	0.002	-0.012	0.001
0.057	-0.055	-0.112	0.001	-0.013	0.001
0.009	-0.073	-0.134	0.002	-0.013	0.001
0.046	-0.048	-0.153	0.002	-0.013	0.001
0.037	-0.052	-0.176	0.001	-0.012	0.001
0.061	-0.023	-0.120	0.002	-0.013	0.001
0.073	-0.063	-0.105	0.001	-0.013	0.001
0.023	-0.054	-0.145	0.002	-0.012	0.001
0.036	-0.030	-0.163	0.001	-0.013	0.001
0.033	-0.056	-0.131	0.001	-0.012	0.001
0.027	-0.039	-0.132	0.002	-0.012	0.001
0.044	-0.064	-0.129	0.001	-0.013	0.001
0.018	-0.066	-0.138	0.002	-0.012	0.001
0.053	-0.042	-0.146	0.001	-0.013	0.001
0.027	-0.054	-0.162	0.001	-0.012	0.001
0.078	-0.014	-0.124	0.002	-0.013	0.001
0.046	-0.068	-0.108	0.001	-0.013	0.001
0.029	-0.053	-0.129	0.002	-0.013	0.001
0.051	-0.045	-0.156	0.001	-0.013	0.001
0.036	-0.055	-0.142	0.001	-0.012	0.001
0.054	-0.036	-0.126	0.002	-0.013	0.001
0.050	-0.061	-0.112	0.001	-0.013	0.001
0.033	-0.051	-0.122	0.002	-0.013	0.001
0.054	-0.051	-0.125	0.002	-0.013	0.001
0.027	-0.056	-0.173	0.001	-0.012	0.001
0.076	-0.017	-0.124	0.002	-0.013	0.001
0.040	-0.061	-0.122	0.001	-0.012	0.001
0.039	-0.039	-0.146	0.002	-0.013	0.001
0.044	-0.048	-0.176	0.001	-0.013	0.001
0.030	-0.059	-0.159	0.002	-0.012	0.001
0.053	-0.039	-0.143	0.002	-0.013	0.001
0.038	-0.055	-0.136	0.002	-0.012	0.001
0.046	-0.042	-0.109	0.002	-0.013	0.001
0.063	-0.055	-0.132	0.001	-0.013	0.001
0.034	-0.051	-0.180	0.002	-0.012	0.001
0.081	-0.023	-0.144	0.002	-0.013	0.001
0.024	-0.058	-0.122	0.001	-0.012	0.000
0.039	-0.046	-0.119	0.002	-0.013	0.001
0.055	-0.063	-0.136	0.001	-0.013	0.001
0.035	-0.053	-0.146	0.002	-0.013	0.001
0.051	-0.043	-0.126	0.002	-0.013	0.001
0.040	-0.047	-0.153	0.002	-0.012	0.001
0.060	-0.038	-0.102	0.002	-0.013	0.001
0.060	-0.049	-0.102	0.002	-0.013	0.001
0.036	-0.054	-0.153	0.002	-0.012	0.001
0.058	-0.039	-0.146	0.001	-0.013	0.001
0.027	-0.042	-0.115	0.002	-0.012	0.001
0.054	-0.039	-0.126	0.002	-0.013	0.001
0.047	-0.055	-0.133	0.001	-0.013	0.001
0.032	-0.053	-0.153	0.002	-0.013	0.001
0.043	-0.044	-0.149	0.002	-0.012	0.001
0.027	-0.033	-0.126	0.002	-0.012	0.001
0.066	-0.034	-0.099	0.001	-0.013	0.001
0.043	-0.052	-0.092	0.002	-0.012	0.001
0.041	-0.052	-0.122	0.002	-0.013	0.001
0.047	-0.043	-0.136	0.002	-0.013	0.001
0.015	-0.040	-0.133	0.002	-0.012	0.000
0.048	-0.036	-0.120	0.002	-0.013	0.001
0.048	-0.057	-0.102	0.002	-0.012	0.000
0.049	-0.051	-0.150	0.002	-0.013	0.001
0.047	-0.050	-0.132	0.002	-0.013	0.001
0.042	-0.028	-0.143	0.002	-0.012	0.001
0.065	-0.033	-0.099	0.001	-0.013	0.001
0.049	-0.047	-0.092	0.002	-0.012	0.001
0.047	-0.050	-0.123	0.002	-0.013	0.001
0.033	-0.058	-0.121	0.001	-0.013	0.001
0.022	-0.034	-0.119	0.002	-0.012	0.001
0.050	-0.031	-0.116	0.002	-0.013	0.001
0.036	-0.054	-0.112	0.002	-0.012	0.001
0.062	-0.044	-0.123	0.002	-0.013	0.001
0.034	-0.058	-0.118	0.001	-0.013	0.001
0.040	-0.018	-0.157	0.002	-0.012	0.001
0.064	-0.036	-0.085	0.001	-0.012	0.001
[truncated: 170,000 more rows]
