# Supplementary material for: Identification of Haptic Based Guiding Using Hard Reins
Source: PLoS One. 2015 Jul 22;10(7):e0132020. doi: 10.1371/journal.pone.0132020 (PMC4511788; doi:10.1371/journal.pone.0132020)
Supplement: S5 File — (ZIP) [file pone.0132020.s005.zip › Exp2_ForceData1/Subject3/path2/T6.csv]

0.823	0.449	4.060	0.021	-0.013	-0.007
0.826	0.461	4.079	0.022	-0.013	-0.007
0.822	0.425	4.086	0.021	-0.013	-0.008
0.821	0.463	4.089	0.022	-0.013	-0.007
0.843	0.457	4.100	0.021	-0.014	-0.007
0.812	0.458	4.049	0.022	-0.013	-0.007
0.817	0.458	4.043	0.021	-0.014	-0.007
0.813	0.479	4.048	0.022	-0.013	-0.007
0.840	0.460	4.073	0.021	-0.013	-0.007
0.820	0.463	4.113	0.022	-0.013	-0.007
0.837	0.468	4.113	0.021	-0.014	-0.007
0.819	0.454	4.097	0.021	-0.013	-0.007
0.836	0.463	4.093	0.021	-0.014	-0.007
0.802	0.439	4.066	0.022	-0.013	-0.007
0.843	0.453	4.042	0.021	-0.014	-0.007
0.825	0.458	4.035	0.021	-0.013	-0.007
0.852	0.490	4.054	0.021	-0.014	-0.007
0.801	0.450	4.083	0.021	-0.013	-0.007
0.837	0.468	4.062	0.022	-0.013	-0.007
0.826	0.442	4.083	0.022	-0.013	-0.007
0.841	0.459	4.069	0.022	-0.013	-0.007
0.822	0.441	4.087	0.021	-0.013	-0.007
0.826	0.491	4.062	0.022	-0.013	-0.007
0.809	0.452	4.084	0.021	-0.013	-0.007
0.826	0.460	4.086	0.022	-0.014	-0.007
0.818	0.460	4.069	0.021	-0.013	-0.007
0.851	0.473	4.082	0.022	-0.013	-0.007
0.826	0.443	4.090	0.021	-0.013	-0.007
0.816	0.464	4.082	0.022	-0.014	-0.007
0.827	0.458	4.086	0.021	-0.014	-0.007
0.833	0.473	4.045	0.022	-0.013	-0.007
0.827	0.450	4.076	0.022	-0.013	-0.007
0.827	0.477	4.038	0.021	-0.013	-0.007
0.831	0.457	4.080	0.021	-0.013	-0.007
0.822	0.469	4.079	0.022	-0.013	-0.007
0.823	0.428	4.086	0.021	-0.014	-0.007
0.818	0.446	4.090	0.022	-0.013	-0.007
0.839	0.449	4.083	0.022	-0.014	-0.007
0.825	0.455	4.025	0.022	-0.013	-0.007
0.820	0.453	4.059	0.021	-0.014	-0.007
0.811	0.468	4.045	0.022	-0.013	-0.007
0.837	0.465	4.073	0.021	-0.013	-0.007
0.818	0.463	4.103	0.022	-0.013	-0.007
0.833	0.472	4.117	0.021	-0.014	-0.007
0.817	0.458	4.090	0.022	-0.013	-0.007
0.838	0.456	4.083	0.021	-0.014	-0.007
0.797	0.448	4.062	0.022	-0.013	-0.007
0.842	0.460	4.055	0.021	-0.014	-0.007
0.812	0.453	4.035	0.022	-0.013	-0.007
0.855	0.493	4.043	0.022	-0.014	-0.007
0.801	0.455	4.073	0.021	-0.013	-0.007
0.842	0.472	4.086	0.021	-0.013	-0.007
0.820	0.450	4.080	0.022	-0.013	-0.007
0.836	0.467	4.082	0.022	-0.014	-0.007
0.810	0.448	4.059	0.022	-0.013	-0.007
0.827	0.488	4.062	0.022	-0.014	-0.007
0.802	0.445	4.056	0.021	-0.013	-0.007
0.828	0.465	4.069	0.022	-0.013	-0.007
0.817	0.468	4.049	0.022	-0.013	-0.007
0.850	0.487	4.074	0.022	-0.013	-0.007
0.815	0.452	4.096	0.021	-0.013	-0.007
0.814	0.468	4.099	0.022	-0.014	-0.007
0.821	0.467	4.082	0.022	-0.013	-0.007
0.846	0.461	4.072	0.022	-0.014	-0.007
0.821	0.456	4.066	0.021	-0.013	-0.007
0.807	0.478	4.055	0.022	-0.013	-0.007
0.827	0.455	4.062	0.021	-0.013	-0.007
0.827	0.460	4.072	0.022	-0.013	-0.007
0.811	0.424	4.083	0.021	-0.013	-0.008
0.827	0.463	4.065	0.022	-0.013	-0.007
0.839	0.456	4.059	0.021	-0.013	-0.007
0.818	0.460	4.052	0.022	-0.013	-0.007
0.810	0.456	4.052	0.021	-0.014	-0.007
0.813	0.478	4.052	0.022	-0.013	-0.007
0.827	0.471	4.069	0.021	-0.013	-0.007
0.816	0.471	4.089	0.022	-0.013	-0.007
0.845	0.467	4.103	0.021	-0.014	-0.007
0.809	0.459	4.096	0.022	-0.013	-0.007
0.828	0.457	4.086	0.022	-0.014	-0.007
0.802	0.440	4.076	0.022	-0.013	-0.007
0.839	0.469	4.058	0.022	-0.014	-0.007
0.815	0.456	4.015	0.022	-0.013	-0.007
0.847	0.486	4.044	0.022	-0.014	-0.007
0.797	0.468	4.076	0.022	-0.013	-0.007
0.833	0.469	4.072	0.022	-0.013	-0.007
0.809	0.456	4.103	0.022	-0.013	-0.007
0.833	0.472	4.085	0.022	-0.013	-0.007
0.806	0.443	4.073	0.022	-0.013	-0.007
0.827	0.487	4.092	0.022	-0.013	-0.007
0.802	0.448	4.070	0.021	-0.013	-0.007
0.831	0.464	4.076	0.022	-0.013	-0.007
0.813	0.467	4.045	0.022	-0.013	-0.007
0.840	0.479	4.085	0.022	-0.013	-0.007
0.814	0.453	4.069	0.022	-0.013	-0.007
0.822	0.467	4.089	0.022	-0.014	-0.007
0.819	0.461	4.059	0.021	-0.013	-0.007
0.837	0.462	4.038	0.022	-0.014	-0.006
0.816	0.448	4.066	0.022	-0.013	-0.007
0.812	0.482	4.055	0.022	-0.013	-0.007
0.827	0.467	4.079	0.021	-0.013	-0.007
0.813	0.467	4.086	0.022	-0.013	-0.007
0.818	0.438	4.079	0.022	-0.013	-0.007
0.809	0.464	4.082	0.022	-0.013	-0.007
0.835	0.465	4.082	0.022	-0.013	-0.007
0.808	0.462	4.018	0.022	-0.013	-0.007
0.817	0.461	4.045	0.021	-0.013	-0.007
0.803	0.479	4.038	0.022	-0.013	-0.007
0.831	0.471	4.082	0.022	-0.013	-0.007
0.809	0.465	4.116	0.022	-0.013	-0.007
0.823	0.473	4.099	0.022	-0.014	-0.007
0.800	0.460	4.073	0.022	-0.013	-0.007
0.826	0.473	4.082	0.022	-0.013	-0.007
0.790	0.444	4.045	0.022	-0.013	-0.007
0.832	0.469	4.045	0.022	-0.013	-0.007
0.817	0.459	4.031	0.022	-0.012	-0.007
0.856	0.493	4.043	0.022	-0.014	-0.007
0.812	0.454	4.058	0.022	-0.013	-0.007
0.825	0.472	4.068	0.022	-0.013	-0.007
0.811	0.444	4.079	0.022	-0.013	-0.007
0.830	0.463	4.062	0.022	-0.013	-0.007
0.804	0.454	4.076	0.022	-0.013	-0.007
0.820	0.492	4.072	0.022	-0.013	-0.006
0.808	0.454	4.087	0.021	-0.013	-0.007
0.823	0.463	4.089	0.022	-0.013	-0.007
0.819	0.471	4.065	0.022	-0.013	-0.007
0.828	0.475	4.075	0.022	-0.013	-0.007
0.823	0.453	4.069	0.022	-0.013	-0.007
0.817	0.465	4.079	0.022	-0.014	-0.007
0.825	0.450	4.055	0.021	-0.013	-0.007
0.807	0.476	4.034	0.022	-0.013	-0.007
0.818	0.460	4.059	0.022	-0.013	-0.007
0.808	0.478	4.045	0.022	-0.013	-0.007
0.831	0.481	4.079	0.021	-0.013	-0.007
0.817	0.464	4.099	0.022	-0.013	-0.007
0.825	0.447	4.096	0.022	-0.013	-0.007
0.794	0.441	4.073	0.022	-0.013	-0.007
0.831	0.472	4.055	0.022	-0.013	-0.007
0.807	0.459	4.031	0.022	-0.012	-0.007
0.812	0.475	4.048	0.022	-0.013	-0.007
0.789	0.473	4.076	0.022	-0.013	-0.007
0.835	0.482	4.089	0.022	-0.013	-0.007
0.809	0.457	4.096	0.022	-0.013	-0.007
0.818	0.468	4.095	0.022	-0.014	-0.007
0.807	0.455	4.062	0.022	-0.013	-0.007
0.820	0.498	4.068	0.022	-0.013	-0.006
0.789	0.445	4.046	0.022	-0.013	-0.007
0.816	0.468	4.048	0.022	-0.013	-0.007
0.817	0.457	4.045	0.022	-0.013	-0.007
0.842	0.488	4.054	0.022	-0.013	-0.007
0.819	0.450	4.083	0.022	-0.013	-0.007
0.801	0.462	4.058	0.022	-0.013	-0.007
0.822	0.460	4.045	0.021	-0.014	-0.007
0.811	0.447	4.031	0.022	-0.013	-0.007
0.817	0.469	4.055	0.022	-0.013	-0.007
0.810	0.483	4.048	0.022	-0.013	-0.007
0.837	0.476	4.117	0.021	-0.013	-0.007
0.804	0.462	4.086	0.022	-0.013	-0.007
0.817	0.463	4.099	0.022	-0.013	-0.007
0.776	0.440	4.077	0.022	-0.013	-0.007
0.831	0.460	4.069	0.022	-0.013	-0.007
0.798	0.459	4.031	0.022	-0.013	-0.007
0.809	0.486	4.038	0.021	-0.013	-0.007
0.766	0.471	4.052	0.022	-0.013	-0.007
0.833	0.481	4.075	0.022	-0.013	-0.007
0.803	0.458	4.062	0.022	-0.013	-0.007
0.818	0.476	4.061	0.022	-0.014	-0.007
0.816	0.453	4.065	0.022	-0.013	-0.007
0.820	0.464	4.082	0.022	-0.013	-0.007
0.784	0.451	4.070	0.022	-0.013	-0.007
0.810	0.465	4.045	0.022	-0.013	-0.007
0.811	0.465	4.076	0.022	-0.013	-0.007
0.812	0.478	4.085	0.022	-0.013	-0.007
0.810	0.469	4.082	0.022	-0.013	-0.007
0.803	0.466	4.086	0.022	-0.013	-0.007
0.814	0.453	4.093	0.022	-0.013	-0.007
0.796	0.453	4.034	0.022	-0.013	-0.007
0.810	0.470	4.048	0.022	-0.013	-0.007
0.792	0.493	4.038	0.022	-0.012	-0.007
0.816	0.473	4.051	0.022	-0.013	-0.007
0.791	0.470	4.082	0.022	-0.013	-0.007
0.813	0.473	4.082	0.022	-0.013	-0.007
0.802	0.458	4.089	0.022	-0.013	-0.007
0.837	0.456	4.079	0.022	-0.013	-0.007
0.794	0.453	4.066	0.022	-0.013	-0.007
0.821	0.478	4.031	0.021	-0.014	-0.007
0.797	0.455	4.062	0.022	-0.013	-0.007
0.820	0.466	4.058	0.022	-0.013	-0.007
0.790	0.451	4.069	0.022	-0.013	-0.007
0.830	0.479	4.064	0.022	-0.013	-0.007
0.822	0.463	4.096	0.022	-0.013	-0.007
0.814	0.465	4.072	0.022	-0.013	-0.007
0.775	0.436	4.064	0.022	-0.013	-0.007
0.818	0.472	4.045	0.022	-0.013	-0.007
0.815	0.458	4.052	0.022	-0.013	-0.007
0.802	0.479	4.072	0.022	-0.012	-0.007
0.799	0.468	4.100	0.022	-0.013	-0.007
0.799	0.474	4.099	0.022	-0.013	-0.007
0.816	0.449	4.082	0.022	-0.013	-0.007
0.795	0.445	4.038	0.023	-0.013	-0.007
0.818	0.465	4.055	0.022	-0.013	-0.007
0.800	0.476	4.031	0.022	-0.012	-0.007
0.816	0.464	4.045	0.022	-0.013	-0.007
0.787	0.468	4.062	0.022	-0.013	-0.007
0.818	0.475	4.116	0.022	-0.013	-0.007
0.803	0.466	4.075	0.022	-0.013	-0.007
0.837	0.463	4.089	0.022	-0.013	-0.007
0.796	0.459	4.073	0.022	-0.013	-0.007
0.814	0.485	4.062	0.022	-0.013	-0.007
0.786	0.447	4.032	0.022	-0.013	-0.007
0.817	0.467	4.062	0.022	-0.013	-0.007
0.781	0.452	4.059	0.022	-0.012	-0.007
0.830	0.491	4.074	0.022	-0.013	-0.007
0.806	0.460	4.099	0.022	-0.013	-0.007
0.803	0.470	4.092	0.022	-0.014	-0.007
0.798	0.443	4.066	0.022	-0.013	-0.007
0.835	0.468	4.058	0.022	-0.013	-0.007
0.801	0.458	4.079	0.022	-0.013	-0.007
0.803	0.491	4.062	0.022	-0.013	-0.007
0.796	0.463	4.069	0.022	-0.013	-0.007
0.814	0.469	4.072	0.022	-0.013	-0.007
0.803	0.446	4.069	0.022	-0.013	-0.007
0.803	0.465	4.092	0.022	-0.013	-0.007
0.809	0.462	4.086	0.022	-0.013	-0.007
0.798	0.459	4.062	0.022	-0.013	-0.007
0.788	0.470	4.045	0.022	-0.013	-0.007
0.790	0.471	4.055	0.022	-0.013	-0.007
0.802	0.467	4.042	0.022	-0.013	-0.007
0.789	0.483	4.075	0.022	-0.012	-0.007
0.808	0.473	4.082	0.022	-0.013	-0.007
0.798	0.463	4.083	0.022	-0.013	-0.007
0.809	0.467	4.082	0.022	-0.013	-0.007
0.785	0.458	4.038	0.023	-0.013	-0.007
0.809	0.467	4.052	0.022	-0.013	-0.007
0.789	0.479	4.017	0.022	-0.012	-0.007
0.816	0.477	4.048	0.022	-0.013	-0.007
0.785	0.467	4.062	0.022	-0.013	-0.007
0.803	0.461	4.137	0.022	-0.013	-0.007
0.798	0.457	4.082	0.022	-0.013	-0.007
0.832	0.458	4.069	0.022	-0.013	-0.007
0.793	0.455	4.076	0.022	-0.013	-0.007
0.799	0.499	4.058	0.022	-0.013	-0.007
0.783	0.454	4.035	0.022	-0.012	-0.007
0.806	0.472	4.062	0.022	-0.013	-0.007
0.782	0.436	4.073	0.022	-0.012	-0.008
0.808	0.480	4.071	0.022	-0.013	-0.007
0.797	0.453	4.093	0.022	-0.013	-0.007
0.792	0.465	4.055	0.022	-0.013	-0.007
0.782	0.448	4.059	0.022	-0.013	-0.007
0.804	0.478	4.079	0.022	-0.013	-0.007
0.797	0.465	4.076	0.022	-0.013	-0.007
0.791	0.485	4.086	0.022	-0.012	-0.007
0.802	0.471	4.110	0.021	-0.013	-0.007
0.794	0.460	4.086	0.022	-0.013	-0.007
0.808	0.453	4.089	0.022	-0.013	-0.007
0.779	0.459	4.066	0.022	-0.013	-0.007
0.816	0.463	4.055	0.022	-0.013	-0.007
0.794	0.459	4.049	0.022	-0.012	-0.007
0.817	0.484	4.051	0.022	-0.013	-0.007
0.782	0.464	4.055	0.022	-0.012	-0.007
0.807	0.471	4.065	0.022	-0.013	-0.007
0.789	0.463	4.089	0.022	-0.012	-0.007
0.819	0.465	4.085	0.022	-0.013	-0.007
0.776	0.456	4.083	0.022	-0.013	-0.007
0.799	0.486	4.079	0.022	-0.013	-0.007
0.778	0.454	4.056	0.022	-0.012	-0.007
0.805	0.464	4.062	0.022	-0.013	-0.007
0.789	0.476	4.055	0.022	-0.012	-0.007
0.819	0.478	4.081	0.022	-0.013	-0.007
0.796	0.456	4.089	0.022	-0.012	-0.007
0.792	0.473	4.099	0.022	-0.013	-0.007
0.802	0.457	4.079	0.022	-0.013	-0.007
0.803	0.463	4.058	0.023	-0.013	-0.007
0.801	0.459	4.066	0.022	-0.013	-0.007
0.794	0.492	4.045	0.022	-0.013	-0.007
0.793	0.469	4.086	0.022	-0.013	-0.007
0.791	0.471	4.082	0.022	-0.012	-0.007
0.795	0.437	4.086	0.022	-0.013	-0.008
0.796	0.452	4.086	0.022	-0.013	-0.007
0.814	0.468	4.075	0.022	-0.013	-0.007
0.788	0.459	4.011	0.022	-0.012	-0.007
0.780	0.476	4.042	0.022	-0.013	-0.007
0.774	0.480	4.045	0.022	-0.012	-0.007
0.800	0.474	4.089	0.022	-0.013	-0.007
0.778	0.465	4.109	0.022	-0.012	-0.007
0.801	0.467	4.103	0.022	-0.013	-0.007
0.775	0.453	4.097	0.022	-0.012	-0.007
0.803	0.499	4.069	0.022	-0.013	-0.007
0.777	0.450	4.073	0.022	-0.013	-0.007
0.801	0.480	4.055	0.022	-0.013	-0.007
0.788	0.462	4.028	0.022	-0.012	-0.007
0.845	0.502	4.077	0.022	-0.013	-0.007
0.786	0.451	4.086	0.022	-0.013	-0.008
0.795	0.470	4.075	0.022	-0.013	-0.007
0.794	0.452	4.063	0.021	-0.013	-0.007
0.788	0.453	4.048	0.022	-0.013	-0.007
0.785	0.455	4.070	0.022	-0.013	-0.007
0.784	0.504	4.044	0.022	-0.012	-0.007
0.801	0.471	4.107	0.021	-0.012	-0.007
0.788	0.468	4.103	0.022	-0.012	-0.007
0.793	0.476	4.099	0.022	-0.013	-0.007
0.781	0.459	4.103	0.022	-0.012	-0.007
0.811	0.460	4.100	0.022	-0.013	-0.007
0.786	0.466	4.051	0.022	-0.013	-0.007
0.800	0.468	4.025	0.022	-0.013	-0.007
0.763	0.483	4.045	0.022	-0.012	-0.007
0.808	0.487	4.075	0.022	-0.013	-0.007
0.785	0.465	4.058	0.022	-0.012	-0.007
0.809	0.485	4.078	0.022	-0.013	-0.007
0.791	0.466	4.096	0.022	-0.012	-0.007
0.810	0.455	4.089	0.022	-0.013	-0.007
0.759	0.446	4.091	0.022	-0.012	-0.007
0.797	0.463	4.035	0.022	-0.013	-0.007
0.780	0.460	4.056	0.022	-0.012	-0.007
0.791	0.480	4.069	0.022	-0.012	-0.007
0.791	0.470	4.096	0.022	-0.013	-0.007
0.783	0.474	4.093	0.022	-0.012	-0.007
0.797	0.453	4.106	0.022	-0.013	-0.007
0.785	0.464	4.051	0.023	-0.013	-0.007
0.802	0.447	4.080	0.022	-0.013	-0.007
0.775	0.498	4.052	0.022	-0.012	-0.007
0.792	0.475	4.069	0.022	-0.013	-0.007
0.775	0.467	4.069	0.022	-0.012	-0.007
0.795	0.467	4.103	0.022	-0.013	-0.007
0.788	0.458	4.096	0.022	-0.012	-0.007
0.819	0.448	4.082	0.022	-0.013	-0.007
0.773	0.459	4.069	0.022	-0.012	-0.007
0.791	0.476	4.042	0.021	-0.013	-0.007
0.776	0.445	4.039	0.022	-0.012	-0.007
0.801	0.465	4.058	0.022	-0.013	-0.007
0.779	0.461	4.059	0.022	-0.012	-0.007
0.810	0.474	4.099	0.022	-0.013	-0.007
0.786	0.459	4.096	0.022	-0.012	-0.008
0.797	0.460	4.086	0.022	-0.013	-0.007
0.747	0.433	4.085	0.022	-0.012	-0.007
0.806	0.469	4.069	0.022	-0.013	-0.007
0.784	0.461	4.056	0.022	-0.012	-0.007
0.785	0.476	4.069	0.022	-0.013	-0.007
0.775	0.472	4.100	0.022	-0.012	-0.007
0.788	0.482	4.089	0.022	-0.012	-0.007
0.797	0.445	4.090	0.022	-0.013	-0.007
0.775	0.451	4.052	0.023	-0.013	-0.007
0.816	0.463	4.076	0.022	-0.013	-0.007
0.780	0.473	4.038	0.022	-0.012	-0.007
0.793	0.462	4.062	0.022	-0.013	-0.007
0.772	0.470	4.062	0.022	-0.012	-0.007
0.802	0.472	4.141	0.022	-0.013	-0.007
0.785	0.452	4.096	0.022	-0.012	-0.007
0.819	0.472	4.093	0.022	-0.013	-0.007
0.778	0.448	4.080	0.022	-0.012	-0.007
0.800	0.480	4.083	0.022	-0.013	-0.007
0.768	0.443	4.032	0.022	-0.012	-0.007
0.792	0.475	4.062	0.022	-0.013	-0.007
0.765	0.456	4.079	0.022	-0.012	-0.008
0.814	0.492	4.071	0.022	-0.013	-0.007
0.784	0.452	4.083	0.022	-0.012	-0.007
0.788	0.462	4.110	0.022	-0.013	-0.007
0.775	0.448	4.080	0.022	-0.013	-0.007
0.803	0.471	4.069	0.022	-0.013	-0.007
0.783	0.454	4.073	0.022	-0.012	-0.007
0.783	0.493	4.052	0.022	-0.012	-0.007
0.786	0.461	4.083	0.021	-0.012	-0.007
0.786	0.462	4.069	0.022	-0.012	-0.007
0.782	0.446	4.083	0.022	-0.012	-0.008
0.776	0.461	4.076	0.022	-0.012	-0.007
0.800	0.461	4.079	0.022	-0.013	-0.007
0.775	0.450	4.049	0.022	-0.012	-0.007
0.786	0.458	4.063	0.022	-0.013	-0.007
0.771	0.475	4.052	0.022	-0.012	-0.007
0.793	0.463	4.059	0.022	-0.012	-0.007
0.774	0.469	4.089	0.022	-0.012	-0.007
0.793	0.470	4.099	0.022	-0.013	-0.007
0.772	0.460	4.083	0.022	-0.012	-0.007
0.796	0.466	4.103	0.022	-0.013	-0.007
0.768	0.453	4.045	0.022	-0.012	-0.007
0.799	0.468	4.062	0.022	-0.013	-0.007
0.773	0.469	4.039	0.022	-0.012	-0.007
0.809	0.486	4.048	0.022	-0.013	-0.007
0.769	0.456	4.080	0.022	-0.012	-0.007
0.796	0.465	4.117	0.021	-0.013	-0.007
0.784	0.455	4.090	0.022	-0.013	-0.007
0.813	0.464	4.076	0.022	-0.013	-0.007
0.769	0.451	4.066	0.022	-0.012	-0.007
0.781	0.489	4.049	0.022	-0.012	-0.007
0.780	0.462	4.063	0.021	-0.012	-0.007
0.796	0.474	4.093	0.022	-0.013	-0.007
0.776	0.435	4.083	0.021	-0.012	-0.008
0.805	0.463	4.082	0.022	-0.012	-0.007
0.788	0.464	4.096	0.022	-0.012	-0.007
0.777	0.461	4.059	0.022	-0.012	-0.007
0.781	0.459	4.063	0.021	-0.013	-0.007
0.769	0.476	4.062	0.022	-0.012	-0.007
0.789	0.476	4.066	0.022	-0.012	-0.007
0.774	0.472	4.106	0.022	-0.012	-0.007
0.789	0.463	4.124	0.022	-0.013	-0.007
0.770	0.459	4.097	0.022	-0.012	-0.007
0.806	0.466	4.089	0.022	-0.013	-0.007
0.752	0.440	4.067	0.022	-0.012	-0.007
0.797	0.458	4.056	0.021	-0.013	-0.007
0.776	0.461	4.025	0.022	-0.011	-0.007
0.826	0.497	4.057	0.022	-0.013	-0.008
0.764	0.459	4.087	0.021	-0.012	-0.007
0.789	0.472	4.086	0.022	-0.012	-0.007
0.784	0.447	4.093	0.022	-0.012	-0.007
0.796	0.464	4.065	0.022	-0.013	-0.007
0.774	0.459	4.090	0.021	-0.012	-0.007
0.779	0.491	4.069	0.022	-0.012	-0.007
0.778	0.443	4.088	0.021	-0.012	-0.007
0.776	0.465	4.086	0.022	-0.012	-0.007
0.778	0.463	4.093	0.022	-0.012	-0.007
0.790	0.473	4.099	0.022	-0.012	-0.007
0.789	0.445	4.090	0.021	-0.013	-0.007
0.767	0.462	4.079	0.022	-0.013	-0.007
0.790	0.467	4.038	0.021	-0.013	-0.007
0.775	0.470	4.042	0.022	-0.012	-0.007
0.795	0.465	4.066	0.022	-0.013	-0.007
0.775	0.473	4.056	0.022	-0.012	-0.007
0.791	0.472	4.083	0.021	-0.012	-0.007
0.776	0.470	4.076	0.022	-0.012	-0.007
0.793	0.440	4.093	0.022	-0.013	-0.007
0.760	0.439	4.084	0.022	-0.012	-0.007
0.805	0.461	4.045	0.021	-0.013	-0.007
0.772	0.450	4.008	0.022	-0.012	-0.007
0.778	0.477	4.045	0.021	-0.013	-0.007
0.763	0.472	4.062	0.022	-0.012	-0.007
0.798	0.476	4.079	0.022	-0.012	-0.007
0.778	0.444	4.113	0.022	-0.012	-0.008
0.795	0.470	4.099	0.022	-0.013	-0.008
0.763	0.452	4.101	0.022	-0.012	-0.007
0.786	0.496	4.083	0.022	-0.013	-0.007
0.748	0.432	4.057	0.022	-0.013	-0.007
0.791	0.470	4.062	0.022	-0.013	-0.007
0.780	0.465	4.066	0.021	-0.012	-0.007
0.816	0.497	4.077	0.022	-0.013	-0.008
0.770	0.451	4.063	0.021	-0.012	-0.007
0.785	0.463	4.048	0.022	-0.013	-0.007
0.781	0.449	4.042	0.021	-0.013	-0.007
0.773	0.454	4.045	0.022	-0.012	-0.007
0.784	0.458	4.070	0.021	-0.012	-0.007
0.780	0.488	4.045	0.022	-0.012	-0.007
0.789	0.464	4.128	0.021	-0.012	-0.007
0.770	0.457	4.093	0.022	-0.012	-0.007
0.783	0.470	4.093	0.022	-0.013	-0.007
0.754	0.448	4.091	0.022	-0.012	-0.007
0.810	0.451	4.079	0.022	-0.013	-0.007
0.767	0.453	4.056	0.022	-0.012	-0.007
0.785	0.479	4.042	0.021	-0.013	-0.007
0.748	0.474	4.049	0.022	-0.012	-0.007
0.800	0.469	4.069	0.022	-0.012	-0.007
0.770	0.456	4.056	0.021	-0.012	-0.008
0.798	0.478	4.075	0.022	-0.013	-0.007
0.793	0.454	4.079	0.021	-0.012	-0.007
0.799	0.455	4.073	0.022	-0.013	-0.007
0.748	0.443	4.084	0.021	-0.012	-0.007
0.788	0.461	4.056	0.022	-0.013	-0.007
0.780	0.458	4.042	0.021	-0.012	-0.007
0.776	0.481	4.069	0.022	-0.012	-0.007
0.778	0.454	4.080	0.021	-0.012	-0.008
0.786	0.459	4.076	0.021	-0.012	-0.007
0.792	0.443	4.110	0.021	-0.013	-0.008
0.771	0.453	4.055	0.022	-0.013	-0.007
0.778	0.447	4.063	0.021	-0.013	-0.007
0.772	0.498	4.059	0.022	-0.012	-0.007
0.790	0.465	4.042	0.021	-0.013	-0.007
0.769	0.459	4.076	0.022	-0.012	-0.007
0.782	0.471	4.089	0.022	-0.013	-0.007
0.778	0.452	4.076	0.022	-0.012	-0.007
0.809	0.453	4.079	0.021	-0.013	-0.007
0.776	0.450	4.063	0.021	-0.013	-0.007
0.791	0.467	4.015	0.021	-0.013	-0.007
0.770	0.436	4.039	0.021	-0.012	-0.007
0.787	0.476	4.051	0.022	-0.012	-0.008
0.768	0.455	4.063	0.021	-0.012	-0.007
0.795	0.469	4.100	0.021	-0.013	-0.008
0.780	0.454	4.093	0.021	-0.012	-0.008
0.793	0.458	4.086	0.022	-0.013	-0.007
0.740	0.436	4.065	0.021	-0.012	-0.007
0.796	0.463	4.049	0.022	-0.013	-0.007
0.784	0.453	4.032	0.021	-0.012	-0.007
0.782	0.477	4.035	0.021	-0.013	-0.007
0.756	0.475	4.079	0.021	-0.012	-0.008
0.794	0.472	4.068	0.022	-0.013	-0.008
0.788	0.437	4.070	0.021	-0.013	-0.008
0.769	0.460	4.024	0.022	-0.013	-0.007
0.790	0.453	4.066	0.021	-0.013	-0.007
0.783	0.471	4.038	0.021	-0.012	-0.007
0.774	0.447	4.063	0.021	-0.013	-0.007
0.770	0.466	4.025	0.021	-0.012	-0.007
0.788	0.465	4.104	0.021	-0.013	-0.007
0.775	0.457	4.079	0.022	-0.012	-0.007
0.804	0.445	4.076	0.021	-0.013	-0.007
0.772	0.452	4.080	0.021	-0.013	-0.007
0.791	0.458	4.049	0.021	-0.013	-0.007
0.762	0.436	4.008	0.022	-0.012	-0.007
0.793	0.457	4.056	0.021	-0.013	-0.007
0.769	0.461	4.032	0.021	-0.012	-0.008
0.808	0.476	4.038	0.021	-0.013	-0.008
0.772	0.461	4.059	0.021	-0.012	-0.008
0.788	0.465	4.093	0.021	-0.013	-0.008
0.772	0.437	4.060	0.021	-0.012	-0.007
0.809	0.456	4.069	0.021	-0.013	-0.007
0.778	0.441	4.046	0.021	-0.012	-0.007
0.790	0.483	4.025	0.021	-0.013	-0.007
0.776	0.445	4.060	0.021	-0.012	-0.007
0.793	0.471	4.045	0.021	-0.013	-0.008
0.784	0.439	4.052	0.021	-0.012	-0.008
0.796	0.470	4.069	0.021	-0.013	-0.007
0.792	0.448	4.080	0.021	-0.012	-0.008
0.790	0.446	4.039	0.021	-0.013	-0.007
0.761	0.430	4.047	0.021	-0.013	-0.007
0.784	0.468	4.042	0.021	-0.013	-0.007
0.787	0.456	4.035	0.021	-0.012	-0.007
0.766	0.470	4.056	0.022	-0.012	-0.007
0.775	0.469	4.076	0.021	-0.013	-0.008
0.781	0.462	4.086	0.021	-0.012	-0.007
0.796	0.444	4.066	0.021	-0.013	-0.008
0.772	0.445	4.021	0.022	-0.013	-0.007
0.797	0.464	4.045	0.021	-0.013	-0.007
0.777	0.463	4.039	0.021	-0.012	-0.007
0.794	0.465	4.038	0.021	-0.013	-0.008
0.772	0.457	4.055	0.021	-0.012	-0.008
0.795	0.462	4.110	0.021	-0.013	-0.008
0.780	0.451	4.090	0.021	-0.012	-0.007
0.823	0.446	4.059	0.021	-0.013	-0.007
0.775	0.452	4.042	0.021	-0.012	-0.007
0.793	0.486	4.025	0.021	-0.013	-0.007
0.777	0.446	4.002	0.021	-0.012	-0.007
0.798	0.473	4.048	0.021	-0.013	-0.008
0.771	0.428	4.029	0.021	-0.012	-0.008
0.810	0.473	4.041	0.021	-0.013	-0.008
0.786	0.451	4.076	0.021	-0.012	-0.008
0.785	0.458	4.069	0.021	-0.013	-0.008
0.777	0.434	4.036	0.021	-0.013	-0.007
0.788	0.467	4.063	0.021	-0.013	-0.007
0.790	0.456	4.063	0.021	-0.013	-0.007
0.783	0.473	4.049	0.021	-0.012	-0.007
0.788	0.459	4.066	0.021	-0.013	-0.008
0.790	0.454	4.066	0.021	-0.012	-0.008
0.786	0.436	4.073	0.021	-0.013	-0.008
0.770	0.450	4.045	0.021	-0.013	-0.008
0.800	0.455	4.035	0.021	-0.013	-0.007
0.789	0.444	3.991	0.021	-0.012	-0.007
0.801	0.461	4.028	0.021	-0.013	-0.007
0.766	0.459	4.035	0.021	-0.013	-0.008
0.795	0.459	4.035	0.021	-0.013	-0.008
0.787	0.457	4.072	0.021	-0.012	-0.008
0.800	0.466	4.065	0.021	-0.013	-0.008
0.778	0.455	4.059	0.021	-0.013	-0.007
0.802	0.465	4.059	0.021	-0.013	-0.007
0.774	0.432	4.029	0.021	-0.013	-0.007
0.803	0.447	4.035	0.021	-0.013	-0.007
0.778	0.466	4.011	0.021	-0.012	-0.007
0.813	0.477	4.034	0.021	-0.013	-0.008
0.771	0.446	4.042	0.021	-0.012	-0.008
0.797	0.463	4.106	0.021	-0.014	-0.008
0.790	0.435	4.056	0.021	-0.013	-0.008
0.825	0.446	4.048	0.022	-0.013	-0.007
0.776	0.439	4.057	0.021	-0.013	-0.007
0.798	0.478	4.008	0.021	-0.013	-0.007
0.780	0.434	4.029	0.021	-0.012	-0.007
0.798	0.464	4.038	0.021	-0.013	-0.008
0.777	0.416	4.039	0.021	-0.012	-0.008
0.810	0.464	4.041	0.021	-0.013	-0.008
0.787	0.450	4.066	0.021	-0.013	-0.008
0.790	0.458	4.045	0.021	-0.013	-0.008
0.783	0.445	4.046	0.021	-0.013	-0.007
0.794	0.471	4.042	0.021	-0.013	-0.007
0.792	0.457	4.032	0.021	-0.013	-0.007
0.780	0.464	4.042	0.022	-0.012	-0.007
0.803	0.455	4.063	0.020	-0.013	-0.008
0.783	0.458	4.042	0.021	-0.013	-0.008
0.805	0.439	4.052	0.021	-0.013	-0.008
0.769	0.442	4.056	0.021	-0.013	-0.008
0.812	0.462	4.031	0.021	-0.013	-0.008
0.790	0.437	4.005	0.021	-0.012	-0.008
0.801	0.460	4.028	0.021	-0.013	-0.008
0.782	0.458	4.038	0.021	-0.013	-0.008
0.804	0.458	4.021	0.021	-0.013	-0.008
0.790	0.449	4.059	0.021	-0.012	-0.008
0.813	0.464	4.044	0.021	-0.013	-0.008
0.783	0.446	4.049	0.021	-0.013	-0.008
0.802	0.469	4.069	0.021	-0.013	-0.007
0.775	0.432	4.019	0.021	-0.013	-0.007
0.803	0.457	4.007	0.021	-0.013	-0.008
0.786	0.465	4.007	0.021	-0.012	-0.008
0.821	0.472	4.024	0.021	-0.013	-0.008
0.782	0.443	4.045	0.021	-0.013	-0.008
0.801	0.464	4.082	0.021	-0.014	-0.008
0.795	0.448	4.049	0.021	-0.013	-0.008
0.824	0.448	4.021	0.021	-0.013	-0.007
0.791	0.440	4.039	0.021	-0.013	-0.007
0.792	0.483	3.990	0.021	-0.013	-0.007
0.786	0.441	4.015	0.021	-0.013	-0.007
0.802	0.467	4.024	0.021	-0.013	-0.008
0.796	0.419	4.018	0.021	-0.013	-0.008
0.815	0.451	4.041	0.021	-0.013	-0.008
0.807	0.452	4.042	0.021	-0.013	-0.008
0.793	0.456	4.010	0.021	-0.013	-0.008
0.791	0.440	4.012	0.021	-0.013	-0.007
0.798	0.463	4.014	0.021	-0.013	-0.007
0.808	0.454	4.025	0.021	-0.013	-0.008
0.790	0.462	4.049	0.021	-0.013	-0.007
0.797	0.454	4.063	0.020	-0.013	-0.008
0.788	0.452	4.031	0.021	-0.013	-0.008
0.803	0.439	4.035	0.021	-0.013	-0.008
0.785	0.449	4.007	0.021	-0.013	-0.008
0.808	0.450	4.011	0.021	-0.013	-0.008
0.798	0.447	3.997	0.021	-0.013	-0.008
0.812	0.459	3.994	0.021	-0.013	-0.008
0.786	0.458	4.011	0.021	-0.013	-0.008
0.808	0.454	4.007	0.021	-0.013	-0.008
0.793	0.457	4.041	0.021	-0.013	-0.008
0.818	0.457	4.055	0.021	-0.014	-0.008
0.787	0.443	4.039	0.021	-0.013	-0.008
0.814	0.467	4.038	0.021	-0.013	-0.007
0.776	0.439	4.005	0.021	-0.013	-0.008
0.810	0.454	4.011	0.021	-0.013	-0.008
0.792	0.467	3.977	0.021	-0.013	-0.008
0.824	0.477	4.009	0.021	-0.013	-0.008
0.789	0.453	4.007	0.021	-0.013	-0.008
0.807	0.462	4.065	0.021	-0.014	-0.008
0.802	0.439	4.007	0.021	-0.013	-0.008
0.820	0.453	3.997	0.021	-0.013	-0.007
0.795	0.448	4.018	0.021	-0.013	-0.008
0.800	0.483	4.007	0.021	-0.013	-0.007
0.797	0.444	4.008	0.020	-0.013	-0.008
0.805	0.465	4.021	0.021	-0.013	-0.008
0.794	0.423	4.035	0.021	-0.013	-0.008
0.806	0.464	4.037	0.021	-0.013	-0.008
0.810	0.449	4.038	0.021	-0.013	-0.008
0.808	0.454	4.010	0.021	-0.013	-0.008
0.800	0.433	4.001	0.020	-0.013	-0.008
0.797	0.468	4.007	0.021	-0.013	-0.007
0.815	0.458	4.000	0.021	-0.013	-0.008
0.792	0.465	4.041	0.022	-0.013	-0.008
0.818	0.466	4.044	0.021	-0.013	-0.008
0.796	0.444	4.021	0.021	-0.013	-0.008
0.809	0.449	4.041	0.021	-0.013	-0.008
0.782	0.438	4.008	0.021	-0.013	-0.008
0.814	0.457	4.011	0.021	-0.014	-0.008
0.794	0.448	3.967	0.021	-0.012	-0.008
0.825	0.473	3.982	0.021	-0.014	-0.008
0.781	0.456	4.007	0.021	-0.013	-0.008
0.815	0.461	4.010	0.021	-0.013	-0.008
0.797	0.449	4.024	0.021	-0.013	-0.008
0.818	0.464	4.027	0.021	-0.014	-0.008
0.785	0.443	4.015	0.021	-0.013	-0.008
0.816	0.468	4.014	0.021	-0.013	-0.008
0.788	0.438	3.977	0.021	-0.013	-0.008
0.815	0.457	4.004	0.021	-0.014	-0.008
0.797	0.473	3.996	0.021	-0.013	-0.008
0.826	0.474	3.999	0.021	-0.013	-0.008
0.799	0.443	4.024	0.021	-0.013	-0.008
0.809	0.467	4.048	0.021	-0.014	-0.008
0.793	0.446	4.014	0.021	-0.013	-0.008
0.829	0.448	4.000	0.021	-0.014	-0.007
0.808	0.444	4.004	0.020	-0.013	-0.008
0.813	0.475	3.976	0.021	-0.013	-0.007
0.800	0.439	3.994	0.021	-0.013	-0.008
0.808	0.454	3.990	0.021	-0.013	-0.008
0.805	0.423	3.987	0.020	-0.013	-0.008
0.817	0.460	3.999	0.021	-0.013	-0.008
0.818	0.449	4.024	0.021	-0.013	-0.008
0.802	0.451	3.976	0.021	-0.013	-0.008
0.795	0.451	3.980	0.021	-0.013	-0.008
0.799	0.473	3.979	0.021	-0.013	-0.008
0.818	0.454	4.024	0.021	-0.013	-0.008
0.791	0.459	4.020	0.022	-0.013	-0.008
0.829	0.463	4.041	0.021	-0.014	-0.008
0.794	0.449	4.018	0.021	-0.013	-0.008
0.814	0.446	4.004	0.021	-0.014	-0.008
0.785	0.448	4.004	0.021	-0.013	-0.008
0.825	0.463	3.980	0.021	-0.014	-0.008
0.795	0.453	3.956	0.021	-0.013	-0.008
0.831	0.472	3.979	0.021	-0.014	-0.008
0.789	0.460	3.997	0.021	-0.013	-0.008
0.820	0.466	3.999	0.021	-0.013	-0.008
0.806	0.447	4.031	0.021	-0.013	-0.008
0.821	0.458	4.003	0.021	-0.014	-0.008
0.794	0.438	4.004	0.021	-0.013	-0.008
0.815	0.483	4.000	0.021	-0.014	-0.008
0.792	0.429	3.988	0.021	-0.013	-0.008
0.808	0.458	3.983	0.021	-0.014	-0.008
0.795	0.464	3.990	0.021	-0.013	-0.008
0.827	0.477	3.988	0.021	-0.013	-0.008
0.809	0.452	4.014	0.021	-0.013	-0.008
0.809	0.459	4.013	0.021	-0.014	-0.008
0.822	0.448	3.990	0.021	-0.014	-0.008
0.818	0.454	3.959	0.021	-0.014	-0.008
0.808	0.458	3.996	0.021	-0.014	-0.008
0.802	0.484	3.972	0.021	-0.013	-0.008
0.819	0.453	4.017	0.021	-0.013	-0.008
0.817	0.474	3.999	0.021	-0.013	-0.008
0.815	0.427	4.010	0.021	-0.014	-0.009
0.801	0.446	4.014	0.021	-0.013	-0.008
0.830	0.457	3.996	0.021	-0.014	-0.008
0.804	0.453	3.928	0.021	-0.013	-0.008
0.812	0.462	3.966	0.021	-0.014	-0.008
0.795	0.472	3.979	0.021	-0.013	-0.008
0.826	0.465	3.968	0.021	-0.014	-0.008
0.801	0.448	4.023	0.021	-0.013	-0.008
0.829	0.470	4.016	0.021	-0.014	-0.008
0.797	0.451	3.990	0.021	-0.013	-0.008
0.817	0.470	3.983	0.021	-0.014	-0.008
0.777	0.437	3.963	0.021	-0.014	-0.008
0.824	0.468	3.976	0.021	-0.014	-0.008
0.806	0.446	3.942	0.021	-0.013	-0.008
0.857	0.492	3.977	0.021	-0.014	-0.009
0.802	0.451	3.993	0.021	-0.013	-0.009
0.820	0.461	3.989	0.021	-0.014	-0.008
0.819	0.447	3.989	0.021	-0.014	-0.009
0.819	0.462	3.968	0.022	-0.014	-0.008
0.801	0.451	3.980	0.021	-0.014	-0.008
0.809	0.493	3.979	0.021	-0.014	-0.008
0.813	0.447	3.987	0.020	-0.013	-0.008
0.813	0.465	3.975	0.021	-0.013	-0.008
0.816	0.466	3.979	0.021	-0.013	-0.008
0.828	0.470	3.971	0.021	-0.014	-0.009
0.811	0.460	3.975	0.021	-0.014	-0.009
0.812	0.475	3.985	0.021	-0.014	-0.008
0.819	0.457	3.958	0.020	-0.014	-0.009
0.815	0.468	3.958	0.021	-0.014	-0.008
0.816	0.465	3.968	0.021	-0.014	-0.008
0.811	0.481	3.948	0.021	-0.013	-0.008
0.812	0.466	3.996	0.021	-0.013	-0.008
0.815	0.469	3.978	0.021	-0.013	-0.009
0.817	0.432	3.989	0.021	-0.014	-0.009
0.809	0.457	3.992	0.021	-0.013	-0.008
0.840	0.451	3.969	0.021	-0.014	-0.008
0.806	0.454	3.931	0.021	-0.013	-0.008
0.811	0.465	3.952	0.021	-0.014	-0.008
0.802	0.474	3.958	0.021	-0.013	-0.008
0.830	0.472	3.958	0.021	-0.014	-0.008
0.812	0.458	4.012	0.022	-0.013	-0.008
0.828	0.474	4.006	0.021	-0.014	-0.009
0.804	0.455	3.979	0.021	-0.014	-0.008
0.825	0.474	3.982	0.021	-0.014	-0.008
0.798	0.445	3.962	0.021	-0.014	-0.008
0.835	0.471	3.951	0.021	-0.014	-0.008
0.805	0.457	3.927	0.021	-0.013	-0.009
0.858	0.488	3.943	0.021	-0.014	-0.009
0.799	0.464	3.961	0.021	-0.014	-0.009
0.827	0.468	3.954	0.021	-0.014	-0.009
0.822	0.456	3.975	0.021	-0.014	-0.009
0.832	0.462	3.957	0.021	-0.014	-0.009
0.793	0.450	3.969	0.021	-0.013	-0.008
0.824	0.488	3.961	0.021	-0.014	-0.008
0.814	0.444	3.962	0.020	-0.013	-0.008
0.818	0.468	3.934	0.021	-0.014	-0.008
0.814	0.471	3.944	0.021	-0.013	-0.009
0.837	0.484	3.953	0.021	-0.014	-0.009
0.817	0.460	3.965	0.021	-0.014	-0.009
0.815	0.471	3.978	0.021	-0.014	-0.009
0.825	0.459	3.947	0.021	-0.014	-0.009
0.823	0.466	3.934	0.022	-0.014	-0.008
0.831	0.456	3.958	0.021	-0.014	-0.008
0.812	0.492	3.920	0.021	-0.013	-0.008
0.829	0.465	3.968	0.021	-0.014	-0.009
0.818	0.472	3.961	0.021	-0.014	-0.009
0.833	0.434	3.982	0.021	-0.014	-0.009
0.805	0.448	3.965	0.021	-0.013	-0.009
0.830	0.464	3.951	0.021	-0.014	-0.008
0.810	0.453	3.883	0.021	-0.013	-0.009
0.820	0.468	3.927	0.021	-0.014	-0.008
0.795	0.477	3.944	0.021	-0.014	-0.009
0.844	0.467	3.954	0.021	-0.014	-0.009
0.821	0.454	3.995	0.022	-0.013	-0.009
0.842	0.471	3.991	0.021	-0.015	-0.009
0.812	0.454	3.954	0.021	-0.014	-0.009
0.833	0.498	3.964	0.021	-0.014	-0.008
0.807	0.457	3.938	0.021	-0.014	-0.008
0.826	0.470	3.930	0.021	-0.014	-0.008
0.819	0.460	3.924	0.021	-0.013	-0.009
0.867	0.492	3.942	0.021	-0.014	-0.009
0.829	0.441	3.961	0.021	-0.014	-0.009
0.820	0.468	3.943	0.021	-0.014	-0.009
0.833	0.456	3.927	0.021	-0.014	-0.009
0.828	0.446	3.920	0.022	-0.014	-0.009
0.820	0.465	3.944	0.021	-0.014	-0.008
0.828	0.492	3.916	0.021	-0.014	-0.008
0.841	0.465	3.968	0.020	-0.013	-0.009
0.809	0.465	3.974	0.021	-0.013	-0.009
0.828	0.463	3.985	0.021	-0.014	-0.009
0.814	0.448	3.972	0.021	-0.014	-0.008
0.840	0.461	3.947	0.021	-0.014	-0.009
0.804	0.462	3.933	0.021	-0.014	-0.009
0.837	0.481	3.913	0.021	-0.014	-0.009
0.782	0.485	3.906	0.021	-0.013	-0.009
0.849	0.488	3.946	0.021	-0.014	-0.009
0.817	0.460	3.920	0.021	-0.014	-0.009
0.841	0.477	3.932	0.021	-0.014	-0.009
0.833	0.469	3.960	0.021	-0.014	-0.009
0.829	0.465	3.943	0.021	-0.015	-0.009
0.801	0.444	3.938	0.021	-0.014	-0.008
0.836	0.476	3.909	0.021	-0.014	-0.009
0.828	0.456	3.917	0.021	-0.013	-0.009
0.831	0.470	3.926	0.021	-0.014	-0.009
0.826	0.475	3.943	0.021	-0.014	-0.009
0.832	0.472	3.936	0.021	-0.014	-0.009
0.827	0.448	3.971	0.021	-0.014	-0.009
0.815	0.469	3.919	0.022	-0.014	-0.009
0.815	0.457	3.958	0.021	-0.014	-0.008
0.817	0.509	3.912	0.022	-0.014	-0.008
0.827	0.471	3.920	0.021	-0.014	-0.009
0.816	0.477	3.930	0.021	-0.014	-0.009
0.834	0.472	3.933	0.021	-0.014	-0.009
0.839	0.485	3.942	0.022	-0.014	-0.009
0.843	0.460	3.950	0.021	-0.014	-0.009
0.824	0.468	3.923	0.022	-0.014	-0.009
0.838	0.472	3.892	0.021	-0.015	-0.009
0.821	0.458	3.902	0.022	-0.014	-0.009
0.832	0.464	3.930	0.021	-0.014	-0.009
0.821	0.487	3.898	0.021	-0.014	-0.009
0.850	0.478	3.964	0.021	-0.014	-0.009
0.815	0.458	3.960	0.021	-0.014	-0.009
0.843	0.472	3.974	0.021	-0.015	-0.009
0.797	0.450	3.931	0.021	-0.014	-0.009
0.854	0.475	3.943	0.021	-0.014	-0.009
0.821	0.463	3.892	0.021	-0.014	-0.009
0.835	0.483	3.902	0.021	-0.014	-0.009
0.794	0.478	3.909	0.021	-0.014	-0.009
0.857	0.476	3.919	0.021	-0.014	-0.009
0.831	0.457	3.923	0.021	-0.014	-0.009
0.840	0.481	3.908	0.022	-0.015	-0.009
0.839	0.471	3.929	0.021	-0.014	-0.009
0.836	0.469	3.919	0.022	-0.014	-0.009
0.799	0.442	3.944	0.021	-0.014	-0.009
0.847	0.481	3.922	0.022	-0.014	-0.009
0.836	0.462	3.916	0.021	-0.014	-0.009
0.836	0.484	3.922	0.022	-0.014	-0.009
0.829	0.467	3.940	0.021	-0.014	-0.009
0.834	0.469	3.926	0.022	-0.014	-0.009
0.839	0.452	3.950	0.021	-0.014	-0.009
0.828	0.476	3.891	0.022	-0.015	-0.009
0.828	0.467	3.902	0.021	-0.014	-0.009
0.824	0.507	3.895	0.022	-0.014	-0.008
0.827	0.478	3.898	0.021	-0.015	-0.009
0.825	0.474	3.926	0.022	-0.014	-0.009
0.843	0.483	3.960	0.021	-0.014	-0.009
0.847	0.471	3.939	0.022	-0.014	-0.009
0.855	0.463	3.932	0.021	-0.014	-0.009
0.820	0.460	3.895	0.021	-0.014	-0.009
0.849	0.479	3.881	0.021	-0.015	-0.009
0.809	0.460	3.889	0.022	-0.014	-0.009
0.841	0.466	3.912	0.021	-0.014	-0.009
0.815	0.487	3.902	0.021	-0.014	-0.009
0.856	0.482	3.936	0.021	-0.014	-0.009
0.830	0.471	3.950	0.021	-0.014	-0.009
0.844	0.481	3.946	0.021	-0.015	-0.009
0.792	0.442	3.914	0.022	-0.014	-0.008
0.851	0.479	3.919	0.022	-0.015	-0.008
0.831	0.473	3.885	0.022	-0.014	-0.009
0.833	0.496	3.895	0.021	-0.015	-0.009
0.792	0.486	3.888	0.021	-0.014	-0.009
0.851	0.492	3.921	0.022	-0.014	-0.009
0.837	0.458	3.902	0.021	-0.014	-0.009
0.841	0.485	3.884	0.022	-0.015	-0.009
0.841	0.477	3.929	0.021	-0.014	-0.009
0.846	0.493	3.881	0.022	-0.014	-0.009
0.821	0.462	3.903	0.021	-0.015	-0.008
0.829	0.477	3.912	0.022	-0.014	-0.009
0.850	0.481	3.933	0.021	-0.014	-0.009
0.831	0.474	3.908	0.022	-0.014	-0.009
0.842	0.473	3.926	0.021	-0.015	-0.009
0.820	0.471	3.916	0.021	-0.014	-0.009
0.839	0.473	3.922	0.021	-0.015	-0.009
0.824	0.462	3.864	0.022	-0.014	-0.009
0.834	0.485	3.905	0.022	-0.015	-0.009
0.812	0.483	3.871	0.021	-0.014	-0.009
0.860	0.487	3.880	0.021	-0.015	-0.009
0.834	0.475	3.925	0.022	-0.014	-0.009
0.833	0.487	3.928	0.022	-0.015	-0.009
0.821	0.467	3.926	0.022	-0.014	-0.009
0.858	0.475	3.901	0.022	-0.015	-0.008
0.822	0.461	3.895	0.021	-0.014	-0.009
0.830	0.507	3.871	0.021	-0.014	-0.009
0.825	0.466	3.919	0.021	-0.014	-0.009
0.840	0.495	3.901	0.022	-0.014	-0.009
0.834	0.464	3.894	0.022	-0.014	-0.009
0.845	0.481	3.911	0.022	-0.014	-0.009
0.839	0.469	3.915	0.022	-0.014	-0.009
0.826	0.477	3.898	0.022	-0.014	-0.009
0.805	0.467	3.893	0.021	-0.015	-0.008
0.828	0.471	3.888	0.022	-0.014	-0.009
0.845	0.482	3.884	0.021	-0.014	-0.009
0.830	0.492	3.908	0.022	-0.014	-0.009
0.835	0.479	3.932	0.021	-0.015	-0.009
0.827	0.479	3.901	0.022	-0.014	-0.009
0.850	0.464	3.905	0.022	-0.015	-0.009
0.818	0.472	3.850	0.022	-0.015	-0.009
0.858	0.485	3.881	0.022	-0.014	-0.009
0.825	0.495	3.850	0.022	-0.014	-0.009
0.839	0.503	3.867	0.022	-0.015	-0.009
0.820	0.477	3.885	0.022	-0.014	-0.009
0.842	0.482	3.953	0.022	-0.015	-0.009
0.826	0.472	3.918	0.022	-0.014	-0.009
0.870	0.476	3.901	0.022	-0.015	-0.008
0.824	0.467	3.892	0.021	-0.014	-0.009
0.852	0.501	3.877	0.022	-0.015	-0.009
0.826	0.469	3.854	0.022	-0.014	-0.009
0.850	0.479	3.898	0.022	-0.015	-0.009
0.820	0.464	3.867	0.021	-0.014	-0.009
0.859	0.500	3.890	0.022	-0.015	-0.009
0.836	0.469	3.905	0.022	-0.014	-0.009
0.828	0.485	3.911	0.022	-0.015	-0.009
0.817	0.464	3.889	0.021	-0.015	-0.009
0.853	0.494	3.881	0.022	-0.015	-0.008
0.819	0.480	3.891	0.022	-0.015	-0.009
0.830	0.508	3.880	0.022	-0.014	-0.009
0.849	0.480	3.908	0.021	-0.014	-0.009
0.833	0.478	3.894	0.022	-0.014	-0.009
0.839	0.470	3.905	0.022	-0.015	-0.009
0.828	0.471	3.891	0.022	-0.014	-0.009
0.850	0.486	3.874	0.022	-0.015	-0.009
0.826	0.480	3.847	0.022	-0.014	-0.009
0.843	0.494	3.849	0.021	-0.015	-0.009
0.825	0.482	3.870	0.022	-0.014	-0.009
0.844	0.497	3.853	0.022	-0.015	-0.009
0.827	0.480	3.890	0.022	-0.014	-0.009
0.846	0.486	3.901	0.022	-0.015	-0.009
0.827	0.474	3.891	0.022	-0.015	-0.009
0.833	0.501	3.898	0.022	-0.015	-0.009
0.811	0.460	3.868	0.022	-0.014	-0.009
0.846	0.496	3.860	0.022	-0.015	-0.009
0.825	0.487	3.857	0.022	-0.014	-0.009
0.857	0.502	3.855	0.022	-0.015	-0.009
0.825	0.480	3.894	0.022	-0.015	-0.009
0.836	0.498	3.911	0.022	-0.015	-0.009
0.839	0.484	3.863	0.022	-0.015	-0.009
0.851	0.489	3.860	0.022	-0.015	-0.008
0.822	0.476	3.867	0.022	-0.015	-0.009
0.831	0.508	3.846	0.022	-0.014	-0.009
0.838	0.486	3.877	0.021	-0.014	-0.009
0.829	0.490	3.894	0.022	-0.014	-0.009
0.838	0.452	3.891	0.022	-0.015	-0.010
0.824	0.486	3.891	0.022	-0.014	-0.009
0.851	0.479	3.880	0.022	-0.015	-0.009
0.826	0.482	3.826	0.022	-0.014	-0.009
0.825	0.487	3.836	0.022	-0.015	-0.009
0.818	0.502	3.850	0.022	-0.014	-0.009
0.844	0.497	3.863	0.022	-0.015	-0.009
0.825	0.485	3.907	0.023	-0.014	-0.009
0.849	0.495	3.886	0.022	-0.015	-0.009
0.821	0.475	3.867	0.022	-0.014	-0.009
0.846	0.504	3.870	0.022	-0.015	-0.009
0.805	0.472	3.861	0.022	-0.014	-0.009
0.848	0.497	3.812	0.022	-0.015	-0.009
0.829	0.491	3.805	0.022	-0.014	-0.009
0.873	0.525	3.851	0.022	-0.015	-0.010
0.824	0.476	3.884	0.022	-0.014	-0.009
0.840	0.489	3.839	0.022	-0.015	-0.009
0.833	0.468	3.877	0.022	-0.015	-0.009
0.847	0.482	3.832	0.022	-0.015	-0.009
0.816	0.474	3.857	0.022	-0.014	-0.009
0.826	0.515	3.856	0.022	-0.015	-0.009
0.828	0.488	3.860	0.021	-0.014	-0.009
0.829	0.482	3.863	0.022	-0.014	-0.009
0.830	0.507	3.859	0.022	-0.015	-0.009
0.837	0.497	3.876	0.022	-0.015	-0.009
0.845	0.483	3.883	0.022	-0.015	-0.009
0.825	0.488	3.856	0.022	-0.015	-0.009
0.834	0.490	3.832	0.022	-0.015	-0.009
0.821	0.499	3.818	0.022	-0.015	-0.009
0.849	0.496	3.859	0.022	-0.015	-0.009
0.812	0.498	3.829	0.022	-0.015	-0.009
0.843	0.497	3.863	0.022	-0.015	-0.009
0.827	0.487	3.859	0.022	-0.015	-0.009
0.841	0.481	3.894	0.022	-0.015	-0.009
0.808	0.476	3.867	0.022	-0.014	-0.009
0.848	0.488	3.839	0.022	-0.015	-0.009
0.816	0.487	3.791	0.022	-0.014	-0.009
0.835	0.506	3.815	0.022	-0.015	-0.009
0.817	0.498	3.842	0.022	-0.014	-0.009
0.850	0.497	3.855	0.022	-0.015	-0.009
0.825	0.488	3.893	0.023	-0.014	-0.009
0.845	0.494	3.876	0.022	-0.015	-0.009
0.812	0.476	3.853	0.022	-0.014	-0.009
0.835	0.523	3.849	0.022	-0.015	-0.009
0.806	0.474	3.819	0.022	-0.015	-0.009
0.834	0.496	3.815	0.022	-0.015	-0.009
0.832	0.487	3.822	0.022	-0.014	-0.009
0.862	0.521	3.820	0.022	-0.015	-0.010
0.822	0.488	3.863	0.022	-0.015	-0.010
0.832	0.499	3.835	0.022	-0.015	-0.009
0.829	0.473	3.849	0.022	-0.015	-0.009
0.836	0.485	3.821	0.023	-0.015	-0.009
0.821	0.486	3.853	0.022	-0.015	-0.009
0.822	0.521	3.818	0.023	-0.015	-0.009
0.836	0.490	3.860	0.021	-0.014	-0.009
0.831	0.500	3.855	0.023	-0.014	-0.009
0.841	0.490	3.876	0.022	-0.015	-0.009
0.824	0.495	3.849	0.022	-0.014	-0.009
0.843	0.484	3.852	0.022	-0.015	-0.009
0.822	0.492	3.818	0.023	-0.015	-0.009
0.841	0.499	3.832	0.022	-0.015	-0.009
0.809	0.510	3.804	0.023	-0.015	-0.009
0.845	0.494	3.822	0.022	-0.015	-0.009
0.817	0.501	3.812	0.022	-0.014	-0.009
0.848	0.506	3.852	0.022	-0.015	-0.009
0.824	0.488	3.859	0.022	-0.015	-0.009
0.841	0.484	3.852	0.022	-0.015	-0.009
0.797	0.472	3.847	0.022	-0.014	-0.009
0.848	0.491	3.836	0.022	-0.015	-0.009
0.827	0.486	3.788	0.022	-0.014	-0.009
0.839	0.501	3.825	0.022	-0.015	-0.009
0.815	0.494	3.829	0.022	-0.014	-0.009
0.847	0.502	3.845	0.022	-0.015	-0.009
0.827	0.473	3.863	0.023	-0.014	-0.009
0.834	0.497	3.855	0.023	-0.015	-0.009
0.823	0.477	3.839	0.022	-0.015	-0.009
0.831	0.534	3.828	0.023	-0.015	-0.009
0.805	0.479	3.840	0.022	-0.015	-0.009
0.833	0.503	3.825	0.022	-0.015	-0.009
0.824	0.495	3.822	0.022	-0.015	-0.009
0.858	0.517	3.833	0.023	-0.015	-0.010
0.840	0.478	3.842	0.022	-0.015	-0.009
0.811	0.497	3.804	0.023	-0.015	-0.009
0.839	0.483	3.798	0.022	-0.015	-0.009
0.815	0.478	3.808	0.023	-0.015	-0.009
0.828	0.491	3.832	0.022	-0.015	-0.009
0.821	0.516	3.814	0.023	-0.014	-0.009
0.837	0.507	3.863	0.022	-0.014	-0.009
0.818	0.493	3.842	0.023	-0.014	-0.009
0.836	0.508	3.855	0.022	-0.015	-0.009
0.805	0.468	3.853	0.022	-0.014	-0.009
0.853	0.493	3.838	0.022	-0.015	-0.009
0.812	0.487	3.808	0.022	-0.015	-0.009
0.831	0.514	3.794	0.022	-0.015	-0.009
0.794	0.518	3.814	0.023	-0.015	-0.009
0.847	0.506	3.807	0.022	-0.015	-0.009
0.818	0.489	3.815	0.022	-0.014	-0.009
0.841	0.515	3.834	0.023	-0.015	-0.009
0.821	0.491	3.845	0.022	-0.015	-0.009
0.844	0.491	3.842	0.022	-0.015	-0.009
0.795	0.473	3.826	0.022	-0.015	-0.009
0.844	0.501	3.801	0.022	-0.015	-0.009
0.827	0.490	3.794	0.022	-0.014	-0.009
0.830	0.505	3.821	0.023	-0.015	-0.009
0.818	0.503	3.818	0.022	-0.015	-0.009
0.829	0.504	3.842	0.022	-0.015	-0.009
0.823	0.484	3.845	0.022	-0.015	-0.009
0.822	0.499	3.810	0.023	-0.015	-0.009
0.809	0.495	3.818	0.022	-0.015	-0.009
0.818	0.541	3.797	0.023	-0.014	-0.009
0.819	0.493	3.805	0.022	-0.015	-0.009
0.819	0.499	3.818	0.023	-0.015	-0.009
0.820	0.508	3.838	0.022	-0.014	-0.009
0.842	0.516	3.820	0.023	-0.015	-0.010
0.841	0.483	3.849	0.022	-0.015	-0.009
0.814	0.499	3.801	0.023	-0.015	-0.009
0.829	0.497	3.767	0.022	-0.015	-0.009
0.804	0.484	3.791	0.023	-0.014	-0.009
0.830	0.498	3.825	0.022	-0.015	-0.009
0.808	0.519	3.790	0.023	-0.014	-0.009
0.833	0.502	3.856	0.022	-0.014	-0.009
0.809	0.501	3.855	0.023	-0.014	-0.009
0.831	0.504	3.842	0.022	-0.015	-0.009
0.787	0.468	3.833	0.023	-0.014	-0.009
0.850	0.508	3.821	0.023	-0.015	-0.009
0.809	0.487	3.798	0.023	-0.015	-0.009
0.823	0.513	3.774	0.022	-0.015	-0.009
0.789	0.514	3.808	0.022	-0.014	-0.010
0.846	0.513	3.810	0.022	-0.015	-0.010
0.820	0.479	3.801	0.022	-0.015	-0.010
0.833	0.516	3.824	0.023	-0.015	-0.009
0.830	0.495	3.811	0.022	-0.015	-0.009
0.827	0.498	3.821	0.023	-0.015	-0.009
0.789	0.470	3.813	0.022	-0.015	-0.009
0.836	0.508	3.797	0.023	-0.015	-0.009
0.829	0.491	3.812	0.022	-0.014	-0.009
0.819	0.513	3.811	0.023	-0.015	-0.009
0.821	0.503	3.828	0.022	-0.015	-0.010
0.826	0.506	3.824	0.023	-0.015	-0.009
0.815	0.495	3.838	0.022	-0.015	-0.009
0.813	0.504	3.787	0.023	-0.015	-0.009
0.810	0.490	3.812	0.022	-0.015	-0.009
0.814	0.540	3.783	0.023	-0.014	-0.009
0.820	0.500	3.801	0.022	-0.015	-0.009
0.814	0.511	3.807	0.023	-0.015	-0.009
0.837	0.505	3.807	0.022	-0.015	-0.009
0.829	0.509	3.817	0.023	-0.014	-0.010
0.836	0.484	3.838	0.022	-0.015	-0.009
0.805	0.498	3.808	0.023	-0.015	-0.009
0.830	0.500	3.780	0.022	-0.015	-0.009
0.807	0.494	3.780	0.023	-0.015	-0.009
0.824	0.492	3.808	0.022	-0.015	-0.009
0.802	0.524	3.784	0.023	-0.014	-0.009
0.838	0.514	3.831	0.022	-0.015	-0.009
0.811	0.502	3.845	0.023	-0.014	-0.009
0.823	0.507	3.835	0.023	-0.015	-0.009
0.789	0.480	3.809	0.023	-0.014	-0.009
0.841	0.510	3.824	0.023	-0.015	-0.009
0.810	0.493	3.780	0.023	-0.015	-0.009
0.816	0.510	3.784	0.022	-0.015	-0.009
0.786	0.519	3.800	0.023	-0.014	-0.010
0.830	0.516	3.820	0.023	-0.015	-0.010
0.810	0.487	3.790	0.023	-0.015	-0.010
0.829	0.508	3.810	0.023	-0.015	-0.010
0.812	0.495	3.811	0.023	-0.015	-0.009
0.828	0.503	3.818	0.023	-0.015	-0.009
0.786	0.479	3.805	0.022	-0.015	-0.009
0.822	0.506	3.787	0.023	-0.015	-0.009
0.816	0.500	3.777	0.023	-0.014	-0.009
0.820	0.513	3.807	0.023	-0.015	-0.009
0.803	0.507	3.804	0.022	-0.015	-0.010
0.819	0.508	3.800	0.023	-0.015	-0.009
0.820	0.488	3.821	0.023	-0.015	-0.010
0.817	0.509	3.806	0.023	-0.015	-0.009
0.810	0.496	3.798	0.022	-0.015	-0.009
0.810	0.543	3.773	0.023	-0.014	-0.009
0.806	0.498	3.801	0.022	-0.015	-0.009
0.811	0.510	3.811	0.023	-0.015	-0.009
0.816	0.512	3.814	0.023	-0.015	-0.009
0.824	0.508	3.824	0.023	-0.014	-0.010
0.834	0.485	3.818	0.023	-0.015	-0.009
0.807	0.494	3.794	0.023	-0.015	-0.009
0.823	0.510	3.753	0.022	-0.015	-0.009
0.798	0.491	3.774	0.023	-0.014	-0.009
0.823	0.499	3.790	0.023	-0.015	-0.009
0.797	0.511	3.780	0.023	-0.014	-0.009
0.840	0.522	3.848	0.022	-0.015	-0.010
0.806	0.504	3.821	0.023	-0.014	-0.010
0.826	0.501	3.828	0.023	-0.015	-0.009
0.780	0.470	3.809	0.022	-0.015	-0.009
0.834	0.502	3.790	0.023	-0.015	-0.009
0.804	0.495	3.780	0.023	-0.014	-0.009
0.821	0.518	3.780	0.023	-0.015	-0.009
0.789	0.515	3.804	0.022	-0.015	-0.010
0.818	0.526	3.817	0.023	-0.015	-0.010
0.814	0.485	3.821	0.022	-0.015	-0.010
0.817	0.512	3.758	0.024	-0.015	-0.010
0.812	0.506	3.787	0.023	-0.015	-0.009
0.817	0.522	3.776	0.023	-0.015	-0.009
0.791	0.493	3.795	0.023	-0.015	-0.009
0.802	0.505	3.770	0.023	-0.015	-0.009
0.827	0.508	3.814	0.022	-0.015	-0.009
0.809	0.509	3.807	0.023	-0.014	-0.009
0.831	0.499	3.831	0.023	-0.015	-0.009
0.800	0.502	3.790	0.023	-0.015	-0.009
0.823	0.501	3.800	0.023	-0.015	-0.009
0.792	0.498	3.759	0.023	-0.015	-0.009
0.819	0.497	3.787	0.023	-0.015	-0.009
0.794	0.527	3.776	0.023	-0.014	-0.009
0.834	0.527	3.793	0.023	-0.015	-0.010
0.789	0.511	3.790	0.023	-0.014	-0.009
0.811	0.515	3.827	0.023	-0.015	-0.009
0.800	0.497	3.804	0.023	-0.014	-0.009
0.835	0.497	3.821	0.023	-0.015	-0.009
0.799	0.495	3.780	0.023	-0.015	-0.009
0.817	0.527	3.760	0.022	-0.015	-0.009
0.804	0.493	3.784	0.023	-0.014	-0.009
0.826	0.518	3.793	0.023	-0.015	-0.010
0.798	0.488	3.790	0.023	-0.014	-0.010
0.823	0.524	3.806	0.023	-0.015	-0.010
0.806	0.496	3.828	0.023	-0.014	-0.010
0.808	0.504	3.786	0.023	-0.015	-0.009
0.773	0.475	3.799	0.022	-0.015	-0.009
0.815	0.514	3.780	0.023	-0.015	-0.009
0.808	0.507	3.787	0.023	-0.014	-0.009
0.800	0.532	3.776	0.023	-0.014	-0.009
0.795	0.513	3.800	0.022	-0.015	-0.010
0.813	0.516	3.800	0.023	-0.015	-0.010
0.812	0.496	3.803	0.023	-0.015	-0.010
0.793	0.503	3.748	0.024	-0.015	-0.009
0.816	0.509	3.790	0.023	-0.015	-0.009
0.803	0.523	3.766	0.023	-0.014	-0.009
0.808	0.511	3.783	0.023	-0.015	-0.009
0.784	0.511	3.800	0.023	-0.014	-0.010
0.809	0.516	3.845	0.023	-0.015	-0.010
0.795	0.506	3.828	0.023	-0.014	-0.010
0.840	0.496	3.824	0.023	-0.015	-0.009
0.795	0.496	3.822	0.023	-0.014	-0.009
0.810	0.517	3.783	0.023	-0.015	-0.009
0.783	0.494	3.760	0.023	-0.014	-0.009
0.817	0.515	3.779	0.023	-0.015	-0.009
0.784	0.496	3.773	0.023	-0.014	-0.010
0.827	0.528	3.796	0.023	-0.015	-0.010
0.801	0.505	3.814	0.023	-0.014	-0.010
0.800	0.515	3.814	0.023	-0.015	-0.010
0.794	0.492	3.804	0.023	-0.014	-0.009
0.825	0.510	3.787	0.023	-0.015	-0.009
0.801	0.498	3.777	0.023	-0.015	-0.009
0.801	0.530	3.773	0.023	-0.015	-0.009
0.800	0.510	3.828	0.023	-0.014	-0.009
0.810	0.518	3.810	0.023	-0.014	-0.010
0.808	0.490	3.797	0.023	-0.015	-0.010
0.808	0.514	3.807	0.023	-0.015	-0.010
0.818	0.506	3.810	0.023	-0.015	-0.009
0.810	0.513	3.786	0.023	-0.015	-0.009
0.791	0.490	3.788	0.023	-0.015	-0.009
0.798	0.515	3.773	0.023	-0.015	-0.009
0.808	0.520	3.790	0.023	-0.014	-0.009
0.805	0.517	3.803	0.023	-0.014	-0.009
0.805	0.516	3.817	0.023	-0.015	-0.010
0.793	0.507	3.811	0.023	-0.015	-0.009
0.808	0.501	3.811	0.023	-0.015	-0.009
0.783	0.490	3.763	0.024	-0.015	-0.009
0.819	0.511	3.790	0.023	-0.015	-0.009
0.785	0.525	3.756	0.023	-0.014	-0.009
0.821	0.519	3.779	0.023	-0.015	-0.009
0.792	0.513	3.803	0.023	-0.014	-0.010
0.808	0.522	3.855	0.023	-0.015	-0.009
0.804	0.496	3.821	0.023	-0.014	-0.010
0.841	0.507	3.803	0.023	-0.015	-0.009
0.797	0.498	3.773	0.023	-0.014	-0.009
0.808	0.524	3.776	0.023	-0.015	-0.009
0.786	0.500	3.760	0.023	-0.014	-0.009
0.809	0.525	3.796	0.023	-0.014	-0.009
0.780	0.487	3.790	0.023	-0.014	-0.010
0.826	0.528	3.816	0.023	-0.015	-0.010
0.801	0.506	3.817	0.023	-0.014	-0.010
0.802	0.514	3.790	0.023	-0.015	-0.009
0.784	0.493	3.791	0.023	-0.015	-0.009
0.814	0.525	3.759	0.023	-0.015	-0.009
0.806	0.502	3.797	0.023	-0.015	-0.009
0.785	0.532	3.790	0.023	-0.014	-0.009
0.809	0.521	3.821	0.023	-0.015	-0.009
0.793	0.512	3.831	0.023	-0.014	-0.010
0.803	0.500	3.803	0.023	-0.015	-0.010
0.794	0.508	3.803	0.023	-0.015	-0.009
0.814	0.511	3.783	0.023	-0.015	-0.009
0.799	0.502	3.770	0.023	-0.014	-0.009
0.810	0.512	3.762	0.023	-0.015	-0.009
0.779	0.516	3.780	0.023	-0.014	-0.010
0.814	0.514	3.790	0.023	-0.014	-0.009
0.787	0.508	3.800	0.023	-0.014	-0.010
0.809	0.514	3.810	0.023	-0.015	-0.010
0.789	0.507	3.804	0.023	-0.015	-0.009
0.808	0.532	3.803	0.023	-0.015	-0.009
0.775	0.485	3.757	0.023	-0.015	-0.009
0.815	0.521	3.762	0.023	-0.015	-0.009
0.787	0.520	3.756	0.023	-0.014	-0.010
0.828	0.536	3.761	0.023	-0.015	-0.010
0.787	0.510	3.780	0.023	-0.014	-0.010
0.813	0.520	3.858	0.023	-0.015	-0.010
0.800	0.499	3.807	0.023	-0.014	-0.010
0.826	0.512	3.793	0.024	-0.015	-0.009
0.792	0.508	3.790	0.023	-0.015	-0.009
0.797	0.536	3.749	0.023	-0.015	-0.009
0.788	0.507	3.770	0.023	-0.014	-0.009
0.804	0.515	3.793	0.023	-0.014	-0.009
0.787	0.483	3.783	0.023	-0.014	-0.010
0.817	0.531	3.802	0.023	-0.015	-0.010
0.809	0.508	3.803	0.023	-0.015	-0.010
0.793	0.511	3.766	0.023	-0.015	-0.009
0.791	0.500	3.787	0.023	-0.015	-0.009
0.800	0.524	3.766	0.023	-0.015	-0.009
0.798	0.512	3.804	0.023	-0.015	-0.009
0.785	0.525	3.827	0.024	-0.014	-0.009
0.813	0.518	3.823	0.023	-0.015	-0.010
0.789	0.512	3.810	0.023	-0.014	-0.010
0.807	0.511	3.800	0.023	-0.015	-0.010
0.779	0.498	3.787	0.023	-0.014	-0.009
0.819	0.513	3.780	0.023	-0.015	-0.009
0.791	0.510	3.769	0.023	-0.014	-0.009
0.820	0.532	3.762	0.023	-0.015	-0.010
0.778	0.519	3.772	0.023	-0.014	-0.010
0.816	0.525	3.779	0.023	-0.015	-0.010
0.795	0.503	3.820	0.023	-0.014	-0.010
0.809	0.518	3.799	0.024	-0.015	-0.010
0.785	0.507	3.801	0.023	-0.014	-0.009
0.806	0.537	3.789	0.023	-0.015	-0.009
0.780	0.497	3.773	0.023	-0.014	-0.009
0.804	0.508	3.773	0.023	-0.015	-0.009
0.784	0.527	3.755	0.023	-0.014	-0.010
0.819	0.537	3.792	0.023	-0.015	-0.010
0.796	0.510	3.807	0.023	-0.014	-0.010
0.797	0.515	3.816	0.023	-0.015	-0.010
0.809	0.507	3.786	0.023	-0.015	-0.010
0.812	0.519	3.765	0.024	-0.015	-0.009
0.793	0.516	3.780	0.023	-0.014	-0.010
0.781	0.534	3.773	0.023	-0.014	-0.009
0.797	0.520	3.810	0.023	-0.014	-0.009
0.805	0.521	3.806	0.023	-0.014	-0.010
0.810	0.491	3.806	0.023	-0.015	-0.010
0.788	0.510	3.824	0.023	-0.015	-0.009
0.815	0.517	3.786	0.023	-0.015	-0.009
0.789	0.503	3.749	0.023	-0.014	-0.010
0.791	0.519	3.752	0.023	-0.015	-0.009
0.773	0.530	3.766	0.023	-0.014	-0.010
0.808	0.516	3.793	0.023	-0.015	-0.010
0.789	0.510	3.820	0.024	-0.014	-0.010
0.810	0.527	3.816	0.024	-0.015	-0.010
0.786	0.501	3.804	0.023	-0.015	-0.009
0.804	0.545	3.806	0.023	-0.015	-0.009
0.777	0.502	3.777	0.023	-0.015	-0.009
0.811	0.520	3.766	0.023	-0.015	-0.009
0.793	0.511	3.759	0.023	-0.014	-0.010
0.831	0.550	3.784	0.024	-0.015	-0.010
0.790	0.508	3.803	0.023	-0.015	-0.010
0.798	0.527	3.799	0.023	-0.015	-0.010
0.798	0.506	3.783	0.023	-0.015	-0.010
0.802	0.507	3.769	0.024	-0.015	-0.009
0.786	0.506	3.793	0.023	-0.015	-0.009
0.798	0.544	3.748	0.023	-0.015	-0.009
0.797	0.510	3.828	0.023	-0.014	-0.009
0.792	0.519	3.803	0.024	-0.014	-0.009
0.797	0.518	3.806	0.023	-0.015	-0.010
0.782	0.500	3.807	0.024	-0.014	-0.010
0.815	0.505	3.820	0.023	-0.015	-0.010
0.787	0.507	3.769	0.024	-0.015	-0.009
0.808	0.516	3.769	0.023	-0.015	-0.009
0.762	0.531	3.779	0.024	-0.014	-0.010
0.815	0.523	3.782	0.023	-0.015	-0.010
0.785	0.516	3.779	0.023	-0.014	-0.010
0.817	0.530	3.799	0.023	-0.015	-0.010
0.794	0.506	3.813	0.023	-0.014	-0.010
0.804	0.503	3.807	0.023	-0.015	-0.009
0.757	0.493	3.801	0.023	-0.015	-0.009
0.812	0.526	3.762	0.023	-0.015	-0.009
0.794	0.513	3.762	0.023	-0.014	-0.010
0.796	0.530	3.800	0.023	-0.014	-0.009
0.784	0.516	3.800	0.023	-0.014	-0.010
0.812	0.524	3.792	0.023	-0.015	-0.010
0.794	0.502	3.820	0.023	-0.015	-0.010
0.797	0.506	3.786	0.024	-0.015	-0.010
0.787	0.497	3.797	0.023	-0.015	-0.009
0.786	0.563	3.789	0.024	-0.014	-0.009
0.788	0.515	3.759	0.023	-0.015	-0.010
0.789	0.510	3.776	0.023	-0.014	-0.010
0.791	0.521	3.793	0.023	-0.015	-0.010
0.809	0.529	3.819	0.024	-0.014	-0.010
0.808	0.507	3.799	0.023	-0.015	-0.010
0.792	0.509	3.772	0.024	-0.015	-0.010
0.802	0.518	3.742	0.023	-0.015	-0.010
0.773	0.499	3.752	0.024	-0.015	-0.009
0.802	0.515	3.786	0.023	-0.015	-0.010
0.786	0.540	3.769	0.023	-0.014	-0.010
0.816	0.526	3.834	0.023	-0.015	-0.010
0.789	0.510	3.820	0.024	-0.014	-0.010
0.809	0.524	3.813	0.024	-0.015	-0.010
0.759	0.494	3.787	0.023	-0.014	-0.009
0.802	0.522	3.793	0.024	-0.015	-0.009
0.784	0.509	3.759	0.024	-0.015	-0.009
0.805	0.534	3.782	0.023	-0.015	-0.009
0.758	0.534	3.775	0.023	-0.014	-0.010
0.812	0.531	3.775	0.023	-0.015	-0.010
0.790	0.506	3.803	0.023	-0.014	-0.010
0.801	0.528	3.782	0.024	-0.015	-0.010
0.799	0.514	3.789	0.023	-0.015	-0.010
0.807	0.516	3.779	0.023	-0.015	-0.009
0.767	0.507	3.783	0.023	-0.015	-0.009
0.794	0.527	3.769	0.024	-0.015	-0.009
0.804	0.519	3.772	0.023	-0.014	-0.010
0.791	0.532	3.785	0.024	-0.015	-0.010
0.800	0.516	3.796	0.023	-0.015	-0.010
0.794	0.521	3.799	0.023	-0.014	-0.010
0.801	0.513	3.799	0.023	-0.015	-0.010
0.787	0.508	3.765	0.024	-0.015	-0.010
0.800	0.509	3.780	0.023	-0.015	-0.009
0.785	0.555	3.761	0.024	-0.014	-0.009
0.803	0.527	3.772	0.023	-0.015	-0.010
0.781	0.512	3.793	0.024	-0.015	-0.010
0.800	0.535	3.809	0.023	-0.015	-0.010
0.790	0.520	3.813	0.024	-0.014	-0.010
0.822	0.506	3.806	0.023	-0.015	-0.010
0.784	0.512	3.772	0.023	-0.015	-0.010
0.806	0.523	3.742	0.023	-0.015	-0.009
0.780	0.509	3.755	0.024	-0.014	-0.010
0.812	0.526	3.782	0.023	-0.015	-0.010
0.790	0.523	3.751	0.023	-0.014	-0.010
0.822	0.535	3.799	0.023	-0.015	-0.010
0.795	0.517	3.816	0.024	-0.014	-0.010
0.807	0.514	3.789	0.024	-0.015	-0.010
0.758	0.482	3.771	0.023	-0.014	-0.009
0.811	0.524	3.772	0.024	-0.015	-0.009
0.795	0.516	3.762	0.023	-0.014	-0.010
0.792	0.540	3.782	0.024	-0.015	-0.009
0.784	0.529	3.775	0.023	-0.014	-0.010
0.804	0.534	3.788	0.024	-0.015	-0.010
0.800	0.501	3.796	0.023	-0.015	-0.010
0.794	0.511	3.758	0.024	-0.015	-0.010
0.813	0.522	3.785	0.023	-0.015	-0.010
0.791	0.526	3.745	0.024	-0.014	-0.010
0.799	0.518	3.769	0.023	-0.015	-0.010
0.779	0.518	3.776	0.024	-0.014	-0.010
0.801	0.520	3.854	0.023	-0.015	-0.010
0.788	0.522	3.796	0.024	-0.015	-0.010
0.827	0.520	3.802	0.024	-0.015	-0.010
0.782	0.510	3.803	0.023	-0.015	-0.010
0.799	0.532	3.796	0.024	-0.015	-0.009
0.777	0.502	3.735	0.024	-0.014	-0.010
0.804	0.521	3.785	0.024	-0.015	-0.010
0.779	0.498	3.772	0.023	-0.014	-0.010
0.823	0.540	3.784	0.024	-0.015	-0.010
0.791	0.516	3.806	0.024	-0.015	-0.010
0.792	0.526	3.806	0.024	-0.015	-0.010
0.781	0.498	3.786	0.023	-0.015	-0.010
0.808	0.526	3.782	0.024	-0.015	-0.009
0.786	0.515	3.765	0.023	-0.015	-0.010
0.798	0.535	3.758	0.024	-0.015	-0.010
0.789	0.516	3.783	0.023	-0.015	-0.010
0.796	0.532	3.781	0.024	-0.015	-0.010
0.789	0.508	3.782	0.023	-0.015	-0.010
0.799	0.516	3.771	0.024	-0.015	-0.010
0.806	0.517	3.806	0.023	-0.015	-0.010
0.807	0.516	3.758	0.024	-0.015	-0.010
0.770	0.502	3.770	0.023	-0.015	-0.009
0.797	0.527	3.755	0.024	-0.015	-0.010
0.803	0.520	3.762	0.023	-0.014	-0.010
0.793	0.523	3.782	0.024	-0.014	-0.010
0.798	0.530	3.802	0.023	-0.015	-0.010
0.796	0.523	3.799	0.024	-0.015	-0.010
0.796	0.524	3.792	0.023	-0.015	-0.010
0.785	0.508	3.755	0.024	-0.015	-0.010
0.805	0.521	3.775	0.023	-0.015	-0.010
0.780	0.543	3.744	0.024	-0.014	-0.010
0.807	0.540	3.754	0.024	-0.015	-0.010
0.784	0.522	3.775	0.024	-0.015	-0.010
0.816	0.519	3.847	0.023	-0.016	-0.010
0.794	0.510	3.799	0.024	-0.014	-0.010
0.818	0.522	3.792	0.024	-0.015	-0.009
0.780	0.521	3.776	0.023	-0.015	-0.010
0.809	0.545	3.768	0.023	-0.015	-0.010
0.784	0.506	3.745	0.023	-0.014	-0.010
0.813	0.531	3.754	0.024	-0.015	-0.010
0.784	0.503	3.768	0.023	-0.014	-0.010
0.809	0.532	3.788	0.024	-0.015	-0.010
0.799	0.514	3.809	0.024	-0.015	-0.010
0.796	0.524	3.785	0.024	-0.015	-0.010
0.780	0.503	3.793	0.023	-0.015	-0.010
0.808	0.527	3.778	0.024	-0.015	-0.009
0.794	0.520	3.772	0.023	-0.015	-0.010
0.801	0.536	3.758	0.024	-0.015	-0.010
0.805	0.522	3.782	0.023	-0.015	-0.010
0.796	0.531	3.785	0.024	-0.015	-0.010
0.804	0.506	3.796	0.023	-0.015	-0.010
0.788	0.514	3.757	0.024	-0.015	-0.010
0.813	0.515	3.768	0.023	-0.015	-0.010
0.799	0.514	3.755	0.024	-0.014	-0.010
0.816	0.532	3.781	0.023	-0.015	-0.010
0.787	0.522	3.758	0.024	-0.015	-0.010
0.805	0.533	3.761	0.024	-0.015	-0.010
0.791	0.523	3.795	0.024	-0.014	-0.010
0.816	0.529	3.802	0.024	-0.015	-0.010
0.787	0.511	3.806	0.024	-0.015	-0.010
0.804	0.549	3.774	0.024	-0.015	-0.010
0.785	0.506	3.772	0.024	-0.015	-0.010
0.810	0.526	3.778	0.024	-0.015	-0.010
0.784	0.528	3.761	0.024	-0.014	-0.010
0.829	0.544	3.774	0.024	-0.015	-0.010
0.788	0.515	3.782	0.023	-0.015	-0.010
0.806	0.531	3.819	0.024	-0.016	-0.010
0.797	0.515	3.792	0.023	-0.015	-0.010
0.824	0.521	3.768	0.024	-0.015	-0.009
0.801	0.509	3.796	0.023	-0.015	-0.010
0.812	0.544	3.761	0.024	-0.015	-0.010
0.802	0.518	3.782	0.023	-0.015	-0.010
0.795	0.532	3.785	0.024	-0.015	-0.010
0.804	0.484	3.792	0.023	-0.015	-0.011
0.794	0.516	3.792	0.024	-0.015	-0.010
0.813	0.522	3.785	0.024	-0.015	-0.010
0.791	0.517	3.751	0.024	-0.014	-0.010
0.793	0.519	3.755	0.023	-0.015	-0.010
0.794	0.538	3.764	0.024	-0.015	-0.010
0.828	0.529	3.774	0.024	-0.015	-0.010
0.792	0.514	3.812	0.024	-0.014	-0.010
0.815	0.538	3.819	0.024	-0.015	-0.010
0.791	0.506	3.779	0.023	-0.015	-0.010
0.816	0.544	3.791	0.024	-0.016	-0.010
0.776	0.503	3.772	0.024	-0.015	-0.010
0.813	0.532	3.750	0.024	-0.015	-0.010
0.799	0.512	3.738	0.024	-0.014	-0.010
0.850	0.559	3.780	0.024	-0.015	-0.010
0.783	0.517	3.785	0.023	-0.015	-0.011
0.812	0.531	3.781	0.024	-0.015	-0.010
0.803	0.506	3.778	0.023	-0.015	-0.010
0.818	0.511	3.768	0.024	-0.015	-0.010
0.788	0.515	3.768	0.024	-0.015	-0.010
0.802	0.556	3.754	0.024	-0.015	-0.010
0.806	0.509	3.782	0.023	-0.015	-0.010
0.803	0.520	3.788	0.024	-0.015	-0.010
0.809	0.535	3.788	0.024	-0.015	-0.010
0.809	0.529	3.795	0.024	-0.015	-0.010
0.815	0.512	3.781	0.024	-0.015	-0.010
0.802	0.519	3.778	0.024	-0.015	-0.010
0.809	0.524	3.761	0.023	-0.015	-0.010
0.785	0.529	3.751	0.024	-0.015	-0.010
0.812	0.527	3.764	0.024	-0.015	-0.010
0.798	0.524	3.737	0.024	-0.015	-0.010
0.815	0.538	3.784	0.024	-0.015	-0.010
0.799	0.524	3.795	0.024	-0.015	-0.010
0.813	0.508	3.792	0.024	-0.015	-0.010
0.778	0.505	3.789	0.024	-0.015	-0.010
0.824	0.527	3.764	0.024	-0.015	-0.010
0.803	0.512	3.720	0.024	-0.014	-0.010
0.802	0.535	3.761	0.024	-0.015	-0.010
0.792	0.539	3.778	0.023	-0.015	-0.010
0.813	0.536	3.763	0.024	-0.015	-0.011
0.801	0.510	3.805	0.024	-0.015	-0.010
0.810	0.526	3.767	0.024	-0.015	-0.010
0.804	0.509	3.782	0.024	-0.015	-0.010
0.797	0.560	3.740	0.024	-0.015	-0.010
0.790	0.524	3.761	0.024	-0.015	-0.010
0.803	0.527	3.771	0.024	-0.015	-0.010
0.820	0.531	3.774	0.024	-0.015	-0.010
0.822	0.537	3.784	0.024	-0.015	-0.010
0.820	0.509	3.774	0.024	-0.015	-0.010
0.789	0.523	3.760	0.024	-0.015	-0.010
0.824	0.523	3.720	0.023	-0.016	-0.010
0.803	0.509	3.737	0.024	-0.015	-0.010
0.815	0.516	3.768	0.024	-0.015	-0.010
0.800	0.533	3.747	0.024	-0.015	-0.010
0.826	0.536	3.812	0.023	-0.015	-0.010
0.798	0.516	3.805	0.024	-0.015	-0.010
0.814	0.524	3.801	0.024	-0.015	-0.010
0.763	0.495	3.776	0.024	-0.015	-0.010
0.837	0.526	3.777	0.024	-0.015	-0.010
0.797	0.523	3.757	0.024	-0.015	-0.010
0.811	0.535	3.733	0.023	-0.015	-0.010
0.769	0.535	3.771	0.024	-0.015	-0.011
0.836	0.530	3.777	0.024	-0.015	-0.010
0.804	0.512	3.784	0.024	-0.015	-0.011
0.816	0.526	3.783	0.024	-0.015	-0.010
0.820	0.528	3.781	0.024	-0.015	-0.010
0.813	0.538	3.757	0.024	-0.015	-0.010
0.795	0.515	3.768	0.024	-0.015	-0.010
0.817	0.528	3.760	0.024	-0.015	-0.010
0.816	0.525	3.791	0.024	-0.015	-0.010
0.809	0.531	3.777	0.024	-0.015	-0.010
0.829	0.528	3.801	0.024	-0.015	-0.010
0.803	0.514	3.795	0.024	-0.015	-0.010
0.816	0.523	3.770	0.024	-0.015	-0.010
0.802	0.511	3.736	0.024	-0.015	-0.010
0.823	0.515	3.778	0.024	-0.015	-0.010
0.796	0.546	3.740	0.024	-0.014	-0.010
0.834	0.534	3.766	0.024	-0.015	-0.011
0.789	0.524	3.791	0.024	-0.015	-0.010
0.816	0.525	3.808	0.024	-0.016	-0.010
0.805	0.518	3.795	0.024	-0.015	-0.010
0.834	0.523	3.770	0.024	-0.015	-0.010
0.808	0.515	3.788	0.024	-0.015	-0.010
0.817	0.542	3.723	0.024	-0.015	-0.010
0.797	0.518	3.767	0.024	-0.015	-0.010
0.818	0.533	3.777	0.024	-0.015	-0.011
0.803	0.500	3.754	0.024	-0.015	-0.011
0.820	0.527	3.787	0.024	-0.015	-0.011
0.824	0.524	3.815	0.024	-0.015	-0.010
0.827	0.524	3.784	0.024	-0.015	-0.010
0.786	0.505	3.772	0.023	-0.015	-0.010
0.821	0.530	3.753	0.024	-0.015	-0.010
0.820	0.518	3.747	0.024	-0.015	-0.010
0.814	0.533	3.774	0.024	-0.015	-0.010
0.809	0.535	3.797	0.024	-0.015	-0.011
0.814	0.526	3.784	0.024	-0.015	-0.011
0.822	0.511	3.801	0.024	-0.015	-0.010
0.799	0.518	3.719	0.025	-0.016	-0.010
0.830	0.523	3.757	0.024	-0.015	-0.010
0.802	0.528	3.719	0.024	-0.015	-0.010
0.826	0.537	3.767	0.024	-0.015	-0.011
0.801	0.529	3.770	0.024	-0.015	-0.010
0.826	0.527	3.825	0.024	-0.016	-0.011
0.813	0.525	3.804	0.024	-0.015	-0.011
0.847	0.529	3.787	0.024	-0.015	-0.010
0.800	0.512	3.768	0.024	-0.015	-0.010
0.826	0.540	3.763	0.024	-0.015	-0.010
0.804	0.508	3.764	0.024	-0.015	-0.010
0.828	0.539	3.766	0.024	-0.015	-0.010
0.802	0.512	3.763	0.024	-0.015	-0.011
0.834	0.555	3.782	0.024	-0.015	-0.011
0.827	0.521	3.801	0.024	-0.015	-0.011
0.810	0.526	3.784	0.024	-0.016	-0.010
0.806	0.511	3.788	0.024	-0.015	-0.010
0.828	0.541	3.773	0.024	-0.016	-0.010
0.815	0.522	3.777	0.024	-0.015	-0.010
0.823	0.542	3.777	0.024	-0.015	-0.010
0.819	0.523	3.798	0.024	-0.015	-0.010
0.823	0.534	3.790	0.024	-0.015	-0.011
0.822	0.509	3.781	0.024	-0.015	-0.011
0.808	0.516	3.767	0.024	-0.015	-0.011
0.836	0.521	3.773	0.024	-0.015	-0.010
0.818	0.507	3.740	0.024	-0.015	-0.011
0.822	0.526	3.767	0.024	-0.015	-0.010
0.811	0.528	3.770	0.024	-0.015	-0.011
0.827	0.531	3.777	0.024	-0.015	-0.010
0.814	0.531	3.790	0.024	-0.015	-0.011
0.841	0.528	3.797	0.024	-0.016	-0.011
0.800	0.520	3.791	0.024	-0.015	-0.011
0.831	0.530	3.780	0.024	-0.016	-0.010
0.793	0.506	3.754	0.024	-0.015	-0.010
0.830	0.528	3.760	0.024	-0.015	-0.010
0.808	0.532	3.763	0.024	-0.015	-0.010
0.846	0.551	3.762	0.024	-0.015	-0.011
0.813	0.514	3.798	0.024	-0.015	-0.011
0.833	0.532	3.834	0.024	-0.016	-0.011
0.823	0.519	3.794	0.024	-0.015	-0.011
0.840	0.520	3.780	0.024	-0.015	-0.010
0.803	0.520	3.770	0.024	-0.015	-0.011
0.826	0.560	3.756	0.024	-0.015	-0.010
0.820	0.520	3.784	0.024	-0.015	-0.010
0.821	0.536	3.776	0.024	-0.015	-0.011
0.810	0.491	3.791	0.023	-0.015	-0.011
0.829	0.528	3.790	0.024	-0.015	-0.011
0.831	0.524	3.783	0.024	-0.015	-0.011
0.819	0.525	3.753	0.024	-0.015	-0.011
0.823	0.519	3.764	0.024	-0.015	-0.010
0.818	0.540	3.742	0.024	-0.015	-0.010
0.842	0.527	3.783	0.024	-0.015	-0.011
0.818	0.525	3.797	0.025	-0.015	-0.011
0.838	0.530	3.804	0.024	-0.016	-0.011
0.813	0.527	3.783	0.024	-0.015	-0.011
0.832	0.528	3.790	0.024	-0.016	-0.011
0.794	0.509	3.760	0.024	-0.015	-0.010
0.845	0.527	3.759	0.024	-0.016	-0.011
0.826	0.526	3.729	0.024	-0.015	-0.011
0.860	0.553	3.765	0.024	-0.016	-0.011
0.804	0.529	3.763	0.024	-0.015	-0.011
0.838	0.528	3.763	0.024	-0.015	-0.011
0.825	0.517	3.787	0.024	-0.015	-0.011
0.839	0.526	3.790	0.024	-0.016	-0.011
0.809	0.507	3.764	0.024	-0.015	-0.011
0.821	0.559	3.769	0.024	-0.015	-0.010
0.818	0.517	3.770	0.024	-0.015	-0.011
0.820	0.527	3.776	0.024	-0.015	-0.011
0.825	0.532	3.770	0.024	-0.015	-0.011
0.841	0.543	3.789	0.024	-0.016	-0.011
0.832	0.518	3.790	0.024	-0.015	-0.011
0.816	0.524	3.783	0.024	-0.016	-0.011
0.836	0.512	3.766	0.023	-0.016	-0.011
0.819	0.531	3.756	0.024	-0.015	-0.011
0.844	0.523	3.773	0.024	-0.016	-0.011
0.820	0.537	3.759	0.024	-0.015	-0.011
0.845	0.531	3.793	0.024	-0.015	-0.011
0.826	0.527	3.790	0.024	-0.015	-0.011
0.839	0.518	3.807	0.024	-0.016	-0.011
0.806	0.510	3.787	0.024	-0.015	-0.011
0.847	0.522	3.763	0.024	-0.016	-0.011
0.824	0.514	3.722	0.024	-0.015	-0.011
0.831	0.537	3.735	0.024	-0.016	-0.011
0.802	0.540	3.769	0.024	-0.015	-0.011
0.848	0.534	3.776	0.024	-0.015	-0.011
0.823	0.510	3.807	0.024	-0.015	-0.011
0.834	0.532	3.775	0.024	-0.016	-0.011
0.819	0.513	3.797	0.024	-0.015	-0.011
0.832	0.563	3.786	0.025	-0.016	-0.010
0.808	0.518	3.760	0.024	-0.016	-0.011
0.833	0.532	3.759	0.024	-0.016	-0.011
0.827	0.525	3.749	0.024	-0.015	-0.011
0.865	0.557	3.761	0.024	-0.016	-0.011
0.823	0.516	3.800	0.024	-0.015	-0.011
0.828	0.532	3.776	0.024	-0.016	-0.011
0.835	0.527	3.769	0.024	-0.016	-0.011
0.833	0.520	3.755	0.025	-0.016	-0.011
0.822	0.523	3.759	0.024	-0.016	-0.011
0.834	0.554	3.759	0.024	-0.015	-0.011
0.846	0.526	3.811	0.023	-0.015	-0.011
0.825	0.527	3.793	0.025	-0.015	-0.011
0.834	0.535	3.790	0.024	-0.016	-0.011
0.815	0.518	3.790	0.024	-0.015	-0.011
0.848	0.524	3.779	0.024	-0.016	-0.011
0.817	0.526	3.752	0.024	-0.015	-0.011
0.839	0.539	3.745	0.024	-0.016	-0.011
0.797	0.542	3.759	0.025	-0.015	-0.011
0.854	0.539	3.768	0.024	-0.016	-0.011
0.818	0.520	3.769	0.024	-0.015	-0.011
0.849	0.542	3.775	0.024	-0.016	-0.011
0.828	0.539	3.786	0.024	-0.015	-0.011
0.847	0.536	3.775	0.024	-0.016	-0.011
0.807	0.501	3.774	0.024	-0.015	-0.011
0.839	0.541	3.745	0.024	-0.016	-0.011
0.838	0.536	3.745	0.024	-0.015	-0.011
0.834	0.542	3.769	0.024	-0.015	-0.011
0.824	0.532	3.793	0.024	-0.015	-0.011
0.835	0.538	3.762	0.024	-0.015	-0.011
0.838	0.517	3.799	0.024	-0.015	-0.011
0.832	0.533	3.755	0.025	-0.016	-0.011
0.834	0.522	3.769	0.024	-0.016	-0.011
0.827	0.578	3.737	0.025	-0.015	-0.011
0.836	0.534	3.776	0.024	-0.016	-0.011
0.833	0.535	3.769	0.024	-0.015	-0.011
0.837	0.530	3.786	0.024	-0.016	-0.011
0.844	0.540	3.775	0.024	-0.015	-0.011
0.857	0.530	3.796	0.024	-0.016	-0.011
0.825	0.525	3.772	0.024	-0.015	-0.011
0.841	0.539	3.724	0.024	-0.016	-0.011
0.829	0.522	3.745	0.024	-0.016	-0.011
0.841	0.539	3.762	0.024	-0.016	-0.011
0.821	0.549	3.745	0.024	-0.015	-0.011
0.863	0.547	3.803	0.024	-0.015	-0.011
0.830	0.525	3.793	0.024	-0.015	-0.011
0.857	0.532	3.799	0.024	-0.016	-0.011
0.805	0.499	3.794	0.024	-0.015	-0.011
0.860	0.534	3.768	0.024	-0.016	-0.011
0.821	0.526	3.738	0.024	-0.015	-0.011
0.838	0.553	3.735	0.024	-0.016	-0.011
0.797	0.556	3.765	0.024	-0.015	-0.011
0.857	0.549	3.768	0.024	-0.016	-0.011
0.836	0.515	3.762	0.024	-0.015	-0.011
0.848	0.541	3.764	0.025	-0.016	-0.011
0.842	0.527	3.779	0.024	-0.016	-0.011
0.858	0.530	3.755	0.024	-0.016	-0.011
0.815	0.509	3.777	0.024	-0.016	-0.011
0.839	0.537	3.748	0.024	-0.016	-0.011
0.847	0.531	3.789	0.024	-0.015	-0.011
0.830	0.543	3.775	0.024	-0.015	-0.011
0.850	0.526	3.789	0.024	-0.016	-0.011
0.835	0.537	3.782	0.024	-0.016	-0.011
0.843	0.511	3.793	0.024	-0.016	-0.011
0.821	0.526	3.727	0.025	-0.016	-0.011
0.837	0.532	3.742	0.024	-0.016	-0.011
0.826	0.566	3.741	0.024	-0.015	-0.011
0.848	0.531	3.768	0.024	-0.016	-0.011
0.830	0.528	3.782	0.024	-0.015	-0.011
0.846	0.541	3.778	0.024	-0.016	-0.011
0.832	0.527	3.796	0.024	-0.015	-0.011
0.873	0.521	3.772	0.024	-0.016	-0.011
0.820	0.525	3.741	0.024	-0.016	-0.011
0.844	0.555	3.720	0.024	-0.016	-0.011
0.836	0.526	3.758	0.024	-0.015	-0.011
0.852	0.536	3.751	0.024	-0.016	-0.011
0.827	0.530	3.769	0.024	-0.015	-0.012
0.859	0.546	3.792	0.024	-0.016	-0.012
0.846	0.519	3.769	0.024	-0.015	-0.011
0.848	0.530	3.765	0.024	-0.016	-0.011
0.813	0.510	3.760	0.024	-0.015	-0.011
0.840	0.545	3.758	0.025	-0.016	-0.011
0.846	0.531	3.738	0.024	-0.015	-0.011
0.841	0.559	3.747	0.024	-0.016	-0.011
0.825	0.536	3.785	0.024	-0.016	-0.012
0.848	0.539	3.775	0.024	-0.015	-0.012
0.842	0.526	3.782	0.024	-0.016	-0.011
0.831	0.527	3.727	0.025	-0.016	-0.011
0.847	0.533	3.758	0.024	-0.016	-0.011
0.839	0.540	3.744	0.024	-0.015	-0.011
0.847	0.541	3.741	0.024	-0.016	-0.011
0.828	0.535	3.761	0.024	-0.015	-0.011
0.855	0.538	3.819	0.024	-0.016	-0.011
0.842	0.518	3.775	0.024	-0.015	-0.011
0.880	0.527	3.778	0.024	-0.016	-0.011
0.832	0.520	3.782	0.024	-0.016	-0.011
0.854	0.549	3.758	0.024	-0.016	-0.011
0.827	0.515	3.717	0.024	-0.016	-0.011
0.854	0.542	3.751	0.024	-0.016	-0.011
0.818	0.514	3.738	0.024	-0.015	-0.012
0.862	0.564	3.763	0.024	-0.016	-0.012
0.850	0.521	3.765	0.024	-0.015	-0.012
0.852	0.535	3.785	0.024	-0.016	-0.012
0.834	0.517	3.786	0.024	-0.016	-0.011
0.875	0.542	3.754	0.025	-0.016	-0.011
0.843	0.526	3.758	0.024	-0.016	-0.011
0.842	0.555	3.737	0.024	-0.016	-0.011
0.854	0.526	3.782	0.024	-0.016	-0.011
0.852	0.538	3.768	0.024	-0.016	-0.012
0.847	0.514	3.775	0.024	-0.016	-0.012
0.852	0.535	3.771	0.024	-0.016	-0.012
0.866	0.533	3.761	0.024	-0.016	-0.011
0.846	0.527	3.744	0.024	-0.016	-0.011
0.832	0.526	3.728	0.024	-0.016	-0.011
0.839	0.545	3.737	0.025	-0.016	-0.011
0.863	0.542	3.764	0.024	-0.016	-0.011
0.840	0.541	3.761	0.024	-0.015	-0.011
0.848	0.534	3.775	0.024	-0.016	-0.012
0.847	0.533	3.775	0.024	-0.016	-0.012
0.855	0.526	3.785	0.024	-0.016	-0.011
0.832	0.526	3.713	0.025	-0.016	-0.011
0.864	0.544	3.757	0.024	-0.016	-0.011
0.837	0.556	3.703	0.024	-0.015	-0.011
0.864	0.550	3.740	0.024	-0.016	-0.011
0.834	0.531	3.778	0.024	-0.016	-0.011
0.864	0.548	3.825	0.024	-0.017	-0.011
0.848	0.524	3.768	0.024	-0.016	-0.011
0.887	0.530	3.754	0.024	-0.017	-0.011
0.836	0.523	3.751	0.024	-0.016	-0.011
0.862	0.555	3.730	0.024	-0.016	-0.011
0.835	0.521	3.724	0.024	-0.015	-0.011
0.850	0.549	3.750	0.024	-0.016	-0.011
0.834	0.517	3.754	0.024	-0.016	-0.012
0.878	0.554	3.766	0.024	-0.016	-0.012
0.851	0.526	3.775	0.024	-0.016	-0.012
0.849	0.553	3.771	0.025	-0.016	-0.011
0.839	0.513	3.758	0.024	-0.016	-0.011
0.860	0.540	3.727	0.025	-0.016	-0.011
0.853	0.524	3.745	0.024	-0.016	-0.011
0.847	0.556	3.743	0.025	-0.016	-0.011
0.860	0.530	3.768	0.024	-0.016	-0.011
0.848	0.542	3.771	0.025	-0.016	-0.011
0.855	0.522	3.785	0.024	-0.016	-0.012
0.849	0.528	3.754	0.024	-0.016	-0.011
0.869	0.533	3.740	0.024	-0.016	-0.011
0.853	0.530	3.730	0.024	-0.016	-0.011
0.848	0.539	3.741	0.024	-0.016	-0.011
0.841	0.537	3.730	0.025	-0.016	-0.011
0.870	0.541	3.747	0.024	-0.016	-0.012
0.838	0.533	3.768	0.025	-0.016	-0.011
0.863	0.541	3.771	0.024	-0.016	-0.012
0.839	0.530	3.748	0.024	-0.016	-0.011
0.856	0.542	3.771	0.025	-0.016	-0.011
0.825	0.522	3.731	0.025	-0.016	-0.011
0.865	0.547	3.727	0.024	-0.016	-0.011
0.839	0.546	3.696	0.024	-0.015	-0.011
0.871	0.550	3.750	0.024	-0.016	-0.012
0.836	0.536	3.764	0.024	-0.016	-0.012
0.851	0.532	3.812	0.024	-0.017	-0.012
0.852	0.529	3.764	0.024	-0.016	-0.012
0.882	0.538	3.750	0.025	-0.017	-0.011
0.848	0.525	3.741	0.024	-0.016	-0.011
0.856	0.568	3.713	0.024	-0.016	-0.011
0.857	0.532	3.744	0.024	-0.016	-0.011
0.857	0.541	3.753	0.025	-0.016	-0.012
0.859	0.500	3.757	0.024	-0.016	-0.012
0.855	0.546	3.760	0.025	-0.016	-0.012
0.858	0.528	3.764	0.024	-0.016	-0.011
0.839	0.534	3.716	0.025	-0.016	-0.011
0.847	0.530	3.741	0.024	-0.016	-0.011
0.850	0.553	3.733	0.025	-0.016	-0.011
0.874	0.541	3.757	0.024	-0.016	-0.011
0.847	0.542	3.777	0.025	-0.015	-0.011
0.872	0.544	3.774	0.024	-0.017	-0.011
0.849	0.533	3.768	0.024	-0.016	-0.011
0.864	0.540	3.751	0.024	-0.016	-0.011
0.836	0.508	3.734	0.025	-0.016	-0.011
0.872	0.545	3.726	0.024	-0.017	-0.011
0.852	0.530	3.700	0.024	-0.015	-0.011
0.890	0.567	3.718	0.024	-0.016	-0.012
0.831	0.531	3.737	0.024	-0.016	-0.012
0.862	0.546	3.743	0.025	-0.016	-0.012
0.856	0.537	3.764	0.024	-0.016	-0.012
0.876	0.536	3.753	0.025	-0.017	-0.011
0.848	0.528	3.755	0.024	-0.016	-0.011
0.853	0.563	3.754	0.025	-0.016	-0.011
0.843	0.528	3.748	0.024	-0.016	-0.011
0.853	0.543	3.734	0.025	-0.016	-0.011
0.854	0.541	3.740	0.024	-0.016	-0.011
0.869	0.541	3.750	0.025	-0.016	-0.012
0.865	0.523	3.754	0.024	-0.016	-0.012
0.859	0.535	3.740	0.025	-0.016	-0.012
0.871	0.536	3.733	0.024	-0.017	-0.011
0.843	0.551	3.720	0.025	-0.016	-0.011
0.868	0.536	3.733	0.024	-0.016	-0.011
0.841	0.544	3.733	0.025	-0.016	-0.011
0.875	0.543	3.770	0.024	-0.016	-0.012
0.852	0.533	3.767	0.025	-0.016	-0.012
0.879	0.507	3.747	0.024	-0.017	-0.012
0.832	0.517	3.745	0.024	-0.016	-0.011
0.880	0.542	3.719	0.024	-0.017	-0.011
0.853	0.525	3.693	0.024	-0.015	-0.012
0.866	0.543	3.740	0.024	-0.016	-0.011
0.840	0.540	3.733	0.024	-0.016	-0.012
0.869	0.542	3.750	0.024	-0.016	-0.012
0.854	0.525	3.791	0.025	-0.016	-0.012
0.861	0.554	3.756	0.025	-0.017	-0.011
0.850	0.532	3.747	0.024	-0.016	-0.011
0.866	0.569	3.740	0.025	-0.016	-0.011
0.843	0.506	3.735	0.024	-0.016	-0.011
0.862	0.544	3.733	0.025	-0.016	-0.011
0.860	0.530	3.747	0.024	-0.016	-0.011
0.896	0.566	3.745	0.025	-0.016	-0.012
0.854	0.523	3.764	0.024	-0.016	-0.012
0.861	0.542	3.740	0.025	-0.016	-0.012
0.875	0.528	3.717	0.024	-0.017	-0.012
0.861	0.521	3.723	0.025	-0.016	-0.011
0.862	0.527	3.727	0.024	-0.016	-0.011
0.849	0.570	3.709	0.025	-0.016	-0.011
0.867	0.544	3.782	0.024	-0.016	-0.011
0.855	0.533	3.754	0.025	-0.016	-0.012
0.870	0.545	3.753	0.025	-0.017	-0.012
0.846	0.520	3.747	0.025	-0.016	-0.011
0.889	0.534	3.764	0.024	-0.017	-0.011
0.851	0.527	3.716	0.025	-0.016	-0.011
0.871	0.549	3.709	0.024	-0.017	-0.011
0.830	0.550	3.716	0.025	-0.016	-0.012
0.886	0.544	3.749	0.025	-0.017	-0.012
0.858	0.532	3.709	0.024	-0.016	-0.012
0.879	0.548	3.756	0.025	-0.017	-0.012
0.862	0.529	3.774	0.025	-0.016	-0.012
0.884	0.532	3.764	0.024	-0.017	-0.011
0.829	0.506	3.735	0.024	-0.016	-0.011
0.874	0.546	3.709	0.025	-0.017	-0.011
0.860	0.524	3.693	0.024	-0.015	-0.011
0.863	0.547	3.723	0.025	-0.016	-0.011
0.847	0.534	3.747	0.024	-0.016	-0.012
0.877	0.544	3.743	0.024	-0.016	-0.012
0.870	0.516	3.764	0.024	-0.016	-0.012
0.865	0.544	3.715	0.025	-0.017	-0.011
0.858	0.522	3.727	0.024	-0.016	-0.011
0.866	0.579	3.733	0.025	-0.016	-0.011
0.859	0.534	3.706	0.024	-0.017	-0.011
0.863	0.535	3.737	0.024	-0.016	-0.011
0.869	0.545	3.740	0.024	-0.016	-0.011
0.877	0.555	3.745	0.025	-0.016	-0.012
0.878	0.523	3.757	0.024	-0.017	-0.012
0.868	0.541	3.736	0.025	-0.016	-0.011
0.876	0.532	3.716	0.024	-0.017	-0.011
0.860	0.519	3.699	0.025	-0.016	-0.011
0.866	0.534	3.737	0.024	-0.016	-0.011
0.860	0.552	3.716	0.025	-0.016	-0.011
0.882	0.554	3.788	0.024	-0.016	-0.012
0.861	0.526	3.757	0.025	-0.016	-0.012
0.873	0.540	3.764	0.024	-0.017	-0.012
0.834	0.501	3.755	0.024	-0.016	-0.011
0.888	0.535	3.726	0.025	-0.017	-0.011
0.855	0.527	3.702	0.025	-0.016	-0.012
0.878	0.545	3.716	0.024	-0.017	-0.011
0.830	0.547	3.736	0.024	-0.016	-0.012
0.900	0.545	3.725	0.025	-0.017	-0.012
0.867	0.532	3.730	0.024	-0.016	-0.012
0.885	0.548	3.718	0.025	-0.017	-0.012
0.883	0.525	3.764	0.024	-0.016	-0.012
0.876	0.543	3.716	0.024	-0.017	-0.011
0.847	0.518	3.727	0.024	-0.016	-0.011
0.866	0.539	3.720	0.024	-0.017	-0.011
0.874	0.535	3.730	0.024	-0.016	-0.011
0.860	0.550	3.743	0.025	-0.016	-0.011
0.874	0.530	3.764	0.024	-0.016	-0.012
0.869	0.543	3.740	0.024	-0.016	-0.012
0.873	0.523	3.750	0.024	-0.016	-0.012
0.857	0.527	3.692	0.025	-0.017	-0.011
0.875	0.524	3.716	0.024	-0.017	-0.011
0.856	0.570	3.716	0.025	-0.016	-0.011
0.884	0.545	3.726	0.024	-0.017	-0.012
0.849	0.542	3.747	0.025	-0.016	-0.012
0.877	0.544	3.781	0.024	-0.017	-0.012
0.870	0.527	3.736	0.025	-0.016	-0.012
0.899	0.526	3.757	0.024	-0.017	-0.011
0.865	0.521	3.727	0.025	-0.016	-0.011
0.881	0.554	3.675	0.024	-0.017	-0.011
0.868	0.521	3.727	0.024	-0.016	-0.011
0.889	0.545	3.729	0.024	-0.017	-0.012
0.857	0.528	3.713	0.024	-0.016	-0.012
0.888	0.553	3.757	0.024	-0.017	-0.012
0.870	0.522	3.754	0.024	-0.016	-0.012
0.883	0.534	3.736	0.025	-0.017	-0.011
0.838	0.511	3.731	0.024	-0.017	-0.011
0.891	0.542	3.716	0.025	-0.017	-0.011
0.882	0.527	3.709	0.024	-0.016	-0.011
0.878	0.559	3.719	0.024	-0.016	-0.011
0.851	0.537	3.743	0.024	-0.016	-0.012
0.875	0.546	3.736	0.024	-0.016	-0.012
0.879	0.517	3.743	0.024	-0.016	-0.012
0.878	0.536	3.701	0.025	-0.017	-0.012
0.889	0.533	3.730	0.024	-0.016	-0.012
0.876	0.546	3.702	0.025	-0.016	-0.011
0.867	0.528	3.713	0.024	-0.017	-0.011
0.869	0.538	3.723	0.025	-0.016	-0.011
0.884	0.554	3.781	0.024	-0.017	-0.011
0.872	0.526	3.736	0.025	-0.016	-0.011
0.898	0.529	3.754	0.024	-0.017	-0.011
0.860	0.532	3.740	0.024	-0.016	-0.011
0.888	0.547	3.716	0.024	-0.017	-0.011
0.862	0.523	3.665	0.025	-0.016	-0.011
0.885	0.536	3.723	0.024	-0.017	-0.011
0.856	0.540	3.720	0.024	-0.016	-0.012
0.901	0.557	3.718	0.024	-0.017	-0.012
0.869	0.536	3.743	0.024	-0.016	-0.012
0.877	0.540	3.763	0.025	-0.017	-0.012
0.854	0.526	3.740	0.025	-0.016	-0.011
0.906	0.528	3.746	0.025	-0.017	-0.011
0.870	0.530	3.720	0.024	-0.017	-0.011
0.878	0.561	3.685	0.024	-0.017	-0.011
0.875	0.531	3.723	0.024	-0.016	-0.011
0.886	0.543	3.729	0.024	-0.017	-0.011
0.866	0.516	3.720	0.024	-0.016	-0.012
0.892	0.541	3.750	0.024	-0.017	-0.012
0.886	0.538	3.767	0.024	-0.017	-0.011
0.879	0.534	3.716	0.025	-0.017	-0.011
0.840	0.499	3.745	0.024	-0.016	-0.011
0.886	0.542	3.716	0.025	-0.017	-0.011
0.876	0.527	3.699	0.024	-0.016	-0.011
0.882	0.548	3.705	0.025	-0.017	-0.011
0.867	0.544	3.757	0.024	-0.016	-0.012
0.889	0.535	3.743	0.024	-0.016	-0.012
0.880	0.525	3.740	0.024	-0.017	-0.012
0.868	0.530	3.688	0.025	-0.017	-0.011
0.894	0.530	3.733	0.024	-0.017	-0.011
0.872	0.556	3.716	0.024	-0.016	-0.011
0.884	0.539	3.716	0.024	-0.017	-0.011
0.862	0.535	3.719	0.025	-0.016	-0.011
0.885	0.546	3.750	0.024	-0.017	-0.011
0.875	0.535	3.733	0.025	-0.016	-0.012
0.907	0.530	3.763	0.024	-0.017	-0.011
0.863	0.523	3.751	0.024	-0.016	-0.011
0.887	0.541	3.726	0.024	-0.017	-0.011
0.850	0.517	3.693	0.025	-0.016	-0.011
0.889	0.533	3.709	0.024	-0.017	-0.011
0.858	0.535	3.695	0.024	-0.016	-0.012
0.890	0.548	3.719	0.024	-0.017	-0.011
0.869	0.528	3.737	0.025	-0.016	-0.011
0.884	0.539	3.750	0.024	-0.017	-0.011
0.871	0.517	3.723	0.024	-0.017	-0.011
0.908	0.543	3.733	0.025	-0.017	-0.011
0.872	0.529	3.709	0.024	-0.017	-0.011
0.886	0.551	3.682	0.024	-0.017	-0.011
0.884	0.527	3.727	0.024	-0.016	-0.011
0.893	0.543	3.726	0.025	-0.017	-0.011
0.879	0.516	3.730	0.024	-0.017	-0.012
0.894	0.540	3.746	0.024	-0.017	-0.011
0.876	0.534	3.733	0.024	-0.016	-0.011
0.884	0.531	3.712	0.025	-0.017	-0.011
0.853	0.504	3.718	0.024	-0.017	-0.011
0.882	0.541	3.713	0.025	-0.017	-0.011
0.888	0.532	3.709	0.024	-0.016	-0.011
0.878	0.548	3.736	0.025	-0.016	-0.011
0.876	0.547	3.743	0.024	-0.017	-0.012
0.875	0.535	3.730	0.025	-0.016	-0.011
0.896	0.522	3.750	0.024	-0.017	-0.011
0.863	0.525	3.706	0.025	-0.017	-0.011
0.894	0.535	3.716	0.024	-0.017	-0.011
0.873	0.556	3.682	0.025	-0.016	-0.011
0.886	0.543	3.699	0.024	-0.017	-0.011
0.865	0.534	3.726	0.024	-0.016	-0.012
0.894	0.542	3.784	0.024	-0.017	-0.011
[truncated: 100,000 more rows]
