# Supplementary material for: Identification of Haptic Based Guiding Using Hard Reins
Source: PLoS One. 2015 Jul 22;10(7):e0132020. doi: 10.1371/journal.pone.0132020 (PMC4511788; doi:10.1371/journal.pone.0132020)
Supplement: S5 File — (ZIP) [file pone.0132020.s005.zip › Exp2_ForceData1/Subject3/path2/T7.csv]

-0.857	-0.913	-14.156	-0.025	-0.039	0.023
-0.834	-0.892	-14.153	-0.026	-0.040	0.023
-0.837	-0.897	-14.201	-0.025	-0.040	0.023
-0.849	-0.897	-14.225	-0.025	-0.040	0.023
-0.846	-0.904	-14.189	-0.026	-0.040	0.023
-0.829	-0.901	-14.201	-0.025	-0.040	0.023
-0.844	-0.891	-14.238	-0.025	-0.039	0.023
-0.869	-0.922	-14.206	-0.026	-0.040	0.023
-0.825	-0.897	-14.194	-0.026	-0.040	0.023
-0.855	-0.910	-14.221	-0.025	-0.040	0.023
-0.853	-0.917	-14.169	-0.026	-0.040	0.023
-0.831	-0.899	-14.153	-0.026	-0.040	0.023
-0.835	-0.886	-14.194	-0.025	-0.040	0.023
-0.848	-0.906	-14.170	-0.025	-0.040	0.023
-0.863	-0.889	-14.167	-0.026	-0.040	0.022
-0.815	-0.888	-14.167	-0.025	-0.040	0.023
-0.846	-0.902	-14.218	-0.026	-0.039	0.023
-0.848	-0.893	-14.190	-0.025	-0.039	0.023
-0.824	-0.890	-14.180	-0.026	-0.040	0.023
-0.848	-0.866	-14.218	-0.025	-0.039	0.023
-0.865	-0.908	-14.200	-0.025	-0.040	0.023
-0.822	-0.885	-14.187	-0.026	-0.040	0.023
-0.835	-0.909	-14.187	-0.026	-0.040	0.023
-0.871	-0.915	-14.165	-0.026	-0.039	0.023
-0.833	-0.903	-14.153	-0.026	-0.040	0.022
-0.837	-0.890	-14.132	-0.026	-0.040	0.023
-0.849	-0.900	-14.143	-0.025	-0.040	0.023
-0.845	-0.883	-14.146	-0.026	-0.040	0.023
-0.821	-0.895	-14.174	-0.026	-0.040	0.023
-0.839	-0.888	-14.150	-0.025	-0.039	0.023
-0.838	-0.897	-14.169	-0.026	-0.040	0.023
-0.836	-0.884	-14.184	-0.026	-0.040	0.023
-0.833	-0.854	-14.197	-0.025	-0.039	0.023
-0.855	-0.904	-14.214	-0.025	-0.040	0.023
-0.818	-0.886	-14.163	-0.026	-0.040	0.023
-0.821	-0.889	-14.170	-0.026	-0.040	0.023
-0.858	-0.903	-14.145	-0.025	-0.040	0.023
-0.832	-0.897	-14.129	-0.026	-0.040	0.022
-0.837	-0.880	-14.119	-0.026	-0.040	0.023
-0.816	-0.867	-14.144	-0.025	-0.040	0.022
-0.851	-0.902	-14.142	-0.026	-0.040	0.022
-0.823	-0.880	-14.153	-0.026	-0.040	0.023
-0.836	-0.876	-14.170	-0.026	-0.040	0.023
-0.866	-0.880	-14.180	-0.026	-0.040	0.023
-0.832	-0.892	-14.159	-0.026	-0.040	0.023
-0.825	-0.864	-14.187	-0.026	-0.040	0.023
-0.846	-0.894	-14.214	-0.025	-0.040	0.023
-0.841	-0.900	-14.145	-0.026	-0.040	0.023
-0.820	-0.855	-14.164	-0.025	-0.040	0.023
-0.844	-0.882	-14.153	-0.026	-0.040	0.023
-0.850	-0.877	-14.115	-0.026	-0.040	0.023
-0.817	-0.873	-14.092	-0.026	-0.040	0.023
-0.822	-0.884	-14.130	-0.026	-0.039	0.022
-0.847	-0.881	-14.129	-0.026	-0.040	0.023
-0.831	-0.876	-14.081	-0.026	-0.040	0.023
-0.832	-0.861	-14.163	-0.026	-0.040	0.023
-0.836	-0.872	-14.170	-0.026	-0.040	0.023
-0.833	-0.874	-14.146	-0.026	-0.040	0.023
-0.818	-0.868	-14.201	-0.026	-0.040	0.023
-0.832	-0.893	-14.180	-0.025	-0.040	0.023
-0.848	-0.884	-14.135	-0.026	-0.040	0.023
-0.821	-0.876	-14.126	-0.026	-0.040	0.023
-0.835	-0.874	-14.161	-0.025	-0.040	0.022
-0.829	-0.876	-14.119	-0.026	-0.040	0.022
-0.833	-0.901	-14.119	-0.026	-0.040	0.022
-0.807	-0.852	-14.134	-0.026	-0.040	0.022
-0.845	-0.869	-14.133	-0.026	-0.040	0.022
-0.841	-0.870	-14.129	-0.026	-0.040	0.023
-0.798	-0.835	-14.148	-0.026	-0.040	0.022
-0.834	-0.862	-14.157	-0.026	-0.040	0.023
-0.836	-0.876	-14.187	-0.026	-0.040	0.023
-0.829	-0.857	-14.163	-0.027	-0.040	0.023
-0.816	-0.868	-14.153	-0.026	-0.040	0.023
-0.845	-0.883	-14.135	-0.026	-0.040	0.023
-0.830	-0.867	-14.126	-0.026	-0.040	0.022
-0.815	-0.859	-14.113	-0.026	-0.040	0.022
-0.844	-0.870	-14.112	-0.026	-0.040	0.022
-0.831	-0.876	-14.102	-0.026	-0.040	0.022
-0.808	-0.843	-14.078	-0.027	-0.040	0.022
-0.844	-0.860	-14.112	-0.026	-0.039	0.023
-0.837	-0.865	-14.133	-0.026	-0.039	0.022
-0.819	-0.854	-14.147	-0.026	-0.040	0.023
-0.822	-0.856	-14.140	-0.026	-0.040	0.023
-0.845	-0.873	-14.180	-0.026	-0.039	0.022
-0.848	-0.858	-14.142	-0.027	-0.040	0.023
-0.797	-0.855	-14.133	-0.026	-0.040	0.023
-0.850	-0.865	-14.133	-0.026	-0.040	0.022
-0.828	-0.854	-14.140	-0.026	-0.040	0.022
-0.826	-0.856	-14.093	-0.026	-0.040	0.022
-0.825	-0.858	-14.116	-0.026	-0.039	0.022
-0.841	-0.871	-14.123	-0.026	-0.040	0.022
-0.807	-0.852	-14.103	-0.026	-0.040	0.022
-0.824	-0.844	-14.123	-0.026	-0.040	0.022
-0.846	-0.860	-14.143	-0.026	-0.039	0.022
-0.834	-0.850	-14.133	-0.026	-0.040	0.022
-0.817	-0.846	-14.140	-0.026	-0.040	0.022
-0.825	-0.857	-14.181	-0.026	-0.039	0.022
-0.861	-0.863	-14.142	-0.026	-0.040	0.023
-0.814	-0.844	-14.113	-0.026	-0.040	0.023
-0.836	-0.854	-14.140	-0.026	-0.040	0.022
-0.837	-0.854	-14.109	-0.026	-0.040	0.022
-0.806	-0.839	-14.103	-0.026	-0.040	0.023
-0.832	-0.852	-14.099	-0.026	-0.040	0.022
-0.839	-0.863	-14.072	-0.026	-0.039	0.022
-0.818	-0.829	-14.055	-0.027	-0.040	0.022
-0.829	-0.838	-14.116	-0.026	-0.040	0.022
-0.835	-0.842	-14.127	-0.026	-0.039	0.022
-0.832	-0.841	-14.081	-0.027	-0.039	0.022
-0.815	-0.848	-14.137	-0.026	-0.040	0.022
-0.837	-0.834	-14.160	-0.026	-0.039	0.023
-0.856	-0.860	-14.115	-0.027	-0.040	0.023
-0.799	-0.835	-14.109	-0.027	-0.040	0.023
-0.830	-0.845	-14.150	-0.026	-0.039	0.022
-0.832	-0.846	-14.075	-0.027	-0.040	0.022
-0.814	-0.853	-14.099	-0.027	-0.040	0.022
-0.823	-0.842	-14.110	-0.026	-0.040	0.022
-0.838	-0.841	-14.086	-0.026	-0.039	0.022
-0.834	-0.827	-14.093	-0.027	-0.040	0.022
-0.802	-0.817	-14.097	-0.026	-0.040	0.022
-0.835	-0.837	-14.120	-0.026	-0.040	0.022
-0.826	-0.832	-14.095	-0.027	-0.039	0.022
-0.818	-0.829	-14.113	-0.026	-0.040	0.022
-0.831	-0.795	-14.137	-0.026	-0.039	0.022
-0.858	-0.851	-14.122	-0.027	-0.040	0.022
-0.809	-0.831	-14.119	-0.027	-0.040	0.022
-0.815	-0.841	-14.109	-0.026	-0.040	0.022
-0.866	-0.855	-14.101	-0.026	-0.039	0.023
-0.819	-0.825	-14.086	-0.026	-0.040	0.022
-0.811	-0.823	-14.048	-0.026	-0.040	0.022
-0.834	-0.829	-14.072	-0.026	-0.039	0.022
-0.834	-0.823	-14.075	-0.027	-0.040	0.022
-0.817	-0.819	-14.093	-0.027	-0.039	0.022
-0.834	-0.818	-14.100	-0.026	-0.039	0.022
-0.843	-0.824	-14.116	-0.027	-0.039	0.022
-0.822	-0.824	-14.106	-0.027	-0.040	0.022
-0.823	-0.798	-14.117	-0.026	-0.040	0.023
-0.850	-0.829	-14.154	-0.026	-0.040	0.022
-0.807	-0.824	-14.092	-0.027	-0.040	0.022
-0.814	-0.811	-14.089	-0.026	-0.040	0.022
-0.835	-0.839	-14.075	-0.027	-0.039	0.022
-0.813	-0.815	-14.062	-0.027	-0.040	0.022
-0.815	-0.809	-14.079	-0.027	-0.040	0.022
-0.797	-0.808	-14.083	-0.026	-0.039	0.022
-0.833	-0.824	-14.096	-0.027	-0.040	0.022
-0.813	-0.810	-14.096	-0.027	-0.039	0.022
-0.819	-0.812	-14.103	-0.027	-0.040	0.022
-0.854	-0.806	-14.102	-0.027	-0.039	0.022
-0.820	-0.816	-14.103	-0.027	-0.040	0.022
-0.817	-0.793	-14.130	-0.027	-0.040	0.022
-0.833	-0.824	-14.147	-0.026	-0.040	0.022
-0.825	-0.822	-14.078	-0.027	-0.039	0.022
-0.812	-0.782	-14.089	-0.027	-0.040	0.023
-0.830	-0.818	-14.086	-0.027	-0.039	0.022
-0.822	-0.802	-14.059	-0.027	-0.040	0.022
-0.802	-0.812	-14.056	-0.027	-0.040	0.022
-0.802	-0.796	-14.083	-0.027	-0.040	0.022
-0.829	-0.806	-14.079	-0.027	-0.040	0.022
-0.807	-0.804	-14.038	-0.027	-0.040	0.022
-0.819	-0.792	-14.096	-0.027	-0.039	0.022
-0.833	-0.800	-14.093	-0.027	-0.039	0.022
-0.810	-0.810	-14.085	-0.027	-0.040	0.022
-0.805	-0.785	-14.130	-0.027	-0.040	0.022
-0.819	-0.820	-14.123	-0.027	-0.039	0.022
-0.835	-0.808	-14.095	-0.027	-0.040	0.022
-0.804	-0.783	-14.073	-0.027	-0.040	0.022
-0.818	-0.801	-14.118	-0.026	-0.040	0.022
-0.820	-0.797	-14.079	-0.027	-0.040	0.022
-0.811	-0.821	-14.062	-0.027	-0.040	0.022
-0.795	-0.786	-14.070	-0.027	-0.040	0.022
-0.825	-0.795	-14.072	-0.027	-0.040	0.022
-0.803	-0.796	-14.052	-0.027	-0.040	0.022
-0.768	-0.765	-14.105	-0.027	-0.040	0.022
-0.820	-0.803	-14.089	-0.027	-0.039	0.022
-0.812	-0.798	-14.086	-0.027	-0.039	0.022
-0.801	-0.779	-14.096	-0.028	-0.040	0.022
-0.795	-0.798	-14.096	-0.027	-0.040	0.023
-0.820	-0.800	-14.051	-0.027	-0.039	0.022
-0.809	-0.787	-14.079	-0.027	-0.040	0.022
-0.806	-0.782	-14.059	-0.026	-0.040	0.022
-0.822	-0.796	-14.058	-0.027	-0.039	0.022
-0.806	-0.789	-14.063	-0.027	-0.040	0.022
-0.783	-0.778	-14.025	-0.028	-0.040	0.022
-0.802	-0.791	-14.045	-0.027	-0.039	0.022
-0.815	-0.781	-14.083	-0.027	-0.040	0.022
-0.790	-0.777	-14.086	-0.027	-0.040	0.022
-0.798	-0.779	-14.086	-0.027	-0.040	0.022
-0.817	-0.790	-14.113	-0.027	-0.039	0.022
-0.804	-0.788	-14.116	-0.028	-0.040	0.022
-0.783	-0.780	-14.072	-0.027	-0.040	0.023
-0.815	-0.790	-14.069	-0.027	-0.040	0.022
-0.801	-0.787	-14.096	-0.028	-0.040	0.022
-0.794	-0.785	-14.052	-0.027	-0.040	0.022
-0.791	-0.783	-14.063	-0.027	-0.040	0.022
-0.805	-0.797	-14.048	-0.028	-0.040	0.022
-0.778	-0.772	-14.032	-0.028	-0.040	0.022
-0.792	-0.779	-14.045	-0.027	-0.039	0.022
-0.825	-0.800	-14.069	-0.028	-0.039	0.022
-0.790	-0.771	-14.072	-0.028	-0.040	0.022
-0.789	-0.777	-14.072	-0.027	-0.040	0.022
-0.808	-0.780	-14.110	-0.028	-0.039	0.022
-0.814	-0.798	-14.074	-0.028	-0.040	0.023
-0.781	-0.771	-14.069	-0.027	-0.040	0.022
-0.800	-0.776	-14.096	-0.027	-0.040	0.022
-0.790	-0.777	-14.038	-0.028	-0.040	0.022
-0.766	-0.768	-14.042	-0.028	-0.040	0.022
-0.793	-0.771	-14.021	-0.028	-0.040	0.022
-0.793	-0.778	-14.011	-0.027	-0.039	0.022
-0.772	-0.765	-14.001	-0.028	-0.040	0.022
-0.785	-0.768	-14.042	-0.028	-0.040	0.022
-0.797	-0.772	-14.055	-0.028	-0.039	0.022
-0.782	-0.769	-14.013	-0.029	-0.040	0.022
-0.775	-0.774	-14.042	-0.028	-0.040	0.022
-0.794	-0.759	-14.079	-0.028	-0.039	0.022
-0.816	-0.777	-14.068	-0.028	-0.040	0.022
-0.770	-0.762	-14.072	-0.028	-0.040	0.022
-0.800	-0.766	-14.100	-0.028	-0.039	0.022
-0.802	-0.782	-14.048	-0.028	-0.040	0.022
-0.771	-0.768	-14.028	-0.028	-0.040	0.022
-0.781	-0.759	-14.063	-0.028	-0.040	0.022
-0.790	-0.775	-14.004	-0.028	-0.039	0.022
-0.796	-0.749	-14.015	-0.028	-0.040	0.022
-0.769	-0.751	-14.032	-0.028	-0.040	0.022
-0.793	-0.762	-14.066	-0.028	-0.039	0.022
-0.788	-0.768	-14.045	-0.028	-0.040	0.022
-0.781	-0.760	-14.052	-0.028	-0.040	0.022
-0.790	-0.728	-14.076	-0.028	-0.039	0.023
-0.807	-0.769	-14.055	-0.028	-0.040	0.022
-0.769	-0.755	-14.048	-0.028	-0.040	0.022
-0.779	-0.765	-14.055	-0.028	-0.040	0.022
-0.817	-0.776	-14.016	-0.028	-0.039	0.022
-0.780	-0.765	-14.018	-0.028	-0.040	0.022
-0.760	-0.753	-13.964	-0.028	-0.040	0.022
-0.784	-0.761	-13.994	-0.028	-0.039	0.022
-0.789	-0.747	-14.008	-0.028	-0.040	0.022
-0.759	-0.743	-14.022	-0.028	-0.040	0.022
-0.785	-0.746	-14.001	-0.027	-0.039	0.022
-0.776	-0.758	-14.044	-0.028	-0.039	0.022
-0.773	-0.748	-14.041	-0.028	-0.040	0.022
-0.775	-0.728	-14.045	-0.028	-0.040	0.023
-0.793	-0.767	-14.065	-0.028	-0.040	0.022
-0.761	-0.749	-14.028	-0.029	-0.040	0.022
-0.759	-0.745	-14.025	-0.028	-0.040	0.022
-0.799	-0.761	-14.003	-0.028	-0.039	0.022
-0.762	-0.752	-13.984	-0.028	-0.040	0.022
-0.769	-0.744	-13.991	-0.028	-0.040	0.022
-0.758	-0.741	-13.985	-0.028	-0.040	0.022
-0.785	-0.749	-13.991	-0.028	-0.040	0.022
-0.755	-0.736	-14.018	-0.028	-0.040	0.022
-0.779	-0.739	-13.994	-0.028	-0.039	0.022
-0.805	-0.734	-14.025	-0.028	-0.039	0.022
-0.759	-0.733	-14.022	-0.028	-0.040	0.022
-0.764	-0.711	-14.052	-0.028	-0.039	0.022
-0.782	-0.760	-14.072	-0.028	-0.039	0.022
-0.771	-0.739	-14.028	-0.029	-0.040	0.022
-0.769	-0.698	-14.008	-0.028	-0.040	0.023
-0.771	-0.761	-14.007	-0.028	-0.040	0.022
-0.769	-0.743	-13.987	-0.028	-0.040	0.022
-0.750	-0.731	-13.988	-0.028	-0.040	0.022
-0.769	-0.739	-13.977	-0.028	-0.039	0.022
-0.777	-0.742	-13.991	-0.029	-0.040	0.022
-0.748	-0.725	-13.915	-0.029	-0.040	0.022
-0.766	-0.728	-14.005	-0.028	-0.040	0.022
-0.782	-0.738	-13.997	-0.029	-0.040	0.022
-0.758	-0.723	-14.001	-0.029	-0.040	0.022
-0.755	-0.719	-14.042	-0.029	-0.040	0.022
-0.767	-0.747	-14.042	-0.028	-0.040	0.022
-0.770	-0.744	-13.993	-0.029	-0.040	0.022
-0.750	-0.711	-13.998	-0.028	-0.040	0.022
-0.773	-0.731	-14.032	-0.028	-0.040	0.022
-0.755	-0.731	-13.981	-0.029	-0.040	0.022
-0.749	-0.734	-13.967	-0.029	-0.040	0.022
-0.741	-0.722	-13.985	-0.029	-0.040	0.022
-0.769	-0.724	-13.967	-0.029	-0.039	0.022
-0.746	-0.721	-13.960	-0.029	-0.040	0.022
-0.717	-0.704	-13.965	-0.028	-0.040	0.022
-0.769	-0.734	-13.994	-0.029	-0.040	0.022
-0.755	-0.727	-13.998	-0.029	-0.039	0.022
-0.746	-0.713	-14.014	-0.029	-0.040	0.022
-0.758	-0.722	-14.001	-0.028	-0.039	0.022
-0.761	-0.735	-13.997	-0.029	-0.040	0.022
-0.743	-0.702	-13.984	-0.029	-0.040	0.022
-0.754	-0.732	-13.998	-0.028	-0.040	0.022
-0.765	-0.727	-13.960	-0.029	-0.039	0.022
-0.746	-0.718	-13.964	-0.029	-0.040	0.022
-0.733	-0.717	-13.950	-0.029	-0.040	0.022
-0.755	-0.722	-13.950	-0.029	-0.039	0.022
-0.746	-0.714	-13.933	-0.029	-0.040	0.022
-0.719	-0.704	-13.985	-0.029	-0.040	0.022
-0.759	-0.726	-13.980	-0.029	-0.040	0.022
-0.733	-0.720	-13.949	-0.029	-0.040	0.022
-0.751	-0.704	-14.028	-0.029	-0.040	0.022
-0.740	-0.718	-14.004	-0.029	-0.040	0.023
-0.759	-0.713	-13.987	-0.029	-0.040	0.022
-0.735	-0.701	-14.004	-0.030	-0.040	0.022
-0.729	-0.716	-13.988	-0.029	-0.040	0.022
-0.760	-0.716	-13.939	-0.029	-0.040	0.022
-0.740	-0.727	-13.940	-0.029	-0.040	0.022
-0.726	-0.708	-13.940	-0.029	-0.040	0.022
-0.740	-0.715	-13.926	-0.029	-0.040	0.022
-0.757	-0.742	-13.936	-0.029	-0.040	0.021
-0.726	-0.694	-13.971	-0.029	-0.040	0.022
-0.739	-0.718	-13.964	-0.029	-0.040	0.022
-0.741	-0.715	-13.987	-0.029	-0.039	0.022
-0.736	-0.701	-13.974	-0.029	-0.040	0.022
-0.718	-0.708	-13.960	-0.029	-0.040	0.022
-0.746	-0.715	-13.981	-0.029	-0.040	0.022
-0.728	-0.701	-13.974	-0.030	-0.040	0.022
-0.703	-0.709	-13.936	-0.029	-0.040	0.022
-0.751	-0.721	-13.946	-0.029	-0.040	0.022
-0.735	-0.719	-13.909	-0.030	-0.040	0.022
-0.720	-0.696	-13.916	-0.029	-0.040	0.022
-0.732	-0.703	-13.920	-0.029	-0.040	0.022
-0.738	-0.725	-13.936	-0.030	-0.040	0.022
-0.706	-0.695	-13.889	-0.030	-0.040	0.022
-0.731	-0.708	-13.933	-0.029	-0.040	0.022
-0.740	-0.707	-13.943	-0.029	-0.039	0.022
-0.728	-0.694	-13.957	-0.030	-0.040	0.022
-0.717	-0.699	-13.950	-0.030	-0.040	0.022
-0.740	-0.714	-13.984	-0.030	-0.039	0.022
-0.741	-0.706	-13.946	-0.030	-0.040	0.022
-0.705	-0.696	-13.950	-0.029	-0.040	0.022
-0.734	-0.706	-13.919	-0.029	-0.040	0.022
-0.729	-0.700	-13.936	-0.030	-0.040	0.022
-0.720	-0.702	-13.906	-0.030	-0.040	0.022
-0.727	-0.694	-13.913	-0.030	-0.040	0.021
-0.729	-0.716	-13.902	-0.030	-0.040	0.021
-0.716	-0.679	-13.892	-0.030	-0.040	0.022
-0.724	-0.696	-13.933	-0.030	-0.040	0.022
-0.738	-0.711	-13.923	-0.030	-0.039	0.021
-0.731	-0.699	-13.936	-0.030	-0.040	0.022
-0.718	-0.702	-13.953	-0.030	-0.040	0.022
-0.731	-0.706	-13.974	-0.030	-0.039	0.022
-0.746	-0.721	-13.914	-0.030	-0.040	0.022
-0.711	-0.698	-13.916	-0.030	-0.040	0.022
-0.730	-0.701	-13.906	-0.030	-0.040	0.022
-0.717	-0.714	-13.899	-0.030	-0.040	0.021
-0.693	-0.698	-13.896	-0.030	-0.040	0.022
-0.718	-0.701	-13.906	-0.030	-0.040	0.022
-0.725	-0.713	-13.855	-0.030	-0.039	0.021
-0.701	-0.687	-13.855	-0.030	-0.040	0.022
-0.717	-0.687	-13.899	-0.030	-0.040	0.022
-0.722	-0.691	-13.933	-0.030	-0.040	0.022
-0.720	-0.697	-13.898	-0.031	-0.039	0.022
-0.700	-0.689	-13.906	-0.030	-0.040	0.022
-0.715	-0.695	-13.943	-0.030	-0.039	0.022
-0.740	-0.718	-13.901	-0.030	-0.040	0.022
-0.699	-0.697	-13.902	-0.030	-0.040	0.022
-0.709	-0.701	-13.916	-0.030	-0.040	0.021
-0.723	-0.709	-13.874	-0.030	-0.040	0.022
-0.712	-0.697	-13.858	-0.030	-0.040	0.021
-0.705	-0.700	-13.906	-0.030	-0.040	0.021
-0.720	-0.701	-13.862	-0.030	-0.040	0.021
-0.735	-0.683	-13.879	-0.030	-0.040	0.021
-0.684	-0.689	-13.872	-0.030	-0.040	0.021
-0.710	-0.693	-13.916	-0.030	-0.039	0.021
-0.719	-0.705	-13.902	-0.030	-0.040	0.022
-0.692	-0.694	-13.892	-0.030	-0.040	0.022
-0.705	-0.664	-13.906	-0.030	-0.039	0.022
-0.736	-0.709	-13.898	-0.030	-0.040	0.022
-0.688	-0.699	-13.885	-0.031	-0.040	0.021
-0.696	-0.698	-13.882	-0.030	-0.040	0.021
-0.732	-0.719	-13.888	-0.030	-0.040	0.021
-0.708	-0.693	-13.865	-0.030	-0.040	0.021
-0.699	-0.681	-13.811	-0.030	-0.041	0.021
-0.707	-0.698	-13.845	-0.030	-0.040	0.021
-0.722	-0.687	-13.855	-0.031	-0.040	0.021
-0.679	-0.686	-13.882	-0.031	-0.040	0.021
-0.718	-0.684	-13.872	-0.030	-0.039	0.021
-0.719	-0.700	-13.885	-0.030	-0.040	0.021
-0.704	-0.695	-13.878	-0.031	-0.040	0.021
-0.698	-0.661	-13.892	-0.030	-0.040	0.022
-0.735	-0.709	-13.895	-0.030	-0.040	0.022
-0.690	-0.698	-13.869	-0.031	-0.040	0.021
-0.688	-0.692	-13.882	-0.030	-0.040	0.021
-0.715	-0.710	-13.854	-0.030	-0.040	0.021
-0.699	-0.694	-13.845	-0.031	-0.040	0.021
-0.688	-0.689	-13.811	-0.031	-0.040	0.021
-0.689	-0.678	-13.822	-0.030	-0.040	0.021
-0.714	-0.702	-13.831	-0.031	-0.040	0.021
-0.677	-0.685	-13.842	-0.031	-0.040	0.021
-0.701	-0.689	-13.858	-0.030	-0.040	0.021
-0.723	-0.695	-13.861	-0.031	-0.040	0.021
-0.684	-0.694	-13.845	-0.031	-0.040	0.021
-0.690	-0.678	-13.872	-0.030	-0.040	0.021
-0.718	-0.701	-13.902	-0.030	-0.040	0.021
-0.702	-0.709	-13.857	-0.031	-0.040	0.021
-0.683	-0.658	-13.839	-0.030	-0.040	0.021
-0.707	-0.705	-13.831	-0.031	-0.040	0.021
-0.690	-0.690	-13.835	-0.030	-0.040	0.021
-0.684	-0.692	-13.801	-0.031	-0.040	0.021
-0.689	-0.684	-13.829	-0.030	-0.040	0.021
-0.698	-0.708	-13.821	-0.031	-0.040	0.020
-0.681	-0.697	-13.766	-0.031	-0.041	0.021
-0.694	-0.692	-13.845	-0.031	-0.040	0.021
-0.702	-0.686	-13.862	-0.031	-0.040	0.021
-0.687	-0.703	-13.831	-0.031	-0.040	0.021
-0.684	-0.673	-13.869	-0.031	-0.040	0.021
-0.692	-0.721	-13.861	-0.031	-0.040	0.021
-0.703	-0.705	-13.810	-0.031	-0.040	0.021
-0.687	-0.680	-13.828	-0.031	-0.040	0.021
-0.696	-0.694	-13.839	-0.030	-0.040	0.021
-0.693	-0.698	-13.825	-0.031	-0.040	0.020
-0.684	-0.714	-13.784	-0.031	-0.040	0.020
-0.667	-0.692	-13.808	-0.031	-0.040	0.020
-0.687	-0.705	-13.804	-0.031	-0.040	0.020
-0.681	-0.697	-13.811	-0.031	-0.040	0.020
-0.643	-0.661	-13.823	-0.031	-0.040	0.020
-0.691	-0.703	-13.831	-0.031	-0.040	0.021
-0.693	-0.705	-13.827	-0.031	-0.040	0.021
-0.678	-0.681	-13.859	-0.031	-0.040	0.021
-0.663	-0.698	-13.845	-0.031	-0.040	0.021
-0.709	-0.709	-13.817	-0.031	-0.040	0.021
-0.665	-0.694	-13.804	-0.031	-0.040	0.020
-0.675	-0.694	-13.809	-0.030	-0.040	0.020
-0.690	-0.706	-13.787	-0.031	-0.040	0.020
-0.684	-0.699	-13.787	-0.031	-0.040	0.020
-0.662	-0.694	-13.770	-0.031	-0.040	0.020
-0.687	-0.710	-13.756	-0.031	-0.040	0.020
-0.692	-0.692	-13.787	-0.031	-0.040	0.020
-0.662	-0.689	-13.819	-0.031	-0.040	0.020
-0.682	-0.703	-13.797	-0.031	-0.040	0.020
-0.681	-0.703	-13.835	-0.032	-0.039	0.020
-0.679	-0.707	-13.824	-0.032	-0.040	0.020
-0.659	-0.693	-13.804	-0.031	-0.040	0.021
-0.684	-0.703	-13.818	-0.031	-0.040	0.020
-0.669	-0.704	-13.814	-0.032	-0.040	0.020
-0.664	-0.706	-13.785	-0.031	-0.040	0.020
-0.676	-0.705	-13.780	-0.031	-0.040	0.020
-0.675	-0.727	-13.756	-0.032	-0.040	0.020
-0.657	-0.689	-13.761	-0.031	-0.040	0.020
-0.670	-0.710	-13.764	-0.031	-0.040	0.020
-0.691	-0.721	-13.791	-0.032	-0.040	0.019
-0.663	-0.690	-13.788	-0.031	-0.040	0.020
-0.663	-0.705	-13.777	-0.031	-0.040	0.020
-0.676	-0.712	-13.811	-0.031	-0.039	0.020
-0.686	-0.697	-13.790	-0.032	-0.040	0.020
-0.657	-0.692	-13.794	-0.031	-0.040	0.020
-0.681	-0.717	-13.822	-0.031	-0.040	0.020
-0.666	-0.696	-13.777	-0.031	-0.040	0.020
-0.635	-0.701	-13.761	-0.031	-0.040	0.020
-0.666	-0.705	-13.767	-0.031	-0.040	0.020
-0.683	-0.719	-13.702	-0.031	-0.040	0.020
-0.650	-0.701	-13.726	-0.032	-0.040	0.020
-0.664	-0.704	-13.754	-0.032	-0.040	0.020
-0.677	-0.716	-13.757	-0.031	-0.040	0.019
-0.659	-0.695	-13.732	-0.033	-0.040	0.020
-0.661	-0.705	-13.764	-0.032	-0.040	0.020
-0.675	-0.701	-13.787	-0.032	-0.039	0.020
-0.689	-0.714	-13.776	-0.032	-0.040	0.020
-0.644	-0.696	-13.774	-0.032	-0.040	0.020
-0.676	-0.709	-13.808	-0.031	-0.039	0.019
-0.676	-0.721	-13.749	-0.032	-0.040	0.020
-0.646	-0.707	-13.730	-0.032	-0.040	0.020
-0.667	-0.702	-13.750	-0.031	-0.040	0.019
-0.665	-0.722	-13.730	-0.032	-0.040	0.019
-0.676	-0.691	-13.703	-0.032	-0.040	0.019
-0.643	-0.691	-13.761	-0.031	-0.040	0.019
-0.665	-0.704	-13.774	-0.032	-0.040	0.019
-0.674	-0.709	-13.753	-0.032	-0.040	0.019
-0.664	-0.697	-13.750	-0.032	-0.040	0.019
-0.669	-0.658	-13.778	-0.031	-0.040	0.020
-0.692	-0.722	-13.770	-0.032	-0.040	0.019
-0.656	-0.698	-13.750	-0.032	-0.040	0.019
-0.658	-0.710	-13.744	-0.032	-0.040	0.019
-0.693	-0.723	-13.732	-0.032	-0.040	0.019
-0.659	-0.707	-13.709	-0.032	-0.040	0.019
-0.659	-0.698	-13.679	-0.032	-0.041	0.019
-0.668	-0.707	-13.713	-0.032	-0.040	0.019
-0.684	-0.693	-13.709	-0.032	-0.040	0.019
-0.651	-0.705	-13.723	-0.032	-0.040	0.019
-0.663	-0.689	-13.734	-0.032	-0.040	0.019
-0.663	-0.714	-13.736	-0.032	-0.040	0.019
-0.663	-0.699	-13.740	-0.032	-0.040	0.019
-0.659	-0.665	-13.727	-0.032	-0.040	0.019
-0.686	-0.715	-13.767	-0.032	-0.040	0.019
-0.650	-0.694	-13.731	-0.032	-0.040	0.019
-0.654	-0.703	-13.720	-0.032	-0.040	0.019
-0.668	-0.714	-13.716	-0.032	-0.040	0.019
-0.664	-0.691	-13.700	-0.032	-0.040	0.018
-0.646	-0.696	-13.686	-0.032	-0.040	0.018
-0.639	-0.685	-13.711	-0.032	-0.040	0.018
-0.676	-0.701	-13.710	-0.032	-0.040	0.018
-0.650	-0.696	-13.721	-0.032	-0.040	0.018
-0.658	-0.685	-13.713	-0.032	-0.040	0.019
-0.689	-0.691	-13.737	-0.032	-0.040	0.018
-0.650	-0.700	-13.713	-0.033	-0.040	0.019
-0.662	-0.670	-13.748	-0.032	-0.040	0.019
-0.670	-0.707	-13.765	-0.032	-0.040	0.018
-0.669	-0.708	-13.703	-0.033	-0.040	0.018
-0.635	-0.673	-13.697	-0.032	-0.041	0.019
-0.664	-0.698	-13.700	-0.032	-0.040	0.018
-0.664	-0.697	-13.680	-0.032	-0.040	0.018
-0.656	-0.690	-13.676	-0.032	-0.040	0.018
-0.634	-0.695	-13.677	-0.032	-0.040	0.018
-0.674	-0.695	-13.711	-0.032	-0.040	0.018
-0.646	-0.686	-13.656	-0.033	-0.041	0.018
-0.645	-0.686	-13.717	-0.033	-0.040	0.018
-0.649	-0.694	-13.735	-0.032	-0.040	0.018
-0.660	-0.695	-13.683	-0.033	-0.040	0.018
-0.637	-0.666	-13.755	-0.033	-0.041	0.018
-0.646	-0.698	-13.732	-0.032	-0.040	0.018
-0.678	-0.696	-13.679	-0.033	-0.040	0.018
-0.651	-0.684	-13.673	-0.032	-0.041	0.018
-0.653	-0.693	-13.698	-0.032	-0.040	0.018
-0.656	-0.691	-13.667	-0.033	-0.040	0.017
-0.659	-0.711	-13.684	-0.033	-0.040	0.017
-0.633	-0.667	-13.685	-0.032	-0.040	0.017
-0.658	-0.689	-13.667	-0.032	-0.040	0.018
-0.659	-0.691	-13.683	-0.033	-0.040	0.018
-0.618	-0.668	-13.692	-0.033	-0.041	0.017
-0.660	-0.690	-13.697	-0.032	-0.040	0.018
-0.659	-0.693	-13.728	-0.033	-0.040	0.017
-0.651	-0.674	-13.725	-0.033	-0.040	0.017
-0.631	-0.691	-13.680	-0.032	-0.040	0.018
-0.659	-0.688	-13.673	-0.033	-0.040	0.017
-0.648	-0.681	-13.671	-0.033	-0.041	0.017
-0.651	-0.677	-13.665	-0.032	-0.041	0.017
-0.667	-0.691	-13.650	-0.033	-0.040	0.017
-0.656	-0.689	-13.657	-0.033	-0.041	0.017
-0.630	-0.674	-13.640	-0.033	-0.040	0.017
-0.662	-0.689	-13.677	-0.033	-0.040	0.017
-0.664	-0.688	-13.677	-0.033	-0.040	0.017
-0.640	-0.661	-13.709	-0.033	-0.041	0.017
-0.653	-0.682	-13.712	-0.033	-0.040	0.017
-0.662	-0.687	-13.715	-0.033	-0.039	0.017
-0.659	-0.686	-13.697	-0.033	-0.040	0.017
-0.634	-0.675	-13.698	-0.033	-0.040	0.017
-0.664	-0.688	-13.678	-0.033	-0.040	0.017
-0.657	-0.680	-13.668	-0.033	-0.041	0.016
-0.638	-0.677	-13.651	-0.033	-0.041	0.017
-0.653	-0.679	-13.671	-0.033	-0.040	0.017
-0.657	-0.688	-13.668	-0.033	-0.040	0.016
-0.641	-0.669	-13.651	-0.033	-0.040	0.016
-0.653	-0.679	-13.681	-0.033	-0.040	0.017
-0.669	-0.685	-13.671	-0.033	-0.040	0.016
-0.654	-0.681	-13.688	-0.033	-0.041	0.016
-0.643	-0.684	-13.702	-0.033	-0.040	0.017
-0.656	-0.680	-13.712	-0.033	-0.039	0.016
-0.693	-0.701	-13.659	-0.034	-0.040	0.017
-0.631	-0.663	-13.645	-0.033	-0.041	0.016
-0.652	-0.681	-13.662	-0.033	-0.041	0.016
-0.659	-0.679	-13.641	-0.033	-0.040	0.016
-0.635	-0.669	-13.641	-0.033	-0.041	0.016
-0.640	-0.667	-13.645	-0.033	-0.040	0.016
-0.659	-0.685	-13.621	-0.033	-0.040	0.016
-0.647	-0.666	-13.644	-0.034	-0.041	0.016
-0.638	-0.663	-13.683	-0.033	-0.040	0.016
-0.656	-0.655	-13.699	-0.033	-0.040	0.016
-0.670	-0.680	-13.664	-0.034	-0.040	0.016
-0.640	-0.663	-13.665	-0.034	-0.040	0.016
-0.637	-0.662	-13.675	-0.033	-0.040	0.016
-0.689	-0.696	-13.650	-0.034	-0.040	0.016
-0.652	-0.658	-13.641	-0.033	-0.040	0.016
-0.640	-0.671	-13.659	-0.033	-0.041	0.015
-0.654	-0.669	-13.611	-0.033	-0.040	0.015
-0.664	-0.677	-13.621	-0.034	-0.041	0.015
-0.639	-0.659	-13.649	-0.033	-0.040	0.015
-0.663	-0.664	-13.625	-0.033	-0.040	0.015
-0.684	-0.657	-13.638	-0.034	-0.040	0.015
-0.631	-0.659	-13.670	-0.034	-0.040	0.015
-0.655	-0.639	-13.679	-0.034	-0.040	0.016
-0.663	-0.677	-13.682	-0.034	-0.040	0.015
-0.651	-0.668	-13.652	-0.034	-0.040	0.015
-0.647	-0.617	-13.656	-0.033	-0.040	0.016
-0.672	-0.681	-13.631	-0.033	-0.040	0.015
-0.637	-0.664	-13.628	-0.034	-0.040	0.015
-0.633	-0.662	-13.625	-0.034	-0.041	0.015
-0.652	-0.661	-13.632	-0.033	-0.040	0.015
-0.664	-0.670	-13.615	-0.034	-0.040	0.015
-0.649	-0.643	-13.567	-0.034	-0.041	0.015
-0.658	-0.652	-13.629	-0.033	-0.040	0.015
-0.658	-0.655	-13.656	-0.034	-0.040	0.015
-0.642	-0.649	-13.632	-0.034	-0.040	0.015
-0.645	-0.639	-13.663	-0.034	-0.041	0.015
-0.661	-0.678	-13.663	-0.033	-0.040	0.015
-0.658	-0.662	-13.621	-0.034	-0.040	0.015
-0.633	-0.624	-13.633	-0.034	-0.040	0.015
-0.648	-0.657	-13.664	-0.033	-0.041	0.014
-0.650	-0.651	-13.643	-0.034	-0.040	0.014
-0.644	-0.665	-13.606	-0.034	-0.041	0.014
-0.632	-0.637	-13.627	-0.034	-0.040	0.014
-0.645	-0.653	-13.626	-0.034	-0.040	0.014
-0.646	-0.641	-13.612	-0.034	-0.040	0.014
-0.606	-0.611	-13.652	-0.034	-0.041	0.014
-0.660	-0.652	-13.643	-0.034	-0.040	0.014
-0.664	-0.650	-13.653	-0.034	-0.040	0.014
-0.641	-0.637	-13.667	-0.034	-0.041	0.014
-0.628	-0.647	-13.643	-0.034	-0.041	0.014
-0.662	-0.659	-13.602	-0.034	-0.041	0.014
-0.641	-0.647	-13.605	-0.034	-0.041	0.014
-0.641	-0.633	-13.610	-0.034	-0.041	0.014
-0.662	-0.649	-13.606	-0.034	-0.040	0.014
-0.649	-0.651	-13.616	-0.034	-0.041	0.013
-0.633	-0.626	-13.579	-0.035	-0.040	0.014
-0.657	-0.638	-13.603	-0.034	-0.040	0.014
-0.653	-0.634	-13.637	-0.035	-0.040	0.013
-0.638	-0.626	-13.623	-0.034	-0.041	0.014
-0.647	-0.641	-13.626	-0.034	-0.040	0.014
-0.659	-0.648	-13.684	-0.034	-0.040	0.014
-0.655	-0.632	-13.623	-0.035	-0.041	0.014
-0.626	-0.625	-13.610	-0.034	-0.041	0.014
-0.662	-0.648	-13.609	-0.034	-0.041	0.013
-0.641	-0.632	-13.620	-0.035	-0.041	0.013
-0.640	-0.631	-13.593	-0.034	-0.041	0.013
-0.639	-0.632	-13.611	-0.034	-0.040	0.013
-0.648	-0.650	-13.590	-0.035	-0.040	0.013
-0.624	-0.624	-13.573	-0.035	-0.041	0.013
-0.649	-0.629	-13.621	-0.034	-0.041	0.013
-0.666	-0.642	-13.634	-0.035	-0.040	0.012
-0.651	-0.629	-13.627	-0.035	-0.041	0.013
-0.636	-0.623	-13.620	-0.035	-0.041	0.013
-0.641	-0.636	-13.641	-0.034	-0.040	0.013
-0.685	-0.650	-13.595	-0.035	-0.040	0.013
-0.622	-0.620	-13.587	-0.035	-0.041	0.013
-0.651	-0.626	-13.604	-0.034	-0.041	0.013
-0.653	-0.632	-13.566	-0.035	-0.040	0.012
-0.630	-0.618	-13.574	-0.035	-0.041	0.013
-0.641	-0.619	-13.577	-0.035	-0.041	0.012
-0.656	-0.632	-13.539	-0.034	-0.040	0.012
-0.644	-0.618	-13.563	-0.035	-0.041	0.012
-0.639	-0.622	-13.584	-0.035	-0.041	0.012
-0.658	-0.605	-13.621	-0.035	-0.040	0.012
-0.672	-0.636	-13.589	-0.035	-0.040	0.012
-0.638	-0.614	-13.601	-0.035	-0.041	0.012
-0.644	-0.610	-13.604	-0.035	-0.040	0.012
-0.675	-0.637	-13.566	-0.035	-0.040	0.012
-0.640	-0.610	-13.574	-0.035	-0.041	0.012
-0.646	-0.617	-13.560	-0.035	-0.041	0.012
-0.653	-0.620	-13.561	-0.034	-0.040	0.012
-0.656	-0.625	-13.557	-0.035	-0.041	0.011
-0.634	-0.612	-13.564	-0.035	-0.041	0.012
-0.650	-0.615	-13.567	-0.035	-0.040	0.012
-0.675	-0.601	-13.605	-0.035	-0.040	0.011
-0.642	-0.611	-13.567	-0.035	-0.041	0.012
-0.638	-0.590	-13.602	-0.035	-0.041	0.012
-0.665	-0.618	-13.605	-0.035	-0.040	0.012
-0.663	-0.628	-13.591	-0.035	-0.041	0.012
-0.640	-0.580	-13.571	-0.035	-0.041	0.012
-0.656	-0.622	-13.561	-0.035	-0.041	0.011
-0.649	-0.610	-13.523	-0.035	-0.041	0.011
-0.638	-0.607	-13.530	-0.035	-0.041	0.011
-0.631	-0.597	-13.542	-0.035	-0.041	0.011
-0.665	-0.619	-13.551	-0.035	-0.040	0.011
-0.640	-0.602	-13.520	-0.036	-0.041	0.011
-0.648	-0.591	-13.582	-0.036	-0.041	0.011
-0.653	-0.592	-13.582	-0.035	-0.041	0.011
-0.648	-0.609	-13.568	-0.035	-0.041	0.011
-0.636	-0.584	-13.609	-0.036	-0.041	0.011
-0.644	-0.621	-13.592	-0.035	-0.041	0.011
-0.663	-0.621	-13.543	-0.036	-0.041	0.011
-0.634	-0.611	-13.524	-0.036	-0.041	0.011
-0.637	-0.593	-13.535	-0.035	-0.041	0.010
-0.654	-0.602	-13.531	-0.035	-0.041	0.010
-0.658	-0.632	-13.507	-0.036	-0.041	0.010
-0.621	-0.582	-13.559	-0.036	-0.041	0.010
-0.651	-0.596	-13.552	-0.035	-0.041	0.010
-0.643	-0.604	-13.585	-0.036	-0.040	0.010
-0.648	-0.595	-13.562	-0.036	-0.041	0.010
-0.629	-0.595	-13.562	-0.036	-0.041	0.011
-0.654	-0.610	-13.568	-0.036	-0.041	0.010
-0.641	-0.596	-13.555	-0.036	-0.041	0.010
-0.626	-0.609	-13.528	-0.036	-0.041	0.010
-0.652	-0.596	-13.531	-0.036	-0.041	0.010
-0.647	-0.610	-13.487	-0.035	-0.041	0.010
-0.629	-0.586	-13.498	-0.036	-0.041	0.010
-0.627	-0.598	-13.525	-0.036	-0.041	0.010
-0.656	-0.592	-13.552	-0.036	-0.041	0.009
-0.644	-0.595	-13.507	-0.037	-0.041	0.010
-0.638	-0.580	-13.539	-0.036	-0.041	0.010
-0.641	-0.580	-13.559	-0.036	-0.040	0.010
-0.675	-0.619	-13.523	-0.036	-0.041	0.010
-0.626	-0.589	-13.515	-0.036	-0.041	0.010
-0.649	-0.595	-13.539	-0.036	-0.040	0.010
-0.660	-0.613	-13.511	-0.036	-0.041	0.009
-0.639	-0.587	-13.484	-0.036	-0.041	0.009
-0.647	-0.588	-13.519	-0.036	-0.041	0.009
-0.660	-0.596	-13.491	-0.036	-0.041	0.009
-0.669	-0.570	-13.474	-0.036	-0.041	0.009
-0.616	-0.571	-13.506	-0.036	-0.041	0.009
-0.652	-0.578	-13.543	-0.036	-0.041	0.009
-0.657	-0.593	-13.522	-0.036	-0.041	0.009
-0.637	-0.581	-13.526	-0.036	-0.041	0.009
-0.641	-0.546	-13.537	-0.036	-0.041	0.009
-0.671	-0.608	-13.532	-0.036	-0.041	0.009
-0.643	-0.580	-13.526	-0.036	-0.041	0.009
-0.639	-0.583	-13.492	-0.036	-0.041	0.009
-0.670	-0.601	-13.481	-0.036	-0.041	0.009
-0.649	-0.585	-13.492	-0.037	-0.041	0.008
-0.632	-0.579	-13.431	-0.036	-0.042	0.009
-0.644	-0.573	-13.479	-0.036	-0.041	0.008
-0.663	-0.574	-13.492	-0.036	-0.041	0.008
-0.632	-0.586	-13.506	-0.037	-0.041	0.008
-0.632	-0.564	-13.492	-0.037	-0.041	0.008
-0.658	-0.592	-13.523	-0.036	-0.041	0.008
-0.654	-0.583	-13.502	-0.037	-0.041	0.008
-0.639	-0.555	-13.486	-0.036	-0.041	0.009
-0.659	-0.589	-13.541	-0.036	-0.041	0.008
-0.639	-0.571	-13.476	-0.037	-0.041	0.008
-0.636	-0.573	-13.469	-0.037	-0.041	0.008
-0.639	-0.562	-13.469	-0.037	-0.041	0.008
-0.664	-0.570	-13.472	-0.037	-0.041	0.008
-0.632	-0.569	-13.428	-0.037	-0.041	0.008
-0.596	-0.544	-13.495	-0.037	-0.041	0.007
-0.663	-0.573	-13.493	-0.037	-0.041	0.008
-0.645	-0.567	-13.513	-0.037	-0.041	0.008
-0.648	-0.560	-13.499	-0.037	-0.041	0.008
-0.634	-0.568	-13.496	-0.036	-0.041	0.008
-0.662	-0.571	-13.472	-0.037	-0.041	0.007
-0.643	-0.559	-13.459	-0.037	-0.041	0.008
-0.639	-0.559	-13.470	-0.036	-0.041	0.007
-0.667	-0.577	-13.448	-0.037	-0.041	0.007
-0.645	-0.573	-13.463	-0.037	-0.042	0.007
-0.633	-0.553	-13.425	-0.037	-0.041	0.007
-0.659	-0.562	-13.453	-0.036	-0.041	0.007
-0.657	-0.550	-13.453	-0.037	-0.041	0.007
-0.631	-0.550	-13.481	-0.037	-0.041	0.007
-0.643	-0.556	-13.487	-0.037	-0.041	0.007
-0.650	-0.575	-13.510	-0.037	-0.041	0.007
-0.662	-0.552	-13.476	-0.038	-0.041	0.007
-0.613	-0.553	-13.470	-0.037	-0.042	0.007
-0.667	-0.573	-13.476	-0.037	-0.041	0.007
-0.641	-0.573	-13.480	-0.038	-0.042	0.007
-0.621	-0.561	-13.440	-0.037	-0.041	0.007
-0.642	-0.557	-13.436	-0.037	-0.041	0.006
-0.645	-0.580	-13.432	-0.037	-0.041	0.006
-0.628	-0.540	-13.412	-0.038	-0.041	0.006
-0.637	-0.553	-13.440	-0.037	-0.041	0.006
-0.657	-0.573	-13.446	-0.038	-0.041	0.006
-0.642	-0.552	-13.439	-0.037	-0.041	0.007
-0.632	-0.556	-13.474	-0.037	-0.041	0.007
-0.644	-0.561	-13.467	-0.037	-0.041	0.007
-0.676	-0.574	-13.441	-0.038	-0.041	0.007
-0.613	-0.547	-13.447	-0.037	-0.042	0.007
-0.654	-0.556	-13.447	-0.037	-0.041	0.006
-0.645	-0.554	-13.409	-0.037	-0.041	0.006
-0.630	-0.548	-13.399	-0.038	-0.041	0.006
-0.636	-0.541	-13.416	-0.038	-0.041	0.006
-0.651	-0.562	-13.379	-0.037	-0.041	0.006
-0.634	-0.552	-13.402	-0.038	-0.042	0.006
-0.619	-0.544	-13.427	-0.037	-0.041	0.006
-0.654	-0.535	-13.444	-0.037	-0.041	0.006
-0.662	-0.555	-13.436	-0.038	-0.041	0.006
-0.631	-0.543	-13.427	-0.038	-0.042	0.006
-0.626	-0.543	-13.440	-0.037	-0.041	0.006
-0.672	-0.567	-13.401	-0.038	-0.041	0.006
-0.638	-0.546	-13.409	-0.038	-0.042	0.006
-0.636	-0.539	-13.389	-0.038	-0.042	0.006
-0.627	-0.535	-13.390	-0.037	-0.041	0.005
-0.654	-0.557	-13.410	-0.038	-0.041	0.005
-0.634	-0.536	-13.410	-0.038	-0.042	0.005
-0.641	-0.544	-13.420	-0.038	-0.041	0.006
-0.675	-0.540	-13.437	-0.038	-0.041	0.005
-0.642	-0.544	-13.410	-0.038	-0.041	0.006
-0.642	-0.515	-13.424	-0.038	-0.041	0.006
-0.656	-0.547	-13.437	-0.037	-0.041	0.005
-0.646	-0.548	-13.399	-0.038	-0.042	0.005
-0.631	-0.518	-13.380	-0.038	-0.042	0.006
-0.642	-0.540	-13.390	-0.038	-0.042	0.005
-0.651	-0.536	-13.373	-0.038	-0.041	0.005
-0.645	-0.523	-13.356	-0.038	-0.042	0.005
-0.613	-0.515	-13.388	-0.038	-0.042	0.005
-0.651	-0.539	-13.386	-0.038	-0.041	0.005
-0.626	-0.533	-13.380	-0.038	-0.042	0.005
-0.638	-0.520	-13.397	-0.038	-0.042	0.005
-0.635	-0.529	-13.428	-0.037	-0.041	0.005
-0.648	-0.539	-13.403	-0.038	-0.042	0.005
-0.635	-0.520	-13.417	-0.039	-0.042	0.005
-0.628	-0.531	-13.387	-0.037	-0.042	0.005
-0.656	-0.542	-13.352	-0.038	-0.041	0.005
-0.637	-0.540	-13.343	-0.038	-0.042	0.004
-0.619	-0.517	-13.347	-0.038	-0.042	0.005
-0.635	-0.529	-13.360	-0.038	-0.042	0.005
-0.644	-0.558	-13.356	-0.039	-0.041	0.004
-0.625	-0.517	-13.388	-0.038	-0.042	0.004
-0.638	-0.529	-13.380	-0.038	-0.042	0.005
-0.642	-0.536	-13.428	-0.038	-0.041	0.005
-0.660	-0.537	-13.389	-0.039	-0.042	0.005
-0.616	-0.521	-13.370	-0.038	-0.042	0.005
-0.649	-0.526	-13.394	-0.038	-0.041	0.004
-0.640	-0.542	-13.363	-0.038	-0.042	0.004
-0.622	-0.518	-13.333	-0.038	-0.042	0.004
-0.629	-0.513	-13.354	-0.038	-0.041	0.004
-0.640	-0.540	-13.313	-0.038	-0.041	0.004
-0.622	-0.512	-13.316	-0.039	-0.042	0.004
-0.614	-0.516	-13.357	-0.038	-0.042	0.004
-0.639	-0.511	-13.384	-0.038	-0.041	0.004
-0.653	-0.527	-13.370	-0.039	-0.041	0.004
-0.621	-0.513	-13.371	-0.039	-0.042	0.004
-0.629	-0.511	-13.381	-0.038	-0.041	0.004
-0.662	-0.545	-13.328	-0.039	-0.042	0.004
-0.623	-0.513	-13.344	-0.038	-0.042	0.004
-0.634	-0.513	-13.351	-0.038	-0.042	0.004
-0.631	-0.512	-13.330	-0.038	-0.042	0.004
-0.647	-0.516	-13.327	-0.039	-0.042	0.003
-0.629	-0.508	-13.337	-0.038	-0.042	0.004
-0.645	-0.511	-13.337	-0.038	-0.041	0.004
-0.662	-0.505	-13.351	-0.039	-0.042	0.003
-0.620	-0.507	-13.337	-0.039	-0.042	0.004
-0.632	-0.493	-13.354	-0.039	-0.042	0.004
-0.649	-0.524	-13.395	-0.038	-0.042	0.004
-0.648	-0.511	-13.346	-0.039	-0.042	0.004
-0.625	-0.491	-13.313	-0.039	-0.042	0.004
-0.633	-0.522	-13.320	-0.039	-0.042	0.003
-0.641	-0.514	-13.306	-0.039	-0.042	0.003
-0.626	-0.499	-13.286	-0.039	-0.042	0.003
-0.601	-0.495	-13.328	-0.039	-0.042	0.003
-0.645	-0.514	-13.330	-0.039	-0.042	0.003
-0.623	-0.508	-13.262	-0.039	-0.042	0.003
-0.626	-0.489	-13.358	-0.039	-0.042	0.003
-0.624	-0.496	-13.344	-0.039	-0.042	0.003
-0.631	-0.511	-13.348	-0.039	-0.042	0.003
-0.624	-0.490	-13.368	-0.040	-0.043	0.003
-0.620	-0.512	-13.327	-0.039	-0.042	0.003
-0.637	-0.519	-13.296	-0.039	-0.042	0.003
-0.625	-0.504	-13.286	-0.039	-0.042	0.003
-0.616	-0.500	-13.315	-0.039	-0.042	0.003
-0.627	-0.501	-13.290	-0.039	-0.042	0.003
-0.629	-0.526	-13.290	-0.039	-0.042	0.002
-0.602	-0.485	-13.335	-0.039	-0.042	0.003
-0.623	-0.500	-13.324	-0.039	-0.042	0.003
-0.626	-0.505	-13.334	-0.039	-0.042	0.003
-0.615	-0.496	-13.317	-0.040	-0.042	0.003
-0.616	-0.505	-13.324	-0.039	-0.042	0.003
-0.631	-0.494	-13.324	-0.039	-0.042	0.003
-0.622	-0.501	-13.310	-0.040	-0.042	0.002
-0.587	-0.501	-13.297	-0.039	-0.042	0.003
-0.629	-0.494	-13.273	-0.039	-0.042	0.002
-0.625	-0.511	-13.260	-0.039	-0.042	0.002
-0.602	-0.488	-13.256	-0.040	-0.042	0.002
-0.621	-0.490	-13.291	-0.039	-0.042	0.002
-0.637	-0.502	-13.307	-0.039	-0.042	0.002
-0.622	-0.498	-13.272	-0.040	-0.042	0.002
-0.622	-0.489	-13.325	-0.039	-0.042	0.002
-0.626	-0.488	-13.331	-0.039	-0.041	0.003
-0.649	-0.512	-13.275	-0.040	-0.042	0.003
-0.601	-0.489	-13.298	-0.039	-0.042	0.002
-0.633	-0.497	-13.325	-0.039	-0.042	0.002
-0.634	-0.510	-13.266	-0.040	-0.042	0.002
-0.611	-0.495	-13.250	-0.040	-0.042	0.002
-0.610	-0.489	-13.291	-0.039	-0.042	0.002
-0.634	-0.488	-13.260	-0.039	-0.042	0.002
-0.643	-0.473	-13.267	-0.040	-0.042	0.002
-0.594	-0.483	-13.295	-0.039	-0.042	0.002
-0.619	-0.474	-13.301	-0.040	-0.042	0.002
-0.633	-0.491	-13.314	-0.040	-0.042	0.002
-0.609	-0.486	-13.291	-0.040	-0.042	0.002
-0.614	-0.445	-13.295	-0.039	-0.042	0.002
-0.644	-0.508	-13.290	-0.040	-0.042	0.002
-0.602	-0.486	-13.267	-0.040	-0.042	0.002
-0.608	-0.485	-13.244	-0.040	-0.043	0.002
-0.620	-0.494	-13.243	-0.040	-0.042	0.002
-0.629	-0.490	-13.243	-0.040	-0.042	0.001
-0.599	-0.483	-13.195	-0.040	-0.043	0.002
-0.613	-0.469	-13.233	-0.040	-0.042	0.002
-0.635	-0.476	-13.260	-0.040	-0.042	0.001
-0.603	-0.481	-13.237	-0.040	-0.042	0.002
-0.608	-0.461	-13.291	-0.040	-0.042	0.002
-0.620	-0.500	-13.308	-0.040	-0.042	0.002
-0.622	-0.488	-13.232	-0.040	-0.042	0.002
-0.594	-0.456	-13.251	-0.040	-0.042	0.002
-0.615	-0.484	-13.278	-0.039	-0.043	0.001
-0.617	-0.486	-13.227	-0.040	-0.042	0.001
-0.607	-0.492	-13.203	-0.040	-0.043	0.001
-0.585	-0.458	-13.225	-0.040	-0.043	0.001
-0.624	-0.485	-13.223	-0.040	-0.042	0.001
-0.611	-0.472	-13.237	-0.040	-0.042	0.001
-0.575	-0.446	-13.263	-0.040	-0.043	0.001
-0.609	-0.480	-13.264	-0.040	-0.042	0.001
-0.614	-0.481	-13.278	-0.040	-0.042	0.001
-0.605	-0.476	-13.271	-0.041	-0.043	0.001
-0.579	-0.470	-13.268	-0.040	-0.043	0.002
-0.629	-0.476	-13.240	-0.040	-0.042	0.001
-0.615	-0.490	-13.196	-0.040	-0.042	0.001
-0.599	-0.460	-13.200	-0.040	-0.043	0.001
-0.612	-0.473	-13.217	-0.040	-0.042	0.001
-0.612	-0.491	-13.227	-0.040	-0.042	0.000
-0.590	-0.463	-13.189	-0.041	-0.042	0.001
-0.604	-0.468	-13.244	-0.040	-0.042	0.001
-0.617	-0.461	-13.261	-0.040	-0.042	0.001
-0.624	-0.479	-13.226	-0.041	-0.043	0.001
-0.584	-0.465	-13.251	-0.040	-0.043	0.001
-0.619	-0.468	-13.282	-0.040	-0.042	0.001
-0.620	-0.476	-13.196	-0.040	-0.043	0.001
-0.594	-0.464	-13.200	-0.040	-0.043	0.001
-0.601	-0.459	-13.214	-0.040	-0.043	0.000
-0.608	-0.479	-13.193	-0.040	-0.042	0.000
-0.624	-0.461	-13.183	-0.041	-0.042	-0.000
-0.574	-0.460	-13.222	-0.041	-0.043	0.000
-0.611	-0.452	-13.234	-0.040	-0.042	0.001
-0.613	-0.476	-13.237	-0.041	-0.042	0.001
-0.597	-0.468	-13.227	-0.041	-0.043	0.001
-0.599	-0.431	-13.231	-0.040	-0.042	0.001
-0.625	-0.474	-13.220	-0.040	-0.043	0.001
-0.595	-0.466	-13.197	-0.041	-0.043	0.000
-0.596	-0.459	-13.204	-0.040	-0.043	0.000
-0.610	-0.462	-13.180	-0.040	-0.043	0.000
-0.605	-0.470	-13.180	-0.041	-0.043	-0.000
-0.595	-0.451	-13.132	-0.041	-0.044	0.000
-0.604	-0.465	-13.184	-0.040	-0.042	0.000
-0.609	-0.455	-13.197	-0.041	-0.043	0.000
-0.579	-0.454	-13.187	-0.041	-0.043	0.000
-0.595	-0.444	-13.221	-0.041	-0.043	0.000
-0.610	-0.471	-13.221	-0.041	-0.043	0.000
-0.617	-0.465	-13.190	-0.041	-0.043	0.000
-0.590	-0.433	-13.184	-0.041	-0.043	0.000
-0.599	-0.466	-13.229	-0.040	-0.043	-0.000
-0.601	-0.461	-13.163	-0.041	-0.043	-0.000
-0.592	-0.467	-13.160	-0.041	-0.043	-0.000
-0.580	-0.451	-13.164	-0.041	-0.043	-0.000
-0.601	-0.456	-13.177	-0.041	-0.043	-0.000
-0.591	-0.446	-13.167	-0.041	-0.043	-0.000
-0.565	-0.429	-13.206	-0.041	-0.043	-0.000
-0.589	-0.455	-13.187	-0.041	-0.043	0.000
-0.592	-0.463	-13.201	-0.041	-0.043	-0.000
-0.596	-0.444	-13.201	-0.041	-0.043	-0.000
-0.558	-0.448	-13.178	-0.041	-0.043	0.000
-0.602	-0.459	-13.146	-0.041	-0.043	-0.000
-0.590	-0.464	-13.143	-0.041	-0.043	-0.001
-0.576	-0.445	-13.137	-0.041	-0.043	-0.000
-0.591	-0.455	-13.153	-0.041	-0.043	-0.001
-0.596	-0.463	-13.160	-0.041	-0.043	-0.001
-0.573	-0.440	-13.115	-0.042	-0.043	-0.000
-0.585	-0.456	-13.167	-0.041	-0.043	-0.000
-0.590	-0.438	-13.191	-0.041	-0.042	-0.000
-0.611	-0.452	-13.156	-0.042	-0.043	-0.000
-0.575	-0.435	-13.171	-0.041	-0.043	-0.000
-0.598	-0.453	-13.212	-0.041	-0.042	-0.001
-0.596	-0.462	-13.153	-0.042	-0.043	-0.001
-0.565	-0.442	-13.147	-0.041	-0.043	-0.001
-0.579	-0.444	-13.161	-0.041	-0.043	-0.001
-0.583	-0.449	-13.109	-0.041	-0.043	-0.001
-0.590	-0.431	-13.116	-0.042	-0.043	-0.001
-0.567	-0.432	-13.147	-0.041	-0.043	-0.001
-0.593	-0.438	-13.171	-0.041	-0.043	-0.001
-0.591	-0.444	-13.160	-0.041	-0.043	-0.001
-0.574	-0.433	-13.167	-0.042	-0.043	-0.001
-0.580	-0.403	-13.178	-0.041	-0.043	-0.000
-0.601	-0.454	-13.143	-0.041	-0.043	-0.000
-0.566	-0.436	-13.133	-0.042	-0.043	-0.001
-0.580	-0.437	-13.113	-0.041	-0.043	-0.001
-0.595	-0.462	-13.119	-0.041	-0.043	-0.001
-0.572	-0.449	-13.102	-0.042	-0.043	-0.001
-0.557	-0.434	-13.062	-0.042	-0.044	-0.001
-0.579	-0.432	-13.127	-0.041	-0.043	-0.001
-0.593	-0.431	-13.130	-0.042	-0.043	-0.001
-0.559	-0.438	-13.116	-0.042	-0.043	-0.001
-0.567	-0.408	-13.154	-0.042	-0.043	-0.001
-0.579	-0.455	-13.157	-0.042	-0.043	-0.001
-0.592	-0.443	-13.126	-0.042	-0.043	-0.001
-0.565	-0.409	-13.113	-0.042	-0.043	-0.001
-0.583	-0.433	-13.155	-0.041	-0.044	-0.001
-0.573	-0.432	-13.093	-0.042	-0.043	-0.001
-0.574	-0.443	-13.069	-0.042	-0.043	-0.001
-0.550	-0.417	-13.114	-0.042	-0.043	-0.001
-0.579	-0.431	-13.089	-0.042	-0.043	-0.001
-0.572	-0.420	-13.106	-0.042	-0.043	-0.001
-0.535	-0.400	-13.118	-0.042	-0.043	-0.001
-0.564	-0.427	-13.127	-0.042	-0.043	-0.001
-0.576	-0.435	-13.130	-0.042	-0.043	-0.001
-0.562	-0.411	-13.137	-0.042	-0.044	-0.001
-0.540	-0.431	-13.123	-0.042	-0.044	-0.001
-0.578	-0.437	-13.085	-0.042	-0.043	-0.001
-0.564	-0.430	-13.062	-0.042	-0.043	-0.001
-0.543	-0.417	-13.052	-0.042	-0.044	-0.001
-0.571	-0.420	-13.072	-0.042	-0.043	-0.001
-0.579	-0.442	-13.103	-0.043	-0.043	-0.002
-0.548	-0.409	-13.038	-0.043	-0.043	-0.001
-0.550	-0.418	-13.086	-0.042	-0.043	-0.001
-0.565	-0.410	-13.117	-0.042	-0.043	-0.001
-0.575	-0.425	-13.085	-0.043	-0.043	-0.001
-0.541	-0.413	-13.124	-0.042	-0.044	-0.001
-0.571	-0.430	-13.120	-0.042	-0.043	-0.001
-0.570	-0.430	-13.061	-0.042	-0.043	-0.001
-0.542	-0.416	-13.062	-0.042	-0.044	-0.001
-0.552	-0.409	-13.097	-0.042	-0.043	-0.001
-0.555	-0.418	-13.052	-0.042	-0.043	-0.001
-0.577	-0.401	-13.070	-0.042	-0.043	-0.002
-0.535	-0.408	-13.073	-0.042	-0.043	-0.001
-0.557	-0.408	-13.082	-0.043	-0.043	-0.001
-0.562	-0.426	-13.096	-0.042	-0.043	-0.001
-0.545	-0.407	-13.076	-0.042	-0.043	-0.001
-0.551	-0.371	-13.097	-0.042	-0.043	-0.001
-0.573	-0.425	-13.065	-0.042	-0.043	-0.001
-0.545	-0.417	-13.055	-0.043	-0.043	-0.001
-0.541	-0.401	-13.035	-0.043	-0.044	-0.001
-0.552	-0.408	-13.032	-0.042	-0.043	-0.002
-0.553	-0.413	-13.049	-0.042	-0.043	-0.002
-0.531	-0.403	-12.991	-0.043	-0.044	-0.001
-0.540	-0.395	-13.049	-0.042	-0.043	-0.001
-0.549	-0.404	-13.076	-0.043	-0.044	-0.001
-0.538	-0.409	-13.052	-0.043	-0.044	-0.001
-0.534	-0.379	-13.093	-0.043	-0.044	-0.001
-0.547	-0.418	-13.093	-0.042	-0.044	-0.001
-0.569	-0.411	-13.038	-0.043	-0.043	-0.001
-0.534	-0.408	-13.028	-0.043	-0.044	-0.001
-0.529	-0.405	-13.053	-0.042	-0.044	-0.002
-0.539	-0.405	-13.021	-0.043	-0.043	-0.002
-0.542	-0.429	-13.015	-0.043	-0.044	-0.002
-0.506	-0.386	-13.050	-0.043	-0.044	-0.002
-0.546	-0.393	-13.018	-0.043	-0.043	-0.001
-0.534	-0.403	-13.059	-0.043	-0.043	-0.001
-0.524	-0.392	-13.073	-0.043	-0.044	-0.001
-0.515	-0.398	-13.062	-0.043	-0.044	-0.001
-0.551	-0.398	-13.069	-0.043	-0.043	-0.001
-0.526	-0.406	-13.042	-0.043	-0.044	-0.002
-0.497	-0.393	-13.008	-0.043	-0.044	-0.001
-0.526	-0.400	-13.008	-0.043	-0.044	-0.002
-0.532	-0.417	-12.977	-0.043	-0.044	-0.002
-0.511	-0.393	-12.977	-0.043	-0.044	-0.002
-0.519	-0.391	-13.022	-0.043	-0.044	-0.002
-0.538	-0.405	-13.032	-0.043	-0.043	-0.002
-0.524	-0.397	-12.973	-0.044	-0.044	-0.002
-0.510	-0.384	-13.025	-0.043	-0.044	-0.001
-0.524	-0.378	-13.059	-0.043	-0.043	-0.001
-0.552	-0.415	-13.017	-0.043	-0.044	-0.001
-0.515	-0.379	-13.008	-0.043	-0.044	-0.001
-0.521	-0.395	-13.022	-0.043	-0.044	-0.002
-0.519	-0.395	-12.988	-0.043	-0.044	-0.002
-0.529	-0.396	-12.977	-0.044	-0.044	-0.002
-0.511	-0.380	-13.019	-0.043	-0.044	-0.002
-0.518	-0.382	-12.998	-0.043	-0.044	-0.002
-0.540	-0.376	-12.998	-0.043	-0.044	-0.002
-0.502	-0.380	-13.022	-0.043	-0.044	-0.002
-0.524	-0.364	-13.039	-0.043	-0.044	-0.001
-0.537	-0.392	-13.055	-0.043	-0.044	-0.001
-0.515	-0.385	-12.997	-0.043	-0.044	-0.001
-0.502	-0.339	-12.998	-0.043	-0.044	-0.001
-0.523	-0.400	-12.994	-0.043	-0.044	-0.002
-0.514	-0.383	-12.984	-0.043	-0.044	-0.002
-0.507	-0.379	-12.957	-0.043	-0.044	-0.002
-0.491	-0.365	-12.989	-0.043	-0.044	-0.002
-0.518	-0.392	-12.974	-0.043	-0.044	-0.002
-0.497	-0.381	-12.922	-0.044	-0.044	-0.002
-0.501	-0.373	-13.008	-0.043	-0.044	-0.002
-0.513	-0.382	-13.004	-0.043	-0.044	-0.001
-0.518	-0.386	-12.994	-0.044	-0.044	-0.002
-0.502	-0.359	-13.029	-0.044	-0.045	-0.001
-0.495	-0.389	-13.005	-0.043	-0.044	-0.002
-0.526	-0.386	-12.970	-0.044	-0.044	-0.002
-0.502	-0.373	-12.957	-0.044	-0.044	-0.002
-0.485	-0.365	-12.972	-0.043	-0.044	-0.002
-0.501	-0.372	-12.950	-0.044	-0.044	-0.002
-0.513	-0.400	-12.974	-0.044	-0.044	-0.002
-0.487	-0.360	-12.974	-0.044	-0.044	-0.002
-0.488	-0.366	-12.971	-0.043	-0.044	-0.001
-0.502	-0.367	-13.012	-0.044	-0.043	-0.002
-0.509	-0.373	-12.994	-0.044	-0.044	-0.001
-0.478	-0.366	-12.964	-0.043	-0.044	-0.001
-0.499	-0.377	-12.971	-0.043	-0.044	-0.002
-0.498	-0.376	-12.957	-0.044	-0.044	-0.002
-0.474	-0.362	-12.933	-0.044	-0.044	-0.002
-0.495	-0.366	-12.944	-0.044	-0.044	-0.002
-0.508	-0.374	-12.930	-0.043	-0.044	-0.002
-0.482	-0.361	-12.902	-0.044	-0.044	-0.002
-0.480	-0.355	-12.975	-0.044	-0.044	-0.002
-0.500	-0.345	-12.981	-0.044	-0.044	-0.002
-0.502	-0.371	-12.970	-0.044	-0.044	-0.001
-0.474	-0.352	-12.961	-0.044	-0.044	-0.002
-0.481	-0.354	-12.978	-0.044	-0.044	-0.001
-0.521	-0.376	-12.936	-0.044	-0.044	-0.001
-0.478	-0.364	-12.930	-0.044	-0.044	-0.002
-0.488	-0.351	-12.910	-0.044	-0.044	-0.002
-0.479	-0.352	-12.927	-0.044	-0.044	-0.002
-0.496	-0.361	-12.930	-0.044	-0.044	-0.002
-0.472	-0.343	-12.937	-0.044	-0.044	-0.002
-0.484	-0.338	-12.947	-0.044	-0.044	-0.002
-0.515	-0.345	-12.957	-0.044	-0.044	-0.002
-0.474	-0.361	-12.943	-0.044	-0.044	-0.002
-0.475	-0.327	-12.961	-0.044	-0.044	-0.002
-0.495	-0.362	-12.988	-0.044	-0.044	-0.002
-0.496	-0.355	-12.929	-0.044	-0.044	-0.002
-0.470	-0.323	-12.913	-0.044	-0.044	-0.001
-0.483	-0.348	-12.920	-0.044	-0.044	-0.002
-0.490	-0.349	-12.896	-0.044	-0.044	-0.002
-0.472	-0.329	-12.896	-0.044	-0.045	-0.002
-0.452	-0.329	-12.924	-0.044	-0.044	-0.002
-0.483	-0.341	-12.924	-0.044	-0.044	-0.002
-0.476	-0.343	-12.909	-0.045	-0.044	-0.002
-0.484	-0.333	-12.954	-0.044	-0.044	-0.002
-0.481	-0.336	-12.954	-0.044	-0.044	-0.001
-0.490	-0.337	-12.923	-0.044	-0.044	-0.002
-0.462	-0.323	-12.978	-0.045	-0.045	-0.002
-0.465	-0.344	-12.934	-0.044	-0.044	-0.002
-0.490	-0.343	-12.896	-0.044	-0.044	-0.002
-0.477	-0.348	-12.920	-0.045	-0.044	-0.002
-0.464	-0.325	-12.904	-0.044	-0.045	-0.002
-0.471	-0.334	-12.910	-0.044	-0.044	-0.002
-0.488	-0.367	-12.934	-0.045	-0.044	-0.003
-0.460	-0.316	-12.924	-0.045	-0.044	-0.002
-0.470	-0.326	-12.948	-0.044	-0.044	-0.002
-0.478	-0.328	-12.965	-0.044	-0.044	-0.002
-0.491	-0.337	-12.926	-0.045	-0.044	-0.002
-0.450	-0.323	-12.917	-0.044	-0.045	-0.002
-0.476	-0.325	-12.924	-0.044	-0.044	-0.002
-0.474	-0.322	-12.883	-0.045	-0.044	-0.002
-0.455	-0.318	-12.880	-0.044	-0.045	-0.002
-0.467	-0.313	-12.890	-0.044	-0.044	-0.002
-0.479	-0.331	-12.859	-0.044	-0.044	-0.002
-0.462	-0.310	-12.839	-0.045	-0.045	-0.002
-0.448	-0.315	-12.914	-0.044	-0.044	-0.002
-0.481	-0.314	-12.938	-0.044	-0.044	-0.002
-0.485	-0.324	-12.906	-0.045	-0.044	-0.002
-0.464	-0.310	-12.921	-0.044	-0.045	-0.002
-0.466	-0.309	-12.928	-0.044	-0.044	-0.002
-0.502	-0.343	-12.902	-0.045	-0.044	-0.002
-0.466	-0.309	-12.894	-0.045	-0.045	-0.002
-0.474	-0.303	-12.894	-0.044	-0.045	-0.002
-0.470	-0.319	-12.856	-0.044	-0.044	-0.003
-0.485	-0.325	-12.873	-0.045	-0.044	-0.003
-0.450	-0.309	-12.873	-0.045	-0.045	-0.002
-0.480	-0.299	-12.877	-0.044	-0.044	-0.002
-0.496	-0.299	-12.901	-0.045	-0.044	-0.003
-0.461	-0.305	-12.907	-0.045	-0.045	-0.002
-0.463	-0.275	-12.904	-0.045	-0.045	-0.002
-0.484	-0.317	-12.941	-0.044	-0.044	-0.002
-0.470	-0.306	-12.869	-0.045	-0.045	-0.002
-0.457	-0.276	-12.874	-0.045	-0.045	-0.002
-0.466	-0.307	-12.867	-0.044	-0.044	-0.003
-0.474	-0.304	-12.867	-0.044	-0.044	-0.003
-0.461	-0.287	-12.843	-0.045	-0.045	-0.003
-0.441	-0.284	-12.874	-0.045	-0.045	-0.003
-0.482	-0.307	-12.883	-0.045	-0.044	-0.002
-0.469	-0.289	-12.870	-0.045	-0.044	-0.002
-0.460	-0.287	-12.908	-0.045	-0.045	-0.002
-0.458	-0.278	-12.901	-0.044	-0.045	-0.002
-0.483	-0.293	-12.884	-0.044	-0.045	-0.002
-0.456	-0.283	-12.890	-0.045	-0.045	-0.002
-0.459	-0.293	-12.863	-0.044	-0.045	-0.002
-0.478	-0.296	-12.842	-0.045	-0.044	-0.002
-0.468	-0.301	-12.874	-0.045	-0.045	-0.003
-0.453	-0.276	-12.840	-0.045	-0.045	-0.003
-0.455	-0.279	-12.860	-0.044	-0.045	-0.002
-0.486	-0.297	-12.874	-0.045	-0.044	-0.003
-0.469	-0.280	-12.887	-0.045	-0.045	-0.002
-0.447	-0.279	-12.894	-0.045	-0.045	-0.002
-0.462	-0.285	-12.928	-0.045	-0.044	-0.003
-0.504	-0.302	-12.875	-0.045	-0.045	-0.002
-0.452	-0.263	-12.860	-0.045	-0.045	-0.002
-0.471	-0.265	-12.881	-0.045	-0.045	-0.003
-0.464	-0.279	-12.836	-0.045	-0.044	-0.003
-0.461	-0.264	-12.816	-0.045	-0.045	-0.003
-0.447	-0.263	-12.850	-0.045	-0.044	-0.003
-0.467	-0.272	-12.813	-0.044	-0.044	-0.003
-0.466	-0.273	-12.850	-0.045	-0.045	-0.003
-0.453	-0.265	-12.857	-0.045	-0.045	-0.003
-0.451	-0.240	-12.857	-0.045	-0.045	-0.002
-0.483	-0.275	-12.901	-0.045	-0.045	-0.002
-0.453	-0.265	-12.853	-0.045	-0.045	-0.003
-0.446	-0.259	-12.871	-0.045	-0.045	-0.002
-0.457	-0.270	-12.823	-0.045	-0.045	-0.003
-0.459	-0.257	-12.834	-0.045	-0.045	-0.003
-0.464	-0.246	-12.820	-0.045	-0.045	-0.003
-0.417	-0.237	-12.849	-0.045	-0.045	-0.003
-0.468	-0.263	-12.864	-0.045	-0.045	-0.003
-0.464	-0.256	-12.867	-0.045	-0.045	-0.003
-0.452	-0.228	-12.868	-0.045	-0.045	-0.002
-0.452	-0.257	-12.885	-0.045	-0.045	-0.002
-0.465	-0.264	-12.833	-0.045	-0.045	-0.002
-0.440	-0.236	-12.851	-0.045	-0.045	-0.003
-0.456	-0.252	-12.865	-0.045	-0.045	-0.003
-0.463	-0.256	-12.823	-0.045	-0.045	-0.003
-0.453	-0.251	-12.810	-0.045	-0.045	-0.003
-0.434	-0.237	-12.813	-0.045	-0.045	-0.003
-0.467	-0.249	-12.806	-0.045	-0.044	-0.003
-0.468	-0.237	-12.823	-0.045	-0.045	-0.003
-0.445	-0.224	-12.848	-0.045	-0.045	-0.003
-0.440	-0.243	-12.847	-0.045	-0.045	-0.002
-0.456	-0.246	-12.898	-0.045	-0.044	-0.003
-0.462	-0.235	-12.870	-0.046	-0.045	-0.002
-0.431	-0.225	-12.844	-0.045	-0.045	-0.002
-0.457	-0.229	-12.855	-0.045	-0.045	-0.003
-0.451	-0.244	-12.823	-0.045	-0.045	-0.003
-0.441	-0.231	-12.796	-0.045	-0.045	-0.003
-0.431	-0.217	-12.817	-0.045	-0.045	-0.003
-0.456	-0.244	-12.824	-0.045	-0.045	-0.003
-0.444	-0.218	-12.796	-0.046	-0.045	-0.003
-0.444	-0.226	-12.834	-0.045	-0.045	-0.003
-0.461	-0.231	-12.848	-0.045	-0.044	-0.003
-0.468	-0.236	-12.850	-0.045	-0.045	-0.003
-0.439	-0.221	-12.844	-0.045	-0.045	-0.003
-0.449	-0.243	-12.864	-0.045	-0.044	-0.003
-0.492	-0.236	-12.815	-0.046	-0.045	-0.003
-0.434	-0.221	-12.807	-0.045	-0.045	-0.003
-0.444	-0.218	-12.807	-0.045	-0.045	-0.003
-0.455	-0.218	-12.804	-0.045	-0.044	-0.003
-0.448	-0.194	-12.801	-0.046	-0.045	-0.003
-0.432	-0.195	-12.804	-0.045	-0.045	-0.003
-0.454	-0.210	-12.800	-0.045	-0.044	-0.003
-0.450	-0.214	-12.806	-0.046	-0.045	-0.003
-0.444	-0.203	-12.834	-0.045	-0.045	-0.003
-0.434	-0.180	-12.852	-0.045	-0.045	-0.003
-0.460	-0.224	-12.871	-0.045	-0.045	-0.003
-0.433	-0.204	-12.810	-0.046	-0.045	-0.003
-0.425	-0.199	-12.804	-0.046	-0.045	-0.003
-0.447	-0.207	-12.804	-0.045	-0.045	-0.003
-0.446	-0.202	-12.801	-0.046	-0.045	-0.003
-0.436	-0.197	-12.783	-0.046	-0.045	-0.003
-0.403	-0.169	-12.806	-0.045	-0.045	-0.003
-0.460	-0.217	-12.814	-0.045	-0.045	-0.003
-0.440	-0.196	-12.828	-0.046	-0.045	-0.003
-0.436	-0.187	-12.851	-0.046	-0.045	-0.003
-0.437	-0.193	-12.845	-0.045	-0.045	-0.003
-0.454	-0.203	-12.800	-0.046	-0.045	-0.003
-0.432	-0.181	-12.801	-0.046	-0.045	-0.003
-0.440	-0.192	-12.832	-0.045	-0.045	-0.003
-0.450	-0.204	-12.803	-0.046	-0.045	-0.003
-0.440	-0.194	-12.777	-0.046	-0.045	-0.003
-0.416	-0.184	-12.784	-0.046	-0.045	-0.003
-0.440	-0.196	-12.770	-0.045	-0.045	-0.003
-0.445	-0.181	-12.808	-0.046	-0.045	-0.003
-0.419	-0.175	-12.825	-0.046	-0.045	-0.003
-0.432	-0.186	-12.811	-0.046	-0.045	-0.003
-0.444	-0.199	-12.834	-0.046	-0.044	-0.003
-0.446	-0.190	-12.817	-0.046	-0.045	-0.003
-0.413	-0.171	-12.784	-0.046	-0.045	-0.003
-0.445	-0.179	-12.812	-0.045	-0.045	-0.003
-0.425	-0.195	-12.777	-0.046	-0.045	-0.003
-0.432	-0.177	-12.753	-0.046	-0.045	-0.003
-0.419	-0.167	-12.781	-0.046	-0.045	-0.004
-0.440	-0.192	-12.804	-0.046	-0.045	-0.004
-0.424	-0.177	-12.777	-0.046	-0.045	-0.003
-0.412	-0.171	-12.805	-0.046	-0.045	-0.003
-0.441	-0.160	-12.822	-0.046	-0.045	-0.003
-0.451	-0.192	-12.810	-0.046	-0.045	-0.003
-0.406	-0.168	-12.798	-0.046	-0.045	-0.003
-0.416	-0.188	-12.825	-0.046	-0.045	-0.003
-0.456	-0.208	-12.782	-0.046	-0.045	-0.003
-0.423	-0.169	-12.747	-0.046	-0.045	-0.004
-0.417	-0.162	-12.716	-0.046	-0.046	-0.004
-0.431	-0.172	-12.767	-0.046	-0.045	-0.004
-0.430	-0.154	-12.761	-0.046	-0.045	-0.004
-0.401	-0.151	-12.771	-0.046	-0.045	-0.003
-0.425	-0.140	-12.767	-0.046	-0.045	-0.003
-0.427	-0.175	-12.780	-0.046	-0.045	-0.003
-0.427	-0.161	-12.777	-0.046	-0.045	-0.003
-0.414	-0.121	-12.798	-0.046	-0.045	-0.003
-0.432	-0.164	-12.812	-0.046	-0.045	-0.003
-0.408	-0.156	-12.775	-0.046	-0.045	-0.004
-0.402	-0.165	-12.754	-0.046	-0.046	-0.004
-0.408	-0.143	-12.754	-0.046	-0.045	-0.004
-0.424	-0.168	-12.743	-0.046	-0.045	-0.004
-0.425	-0.144	-12.719	-0.046	-0.046	-0.004
-0.371	-0.109	-12.780	-0.046	-0.046	-0.004
-0.418	-0.152	-12.784	-0.046	-0.045	-0.003
-0.425	-0.148	-12.808	-0.046	-0.045	-0.003
-0.403	-0.136	-12.802	-0.047	-0.046	-0.004
-0.387	-0.145	-12.778	-0.046	-0.046	-0.003
-0.426	-0.151	-12.750	-0.046	-0.045	-0.003
-0.408	-0.147	-12.730	-0.046	-0.046	-0.004
-0.400	-0.137	-12.734	-0.046	-0.046	-0.004
-0.410	-0.146	-12.727	-0.046	-0.045	-0.004
-0.418	-0.159	-12.750	-0.047	-0.045	-0.004
-0.397	-0.129	-12.716	-0.047	-0.045	-0.004
-0.404	-0.128	-12.758	-0.046	-0.045	-0.004
-0.414	-0.127	-12.778	-0.046	-0.045	-0.003
-0.429	-0.143	-12.760	-0.047	-0.045	-0.003
-0.389	-0.124	-12.775	-0.046	-0.045	-0.003
-0.412	-0.139	-12.806	-0.046	-0.045	-0.004
-0.424	-0.144	-12.743	-0.047	-0.046	-0.004
-0.391	-0.134	-12.744	-0.047	-0.046	-0.004
-0.395	-0.123	-12.758	-0.046	-0.045	-0.004
-0.403	-0.137	-12.727	-0.046	-0.045	-0.004
-0.418	-0.110	-12.703	-0.047	-0.045	-0.004
-0.387	-0.114	-12.758	-0.046	-0.046	-0.004
-0.412	-0.112	-12.785	-0.047	-0.045	-0.004
-0.412	-0.127	-12.778	-0.047	-0.045	-0.004
-0.393	-0.114	-12.751	-0.047	-0.046	-0.004
-0.408	-0.089	-12.762	-0.046	-0.045	-0.003
-0.425	-0.134	-12.757	-0.046	-0.046	-0.004
-0.383	-0.108	-12.734	-0.047	-0.046	-0.004
-0.389	-0.129	-12.744	-0.046	-0.046	-0.004
-0.412	-0.126	-12.710	-0.046	-0.045	-0.004
-0.400	-0.123	-12.714	-0.047	-0.045	-0.004
-0.387	-0.108	-12.676	-0.047	-0.046	-0.004
-0.397	-0.108	-12.724	-0.046	-0.045	-0.004
-0.411	-0.106	-12.741	-0.047	-0.045	-0.004
-0.381	-0.110	-12.721	-0.047	-0.046	-0.004
-0.393	-0.087	-12.772	-0.047	-0.046	-0.004
-0.399	-0.111	-12.762	-0.046	-0.045	-0.004
-0.409	-0.121	-12.733	-0.047	-0.045	-0.004
-0.386	-0.083	-12.707	-0.046	-0.046	-0.004
-0.400	-0.106	-12.773	-0.046	-0.046	-0.004
-0.395	-0.102	-12.721	-0.047	-0.046	-0.004
-0.381	-0.118	-12.697	-0.047	-0.046	-0.004
-0.365	-0.078	-12.729	-0.046	-0.046	-0.004
-0.394	-0.101	-12.708	-0.047	-0.045	-0.004
-0.381	-0.093	-12.721	-0.047	-0.046	-0.004
-0.356	-0.066	-12.743	-0.047	-0.046	-0.004
-0.385	-0.092	-12.728	-0.046	-0.045	-0.004
-0.392	-0.101	-12.751	-0.047	-0.046	-0.004
-0.378	-0.084	-12.742	-0.047	-0.046	-0.004
-0.345	-0.102	-12.718	-0.046	-0.046	-0.004
-0.394	-0.103	-12.687	-0.047	-0.045	-0.004
-0.379	-0.104	-12.687	-0.047	-0.046	-0.004
-0.372	-0.075	-12.677	-0.047	-0.046	-0.004
-0.380	-0.081	-12.697	-0.047	-0.045	-0.004
-0.391	-0.094	-12.718	-0.047	-0.045	-0.005
-0.364	-0.077	-12.666	-0.048	-0.046	-0.004
-0.368	-0.086	-12.711	-0.047	-0.045	-0.004
-0.387	-0.073	-12.749	-0.047	-0.045	-0.004
-0.393	-0.105	-12.706	-0.047	-0.046	-0.004
-0.360	-0.077	-12.728	-0.047	-0.046	-0.004
-0.371	-0.088	-12.759	-0.047	-0.045	-0.004
-0.383	-0.094	-12.683	-0.047	-0.046	-0.004
-0.366	-0.084	-12.681	-0.047	-0.046	-0.004
-0.376	-0.074	-12.695	-0.047	-0.046	-0.004
-0.376	-0.083	-12.674	-0.047	-0.045	-0.004
-0.393	-0.063	-12.664	-0.047	-0.046	-0.005
-0.354	-0.065	-12.695	-0.047	-0.046	-0.004
-0.375	-0.064	-12.742	-0.047	-0.045	-0.004
-0.380	-0.086	-12.731	-0.047	-0.045	-0.004
-0.367	-0.065	-12.697	-0.047	-0.046	-0.004
-0.360	-0.030	-12.688	-0.047	-0.046	-0.004
-0.387	-0.085	-12.691	-0.047	-0.046	-0.004
-0.359	-0.066	-12.664	-0.047	-0.046	-0.005
-0.361	-0.076	-12.667	-0.047	-0.046	-0.004
-0.351	-0.064	-12.695	-0.047	-0.046	-0.005
-0.376	-0.071	-12.681	-0.047	-0.046	-0.005
-0.348	-0.071	-12.622	-0.048	-0.046	-0.004
-0.357	-0.056	-12.695	-0.047	-0.046	-0.004
-0.381	-0.061	-12.691	-0.047	-0.046	-0.004
-0.368	-0.061	-12.691	-0.047	-0.046	-0.004
-0.352	-0.056	-12.735	-0.048	-0.046	-0.004
-0.352	-0.078	-12.719	-0.047	-0.046	-0.004
-0.370	-0.074	-12.656	-0.047	-0.046	-0.004
-0.351	-0.067	-12.657	-0.047	-0.046	-0.004
-0.345	-0.052	-12.665	-0.047	-0.046	-0.005
-0.365	-0.069	-12.650	-0.047	-0.046	-0.004
-0.360	-0.087	-12.650	-0.048	-0.046	-0.005
-0.336	-0.044	-12.675	-0.047	-0.046	-0.005
-0.352	-0.055	-12.671	-0.047	-0.046	-0.004
-0.352	-0.058	-12.691	-0.047	-0.045	-0.004
-0.344	-0.045	-12.685	-0.048	-0.046	-0.004
-0.332	-0.054	-12.664	-0.047	-0.046	-0.004
-0.361	-0.065	-12.698	-0.047	-0.046	-0.004
-0.343	-0.051	-12.664	-0.048	-0.046	-0.004
-0.313	-0.053	-12.637	-0.047	-0.046	-0.004
-0.350	-0.059	-12.643	-0.047	-0.046	-0.004
-0.352	-0.065	-12.603	-0.047	-0.046	-0.005
-0.325	-0.039	-12.610	-0.048	-0.046	-0.005
-0.336	-0.049	-12.648	-0.047	-0.046	-0.005
-0.347	-0.061	-12.675	-0.047	-0.046	-0.005
-0.336	-0.042	-12.636	-0.048	-0.046	-0.004
-0.322	-0.043	-12.661	-0.048	-0.046	-0.004
-0.332	-0.047	-12.681	-0.047	-0.045	-0.004
-0.361	-0.070	-12.652	-0.048	-0.046	-0.004
-0.323	-0.037	-12.644	-0.048	-0.046	-0.004
-0.335	-0.047	-12.665	-0.047	-0.046	-0.005
-0.340	-0.050	-12.634	-0.047	-0.046	-0.005
-0.328	-0.049	-12.617	-0.048	-0.046	-0.005
-0.315	-0.042	-12.641	-0.048	-0.046	-0.005
-0.334	-0.051	-12.617	-0.047	-0.046	-0.004
-0.362	-0.031	-12.634	-0.047	-0.046	-0.005
-0.310	-0.035	-12.641	-0.048	-0.046	-0.005
-0.321	-0.017	-12.668	-0.048	-0.046	-0.004
-0.349	-0.046	-12.678	-0.047	-0.046	-0.004
-0.335	-0.044	-12.630	-0.048	-0.046	-0.004
-0.319	-0.011	-12.627	-0.047	-0.046	-0.004
-0.332	-0.050	-12.624	-0.047	-0.046	-0.005
-0.327	-0.041	-12.610	-0.048	-0.046	-0.005
-0.318	-0.032	-12.586	-0.048	-0.047	-0.005
-0.297	-0.012	-12.605	-0.047	-0.046	-0.005
-0.336	-0.045	-12.607	-0.047	-0.046	-0.005
-0.314	-0.030	-12.579	-0.048	-0.047	-0.004
-0.320	-0.028	-12.641	-0.048	-0.046	-0.004
-0.316	-0.031	-12.658	-0.047	-0.046	-0.004
-0.327	-0.045	-12.624	-0.047	-0.046	-0.005
-0.310	-0.019	-12.658	-0.048	-0.047	-0.004
-0.307	-0.041	-12.634	-0.047	-0.046	-0.004
-0.328	-0.048	-12.596	-0.048	-0.046	-0.005
-0.308	-0.049	-12.590	-0.048	-0.046	-0.005
-0.295	-0.026	-12.584	-0.048	-0.046	-0.005
-0.313	-0.032	-12.597	-0.047	-0.046	-0.005
-0.325	-0.060	-12.607	-0.048	-0.046	-0.005
-0.289	-0.021	-12.611	-0.048	-0.046	-0.005
-0.301	-0.030	-12.617	-0.048	-0.046	-0.004
-0.309	-0.035	-12.637	-0.048	-0.045	-0.004
-0.328	-0.050	-12.626	-0.048	-0.046	-0.004
-0.284	-0.025	-12.610	-0.048	-0.046	-0.004
-0.315	-0.025	-12.610	-0.047	-0.046	-0.004
-0.303	-0.030	-12.566	-0.048	-0.047	-0.005
-0.276	-0.029	-12.566	-0.048	-0.046	-0.004
-0.301	-0.026	-12.569	-0.048	-0.046	-0.005
-0.307	-0.045	-12.542	-0.047	-0.046	-0.005
-0.292	-0.023	-12.545	-0.048	-0.046	-0.005
-0.290	-0.029	-12.580	-0.048	-0.046	-0.004
-0.306	-0.020	-12.604	-0.048	-0.046	-0.005
-0.307	-0.026	-12.586	-0.048	-0.046	-0.004
-0.279	-0.021	-12.569	-0.048	-0.047	-0.004
-0.287	-0.021	-12.621	-0.047	-0.046	-0.004
-0.324	-0.056	-12.571	-0.048	-0.046	-0.004
-0.274	-0.018	-12.563	-0.048	-0.047	-0.005
-0.290	-0.023	-12.573	-0.047	-0.046	-0.005
-0.291	-0.029	-12.556	-0.047	-0.046	-0.005
-0.297	-0.035	-12.539	-0.048	-0.046	-0.005
-0.281	-0.026	-12.559	-0.048	-0.046	-0.005
-0.292	-0.024	-12.549	-0.047	-0.046	-0.005
-0.323	-0.010	-12.559	-0.048	-0.046	-0.005
-0.274	-0.023	-12.576	-0.048	-0.046	-0.004
-0.276	0.007	-12.594	-0.048	-0.046	-0.004
-0.294	-0.038	-12.614	-0.047	-0.046	-0.004
-0.299	-0.036	-12.545	-0.048	-0.046	-0.004
-0.270	0.001	-12.546	-0.047	-0.047	-0.004
-0.286	-0.034	-12.535	-0.048	-0.046	-0.005
-0.287	-0.030	-12.515	-0.047	-0.046	-0.005
-0.277	-0.016	-12.505	-0.048	-0.047	-0.005
-0.256	-0.007	-12.563	-0.048	-0.046	-0.005
-0.276	-0.032	-12.542	-0.048	-0.046	-0.005
-0.268	-0.031	-12.521	-0.048	-0.046	-0.004
-0.282	-0.006	-12.562	-0.048	-0.047	-0.004
-0.267	-0.021	-12.569	-0.047	-0.047	-0.004
-0.289	-0.032	-12.555	-0.048	-0.046	-0.004
-0.260	-0.004	-12.569	-0.048	-0.047	-0.004
-0.258	-0.030	-12.563	-0.047	-0.047	-0.004
-0.289	-0.033	-12.507	-0.048	-0.046	-0.004
-0.270	-0.033	-12.525	-0.048	-0.047	-0.005
-0.260	-0.013	-12.526	-0.047	-0.047	-0.005
-0.267	-0.019	-12.512	-0.047	-0.046	-0.005
-0.281	-0.060	-12.521	-0.048	-0.046	-0.005
-0.248	-0.015	-12.546	-0.048	-0.047	-0.004
-0.263	-0.018	-12.532	-0.048	-0.046	-0.004
-0.267	-0.032	-12.569	-0.048	-0.046	-0.004
-0.286	-0.049	-12.541	-0.048	-0.046	-0.004
-0.241	-0.026	-12.508	-0.048	-0.047	-0.004
-0.273	-0.029	-12.529	-0.047	-0.046	-0.004
-0.253	-0.042	-12.508	-0.048	-0.047	-0.004
-0.235	-0.031	-12.470	-0.048	-0.047	-0.004
-0.247	-0.019	-12.498	-0.048	-0.047	-0.004
-0.269	-0.045	-12.460	-0.047	-0.046	-0.004
-0.243	-0.026	-12.446	-0.048	-0.047	-0.004
-0.242	-0.023	-12.508	-0.048	-0.047	-0.004
-0.264	-0.021	-12.529	-0.048	-0.046	-0.004
-0.268	-0.045	-12.500	-0.048	-0.046	-0.004
-0.238	-0.034	-12.501	-0.048	-0.047	-0.004
-0.242	-0.029	-12.525	-0.047	-0.046	-0.004
-0.280	-0.061	-12.473	-0.048	-0.047	-0.004
-0.241	-0.026	-12.491	-0.048	-0.047	-0.004
-0.234	-0.035	-12.478	-0.048	-0.047	-0.004
-0.244	-0.026	-12.495	-0.047	-0.046	-0.005
-0.256	-0.042	-12.481	-0.048	-0.046	-0.005
-0.233	-0.031	-12.495	-0.048	-0.047	-0.004
-0.246	-0.031	-12.501	-0.048	-0.046	-0.004
-0.265	-0.031	-12.494	-0.048	-0.046	-0.004
-0.239	-0.043	-12.487	-0.048	-0.047	-0.004
-0.236	-0.016	-12.522	-0.048	-0.047	-0.004
-0.248	-0.049	-12.518	-0.047	-0.047	-0.004
-0.258	-0.055	-12.473	-0.048	-0.046	-0.004
-0.229	-0.032	-12.453	-0.048	-0.047	-0.004
-0.221	-0.037	-12.457	-0.048	-0.047	-0.004
-0.243	-0.043	-12.433	-0.048	-0.046	-0.004
-0.241	-0.035	-12.453	-0.048	-0.047	-0.004
-0.211	-0.021	-12.471	-0.048	-0.047	-0.004
-0.241	-0.041	-12.491	-0.048	-0.046	-0.004
-0.234	-0.051	-12.490	-0.048	-0.046	-0.004
-0.240	-0.036	-12.500	-0.048	-0.047	-0.004
-0.208	-0.038	-12.460	-0.047	-0.047	-0.003
-0.242	-0.054	-12.473	-0.047	-0.047	-0.004
-0.230	-0.054	-12.490	-0.048	-0.047	-0.004
-0.218	-0.047	-12.446	-0.048	-0.047	-0.004
-0.230	-0.037	-12.440	-0.047	-0.046	-0.004
-0.230	-0.061	-12.463	-0.048	-0.047	-0.004
-0.209	-0.034	-12.416	-0.048	-0.047	-0.004
-0.218	-0.043	-12.457	-0.048	-0.047	-0.004
-0.240	-0.058	-12.467	-0.048	-0.046	-0.004
-0.234	-0.052	-12.490	-0.048	-0.047	-0.004
-0.208	-0.045	-12.480	-0.048	-0.047	-0.004
-0.226	-0.055	-12.518	-0.048	-0.046	-0.004
-0.264	-0.073	-12.461	-0.048	-0.047	-0.003
-0.205	-0.050	-12.426	-0.048	-0.047	-0.004
-0.219	-0.040	-12.433	-0.048	-0.047	-0.004
-0.221	-0.062	-12.415	-0.048	-0.046	-0.004
-0.215	-0.049	-12.395	-0.048	-0.047	-0.004
-0.211	-0.035	-12.426	-0.048	-0.046	-0.004
-0.220	-0.055	-12.402	-0.047	-0.046	-0.004
-0.218	-0.053	-12.425	-0.048	-0.047	-0.004
-0.213	-0.041	-12.419	-0.048	-0.047	-0.004
-0.213	-0.027	-12.449	-0.047	-0.046	-0.003
-0.243	-0.084	-12.459	-0.047	-0.047	-0.004
-0.206	-0.048	-12.415	-0.048	-0.047	-0.004
-0.198	-0.052	-12.429	-0.048	-0.047	-0.003
-0.217	-0.063	-12.415	-0.048	-0.046	-0.004
-0.220	-0.052	-12.384	-0.048	-0.047	-0.004
-0.198	-0.051	-12.371	-0.048	-0.047	-0.004
-0.178	-0.030	-12.407	-0.047	-0.047	-0.004
-0.236	-0.067	-12.415	-0.048	-0.047	-0.004
-0.201	-0.058	-12.411	-0.048	-0.047	-0.004
-0.204	-0.048	-12.439	-0.048	-0.047	-0.003
-0.209	-0.055	-12.436	-0.047	-0.047	-0.003
-0.218	-0.073	-12.390	-0.048	-0.047	-0.004
-0.197	-0.037	-12.429	-0.048	-0.047	-0.003
-0.215	-0.057	-12.429	-0.047	-0.047	-0.004
-0.221	-0.067	-12.404	-0.048	-0.047	-0.004
-0.198	-0.071	-12.381	-0.048	-0.047	-0.004
-0.183	-0.055	-12.357	-0.048	-0.047	-0.004
-0.208	-0.072	-12.374	-0.047	-0.046	-0.004
-0.209	-0.051	-12.398	-0.048	-0.046	-0.004
-0.179	-0.044	-12.412	-0.048	-0.047	-0.003
-0.193	-0.060	-12.412	-0.047	-0.047	-0.003
-0.201	-0.075	-12.459	-0.047	-0.046	-0.004
-0.205	-0.061	-12.380	-0.048	-0.047	-0.003
-0.169	-0.060	-12.371	-0.047	-0.047	-0.003
-0.198	-0.070	-12.388	-0.047	-0.047	-0.004
-0.198	-0.073	-12.381	-0.047	-0.047	-0.004
-0.199	-0.062	-12.347	-0.048	-0.047	-0.004
-0.176	-0.050	-12.382	-0.047	-0.047	-0.004
-0.207	-0.073	-12.384	-0.048	-0.046	-0.004
-0.187	-0.064	-12.370	-0.048	-0.047	-0.003
-0.175	-0.069	-12.377	-0.047	-0.047	-0.003
-0.201	-0.033	-12.408	-0.047	-0.046	-0.003
-0.213	-0.087	-12.400	-0.047	-0.047	-0.003
-0.167	-0.057	-12.391	-0.048	-0.047	-0.003
-0.178	-0.065	-12.378	-0.047	-0.047	-0.003
-0.218	-0.082	-12.359	-0.047	-0.047	-0.003
-0.195	-0.063	-12.340	-0.047	-0.047	-0.004
-0.178	-0.052	-12.306	-0.047	-0.047	-0.003
-0.190	-0.072	-12.347	-0.047	-0.046	-0.003
-0.198	-0.064	-12.357	-0.048	-0.047	-0.004
-0.172	-0.068	-12.361	-0.047	-0.047	-0.003
-0.173	-0.054	-12.360	-0.047	-0.047	-0.003
-0.192	-0.082	-12.384	-0.047	-0.046	-0.003
-0.190	-0.071	-12.373	-0.048	-0.047	-0.003
-0.168	-0.037	-12.361	-0.047	-0.047	-0.003
-0.192	-0.076	-12.399	-0.046	-0.047	-0.003
-0.177	-0.065	-12.334	-0.047	-0.047	-0.004
-0.172	-0.078	-12.316	-0.047	-0.047	-0.004
-0.152	-0.055	-12.345	-0.047	-0.047	-0.004
-0.183	-0.060	-12.320	-0.047	-0.046	-0.004
-0.177	-0.067	-12.316	-0.047	-0.047	-0.004
-0.141	-0.030	-12.366	-0.047	-0.047	-0.004
-0.174	-0.074	-12.346	-0.047	-0.046	-0.003
-0.183	-0.073	-12.371	-0.047	-0.047	-0.003
-0.169	-0.059	-12.360	-0.048	-0.047	-0.003
-0.137	-0.067	-12.368	-0.047	-0.047	-0.003
-0.190	-0.080	-12.332	-0.047	-0.047	-0.003
-0.175	-0.078	-12.306	-0.047	-0.047	-0.003
-0.154	-0.058	-12.313	-0.047	-0.047	-0.003
-0.178	-0.065	-12.320	-0.047	-0.046	-0.003
-0.189	-0.086	-12.333	-0.047	-0.047	-0.004
-0.159	-0.056	-12.302	-0.048	-0.046	-0.003
-0.162	-0.066	-12.337	-0.047	-0.047	-0.003
-0.170	-0.058	-12.374	-0.047	-0.046	-0.003
-0.185	-0.077	-12.319	-0.047	-0.047	-0.003
-0.144	-0.065	-12.354	-0.047	-0.047	-0.003
-0.174	-0.071	-12.374	-0.047	-0.046	-0.003
-0.175	-0.083	-12.308	-0.047	-0.047	-0.003
-0.151	-0.073	-12.296	-0.047	-0.047	-0.003
-0.157	-0.063	-12.310	-0.047	-0.047	-0.003
-0.170	-0.073	-12.306	-0.047	-0.046	-0.003
-0.184	-0.061	-12.296	-0.047	-0.047	-0.004
-0.145	-0.055	-12.317	-0.047	-0.047	-0.003
-0.165	-0.045	-12.333	-0.047	-0.046	-0.003
-0.170	-0.083	-12.353	-0.047	-0.047	-0.003
-0.158	-0.072	-12.309	-0.047	-0.047	-0.003
-0.145	-0.032	-12.303	-0.047	-0.047	-0.003
-0.175	-0.092	-12.315	-0.047	-0.047	-0.003
-0.154	-0.069	-12.286	-0.047	-0.047	-0.003
-0.154	-0.067	-12.286	-0.047	-0.047	-0.003
-0.152	-0.064	-12.303	-0.046	-0.047	-0.003
-0.177	-0.077	-12.299	-0.047	-0.047	-0.003
-0.145	-0.064	-12.234	-0.047	-0.047	-0.003
-0.153	-0.061	-12.303	-0.047	-0.047	-0.003
-0.166	-0.060	-12.316	-0.046	-0.047	-0.003
-0.155	-0.073	-12.312	-0.047	-0.047	-0.003
-0.152	-0.053	-12.343	-0.048	-0.047	-0.003
-0.154	-0.082	-12.323	-0.046	-0.047	-0.003
-0.165	-0.076	-12.288	-0.047	-0.047	-0.003
-0.152	-0.062	-12.262	-0.047	-0.047	-0.003
-0.145	-0.059	-12.283	-0.046	-0.047	-0.003
-0.154	-0.069	-12.269	-0.047	-0.047	-0.003
-0.156	-0.095	-12.272	-0.047	-0.047	-0.004
-0.133	-0.047	-12.300	-0.047	-0.047	-0.003
-0.154	-0.072	-12.289	-0.047	-0.047	-0.003
-0.160	-0.070	-12.323	-0.047	-0.046	-0.003
-0.161	-0.077	-12.312	-0.047	-0.047	-0.003
-0.123	-0.065	-12.299	-0.046	-0.047	-0.002
-0.161	-0.075	-12.330	-0.046	-0.046	-0.003
-0.144	-0.071	-12.292	-0.047	-0.047	-0.003
-0.122	-0.067	-12.272	-0.047	-0.047	-0.003
-0.143	-0.071	-12.275	-0.047	-0.046	-0.003
-0.150	-0.089	-12.231	-0.046	-0.046	-0.003
-0.133	-0.067	-12.227	-0.047	-0.047	-0.003
-0.129	-0.058	-12.283	-0.046	-0.047	-0.003
-0.147	-0.052	-12.299	-0.046	-0.046	-0.003
-0.147	-0.073	-12.271	-0.047	-0.046	-0.003
-0.125	-0.072	-12.292	-0.047	-0.047	-0.003
-0.133	-0.062	-12.316	-0.046	-0.046	-0.002
-0.174	-0.093	-12.250	-0.047	-0.047	-0.002
-0.128	-0.059	-12.272	-0.047	-0.047	-0.003
-0.137	-0.064	-12.262	-0.047	-0.047	-0.003
-0.142	-0.065	-12.252	-0.046	-0.046	-0.003
-0.149	-0.068	-12.258	-0.047	-0.047	-0.003
-0.127	-0.063	-12.258	-0.047	-0.047	-0.003
-0.133	-0.060	-12.272	-0.047	-0.046	-0.003
-0.167	-0.062	-12.275	-0.047	-0.047	-0.003
-0.132	-0.063	-12.272	-0.047	-0.047	-0.003
-0.123	-0.051	-12.265	-0.047	-0.047	-0.002
-0.147	-0.086	-12.299	-0.046	-0.047	-0.003
-0.147	-0.070	-12.254	-0.047	-0.047	-0.002
-0.120	-0.051	-12.241	-0.046	-0.047	-0.002
-0.118	-0.074	-12.245	-0.046	-0.047	-0.003
-0.150	-0.076	-12.217	-0.046	-0.046	-0.003
-0.134	-0.064	-12.234	-0.047	-0.047	-0.003
-0.105	-0.048	-12.273	-0.047	-0.047	-0.003
-0.139	-0.074	-12.254	-0.046	-0.047	-0.002
-0.130	-0.078	-12.271	-0.047	-0.046	-0.002
-0.128	-0.066	-12.285	-0.047	-0.047	-0.002
-0.102	-0.056	-12.275	-0.046	-0.047	-0.002
-0.144	-0.072	-12.268	-0.046	-0.046	-0.002
-0.124	-0.068	-12.268	-0.047	-0.047	-0.002
-0.117	-0.063	-12.221	-0.046	-0.047	-0.003
-0.112	-0.065	-12.241	-0.047	-0.047	-0.003
-0.129	-0.093	-12.234	-0.047	-0.047	-0.003
-0.108	-0.048	-12.200	-0.047	-0.047	-0.002
-0.111	-0.061	-12.248	-0.046	-0.047	-0.002
-0.136	-0.059	-12.268	-0.046	-0.046	-0.002
-0.137	-0.063	-12.274	-0.047	-0.047	-0.002
-0.100	-0.062	-12.271	-0.047	-0.047	-0.002
-0.118	-0.078	-12.285	-0.046	-0.046	-0.002
-0.161	-0.097	-12.218	-0.047	-0.046	-0.002
-0.106	-0.068	-12.224	-0.047	-0.047	-0.002
-0.109	-0.062	-12.200	-0.047	-0.047	-0.002
-0.128	-0.073	-12.193	-0.046	-0.046	-0.002
-0.132	-0.064	-12.213	-0.047	-0.047	-0.003
-0.098	-0.062	-12.211	-0.047	-0.047	-0.003
-0.119	-0.054	-12.238	-0.046	-0.047	-0.002
-0.128	-0.081	-12.254	-0.047	-0.047	-0.002
-0.128	-0.068	-12.254	-0.047	-0.047	-0.002
-0.103	-0.040	-12.224	-0.046	-0.047	-0.002
-0.127	-0.076	-12.269	-0.046	-0.047	-0.002
-0.116	-0.062	-12.200	-0.047	-0.047	-0.002
-0.108	-0.067	-12.204	-0.046	-0.047	-0.003
-0.096	-0.064	-12.221	-0.046	-0.046	-0.002
-0.119	-0.073	-12.203	-0.046	-0.047	-0.002
-0.101	-0.064	-12.203	-0.047	-0.047	-0.002
-0.072	-0.033	-12.239	-0.046	-0.047	-0.003
-0.111	-0.071	-12.234	-0.046	-0.047	-0.002
-0.118	-0.069	-12.251	-0.046	-0.046	-0.002
-0.103	-0.047	-12.251	-0.047	-0.047	-0.002
-0.088	-0.070	-12.251	-0.046	-0.047	-0.002
-0.123	-0.069	-12.196	-0.047	-0.047	-0.002
-0.102	-0.071	-12.197	-0.046	-0.047	-0.002
-0.096	-0.061	-12.180	-0.046	-0.047	-0.002
-0.122	-0.068	-12.186	-0.046	-0.047	-0.002
-0.109	-0.083	-12.206	-0.047	-0.047	-0.002
-0.087	-0.058	-12.175	-0.047	-0.047	-0.002
-0.102	-0.062	-12.227	-0.046	-0.047	-0.002
-0.110	-0.058	-12.241	-0.046	-0.046	-0.002
-0.127	-0.083	-12.205	-0.047	-0.047	-0.002
-0.077	-0.061	-12.196	-0.046	-0.047	-0.002
-0.118	-0.065	-12.251	-0.046	-0.046	-0.002
-0.117	-0.084	-12.185	-0.046	-0.047	-0.002
-0.090	-0.078	-12.196	-0.046	-0.047	-0.002
-0.097	-0.051	-12.194	-0.046	-0.047	-0.002
-0.100	-0.075	-12.166	-0.046	-0.047	-0.002
-0.126	-0.051	-12.183	-0.047	-0.047	-0.002
-0.071	-0.056	-12.197	-0.046	-0.047	-0.002
-0.101	-0.050	-12.227	-0.046	-0.046	-0.002
-0.113	-0.071	-12.240	-0.046	-0.046	-0.002
-0.096	-0.066	-12.189	-0.046	-0.047	-0.002
-0.088	-0.030	-12.207	-0.046	-0.047	-0.001
-0.116	-0.081	-12.213	-0.046	-0.047	-0.002
-0.091	-0.061	-12.183	-0.046	-0.047	-0.002
-0.080	-0.063	-12.145	-0.046	-0.047	-0.002
-0.084	-0.059	-12.159	-0.046	-0.047	-0.002
-0.104	-0.072	-12.162	-0.046	-0.047	-0.002
-0.089	-0.061	-12.118	-0.047	-0.047	-0.002
-0.093	-0.053	-12.203	-0.046	-0.047	-0.002
-0.095	-0.058	-12.224	-0.046	-0.047	-0.002
-0.095	-0.064	-12.192	-0.046	-0.047	-0.002
-0.077	-0.051	-12.230	-0.047	-0.047	-0.002
-0.081	-0.083	-12.200	-0.046	-0.047	-0.002
-0.111	-0.073	-12.179	-0.046	-0.046	-0.002
-0.085	-0.075	-12.158	-0.046	-0.047	-0.002
-0.065	-0.040	-12.156	-0.046	-0.047	-0.002
-0.080	-0.074	-12.149	-0.046	-0.047	-0.002
-0.095	-0.099	-12.165	-0.047	-0.047	-0.002
-0.061	-0.057	-12.173	-0.046	-0.047	-0.002
-0.075	-0.060	-12.196	-0.046	-0.047	-0.002
-0.080	-0.071	-12.223	-0.046	-0.046	-0.001
-0.102	-0.078	-12.184	-0.047	-0.047	-0.001
-0.060	-0.067	-12.165	-0.046	-0.047	-0.001
-0.085	-0.065	-12.183	-0.046	-0.047	-0.001
-0.088	-0.075	-12.134	-0.046	-0.047	-0.002
-0.065	-0.062	-12.135	-0.046	-0.047	-0.002
-0.070	-0.063	-12.156	-0.046	-0.047	-0.002
-0.086	-0.070	-12.122	-0.045	-0.046	-0.002
-0.078	-0.060	-12.124	-0.046	-0.047	-0.001
-0.065	-0.059	-12.155	-0.046	-0.047	-0.001
-0.077	-0.045	-12.179	-0.046	-0.047	-0.001
-0.098	-0.081	-12.192	-0.046	-0.047	-0.001
-0.062	-0.063	-12.145	-0.046	-0.047	-0.001
-0.054	-0.066	-12.169	-0.046	-0.047	-0.001
-0.088	-0.077	-12.117	-0.046	-0.047	-0.001
-0.077	-0.074	-12.117	-0.046	-0.047	-0.002
-0.065	-0.068	-12.101	-0.046	-0.047	-0.001
-0.037	-0.049	-12.133	-0.046	-0.047	-0.002
-0.092	-0.075	-12.138	-0.046	-0.047	-0.001
-0.066	-0.064	-12.141	-0.046	-0.047	-0.001
-0.068	-0.047	-12.165	-0.046	-0.047	-0.001
-0.060	-0.079	-12.151	-0.046	-0.047	-0.001
-0.083	-0.081	-12.137	-0.046	-0.047	-0.001
-0.051	-0.052	-12.125	-0.046	-0.047	-0.001
-0.066	-0.062	-12.146	-0.045	-0.047	-0.001
-0.078	-0.069	-12.114	-0.046	-0.047	-0.002
-0.070	-0.073	-12.128	-0.046	-0.047	-0.002
-0.047	-0.050	-12.087	-0.046	-0.047	-0.001
-0.069	-0.073	-12.090	-0.046	-0.047	-0.001
-0.066	-0.057	-12.131	-0.046	-0.046	-0.001
-0.051	-0.055	-12.141	-0.046	-0.047	-0.001
-0.045	-0.075	-12.148	-0.046	-0.047	-0.001
-0.060	-0.073	-12.179	-0.046	-0.046	-0.001
-0.076	-0.082	-12.127	-0.046	-0.047	-0.001
-0.028	-0.060	-12.114	-0.046	-0.047	-0.001
-0.066	-0.072	-12.128	-0.046	-0.047	-0.001
-0.060	-0.077	-12.079	-0.046	-0.047	-0.001
-0.064	-0.053	-12.076	-0.046	-0.047	-0.001
-0.039	-0.062	-12.111	-0.046	-0.047	-0.001
-0.059	-0.070	-12.104	-0.046	-0.047	-0.001
-0.050	-0.071	-12.093	-0.046	-0.047	-0.001
-0.040	-0.058	-12.114	-0.046	-0.047	-0.001
-0.053	-0.040	-12.135	-0.046	-0.046	-0.001
-0.073	-0.086	-12.120	-0.046	-0.047	-0.001
-0.044	-0.066	-12.131	-0.046	-0.047	-0.001
-0.042	-0.075	-12.114	-0.046	-0.047	-0.001
-0.077	-0.092	-12.082	-0.046	-0.047	-0.001
-0.050	-0.067	-12.076	-0.046	-0.047	-0.001
-0.035	-0.066	-12.015	-0.046	-0.048	-0.001
-0.052	-0.063	-12.087	-0.045	-0.046	-0.001
-0.048	-0.061	-12.083	-0.046	-0.047	-0.001
-0.028	-0.070	-12.090	-0.046	-0.047	-0.001
-0.045	-0.057	-12.121	-0.046	-0.047	-0.001
-0.044	-0.083	-12.114	-0.046	-0.047	-0.001
-0.056	-0.081	-12.089	-0.046	-0.047	-0.001
-0.033	-0.043	-12.090	-0.046	-0.047	-0.000
-0.055	-0.078	-12.118	-0.045	-0.047	-0.001
-0.041	-0.071	-12.059	-0.046	-0.047	-0.001
-0.035	-0.085	-12.049	-0.046	-0.047	-0.001
-0.021	-0.066	-12.094	-0.046	-0.047	-0.001
-0.044	-0.073	-12.052	-0.046	-0.047	-0.001
-0.036	-0.065	-12.069	-0.046	-0.047	-0.001
-0.007	-0.044	-12.084	-0.046	-0.047	-0.001
-0.037	-0.075	-12.086	-0.045	-0.047	-0.000
-0.053	-0.082	-12.103	-0.046	-0.047	-0.001
-0.020	-0.068	-12.100	-0.046	-0.047	-0.001
-0.002	-0.065	-12.070	-0.045	-0.047	-0.000
-0.049	-0.068	-12.066	-0.046	-0.046	-0.001
-0.029	-0.085	-12.049	-0.046	-0.047	-0.001
-0.015	-0.064	-12.018	-0.046	-0.048	-0.001
-0.023	-0.074	-12.059	-0.046	-0.047	-0.001
-0.041	-0.085	-12.066	-0.046	-0.046	-0.001
-0.017	-0.080	-12.017	-0.046	-0.047	-0.000
-0.013	-0.074	-12.090	-0.046	-0.047	-0.000
-0.031	-0.062	-12.100	-0.045	-0.046	-0.000
-0.052	-0.096	-12.061	-0.046	-0.047	-0.000
-0.014	-0.070	-12.062	-0.046	-0.047	-0.000
-0.028	-0.068	-12.090	-0.045	-0.046	-0.000
-0.023	-0.083	-12.021	-0.046	-0.047	-0.000
-0.028	-0.068	-12.021	-0.046	-0.047	-0.001
-0.012	-0.076	-12.052	-0.045	-0.047	-0.000
-0.035	-0.071	-12.028	-0.045	-0.046	-0.000
-0.054	-0.068	-12.048	-0.046	-0.047	-0.001
-0.003	-0.071	-12.046	-0.046	-0.047	-0.000
-0.018	-0.051	-12.079	-0.046	-0.047	0.000
-0.042	-0.092	-12.099	-0.045	-0.047	0.000
-0.023	-0.083	-12.048	-0.046	-0.047	0.000
-0.003	-0.039	-12.028	-0.045	-0.047	0.000
-0.030	-0.082	-12.028	-0.045	-0.047	-0.000
-0.029	-0.076	-12.008	-0.045	-0.047	-0.000
-0.020	-0.064	-11.994	-0.046	-0.047	-0.000
0.005	-0.060	-12.046	-0.045	-0.047	-0.000
-0.027	-0.080	-12.038	-0.045	-0.046	-0.000
-0.014	-0.076	-12.004	-0.046	-0.047	0.000
-0.017	-0.063	-12.062	-0.046	-0.047	0.000
-0.009	-0.067	-12.065	-0.045	-0.047	0.000
-0.027	-0.084	-12.038	-0.045	-0.047	0.000
-0.003	-0.061	-12.069	-0.046	-0.048	0.000
0.001	-0.086	-12.035	-0.045	-0.047	0.000
-0.021	-0.077	-12.004	-0.045	-0.047	0.000
-0.014	-0.090	-12.014	-0.046	-0.047	-0.000
0.007	-0.069	-11.981	-0.045	-0.047	-0.000
-0.001	-0.073	-11.997	-0.045	-0.047	0.000
-0.022	-0.099	-12.045	-0.046	-0.047	-0.000
-0.008	-0.076	-12.038	-0.045	-0.047	0.000
0.003	-0.081	-12.062	-0.046	-0.047	0.000
-0.006	-0.088	-12.058	-0.045	-0.046	0.000
-0.044	-0.117	-12.026	-0.046	-0.047	0.001
0.008	-0.073	-12.004	-0.045	-0.047	0.000
-0.003	-0.075	-12.004	-0.045	-0.047	0.000
-0.009	-0.084	-11.984	-0.045	-0.047	0.000
-0.010	-0.073	-11.980	-0.046	-0.047	0.000
0.009	-0.068	-12.011	-0.045	-0.047	0.000
-0.013	-0.085	-11.980	-0.045	-0.046	0.000
-0.010	-0.098	-11.996	-0.046	-0.047	0.001
0.002	-0.070	-12.007	-0.046	-0.047	0.001
0.004	-0.048	-12.007	-0.045	-0.046	0.001
-0.020	-0.091	-12.068	-0.045	-0.047	0.001
0.005	-0.080	-11.997	-0.045	-0.047	0.000
0.005	-0.088	-11.962	-0.045	-0.047	0.001
-0.001	-0.088	-11.983	-0.045	-0.047	0.000
-0.003	-0.085	-11.976	-0.045	-0.046	0.000
0.006	-0.080	-11.966	-0.046	-0.047	0.001
0.037	-0.057	-12.009	-0.045	-0.047	0.000
-0.013	-0.090	-12.003	-0.045	-0.047	0.000
-0.002	-0.084	-12.031	-0.045	-0.047	0.001
0.011	-0.063	-12.024	-0.046	-0.047	0.001
0.023	-0.085	-12.020	-0.045	-0.047	0.001
-0.013	-0.093	-11.975	-0.045	-0.047	0.001
0.009	-0.085	-11.973	-0.045	-0.047	0.001
0.009	-0.078	-11.987	-0.045	-0.047	0.001
-0.008	-0.095	-11.986	-0.045	-0.046	0.001
0.003	-0.101	-11.959	-0.045	-0.047	0.000
0.026	-0.074	-11.935	-0.046	-0.047	0.001
0.014	-0.088	-11.962	-0.045	-0.046	0.001
-0.003	-0.082	-12.006	-0.045	-0.046	0.001
0.001	-0.085	-12.009	-0.045	-0.047	0.001
0.031	-0.084	-12.003	-0.045	-0.047	0.001
0.004	-0.085	-12.061	-0.045	-0.046	0.001
-0.009	-0.104	-11.958	-0.045	-0.046	0.001
0.027	-0.096	-11.962	-0.045	-0.047	0.001
0.012	-0.077	-11.990	-0.045	-0.047	0.001
0.006	-0.097	-11.945	-0.045	-0.046	0.001
-0.001	-0.075	-11.932	-0.045	-0.047	0.000
0.041	-0.076	-11.966	-0.045	-0.047	0.001
0.006	-0.074	-11.996	-0.045	-0.046	0.001
0.004	-0.089	-11.992	-0.045	-0.046	0.001
0.019	-0.089	-11.992	-0.045	-0.047	0.001
0.016	-0.047	-11.989	-0.045	-0.046	0.002
-0.014	-0.103	-11.978	-0.045	-0.047	0.001
0.016	-0.089	-11.945	-0.045	-0.047	0.001
0.029	-0.082	-11.935	-0.045	-0.047	0.001
0.028	-0.086	-11.942	-0.045	-0.046	0.001
-0.002	-0.087	-11.928	-0.045	-0.046	0.001
0.033	-0.080	-11.897	-0.045	-0.047	0.001
0.010	-0.081	-11.962	-0.045	-0.046	0.002
0.009	-0.084	-11.975	-0.045	-0.047	0.002
0.018	-0.078	-11.945	-0.045	-0.047	0.001
0.025	-0.069	-12.016	-0.045	-0.047	0.002
0.024	-0.104	-11.999	-0.045	-0.047	0.002
0.010	-0.090	-11.930	-0.045	-0.046	0.002
0.021	-0.096	-11.924	-0.045	-0.047	0.001
0.039	-0.084	-11.949	-0.045	-0.047	0.001
0.026	-0.085	-11.931	-0.045	-0.046	0.001
0.008	-0.109	-11.951	-0.045	-0.046	0.001
0.040	-0.082	-11.965	-0.045	-0.047	0.001
0.031	-0.084	-11.958	-0.045	-0.047	0.002
0.029	-0.095	-11.985	-0.045	-0.046	0.002
-0.013	-0.107	-11.950	-0.045	-0.047	0.002
0.039	-0.086	-11.938	-0.045	-0.047	0.002
0.021	-0.094	-11.948	-0.045	-0.047	0.002
0.027	-0.097	-11.907	-0.045	-0.046	0.001
0.039	-0.087	-11.900	-0.045	-0.047	0.002
0.038	-0.082	-11.921	-0.045	-0.047	0.002
0.023	-0.095	-11.900	-0.044	-0.046	0.002
0.034	-0.089	-11.906	-0.045	-0.047	0.002
0.039	-0.086	-11.944	-0.045	-0.046	0.002
0.030	-0.062	-11.958	-0.045	-0.046	0.002
0.007	-0.107	-11.964	-0.045	-0.046	0.002
0.037	-0.094	-11.934	-0.045	-0.047	0.002
0.043	-0.088	-11.931	-0.045	-0.047	0.002
0.024	-0.102	-11.916	-0.045	-0.046	0.002
0.029	-0.096	-11.890	-0.045	-0.046	0.002
0.032	-0.080	-11.890	-0.045	-0.047	0.002
0.060	-0.073	-11.918	-0.044	-0.047	0.002
0.011	-0.103	-11.927	-0.045	-0.046	0.002
0.033	-0.090	-11.910	-0.045	-0.046	0.002
0.050	-0.074	-11.964	-0.045	-0.047	0.002
0.040	-0.092	-11.961	-0.044	-0.046	0.003
0.016	-0.102	-11.905	-0.045	-0.046	0.002
0.039	-0.092	-11.899	-0.045	-0.047	0.002
0.042	-0.091	-11.910	-0.045	-0.047	0.002
0.014	-0.100	-11.899	-0.045	-0.046	0.002
0.029	-0.098	-11.879	-0.045	-0.047	0.002
0.057	-0.079	-11.865	-0.045	-0.046	0.002
0.044	-0.094	-11.893	-0.044	-0.046	0.002
0.023	-0.087	-11.923	-0.045	-0.046	0.002
0.034	-0.093	-11.936	-0.045	-0.047	0.003
0.055	-0.092	-11.934	-0.045	-0.047	0.003
0.029	-0.100	-11.964	-0.045	-0.046	0.002
0.028	-0.106	-11.912	-0.045	-0.047	0.003
0.062	-0.091	-11.893	-0.044	-0.047	0.003
0.049	-0.088	-11.913	-0.045	-0.047	0.002
0.032	-0.100	-11.879	-0.045	-0.046	0.002
0.029	-0.084	-11.869	-0.045	-0.047	0.002
0.059	-0.073	-11.897	-0.045	-0.046	0.002
0.035	-0.086	-11.923	-0.045	-0.046	0.003
0.045	-0.103	-11.908	-0.045	-0.046	0.003
0.052	-0.088	-11.919	-0.045	-0.046	0.003
0.038	-0.056	-11.923	-0.045	-0.046	0.003
0.022	-0.110	-11.909	-0.044	-0.047	0.003
0.057	-0.089	-11.892	-0.045	-0.047	0.003
0.050	-0.092	-11.858	-0.045	-0.047	0.003
0.038	-0.109	-11.865	-0.044	-0.046	0.003
0.045	-0.102	-11.868	-0.045	-0.046	0.002
0.063	-0.083	-11.817	-0.045	-0.047	0.003
0.044	-0.092	-11.892	-0.044	-0.046	0.003
0.035	-0.084	-11.885	-0.044	-0.046	0.003
0.047	-0.104	-11.881	-0.045	-0.046	0.003
0.053	-0.073	-11.929	-0.045	-0.047	0.003
0.046	-0.107	-11.912	-0.044	-0.046	0.003
0.030	-0.101	-11.864	-0.045	-0.046	0.003
0.054	-0.094	-11.847	-0.045	-0.046	0.003
0.056	-0.087	-11.886	-0.044	-0.047	0.003
0.045	-0.095	-11.868	-0.045	-0.046	0.003
0.041	-0.125	-11.847	-0.045	-0.046	0.002
0.076	-0.079	-11.889	-0.045	-0.046	0.003
0.053	-0.097	-11.875	-0.044	-0.046	0.003
0.043	-0.093	-11.898	-0.045	-0.046	0.003
0.064	-0.087	-11.888	-0.045	-0.047	0.003
0.074	-0.086	-11.895	-0.044	-0.046	0.003
0.035	-0.104	-11.888	-0.044	-0.046	0.003
0.058	-0.103	-11.850	-0.045	-0.047	0.003
0.082	-0.097	-11.871	-0.045	-0.047	0.003
0.058	-0.090	-11.858	-0.045	-0.046	0.003
0.047	-0.101	-11.820	-0.044	-0.046	0.003
0.060	-0.090	-11.806	-0.045	-0.047	0.003
0.072	-0.097	-11.844	-0.044	-0.046	0.003
0.048	-0.095	-11.884	-0.045	-0.046	0.003
0.058	-0.101	-11.843	-0.045	-0.046	0.004
0.069	-0.089	-11.861	-0.045	-0.046	0.004
0.065	-0.086	-11.919	-0.044	-0.046	0.004
0.022	-0.120	-11.849	-0.045	-0.046	0.004
0.061	-0.096	-11.857	-0.045	-0.046	0.003
0.060	-0.091	-11.861	-0.045	-0.046	0.003
0.060	-0.104	-11.847	-0.044	-0.046	0.003
0.056	-0.107	-11.830	-0.045	-0.046	0.003
0.070	-0.091	-11.840	-0.045	-0.047	0.003
0.058	-0.096	-11.854	-0.044	-0.046	0.003
0.028	-0.088	-11.864	-0.045	-0.046	0.003
0.079	-0.088	-11.857	-0.045	-0.046	0.004
0.060	-0.074	-11.881	-0.045	-0.046	0.004
0.057	-0.114	-11.895	-0.044	-0.046	0.004
0.046	-0.105	-11.822	-0.045	-0.046	0.004
0.069	-0.078	-11.833	-0.044	-0.047	0.004
0.074	-0.093	-11.830	-0.044	-0.046	0.004
0.062	-0.094	-11.816	-0.044	-0.046	0.003
0.067	-0.097	-11.789	-0.045	-0.047	0.004
0.093	-0.087	-11.841	-0.045	-0.046	0.003
0.055	-0.100	-11.833	-0.044	-0.046	0.004
0.068	-0.107	-11.856	-0.045	-0.046	0.004
0.069	-0.096	-11.849	-0.045	-0.046	0.004
0.085	-0.089	-11.864	-0.044	-0.046	0.004
0.060	-0.111	-11.839	-0.045	-0.047	0.004
0.072	-0.095	-11.881	-0.045	-0.047	0.004
0.071	-0.095	-11.830	-0.044	-0.047	0.004
0.061	-0.107	-11.812	-0.044	-0.046	0.004
0.068	-0.120	-11.809	-0.045	-0.046	0.003
0.086	-0.091	-11.795	-0.045	-0.047	0.004
0.066	-0.094	-11.823	-0.044	-0.046	0.004
0.058	-0.120	-11.843	-0.045	-0.046	0.004
0.065	-0.093	-11.819	-0.045	-0.046	0.004
0.074	-0.094	-11.839	-0.045	-0.046	0.004
0.066	-0.109	-11.863	-0.044	-0.045	0.004
0.026	-0.132	-11.820	-0.045	-0.046	0.004
0.084	-0.094	-11.792	-0.044	-0.046	0.004
0.063	-0.105	-11.812	-0.044	-0.046	0.004
0.065	-0.112	-11.785	-0.044	-0.046	0.004
0.080	-0.093	-11.778	-0.045	-0.046	0.004
0.081	-0.090	-11.792	-0.044	-0.046	0.004
0.060	-0.105	-11.781	-0.044	-0.046	0.004
0.069	-0.107	-11.777	-0.045	-0.046	0.004
0.088	-0.093	-11.805	-0.045	-0.046	0.004
0.068	-0.076	-11.829	-0.044	-0.046	0.004
0.061	-0.117	-11.832	-0.044	-0.046	0.004
0.083	-0.101	-11.805	-0.045	-0.046	0.004
0.089	-0.102	-11.798	-0.044	-0.046	0.004
0.056	-0.124	-11.805	-0.044	-0.046	0.004
0.073	-0.116	-11.781	-0.045	-0.046	0.004
0.079	-0.089	-11.751	-0.044	-0.047	0.004
0.100	-0.081	-11.779	-0.044	-0.046	0.004
0.050	-0.123	-11.788	-0.044	-0.046	0.004
0.080	-0.099	-11.788	-0.045	-0.046	0.004
0.077	-0.090	-11.812	-0.045	-0.046	0.004
0.055	-0.107	-11.825	-0.044	-0.046	0.005
0.067	-0.110	-11.798	-0.045	-0.046	0.004
0.085	-0.093	-11.801	-0.044	-0.046	0.005
0.073	-0.113	-11.812	-0.044	-0.046	0.004
0.053	-0.118	-11.777	-0.044	-0.046	0.004
0.078	-0.115	-11.754	-0.045	-0.046	0.004
0.093	-0.092	-11.785	-0.045	-0.046	0.004
0.063	-0.107	-11.754	-0.044	-0.046	0.004
0.077	-0.096	-11.760	-0.045	-0.046	0.004
0.103	-0.088	-11.795	-0.045	-0.046	0.004
0.082	-0.105	-11.795	-0.044	-0.046	0.004
0.076	-0.115	-11.828	-0.044	-0.045	0.004
0.074	-0.117	-11.807	-0.045	-0.046	0.005
0.101	-0.098	-11.771	-0.044	-0.046	0.005
0.065	-0.115	-11.777	-0.044	-0.046	0.005
0.079	-0.123	-11.760	-0.045	-0.046	0.004
0.082	-0.097	-11.747	-0.045	-0.046	0.004
0.097	-0.104	-11.768	-0.044	-0.046	0.004
0.072	-0.116	-11.791	-0.045	-0.046	0.004
0.079	-0.111	-11.756	-0.045	-0.046	0.005
0.100	-0.108	-11.798	-0.044	-0.046	0.005
0.072	-0.090	-11.794	-0.044	-0.045	0.005
0.052	-0.117	-11.787	-0.044	-0.046	0.005
0.090	-0.106	-11.784	-0.044	-0.046	0.005
0.084	-0.125	-11.781	-0.044	-0.046	0.005
0.045	-0.133	-11.738	-0.044	-0.046	0.005
0.086	-0.115	-11.723	-0.044	-0.046	0.004
0.087	-0.107	-11.692	-0.044	-0.047	0.004
[truncated: 122,000 more rows]
