# Supplementary material for: Identification of Haptic Based Guiding Using Hard Reins
Source: PLoS One. 2015 Jul 22;10(7):e0132020. doi: 10.1371/journal.pone.0132020 (PMC4511788; doi:10.1371/journal.pone.0132020)
Supplement: S5 File — (ZIP) [file pone.0132020.s005.zip › Exp2_ForceData1/Subject3/path2/T8.csv]

1.101	-0.576	-3.041	-0.026	-0.076	-0.003
1.089	-0.572	-2.982	-0.027	-0.077	-0.004
1.109	-0.562	-2.962	-0.027	-0.077	-0.004
1.126	-0.558	-2.931	-0.027	-0.076	-0.003
1.123	-0.565	-2.996	-0.026	-0.077	-0.003
1.113	-0.557	-3.023	-0.026	-0.076	-0.003
1.079	-0.580	-2.999	-0.027	-0.076	-0.003
1.097	-0.564	-2.969	-0.026	-0.077	-0.004
1.116	-0.557	-2.945	-0.027	-0.077	-0.003
1.150	-0.528	-3.001	-0.026	-0.077	-0.004
1.108	-0.577	-3.020	-0.026	-0.076	-0.003
1.096	-0.564	-3.013	-0.026	-0.076	-0.003
1.105	-0.561	-2.979	-0.027	-0.077	-0.004
1.107	-0.557	-2.942	-0.027	-0.077	-0.003
1.126	-0.562	-2.966	-0.027	-0.076	-0.003
1.105	-0.563	-2.969	-0.026	-0.076	-0.003
1.092	-0.579	-3.026	-0.026	-0.076	-0.003
1.091	-0.574	-2.974	-0.027	-0.076	-0.003
1.110	-0.563	-2.955	-0.027	-0.077	-0.003
1.114	-0.560	-2.962	-0.026	-0.077	-0.004
1.111	-0.556	-2.973	-0.026	-0.077	-0.003
1.107	-0.571	-3.006	-0.027	-0.076	-0.003
1.076	-0.579	-3.009	-0.026	-0.077	-0.003
1.110	-0.560	-2.986	-0.027	-0.077	-0.003
1.108	-0.563	-2.955	-0.027	-0.077	-0.003
1.129	-0.554	-2.973	-0.026	-0.076	-0.004
1.104	-0.577	-2.992	-0.026	-0.076	-0.003
1.090	-0.571	-3.033	-0.026	-0.076	-0.003
1.091	-0.574	-2.998	-0.027	-0.077	-0.003
1.116	-0.563	-2.979	-0.026	-0.077	-0.003
1.114	-0.565	-2.983	-0.026	-0.076	-0.003
1.095	-0.569	-2.962	-0.026	-0.076	-0.003
1.087	-0.559	-3.003	-0.026	-0.076	-0.003
1.100	-0.576	-2.982	-0.027	-0.077	-0.003
1.106	-0.553	-2.992	-0.027	-0.077	-0.003
1.129	-0.571	-2.969	-0.026	-0.077	-0.003
1.108	-0.568	-2.965	-0.026	-0.076	-0.003
1.100	-0.571	-2.996	-0.027	-0.076	-0.004
1.099	-0.580	-2.978	-0.027	-0.076	-0.003
1.118	-0.561	-2.999	-0.027	-0.077	-0.003
1.117	-0.564	-2.962	-0.026	-0.076	-0.003
1.122	-0.556	-2.949	-0.026	-0.076	-0.003
1.102	-0.572	-2.975	-0.026	-0.076	-0.003
1.104	-0.569	-3.003	-0.027	-0.076	-0.003
1.098	-0.576	-2.985	-0.027	-0.076	-0.003
1.137	-0.559	-2.976	-0.026	-0.077	-0.003
1.103	-0.569	-2.962	-0.026	-0.077	-0.003
1.105	-0.577	-2.955	-0.026	-0.076	-0.003
1.094	-0.566	-2.965	-0.027	-0.076	-0.003
1.104	-0.569	-2.978	-0.027	-0.076	-0.003
1.114	-0.542	-3.040	-0.027	-0.077	-0.003
1.116	-0.578	-2.993	-0.026	-0.077	-0.003
1.107	-0.577	-2.962	-0.027	-0.076	-0.003
1.095	-0.578	-2.975	-0.027	-0.076	-0.004
1.111	-0.569	-2.968	-0.027	-0.076	-0.003
1.105	-0.561	-2.999	-0.027	-0.077	-0.003
1.115	-0.526	-2.962	-0.026	-0.076	-0.003
1.109	-0.573	-2.979	-0.026	-0.077	-0.003
1.093	-0.567	-2.938	-0.026	-0.076	-0.003
1.095	-0.559	-2.958	-0.027	-0.076	-0.003
1.108	-0.562	-2.985	-0.027	-0.077	-0.003
1.127	-0.566	-2.982	-0.026	-0.077	-0.003
1.097	-0.569	-3.020	-0.026	-0.076	-0.003
1.101	-0.572	-2.962	-0.026	-0.076	-0.003
1.095	-0.574	-2.958	-0.027	-0.076	-0.004
1.113	-0.570	-2.972	-0.027	-0.076	-0.003
1.115	-0.555	-2.999	-0.027	-0.077	-0.003
1.131	-0.578	-2.992	-0.026	-0.077	-0.003
1.102	-0.573	-2.965	-0.027	-0.076	-0.003
1.099	-0.592	-2.931	-0.026	-0.076	-0.004
1.120	-0.565	-2.934	-0.027	-0.077	-0.003
1.122	-0.564	-2.975	-0.027	-0.076	-0.003
1.113	-0.538	-2.993	-0.026	-0.076	-0.003
1.098	-0.570	-3.024	-0.026	-0.077	-0.003
1.108	-0.563	-2.945	-0.027	-0.076	-0.003
1.097	-0.596	-2.941	-0.027	-0.077	-0.004
1.116	-0.560	-2.993	-0.027	-0.077	-0.003
1.112	-0.562	-3.003	-0.027	-0.077	-0.003
1.108	-0.578	-3.009	-0.026	-0.076	-0.003
1.078	-0.591	-2.947	-0.027	-0.076	-0.003
1.096	-0.572	-2.952	-0.026	-0.076	-0.004
1.118	-0.568	-2.910	-0.027	-0.077	-0.003
1.107	-0.550	-2.996	-0.026	-0.076	-0.003
1.118	-0.561	-2.999	-0.026	-0.076	-0.003
1.099	-0.570	-2.979	-0.026	-0.077	-0.003
1.104	-0.581	-2.944	-0.027	-0.076	-0.003
1.097	-0.546	-2.931	-0.027	-0.076	-0.004
1.119	-0.563	-2.976	-0.027	-0.076	-0.003
1.101	-0.552	-2.999	-0.027	-0.076	-0.003
1.096	-0.582	-3.002	-0.026	-0.076	-0.003
1.094	-0.574	-2.961	-0.026	-0.076	-0.003
1.108	-0.566	-2.944	-0.027	-0.077	-0.003
1.128	-0.558	-2.938	-0.027	-0.076	-0.003
1.110	-0.573	-2.965	-0.026	-0.077	-0.003
1.112	-0.567	-3.013	-0.026	-0.076	-0.003
1.079	-0.580	-2.957	-0.027	-0.077	-0.003
1.119	-0.565	-2.945	-0.026	-0.077	-0.003
1.122	-0.558	-2.924	-0.027	-0.077	-0.003
1.146	-0.545	-2.974	-0.026	-0.077	-0.004
1.107	-0.585	-2.995	-0.026	-0.076	-0.003
1.095	-0.576	-3.026	-0.026	-0.076	-0.003
1.116	-0.573	-2.951	-0.027	-0.077	-0.003
1.114	-0.561	-2.941	-0.027	-0.077	-0.003
1.122	-0.569	-2.962	-0.026	-0.076	-0.003
1.108	-0.557	-2.965	-0.026	-0.076	-0.003
1.108	-0.583	-3.012	-0.026	-0.076	-0.003
1.095	-0.572	-2.961	-0.027	-0.076	-0.003
1.110	-0.573	-2.920	-0.027	-0.076	-0.003
1.128	-0.561	-2.945	-0.027	-0.077	-0.003
1.121	-0.566	-2.962	-0.026	-0.077	-0.003
1.089	-0.564	-2.992	-0.026	-0.076	-0.003
1.084	-0.579	-2.971	-0.026	-0.077	-0.003
1.118	-0.569	-2.958	-0.027	-0.077	-0.003
1.116	-0.563	-2.921	-0.026	-0.077	-0.003
1.130	-0.554	-2.966	-0.026	-0.076	-0.003
1.105	-0.572	-2.978	-0.026	-0.077	-0.003
1.099	-0.569	-3.006	-0.027	-0.076	-0.003
1.097	-0.575	-2.981	-0.027	-0.077	-0.003
1.132	-0.571	-2.941	-0.027	-0.077	-0.003
1.115	-0.564	-2.979	-0.026	-0.077	-0.003
1.106	-0.561	-2.945	-0.026	-0.076	-0.003
1.087	-0.565	-2.988	-0.026	-0.076	-0.003
1.100	-0.580	-2.960	-0.027	-0.076	-0.003
1.112	-0.568	-2.938	-0.026	-0.077	-0.003
1.125	-0.560	-2.921	-0.027	-0.077	-0.003
1.111	-0.567	-2.938	-0.026	-0.076	-0.003
1.102	-0.568	-2.992	-0.026	-0.076	-0.003
1.088	-0.585	-2.991	-0.026	-0.076	-0.003
1.120	-0.566	-2.975	-0.027	-0.076	-0.003
1.111	-0.570	-2.948	-0.027	-0.077	-0.003
1.126	-0.554	-2.942	-0.026	-0.076	-0.003
1.098	-0.567	-2.955	-0.026	-0.076	-0.003
1.111	-0.579	-2.992	-0.027	-0.076	-0.003
1.088	-0.581	-2.984	-0.027	-0.076	-0.003
1.128	-0.568	-2.951	-0.027	-0.077	-0.003
1.115	-0.570	-2.934	-0.027	-0.077	-0.003
1.104	-0.571	-2.938	-0.026	-0.076	-0.003
1.094	-0.582	-2.961	-0.027	-0.076	-0.003
1.102	-0.571	-2.978	-0.027	-0.076	-0.003
1.127	-0.558	-3.012	-0.027	-0.077	-0.003
1.120	-0.576	-2.972	-0.026	-0.077	-0.003
1.113	-0.564	-2.962	-0.026	-0.076	-0.003
1.108	-0.574	-2.979	-0.027	-0.077	-0.003
1.102	-0.571	-2.971	-0.027	-0.077	-0.003
1.108	-0.568	-2.978	-0.027	-0.077	-0.003
1.114	-0.539	-2.965	-0.026	-0.076	-0.003
1.110	-0.575	-2.958	-0.026	-0.077	-0.003
1.096	-0.573	-2.934	-0.026	-0.076	-0.003
1.107	-0.570	-2.968	-0.027	-0.077	-0.003
1.102	-0.565	-2.981	-0.027	-0.077	-0.003
1.124	-0.565	-2.995	-0.027	-0.077	-0.003
1.101	-0.571	-3.009	-0.026	-0.076	-0.003
1.114	-0.586	-2.944	-0.026	-0.076	-0.003
1.102	-0.582	-2.947	-0.027	-0.077	-0.003
1.120	-0.561	-2.975	-0.027	-0.077	-0.003
1.110	-0.551	-3.023	-0.027	-0.077	-0.003
1.134	-0.572	-2.995	-0.026	-0.077	-0.002
1.095	-0.572	-2.957	-0.027	-0.076	-0.003
1.107	-0.587	-2.934	-0.026	-0.076	-0.003
1.114	-0.564	-2.930	-0.027	-0.077	-0.003
1.125	-0.560	-2.965	-0.027	-0.077	-0.003
1.118	-0.541	-2.985	-0.026	-0.076	-0.002
1.096	-0.577	-3.016	-0.026	-0.077	-0.003
1.102	-0.580	-2.947	-0.027	-0.076	-0.003
1.095	-0.603	-2.944	-0.027	-0.077	-0.004
1.119	-0.554	-2.972	-0.027	-0.076	-0.003
1.116	-0.568	-3.002	-0.027	-0.077	-0.002
1.113	-0.583	-3.026	-0.027	-0.076	-0.003
1.076	-0.596	-2.963	-0.027	-0.077	-0.003
1.115	-0.571	-2.924	-0.027	-0.076	-0.003
1.115	-0.559	-2.900	-0.027	-0.077	-0.003
1.108	-0.563	-2.988	-0.027	-0.076	-0.003
1.124	-0.561	-2.988	-0.026	-0.076	-0.002
1.101	-0.582	-2.995	-0.027	-0.077	-0.003
1.122	-0.571	-2.968	-0.027	-0.077	-0.003
1.102	-0.553	-2.938	-0.027	-0.077	-0.003
1.131	-0.565	-2.958	-0.027	-0.076	-0.003
1.105	-0.552	-3.006	-0.027	-0.076	-0.003
1.087	-0.582	-3.036	-0.026	-0.076	-0.003
1.086	-0.582	-2.964	-0.027	-0.077	-0.003
1.112	-0.565	-2.947	-0.027	-0.077	-0.003
1.137	-0.559	-2.920	-0.027	-0.076	-0.003
1.109	-0.578	-2.954	-0.027	-0.076	-0.003
1.107	-0.566	-3.002	-0.027	-0.076	-0.003
1.080	-0.587	-2.966	-0.027	-0.076	-0.002
1.109	-0.564	-2.961	-0.027	-0.076	-0.003
1.116	-0.567	-2.941	-0.027	-0.077	-0.003
1.149	-0.551	-2.973	-0.026	-0.077	-0.003
1.101	-0.580	-2.988	-0.026	-0.077	-0.003
1.093	-0.573	-2.988	-0.027	-0.076	-0.003
1.113	-0.560	-2.988	-0.027	-0.077	-0.003
1.129	-0.561	-2.958	-0.027	-0.077	-0.002
1.117	-0.563	-2.958	-0.027	-0.076	-0.003
1.102	-0.582	-2.941	-0.026	-0.076	-0.003
1.097	-0.578	-2.981	-0.026	-0.076	-0.003
1.097	-0.567	-2.977	-0.027	-0.077	-0.003
1.117	-0.544	-2.972	-0.026	-0.077	-0.002
1.117	-0.572	-2.982	-0.026	-0.077	-0.003
1.101	-0.571	-2.957	-0.027	-0.076	-0.003
1.092	-0.598	-2.985	-0.027	-0.076	-0.004
1.090	-0.572	-2.991	-0.027	-0.077	-0.003
1.120	-0.563	-3.009	-0.027	-0.077	-0.003
1.113	-0.579	-2.999	-0.026	-0.076	-0.003
1.109	-0.584	-2.971	-0.027	-0.076	-0.003
1.099	-0.582	-2.954	-0.027	-0.076	-0.003
1.105	-0.569	-2.950	-0.027	-0.077	-0.003
1.119	-0.566	-3.008	-0.027	-0.077	-0.002
1.132	-0.567	-2.992	-0.027	-0.077	-0.002
1.104	-0.573	-2.975	-0.026	-0.077	-0.003
1.094	-0.585	-2.954	-0.027	-0.076	-0.003
1.079	-0.559	-2.947	-0.027	-0.077	-0.003
1.120	-0.568	-2.978	-0.027	-0.077	-0.003
1.113	-0.541	-3.009	-0.027	-0.077	-0.003
1.098	-0.578	-3.029	-0.026	-0.077	-0.003
1.098	-0.571	-2.960	-0.027	-0.076	-0.003
1.099	-0.589	-2.964	-0.027	-0.077	-0.003
1.119	-0.563	-2.957	-0.027	-0.076	-0.003
1.117	-0.575	-2.998	-0.027	-0.077	-0.003
1.117	-0.574	-3.022	-0.027	-0.076	-0.002
1.082	-0.592	-2.943	-0.027	-0.076	-0.003
1.102	-0.578	-2.961	-0.027	-0.077	-0.003
1.107	-0.565	-2.954	-0.027	-0.077	-0.003
1.138	-0.543	-3.007	-0.027	-0.077	-0.003
1.113	-0.571	-3.002	-0.026	-0.077	-0.002
1.097	-0.580	-3.029	-0.027	-0.077	-0.003
1.106	-0.584	-2.961	-0.027	-0.076	-0.003
1.101	-0.566	-2.954	-0.027	-0.077	-0.003
1.120	-0.570	-2.981	-0.027	-0.077	-0.003
1.103	-0.552	-3.008	-0.027	-0.076	-0.002
1.097	-0.582	-3.026	-0.026	-0.077	-0.003
1.094	-0.580	-2.964	-0.027	-0.077	-0.003
1.116	-0.571	-2.951	-0.027	-0.077	-0.003
1.124	-0.562	-2.961	-0.027	-0.077	-0.003
1.117	-0.570	-2.999	-0.027	-0.077	-0.003
1.103	-0.546	-3.012	-0.026	-0.076	-0.002
1.082	-0.583	-3.001	-0.027	-0.077	-0.002
1.113	-0.570	-2.971	-0.027	-0.077	-0.003
1.108	-0.557	-2.951	-0.027	-0.077	-0.003
1.133	-0.551	-2.983	-0.026	-0.077	-0.003
1.111	-0.580	-3.008	-0.027	-0.077	-0.003
1.093	-0.579	-3.028	-0.027	-0.076	-0.003
1.092	-0.584	-2.998	-0.027	-0.077	-0.003
1.116	-0.563	-2.971	-0.027	-0.077	-0.003
1.116	-0.567	-2.978	-0.027	-0.077	-0.003
1.104	-0.568	-2.988	-0.027	-0.076	-0.003
1.100	-0.577	-3.019	-0.027	-0.076	-0.003
1.103	-0.568	-2.991	-0.027	-0.077	-0.003
1.101	-0.562	-2.974	-0.027	-0.077	-0.003
1.117	-0.565	-2.944	-0.027	-0.077	-0.003
1.121	-0.571	-2.975	-0.027	-0.077	-0.003
1.105	-0.568	-3.015	-0.027	-0.076	-0.003
1.084	-0.581	-3.032	-0.027	-0.076	-0.003
1.122	-0.563	-2.998	-0.027	-0.077	-0.003
1.105	-0.565	-2.978	-0.027	-0.077	-0.003
1.128	-0.557	-3.003	-0.027	-0.077	-0.003
1.109	-0.573	-3.002	-0.027	-0.076	-0.003
1.096	-0.577	-3.036	-0.027	-0.076	-0.003
1.071	-0.586	-3.010	-0.027	-0.077	-0.002
1.123	-0.566	-2.971	-0.027	-0.077	-0.003
1.118	-0.572	-2.961	-0.027	-0.077	-0.003
1.101	-0.579	-2.981	-0.027	-0.076	-0.003
1.098	-0.566	-3.005	-0.027	-0.077	-0.003
1.096	-0.570	-3.002	-0.027	-0.077	-0.003
1.119	-0.553	-3.039	-0.028	-0.077	-0.002
1.116	-0.572	-2.992	-0.027	-0.077	-0.003
1.106	-0.572	-2.998	-0.027	-0.076	-0.003
1.094	-0.575	-3.015	-0.027	-0.077	-0.003
1.098	-0.581	-3.018	-0.027	-0.077	-0.003
1.106	-0.577	-3.008	-0.027	-0.077	-0.003
1.113	-0.536	-2.999	-0.027	-0.077	-0.002
1.113	-0.568	-2.978	-0.027	-0.077	-0.003
1.103	-0.579	-2.964	-0.026	-0.076	-0.003
1.091	-0.575	-3.011	-0.027	-0.077	-0.003
1.095	-0.573	-3.032	-0.027	-0.077	-0.002
1.120	-0.562	-3.008	-0.027	-0.077	-0.002
1.097	-0.576	-3.032	-0.027	-0.076	-0.003
1.111	-0.570	-2.982	-0.027	-0.077	-0.003
1.095	-0.582	-2.995	-0.027	-0.077	-0.003
1.110	-0.571	-3.012	-0.027	-0.076	-0.003
1.120	-0.552	-3.043	-0.027	-0.077	-0.002
1.131	-0.578	-3.025	-0.027	-0.077	-0.002
1.102	-0.574	-2.998	-0.027	-0.077	-0.003
1.099	-0.579	-2.951	-0.027	-0.077	-0.003
1.109	-0.575	-2.977	-0.027	-0.077	-0.003
1.114	-0.570	-3.022	-0.027	-0.077	-0.003
1.112	-0.543	-3.029	-0.027	-0.076	-0.002
1.094	-0.580	-3.046	-0.026	-0.077	-0.003
1.107	-0.572	-2.988	-0.027	-0.076	-0.003
1.095	-0.599	-2.988	-0.027	-0.077	-0.003
1.107	-0.561	-3.012	-0.027	-0.077	-0.003
1.115	-0.564	-3.046	-0.027	-0.077	-0.002
1.107	-0.581	-3.056	-0.027	-0.076	-0.003
1.079	-0.589	-3.001	-0.027	-0.076	-0.002
1.093	-0.569	-3.002	-0.027	-0.077	-0.003
1.109	-0.564	-2.947	-0.027	-0.077	-0.003
1.100	-0.553	-3.012	-0.027	-0.077	-0.002
1.122	-0.558	-3.032	-0.027	-0.077	-0.002
1.089	-0.569	-3.012	-0.027	-0.077	-0.003
1.095	-0.587	-2.981	-0.027	-0.077	-0.003
1.087	-0.555	-2.974	-0.027	-0.077	-0.003
1.121	-0.565	-3.029	-0.027	-0.077	-0.003
1.105	-0.549	-3.036	-0.027	-0.077	-0.002
1.087	-0.583	-3.056	-0.027	-0.076	-0.003
1.085	-0.574	-3.008	-0.027	-0.076	-0.003
1.094	-0.590	-2.984	-0.027	-0.077	-0.003
1.121	-0.567	-2.960	-0.028	-0.077	-0.003
1.107	-0.569	-3.025	-0.027	-0.076	-0.003
1.100	-0.578	-3.069	-0.027	-0.076	-0.002
1.086	-0.587	-2.987	-0.027	-0.077	-0.002
1.102	-0.575	-2.998	-0.027	-0.077	-0.003
1.114	-0.561	-2.985	-0.027	-0.077	-0.003
1.137	-0.540	-3.027	-0.027	-0.077	-0.003
1.106	-0.569	-3.039	-0.027	-0.077	-0.002
1.087	-0.576	-3.043	-0.027	-0.077	-0.003
1.101	-0.571	-2.995	-0.027	-0.077	-0.003
1.105	-0.564	-2.992	-0.027	-0.077	-0.003
1.120	-0.570	-3.015	-0.027	-0.077	-0.003
1.107	-0.559	-3.015	-0.027	-0.076	-0.003
1.097	-0.590	-3.042	-0.027	-0.077	-0.002
1.072	-0.583	-3.004	-0.027	-0.077	-0.002
1.101	-0.576	-3.002	-0.027	-0.077	-0.003
1.120	-0.561	-2.988	-0.027	-0.077	-0.003
1.110	-0.571	-3.022	-0.027	-0.076	-0.003
1.096	-0.565	-3.052	-0.027	-0.076	-0.003
1.068	-0.588	-3.038	-0.027	-0.077	-0.002
1.105	-0.568	-3.009	-0.027	-0.077	-0.003
1.098	-0.566	-2.974	-0.027	-0.077	-0.003
1.127	-0.551	-3.006	-0.027	-0.077	-0.003
1.095	-0.580	-3.015	-0.027	-0.076	-0.003
1.089	-0.583	-3.066	-0.027	-0.076	-0.003
1.085	-0.581	-3.042	-0.027	-0.077	-0.003
1.105	-0.566	-2.995	-0.027	-0.077	-0.003
1.111	-0.573	-3.009	-0.027	-0.077	-0.003
1.097	-0.570	-3.022	-0.027	-0.076	-0.003
1.082	-0.567	-3.039	-0.027	-0.077	-0.003
1.086	-0.576	-3.007	-0.027	-0.077	-0.002
1.098	-0.563	-3.008	-0.027	-0.077	-0.003
1.118	-0.566	-2.995	-0.027	-0.077	-0.003
1.103	-0.571	-3.005	-0.027	-0.076	-0.003
1.093	-0.570	-3.052	-0.027	-0.076	-0.003
1.076	-0.583	-3.045	-0.027	-0.076	-0.002
1.104	-0.565	-3.032	-0.027	-0.077	-0.003
1.101	-0.566	-3.012	-0.027	-0.077	-0.003
1.118	-0.559	-3.019	-0.027	-0.077	-0.003
1.096	-0.571	-3.008	-0.027	-0.077	-0.003
1.094	-0.585	-3.055	-0.027	-0.076	-0.003
1.058	-0.588	-3.044	-0.028	-0.077	-0.002
1.117	-0.566	-3.001	-0.027	-0.077	-0.003
1.096	-0.568	-2.988	-0.027	-0.077	-0.003
1.098	-0.578	-2.998	-0.027	-0.077	-0.003
1.086	-0.567	-3.018	-0.027	-0.077	-0.003
1.096	-0.575	-3.021	-0.027	-0.077	-0.002
1.101	-0.560	-3.069	-0.028	-0.077	-0.003
1.113	-0.576	-3.029	-0.027	-0.077	-0.003
1.099	-0.571	-3.008	-0.027	-0.076	-0.003
1.092	-0.590	-3.015	-0.027	-0.077	-0.003
1.083	-0.581	-3.045	-0.027	-0.076	-0.002
1.091	-0.568	-3.032	-0.027	-0.077	-0.002
1.103	-0.539	-3.025	-0.027	-0.077	-0.002
1.105	-0.567	-3.019	-0.027	-0.077	-0.003
1.095	-0.577	-2.984	-0.027	-0.077	-0.003
1.089	-0.563	-3.015	-0.027	-0.077	-0.003
1.093	-0.560	-3.042	-0.027	-0.077	-0.003
1.119	-0.556	-3.032	-0.027	-0.077	-0.002
1.089	-0.577	-3.059	-0.027	-0.076	-0.003
1.096	-0.576	-3.012	-0.027	-0.077	-0.003
1.088	-0.591	-3.008	-0.028	-0.077	-0.003
1.106	-0.567	-3.019	-0.027	-0.077	-0.003
1.106	-0.555	-3.056	-0.027	-0.077	-0.002
1.122	-0.576	-3.032	-0.027	-0.077	-0.002
1.091	-0.576	-3.018	-0.027	-0.076	-0.003
1.092	-0.581	-2.967	-0.027	-0.077	-0.003
1.112	-0.568	-2.981	-0.027	-0.077	-0.003
1.104	-0.577	-3.025	-0.027	-0.077	-0.002
1.098	-0.533	-3.053	-0.027	-0.076	-0.002
1.086	-0.582	-3.080	-0.027	-0.077	-0.003
1.095	-0.572	-3.008	-0.027	-0.077	-0.003
1.081	-0.599	-2.994	-0.027	-0.077	-0.003
1.105	-0.563	-3.049	-0.027	-0.077	-0.003
1.111	-0.572	-3.042	-0.028	-0.077	-0.002
1.102	-0.578	-3.042	-0.027	-0.076	-0.002
1.069	-0.592	-3.017	-0.027	-0.077	-0.002
1.085	-0.580	-3.011	-0.027	-0.077	-0.003
1.109	-0.567	-2.946	-0.028	-0.077	-0.002
1.097	-0.563	-3.069	-0.028	-0.077	-0.002
1.102	-0.562	-3.059	-0.027	-0.077	-0.002
1.085	-0.579	-3.039	-0.027	-0.077	-0.003
1.094	-0.585	-3.004	-0.027	-0.077	-0.003
1.075	-0.562	-2.977	-0.027	-0.077	-0.003
1.118	-0.569	-3.012	-0.027	-0.077	-0.003
1.096	-0.549	-3.069	-0.027	-0.077	-0.002
1.083	-0.586	-3.076	-0.027	-0.077	-0.002
1.073	-0.577	-3.018	-0.027	-0.077	-0.003
1.092	-0.574	-3.018	-0.027	-0.077	-0.003
1.122	-0.558	-2.977	-0.028	-0.077	-0.003
1.103	-0.574	-3.021	-0.027	-0.077	-0.002
1.098	-0.567	-3.083	-0.027	-0.076	-0.002
1.066	-0.589	-3.024	-0.028	-0.077	-0.002
1.090	-0.566	-3.011	-0.027	-0.077	-0.003
1.101	-0.579	-2.970	-0.028	-0.077	-0.002
1.140	-0.538	-3.047	-0.027	-0.077	-0.003
1.094	-0.575	-3.055	-0.027	-0.077	-0.002
1.081	-0.581	-3.059	-0.027	-0.077	-0.002
1.095	-0.571	-3.021	-0.027	-0.077	-0.003
1.102	-0.558	-2.987	-0.028	-0.077	-0.003
1.112	-0.559	-3.012	-0.027	-0.077	-0.003
1.098	-0.565	-3.032	-0.027	-0.076	-0.002
1.088	-0.586	-3.072	-0.027	-0.077	-0.002
1.073	-0.582	-3.024	-0.027	-0.077	-0.002
1.093	-0.571	-3.018	-0.027	-0.077	-0.002
1.114	-0.558	-2.998	-0.028	-0.077	-0.003
1.111	-0.575	-3.022	-0.027	-0.077	-0.002
1.085	-0.568	-3.062	-0.027	-0.076	-0.002
1.075	-0.583	-3.048	-0.027	-0.077	-0.002
1.100	-0.573	-3.025	-0.027	-0.077	-0.003
1.100	-0.567	-3.011	-0.028	-0.077	-0.003
1.120	-0.552	-3.026	-0.027	-0.077	-0.003
1.094	-0.579	-3.021	-0.027	-0.077	-0.002
1.091	-0.583	-3.062	-0.027	-0.076	-0.002
1.079	-0.583	-3.024	-0.028	-0.077	-0.002
1.101	-0.560	-3.008	-0.027	-0.077	-0.002
1.104	-0.570	-3.025	-0.027	-0.077	-0.003
1.096	-0.565	-3.032	-0.027	-0.077	-0.002
1.078	-0.573	-3.052	-0.027	-0.077	-0.002
1.086	-0.576	-3.017	-0.028	-0.077	-0.002
1.100	-0.559	-3.025	-0.027	-0.077	-0.002
1.101	-0.566	-2.991	-0.027	-0.077	-0.003
1.106	-0.570	-3.008	-0.027	-0.077	-0.003
1.081	-0.572	-3.048	-0.027	-0.076	-0.002
1.074	-0.578	-3.065	-0.027	-0.077	-0.002
1.109	-0.562	-3.035	-0.028	-0.077	-0.002
1.107	-0.571	-3.018	-0.027	-0.077	-0.002
1.119	-0.567	-3.032	-0.027	-0.077	-0.003
1.083	-0.579	-3.025	-0.027	-0.077	-0.002
1.090	-0.572	-3.062	-0.027	-0.076	-0.002
1.068	-0.589	-3.061	-0.028	-0.077	-0.002
1.114	-0.565	-3.011	-0.027	-0.077	-0.002
1.099	-0.570	-3.011	-0.027	-0.077	-0.002
1.086	-0.575	-3.004	-0.027	-0.076	-0.002
1.085	-0.567	-3.042	-0.027	-0.077	-0.002
1.100	-0.570	-3.025	-0.027	-0.077	-0.002
1.104	-0.555	-3.082	-0.028	-0.077	-0.002
1.105	-0.576	-3.042	-0.027	-0.077	-0.002
1.101	-0.570	-3.025	-0.027	-0.077	-0.003
1.084	-0.586	-3.028	-0.028	-0.076	-0.003
1.102	-0.573	-3.031	-0.028	-0.077	-0.002
1.101	-0.573	-3.031	-0.028	-0.077	-0.002
1.102	-0.534	-3.042	-0.027	-0.077	-0.002
1.092	-0.572	-3.021	-0.027	-0.077	-0.002
1.089	-0.574	-3.001	-0.027	-0.076	-0.003
1.096	-0.566	-3.018	-0.028	-0.077	-0.002
1.096	-0.567	-3.048	-0.028	-0.077	-0.002
1.119	-0.567	-3.035	-0.027	-0.077	-0.002
1.092	-0.583	-3.086	-0.027	-0.076	-0.002
1.084	-0.572	-3.004	-0.027	-0.077	-0.003
1.080	-0.576	-3.001	-0.028	-0.077	-0.003
1.104	-0.572	-3.028	-0.028	-0.077	-0.002
1.105	-0.560	-3.072	-0.028	-0.077	-0.002
1.123	-0.578	-3.045	-0.027	-0.077	-0.002
1.082	-0.574	-3.024	-0.028	-0.077	-0.002
1.094	-0.588	-3.001	-0.027	-0.077	-0.003
1.114	-0.565	-3.001	-0.028	-0.077	-0.002
1.116	-0.567	-3.039	-0.027	-0.077	-0.002
1.109	-0.551	-3.049	-0.027	-0.076	-0.002
1.070	-0.584	-3.086	-0.027	-0.077	-0.002
1.093	-0.571	-3.008	-0.027	-0.077	-0.003
1.096	-0.580	-3.008	-0.028	-0.077	-0.003
1.117	-0.554	-3.063	-0.027	-0.077	-0.003
1.107	-0.576	-3.048	-0.027	-0.077	-0.002
1.095	-0.582	-3.076	-0.027	-0.076	-0.002
1.058	-0.600	-3.033	-0.028	-0.077	-0.002
1.106	-0.572	-3.015	-0.027	-0.077	-0.003
1.107	-0.565	-2.953	-0.027	-0.077	-0.002
1.097	-0.568	-3.032	-0.027	-0.076	-0.002
1.100	-0.576	-3.045	-0.027	-0.077	-0.002
1.079	-0.576	-3.055	-0.027	-0.077	-0.002
1.102	-0.570	-3.062	-0.028	-0.077	-0.003
1.095	-0.573	-3.004	-0.027	-0.077	-0.003
1.117	-0.561	-3.022	-0.027	-0.077	-0.003
1.102	-0.576	-3.069	-0.027	-0.077	-0.002
1.085	-0.579	-3.082	-0.027	-0.076	-0.002
1.089	-0.580	-3.045	-0.028	-0.077	-0.002
1.108	-0.561	-3.018	-0.027	-0.077	-0.002
1.121	-0.573	-2.991	-0.028	-0.077	-0.003
1.102	-0.571	-3.001	-0.027	-0.077	-0.002
1.088	-0.574	-3.062	-0.028	-0.076	-0.002
1.066	-0.580	-3.047	-0.028	-0.077	-0.002
1.118	-0.574	-3.042	-0.028	-0.077	-0.002
1.088	-0.568	-3.028	-0.027	-0.077	-0.002
1.125	-0.573	-3.019	-0.027	-0.077	-0.003
1.080	-0.584	-3.045	-0.028	-0.077	-0.003
1.099	-0.577	-3.045	-0.028	-0.077	-0.002
1.107	-0.560	-3.089	-0.028	-0.077	-0.002
1.134	-0.579	-3.059	-0.027	-0.077	-0.002
1.097	-0.575	-3.032	-0.027	-0.077	-0.003
1.090	-0.580	-2.977	-0.027	-0.076	-0.003
1.099	-0.573	-3.004	-0.028	-0.077	-0.002
1.099	-0.572	-3.045	-0.028	-0.077	-0.002
1.114	-0.547	-3.052	-0.027	-0.077	-0.002
1.096	-0.578	-3.080	-0.027	-0.077	-0.002
1.098	-0.569	-3.018	-0.027	-0.077	-0.003
1.091	-0.599	-3.018	-0.028	-0.077	-0.003
1.110	-0.558	-3.045	-0.027	-0.077	-0.002
1.111	-0.573	-3.076	-0.027	-0.077	-0.002
1.104	-0.579	-3.083	-0.027	-0.076	-0.002
1.077	-0.604	-3.030	-0.027	-0.077	-0.002
1.085	-0.577	-3.032	-0.028	-0.077	-0.003
1.117	-0.566	-2.966	-0.028	-0.078	-0.002
1.104	-0.567	-3.072	-0.028	-0.077	-0.002
1.121	-0.569	-3.055	-0.027	-0.077	-0.002
1.084	-0.576	-3.062	-0.027	-0.077	-0.002
1.103	-0.582	-3.042	-0.028	-0.077	-0.003
1.087	-0.564	-3.011	-0.028	-0.077	-0.003
1.118	-0.557	-3.060	-0.027	-0.077	-0.003
1.099	-0.559	-3.066	-0.027	-0.076	-0.002
1.078	-0.591	-3.099	-0.027	-0.077	-0.002
1.093	-0.578	-3.031	-0.028	-0.077	-0.002
1.101	-0.576	-3.011	-0.027	-0.077	-0.002
1.126	-0.563	-3.005	-0.028	-0.077	-0.003
1.109	-0.578	-3.021	-0.027	-0.077	-0.002
1.102	-0.568	-3.090	-0.027	-0.076	-0.002
1.070	-0.581	-3.037	-0.028	-0.077	-0.002
1.110	-0.576	-3.014	-0.028	-0.077	-0.002
1.104	-0.570	-3.018	-0.027	-0.077	-0.002
1.138	-0.542	-3.030	-0.027	-0.077	-0.003
1.101	-0.576	-3.059	-0.027	-0.077	-0.002
1.098	-0.577	-3.079	-0.027	-0.077	-0.002
1.110	-0.566	-3.052	-0.028	-0.077	-0.002
1.118	-0.573	-3.008	-0.027	-0.077	-0.002
1.114	-0.566	-3.028	-0.027	-0.077	-0.002
1.098	-0.575	-3.014	-0.027	-0.076	-0.002
1.101	-0.590	-3.058	-0.027	-0.077	-0.002
1.076	-0.577	-3.051	-0.027	-0.077	-0.002
1.112	-0.565	-3.035	-0.028	-0.077	-0.002
1.117	-0.558	-3.029	-0.027	-0.077	-0.002
1.109	-0.570	-3.032	-0.027	-0.077	-0.002
1.088	-0.589	-3.062	-0.028	-0.076	-0.003
1.072	-0.576	-3.058	-0.028	-0.077	-0.002
1.117	-0.570	-3.069	-0.028	-0.077	-0.002
1.111	-0.568	-3.039	-0.027	-0.077	-0.002
1.118	-0.573	-3.032	-0.027	-0.077	-0.002
1.093	-0.581	-3.045	-0.027	-0.077	-0.002
1.097	-0.582	-3.069	-0.028	-0.076	-0.002
1.083	-0.582	-3.075	-0.028	-0.077	-0.002
1.125	-0.572	-3.032	-0.027	-0.077	-0.002
1.108	-0.573	-3.035	-0.027	-0.077	-0.002
1.102	-0.573	-3.028	-0.027	-0.076	-0.002
1.080	-0.570	-3.062	-0.028	-0.077	-0.002
1.102	-0.583	-3.051	-0.028	-0.077	-0.002
1.116	-0.560	-3.052	-0.028	-0.077	-0.002
1.116	-0.573	-3.046	-0.027	-0.077	-0.002
1.096	-0.584	-3.024	-0.027	-0.076	-0.002
1.090	-0.572	-3.045	-0.027	-0.077	-0.002
1.098	-0.579	-3.031	-0.028	-0.077	-0.002
1.112	-0.573	-3.055	-0.028	-0.077	-0.002
1.116	-0.565	-3.079	-0.028	-0.077	-0.002
1.107	-0.567	-3.035	-0.027	-0.077	-0.002
1.100	-0.586	-3.035	-0.027	-0.077	-0.002
1.105	-0.566	-3.035	-0.027	-0.077	-0.002
1.111	-0.573	-3.079	-0.028	-0.077	-0.002
1.124	-0.562	-3.042	-0.027	-0.077	-0.002
1.104	-0.570	-3.049	-0.027	-0.077	-0.002
1.109	-0.583	-3.032	-0.027	-0.077	-0.002
1.091	-0.569	-3.035	-0.028	-0.077	-0.002
1.114	-0.574	-3.048	-0.028	-0.077	-0.002
1.107	-0.554	-3.096	-0.028	-0.077	-0.002
1.115	-0.592	-3.086	-0.027	-0.077	-0.002
1.099	-0.575	-3.052	-0.028	-0.077	-0.002
1.093	-0.595	-3.045	-0.028	-0.077	-0.003
1.106	-0.575	-3.014	-0.028	-0.077	-0.002
1.107	-0.570	-3.059	-0.027	-0.077	-0.002
1.101	-0.530	-3.066	-0.027	-0.077	-0.002
1.095	-0.583	-3.051	-0.027	-0.077	-0.002
1.104	-0.580	-3.028	-0.027	-0.076	-0.002
1.104	-0.559	-3.021	-0.028	-0.077	-0.002
1.114	-0.566	-3.072	-0.028	-0.077	-0.002
1.119	-0.566	-3.065	-0.027	-0.077	-0.002
1.109	-0.588	-3.106	-0.027	-0.076	-0.002
1.099	-0.584	-3.034	-0.028	-0.077	-0.002
1.093	-0.576	-3.039	-0.028	-0.077	-0.003
1.121	-0.571	-3.045	-0.028	-0.077	-0.002
1.108	-0.550	-3.090	-0.028	-0.077	-0.002
1.122	-0.578	-3.076	-0.027	-0.077	-0.002
1.095	-0.572	-3.041	-0.028	-0.077	-0.002
1.098	-0.592	-3.018	-0.027	-0.077	-0.002
1.116	-0.574	-3.007	-0.028	-0.077	-0.002
1.112	-0.572	-3.045	-0.028	-0.077	-0.002
1.108	-0.549	-3.089	-0.027	-0.077	-0.002
1.090	-0.586	-3.100	-0.027	-0.077	-0.002
1.111	-0.576	-3.038	-0.028	-0.077	-0.002
1.101	-0.597	-3.028	-0.028	-0.077	-0.003
1.132	-0.559	-3.076	-0.028	-0.077	-0.002
1.125	-0.580	-3.069	-0.027	-0.077	-0.002
1.099	-0.586	-3.113	-0.027	-0.076	-0.002
1.057	-0.611	-3.043	-0.028	-0.077	-0.002
1.109	-0.579	-3.031	-0.028	-0.077	-0.002
1.109	-0.570	-2.983	-0.028	-0.077	-0.002
1.111	-0.569	-3.055	-0.027	-0.077	-0.002
1.104	-0.576	-3.079	-0.027	-0.077	-0.002
1.090	-0.582	-3.068	-0.028	-0.077	-0.002
1.121	-0.577	-3.075	-0.028	-0.077	-0.002
1.105	-0.564	-3.035	-0.028	-0.077	-0.002
1.123	-0.574	-3.059	-0.027	-0.077	-0.002
1.107	-0.562	-3.089	-0.028	-0.077	-0.002
1.084	-0.597	-3.123	-0.027	-0.077	-0.002
1.087	-0.577	-3.044	-0.028	-0.077	-0.002
1.108	-0.554	-3.028	-0.028	-0.077	-0.002
1.128	-0.564	-3.045	-0.028	-0.077	-0.002
1.102	-0.580	-3.045	-0.027	-0.076	-0.002
1.105	-0.571	-3.103	-0.028	-0.076	-0.002
1.078	-0.589	-3.047	-0.028	-0.077	-0.002
1.113	-0.570	-3.041	-0.028	-0.077	-0.002
1.114	-0.570	-3.035	-0.028	-0.077	-0.002
1.138	-0.562	-3.063	-0.027	-0.077	-0.003
1.103	-0.590	-3.072	-0.028	-0.077	-0.002
1.096	-0.579	-3.096	-0.028	-0.077	-0.002
1.103	-0.567	-3.072	-0.028	-0.077	-0.002
1.129	-0.577	-3.055	-0.028	-0.077	-0.002
1.119	-0.570	-3.042	-0.028	-0.077	-0.002
1.106	-0.579	-3.031	-0.027	-0.076	-0.002
1.107	-0.585	-3.072	-0.028	-0.077	-0.002
1.104	-0.575	-3.061	-0.028	-0.077	-0.002
1.117	-0.564	-3.052	-0.028	-0.077	-0.002
1.119	-0.572	-3.066	-0.027	-0.077	-0.002
1.104	-0.575	-3.062	-0.028	-0.077	-0.002
1.095	-0.603	-3.069	-0.028	-0.077	-0.003
1.088	-0.572	-3.085	-0.028	-0.077	-0.002
1.120	-0.569	-3.065	-0.028	-0.077	-0.002
1.112	-0.584	-3.069	-0.027	-0.077	-0.002
1.101	-0.580	-3.061	-0.028	-0.077	-0.002
1.096	-0.581	-3.045	-0.028	-0.077	-0.002
1.109	-0.580	-3.010	-0.028	-0.077	-0.002
1.099	-0.573	-3.098	-0.028	-0.077	-0.002
1.134	-0.568	-3.089	-0.027	-0.077	-0.001
1.100	-0.586	-3.062	-0.027	-0.077	-0.002
1.101	-0.589	-3.038	-0.027	-0.077	-0.002
1.085	-0.568	-3.038	-0.028	-0.077	-0.002
1.117	-0.573	-3.086	-0.028	-0.077	-0.002
1.111	-0.554	-3.102	-0.028	-0.077	-0.002
1.098	-0.582	-3.110	-0.027	-0.077	-0.002
1.091	-0.588	-3.061	-0.028	-0.076	-0.002
1.101	-0.585	-3.072	-0.028	-0.077	-0.002
1.122	-0.575	-3.023	-0.029	-0.077	-0.002
1.120	-0.581	-3.085	-0.028	-0.077	-0.002
1.118	-0.581	-3.099	-0.028	-0.076	-0.002
1.093	-0.591	-3.034	-0.028	-0.077	-0.002
1.098	-0.580	-3.041	-0.028	-0.077	-0.002
1.112	-0.558	-3.041	-0.028	-0.077	-0.002
1.127	-0.557	-3.083	-0.028	-0.077	-0.002
1.124	-0.579	-3.085	-0.027	-0.077	-0.001
1.102	-0.588	-3.082	-0.028	-0.077	-0.002
1.102	-0.584	-3.048	-0.028	-0.077	-0.002
1.099	-0.575	-3.062	-0.028	-0.077	-0.002
1.122	-0.571	-3.062	-0.028	-0.077	-0.002
1.114	-0.558	-3.096	-0.028	-0.077	-0.002
1.100	-0.598	-3.106	-0.027	-0.077	-0.002
1.094	-0.578	-3.048	-0.028	-0.077	-0.002
1.101	-0.584	-3.051	-0.028	-0.077	-0.002
1.116	-0.572	-3.031	-0.028	-0.077	-0.002
1.122	-0.575	-3.092	-0.028	-0.077	-0.002
1.111	-0.546	-3.106	-0.027	-0.076	-0.001
1.091	-0.595	-3.061	-0.027	-0.077	-0.002
1.101	-0.579	-3.045	-0.028	-0.077	-0.002
1.100	-0.575	-3.024	-0.028	-0.077	-0.002
1.138	-0.564	-3.080	-0.028	-0.077	-0.002
1.109	-0.580	-3.109	-0.028	-0.077	-0.002
1.096	-0.584	-3.126	-0.028	-0.076	-0.002
1.092	-0.590	-3.075	-0.028	-0.077	-0.002
1.105	-0.579	-3.045	-0.028	-0.077	-0.002
1.128	-0.584	-3.068	-0.028	-0.077	-0.002
1.110	-0.571	-3.065	-0.028	-0.077	-0.002
1.105	-0.586	-3.099	-0.027	-0.077	-0.002
1.080	-0.589	-3.074	-0.028	-0.077	-0.002
1.114	-0.572	-3.034	-0.028	-0.077	-0.002
1.124	-0.568	-3.021	-0.028	-0.077	-0.002
1.117	-0.578	-3.068	-0.028	-0.077	-0.002
1.100	-0.572	-3.106	-0.028	-0.076	-0.002
1.087	-0.592	-3.122	-0.028	-0.077	-0.002
1.106	-0.587	-3.068	-0.028	-0.077	-0.002
1.106	-0.582	-3.051	-0.028	-0.077	-0.002
1.127	-0.561	-3.056	-0.027	-0.077	-0.002
1.113	-0.585	-3.075	-0.028	-0.077	-0.002
1.093	-0.584	-3.109	-0.028	-0.076	-0.002
1.085	-0.600	-3.084	-0.028	-0.077	-0.001
1.117	-0.574	-3.065	-0.028	-0.077	-0.002
1.121	-0.580	-3.037	-0.028	-0.077	-0.002
1.116	-0.579	-3.058	-0.027	-0.076	-0.002
1.098	-0.580	-3.075	-0.028	-0.077	-0.002
1.099	-0.577	-3.085	-0.028	-0.077	-0.002
1.119	-0.578	-3.092	-0.028	-0.077	-0.002
1.107	-0.585	-3.058	-0.028	-0.077	-0.002
1.117	-0.577	-3.062	-0.028	-0.077	-0.002
1.110	-0.583	-3.075	-0.028	-0.077	-0.002
1.096	-0.595	-3.098	-0.028	-0.077	-0.002
1.110	-0.583	-3.071	-0.028	-0.077	-0.001
1.119	-0.553	-3.058	-0.028	-0.077	-0.001
1.121	-0.576	-3.038	-0.028	-0.077	-0.002
1.103	-0.585	-3.062	-0.027	-0.077	-0.002
1.103	-0.573	-3.071	-0.028	-0.077	-0.002
1.098	-0.586	-3.084	-0.028	-0.077	-0.001
1.124	-0.580	-3.085	-0.028	-0.077	-0.001
1.102	-0.577	-3.092	-0.028	-0.076	-0.002
1.122	-0.584	-3.052	-0.027	-0.077	-0.002
1.092	-0.592	-3.061	-0.028	-0.077	-0.002
1.105	-0.589	-3.078	-0.028	-0.077	-0.002
1.108	-0.567	-3.102	-0.028	-0.077	-0.002
1.131	-0.585	-3.085	-0.027	-0.077	-0.001
1.104	-0.581	-3.041	-0.028	-0.077	-0.002
1.093	-0.601	-3.027	-0.027	-0.076	-0.002
1.104	-0.582	-3.040	-0.028	-0.077	-0.001
1.100	-0.578	-3.078	-0.028	-0.077	-0.002
1.119	-0.551	-3.065	-0.028	-0.077	-0.001
1.103	-0.586	-3.086	-0.027	-0.077	-0.002
1.101	-0.586	-3.041	-0.028	-0.076	-0.002
1.094	-0.616	-3.054	-0.028	-0.077	-0.002
1.116	-0.573	-3.071	-0.028	-0.077	-0.002
1.117	-0.587	-3.085	-0.028	-0.077	-0.001
1.107	-0.585	-3.109	-0.028	-0.076	-0.002
1.083	-0.606	-3.046	-0.028	-0.076	-0.001
1.100	-0.578	-3.054	-0.028	-0.077	-0.002
1.111	-0.585	-2.989	-0.028	-0.077	-0.002
1.101	-0.571	-3.098	-0.028	-0.077	-0.001
1.122	-0.570	-3.099	-0.027	-0.077	-0.001
1.098	-0.599	-3.074	-0.028	-0.077	-0.002
1.099	-0.590	-3.037	-0.028	-0.077	-0.002
1.084	-0.573	-3.027	-0.028	-0.077	-0.002
1.129	-0.582	-3.072	-0.028	-0.077	-0.002
1.112	-0.559	-3.088	-0.028	-0.077	-0.001
1.084	-0.589	-3.112	-0.027	-0.076	-0.002
1.089	-0.598	-3.053	-0.028	-0.076	-0.002
1.090	-0.584	-3.051	-0.028	-0.077	-0.002
1.129	-0.577	-3.026	-0.029	-0.076	-0.002
1.110	-0.578	-3.071	-0.028	-0.077	-0.002
1.109	-0.578	-3.091	-0.028	-0.076	-0.001
1.071	-0.603	-3.056	-0.028	-0.076	-0.001
1.102	-0.575	-3.037	-0.028	-0.077	-0.002
1.107	-0.579	-3.013	-0.028	-0.077	-0.002
1.142	-0.553	-3.076	-0.028	-0.077	-0.002
1.116	-0.593	-3.078	-0.028	-0.077	-0.001
1.097	-0.587	-3.085	-0.028	-0.076	-0.002
1.110	-0.593	-3.071	-0.028	-0.077	-0.002
1.111	-0.576	-3.034	-0.028	-0.077	-0.002
1.128	-0.569	-3.051	-0.028	-0.077	-0.002
1.105	-0.564	-3.054	-0.027	-0.076	-0.001
1.101	-0.601	-3.115	-0.027	-0.077	-0.001
1.086	-0.597	-3.063	-0.028	-0.077	-0.001
1.108	-0.581	-3.041	-0.028	-0.077	-0.002
1.120	-0.575	-3.034	-0.028	-0.077	-0.002
1.121	-0.575	-3.054	-0.028	-0.077	-0.002
1.111	-0.574	-3.105	-0.028	-0.076	-0.001
1.082	-0.609	-3.077	-0.028	-0.077	-0.001
1.106	-0.584	-3.047	-0.028	-0.077	-0.002
1.106	-0.579	-3.037	-0.028	-0.077	-0.002
1.133	-0.576	-3.075	-0.028	-0.077	-0.002
1.105	-0.591	-3.095	-0.028	-0.076	-0.001
1.097	-0.593	-3.136	-0.028	-0.076	-0.002
1.093	-0.597	-3.053	-0.028	-0.077	-0.001
1.106	-0.582	-3.047	-0.028	-0.077	-0.002
1.116	-0.582	-3.078	-0.028	-0.077	-0.002
1.098	-0.576	-3.050	-0.028	-0.076	-0.001
1.092	-0.586	-3.091	-0.028	-0.076	-0.001
1.095	-0.592	-3.046	-0.028	-0.076	-0.001
1.105	-0.587	-3.047	-0.028	-0.077	-0.002
1.116	-0.570	-3.013	-0.028	-0.077	-0.001
1.110	-0.578	-3.075	-0.028	-0.077	-0.002
1.099	-0.579	-3.074	-0.028	-0.076	-0.001
1.084	-0.597	-3.081	-0.028	-0.076	-0.001
1.105	-0.592	-3.057	-0.028	-0.076	-0.002
1.106	-0.586	-3.033	-0.028	-0.077	-0.001
1.122	-0.567	-3.041	-0.028	-0.077	-0.002
1.093	-0.593	-3.046	-0.028	-0.076	-0.001
1.095	-0.594	-3.091	-0.028	-0.076	-0.001
1.068	-0.603	-3.062	-0.028	-0.077	-0.001
1.120	-0.581	-3.044	-0.028	-0.077	-0.001
1.103	-0.584	-3.020	-0.028	-0.077	-0.002
1.097	-0.591	-3.020	-0.028	-0.076	-0.001
1.097	-0.581	-3.071	-0.028	-0.077	-0.001
1.092	-0.585	-3.067	-0.028	-0.076	-0.001
1.107	-0.574	-3.108	-0.029	-0.077	-0.001
1.112	-0.586	-3.051	-0.027	-0.077	-0.001
1.110	-0.580	-3.051	-0.028	-0.077	-0.002
1.097	-0.591	-3.064	-0.028	-0.076	-0.002
1.094	-0.591	-3.074	-0.028	-0.076	-0.001
1.099	-0.585	-3.070	-0.028	-0.077	-0.001
1.109	-0.555	-3.071	-0.027	-0.076	-0.001
1.100	-0.591	-3.026	-0.028	-0.076	-0.001
1.098	-0.598	-3.019	-0.028	-0.076	-0.001
1.094	-0.588	-3.046	-0.028	-0.076	-0.001
1.099	-0.581	-3.077	-0.028	-0.077	-0.001
1.111	-0.576	-3.067	-0.028	-0.077	-0.001
1.093	-0.589	-3.102	-0.027	-0.076	-0.002
1.092	-0.589	-3.047	-0.028	-0.076	-0.001
1.080	-0.595	-3.043	-0.028	-0.076	-0.002
1.108	-0.582	-3.043	-0.028	-0.076	-0.001
1.102	-0.571	-3.088	-0.028	-0.077	-0.001
1.122	-0.588	-3.067	-0.028	-0.076	-0.001
1.074	-0.591	-3.050	-0.028	-0.076	-0.001
1.089	-0.601	-3.019	-0.028	-0.077	-0.002
1.107	-0.577	-3.016	-0.028	-0.077	-0.001
1.103	-0.578	-3.067	-0.028	-0.076	-0.001
1.107	-0.563	-3.094	-0.028	-0.076	-0.001
1.080	-0.597	-3.095	-0.027	-0.077	-0.001
1.097	-0.591	-3.040	-0.028	-0.076	-0.002
1.085	-0.612	-3.019	-0.028	-0.077	-0.002
1.126	-0.574	-3.075	-0.028	-0.076	-0.001
1.100	-0.590	-3.077	-0.028	-0.076	-0.001
1.101	-0.594	-3.111	-0.028	-0.076	-0.001
1.054	-0.614	-3.048	-0.028	-0.076	-0.001
1.108	-0.588	-3.030	-0.028	-0.076	-0.002
1.107	-0.577	-2.988	-0.028	-0.077	-0.001
1.091	-0.581	-3.046	-0.028	-0.076	-0.001
1.101	-0.588	-3.074	-0.027	-0.076	-0.001
1.080	-0.597	-3.063	-0.028	-0.076	-0.001
1.100	-0.588	-3.070	-0.028	-0.077	-0.001
1.096	-0.574	-3.040	-0.028	-0.077	-0.002
1.124	-0.583	-3.054	-0.028	-0.076	-0.001
1.091	-0.583	-3.084	-0.028	-0.076	-0.001
1.072	-0.604	-3.101	-0.028	-0.076	-0.001
1.081	-0.596	-3.066	-0.028	-0.076	-0.001
1.096	-0.569	-3.040	-0.028	-0.077	-0.001
1.119	-0.584	-3.016	-0.028	-0.076	-0.001
1.087	-0.594	-3.033	-0.027	-0.076	-0.001
1.088	-0.579	-3.070	-0.028	-0.076	-0.001
1.070	-0.608	-3.041	-0.028	-0.076	-0.001
1.107	-0.595	-3.046	-0.028	-0.076	-0.001
1.103	-0.575	-3.033	-0.028	-0.076	-0.001
1.114	-0.576	-3.024	-0.027	-0.076	-0.001
1.083	-0.597	-3.063	-0.028	-0.076	-0.002
1.090	-0.585	-3.073	-0.028	-0.076	-0.001
1.100	-0.573	-3.074	-0.028	-0.077	-0.001
1.132	-0.588	-3.057	-0.028	-0.077	-0.001
1.104	-0.580	-3.043	-0.028	-0.076	-0.001
1.082	-0.604	-3.002	-0.027	-0.076	-0.001
1.083	-0.594	-3.039	-0.028	-0.077	-0.001
1.092	-0.593	-3.052	-0.028	-0.076	-0.001
1.108	-0.559	-3.040	-0.028	-0.076	-0.001
1.082	-0.584	-3.085	-0.027	-0.077	-0.001
1.092	-0.587	-3.023	-0.028	-0.076	-0.001
1.077	-0.623	-3.043	-0.028	-0.076	-0.002
1.075	-0.592	-3.056	-0.028	-0.076	-0.001
1.103	-0.584	-3.067	-0.028	-0.076	-0.001
1.100	-0.593	-3.067	-0.028	-0.076	-0.001
1.092	-0.599	-3.033	-0.027	-0.076	-0.001
1.081	-0.599	-3.032	-0.028	-0.076	-0.001
1.091	-0.585	-3.046	-0.028	-0.077	-0.001
1.081	-0.584	-3.063	-0.028	-0.076	-0.001
1.113	-0.572	-3.077	-0.028	-0.076	-0.001
1.079	-0.595	-3.046	-0.027	-0.076	-0.001
1.086	-0.600	-3.026	-0.028	-0.076	-0.001
1.054	-0.574	-3.039	-0.028	-0.076	-0.001
1.097	-0.591	-3.049	-0.028	-0.076	-0.001
1.099	-0.562	-3.070	-0.028	-0.076	-0.001
1.090	-0.589	-3.081	-0.027	-0.076	-0.001
1.081	-0.587	-3.032	-0.028	-0.076	-0.001
1.077	-0.603	-3.039	-0.028	-0.076	-0.001
1.084	-0.589	-3.035	-0.029	-0.076	-0.001
1.100	-0.591	-3.059	-0.028	-0.076	-0.001
1.099	-0.585	-3.094	-0.028	-0.076	-0.001
1.081	-0.596	-3.029	-0.028	-0.076	-0.001
1.087	-0.595	-3.026	-0.028	-0.076	-0.001
1.095	-0.581	-3.008	-0.028	-0.076	-0.001
1.112	-0.555	-3.071	-0.028	-0.076	-0.001
1.103	-0.585	-3.060	-0.028	-0.076	-0.001
1.070	-0.593	-3.070	-0.028	-0.076	-0.001
1.090	-0.593	-3.019	-0.028	-0.076	-0.001
1.069	-0.580	-3.019	-0.028	-0.076	-0.001
1.100	-0.587	-3.046	-0.028	-0.076	-0.001
1.086	-0.570	-3.070	-0.028	-0.076	-0.001
1.081	-0.610	-3.094	-0.027	-0.076	-0.001
1.076	-0.604	-3.032	-0.028	-0.076	-0.001
1.085	-0.599	-3.008	-0.028	-0.076	-0.001
1.098	-0.584	-3.029	-0.028	-0.076	-0.001
1.100	-0.587	-3.046	-0.028	-0.076	-0.001
1.091	-0.564	-3.077	-0.028	-0.076	-0.000
1.064	-0.606	-3.066	-0.028	-0.077	-0.001
1.083	-0.592	-3.025	-0.028	-0.076	-0.001
1.087	-0.578	-2.995	-0.028	-0.076	-0.001
1.110	-0.573	-3.047	-0.028	-0.076	-0.001
1.091	-0.594	-3.083	-0.028	-0.076	-0.001
1.081	-0.596	-3.111	-0.028	-0.075	-0.001
1.070	-0.601	-3.055	-0.028	-0.076	-0.001
1.082	-0.601	-3.008	-0.028	-0.076	-0.001
1.097	-0.579	-3.049	-0.028	-0.076	-0.001
1.076	-0.588	-3.066	-0.028	-0.076	-0.001
1.072	-0.594	-3.073	-0.027	-0.076	-0.001
1.074	-0.597	-3.038	-0.028	-0.076	-0.001
1.085	-0.582	-3.022	-0.028	-0.076	-0.001
1.088	-0.585	-2.984	-0.028	-0.076	-0.001
1.086	-0.582	-3.042	-0.028	-0.076	-0.001
1.075	-0.585	-3.053	-0.028	-0.076	-0.001
1.067	-0.607	-3.055	-0.028	-0.076	-0.001
1.096	-0.584	-3.039	-0.028	-0.076	-0.001
1.084	-0.592	-3.015	-0.028	-0.076	-0.001
1.101	-0.573	-3.026	-0.028	-0.076	-0.001
1.075	-0.595	-3.052	-0.028	-0.076	-0.001
1.075	-0.601	-3.066	-0.028	-0.076	-0.001
1.049	-0.604	-3.058	-0.028	-0.076	-0.000
1.104	-0.587	-3.032	-0.028	-0.076	-0.001
1.081	-0.591	-3.029	-0.028	-0.076	-0.001
1.071	-0.595	-3.011	-0.028	-0.076	-0.001
1.068	-0.591	-3.056	-0.028	-0.076	-0.001
1.078	-0.595	-3.045	-0.028	-0.076	-0.001
1.091	-0.580	-3.090	-0.029	-0.077	-0.001
1.096	-0.593	-3.056	-0.028	-0.076	-0.001
1.086	-0.597	-3.042	-0.028	-0.076	-0.001
1.067	-0.606	-3.031	-0.028	-0.076	-0.001
1.078	-0.592	-3.041	-0.028	-0.076	-0.000
1.084	-0.595	-3.058	-0.028	-0.076	-0.000
1.091	-0.555	-3.066	-0.028	-0.076	-0.000
1.084	-0.595	-3.039	-0.028	-0.076	-0.001
1.066	-0.592	-3.012	-0.027	-0.076	-0.001
1.074	-0.583	-3.028	-0.028	-0.076	-0.001
1.080	-0.590	-3.045	-0.028	-0.076	-0.001
1.096	-0.591	-3.062	-0.028	-0.076	-0.000
1.071	-0.587	-3.066	-0.028	-0.075	-0.001
1.082	-0.594	-3.018	-0.028	-0.076	-0.001
1.063	-0.609	-3.024	-0.028	-0.076	-0.001
1.074	-0.583	-3.035	-0.028	-0.076	-0.001
1.083	-0.573	-3.090	-0.028	-0.076	-0.000
1.106	-0.590	-3.080	-0.027	-0.076	-0.000
1.065	-0.604	-3.031	-0.028	-0.076	-0.001
1.072	-0.601	-2.998	-0.027	-0.076	-0.001
1.079	-0.585	-2.994	-0.028	-0.076	-0.001
1.088	-0.587	-3.049	-0.028	-0.076	-0.000
1.085	-0.568	-3.069	-0.028	-0.075	-0.000
1.050	-0.606	-3.096	-0.027	-0.076	-0.001
1.076	-0.590	-3.032	-0.028	-0.076	-0.001
1.061	-0.610	-3.018	-0.028	-0.076	-0.001
1.098	-0.584	-3.063	-0.028	-0.076	-0.001
1.082	-0.590	-3.052	-0.028	-0.076	-0.000
1.078	-0.611	-3.099	-0.028	-0.075	-0.000
1.042	-0.624	-3.030	-0.028	-0.076	-0.000
1.074	-0.598	-3.038	-0.028	-0.076	-0.001
1.079	-0.588	-2.970	-0.028	-0.077	-0.001
1.074	-0.589	-3.069	-0.028	-0.076	-0.000
1.085	-0.585	-3.055	-0.027	-0.076	0.000
1.052	-0.602	-3.045	-0.028	-0.076	-0.000
1.073	-0.598	-3.028	-0.028	-0.076	-0.001
1.063	-0.581	-3.004	-0.028	-0.076	-0.001
1.096	-0.583	-3.059	-0.028	-0.076	-0.001
1.075	-0.573	-3.075	-0.028	-0.076	-0.000
1.063	-0.603	-3.069	-0.027	-0.076	-0.000
1.058	-0.603	-3.031	-0.028	-0.076	-0.000
1.074	-0.589	-3.014	-0.028	-0.076	-0.000
1.096	-0.575	-2.984	-0.028	-0.076	-0.001
1.068	-0.599	-3.024	-0.027	-0.076	-0.000
1.079	-0.585	-3.079	-0.028	-0.075	0.000
1.033	-0.605	-3.040	-0.028	-0.076	-0.000
1.079	-0.586	-3.018	-0.028	-0.076	-0.001
1.078	-0.587	-3.001	-0.028	-0.076	-0.000
1.117	-0.569	-3.036	-0.028	-0.076	-0.001
1.070	-0.599	-3.072	-0.028	-0.076	-0.000
1.063	-0.603	-3.089	-0.028	-0.076	-0.000
1.073	-0.592	-3.055	-0.028	-0.076	-0.000
1.083	-0.586	-3.031	-0.028	-0.076	-0.000
1.084	-0.583	-3.018	-0.028	-0.076	-0.000
1.063	-0.592	-3.027	-0.028	-0.075	-0.000
1.060	-0.601	-3.075	-0.028	-0.076	-0.000
1.052	-0.608	-3.026	-0.028	-0.076	-0.000
1.077	-0.586	-3.024	-0.028	-0.076	-0.000
1.086	-0.585	-3.028	-0.028	-0.076	-0.000
1.080	-0.584	-3.042	-0.028	-0.076	-0.000
1.062	-0.595	-3.075	-0.028	-0.075	-0.000
1.044	-0.605	-3.040	-0.028	-0.076	0.000
1.071	-0.592	-3.038	-0.028	-0.076	-0.000
1.072	-0.592	-3.000	-0.028	-0.076	-0.000
1.090	-0.581	-3.053	-0.028	-0.076	-0.001
1.064	-0.605	-3.065	-0.028	-0.076	-0.000
1.054	-0.596	-3.092	-0.028	-0.075	-0.000
1.061	-0.599	-3.051	-0.028	-0.076	0.000
1.084	-0.594	-3.024	-0.028	-0.076	-0.000
1.075	-0.591	-3.045	-0.028	-0.076	-0.000
1.052	-0.598	-3.011	-0.027	-0.075	-0.000
1.034	-0.587	-3.034	-0.028	-0.076	-0.000
1.071	-0.595	-3.037	-0.028	-0.076	-0.000
1.074	-0.578	-3.044	-0.028	-0.076	-0.000
1.076	-0.588	-3.031	-0.028	-0.076	-0.000
1.057	-0.606	-3.027	-0.028	-0.076	-0.000
1.060	-0.608	-3.044	-0.028	-0.076	-0.001
1.063	-0.594	-3.023	-0.029	-0.076	-0.000
1.079	-0.597	-3.062	-0.028	-0.076	-0.000
1.073	-0.593	-3.048	-0.028	-0.076	0.000
1.056	-0.607	-3.014	-0.028	-0.075	-0.000
1.057	-0.595	-3.017	-0.028	-0.075	-0.000
1.065	-0.593	-3.020	-0.028	-0.076	-0.000
1.083	-0.581	-3.065	-0.028	-0.076	-0.000
1.079	-0.590	-3.044	-0.028	-0.076	0.000
1.061	-0.601	-3.068	-0.028	-0.076	-0.000
1.060	-0.610	-3.007	-0.028	-0.076	-0.000
1.069	-0.583	-3.014	-0.028	-0.076	-0.000
1.091	-0.592	-3.038	-0.028	-0.076	-0.000
1.068	-0.588	-3.078	-0.028	-0.076	0.000
1.063	-0.610	-3.085	-0.028	-0.076	0.000
1.044	-0.597	-3.040	-0.028	-0.076	-0.000
1.064	-0.600	-3.014	-0.028	-0.076	-0.000
1.084	-0.588	-3.014	-0.028	-0.076	-0.000
1.070	-0.600	-3.041	-0.028	-0.076	-0.000
1.063	-0.574	-3.078	-0.028	-0.075	0.000
1.040	-0.613	-3.050	-0.028	-0.076	0.000
1.066	-0.597	-3.017	-0.028	-0.076	-0.000
1.065	-0.596	-3.000	-0.028	-0.076	-0.000
1.093	-0.572	-3.052	-0.028	-0.076	-0.000
1.073	-0.600	-3.058	-0.028	-0.076	0.000
1.058	-0.609	-3.095	-0.028	-0.075	-0.000
1.048	-0.610	-3.019	-0.028	-0.076	0.000
1.066	-0.598	-3.017	-0.028	-0.076	-0.000
1.073	-0.599	-3.044	-0.028	-0.076	-0.000
1.064	-0.594	-3.041	-0.028	-0.075	0.000
1.058	-0.604	-3.071	-0.028	-0.076	0.000
1.050	-0.597	-3.013	-0.028	-0.076	0.000
1.065	-0.600	-3.030	-0.028	-0.076	-0.000
1.066	-0.581	-3.007	-0.028	-0.076	-0.000
1.071	-0.589	-3.038	-0.028	-0.076	-0.000
1.061	-0.587	-3.058	-0.028	-0.075	0.000
1.030	-0.608	-3.078	-0.028	-0.076	-0.000
1.069	-0.589	-3.017	-0.028	-0.076	-0.000
1.062	-0.594	-3.014	-0.028	-0.076	-0.000
1.080	-0.595	-3.045	-0.028	-0.076	-0.000
1.062	-0.599	-3.037	-0.028	-0.076	0.000
1.059	-0.610	-3.085	-0.028	-0.075	0.000
1.015	-0.620	-3.029	-0.028	-0.076	0.000
1.066	-0.599	-3.014	-0.028	-0.076	-0.000
1.076	-0.605	-2.959	-0.028	-0.076	-0.000
1.053	-0.595	-3.027	-0.028	-0.075	-0.000
1.056	-0.598	-3.051	-0.028	-0.075	0.000
1.055	-0.603	-3.047	-0.028	-0.076	0.000
1.070	-0.594	-3.054	-0.029	-0.076	-0.000
1.074	-0.592	-3.004	-0.028	-0.076	-0.000
1.073	-0.593	-3.027	-0.028	-0.075	-0.000
1.056	-0.605	-3.054	-0.028	-0.075	-0.000
1.045	-0.611	-3.074	-0.028	-0.076	0.000
1.065	-0.597	-3.030	-0.028	-0.076	0.000
1.073	-0.574	-3.031	-0.028	-0.076	0.000
1.071	-0.589	-3.003	-0.028	-0.075	-0.000
1.058	-0.603	-3.041	-0.028	-0.075	-0.000
1.054	-0.593	-3.047	-0.028	-0.075	0.000
1.038	-0.614	-3.036	-0.028	-0.076	0.000
1.076	-0.597	-3.037	-0.028	-0.076	0.000
1.058	-0.598	-3.047	-0.028	-0.075	-0.000
1.080	-0.591	-3.018	-0.027	-0.075	-0.000
1.039	-0.609	-3.030	-0.028	-0.075	-0.000
1.050	-0.602	-3.043	-0.028	-0.076	0.000
1.064	-0.579	-3.061	-0.028	-0.076	0.000
1.093	-0.600	-3.040	-0.028	-0.076	0.001
1.052	-0.603	-3.016	-0.028	-0.075	0.000
1.058	-0.607	-2.990	-0.027	-0.075	-0.000
1.055	-0.596	-3.006	-0.028	-0.076	0.000
1.054	-0.597	-3.037	-0.028	-0.076	0.000
1.070	-0.569	-3.044	-0.028	-0.076	0.001
1.054	-0.599	-3.045	-0.027	-0.076	-0.000
1.052	-0.598	-3.010	-0.028	-0.075	0.000
1.039	-0.622	-3.037	-0.028	-0.075	-0.001
1.045	-0.596	-3.054	-0.028	-0.076	0.000
1.068	-0.591	-3.075	-0.028	-0.076	0.000
1.067	-0.605	-3.061	-0.028	-0.076	0.000
1.051	-0.611	-3.016	-0.028	-0.075	0.000
1.042	-0.614	-3.006	-0.028	-0.075	-0.000
1.059	-0.599	-3.013	-0.028	-0.076	0.000
1.055	-0.594	-3.071	-0.028	-0.076	0.000
1.084	-0.600	-3.047	-0.028	-0.076	0.001
1.048	-0.604	-3.027	-0.028	-0.076	0.000
1.052	-0.616	-3.007	-0.028	-0.076	-0.000
1.029	-0.584	-3.017	-0.028	-0.075	-0.000
1.076	-0.588	-3.044	-0.028	-0.076	0.000
1.072	-0.576	-3.051	-0.028	-0.076	0.000
1.058	-0.612	-3.065	-0.027	-0.076	0.000
1.048	-0.600	-3.016	-0.028	-0.075	0.000
1.055	-0.613	-3.016	-0.028	-0.076	-0.000
1.055	-0.593	-2.988	-0.029	-0.075	0.000
1.064	-0.604	-3.050	-0.028	-0.076	0.000
1.063	-0.590	-3.057	-0.028	-0.075	0.001
1.047	-0.618	-3.012	-0.028	-0.075	0.000
1.055	-0.600	-3.006	-0.028	-0.075	-0.000
1.056	-0.593	-3.003	-0.028	-0.076	0.000
1.089	-0.591	-3.079	-0.028	-0.076	0.000
1.075	-0.594	-3.054	-0.028	-0.075	0.001
1.063	-0.604	-3.054	-0.028	-0.076	0.000
1.050	-0.613	-3.003	-0.028	-0.076	-0.000
1.046	-0.590	-2.999	-0.028	-0.076	0.000
1.078	-0.592	-3.027	-0.028	-0.076	0.000
1.060	-0.587	-3.061	-0.028	-0.076	0.001
1.058	-0.616	-3.064	-0.028	-0.075	0.000
1.037	-0.606	-3.012	-0.028	-0.076	0.000
1.051	-0.613	-2.996	-0.028	-0.076	-0.000
1.076	-0.594	-2.979	-0.028	-0.076	0.000
1.065	-0.598	-3.027	-0.028	-0.075	0.000
1.056	-0.575	-3.064	-0.028	-0.075	0.001
1.038	-0.614	-3.047	-0.028	-0.076	0.000
1.057	-0.598	-3.020	-0.028	-0.076	-0.000
1.051	-0.591	-2.992	-0.028	-0.076	0.000
1.081	-0.583	-3.014	-0.028	-0.076	-0.000
1.066	-0.601	-3.037	-0.028	-0.075	0.000
1.043	-0.609	-3.094	-0.028	-0.074	0.000
1.045	-0.601	-3.036	-0.028	-0.076	0.000
1.060	-0.605	-2.999	-0.028	-0.075	0.000
1.054	-0.599	-3.020	-0.028	-0.075	0.000
1.052	-0.591	-3.016	-0.028	-0.075	0.000
1.045	-0.598	-3.060	-0.028	-0.075	0.000
1.042	-0.597	-3.019	-0.028	-0.075	0.000
1.058	-0.585	-3.006	-0.028	-0.076	0.000
1.069	-0.586	-2.983	-0.028	-0.076	0.000
1.060	-0.603	-3.016	-0.028	-0.075	0.000
1.045	-0.596	-3.047	-0.028	-0.075	0.000
1.038	-0.614	-3.046	-0.028	-0.075	0.001
1.062	-0.593	-3.040	-0.028	-0.076	0.000
1.068	-0.594	-3.013	-0.028	-0.076	0.000
1.072	-0.594	-3.024	-0.028	-0.075	-0.000
1.045	-0.605	-3.016	-0.028	-0.075	0.000
1.059	-0.603	-3.053	-0.028	-0.075	0.000
1.030	-0.611	-3.025	-0.028	-0.076	0.001
1.076	-0.597	-2.999	-0.028	-0.076	0.001
1.063	-0.598	-2.986	-0.028	-0.076	0.000
1.056	-0.611	-2.986	-0.028	-0.075	0.000
1.053	-0.602	-3.033	-0.028	-0.076	0.000
1.048	-0.599	-3.036	-0.028	-0.075	0.000
1.069	-0.583	-3.057	-0.029	-0.076	0.000
1.069	-0.603	-3.027	-0.028	-0.076	0.000
1.058	-0.595	-3.023	-0.028	-0.075	0.000
1.052	-0.607	-3.016	-0.028	-0.075	0.000
1.051	-0.603	-3.043	-0.028	-0.075	0.001
1.054	-0.601	-3.032	-0.028	-0.076	0.001
1.062	-0.564	-3.023	-0.028	-0.076	0.001
1.066	-0.600	-3.003	-0.028	-0.075	0.000
1.047	-0.601	-2.989	-0.027	-0.075	0.000
1.051	-0.596	-3.005	-0.028	-0.075	0.000
1.045	-0.598	-3.043	-0.028	-0.076	0.001
1.071	-0.594	-3.033	-0.028	-0.076	0.001
1.049	-0.607	-3.057	-0.028	-0.075	0.000
1.056	-0.599	-2.999	-0.028	-0.075	0.000
1.046	-0.610	-3.002	-0.028	-0.075	-0.000
1.062	-0.594	-3.044	-0.028	-0.075	0.000
1.065	-0.581	-3.067	-0.028	-0.076	0.001
1.076	-0.601	-3.043	-0.028	-0.075	0.001
1.046	-0.612	-3.016	-0.028	-0.075	0.001
1.050	-0.614	-2.972	-0.028	-0.075	0.000
1.057	-0.606	-2.988	-0.028	-0.076	0.000
1.068	-0.606	-3.036	-0.028	-0.075	0.001
1.062	-0.577	-3.050	-0.028	-0.075	0.001
1.035	-0.606	-3.081	-0.027	-0.076	0.000
1.046	-0.609	-2.996	-0.028	-0.075	0.000
1.044	-0.637	-3.022	-0.028	-0.075	-0.000
1.066	-0.589	-3.057	-0.028	-0.075	0.000
1.063	-0.603	-3.081	-0.028	-0.076	0.001
1.053	-0.610	-3.064	-0.028	-0.075	0.000
1.025	-0.623	-2.998	-0.028	-0.075	0.001
1.035	-0.601	-3.009	-0.028	-0.075	0.000
1.064	-0.595	-2.965	-0.028	-0.076	0.001
1.049	-0.594	-3.036	-0.028	-0.076	0.001
1.077	-0.590	-3.057	-0.028	-0.076	0.001
1.042	-0.604	-3.022	-0.028	-0.075	0.001
1.053	-0.616	-3.009	-0.028	-0.076	0.001
1.039	-0.586	-2.992	-0.028	-0.075	0.000
1.076	-0.586	-3.016	-0.028	-0.075	0.000
1.050	-0.579	-3.053	-0.028	-0.075	0.001
1.040	-0.611	-3.077	-0.027	-0.075	0.001
1.050	-0.612	-3.018	-0.028	-0.075	0.001
1.049	-0.601	-3.006	-0.028	-0.076	0.000
1.074	-0.589	-2.988	-0.029	-0.075	0.000
1.058	-0.598	-3.016	-0.028	-0.075	0.001
1.055	-0.592	-3.074	-0.028	-0.075	0.001
1.025	-0.626	-3.018	-0.028	-0.075	0.001
1.064	-0.587	-3.020	-0.028	-0.076	0.000
1.054	-0.587	-2.985	-0.028	-0.076	0.000
1.097	-0.581	-3.018	-0.028	-0.076	0.000
1.052	-0.609	-3.043	-0.028	-0.075	0.001
1.056	-0.610	-3.067	-0.028	-0.075	0.001
1.056	-0.602	-3.026	-0.028	-0.076	0.000
1.063	-0.589	-3.006	-0.028	-0.076	0.001
1.072	-0.596	-3.044	-0.028	-0.075	0.000
1.038	-0.604	-3.012	-0.027	-0.075	0.001
1.044	-0.612	-3.053	-0.028	-0.075	0.001
1.034	-0.613	-3.018	-0.028	-0.075	0.001
1.052	-0.589	-3.023	-0.028	-0.076	0.001
1.070	-0.588	-3.027	-0.028	-0.076	0.000
1.057	-0.601	-3.019	-0.028	-0.075	0.000
1.042	-0.613	-3.039	-0.028	-0.075	0.000
1.038	-0.615	-3.046	-0.028	-0.075	0.001
1.058	-0.596	-3.036	-0.028	-0.076	0.001
1.050	-0.594	-3.026	-0.028	-0.076	0.001
1.073	-0.592	-3.020	-0.028	-0.075	0.000
1.046	-0.612	-3.043	-0.028	-0.075	0.000
1.050	-0.606	-3.046	-0.028	-0.075	0.001
1.047	-0.598	-3.053	-0.028	-0.076	0.001
1.073	-0.597	-3.026	-0.028	-0.076	0.001
1.047	-0.603	-3.026	-0.028	-0.076	0.001
1.042	-0.600	-3.002	-0.028	-0.075	0.001
1.025	-0.591	-3.036	-0.028	-0.075	0.000
1.043	-0.605	-3.032	-0.028	-0.075	0.001
1.057	-0.577	-3.054	-0.028	-0.075	0.001
1.054	-0.598	-3.027	-0.028	-0.076	0.000
1.047	-0.609	-3.022	-0.028	-0.075	0.001
1.037	-0.610	-3.026	-0.028	-0.075	0.000
1.051	-0.604	-3.035	-0.028	-0.075	0.001
1.064	-0.605	-3.033	-0.028	-0.076	0.001
1.058	-0.594	-3.040	-0.028	-0.075	0.001
1.047	-0.606	-2.999	-0.028	-0.075	0.001
1.048	-0.604	-3.005	-0.028	-0.075	0.000
1.048	-0.593	-2.995	-0.028	-0.076	0.001
1.060	-0.587	-3.064	-0.028	-0.076	0.001
1.064	-0.607	-3.043	-0.028	-0.076	0.001
1.037	-0.606	-3.036	-0.028	-0.075	0.001
1.045	-0.612	-2.995	-0.028	-0.075	0.001
1.047	-0.592	-3.002	-0.028	-0.076	0.000
1.061	-0.590	-3.030	-0.028	-0.075	0.001
1.055	-0.582	-3.077	-0.028	-0.076	0.001
1.053	-0.618	-3.070	-0.028	-0.075	0.001
1.027	-0.599	-3.019	-0.028	-0.075	0.001
1.037	-0.612	-3.019	-0.028	-0.075	0.000
1.061	-0.592	-3.009	-0.028	-0.076	0.001
1.057	-0.598	-3.046	-0.028	-0.076	0.001
1.045	-0.570	-3.084	-0.028	-0.075	0.001
1.033	-0.616	-3.049	-0.028	-0.075	0.001
1.035	-0.593	-3.006	-0.028	-0.075	0.001
1.052	-0.592	-2.998	-0.028	-0.076	0.001
1.077	-0.586	-3.043	-0.028	-0.076	0.001
1.063	-0.599	-3.060	-0.028	-0.076	0.001
1.048	-0.606	-3.091	-0.028	-0.075	0.001
1.048	-0.613	-3.029	-0.028	-0.076	0.001
1.045	-0.601	-3.026	-0.028	-0.076	0.000
1.054	-0.599	-3.029	-0.028	-0.076	0.001
1.054	-0.591	-3.087	-0.028	-0.076	0.001
1.055	-0.602	-3.094	-0.028	-0.076	0.001
1.040	-0.615	-3.022	-0.028	-0.076	0.001
1.038	-0.605	-3.012	-0.028	-0.076	0.001
1.076	-0.597	-2.985	-0.028	-0.076	0.001
1.056	-0.592	-3.033	-0.028	-0.075	0.001
1.051	-0.579	-3.064	-0.028	-0.075	0.001
1.027	-0.615	-3.094	-0.028	-0.076	0.001
1.049	-0.593	-3.026	-0.028	-0.076	0.001
1.052	-0.611	-3.033	-0.028	-0.076	0.000
1.082	-0.594	-3.041	-0.028	-0.076	0.000
1.048	-0.601	-3.039	-0.028	-0.075	0.001
1.045	-0.607	-3.077	-0.028	-0.075	0.001
1.010	-0.623	-3.051	-0.028	-0.076	0.001
1.054	-0.600	-3.019	-0.028	-0.076	0.001
1.062	-0.599	-2.991	-0.028	-0.076	0.001
1.047	-0.600	-3.015	-0.028	-0.075	0.001
1.027	-0.599	-3.077	-0.028	-0.075	0.001
1.046	-0.599	-3.080	-0.028	-0.076	0.001
1.059	-0.594	-3.066	-0.029	-0.076	0.001
1.066	-0.603	-3.040	-0.028	-0.076	0.001
1.065	-0.598	-3.053	-0.028	-0.075	0.001
1.052	-0.606	-3.060	-0.028	-0.075	0.001
1.036	-0.614	-3.083	-0.028	-0.075	0.001
1.042	-0.605	-3.056	-0.028	-0.076	0.001
1.058	-0.579	-3.029	-0.028	-0.076	0.001
1.063	-0.598	-3.023	-0.028	-0.076	0.001
1.044	-0.603	-3.022	-0.028	-0.075	0.001
1.042	-0.598	-3.066	-0.028	-0.075	0.001
1.041	-0.603	-3.066	-0.028	-0.076	0.001
1.067	-0.595	-3.060	-0.028	-0.075	0.001
1.043	-0.597	-3.073	-0.028	-0.075	0.001
1.060	-0.610	-3.033	-0.028	-0.075	0.001
1.031	-0.606	-3.039	-0.028	-0.076	0.001
1.048	-0.602	-3.066	-0.028	-0.075	0.001
1.062	-0.587	-3.094	-0.028	-0.076	0.001
1.077	-0.610	-3.042	-0.028	-0.076	0.001
1.048	-0.600	-3.049	-0.028	-0.075	0.001
1.045	-0.616	-2.998	-0.028	-0.075	0.001
1.056	-0.595	-3.025	-0.028	-0.076	0.001
1.060	-0.605	-3.066	-0.028	-0.076	0.001
1.053	-0.571	-3.080	-0.028	-0.075	0.001
1.038	-0.603	-3.105	-0.027	-0.076	0.001
1.042	-0.608	-3.018	-0.028	-0.076	0.001
1.039	-0.632	-3.022	-0.028	-0.076	0.000
1.071	-0.586	-3.067	-0.028	-0.076	0.001
1.059	-0.596	-3.063	-0.028	-0.076	0.001
1.048	-0.618	-3.117	-0.028	-0.075	0.001
1.005	-0.625	-3.061	-0.028	-0.076	0.001
1.046	-0.594	-3.015	-0.028	-0.076	0.001
1.054	-0.585	-2.998	-0.029	-0.076	0.001
1.054	-0.589	-3.056	-0.028	-0.075	0.001
1.061	-0.596	-3.073	-0.028	-0.076	0.001
1.034	-0.616	-3.076	-0.028	-0.076	0.001
1.055	-0.602	-3.060	-0.028	-0.076	0.001
1.047	-0.584	-3.023	-0.028	-0.076	0.001
1.077	-0.596	-3.040	-0.028	-0.076	0.001
1.043	-0.581	-3.094	-0.028	-0.076	0.001
1.031	-0.612	-3.104	-0.028	-0.075	0.001
1.025	-0.608	-3.076	-0.028	-0.075	0.001
1.053	-0.585	-3.049	-0.028	-0.076	0.001
1.074	-0.585	-3.026	-0.029	-0.075	0.001
1.053	-0.601	-3.039	-0.028	-0.075	0.001
1.048	-0.591	-3.094	-0.028	-0.075	0.001
1.021	-0.618	-3.055	-0.029	-0.076	0.001
1.058	-0.593	-3.046	-0.028	-0.076	0.001
1.056	-0.592	-3.039	-0.028	-0.076	0.001
1.085	-0.591	-3.034	-0.028	-0.076	0.001
1.040	-0.606	-3.090	-0.028	-0.076	0.001
1.039	-0.600	-3.100	-0.028	-0.075	0.001
1.050	-0.601	-3.097	-0.029	-0.076	0.001
1.070	-0.605	-3.049	-0.028	-0.076	0.001
1.056	-0.591	-3.043	-0.028	-0.075	0.001
1.031	-0.606	-3.025	-0.028	-0.075	0.001
1.037	-0.620	-3.076	-0.028	-0.076	0.001
1.028	-0.607	-3.069	-0.028	-0.075	0.001
1.054	-0.584	-3.077	-0.028	-0.076	0.001
1.060	-0.594	-3.060	-0.028	-0.076	0.001
1.055	-0.603	-3.046	-0.028	-0.076	0.001
1.040	-0.617	-3.076	-0.028	-0.075	0.001
1.032	-0.608	-3.086	-0.028	-0.076	0.001
1.061	-0.588	-3.087	-0.029	-0.076	0.001
1.058	-0.602	-3.053	-0.028	-0.076	0.001
1.049	-0.603	-3.053	-0.028	-0.076	0.001
1.039	-0.614	-3.069	-0.028	-0.076	0.001
1.048	-0.608	-3.076	-0.028	-0.076	0.001
1.038	-0.608	-3.089	-0.029	-0.076	0.001
1.061	-0.585	-3.049	-0.028	-0.076	0.001
1.055	-0.600	-3.067	-0.028	-0.076	0.001
1.040	-0.606	-3.042	-0.028	-0.075	0.001
1.022	-0.596	-3.083	-0.028	-0.076	0.001
1.047	-0.610	-3.093	-0.029	-0.076	0.001
1.056	-0.586	-3.069	-0.029	-0.076	0.001
1.050	-0.602	-3.070	-0.028	-0.076	0.001
1.038	-0.597	-3.053	-0.028	-0.076	0.001
1.039	-0.617	-3.069	-0.028	-0.076	0.001
1.048	-0.615	-3.055	-0.029	-0.076	0.001
1.057	-0.592	-3.083	-0.029	-0.076	0.001
1.061	-0.596	-3.100	-0.028	-0.076	0.001
1.039	-0.605	-3.066	-0.028	-0.076	0.001
1.044	-0.604	-3.053	-0.028	-0.076	0.001
1.053	-0.595	-3.066	-0.029	-0.076	0.001
1.058	-0.594	-3.080	-0.029	-0.076	0.001
1.069	-0.602	-3.066	-0.028	-0.076	0.001
1.033	-0.609	-3.059	-0.028	-0.076	0.001
1.048	-0.615	-3.053	-0.028	-0.076	0.001
1.029	-0.595	-3.056	-0.029	-0.076	0.001
1.061	-0.603	-3.070	-0.029	-0.076	0.001
1.055	-0.588	-3.120	-0.029	-0.076	0.001
1.051	-0.612	-3.093	-0.028	-0.076	0.001
1.027	-0.604	-3.059	-0.028	-0.076	0.001
1.047	-0.609	-3.049	-0.029	-0.076	0.001
1.055	-0.601	-3.052	-0.029	-0.076	0.001
1.060	-0.599	-3.097	-0.029	-0.076	0.001
1.050	-0.568	-3.107	-0.028	-0.076	0.002
1.029	-0.624	-3.089	-0.028	-0.076	0.001
1.039	-0.600	-3.066	-0.028	-0.075	0.001
1.053	-0.594	-3.039	-0.029	-0.076	0.001
1.058	-0.592	-3.094	-0.028	-0.076	0.001
1.057	-0.593	-3.100	-0.028	-0.076	0.001
1.041	-0.603	-3.131	-0.028	-0.075	0.001
1.036	-0.618	-3.062	-0.028	-0.076	0.001
1.038	-0.608	-3.039	-0.029	-0.076	0.001
1.056	-0.602	-3.083	-0.029	-0.076	0.001
1.054	-0.593	-3.086	-0.029	-0.076	0.001
1.064	-0.603	-3.107	-0.028	-0.076	0.002
1.031	-0.610	-3.058	-0.029	-0.076	0.001
1.041	-0.610	-3.042	-0.028	-0.076	0.001
1.050	-0.599	-3.038	-0.029	-0.076	0.001
1.063	-0.595	-3.090	-0.028	-0.076	0.001
1.051	-0.584	-3.131	-0.028	-0.076	0.002
1.025	-0.619	-3.127	-0.028	-0.076	0.001
1.048	-0.600	-3.049	-0.029	-0.076	0.001
1.039	-0.622	-3.031	-0.029	-0.076	0.001
1.065	-0.589	-3.087	-0.028	-0.076	0.001
1.051	-0.608	-3.066	-0.028	-0.076	0.001
1.042	-0.610	-3.137	-0.028	-0.075	0.001
1.005	-0.619	-3.098	-0.029	-0.076	0.002
1.052	-0.605	-3.059	-0.029	-0.076	0.001
1.049	-0.600	-3.011	-0.029	-0.076	0.001
1.045	-0.600	-3.090	-0.028	-0.076	0.001
1.043	-0.603	-3.113	-0.028	-0.076	0.001
1.031	-0.614	-3.106	-0.029	-0.076	0.001
1.044	-0.605	-3.096	-0.029	-0.076	0.001
1.048	-0.599	-3.046	-0.028	-0.076	0.001
1.070	-0.604	-3.094	-0.029	-0.076	0.001
1.041	-0.602	-3.113	-0.029	-0.076	0.001
1.026	-0.617	-3.140	-0.028	-0.076	0.001
1.026	-0.615	-3.055	-0.029	-0.076	0.001
1.049	-0.592	-3.052	-0.029	-0.076	0.001
1.068	-0.591	-3.039	-0.029	-0.076	0.001
1.046	-0.606	-3.069	-0.028	-0.076	0.001
1.043	-0.601	-3.124	-0.028	-0.076	0.001
1.009	-0.620	-3.081	-0.029	-0.076	0.002
1.046	-0.609	-3.086	-0.029	-0.076	0.001
1.055	-0.598	-3.045	-0.029	-0.076	0.001
1.082	-0.587	-3.084	-0.028	-0.076	0.001
1.042	-0.621	-3.093	-0.029	-0.076	0.001
1.041	-0.617	-3.113	-0.029	-0.076	0.001
1.054	-0.605	-3.093	-0.029	-0.076	0.001
1.071	-0.595	-3.073	-0.029	-0.076	0.001
1.051	-0.597	-3.090	-0.029	-0.076	0.001
1.036	-0.609	-3.049	-0.028	-0.075	0.001
1.044	-0.620	-3.106	-0.029	-0.076	0.001
1.035	-0.608	-3.096	-0.029	-0.076	0.002
1.055	-0.587	-3.066	-0.029	-0.076	0.001
1.052	-0.599	-3.080	-0.028	-0.076	0.001
1.050	-0.601	-3.076	-0.028	-0.076	0.001
1.026	-0.625	-3.086	-0.029	-0.075	0.001
1.031	-0.611	-3.109	-0.029	-0.076	0.002
1.060	-0.596	-3.100	-0.029	-0.076	0.002
1.049	-0.608	-3.097	-0.029	-0.076	0.001
1.046	-0.608	-3.073	-0.028	-0.076	0.001
1.038	-0.618	-3.096	-0.029	-0.076	0.001
1.045	-0.600	-3.086	-0.029	-0.076	0.001
1.039	-0.602	-3.116	-0.029	-0.076	0.002
1.065	-0.591	-3.096	-0.029	-0.076	0.002
1.044	-0.608	-3.086	-0.028	-0.076	0.001
1.037	-0.619	-3.065	-0.029	-0.076	0.001
1.017	-0.603	-3.076	-0.029	-0.076	0.001
1.051	-0.611	-3.106	-0.029	-0.076	0.001
1.052	-0.587	-3.099	-0.029	-0.076	0.002
1.048	-0.606	-3.114	-0.028	-0.076	0.001
1.033	-0.615	-3.065	-0.029	-0.076	0.001
1.039	-0.625	-3.089	-0.029	-0.076	0.001
1.056	-0.607	-3.051	-0.030	-0.076	0.001
1.060	-0.611	-3.086	-0.029	-0.076	0.002
1.052	-0.603	-3.123	-0.028	-0.076	0.002
1.032	-0.624	-3.065	-0.029	-0.076	0.001
1.039	-0.609	-3.066	-0.029	-0.076	0.001
1.044	-0.602	-3.048	-0.029	-0.076	0.001
1.071	-0.573	-3.107	-0.029	-0.076	0.001
1.062	-0.607	-3.100	-0.028	-0.076	0.002
1.037	-0.612	-3.120	-0.029	-0.076	0.001
1.046	-0.614	-3.058	-0.029	-0.076	0.001
1.039	-0.596	-3.065	-0.029	-0.076	0.001
1.061	-0.603	-3.076	-0.029	-0.076	0.001
1.059	-0.585	-3.120	-0.029	-0.076	0.002
1.040	-0.621	-3.133	-0.029	-0.076	0.002
1.030	-0.622	-3.075	-0.029	-0.076	0.001
1.045	-0.627	-3.065	-0.029	-0.076	0.001
1.057	-0.595	-3.065	-0.029	-0.076	0.001
1.058	-0.599	-3.107	-0.029	-0.076	0.001
1.048	-0.578	-3.110	-0.028	-0.075	0.002
1.022	-0.618	-3.102	-0.029	-0.076	0.002
1.044	-0.608	-3.076	-0.029	-0.076	0.001
1.040	-0.598	-3.052	-0.029	-0.076	0.001
1.069	-0.584	-3.104	-0.029	-0.076	0.001
1.056	-0.610	-3.116	-0.029	-0.076	0.002
1.042	-0.606	-3.164	-0.029	-0.075	0.001
1.035	-0.627	-3.065	-0.029	-0.076	0.001
1.038	-0.603	-3.069	-0.029	-0.076	0.001
1.057	-0.596	-3.103	-0.029	-0.076	0.001
1.038	-0.601	-3.099	-0.029	-0.076	0.002
1.043	-0.620	-3.130	-0.029	-0.076	0.002
1.032	-0.620	-3.102	-0.029	-0.076	0.002
1.044	-0.613	-3.089	-0.029	-0.076	0.001
1.055	-0.603	-3.042	-0.029	-0.076	0.001
1.060	-0.605	-3.096	-0.029	-0.076	0.001
1.034	-0.585	-3.123	-0.029	-0.076	0.002
1.022	-0.621	-3.154	-0.029	-0.076	0.002
1.040	-0.606	-3.109	-0.029	-0.076	0.001
1.043	-0.620	-3.058	-0.029	-0.076	0.001
1.067	-0.587	-3.097	-0.029	-0.076	0.001
1.043	-0.614	-3.120	-0.029	-0.076	0.002
1.046	-0.611	-3.147	-0.029	-0.075	0.001
1.001	-0.638	-3.083	-0.029	-0.076	0.002
1.048	-0.591	-3.082	-0.029	-0.076	0.001
1.059	-0.606	-3.041	-0.029	-0.077	0.001
1.030	-0.604	-3.109	-0.029	-0.075	0.002
1.040	-0.607	-3.116	-0.029	-0.076	0.002
1.031	-0.615	-3.113	-0.029	-0.076	0.002
1.051	-0.606	-3.103	-0.029	-0.076	0.001
1.037	-0.592	-3.079	-0.029	-0.076	0.001
1.065	-0.599	-3.110	-0.029	-0.076	0.001
1.039	-0.600	-3.120	-0.029	-0.076	0.002
1.030	-0.630	-3.147	-0.029	-0.076	0.002
1.034	-0.621	-3.092	-0.029	-0.076	0.001
1.043	-0.602	-3.062	-0.029	-0.076	0.001
1.063	-0.590	-3.052	-0.029	-0.076	0.001
1.040	-0.614	-3.092	-0.029	-0.076	0.002
1.041	-0.601	-3.116	-0.029	-0.076	0.002
1.012	-0.625	-3.091	-0.029	-0.076	0.002
1.052	-0.601	-3.075	-0.029	-0.076	0.001
1.049	-0.606	-3.052	-0.029	-0.076	0.001
1.085	-0.585	-3.080	-0.028	-0.076	0.001
1.036	-0.622	-3.095	-0.029	-0.076	0.001
1.033	-0.620	-3.112	-0.029	-0.076	0.002
1.053	-0.607	-3.112	-0.030	-0.076	0.002
1.060	-0.606	-3.082	-0.029	-0.076	0.002
1.048	-0.609	-3.086	-0.029	-0.076	0.001
1.039	-0.614	-3.048	-0.028	-0.075	0.002
1.028	-0.622	-3.095	-0.029	-0.076	0.002
1.034	-0.623	-3.098	-0.029	-0.076	0.002
1.046	-0.589	-3.099	-0.029	-0.076	0.002
1.045	-0.590	-3.100	-0.028	-0.076	0.001
1.036	-0.608	-3.096	-0.029	-0.076	0.001
1.020	-0.630	-3.092	-0.029	-0.076	0.001
1.020	-0.609	-3.109	-0.029	-0.076	0.002
1.052	-0.604	-3.099	-0.029	-0.076	0.002
1.040	-0.611	-3.082	-0.029	-0.076	0.002
1.049	-0.611	-3.086	-0.028	-0.076	0.001
1.033	-0.619	-3.089	-0.029	-0.076	0.001
1.040	-0.617	-3.095	-0.029	-0.076	0.002
1.035	-0.616	-3.108	-0.029	-0.076	0.002
1.065	-0.598	-3.089	-0.029	-0.076	0.002
1.040	-0.618	-3.092	-0.029	-0.076	0.001
1.034	-0.624	-3.055	-0.029	-0.076	0.001
1.009	-0.603	-3.102	-0.029	-0.076	0.001
1.043	-0.607	-3.082	-0.029	-0.076	0.002
1.051	-0.585	-3.102	-0.029	-0.076	0.002
1.044	-0.615	-3.113	-0.029	-0.076	0.001
1.032	-0.609	-3.085	-0.029	-0.076	0.002
1.042	-0.624	-3.109	-0.029	-0.076	0.001
1.038	-0.602	-3.068	-0.029	-0.076	0.002
1.054	-0.606	-3.112	-0.029	-0.076	0.002
1.058	-0.609	-3.116	-0.029	-0.076	0.002
1.036	-0.615	-3.082	-0.029	-0.076	0.002
1.028	-0.610	-3.079	-0.029	-0.076	0.001
1.041	-0.605	-3.085	-0.029	-0.076	0.002
1.049	-0.599	-3.109	-0.029	-0.076	0.001
1.053	-0.613	-3.092	-0.029	-0.076	0.002
1.032	-0.611	-3.102	-0.029	-0.076	0.002
1.034	-0.620	-3.079	-0.029	-0.076	0.001
1.027	-0.600	-3.068	-0.029	-0.076	0.001
1.046	-0.615	-3.095	-0.029	-0.076	0.002
1.046	-0.593	-3.136	-0.029	-0.076	0.002
1.053	-0.628	-3.137	-0.029	-0.076	0.002
1.031	-0.615	-3.061	-0.029	-0.076	0.002
1.036	-0.622	-3.072	-0.029	-0.076	0.001
1.052	-0.615	-3.075	-0.029	-0.076	0.002
1.047	-0.614	-3.095	-0.029	-0.076	0.002
1.041	-0.578	-3.112	-0.029	-0.076	0.002
1.023	-0.626	-3.098	-0.029	-0.076	0.002
1.035	-0.606	-3.058	-0.029	-0.076	0.001
1.034	-0.607	-3.065	-0.029	-0.076	0.002
1.062	-0.597	-3.106	-0.029	-0.076	0.002
1.047	-0.616	-3.136	-0.029	-0.076	0.002
1.032	-0.614	-3.147	-0.029	-0.075	0.002
1.022	-0.620	-3.088	-0.029	-0.076	0.002
1.027	-0.617	-3.068	-0.029	-0.076	0.001
1.051	-0.603	-3.099	-0.029	-0.076	0.002
1.042	-0.599	-3.122	-0.029	-0.076	0.002
1.053	-0.613	-3.133	-0.029	-0.076	0.002
1.015	-0.618	-3.077	-0.029	-0.076	0.002
1.029	-0.613	-3.058	-0.029	-0.076	0.002
1.050	-0.608	-3.051	-0.029	-0.076	0.002
1.050	-0.605	-3.103	-0.029	-0.076	0.002
1.036	-0.582	-3.130	-0.029	-0.076	0.002
1.014	-0.622	-3.157	-0.028	-0.076	0.002
1.039	-0.619	-3.081	-0.029	-0.076	0.002
1.036	-0.619	-3.051	-0.029	-0.076	0.001
1.063	-0.597	-3.096	-0.029	-0.076	0.001
1.038	-0.608	-3.106	-0.029	-0.076	0.002
1.035	-0.623	-3.143	-0.029	-0.075	0.002
0.994	-0.636	-3.073	-0.029	-0.076	0.002
1.042	-0.609	-3.075	-0.029	-0.076	0.002
1.050	-0.604	-3.010	-0.029	-0.077	0.002
1.032	-0.607	-3.085	-0.029	-0.075	0.002
1.035	-0.615	-3.112	-0.029	-0.076	0.002
1.021	-0.621	-3.119	-0.029	-0.076	0.002
1.037	-0.605	-3.115	-0.030	-0.076	0.002
1.049	-0.596	-3.062	-0.029	-0.076	0.002
1.058	-0.597	-3.079	-0.029	-0.076	0.001
1.040	-0.615	-3.119	-0.029	-0.076	0.002
1.024	-0.623	-3.146	-0.029	-0.076	0.002
1.018	-0.623	-3.098	-0.029	-0.076	0.002
1.035	-0.591	-3.078	-0.029	-0.076	0.002
1.052	-0.606	-3.047	-0.029	-0.076	0.002
1.035	-0.624	-3.081	-0.029	-0.076	0.002
1.030	-0.606	-3.109	-0.029	-0.075	0.002
1.016	-0.632	-3.107	-0.030	-0.076	0.002
1.037	-0.610	-3.092	-0.029	-0.076	0.002
1.038	-0.604	-3.058	-0.029	-0.076	0.002
1.072	-0.590	-3.069	-0.029	-0.076	0.001
1.020	-0.619	-3.105	-0.029	-0.076	0.002
1.025	-0.617	-3.115	-0.029	-0.076	0.002
1.045	-0.607	-3.129	-0.030	-0.076	0.002
1.064	-0.601	-3.075	-0.029	-0.076	0.002
1.042	-0.608	-3.089	-0.029	-0.076	0.002
1.026	-0.612	-3.054	-0.029	-0.075	0.002
1.032	-0.612	-3.091	-0.029	-0.076	0.002
1.023	-0.616	-3.094	-0.029	-0.076	0.002
1.042	-0.596	-3.074	-0.029	-0.076	0.002
1.032	-0.623	-3.106	-0.029	-0.076	0.002
1.038	-0.609	-3.075	-0.029	-0.076	0.002
1.014	-0.633	-3.098	-0.029	-0.076	0.001
1.018	-0.611	-3.105	-0.029	-0.076	0.002
1.037	-0.606	-3.115	-0.029	-0.076	0.002
1.039	-0.619	-3.098	-0.029	-0.076	0.002
1.037	-0.617	-3.075	-0.029	-0.076	0.002
1.020	-0.614	-3.081	-0.029	-0.076	0.002
1.033	-0.611	-3.064	-0.029	-0.076	0.002
1.034	-0.608	-3.118	-0.029	-0.076	0.002
1.057	-0.606	-3.099	-0.029	-0.076	0.002
1.029	-0.612	-3.081	-0.029	-0.076	0.002
1.019	-0.625	-3.064	-0.029	-0.076	0.002
0.995	-0.609	-3.078	-0.029	-0.076	0.002
1.042	-0.613	-3.109	-0.029	-0.076	0.002
1.034	-0.586	-3.119	-0.029	-0.076	0.002
1.038	-0.621	-3.136	-0.029	-0.076	0.002
1.023	-0.619	-3.064	-0.029	-0.076	0.002
1.029	-0.624	-3.081	-0.029	-0.076	0.002
1.044	-0.610	-3.056	-0.030	-0.076	0.002
1.047	-0.603	-3.112	-0.029	-0.076	0.002
1.047	-0.606	-3.105	-0.029	-0.076	0.002
1.014	-0.623	-3.067	-0.029	-0.076	0.002
1.029	-0.623	-3.081	-0.029	-0.076	0.002
1.028	-0.616	-3.057	-0.029	-0.076	0.002
1.064	-0.596	-3.113	-0.029	-0.076	0.002
1.054	-0.600	-3.099	-0.029	-0.076	0.002
1.019	-0.607	-3.119	-0.029	-0.076	0.002
1.026	-0.623	-3.061	-0.029	-0.076	0.002
1.016	-0.597	-3.047	-0.029	-0.076	0.002
1.043	-0.618	-3.081	-0.029	-0.076	0.002
1.031	-0.590	-3.125	-0.029	-0.076	0.002
1.036	-0.621	-3.119	-0.029	-0.076	0.002
1.013	-0.612	-3.088	-0.029	-0.076	0.002
1.029	-0.629	-3.071	-0.029	-0.076	0.002
1.049	-0.611	-3.067	-0.030	-0.076	0.002
1.044	-0.612	-3.119	-0.029	-0.076	0.002
1.033	-0.578	-3.122	-0.029	-0.075	0.003
1.007	-0.627	-3.097	-0.029	-0.076	0.002
1.018	-0.624	-3.060	-0.029	-0.076	0.002
1.034	-0.609	-3.061	-0.029	-0.076	0.002
1.046	-0.606	-3.099	-0.029	-0.076	0.002
1.044	-0.611	-3.108	-0.029	-0.076	0.002
1.024	-0.617	-3.163	-0.029	-0.075	0.002
1.014	-0.624	-3.056	-0.029	-0.076	0.002
1.021	-0.622	-3.071	-0.029	-0.076	0.002
1.043	-0.614	-3.078	-0.029	-0.076	0.002
1.028	-0.600	-3.112	-0.029	-0.076	0.002
1.039	-0.622	-3.115	-0.029	-0.076	0.003
1.019	-0.628	-3.094	-0.029	-0.076	0.002
1.023	-0.618	-3.057	-0.029	-0.076	0.002
1.045	-0.604	-3.044	-0.029	-0.076	0.002
1.041	-0.609	-3.099	-0.029	-0.076	0.002
1.034	-0.595	-3.132	-0.029	-0.075	0.002
1.010	-0.631	-3.139	-0.029	-0.076	0.002
1.032	-0.613	-3.075	-0.029	-0.076	0.002
1.027	-0.619	-3.054	-0.029	-0.076	0.002
1.053	-0.590	-3.113	-0.029	-0.076	0.002
1.035	-0.614	-3.115	-0.029	-0.076	0.002
1.028	-0.618	-3.139	-0.029	-0.075	0.002
0.992	-0.635	-3.076	-0.029	-0.075	0.003
1.034	-0.608	-3.098	-0.029	-0.076	0.002
1.034	-0.606	-3.026	-0.029	-0.076	0.002
1.032	-0.612	-3.077	-0.029	-0.076	0.002
1.024	-0.606	-3.122	-0.029	-0.076	0.002
1.018	-0.613	-3.098	-0.029	-0.076	0.002
1.033	-0.608	-3.112	-0.029	-0.076	0.002
1.031	-0.609	-3.068	-0.029	-0.076	0.002
1.045	-0.612	-3.085	-0.029	-0.076	0.002
1.022	-0.618	-3.128	-0.029	-0.076	0.002
1.002	-0.624	-3.121	-0.029	-0.075	0.002
1.019	-0.626	-3.086	-0.030	-0.076	0.002
1.032	-0.599	-3.043	-0.029	-0.076	0.002
1.045	-0.602	-3.071	-0.029	-0.076	0.002
1.031	-0.622	-3.091	-0.029	-0.076	0.002
1.026	-0.607	-3.128	-0.029	-0.075	0.002
0.996	-0.630	-3.096	-0.029	-0.076	0.003
1.042	-0.607	-3.077	-0.029	-0.076	0.002
1.030	-0.617	-3.081	-0.029	-0.076	0.002
1.055	-0.599	-3.093	-0.029	-0.076	0.002
1.014	-0.626	-3.118	-0.029	-0.076	0.002
1.025	-0.625	-3.128	-0.029	-0.075	0.002
1.033	-0.604	-3.108	-0.030	-0.076	0.002
1.060	-0.616	-3.081	-0.029	-0.076	0.002
1.033	-0.618	-3.078	-0.029	-0.076	0.002
1.007	-0.618	-3.054	-0.028	-0.075	0.002
1.013	-0.613	-3.077	-0.029	-0.076	0.002
1.017	-0.611	-3.097	-0.029	-0.076	0.002
1.037	-0.592	-3.094	-0.029	-0.076	0.003
1.043	-0.612	-3.102	-0.029	-0.076	0.002
1.033	-0.616	-3.081	-0.029	-0.076	0.002
1.008	-0.635	-3.091	-0.029	-0.075	0.001
1.014	-0.619	-3.118	-0.029	-0.076	0.002
1.044	-0.606	-3.115	-0.029	-0.076	0.002
1.025	-0.621	-3.097	-0.029	-0.076	0.002
1.013	-0.618	-3.070	-0.029	-0.075	0.002
1.014	-0.622	-3.091	-0.029	-0.076	0.002
1.021	-0.611	-3.077	-0.029	-0.076	0.002
1.013	-0.609	-3.131	-0.030	-0.076	0.003
1.043	-0.610	-3.101	-0.029	-0.076	0.003
1.011	-0.618	-3.108	-0.029	-0.076	0.002
1.013	-0.622	-3.070	-0.029	-0.075	0.002
0.989	-0.606	-3.087	-0.029	-0.076	0.002
1.034	-0.614	-3.111	-0.029	-0.076	0.002
1.034	-0.599	-3.104	-0.030	-0.076	0.003
1.018	-0.612	-3.119	-0.029	-0.076	0.002
1.016	-0.621	-3.074	-0.029	-0.076	0.002
1.013	-0.630	-3.073	-0.030	-0.076	0.002
1.030	-0.610	-3.066	-0.030	-0.075	0.002
1.043	-0.619	-3.114	-0.029	-0.076	0.002
1.027	-0.619	-3.121	-0.029	-0.075	0.002
1.010	-0.629	-3.077	-0.029	-0.075	0.002
1.016	-0.622	-3.063	-0.029	-0.075	0.002
1.030	-0.616	-3.067	-0.029	-0.076	0.002
1.062	-0.592	-3.115	-0.029	-0.076	0.002
1.038	-0.619	-3.111	-0.029	-0.076	0.003
1.018	-0.625	-3.118	-0.029	-0.075	0.002
1.017	-0.630	-3.067	-0.029	-0.075	0.002
1.011	-0.604	-3.074	-0.030	-0.076	0.002
1.037	-0.613	-3.084	-0.029	-0.075	0.002
1.016	-0.604	-3.135	-0.029	-0.075	0.002
1.025	-0.621	-3.138	-0.029	-0.076	0.002
1.001	-0.627	-3.090	-0.029	-0.076	0.002
1.024	-0.632	-3.067	-0.030	-0.076	0.002
1.033	-0.601	-3.067	-0.030	-0.076	0.002
1.031	-0.606	-3.094	-0.029	-0.076	0.002
1.019	-0.597	-3.135	-0.029	-0.075	0.003
0.997	-0.628	-3.103	-0.029	-0.076	0.002
1.017	-0.609	-3.084	-0.029	-0.076	0.002
1.018	-0.604	-3.064	-0.029	-0.076	0.002
1.051	-0.589	-3.105	-0.029	-0.075	0.002
1.036	-0.618	-3.108	-0.029	-0.076	0.002
1.010	-0.624	-3.165	-0.029	-0.075	0.002
1.001	-0.638	-3.065	-0.030	-0.076	0.002
1.024	-0.611	-3.063	-0.030	-0.075	0.002
1.036	-0.616	-3.108	-0.030	-0.076	0.002
1.020	-0.603	-3.098	-0.029	-0.075	0.002
1.013	-0.618	-3.121	-0.029	-0.076	0.002
1.013	-0.632	-3.083	-0.030	-0.076	0.002
1.017	-0.622	-3.080	-0.030	-0.076	0.002
1.034	-0.616	-3.067	-0.029	-0.076	0.002
1.037	-0.613	-3.098	-0.029	-0.076	0.002
1.015	-0.609	-3.138	-0.029	-0.075	0.002
1.001	-0.625	-3.103	-0.029	-0.075	0.003
1.030	-0.618	-3.090	-0.030	-0.076	0.002
1.024	-0.627	-3.063	-0.030	-0.076	0.002
1.041	-0.601	-3.095	-0.029	-0.076	0.002
1.017	-0.622	-3.090	-0.029	-0.075	0.002
1.017	-0.621	-3.124	-0.030	-0.075	0.003
0.987	-0.638	-3.119	-0.030	-0.075	0.003
1.030	-0.606	-3.094	-0.029	-0.075	0.002
1.028	-0.614	-3.063	-0.029	-0.076	0.002
1.015	-0.622	-3.073	-0.029	-0.075	0.002
0.991	-0.619	-3.121	-0.029	-0.075	0.002
1.014	-0.616	-3.114	-0.029	-0.076	0.002
1.021	-0.611	-3.141	-0.030	-0.076	0.002
1.019	-0.618	-3.104	-0.029	-0.075	0.002
1.034	-0.617	-3.077	-0.029	-0.076	0.002
1.012	-0.623	-3.097	-0.030	-0.075	0.002
1.004	-0.624	-3.124	-0.029	-0.075	0.003
1.011	-0.626	-3.130	-0.030	-0.076	0.003
1.027	-0.581	-3.104	-0.029	-0.075	0.003
1.028	-0.617	-3.070	-0.030	-0.075	0.002
1.007	-0.628	-3.076	-0.029	-0.075	0.002
1.016	-0.618	-3.097	-0.029	-0.075	0.002
1.009	-0.630	-3.130	-0.030	-0.076	0.003
1.034	-0.616	-3.114	-0.030	-0.076	0.003
1.014	-0.621	-3.114	-0.029	-0.075	0.002
1.027	-0.611	-3.071	-0.029	-0.075	0.002
0.999	-0.632	-3.080	-0.030	-0.075	0.002
1.012	-0.622	-3.117	-0.030	-0.075	0.002
1.020	-0.609	-3.141	-0.030	-0.076	0.003
1.049	-0.622	-3.114	-0.029	-0.076	0.003
1.016	-0.620	-3.083	-0.029	-0.075	0.002
0.999	-0.634	-3.042	-0.029	-0.075	0.002
1.014	-0.620	-3.083	-0.030	-0.076	0.002
1.014	-0.622	-3.113	-0.030	-0.076	0.003
1.028	-0.603	-3.110	-0.029	-0.075	0.003
1.018	-0.624	-3.118	-0.029	-0.076	0.002
1.011	-0.624	-3.083	-0.029	-0.075	0.002
1.001	-0.657	-3.083	-0.030	-0.075	0.002
1.008	-0.612	-3.131	-0.029	-0.076	0.003
1.027	-0.606	-3.138	-0.030	-0.076	0.003
1.021	-0.638	-3.131	-0.029	-0.075	0.003
1.003	-0.626	-3.076	-0.030	-0.075	0.003
1.000	-0.635	-3.083	-0.030	-0.075	0.002
1.022	-0.618	-3.048	-0.030	-0.076	0.003
1.008	-0.616	-3.127	-0.030	-0.075	0.003
1.030	-0.618	-3.120	-0.029	-0.075	0.003
1.003	-0.626	-3.114	-0.029	-0.075	0.003
1.015	-0.631	-3.083	-0.030	-0.075	0.002
0.982	-0.612	-3.066	-0.030	-0.075	0.002
1.028	-0.620	-3.097	-0.030	-0.075	0.003
1.021	-0.589	-3.121	-0.029	-0.075	0.003
1.000	-0.626	-3.134	-0.029	-0.075	0.002
0.997	-0.629	-3.069	-0.030	-0.075	0.003
1.000	-0.633	-3.079	-0.030	-0.075	0.002
1.027	-0.614	-3.048	-0.030	-0.075	0.003
1.027	-0.617	-3.117	-0.030	-0.075	0.003
1.013	-0.614	-3.123	-0.029	-0.075	0.003
0.982	-0.648	-3.078	-0.030	-0.075	0.003
1.012	-0.621	-3.076	-0.030	-0.075	0.002
1.022	-0.621	-3.065	-0.030	-0.076	0.003
1.049	-0.604	-3.118	-0.030	-0.075	0.002
1.015	-0.631	-3.124	-0.029	-0.075	0.003
0.999	-0.630	-3.127	-0.030	-0.075	0.003
1.015	-0.640	-3.072	-0.030	-0.076	0.002
1.008	-0.616	-3.055	-0.030	-0.075	0.002
1.025	-0.621	-3.100	-0.030	-0.075	0.003
1.000	-0.614	-3.113	-0.029	-0.075	0.003
0.999	-0.638	-3.133	-0.029	-0.075	0.003
0.989	-0.635	-3.102	-0.030	-0.075	0.003
1.012	-0.622	-3.076	-0.030	-0.075	0.003
1.030	-0.613	-3.087	-0.030	-0.075	0.002
1.023	-0.623	-3.090	-0.030	-0.075	0.002
0.999	-0.627	-3.130	-0.030	-0.075	0.003
0.976	-0.634	-3.109	-0.030	-0.075	0.003
1.016	-0.621	-3.089	-0.030	-0.075	0.003
1.003	-0.620	-3.052	-0.030	-0.076	0.003
1.029	-0.612	-3.073	-0.030	-0.075	0.002
0.993	-0.635	-3.103	-0.030	-0.075	0.003
1.006	-0.632	-3.127	-0.030	-0.075	0.003
0.989	-0.615	-3.109	-0.030	-0.075	0.003
1.031	-0.624	-3.082	-0.030	-0.075	0.003
1.007	-0.630	-3.096	-0.030	-0.075	0.003
0.983	-0.635	-3.072	-0.029	-0.075	0.003
0.970	-0.611	-3.099	-0.030	-0.075	0.002
1.010	-0.629	-3.106	-0.030	-0.075	0.003
1.011	-0.603	-3.110	-0.030	-0.075	0.003
1.007	-0.619	-3.093	-0.030	-0.075	0.003
1.010	-0.631	-3.079	-0.030	-0.075	0.003
1.001	-0.634	-3.099	-0.030	-0.075	0.002
1.000	-0.630	-3.095	-0.031	-0.075	0.003
1.011	-0.623	-3.103	-0.030	-0.075	0.003
1.013	-0.622	-3.099	-0.030	-0.075	0.003
0.999	-0.635	-3.082	-0.030	-0.075	0.003
0.987	-0.637	-3.082	-0.030	-0.075	0.003
1.005	-0.625	-3.079	-0.030	-0.075	0.003
1.013	-0.610	-3.113	-0.030	-0.075	0.003
1.013	-0.627	-3.092	-0.030	-0.075	0.003
0.994	-0.624	-3.093	-0.030	-0.075	0.003
1.005	-0.623	-3.062	-0.030	-0.075	0.003
0.994	-0.623	-3.082	-0.030	-0.075	0.003
1.015	-0.617	-3.093	-0.030	-0.075	0.003
1.004	-0.599	-3.133	-0.030	-0.075	0.003
1.002	-0.640	-3.126	-0.030	-0.075	0.003
0.979	-0.639	-3.074	-0.030	-0.075	0.003
0.999	-0.638	-3.082	-0.030	-0.075	0.003
1.002	-0.618	-3.047	-0.030	-0.075	0.003
1.016	-0.632	-3.113	-0.030	-0.075	0.003
1.003	-0.588	-3.120	-0.030	-0.075	0.003
0.978	-0.646	-3.102	-0.030	-0.075	0.003
0.994	-0.629	-3.082	-0.030	-0.075	0.003
1.000	-0.623	-3.030	-0.030	-0.075	0.003
1.027	-0.613	-3.110	-0.030	-0.075	0.003
1.004	-0.635	-3.112	-0.030	-0.075	0.003
0.993	-0.639	-3.150	-0.030	-0.074	0.003
0.981	-0.640	-3.081	-0.030	-0.075	0.003
1.006	-0.622	-3.075	-0.030	-0.075	0.003
1.006	-0.617	-3.106	-0.030	-0.075	0.003
0.990	-0.630	-3.081	-0.030	-0.074	0.003
0.984	-0.631	-3.105	-0.030	-0.075	0.003
0.986	-0.634	-3.108	-0.030	-0.075	0.003
1.001	-0.629	-3.061	-0.030	-0.075	0.003
1.018	-0.622	-3.065	-0.030	-0.075	0.003
1.009	-0.628	-3.085	-0.030	-0.075	0.003
0.997	-0.623	-3.095	-0.030	-0.075	0.003
0.971	-0.642	-3.118	-0.030	-0.075	0.003
1.000	-0.623	-3.078	-0.030	-0.075	0.003
0.995	-0.633	-3.068	-0.030	-0.075	0.003
1.019	-0.623	-3.072	-0.030	-0.075	0.003
0.992	-0.627	-3.106	-0.030	-0.075	0.003
0.989	-0.633	-3.116	-0.030	-0.074	0.003
0.956	-0.642	-3.093	-0.030	-0.075	0.003
1.012	-0.625	-3.075	-0.030	-0.075	0.003
0.995	-0.625	-3.071	-0.030	-0.075	0.003
0.999	-0.629	-3.078	-0.030	-0.074	0.003
0.972	-0.629	-3.095	-0.030	-0.075	0.003
0.993	-0.636	-3.095	-0.030	-0.075	0.003
1.000	-0.614	-3.126	-0.030	-0.075	0.003
1.004	-0.630	-3.103	-0.030	-0.075	0.003
0.995	-0.636	-3.071	-0.030	-0.075	0.003
0.983	-0.648	-3.085	-0.030	-0.075	0.003
0.995	-0.628	-3.088	-0.030	-0.075	0.003
0.986	-0.627	-3.101	-0.030	-0.075	0.003
0.998	-0.592	-3.098	-0.030	-0.075	0.004
0.984	-0.628	-3.078	-0.030	-0.074	0.003
0.977	-0.636	-3.037	-0.030	-0.074	0.003
0.984	-0.626	-3.071	-0.030	-0.075	0.003
0.998	-0.626	-3.112	-0.030	-0.075	0.003
1.008	-0.633	-3.105	-0.030	-0.075	0.003
0.982	-0.637	-3.119	-0.030	-0.074	0.003
0.987	-0.644	-3.050	-0.030	-0.074	0.003
0.969	-0.644	-3.071	-0.030	-0.074	0.003
1.005	-0.623	-3.078	-0.030	-0.075	0.003
0.996	-0.614	-3.119	-0.030	-0.075	0.003
1.020	-0.641	-3.095	-0.030	-0.075	0.004
0.982	-0.640	-3.064	-0.030	-0.074	0.003
0.984	-0.654	-3.040	-0.030	-0.074	0.003
0.997	-0.627	-3.050	-0.031	-0.075	0.003
0.999	-0.635	-3.088	-0.030	-0.075	0.003
0.998	-0.600	-3.098	-0.030	-0.074	0.003
0.969	-0.648	-3.115	-0.029	-0.075	0.003
0.981	-0.628	-3.057	-0.030	-0.074	0.003
0.973	-0.659	-3.061	-0.030	-0.075	0.002
1.001	-0.627	-3.112	-0.030	-0.075	0.003
0.996	-0.618	-3.098	-0.030	-0.074	0.003
0.988	-0.644	-3.125	-0.030	-0.074	0.003
0.944	-0.653	-3.066	-0.030	-0.074	0.003
0.987	-0.636	-3.051	-0.030	-0.075	0.003
1.001	-0.629	-2.992	-0.031	-0.075	0.003
0.986	-0.631	-3.094	-0.031	-0.075	0.003
0.997	-0.631	-3.115	-0.030	-0.075	0.004
0.976	-0.644	-3.084	-0.030	-0.075	0.003
0.982	-0.642	-3.067	-0.030	-0.074	0.003
0.968	-0.628	-3.023	-0.030	-0.074	0.003
1.010	-0.619	-3.082	-0.030	-0.075	0.003
0.989	-0.613	-3.115	-0.030	-0.074	0.003
0.970	-0.641	-3.122	-0.030	-0.074	0.003
0.973	-0.643	-3.073	-0.030	-0.074	0.003
0.982	-0.629	-3.064	-0.030	-0.075	0.003
1.010	-0.623	-3.033	-0.031	-0.074	0.003
0.991	-0.640	-3.081	-0.030	-0.074	0.003
0.989	-0.636	-3.118	-0.030	-0.074	0.003
0.946	-0.657	-3.072	-0.030	-0.074	0.004
0.990	-0.634	-3.060	-0.030	-0.075	0.003
0.998	-0.636	-3.026	-0.030	-0.075	0.003
1.015	-0.609	-3.093	-0.030	-0.074	0.003
0.977	-0.644	-3.080	-0.030	-0.074	0.003
0.973	-0.640	-3.125	-0.030	-0.074	0.003
0.986	-0.631	-3.098	-0.031	-0.075	0.003
1.006	-0.625	-3.054	-0.030	-0.075	0.003
1.003	-0.632	-3.061	-0.030	-0.074	0.003
0.975	-0.637	-3.047	-0.030	-0.074	0.003
0.976	-0.643	-3.084	-0.030	-0.074	0.003
0.972	-0.636	-3.080	-0.030	-0.075	0.003
0.987	-0.623	-3.063	-0.030	-0.074	0.003
0.988	-0.620	-3.068	-0.030	-0.075	0.003
0.988	-0.642	-3.067	-0.030	-0.074	0.003
0.964	-0.661	-3.080	-0.030	-0.074	0.003
0.961	-0.641	-3.094	-0.030	-0.075	0.003
0.983	-0.630	-3.074	-0.030	-0.074	0.003
0.981	-0.639	-3.053	-0.030	-0.074	0.003
0.986	-0.644	-3.050	-0.030	-0.074	0.003
0.962	-0.643	-3.070	-0.030	-0.074	0.003
0.979	-0.637	-3.059	-0.031	-0.074	0.003
0.971	-0.633	-3.100	-0.031	-0.074	0.003
1.006	-0.633	-3.087	-0.030	-0.074	0.004
0.978	-0.633	-3.063	-0.030	-0.074	0.003
0.961	-0.648	-3.046	-0.030	-0.074	0.003
0.945	-0.631	-3.050	-0.030	-0.074	0.003
0.988	-0.631	-3.063	-0.030	-0.074	0.003
0.972	-0.610	-3.101	-0.030	-0.074	0.003
0.967	-0.637	-3.112	-0.030	-0.074	0.003
0.961	-0.643	-3.066	-0.030	-0.074	0.003
0.960	-0.653	-3.059	-0.030	-0.074	0.003
0.983	-0.628	-3.032	-0.031	-0.074	0.003
0.983	-0.628	-3.084	-0.030	-0.074	0.003
0.988	-0.637	-3.111	-0.030	-0.074	0.003
0.953	-0.657	-3.052	-0.030	-0.074	0.003
0.966	-0.641	-3.050	-0.030	-0.074	0.003
0.982	-0.639	-3.043	-0.031	-0.074	0.003
1.010	-0.612	-3.088	-0.030	-0.074	0.003
0.989	-0.625	-3.084	-0.030	-0.074	0.004
0.966	-0.641	-3.101	-0.030	-0.074	0.003
0.965	-0.644	-3.032	-0.030	-0.074	0.003
0.973	-0.627	-3.050	-0.031	-0.074	0.003
0.989	-0.629	-3.074	-0.030	-0.074	0.003
0.971	-0.624	-3.077	-0.030	-0.074	0.003
0.968	-0.648	-3.100	-0.030	-0.074	0.004
0.952	-0.646	-3.045	-0.031	-0.074	0.003
0.971	-0.647	-3.036	-0.031	-0.074	0.003
0.991	-0.635	-3.036	-0.031	-0.074	0.003
0.985	-0.631	-3.050	-0.030	-0.074	0.003
0.963	-0.627	-3.100	-0.030	-0.074	0.003
0.947	-0.656	-3.103	-0.030	-0.074	0.004
0.978	-0.635	-3.067	-0.031	-0.074	0.003
0.982	-0.629	-3.026	-0.030	-0.074	0.003
0.988	-0.624	-3.043	-0.030	-0.074	0.003
0.972	-0.642	-3.066	-0.030	-0.074	0.003
0.962	-0.658	-3.103	-0.031	-0.073	0.003
0.960	-0.648	-3.065	-0.031	-0.074	0.004
0.986	-0.631	-3.060	-0.030	-0.074	0.003
0.978	-0.632	-3.067	-0.030	-0.074	0.003
0.961	-0.635	-3.032	-0.030	-0.073	0.003
0.957	-0.630	-3.066	-0.030	-0.074	0.003
0.962	-0.650	-3.072	-0.031	-0.074	0.004
0.972	-0.631	-3.056	-0.030	-0.074	0.004
0.979	-0.641	-3.039	-0.030	-0.074	0.003
0.967	-0.639	-3.035	-0.030	-0.074	0.003
0.965	-0.654	-3.072	-0.031	-0.074	0.003
0.957	-0.650	-3.051	-0.031	-0.074	0.004
0.976	-0.640	-3.069	-0.031	-0.074	0.004
0.981	-0.644	-3.066	-0.030	-0.074	0.004
0.975	-0.637	-3.060	-0.030	-0.074	0.003
0.956	-0.647	-3.022	-0.030	-0.074	0.003
0.966	-0.642	-3.052	-0.031	-0.074	0.003
0.962	-0.652	-3.065	-0.031	-0.074	0.004
0.977	-0.649	-3.076	-0.030	-0.074	0.004
0.962	-0.647	-3.062	-0.030	-0.074	0.003
0.961	-0.649	-3.025	-0.030	-0.073	0.003
0.946	-0.639	-3.035	-0.031	-0.074	0.003
0.978	-0.647	-3.073	-0.031	-0.074	0.003
0.968	-0.620	-3.093	-0.031	-0.074	0.004
0.960	-0.662	-3.083	-0.030	-0.074	0.004
0.951	-0.645	-3.052	-0.031	-0.074	0.004
0.957	-0.663	-3.038	-0.031	-0.074	0.003
0.968	-0.641	-3.031	-0.031	-0.074	0.003
0.971	-0.640	-3.080	-0.031	-0.074	0.004
0.965	-0.609	-3.086	-0.031	-0.073	0.004
0.946	-0.651	-3.065	-0.030	-0.074	0.004
0.954	-0.643	-3.021	-0.031	-0.073	0.003
0.960	-0.640	-3.025	-0.031	-0.074	0.003
0.978	-0.627	-3.073	-0.031	-0.074	0.003
0.975	-0.647	-3.079	-0.031	-0.074	0.004
0.952	-0.655	-3.134	-0.031	-0.073	0.003
0.950	-0.663	-3.038	-0.031	-0.074	0.003
0.956	-0.644	-3.025	-0.031	-0.074	0.003
0.972	-0.650	-3.049	-0.030	-0.074	0.003
0.960	-0.642	-3.076	-0.030	-0.073	0.004
0.971	-0.641	-3.096	-0.030	-0.074	0.004
0.941	-0.655	-3.037	-0.031	-0.074	0.004
0.958	-0.652	-3.042	-0.031	-0.074	0.003
0.966	-0.636	-2.997	-0.031	-0.074	0.003
0.969	-0.647	-3.059	-0.031	-0.073	0.003
0.956	-0.623	-3.093	-0.030	-0.073	0.004
0.938	-0.656	-3.093	-0.030	-0.074	0.004
0.967	-0.644	-3.059	-0.031	-0.074	0.003
0.957	-0.662	-3.014	-0.031	-0.074	0.003
0.989	-0.629	-3.063	-0.031	-0.074	0.003
0.955	-0.660	-3.062	-0.031	-0.073	0.004
0.954	-0.659	-3.103	-0.031	-0.073	0.004
0.916	-0.668	-3.056	-0.031	-0.073	0.004
0.963	-0.643	-3.042	-0.031	-0.073	0.004
0.963	-0.645	-2.990	-0.031	-0.074	0.004
0.961	-0.653	-3.038	-0.030	-0.073	0.004
[truncated: 156,000 more rows]
