# Supplementary material for: Identification of Haptic Based Guiding Using Hard Reins
Source: PLoS One. 2015 Jul 22;10(7):e0132020. doi: 10.1371/journal.pone.0132020 (PMC4511788; doi:10.1371/journal.pone.0132020)
Supplement: S5 File — (ZIP) [file pone.0132020.s005.zip › Exp2_ForceData1/Subject3/path2/T9.csv]

1.355	0.700	1.849	-0.015	0.001	-0.002
1.349	0.677	1.872	-0.015	0.001	-0.002
1.359	0.664	1.863	-0.015	0.001	-0.002
1.351	0.703	1.822	-0.015	0.001	-0.002
1.350	0.675	1.889	-0.015	0.001	-0.003
1.345	0.660	1.880	-0.015	0.001	-0.002
1.347	0.674	1.805	-0.015	0.001	-0.002
1.320	0.657	1.870	-0.015	0.001	-0.002
1.335	0.667	1.890	-0.015	0.001	-0.002
1.339	0.669	1.829	-0.015	0.001	-0.002
1.301	0.644	1.872	-0.015	0.001	-0.002
1.334	0.663	1.876	-0.015	0.001	-0.003
1.340	0.671	1.907	-0.015	0.001	-0.002
1.322	0.666	1.847	-0.016	0.001	-0.002
1.340	0.671	1.880	-0.015	0.001	-0.003
1.347	0.676	1.866	-0.015	0.001	-0.002
1.353	0.689	1.825	-0.016	0.001	-0.002
1.350	0.684	1.883	-0.015	0.001	-0.002
1.367	0.678	1.872	-0.015	0.001	-0.002
1.352	0.684	1.801	-0.015	0.001	-0.002
1.340	0.663	1.849	-0.015	0.001	-0.002
1.359	0.680	1.889	-0.015	0.001	-0.002
1.344	0.686	1.839	-0.015	0.001	-0.002
1.333	0.662	1.818	-0.015	0.001	-0.002
1.348	0.665	1.890	-0.015	0.001	-0.002
1.338	0.672	1.846	-0.015	0.001	-0.002
1.328	0.648	1.788	-0.015	0.001	-0.002
1.344	0.675	1.869	-0.015	0.001	-0.002
1.329	0.642	1.856	-0.015	0.001	-0.003
1.317	0.657	1.843	-0.015	0.001	-0.002
1.342	0.674	1.876	-0.015	0.001	-0.002
1.345	0.676	1.890	-0.015	0.001	-0.002
1.320	0.661	1.847	-0.015	0.001	-0.002
1.339	0.681	1.890	-0.015	0.001	-0.002
1.356	0.675	1.910	-0.015	0.001	-0.002
1.339	0.683	1.842	-0.015	0.001	-0.002
1.358	0.680	1.876	-0.015	0.001	-0.002
1.353	0.675	1.914	-0.015	0.000	-0.002
1.343	0.673	1.853	-0.015	0.001	-0.002
1.356	0.675	1.856	-0.015	0.001	-0.002
1.350	0.674	1.862	-0.015	0.001	-0.002
1.332	0.661	1.856	-0.015	0.001	-0.002
1.362	0.659	1.829	-0.015	0.001	-0.002
1.337	0.664	1.883	-0.015	0.001	-0.002
1.336	0.656	1.917	-0.014	0.001	-0.002
1.342	0.656	1.846	-0.015	0.001	-0.002
1.340	0.664	1.897	-0.015	0.001	-0.002
1.329	0.652	1.873	-0.015	0.001	-0.003
1.329	0.664	1.839	-0.015	0.001	-0.002
1.318	0.670	1.876	-0.015	0.001	-0.002
1.334	0.659	1.880	-0.015	0.001	-0.003
1.333	0.663	1.850	-0.015	0.001	-0.002
1.350	0.680	1.866	-0.015	0.001	-0.002
1.340	0.648	1.890	-0.015	0.001	-0.003
1.346	0.685	1.866	-0.015	0.001	-0.002
1.354	0.674	1.839	-0.015	0.001	-0.002
1.344	0.677	1.914	-0.015	0.001	-0.002
1.360	0.687	1.838	-0.015	0.001	-0.002
1.364	0.687	1.866	-0.015	0.001	-0.002
1.340	0.671	1.883	-0.015	0.001	-0.002
1.383	0.693	1.854	-0.015	0.001	-0.003
1.363	0.676	1.852	-0.015	0.001	-0.002
1.345	0.668	1.876	-0.015	0.001	-0.002
1.335	0.665	1.900	-0.015	0.001	-0.002
1.348	0.674	1.835	-0.015	0.001	-0.002
1.336	0.664	1.859	-0.015	0.001	-0.002
1.332	0.662	1.887	-0.015	0.001	-0.002
1.333	0.670	1.873	-0.015	0.001	-0.002
1.328	0.656	1.884	-0.015	0.001	-0.002
1.344	0.657	1.917	-0.015	0.001	-0.002
1.348	0.674	1.880	-0.015	0.000	-0.002
1.320	0.668	1.860	-0.015	0.001	-0.002
1.346	0.664	1.883	-0.015	0.000	-0.003
1.351	0.675	1.897	-0.015	0.001	-0.002
1.327	0.669	1.867	-0.015	0.001	-0.002
1.346	0.699	1.900	-0.015	0.001	-0.002
1.365	0.674	1.938	-0.016	0.001	-0.002
1.355	0.668	1.856	-0.015	0.001	-0.002
1.355	0.683	1.869	-0.015	0.001	-0.002
1.370	0.680	1.885	-0.015	0.001	-0.003
1.354	0.672	1.852	-0.015	0.001	-0.002
1.347	0.660	1.835	-0.015	0.001	-0.002
1.346	0.666	1.889	-0.015	0.001	-0.003
1.340	0.665	1.876	-0.015	0.001	-0.002
1.334	0.658	1.822	-0.015	0.002	-0.002
1.345	0.665	1.903	-0.015	0.001	-0.002
1.326	0.646	1.887	-0.015	0.001	-0.003
1.325	0.674	1.856	-0.015	0.001	-0.002
1.339	0.669	1.903	-0.015	0.001	-0.003
1.331	0.678	1.896	-0.015	0.001	-0.003
1.345	0.665	1.862	-0.015	0.001	-0.002
1.343	0.674	1.849	-0.015	0.001	-0.002
1.323	0.688	1.910	-0.015	0.001	-0.003
1.348	0.669	1.866	-0.015	0.001	-0.002
1.342	0.690	1.876	-0.015	0.001	-0.002
1.356	0.676	1.920	-0.015	0.001	-0.003
1.354	0.678	1.890	-0.015	0.001	-0.002
1.349	0.701	1.859	-0.015	0.001	-0.002
1.354	0.671	1.879	-0.015	0.001	-0.003
1.361	0.674	1.883	-0.015	0.001	-0.002
1.351	0.697	1.842	-0.014	0.001	-0.002
1.342	0.662	1.896	-0.015	0.001	-0.002
1.342	0.661	1.907	-0.015	0.001	-0.002
1.349	0.673	1.835	-0.015	0.001	-0.002
1.321	0.654	1.894	-0.015	0.001	-0.002
1.344	0.658	1.907	-0.015	0.001	-0.002
1.343	0.663	1.849	-0.015	0.001	-0.002
1.305	0.637	1.888	-0.015	0.001	-0.002
1.331	0.666	1.896	-0.015	0.001	-0.003
1.344	0.665	1.907	-0.015	0.001	-0.002
1.323	0.670	1.860	-0.015	0.001	-0.002
1.333	0.672	1.910	-0.015	0.001	-0.003
1.349	0.670	1.883	-0.015	0.001	-0.002
1.349	0.682	1.828	-0.015	0.001	-0.002
1.360	0.678	1.903	-0.015	0.001	-0.003
1.368	0.672	1.879	-0.015	0.001	-0.002
1.351	0.684	1.832	-0.015	0.001	-0.002
1.345	0.672	1.882	-0.015	0.001	-0.003
1.358	0.682	1.875	-0.015	0.001	-0.003
1.341	0.675	1.866	-0.015	0.001	-0.002
1.334	0.666	1.831	-0.014	0.001	-0.002
1.339	0.668	1.896	-0.014	0.001	-0.002
1.341	0.668	1.852	-0.015	0.001	-0.002
1.329	0.657	1.821	-0.014	0.001	-0.002
1.332	0.666	1.907	-0.015	0.001	-0.003
1.325	0.639	1.883	-0.015	0.001	-0.003
1.315	0.651	1.856	-0.015	0.001	-0.002
1.334	0.667	1.903	-0.015	0.001	-0.003
1.341	0.672	1.900	-0.015	0.000	-0.003
1.332	0.657	1.881	-0.015	0.001	-0.002
1.344	0.668	1.900	-0.015	0.001	-0.003
1.346	0.669	1.931	-0.015	0.000	-0.002
1.357	0.678	1.869	-0.015	0.001	-0.002
1.357	0.677	1.896	-0.015	0.001	-0.002
1.356	0.680	1.934	-0.015	0.000	-0.002
1.348	0.676	1.859	-0.015	0.001	-0.002
1.361	0.677	1.862	-0.014	0.001	-0.002
1.341	0.665	1.876	-0.015	0.001	-0.003
1.344	0.670	1.883	-0.015	0.001	-0.002
1.359	0.662	1.852	-0.014	0.001	-0.002
1.338	0.656	1.900	-0.015	0.001	-0.003
1.333	0.662	1.937	-0.014	0.001	-0.002
1.340	0.652	1.859	-0.014	0.001	-0.002
1.324	0.659	1.904	-0.015	0.001	-0.002
1.329	0.651	1.886	-0.015	0.001	-0.003
1.338	0.663	1.845	-0.015	0.001	-0.002
1.330	0.662	1.904	-0.015	0.001	-0.002
1.337	0.655	1.907	-0.015	0.001	-0.003
1.348	0.660	1.894	-0.015	0.001	-0.002
1.345	0.675	1.869	-0.015	0.001	-0.002
1.343	0.655	1.921	-0.015	0.001	-0.003
1.354	0.673	1.892	-0.015	0.001	-0.003
1.355	0.670	1.866	-0.015	0.001	-0.002
1.358	0.664	1.896	-0.015	0.001	-0.003
1.367	0.676	1.875	-0.015	0.001	-0.003
1.362	0.672	1.883	-0.015	0.001	-0.002
1.345	0.662	1.852	-0.015	0.001	-0.002
1.374	0.678	1.905	-0.014	0.001	-0.003
1.343	0.658	1.862	-0.015	0.001	-0.002
1.337	0.665	1.872	-0.014	0.001	-0.002
1.345	0.660	1.930	-0.014	0.001	-0.003
1.333	0.663	1.879	-0.014	0.001	-0.002
1.326	0.664	1.866	-0.014	0.001	-0.002
1.341	0.646	1.903	-0.015	0.001	-0.003
1.310	0.672	1.903	-0.015	0.001	-0.003
1.328	0.668	1.883	-0.015	0.001	-0.002
1.352	0.663	1.910	-0.015	0.001	-0.003
1.355	0.672	1.944	-0.015	0.000	-0.002
1.343	0.669	1.903	-0.015	0.001	-0.002
1.337	0.689	1.882	-0.014	0.001	-0.002
1.357	0.673	1.916	-0.015	0.001	-0.003
1.362	0.666	1.893	-0.014	0.001	-0.002
1.345	0.690	1.876	-0.014	0.001	-0.002
1.357	0.669	1.913	-0.015	0.001	-0.003
1.341	0.666	1.889	-0.014	0.001	-0.002
1.345	0.670	1.872	-0.014	0.001	-0.002
1.346	0.672	1.903	-0.014	0.001	-0.003
1.334	0.664	1.900	-0.014	0.001	-0.002
1.345	0.657	1.821	-0.014	0.002	-0.002
1.317	0.644	1.897	-0.015	0.001	-0.002
1.332	0.657	1.920	-0.015	0.001	-0.003
1.339	0.662	1.872	-0.015	0.001	-0.003
1.327	0.653	1.894	-0.015	0.001	-0.002
1.338	0.666	1.923	-0.015	0.001	-0.003
1.344	0.677	1.893	-0.015	0.001	-0.002
1.355	0.674	1.869	-0.015	0.000	-0.003
1.330	0.676	1.923	-0.015	0.001	-0.003
1.352	0.661	1.896	-0.015	0.001	-0.002
1.350	0.676	1.852	-0.015	0.001	-0.002
1.345	0.671	1.920	-0.015	0.001	-0.003
1.364	0.676	1.885	-0.014	0.001	-0.003
1.344	0.691	1.876	-0.015	0.001	-0.002
1.349	0.666	1.913	-0.014	0.001	-0.003
1.346	0.660	1.899	-0.014	0.001	-0.003
1.351	0.681	1.855	-0.014	0.001	-0.002
1.336	0.671	1.851	-0.014	0.001	-0.003
1.343	0.661	1.896	-0.014	0.001	-0.003
1.339	0.651	1.872	-0.014	0.001	-0.002
1.317	0.654	1.869	-0.014	0.001	-0.002
1.335	0.667	1.913	-0.014	0.001	-0.003
1.331	0.666	1.893	-0.015	0.001	-0.003
1.308	0.646	1.884	-0.015	0.001	-0.002
1.340	0.666	1.930	-0.015	0.001	-0.003
1.339	0.667	1.941	-0.015	0.001	-0.003
1.327	0.657	1.880	-0.015	0.001	-0.002
1.344	0.674	1.916	-0.014	0.001	-0.003
1.352	0.675	1.950	-0.015	0.000	-0.003
1.333	0.675	1.879	-0.014	0.001	-0.002
1.357	0.666	1.899	-0.014	0.001	-0.002
1.354	0.670	1.926	-0.014	0.001	-0.003
1.349	0.671	1.882	-0.014	0.001	-0.002
1.366	0.662	1.882	-0.014	0.001	-0.002
1.353	0.662	1.923	-0.014	0.001	-0.003
1.347	0.655	1.923	-0.014	0.001	-0.002
1.337	0.653	1.845	-0.014	0.001	-0.003
1.346	0.668	1.920	-0.014	0.001	-0.003
1.327	0.658	1.899	-0.014	0.001	-0.003
1.322	0.646	1.845	-0.014	0.001	-0.003
1.329	0.666	1.916	-0.014	0.001	-0.003
1.336	0.648	1.896	-0.015	0.001	-0.003
1.319	0.656	1.848	-0.014	0.001	-0.002
1.355	0.666	1.923	-0.014	0.001	-0.003
1.323	0.648	1.913	-0.015	0.001	-0.003
1.323	0.661	1.893	-0.014	0.001	-0.003
1.345	0.664	1.910	-0.015	0.001	-0.003
1.336	0.669	1.933	-0.014	0.000	-0.003
1.344	0.670	1.865	-0.015	0.001	-0.003
1.352	0.672	1.872	-0.015	0.001	-0.003
1.338	0.666	1.944	-0.014	0.001	-0.003
1.379	0.696	1.860	-0.014	0.001	-0.003
1.351	0.676	1.896	-0.014	0.001	-0.002
1.343	0.667	1.916	-0.014	0.001	-0.003
1.336	0.663	1.906	-0.014	0.001	-0.003
1.363	0.667	1.886	-0.014	0.001	-0.002
1.343	0.667	1.902	-0.014	0.001	-0.003
1.327	0.660	1.923	-0.014	0.001	-0.003
1.351	0.650	1.886	-0.014	0.001	-0.002
1.328	0.655	1.913	-0.014	0.001	-0.003
1.323	0.657	1.947	-0.014	0.001	-0.003
1.325	0.662	1.886	-0.014	0.001	-0.003
1.327	0.659	1.907	-0.015	0.001	-0.003
1.329	0.643	1.916	-0.014	0.001	-0.003
1.334	0.657	1.913	-0.014	0.001	-0.003
1.332	0.667	1.924	-0.014	0.001	-0.003
1.341	0.678	1.923	-0.014	0.001	-0.003
1.342	0.675	1.937	-0.015	0.001	-0.003
1.352	0.671	1.903	-0.014	0.001	-0.003
1.344	0.669	1.913	-0.014	0.001	-0.003
1.370	0.676	1.912	-0.014	0.001	-0.003
1.357	0.659	1.869	-0.014	0.001	-0.002
1.339	0.664	1.858	-0.014	0.001	-0.003
1.355	0.678	1.912	-0.014	0.001	-0.003
1.345	0.658	1.889	-0.014	0.001	-0.003
1.338	0.657	1.841	-0.014	0.002	-0.003
1.353	0.660	1.929	-0.014	0.001	-0.003
1.334	0.655	1.882	-0.014	0.001	-0.003
1.332	0.656	1.851	-0.014	0.001	-0.003
1.335	0.659	1.933	-0.014	0.001	-0.003
1.327	0.665	1.913	-0.014	0.001	-0.003
1.331	0.664	1.882	-0.014	0.001	-0.003
1.343	0.661	1.896	-0.015	0.001	-0.003
1.306	0.677	1.919	-0.014	0.001	-0.003
1.335	0.667	1.903	-0.014	0.001	-0.002
1.339	0.671	1.899	-0.014	0.001	-0.003
1.356	0.664	1.943	-0.014	0.001	-0.003
1.350	0.672	1.889	-0.014	0.001	-0.003
1.341	0.694	1.916	-0.014	0.001	-0.002
1.352	0.674	1.946	-0.014	0.001	-0.003
1.354	0.664	1.912	-0.014	0.001	-0.003
1.342	0.708	1.878	-0.014	0.001	-0.002
1.352	0.656	1.946	-0.014	0.001	-0.003
1.341	0.649	1.927	-0.014	0.001	-0.003
1.344	0.673	1.879	-0.014	0.002	-0.002
1.329	0.657	1.923	-0.014	0.001	-0.003
1.335	0.658	1.930	-0.014	0.001	-0.003
1.335	0.650	1.872	-0.014	0.002	-0.003
1.306	0.644	1.941	-0.014	0.001	-0.003
1.319	0.657	1.920	-0.014	0.001	-0.003
1.324	0.656	1.889	-0.014	0.001	-0.003
1.325	0.654	1.903	-0.014	0.001	-0.003
1.317	0.665	1.933	-0.014	0.001	-0.003
1.342	0.669	1.885	-0.014	0.001	-0.003
1.331	0.675	1.899	-0.014	0.001	-0.003
1.328	0.677	1.946	-0.014	0.001	-0.003
1.348	0.663	1.913	-0.014	0.001	-0.003
1.354	0.685	1.872	-0.015	0.001	-0.003
1.335	0.673	1.926	-0.014	0.001	-0.003
1.359	0.678	1.922	-0.014	0.001	-0.003
1.340	0.687	1.882	-0.014	0.001	-0.003
1.343	0.661	1.902	-0.014	0.001	-0.003
1.338	0.665	1.912	-0.014	0.001	-0.003
1.338	0.676	1.865	-0.014	0.001	-0.002
1.315	0.652	1.875	-0.013	0.001	-0.003
1.345	0.664	1.926	-0.014	0.001	-0.003
1.324	0.650	1.909	-0.014	0.001	-0.003
1.309	0.642	1.907	-0.014	0.001	-0.003
1.320	0.654	1.950	-0.014	0.001	-0.003
1.319	0.669	1.906	-0.014	0.001	-0.003
1.305	0.654	1.907	-0.014	0.001	-0.002
1.330	0.667	1.936	-0.014	0.001	-0.003
1.332	0.664	1.937	-0.014	0.001	-0.003
1.335	0.668	1.882	-0.014	0.001	-0.003
1.341	0.678	1.919	-0.014	0.001	-0.003
1.342	0.663	1.995	-0.014	0.000	-0.003
1.339	0.669	1.879	-0.014	0.001	-0.003
1.353	0.671	1.923	-0.014	0.001	-0.003
1.344	0.669	1.909	-0.014	0.001	-0.003
1.330	0.675	1.892	-0.014	0.001	-0.003
1.363	0.653	1.903	-0.014	0.001	-0.002
1.334	0.662	1.933	-0.014	0.001	-0.003
1.326	0.662	1.930	-0.014	0.002	-0.003
1.330	0.644	1.868	-0.014	0.001	-0.003
1.318	0.658	1.933	-0.014	0.001	-0.003
1.329	0.647	1.909	-0.014	0.001	-0.003
1.313	0.656	1.858	-0.014	0.002	-0.003
1.323	0.666	1.926	-0.014	0.001	-0.003
1.329	0.645	1.930	-0.014	0.001	-0.003
1.318	0.670	1.900	-0.014	0.001	-0.002
1.323	0.672	1.906	-0.014	0.001	-0.003
1.318	0.652	1.950	-0.014	0.001	-0.003
1.327	0.668	1.882	-0.014	0.001	-0.003
1.351	0.671	1.895	-0.014	0.001	-0.003
1.332	0.668	1.946	-0.014	0.001	-0.003
1.355	0.681	1.874	-0.014	0.001	-0.003
1.347	0.659	1.896	-0.014	0.001	-0.002
1.338	0.674	1.892	-0.014	0.002	-0.003
1.366	0.692	1.921	-0.014	0.001	-0.003
1.350	0.663	1.892	-0.014	0.001	-0.002
1.326	0.656	1.892	-0.014	0.001	-0.003
1.330	0.664	1.922	-0.013	0.001	-0.003
1.334	0.655	1.889	-0.014	0.001	-0.002
1.307	0.662	1.899	-0.014	0.001	-0.003
1.327	0.657	1.936	-0.014	0.001	-0.003
1.301	0.671	1.913	-0.014	0.001	-0.003
1.316	0.662	1.930	-0.014	0.001	-0.003
1.325	0.656	1.943	-0.014	0.001	-0.003
1.330	0.664	1.944	-0.014	0.001	-0.003
1.323	0.664	1.903	-0.014	0.001	-0.003
1.331	0.678	1.926	-0.014	0.001	-0.003
1.332	0.668	1.940	-0.014	0.001	-0.003
1.332	0.658	1.886	-0.014	0.001	-0.003
1.336	0.707	1.919	-0.014	0.001	-0.003
1.356	0.675	1.963	-0.014	0.001	-0.003
1.339	0.668	1.919	-0.014	0.001	-0.003
1.339	0.679	1.909	-0.014	0.001	-0.003
1.349	0.671	1.925	-0.014	0.001	-0.003
1.331	0.665	1.892	-0.014	0.001	-0.003
1.332	0.655	1.858	-0.014	0.002	-0.003
1.325	0.646	1.926	-0.014	0.001	-0.003
1.324	0.657	1.909	-0.014	0.001	-0.003
1.321	0.659	1.865	-0.014	0.002	-0.003
1.320	0.657	1.923	-0.014	0.001	-0.003
1.314	0.654	1.930	-0.014	0.001	-0.003
1.315	0.666	1.886	-0.014	0.002	-0.003
1.321	0.664	1.943	-0.014	0.001	-0.003
1.312	0.677	1.930	-0.014	0.001	-0.003
1.322	0.664	1.902	-0.014	0.001	-0.003
1.330	0.668	1.885	-0.014	0.001	-0.003
1.306	0.688	1.939	-0.014	0.001	-0.003
1.339	0.666	1.912	-0.014	0.001	-0.003
1.327	0.681	1.916	-0.014	0.001	-0.003
1.345	0.672	1.963	-0.014	0.001	-0.003
1.345	0.667	1.919	-0.014	0.001	-0.003
1.326	0.692	1.899	-0.014	0.001	-0.002
1.340	0.666	1.929	-0.014	0.001	-0.003
1.334	0.670	1.919	-0.014	0.001	-0.003
1.329	0.694	1.882	-0.013	0.002	-0.002
1.330	0.661	1.936	-0.014	0.001	-0.003
1.328	0.663	1.936	-0.013	0.001	-0.003
1.329	0.677	1.861	-0.013	0.002	-0.003
1.314	0.652	1.944	-0.014	0.001	-0.003
1.317	0.661	1.940	-0.014	0.001	-0.003
1.308	0.659	1.869	-0.014	0.002	-0.003
1.292	0.634	1.925	-0.014	0.001	-0.002
1.308	0.669	1.933	-0.014	0.001	-0.003
1.319	0.667	1.930	-0.014	0.001	-0.003
1.307	0.661	1.906	-0.014	0.001	-0.003
1.330	0.665	1.943	-0.014	0.001	-0.003
1.328	0.657	1.913	-0.014	0.001	-0.003
1.332	0.681	1.865	-0.014	0.001	-0.003
1.344	0.681	1.943	-0.014	0.001	-0.003
1.338	0.664	1.923	-0.014	0.001	-0.003
1.333	0.681	1.868	-0.014	0.001	-0.002
1.324	0.663	1.912	-0.013	0.001	-0.003
1.341	0.670	1.908	-0.014	0.001	-0.003
1.327	0.678	1.885	-0.014	0.001	-0.002
1.321	0.658	1.878	-0.013	0.001	-0.003
1.321	0.661	1.923	-0.014	0.001	-0.003
1.319	0.667	1.899	-0.014	0.001	-0.003
1.302	0.659	1.837	-0.013	0.001	-0.003
1.323	0.662	1.923	-0.014	0.001	-0.003
1.311	0.640	1.896	-0.014	0.002	-0.003
1.292	0.651	1.903	-0.014	0.001	-0.003
1.312	0.665	1.932	-0.013	0.001	-0.003
1.323	0.679	1.923	-0.014	0.001	-0.003
1.299	0.649	1.897	-0.014	0.001	-0.003
1.307	0.670	1.933	-0.014	0.001	-0.003
1.321	0.672	1.954	-0.014	0.001	-0.003
1.318	0.668	1.896	-0.014	0.001	-0.003
1.324	0.670	1.933	-0.014	0.001	-0.003
1.343	0.669	1.998	-0.014	0.001	-0.003
1.328	0.676	1.889	-0.014	0.001	-0.002
1.345	0.673	1.919	-0.014	0.001	-0.002
1.329	0.668	1.919	-0.014	0.001	-0.003
1.328	0.675	1.902	-0.014	0.002	-0.003
1.345	0.659	1.875	-0.013	0.001	-0.002
1.325	0.672	1.943	-0.014	0.001	-0.003
1.313	0.660	1.950	-0.013	0.002	-0.003
1.316	0.641	1.882	-0.013	0.001	-0.003
1.313	0.661	1.923	-0.014	0.001	-0.003
1.315	0.653	1.919	-0.014	0.001	-0.003
1.296	0.656	1.868	-0.013	0.001	-0.003
1.306	0.667	1.934	-0.014	0.001	-0.003
1.315	0.652	1.936	-0.014	0.001	-0.003
1.311	0.659	1.910	-0.014	0.001	-0.003
1.321	0.676	1.905	-0.014	0.001	-0.003
1.317	0.660	1.940	-0.014	0.001	-0.003
1.324	0.678	1.892	-0.014	0.001	-0.003
1.333	0.675	1.899	-0.014	0.001	-0.003
1.318	0.666	1.957	-0.013	0.001	-0.003
1.344	0.684	1.894	-0.013	0.001	-0.003
1.338	0.666	1.885	-0.014	0.001	-0.003
1.320	0.662	1.896	-0.014	0.001	-0.003
1.355	0.693	1.918	-0.013	0.001	-0.003
1.340	0.667	1.882	-0.014	0.001	-0.003
1.312	0.656	1.889	-0.013	0.002	-0.003
1.322	0.665	1.946	-0.013	0.001	-0.003
1.331	0.654	1.913	-0.014	0.001	-0.002
1.308	0.665	1.892	-0.013	0.001	-0.003
1.308	0.649	1.954	-0.014	0.002	-0.003
1.309	0.661	1.906	-0.014	0.001	-0.003
1.294	0.657	1.938	-0.014	0.002	-0.003
1.307	0.657	1.984	-0.013	0.001	-0.003
1.321	0.667	1.937	-0.014	0.001	-0.003
1.301	0.667	1.903	-0.014	0.001	-0.003
1.321	0.667	1.950	-0.014	0.001	-0.003
1.325	0.678	1.936	-0.014	0.001	-0.003
1.313	0.662	1.909	-0.014	0.001	-0.003
1.316	0.691	1.929	-0.013	0.001	-0.003
1.338	0.675	1.984	-0.014	0.001	-0.003
1.325	0.671	1.899	-0.013	0.001	-0.003
1.326	0.673	1.902	-0.014	0.001	-0.003
1.339	0.677	1.922	-0.013	0.001	-0.003
1.325	0.662	1.906	-0.013	0.001	-0.003
1.318	0.659	1.885	-0.013	0.002	-0.003
1.318	0.663	1.933	-0.013	0.001	-0.003
1.325	0.654	1.899	-0.014	0.001	-0.003
1.311	0.660	1.844	-0.013	0.002	-0.003
1.316	0.657	1.943	-0.013	0.001	-0.003
1.312	0.652	1.892	-0.014	0.001	-0.003
1.300	0.658	1.865	-0.014	0.001	-0.003
1.305	0.673	1.916	-0.014	0.001	-0.003
1.306	0.679	1.919	-0.014	0.001	-0.003
1.305	0.667	1.913	-0.014	0.001	-0.003
1.320	0.679	1.885	-0.014	0.001	-0.003
1.299	0.682	1.953	-0.014	0.001	-0.003
1.332	0.681	1.895	-0.013	0.001	-0.003
1.314	0.698	1.905	-0.013	0.001	-0.003
1.331	0.676	1.953	-0.014	0.001	-0.003
1.337	0.668	1.915	-0.014	0.001	-0.003
1.316	0.703	1.892	-0.013	0.001	-0.002
1.327	0.671	1.919	-0.013	0.001	-0.003
1.332	0.668	1.915	-0.013	0.001	-0.003
1.312	0.692	1.861	-0.013	0.002	-0.002
1.313	0.658	1.930	-0.013	0.001	-0.003
1.315	0.661	1.940	-0.013	0.001	-0.003
1.324	0.668	1.889	-0.014	0.002	-0.003
1.300	0.653	1.937	-0.013	0.001	-0.003
1.302	0.659	1.933	-0.014	0.001	-0.003
1.312	0.668	1.878	-0.013	0.002	-0.003
1.274	0.639	1.935	-0.014	0.001	-0.002
1.308	0.667	1.950	-0.014	0.001	-0.003
1.309	0.668	1.971	-0.014	0.001	-0.003
1.301	0.668	1.893	-0.014	0.001	-0.003
1.311	0.674	1.950	-0.014	0.001	-0.003
1.328	0.665	1.923	-0.014	0.001	-0.003
1.323	0.677	1.875	-0.014	0.001	-0.003
1.331	0.687	1.922	-0.014	0.001	-0.003
1.333	0.673	1.912	-0.014	0.001	-0.003
1.316	0.685	1.875	-0.014	0.001	-0.003
1.314	0.667	1.912	-0.013	0.001	-0.003
1.336	0.676	1.922	-0.013	0.001	-0.003
1.307	0.677	1.902	-0.013	0.001	-0.003
1.306	0.656	1.854	-0.013	0.001	-0.003
1.318	0.663	1.933	-0.013	0.001	-0.003
1.297	0.661	1.892	-0.013	0.001	-0.003
1.289	0.660	1.847	-0.013	0.001	-0.003
1.309	0.668	1.936	-0.014	0.001	-0.003
1.303	0.643	1.899	-0.014	0.001	-0.004
1.291	0.654	1.900	-0.013	0.001	-0.003
1.302	0.670	1.950	-0.013	0.001	-0.003
1.311	0.674	1.946	-0.013	0.000	-0.003
1.303	0.657	1.903	-0.014	0.001	-0.003
1.325	0.681	1.933	-0.013	0.001	-0.003
1.324	0.674	1.953	-0.013	0.000	-0.003
1.335	0.687	1.888	-0.014	0.001	-0.003
1.334	0.670	1.919	-0.013	0.001	-0.003
1.328	0.675	1.946	-0.013	0.001	-0.003
1.307	0.680	1.892	-0.013	0.001	-0.003
1.333	0.674	1.882	-0.013	0.001	-0.002
1.328	0.674	1.925	-0.013	0.001	-0.003
1.318	0.672	1.912	-0.013	0.001	-0.003
1.343	0.665	1.888	-0.013	0.001	-0.002
1.310	0.661	1.923	-0.014	0.001	-0.003
1.319	0.650	1.950	-0.013	0.001	-0.003
1.308	0.655	1.881	-0.013	0.001	-0.003
1.301	0.660	1.944	-0.014	0.001	-0.003
1.307	0.658	1.926	-0.014	0.001	-0.003
1.302	0.665	1.885	-0.013	0.001	-0.003
1.299	0.664	1.920	-0.014	0.001	-0.003
1.307	0.661	1.943	-0.014	0.001	-0.003
1.310	0.669	1.916	-0.014	0.001	-0.003
1.324	0.677	1.915	-0.014	0.001	-0.003
1.307	0.662	1.943	-0.013	0.001	-0.003
1.328	0.676	1.902	-0.013	0.001	-0.003
1.327	0.678	1.888	-0.014	0.001	-0.003
1.327	0.667	1.936	-0.013	0.001	-0.003
1.333	0.691	1.918	-0.013	0.001	-0.003
1.325	0.666	1.902	-0.013	0.001	-0.003
1.309	0.668	1.892	-0.013	0.001	-0.003
1.360	0.690	1.914	-0.013	0.001	-0.003
1.324	0.664	1.909	-0.013	0.001	-0.003
1.314	0.669	1.912	-0.013	0.001	-0.003
1.321	0.668	1.966	-0.013	0.001	-0.003
1.327	0.659	1.912	-0.013	0.001	-0.003
1.294	0.667	1.916	-0.013	0.001	-0.003
1.311	0.660	1.946	-0.013	0.001	-0.003
1.292	0.672	1.916	-0.013	0.001	-0.003
1.298	0.661	1.913	-0.014	0.001	-0.003
1.311	0.657	1.943	-0.013	0.001	-0.003
1.314	0.672	1.936	-0.013	0.001	-0.003
1.294	0.662	1.906	-0.014	0.001	-0.003
1.318	0.669	1.926	-0.014	0.001	-0.003
1.326	0.672	1.957	-0.014	0.001	-0.003
1.314	0.669	1.902	-0.013	0.001	-0.003
1.320	0.701	1.919	-0.013	0.001	-0.002
1.335	0.669	1.977	-0.014	0.001	-0.003
1.323	0.671	1.899	-0.013	0.001	-0.003
1.325	0.681	1.895	-0.013	0.001	-0.003
1.334	0.671	1.921	-0.013	0.001	-0.003
1.309	0.679	1.912	-0.013	0.001	-0.003
1.317	0.650	1.847	-0.013	0.001	-0.003
1.303	0.643	1.940	-0.013	0.001	-0.003
1.317	0.654	1.922	-0.013	0.001	-0.003
1.307	0.659	1.864	-0.013	0.001	-0.003
1.304	0.658	1.936	-0.013	0.001	-0.003
1.300	0.660	1.936	-0.013	0.001	-0.003
1.319	0.665	1.898	-0.013	0.001	-0.003
1.312	0.666	1.919	-0.014	0.001	-0.003
1.315	0.682	1.959	-0.014	0.001	-0.003
1.332	0.672	1.946	-0.013	0.001	-0.003
1.329	0.679	1.881	-0.014	0.000	-0.003
1.308	0.691	1.956	-0.014	0.001	-0.004
1.344	0.673	1.905	-0.013	0.001	-0.003
1.326	0.691	1.908	-0.013	0.001	-0.003
1.329	0.678	1.949	-0.013	0.001	-0.003
1.320	0.672	1.915	-0.013	0.001	-0.003
1.331	0.689	1.892	-0.013	0.001	-0.002
1.324	0.668	1.908	-0.013	0.001	-0.003
1.330	0.674	1.935	-0.013	0.001	-0.003
1.318	0.675	1.878	-0.013	0.001	-0.003
1.310	0.664	1.926	-0.013	0.001	-0.003
1.311	0.661	1.950	-0.013	0.001	-0.003
1.315	0.670	1.885	-0.013	0.001	-0.003
1.287	0.661	1.933	-0.013	0.001	-0.003
1.303	0.670	1.946	-0.013	0.001	-0.003
1.311	0.663	1.912	-0.013	0.001	-0.003
1.276	0.640	1.931	-0.014	0.001	-0.002
1.311	0.665	1.953	-0.014	0.001	-0.003
1.321	0.667	1.967	-0.014	0.000	-0.003
1.310	0.662	1.913	-0.014	0.001	-0.003
1.321	0.681	1.935	-0.013	0.001	-0.003
1.328	0.677	1.936	-0.013	0.001	-0.003
1.319	0.687	1.884	-0.014	0.001	-0.003
1.337	0.680	1.939	-0.013	0.001	-0.003
1.327	0.667	1.918	-0.013	0.001	-0.003
1.322	0.688	1.895	-0.014	0.001	-0.003
1.324	0.661	1.922	-0.013	0.001	-0.003
1.330	0.667	1.932	-0.013	0.001	-0.003
1.315	0.680	1.902	-0.013	0.001	-0.003
1.317	0.663	1.871	-0.013	0.001	-0.003
1.318	0.661	1.926	-0.013	0.001	-0.003
1.319	0.670	1.902	-0.013	0.001	-0.003
1.299	0.647	1.888	-0.013	0.001	-0.003
1.317	0.665	1.963	-0.013	0.001	-0.003
1.304	0.638	1.932	-0.013	0.001	-0.004
1.288	0.652	1.910	-0.013	0.001	-0.003
1.315	0.668	1.946	-0.013	0.001	-0.003
1.312	0.678	1.956	-0.013	0.001	-0.003
1.305	0.670	1.899	-0.013	0.001	-0.003
1.318	0.676	1.939	-0.014	0.001	-0.003
1.321	0.678	1.949	-0.013	0.000	-0.003
1.339	0.681	1.911	-0.013	0.001	-0.003
1.336	0.677	1.943	-0.013	0.001	-0.003
1.317	0.667	1.963	-0.013	0.001	-0.003
1.326	0.674	1.912	-0.013	0.001	-0.003
1.335	0.674	1.905	-0.013	0.001	-0.002
1.323	0.666	1.946	-0.013	0.001	-0.003
1.311	0.661	1.949	-0.013	0.001	-0.003
1.325	0.655	1.909	-0.013	0.001	-0.003
1.315	0.666	1.939	-0.013	0.001	-0.003
1.311	0.651	1.983	-0.012	0.001	-0.003
1.312	0.651	1.912	-0.013	0.001	-0.003
1.304	0.657	1.943	-0.013	0.001	-0.003
1.317	0.658	1.949	-0.013	0.001	-0.003
1.311	0.655	1.920	-0.014	0.001	-0.003
1.306	0.673	1.923	-0.013	0.001	-0.003
1.314	0.669	1.966	-0.013	0.000	-0.003
1.331	0.668	1.971	-0.014	0.001	-0.003
1.325	0.672	1.902	-0.013	0.001	-0.003
1.314	0.674	1.966	-0.013	0.001	-0.003
1.340	0.681	1.931	-0.013	0.001	-0.003
1.330	0.667	1.908	-0.013	0.001	-0.003
1.329	0.667	1.908	-0.013	0.001	-0.003
1.342	0.683	1.942	-0.013	0.001	-0.003
1.328	0.662	1.922	-0.013	0.000	-0.003
1.315	0.670	1.888	-0.013	0.001	-0.003
1.343	0.680	1.948	-0.013	0.001	-0.003
1.329	0.655	1.922	-0.013	0.001	-0.003
1.311	0.662	1.912	-0.013	0.001	-0.003
1.309	0.649	1.963	-0.013	0.001	-0.003
1.308	0.670	1.922	-0.013	0.001	-0.003
1.310	0.659	1.915	-0.013	0.001	-0.003
1.315	0.657	1.956	-0.013	0.000	-0.003
1.289	0.673	1.943	-0.013	0.001	-0.003
1.316	0.666	1.939	-0.013	0.001	-0.003
1.313	0.652	1.974	-0.013	0.001	-0.003
1.323	0.666	1.994	-0.013	0.000	-0.003
1.322	0.657	1.929	-0.013	0.001	-0.003
1.327	0.680	1.960	-0.013	0.001	-0.003
1.338	0.683	1.963	-0.013	0.000	-0.003
1.327	0.668	1.936	-0.013	0.001	-0.003
1.327	0.700	1.932	-0.013	0.001	-0.003
1.349	0.680	1.980	-0.014	0.001	-0.003
1.330	0.655	1.919	-0.013	0.001	-0.003
1.330	0.670	1.919	-0.013	0.001	-0.003
1.335	0.669	1.945	-0.013	0.001	-0.003
1.330	0.655	1.933	-0.013	0.001	-0.003
1.324	0.654	1.891	-0.013	0.001	-0.003
1.310	0.648	1.977	-0.013	0.001	-0.003
1.317	0.653	1.939	-0.013	0.001	-0.003
1.322	0.654	1.905	-0.013	0.001	-0.003
1.313	0.658	1.950	-0.013	0.001	-0.003
1.317	0.656	1.949	-0.013	0.000	-0.003
1.308	0.665	1.912	-0.013	0.001	-0.003
1.331	0.663	1.936	-0.013	0.000	-0.003
1.314	0.678	1.970	-0.013	0.001	-0.003
1.321	0.662	1.939	-0.013	0.001	-0.003
1.328	0.679	1.892	-0.014	0.000	-0.003
1.321	0.686	1.979	-0.013	0.000	-0.003
1.330	0.681	1.928	-0.013	0.000	-0.003
1.332	0.688	1.915	-0.013	0.000	-0.002
1.337	0.678	1.969	-0.013	0.001	-0.003
1.339	0.661	1.939	-0.013	0.000	-0.003
1.320	0.693	1.895	-0.013	0.001	-0.002
1.325	0.660	1.925	-0.013	0.000	-0.003
1.328	0.657	1.942	-0.013	0.001	-0.003
1.327	0.678	1.898	-0.013	0.001	-0.003
1.310	0.641	1.967	-0.013	0.000	-0.003
1.319	0.662	1.956	-0.013	0.001	-0.003
1.319	0.671	1.915	-0.013	0.001	-0.003
1.288	0.650	1.930	-0.013	0.001	-0.003
1.309	0.665	1.966	-0.013	0.001	-0.003
1.325	0.672	1.956	-0.013	0.000	-0.003
1.287	0.643	1.934	-0.013	0.001	-0.002
1.314	0.672	1.977	-0.013	0.000	-0.003
1.337	0.671	2.011	-0.013	-0.000	-0.003
1.317	0.670	1.906	-0.013	0.000	-0.002
1.334	0.669	1.952	-0.013	0.000	-0.003
1.340	0.679	1.952	-0.013	0.000	-0.003
1.329	0.674	1.922	-0.013	0.000	-0.003
1.354	0.659	1.929	-0.013	0.000	-0.003
1.332	0.665	1.956	-0.013	0.001	-0.003
1.335	0.673	1.942	-0.013	0.001	-0.003
1.325	0.654	1.908	-0.013	0.001	-0.003
1.338	0.659	1.969	-0.013	0.000	-0.003
1.329	0.660	1.925	-0.013	0.001	-0.003
1.303	0.650	1.895	-0.013	0.001	-0.003
1.318	0.654	1.953	-0.013	0.001	-0.003
1.317	0.652	1.949	-0.013	0.000	-0.003
1.303	0.651	1.892	-0.013	0.001	-0.003
1.326	0.658	1.973	-0.013	0.000	-0.003
1.318	0.631	1.953	-0.013	0.000	-0.004
1.304	0.657	1.923	-0.013	0.000	-0.003
1.327	0.666	1.949	-0.013	0.001	-0.003
1.336	0.660	1.987	-0.013	-0.000	-0.003
1.319	0.673	1.926	-0.013	0.000	-0.003
1.340	0.668	1.963	-0.013	0.000	-0.003
1.334	0.676	1.970	-0.013	0.000	-0.003
1.356	0.683	1.925	-0.013	0.000	-0.003
1.342	0.665	1.943	-0.013	0.000	-0.003
1.338	0.665	1.983	-0.013	0.000	-0.003
1.332	0.670	1.946	-0.013	0.001	-0.003
1.345	0.665	1.912	-0.013	0.001	-0.002
1.332	0.660	1.952	-0.013	0.001	-0.003
1.321	0.664	1.949	-0.013	0.001	-0.003
1.335	0.655	1.898	-0.013	0.000	-0.002
1.330	0.653	1.963	-0.013	0.000	-0.003
1.324	0.651	2.000	-0.012	0.001	-0.003
1.323	0.649	1.916	-0.013	0.000	-0.003
1.321	0.647	1.960	-0.013	0.000	-0.003
1.320	0.645	1.960	-0.013	0.000	-0.003
1.310	0.656	1.922	-0.013	0.000	-0.003
1.316	0.657	1.967	-0.013	0.000	-0.003
1.318	0.651	1.977	-0.013	0.000	-0.003
1.332	0.662	1.971	-0.014	0.001	-0.003
1.335	0.677	1.946	-0.013	0.000	-0.003
1.326	0.659	1.976	-0.013	-0.000	-0.003
1.339	0.679	1.956	-0.013	0.000	-0.003
1.343	0.663	1.950	-0.013	0.000	-0.003
1.331	0.670	1.980	-0.013	0.000	-0.003
1.352	0.684	1.941	-0.013	0.000	-0.003
1.355	0.667	1.949	-0.013	0.000	-0.003
1.332	0.664	1.915	-0.013	0.001	-0.003
1.375	0.679	1.948	-0.013	0.000	-0.003
1.342	0.656	1.943	-0.013	0.000	-0.002
1.323	0.661	1.952	-0.013	0.001	-0.003
1.330	0.654	1.987	-0.013	0.000	-0.003
1.327	0.654	1.929	-0.013	0.000	-0.002
1.320	0.658	1.963	-0.013	0.000	-0.003
1.329	0.640	1.987	-0.013	0.000	-0.003
1.303	0.673	1.970	-0.013	0.000	-0.003
1.318	0.650	1.953	-0.013	0.000	-0.003
1.329	0.655	1.983	-0.013	0.000	-0.003
1.334	0.662	2.001	-0.013	-0.000	-0.003
1.323	0.649	1.954	-0.013	0.000	-0.003
1.333	0.681	1.969	-0.013	0.000	-0.003
1.354	0.665	2.000	-0.013	-0.000	-0.003
1.346	0.673	1.946	-0.013	0.000	-0.003
1.346	0.701	1.946	-0.013	0.000	-0.002
1.352	0.655	1.990	-0.013	0.000	-0.003
1.341	0.656	1.963	-0.013	0.000	-0.003
1.347	0.660	1.919	-0.013	0.001	-0.003
1.339	0.662	1.969	-0.013	0.000	-0.003
1.338	0.657	1.966	-0.013	0.000	-0.003
1.326	0.644	1.905	-0.013	0.001	-0.003
1.304	0.636	1.991	-0.013	0.000	-0.003
1.327	0.653	1.987	-0.013	0.000	-0.003
1.331	0.659	1.912	-0.013	0.000	-0.003
1.317	0.644	1.981	-0.013	0.000	-0.003
1.322	0.654	1.983	-0.013	0.000	-0.003
1.335	0.660	1.932	-0.013	0.000	-0.003
1.329	0.671	1.956	-0.013	0.000	-0.003
1.326	0.674	1.987	-0.013	0.000	-0.003
1.342	0.666	1.946	-0.013	0.000	-0.003
1.335	0.671	1.912	-0.014	-0.000	-0.003
1.325	0.670	1.993	-0.013	0.000	-0.003
1.357	0.671	1.972	-0.013	0.000	-0.003
1.340	0.684	1.942	-0.013	0.000	-0.003
1.350	0.664	1.997	-0.013	0.000	-0.003
1.356	0.665	1.955	-0.013	0.000	-0.003
1.342	0.690	1.928	-0.012	0.001	-0.002
1.341	0.659	1.949	-0.012	-0.000	-0.003
1.337	0.654	1.976	-0.012	0.000	-0.003
1.337	0.670	1.932	-0.013	0.000	-0.002
1.328	0.650	1.960	-0.013	-0.000	-0.003
1.329	0.650	2.004	-0.013	0.000	-0.003
1.335	0.659	1.932	-0.013	0.000	-0.003
1.303	0.643	1.981	-0.013	0.000	-0.003
1.339	0.643	1.977	-0.013	0.000	-0.003
1.330	0.651	1.953	-0.013	0.000	-0.003
1.294	0.635	1.965	-0.013	0.000	-0.002
1.333	0.664	1.990	-0.013	-0.000	-0.003
1.343	0.656	2.025	-0.013	-0.001	-0.003
1.317	0.657	1.950	-0.013	-0.000	-0.002
1.344	0.667	1.987	-0.013	-0.000	-0.003
1.356	0.659	1.973	-0.013	0.000	-0.003
1.335	0.681	1.939	-0.013	0.000	-0.003
1.351	0.670	2.000	-0.013	-0.000	-0.003
1.357	0.665	1.959	-0.013	-0.000	-0.003
1.339	0.686	1.919	-0.013	-0.000	-0.002
1.344	0.664	1.956	-0.013	0.000	-0.003
1.355	0.663	1.966	-0.013	0.000	-0.003
1.346	0.670	1.932	-0.013	0.000	-0.002
1.339	0.649	1.921	-0.012	0.000	-0.003
1.336	0.656	2.004	-0.013	0.000	-0.003
1.336	0.650	1.939	-0.013	0.000	-0.003
1.320	0.645	1.915	-0.012	0.000	-0.003
1.329	0.650	1.970	-0.013	0.000	-0.003
1.324	0.633	1.967	-0.013	0.000	-0.003
1.313	0.638	1.950	-0.013	-0.000	-0.002
1.333	0.660	1.990	-0.013	0.000	-0.003
1.331	0.661	1.990	-0.013	0.000	-0.003
1.311	0.641	1.964	-0.013	0.000	-0.002
1.337	0.657	1.977	-0.013	0.000	-0.003
1.341	0.661	2.004	-0.013	-0.000	-0.003
1.338	0.658	1.953	-0.013	-0.000	-0.002
1.348	0.667	1.970	-0.013	-0.000	-0.003
1.354	0.669	2.021	-0.013	-0.001	-0.003
1.343	0.663	1.943	-0.013	0.000	-0.002
1.350	0.662	1.966	-0.012	0.000	-0.003
1.355	0.661	1.969	-0.013	0.000	-0.003
1.345	0.660	1.946	-0.013	0.000	-0.002
1.363	0.648	1.950	-0.013	0.000	-0.002
1.347	0.662	1.994	-0.013	0.000	-0.003
1.338	0.655	1.977	-0.012	0.000	-0.003
1.336	0.636	1.922	-0.012	0.000	-0.002
1.343	0.655	1.987	-0.013	0.000	-0.003
1.339	0.646	1.963	-0.013	0.000	-0.003
1.326	0.647	1.922	-0.012	-0.000	-0.003
1.329	0.655	1.973	-0.013	0.000	-0.003
1.335	0.646	1.990	-0.013	-0.000	-0.003
1.323	0.644	1.950	-0.013	-0.000	-0.002
1.346	0.665	1.997	-0.013	0.000	-0.003
1.326	0.626	1.994	-0.013	-0.000	-0.003
1.330	0.655	1.933	-0.013	0.000	-0.002
1.350	0.661	1.949	-0.013	-0.000	-0.003
1.340	0.668	1.993	-0.013	-0.000	-0.003
1.354	0.675	1.969	-0.013	-0.000	-0.003
1.356	0.672	1.959	-0.013	-0.000	-0.002
1.351	0.659	2.004	-0.013	-0.000	-0.003
1.377	0.681	1.955	-0.013	-0.000	-0.003
1.356	0.667	1.946	-0.013	-0.000	-0.002
1.358	0.657	1.987	-0.013	-0.000	-0.003
1.341	0.661	1.987	-0.013	0.000	-0.003
1.360	0.669	1.942	-0.013	0.000	-0.002
1.347	0.658	1.973	-0.013	-0.000	-0.003
1.353	0.641	2.000	-0.013	0.000	-0.003
1.351	0.644	1.946	-0.012	-0.000	-0.002
1.326	0.648	1.998	-0.013	-0.000	-0.003
1.334	0.639	2.031	-0.012	0.000	-0.003
1.345	0.653	1.966	-0.013	-0.000	-0.002
1.331	0.650	1.971	-0.013	-0.000	-0.002
1.346	0.638	1.987	-0.013	-0.000	-0.003
1.345	0.648	1.957	-0.013	-0.000	-0.003
1.327	0.648	1.964	-0.013	-0.000	-0.003
1.339	0.649	2.011	-0.013	-0.000	-0.003
1.355	0.663	1.994	-0.014	0.000	-0.003
1.370	0.664	1.970	-0.013	-0.000	-0.002
1.344	0.656	1.983	-0.013	-0.000	-0.003
1.364	0.674	1.969	-0.013	-0.000	-0.003
1.356	0.663	1.946	-0.013	-0.000	-0.002
1.348	0.653	1.966	-0.013	-0.000	-0.003
1.367	0.670	1.989	-0.013	-0.000	-0.003
1.359	0.656	1.936	-0.013	-0.000	-0.002
1.343	0.648	1.905	-0.013	0.001	-0.003
1.376	0.666	1.992	-0.013	-0.000	-0.003
1.346	0.647	1.946	-0.013	-0.000	-0.003
1.331	0.654	1.939	-0.013	0.000	-0.003
1.341	0.642	2.004	-0.013	-0.000	-0.003
1.341	0.649	1.967	-0.013	-0.000	-0.003
1.335	0.645	1.960	-0.013	-0.000	-0.002
1.347	0.642	1.994	-0.013	-0.000	-0.003
1.319	0.662	1.994	-0.013	-0.000	-0.003
1.332	0.668	1.963	-0.013	-0.000	-0.002
1.353	0.667	1.976	-0.013	-0.000	-0.003
1.356	0.652	2.018	-0.013	-0.001	-0.003
1.351	0.648	1.960	-0.013	-0.000	-0.002
1.357	0.678	1.987	-0.013	-0.000	-0.002
1.368	0.656	1.994	-0.013	-0.000	-0.003
1.352	0.666	1.959	-0.013	-0.000	-0.002
1.350	0.686	1.983	-0.012	-0.000	-0.002
1.367	0.659	2.021	-0.013	0.000	-0.003
1.360	0.648	1.960	-0.013	-0.000	-0.002
1.363	0.662	1.946	-0.013	0.000	-0.002
1.368	0.651	1.980	-0.013	-0.000	-0.003
1.346	0.645	1.967	-0.013	-0.000	-0.003
1.346	0.643	1.916	-0.013	0.000	-0.002
1.336	0.632	1.981	-0.013	-0.000	-0.003
1.342	0.650	1.966	-0.013	-0.000	-0.003
1.346	0.651	1.922	-0.013	0.000	-0.003
1.343	0.643	1.987	-0.013	-0.000	-0.003
1.331	0.642	1.973	-0.013	-0.000	-0.003
1.336	0.654	1.943	-0.013	-0.000	-0.002
1.352	0.651	1.960	-0.013	-0.001	-0.003
1.345	0.654	2.011	-0.013	-0.000	-0.003
1.354	0.660	1.970	-0.013	-0.000	-0.003
1.365	0.664	1.926	-0.014	-0.001	-0.002
1.346	0.669	2.010	-0.013	-0.000	-0.003
1.372	0.651	1.956	-0.013	-0.000	-0.003
1.352	0.682	1.953	-0.013	-0.000	-0.002
1.364	0.657	1.986	-0.013	-0.000	-0.003
1.369	0.660	1.966	-0.013	-0.000	-0.003
1.355	0.676	1.946	-0.013	-0.000	-0.002
1.351	0.647	1.956	-0.013	-0.001	-0.003
1.351	0.658	1.959	-0.013	-0.000	-0.003
1.354	0.669	1.932	-0.013	0.000	-0.002
1.334	0.648	1.967	-0.013	-0.000	-0.002
1.346	0.655	2.004	-0.013	-0.000	-0.003
1.348	0.650	1.939	-0.013	0.000	-0.002
1.316	0.632	1.971	-0.013	-0.000	-0.002
1.343	0.655	1.994	-0.013	-0.000	-0.003
1.344	0.644	1.967	-0.013	-0.000	-0.002
1.312	0.635	1.958	-0.013	-0.000	-0.002
1.346	0.660	1.987	-0.013	-0.000	-0.003
1.352	0.659	2.021	-0.013	-0.001	-0.003
1.340	0.654	1.937	-0.013	-0.000	-0.002
1.352	0.665	1.983	-0.013	-0.000	-0.003
1.365	0.656	1.977	-0.013	-0.000	-0.003
1.360	0.678	1.932	-0.013	-0.001	-0.002
1.375	0.664	1.993	-0.013	-0.001	-0.002
1.376	0.660	1.969	-0.013	-0.000	-0.003
1.352	0.671	1.922	-0.013	-0.000	-0.002
1.361	0.648	1.949	-0.013	-0.000	-0.003
1.379	0.657	1.966	-0.013	-0.000	-0.003
1.357	0.662	1.939	-0.013	-0.000	-0.002
1.346	0.643	1.915	-0.013	-0.000	-0.003
1.351	0.650	1.970	-0.013	-0.000	-0.003
1.355	0.658	1.960	-0.013	-0.000	-0.002
1.338	0.638	1.902	-0.012	-0.001	-0.002
1.357	0.658	1.987	-0.013	-0.000	-0.003
1.341	0.632	1.970	-0.013	-0.000	-0.003
1.330	0.646	1.950	-0.013	-0.000	-0.002
1.357	0.658	1.976	-0.013	-0.000	-0.003
1.350	0.655	1.997	-0.013	-0.001	-0.003
1.345	0.645	1.947	-0.013	-0.000	-0.002
1.363	0.666	1.977	-0.013	-0.001	-0.003
1.365	0.665	2.007	-0.013	-0.001	-0.003
1.373	0.673	1.925	-0.013	-0.001	-0.002
1.375	0.655	1.987	-0.013	-0.001	-0.002
1.366	0.660	2.001	-0.014	-0.001	-0.003
1.357	0.664	1.950	-0.013	-0.000	-0.002
1.381	0.665	1.939	-0.013	-0.001	-0.002
1.364	0.659	1.956	-0.013	-0.001	-0.003
1.355	0.658	1.963	-0.013	-0.000	-0.002
1.371	0.646	1.933	-0.013	-0.000	-0.002
1.349	0.655	1.974	-0.013	-0.000	-0.002
1.359	0.631	2.011	-0.013	0.000	-0.002
1.356	0.637	1.940	-0.013	-0.000	-0.002
1.335	0.641	1.978	-0.013	-0.001	-0.002
1.353	0.636	1.977	-0.014	-0.001	-0.003
1.354	0.651	1.930	-0.013	-0.001	-0.002
1.345	0.649	1.947	-0.014	-0.000	-0.002
1.352	0.653	1.977	-0.013	-0.001	-0.003
1.364	0.651	1.985	-0.014	-0.000	-0.002
1.360	0.665	1.960	-0.013	-0.000	-0.002
1.358	0.649	1.987	-0.013	-0.001	-0.003
1.380	0.653	1.956	-0.013	-0.001	-0.003
1.368	0.666	1.936	-0.013	-0.001	-0.002
1.367	0.658	1.970	-0.013	-0.001	-0.002
1.389	0.662	1.952	-0.013	-0.000	-0.002
1.375	0.644	1.933	-0.013	-0.001	-0.002
1.357	0.653	1.922	-0.013	0.000	-0.002
1.385	0.676	1.955	-0.013	-0.001	-0.003
1.365	0.652	1.936	-0.013	-0.000	-0.002
1.349	0.654	1.922	-0.013	-0.000	-0.002
1.369	0.646	1.994	-0.013	-0.000	-0.003
1.355	0.643	1.927	-0.013	-0.000	-0.002
1.347	0.645	1.933	-0.013	-0.001	-0.002
1.361	0.638	1.984	-0.013	-0.001	-0.003
1.345	0.666	1.936	-0.013	-0.001	-0.003
1.351	0.649	1.940	-0.013	-0.000	-0.002
1.353	0.651	1.977	-0.013	-0.001	-0.002
1.361	0.644	1.964	-0.014	-0.001	-0.002
1.348	0.646	1.937	-0.014	-0.001	-0.002
1.357	0.656	1.970	-0.013	-0.001	-0.003
1.372	0.660	1.977	-0.014	-0.001	-0.002
1.358	0.652	1.920	-0.014	-0.001	-0.002
1.364	0.683	1.953	-0.013	-0.001	-0.002
1.376	0.665	1.998	-0.014	-0.000	-0.002
1.369	0.651	1.933	-0.013	-0.001	-0.002
1.371	0.659	1.919	-0.013	-0.000	-0.002
1.378	0.657	1.963	-0.013	-0.000	-0.003
1.367	0.645	1.933	-0.013	-0.001	-0.002
1.362	0.649	1.888	-0.013	-0.000	-0.002
1.356	0.643	1.960	-0.013	-0.000	-0.002
1.356	0.647	1.950	-0.013	-0.000	-0.002
1.349	0.651	1.871	-0.013	0.000	-0.002
1.355	0.646	1.957	-0.014	-0.001	-0.002
1.358	0.638	1.940	-0.014	-0.001	-0.003
1.358	0.656	1.902	-0.013	-0.001	-0.002
1.368	0.650	1.947	-0.014	-0.001	-0.002
1.355	0.658	1.950	-0.014	-0.001	-0.002
1.367	0.655	1.929	-0.013	-0.001	-0.002
1.372	0.667	1.878	-0.014	-0.001	-0.002
1.359	0.660	1.953	-0.014	-0.001	-0.003
1.386	0.660	1.926	-0.014	-0.001	-0.002
1.368	0.682	1.916	-0.014	-0.001	-0.002
1.382	0.670	1.967	-0.014	-0.001	-0.002
1.371	0.649	1.916	-0.014	-0.001	-0.002
1.376	0.678	1.916	-0.013	-0.000	-0.002
1.374	0.650	1.929	-0.013	-0.001	-0.002
1.367	0.649	1.943	-0.013	-0.001	-0.002
1.365	0.669	1.896	-0.014	-0.000	-0.002
1.357	0.644	1.940	-0.014	-0.001	-0.002
1.359	0.640	1.957	-0.014	-0.001	-0.002
1.373	0.661	1.902	-0.014	-0.000	-0.002
1.339	0.633	1.962	-0.014	-0.001	-0.002
1.354	0.646	1.964	-0.014	-0.001	-0.002
1.368	0.657	1.919	-0.014	-0.001	-0.002
1.318	0.632	1.918	-0.014	-0.001	-0.002
1.357	0.659	1.964	-0.014	-0.001	-0.002
1.370	0.657	1.957	-0.014	-0.001	-0.002
1.346	0.657	1.907	-0.014	-0.001	-0.002
1.359	0.656	1.960	-0.014	-0.001	-0.002
1.373	0.652	1.926	-0.014	-0.001	-0.002
1.375	0.665	1.896	-0.014	-0.001	-0.002
1.381	0.664	1.950	-0.014	-0.001	-0.002
1.382	0.663	1.936	-0.014	-0.001	-0.002
1.368	0.671	1.882	-0.014	-0.001	-0.002
1.366	0.644	1.926	-0.014	-0.001	-0.002
1.382	0.655	1.933	-0.014	-0.001	-0.002
1.364	0.663	1.882	-0.014	-0.001	-0.002
1.355	0.642	1.892	-0.013	-0.001	-0.002
1.363	0.655	1.933	-0.014	-0.001	-0.002
1.362	0.653	1.916	-0.014	-0.000	-0.002
1.334	0.639	1.869	-0.013	-0.001	-0.002
1.373	0.657	1.940	-0.014	-0.001	-0.002
1.351	0.622	1.910	-0.014	-0.001	-0.003
1.336	0.635	1.911	-0.014	-0.001	-0.002
1.359	0.661	1.944	-0.014	-0.001	-0.002
1.362	0.658	1.944	-0.014	-0.001	-0.002
1.343	0.640	1.907	-0.014	-0.001	-0.002
1.368	0.661	1.930	-0.014	-0.001	-0.002
1.362	0.659	1.968	-0.014	-0.001	-0.002
1.374	0.669	1.892	-0.014	-0.001	-0.002
1.376	0.660	1.927	-0.014	-0.001	-0.002
1.381	0.651	1.961	-0.014	-0.001	-0.002
1.369	0.662	1.913	-0.014	-0.001	-0.002
1.390	0.658	1.893	-0.014	-0.001	-0.001
1.365	0.652	1.930	-0.013	-0.001	-0.002
1.370	0.645	1.917	-0.014	-0.001	-0.002
1.388	0.650	1.866	-0.014	-0.001	-0.001
1.357	0.651	1.913	-0.014	-0.001	-0.002
1.365	0.637	1.968	-0.014	-0.000	-0.002
1.362	0.633	1.876	-0.014	-0.001	-0.002
1.353	0.635	1.941	-0.014	-0.001	-0.002
1.356	0.626	1.917	-0.014	-0.001	-0.002
1.351	0.649	1.876	-0.014	-0.001	-0.002
1.349	0.645	1.931	-0.014	-0.001	-0.002
1.350	0.647	1.917	-0.014	-0.001	-0.002
1.364	0.644	1.928	-0.015	-0.001	-0.002
1.377	0.655	1.893	-0.014	-0.001	-0.002
1.357	0.643	1.927	-0.014	-0.001	-0.002
1.378	0.663	1.892	-0.014	-0.001	-0.002
1.387	0.656	1.879	-0.014	-0.001	-0.002
1.364	0.656	1.920	-0.014	-0.001	-0.002
1.387	0.664	1.895	-0.014	-0.001	-0.002
1.392	0.649	1.886	-0.014	-0.001	-0.001
1.371	0.651	1.865	-0.014	-0.000	-0.002
1.405	0.672	1.908	-0.014	-0.001	-0.002
1.382	0.642	1.886	-0.014	-0.001	-0.002
1.356	0.648	1.896	-0.014	-0.001	-0.002
1.363	0.646	1.937	-0.014	-0.001	-0.002
1.366	0.647	1.863	-0.014	-0.001	-0.001
1.356	0.639	1.883	-0.014	-0.001	-0.002
1.358	0.641	1.934	-0.014	-0.001	-0.002
1.351	0.642	1.869	-0.014	-0.001	-0.002
1.355	0.640	1.890	-0.014	-0.001	-0.002
1.366	0.634	1.934	-0.014	-0.001	-0.002
1.367	0.648	1.910	-0.014	-0.001	-0.002
1.349	0.638	1.908	-0.014	-0.001	-0.002
1.364	0.654	1.917	-0.014	-0.001	-0.002
1.374	0.650	1.921	-0.015	-0.001	-0.002
1.364	0.650	1.904	-0.015	-0.001	-0.002
1.369	0.681	1.906	-0.014	-0.001	-0.002
1.387	0.659	1.951	-0.015	-0.001	-0.002
1.382	0.645	1.880	-0.015	-0.001	-0.002
1.373	0.649	1.880	-0.014	-0.001	-0.002
1.396	0.667	1.905	-0.014	-0.001	-0.002
1.380	0.641	1.883	-0.014	-0.001	-0.002
1.363	0.640	1.842	-0.014	-0.001	-0.002
1.385	0.644	1.896	-0.014	-0.001	-0.002
1.371	0.633	1.887	-0.014	-0.001	-0.002
1.364	0.639	1.805	-0.014	-0.000	-0.002
1.373	0.640	1.910	-0.014	-0.001	-0.002
1.356	0.630	1.893	-0.014	-0.001	-0.002
1.362	0.644	1.849	-0.014	-0.001	-0.002
1.366	0.643	1.897	-0.014	-0.001	-0.002
1.348	0.650	1.893	-0.015	-0.001	-0.002
1.365	0.652	1.876	-0.014	-0.001	-0.002
1.377	0.652	1.846	-0.015	-0.001	-0.002
1.358	0.662	1.920	-0.015	-0.001	-0.002
1.382	0.648	1.880	-0.015	-0.001	-0.002
1.379	0.662	1.876	-0.015	-0.001	-0.001
1.375	0.655	1.938	-0.015	-0.001	-0.002
1.389	0.656	1.890	-0.015	-0.001	-0.002
1.377	0.675	1.876	-0.014	-0.001	-0.001
1.380	0.651	1.889	-0.014	-0.001	-0.002
1.383	0.651	1.903	-0.014	-0.001	-0.002
1.373	0.686	1.849	-0.014	-0.001	-0.001
1.365	0.646	1.890	-0.014	-0.001	-0.002
1.373	0.640	1.900	-0.014	-0.001	-0.002
1.365	0.649	1.856	-0.015	-0.001	-0.001
1.352	0.634	1.897	-0.015	-0.001	-0.002
1.351	0.642	1.918	-0.015	-0.001	-0.002
1.368	0.636	1.860	-0.015	-0.001	-0.002
1.323	0.622	1.885	-0.015	-0.001	-0.001
1.361	0.652	1.903	-0.015	-0.001	-0.002
1.372	0.649	1.911	-0.015	-0.001	-0.002
1.351	0.648	1.877	-0.015	-0.001	-0.001
1.361	0.647	1.917	-0.015	-0.001	-0.002
1.370	0.647	1.873	-0.015	-0.001	-0.002
1.373	0.668	1.849	-0.015	-0.001	-0.002
1.387	0.659	1.900	-0.015	-0.001	-0.002
1.384	0.645	1.876	-0.015	-0.001	-0.002
1.371	0.667	1.829	-0.015	-0.001	-0.001
1.374	0.650	1.883	-0.015	-0.001	-0.002
1.388	0.651	1.879	-0.015	-0.001	-0.002
1.374	0.669	1.849	-0.015	-0.001	-0.001
1.370	0.641	1.856	-0.015	-0.001	-0.002
1.378	0.645	1.887	-0.015	-0.001	-0.002
1.374	0.663	1.856	-0.015	-0.001	-0.001
1.357	0.637	1.821	-0.014	-0.001	-0.002
1.370	0.643	1.897	-0.015	-0.001	-0.002
1.361	0.629	1.860	-0.015	-0.001	-0.002
1.337	0.634	1.884	-0.014	-0.001	-0.001
1.357	0.632	1.897	-0.015	-0.001	-0.002
1.366	0.650	1.870	-0.015	-0.001	-0.001
1.352	0.622	1.875	-0.015	-0.001	-0.001
1.358	0.647	1.887	-0.015	-0.001	-0.002
1.369	0.660	1.880	-0.015	-0.001	-0.001
1.343	0.636	1.861	-0.015	-0.001	-0.001
1.363	0.646	1.897	-0.015	-0.001	-0.002
1.374	0.650	1.959	-0.015	-0.002	-0.002
1.358	0.645	1.840	-0.015	-0.001	-0.001
1.377	0.652	1.873	-0.015	-0.001	-0.001
1.376	0.641	1.870	-0.015	-0.001	-0.002
1.377	0.661	1.833	-0.015	-0.001	-0.001
1.389	0.645	1.870	-0.015	-0.001	-0.001
1.380	0.650	1.883	-0.015	-0.001	-0.002
1.368	0.653	1.850	-0.015	-0.001	-0.001
1.377	0.630	1.853	-0.015	-0.001	-0.001
1.371	0.648	1.883	-0.015	-0.001	-0.002
1.365	0.654	1.839	-0.015	-0.001	-0.001
1.354	0.630	1.809	-0.014	-0.001	-0.001
1.366	0.637	1.894	-0.015	-0.001	-0.002
1.370	0.639	1.867	-0.015	-0.001	-0.002
1.346	0.632	1.830	-0.015	-0.001	-0.001
1.363	0.652	1.874	-0.015	-0.001	-0.002
1.349	0.621	1.877	-0.015	-0.001	-0.002
1.347	0.642	1.833	-0.015	-0.001	-0.001
1.369	0.654	1.884	-0.015	-0.001	-0.002
1.368	0.651	1.904	-0.015	-0.001	-0.002
1.374	0.646	1.826	-0.015	-0.001	-0.001
1.382	0.655	1.853	-0.015	-0.001	-0.001
1.373	0.655	1.904	-0.015	-0.001	-0.001
1.395	0.670	1.859	-0.015	-0.001	-0.002
1.382	0.653	1.850	-0.015	-0.001	-0.001
1.382	0.646	1.891	-0.015	-0.001	-0.002
1.380	0.644	1.843	-0.015	-0.001	-0.001
1.399	0.646	1.833	-0.015	-0.001	-0.001
1.363	0.648	1.825	-0.015	-0.001	-0.002
1.364	0.640	1.857	-0.015	-0.001	-0.001
1.386	0.635	1.823	-0.015	-0.001	-0.001
1.372	0.633	1.874	-0.015	-0.001	-0.001
1.365	0.637	1.914	-0.014	-0.000	-0.002
1.364	0.632	1.809	-0.015	-0.001	-0.001
1.357	0.642	1.871	-0.015	-0.001	-0.001
1.356	0.629	1.870	-0.015	-0.001	-0.002
1.357	0.636	1.823	-0.015	-0.001	-0.001
1.353	0.641	1.871	-0.016	-0.001	-0.001
1.360	0.626	1.881	-0.015	-0.001	-0.002
1.361	0.639	1.871	-0.016	-0.001	-0.001
1.370	0.638	1.853	-0.015	-0.001	-0.001
1.364	0.626	1.888	-0.015	-0.001	-0.002
1.384	0.648	1.830	-0.016	-0.001	-0.001
1.386	0.643	1.843	-0.015	-0.001	-0.001
1.369	0.661	1.884	-0.015	-0.001	-0.001
1.389	0.660	1.856	-0.016	-0.001	-0.002
1.387	0.648	1.840	-0.015	-0.001	-0.001
1.369	0.637	1.843	-0.015	-0.001	-0.001
1.409	0.671	1.865	-0.015	-0.001	-0.002
1.385	0.646	1.826	-0.015	-0.001	-0.001
1.365	0.642	1.833	-0.015	-0.001	-0.002
1.359	0.640	1.898	-0.015	-0.001	-0.001
1.379	0.639	1.840	-0.015	-0.001	-0.001
1.354	0.638	1.837	-0.015	-0.001	-0.001
1.359	0.631	1.888	-0.015	-0.001	-0.002
1.349	0.632	1.858	-0.015	-0.001	-0.001
1.353	0.634	1.851	-0.015	-0.001	-0.001
1.359	0.638	1.891	-0.015	-0.001	-0.002
1.371	0.646	1.871	-0.016	-0.002	-0.001
1.347	0.640	1.830	-0.016	-0.001	-0.001
1.374	0.651	1.874	-0.015	-0.001	-0.001
1.384	0.642	1.888	-0.016	-0.001	-0.001
1.371	0.642	1.850	-0.015	-0.001	-0.001
1.381	0.683	1.853	-0.015	-0.001	-0.001
1.391	0.647	1.891	-0.016	-0.001	-0.001
1.384	0.636	1.854	-0.015	-0.001	-0.001
1.378	0.653	1.820	-0.015	-0.001	-0.001
1.385	0.645	1.863	-0.015	-0.001	-0.001
1.377	0.633	1.843	-0.015	-0.001	-0.001
1.373	0.629	1.806	-0.015	-0.001	-0.001
1.359	0.623	1.871	-0.015	-0.001	-0.001
1.352	0.624	1.851	-0.015	-0.001	-0.001
1.357	0.638	1.813	-0.015	-0.001	-0.001
1.353	0.634	1.861	-0.015	-0.001	-0.001
1.346	0.633	1.854	-0.016	-0.001	-0.002
1.356	0.644	1.827	-0.016	-0.001	-0.001
1.371	0.638	1.837	-0.016	-0.001	-0.001
1.364	0.653	1.867	-0.015	-0.001	-0.001
1.375	0.633	1.837	-0.016	-0.001	-0.001
1.374	0.653	1.786	-0.016	-0.002	-0.001
1.360	0.646	1.881	-0.016	-0.001	-0.002
1.384	0.653	1.823	-0.015	-0.001	-0.001
1.373	0.668	1.823	-0.016	-0.001	-0.001
1.376	0.641	1.857	-0.016	-0.001	-0.001
1.381	0.642	1.847	-0.016	-0.001	-0.001
1.370	0.671	1.826	-0.015	-0.001	-0.001
1.367	0.637	1.816	-0.015	-0.001	-0.001
1.365	0.640	1.871	-0.015	-0.001	-0.001
1.366	0.642	1.816	-0.015	-0.001	-0.001
1.358	0.627	1.834	-0.015	-0.001	-0.001
1.371	0.631	1.885	-0.015	-0.001	-0.001
1.370	0.640	1.820	-0.015	-0.001	-0.001
1.333	0.621	1.849	-0.016	-0.001	-0.001
1.362	0.633	1.885	-0.016	-0.001	-0.001
1.364	0.643	1.861	-0.016	-0.001	-0.001
1.330	0.625	1.828	-0.016	-0.001	-0.001
1.361	0.646	1.871	-0.016	-0.001	-0.001
1.373	0.640	1.909	-0.016	-0.002	-0.001
1.352	0.633	1.828	-0.016	-0.001	-0.001
1.375	0.650	1.881	-0.016	-0.001	-0.001
1.368	0.644	1.851	-0.016	-0.001	-0.001
1.377	0.648	1.810	-0.016	-0.001	-0.001
1.396	0.638	1.844	-0.016	-0.001	-0.001
1.382	0.651	1.857	-0.015	-0.001	-0.001
1.362	0.645	1.837	-0.015	-0.001	-0.001
1.374	0.623	1.813	-0.015	-0.001	-0.001
1.367	0.642	1.864	-0.015	-0.001	-0.001
1.371	0.644	1.830	-0.016	-0.001	-0.001
1.357	0.622	1.772	-0.015	-0.001	-0.001
1.346	0.634	1.865	-0.016	-0.001	-0.001
1.353	0.625	1.831	-0.016	-0.001	-0.001
1.349	0.616	1.804	-0.015	-0.001	-0.001
1.365	0.645	1.844	-0.016	-0.001	-0.001
1.344	0.609	1.858	-0.016	-0.001	-0.002
1.361	0.632	1.828	-0.016	-0.001	-0.001
1.367	0.643	1.851	-0.016	-0.001	-0.001
1.363	0.646	1.895	-0.016	-0.001	-0.001
1.378	0.653	1.837	-0.016	-0.001	-0.001
1.375	0.641	1.827	-0.016	-0.001	-0.001
1.371	0.640	1.861	-0.016	-0.001	-0.001
1.403	0.660	1.856	-0.016	-0.001	-0.001
1.380	0.647	1.841	-0.015	-0.001	-0.001
1.357	0.636	1.855	-0.016	-0.001	-0.001
1.363	0.628	1.851	-0.015	-0.001	-0.001
1.380	0.641	1.807	-0.015	-0.001	-0.000
1.358	0.634	1.844	-0.016	-0.001	-0.001
1.362	0.628	1.882	-0.015	-0.001	-0.001
1.366	0.633	1.803	-0.016	-0.001	-0.001
1.351	0.626	1.845	-0.016	-0.001	-0.001
1.358	0.626	1.899	-0.015	-0.001	-0.001
1.357	0.627	1.831	-0.016	-0.001	-0.001
1.343	0.626	1.855	-0.016	-0.001	-0.001
1.357	0.632	1.875	-0.016	-0.001	-0.001
1.363	0.632	1.858	-0.016	-0.001	-0.001
1.359	0.632	1.845	-0.016	-0.001	-0.001
1.362	0.645	1.861	-0.016	-0.001	-0.001
1.380	0.635	1.876	-0.017	-0.001	-0.001
1.377	0.647	1.841	-0.016	-0.001	-0.001
1.367	0.638	1.844	-0.016	-0.001	-0.001
1.396	0.648	1.847	-0.016	-0.001	-0.001
1.371	0.632	1.828	-0.016	-0.001	-0.001
1.369	0.624	1.814	-0.016	-0.001	-0.001
1.380	0.630	1.851	-0.016	-0.001	-0.001
1.370	0.632	1.820	-0.016	-0.001	-0.001
1.357	0.625	1.780	-0.016	-0.000	-0.001
1.368	0.631	1.871	-0.016	-0.001	-0.001
1.358	0.626	1.834	-0.016	-0.001	-0.001
1.346	0.634	1.807	-0.016	-0.001	-0.001
1.366	0.627	1.865	-0.016	-0.001	-0.001
1.356	0.634	1.851	-0.016	-0.001	-0.001
1.351	0.633	1.835	-0.016	-0.001	-0.001
1.351	0.635	1.862	-0.016	-0.001	-0.001
1.334	0.647	1.872	-0.016	-0.001	-0.001
1.359	0.642	1.838	-0.016	-0.001	-0.001
1.366	0.647	1.848	-0.016	-0.001	-0.001
1.376	0.640	1.896	-0.016	-0.001	-0.001
1.360	0.630	1.835	-0.016	-0.001	-0.001
1.372	0.667	1.827	-0.016	-0.001	-0.000
1.382	0.641	1.875	-0.016	-0.001	-0.001
1.373	0.637	1.844	-0.016	-0.001	-0.001
1.365	0.668	1.834	-0.016	-0.001	-0.000
1.375	0.633	1.868	-0.016	-0.001	-0.001
1.365	0.619	1.866	-0.016	-0.001	-0.001
1.361	0.637	1.818	-0.016	-0.001	-0.000
1.347	0.624	1.866	-0.016	-0.001	-0.001
1.349	0.627	1.845	-0.016	-0.001	-0.001
1.357	0.623	1.797	-0.016	-0.001	-0.001
1.320	0.609	1.857	-0.016	-0.001	-0.000
1.348	0.632	1.879	-0.016	-0.001	-0.001
1.352	0.635	1.889	-0.016	-0.001	-0.001
1.349	0.626	1.832	-0.016	-0.001	-0.000
1.353	0.636	1.886	-0.016	-0.001	-0.001
1.363	0.632	1.848	-0.016	-0.001	-0.001
1.373	0.640	1.800	-0.016	-0.001	-0.001
1.373	0.647	1.855	-0.016	-0.001	-0.001
1.384	0.630	1.844	-0.016	-0.001	-0.001
1.374	0.636	1.821	-0.016	-0.001	-0.000
1.372	0.625	1.848	-0.016	-0.001	-0.001
1.375	0.640	1.840	-0.015	-0.001	-0.001
1.365	0.636	1.804	-0.016	-0.001	-0.000
1.357	0.625	1.821	-0.015	-0.001	-0.001
1.357	0.621	1.859	-0.016	-0.001	-0.001
1.356	0.629	1.814	-0.016	-0.001	-0.001
1.342	0.608	1.791	-0.015	-0.001	-0.000
1.357	0.626	1.862	-0.016	-0.001	-0.001
1.346	0.596	1.838	-0.016	-0.001	-0.001
1.338	0.623	1.822	-0.016	-0.001	-0.000
1.360	0.626	1.866	-0.016	-0.001	-0.001
1.351	0.632	1.879	-0.016	-0.001	-0.001
1.346	0.629	1.822	-0.016	-0.001	-0.000
1.368	0.637	1.841	-0.016	-0.001	-0.001
1.366	0.634	1.886	-0.016	-0.001	-0.001
1.380	0.648	1.831	-0.016	-0.001	-0.001
1.376	0.634	1.841	-0.016	-0.001	-0.000
1.359	0.638	1.876	-0.016	-0.001	-0.001
1.359	0.635	1.835	-0.016	-0.001	-0.000
1.374	0.629	1.808	-0.015	-0.001	0.000
1.354	0.630	1.841	-0.016	-0.001	-0.001
1.354	0.634	1.862	-0.016	-0.001	-0.001
1.369	0.618	1.808	-0.016	-0.001	-0.000
1.354	0.619	1.863	-0.016	-0.001	-0.000
1.348	0.622	1.893	-0.015	-0.001	-0.001
1.351	0.620	1.815	-0.016	-0.001	-0.000
1.345	0.621	1.856	-0.016	-0.001	-0.001
1.349	0.613	1.869	-0.016	-0.001	-0.001
1.349	0.628	1.818	-0.016	-0.001	-0.000
1.347	0.624	1.859	-0.016	-0.001	-0.000
1.348	0.621	1.876	-0.016	-0.001	-0.001
1.362	0.625	1.863	-0.017	-0.001	-0.000
1.363	0.638	1.838	-0.016	-0.001	-0.000
1.349	0.635	1.866	-0.016	-0.001	-0.000
1.386	0.640	1.844	-0.016	-0.001	-0.001
1.370	0.637	1.811	-0.016	-0.001	-0.000
1.358	0.633	1.835	-0.016	-0.001	-0.000
1.370	0.634	1.824	-0.016	-0.001	-0.001
1.370	0.628	1.818	-0.016	-0.001	-0.000
1.353	0.624	1.784	-0.016	-0.000	-0.001
1.364	0.632	1.858	-0.016	-0.001	-0.001
1.357	0.616	1.839	-0.016	-0.001	-0.000
1.337	0.618	1.798	-0.016	-0.001	-0.000
1.341	0.615	1.883	-0.016	-0.001	-0.001
1.347	0.629	1.835	-0.016	-0.001	-0.000
1.341	0.626	1.822	-0.016	-0.001	-0.000
1.344	0.617	1.825	-0.016	-0.001	-0.001
1.322	0.642	1.869	-0.016	-0.001	-0.001
1.346	0.633	1.829	-0.016	-0.001	-0.000
1.352	0.634	1.849	-0.016	-0.001	-0.000
1.366	0.635	1.890	-0.016	-0.001	-0.000
1.355	0.629	1.832	-0.016	-0.001	-0.000
1.350	0.663	1.842	-0.016	-0.001	0.000
1.370	0.638	1.869	-0.016	-0.001	-0.000
1.364	0.626	1.836	-0.016	-0.001	-0.000
1.357	0.663	1.825	-0.016	-0.001	0.000
1.373	0.623	1.873	-0.016	-0.001	-0.000
1.365	0.618	1.832	-0.016	-0.001	-0.000
1.365	0.628	1.801	-0.016	-0.001	0.000
1.354	0.621	1.859	-0.016	-0.001	-0.000
1.344	0.618	1.843	-0.016	-0.001	-0.000
1.348	0.624	1.767	-0.016	-0.000	-0.000
1.323	0.606	1.861	-0.016	-0.001	-0.000
1.345	0.616	1.842	-0.016	-0.001	-0.000
1.349	0.628	1.825	-0.016	-0.001	-0.000
1.332	0.621	1.850	-0.016	-0.001	-0.000
1.338	0.620	1.853	-0.016	-0.001	-0.001
1.352	0.629	1.829	-0.016	-0.001	-0.000
1.342	0.639	1.812	-0.016	-0.001	-0.000
1.357	0.649	1.859	-0.016	-0.001	-0.000
1.363	0.623	1.839	-0.016	-0.001	-0.000
1.353	0.651	1.788	-0.016	-0.001	-0.000
1.348	0.635	1.845	-0.016	-0.001	-0.001
1.364	0.635	1.828	-0.016	-0.001	-0.000
1.349	0.644	1.809	-0.016	-0.001	0.000
1.351	0.629	1.835	-0.016	-0.001	-0.000
1.352	0.621	1.849	-0.016	-0.001	-0.000
1.350	0.640	1.809	-0.016	-0.001	0.000
1.336	0.618	1.801	-0.015	-0.001	-0.000
1.343	0.623	1.880	-0.016	-0.001	-0.000
1.343	0.612	1.832	-0.016	-0.001	-0.000
1.321	0.614	1.819	-0.016	-0.001	0.000
1.340	0.615	1.856	-0.016	-0.001	-0.000
1.332	0.625	1.840	-0.016	-0.001	-0.000
1.313	0.614	1.844	-0.016	-0.001	0.000
1.345	0.631	1.873	-0.016	-0.001	-0.000
1.346	0.629	1.870	-0.016	-0.001	0.000
1.337	0.623	1.819	-0.016	-0.001	0.000
1.356	0.620	1.856	-0.016	-0.001	-0.000
1.360	0.634	1.890	-0.016	-0.001	-0.000
1.337	0.640	1.799	-0.016	-0.001	0.000
1.355	0.633	1.826	-0.016	-0.001	0.000
1.353	0.629	1.846	-0.016	-0.001	-0.000
1.350	0.632	1.822	-0.016	-0.001	0.000
1.368	0.624	1.805	-0.016	-0.001	0.001
1.343	0.619	1.846	-0.016	-0.001	-0.000
1.345	0.621	1.870	-0.015	-0.000	-0.000
1.343	0.608	1.799	-0.016	-0.001	0.000
1.334	0.617	1.850	-0.016	-0.001	-0.000
1.342	0.606	1.826	-0.016	-0.001	-0.000
1.323	0.611	1.792	-0.016	-0.001	0.000
1.325	0.624	1.836	-0.016	-0.001	-0.000
1.340	0.613	1.857	-0.016	-0.001	-0.000
1.338	0.620	1.830	-0.016	-0.001	0.000
1.348	0.630	1.822	-0.016	-0.001	0.000
1.342	0.617	1.863	-0.016	-0.001	-0.000
1.350	0.638	1.812	-0.016	-0.001	0.000
1.354	0.632	1.816	-0.016	-0.001	0.000
1.338	0.619	1.857	-0.016	-0.001	-0.000
1.369	0.643	1.835	-0.016	-0.001	-0.000
1.362	0.629	1.812	-0.016	-0.001	0.000
1.344	0.616	1.799	-0.016	-0.001	0.000
1.369	0.637	1.841	-0.016	-0.001	-0.000
1.349	0.611	1.820	-0.016	-0.001	0.000
1.337	0.619	1.805	-0.016	-0.001	0.000
1.329	0.616	1.860	-0.016	-0.000	0.000
1.336	0.630	1.812	-0.016	-0.001	0.000
1.326	0.614	1.809	-0.016	-0.001	0.000
1.336	0.606	1.854	-0.016	-0.001	0.000
1.308	0.626	1.829	-0.016	-0.001	-0.000
1.333	0.620	1.837	-0.016	-0.001	0.000
1.334	0.624	1.860	-0.016	-0.001	0.000
1.340	0.635	1.874	-0.017	-0.001	0.000
1.336	0.629	1.820	-0.016	-0.001	0.000
1.340	0.644	1.833	-0.016	-0.001	0.000
1.355	0.633	1.874	-0.016	-0.001	0.000
1.348	0.627	1.809	-0.016	-0.001	0.000
1.341	0.663	1.799	-0.016	-0.001	0.001
1.357	0.628	1.833	-0.016	-0.001	0.000
1.345	0.617	1.830	-0.016	-0.001	0.001
1.348	0.622	1.789	-0.016	-0.000	0.001
1.334	0.607	1.850	-0.016	-0.001	0.000
1.336	0.613	1.843	-0.016	-0.001	0.000
1.331	0.612	1.779	-0.016	-0.000	0.000
1.303	0.611	1.845	-0.016	-0.001	0.001
1.328	0.614	1.864	-0.016	-0.001	0.000
1.327	0.619	1.823	-0.016	-0.001	0.000
1.310	0.615	1.807	-0.016	-0.001	0.000
1.325	0.613	1.854	-0.017	-0.001	-0.000
1.336	0.626	1.813	-0.016	-0.001	0.000
1.340	0.633	1.803	-0.017	-0.001	0.000
1.337	0.637	1.857	-0.016	-0.001	0.000
1.345	0.626	1.826	-0.016	-0.001	0.000
1.342	0.638	1.776	-0.017	-0.001	0.001
1.338	0.626	1.843	-0.016	-0.001	0.000
1.349	0.627	1.826	-0.016	-0.001	0.000
1.330	0.649	1.799	-0.016	-0.000	0.001
1.325	0.615	1.816	-0.016	-0.001	0.000
1.343	0.624	1.847	-0.016	-0.001	0.000
1.336	0.628	1.776	-0.016	-0.000	0.001
1.318	0.611	1.755	-0.016	-0.001	0.000
1.333	0.615	1.854	-0.016	-0.001	0.000
1.321	0.593	1.810	-0.016	-0.000	0.000
1.308	0.605	1.790	-0.016	-0.001	0.001
1.327	0.621	1.861	-0.016	-0.001	0.000
1.325	0.626	1.837	-0.016	-0.001	0.000
1.307	0.613	1.814	-0.017	-0.001	0.001
1.337	0.627	1.833	-0.016	-0.001	0.000
1.325	0.632	1.851	-0.016	-0.001	0.000
1.347	0.632	1.803	-0.016	-0.001	0.001
1.344	0.631	1.820	-0.016	-0.001	0.001
1.345	0.624	1.878	-0.016	-0.001	0.001
1.335	0.626	1.803	-0.016	-0.001	0.001
1.348	0.632	1.803	-0.016	-0.001	0.001
1.333	0.618	1.806	-0.016	-0.001	0.000
1.323	0.621	1.806	-0.016	-0.000	0.001
1.348	0.610	1.783	-0.016	-0.001	0.001
1.321	0.618	1.834	-0.016	-0.001	0.000
1.325	0.611	1.871	-0.016	-0.000	0.000
1.309	0.616	1.790	-0.016	-0.001	0.001
1.309	0.614	1.838	-0.016	-0.001	0.001
1.324	0.605	1.831	-0.016	-0.001	0.000
1.316	0.615	1.800	-0.016	-0.001	0.001
1.309	0.617	1.821	-0.017	-0.000	0.001
1.332	0.613	1.851	-0.017	-0.001	0.000
1.328	0.616	1.835	-0.017	-0.000	0.001
1.339	0.630	1.799	-0.016	-0.001	0.001
1.324	0.617	1.847	-0.016	-0.001	0.000
1.343	0.638	1.820	-0.016	-0.001	0.001
1.340	0.627	1.790	-0.017	-0.001	0.001
1.335	0.628	1.820	-0.016	-0.001	0.001
1.353	0.641	1.819	-0.016	-0.001	0.000
1.339	0.614	1.800	-0.016	-0.001	0.001
1.327	0.623	1.772	-0.016	-0.000	0.001
1.348	0.628	1.836	-0.016	-0.001	0.000
1.323	0.605	1.797	-0.016	-0.001	0.001
1.309	0.614	1.773	-0.016	-0.000	0.001
1.322	0.622	1.851	-0.016	-0.001	0.001
1.312	0.621	1.817	-0.016	-0.001	0.001
1.312	0.611	1.804	-0.016	-0.001	0.001
1.320	0.618	1.828	-0.017	-0.001	0.001
1.299	0.638	1.820	-0.017	-0.001	0.001
1.326	0.623	1.814	-0.017	-0.001	0.001
1.324	0.632	1.834	-0.016	-0.001	0.001
1.341	0.626	1.875	-0.017	-0.001	0.001
1.317	0.625	1.807	-0.016	-0.001	0.001
1.327	0.645	1.834	-0.016	-0.001	0.001
1.345	0.629	1.854	-0.016	-0.001	0.001
1.330	0.619	1.804	-0.017	-0.001	0.001
1.324	0.662	1.780	-0.016	-0.000	0.002
1.328	0.621	1.837	-0.016	-0.001	0.001
1.323	0.612	1.817	-0.016	-0.001	0.001
1.328	0.627	1.777	-0.016	-0.000	0.001
1.309	0.615	1.821	-0.016	-0.001	0.001
1.322	0.614	1.817	-0.016	-0.001	0.001
1.319	0.610	1.773	-0.016	-0.000	0.001
1.280	0.592	1.829	-0.016	-0.001	0.001
1.310	0.619	1.827	-0.016	-0.001	0.001
1.310	0.624	1.838	-0.017	-0.001	0.001
1.300	0.618	1.801	-0.017	-0.001	0.001
1.311	0.619	1.838	-0.017	-0.001	0.001
1.327	0.623	1.818	-0.017	-0.001	0.001
1.325	0.637	1.783	-0.017	-0.001	0.001
1.334	0.622	1.851	-0.016	-0.001	0.001
1.336	0.634	1.824	-0.016	-0.001	0.001
1.322	0.643	1.766	-0.017	-0.001	0.001
1.325	0.613	1.797	-0.016	-0.001	0.001
1.343	0.637	1.806	-0.016	-0.001	0.001
1.321	0.642	1.773	-0.016	-0.000	0.001
1.316	0.606	1.783	-0.016	-0.001	0.001
1.315	0.610	1.828	-0.016	-0.001	0.001
1.312	0.625	1.797	-0.016	-0.000	0.001
1.294	0.606	1.759	-0.016	-0.001	0.001
1.314	0.614	1.821	-0.016	-0.001	0.001
1.307	0.590	1.787	-0.017	-0.001	0.001
1.291	0.602	1.788	-0.016	-0.001	0.002
1.319	0.626	1.828	-0.016	-0.001	0.001
1.307	0.625	1.852	-0.017	-0.001	0.001
1.299	0.615	1.795	-0.017	-0.001	0.002
1.316	0.630	1.814	-0.017	-0.001	0.001
1.321	0.623	1.862	-0.017	-0.001	0.001
1.326	0.638	1.773	-0.017	-0.001	0.001
1.331	0.630	1.821	-0.016	-0.001	0.002
1.326	0.623	1.862	-0.017	-0.001	0.001
1.314	0.633	1.777	-0.016	-0.001	0.001
1.335	0.623	1.780	-0.016	-0.001	0.002
1.320	0.622	1.801	-0.016	-0.001	0.001
1.311	0.621	1.804	-0.016	-0.000	0.001
1.333	0.611	1.767	-0.016	-0.001	0.002
1.311	0.616	1.818	-0.017	-0.001	0.001
1.305	0.609	1.848	-0.016	-0.000	0.001
1.313	0.607	1.781	-0.016	-0.001	0.002
1.303	0.604	1.829	-0.017	-0.001	0.001
1.308	0.608	1.832	-0.017	-0.001	0.001
1.314	0.618	1.794	-0.017	-0.001	0.002
1.304	0.624	1.795	-0.017	-0.001	0.002
1.308	0.616	1.835	-0.017	-0.001	0.001
1.332	0.624	1.853	-0.017	-0.001	0.001
1.318	0.631	1.794	-0.017	-0.001	0.001
1.315	0.617	1.811	-0.016	-0.001	0.001
1.328	0.630	1.804	-0.016	-0.001	0.001
1.327	0.617	1.791	-0.017	-0.001	0.002
1.314	0.620	1.787	-0.016	-0.001	0.001
1.335	0.627	1.811	-0.016	-0.001	0.001
1.319	0.611	1.770	-0.016	-0.001	0.002
1.306	0.612	1.747	-0.016	-0.000	0.001
1.334	0.624	1.841	-0.016	-0.001	0.001
1.314	0.608	1.771	-0.017	-0.001	0.001
1.296	0.615	1.781	-0.016	-0.001	0.001
1.307	0.605	1.832	-0.017	-0.001	0.001
1.301	0.620	1.784	-0.017	-0.001	0.001
1.297	0.607	1.792	-0.016	-0.001	0.002
1.315	0.620	1.791	-0.017	-0.001	0.001
1.291	0.632	1.815	-0.017	-0.001	0.001
1.318	0.626	1.781	-0.017	-0.001	0.002
1.320	0.625	1.815	-0.017	-0.001	0.002
1.328	0.630	1.869	-0.017	-0.001	0.001
1.326	0.620	1.794	-0.017	-0.001	0.002
1.317	0.656	1.794	-0.016	-0.001	0.002
1.336	0.620	1.825	-0.017	-0.001	0.001
1.322	0.615	1.798	-0.016	-0.001	0.002
1.319	0.648	1.774	-0.017	-0.000	0.002
1.316	0.608	1.805	-0.017	-0.001	0.001
1.311	0.609	1.819	-0.016	-0.001	0.002
1.316	0.628	1.764	-0.016	-0.001	0.002
1.296	0.600	1.826	-0.017	-0.001	0.002
1.308	0.613	1.818	-0.016	-0.001	0.001
1.309	0.616	1.781	-0.017	-0.001	0.002
1.276	0.583	1.810	-0.017	-0.000	0.002
1.305	0.621	1.808	-0.017	-0.001	0.001
1.320	0.631	1.822	-0.017	-0.001	0.002
1.306	0.617	1.775	-0.017	-0.001	0.002
1.321	0.619	1.832	-0.017	-0.001	0.001
1.323	0.625	1.784	-0.017	-0.001	0.002
1.325	0.635	1.757	-0.017	-0.001	0.002
1.325	0.621	1.784	-0.017	-0.001	0.002
1.331	0.629	1.798	-0.017	-0.001	0.001
1.307	0.633	1.747	-0.017	-0.001	0.002
1.318	0.608	1.754	-0.017	-0.001	0.002
1.325	0.627	1.790	-0.017	-0.001	0.001
1.311	0.618	1.761	-0.017	-0.001	0.002
1.300	0.602	1.760	-0.016	-0.001	0.002
1.299	0.611	1.792	-0.017	-0.001	0.002
1.297	0.606	1.792	-0.017	-0.001	0.002
1.297	0.604	1.737	-0.017	-0.001	0.002
1.308	0.620	1.812	-0.017	-0.001	0.002
1.295	0.595	1.795	-0.017	-0.001	0.001
1.305	0.617	1.761	-0.017	-0.001	0.002
1.309	0.627	1.788	-0.017	-0.001	0.002
1.314	0.628	1.815	-0.017	-0.001	0.002
1.319	0.622	1.771	-0.017	-0.001	0.002
1.321	0.637	1.753	-0.017	-0.001	0.002
1.313	0.617	1.795	-0.017	-0.001	0.002
1.349	0.639	1.776	-0.017	-0.001	0.001
1.330	0.623	1.788	-0.017	-0.001	0.002
1.315	0.613	1.784	-0.017	-0.001	0.002
1.306	0.617	1.812	-0.017	-0.001	0.002
1.330	0.624	1.774	-0.016	-0.001	0.002
1.297	0.615	1.778	-0.016	-0.001	0.002
1.309	0.613	1.818	-0.016	-0.001	0.002
1.318	0.607	1.778	-0.017	-0.001	0.002
1.295	0.609	1.792	-0.017	-0.001	0.002
1.301	0.604	1.839	-0.016	-0.001	0.002
1.298	0.611	1.788	-0.017	-0.001	0.002
1.292	0.606	1.792	-0.017	-0.001	0.002
1.313	0.605	1.812	-0.017	-0.001	0.002
1.311	0.621	1.809	-0.017	-0.001	0.002
1.303	0.616	1.785	-0.017	-0.001	0.002
1.318	0.639	1.819	-0.017	-0.001	0.002
1.333	0.624	1.819	-0.018	-0.001	0.002
1.327	0.622	1.750	-0.017	-0.001	0.002
1.322	0.622	1.791	-0.017	-0.001	0.002
1.336	0.627	1.787	-0.017	-0.001	0.002
1.322	0.616	1.747	-0.017	-0.001	0.002
1.311	0.600	1.748	-0.017	-0.001	0.002
1.321	0.609	1.808	-0.017	-0.001	0.002
1.311	0.604	1.771	-0.017	-0.001	0.002
1.299	0.610	1.717	-0.017	-0.000	0.002
1.309	0.612	1.809	-0.017	-0.001	0.002
1.309	0.602	1.778	-0.017	-0.001	0.002
1.302	0.613	1.761	-0.017	-0.001	0.002
1.322	0.609	1.795	-0.017	-0.001	0.002
1.303	0.629	1.802	-0.017	-0.001	0.002
1.311	0.616	1.747	-0.017	-0.001	0.002
1.319	0.624	1.765	-0.018	-0.001	0.002
1.297	0.629	1.819	-0.017	-0.001	0.001
1.330	0.616	1.768	-0.017	-0.001	0.002
1.324	0.637	1.774	-0.017	-0.001	0.002
1.323	0.622	1.829	-0.017	-0.001	0.002
1.327	0.624	1.781	-0.017	-0.001	0.002
1.326	0.648	1.764	-0.017	-0.001	0.002
1.321	0.622	1.784	-0.017	-0.001	0.002
1.335	0.621	1.798	-0.017	-0.001	0.002
1.318	0.650	1.750	-0.017	-0.001	0.003
1.323	0.615	1.791	-0.017	-0.001	0.002
1.310	0.601	1.823	-0.017	-0.001	0.002
1.317	0.627	1.734	-0.017	-0.001	0.002
1.288	0.603	1.772	-0.017	-0.001	0.002
1.315	0.610	1.812	-0.017	-0.001	0.002
1.318	0.621	1.754	-0.017	-0.001	0.002
1.273	0.594	1.780	-0.017	-0.001	0.002
1.306	0.614	1.805	-0.017	-0.001	0.002
1.314	0.622	1.819	-0.017	-0.001	0.002
1.297	0.605	1.776	-0.017	-0.001	0.002
1.307	0.619	1.798	-0.017	-0.001	0.002
1.324	0.619	1.785	-0.017	-0.001	0.002
1.315	0.631	1.741	-0.018	-0.002	0.002
1.325	0.631	1.802	-0.017	-0.001	0.002
1.328	0.624	1.774	-0.017	-0.001	0.002
1.318	0.631	1.730	-0.017	-0.001	0.002
1.315	0.611	1.781	-0.017	-0.001	0.002
1.340	0.621	1.791	-0.017	-0.001	0.002
1.313	0.624	1.748	-0.017	-0.001	0.002
1.312	0.608	1.744	-0.017	-0.001	0.002
1.313	0.609	1.775	-0.017	-0.001	0.002
1.318	0.611	1.758	-0.017	-0.001	0.002
1.301	0.603	1.723	-0.017	-0.001	0.002
1.315	0.613	1.816	-0.017	-0.001	0.002
1.302	0.584	1.789	-0.017	-0.001	0.001
1.296	0.601	1.745	-0.017	-0.001	0.002
1.317	0.617	1.805	-0.017	-0.001	0.002
1.317	0.619	1.823	-0.017	-0.002	0.002
1.310	0.616	1.762	-0.017	-0.001	0.002
1.324	0.630	1.774	-0.017	-0.001	0.002
1.324	0.623	1.795	-0.017	-0.002	0.002
1.346	0.642	1.760	-0.017	-0.002	0.002
1.330	0.623	1.768	-0.017	-0.001	0.002
1.323	0.615	1.802	-0.017	-0.001	0.002
1.312	0.622	1.768	-0.017	-0.001	0.002
1.335	0.613	1.768	-0.017	-0.001	0.003
1.316	0.608	1.761	-0.017	-0.001	0.002
1.306	0.608	1.799	-0.017	-0.001	0.002
1.330	0.604	1.751	-0.017	-0.001	0.002
1.300	0.594	1.779	-0.017	-0.001	0.002
1.319	0.601	1.829	-0.017	-0.001	0.002
1.317	0.605	1.768	-0.017	-0.002	0.002
1.299	0.608	1.796	-0.017	-0.001	0.002
1.313	0.598	1.802	-0.017	-0.002	0.002
1.324	0.617	1.779	-0.017	-0.001	0.002
1.306	0.605	1.762	-0.017	-0.001	0.002
1.320	0.621	1.809	-0.017	-0.001	0.002
1.336	0.624	1.799	-0.018	-0.001	0.002
1.334	0.620	1.765	-0.017	-0.001	0.002
1.316	0.624	1.805	-0.017	-0.001	0.002
1.343	0.632	1.784	-0.017	-0.002	0.002
1.332	0.609	1.734	-0.017	-0.001	0.002
1.324	0.613	1.778	-0.017	-0.001	0.002
1.340	0.624	1.773	-0.017	-0.002	0.002
1.334	0.606	1.741	-0.017	-0.002	0.002
1.322	0.607	1.724	-0.017	-0.001	0.002
1.342	0.617	1.804	-0.017	-0.002	0.002
1.317	0.595	1.758	-0.017	-0.002	0.002
1.309	0.607	1.754	-0.017	-0.001	0.002
1.322	0.609	1.792	-0.017	-0.001	0.002
1.318	0.609	1.768	-0.017	-0.001	0.002
1.308	0.612	1.768	-0.017	-0.001	0.002
1.324	0.608	1.785	-0.018	-0.002	0.002
1.295	0.617	1.795	-0.017	-0.001	0.002
1.327	0.613	1.782	-0.017	-0.002	0.002
1.323	0.625	1.781	-0.017	-0.002	0.002
1.334	0.623	1.805	-0.017	-0.002	0.002
1.329	0.618	1.764	-0.017	-0.001	0.002
1.332	0.641	1.771	-0.017	-0.001	0.003
1.333	0.617	1.791	-0.017	-0.002	0.002
1.345	0.617	1.767	-0.017	-0.002	0.002
1.324	0.643	1.734	-0.017	-0.001	0.003
1.328	0.611	1.781	-0.017	-0.002	0.002
1.330	0.611	1.809	-0.017	-0.001	0.002
1.330	0.612	1.737	-0.017	-0.001	0.002
1.305	0.598	1.786	-0.017	-0.001	0.002
1.312	0.600	1.802	-0.017	-0.001	0.002
1.324	0.606	1.747	-0.017	-0.001	0.002
1.280	0.585	1.790	-0.017	-0.002	0.002
1.315	0.615	1.788	-0.017	-0.002	0.002
1.327	0.611	1.802	-0.017	-0.002	0.002
1.307	0.606	1.769	-0.018	-0.002	0.002
1.318	0.615	1.805	-0.017	-0.002	0.002
1.332	0.614	1.771	-0.017	-0.001	0.002
1.337	0.620	1.744	-0.017	-0.002	0.002
1.329	0.623	1.809	-0.017	-0.002	0.002
1.342	0.625	1.784	-0.017	-0.001	0.002
1.326	0.638	1.741	-0.017	-0.002	0.002
1.325	0.622	1.778	-0.017	-0.002	0.002
1.356	0.614	1.794	-0.017	-0.002	0.002
1.333	0.610	1.731	-0.017	-0.002	0.002
1.324	0.605	1.747	-0.017	-0.001	0.002
1.324	0.611	1.788	-0.017	-0.002	0.002
1.329	0.615	1.754	-0.017	-0.001	0.002
1.310	0.601	1.723	-0.017	-0.002	0.002
1.327	0.609	1.791	-0.017	-0.002	0.002
1.316	0.589	1.765	-0.017	-0.001	0.002
1.297	0.602	1.765	-0.017	-0.002	0.002
1.319	0.616	1.805	-0.017	-0.001	0.002
1.320	0.627	1.781	-0.017	-0.002	0.002
1.308	0.603	1.776	-0.018	-0.002	0.002
1.336	0.628	1.788	-0.017	-0.002	0.002
1.338	0.618	1.819	-0.017	-0.002	0.002
1.331	0.607	1.765	-0.018	-0.002	0.002
1.345	0.620	1.798	-0.017	-0.002	0.002
1.345	0.611	1.823	-0.017	-0.002	0.002
1.327	0.623	1.754	-0.017	-0.002	0.002
1.341	0.618	1.781	-0.017	-0.002	0.002
1.345	0.618	1.771	-0.017	-0.002	0.002
1.327	0.612	1.765	-0.017	-0.002	0.002
1.354	0.608	1.754	-0.017	-0.002	0.003
1.326	0.620	1.771	-0.017	-0.002	0.002
1.328	0.604	1.815	-0.017	-0.001	0.002
1.329	0.596	1.748	-0.017	-0.002	0.002
1.318	0.603	1.772	-0.017	-0.002	0.002
1.320	0.600	1.785	-0.017	-0.002	0.002
1.320	0.595	1.731	-0.017	-0.002	0.002
1.318	0.607	1.796	-0.017	-0.002	0.002
1.335	0.610	1.798	-0.017	-0.002	0.002
1.328	0.615	1.799	-0.017	-0.002	0.002
1.336	0.623	1.774	-0.017	-0.002	0.002
1.324	0.603	1.809	-0.017	-0.002	0.002
1.341	0.623	1.760	-0.017	-0.002	0.002
1.353	0.620	1.764	-0.017	-0.002	0.002
1.339	0.619	1.802	-0.017	-0.002	0.002
1.363	0.635	1.773	-0.017	-0.002	0.002
1.338	0.617	1.771	-0.017	-0.002	0.002
1.337	0.615	1.754	-0.017	-0.002	0.002
1.373	0.630	1.783	-0.017	-0.002	0.001
1.354	0.608	1.754	-0.017	-0.002	0.002
1.331	0.610	1.768	-0.017	-0.002	0.002
1.340	0.606	1.798	-0.017	-0.002	0.002
1.331	0.606	1.744	-0.017	-0.002	0.002
1.327	0.601	1.764	-0.017	-0.002	0.002
1.336	0.601	1.805	-0.017	-0.002	0.002
1.311	0.613	1.778	-0.017	-0.002	0.002
1.324	0.611	1.779	-0.017	-0.002	0.002
1.336	0.622	1.784	-0.017	-0.002	0.002
1.345	0.618	1.819	-0.018	-0.002	0.002
1.333	0.609	1.772	-0.017	-0.002	0.002
1.341	0.631	1.801	-0.017	-0.002	0.002
1.360	0.619	1.808	-0.017	-0.002	0.002
1.352	0.618	1.754	-0.017	-0.002	0.002
1.343	0.656	1.754	-0.017	-0.002	0.002
1.358	0.621	1.819	-0.017	-0.002	0.002
1.344	0.609	1.771	-0.017	-0.002	0.002
1.343	0.628	1.747	-0.017	-0.001	0.002
1.340	0.604	1.805	-0.017	-0.002	0.002
1.347	0.602	1.798	-0.017	-0.002	0.002
1.341	0.607	1.730	-0.017	-0.001	0.002
1.313	0.588	1.793	-0.017	-0.002	0.002
1.328	0.602	1.781	-0.017	-0.002	0.002
1.332	0.616	1.761	-0.017	-0.002	0.002
1.332	0.602	1.775	-0.017	-0.002	0.002
1.326	0.601	1.815	-0.017	-0.002	0.001
1.351	0.618	1.771	-0.017	-0.002	0.002
1.343	0.629	1.750	-0.018	-0.002	0.002
1.352	0.638	1.808	-0.017	-0.002	0.002
1.354	0.618	1.791	-0.017	-0.002	0.002
1.352	0.638	1.733	-0.018	-0.002	0.002
1.351	0.617	1.791	-0.017	-0.002	0.002
1.363	0.619	1.777	-0.017	-0.002	0.002
1.343	0.629	1.733	-0.017	-0.002	0.002
1.351	0.619	1.753	-0.017	-0.002	0.002
1.360	0.613	1.787	-0.017	-0.002	0.002
1.348	0.626	1.737	-0.017	-0.002	0.002
1.339	0.607	1.736	-0.016	-0.002	0.002
1.344	0.606	1.798	-0.017	-0.002	0.002
1.336	0.598	1.757	-0.017	-0.002	0.002
1.320	0.603	1.768	-0.017	-0.002	0.002
1.335	0.604	1.798	-0.017	-0.002	0.002
1.340	0.617	1.801	-0.017	-0.002	0.002
1.308	0.601	1.765	-0.017	-0.002	0.002
1.347	0.618	1.801	-0.017	-0.002	0.002
1.344	0.609	1.822	-0.017	-0.002	0.002
1.331	0.608	1.755	-0.018	-0.002	0.002
1.346	0.621	1.801	-0.017	-0.002	0.002
1.352	0.625	1.853	-0.017	-0.003	0.002
1.344	0.622	1.761	-0.017	-0.002	0.002
1.350	0.632	1.781	-0.017	-0.002	0.002
1.356	0.628	1.774	-0.017	-0.002	0.002
1.358	0.625	1.750	-0.017	-0.002	0.002
1.373	0.610	1.757	-0.017	-0.002	0.002
1.356	0.615	1.784	-0.017	-0.002	0.002
1.349	0.606	1.812	-0.017	-0.002	0.002
1.348	0.603	1.733	-0.017	-0.002	0.002
1.335	0.607	1.795	-0.017	-0.002	0.002
1.354	0.602	1.774	-0.017	-0.002	0.002
1.335	0.609	1.740	-0.017	-0.002	0.002
1.331	0.612	1.792	-0.017	-0.002	0.002
1.341	0.598	1.802	-0.017	-0.002	0.001
1.328	0.613	1.764	-0.017	-0.002	0.002
1.349	0.617	1.777	-0.017	-0.002	0.002
1.338	0.607	1.798	-0.017	-0.002	0.001
1.350	0.617	1.757	-0.017	-0.002	0.002
1.356	0.627	1.740	-0.017	-0.002	0.002
1.349	0.625	1.808	-0.017	-0.002	0.002
1.364	0.630	1.777	-0.017	-0.002	0.002
1.375	0.611	1.774	-0.017	-0.002	0.002
1.350	0.608	1.771	-0.017	-0.002	0.002
1.398	0.642	1.786	-0.017	-0.002	0.001
1.358	0.607	1.764	-0.017	-0.002	0.002
1.346	0.615	1.760	-0.017	-0.002	0.002
1.332	0.608	1.788	-0.017	-0.002	0.002
1.348	0.604	1.750	-0.017	-0.002	0.002
1.333	0.615	1.750	-0.017	-0.002	0.002
1.350	0.600	1.788	-0.017	-0.002	0.002
1.333	0.618	1.781	-0.017	-0.002	0.002
1.348	0.606	1.781	-0.017	-0.002	0.002
1.345	0.610	1.815	-0.017	-0.002	0.002
1.357	0.616	1.832	-0.017	-0.003	0.002
1.350	0.613	1.781	-0.017	-0.002	0.002
1.356	0.624	1.780	-0.017	-0.002	0.002
1.367	0.616	1.795	-0.017	-0.002	0.002
1.357	0.623	1.764	-0.017	-0.002	0.002
1.365	0.652	1.770	-0.017	-0.002	0.002
1.369	0.626	1.794	-0.017	-0.002	0.002
1.362	0.614	1.794	-0.017	-0.002	0.002
1.353	0.620	1.740	-0.017	-0.002	0.002
1.363	0.617	1.766	-0.017	-0.002	0.002
1.359	0.603	1.781	-0.017	-0.002	0.002
1.352	0.603	1.692	-0.017	-0.002	0.002
1.346	0.598	1.795	-0.017	-0.002	0.002
1.352	0.602	1.771	-0.017	-0.002	0.002
1.350	0.609	1.712	-0.017	-0.002	0.002
1.337	0.607	1.764	-0.017	-0.002	0.002
1.340	0.601	1.784	-0.017	-0.002	0.002
1.356	0.601	1.733	-0.017	-0.002	0.002
1.356	0.623	1.764	-0.017	-0.002	0.002
1.344	0.629	1.784	-0.017	-0.002	0.002
1.345	0.617	1.778	-0.017	-0.002	0.002
1.361	0.638	1.736	-0.017	-0.003	0.002
1.345	0.628	1.800	-0.017	-0.002	0.001
1.369	0.616	1.770	-0.017	-0.002	0.002
1.351	0.635	1.750	-0.017	-0.002	0.002
1.370	0.617	1.794	-0.017	-0.002	0.002
1.379	0.619	1.777	-0.017	-0.002	0.002
1.360	0.646	1.750	-0.017	-0.002	0.002
1.360	0.618	1.770	-0.016	-0.002	0.002
1.354	0.617	1.766	-0.017	-0.002	0.002
1.344	0.630	1.723	-0.017	-0.002	0.002
1.341	0.603	1.784	-0.017	-0.002	0.002
1.355	0.605	1.801	-0.017	-0.002	0.002
1.351	0.615	1.743	-0.017	-0.002	0.002
1.322	0.597	1.768	-0.017	-0.002	0.002
1.346	0.614	1.804	-0.017	-0.002	0.002
1.348	0.622	1.781	-0.017	-0.002	0.002
1.316	0.601	1.765	-0.017	-0.002	0.002
1.352	0.630	1.807	-0.017	-0.002	0.002
1.360	0.622	1.829	-0.017	-0.003	0.002
1.349	0.621	1.733	-0.017	-0.002	0.002
1.359	0.626	1.790	-0.017	-0.002	0.002
1.359	0.614	1.788	-0.017	-0.002	0.002
1.361	0.631	1.726	-0.017	-0.002	0.002
1.376	0.615	1.756	-0.017	-0.002	0.002
1.362	0.623	1.784	-0.017	-0.002	0.002
1.362	0.621	1.773	-0.016	-0.002	0.002
1.360	0.604	1.733	-0.017	-0.002	0.002
1.355	0.619	1.794	-0.017	-0.002	0.002
1.357	0.616	1.753	-0.017	-0.002	0.002
1.339	0.616	1.695	-0.016	-0.002	0.002
1.344	0.611	1.784	-0.017	-0.002	0.002
1.353	0.603	1.780	-0.017	-0.002	0.001
1.331	0.602	1.730	-0.017	-0.002	0.002
1.354	0.622	1.773	-0.017	-0.002	0.002
1.349	0.587	1.804	-0.017	-0.003	0.001
1.343	0.609	1.747	-0.017	-0.002	0.002
1.364	0.624	1.750	-0.017	-0.002	0.002
1.359	0.621	1.801	-0.017	-0.003	0.002
1.364	0.626	1.739	-0.017	-0.002	0.002
1.365	0.631	1.763	-0.017	-0.002	0.002
1.361	0.620	1.790	-0.017	-0.002	0.002
1.400	0.646	1.755	-0.017	-0.002	0.001
1.380	0.620	1.732	-0.017	-0.002	0.002
1.361	0.618	1.777	-0.017	-0.002	0.002
1.354	0.611	1.784	-0.016	-0.002	0.002
1.371	0.612	1.723	-0.017	-0.002	0.002
1.350	0.609	1.767	-0.017	-0.002	0.002
1.346	0.606	1.801	-0.017	-0.002	0.002
1.358	0.611	1.747	-0.017	-0.002	0.002
1.336	0.612	1.764	-0.017	-0.002	0.002
1.354	0.594	1.814	-0.017	-0.002	0.001
1.358	0.619	1.756	-0.017	-0.002	0.002
1.340	0.612	1.771	-0.017	-0.002	0.002
1.346	0.613	1.787	-0.017	-0.002	0.002
1.368	0.615	1.770	-0.017	-0.002	0.002
1.360	0.618	1.760	-0.017	-0.002	0.002
1.361	0.633	1.770	-0.016	-0.002	0.002
1.375	0.625	1.808	-0.017	-0.002	0.002
1.370	0.615	1.749	-0.017	-0.002	0.002
1.357	0.628	1.766	-0.017	-0.002	0.002
1.380	0.630	1.752	-0.017	-0.002	0.001
1.375	0.619	1.743	-0.017	-0.002	0.002
1.377	0.610	1.712	-0.016	-0.002	0.002
1.371	0.619	1.783	-0.017	-0.002	0.002
1.368	0.613	1.739	-0.017	-0.002	0.002
1.354	0.619	1.701	-0.016	-0.002	0.002
1.355	0.611	1.784	-0.017	-0.002	0.002
1.351	0.600	1.750	-0.017	-0.002	0.002
1.346	0.611	1.722	-0.016	-0.002	0.002
1.353	0.613	1.767	-0.017	-0.002	0.002
1.343	0.630	1.770	-0.017	-0.002	0.002
1.362	0.610	1.746	-0.017	-0.002	0.002
1.354	0.631	1.746	-0.017	-0.003	0.002
1.345	0.627	1.783	-0.017	-0.002	0.001
1.373	0.623	1.753	-0.017	-0.002	0.002
1.369	0.637	1.746	-0.017	-0.002	0.002
1.377	0.628	1.811	-0.017	-0.002	0.002
1.378	0.631	1.752	-0.017	-0.002	0.002
1.364	0.648	1.745	-0.016	-0.002	0.002
1.368	0.626	1.738	-0.016	-0.002	0.002
1.368	0.626	1.749	-0.016	-0.002	0.002
1.358	0.641	1.719	-0.016	-0.002	0.002
1.361	0.612	1.760	-0.017	-0.002	0.002
1.361	0.620	1.780	-0.016	-0.002	0.002
1.354	0.617	1.712	-0.016	-0.002	0.002
1.340	0.598	1.767	-0.017	-0.002	0.002
1.345	0.624	1.790	-0.016	-0.002	0.002
1.363	0.620	1.736	-0.017	-0.002	0.002
1.321	0.598	1.761	-0.017	-0.002	0.002
1.344	0.608	1.777	-0.017	-0.002	0.001
1.362	0.624	1.787	-0.017	-0.003	0.002
1.359	0.618	1.743	-0.017	-0.002	0.002
1.352	0.625	1.759	-0.017	-0.002	0.001
1.367	0.625	1.766	-0.017	-0.002	0.002
1.351	0.640	1.719	-0.017	-0.002	0.002
1.371	0.631	1.779	-0.016	-0.002	0.002
1.366	0.628	1.749	-0.017	-0.002	0.002
1.367	0.644	1.708	-0.017	-0.002	0.002
1.373	0.619	1.735	-0.017	-0.002	0.002
1.383	0.627	1.745	-0.016	-0.002	0.001
1.366	0.640	1.721	-0.016	-0.002	0.002
1.352	0.622	1.735	-0.016	-0.002	0.002
1.357	0.624	1.752	-0.016	-0.002	0.002
1.358	0.629	1.729	-0.017	-0.002	0.002
1.340	0.606	1.708	-0.016	-0.002	0.002
1.356	0.619	1.773	-0.017	-0.002	0.001
1.349	0.594	1.756	-0.017	-0.002	0.001
1.332	0.605	1.750	-0.016	-0.002	0.002
1.357	0.628	1.783	-0.016	-0.002	0.002
1.356	0.623	1.783	-0.017	-0.002	0.002
1.340	0.611	1.733	-0.017	-0.002	0.002
1.359	0.640	1.766	-0.017	-0.002	0.002
1.375	0.631	1.776	-0.017	-0.003	0.002
1.359	0.631	1.729	-0.017	-0.002	0.002
1.374	0.632	1.759	-0.016	-0.002	0.002
1.373	0.628	1.807	-0.017	-0.003	0.002
1.357	0.630	1.728	-0.016	-0.002	0.002
1.375	0.630	1.732	-0.016	-0.002	0.002
1.369	0.628	1.735	-0.016	-0.002	0.002
1.359	0.627	1.752	-0.016	-0.002	0.002
1.377	0.626	1.725	-0.016	-0.002	0.002
1.342	0.620	1.770	-0.016	-0.002	0.002
1.352	0.608	1.786	-0.016	-0.002	0.001
1.356	0.606	1.722	-0.016	-0.002	0.002
1.340	0.620	1.760	-0.017	-0.002	0.002
1.353	0.602	1.759	-0.017	-0.002	0.001
1.346	0.625	1.729	-0.017	-0.002	0.002
1.343	0.615	1.743	-0.017	-0.002	0.002
1.345	0.620	1.766	-0.017	-0.002	0.001
1.365	0.628	1.774	-0.017	-0.002	0.002
1.373	0.626	1.746	-0.017	-0.002	0.002
1.345	0.624	1.766	-0.016	-0.002	0.001
1.371	0.634	1.721	-0.016	-0.002	0.002
1.365	0.630	1.718	-0.017	-0.002	0.002
1.354	0.627	1.759	-0.016	-0.002	0.002
1.374	0.650	1.755	-0.016	-0.002	0.001
1.376	0.619	1.725	-0.016	-0.002	0.002
1.359	0.629	1.704	-0.016	-0.002	0.001
1.389	0.646	1.758	-0.016	-0.002	0.001
1.363	0.620	1.704	-0.016	-0.002	0.002
1.350	0.619	1.697	-0.016	-0.002	0.002
1.355	0.612	1.779	-0.016	-0.002	0.001
1.353	0.625	1.715	-0.016	-0.002	0.002
1.340	0.616	1.718	-0.016	-0.002	0.002
[truncated: 147,000 more rows]
