# Supplementary material for: Identification of Haptic Based Guiding Using Hard Reins
Source: PLoS One. 2015 Jul 22;10(7):e0132020. doi: 10.1371/journal.pone.0132020 (PMC4511788; doi:10.1371/journal.pone.0132020)
Supplement: S5 File — (ZIP) [file pone.0132020.s005.zip › Exp2_ForceData1/Subject3/path3/T1.csv]

1.317	2.369	2.095	-0.041	0.006	0.033
1.319	2.359	2.123	-0.041	0.005	0.033
1.297	2.356	2.117	-0.041	0.006	0.033
1.298	2.365	2.106	-0.041	0.006	0.033
1.308	2.346	2.103	-0.041	0.006	0.033
1.327	2.331	2.116	-0.041	0.006	0.033
1.320	2.340	2.093	-0.041	0.006	0.033
1.324	2.346	2.099	-0.041	0.005	0.033
1.328	2.352	2.079	-0.041	0.006	0.033
1.350	2.384	2.094	-0.041	0.005	0.033
1.310	2.364	2.113	-0.040	0.005	0.033
1.310	2.358	2.134	-0.041	0.006	0.033
1.310	2.383	2.103	-0.041	0.006	0.033
1.295	2.338	2.128	-0.041	0.006	0.033
1.321	2.345	2.137	-0.041	0.006	0.033
1.311	2.348	2.076	-0.041	0.007	0.033
1.304	2.333	2.080	-0.041	0.006	0.033
1.347	2.331	2.096	-0.041	0.005	0.033
1.328	2.359	2.106	-0.041	0.006	0.033
1.313	2.365	2.119	-0.041	0.005	0.033
1.318	2.365	2.102	-0.040	0.006	0.033
1.297	2.367	2.110	-0.041	0.006	0.033
1.306	2.350	2.124	-0.041	0.006	0.033
1.312	2.350	2.137	-0.041	0.006	0.033
1.297	2.362	2.127	-0.041	0.006	0.033
1.313	2.336	2.086	-0.041	0.006	0.033
1.324	2.329	2.066	-0.041	0.006	0.033
1.337	2.363	2.088	-0.041	0.005	0.033
1.321	2.354	2.089	-0.041	0.005	0.033
1.314	2.370	2.143	-0.040	0.005	0.033
1.314	2.379	2.099	-0.041	0.006	0.033
1.303	2.345	2.110	-0.041	0.006	0.033
1.300	2.352	2.110	-0.041	0.006	0.033
1.309	2.368	2.099	-0.041	0.006	0.033
1.295	2.333	2.094	-0.041	0.006	0.033
1.339	2.338	2.109	-0.041	0.006	0.033
1.321	2.358	2.075	-0.041	0.006	0.033
1.317	2.362	2.038	-0.042	0.005	0.033
1.322	2.373	2.108	-0.040	0.005	0.033
1.308	2.369	2.099	-0.041	0.006	0.033
1.296	2.367	2.144	-0.041	0.005	0.033
1.296	2.343	2.124	-0.041	0.006	0.033
1.303	2.359	2.106	-0.041	0.006	0.033
1.318	2.340	2.117	-0.041	0.006	0.033
1.319	2.341	2.130	-0.041	0.006	0.033
1.330	2.345	2.103	-0.041	0.006	0.033
1.324	2.358	2.078	-0.041	0.005	0.033
1.319	2.347	2.109	-0.041	0.005	0.033
1.351	2.397	2.101	-0.041	0.005	0.033
1.302	2.365	2.096	-0.041	0.005	0.033
1.310	2.361	2.110	-0.041	0.006	0.033
1.314	2.379	2.089	-0.041	0.006	0.033
1.299	2.345	2.131	-0.041	0.006	0.033
1.325	2.341	2.134	-0.041	0.006	0.033
1.314	2.353	2.079	-0.041	0.007	0.033
1.308	2.346	2.086	-0.041	0.005	0.033
1.353	2.347	2.106	-0.041	0.005	0.033
1.332	2.369	2.102	-0.041	0.006	0.033
1.309	2.371	2.113	-0.041	0.005	0.033
1.309	2.359	2.112	-0.040	0.006	0.033
1.303	2.370	2.130	-0.041	0.006	0.033
1.300	2.358	2.117	-0.041	0.006	0.033
1.316	2.343	2.113	-0.041	0.006	0.033
1.313	2.353	2.106	-0.041	0.006	0.033
1.312	2.358	2.099	-0.041	0.006	0.033
1.328	2.338	2.096	-0.041	0.006	0.033
1.329	2.378	2.095	-0.041	0.005	0.033
1.308	2.368	2.110	-0.041	0.006	0.033
1.315	2.364	2.140	-0.041	0.005	0.033
1.313	2.382	2.113	-0.041	0.006	0.033
1.297	2.348	2.131	-0.041	0.006	0.033
1.309	2.354	2.120	-0.041	0.006	0.033
1.314	2.357	2.089	-0.041	0.006	0.033
1.303	2.340	2.104	-0.041	0.006	0.033
1.339	2.346	2.116	-0.041	0.006	0.033
1.327	2.366	2.064	-0.041	0.006	0.033
1.318	2.364	2.051	-0.041	0.005	0.033
1.315	2.374	2.095	-0.040	0.005	0.033
1.306	2.379	2.123	-0.041	0.006	0.033
1.298	2.369	2.126	-0.041	0.006	0.033
1.276	2.337	2.128	-0.041	0.006	0.034
1.302	2.356	2.127	-0.041	0.006	0.033
1.313	2.348	2.107	-0.041	0.006	0.033
1.321	2.336	2.109	-0.041	0.006	0.033
1.334	2.367	2.078	-0.041	0.006	0.033
1.324	2.363	2.102	-0.041	0.005	0.033
1.321	2.362	2.102	-0.041	0.005	0.033
1.352	2.393	2.104	-0.041	0.006	0.033
1.298	2.379	2.116	-0.041	0.006	0.033
1.314	2.362	2.116	-0.041	0.006	0.033
1.316	2.376	2.072	-0.041	0.006	0.033
1.293	2.348	2.121	-0.041	0.006	0.033
1.323	2.349	2.133	-0.041	0.006	0.033
1.328	2.355	2.089	-0.041	0.006	0.033
1.307	2.353	2.082	-0.041	0.005	0.033
1.335	2.355	2.099	-0.041	0.005	0.033
1.335	2.378	2.105	-0.041	0.006	0.033
1.308	2.391	2.105	-0.041	0.006	0.033
1.306	2.367	2.109	-0.040	0.005	0.033
1.309	2.379	2.113	-0.041	0.006	0.033
1.313	2.352	2.096	-0.041	0.006	0.033
1.318	2.358	2.106	-0.041	0.006	0.033
1.313	2.367	2.102	-0.041	0.006	0.033
1.323	2.356	2.103	-0.041	0.006	0.033
1.327	2.346	2.106	-0.041	0.006	0.033
1.337	2.382	2.095	-0.041	0.005	0.033
1.303	2.386	2.085	-0.041	0.005	0.033
1.306	2.364	2.147	-0.040	0.005	0.033
1.313	2.382	2.113	-0.041	0.006	0.033
1.296	2.352	2.124	-0.041	0.006	0.033
1.301	2.354	2.106	-0.041	0.006	0.033
1.310	2.357	2.072	-0.041	0.006	0.033
1.296	2.345	2.107	-0.041	0.006	0.033
1.329	2.346	2.109	-0.041	0.006	0.033
1.321	2.372	2.099	-0.041	0.006	0.033
1.310	2.370	2.062	-0.041	0.005	0.033
1.313	2.375	2.091	-0.040	0.005	0.033
1.312	2.379	2.119	-0.041	0.006	0.033
1.290	2.378	2.103	-0.041	0.006	0.033
1.282	2.344	2.114	-0.041	0.006	0.034
1.321	2.363	2.103	-0.041	0.006	0.033
1.316	2.352	2.099	-0.041	0.006	0.033
1.317	2.344	2.120	-0.041	0.006	0.033
1.325	2.374	2.071	-0.041	0.006	0.033
1.315	2.376	2.088	-0.041	0.005	0.033
1.314	2.367	2.119	-0.041	0.005	0.033
1.340	2.388	2.104	-0.041	0.006	0.033
1.295	2.392	2.123	-0.040	0.006	0.033
1.301	2.355	2.114	-0.041	0.006	0.033
1.315	2.379	2.099	-0.041	0.006	0.033
1.302	2.350	2.145	-0.041	0.006	0.033
1.336	2.358	2.130	-0.041	0.006	0.033
1.314	2.362	2.051	-0.041	0.006	0.033
1.311	2.368	2.086	-0.041	0.005	0.033
1.335	2.363	2.078	-0.041	0.005	0.033
1.322	2.381	2.098	-0.041	0.006	0.033
1.296	2.394	2.113	-0.041	0.006	0.033
1.298	2.357	2.120	-0.040	0.006	0.033
1.307	2.372	2.120	-0.041	0.006	0.033
1.308	2.358	2.086	-0.041	0.006	0.033
1.315	2.347	2.103	-0.041	0.006	0.033
1.321	2.357	2.103	-0.041	0.006	0.033
1.308	2.365	2.082	-0.041	0.006	0.033
1.318	2.363	2.130	-0.041	0.006	0.033
1.334	2.391	2.101	-0.041	0.006	0.033
1.296	2.380	2.089	-0.041	0.006	0.033
1.306	2.371	2.136	-0.041	0.005	0.033
1.315	2.377	2.143	-0.040	0.006	0.033
1.311	2.354	2.110	-0.041	0.006	0.033
1.307	2.352	2.117	-0.041	0.006	0.033
1.303	2.351	2.089	-0.041	0.006	0.033
1.309	2.361	2.100	-0.041	0.006	0.033
1.330	2.353	2.116	-0.041	0.006	0.033
1.328	2.381	2.088	-0.041	0.006	0.033
1.306	2.379	2.072	-0.041	0.005	0.033
1.306	2.370	2.112	-0.040	0.005	0.033
1.324	2.380	2.139	-0.041	0.006	0.033
1.302	2.385	2.099	-0.041	0.006	0.033
1.278	2.348	2.107	-0.041	0.006	0.034
1.310	2.365	2.116	-0.041	0.006	0.033
1.307	2.368	2.109	-0.041	0.006	0.033
1.326	2.346	2.106	-0.041	0.006	0.033
1.328	2.383	2.085	-0.041	0.006	0.033
1.316	2.371	2.078	-0.041	0.005	0.033
1.321	2.360	2.119	-0.041	0.005	0.033
1.343	2.400	2.108	-0.041	0.006	0.033
1.294	2.405	2.095	-0.040	0.006	0.033
1.310	2.363	2.113	-0.041	0.006	0.033
1.312	2.379	2.099	-0.041	0.006	0.033
1.294	2.345	2.145	-0.041	0.006	0.033
1.326	2.355	2.120	-0.041	0.006	0.033
1.326	2.368	2.061	-0.041	0.006	0.033
1.311	2.360	2.079	-0.041	0.006	0.033
1.335	2.356	2.095	-0.041	0.005	0.033
1.330	2.386	2.101	-0.041	0.005	0.033
1.304	2.399	2.105	-0.041	0.006	0.033
1.312	2.369	2.102	-0.040	0.006	0.033
1.300	2.373	2.150	-0.041	0.006	0.033
1.310	2.360	2.099	-0.041	0.006	0.033
1.321	2.352	2.123	-0.041	0.006	0.033
1.324	2.377	2.119	-0.041	0.006	0.033
1.323	2.364	2.096	-0.041	0.006	0.033
1.324	2.355	2.116	-0.041	0.006	0.033
1.334	2.394	2.091	-0.041	0.006	0.033
1.310	2.383	2.078	-0.041	0.005	0.033
1.310	2.374	2.146	-0.040	0.005	0.033
1.308	2.382	2.126	-0.041	0.006	0.033
1.306	2.351	2.124	-0.041	0.006	0.033
1.308	2.365	2.110	-0.041	0.006	0.033
1.324	2.343	2.103	-0.041	0.006	0.033
1.312	2.353	2.086	-0.041	0.006	0.033
1.350	2.350	2.102	-0.041	0.006	0.033
1.325	2.376	2.074	-0.041	0.006	0.033
1.308	2.382	2.082	-0.041	0.005	0.033
1.316	2.368	2.098	-0.040	0.005	0.033
1.317	2.377	2.133	-0.041	0.006	0.033
1.296	2.384	2.119	-0.041	0.006	0.033
1.286	2.345	2.097	-0.041	0.006	0.033
1.320	2.358	2.092	-0.041	0.006	0.033
1.319	2.363	2.096	-0.041	0.006	0.033
1.326	2.341	2.089	-0.041	0.006	0.033
1.328	2.379	2.061	-0.041	0.006	0.033
1.317	2.378	2.102	-0.041	0.006	0.033
1.319	2.357	2.123	-0.041	0.005	0.033
1.332	2.394	2.112	-0.041	0.006	0.033
1.291	2.396	2.112	-0.041	0.006	0.033
1.300	2.348	2.117	-0.041	0.006	0.033
1.317	2.371	2.106	-0.041	0.006	0.033
1.314	2.353	2.134	-0.041	0.006	0.033
1.330	2.349	2.099	-0.041	0.006	0.033
1.331	2.367	2.105	-0.041	0.006	0.033
1.317	2.375	2.082	-0.041	0.005	0.033
1.314	2.373	2.091	-0.040	0.005	0.033
1.312	2.381	2.102	-0.041	0.006	0.033
1.295	2.411	2.109	-0.041	0.006	0.033
1.292	2.350	2.110	-0.041	0.006	0.033
1.325	2.362	2.119	-0.041	0.006	0.033
1.322	2.364	2.068	-0.041	0.007	0.033
1.320	2.357	2.072	-0.041	0.006	0.033
1.336	2.369	2.095	-0.041	0.006	0.033
1.323	2.376	2.099	-0.041	0.006	0.033
1.310	2.378	2.119	-0.041	0.006	0.033
1.328	2.386	2.129	-0.041	0.006	0.033
1.306	2.389	2.109	-0.041	0.006	0.033
1.305	2.364	2.130	-0.041	0.005	0.033
1.311	2.365	2.130	-0.040	0.006	0.033
1.312	2.353	2.103	-0.041	0.006	0.033
1.310	2.354	2.096	-0.041	0.006	0.033
1.339	2.330	2.072	-0.041	0.006	0.033
1.331	2.387	2.098	-0.041	0.005	0.033
1.321	2.372	2.105	-0.041	0.005	0.033
1.322	2.382	2.095	-0.041	0.006	0.033
1.316	2.395	2.098	-0.041	0.006	0.033
1.303	2.360	2.095	-0.040	0.005	0.033
1.317	2.371	2.133	-0.041	0.006	0.033
1.311	2.393	2.095	-0.041	0.006	0.033
1.285	2.340	2.104	-0.041	0.006	0.033
1.340	2.345	2.096	-0.041	0.006	0.033
1.320	2.374	2.106	-0.041	0.006	0.033
1.327	2.350	2.099	-0.041	0.005	0.033
1.327	2.386	2.077	-0.040	0.005	0.033
1.305	2.379	2.102	-0.041	0.006	0.033
1.314	2.364	2.126	-0.041	0.005	0.033
1.321	2.385	2.115	-0.041	0.006	0.033
1.289	2.397	2.109	-0.041	0.006	0.033
1.308	2.355	2.110	-0.041	0.006	0.033
1.324	2.365	2.085	-0.041	0.006	0.033
1.329	2.361	2.127	-0.042	0.006	0.033
1.337	2.359	2.106	-0.041	0.005	0.033
1.320	2.380	2.091	-0.041	0.006	0.033
1.316	2.377	2.096	-0.041	0.006	0.033
1.307	2.380	2.095	-0.041	0.005	0.033
1.324	2.379	2.129	-0.041	0.006	0.033
1.306	2.403	2.095	-0.041	0.006	0.033
1.297	2.343	2.096	-0.041	0.006	0.033
1.327	2.358	2.119	-0.041	0.006	0.033
1.330	2.364	2.055	-0.041	0.007	0.033
1.324	2.353	2.072	-0.041	0.005	0.033
1.332	2.366	2.091	-0.041	0.005	0.033
1.331	2.378	2.115	-0.041	0.006	0.033
1.309	2.398	2.112	-0.041	0.005	0.033
1.324	2.379	2.115	-0.041	0.006	0.033
1.302	2.387	2.106	-0.041	0.006	0.033
1.314	2.357	2.116	-0.041	0.006	0.033
1.322	2.355	2.109	-0.041	0.006	0.033
1.326	2.366	2.109	-0.041	0.006	0.033
1.323	2.365	2.095	-0.041	0.006	0.033
1.340	2.330	2.099	-0.041	0.006	0.032
1.338	2.388	2.111	-0.041	0.005	0.033
1.320	2.377	2.095	-0.041	0.005	0.033
1.312	2.367	2.105	-0.040	0.006	0.033
1.310	2.397	2.119	-0.040	0.006	0.033
1.307	2.354	2.120	-0.041	0.005	0.033
1.325	2.359	2.126	-0.041	0.006	0.033
1.330	2.377	2.082	-0.041	0.006	0.033
1.298	2.343	2.107	-0.041	0.006	0.033
1.353	2.334	2.078	-0.041	0.005	0.033
1.333	2.379	2.098	-0.041	0.006	0.033
1.319	2.368	2.109	-0.041	0.005	0.033
1.318	2.371	2.064	-0.040	0.005	0.033
1.316	2.377	2.119	-0.041	0.006	0.033
1.312	2.372	2.126	-0.041	0.006	0.033
1.310	2.362	2.123	-0.041	0.006	0.033
1.324	2.379	2.123	-0.041	0.006	0.033
1.320	2.355	2.109	-0.041	0.006	0.033
1.329	2.348	2.082	-0.041	0.006	0.033
1.342	2.371	2.106	-0.042	0.006	0.033
1.326	2.366	2.092	-0.041	0.005	0.033
1.328	2.374	2.115	-0.041	0.005	0.033
1.314	2.386	2.095	-0.041	0.006	0.033
1.281	2.393	2.115	-0.041	0.006	0.033
1.309	2.358	2.133	-0.041	0.006	0.033
1.310	2.383	2.088	-0.041	0.006	0.033
1.304	2.358	2.110	-0.041	0.006	0.033
1.335	2.348	2.106	-0.041	0.006	0.033
1.329	2.381	2.078	-0.041	0.006	0.033
1.325	2.366	2.058	-0.041	0.005	0.033
1.329	2.370	2.108	-0.041	0.005	0.033
1.320	2.379	2.115	-0.041	0.006	0.033
1.302	2.418	2.115	-0.040	0.006	0.033
1.304	2.354	2.130	-0.041	0.006	0.033
1.318	2.373	2.112	-0.041	0.006	0.033
1.316	2.364	2.120	-0.041	0.006	0.033
1.323	2.358	2.095	-0.041	0.006	0.033
1.326	2.366	2.116	-0.041	0.006	0.033
1.326	2.370	2.071	-0.041	0.006	0.033
1.326	2.335	2.116	-0.041	0.006	0.033
1.340	2.398	2.101	-0.041	0.006	0.033
1.312	2.382	2.101	-0.041	0.006	0.033
1.314	2.367	2.095	-0.041	0.006	0.033
1.315	2.387	2.136	-0.040	0.006	0.033
1.307	2.359	2.106	-0.041	0.006	0.033
1.337	2.353	2.130	-0.041	0.006	0.033
1.325	2.370	2.040	-0.041	0.006	0.033
1.330	2.370	2.088	-0.041	0.006	0.033
1.340	2.353	2.108	-0.041	0.005	0.033
1.326	2.389	2.112	-0.041	0.006	0.033
1.316	2.396	2.105	-0.041	0.005	0.033
1.306	2.368	2.088	-0.040	0.005	0.033
1.322	2.367	2.126	-0.041	0.006	0.033
1.310	2.365	2.089	-0.041	0.006	0.033
1.316	2.347	2.117	-0.041	0.006	0.033
1.347	2.356	2.102	-0.041	0.006	0.033
1.331	2.373	2.108	-0.041	0.006	0.033
1.329	2.353	2.102	-0.041	0.006	0.033
1.330	2.386	2.094	-0.041	0.006	0.032
1.313	2.386	2.088	-0.041	0.006	0.033
1.323	2.365	2.140	-0.041	0.005	0.033
1.316	2.377	2.139	-0.040	0.006	0.033
1.296	2.378	2.102	-0.041	0.006	0.033
1.320	2.348	2.099	-0.041	0.006	0.033
1.327	2.350	2.099	-0.041	0.006	0.033
1.323	2.376	2.091	-0.041	0.006	0.033
1.328	2.362	2.068	-0.041	0.006	0.033
1.323	2.382	2.105	-0.041	0.006	0.032
1.318	2.389	2.091	-0.041	0.006	0.033
1.315	2.365	2.095	-0.041	0.005	0.033
1.307	2.368	2.119	-0.041	0.006	0.033
1.303	2.408	2.105	-0.041	0.006	0.033
1.288	2.343	2.100	-0.041	0.006	0.033
1.331	2.357	2.098	-0.041	0.006	0.033
1.319	2.370	2.089	-0.041	0.006	0.033
1.335	2.366	2.064	-0.041	0.005	0.032
1.339	2.383	2.087	-0.041	0.005	0.033
1.324	2.387	2.101	-0.041	0.006	0.033
1.322	2.371	2.112	-0.041	0.005	0.033
1.310	2.369	2.109	-0.041	0.006	0.033
1.300	2.382	2.102	-0.041	0.006	0.033
1.309	2.356	2.092	-0.041	0.006	0.033
1.324	2.352	2.119	-0.040	0.006	0.033
1.324	2.359	2.089	-0.041	0.006	0.033
1.335	2.363	2.105	-0.041	0.006	0.033
1.337	2.378	2.081	-0.041	0.006	0.033
1.359	2.393	2.080	-0.041	0.006	0.032
1.320	2.373	2.091	-0.040	0.006	0.033
1.324	2.371	2.088	-0.041	0.006	0.033
1.311	2.402	2.088	-0.041	0.006	0.033
1.310	2.350	2.096	-0.041	0.006	0.033
1.316	2.372	2.119	-0.041	0.006	0.033
1.327	2.366	2.078	-0.041	0.006	0.033
1.314	2.346	2.075	-0.041	0.006	0.033
1.362	2.347	2.109	-0.041	0.006	0.033
1.329	2.381	2.074	-0.041	0.006	0.032
1.317	2.378	2.105	-0.041	0.005	0.033
1.342	2.391	2.132	-0.041	0.006	0.033
1.309	2.384	2.105	-0.041	0.006	0.033
1.320	2.369	2.129	-0.041	0.005	0.033
1.322	2.370	2.129	-0.041	0.006	0.033
1.287	2.379	2.109	-0.041	0.006	0.033
1.319	2.356	2.099	-0.041	0.006	0.033
1.329	2.363	2.081	-0.041	0.006	0.032
1.331	2.373	2.085	-0.041	0.006	0.033
1.331	2.364	2.092	-0.041	0.006	0.033
1.326	2.379	2.125	-0.041	0.005	0.033
1.317	2.385	2.085	-0.041	0.006	0.033
1.315	2.367	2.112	-0.041	0.005	0.033
1.319	2.366	2.119	-0.041	0.006	0.033
1.305	2.401	2.088	-0.041	0.006	0.033
1.280	2.338	2.104	-0.041	0.006	0.033
1.333	2.358	2.095	-0.041	0.006	0.033
1.332	2.373	2.081	-0.041	0.006	0.032
1.322	2.372	2.054	-0.041	0.005	0.033
1.331	2.385	2.084	-0.041	0.005	0.032
1.325	2.381	2.084	-0.041	0.006	0.033
1.308	2.383	2.115	-0.040	0.006	0.033
1.312	2.363	2.102	-0.041	0.006	0.033
1.309	2.378	2.098	-0.041	0.006	0.033
1.313	2.353	2.109	-0.041	0.006	0.033
1.325	2.355	2.112	-0.041	0.006	0.032
1.327	2.371	2.075	-0.041	0.006	0.032
1.333	2.369	2.085	-0.041	0.006	0.033
1.324	2.374	2.095	-0.041	0.006	0.033
1.351	2.412	2.093	-0.041	0.005	0.032
1.310	2.386	2.105	-0.040	0.006	0.033
1.318	2.368	2.112	-0.041	0.006	0.033
1.317	2.398	2.088	-0.041	0.006	0.033
1.303	2.357	2.113	-0.041	0.006	0.033
1.335	2.362	2.112	-0.041	0.006	0.033
1.326	2.381	2.057	-0.041	0.007	0.032
1.318	2.361	2.051	-0.041	0.006	0.032
1.352	2.375	2.074	-0.041	0.006	0.033
1.336	2.385	2.111	-0.041	0.006	0.032
1.305	2.403	2.101	-0.041	0.006	0.033
1.310	2.374	2.095	-0.040	0.006	0.033
1.314	2.376	2.119	-0.041	0.006	0.032
1.318	2.356	2.079	-0.041	0.006	0.033
1.327	2.363	2.109	-0.041	0.006	0.033
1.325	2.368	2.102	-0.041	0.006	0.032
1.321	2.370	2.075	-0.041	0.006	0.033
1.327	2.360	2.105	-0.041	0.006	0.033
1.349	2.386	2.090	-0.041	0.006	0.032
1.318	2.385	2.074	-0.041	0.006	0.033
1.314	2.376	2.142	-0.040	0.005	0.033
1.313	2.392	2.105	-0.041	0.006	0.033
1.312	2.352	2.086	-0.041	0.006	0.033
1.319	2.351	2.123	-0.041	0.006	0.033
1.321	2.356	2.061	-0.041	0.006	0.033
1.314	2.361	2.092	-0.041	0.006	0.033
1.345	2.359	2.112	-0.041	0.006	0.033
1.333	2.381	2.081	-0.041	0.006	0.033
1.324	2.382	2.068	-0.041	0.005	0.033
1.323	2.386	2.097	-0.040	0.005	0.033
1.320	2.385	2.105	-0.041	0.006	0.033
1.302	2.386	2.112	-0.041	0.006	0.033
1.292	2.348	2.107	-0.041	0.006	0.033
1.329	2.363	2.105	-0.041	0.006	0.033
1.321	2.366	2.102	-0.041	0.006	0.033
1.325	2.349	2.108	-0.041	0.006	0.032
1.340	2.380	2.064	-0.041	0.006	0.032
1.332	2.367	2.088	-0.041	0.006	0.033
1.327	2.373	2.129	-0.041	0.006	0.033
1.344	2.398	2.100	-0.041	0.006	0.032
1.296	2.403	2.095	-0.041	0.006	0.033
1.314	2.359	2.099	-0.041	0.006	0.033
1.335	2.373	2.091	-0.041	0.006	0.033
1.315	2.358	2.123	-0.042	0.006	0.033
1.333	2.360	2.085	-0.041	0.006	0.033
1.338	2.375	2.071	-0.041	0.006	0.032
1.331	2.371	2.067	-0.041	0.006	0.032
1.326	2.382	2.084	-0.040	0.006	0.033
1.333	2.391	2.101	-0.041	0.006	0.032
1.313	2.405	2.108	-0.041	0.006	0.033
1.299	2.359	2.099	-0.041	0.006	0.033
1.326	2.367	2.098	-0.041	0.006	0.033
1.333	2.350	2.071	-0.041	0.007	0.032
1.326	2.365	2.102	-0.041	0.006	0.032
1.345	2.367	2.084	-0.041	0.006	0.032
1.331	2.378	2.091	-0.041	0.006	0.032
1.326	2.371	2.095	-0.041	0.006	0.032
1.339	2.395	2.104	-0.041	0.006	0.032
1.309	2.393	2.098	-0.041	0.006	0.032
1.317	2.374	2.122	-0.041	0.005	0.033
1.331	2.380	2.105	-0.041	0.006	0.033
1.317	2.364	2.106	-0.041	0.006	0.033
1.316	2.362	2.088	-0.041	0.006	0.033
1.340	2.332	2.088	-0.041	0.006	0.032
1.347	2.368	2.081	-0.041	0.006	0.032
1.329	2.366	2.088	-0.041	0.006	0.033
1.337	2.384	2.098	-0.041	0.006	0.032
1.322	2.398	2.091	-0.041	0.006	0.033
1.314	2.370	2.115	-0.040	0.005	0.033
1.337	2.378	2.111	-0.041	0.006	0.032
1.313	2.383	2.074	-0.041	0.007	0.033
1.296	2.356	2.079	-0.041	0.006	0.033
1.358	2.342	2.091	-0.041	0.006	0.032
1.338	2.376	2.101	-0.041	0.006	0.032
1.326	2.375	2.098	-0.041	0.006	0.032
1.337	2.385	2.056	-0.040	0.005	0.032
1.316	2.379	2.115	-0.041	0.006	0.032
1.320	2.367	2.112	-0.041	0.005	0.033
1.322	2.372	2.108	-0.041	0.006	0.033
1.319	2.379	2.099	-0.041	0.006	0.033
1.321	2.359	2.092	-0.041	0.006	0.033
1.331	2.355	2.095	-0.041	0.006	0.032
1.337	2.377	2.109	-0.042	0.006	0.032
1.338	2.376	2.084	-0.041	0.006	0.032
1.330	2.384	2.091	-0.041	0.006	0.032
1.320	2.396	2.101	-0.041	0.006	0.032
1.291	2.397	2.104	-0.040	0.006	0.032
1.319	2.371	2.105	-0.041	0.006	0.033
1.324	2.399	2.074	-0.041	0.006	0.033
1.308	2.356	2.102	-0.041	0.006	0.033
1.335	2.361	2.102	-0.041	0.006	0.032
1.328	2.382	2.054	-0.041	0.007	0.032
1.325	2.372	2.054	-0.041	0.006	0.032
1.354	2.374	2.101	-0.041	0.006	0.032
1.334	2.387	2.077	-0.041	0.006	0.032
1.316	2.406	2.094	-0.041	0.006	0.033
1.329	2.379	2.098	-0.041	0.006	0.033
1.313	2.384	2.078	-0.041	0.006	0.032
1.321	2.365	2.105	-0.041	0.006	0.033
1.330	2.371	2.085	-0.041	0.006	0.033
1.328	2.374	2.088	-0.041	0.006	0.032
1.331	2.365	2.074	-0.041	0.006	0.033
1.338	2.333	2.088	-0.041	0.006	0.032
1.352	2.390	2.090	-0.041	0.006	0.032
1.322	2.386	2.098	-0.041	0.006	0.033
1.324	2.382	2.094	-0.041	0.006	0.032
1.315	2.396	2.142	-0.040	0.006	0.033
1.307	2.368	2.105	-0.041	0.006	0.033
1.333	2.378	2.111	-0.041	0.006	0.032
1.335	2.386	2.077	-0.041	0.006	0.032
1.316	2.349	2.068	-0.041	0.006	0.033
1.360	2.351	2.077	-0.041	0.006	0.032
1.343	2.383	2.077	-0.041	0.006	0.032
1.325	2.383	2.077	-0.041	0.006	0.032
1.337	2.393	2.076	-0.040	0.006	0.032
1.316	2.383	2.101	-0.041	0.006	0.032
1.317	2.379	2.108	-0.041	0.006	0.032
1.317	2.367	2.105	-0.041	0.006	0.032
1.324	2.382	2.088	-0.041	0.006	0.033
1.330	2.367	2.088	-0.041	0.006	0.032
1.342	2.353	2.077	-0.041	0.006	0.032
1.346	2.381	2.098	-0.042	0.006	0.032
1.340	2.376	2.074	-0.041	0.006	0.032
1.332	2.385	2.115	-0.041	0.006	0.032
1.321	2.397	2.091	-0.041	0.006	0.032
1.296	2.401	2.094	-0.040	0.006	0.032
1.324	2.366	2.105	-0.041	0.006	0.033
1.321	2.393	2.067	-0.041	0.006	0.033
1.298	2.355	2.085	-0.041	0.006	0.033
1.355	2.363	2.094	-0.041	0.006	0.032
1.334	2.376	2.064	-0.041	0.007	0.032
1.334	2.379	2.057	-0.041	0.006	0.032
1.345	2.368	2.087	-0.040	0.005	0.032
1.329	2.385	2.104	-0.041	0.006	0.032
1.305	2.433	2.114	-0.040	0.006	0.033
1.316	2.367	2.105	-0.041	0.006	0.033
1.323	2.377	2.105	-0.041	0.006	0.032
1.328	2.374	2.102	-0.041	0.006	0.032
1.341	2.362	2.084	-0.041	0.006	0.032
1.334	2.375	2.081	-0.041	0.006	0.032
1.336	2.372	2.077	-0.041	0.006	0.032
1.337	2.352	2.088	-0.041	0.006	0.032
1.351	2.403	2.086	-0.041	0.006	0.032
1.304	2.392	2.091	-0.041	0.006	0.032
1.327	2.386	2.094	-0.041	0.006	0.033
1.318	2.389	2.135	-0.040	0.007	0.032
1.316	2.359	2.082	-0.041	0.006	0.033
1.350	2.368	2.084	-0.041	0.006	0.033
1.344	2.385	2.060	-0.041	0.007	0.032
1.345	2.379	2.056	-0.041	0.005	0.032
1.355	2.362	2.098	-0.041	0.006	0.032
1.338	2.392	2.094	-0.041	0.006	0.032
1.321	2.413	2.101	-0.041	0.006	0.033
1.316	2.381	2.087	-0.040	0.005	0.033
1.327	2.378	2.125	-0.040	0.006	0.032
1.324	2.381	2.078	-0.041	0.007	0.032
1.320	2.364	2.088	-0.041	0.006	0.032
1.360	2.363	2.071	-0.041	0.006	0.033
1.340	2.386	2.077	-0.041	0.006	0.032
1.335	2.378	2.087	-0.041	0.006	0.032
1.342	2.398	2.083	-0.041	0.006	0.032
1.321	2.395	2.074	-0.041	0.006	0.032
1.327	2.381	2.087	-0.041	0.005	0.032
1.331	2.390	2.128	-0.040	0.006	0.032
1.294	2.393	2.084	-0.041	0.006	0.032
1.323	2.365	2.095	-0.041	0.006	0.033
1.338	2.365	2.057	-0.041	0.006	0.032
1.328	2.366	2.074	-0.041	0.006	0.032
1.352	2.372	2.070	-0.041	0.006	0.032
1.333	2.390	2.090	-0.041	0.006	0.032
1.327	2.397	2.074	-0.041	0.006	0.032
1.328	2.384	2.087	-0.040	0.005	0.033
1.317	2.377	2.115	-0.041	0.006	0.032
1.315	2.415	2.094	-0.041	0.006	0.033
1.293	2.366	2.082	-0.041	0.006	0.033
1.350	2.370	2.091	-0.041	0.006	0.032
1.342	2.375	2.081	-0.041	0.006	0.032
1.344	2.364	2.050	-0.041	0.006	0.032
1.344	2.391	2.080	-0.041	0.006	0.032
1.337	2.394	2.104	-0.041	0.006	0.032
1.339	2.382	2.097	-0.041	0.005	0.032
1.332	2.380	2.115	-0.041	0.006	0.032
1.313	2.389	2.105	-0.041	0.006	0.032
1.321	2.377	2.091	-0.041	0.006	0.033
1.331	2.375	2.108	-0.040	0.007	0.032
1.322	2.371	2.071	-0.041	0.007	0.032
1.341	2.367	2.081	-0.041	0.006	0.032
1.341	2.390	2.073	-0.041	0.006	0.032
1.365	2.405	2.065	-0.041	0.006	0.032
1.338	2.388	2.087	-0.041	0.006	0.032
1.341	2.398	2.097	-0.041	0.006	0.032
1.324	2.409	2.087	-0.041	0.006	0.032
1.316	2.369	2.101	-0.041	0.006	0.033
1.338	2.379	2.111	-0.041	0.006	0.032
1.327	2.378	2.064	-0.041	0.007	0.032
1.313	2.366	2.068	-0.041	0.006	0.032
1.363	2.359	2.105	-0.041	0.006	0.033
1.356	2.382	2.083	-0.041	0.006	0.032
1.335	2.394	2.094	-0.041	0.006	0.032
1.340	2.389	2.090	-0.041	0.006	0.032
1.318	2.403	2.084	-0.041	0.006	0.032
1.328	2.377	2.115	-0.041	0.006	0.032
1.339	2.381	2.115	-0.041	0.006	0.032
1.305	2.384	2.084	-0.041	0.006	0.032
1.323	2.367	2.078	-0.041	0.006	0.032
1.348	2.354	2.067	-0.041	0.006	0.032
1.340	2.385	2.073	-0.041	0.006	0.032
1.349	2.382	2.077	-0.041	0.006	0.032
1.341	2.397	2.110	-0.040	0.005	0.032
1.331	2.396	2.087	-0.041	0.006	0.032
1.339	2.369	2.081	-0.041	0.005	0.033
1.330	2.373	2.098	-0.041	0.006	0.032
1.316	2.424	2.070	-0.041	0.007	0.032
1.308	2.352	2.085	-0.041	0.006	0.033
1.351	2.358	2.094	-0.041	0.006	0.032
1.338	2.375	2.063	-0.041	0.006	0.032
1.331	2.382	2.057	-0.041	0.006	0.032
1.339	2.391	2.069	-0.041	0.005	0.032
1.332	2.393	2.083	-0.041	0.006	0.032
1.330	2.386	2.122	-0.041	0.006	0.032
1.325	2.383	2.105	-0.041	0.006	0.033
1.319	2.392	2.081	-0.041	0.006	0.032
1.326	2.377	2.091	-0.041	0.006	0.032
1.335	2.369	2.091	-0.041	0.007	0.032
1.342	2.372	2.064	-0.041	0.007	0.032
1.348	2.373	2.080	-0.041	0.006	0.032
1.352	2.384	2.087	-0.041	0.006	0.032
1.369	2.412	2.065	-0.041	0.006	0.032
1.327	2.392	2.087	-0.041	0.006	0.032
1.328	2.388	2.084	-0.041	0.006	0.032
1.323	2.413	2.070	-0.041	0.006	0.032
1.311	2.374	2.098	-0.041	0.006	0.033
1.342	2.381	2.125	-0.041	0.006	0.032
1.337	2.375	2.047	-0.041	0.007	0.032
1.319	2.360	2.068	-0.041	0.006	0.032
1.365	2.372	2.074	-0.041	0.006	0.032
1.360	2.391	2.059	-0.041	0.006	0.032
1.339	2.393	2.090	-0.041	0.006	0.032
1.352	2.395	2.090	-0.041	0.006	0.032
1.328	2.396	2.094	-0.041	0.006	0.032
1.323	2.381	2.091	-0.041	0.006	0.032
1.335	2.380	2.097	-0.040	0.006	0.032
1.316	2.395	2.091	-0.041	0.007	0.032
1.335	2.365	2.098	-0.041	0.006	0.032
1.355	2.360	2.077	-0.041	0.006	0.032
1.348	2.385	2.059	-0.041	0.006	0.032
1.343	2.380	2.070	-0.041	0.006	0.032
1.340	2.394	2.090	-0.041	0.005	0.032
1.327	2.398	2.080	-0.041	0.006	0.032
1.334	2.379	2.097	-0.040	0.006	0.032
1.323	2.377	2.101	-0.041	0.006	0.032
1.318	2.396	2.081	-0.041	0.007	0.032
1.305	2.352	2.099	-0.041	0.006	0.033
1.362	2.366	2.084	-0.041	0.006	0.032
1.341	2.387	2.077	-0.041	0.006	0.032
1.348	2.380	2.039	-0.042	0.005	0.032
1.347	2.392	2.103	-0.041	0.005	0.032
1.336	2.391	2.100	-0.041	0.006	0.032
1.319	2.392	2.097	-0.041	0.006	0.032
1.312	2.377	2.105	-0.041	0.006	0.032
1.322	2.394	2.087	-0.041	0.006	0.032
1.328	2.377	2.095	-0.041	0.006	0.032
1.343	2.362	2.125	-0.040	0.006	0.032
1.344	2.387	2.050	-0.041	0.006	0.032
1.356	2.380	2.090	-0.041	0.006	0.032
1.348	2.381	2.094	-0.041	0.006	0.032
1.371	2.418	2.085	-0.041	0.006	0.032
1.315	2.393	2.077	-0.041	0.006	0.032
1.327	2.382	2.105	-0.041	0.006	0.032
1.335	2.396	2.073	-0.041	0.006	0.032
1.316	2.367	2.123	-0.041	0.006	0.033
1.353	2.372	2.104	-0.041	0.006	0.032
1.339	2.384	2.036	-0.041	0.007	0.032
1.325	2.370	2.047	-0.041	0.006	0.032
1.357	2.370	2.077	-0.041	0.006	0.032
1.350	2.395	2.090	-0.041	0.006	0.032
1.324	2.409	2.101	-0.041	0.006	0.032
1.329	2.374	2.087	-0.040	0.006	0.032
1.334	2.392	2.090	-0.041	0.006	0.032
1.336	2.365	2.088	-0.041	0.006	0.032
1.343	2.361	2.091	-0.041	0.006	0.032
1.344	2.376	2.077	-0.041	0.006	0.032
1.341	2.376	2.077	-0.041	0.006	0.032
1.344	2.355	2.087	-0.041	0.006	0.032
1.360	2.402	2.079	-0.041	0.006	0.032
1.329	2.388	2.063	-0.041	0.006	0.032
1.338	2.379	2.124	-0.040	0.005	0.032
1.337	2.398	2.100	-0.041	0.006	0.032
1.326	2.367	2.095	-0.041	0.006	0.032
1.324	2.368	2.108	-0.041	0.006	0.032
1.341	2.368	2.077	-0.041	0.007	0.032
1.323	2.365	2.068	-0.041	0.006	0.032
1.365	2.361	2.087	-0.041	0.006	0.032
1.338	2.389	2.059	-0.041	0.006	0.032
1.341	2.388	2.043	-0.041	0.006	0.032
1.339	2.384	2.069	-0.041	0.005	0.032
1.338	2.389	2.107	-0.041	0.006	0.032
1.332	2.391	2.094	-0.041	0.006	0.032
1.309	2.360	2.112	-0.041	0.006	0.033
1.329	2.369	2.078	-0.041	0.006	0.032
1.345	2.367	2.074	-0.041	0.006	0.032
1.345	2.357	2.098	-0.041	0.006	0.032
1.355	2.391	2.053	-0.041	0.006	0.032
1.334	2.382	2.074	-0.041	0.006	0.032
1.341	2.382	2.090	-0.041	0.006	0.032
1.366	2.403	2.079	-0.041	0.006	0.032
1.309	2.404	2.087	-0.041	0.006	0.032
1.330	2.366	2.098	-0.041	0.006	0.032
1.337	2.388	2.074	-0.041	0.006	0.032
1.326	2.358	2.106	-0.042	0.007	0.033
1.353	2.372	2.101	-0.041	0.006	0.032
1.339	2.382	2.053	-0.041	0.007	0.032
1.318	2.373	2.067	-0.041	0.006	0.032
1.377	2.377	2.060	-0.041	0.006	0.033
1.356	2.395	2.090	-0.041	0.006	0.032
1.336	2.407	2.094	-0.041	0.006	0.033
1.323	2.380	2.084	-0.041	0.006	0.032
1.319	2.389	2.090	-0.041	0.006	0.032
1.332	2.375	2.077	-0.041	0.007	0.032
1.337	2.361	2.101	-0.041	0.006	0.032
1.332	2.373	2.091	-0.041	0.006	0.032
1.339	2.364	2.081	-0.041	0.006	0.032
1.346	2.356	2.081	-0.041	0.006	0.032
1.361	2.395	2.083	-0.041	0.006	0.032
1.325	2.388	2.081	-0.041	0.006	0.032
1.342	2.389	2.121	-0.041	0.005	0.032
1.331	2.399	2.098	-0.041	0.006	0.032
1.327	2.366	2.101	-0.041	0.006	0.032
1.332	2.361	2.116	-0.041	0.006	0.032
1.343	2.364	2.067	-0.041	0.007	0.032
1.330	2.362	2.081	-0.041	0.006	0.032
1.365	2.358	2.091	-0.041	0.006	0.032
1.337	2.387	2.063	-0.041	0.006	0.032
1.341	2.383	2.047	-0.042	0.005	0.032
1.332	2.386	2.097	-0.040	0.005	0.032
1.340	2.388	2.080	-0.041	0.006	0.032
1.329	2.394	2.101	-0.041	0.006	0.032
1.309	2.349	2.110	-0.041	0.006	0.033
1.340	2.362	2.077	-0.041	0.006	0.032
1.346	2.365	2.098	-0.041	0.006	0.032
1.350	2.361	2.077	-0.041	0.006	0.032
1.352	2.380	2.049	-0.041	0.006	0.032
1.336	2.375	2.067	-0.041	0.006	0.032
1.339	2.377	2.101	-0.041	0.005	0.032
1.361	2.402	2.072	-0.041	0.006	0.032
1.314	2.397	2.098	-0.041	0.006	0.032
1.329	2.372	2.095	-0.041	0.006	0.032
1.329	2.376	2.060	-0.041	0.006	0.032
1.330	2.358	2.126	-0.042	0.006	0.032
1.359	2.358	2.081	-0.041	0.006	0.032
1.348	2.371	2.073	-0.041	0.006	0.032
1.332	2.375	2.067	-0.042	0.006	0.032
1.349	2.374	2.070	-0.041	0.006	0.032
1.352	2.386	2.094	-0.041	0.006	0.032
1.331	2.412	2.094	-0.041	0.006	0.032
1.331	2.362	2.081	-0.041	0.006	0.032
1.330	2.370	2.098	-0.041	0.006	0.032
1.333	2.370	2.085	-0.041	0.007	0.032
1.351	2.358	2.098	-0.041	0.006	0.032
1.360	2.365	2.084	-0.041	0.006	0.032
1.347	2.369	2.081	-0.041	0.006	0.032
1.339	2.357	2.077	-0.041	0.006	0.032
1.362	2.392	2.079	-0.041	0.006	0.032
1.332	2.390	2.087	-0.041	0.006	0.032
1.337	2.377	2.128	-0.041	0.005	0.032
1.330	2.380	2.084	-0.041	0.006	0.032
1.319	2.355	2.088	-0.041	0.006	0.032
1.337	2.358	2.078	-0.041	0.006	0.032
1.353	2.360	2.067	-0.041	0.006	0.032
1.333	2.359	2.074	-0.041	0.006	0.032
1.370	2.357	2.080	-0.041	0.006	0.032
1.338	2.382	2.063	-0.041	0.006	0.032
1.340	2.388	2.053	-0.041	0.005	0.032
1.338	2.370	2.097	-0.040	0.005	0.032
1.331	2.372	2.087	-0.041	0.006	0.032
1.334	2.386	2.091	-0.041	0.006	0.032
1.299	2.343	2.106	-0.041	0.007	0.033
1.341	2.362	2.084	-0.041	0.006	0.032
1.342	2.361	2.071	-0.041	0.006	0.032
1.348	2.351	2.081	-0.041	0.006	0.032
1.359	2.377	2.036	-0.041	0.006	0.032
1.346	2.379	2.077	-0.041	0.006	0.032
1.336	2.375	2.094	-0.041	0.005	0.032
1.362	2.403	2.096	-0.041	0.006	0.032
1.316	2.396	2.094	-0.041	0.006	0.032
1.332	2.372	2.081	-0.041	0.006	0.032
1.334	2.375	2.071	-0.041	0.006	0.032
1.333	2.345	2.106	-0.042	0.006	0.032
1.355	2.357	2.094	-0.041	0.006	0.032
1.340	2.375	2.040	-0.041	0.007	0.032
1.329	2.365	2.054	-0.041	0.006	0.032
1.361	2.373	2.073	-0.041	0.006	0.032
1.357	2.394	2.079	-0.041	0.006	0.032
1.327	2.399	2.084	-0.041	0.006	0.032
1.331	2.362	2.094	-0.041	0.006	0.032
1.329	2.379	2.080	-0.041	0.006	0.032
1.331	2.363	2.085	-0.041	0.006	0.032
1.336	2.369	2.101	-0.041	0.006	0.032
1.346	2.363	2.081	-0.041	0.006	0.032
1.345	2.363	2.102	-0.041	0.006	0.032
1.342	2.357	2.077	-0.041	0.006	0.032
1.359	2.394	2.086	-0.041	0.006	0.032
1.334	2.378	2.091	-0.041	0.006	0.032
1.325	2.374	2.125	-0.041	0.005	0.032
1.327	2.380	2.105	-0.041	0.006	0.032
1.327	2.359	2.102	-0.041	0.006	0.032
1.329	2.358	2.105	-0.041	0.006	0.032
1.337	2.354	2.057	-0.041	0.006	0.032
1.327	2.362	2.091	-0.041	0.006	0.032
1.357	2.368	2.101	-0.041	0.006	0.032
1.345	2.373	2.073	-0.041	0.006	0.032
1.334	2.382	2.057	-0.042	0.005	0.032
1.342	2.385	2.104	-0.040	0.005	0.032
1.336	2.384	2.101	-0.041	0.006	0.032
1.321	2.382	2.087	-0.041	0.006	0.032
1.301	2.342	2.086	-0.041	0.006	0.033
1.343	2.363	2.088	-0.041	0.006	0.032
1.336	2.360	2.085	-0.041	0.006	0.032
1.349	2.347	2.091	-0.041	0.006	0.032
1.351	2.374	2.049	-0.041	0.006	0.032
1.333	2.371	2.077	-0.041	0.006	0.032
1.329	2.363	2.129	-0.041	0.005	0.032
1.350	2.401	2.097	-0.041	0.006	0.032
1.313	2.392	2.098	-0.041	0.006	0.032
1.319	2.357	2.092	-0.041	0.006	0.032
1.341	2.369	2.077	-0.041	0.006	0.032
1.324	2.350	2.110	-0.042	0.006	0.032
1.360	2.354	2.098	-0.041	0.006	0.032
1.342	2.372	2.046	-0.041	0.006	0.032
1.324	2.366	2.074	-0.042	0.006	0.032
1.332	2.376	2.077	-0.041	0.006	0.032
1.346	2.383	2.087	-0.041	0.006	0.032
1.320	2.405	2.094	-0.041	0.006	0.033
1.316	2.353	2.078	-0.041	0.006	0.032
1.341	2.359	2.119	-0.041	0.006	0.032
1.338	2.353	2.058	-0.042	0.007	0.032
1.347	2.352	2.091	-0.041	0.006	0.032
1.341	2.362	2.091	-0.041	0.006	0.032
1.336	2.370	2.084	-0.041	0.006	0.032
1.326	2.366	2.118	-0.041	0.006	0.032
1.353	2.379	2.100	-0.041	0.006	0.032
1.324	2.379	2.084	-0.041	0.006	0.032
1.331	2.371	2.128	-0.041	0.005	0.032
1.328	2.378	2.115	-0.041	0.006	0.032
1.318	2.346	2.113	-0.041	0.006	0.032
1.326	2.351	2.106	-0.041	0.006	0.032
1.351	2.335	2.071	-0.041	0.006	0.032
1.348	2.364	2.091	-0.041	0.006	0.032
1.362	2.362	2.081	-0.041	0.006	0.032
1.338	2.380	2.083	-0.041	0.006	0.032
1.326	2.386	2.050	-0.041	0.005	0.032
1.332	2.365	2.084	-0.041	0.005	0.032
1.338	2.371	2.115	-0.041	0.006	0.032
1.326	2.376	2.098	-0.041	0.006	0.032
1.296	2.332	2.100	-0.041	0.006	0.033
1.350	2.352	2.074	-0.041	0.006	0.032
1.342	2.360	2.091	-0.041	0.006	0.032
1.343	2.349	2.102	-0.041	0.006	0.032
1.351	2.373	2.066	-0.041	0.006	0.032
1.334	2.372	2.091	-0.041	0.006	0.032
1.327	2.372	2.115	-0.041	0.006	0.032
1.344	2.379	2.101	-0.041	0.006	0.032
1.312	2.390	2.108	-0.041	0.006	0.032
1.325	2.350	2.109	-0.041	0.006	0.032
1.342	2.357	2.078	-0.041	0.006	0.032
1.341	2.358	2.119	-0.042	0.006	0.032
1.349	2.361	2.074	-0.041	0.006	0.032
1.341	2.379	2.108	-0.041	0.006	0.032
1.330	2.374	2.088	-0.041	0.006	0.032
1.317	2.378	2.084	-0.041	0.006	0.032
1.332	2.374	2.084	-0.041	0.006	0.032
1.323	2.414	2.084	-0.041	0.006	0.033
1.298	2.345	2.092	-0.041	0.006	0.033
1.351	2.358	2.115	-0.041	0.006	0.032
1.336	2.356	2.044	-0.042	0.007	0.032
1.346	2.352	2.064	-0.042	0.006	0.032
1.353	2.367	2.091	-0.041	0.006	0.032
1.338	2.377	2.104	-0.041	0.006	0.032
1.315	2.395	2.108	-0.041	0.006	0.032
1.344	2.374	2.098	-0.041	0.006	0.032
1.313	2.378	2.084	-0.041	0.006	0.032
1.309	2.363	2.119	-0.041	0.006	0.032
1.332	2.362	2.112	-0.041	0.006	0.032
1.331	2.356	2.095	-0.042	0.007	0.032
1.332	2.357	2.085	-0.041	0.006	0.032
1.349	2.321	2.081	-0.041	0.006	0.032
1.351	2.380	2.080	-0.041	0.006	0.032
1.337	2.370	2.095	-0.041	0.005	0.032
1.331	2.373	2.077	-0.041	0.006	0.032
1.324	2.384	2.095	-0.041	0.006	0.032
1.316	2.355	2.098	-0.041	0.006	0.033
1.332	2.365	2.102	-0.041	0.006	0.032
1.323	2.370	2.095	-0.041	0.007	0.032
1.299	2.345	2.093	-0.041	0.006	0.033
1.356	2.342	2.091	-0.041	0.006	0.032
1.343	2.372	2.084	-0.041	0.006	0.032
1.334	2.365	2.074	-0.041	0.005	0.032
1.326	2.372	2.080	-0.040	0.006	0.032
1.315	2.378	2.105	-0.041	0.006	0.032
1.322	2.367	2.126	-0.041	0.006	0.032
1.322	2.362	2.116	-0.041	0.006	0.032
1.323	2.381	2.102	-0.041	0.006	0.033
1.326	2.353	2.085	-0.041	0.006	0.032
1.346	2.340	2.088	-0.041	0.006	0.032
1.346	2.365	2.092	-0.042	0.006	0.032
1.338	2.364	2.074	-0.041	0.006	0.032
1.324	2.376	2.104	-0.041	0.006	0.032
1.329	2.382	2.108	-0.041	0.006	0.032
1.283	2.396	2.108	-0.041	0.006	0.032
1.314	2.351	2.129	-0.041	0.006	0.032
1.319	2.382	2.084	-0.041	0.006	0.032
1.304	2.346	2.092	-0.041	0.006	0.032
1.348	2.352	2.109	-0.041	0.006	0.032
1.333	2.370	2.078	-0.041	0.007	0.032
1.322	2.368	2.071	-0.042	0.006	0.032
1.336	2.374	2.094	-0.041	0.005	0.032
1.332	2.368	2.112	-0.041	0.006	0.032
1.315	2.410	2.105	-0.041	0.006	0.033
1.305	2.354	2.113	-0.041	0.006	0.033
1.323	2.364	2.122	-0.041	0.006	0.032
1.328	2.357	2.113	-0.041	0.006	0.033
1.328	2.356	2.074	-0.041	0.006	0.032
1.342	2.368	2.108	-0.041	0.006	0.032
1.328	2.371	2.078	-0.041	0.006	0.032
1.334	2.347	2.115	-0.041	0.006	0.032
1.336	2.393	2.101	-0.041	0.006	0.032
1.313	2.384	2.122	-0.041	0.006	0.032
1.315	2.361	2.085	-0.041	0.006	0.033
1.316	2.368	2.136	-0.041	0.007	0.032
1.314	2.355	2.106	-0.041	0.006	0.032
1.335	2.354	2.095	-0.041	0.006	0.032
1.331	2.363	2.057	-0.041	0.006	0.032
1.345	2.376	2.070	-0.041	0.006	0.032
1.343	2.351	2.084	-0.041	0.006	0.032
1.334	2.372	2.115	-0.041	0.006	0.032
1.313	2.396	2.078	-0.041	0.006	0.033
1.314	2.365	2.077	-0.040	0.005	0.033
1.319	2.378	2.129	-0.041	0.006	0.032
1.314	2.361	2.099	-0.041	0.006	0.033
1.314	2.358	2.106	-0.041	0.006	0.033
1.349	2.359	2.095	-0.041	0.006	0.033
1.323	2.365	2.098	-0.041	0.006	0.032
1.333	2.354	2.102	-0.041	0.006	0.032
1.338	2.386	2.098	-0.041	0.006	0.032
1.325	2.373	2.102	-0.041	0.005	0.032
1.322	2.380	2.132	-0.041	0.005	0.032
1.322	2.389	2.132	-0.041	0.006	0.033
1.294	2.397	2.122	-0.041	0.006	0.033
1.309	2.355	2.123	-0.041	0.006	0.033
1.331	2.364	2.095	-0.041	0.006	0.032
1.315	2.369	2.085	-0.041	0.006	0.032
1.350	2.362	2.095	-0.041	0.006	0.033
1.318	2.379	2.081	-0.041	0.006	0.032
1.324	2.381	2.085	-0.041	0.006	0.033
1.316	2.366	2.098	-0.041	0.005	0.032
1.312	2.380	2.133	-0.041	0.006	0.033
1.288	2.420	2.119	-0.041	0.006	0.033
1.293	2.344	2.110	-0.041	0.006	0.033
1.333	2.361	2.102	-0.041	0.006	0.032
1.315	2.375	2.112	-0.041	0.006	0.033
1.323	2.361	2.082	-0.042	0.006	0.033
1.333	2.378	2.108	-0.041	0.006	0.032
1.318	2.379	2.102	-0.041	0.006	0.033
1.314	2.368	2.143	-0.041	0.005	0.033
1.313	2.376	2.119	-0.041	0.006	0.033
1.289	2.396	2.112	-0.041	0.006	0.033
1.317	2.358	2.106	-0.041	0.006	0.033
1.323	2.367	2.126	-0.041	0.006	0.033
1.328	2.371	2.109	-0.042	0.007	0.033
1.335	2.370	2.109	-0.041	0.006	0.033
1.327	2.368	2.098	-0.041	0.006	0.033
1.354	2.403	2.104	-0.041	0.006	0.032
1.311	2.383	2.108	-0.040	0.006	0.033
1.311	2.382	2.119	-0.041	0.006	0.033
1.308	2.395	2.109	-0.041	0.006	0.033
1.297	2.359	2.134	-0.041	0.006	0.033
1.324	2.358	2.136	-0.041	0.006	0.032
1.315	2.373	2.064	-0.041	0.007	0.032
1.312	2.363	2.085	-0.041	0.006	0.033
1.360	2.358	2.098	-0.041	0.006	0.033
1.328	2.388	2.087	-0.041	0.006	0.032
1.303	2.400	2.119	-0.041	0.006	0.033
1.307	2.381	2.119	-0.041	0.006	0.033
1.300	2.383	2.136	-0.041	0.006	0.033
1.307	2.365	2.096	-0.041	0.006	0.033
1.323	2.360	2.095	-0.041	0.006	0.033
1.319	2.384	2.105	-0.041	0.006	0.033
1.315	2.376	2.085	-0.041	0.006	0.033
1.315	2.357	2.116	-0.041	0.006	0.033
1.333	2.397	2.107	-0.041	0.006	0.032
1.302	2.395	2.102	-0.041	0.006	0.033
1.308	2.381	2.159	-0.040	0.005	0.033
1.307	2.386	2.129	-0.041	0.006	0.033
1.292	2.366	2.147	-0.041	0.006	0.033
1.297	2.364	2.113	-0.041	0.006	0.033
1.319	2.350	2.106	-0.041	0.006	0.032
1.306	2.377	2.119	-0.041	0.006	0.033
1.334	2.363	2.095	-0.041	0.006	0.033
1.314	2.383	2.091	-0.041	0.006	0.033
1.304	2.390	2.102	-0.041	0.006	0.033
1.303	2.380	2.125	-0.040	0.005	0.033
1.307	2.380	2.139	-0.041	0.006	0.033
1.291	2.397	2.109	-0.041	0.006	0.033
1.271	2.341	2.118	-0.041	0.006	0.033
1.325	2.366	2.123	-0.041	0.006	0.033
1.315	2.375	2.116	-0.041	0.006	0.033
1.309	2.366	2.109	-0.041	0.006	0.033
1.316	2.395	2.101	-0.041	0.006	0.033
1.301	2.386	2.109	-0.041	0.006	0.033
1.308	2.382	2.136	-0.041	0.005	0.033
1.327	2.396	2.129	-0.041	0.006	0.033
1.281	2.406	2.133	-0.040	0.006	0.033
1.298	2.375	2.123	-0.041	0.006	0.033
1.305	2.386	2.099	-0.041	0.006	0.033
1.302	2.373	2.134	-0.042	0.006	0.033
1.325	2.367	2.116	-0.041	0.006	0.033
1.310	2.385	2.078	-0.041	0.006	0.033
1.310	2.387	2.102	-0.041	0.005	0.033
1.321	2.383	2.119	-0.040	0.005	0.033
1.316	2.389	2.136	-0.041	0.006	0.033
1.296	2.413	2.119	-0.041	0.006	0.033
1.291	2.364	2.099	-0.040	0.006	0.033
1.308	2.382	2.136	-0.041	0.006	0.033
1.308	2.383	2.092	-0.041	0.007	0.033
1.319	2.382	2.115	-0.041	0.006	0.033
1.318	2.379	2.102	-0.041	0.006	0.033
1.310	2.388	2.112	-0.041	0.006	0.033
1.304	2.379	2.126	-0.041	0.006	0.033
1.319	2.392	2.129	-0.041	0.006	0.033
1.293	2.404	2.133	-0.041	0.006	0.033
1.291	2.387	2.160	-0.041	0.005	0.033
1.304	2.390	2.143	-0.040	0.006	0.033
1.294	2.377	2.127	-0.041	0.006	0.033
1.302	2.369	2.117	-0.041	0.006	0.033
1.315	2.344	2.096	-0.041	0.006	0.032
1.319	2.397	2.112	-0.041	0.005	0.033
1.308	2.383	2.105	-0.041	0.006	0.033
1.303	2.391	2.122	-0.041	0.006	0.033
1.289	2.409	2.133	-0.041	0.006	0.033
1.284	2.375	2.154	-0.040	0.006	0.033
1.305	2.393	2.153	-0.041	0.006	0.033
1.297	2.398	2.106	-0.041	0.007	0.033
1.283	2.360	2.117	-0.041	0.006	0.033
1.335	2.362	2.109	-0.041	0.006	0.033
1.315	2.400	2.132	-0.041	0.006	0.033
1.297	2.392	2.112	-0.041	0.005	0.033
1.303	2.406	2.067	-0.040	0.005	0.033
1.287	2.402	2.133	-0.040	0.006	0.033
1.298	2.391	2.153	-0.041	0.006	0.033
1.297	2.381	2.126	-0.041	0.006	0.033
1.293	2.397	2.110	-0.041	0.006	0.033
1.297	2.382	2.127	-0.041	0.006	0.033
1.311	2.359	2.113	-0.041	0.006	0.033
1.310	2.398	2.150	-0.041	0.006	0.033
1.307	2.390	2.106	-0.041	0.006	0.033
1.299	2.394	2.126	-0.041	0.006	0.033
1.292	2.408	2.123	-0.041	0.006	0.033
1.264	2.398	2.126	-0.040	0.006	0.033
1.288	2.391	2.130	-0.041	0.006	0.033
1.292	2.416	2.102	-0.041	0.006	0.033
1.279	2.374	2.110	-0.041	0.006	0.033
1.314	2.378	2.126	-0.041	0.006	0.033
1.308	2.396	2.095	-0.041	0.007	0.033
1.307	2.391	2.078	-0.041	0.006	0.033
1.305	2.390	2.122	-0.041	0.006	0.033
1.301	2.404	2.112	-0.041	0.006	0.033
1.280	2.437	2.132	-0.040	0.006	0.033
1.287	2.385	2.151	-0.041	0.006	0.033
1.279	2.405	2.137	-0.041	0.006	0.033
1.296	2.392	2.143	-0.041	0.006	0.033
1.295	2.382	2.123	-0.041	0.006	0.033
1.296	2.385	2.137	-0.041	0.006	0.033
1.298	2.383	2.113	-0.041	0.006	0.033
1.305	2.343	2.127	-0.041	0.006	0.033
1.322	2.413	2.105	-0.041	0.006	0.033
1.296	2.400	2.133	-0.040	0.006	0.033
1.294	2.394	2.109	-0.040	0.006	0.033
1.290	2.417	2.150	-0.040	0.006	0.033
1.287	2.385	2.133	-0.041	0.006	0.033
1.306	2.391	2.126	-0.041	0.006	0.033
1.296	2.404	2.106	-0.041	0.006	0.033
1.277	2.373	2.103	-0.041	0.006	0.033
1.333	2.362	2.116	-0.041	0.005	0.033
1.313	2.412	2.126	-0.041	0.006	0.033
1.297	2.404	2.126	-0.041	0.006	0.033
1.298	2.395	2.091	-0.040	0.005	0.033
1.279	2.415	2.133	-0.040	0.006	0.033
1.287	2.395	2.160	-0.041	0.006	0.033
1.294	2.391	2.157	-0.041	0.006	0.033
1.297	2.404	2.123	-0.041	0.006	0.033
1.297	2.379	2.123	-0.041	0.006	0.033
1.302	2.369	2.106	-0.041	0.006	0.033
1.308	2.399	2.137	-0.041	0.006	0.033
1.303	2.386	2.106	-0.041	0.006	0.033
1.301	2.400	2.136	-0.040	0.006	0.033
1.295	2.414	2.109	-0.041	0.006	0.033
1.265	2.417	2.116	-0.040	0.006	0.033
1.286	2.390	2.127	-0.041	0.006	0.033
1.293	2.419	2.102	-0.041	0.006	0.034
1.274	2.369	2.124	-0.041	0.006	0.033
1.317	2.385	2.119	-0.041	0.006	0.033
1.307	2.397	2.082	-0.041	0.007	0.033
1.297	2.389	2.096	-0.041	0.006	0.033
1.304	2.398	2.115	-0.040	0.006	0.033
1.288	2.407	2.126	-0.041	0.006	0.033
1.272	2.439	2.136	-0.040	0.006	0.034
1.277	2.397	2.123	-0.041	0.006	0.033
1.283	2.408	2.116	-0.041	0.006	0.033
1.288	2.386	2.148	-0.041	0.006	0.033
1.294	2.377	2.116	-0.041	0.006	0.033
1.304	2.397	2.130	-0.041	0.006	0.033
1.294	2.395	2.109	-0.041	0.006	0.033
1.304	2.365	2.116	-0.041	0.006	0.033
1.312	2.422	2.122	-0.041	0.006	0.033
1.291	2.410	2.123	-0.040	0.006	0.033
1.293	2.393	2.116	-0.041	0.006	0.033
1.286	2.409	2.171	-0.040	0.006	0.033
1.285	2.391	2.141	-0.041	0.006	0.033
1.304	2.388	2.130	-0.041	0.006	0.033
1.298	2.407	2.102	-0.041	0.006	0.033
1.294	2.385	2.134	-0.041	0.006	0.033
1.321	2.370	2.133	-0.041	0.006	0.033
1.302	2.402	2.119	-0.041	0.006	0.033
1.286	2.414	2.119	-0.041	0.006	0.033
1.290	2.397	2.122	-0.040	0.005	0.033
1.288	2.415	2.150	-0.040	0.006	0.033
1.281	2.395	2.137	-0.041	0.006	0.033
1.275	2.384	2.165	-0.040	0.006	0.033
1.305	2.398	2.127	-0.041	0.006	0.034
1.301	2.398	2.126	-0.041	0.006	0.033
1.296	2.369	2.110	-0.041	0.006	0.033
1.310	2.407	2.122	-0.041	0.006	0.033
1.294	2.405	2.095	-0.041	0.006	0.033
1.290	2.405	2.153	-0.040	0.005	0.033
1.292	2.418	2.160	-0.040	0.006	0.033
1.250	2.425	2.133	-0.040	0.006	0.033
1.280	2.382	2.151	-0.041	0.006	0.034
1.290	2.403	2.113	-0.041	0.006	0.033
1.284	2.383	2.127	-0.041	0.006	0.033
1.318	2.386	2.130	-0.041	0.006	0.033
1.289	2.403	2.095	-0.041	0.006	0.033
1.292	2.404	2.120	-0.041	0.005	0.033
1.303	2.405	2.126	-0.040	0.005	0.033
1.286	2.420	2.126	-0.041	0.006	0.033
1.276	2.452	2.143	-0.040	0.006	0.034
1.272	2.378	2.148	-0.041	0.006	0.034
1.286	2.404	2.150	-0.040	0.006	0.033
1.293	2.388	2.117	-0.041	0.006	0.034
1.294	2.386	2.127	-0.041	0.006	0.033
1.311	2.405	2.123	-0.041	0.006	0.033
1.300	2.404	2.112	-0.041	0.006	0.033
1.297	2.381	2.140	-0.041	0.006	0.033
1.313	2.421	2.132	-0.041	0.006	0.033
1.265	2.422	2.126	-0.040	0.006	0.033
1.274	2.393	2.127	-0.040	0.006	0.033
1.286	2.413	2.170	-0.040	0.007	0.033
1.285	2.386	2.134	-0.041	0.006	0.034
1.301	2.391	2.144	-0.041	0.006	0.033
1.296	2.406	2.095	-0.041	0.006	0.033
1.303	2.410	2.130	-0.041	0.006	0.033
1.306	2.386	2.133	-0.040	0.006	0.034
1.292	2.414	2.143	-0.041	0.006	0.033
1.281	2.440	2.116	-0.040	0.006	0.034
1.270	2.399	2.116	-0.040	0.006	0.034
1.279	2.406	2.164	-0.040	0.006	0.033
1.289	2.391	2.134	-0.041	0.007	0.033
1.276	2.380	2.130	-0.041	0.006	0.034
1.312	2.393	2.120	-0.041	0.006	0.034
1.302	2.417	2.136	-0.041	0.006	0.033
1.290	2.400	2.133	-0.041	0.006	0.033
1.305	2.419	2.136	-0.040	0.006	0.033
1.275	2.411	2.120	-0.041	0.006	0.033
1.275	2.397	2.157	-0.040	0.005	0.034
1.290	2.403	2.154	-0.040	0.007	0.033
1.269	2.418	2.133	-0.041	0.006	0.033
1.266	2.379	2.134	-0.041	0.006	0.034
1.301	2.381	2.120	-0.041	0.006	0.033
1.299	2.402	2.133	-0.041	0.006	0.033
1.301	2.394	2.123	-0.041	0.006	0.034
1.297	2.411	2.146	-0.040	0.005	0.033
1.279	2.426	2.120	-0.041	0.006	0.034
1.279	2.407	2.116	-0.040	0.006	0.034
1.283	2.405	2.147	-0.040	0.006	0.034
1.279	2.444	2.130	-0.040	0.006	0.034
1.257	2.374	2.138	-0.041	0.006	0.034
1.304	2.389	2.147	-0.041	0.006	0.034
1.305	2.402	2.130	-0.041	0.006	0.033
1.292	2.401	2.085	-0.041	0.006	0.033
1.304	2.416	2.122	-0.040	0.005	0.033
1.285	2.424	2.147	-0.041	0.006	0.033
1.275	2.406	2.140	-0.040	0.006	0.034
1.270	2.397	2.154	-0.041	0.006	0.034
1.272	2.409	2.133	-0.040	0.006	0.033
1.272	2.392	2.151	-0.041	0.006	0.034
1.291	2.385	2.140	-0.040	0.006	0.033
1.294	2.401	2.106	-0.041	0.007	0.033
1.296	2.401	2.120	-0.041	0.006	0.034
1.295	2.399	2.126	-0.040	0.006	0.033
1.321	2.437	2.128	-0.041	0.006	0.033
1.276	2.410	2.143	-0.040	0.006	0.033
1.286	2.402	2.133	-0.041	0.006	0.034
1.286	2.426	2.126	-0.041	0.006	0.034
1.270	2.384	2.155	-0.041	0.006	0.034
1.299	2.396	2.164	-0.040	0.006	0.033
1.294	2.410	2.089	-0.041	0.006	0.034
1.279	2.392	2.103	-0.041	0.006	0.034
1.325	2.387	2.113	-0.041	0.006	0.034
1.301	2.422	2.136	-0.041	0.006	0.033
1.277	2.426	2.143	-0.040	0.006	0.034
1.287	2.414	2.112	-0.040	0.006	0.034
1.267	2.414	2.133	-0.041	0.006	0.033
1.275	2.393	2.134	-0.041	0.006	0.034
1.284	2.399	2.157	-0.040	0.006	0.033
1.279	2.410	2.144	-0.041	0.007	0.034
1.279	2.391	2.124	-0.041	0.006	0.034
1.295	2.382	2.134	-0.041	0.006	0.033
1.301	2.436	2.122	-0.041	0.006	0.033
1.283	2.417	2.102	-0.040	0.006	0.034
1.279	2.410	2.170	-0.040	0.005	0.033
1.270	2.427	2.150	-0.040	0.006	0.034
1.265	2.402	2.151	-0.040	0.006	0.034
1.282	2.388	2.161	-0.041	0.006	0.034
1.287	2.414	2.116	-0.041	0.006	0.034
1.271	2.389	2.127	-0.041	0.006	0.034
1.300	2.387	2.127	-0.041	0.006	0.034
1.286	2.420	2.095	-0.040	0.006	0.033
1.286	2.410	2.096	-0.041	0.005	0.034
1.288	2.408	2.126	-0.040	0.005	0.033
1.289	2.417	2.150	-0.040	0.006	0.033
1.262	2.423	2.150	-0.040	0.006	0.034
1.245	2.382	2.138	-0.040	0.006	0.034
1.282	2.402	2.158	-0.041	0.006	0.034
1.276	2.387	2.124	-0.041	0.006	0.033
1.281	2.390	2.130	-0.041	0.006	0.033
1.296	2.416	2.109	-0.041	0.006	0.033
1.282	2.406	2.120	-0.041	0.006	0.034
1.285	2.412	2.157	-0.040	0.005	0.034
1.313	2.427	2.125	-0.041	0.006	0.033
1.260	2.426	2.123	-0.040	0.006	0.034
1.262	2.396	2.141	-0.041	0.006	0.034
1.280	2.417	2.116	-0.041	0.006	0.034
1.269	2.392	2.169	-0.041	0.006	0.034
1.299	2.398	2.151	-0.041	0.006	0.034
1.291	2.410	2.106	-0.041	0.007	0.033
1.279	2.409	2.117	-0.041	0.006	0.034
1.296	2.409	2.123	-0.040	0.006	0.034
1.286	2.435	2.129	-0.040	0.006	0.033
1.269	2.440	2.150	-0.040	0.006	0.034
1.260	2.399	2.117	-0.040	0.006	0.034
1.286	2.407	2.157	-0.041	0.006	0.034
1.282	2.394	2.131	-0.041	0.007	0.034
1.285	2.399	2.137	-0.040	0.006	0.033
1.297	2.407	2.147	-0.041	0.006	0.034
1.284	2.409	2.130	-0.041	0.006	0.034
1.281	2.404	2.133	-0.040	0.006	0.033
1.296	2.429	2.136	-0.040	0.006	0.033
1.273	2.420	2.116	-0.040	0.006	0.034
1.270	2.406	2.174	-0.040	0.005	0.034
1.278	2.419	2.144	-0.040	0.007	0.034
1.272	2.403	2.134	-0.041	0.006	0.034
1.277	2.387	2.124	-0.041	0.006	0.034
1.293	2.379	2.110	-0.041	0.006	0.033
1.286	2.403	2.116	-0.041	0.006	0.034
1.306	2.397	2.140	-0.040	0.006	0.034
1.277	2.425	2.112	-0.040	0.006	0.034
1.280	2.430	2.106	-0.041	0.005	0.034
1.265	2.410	2.157	-0.040	0.005	0.034
1.282	2.415	2.154	-0.040	0.006	0.034
1.272	2.426	2.140	-0.041	0.006	0.034
1.240	2.368	2.132	-0.041	0.006	0.034
1.290	2.389	2.134	-0.041	0.006	0.034
1.284	2.397	2.137	-0.041	0.006	0.034
1.277	2.393	2.154	-0.041	0.006	0.033
1.288	2.428	2.098	-0.040	0.006	0.034
1.282	2.413	2.123	-0.040	0.006	0.034
1.285	2.413	2.167	-0.040	0.005	0.034
1.295	2.438	2.153	-0.040	0.006	0.034
1.253	2.429	2.133	-0.040	0.006	0.034
1.271	2.400	2.144	-0.041	0.006	0.034
1.283	2.396	2.131	-0.041	0.006	0.034
1.282	2.400	2.169	-0.041	0.006	0.034
1.296	2.401	2.109	-0.041	0.006	0.034
1.286	2.409	2.099	-0.041	0.006	0.034
1.273	2.419	2.096	-0.041	0.006	0.034
1.286	2.415	2.119	-0.040	0.006	0.034
1.291	2.432	2.153	-0.040	0.006	0.033
1.266	2.446	2.130	-0.040	0.006	0.034
1.256	2.401	2.134	-0.040	0.006	0.034
1.273	2.414	2.164	-0.040	0.006	0.034
1.283	2.400	2.111	-0.041	0.007	0.034
1.280	2.397	2.117	-0.041	0.006	0.034
1.282	2.401	2.127	-0.041	0.006	0.033
1.285	2.413	2.123	-0.041	0.006	0.034
1.281	2.405	2.144	-0.040	0.006	0.034
1.299	2.430	2.119	-0.040	0.006	0.034
1.261	2.423	2.127	-0.041	0.006	0.034
1.271	2.413	2.174	-0.040	0.005	0.034
1.275	2.422	2.161	-0.040	0.007	0.034
1.273	2.396	2.155	-0.041	0.006	0.034
1.272	2.394	2.134	-0.040	0.006	0.034
1.282	2.377	2.117	-0.041	0.006	0.033
1.288	2.400	2.130	-0.041	0.006	0.034
1.304	2.399	2.123	-0.040	0.006	0.034
1.287	2.418	2.106	-0.040	0.006	0.034
1.276	2.436	2.120	-0.041	0.006	0.034
1.267	2.412	2.116	-0.040	0.005	0.034
1.273	2.426	2.150	-0.040	0.006	0.034
1.261	2.430	2.144	-0.041	0.006	0.034
1.235	2.386	2.166	-0.040	0.007	0.034
1.281	2.398	2.134	-0.041	0.006	0.034
1.277	2.401	2.141	-0.041	0.006	0.034
1.290	2.387	2.130	-0.041	0.006	0.033
1.288	2.409	2.102	-0.040	0.006	0.033
1.280	2.411	2.137	-0.041	0.006	0.034
1.273	2.410	2.164	-0.040	0.006	0.034
1.298	2.445	2.139	-0.040	0.006	0.033
1.257	2.437	2.130	-0.040	0.006	0.034
1.264	2.405	2.131	-0.041	0.006	0.034
1.276	2.418	2.137	-0.041	0.006	0.034
1.265	2.395	2.176	-0.041	0.006	0.034
1.288	2.398	2.137	-0.040	0.006	0.034
1.279	2.417	2.096	-0.041	0.007	0.033
1.280	2.406	2.120	-0.041	0.006	0.034
1.296	2.401	2.123	-0.040	0.006	0.034
1.293	2.427	2.119	-0.040	0.006	0.033
1.267	2.442	2.154	-0.040	0.006	0.034
1.265	2.402	2.137	-0.040	0.006	0.034
1.265	2.417	2.171	-0.040	0.006	0.034
1.273	2.409	2.131	-0.041	0.007	0.034
1.269	2.395	2.141	-0.040	0.006	0.034
1.284	2.410	2.130	-0.041	0.006	0.034
1.282	2.401	2.130	-0.041	0.006	0.034
1.292	2.386	2.140	-0.041	0.006	0.033
1.301	2.436	2.129	-0.040	0.006	0.033
1.275	2.419	2.130	-0.040	0.006	0.034
1.281	2.412	2.164	-0.040	0.005	0.034
1.276	2.428	2.158	-0.040	0.006	0.034
1.265	2.384	2.145	-0.041	0.007	0.034
1.268	2.399	2.141	-0.041	0.006	0.034
1.277	2.399	2.107	-0.041	0.007	0.034
1.256	2.394	2.121	-0.041	0.006	0.034
1.301	2.391	2.130	-0.041	0.006	0.034
1.291	2.414	2.099	-0.040	0.006	0.034
1.279	2.417	2.107	-0.041	0.006	0.034
1.271	2.409	2.126	-0.040	0.005	0.034
1.280	2.418	2.144	-0.041	0.006	0.034
1.271	2.421	2.157	-0.040	0.006	0.034
1.237	2.390	2.152	-0.040	0.006	0.034
1.284	2.402	2.148	-0.041	0.006	0.034
1.278	2.402	2.131	-0.041	0.006	0.034
1.277	2.388	2.123	-0.040	0.006	0.033
1.288	2.410	2.102	-0.040	0.006	0.033
1.280	2.408	2.130	-0.041	0.006	0.034
1.281	2.409	2.150	-0.040	0.006	0.034
1.314	2.445	2.132	-0.040	0.006	0.034
1.252	2.428	2.137	-0.040	0.006	0.034
1.265	2.394	2.145	-0.041	0.006	0.034
1.270	2.411	2.117	-0.041	0.007	0.034
1.276	2.402	2.148	-0.041	0.006	0.034
1.290	2.392	2.137	-0.041	0.006	0.033
1.283	2.416	2.092	-0.041	0.007	0.033
1.273	2.407	2.096	-0.041	0.006	0.034
1.295	2.412	2.133	-0.040	0.006	0.034
1.292	2.421	2.143	-0.041	0.006	0.033
1.270	2.440	2.137	-0.040	0.006	0.034
1.248	2.397	2.134	-0.040	0.006	0.034
1.268	2.409	2.154	-0.040	0.007	0.034
1.276	2.396	2.114	-0.041	0.007	0.034
1.284	2.395	2.127	-0.041	0.006	0.033
1.295	2.406	2.123	-0.041	0.006	0.033
1.280	2.411	2.123	-0.041	0.006	0.034
1.273	2.406	2.133	-0.040	0.006	0.034
1.295	2.424	2.123	-0.040	0.006	0.034
1.247	2.420	2.127	-0.041	0.006	0.034
1.263	2.405	2.168	-0.040	0.005	0.034
1.273	2.413	2.165	-0.040	0.007	0.034
1.274	2.392	2.131	-0.041	0.007	0.034
1.269	2.389	2.134	-0.041	0.006	0.034
1.292	2.366	2.117	-0.041	0.006	0.033
1.286	2.415	2.116	-0.041	0.006	0.034
1.286	2.399	2.147	-0.040	0.006	0.034
1.279	2.413	2.127	-0.040	0.006	0.034
1.270	2.432	2.127	-0.041	0.006	0.034
1.256	2.399	2.144	-0.040	0.006	0.034
1.270	2.405	2.157	-0.040	0.006	0.034
1.267	2.425	2.106	-0.041	0.007	0.034
1.227	2.371	2.136	-0.041	0.007	0.034
1.293	2.388	2.123	-0.041	0.006	0.034
1.288	2.406	2.130	-0.041	0.006	0.034
1.276	2.394	2.120	-0.041	0.006	0.033
1.283	2.415	2.095	-0.040	0.006	0.034
1.263	2.418	2.127	-0.041	0.006	0.034
1.278	2.407	2.154	-0.040	0.006	0.034
1.274	2.417	2.140	-0.040	0.006	0.034
1.259	2.423	2.127	-0.041	0.007	0.034
1.272	2.393	2.134	-0.041	0.006	0.034
1.283	2.386	2.113	-0.041	0.006	0.033
1.280	2.401	2.145	-0.042	0.007	0.034
1.289	2.399	2.123	-0.041	0.006	0.034
1.280	2.416	2.113	-0.041	0.006	0.033
1.269	2.414	2.120	-0.041	0.006	0.034
1.255	2.427	2.106	-0.040	0.006	0.034
1.273	2.403	2.124	-0.041	0.006	0.034
1.267	2.433	2.141	-0.041	0.007	0.034
1.251	2.381	2.124	-0.040	0.006	0.034
1.288	2.396	2.151	-0.041	0.006	0.034
1.284	2.402	2.086	-0.041	0.007	0.034
1.284	2.393	2.086	-0.041	0.006	0.033
1.293	2.401	2.123	-0.041	0.006	0.034
1.292	2.406	2.126	-0.041	0.006	0.033
1.275	2.422	2.137	-0.040	0.006	0.034
1.277	2.419	2.143	-0.041	0.006	0.033
1.258	2.425	2.127	-0.041	0.007	0.034
1.262	2.400	2.134	-0.041	0.006	0.034
1.277	2.403	2.154	-0.040	0.007	0.033
1.278	2.398	2.138	-0.041	0.007	0.034
1.278	2.389	2.127	-0.041	0.006	0.034
1.287	2.359	2.113	-0.041	0.006	0.033
1.308	2.416	2.116	-0.041	0.006	0.033
1.285	2.408	2.137	-0.040	0.006	0.034
1.278	2.413	2.113	-0.040	0.006	0.033
1.272	2.431	2.123	-0.040	0.006	0.034
1.263	2.394	2.130	-0.040	0.006	0.034
1.279	2.395	2.144	-0.041	0.007	0.033
1.272	2.412	2.106	-0.041	0.007	0.033
1.258	2.376	2.121	-0.041	0.006	0.034
1.310	2.370	2.113	-0.041	0.006	0.033
1.299	2.410	2.126	-0.041	0.006	0.033
1.272	2.398	2.103	-0.041	0.006	0.033
1.283	2.412	2.081	-0.040	0.006	0.034
1.262	2.410	2.144	-0.040	0.007	0.033
1.261	2.401	2.144	-0.040	0.006	0.034
1.259	2.402	2.147	-0.040	0.007	0.034
1.284	2.397	2.131	-0.041	0.007	0.034
1.277	2.393	2.110	-0.041	0.006	0.034
1.284	2.371	2.110	-0.041	0.006	0.033
1.295	2.411	2.126	-0.041	0.007	0.033
1.279	2.405	2.093	-0.041	0.006	0.033
1.271	2.402	2.144	-0.040	0.006	0.034
1.277	2.414	2.133	-0.041	0.006	0.033
1.238	2.417	2.123	-0.040	0.006	0.033
1.262	2.385	2.148	-0.041	0.007	0.034
1.274	2.415	2.096	-0.041	0.007	0.034
1.268	2.376	2.121	-0.041	0.006	0.034
1.297	2.376	2.124	-0.041	0.006	0.034
1.289	2.404	2.106	-0.041	0.007	0.033
1.273	2.398	2.100	-0.041	0.006	0.033
1.289	2.389	2.126	-0.040	0.006	0.033
1.276	2.407	2.150	-0.041	0.006	0.033
1.265	2.451	2.133	-0.041	0.006	0.034
1.247	2.388	2.148	-0.041	0.006	0.034
1.278	2.396	2.137	-0.041	0.006	0.033
1.277	2.388	2.131	-0.041	0.006	0.033
1.279	2.383	2.103	-0.041	0.006	0.033
1.285	2.406	2.123	-0.041	0.006	0.033
1.288	2.408	2.123	-0.041	0.006	0.033
1.277	2.381	2.141	-0.041	0.006	0.033
1.281	2.411	2.126	-0.041	0.006	0.033
1.266	2.421	2.130	-0.041	0.006	0.033
1.259	2.384	2.117	-0.041	0.006	0.034
1.277	2.396	2.164	-0.040	0.007	0.034
1.270	2.384	2.114	-0.041	0.007	0.033
1.288	2.393	2.113	-0.041	0.006	0.033
1.285	2.399	2.106	-0.041	0.007	0.033
1.309	2.419	2.098	-0.041	0.006	0.033
1.281	2.395	2.116	-0.041	0.006	0.033
1.280	2.398	2.127	-0.041	0.006	0.033
1.276	2.425	2.113	-0.041	0.006	0.034
1.263	2.380	2.131	-0.041	0.006	0.033
1.284	2.381	2.161	-0.041	0.007	0.033
1.276	2.390	2.100	-0.041	0.007	0.033
1.259	2.379	2.124	-0.041	0.006	0.033
1.320	2.379	2.130	-0.041	0.006	0.034
1.283	2.405	2.123	-0.041	0.006	0.033
1.273	2.410	2.133	-0.041	0.006	0.033
1.294	2.401	2.126	-0.041	0.006	0.033
1.264	2.402	2.110	-0.041	0.007	0.033
1.272	2.389	2.158	-0.041	0.006	0.033
1.276	2.391	2.144	-0.040	0.007	0.033
1.261	2.397	2.138	-0.041	0.007	0.033
1.272	2.379	2.148	-0.041	0.006	0.034
1.290	2.369	2.131	-0.041	0.007	0.033
1.296	2.407	2.116	-0.041	0.006	0.033
1.287	2.397	2.116	-0.041	0.006	0.033
1.281	2.402	2.140	-0.041	0.006	0.033
1.278	2.403	2.100	-0.041	0.006	0.034
1.267	2.381	2.141	-0.041	0.006	0.033
1.272	2.392	2.151	-0.041	0.007	0.033
1.268	2.418	2.103	-0.041	0.007	0.033
1.253	2.368	2.132	-0.041	0.006	0.034
1.299	2.371	2.123	-0.041	0.006	0.033
1.283	2.393	2.086	-0.041	0.007	0.033
1.282	2.391	2.100	-0.041	0.006	0.033
1.293	2.404	2.122	-0.041	0.006	0.033
1.270	2.408	2.126	-0.041	0.006	0.033
1.268	2.401	2.154	-0.041	0.006	0.033
1.267	2.395	2.120	-0.041	0.007	0.033
1.257	2.408	2.137	-0.041	0.007	0.033
1.270	2.381	2.121	-0.041	0.006	0.033
1.287	2.376	2.130	-0.041	0.007	0.033
1.287	2.384	2.103	-0.041	0.007	0.033
1.291	2.377	2.120	-0.041	0.006	0.033
1.291	2.396	2.099	-0.041	0.006	0.033
1.326	2.416	2.104	-0.041	0.006	0.033
1.269	2.393	2.103	-0.041	0.006	0.033
1.276	2.394	2.137	-0.041	0.007	0.033
1.267	2.417	2.110	-0.041	0.007	0.033
1.261	2.372	2.152	-0.041	0.007	0.033
1.290	2.385	2.140	-0.041	0.007	0.033
1.287	2.388	2.103	-0.041	0.007	0.033
1.276	2.368	2.100	-0.041	0.006	0.033
1.316	2.373	2.110	-0.041	0.006	0.033
1.291	2.407	2.129	-0.041	0.006	0.033
1.269	2.415	2.133	-0.041	0.006	0.033
1.283	2.396	2.119	-0.041	0.006	0.033
1.273	2.398	2.133	-0.041	0.007	0.033
1.283	2.379	2.124	-0.041	0.006	0.033
1.283	2.380	2.127	-0.041	0.007	0.033
1.276	2.389	2.130	-0.041	0.007	0.033
1.273	2.374	2.114	-0.041	0.006	0.033
1.293	2.368	2.092	-0.041	0.006	0.033
1.300	2.406	2.102	-0.041	0.006	0.033
1.286	2.401	2.099	-0.041	0.006	0.033
1.281	2.401	2.163	-0.040	0.005	0.033
1.273	2.408	2.127	-0.041	0.007	0.033
1.266	2.373	2.131	-0.041	0.006	0.033
1.284	2.373	2.137	-0.041	0.007	0.033
1.282	2.375	2.093	-0.041	0.007	0.033
1.267	2.368	2.114	-0.041	0.006	0.033
1.316	2.372	2.110	-0.041	0.006	0.033
1.291	2.391	2.082	-0.041	0.007	0.033
1.282	2.397	2.058	-0.041	0.006	0.033
1.287	2.384	2.122	-0.040	0.006	0.033
1.275	2.396	2.133	-0.041	0.007	0.033
1.266	2.412	2.137	-0.041	0.007	0.033
1.250	2.361	2.145	-0.041	0.007	0.033
1.283	2.363	2.110	-0.041	0.007	0.033
1.287	2.381	2.144	-0.041	0.006	0.033
1.288	2.367	2.127	-0.041	0.007	0.033
1.300	2.396	2.088	-0.041	0.006	0.033
1.286	2.389	2.113	-0.041	0.006	0.033
1.285	2.385	2.161	-0.041	0.006	0.033
1.310	2.407	2.129	-0.041	0.006	0.033
1.252	2.412	2.106	-0.041	0.007	0.033
1.270	2.369	2.120	-0.041	0.007	0.033
1.290	2.382	2.092	-0.041	0.007	0.033
1.286	2.374	2.169	-0.042	0.007	0.033
1.298	2.378	2.112	-0.041	0.006	0.033
1.294	2.382	2.089	-0.041	0.007	0.033
1.279	2.388	2.113	-0.041	0.006	0.033
1.287	2.397	2.109	-0.040	0.006	0.033
1.293	2.390	2.123	-0.041	0.006	0.033
1.269	2.425	2.137	-0.041	0.007	0.033
1.264	2.363	2.120	-0.040	0.007	0.033
1.288	2.380	2.144	-0.041	0.007	0.033
1.290	2.375	2.086	-0.041	0.008	0.033
1.290	2.365	2.100	-0.042	0.006	0.033
1.309	2.375	2.109	-0.041	0.006	0.033
1.293	2.386	2.116	-0.041	0.006	0.033
1.283	2.400	2.133	-0.041	0.006	0.033
1.291	2.396	2.102	-0.041	0.007	0.033
1.278	2.400	2.109	-0.041	0.006	0.033
1.278	2.380	2.144	-0.041	0.006	0.033
1.291	2.377	2.143	-0.041	0.007	0.033
1.286	2.373	2.117	-0.041	0.007	0.033
1.285	2.368	2.096	-0.041	0.007	0.033
1.299	2.328	2.100	-0.041	0.007	0.032
1.301	2.390	2.092	-0.041	0.006	0.032
1.299	2.380	2.116	-0.041	0.006	0.033
1.288	2.388	2.102	-0.041	0.006	0.033
1.278	2.401	2.127	-0.041	0.006	0.033
1.267	2.376	2.123	-0.041	0.006	0.033
1.282	2.384	2.119	-0.041	0.007	0.033
1.291	2.386	2.103	-0.041	0.007	0.033
1.259	2.347	2.084	-0.041	0.007	0.033
1.315	2.348	2.103	-0.042	0.007	0.033
1.296	2.389	2.123	-0.041	0.006	0.033
1.296	2.370	2.113	-0.041	0.006	0.033
1.303	2.391	2.067	-0.041	0.006	0.033
1.291	2.391	2.099	-0.041	0.006	0.033
1.278	2.376	2.147	-0.041	0.006	0.033
1.292	2.397	2.143	-0.041	0.007	0.033
1.270	2.399	2.113	-0.041	0.007	0.033
1.282	2.371	2.123	-0.041	0.007	0.033
1.297	2.363	2.092	-0.041	0.007	0.033
1.302	2.370	2.148	-0.042	0.007	0.033
1.307	2.363	2.102	-0.041	0.006	0.033
1.303	2.388	2.102	-0.041	0.007	0.033
1.286	2.380	2.086	-0.042	0.006	0.033
1.283	2.381	2.112	-0.041	0.006	0.033
1.292	2.379	2.112	-0.041	0.007	0.032
1.275	2.414	2.109	-0.041	0.007	0.033
1.269	2.356	2.103	-0.041	0.006	0.033
1.287	2.370	2.123	-0.041	0.007	0.033
1.296	2.364	2.083	-0.042	0.007	0.033
1.296	2.366	2.089	-0.041	0.007	0.033
1.319	2.369	2.123	-0.041	0.006	0.033
1.298	2.385	2.109	-0.041	0.006	0.033
1.288	2.387	2.123	-0.041	0.006	0.033
1.301	2.386	2.136	-0.041	0.007	0.032
1.270	2.398	2.106	-0.041	0.006	0.033
1.285	2.368	2.144	-0.041	0.006	0.033
1.300	2.370	2.123	-0.041	0.007	0.033
1.290	2.367	2.124	-0.042	0.007	0.033
1.292	2.363	2.117	-0.041	0.007	0.033
1.300	2.324	2.079	-0.041	0.007	0.032
1.304	2.386	2.095	-0.041	0.006	0.032
1.301	2.363	2.102	-0.041	0.006	0.033
1.297	2.372	2.088	-0.041	0.007	0.033
1.293	2.390	2.105	-0.041	0.007	0.033
1.285	2.365	2.126	-0.040	0.006	0.033
1.291	2.378	2.133	-0.041	0.007	0.033
1.285	2.389	2.099	-0.041	0.007	0.033
1.266	2.338	2.128	-0.041	0.007	0.033
1.320	2.334	2.113	-0.041	0.007	0.032
1.303	2.378	2.126	-0.041	0.007	0.032
1.296	2.367	2.123	-0.041	0.006	0.033
1.304	2.375	2.077	-0.040	0.006	0.032
1.285	2.376	2.113	-0.041	0.006	0.033
1.282	2.368	2.140	-0.041	0.006	0.032
1.292	2.372	2.147	-0.041	0.007	0.033
1.281	2.387	2.106	-0.041	0.007	0.033
1.288	2.354	2.110	-0.041	0.007	0.033
1.295	2.346	2.103	-0.041	0.007	0.032
1.307	2.378	2.106	-0.042	0.007	0.033
1.306	2.364	2.092	-0.041	0.006	0.033
1.299	2.375	2.109	-0.041	0.006	0.032
1.286	2.386	2.116	-0.041	0.007	0.032
1.271	2.388	2.122	-0.041	0.007	0.032
1.276	2.359	2.117	-0.041	0.007	0.033
1.276	2.384	2.106	-0.041	0.007	0.033
1.277	2.350	2.117	-0.041	0.007	0.033
1.311	2.352	2.123	-0.041	0.006	0.033
1.306	2.361	2.068	-0.041	0.007	0.032
1.298	2.360	2.099	-0.042	0.006	0.032
1.315	2.365	2.095	-0.041	0.006	0.032
1.305	2.379	2.098	-0.041	0.006	0.032
1.274	2.409	2.119	-0.041	0.007	0.033
1.284	2.357	2.110	-0.041	0.007	0.033
1.291	2.372	2.116	-0.041	0.007	0.032
1.294	2.348	2.103	-0.041	0.007	0.032
1.306	2.346	2.092	-0.041	0.007	0.032
1.310	2.368	2.099	-0.041	0.007	0.032
1.303	2.361	2.102	-0.041	0.006	0.032
1.306	2.341	2.130	-0.041	0.006	0.032
1.310	2.384	2.129	-0.041	0.007	0.032
1.284	2.378	2.119	-0.041	0.006	0.032
1.286	2.357	2.092	-0.041	0.007	0.032
1.290	2.375	2.153	-0.040	0.007	0.032
1.285	2.352	2.103	-0.041	0.007	0.033
1.312	2.351	2.113	-0.041	0.007	0.032
1.299	2.351	2.069	-0.041	0.007	0.033
1.313	2.375	2.112	-0.041	0.006	0.032
1.321	2.347	2.119	-0.041	0.006	0.032
1.305	2.369	2.116	-0.041	0.007	0.032
1.290	2.385	2.106	-0.041	0.006	0.033
1.293	2.349	2.099	-0.040	0.006	0.032
1.296	2.356	2.133	-0.041	0.007	0.032
1.296	2.353	2.109	-0.041	0.007	0.032
1.288	2.334	2.086	-0.041	0.007	0.032
1.327	2.349	2.106	-0.042	0.007	0.032
1.310	2.362	2.119	-0.041	0.006	0.032
1.306	2.343	2.099	-0.041	0.006	0.032
1.325	2.373	2.101	-0.041	0.006	0.032
1.295	2.367	2.105	-0.041	0.006	0.032
1.298	2.353	2.143	-0.041	0.006	0.032
1.300	2.368	2.140	-0.041	0.007	0.032
1.262	2.377	2.130	-0.041	0.007	0.032
1.283	2.331	2.117	-0.041	0.007	0.033
1.313	2.346	2.085	-0.041	0.007	0.032
1.300	2.349	2.102	-0.041	0.006	0.032
1.319	2.344	2.102	-0.041	0.007	0.032
1.309	2.365	2.122	-0.041	0.006	0.032
1.300	2.371	2.099	-0.042	0.006	0.033
1.294	2.351	2.112	-0.041	0.006	0.032
1.301	2.350	2.133	-0.041	0.007	0.032
1.289	2.390	2.102	-0.041	0.007	0.032
1.273	2.330	2.121	-0.041	0.007	0.033
1.315	2.334	2.127	-0.041	0.007	0.032
1.308	2.352	2.085	-0.041	0.007	0.032
1.310	2.340	2.072	-0.042	0.006	0.032
1.313	2.358	2.115	-0.041	0.006	0.032
1.304	2.365	2.116	-0.041	0.007	0.032
1.305	2.359	2.139	-0.041	0.006	0.032
1.288	2.360	2.130	-0.041	0.007	0.032
1.285	2.365	2.137	-0.041	0.007	0.032
1.302	2.340	2.120	-0.041	0.007	0.032
1.313	2.345	2.136	-0.041	0.007	0.032
1.295	2.346	2.117	-0.042	0.007	0.032
1.313	2.346	2.102	-0.041	0.006	0.032
1.314	2.347	2.109	-0.041	0.006	0.032
1.342	2.375	2.104	-0.041	0.006	0.032
1.308	2.351	2.105	-0.041	0.006	0.032
1.300	2.354	2.123	-0.041	0.007	0.032
1.292	2.374	2.102	-0.041	0.007	0.033
1.286	2.332	2.134	-0.041	0.007	0.033
1.306	2.354	2.150	-0.041	0.007	0.032
1.302	2.349	2.089	-0.041	0.008	0.032
1.298	2.332	2.093	-0.042	0.006	0.032
1.353	2.339	2.116	-0.041	0.006	0.033
1.321	2.370	2.115	-0.041	0.006	0.032
1.302	2.367	2.132	-0.041	0.006	0.032
1.303	2.355	2.119	-0.041	0.006	0.032
1.291	2.359	2.116	-0.041	0.007	0.032
1.296	2.346	2.120	-0.041	0.007	0.032
1.303	2.344	2.140	-0.041	0.007	0.032
1.295	2.349	2.106	-0.042	0.007	0.032
1.298	2.340	2.113	-0.041	0.007	0.032
1.315	2.324	2.106	-0.042	0.007	0.032
1.330	2.365	2.105	-0.041	0.006	0.032
1.312	2.356	2.102	-0.041	0.006	0.032
1.308	2.360	2.139	-0.041	0.006	0.032
1.296	2.364	2.112	-0.041	0.007	0.032
1.292	2.337	2.130	-0.041	0.007	0.032
1.297	2.342	2.116	-0.041	0.007	0.032
1.305	2.364	2.105	-0.041	0.007	0.032
1.284	2.328	2.107	-0.041	0.007	0.032
1.330	2.325	2.109	-0.042	0.007	0.032
1.309	2.351	2.102	-0.041	0.007	0.032
1.308	2.347	2.061	-0.042	0.006	0.032
1.315	2.353	2.115	-0.041	0.006	0.032
1.309	2.352	2.119	-0.041	0.007	0.032
1.293	2.351	2.143	-0.041	0.006	0.032
1.292	2.344	2.137	-0.041	0.007	0.032
1.293	2.356	2.136	-0.041	0.007	0.032
1.299	2.335	2.117	-0.042	0.007	0.032
1.317	2.323	2.119	-0.041	0.007	0.032
1.326	2.340	2.113	-0.042	0.007	0.032
1.320	2.340	2.116	-0.041	0.006	0.032
1.310	2.336	2.126	-0.041	0.006	0.032
1.344	2.380	2.114	-0.041	0.006	0.032
1.299	2.363	2.126	-0.041	0.006	0.032
1.306	2.347	2.126	-0.041	0.007	0.032
1.301	2.370	2.105	-0.041	0.007	0.032
1.287	2.330	2.155	-0.041	0.007	0.032
1.313	2.330	2.147	-0.041	0.007	0.032
1.305	2.343	2.089	-0.041	0.008	0.032
1.302	2.334	2.103	-0.042	0.006	0.032
1.333	2.335	2.112	-0.041	0.006	0.032
1.326	2.361	2.118	-0.041	0.007	0.032
1.301	2.365	2.129	-0.041	0.006	0.032
1.302	2.342	2.119	-0.041	0.006	0.032
1.297	2.357	2.130	-0.041	0.007	0.032
1.301	2.338	2.137	-0.041	0.007	0.032
1.314	2.337	2.122	-0.041	0.007	0.032
1.298	2.355	2.119	-0.041	0.007	0.032
1.302	2.335	2.116	-0.041	0.007	0.032
1.321	2.328	2.109	-0.041	0.007	0.032
1.329	2.365	2.108	-0.041	0.006	0.032
1.296	2.353	2.098	-0.041	0.007	0.032
1.304	2.346	2.156	-0.041	0.006	0.032
1.289	2.365	2.136	-0.041	0.007	0.032
1.295	2.330	2.137	-0.041	0.007	0.032
1.297	2.325	2.133	-0.041	0.007	0.032
1.305	2.344	2.106	-0.041	0.007	0.032
1.293	2.329	2.103	-0.042	0.007	0.032
1.323	2.325	2.095	-0.041	0.007	0.032
1.312	2.355	2.105	-0.041	0.007	0.032
1.312	2.356	2.085	-0.042	0.006	0.032
1.300	2.352	2.115	-0.041	0.006	0.032
1.305	2.354	2.133	-0.041	0.007	0.032
1.293	2.370	2.122	-0.041	0.007	0.032
1.268	2.301	2.132	-0.041	0.007	0.033
1.323	2.333	2.113	-0.042	0.007	0.032
1.314	2.340	2.140	-0.042	0.007	0.032
1.311	2.327	2.102	-0.041	0.006	0.032
1.324	2.355	2.070	-0.041	0.007	0.032
1.308	2.349	2.116	-0.041	0.006	0.032
1.311	2.343	2.153	-0.041	0.006	0.032
1.332	2.369	2.128	-0.041	0.007	0.032
1.289	2.376	2.126	-0.041	0.007	0.032
1.304	2.330	2.109	-0.041	0.007	0.032
1.306	2.341	2.113	-0.041	0.007	0.032
1.312	2.326	2.155	-0.042	0.007	0.032
1.332	2.327	2.112	-0.041	0.007	0.032
1.312	2.340	2.106	-0.041	0.007	0.032
1.309	2.351	2.105	-0.042	0.006	0.032
1.302	2.356	2.111	-0.041	0.006	0.032
1.317	2.360	2.132	-0.041	0.007	0.032
1.295	2.373	2.122	-0.041	0.007	0.032
1.288	2.331	2.109	-0.041	0.007	0.032
1.319	2.338	2.147	-0.041	0.007	0.032
1.318	2.332	2.086	-0.042	0.007	0.032
1.314	2.330	2.092	-0.041	0.006	0.032
1.326	2.336	2.112	-0.041	0.007	0.032
1.318	2.351	2.119	-0.041	0.006	0.032
1.303	2.354	2.129	-0.041	0.006	0.032
1.318	2.356	2.136	-0.041	0.007	0.032
1.286	2.361	2.136	-0.041	0.007	0.032
1.304	2.336	2.150	-0.041	0.006	0.032
1.306	2.347	2.157	-0.041	0.007	0.032
1.306	2.334	2.126	-0.042	0.007	0.032
1.302	2.326	2.120	-0.041	0.007	0.032
1.318	2.300	2.102	-0.042	0.007	0.032
1.329	2.355	2.115	-0.041	0.006	0.032
1.310	2.344	2.105	-0.041	0.006	0.032
1.312	2.353	2.122	-0.041	0.007	0.032
1.298	2.362	2.126	-0.041	0.007	0.032
1.298	2.327	2.130	-0.041	0.006	0.032
1.310	2.342	2.143	-0.041	0.007	0.032
1.315	2.349	2.106	-0.042	0.007	0.032
1.279	2.319	2.104	-0.042	0.007	0.032
1.339	2.313	2.106	-0.041	0.007	0.032
1.326	2.339	2.112	-0.041	0.006	0.032
1.303	2.342	2.105	-0.041	0.006	0.032
1.318	2.346	2.077	-0.041	0.006	0.032
1.298	2.347	2.140	-0.041	0.007	0.032
1.304	2.332	2.119	-0.041	0.006	0.032
1.296	2.337	2.143	-0.041	0.007	0.032
1.300	2.355	2.133	-0.041	0.007	0.032
1.305	2.335	2.147	-0.042	0.007	0.032
1.326	2.318	2.106	-0.041	0.007	0.032
1.326	2.344	2.133	-0.042	0.007	0.032
1.320	2.338	2.116	-0.041	0.006	0.032
1.303	2.347	2.122	-0.041	0.006	0.032
1.309	2.363	2.119	-0.041	0.007	0.032
1.278	2.366	2.119	-0.041	0.007	0.032
1.302	2.337	2.140	-0.041	0.007	0.032
1.303	2.361	2.105	-0.041	0.007	0.032
1.285	2.318	2.131	-0.042	0.007	0.032
1.331	2.326	2.126	-0.041	0.007	0.032
1.321	2.340	2.089	-0.042	0.007	0.032
1.313	2.335	2.082	-0.042	0.006	0.032
1.320	2.335	2.125	-0.041	0.006	0.032
1.305	2.352	2.112	-0.041	0.007	0.032
1.291	2.387	2.139	-0.041	0.006	0.032
1.287	2.322	2.134	-0.041	0.007	0.032
1.304	2.345	2.113	-0.041	0.007	0.032
1.301	2.325	2.113	-0.041	0.007	0.032
1.316	2.320	2.109	-0.041	0.007	0.032
1.326	2.338	2.115	-0.041	0.007	0.032
1.316	2.336	2.112	-0.041	0.007	0.032
1.314	2.327	2.129	-0.041	0.006	0.032
1.331	2.362	2.108	-0.041	0.006	0.032
1.289	2.361	2.139	-0.041	0.007	0.032
1.309	2.331	2.103	-0.041	0.007	0.032
1.304	2.343	2.150	-0.041	0.007	0.032
1.299	2.324	2.124	-0.042	0.007	0.032
1.325	2.337	2.116	-0.041	0.007	0.032
1.316	2.334	2.085	-0.041	0.007	0.032
1.341	2.351	2.111	-0.041	0.006	0.031
1.317	2.323	2.129	-0.041	0.006	0.032
1.315	2.345	2.129	-0.041	0.007	0.032
1.299	2.364	2.109	-0.041	0.006	0.032
1.289	2.320	2.123	-0.041	0.007	0.032
1.315	2.336	2.150	-0.041	0.007	0.032
1.301	2.332	2.102	-0.041	0.007	0.032
1.292	2.315	2.134	-0.041	0.007	0.032
1.346	2.322	2.126	-0.041	0.006	0.032
1.325	2.346	2.108	-0.041	0.006	0.032
1.310	2.337	2.129	-0.041	0.006	0.032
1.319	2.347	2.135	-0.041	0.006	0.032
1.294	2.353	2.116	-0.041	0.007	0.032
1.302	2.333	2.137	-0.041	0.006	0.032
1.308	2.333	2.147	-0.041	0.007	0.032
1.293	2.336	2.113	-0.041	0.007	0.032
1.297	2.326	2.133	-0.041	0.007	0.032
1.324	2.312	2.109	-0.041	0.007	0.032
1.327	2.352	2.115	-0.041	0.006	0.032
1.321	2.342	2.108	-0.041	0.006	0.032
1.311	2.339	2.177	-0.041	0.006	0.032
1.303	2.358	2.146	-0.041	0.007	0.032
1.299	2.323	2.130	-0.041	0.007	0.032
1.308	2.322	2.137	-0.041	0.007	0.032
1.314	2.335	2.102	-0.041	0.007	0.032
1.302	2.316	2.116	-0.041	0.007	0.032
1.339	2.314	2.116	-0.041	0.006	0.032
1.318	2.330	2.088	-0.041	0.007	0.032
1.306	2.344	2.075	-0.042	0.006	0.032
1.326	2.346	2.105	-0.041	0.006	0.032
1.309	2.345	2.139	-0.041	0.007	0.032
1.305	2.353	2.126	-0.041	0.006	0.032
1.275	2.300	2.124	-0.041	0.007	0.032
1.308	2.329	2.109	-0.041	0.007	0.032
1.307	2.327	2.130	-0.042	0.007	0.032
1.318	2.317	2.119	-0.041	0.007	0.032
1.321	2.345	2.095	-0.041	0.007	0.032
1.315	2.339	2.102	-0.041	0.006	0.032
1.322	2.335	2.142	-0.041	0.006	0.032
1.330	2.360	2.131	-0.041	0.007	0.031
1.285	2.369	2.136	-0.041	0.007	0.032
1.308	2.330	2.137	-0.041	0.007	0.032
1.311	2.336	2.092	-0.041	0.007	0.032
1.309	2.319	2.152	-0.042	0.007	0.032
1.333	2.320	2.129	-0.041	0.007	0.032
1.316	2.340	2.078	-0.041	0.007	0.032
1.309	2.345	2.102	-0.042	0.006	0.032
1.323	2.348	2.115	-0.041	0.006	0.032
1.323	2.341	2.136	-0.041	0.007	0.032
1.305	2.371	2.143	-0.041	0.007	0.032
1.282	2.313	2.120	-0.041	0.007	0.032
1.319	2.319	2.136	-0.041	0.007	0.032
1.323	2.330	2.106	-0.042	0.008	0.032
1.320	2.321	2.112	-0.041	0.007	0.032
1.329	2.324	2.108	-0.041	0.007	0.032
1.315	2.340	2.115	-0.041	0.007	0.032
1.304	2.355	2.139	-0.041	0.006	0.032
1.317	2.343	2.139	-0.041	0.007	0.032
1.290	2.353	2.126	-0.041	0.007	0.032
1.305	2.324	2.147	-0.041	0.006	0.032
1.313	2.330	2.140	-0.041	0.007	0.032
1.311	2.321	2.120	-0.042	0.007	0.032
1.309	2.314	2.137	-0.042	0.007	0.032
1.334	2.286	2.106	-0.041	0.007	0.031
1.338	2.356	2.118	-0.041	0.006	0.032
1.324	2.334	2.122	-0.041	0.006	0.032
1.311	2.344	2.091	-0.041	0.007	0.032
1.299	2.360	2.136	-0.041	0.006	0.032
1.306	2.323	2.112	-0.041	0.006	0.032
1.321	2.330	2.133	-0.041	0.007	0.032
1.311	2.337	2.113	-0.042	0.007	0.032
1.292	2.301	2.131	-0.042	0.007	0.032
1.343	2.299	2.126	-0.041	0.006	0.032
1.321	2.344	2.122	-0.041	0.007	0.032
1.323	2.331	2.099	-0.041	0.006	0.032
1.327	2.337	2.080	-0.041	0.006	0.031
1.301	2.345	2.126	-0.041	0.007	0.032
1.304	2.328	2.140	-0.041	0.006	0.032
1.316	2.321	2.146	-0.041	0.007	0.032
1.305	2.334	2.130	-0.042	0.007	0.032
1.312	2.321	2.130	-0.041	0.007	0.032
1.324	2.305	2.099	-0.041	0.007	0.032
1.326	2.336	2.136	-0.042	0.007	0.032
1.322	2.327	2.119	-0.041	0.006	0.032
1.317	2.336	2.119	-0.041	0.006	0.032
1.312	2.346	2.112	-0.041	0.006	0.032
1.288	2.348	2.119	-0.041	0.006	0.032
1.307	2.318	2.120	-0.041	0.007	0.032
1.311	2.362	2.109	-0.041	0.007	0.032
1.287	2.311	2.123	-0.041	0.007	0.032
1.329	2.323	2.119	-0.041	0.007	0.032
1.314	2.323	2.079	-0.042	0.008	0.032
1.324	2.320	2.095	-0.042	0.006	0.032
1.335	2.322	2.108	-0.041	0.006	0.032
1.325	2.340	2.136	-0.041	0.007	0.032
1.301	2.377	2.149	-0.041	0.006	0.032
1.314	2.326	2.150	-0.041	0.007	0.032
1.290	2.339	2.133	-0.041	0.007	0.032
1.305	2.332	2.133	-0.041	0.007	0.032
1.323	2.314	2.122	-0.041	0.007	0.032
1.322	2.316	2.116	-0.042	0.007	0.032
1.321	2.326	2.116	-0.042	0.006	0.032
1.333	2.296	2.105	-0.041	0.007	0.031
1.343	2.356	2.132	-0.041	0.006	0.031
1.305	2.337	2.126	-0.041	0.006	0.032
1.319	2.319	2.112	-0.041	0.007	0.032
1.305	2.340	2.167	-0.041	0.007	0.032
1.303	2.309	2.130	-0.041	0.007	0.032
1.331	2.321	2.143	-0.042	0.007	0.032
1.322	2.330	2.112	-0.041	0.007	0.031
1.325	2.321	2.099	-0.042	0.006	0.032
1.343	2.316	2.122	-0.041	0.006	0.032
1.328	2.340	2.119	-0.042	0.006	0.031
1.313	2.351	2.108	-0.041	0.006	0.032
1.306	2.327	2.112	-0.041	0.006	0.032
1.305	2.321	2.150	-0.041	0.007	0.032
1.312	2.321	2.113	-0.041	0.007	0.032
1.304	2.306	2.117	-0.041	0.007	0.032
1.345	2.312	2.123	-0.042	0.007	0.032
1.324	2.328	2.116	-0.042	0.007	0.032
1.323	2.308	2.140	-0.041	0.007	0.031
1.334	2.341	2.118	-0.041	0.007	0.032
1.304	2.337	2.112	-0.041	0.006	0.032
1.313	2.326	2.153	-0.041	0.006	0.032
1.312	2.331	2.143	-0.041	0.007	0.032
1.284	2.354	2.140	-0.041	0.007	0.032
1.308	2.307	2.137	-0.041	0.007	0.032
1.323	2.319	2.116	-0.041	0.007	0.032
1.320	2.321	2.109	-0.041	0.006	0.032
1.337	2.313	2.109	-0.041	0.006	0.032
1.322	2.323	2.122	-0.041	0.007	0.032
1.325	2.336	2.088	-0.042	0.006	0.032
1.332	2.318	2.139	-0.041	0.006	0.032
1.311	2.323	2.136	-0.041	0.007	0.032
1.297	2.384	2.125	-0.041	0.007	0.032
1.290	2.306	2.138	-0.041	0.007	0.032
1.321	2.320	2.136	-0.041	0.007	0.032
1.316	2.315	2.113	-0.041	0.007	0.032
1.324	2.308	2.088	-0.042	0.007	0.032
1.336	2.319	2.122	-0.041	0.007	0.032
1.318	2.335	2.115	-0.041	0.006	0.032
1.321	2.309	2.140	-0.041	0.006	0.032
1.319	2.340	2.132	-0.041	0.007	0.032
1.299	2.336	2.129	-0.041	0.007	0.032
1.315	2.306	2.113	-0.041	0.007	0.032
1.321	2.314	2.150	-0.041	0.007	0.032
1.303	2.318	2.127	-0.042	0.007	0.032
1.342	2.326	2.108	-0.041	0.006	0.032
1.331	2.329	2.084	-0.041	0.007	0.032
1.356	2.350	2.111	-0.041	0.006	0.031
1.317	2.321	2.133	-0.041	0.006	0.032
1.316	2.323	2.126	-0.041	0.007	0.032
1.315	2.354	2.115	-0.041	0.007	0.032
1.297	2.305	2.140	-0.041	0.007	0.032
1.320	2.328	2.150	-0.041	0.007	0.032
1.318	2.326	2.109	-0.042	0.007	0.032
1.311	2.308	2.106	-0.042	0.007	0.032
1.357	2.311	2.119	-0.042	0.006	0.032
1.338	2.337	2.136	-0.041	0.007	0.031
1.316	2.342	2.129	-0.041	0.006	0.032
1.324	2.325	2.108	-0.041	0.006	0.032
1.308	2.346	2.125	-0.041	0.007	0.032
1.310	2.301	2.127	-0.042	0.007	0.032
1.319	2.322	2.150	-0.041	0.007	0.032
1.306	2.323	2.116	-0.042	0.007	0.032
1.315	2.313	2.113	-0.042	0.007	0.032
1.328	2.300	2.105	-0.041	0.007	0.031
1.346	2.333	2.115	-0.041	0.006	0.031
[truncated: 211,000 more rows]
