# Supplementary material for: Identification of Haptic Based Guiding Using Hard Reins
Source: PLoS One. 2015 Jul 22;10(7):e0132020. doi: 10.1371/journal.pone.0132020 (PMC4511788; doi:10.1371/journal.pone.0132020)
Supplement: S5 File — (ZIP) [file pone.0132020.s005.zip › Exp2_ForceData1/Subject3/path3/T10.csv]

-1.074	0.708	-7.539	0.095	-0.009	-0.015
-1.054	0.719	-7.493	0.096	-0.008	-0.016
-1.037	0.734	-7.531	0.096	-0.009	-0.016
-1.081	0.713	-7.570	0.095	-0.009	-0.015
-1.044	0.735	-7.514	0.096	-0.009	-0.016
-1.025	0.730	-7.493	0.096	-0.010	-0.016
-1.048	0.725	-7.574	0.095	-0.009	-0.015
-1.036	0.737	-7.538	0.096	-0.009	-0.016
-1.031	0.736	-7.531	0.096	-0.009	-0.016
-1.035	0.741	-7.606	0.095	-0.009	-0.016
-1.028	0.733	-7.555	0.096	-0.009	-0.016
-1.025	0.740	-7.538	0.096	-0.009	-0.016
-1.042	0.743	-7.599	0.096	-0.009	-0.016
-1.030	0.725	-7.558	0.096	-0.008	-0.016
-1.021	0.739	-7.538	0.096	-0.009	-0.016
-1.038	0.734	-7.581	0.096	-0.008	-0.015
-1.049	0.722	-7.596	0.096	-0.009	-0.016
-1.045	0.710	-7.558	0.096	-0.008	-0.016
-1.049	0.725	-7.596	0.096	-0.008	-0.016
-1.067	0.717	-7.626	0.096	-0.009	-0.016
-1.035	0.721	-7.562	0.096	-0.009	-0.016
-1.059	0.695	-7.568	0.096	-0.009	-0.016
-1.074	0.701	-7.591	0.096	-0.009	-0.016
-1.049	0.718	-7.562	0.096	-0.009	-0.016
-1.050	0.725	-7.568	0.096	-0.009	-0.016
-1.078	0.705	-7.580	0.096	-0.008	-0.015
-1.045	0.725	-7.548	0.096	-0.009	-0.016
-1.059	0.722	-7.538	0.096	-0.009	-0.016
-1.069	0.717	-7.608	0.096	-0.009	-0.016
-1.046	0.730	-7.572	0.096	-0.008	-0.016
-1.040	0.729	-7.510	0.096	-0.009	-0.016
-1.055	0.729	-7.619	0.096	-0.009	-0.016
-1.039	0.739	-7.586	0.096	-0.009	-0.016
-1.043	0.724	-7.565	0.096	-0.009	-0.016
-1.054	0.725	-7.619	0.096	-0.009	-0.016
-1.025	0.720	-7.626	0.096	-0.009	-0.015
-1.055	0.719	-7.589	0.096	-0.009	-0.016
-1.055	0.722	-7.613	0.096	-0.008	-0.016
-1.055	0.703	-7.664	0.096	-0.009	-0.016
-1.048	0.723	-7.603	0.096	-0.009	-0.016
-1.061	0.709	-7.612	0.096	-0.008	-0.016
-1.075	0.706	-7.674	0.096	-0.008	-0.016
-1.065	0.713	-7.589	0.096	-0.009	-0.016
-1.072	0.708	-7.613	0.096	-0.009	-0.016
-1.082	0.698	-7.663	0.096	-0.009	-0.016
-1.060	0.714	-7.596	0.096	-0.009	-0.016
-1.074	0.696	-7.606	0.096	-0.009	-0.017
-1.081	0.715	-7.629	0.096	-0.009	-0.016
-1.062	0.717	-7.616	0.096	-0.009	-0.016
-1.065	0.727	-7.582	0.096	-0.009	-0.016
-1.077	0.718	-7.639	0.096	-0.009	-0.016
-1.049	0.724	-7.599	0.096	-0.009	-0.016
-1.052	0.714	-7.589	0.096	-0.009	-0.016
-1.042	0.730	-7.658	0.096	-0.009	-0.016
-1.058	0.730	-7.644	0.096	-0.009	-0.016
-1.056	0.718	-7.589	0.096	-0.009	-0.016
-1.066	0.709	-7.640	0.096	-0.008	-0.016
-1.045	0.725	-7.661	0.097	-0.009	-0.016
-1.065	0.717	-7.644	0.097	-0.009	-0.016
-1.072	0.715	-7.633	0.097	-0.008	-0.016
-1.053	0.709	-7.684	0.097	-0.009	-0.016
-1.074	0.703	-7.623	0.096	-0.009	-0.016
-1.074	0.692	-7.596	0.097	-0.008	-0.016
-1.068	0.694	-7.664	0.097	-0.009	-0.016
-1.088	0.709	-7.623	0.096	-0.009	-0.016
-1.073	0.695	-7.654	0.096	-0.009	-0.017
-1.076	0.699	-7.674	0.097	-0.009	-0.016
-1.087	0.707	-7.636	0.096	-0.009	-0.016
-1.083	0.702	-7.630	0.096	-0.009	-0.016
-1.078	0.710	-7.657	0.096	-0.008	-0.016
-1.065	0.711	-7.668	0.096	-0.009	-0.016
-1.074	0.701	-7.634	0.096	-0.009	-0.017
-1.057	0.716	-7.682	0.096	-0.009	-0.016
-1.069	0.715	-7.685	0.096	-0.009	-0.016
-1.073	0.714	-7.644	0.097	-0.009	-0.016
-1.049	0.726	-7.655	0.097	-0.009	-0.016
-1.056	0.714	-7.681	0.096	-0.009	-0.016
-1.077	0.708	-7.695	0.096	-0.008	-0.016
-1.034	0.726	-7.680	0.097	-0.009	-0.017
-1.069	0.700	-7.705	0.097	-0.009	-0.016
-1.080	0.707	-7.685	0.097	-0.008	-0.016
-1.083	0.694	-7.668	0.097	-0.008	-0.016
-1.073	0.697	-7.702	0.097	-0.009	-0.016
-1.099	0.706	-7.691	0.097	-0.009	-0.016
-1.084	0.693	-7.640	0.097	-0.008	-0.016
-1.092	0.708	-7.702	0.096	-0.009	-0.016
-1.096	0.698	-7.677	0.096	-0.009	-0.016
-1.091	0.697	-7.637	0.097	-0.009	-0.017
-1.080	0.704	-7.674	0.096	-0.009	-0.016
-1.098	0.706	-7.687	0.096	-0.009	-0.016
-1.084	0.714	-7.668	0.097	-0.009	-0.016
-1.073	0.710	-7.654	0.096	-0.009	-0.016
-1.082	0.709	-7.712	0.096	-0.009	-0.016
-1.078	0.732	-7.685	0.097	-0.009	-0.016
-1.064	0.713	-7.630	0.096	-0.009	-0.016
-1.069	0.709	-7.692	0.097	-0.009	-0.016
-1.078	0.716	-7.702	0.097	-0.009	-0.016
-1.063	0.720	-7.699	0.097	-0.009	-0.016
-1.082	0.700	-7.702	0.097	-0.009	-0.016
-1.090	0.705	-7.743	0.097	-0.008	-0.016
-1.073	0.702	-7.696	0.097	-0.009	-0.017
-1.083	0.684	-7.712	0.097	-0.009	-0.016
-1.096	0.705	-7.781	0.097	-0.008	-0.016
-1.074	0.705	-7.686	0.097	-0.009	-0.017
-1.097	0.688	-7.750	0.097	-0.009	-0.016
-1.109	0.692	-7.746	0.097	-0.008	-0.016
-1.097	0.695	-7.698	0.097	-0.009	-0.016
-1.103	0.700	-7.719	0.097	-0.009	-0.016
-1.108	0.702	-7.736	0.097	-0.009	-0.016
-1.094	0.702	-7.716	0.096	-0.009	-0.016
-1.125	0.719	-7.702	0.097	-0.009	-0.017
-1.102	0.691	-7.746	0.097	-0.008	-0.016
-1.104	0.707	-7.698	0.097	-0.009	-0.016
-1.083	0.706	-7.674	0.096	-0.009	-0.016
-1.098	0.701	-7.729	0.097	-0.009	-0.016
-1.089	0.723	-7.730	0.097	-0.009	-0.016
-1.083	0.708	-7.709	0.097	-0.009	-0.016
-1.091	0.699	-7.760	0.097	-0.009	-0.016
-1.094	0.740	-7.760	0.097	-0.009	-0.016
-1.081	0.705	-7.716	0.097	-0.009	-0.016
-1.099	0.686	-7.742	0.097	-0.008	-0.016
-1.093	0.707	-7.770	0.097	-0.008	-0.016
-1.088	0.693	-7.723	0.097	-0.009	-0.016
-1.111	0.695	-7.743	0.097	-0.008	-0.016
-1.102	0.689	-7.787	0.097	-0.008	-0.016
-1.126	0.682	-7.728	0.097	-0.008	-0.016
-1.114	0.689	-7.739	0.097	-0.009	-0.016
-1.111	0.695	-7.794	0.097	-0.009	-0.016
-1.123	0.684	-7.732	0.097	-0.009	-0.016
-1.117	0.688	-7.750	0.097	-0.009	-0.017
-1.113	0.695	-7.787	0.097	-0.009	-0.016
-1.116	0.705	-7.763	0.097	-0.009	-0.016
-1.122	0.709	-7.715	0.097	-0.009	-0.016
-1.103	0.697	-7.743	0.097	-0.009	-0.016
-1.106	0.711	-7.797	0.096	-0.009	-0.016
-1.122	0.710	-7.726	0.097	-0.009	-0.017
-1.101	0.706	-7.767	0.097	-0.009	-0.016
-1.102	0.717	-7.787	0.097	-0.009	-0.016
-1.099	0.695	-7.750	0.097	-0.009	-0.016
-1.099	0.698	-7.774	0.097	-0.009	-0.016
-1.104	0.723	-7.787	0.097	-0.008	-0.016
-1.113	0.707	-7.764	0.097	-0.009	-0.016
-1.105	0.694	-7.774	0.097	-0.008	-0.016
-1.115	0.702	-7.804	0.097	-0.008	-0.016
-1.124	0.685	-7.773	0.097	-0.008	-0.016
-1.118	0.690	-7.746	0.097	-0.008	-0.016
-1.126	0.697	-7.814	0.097	-0.008	-0.016
-1.147	0.673	-7.769	0.097	-0.009	-0.016
-1.129	0.697	-7.774	0.097	-0.009	-0.017
-1.127	0.692	-7.787	0.097	-0.009	-0.016
-1.167	0.670	-7.799	0.097	-0.009	-0.016
-1.131	0.696	-7.743	0.097	-0.009	-0.016
-1.105	0.697	-7.729	0.097	-0.010	-0.016
-1.134	0.696	-7.817	0.097	-0.009	-0.016
-1.117	0.701	-7.760	0.097	-0.009	-0.016
-1.112	0.686	-7.780	0.097	-0.009	-0.016
-1.124	0.708	-7.842	0.097	-0.009	-0.016
-1.113	0.696	-7.777	0.097	-0.009	-0.016
-1.110	0.697	-7.777	0.097	-0.008	-0.016
-1.121	0.706	-7.821	0.097	-0.009	-0.016
-1.123	0.691	-7.818	0.098	-0.009	-0.016
-1.121	0.701	-7.784	0.098	-0.008	-0.016
-1.128	0.695	-7.818	0.097	-0.009	-0.016
-1.140	0.682	-7.862	0.098	-0.008	-0.016
-1.144	0.682	-7.787	0.098	-0.008	-0.016
-1.140	0.681	-7.828	0.097	-0.008	-0.016
-1.156	0.681	-7.866	0.098	-0.009	-0.016
-1.137	0.693	-7.784	0.098	-0.009	-0.016
-1.147	0.661	-7.797	0.097	-0.009	-0.017
-1.164	0.680	-7.837	0.097	-0.009	-0.016
-1.137	0.686	-7.801	0.097	-0.009	-0.016
-1.144	0.690	-7.783	0.097	-0.009	-0.016
-1.160	0.686	-7.827	0.097	-0.009	-0.016
-1.128	0.702	-7.804	0.097	-0.009	-0.016
-1.126	0.696	-7.791	0.097	-0.009	-0.016
-1.129	0.704	-7.849	0.097	-0.009	-0.016
-1.118	0.702	-7.832	0.097	-0.009	-0.016
-1.137	0.694	-7.777	0.097	-0.009	-0.016
-1.139	0.695	-7.859	0.098	-0.008	-0.016
-1.115	0.696	-7.849	0.098	-0.009	-0.016
-1.141	0.690	-7.832	0.098	-0.009	-0.016
-1.147	0.690	-7.835	0.097	-0.008	-0.016
-1.116	0.679	-7.869	0.098	-0.009	-0.015
-1.153	0.679	-7.831	0.097	-0.008	-0.016
-1.144	0.680	-7.797	0.098	-0.008	-0.016
-1.153	0.674	-7.882	0.098	-0.009	-0.016
-1.153	0.682	-7.838	0.097	-0.008	-0.016
-1.157	0.670	-7.831	0.097	-0.009	-0.016
-1.160	0.677	-7.896	0.098	-0.009	-0.016
-1.169	0.681	-7.834	0.097	-0.008	-0.016
-1.162	0.671	-7.814	0.097	-0.009	-0.016
-1.167	0.669	-7.851	0.097	-0.009	-0.016
-1.144	0.689	-7.845	0.097	-0.009	-0.016
-1.167	0.675	-7.821	0.097	-0.009	-0.017
-1.147	0.694	-7.866	0.097	-0.009	-0.016
-1.141	0.686	-7.872	0.097	-0.009	-0.016
-1.146	0.690	-7.832	0.098	-0.009	-0.016
-1.135	0.700	-7.873	0.097	-0.009	-0.016
-1.137	0.692	-7.883	0.098	-0.009	-0.016
-1.146	0.692	-7.852	0.098	-0.009	-0.016
-1.122	0.701	-7.888	0.098	-0.009	-0.017
-1.151	0.687	-7.882	0.098	-0.008	-0.016
-1.161	0.694	-7.873	0.098	-0.008	-0.016
-1.165	0.686	-7.873	0.098	-0.008	-0.016
-1.144	0.689	-7.893	0.098	-0.009	-0.016
-1.168	0.689	-7.893	0.098	-0.009	-0.016
-1.164	0.669	-7.859	0.098	-0.008	-0.016
-1.160	0.681	-7.923	0.098	-0.009	-0.016
-1.177	0.675	-7.855	0.098	-0.008	-0.016
-1.172	0.673	-7.845	0.098	-0.008	-0.016
-1.165	0.675	-7.892	0.098	-0.009	-0.016
-1.188	0.672	-7.878	0.098	-0.008	-0.016
-1.167	0.670	-7.866	0.098	-0.009	-0.016
-1.163	0.678	-7.889	0.097	-0.009	-0.016
-1.178	0.687	-7.892	0.098	-0.008	-0.016
-1.176	0.688	-7.876	0.098	-0.009	-0.016
-1.158	0.686	-7.872	0.097	-0.008	-0.016
-1.154	0.693	-7.917	0.098	-0.009	-0.016
-1.168	0.685	-7.876	0.098	-0.009	-0.016
-1.140	0.687	-7.904	0.098	-0.009	-0.016
-1.153	0.688	-7.910	0.098	-0.009	-0.015
-1.166	0.681	-7.913	0.098	-0.008	-0.016
-1.150	0.690	-7.900	0.098	-0.008	-0.016
-1.172	0.681	-7.941	0.098	-0.008	-0.016
-1.179	0.674	-7.975	0.098	-0.008	-0.016
-1.159	0.682	-7.894	0.098	-0.009	-0.016
-1.173	0.669	-7.913	0.098	-0.009	-0.016
-1.187	0.672	-7.964	0.098	-0.008	-0.016
-1.178	0.667	-7.893	0.098	-0.009	-0.016
-1.190	0.679	-7.906	0.098	-0.009	-0.016
-1.194	0.679	-7.940	0.098	-0.009	-0.016
-1.183	0.670	-7.923	0.098	-0.009	-0.016
-1.205	0.686	-7.896	0.098	-0.009	-0.016
-1.181	0.676	-7.933	0.098	-0.009	-0.016
-1.173	0.692	-7.927	0.098	-0.009	-0.016
-1.164	0.693	-7.862	0.098	-0.009	-0.016
-1.178	0.679	-7.934	0.098	-0.009	-0.016
-1.172	0.701	-7.930	0.098	-0.008	-0.015
-1.164	0.684	-7.886	0.098	-0.009	-0.016
-1.175	0.678	-7.937	0.098	-0.008	-0.016
-1.184	0.714	-7.947	0.098	-0.008	-0.015
-1.174	0.678	-7.910	0.098	-0.008	-0.016
-1.177	0.680	-7.951	0.098	-0.009	-0.016
-1.181	0.685	-7.988	0.098	-0.008	-0.016
-1.189	0.671	-7.934	0.098	-0.008	-0.016
-1.190	0.658	-7.919	0.098	-0.008	-0.016
-1.186	0.661	-7.981	0.098	-0.008	-0.016
-1.209	0.660	-7.912	0.098	-0.009	-0.016
-1.205	0.663	-7.926	0.098	-0.009	-0.016
-1.195	0.673	-7.961	0.098	-0.009	-0.016
-1.204	0.663	-7.954	0.098	-0.009	-0.016
-1.199	0.673	-7.923	0.098	-0.009	-0.016
-1.192	0.671	-7.961	0.098	-0.008	-0.016
-1.186	0.679	-7.964	0.098	-0.009	-0.016
-1.195	0.690	-7.917	0.098	-0.009	-0.016
-1.184	0.678	-7.951	0.098	-0.009	-0.016
-1.180	0.693	-8.009	0.097	-0.009	-0.016
-1.197	0.686	-7.924	0.098	-0.009	-0.016
-1.167	0.682	-7.958	0.098	-0.009	-0.016
-1.179	0.695	-8.002	0.098	-0.009	-0.015
-1.190	0.672	-7.941	0.098	-0.009	-0.016
-1.183	0.673	-7.961	0.098	-0.009	-0.016
-1.193	0.701	-7.992	0.098	-0.009	-0.015
-1.204	0.667	-8.006	0.099	-0.009	-0.016
-1.193	0.673	-7.951	0.098	-0.009	-0.016
-1.198	0.678	-7.985	0.098	-0.008	-0.016
-1.216	0.651	-7.984	0.098	-0.009	-0.016
-1.211	0.665	-7.947	0.098	-0.008	-0.016
-1.205	0.684	-7.978	0.098	-0.008	-0.016
-1.235	0.647	-7.973	0.098	-0.009	-0.015
-1.201	0.673	-7.941	0.098	-0.008	-0.016
-1.200	0.677	-7.965	0.098	-0.009	-0.016
-1.236	0.655	-8.000	0.098	-0.009	-0.016
-1.209	0.671	-7.964	0.098	-0.009	-0.016
-1.196	0.680	-7.916	0.098	-0.009	-0.016
-1.203	0.678	-8.015	0.098	-0.009	-0.016
-1.201	0.682	-7.978	0.098	-0.009	-0.016
-1.195	0.679	-7.975	0.098	-0.009	-0.016
-1.205	0.692	-8.016	0.098	-0.008	-0.016
-1.175	0.681	-8.009	0.099	-0.009	-0.016
-1.192	0.673	-7.971	0.098	-0.009	-0.016
-1.205	0.673	-7.992	0.099	-0.008	-0.016
-1.209	0.651	-8.039	0.099	-0.009	-0.016
-1.202	0.674	-7.978	0.099	-0.009	-0.016
-1.217	0.664	-8.005	0.098	-0.008	-0.016
-1.231	0.651	-8.080	0.099	-0.008	-0.016
-1.220	0.671	-7.998	0.098	-0.009	-0.016
-1.215	0.648	-8.019	0.098	-0.009	-0.016
-1.232	0.658	-8.046	0.099	-0.009	-0.016
-1.222	0.677	-7.995	0.098	-0.009	-0.016
-1.224	0.631	-7.995	0.098	-0.009	-0.017
-1.231	0.658	-8.035	0.098	-0.009	-0.016
-1.213	0.679	-8.026	0.098	-0.009	-0.016
-1.209	0.674	-7.965	0.098	-0.009	-0.016
-1.213	0.670	-8.026	0.098	-0.009	-0.016
-1.208	0.680	-8.026	0.098	-0.009	-0.016
-1.206	0.675	-7.992	0.098	-0.009	-0.016
-1.176	0.697	-8.041	0.099	-0.009	-0.016
-1.194	0.681	-8.013	0.099	-0.009	-0.016
-1.210	0.674	-7.989	0.099	-0.009	-0.016
-1.221	0.671	-8.047	0.099	-0.008	-0.016
-1.199	0.668	-8.060	0.099	-0.009	-0.015
-1.222	0.665	-8.044	0.099	-0.009	-0.016
-1.223	0.657	-8.002	0.099	-0.008	-0.016
-1.213	0.660	-8.060	0.099	-0.009	-0.016
-1.231	0.649	-8.012	0.099	-0.008	-0.016
-1.225	0.648	-7.982	0.099	-0.008	-0.016
-1.232	0.654	-8.056	0.099	-0.009	-0.016
-1.242	0.654	-8.029	0.098	-0.008	-0.016
-1.233	0.649	-8.016	0.098	-0.009	-0.016
-1.218	0.666	-8.033	0.099	-0.009	-0.016
-1.242	0.650	-8.025	0.098	-0.009	-0.016
-1.223	0.674	-8.016	0.098	-0.009	-0.016
-1.209	0.670	-7.995	0.098	-0.008	-0.016
-1.209	0.666	-8.060	0.098	-0.009	-0.016
-1.226	0.656	-8.022	0.098	-0.009	-0.016
-1.206	0.679	-8.061	0.099	-0.009	-0.016
-1.213	0.663	-8.087	0.098	-0.009	-0.016
-1.219	0.664	-8.054	0.099	-0.009	-0.016
-1.207	0.670	-8.048	0.099	-0.008	-0.017
-1.218	0.662	-8.081	0.099	-0.009	-0.016
-1.225	0.660	-8.101	0.099	-0.008	-0.016
-1.201	0.677	-8.038	0.099	-0.009	-0.017
-1.223	0.660	-8.074	0.099	-0.009	-0.016
-1.236	0.652	-8.088	0.099	-0.008	-0.016
-1.237	0.664	-8.027	0.099	-0.008	-0.017
-1.223	0.655	-8.060	0.099	-0.009	-0.016
-1.239	0.659	-8.064	0.099	-0.009	-0.016
-1.230	0.658	-8.054	0.099	-0.009	-0.016
-1.258	0.664	-8.050	0.099	-0.009	-0.017
-1.243	0.648	-8.059	0.099	-0.009	-0.016
-1.229	0.650	-8.036	0.099	-0.009	-0.016
-1.227	0.669	-8.023	0.099	-0.009	-0.016
-1.229	0.662	-8.077	0.099	-0.009	-0.016
-1.229	0.675	-8.044	0.099	-0.009	-0.016
-1.219	0.666	-8.020	0.098	-0.009	-0.016
-1.237	0.664	-8.081	0.099	-0.009	-0.016
-1.234	0.700	-8.071	0.099	-0.009	-0.016
-1.215	0.668	-8.023	0.098	-0.008	-0.016
-1.228	0.659	-8.091	0.099	-0.009	-0.016
-1.227	0.671	-8.105	0.099	-0.008	-0.016
-1.215	0.652	-8.044	0.099	-0.009	-0.017
-1.229	0.651	-8.098	0.099	-0.009	-0.016
-1.224	0.650	-8.136	0.099	-0.008	-0.016
-1.239	0.651	-8.071	0.099	-0.009	-0.016
-1.246	0.653	-8.081	0.099	-0.009	-0.016
-1.243	0.656	-8.135	0.099	-0.008	-0.016
-1.243	0.647	-8.074	0.099	-0.009	-0.016
-1.252	0.645	-8.078	0.099	-0.009	-0.017
-1.241	0.655	-8.115	0.099	-0.009	-0.016
-1.237	0.653	-8.085	0.099	-0.009	-0.017
-1.256	0.672	-8.064	0.099	-0.009	-0.017
-1.235	0.663	-8.091	0.099	-0.009	-0.016
-1.242	0.670	-8.125	0.098	-0.009	-0.017
-1.251	0.685	-8.027	0.099	-0.009	-0.017
-1.223	0.662	-8.095	0.099	-0.009	-0.017
-1.238	0.677	-8.105	0.099	-0.009	-0.016
-1.227	0.669	-8.075	0.099	-0.009	-0.017
-1.222	0.661	-8.109	0.099	-0.009	-0.017
-1.237	0.685	-8.126	0.099	-0.009	-0.016
-1.243	0.660	-8.106	0.099	-0.009	-0.017
-1.238	0.659	-8.092	0.099	-0.009	-0.017
-1.247	0.673	-8.133	0.099	-0.008	-0.016
-1.255	0.642	-8.091	0.099	-0.009	-0.017
-1.250	0.654	-8.057	0.099	-0.008	-0.017
-1.243	0.657	-8.136	0.099	-0.008	-0.017
-1.272	0.641	-8.104	0.099	-0.008	-0.016
-1.256	0.649	-8.075	0.099	-0.009	-0.017
-1.250	0.651	-8.115	0.099	-0.009	-0.017
-1.287	0.632	-8.120	0.098	-0.009	-0.016
-1.250	0.665	-8.092	0.099	-0.009	-0.017
-1.244	0.648	-8.036	0.099	-0.009	-0.017
-1.254	0.659	-8.125	0.099	-0.009	-0.016
-1.234	0.667	-8.082	0.099	-0.009	-0.017
-1.232	0.656	-8.109	0.099	-0.009	-0.017
-1.241	0.673	-8.163	0.099	-0.009	-0.016
-1.220	0.660	-8.112	0.099	-0.009	-0.016
-1.233	0.660	-8.109	0.099	-0.009	-0.017
-1.245	0.665	-8.112	0.099	-0.008	-0.017
-1.241	0.644	-8.147	0.099	-0.009	-0.017
-1.243	0.652	-8.109	0.099	-0.009	-0.017
-1.254	0.654	-8.136	0.099	-0.008	-0.017
-1.270	0.640	-8.180	0.099	-0.008	-0.017
-1.259	0.650	-8.095	0.099	-0.009	-0.017
-1.268	0.628	-8.139	0.099	-0.009	-0.017
-1.275	0.638	-8.160	0.099	-0.009	-0.017
-1.264	0.650	-8.112	0.099	-0.008	-0.017
-1.266	0.620	-8.098	0.099	-0.009	-0.018
-1.264	0.658	-8.146	0.099	-0.009	-0.017
-1.254	0.655	-8.133	0.099	-0.009	-0.017
-1.250	0.656	-8.089	0.099	-0.009	-0.017
-1.249	0.666	-8.157	0.099	-0.009	-0.017
-1.239	0.655	-8.133	0.099	-0.009	-0.017
-1.247	0.652	-8.109	0.099	-0.009	-0.017
-1.220	0.677	-8.135	0.099	-0.009	-0.017
-1.244	0.657	-8.157	0.100	-0.009	-0.017
-1.257	0.644	-8.126	0.099	-0.009	-0.017
-1.263	0.649	-8.123	0.100	-0.008	-0.017
-1.243	0.645	-8.170	0.099	-0.009	-0.017
-1.271	0.648	-8.150	0.100	-0.009	-0.017
-1.272	0.642	-8.109	0.100	-0.008	-0.017
-1.265	0.635	-8.184	0.100	-0.009	-0.017
-1.269	0.642	-8.129	0.099	-0.008	-0.017
-1.270	0.631	-8.095	0.099	-0.008	-0.017
-1.271	0.645	-8.136	0.099	-0.009	-0.017
-1.278	0.639	-8.136	0.099	-0.008	-0.017
-1.266	0.640	-8.123	0.099	-0.009	-0.017
-1.264	0.646	-8.136	0.099	-0.009	-0.017
-1.258	0.642	-8.174	0.099	-0.009	-0.017
-1.259	0.664	-8.134	0.099	-0.009	-0.017
-1.237	0.653	-8.116	0.099	-0.009	-0.017
-1.252	0.646	-8.174	0.099	-0.009	-0.017
-1.249	0.653	-8.154	0.099	-0.009	-0.017
-1.231	0.659	-8.158	0.099	-0.009	-0.018
-1.255	0.650	-8.185	0.100	-0.009	-0.017
-1.255	0.640	-8.205	0.099	-0.008	-0.017
-1.260	0.638	-8.131	0.100	-0.009	-0.018
-1.266	0.641	-8.161	0.100	-0.009	-0.017
-1.279	0.642	-8.219	0.099	-0.008	-0.017
-1.255	0.636	-8.151	0.100	-0.009	-0.018
-1.270	0.629	-8.171	0.099	-0.009	-0.018
-1.272	0.640	-8.202	0.100	-0.008	-0.017
-1.268	0.639	-8.147	0.099	-0.009	-0.018
-1.274	0.652	-8.164	0.099	-0.009	-0.018
-1.271	0.645	-8.184	0.099	-0.009	-0.017
-1.256	0.647	-8.171	0.099	-0.009	-0.017
-1.289	0.653	-8.141	0.099	-0.009	-0.018
-1.262	0.644	-8.168	0.100	-0.009	-0.017
-1.269	0.656	-8.178	0.099	-0.009	-0.017
-1.264	0.652	-8.133	0.099	-0.009	-0.017
-1.258	0.646	-8.189	0.100	-0.009	-0.017
-1.261	0.678	-8.199	0.100	-0.008	-0.017
-1.253	0.647	-8.172	0.099	-0.009	-0.018
-1.254	0.646	-8.178	0.100	-0.009	-0.017
-1.269	0.666	-8.209	0.100	-0.008	-0.017
-1.262	0.632	-8.161	0.100	-0.009	-0.018
-1.272	0.634	-8.161	0.100	-0.008	-0.017
-1.271	0.636	-8.233	0.100	-0.008	-0.017
-1.280	0.633	-8.164	0.099	-0.008	-0.017
-1.279	0.640	-8.154	0.100	-0.008	-0.018
-1.277	0.630	-8.219	0.100	-0.008	-0.017
-1.315	0.614	-8.190	0.099	-0.009	-0.017
-1.282	0.644	-8.161	0.099	-0.009	-0.018
-1.265	0.631	-8.157	0.099	-0.009	-0.018
-1.296	0.629	-8.208	0.099	-0.009	-0.017
-1.286	0.639	-8.165	0.099	-0.009	-0.018
-1.278	0.635	-8.202	0.099	-0.008	-0.018
-1.269	0.647	-8.233	0.099	-0.009	-0.017
-1.267	0.648	-8.179	0.100	-0.009	-0.018
-1.254	0.640	-8.203	0.100	-0.009	-0.018
-1.264	0.650	-8.243	0.099	-0.009	-0.017
-1.256	0.634	-8.210	0.100	-0.009	-0.018
-1.256	0.647	-8.203	0.100	-0.009	-0.018
-1.273	0.654	-8.216	0.100	-0.008	-0.017
-1.279	0.626	-8.250	0.100	-0.009	-0.018
-1.279	0.640	-8.189	0.100	-0.009	-0.018
-1.276	0.633	-8.220	0.100	-0.008	-0.018
-1.297	0.628	-8.285	0.101	-0.009	-0.017
-1.286	0.632	-8.202	0.100	-0.008	-0.018
-1.288	0.606	-8.206	0.100	-0.009	-0.018
-1.303	0.632	-8.243	0.100	-0.009	-0.017
-1.286	0.633	-8.192	0.100	-0.009	-0.018
-1.281	0.639	-8.179	0.100	-0.009	-0.018
-1.289	0.625	-8.236	0.100	-0.009	-0.017
-1.279	0.641	-8.185	0.100	-0.009	-0.018
-1.274	0.636	-8.168	0.100	-0.009	-0.018
-1.274	0.649	-8.251	0.100	-0.009	-0.018
-1.265	0.638	-8.206	0.100	-0.009	-0.018
-1.263	0.642	-8.169	0.100	-0.009	-0.018
-1.275	0.642	-8.244	0.100	-0.009	-0.018
-1.253	0.642	-8.220	0.100	-0.009	-0.017
-1.273	0.634	-8.223	0.100	-0.009	-0.018
-1.281	0.635	-8.233	0.100	-0.008	-0.018
-1.256	0.621	-8.264	0.100	-0.009	-0.017
-1.286	0.629	-8.220	0.100	-0.008	-0.018
-1.288	0.624	-8.172	0.101	-0.008	-0.018
-1.289	0.615	-8.274	0.101	-0.009	-0.018
-1.295	0.626	-8.223	0.100	-0.008	-0.018
-1.284	0.619	-8.237	0.100	-0.009	-0.018
-1.288	0.620	-8.264	0.100	-0.009	-0.018
-1.296	0.620	-8.223	0.100	-0.009	-0.018
-1.289	0.618	-8.199	0.100	-0.009	-0.018
-1.289	0.623	-8.240	0.100	-0.008	-0.018
-1.278	0.631	-8.234	0.100	-0.009	-0.018
-1.282	0.618	-8.213	0.100	-0.009	-0.018
-1.279	0.633	-8.268	0.100	-0.009	-0.018
-1.274	0.631	-8.247	0.100	-0.009	-0.018
-1.276	0.633	-8.186	0.100	-0.009	-0.018
-1.266	0.645	-8.258	0.100	-0.009	-0.018
-1.253	0.632	-8.275	0.100	-0.009	-0.018
-1.275	0.634	-8.234	0.100	-0.009	-0.018
-1.247	0.652	-8.249	0.101	-0.009	-0.019
-1.268	0.623	-8.271	0.101	-0.009	-0.018
-1.290	0.636	-8.251	0.100	-0.009	-0.018
-1.278	0.615	-8.230	0.101	-0.008	-0.018
-1.266	0.615	-8.265	0.101	-0.009	-0.018
-1.297	0.621	-8.248	0.101	-0.009	-0.018
-1.299	0.612	-8.224	0.101	-0.008	-0.018
-1.290	0.617	-8.268	0.101	-0.009	-0.018
-1.294	0.618	-8.247	0.100	-0.008	-0.018
-1.292	0.607	-8.193	0.100	-0.008	-0.018
-1.282	0.624	-8.247	0.100	-0.009	-0.018
-1.302	0.613	-8.247	0.100	-0.008	-0.018
-1.292	0.619	-8.238	0.101	-0.009	-0.018
-1.273	0.620	-8.237	0.100	-0.009	-0.018
-1.283	0.614	-8.265	0.100	-0.009	-0.018
-1.293	0.647	-8.241	0.101	-0.009	-0.018
-1.266	0.634	-8.197	0.100	-0.008	-0.018
-1.279	0.617	-8.265	0.101	-0.009	-0.018
-1.285	0.633	-8.255	0.101	-0.009	-0.018
-1.269	0.633	-8.235	0.101	-0.009	-0.018
-1.280	0.621	-8.268	0.101	-0.009	-0.018
-1.284	0.611	-8.310	0.101	-0.008	-0.018
-1.286	0.618	-8.255	0.101	-0.009	-0.018
-1.280	0.610	-8.254	0.101	-0.009	-0.018
-1.292	0.610	-8.316	0.101	-0.008	-0.018
-1.285	0.616	-8.245	0.101	-0.008	-0.018
-1.296	0.608	-8.265	0.101	-0.009	-0.018
-1.292	0.613	-8.299	0.101	-0.009	-0.018
-1.285	0.621	-8.241	0.101	-0.009	-0.018
-1.304	0.623	-8.241	0.101	-0.009	-0.018
-1.286	0.618	-8.262	0.101	-0.009	-0.018
-1.281	0.627	-8.292	0.100	-0.009	-0.018
-1.303	0.640	-8.228	0.101	-0.009	-0.019
-1.278	0.630	-8.283	0.101	-0.009	-0.018
-1.285	0.644	-8.269	0.101	-0.009	-0.018
-1.277	0.630	-8.225	0.101	-0.009	-0.019
-1.267	0.623	-8.262	0.101	-0.009	-0.018
-1.289	0.656	-8.296	0.101	-0.008	-0.018
-1.280	0.616	-8.266	0.101	-0.009	-0.019
-1.278	0.615	-8.276	0.101	-0.009	-0.018
-1.289	0.641	-8.317	0.101	-0.008	-0.018
-1.292	0.614	-8.248	0.101	-0.009	-0.018
-1.293	0.609	-8.265	0.101	-0.008	-0.018
-1.292	0.626	-8.306	0.101	-0.008	-0.018
-1.312	0.606	-8.272	0.101	-0.009	-0.018
-1.296	0.611	-8.252	0.101	-0.008	-0.019
-1.290	0.614	-8.303	0.101	-0.008	-0.018
-1.340	0.591	-8.260	0.101	-0.008	-0.018
-1.303	0.614	-8.255	0.101	-0.009	-0.019
-1.275	0.625	-8.238	0.101	-0.009	-0.018
-1.300	0.624	-8.303	0.101	-0.009	-0.018
-1.294	0.618	-8.249	0.101	-0.009	-0.019
-1.266	0.613	-8.276	0.101	-0.009	-0.018
-1.285	0.634	-8.327	0.101	-0.009	-0.018
-1.266	0.623	-8.255	0.101	-0.009	-0.018
-1.273	0.627	-8.266	0.101	-0.009	-0.019
-1.295	0.643	-8.310	0.101	-0.009	-0.018
-1.290	0.611	-8.273	0.102	-0.008	-0.018
-1.275	0.616	-8.270	0.101	-0.009	-0.019
-1.298	0.628	-8.313	0.101	-0.008	-0.018
-1.298	0.611	-8.304	0.102	-0.008	-0.018
-1.299	0.611	-8.263	0.102	-0.008	-0.019
-1.294	0.613	-8.317	0.102	-0.008	-0.018
-1.304	0.597	-8.338	0.102	-0.009	-0.018
-1.292	0.610	-8.256	0.102	-0.009	-0.019
-1.300	0.574	-8.296	0.101	-0.009	-0.019
-1.313	0.603	-8.310	0.102	-0.009	-0.018
-1.307	0.610	-8.273	0.102	-0.009	-0.019
-1.302	0.621	-8.263	0.102	-0.009	-0.018
-1.313	0.593	-8.295	0.101	-0.009	-0.018
-1.286	0.614	-8.276	0.102	-0.009	-0.019
-1.297	0.629	-8.242	0.101	-0.009	-0.018
-1.289	0.620	-8.320	0.101	-0.009	-0.018
-1.281	0.619	-8.280	0.102	-0.009	-0.018
-1.290	0.613	-8.235	0.101	-0.009	-0.019
-1.287	0.612	-8.320	0.101	-0.009	-0.018
-1.280	0.627	-8.300	0.102	-0.009	-0.018
-1.281	0.617	-8.297	0.102	-0.009	-0.019
-1.291	0.609	-8.310	0.102	-0.009	-0.018
-1.264	0.599	-8.327	0.102	-0.009	-0.018
-1.296	0.605	-8.273	0.102	-0.008	-0.019
-1.303	0.606	-8.270	0.103	-0.008	-0.019
-1.290	0.595	-8.348	0.102	-0.009	-0.018
-1.301	0.603	-8.307	0.102	-0.008	-0.019
-1.295	0.583	-8.279	0.102	-0.009	-0.019
-1.309	0.600	-8.358	0.102	-0.009	-0.018
-1.304	0.597	-8.293	0.102	-0.009	-0.018
-1.303	0.598	-8.290	0.102	-0.009	-0.019
-1.300	0.597	-8.300	0.102	-0.009	-0.018
-1.287	0.617	-8.311	0.102	-0.009	-0.019
-1.305	0.587	-8.294	0.102	-0.009	-0.019
-1.293	0.607	-8.331	0.102	-0.009	-0.018
-1.286	0.614	-8.324	0.102	-0.009	-0.018
-1.290	0.615	-8.280	0.102	-0.009	-0.019
-1.277	0.621	-8.312	0.102	-0.009	-0.019
-1.275	0.614	-8.318	0.102	-0.009	-0.018
-1.295	0.608	-8.304	0.102	-0.009	-0.019
-1.250	0.629	-8.302	0.102	-0.009	-0.019
-1.274	0.596	-8.338	0.103	-0.009	-0.018
-1.300	0.597	-8.314	0.102	-0.009	-0.019
-1.297	0.601	-8.294	0.103	-0.008	-0.019
-1.287	0.588	-8.358	0.102	-0.009	-0.018
-1.307	0.597	-8.321	0.103	-0.009	-0.018
-1.295	0.590	-8.297	0.103	-0.008	-0.019
-1.301	0.597	-8.366	0.102	-0.009	-0.019
-1.308	0.591	-8.331	0.102	-0.009	-0.018
-1.303	0.584	-8.284	0.103	-0.008	-0.019
-1.293	0.596	-8.304	0.102	-0.009	-0.018
-1.310	0.588	-8.307	0.102	-0.009	-0.018
-1.296	0.601	-8.291	0.103	-0.009	-0.019
-1.284	0.596	-8.297	0.102	-0.009	-0.018
-1.286	0.590	-8.345	0.102	-0.009	-0.018
-1.285	0.621	-8.311	0.103	-0.009	-0.018
-1.270	0.609	-8.270	0.102	-0.009	-0.019
-1.285	0.598	-8.321	0.103	-0.009	-0.018
-1.282	0.607	-8.339	0.103	-0.009	-0.018
-1.265	0.603	-8.309	0.103	-0.009	-0.019
-1.295	0.585	-8.304	0.103	-0.009	-0.018
-1.300	0.574	-8.379	0.103	-0.008	-0.018
-1.291	0.590	-8.308	0.103	-0.009	-0.019
-1.305	0.579	-8.338	0.103	-0.009	-0.018
-1.310	0.594	-8.380	0.103	-0.008	-0.019
-1.305	0.591	-8.304	0.103	-0.008	-0.019
-1.310	0.578	-8.338	0.102	-0.009	-0.019
-1.296	0.587	-8.376	0.103	-0.009	-0.019
-1.299	0.589	-8.315	0.103	-0.009	-0.019
-1.310	0.584	-8.328	0.103	-0.009	-0.019
-1.293	0.581	-8.352	0.103	-0.009	-0.018
-1.294	0.596	-8.359	0.103	-0.009	-0.019
-1.316	0.599	-8.322	0.103	-0.009	-0.019
-1.295	0.580	-8.345	0.103	-0.009	-0.018
-1.285	0.594	-8.342	0.103	-0.009	-0.018
-1.286	0.586	-8.288	0.103	-0.009	-0.019
-1.284	0.585	-8.353	0.103	-0.009	-0.019
-1.293	0.620	-8.346	0.103	-0.009	-0.018
-1.275	0.580	-8.322	0.103	-0.009	-0.019
-1.286	0.583	-8.353	0.103	-0.008	-0.019
-1.289	0.613	-8.363	0.104	-0.008	-0.018
-1.282	0.571	-8.319	0.103	-0.009	-0.019
-1.302	0.581	-8.322	0.104	-0.008	-0.019
-1.284	0.580	-8.394	0.104	-0.008	-0.018
-1.318	0.574	-8.335	0.103	-0.009	-0.018
-1.306	0.571	-8.322	0.104	-0.009	-0.019
-1.297	0.579	-8.377	0.104	-0.008	-0.019
-1.330	0.558	-8.331	0.103	-0.009	-0.018
-1.306	0.570	-8.342	0.103	-0.009	-0.019
-1.307	0.578	-8.329	0.103	-0.009	-0.019
-1.311	0.564	-8.372	0.103	-0.009	-0.019
-1.308	0.583	-8.329	0.103	-0.009	-0.019
-1.289	0.576	-8.363	0.104	-0.009	-0.019
-1.295	0.580	-8.384	0.103	-0.009	-0.019
-1.288	0.581	-8.336	0.103	-0.009	-0.019
-1.291	0.573	-8.343	0.103	-0.009	-0.019
-1.297	0.588	-8.390	0.103	-0.009	-0.019
-1.286	0.571	-8.353	0.104	-0.009	-0.019
-1.279	0.574	-8.353	0.104	-0.009	-0.019
-1.305	0.588	-8.411	0.104	-0.009	-0.019
-1.289	0.563	-8.401	0.104	-0.009	-0.019
-1.299	0.569	-8.350	0.104	-0.009	-0.019
-1.293	0.574	-8.380	0.104	-0.009	-0.019
-1.324	0.552	-8.411	0.105	-0.009	-0.019
-1.298	0.573	-8.354	0.104	-0.009	-0.019
-1.321	0.539	-8.367	0.104	-0.009	-0.020
-1.329	0.554	-8.369	0.104	-0.009	-0.018
-1.303	0.574	-8.364	0.104	-0.009	-0.019
-1.302	0.574	-8.357	0.104	-0.009	-0.019
-1.326	0.565	-8.393	0.104	-0.009	-0.018
-1.299	0.579	-8.377	0.104	-0.009	-0.019
-1.306	0.563	-8.326	0.104	-0.009	-0.019
-1.285	0.581	-8.405	0.104	-0.009	-0.019
-1.286	0.568	-8.374	0.104	-0.009	-0.019
-1.293	0.564	-8.333	0.104	-0.009	-0.019
-1.299	0.561	-8.394	0.104	-0.009	-0.019
-1.286	0.573	-8.394	0.105	-0.009	-0.018
-1.306	0.558	-8.371	0.104	-0.009	-0.019
-1.309	0.555	-8.367	0.104	-0.008	-0.019
-1.279	0.553	-8.422	0.105	-0.009	-0.018
-1.317	0.553	-8.377	0.105	-0.009	-0.019
-1.313	0.546	-8.347	0.105	-0.008	-0.019
-1.304	0.542	-8.408	0.104	-0.009	-0.019
-1.321	0.545	-8.366	0.104	-0.009	-0.019
-1.305	0.540	-8.364	0.104	-0.009	-0.019
-1.311	0.556	-8.425	0.104	-0.009	-0.019
-1.321	0.552	-8.397	0.104	-0.009	-0.019
-1.309	0.555	-8.361	0.104	-0.009	-0.019
-1.294	0.557	-8.380	0.104	-0.009	-0.019
-1.301	0.559	-8.398	0.104	-0.009	-0.019
-1.303	0.557	-8.364	0.104	-0.009	-0.019
-1.288	0.564	-8.402	0.105	-0.009	-0.019
-1.293	0.561	-8.432	0.105	-0.009	-0.019
-1.302	0.549	-8.395	0.105	-0.009	-0.019
-1.271	0.572	-8.406	0.105	-0.009	-0.019
-1.287	0.545	-8.429	0.105	-0.009	-0.019
-1.306	0.546	-8.432	0.105	-0.008	-0.019
-1.275	0.565	-8.393	0.105	-0.009	-0.020
-1.298	0.535	-8.425	0.105	-0.009	-0.019
-1.313	0.545	-8.426	0.105	-0.009	-0.019
-1.307	0.540	-8.378	0.105	-0.009	-0.019
-1.306	0.543	-8.439	0.105	-0.009	-0.019
-1.316	0.544	-8.412	0.105	-0.009	-0.019
-1.317	0.536	-8.381	0.105	-0.009	-0.019
-1.332	0.550	-8.409	0.105	-0.009	-0.019
-1.312	0.541	-8.401	0.105	-0.009	-0.019
-1.312	0.537	-8.371	0.105	-0.009	-0.019
-1.299	0.546	-8.374	0.105	-0.009	-0.019
-1.314	0.534	-8.425	0.105	-0.009	-0.019
-1.302	0.553	-8.385	0.105	-0.009	-0.019
-1.292	0.545	-8.378	0.105	-0.009	-0.019
-1.296	0.550	-8.416	0.105	-0.009	-0.019
-1.299	0.573	-8.419	0.105	-0.009	-0.019
-1.286	0.548	-8.372	0.105	-0.009	-0.020
-1.296	0.544	-8.440	0.105	-0.009	-0.019
-1.296	0.544	-8.443	0.105	-0.009	-0.019
-1.293	0.550	-8.427	0.105	-0.009	-0.020
-1.301	0.535	-8.415	0.105	-0.009	-0.019
-1.296	0.527	-8.474	0.105	-0.009	-0.019
-1.305	0.530	-8.409	0.105	-0.009	-0.019
-1.305	0.526	-8.439	0.105	-0.009	-0.019
-1.311	0.523	-8.511	0.105	-0.008	-0.019
-1.304	0.530	-8.409	0.105	-0.009	-0.020
-1.319	0.526	-8.440	0.105	-0.009	-0.020
-1.319	0.526	-8.481	0.105	-0.009	-0.019
-1.311	0.531	-8.416	0.105	-0.009	-0.020
-1.318	0.540	-8.433	0.105	-0.009	-0.020
-1.307	0.529	-8.467	0.105	-0.009	-0.019
-1.306	0.536	-8.447	0.105	-0.009	-0.019
-1.341	0.542	-8.399	0.105	-0.009	-0.020
-1.304	0.546	-8.447	0.105	-0.009	-0.020
-1.304	0.536	-8.430	0.105	-0.009	-0.020
-1.289	0.540	-8.382	0.105	-0.009	-0.020
-1.298	0.543	-8.457	0.106	-0.009	-0.019
-1.306	0.565	-8.458	0.106	-0.009	-0.019
-1.293	0.532	-8.427	0.106	-0.009	-0.020
-1.300	0.526	-8.433	0.106	-0.009	-0.019
-1.301	0.557	-8.481	0.106	-0.009	-0.019
-1.306	0.530	-8.441	0.106	-0.009	-0.020
-1.309	0.517	-8.444	0.106	-0.009	-0.020
-1.294	0.530	-8.485	0.106	-0.009	-0.019
-1.325	0.512	-8.423	0.106	-0.009	-0.020
-1.315	0.518	-8.420	0.106	-0.009	-0.020
-1.309	0.520	-8.485	0.106	-0.009	-0.019
-1.350	0.504	-8.439	0.106	-0.009	-0.019
-1.321	0.518	-8.451	0.106	-0.009	-0.020
-1.304	0.510	-8.461	0.105	-0.009	-0.020
-1.322	0.519	-8.460	0.105	-0.009	-0.020
-1.314	0.518	-8.437	0.106	-0.009	-0.020
-1.308	0.514	-8.457	0.106	-0.009	-0.020
-1.313	0.536	-8.499	0.105	-0.009	-0.020
-1.302	0.533	-8.455	0.106	-0.009	-0.020
-1.289	0.521	-8.462	0.106	-0.009	-0.020
-1.297	0.547	-8.519	0.105	-0.009	-0.020
-1.300	0.516	-8.458	0.106	-0.009	-0.020
-1.292	0.517	-8.459	0.106	-0.009	-0.020
-1.312	0.541	-8.502	0.106	-0.009	-0.019
-1.304	0.518	-8.482	0.106	-0.009	-0.020
-1.302	0.515	-8.458	0.106	-0.009	-0.020
-1.304	0.521	-8.506	0.106	-0.009	-0.020
-1.328	0.515	-8.513	0.107	-0.009	-0.020
-1.307	0.505	-8.451	0.106	-0.009	-0.020
-1.318	0.485	-8.485	0.106	-0.009	-0.020
-1.329	0.503	-8.488	0.106	-0.009	-0.020
-1.314	0.509	-8.451	0.106	-0.009	-0.020
-1.319	0.517	-8.482	0.106	-0.009	-0.020
-1.333	0.497	-8.480	0.106	-0.009	-0.019
-1.321	0.517	-8.468	0.106	-0.009	-0.020
-1.311	0.512	-8.455	0.106	-0.010	-0.020
-1.323	0.510	-8.498	0.106	-0.009	-0.020
-1.302	0.525	-8.465	0.106	-0.009	-0.020
-1.302	0.516	-8.410	0.106	-0.010	-0.020
-1.311	0.520	-8.509	0.106	-0.009	-0.020
-1.288	0.505	-8.471	0.106	-0.009	-0.020
-1.303	0.506	-8.482	0.106	-0.009	-0.020
-1.306	0.510	-8.499	0.106	-0.009	-0.020
-1.282	0.499	-8.513	0.106	-0.009	-0.020
-1.302	0.506	-8.479	0.106	-0.009	-0.020
-1.314	0.506	-8.476	0.107	-0.009	-0.020
-1.312	0.487	-8.544	0.107	-0.009	-0.020
-1.312	0.496	-8.479	0.106	-0.009	-0.020
-1.323	0.472	-8.512	0.106	-0.009	-0.020
-1.327	0.487	-8.533	0.107	-0.009	-0.020
-1.321	0.501	-8.465	0.106	-0.009	-0.020
-1.318	0.479	-8.489	0.106	-0.009	-0.021
-1.319	0.489	-8.523	0.106	-0.009	-0.020
-1.310	0.505	-8.489	0.106	-0.009	-0.020
-1.315	0.478	-8.465	0.106	-0.009	-0.021
-1.320	0.489	-8.529	0.106	-0.009	-0.020
-1.290	0.506	-8.510	0.106	-0.009	-0.020
-1.309	0.505	-8.466	0.106	-0.009	-0.021
-1.292	0.496	-8.517	0.106	-0.009	-0.021
-1.295	0.504	-8.507	0.106	-0.009	-0.020
-1.306	0.498	-8.476	0.106	-0.009	-0.021
-1.272	0.517	-8.522	0.107	-0.009	-0.021
-1.294	0.502	-8.503	0.107	-0.009	-0.020
-1.303	0.491	-8.476	0.107	-0.009	-0.021
-1.311	0.489	-8.510	0.107	-0.009	-0.021
-1.289	0.496	-8.514	0.107	-0.009	-0.020
-1.312	0.490	-8.517	0.107	-0.009	-0.020
-1.309	0.489	-8.486	0.107	-0.009	-0.020
-1.314	0.481	-8.527	0.107	-0.009	-0.020
-1.326	0.483	-8.493	0.107	-0.009	-0.021
-1.319	0.466	-8.469	0.107	-0.009	-0.021
-1.313	0.479	-8.516	0.107	-0.009	-0.020
-1.325	0.478	-8.506	0.107	-0.009	-0.020
-1.310	0.475	-8.500	0.106	-0.009	-0.021
-1.309	0.494	-8.503	0.106	-0.009	-0.020
-1.316	0.478	-8.506	0.106	-0.009	-0.020
-1.315	0.507	-8.487	0.107	-0.009	-0.021
-1.293	0.488	-8.455	0.106	-0.009	-0.021
-1.301	0.483	-8.517	0.107	-0.009	-0.020
-1.309	0.491	-8.517	0.107	-0.009	-0.021
-1.287	0.495	-8.528	0.107	-0.009	-0.021
-1.299	0.483	-8.527	0.107	-0.009	-0.020
-1.304	0.473	-8.568	0.107	-0.009	-0.021
-1.286	0.488	-8.515	0.107	-0.009	-0.021
-1.302	0.475	-8.538	0.107	-0.009	-0.021
-1.315	0.467	-8.613	0.107	-0.008	-0.021
-1.292	0.489	-8.515	0.107	-0.009	-0.021
-1.305	0.469	-8.548	0.107	-0.009	-0.021
-1.324	0.469	-8.579	0.107	-0.009	-0.021
-1.313	0.459	-8.510	0.107	-0.009	-0.021
-1.308	0.473	-8.541	0.107	-0.009	-0.021
-1.320	0.469	-8.534	0.107	-0.009	-0.021
-1.303	0.473	-8.535	0.107	-0.009	-0.021
-1.330	0.486	-8.501	0.107	-0.009	-0.021
-1.322	0.470	-8.531	0.107	-0.009	-0.021
-1.302	0.488	-8.518	0.107	-0.009	-0.021
-1.294	0.473	-8.477	0.107	-0.010	-0.021
-1.309	0.467	-8.541	0.107	-0.009	-0.021
-1.300	0.494	-8.535	0.107	-0.009	-0.021
-1.295	0.484	-8.497	0.107	-0.009	-0.021
-1.298	0.471	-8.559	0.107	-0.009	-0.021
-1.301	0.510	-8.559	0.107	-0.009	-0.020
-1.277	0.476	-8.477	0.107	-0.009	-0.021
-1.303	0.464	-8.518	0.107	-0.009	-0.021
-1.286	0.467	-8.582	0.107	-0.009	-0.021
-1.293	0.469	-8.528	0.107	-0.009	-0.021
-1.304	0.457	-8.542	0.107	-0.009	-0.021
-1.310	0.455	-8.603	0.107	-0.009	-0.021
-1.312	0.446	-8.517	0.107	-0.009	-0.021
-1.320	0.448	-8.541	0.107	-0.009	-0.021
-1.316	0.461	-8.576	0.107	-0.009	-0.021
-1.315	0.462	-8.528	0.107	-0.009	-0.021
-1.319	0.449	-8.521	0.107	-0.009	-0.021
-1.304	0.459	-8.559	0.107	-0.009	-0.021
-1.303	0.466	-8.555	0.107	-0.009	-0.021
-1.306	0.463	-8.521	0.107	-0.009	-0.021
-1.301	0.465	-8.545	0.107	-0.009	-0.021
-1.303	0.471	-8.589	0.107	-0.009	-0.021
-1.317	0.470	-8.505	0.107	-0.009	-0.022
-1.282	0.462	-8.553	0.108	-0.009	-0.021
-1.295	0.477	-8.563	0.107	-0.009	-0.021
-1.288	0.462	-8.525	0.107	-0.009	-0.021
-1.287	0.463	-8.549	0.107	-0.009	-0.021
-1.297	0.488	-8.576	0.108	-0.009	-0.021
-1.304	0.454	-8.556	0.108	-0.009	-0.021
-1.289	0.454	-8.542	0.108	-0.009	-0.021
-1.304	0.466	-8.596	0.107	-0.009	-0.021
-1.308	0.447	-8.539	0.108	-0.009	-0.021
-1.305	0.450	-8.522	0.108	-0.009	-0.022
-1.301	0.456	-8.580	0.108	-0.009	-0.021
-1.324	0.429	-8.548	0.107	-0.009	-0.021
-1.309	0.458	-8.522	0.108	-0.009	-0.022
-1.299	0.445	-8.559	0.107	-0.009	-0.021
-1.351	0.424	-8.550	0.107	-0.009	-0.021
-1.302	0.453	-8.539	0.107	-0.009	-0.022
-1.301	0.449	-8.511	0.107	-0.010	-0.021
-1.313	0.445	-8.572	0.107	-0.009	-0.021
-1.298	0.458	-8.526	0.108	-0.009	-0.022
-1.286	0.450	-8.553	0.107	-0.009	-0.021
-1.294	0.456	-8.600	0.107	-0.009	-0.021
-1.286	0.458	-8.532	0.107	-0.009	-0.021
-1.284	0.457	-8.557	0.108	-0.009	-0.022
-1.295	0.465	-8.608	0.108	-0.009	-0.021
-1.293	0.440	-8.567	0.108	-0.009	-0.022
-1.281	0.452	-8.567	0.108	-0.009	-0.022
-1.293	0.449	-8.590	0.108	-0.009	-0.021
-1.304	0.436	-8.594	0.108	-0.009	-0.021
-1.295	0.444	-8.539	0.108	-0.009	-0.022
-1.299	0.449	-8.584	0.108	-0.009	-0.021
-1.322	0.435	-8.611	0.108	-0.009	-0.022
-1.304	0.435	-8.556	0.108	-0.009	-0.022
-1.309	0.408	-8.566	0.108	-0.009	-0.022
-1.329	0.425	-8.593	0.108	-0.009	-0.021
-1.301	0.437	-8.525	0.108	-0.009	-0.022
-1.307	0.441	-8.560	0.108	-0.009	-0.022
-1.326	0.437	-8.562	0.107	-0.009	-0.021
-1.293	0.439	-8.546	0.108	-0.009	-0.022
-1.294	0.447	-8.529	0.108	-0.010	-0.022
-1.291	0.435	-8.600	0.108	-0.009	-0.021
-1.284	0.444	-8.557	0.108	-0.009	-0.022
-1.292	0.441	-8.505	0.108	-0.010	-0.022
-1.301	0.446	-8.587	0.108	-0.009	-0.021
-1.276	0.445	-8.553	0.108	-0.009	-0.021
-1.291	0.434	-8.571	0.108	-0.009	-0.022
-1.295	0.441	-8.587	0.108	-0.009	-0.022
-1.268	0.422	-8.614	0.108	-0.009	-0.021
-1.285	0.428	-8.570	0.108	-0.009	-0.022
-1.297	0.424	-8.553	0.108	-0.009	-0.022
-1.299	0.428	-8.608	0.108	-0.009	-0.021
-1.302	0.420	-8.577	0.108	-0.009	-0.022
-1.307	0.408	-8.587	0.108	-0.009	-0.022
-1.314	0.420	-8.625	0.108	-0.009	-0.022
-1.312	0.414	-8.576	0.108	-0.009	-0.022
-1.307	0.413	-8.560	0.108	-0.009	-0.022
-1.298	0.423	-8.590	0.108	-0.009	-0.021
-1.290	0.431	-8.574	0.108	-0.009	-0.022
-1.304	0.423	-8.546	0.108	-0.010	-0.022
-1.287	0.432	-8.588	0.108	-0.009	-0.022
-1.279	0.432	-8.605	0.108	-0.009	-0.022
-1.285	0.431	-8.564	0.108	-0.009	-0.022
-1.274	0.440	-8.605	0.108	-0.009	-0.022
-1.275	0.417	-8.597	0.108	-0.009	-0.021
-1.291	0.424	-8.618	0.108	-0.009	-0.022
-1.259	0.450	-8.589	0.108	-0.009	-0.022
-1.281	0.416	-8.591	0.108	-0.009	-0.022
-1.303	0.426	-8.608	0.109	-0.009	-0.022
-1.304	0.415	-8.550	0.108	-0.009	-0.022
-1.295	0.423	-8.611	0.108	-0.009	-0.022
-1.314	0.406	-8.604	0.108	-0.009	-0.022
-1.301	0.410	-8.560	0.108	-0.009	-0.022
-1.311	0.422	-8.577	0.108	-0.009	-0.022
-1.302	0.415	-8.590	0.108	-0.009	-0.022
-1.296	0.412	-8.574	0.108	-0.009	-0.022
-1.281	0.411	-8.570	0.108	-0.010	-0.022
-1.290	0.418	-8.591	0.108	-0.009	-0.022
-1.291	0.427	-8.594	0.108	-0.009	-0.022
-1.278	0.423	-8.543	0.108	-0.009	-0.022
-1.279	0.409	-8.601	0.108	-0.009	-0.022
-1.287	0.456	-8.591	0.109	-0.009	-0.021
-1.269	0.419	-8.554	0.108	-0.009	-0.022
-1.292	0.407	-8.598	0.108	-0.009	-0.022
-1.283	0.419	-8.625	0.109	-0.009	-0.021
-1.281	0.408	-8.598	0.109	-0.009	-0.022
-1.288	0.410	-8.577	0.109	-0.009	-0.022
-1.297	0.406	-8.666	0.109	-0.009	-0.022
-1.314	0.386	-8.580	0.109	-0.009	-0.022
-1.306	0.407	-8.584	0.108	-0.009	-0.022
-1.291	0.401	-8.625	0.109	-0.009	-0.022
-1.310	0.396	-8.590	0.108	-0.009	-0.022
-1.307	0.405	-8.588	0.108	-0.009	-0.022
-1.286	0.412	-8.601	0.109	-0.009	-0.022
-1.291	0.411	-8.615	0.108	-0.010	-0.022
-1.294	0.424	-8.578	0.108	-0.009	-0.022
-1.267	0.411	-8.601	0.108	-0.009	-0.022
-1.287	0.427	-8.663	0.108	-0.010	-0.022
-1.293	0.411	-8.581	0.109	-0.009	-0.022
-1.258	0.415	-8.605	0.109	-0.009	-0.022
-1.289	0.423	-8.632	0.108	-0.009	-0.022
-1.285	0.412	-8.605	0.109	-0.009	-0.022
-1.280	0.397	-8.609	0.109	-0.009	-0.022
-1.286	0.403	-8.642	0.109	-0.009	-0.022
-1.298	0.389	-8.656	0.109	-0.009	-0.022
-1.286	0.400	-8.608	0.109	-0.009	-0.022
-1.287	0.380	-8.649	0.109	-0.009	-0.022
-1.313	0.379	-8.611	0.109	-0.009	-0.022
-1.296	0.403	-8.564	0.109	-0.009	-0.022
-1.290	0.400	-8.625	0.109	-0.009	-0.022
-1.317	0.382	-8.620	0.109	-0.009	-0.021
-1.288	0.392	-8.578	0.109	-0.009	-0.022
-1.291	0.402	-8.571	0.109	-0.010	-0.022
-1.296	0.390	-8.641	0.108	-0.009	-0.022
-1.278	0.412	-8.616	0.109	-0.009	-0.022
-1.277	0.401	-8.547	0.109	-0.010	-0.022
-1.281	0.402	-8.639	0.108	-0.010	-0.022
-1.270	0.405	-8.618	0.109	-0.009	-0.022
-1.286	0.391	-8.612	0.109	-0.009	-0.022
-1.284	0.414	-8.653	0.109	-0.009	-0.022
-1.257	0.386	-8.660	0.109	-0.009	-0.021
-1.280	0.392	-8.609	0.109	-0.009	-0.022
-1.294	0.389	-8.598	0.110	-0.009	-0.022
-1.293	0.372	-8.676	0.109	-0.009	-0.022
-1.291	0.379	-8.628	0.109	-0.009	-0.022
-1.286	0.372	-8.615	0.109	-0.009	-0.022
-1.302	0.384	-8.666	0.109	-0.010	-0.022
-1.302	0.387	-8.611	0.109	-0.009	-0.022
-1.298	0.378	-8.615	0.109	-0.009	-0.022
-1.289	0.389	-8.628	0.109	-0.009	-0.022
-1.276	0.392	-8.622	0.109	-0.009	-0.022
-1.295	0.376	-8.588	0.109	-0.010	-0.022
-1.283	0.401	-8.633	0.109	-0.010	-0.022
-1.276	0.400	-8.653	0.109	-0.010	-0.022
-1.281	0.393	-8.595	0.109	-0.009	-0.022
-1.262	0.406	-8.634	0.109	-0.010	-0.022
-1.276	0.388	-8.663	0.109	-0.009	-0.022
-1.288	0.395	-8.653	0.109	-0.009	-0.022
-1.251	0.407	-8.617	0.109	-0.009	-0.022
-1.281	0.376	-8.656	0.109	-0.009	-0.022
-1.287	0.380	-8.656	0.109	-0.009	-0.022
-1.291	0.366	-8.591	0.110	-0.009	-0.022
-1.296	0.376	-8.659	0.109	-0.009	-0.022
-1.311	0.380	-8.622	0.110	-0.009	-0.022
-1.286	0.363	-8.612	0.109	-0.009	-0.022
-1.312	0.384	-8.639	0.109	-0.009	-0.022
-1.288	0.374	-8.615	0.109	-0.009	-0.022
-1.286	0.369	-8.588	0.109	-0.010	-0.022
-1.278	0.390	-8.598	0.109	-0.010	-0.022
-1.295	0.373	-8.635	0.109	-0.009	-0.022
-1.279	0.387	-8.605	0.109	-0.010	-0.022
-1.275	0.378	-8.601	0.109	-0.010	-0.022
-1.282	0.380	-8.646	0.109	-0.010	-0.022
-1.280	0.411	-8.640	0.110	-0.010	-0.022
-1.254	0.373	-8.581	0.109	-0.009	-0.022
-1.261	0.377	-8.636	0.110	-0.009	-0.022
-1.274	0.389	-8.663	0.110	-0.009	-0.022
-1.272	0.384	-8.633	0.110	-0.009	-0.022
-1.278	0.371	-8.649	0.110	-0.009	-0.022
-1.279	0.349	-8.683	0.109	-0.009	-0.022
-1.284	0.371	-8.612	0.110	-0.009	-0.022
-1.291	0.362	-8.643	0.110	-0.009	-0.022
-1.293	0.366	-8.715	0.110	-0.008	-0.022
-1.293	0.361	-8.605	0.110	-0.009	-0.022
-1.288	0.361	-8.646	0.109	-0.010	-0.022
-1.299	0.360	-8.677	0.110	-0.009	-0.022
-1.288	0.367	-8.626	0.110	-0.009	-0.022
-1.293	0.380	-8.615	0.109	-0.009	-0.022
-1.284	0.366	-8.643	0.110	-0.009	-0.022
-1.283	0.369	-8.676	0.109	-0.010	-0.022
-1.296	0.389	-8.609	0.109	-0.009	-0.022
-1.269	0.365	-8.636	0.109	-0.009	-0.022
-1.282	0.386	-8.646	0.110	-0.010	-0.022
-1.264	0.372	-8.595	0.109	-0.010	-0.022
-1.267	0.373	-8.650	0.110	-0.010	-0.022
-1.273	0.404	-8.657	0.110	-0.009	-0.021
-1.270	0.376	-8.658	0.110	-0.010	-0.022
-1.270	0.368	-8.640	0.110	-0.009	-0.022
-1.280	0.385	-8.691	0.110	-0.009	-0.022
-1.280	0.360	-8.620	0.110	-0.009	-0.022
-1.283	0.350	-8.619	0.110	-0.009	-0.022
-1.287	0.363	-8.687	0.110	-0.009	-0.022
-1.308	0.344	-8.628	0.110	-0.009	-0.022
-1.287	0.357	-8.630	0.110	-0.009	-0.022
-1.282	0.358	-8.674	0.110	-0.009	-0.022
-1.325	0.336	-8.648	0.110	-0.009	-0.022
-1.285	0.361	-8.626	0.110	-0.009	-0.022
-1.283	0.356	-8.612	0.110	-0.010	-0.022
-1.303	0.364	-8.670	0.110	-0.010	-0.022
-1.285	0.367	-8.650	0.110	-0.009	-0.022
-1.270	0.367	-8.650	0.110	-0.009	-0.022
-1.274	0.375	-8.701	0.110	-0.010	-0.022
-1.269	0.364	-8.623	0.110	-0.009	-0.022
-1.265	0.360	-8.640	0.110	-0.009	-0.022
-1.264	0.367	-8.691	0.110	-0.009	-0.022
-1.272	0.358	-8.668	0.110	-0.009	-0.022
-1.261	0.360	-8.655	0.110	-0.010	-0.022
-1.279	0.363	-8.701	0.110	-0.009	-0.022
-1.271	0.348	-8.709	0.111	-0.010	-0.022
-1.270	0.341	-8.637	0.110	-0.009	-0.022
-1.285	0.355	-8.684	0.110	-0.009	-0.022
-1.293	0.335	-8.722	0.111	-0.009	-0.022
-1.278	0.353	-8.641	0.111	-0.009	-0.022
-1.285	0.317	-8.667	0.110	-0.009	-0.023
-1.300	0.332	-8.670	0.111	-0.010	-0.022
-1.279	0.348	-8.644	0.110	-0.009	-0.022
-1.283	0.356	-8.647	0.110	-0.010	-0.022
-1.298	0.333	-8.663	0.110	-0.009	-0.022
-1.269	0.359	-8.647	0.110	-0.010	-0.022
-1.272	0.348	-8.616	0.110	-0.010	-0.022
-1.271	0.353	-8.698	0.110	-0.010	-0.022
-1.268	0.351	-8.650	0.111	-0.010	-0.022
-1.264	0.355	-8.603	0.111	-0.010	-0.022
-1.280	0.357	-8.678	0.110	-0.010	-0.022
-1.258	0.357	-8.678	0.111	-0.010	-0.022
-1.274	0.348	-8.647	0.111	-0.009	-0.022
-1.273	0.343	-8.681	0.111	-0.009	-0.022
-1.250	0.340	-8.698	0.111	-0.010	-0.022
-1.279	0.339	-8.651	0.111	-0.009	-0.022
-1.282	0.329	-8.634	0.112	-0.009	-0.022
-1.285	0.327	-8.705	0.111	-0.009	-0.022
-1.290	0.332	-8.654	0.111	-0.009	-0.022
-1.276	0.319	-8.664	0.111	-0.010	-0.022
-1.290	0.332	-8.705	0.111	-0.010	-0.022
-1.291	0.331	-8.653	0.110	-0.009	-0.022
-1.285	0.330	-8.644	0.111	-0.010	-0.023
-1.278	0.335	-8.647	0.110	-0.009	-0.022
-1.262	0.348	-8.685	0.111	-0.010	-0.022
-1.280	0.335	-8.638	0.111	-0.010	-0.023
-1.259	0.338	-8.689	0.111	-0.010	-0.022
-1.255	0.345	-8.709	0.111	-0.010	-0.022
-1.274	0.329	-8.658	0.111	-0.010	-0.022
-1.257	0.351	-8.686	0.111	-0.010	-0.023
-1.264	0.331	-8.698	0.111	-0.010	-0.022
-1.277	0.330	-8.695	0.111	-0.009	-0.022
-1.243	0.345	-8.669	0.111	-0.009	-0.023
-1.273	0.318	-8.698	0.111	-0.009	-0.022
-1.284	0.329	-8.692	0.112	-0.009	-0.022
-1.279	0.320	-8.661	0.111	-0.009	-0.022
-1.273	0.324	-8.712	0.111	-0.009	-0.022
-1.288	0.324	-8.692	0.111	-0.009	-0.022
-1.277	0.325	-8.658	0.111	-0.010	-0.023
-1.303	0.336	-8.668	0.111	-0.009	-0.023
-1.280	0.327	-8.681	0.111	-0.009	-0.022
-1.276	0.327	-8.675	0.112	-0.010	-0.023
-1.258	0.334	-8.641	0.111	-0.010	-0.022
-1.268	0.317	-8.695	0.111	-0.010	-0.022
-1.266	0.334	-8.682	0.111	-0.010	-0.022
-1.257	0.335	-8.641	0.111	-0.010	-0.022
-1.273	0.332	-8.699	0.111	-0.009	-0.022
-1.265	0.357	-8.692	0.111	-0.009	-0.022
-1.236	0.325	-8.645	0.111	-0.010	-0.023
-1.262	0.322	-8.710	0.112	-0.009	-0.022
-1.257	0.327	-8.726	0.112	-0.009	-0.022
-1.267	0.321	-8.689	0.112	-0.009	-0.023
-1.270	0.313	-8.682	0.112	-0.010	-0.022
-1.272	0.302	-8.747	0.112	-0.009	-0.022
-1.286	0.301	-8.664	0.112	-0.009	-0.022
-1.272	0.302	-8.702	0.112	-0.009	-0.023
-1.278	0.301	-8.747	0.112	-0.009	-0.022
-1.281	0.309	-8.695	0.112	-0.010	-0.022
-1.287	0.306	-8.682	0.112	-0.009	-0.023
-1.270	0.308	-8.709	0.112	-0.009	-0.022
-1.262	0.324	-8.706	0.111	-0.010	-0.022
-1.267	0.332	-8.666	0.112	-0.010	-0.023
-1.263	0.318	-8.699	0.111	-0.009	-0.022
-1.262	0.331	-8.740	0.111	-0.010	-0.022
-1.274	0.317	-8.655	0.112	-0.009	-0.023
-1.243	0.326	-8.700	0.112	-0.010	-0.023
-1.259	0.340	-8.730	0.112	-0.009	-0.022
-1.261	0.320	-8.707	0.112	-0.010	-0.023
-1.263	0.309	-8.703	0.112	-0.010	-0.023
-1.266	0.323	-8.737	0.112	-0.009	-0.022
-1.286	0.305	-8.741	0.113	-0.010	-0.023
-1.275	0.311	-8.672	0.112	-0.009	-0.023
-1.271	0.299	-8.741	0.112	-0.009	-0.023
-1.286	0.300	-8.720	0.112	-0.010	-0.022
-1.269	0.308	-8.655	0.112	-0.009	-0.023
-1.272	0.325	-8.686	0.112	-0.010	-0.023
-1.297	0.289	-8.708	0.112	-0.010	-0.022
-1.279	0.310	-8.665	0.112	-0.009	-0.023
-1.264	0.309	-8.666	0.112	-0.010	-0.023
-1.282	0.299	-8.743	0.112	-0.009	-0.022
-1.260	0.318	-8.697	0.112	-0.010	-0.022
-1.254	0.307	-8.645	0.112	-0.010	-0.022
-1.266	0.323	-8.737	0.112	-0.010	-0.022
-1.249	0.318	-8.700	0.112	-0.009	-0.022
-1.253	0.306	-8.704	0.112	-0.010	-0.023
-1.266	0.307	-8.730	0.112	-0.009	-0.022
-1.243	0.296	-8.731	0.113	-0.009	-0.022
-1.263	0.299	-8.703	0.112	-0.009	-0.023
-1.268	0.296	-8.673	0.113	-0.009	-0.022
-1.266	0.283	-8.758	0.113	-0.010	-0.022
-1.282	0.297	-8.703	0.113	-0.009	-0.022
-1.277	0.291	-8.703	0.113	-0.009	-0.023
-1.280	0.284	-8.764	0.113	-0.009	-0.022
-1.279	0.298	-8.699	0.112	-0.009	-0.022
-1.274	0.284	-8.683	0.112	-0.010	-0.023
-1.278	0.296	-8.723	0.112	-0.009	-0.022
-1.255	0.294	-8.717	0.112	-0.010	-0.022
-1.277	0.287	-8.690	0.112	-0.010	-0.023
-1.257	0.304	-8.744	0.113	-0.010	-0.022
-1.254	0.302	-8.744	0.112	-0.010	-0.022
-1.259	0.298	-8.703	0.112	-0.010	-0.023
-1.248	0.317	-8.759	0.113	-0.010	-0.023
-1.250	0.293	-8.764	0.113	-0.010	-0.022
-1.266	0.287	-8.741	0.113	-0.009	-0.023
-1.224	0.309	-8.715	0.113	-0.010	-0.023
-1.255	0.292	-8.755	0.113	-0.010	-0.022
-1.273	0.290	-8.731	0.113	-0.009	-0.023
-1.271	0.276	-8.707	0.113	-0.009	-0.023
-1.271	0.292	-8.758	0.113	-0.009	-0.022
-1.277	0.286	-8.738	0.113	-0.009	-0.022
-1.276	0.279	-8.721	0.113	-0.009	-0.023
-1.286	0.297	-8.741	0.113	-0.009	-0.023
-1.279	0.281	-8.720	0.113	-0.010	-0.022
-1.275	0.282	-8.693	0.113	-0.010	-0.023
-1.265	0.293	-8.703	0.113	-0.010	-0.022
-1.278	0.280	-8.744	0.113	-0.009	-0.022
-1.258	0.288	-8.707	0.113	-0.010	-0.022
-1.253	0.294	-8.679	0.113	-0.010	-0.022
-1.259	0.287	-8.761	0.113	-0.010	-0.022
-1.260	0.318	-8.724	0.113	-0.009	-0.022
-1.249	0.291	-8.669	0.113	-0.009	-0.023
-1.253	0.282	-8.758	0.113	-0.009	-0.022
-1.257	0.294	-8.759	0.114	-0.010	-0.022
-1.239	0.294	-8.739	0.113	-0.010	-0.023
-1.261	0.283	-8.748	0.114	-0.010	-0.022
-1.259	0.272	-8.806	0.113	-0.009	-0.022
-1.266	0.285	-8.731	0.113	-0.010	-0.023
-1.276	0.271	-8.758	0.113	-0.009	-0.022
-1.280	0.270	-8.813	0.113	-0.009	-0.022
-1.269	0.274	-8.714	0.114	-0.009	-0.023
-1.283	0.266	-8.758	0.114	-0.010	-0.023
-1.277	0.272	-8.792	0.114	-0.009	-0.022
-1.264	0.271	-8.741	0.113	-0.010	-0.022
-1.281	0.286	-8.745	0.114	-0.010	-0.023
-1.268	0.272	-8.775	0.114	-0.009	-0.022
-1.259	0.294	-8.796	0.113	-0.010	-0.022
-1.268	0.286	-8.704	0.113	-0.010	-0.023
-1.256	0.286	-8.755	0.114	-0.009	-0.022
-1.259	0.301	-8.776	0.114	-0.010	-0.022
-1.256	0.279	-8.718	0.114	-0.010	-0.023
-1.262	0.278	-8.748	0.114	-0.009	-0.022
-1.262	0.306	-8.783	0.114	-0.009	-0.022
-1.254	0.270	-8.766	0.114	-0.010	-0.022
-1.257	0.269	-8.748	0.114	-0.009	-0.022
-1.265	0.293	-8.789	0.114	-0.009	-0.022
-1.278	0.264	-8.782	0.114	-0.010	-0.022
-1.275	0.263	-8.741	0.114	-0.009	-0.022
-1.267	0.277	-8.796	0.114	-0.009	-0.022
-1.291	0.260	-8.757	0.114	-0.010	-0.022
-1.269	0.262	-8.717	0.114	-0.009	-0.023
-1.264	0.270	-8.755	0.114	-0.010	-0.022
-1.302	0.251	-8.784	0.114	-0.010	-0.022
-1.270	0.274	-8.745	0.114	-0.010	-0.022
-1.258	0.267	-8.697	0.114	-0.010	-0.022
-1.271	0.275	-8.778	0.114	-0.010	-0.022
-1.264	0.275	-8.728	0.114	-0.010	-0.022
-1.249	0.274	-8.762	0.114	-0.010	-0.022
-1.260	0.280	-8.789	0.114	-0.010	-0.022
-1.238	0.263	-8.755	0.114	-0.010	-0.022
-1.247	0.274	-8.749	0.114	-0.009	-0.023
-1.257	0.274	-8.799	0.114	-0.009	-0.022
-1.259	0.255	-8.790	0.115	-0.009	-0.022
-1.249	0.272	-8.746	0.114	-0.009	-0.022
-1.271	0.263	-8.786	0.114	-0.010	-0.022
-1.273	0.263	-8.824	0.115	-0.009	-0.022
-1.281	0.263	-8.748	0.114	-0.010	-0.022
-1.274	0.247	-8.789	0.114	-0.010	-0.022
-1.292	0.246	-8.830	0.115	-0.010	-0.022
-1.273	0.270	-8.752	0.114	-0.010	-0.022
-1.284	0.237	-8.748	0.114	-0.010	-0.023
-1.290	0.254	-8.799	0.114	-0.010	-0.022
-1.259	0.267	-8.759	0.114	-0.010	-0.022
-1.265	0.276	-8.742	0.114	-0.010	-0.022
-1.275	0.262	-8.816	0.114	-0.009	-0.022
-1.250	0.279	-8.786	0.114	-0.010	-0.022
-1.257	0.266	-8.752	0.114	-0.010	-0.022
-1.238	0.280	-8.804	0.115	-0.010	-0.022
-1.244	0.271	-8.796	0.115	-0.010	-0.022
-1.253	0.262	-8.766	0.115	-0.010	-0.022
-1.263	0.259	-8.783	0.115	-0.009	-0.022
-1.250	0.260	-8.800	0.115	-0.010	-0.022
-1.261	0.261	-8.800	0.115	-0.010	-0.022
-1.267	0.250	-8.773	0.115	-0.009	-0.022
-1.263	0.248	-8.810	0.115	-0.010	-0.022
-1.271	0.252	-8.765	0.115	-0.010	-0.022
-1.270	0.247	-8.742	0.115	-0.009	-0.022
-1.271	0.247	-8.793	0.115	-0.010	-0.022
-1.278	0.242	-8.779	0.115	-0.010	-0.022
-1.274	0.239	-8.772	0.115	-0.010	-0.022
-1.270	0.256	-8.796	0.115	-0.010	-0.022
-1.277	0.253	-8.793	0.115	-0.010	-0.022
-1.265	0.260	-8.763	0.115	-0.010	-0.022
-1.252	0.258	-8.758	0.114	-0.009	-0.022
-1.256	0.263	-8.810	0.115	-0.010	-0.022
-1.259	0.262	-8.770	0.115	-0.010	-0.022
-1.239	0.273	-8.791	0.115	-0.010	-0.022
-1.247	0.254	-8.803	0.115	-0.010	-0.022
-1.251	0.247	-8.807	0.115	-0.009	-0.022
-1.235	0.267	-8.788	0.115	-0.010	-0.022
-1.248	0.244	-8.820	0.115	-0.010	-0.022
-1.267	0.252	-8.848	0.115	-0.009	-0.022
-1.231	0.266	-8.785	0.115	-0.010	-0.023
-1.252	0.243	-8.814	0.116	-0.010	-0.022
-1.259	0.247	-8.824	0.116	-0.010	-0.022
-1.261	0.231	-8.766	0.116	-0.010	-0.022
-1.270	0.245	-8.831	0.115	-0.010	-0.022
-1.268	0.240	-8.810	0.115	-0.010	-0.022
-1.260	0.242	-8.776	0.115	-0.010	-0.022
-1.285	0.254	-8.804	0.115	-0.010	-0.022
-1.275	0.249	-8.803	0.115	-0.010	-0.022
-1.263	0.255	-8.773	0.115	-0.010	-0.022
-1.258	0.251	-8.759	0.115	-0.010	-0.022
-1.255	0.238	-8.834	0.115	-0.009	-0.022
-1.252	0.261	-8.790	0.116	-0.010	-0.022
-1.248	0.253	-8.783	0.115	-0.010	-0.022
-1.255	0.245	-8.831	0.115	-0.010	-0.022
-1.250	0.283	-8.804	0.116	-0.010	-0.022
-1.238	0.250	-8.763	0.115	-0.010	-0.022
-1.252	0.244	-8.814	0.116	-0.010	-0.022
-1.251	0.255	-8.835	0.116	-0.009	-0.022
-1.242	0.242	-8.787	0.116	-0.010	-0.022
-1.250	0.236	-8.807	0.116	-0.010	-0.022
-1.257	0.236	-8.858	0.116	-0.009	-0.022
-1.268	0.228	-8.793	0.116	-0.010	-0.022
-1.269	0.222	-8.797	0.116	-0.010	-0.022
-1.271	0.233	-8.865	0.116	-0.009	-0.022
-1.262	0.235	-8.770	0.116	-0.010	-0.022
-1.266	0.222	-8.800	0.116	-0.010	-0.022
-1.257	0.237	-8.838	0.116	-0.010	-0.022
-1.253	0.233	-8.824	0.116	-0.010	-0.022
-1.270	0.254	-8.777	0.116	-0.010	-0.022
-1.266	0.237	-8.824	0.116	-0.010	-0.022
-1.258	0.243	-8.872	0.115	-0.010	-0.022
-1.269	0.256	-8.780	0.116	-0.010	-0.022
-1.246	0.241	-8.825	0.116	-0.010	-0.022
-1.248	0.263	-8.835	0.116	-0.010	-0.022
-1.237	0.236	-8.774	0.116	-0.010	-0.022
-1.240	0.232	-8.815	0.116	-0.010	-0.022
-1.254	0.260	-8.842	0.116	-0.009	-0.021
-1.254	0.240	-8.822	0.117	-0.010	-0.022
-1.243	0.234	-8.818	0.116	-0.010	-0.022
-1.257	0.252	-8.876	0.116	-0.009	-0.022
-1.258	0.224	-8.814	0.116	-0.010	-0.022
-1.257	0.229	-8.801	0.117	-0.009	-0.022
-1.249	0.240	-8.856	0.116	-0.010	-0.022
-1.289	0.206	-8.834	0.116	-0.010	-0.022
-1.264	0.236	-8.805	0.117	-0.010	-0.022
-1.255	0.236	-8.828	0.116	-0.009	-0.022
-1.296	0.204	-8.843	0.116	-0.010	-0.021
-1.263	0.242	-8.798	0.116	-0.010	-0.022
-1.245	0.227	-8.777	0.116	-0.011	-0.022
-1.257	0.222	-8.868	0.116	-0.010	-0.022
-1.245	0.245	-8.825	0.116	-0.010	-0.022
-1.242	0.240	-8.832	0.117	-0.010	-0.022
-1.252	0.243	-8.859	0.116	-0.010	-0.022
-1.233	0.234	-8.832	0.117	-0.010	-0.021
-1.238	0.230	-8.818	0.117	-0.010	-0.022
-1.244	0.243	-8.856	0.117	-0.010	-0.022
-1.254	0.220	-8.869	0.117	-0.010	-0.022
-1.246	0.229	-8.822	0.117	-0.010	-0.022
-1.256	0.225	-8.862	0.117	-0.010	-0.022
-1.264	0.212	-8.883	0.117	-0.009	-0.022
-1.259	0.216	-8.831	0.117	-0.010	-0.022
-1.261	0.208	-8.845	0.117	-0.010	-0.022
-1.273	0.215	-8.910	0.117	-0.010	-0.022
-1.249	0.220	-8.825	0.117	-0.010	-0.022
-1.260	0.189	-8.818	0.117	-0.010	-0.022
-1.263	0.212	-8.838	0.117	-0.010	-0.022
-1.254	0.231	-8.845	0.116	-0.010	-0.022
-1.246	0.229	-8.798	0.117	-0.011	-0.022
-1.242	0.216	-8.865	0.116	-0.010	-0.022
-1.239	0.220	-8.855	0.117	-0.010	-0.022
-1.243	0.225	-8.808	0.117	-0.010	-0.022
-1.211	0.244	-8.867	0.117	-0.010	-0.022
-1.236	0.217	-8.845	0.117	-0.010	-0.021
-1.241	0.226	-8.805	0.117	-0.010	-0.022
-1.252	0.221	-8.828	0.117	-0.010	-0.022
-1.229	0.221	-8.865	0.117	-0.010	-0.021
-1.252	0.218	-8.852	0.117	-0.010	-0.022
-1.253	0.210	-8.828	0.117	-0.010	-0.022
-1.244	0.208	-8.879	0.117	-0.010	-0.021
-1.257	0.206	-8.818	0.117	-0.010	-0.022
-1.255	0.205	-8.794	0.118	-0.010	-0.022
-1.262	0.208	-8.852	0.117	-0.010	-0.021
-1.265	0.205	-8.838	0.117	-0.010	-0.022
-1.240	0.197	-8.831	0.117	-0.010	-0.022
-1.249	0.216	-8.855	0.117	-0.010	-0.021
-1.261	0.214	-8.858	0.117	-0.010	-0.021
-1.244	0.212	-8.825	0.117	-0.010	-0.022
-1.235	0.210	-8.814	0.116	-0.010	-0.022
-1.239	0.212	-8.866	0.117	-0.010	-0.021
-1.248	0.209	-8.839	0.117	-0.010	-0.022
-1.219	0.226	-8.839	0.118	-0.010	-0.022
-1.231	0.216	-8.883	0.117	-0.010	-0.021
-1.239	0.213	-8.842	0.117	-0.010	-0.022
-1.207	0.213	-8.864	0.118	-0.010	-0.022
-1.223	0.205	-8.893	0.118	-0.010	-0.021
-1.246	0.203	-8.890	0.118	-0.009	-0.022
-1.214	0.214	-8.837	0.118	-0.010	-0.022
-1.234	0.186	-8.862	0.117	-0.010	-0.021
-1.250	0.202	-8.873	0.118	-0.010	-0.022
-1.245	0.185	-8.811	0.118	-0.010	-0.022
-1.249	0.204	-8.849	0.118	-0.010	-0.021
-1.251	0.203	-8.873	0.118	-0.010	-0.021
-1.244	0.191	-8.831	0.117	-0.010	-0.022
-1.267	0.211	-8.832	0.118	-0.010	-0.022
-1.249	0.203	-8.862	0.118	-0.010	-0.021
-1.241	0.211	-8.842	0.118	-0.010	-0.021
-1.233	0.214	-8.798	0.117	-0.010	-0.022
-1.229	0.206	-8.856	0.117	-0.010	-0.021
-1.237	0.225	-8.846	0.118	-0.010	-0.021
-1.225	0.212	-8.808	0.118	-0.010	-0.022
-1.231	0.196	-8.856	0.118	-0.010	-0.021
-1.230	0.236	-8.867	0.118	-0.010	-0.021
-1.222	0.206	-8.819	0.118	-0.010	-0.022
-1.235	0.194	-8.838	0.118	-0.010	-0.021
-1.229	0.213	-8.897	0.118	-0.010	-0.021
-1.245	0.197	-8.849	0.118	-0.010	-0.022
-1.241	0.187	-8.835	0.118	-0.010	-0.021
-1.234	0.201	-8.907	0.118	-0.009	-0.021
-1.263	0.182	-8.855	0.118	-0.010	-0.021
-1.240	0.189	-8.832	0.118	-0.010	-0.022
-1.234	0.193	-8.873	0.118	-0.010	-0.021
-1.247	0.177	-8.859	0.118	-0.010	-0.021
-1.243	0.193	-8.849	0.118	-0.010	-0.022
-1.230	0.193	-8.870	0.118	-0.010	-0.021
-1.235	0.212	-8.880	0.118	-0.010	-0.021
-1.221	0.201	-8.815	0.118	-0.010	-0.022
-1.214	0.193	-8.846	0.118	-0.010	-0.021
-1.226	0.222	-8.907	0.118	-0.010	-0.021
-1.218	0.192	-8.829	0.118	-0.010	-0.022
-1.209	0.200	-8.864	0.118	-0.010	-0.022
-1.221	0.210	-8.890	0.118	-0.010	-0.021
-1.235	0.183	-8.867	0.119	-0.010	-0.022
-1.232	0.186	-8.856	0.119	-0.010	-0.021
-1.230	0.190	-8.876	0.118	-0.010	-0.021
-1.244	0.182	-8.904	0.119	-0.010	-0.021
-1.225	0.180	-8.836	0.118	-0.010	-0.022
-1.243	0.159	-8.869	0.118	-0.010	-0.022
-1.250	0.168	-8.862	0.118	-0.010	-0.021
-1.239	0.178	-8.832	0.118	-0.010	-0.022
-1.239	0.187	-8.829	0.118	-0.010	-0.021
-1.256	0.175	-8.852	0.118	-0.010	-0.021
-1.225	0.185	-8.836	0.118	-0.010	-0.022
-1.224	0.190	-8.832	0.118	-0.010	-0.021
-1.243	0.184	-8.886	0.118	-0.010	-0.021
-1.222	0.199	-8.836	0.118	-0.010	-0.022
-1.218	0.198	-8.795	0.118	-0.011	-0.021
-1.231	0.187	-8.890	0.118	-0.010	-0.021
-1.202	0.196	-8.850	0.119	-0.010	-0.021
-1.214	0.184	-8.867	0.119	-0.010	-0.022
-1.222	0.190	-8.880	0.119	-0.010	-0.021
-1.197	0.175	-8.880	0.119	-0.010	-0.021
-1.219	0.170	-8.856	0.119	-0.010	-0.022
-1.230	0.183	-8.850	0.119	-0.010	-0.021
-1.233	0.168	-8.877	0.119	-0.010	-0.021
-1.227	0.175	-8.860	0.119	-0.010	-0.022
-1.228	0.164	-8.866	0.119	-0.010	-0.021
-1.230	0.168	-8.918	0.119	-0.010	-0.021
-1.236	0.170	-8.846	0.119	-0.010	-0.021
-1.233	0.163	-8.832	0.119	-0.010	-0.022
-1.240	0.168	-8.883	0.119	-0.010	-0.021
-1.221	0.174	-8.860	0.119	-0.010	-0.022
-1.234	0.163	-8.826	0.119	-0.010	-0.022
-1.223	0.177	-8.887	0.118	-0.010	-0.021
-1.208	0.181	-8.881	0.119	-0.010	-0.021
-1.219	0.178	-8.812	0.119	-0.010	-0.022
-1.200	0.186	-8.871	0.119	-0.010	-0.022
-1.201	0.179	-8.874	0.119	-0.010	-0.021
-1.211	0.175	-8.871	0.119	-0.010	-0.022
-1.176	0.206	-8.862	0.119	-0.010	-0.022
-1.203	0.169	-8.877	0.119	-0.010	-0.021
-1.228	0.168	-8.860	0.119	-0.010	-0.022
-1.227	0.166	-8.840	0.119	-0.010	-0.022
-1.205	0.165	-8.891	0.119	-0.010	-0.021
-1.233	0.159	-8.857	0.119	-0.010	-0.022
-1.225	0.145	-8.843	0.119	-0.010	-0.022
-1.234	0.159	-8.880	0.119	-0.010	-0.021
-1.229	0.161	-8.856	0.119	-0.010	-0.021
-1.225	0.158	-8.820	0.120	-0.010	-0.022
-1.212	0.166	-8.843	0.119	-0.011	-0.021
-1.233	0.155	-8.880	0.119	-0.010	-0.021
-1.218	0.162	-8.840	0.119	-0.010	-0.022
-1.206	0.163	-8.839	0.119	-0.010	-0.021
-1.214	0.157	-8.856	0.119	-0.010	-0.021
-1.206	0.182	-8.840	0.119	-0.010	-0.021
-1.187	0.168	-8.823	0.119	-0.010	-0.022
-1.199	0.160	-8.891	0.119	-0.010	-0.021
-1.207	0.171	-8.874	0.119	-0.010	-0.021
-1.188	0.174	-8.848	0.119	-0.010	-0.022
-1.206	0.159	-8.874	0.120	-0.010	-0.021
-1.213	0.155	-8.911	0.119	-0.010	-0.021
-1.198	0.158	-8.848	0.120	-0.010	-0.022
-1.211	0.155	-8.870	0.120	-0.010	-0.021
-1.216	0.150	-8.925	0.120	-0.009	-0.021
-1.204	0.152	-8.850	0.120	-0.010	-0.022
-1.219	0.145	-8.864	0.120	-0.010	-0.022
-1.223	0.159	-8.901	0.120	-0.010	-0.021
-1.204	0.150	-8.854	0.120	-0.010	-0.022
-1.225	0.165	-8.854	0.120	-0.010	-0.022
-1.211	0.153	-8.867	0.120	-0.010	-0.021
-1.206	0.158	-8.871	0.119	-0.010	-0.022
-1.223	0.164	-8.809	0.119	-0.010	-0.022
-1.194	0.158	-8.867	0.120	-0.010	-0.021
-1.201	0.180	-8.881	0.120	-0.010	-0.021
-1.191	0.162	-8.813	0.119	-0.010	-0.022
-1.192	0.162	-8.868	0.120	-0.010	-0.021
-1.195	0.182	-8.885	0.120	-0.010	-0.021
-1.187	0.163	-8.855	0.120	-0.011	-0.022
-1.193	0.157	-8.871	0.120	-0.010	-0.021
-1.193	0.180	-8.906	0.120	-0.010	-0.021
-1.207	0.143	-8.857	0.120	-0.010	-0.021
-1.204	0.144	-8.851	0.120	-0.010	-0.022
-1.199	0.154	-8.895	0.120	-0.010	-0.021
-1.234	0.136	-8.843	0.120	-0.010	-0.021
-1.205	0.149	-8.840	0.120	-0.010	-0.022
-1.201	0.158	-8.888	0.120	-0.010	-0.022
-1.239	0.128	-8.852	0.120	-0.010	-0.021
-1.212	0.148	-8.840	0.120	-0.010	-0.022
-1.192	0.160	-8.841	0.120	-0.011	-0.021
-1.206	0.139	-8.877	0.120	-0.010	-0.021
-1.204	0.156	-8.841	0.120	-0.010	-0.022
-1.186	0.150	-8.868	0.120	-0.010	-0.022
-1.182	0.161	-8.902	0.120	-0.010	-0.021
-1.180	0.156	-8.851	0.120	-0.010	-0.021
-1.180	0.145	-8.871	0.120	-0.010	-0.022
-1.192	0.162	-8.898	0.120	-0.010	-0.021
-1.191	0.142	-8.882	0.120	-0.010	-0.022
-1.179	0.150	-8.852	0.120	-0.010	-0.022
-1.197	0.159	-8.881	0.120	-0.010	-0.021
-1.200	0.140	-8.913	0.121	-0.010	-0.022
-1.202	0.149	-8.841	0.120	-0.010	-0.022
-1.196	0.141	-8.882	0.120	-0.010	-0.022
-1.223	0.129	-8.926	0.121	-0.010	-0.022
-1.202	0.146	-8.831	0.120	-0.010	-0.022
-1.211	0.112	-8.854	0.120	-0.010	-0.022
-1.216	0.133	-8.881	0.120	-0.010	-0.021
-1.192	0.146	-8.837	0.120	-0.010	-0.022
-1.205	0.152	-8.824	0.120	-0.010	-0.022
-1.211	0.145	-8.881	0.120	-0.010	-0.021
-1.190	0.150	-8.841	0.120	-0.010	-0.022
-1.189	0.150	-8.813	0.120	-0.011	-0.022
-1.167	0.162	-8.889	0.120	-0.010	-0.022
-1.180	0.148	-8.844	0.121	-0.010	-0.021
-1.181	0.140	-8.813	0.120	-0.011	-0.021
-1.189	0.150	-8.872	0.121	-0.010	-0.021
-1.171	0.151	-8.875	0.121	-0.010	-0.021
-1.181	0.137	-8.855	0.120	-0.010	-0.022
-1.195	0.138	-8.841	0.121	-0.010	-0.022
-1.174	0.137	-8.902	0.121	-0.010	-0.021
-1.201	0.134	-8.847	0.120	-0.010	-0.022
-1.193	0.130	-8.807	0.121	-0.010	-0.022
-1.194	0.125	-8.882	0.121	-0.010	-0.021
-1.191	0.130	-8.841	0.121	-0.010	-0.021
-1.195	0.120	-8.854	0.120	-0.010	-0.022
-1.195	0.131	-8.888	0.121	-0.010	-0.021
-1.200	0.135	-8.833	0.120	-0.010	-0.021
-1.194	0.123	-8.813	0.121	-0.010	-0.022
-1.188	0.139	-8.851	0.120	-0.010	-0.021
-1.180	0.143	-8.851	0.120	-0.010	-0.021
-1.193	0.128	-8.820	0.120	-0.011	-0.022
-1.179	0.145	-8.848	0.121	-0.010	-0.021
-1.181	0.138	-8.858	0.120	-0.010	-0.021
-1.174	0.143	-8.811	0.121	-0.011	-0.022
-1.166	0.153	-8.863	0.121	-0.010	-0.022
-1.168	0.145	-8.872	0.121	-0.010	-0.021
-1.187	0.137	-8.834	0.121	-0.010	-0.022
-1.149	0.155	-8.857	0.121	-0.010	-0.022
-1.167	0.134	-8.865	0.121	-0.010	-0.021
-1.184	0.133	-8.872	0.121	-0.010	-0.021
-1.181	0.125	-8.824	0.121	-0.010	-0.022
-1.176	0.128	-8.889	0.121	-0.010	-0.021
-1.186	0.129	-8.855	0.121	-0.010	-0.021
-1.183	0.124	-8.814	0.121	-0.010	-0.022
-1.191	0.132	-8.882	0.121	-0.010	-0.021
-1.194	0.120	-8.820	0.121	-0.010	-0.021
-1.187	0.120	-8.800	0.121	-0.010	-0.022
-1.175	0.128	-8.851	0.121	-0.010	-0.021
-1.200	0.122	-8.844	0.121	-0.010	-0.021
-1.187	0.123	-8.821	0.121	-0.010	-0.022
-1.172	0.139	-8.841	0.121	-0.011	-0.021
-1.179	0.128	-8.851	0.121	-0.010	-0.021
-1.175	0.148	-8.818	0.121	-0.010	-0.021
-1.164	0.137	-8.807	0.120	-0.010	-0.022
-1.160	0.139	-8.848	0.121	-0.010	-0.021
-1.178	0.132	-8.842	0.121	-0.010	-0.022
-1.148	0.148	-8.839	0.121	-0.010	-0.022
-1.170	0.134	-8.862	0.121	-0.011	-0.021
-1.167	0.127	-8.879	0.121	-0.010	-0.021
-1.154	0.141	-8.822	0.121	-0.010	-0.022
-1.167	0.119	-8.862	0.121	-0.010	-0.021
-1.186	0.118	-8.909	0.121	-0.009	-0.021
-1.168	0.123	-8.804	0.122	-0.010	-0.021
-1.188	0.112	-8.844	0.121	-0.010	-0.022
-1.182	0.122	-8.865	0.122	-0.010	-0.021
-1.183	0.116	-8.811	0.121	-0.010	-0.022
-1.184	0.128	-8.811	0.121	-0.011	-0.022
-1.194	0.124	-8.824	0.121	-0.010	-0.021
-1.169	0.127	-8.858	0.121	-0.011	-0.021
-1.188	0.144	-8.814	0.121	-0.010	-0.022
-1.160	0.131	-8.824	0.121	-0.010	-0.021
-1.160	0.140	-8.814	0.121	-0.011	-0.021
-1.146	0.142	-8.767	0.121	-0.011	-0.021
-1.165	0.127	-8.845	0.121	-0.010	-0.021
-1.167	0.157	-8.838	0.122	-0.010	-0.021
-1.156	0.132	-8.815	0.122	-0.010	-0.022
-1.160	0.130	-8.831	0.122	-0.010	-0.021
-1.164	0.156	-8.852	0.122	-0.010	-0.021
-1.161	0.134	-8.818	0.122	-0.010	-0.022
-1.176	0.119	-8.797	0.122	-0.010	-0.021
-1.166	0.127	-8.865	0.122	-0.010	-0.021
-1.171	0.109	-8.797	0.122	-0.010	-0.021
-1.178	0.124	-8.811	0.122	-0.010	-0.021
-1.170	0.120	-8.862	0.122	-0.010	-0.021
-1.208	0.106	-8.816	0.122	-0.010	-0.021
-1.177	0.129	-8.818	0.122	-0.010	-0.022
-1.160	0.121	-8.807	0.121	-0.011	-0.021
-1.177	0.121	-8.851	0.121	-0.010	-0.021
-1.172	0.121	-8.814	0.122	-0.010	-0.022
-1.161	0.134	-8.828	0.122	-0.010	-0.021
-1.159	0.137	-8.858	0.121	-0.011	-0.021
-1.156	0.131	-8.811	0.122	-0.010	-0.021
-1.147	0.125	-8.814	0.122	-0.010	-0.021
-1.152	0.143	-8.865	0.121	-0.010	-0.021
-1.161	0.124	-8.821	0.122	-0.010	-0.021
-1.146	0.130	-8.829	0.122	-0.010	-0.021
-1.154	0.143	-8.852	0.122	-0.010	-0.021
-1.167	0.124	-8.863	0.122	-0.010	-0.021
-1.159	0.124	-8.808	0.122	-0.010	-0.021
-1.160	0.127	-8.855	0.122	-0.010	-0.021
-1.173	0.117	-8.890	0.122	-0.011	-0.021
-1.167	0.121	-8.794	0.122	-0.010	-0.022
-1.175	0.098	-8.817	0.122	-0.010	-0.022
-1.182	0.105	-8.824	0.122	-0.010	-0.021
-1.163	0.124	-8.787	0.122	-0.010	-0.021
-1.164	0.129	-8.801	0.122	-0.010	-0.021
-1.186	0.106	-8.830	0.121	-0.010	-0.021
-1.151	0.134	-8.781	0.122	-0.010	-0.021
-1.156	0.127	-8.774	0.122	-0.011	-0.021
-1.166	0.122	-8.841	0.122	-0.010	-0.021
-1.151	0.138	-8.794	0.122	-0.010	-0.021
-1.158	0.126	-8.746	0.122	-0.011	-0.021
-1.160	0.145	-8.831	0.122	-0.010	-0.021
-1.143	0.136	-8.815	0.122	-0.010	-0.021
-1.143	0.126	-8.808	0.122	-0.010	-0.021
-1.161	0.130	-8.821	0.122	-0.010	-0.021
-1.134	0.116	-8.825	0.122	-0.010	-0.021
-1.150	0.129	-8.794	0.122	-0.010	-0.021
-1.163	0.119	-8.805	0.123	-0.010	-0.021
-1.156	0.109	-8.862	0.122	-0.010	-0.021
-1.160	0.123	-8.791	0.122	-0.010	-0.021
-1.166	0.111	-8.808	0.122	-0.010	-0.022
-1.173	0.109	-8.852	0.122	-0.010	-0.021
-1.173	0.115	-8.804	0.122	-0.010	-0.021
-1.164	0.107	-8.788	0.122	-0.010	-0.022
-1.164	0.112	-8.831	0.122	-0.010	-0.021
-1.156	0.125	-8.822	0.122	-0.010	-0.021
-1.165	0.106	-8.774	0.122	-0.011	-0.022
-1.153	0.126	-8.856	0.122	-0.011	-0.021
-1.144	0.133	-8.811	0.122	-0.011	-0.021
-1.159	0.132	-8.774	0.122	-0.011	-0.021
-1.137	0.140	-8.822	0.122	-0.010	-0.021
-1.142	0.123	-8.825	0.122	-0.010	-0.021
-1.163	0.121	-8.815	0.122	-0.010	-0.021
-1.118	0.139	-8.827	0.123	-0.010	-0.022
-1.140	0.112	-8.825	0.123	-0.010	-0.021
-1.172	0.121	-8.815	0.123	-0.010	-0.021
-1.159	0.119	-8.774	0.123	-0.010	-0.021
-1.147	0.112	-8.831	0.122	-0.010	-0.021
-1.168	0.118	-8.804	0.123	-0.010	-0.021
-1.164	0.109	-8.770	0.123	-0.010	-0.021
-1.177	0.126	-8.825	0.123	-0.011	-0.021
-1.174	0.112	-8.817	0.122	-0.010	-0.021
-1.158	0.113	-8.791	0.123	-0.011	-0.021
-1.149	0.127	-8.767	0.122	-0.011	-0.021
-1.160	0.110	-8.814	0.122	-0.010	-0.021
-1.152	0.127	-8.802	0.123	-0.011	-0.021
-1.138	0.133	-8.771	0.122	-0.011	-0.021
-1.148	0.112	-8.828	0.122	-0.010	-0.021
-1.138	0.156	-8.802	0.123	-0.010	-0.021
-1.132	0.134	-8.788	0.122	-0.010	-0.021
-1.142	0.113	-8.811	0.123	-0.010	-0.021
-1.140	0.130	-8.832	0.123	-0.010	-0.021
-1.138	0.123	-8.781	0.123	-0.010	-0.022
-1.161	0.121	-8.808	0.123	-0.010	-0.021
-1.148	0.107	-8.839	0.123	-0.010	-0.021
-1.161	0.111	-8.784	0.123	-0.010	-0.021
-1.156	0.109	-8.818	0.123	-0.010	-0.021
-1.159	0.119	-8.873	0.123	-0.010	-0.021
-1.159	0.122	-8.788	0.123	-0.010	-0.021
-1.174	0.106	-8.795	0.123	-0.010	-0.022
-1.160	0.120	-8.825	0.123	-0.010	-0.021
-1.147	0.120	-8.826	0.123	-0.011	-0.021
-1.162	0.126	-8.788	0.123	-0.011	-0.022
-1.153	0.120	-8.818	0.123	-0.010	-0.021
-1.143	0.139	-8.863	0.123	-0.011	-0.021
-1.153	0.131	-8.782	0.123	-0.011	-0.022
-1.134	0.134	-8.823	0.123	-0.011	-0.021
-1.142	0.142	-8.839	0.123	-0.011	-0.021
-1.134	0.119	-8.802	0.123	-0.011	-0.021
-1.136	0.124	-8.795	0.123	-0.011	-0.021
-1.149	0.149	-8.839	0.123	-0.010	-0.021
-1.151	0.117	-8.833	0.124	-0.011	-0.021
-1.148	0.115	-8.788	0.123	-0.010	-0.021
-1.153	0.132	-8.856	0.123	-0.010	-0.021
-1.164	0.105	-8.808	0.123	-0.011	-0.021
-1.163	0.109	-8.785	0.123	-0.010	-0.021
-1.155	0.127	-8.836	0.123	-0.010	-0.021
-1.184	0.100	-8.794	0.123	-0.010	-0.021
-1.160	0.123	-8.788	0.123	-0.010	-0.021
-1.153	0.117	-8.812	0.123	-0.011	-0.021
-1.189	0.104	-8.841	0.123	-0.011	-0.021
-1.146	0.129	-8.789	0.123	-0.011	-0.022
-1.149	0.131	-8.730	0.123	-0.011	-0.021
-1.154	0.121	-8.842	0.123	-0.011	-0.021
-1.143	0.143	-8.796	0.123	-0.011	-0.021
-1.143	0.121	-8.813	0.123	-0.010	-0.021
-1.150	0.134	-8.846	0.123	-0.011	-0.021
-1.131	0.116	-8.843	0.123	-0.010	-0.021
-1.136	0.126	-8.806	0.123	-0.010	-0.021
-1.154	0.134	-8.819	0.124	-0.010	-0.021
-1.154	0.111	-8.853	0.124	-0.010	-0.021
-1.144	0.120	-8.802	0.123	-0.011	-0.021
-1.162	0.116	-8.816	0.123	-0.010	-0.021
-1.177	0.112	-8.891	0.124	-0.010	-0.021
-1.167	0.111	-8.802	0.123	-0.010	-0.021
-1.155	0.103	-8.816	0.123	-0.011	-0.022
-1.180	0.114	-8.849	0.123	-0.010	-0.021
-1.148	0.125	-8.802	0.123	-0.011	-0.022
-1.163	0.090	-8.785	0.123	-0.011	-0.022
-1.160	0.119	-8.843	0.123	-0.011	-0.021
-1.149	0.127	-8.802	0.123	-0.010	-0.021
-1.147	0.136	-8.779	0.123	-0.011	-0.021
-1.138	0.130	-8.827	0.124	-0.011	-0.021
-1.141	0.125	-8.837	0.123	-0.011	-0.021
-1.148	0.131	-8.786	0.123	-0.011	-0.022
-1.106	0.144	-8.821	0.124	-0.011	-0.022
-1.137	0.122	-8.819	0.124	-0.011	-0.021
-1.150	0.126	-8.806	0.124	-0.011	-0.021
-1.146	0.119	-8.806	0.124	-0.010	-0.022
-1.144	0.124	-8.833	0.124	-0.010	-0.021
-1.157	0.111	-8.830	0.124	-0.011	-0.021
-1.155	0.113	-8.775	0.124	-0.010	-0.022
-1.156	0.117	-8.830	0.124	-0.010	-0.021
-1.166	0.107	-8.795	0.124	-0.010	-0.021
-1.154	0.105	-8.772	0.124	-0.010	-0.022
-1.165	0.114	-8.823	0.124	-0.011	-0.021
-1.177	0.109	-8.812	0.124	-0.010	-0.021
-1.149	0.113	-8.786	0.124	-0.011	-0.022
-1.153	0.120	-8.810	0.123	-0.011	-0.022
-1.167	0.105	-8.833	0.123	-0.011	-0.022
-1.169	0.134	-8.806	0.124	-0.010	-0.022
-1.139	0.112	-8.772	0.123	-0.010	-0.022
-1.150	0.103	-8.837	0.124	-0.011	-0.022
-1.160	0.113	-8.817	0.124	-0.011	-0.022
-1.134	0.115	-8.835	0.124	-0.011	-0.023
-1.168	0.105	-8.841	0.124	-0.010	-0.022
-1.174	0.099	-8.851	0.124	-0.010	-0.023
-1.165	0.110	-8.794	0.124	-0.010	-0.023
-1.180	0.101	-8.852	0.124	-0.010	-0.023
-1.195	0.102	-8.900	0.124	-0.010	-0.023
-1.182	0.107	-8.798	0.124	-0.010	-0.024
-1.195	0.097	-8.839	0.124	-0.010	-0.024
-1.216	0.097	-8.866	0.124	-0.010	-0.024
-1.215	0.105	-8.812	0.124	-0.010	-0.024
-1.215	0.099	-8.805	0.124	-0.010	-0.024
-1.219	0.092	-8.839	0.124	-0.010	-0.024
-1.210	0.095	-8.846	0.124	-0.011	-0.024
-1.231	0.112	-8.802	0.124	-0.010	-0.025
-1.214	0.102	-8.843	0.124	-0.010	-0.024
-1.217	0.114	-8.823	0.124	-0.010	-0.024
-1.205	0.099	-8.772	0.124	-0.011	-0.025
-1.219	0.092	-8.854	0.124	-0.010	-0.025
-1.218	0.116	-8.837	0.125	-0.010	-0.024
-1.217	0.092	-8.817	0.125	-0.010	-0.025
-1.221	0.087	-8.854	0.125	-0.010	-0.025
-1.226	0.125	-8.872	0.125	-0.010	-0.024
-1.227	0.073	-8.827	0.125	-0.010	-0.025
-1.238	0.074	-8.858	0.125	-0.010	-0.025
-1.231	0.077	-8.895	0.125	-0.010	-0.025
-1.247	0.065	-8.830	0.125	-0.010	-0.025
-1.257	0.067	-8.861	0.125	-0.010	-0.025
-1.248	0.064	-8.919	0.125	-0.009	-0.025
-1.288	0.046	-8.857	0.125	-0.010	-0.025
-1.262	0.053	-8.847	0.125	-0.010	-0.026
-1.263	0.064	-8.878	0.125	-0.010	-0.026
-1.271	0.045	-8.864	0.125	-0.010	-0.026
-1.270	0.052	-8.855	0.125	-0.010	-0.026
-1.257	0.060	-8.882	0.125	-0.010	-0.026
-1.260	0.057	-8.919	0.125	-0.010	-0.026
-1.263	0.069	-8.859	0.125	-0.010	-0.026
-1.250	0.055	-8.883	0.125	-0.010	-0.026
-1.274	0.074	-8.944	0.125	-0.010	-0.026
-1.268	0.050	-8.866	0.126	-0.010	-0.027
-1.246	0.053	-8.894	0.126	-0.010	-0.027
-1.270	0.068	-8.941	0.126	-0.010	-0.026
-1.278	0.036	-8.904	0.126	-0.010	-0.027
-1.270	0.043	-8.897	0.126	-0.010	-0.027
-1.281	0.048	-8.937	0.126	-0.009	-0.026
-1.290	0.035	-8.956	0.127	-0.010	-0.027
-1.279	0.043	-8.887	0.126	-0.010	-0.027
-1.292	0.019	-8.931	0.126	-0.009	-0.027
-1.315	0.017	-8.923	0.126	-0.010	-0.027
-1.289	0.038	-8.891	0.126	-0.009	-0.027
-1.286	0.047	-8.891	0.126	-0.010	-0.027
-1.317	0.036	-8.930	0.126	-0.009	-0.027
-1.283	0.044	-8.915	0.126	-0.010	-0.027
-1.281	0.037	-8.884	0.126	-0.010	-0.027
-1.297	0.041	-8.948	0.126	-0.010	-0.027
-1.282	0.045	-8.915	0.126	-0.009	-0.027
-1.273	0.041	-8.861	0.126	-0.010	-0.028
-1.286	0.048	-8.967	0.126	-0.009	-0.028
-1.273	0.051	-8.953	0.127	-0.010	-0.027
-1.278	0.037	-8.930	0.127	-0.010	-0.028
-1.286	0.045	-8.943	0.126	-0.009	-0.028
-1.268	0.029	-8.946	0.127	-0.009	-0.027
-1.293	0.042	-8.919	0.126	-0.009	-0.028
-1.305	0.044	-8.920	0.127	-0.009	-0.028
-1.296	0.024	-8.998	0.127	-0.009	-0.028
-1.305	0.046	-8.933	0.126	-0.009	-0.028
-1.304	0.027	-8.930	0.126	-0.009	-0.029
-1.300	0.042	-8.991	0.127	-0.009	-0.028
-1.321	0.043	-8.943	0.126	-0.009	-0.028
-1.304	0.036	-8.930	0.126	-0.009	-0.029
-1.308	0.049	-8.964	0.126	-0.009	-0.028
-1.292	0.056	-8.951	0.126	-0.009	-0.029
-1.313	0.044	-8.921	0.126	-0.010	-0.029
-1.292	0.069	-8.972	0.126	-0.009	-0.029
-1.292	0.078	-8.979	0.127	-0.009	-0.029
-1.296	0.063	-8.938	0.127	-0.009	-0.029
-1.280	0.078	-8.952	0.127	-0.009	-0.029
-1.287	0.062	-9.000	0.127	-0.009	-0.029
-1.303	0.065	-8.976	0.127	-0.009	-0.029
-1.272	0.089	-8.974	0.127	-0.009	-0.030
-1.301	0.063	-8.986	0.127	-0.009	-0.029
-1.311	0.072	-8.980	0.127	-0.009	-0.029
-1.305	0.062	-8.932	0.127	-0.009	-0.030
-1.303	0.059	-9.017	0.127	-0.009	-0.029
-1.321	0.055	-8.990	0.127	-0.009	-0.030
-1.312	0.062	-8.942	0.127	-0.009	-0.030
-1.332	0.068	-8.993	0.127	-0.009	-0.030
-1.325	0.076	-8.973	0.127	-0.009	-0.030
-1.315	0.070	-8.943	0.127	-0.009	-0.030
-1.309	0.065	-8.956	0.126	-0.009	-0.030
-1.328	0.068	-8.966	0.126	-0.009	-0.030
-1.308	0.084	-8.963	0.127	-0.009	-0.030
-1.301	0.085	-8.953	0.126	-0.009	-0.030
-1.314	0.078	-9.004	0.127	-0.009	-0.030
-1.311	0.099	-8.967	0.127	-0.009	-0.030
-1.281	0.092	-8.940	0.126	-0.009	-0.030
-1.299	0.083	-8.987	0.127	-0.009	-0.030
-1.308	0.084	-8.998	0.127	-0.009	-0.030
-1.282	0.090	-8.982	0.127	-0.009	-0.031
-1.306	0.086	-8.994	0.127	-0.009	-0.030
-1.307	0.078	-9.001	0.127	-0.008	-0.030
-1.292	0.082	-8.992	0.127	-0.009	-0.031
-1.319	0.078	-9.005	0.127	-0.009	-0.030
-1.321	0.080	-9.040	0.127	-0.008	-0.031
-1.312	0.077	-8.965	0.127	-0.009	-0.031
-1.323	0.063	-9.005	0.127	-0.009	-0.031
-1.324	0.082	-9.019	0.127	-0.008	-0.031
-1.320	0.073	-8.951	0.127	-0.009	-0.031
-1.327	0.093	-8.975	0.127	-0.008	-0.031
-1.325	0.084	-9.002	0.127	-0.009	-0.031
-1.313	0.081	-9.006	0.126	-0.009	-0.031
-1.339	0.097	-8.965	0.126	-0.009	-0.032
-1.316	0.090	-8.995	0.126	-0.009	-0.031
-1.308	0.099	-8.993	0.127	-0.009	-0.031
-1.303	0.096	-8.934	0.126	-0.009	-0.031
-1.310	0.092	-8.992	0.127	-0.008	-0.031
-1.312	0.112	-8.986	0.127	-0.008	-0.031
-1.310	0.094	-8.955	0.127	-0.009	-0.032
-1.302	0.094	-9.010	0.127	-0.008	-0.031
-1.313	0.131	-9.006	0.127	-0.008	-0.031
-1.299	0.102	-8.952	0.127	-0.008	-0.032
-1.307	0.080	-8.972	0.127	-0.009	-0.031
-1.313	0.099	-9.016	0.127	-0.008	-0.031
-1.310	0.085	-8.962	0.127	-0.008	-0.032
-1.320	0.092	-8.979	0.127	-0.008	-0.031
-1.317	0.082	-9.061	0.127	-0.008	-0.031
-1.334	0.080	-8.965	0.127	-0.008	-0.031
-1.334	0.087	-8.975	0.127	-0.008	-0.032
-1.336	0.084	-9.033	0.127	-0.008	-0.031
-1.341	0.083	-8.985	0.127	-0.008	-0.032
-1.339	0.092	-8.982	0.127	-0.008	-0.032
-1.329	0.088	-8.999	0.127	-0.008	-0.031
-1.315	0.096	-8.992	0.126	-0.009	-0.032
-1.333	0.111	-8.962	0.127	-0.008	-0.032
-1.323	0.092	-8.972	0.127	-0.008	-0.031
-1.311	0.124	-9.020	0.126	-0.009	-0.031
-1.327	0.106	-8.945	0.127	-0.009	-0.032
-1.299	0.098	-8.979	0.127	-0.008	-0.031
-1.319	0.121	-8.999	0.126	-0.008	-0.031
-1.317	0.113	-8.966	0.127	-0.008	-0.032
-1.312	0.111	-8.990	0.127	-0.008	-0.032
-1.322	0.125	-9.020	0.127	-0.008	-0.031
-1.324	0.107	-9.000	0.127	-0.009	-0.031
-1.315	0.092	-8.958	0.127	-0.008	-0.031
-1.324	0.114	-9.033	0.127	-0.008	-0.031
-1.329	0.093	-8.975	0.127	-0.008	-0.031
-1.334	0.093	-8.969	0.127	-0.008	-0.031
-1.328	0.103	-9.026	0.127	-0.008	-0.031
-1.357	0.080	-8.967	0.126	-0.008	-0.031
-1.342	0.099	-8.954	0.127	-0.008	-0.031
-1.338	0.100	-9.002	0.127	-0.008	-0.031
-1.373	0.077	-8.993	0.126	-0.008	-0.030
-1.340	0.101	-8.958	0.127	-0.008	-0.031
-1.319	0.102	-8.930	0.126	-0.009	-0.031
-1.336	0.093	-9.004	0.126	-0.008	-0.030
-1.327	0.099	-8.968	0.127	-0.008	-0.031
-1.320	0.104	-8.992	0.126	-0.008	-0.031
-1.320	0.117	-9.012	0.126	-0.009	-0.030
-1.316	0.109	-8.968	0.126	-0.008	-0.031
-1.307	0.105	-8.985	0.127	-0.008	-0.031
-1.322	0.120	-9.036	0.126	-0.009	-0.030
-1.322	0.103	-8.982	0.127	-0.009	-0.031
-1.306	0.113	-8.975	0.127	-0.008	-0.031
-1.322	0.116	-9.012	0.127	-0.008	-0.030
-1.339	0.092	-9.019	0.127	-0.008	-0.030
-1.326	0.094	-8.971	0.127	-0.008	-0.031
-1.332	0.104	-8.998	0.127	-0.008	-0.030
-1.348	0.091	-9.046	0.128	-0.008	-0.030
-1.329	0.093	-8.960	0.127	-0.008	-0.030
-1.338	0.071	-8.987	0.127	-0.008	-0.031
-1.351	0.086	-8.983	0.127	-0.008	-0.030
-1.331	0.097	-8.960	0.127	-0.008	-0.030
-1.329	0.098	-8.953	0.127	-0.009	-0.030
-1.351	0.082	-8.993	0.126	-0.008	-0.030
-1.323	0.110	-8.967	0.127	-0.008	-0.030
-1.328	0.111	-8.932	0.127	-0.009	-0.030
-1.320	0.092	-9.000	0.127	-0.009	-0.029
-1.305	0.107	-8.963	0.127	-0.009	-0.029
-1.309	0.113	-8.926	0.127	-0.009	-0.030
-1.326	0.108	-8.997	0.127	-0.008	-0.029
-1.299	0.106	-8.990	0.127	-0.009	-0.029
-1.321	0.102	-8.967	0.127	-0.008	-0.030
-1.318	0.095	-8.987	0.127	-0.008	-0.029
-1.301	0.098	-9.024	0.127	-0.008	-0.029
-1.318	0.104	-8.953	0.127	-0.008	-0.030
-1.327	0.089	-8.925	0.128	-0.008	-0.029
-1.324	0.082	-9.027	0.127	-0.009	-0.029
-1.339	0.091	-8.976	0.127	-0.008	-0.029
-1.320	0.079	-8.969	0.127	-0.008	-0.029
-1.331	0.089	-9.010	0.127	-0.008	-0.029
-1.333	0.084	-8.965	0.127	-0.008	-0.029
-1.325	0.084	-8.959	0.127	-0.008	-0.029
-1.318	0.098	-8.979	0.126	-0.008	-0.029
-1.300	0.104	-8.966	0.127	-0.009	-0.029
-1.317	0.092	-8.942	0.127	-0.009	-0.029
-1.301	0.108	-8.976	0.127	-0.009	-0.029
-1.298	0.106	-9.000	0.127	-0.009	-0.029
-1.310	0.100	-8.969	0.127	-0.009	-0.029
-1.293	0.114	-8.974	0.127	-0.009	-0.029
-1.301	0.096	-9.007	0.127	-0.008	-0.029
-1.313	0.102	-8.989	0.127	-0.008	-0.029
-1.281	0.118	-8.954	0.127	-0.009	-0.029
-1.307	0.093	-8.999	0.127	-0.008	-0.028
-1.320	0.089	-9.003	0.127	-0.008	-0.029
-1.319	0.090	-8.959	0.127	-0.008	-0.029
-1.312	0.098	-8.999	0.127	-0.009	-0.028
-1.332	0.091	-8.996	0.127	-0.009	-0.028
-1.315	0.092	-8.955	0.127	-0.009	-0.029
-1.343	0.099	-8.972	0.127	-0.008	-0.029
-1.327	0.086	-8.988	0.127	-0.008	-0.028
-1.317	0.096	-8.945	0.127	-0.009	-0.028
-1.304	0.106	-8.917	0.127	-0.009	-0.028
-1.323	0.089	-8.982	0.127	-0.008	-0.028
-1.310	0.119	-8.976	0.127	-0.009	-0.028
-1.295	0.104	-8.931	0.127	-0.009	-0.028
-1.297	0.104	-8.982	0.127	-0.009	-0.028
-1.307	0.144	-8.986	0.128	-0.008	-0.028
-1.285	0.103	-8.917	0.127	-0.008	-0.028
-1.300	0.092	-8.958	0.127	-0.008	-0.028
-1.303	0.114	-9.020	0.127	-0.008	-0.028
-1.303	0.105	-8.941	0.127	-0.008	-0.028
-1.314	0.096	-8.962	0.128	-0.009	-0.028
-1.308	0.093	-9.009	0.127	-0.008	-0.028
-1.327	0.086	-8.944	0.127	-0.008	-0.028
-1.322	0.093	-8.962	0.127	-0.008	-0.028
-1.309	0.104	-8.996	0.127	-0.008	-0.028
-1.319	0.082	-8.947	0.127	-0.009	-0.028
-1.317	0.082	-8.961	0.127	-0.009	-0.028
-1.312	0.105	-8.992	0.127	-0.008	-0.028
-1.307	0.109	-8.961	0.127	-0.009	-0.028
-1.322	0.109	-8.951	0.127	-0.008	-0.028
-1.302	0.111	-8.962	0.127	-0.009	-0.028
-1.291	0.122	-8.989	0.126	-0.009	-0.028
-1.302	0.108	-8.924	0.127	-0.008	-0.028
-1.280	0.113	-8.969	0.127	-0.009	-0.028
-1.296	0.130	-8.975	0.127	-0.009	-0.028
-1.288	0.107	-8.935	0.127	-0.009	-0.028
-1.288	0.109	-8.945	0.127	-0.009	-0.028
-1.297	0.127	-8.989	0.127	-0.008	-0.027
-1.298	0.101	-8.959	0.128	-0.009	-0.028
-1.286	0.100	-8.938	0.127	-0.008	-0.028
-1.309	0.116	-8.982	0.128	-0.008	-0.028
-1.317	0.092	-8.948	0.128	-0.009	-0.028
-1.318	0.103	-8.931	0.128	-0.008	-0.028
-1.300	0.104	-8.968	0.127	-0.008	-0.028
-1.336	0.086	-8.947	0.127	-0.009	-0.027
-1.306	0.101	-8.917	0.127	-0.008	-0.028
-1.304	0.112	-8.969	0.127	-0.009	-0.028
-1.340	0.084	-8.943	0.127	-0.008	-0.027
-1.305	0.108	-8.907	0.127	-0.009	-0.028
-1.288	0.107	-8.883	0.127	-0.009	-0.028
-1.304	0.109	-8.968	0.127	-0.009	-0.028
-1.294	0.113	-8.928	0.127	-0.009	-0.028
-1.290	0.112	-8.945	0.127	-0.008	-0.028
-1.298	0.127	-8.979	0.127	-0.009	-0.028
-1.281	0.110	-8.931	0.128	-0.009	-0.028
-1.287	0.117	-8.945	0.128	-0.008	-0.028
-1.292	0.112	-8.962	0.128	-0.008	-0.027
-1.289	0.099	-8.965	0.128	-0.008	-0.028
-1.285	0.115	-8.918	0.128	-0.009	-0.028
-1.299	0.110	-8.952	0.128	-0.008	-0.028
-1.309	0.100	-8.996	0.128	-0.009	-0.028
-1.301	0.104	-8.917	0.128	-0.008	-0.028
-1.288	0.091	-8.951	0.127	-0.008	-0.028
-1.327	0.090	-8.992	0.128	-0.008	-0.028
-1.301	0.110	-8.928	0.128	-0.009	-0.028
-1.314	0.069	-8.934	0.127	-0.009	-0.028
-1.322	0.099	-8.975	0.128	-0.009	-0.028
-1.297	0.114	-8.928	0.128	-0.009	-0.028
-1.301	0.116	-8.904	0.128	-0.009	-0.028
-1.315	0.109	-8.961	0.127	-0.009	-0.027
-1.282	0.115	-8.924	0.127	-0.009	-0.028
-1.293	0.118	-8.887	0.128	-0.009	-0.028
-1.281	0.130	-8.942	0.128	-0.009	-0.028
-1.283	0.125	-8.935	0.128	-0.009	-0.028
-1.288	0.114	-8.887	0.128	-0.009	-0.028
-1.294	0.123	-8.938	0.128	-0.008	-0.028
-1.272	0.118	-8.938	0.128	-0.009	-0.027
-1.300	0.113	-8.932	0.128	-0.009	-0.028
-1.291	0.113	-8.904	0.128	-0.008	-0.028
-1.277	0.097	-8.958	0.128	-0.009	-0.027
-1.301	0.112	-8.911	0.128	-0.009	-0.028
-1.301	0.097	-8.884	0.129	-0.008	-0.028
-1.295	0.097	-8.952	0.128	-0.008	-0.028
-1.312	0.105	-8.921	0.128	-0.009	-0.028
-1.296	0.101	-8.915	0.128	-0.009	-0.028
-1.308	0.112	-8.948	0.128	-0.009	-0.028
-1.316	0.110	-8.917	0.128	-0.009	-0.028
-1.301	0.114	-8.887	0.128	-0.009	-0.028
-1.287	0.118	-8.894	0.127	-0.009	-0.028
-1.290	0.121	-8.952	0.128	-0.009	-0.028
-1.300	0.116	-8.901	0.128	-0.009	-0.028
-1.268	0.125	-8.923	0.128	-0.009	-0.028
-1.282	0.117	-8.939	0.128	-0.009	-0.028
-1.289	0.118	-8.915	0.128	-0.008	-0.028
-1.269	0.129	-8.899	0.129	-0.009	-0.029
-1.279	0.115	-8.942	0.128	-0.009	-0.028
-1.307	0.118	-8.977	0.128	-0.008	-0.028
-1.274	0.120	-8.885	0.128	-0.009	-0.028
-1.297	0.102	-8.926	0.129	-0.009	-0.028
-1.309	0.112	-8.956	0.129	-0.009	-0.028
-1.308	0.111	-8.891	0.128	-0.008	-0.028
-1.304	0.112	-8.919	0.129	-0.009	-0.028
-1.307	0.115	-8.915	0.128	-0.009	-0.028
-1.294	0.113	-8.892	0.128	-0.009	-0.029
[truncated: 121,000 more rows]
