# Supplementary material for: Identification of Haptic Based Guiding Using Hard Reins
Source: PLoS One. 2015 Jul 22;10(7):e0132020. doi: 10.1371/journal.pone.0132020 (PMC4511788; doi:10.1371/journal.pone.0132020)
Supplement: S5 File — (ZIP) [file pone.0132020.s005.zip › Exp2_ForceData1/Subject3/path3/T2.csv]

0.257	-0.081	-0.723	0.003	0.012	-0.012
0.239	-0.126	-0.732	0.003	0.013	-0.012
0.282	-0.123	-0.723	0.003	0.013	-0.013
0.266	-0.109	-0.761	0.003	0.013	-0.013
0.255	-0.088	-0.719	0.003	0.013	-0.012
0.260	-0.118	-0.702	0.003	0.013	-0.012
0.269	-0.133	-0.729	0.003	0.013	-0.012
0.282	-0.142	-0.743	0.003	0.013	-0.013
0.279	-0.097	-0.720	0.003	0.013	-0.013
0.250	-0.095	-0.716	0.003	0.013	-0.012
0.265	-0.121	-0.705	0.003	0.013	-0.012
0.271	-0.125	-0.720	0.003	0.013	-0.013
0.272	-0.091	-0.769	0.004	0.012	-0.013
0.264	-0.100	-0.702	0.003	0.013	-0.012
0.271	-0.112	-0.736	0.003	0.013	-0.013
0.262	-0.135	-0.742	0.002	0.012	-0.012
0.269	-0.092	-0.727	0.003	0.012	-0.012
0.268	-0.099	-0.695	0.003	0.013	-0.012
0.268	-0.089	-0.740	0.003	0.013	-0.012
0.269	-0.108	-0.740	0.003	0.012	-0.013
0.284	-0.105	-0.744	0.003	0.012	-0.012
0.264	-0.102	-0.682	0.003	0.012	-0.013
0.269	-0.097	-0.685	0.003	0.013	-0.012
0.264	-0.105	-0.719	0.003	0.013	-0.013
0.278	-0.097	-0.740	0.003	0.012	-0.013
0.259	-0.095	-0.686	0.003	0.012	-0.012
0.235	-0.126	-0.718	0.003	0.013	-0.012
0.283	-0.120	-0.719	0.003	0.013	-0.012
0.283	-0.098	-0.716	0.003	0.012	-0.012
0.262	-0.088	-0.723	0.003	0.012	-0.012
0.265	-0.122	-0.698	0.003	0.012	-0.012
0.284	-0.117	-0.692	0.003	0.013	-0.012
0.273	-0.095	-0.754	0.003	0.013	-0.012
0.273	-0.095	-0.709	0.003	0.012	-0.012
0.232	-0.085	-0.706	0.003	0.013	-0.012
0.263	-0.124	-0.715	0.003	0.013	-0.012
0.279	-0.130	-0.743	0.003	0.013	-0.013
0.291	-0.087	-0.717	0.003	0.012	-0.013
0.252	-0.084	-0.713	0.003	0.013	-0.012
0.268	-0.105	-0.706	0.003	0.012	-0.012
0.283	-0.113	-0.754	0.003	0.013	-0.013
0.278	-0.095	-0.734	0.003	0.012	-0.013
0.279	-0.083	-0.717	0.003	0.013	-0.012
0.269	-0.085	-0.716	0.003	0.013	-0.012
0.259	-0.115	-0.715	0.003	0.012	-0.012
0.285	-0.116	-0.720	0.003	0.012	-0.012
0.272	-0.104	-0.699	0.003	0.013	-0.012
0.274	-0.084	-0.730	0.003	0.013	-0.012
0.280	-0.108	-0.671	0.002	0.013	-0.012
0.275	-0.104	-0.743	0.003	0.012	-0.012
0.272	-0.099	-0.706	0.003	0.012	-0.012
0.269	-0.096	-0.689	0.003	0.013	-0.012
0.276	-0.104	-0.712	0.003	0.013	-0.012
0.286	-0.097	-0.713	0.003	0.012	-0.012
0.256	-0.070	-0.710	0.003	0.012	-0.012
0.254	-0.113	-0.701	0.003	0.013	-0.012
0.309	-0.117	-0.726	0.003	0.013	-0.012
0.284	-0.090	-0.758	0.003	0.013	-0.012
0.277	-0.086	-0.719	0.003	0.012	-0.012
0.257	-0.114	-0.695	0.003	0.012	-0.012
0.292	-0.111	-0.709	0.003	0.013	-0.012
0.293	-0.102	-0.767	0.003	0.013	-0.012
0.314	-0.069	-0.731	0.003	0.012	-0.013
0.258	-0.080	-0.716	0.003	0.013	-0.012
0.276	-0.114	-0.715	0.003	0.013	-0.012
0.288	-0.121	-0.716	0.003	0.012	-0.012
0.296	-0.082	-0.741	0.003	0.012	-0.012
0.272	-0.086	-0.692	0.003	0.012	-0.012
0.278	-0.107	-0.702	0.003	0.013	-0.012
0.290	-0.121	-0.723	0.003	0.012	-0.012
0.298	-0.111	-0.740	0.003	0.012	-0.012
0.281	-0.093	-0.713	0.003	0.012	-0.012
0.276	-0.071	-0.719	0.003	0.013	-0.012
0.267	-0.110	-0.736	0.003	0.012	-0.012
0.293	-0.096	-0.713	0.003	0.012	-0.012
0.274	-0.093	-0.726	0.003	0.013	-0.012
0.288	-0.085	-0.658	0.004	0.013	-0.012
0.293	-0.113	-0.709	0.002	0.013	-0.012
0.300	-0.099	-0.730	0.003	0.012	-0.012
0.283	-0.102	-0.689	0.003	0.012	-0.012
0.286	-0.101	-0.709	0.003	0.013	-0.012
0.300	-0.105	-0.719	0.003	0.012	-0.012
0.301	-0.093	-0.726	0.003	0.012	-0.012
0.268	-0.089	-0.709	0.003	0.012	-0.012
0.260	-0.106	-0.698	0.003	0.012	-0.012
0.298	-0.100	-0.709	0.003	0.013	-0.012
0.289	-0.104	-0.763	0.002	0.013	-0.012
0.283	-0.092	-0.726	0.003	0.012	-0.012
0.278	-0.109	-0.695	0.003	0.012	-0.012
0.281	-0.100	-0.698	0.003	0.012	-0.012
0.303	-0.132	-0.736	0.003	0.013	-0.012
0.311	-0.074	-0.727	0.003	0.012	-0.012
0.261	-0.076	-0.713	0.003	0.012	-0.012
0.279	-0.103	-0.702	0.003	0.012	-0.012
0.300	-0.108	-0.706	0.003	0.012	-0.012
0.302	-0.086	-0.751	0.003	0.012	-0.012
0.278	-0.085	-0.675	0.003	0.012	-0.012
0.287	-0.098	-0.685	0.003	0.012	-0.012
0.279	-0.120	-0.711	0.003	0.012	-0.012
0.315	-0.104	-0.713	0.003	0.012	-0.012
0.297	-0.081	-0.707	0.003	0.012	-0.012
0.276	-0.063	-0.709	0.003	0.012	-0.012
0.267	-0.109	-0.728	0.003	0.012	-0.012
0.309	-0.102	-0.723	0.003	0.012	-0.012
0.288	-0.084	-0.686	0.003	0.012	-0.012
0.289	-0.077	-0.675	0.003	0.013	-0.012
0.285	-0.108	-0.705	0.003	0.013	-0.012
0.290	-0.101	-0.726	0.003	0.012	-0.012
0.286	-0.102	-0.716	0.003	0.012	-0.012
0.277	-0.104	-0.698	0.003	0.012	-0.011
0.298	-0.104	-0.708	0.003	0.012	-0.012
0.296	-0.092	-0.692	0.003	0.012	-0.012
0.276	-0.090	-0.705	0.003	0.012	-0.012
0.283	-0.108	-0.726	0.004	0.012	-0.011
0.297	-0.101	-0.699	0.003	0.012	-0.012
0.299	-0.091	-0.750	0.003	0.013	-0.012
0.287	-0.089	-0.719	0.003	0.012	-0.012
0.245	-0.066	-0.716	0.003	0.012	-0.012
0.274	-0.104	-0.691	0.003	0.012	-0.011
0.306	-0.111	-0.726	0.003	0.012	-0.012
0.324	-0.077	-0.714	0.003	0.012	-0.012
0.277	-0.083	-0.712	0.003	0.012	-0.012
0.289	-0.109	-0.674	0.003	0.012	-0.012
0.299	-0.096	-0.716	0.003	0.012	-0.012
0.313	-0.093	-0.723	0.003	0.012	-0.012
0.291	-0.080	-0.709	0.003	0.012	-0.012
0.287	-0.083	-0.705	0.003	0.012	-0.012
0.260	-0.119	-0.697	0.003	0.013	-0.011
0.320	-0.116	-0.705	0.003	0.012	-0.012
0.307	-0.074	-0.689	0.003	0.012	-0.012
0.289	-0.057	-0.716	0.003	0.012	-0.011
0.279	-0.113	-0.666	0.002	0.013	-0.011
0.308	-0.106	-0.709	0.003	0.012	-0.012
0.291	-0.080	-0.713	0.003	0.012	-0.012
0.290	-0.069	-0.689	0.003	0.012	-0.011
0.273	-0.075	-0.685	0.003	0.012	-0.012
0.288	-0.100	-0.705	0.003	0.012	-0.011
0.291	-0.099	-0.712	0.003	0.012	-0.012
0.302	-0.083	-0.678	0.003	0.012	-0.011
0.289	-0.085	-0.681	0.003	0.012	-0.011
0.295	-0.091	-0.726	0.003	0.012	-0.011
0.297	-0.089	-0.736	0.002	0.011	-0.012
0.291	-0.089	-0.699	0.003	0.011	-0.011
0.305	-0.090	-0.678	0.003	0.012	-0.011
0.312	-0.076	-0.719	0.003	0.012	-0.011
0.330	-0.076	-0.734	0.003	0.012	-0.012
0.290	-0.068	-0.706	0.004	0.012	-0.011
0.286	-0.104	-0.694	0.003	0.012	-0.011
0.305	-0.099	-0.705	0.003	0.012	-0.011
0.315	-0.082	-0.682	0.003	0.012	-0.012
0.289	-0.071	-0.726	0.003	0.012	-0.011
0.288	-0.093	-0.684	0.003	0.012	-0.011
0.304	-0.096	-0.671	0.003	0.012	-0.011
0.326	-0.084	-0.713	0.003	0.012	-0.011
0.303	-0.069	-0.709	0.003	0.012	-0.012
0.282	-0.040	-0.672	0.003	0.012	-0.011
0.269	-0.115	-0.690	0.003	0.012	-0.011
0.329	-0.102	-0.712	0.003	0.012	-0.011
0.298	-0.081	-0.733	0.003	0.012	-0.012
0.292	-0.066	-0.657	0.003	0.012	-0.011
0.285	-0.102	-0.667	0.003	0.012	-0.011
0.319	-0.095	-0.712	0.003	0.012	-0.011
0.306	-0.085	-0.709	0.003	0.012	-0.011
0.323	-0.067	-0.700	0.003	0.012	-0.012
0.286	-0.070	-0.681	0.003	0.012	-0.011
0.309	-0.093	-0.729	0.003	0.012	-0.011
0.314	-0.105	-0.705	0.003	0.012	-0.012
0.308	-0.083	-0.706	0.003	0.012	-0.011
0.292	-0.071	-0.681	0.003	0.012	-0.011
0.313	-0.092	-0.715	0.003	0.012	-0.011
0.310	-0.096	-0.732	0.003	0.012	-0.011
0.306	-0.084	-0.699	0.003	0.011	-0.011
0.291	-0.098	-0.685	0.003	0.012	-0.011
0.296	-0.079	-0.678	0.003	0.012	-0.011
0.308	-0.087	-0.698	0.003	0.012	-0.011
0.311	-0.082	-0.699	0.003	0.011	-0.011
0.299	-0.087	-0.702	0.003	0.012	-0.011
0.302	-0.073	-0.658	0.004	0.013	-0.011
0.313	-0.085	-0.709	0.003	0.012	-0.012
0.308	-0.082	-0.712	0.003	0.012	-0.011
0.305	-0.091	-0.681	0.003	0.011	-0.011
0.294	-0.090	-0.691	0.003	0.012	-0.011
0.340	-0.100	-0.701	0.003	0.012	-0.011
0.324	-0.065	-0.706	0.003	0.012	-0.011
0.293	-0.056	-0.695	0.003	0.012	-0.011
0.293	-0.106	-0.701	0.003	0.012	-0.011
0.325	-0.089	-0.699	0.003	0.012	-0.011
0.322	-0.082	-0.730	0.003	0.012	-0.011
0.310	-0.070	-0.715	0.003	0.012	-0.011
0.293	-0.094	-0.681	0.003	0.012	-0.011
0.304	-0.108	-0.694	0.003	0.012	-0.011
0.322	-0.128	-0.729	0.003	0.012	-0.011
0.338	-0.064	-0.689	0.003	0.011	-0.011
0.289	-0.059	-0.709	0.003	0.012	-0.011
0.311	-0.098	-0.677	0.003	0.012	-0.011
0.313	-0.105	-0.698	0.003	0.012	-0.011
0.323	-0.070	-0.748	0.004	0.012	-0.011
0.297	-0.085	-0.664	0.003	0.012	-0.011
0.304	-0.090	-0.674	0.003	0.012	-0.011
0.303	-0.106	-0.701	0.003	0.012	-0.011
0.330	-0.086	-0.716	0.004	0.011	-0.011
0.317	-0.081	-0.688	0.003	0.012	-0.011
0.309	-0.057	-0.692	0.003	0.012	-0.011
0.311	-0.095	-0.684	0.003	0.012	-0.011
0.317	-0.083	-0.709	0.003	0.012	-0.011
0.297	-0.077	-0.658	0.003	0.011	-0.011
0.316	-0.076	-0.675	0.003	0.012	-0.011
0.316	-0.087	-0.695	0.003	0.012	-0.011
0.321	-0.086	-0.722	0.003	0.012	-0.011
0.315	-0.080	-0.678	0.003	0.011	-0.011
0.280	-0.106	-0.680	0.003	0.012	-0.010
0.342	-0.107	-0.674	0.003	0.012	-0.011
0.325	-0.077	-0.706	0.003	0.012	-0.011
0.303	-0.058	-0.692	0.003	0.011	-0.011
0.302	-0.103	-0.670	0.003	0.011	-0.011
0.330	-0.097	-0.660	0.003	0.012	-0.011
0.325	-0.078	-0.723	0.003	0.012	-0.011
0.314	-0.070	-0.702	0.003	0.011	-0.011
0.283	-0.057	-0.678	0.003	0.012	-0.011
0.298	-0.099	-0.677	0.003	0.012	-0.011
0.331	-0.114	-0.708	0.003	0.012	-0.011
0.335	-0.063	-0.706	0.003	0.011	-0.011
0.299	-0.064	-0.688	0.003	0.012	-0.011
0.302	-0.100	-0.670	0.003	0.011	-0.011
0.326	-0.096	-0.722	0.003	0.011	-0.011
0.331	-0.071	-0.699	0.003	0.011	-0.011
0.310	-0.072	-0.668	0.003	0.012	-0.011
0.309	-0.069	-0.691	0.003	0.012	-0.011
0.302	-0.099	-0.704	0.003	0.012	-0.011
0.337	-0.101	-0.681	0.003	0.011	-0.011
0.309	-0.072	-0.681	0.003	0.012	-0.011
0.309	-0.064	-0.681	0.003	0.012	-0.011
0.320	-0.096	-0.649	0.002	0.012	-0.011
0.329	-0.083	-0.719	0.003	0.011	-0.011
0.320	-0.086	-0.675	0.003	0.011	-0.011
0.314	-0.077	-0.661	0.003	0.012	-0.011
0.320	-0.079	-0.674	0.003	0.012	-0.011
0.323	-0.077	-0.699	0.003	0.011	-0.011
0.303	-0.061	-0.682	0.004	0.011	-0.011
0.304	-0.096	-0.670	0.003	0.012	-0.010
0.328	-0.095	-0.684	0.003	0.012	-0.011
0.331	-0.081	-0.730	0.003	0.012	-0.011
0.315	-0.070	-0.715	0.003	0.011	-0.011
0.307	-0.093	-0.674	0.004	0.011	-0.010
0.332	-0.090	-0.664	0.003	0.012	-0.011
0.337	-0.084	-0.729	0.003	0.012	-0.011
0.359	-0.054	-0.693	0.003	0.011	-0.011
0.295	-0.066	-0.681	0.004	0.012	-0.011
0.317	-0.091	-0.687	0.003	0.012	-0.010
0.329	-0.116	-0.691	0.003	0.012	-0.011
0.334	-0.071	-0.706	0.003	0.011	-0.011
0.303	-0.076	-0.677	0.003	0.012	-0.011
0.310	-0.094	-0.673	0.003	0.012	-0.010
0.331	-0.093	-0.698	0.003	0.012	-0.011
0.346	-0.097	-0.716	0.003	0.011	-0.011
0.321	-0.073	-0.671	0.003	0.012	-0.011
0.313	-0.049	-0.681	0.003	0.012	-0.010
0.301	-0.101	-0.694	0.003	0.011	-0.010
0.336	-0.105	-0.688	0.003	0.011	-0.011
0.326	-0.086	-0.705	0.004	0.011	-0.011
0.323	-0.067	-0.644	0.004	0.012	-0.010
0.320	-0.110	-0.683	0.003	0.012	-0.010
0.324	-0.096	-0.705	0.003	0.011	-0.011
0.326	-0.080	-0.685	0.003	0.011	-0.011
0.327	-0.080	-0.671	0.003	0.012	-0.011
0.333	-0.085	-0.684	0.003	0.012	-0.010
0.339	-0.082	-0.692	0.003	0.011	-0.011
0.323	-0.080	-0.685	0.003	0.011	-0.011
0.316	-0.091	-0.681	0.004	0.011	-0.010
0.332	-0.092	-0.667	0.003	0.012	-0.010
0.339	-0.087	-0.732	0.003	0.012	-0.011
0.323	-0.081	-0.712	0.003	0.011	-0.011
0.315	-0.096	-0.674	0.004	0.011	-0.010
0.321	-0.111	-0.660	0.003	0.012	-0.010
0.350	-0.113	-0.722	0.003	0.012	-0.011
0.351	-0.075	-0.706	0.003	0.011	-0.011
0.306	-0.072	-0.668	0.004	0.011	-0.011
0.317	-0.103	-0.691	0.003	0.012	-0.010
0.329	-0.097	-0.671	0.004	0.012	-0.011
0.348	-0.077	-0.730	0.003	0.011	-0.011
0.321	-0.084	-0.671	0.004	0.011	-0.011
0.308	-0.089	-0.653	0.003	0.011	-0.010
0.317	-0.107	-0.680	0.003	0.011	-0.010
0.367	-0.110	-0.701	0.003	0.011	-0.010
0.343	-0.075	-0.685	0.003	0.011	-0.011
0.317	-0.054	-0.678	0.004	0.011	-0.010
0.305	-0.107	-0.700	0.003	0.012	-0.010
0.340	-0.096	-0.695	0.003	0.011	-0.011
0.334	-0.088	-0.661	0.004	0.011	-0.011
0.322	-0.070	-0.667	0.003	0.011	-0.010
0.318	-0.102	-0.683	0.003	0.012	-0.010
0.321	-0.095	-0.684	0.003	0.011	-0.011
0.334	-0.110	-0.695	0.003	0.011	-0.011
0.325	-0.081	-0.674	0.004	0.012	-0.011
0.316	-0.086	-0.681	0.003	0.012	-0.010
0.332	-0.102	-0.684	0.003	0.011	-0.010
0.333	-0.086	-0.689	0.003	0.011	-0.011
0.327	-0.085	-0.706	0.004	0.011	-0.010
0.327	-0.092	-0.657	0.004	0.012	-0.010
0.335	-0.087	-0.715	0.003	0.012	-0.010
0.328	-0.101	-0.708	0.003	0.011	-0.011
0.313	-0.072	-0.689	0.004	0.011	-0.011
0.314	-0.094	-0.667	0.003	0.012	-0.010
0.339	-0.092	-0.705	0.003	0.012	-0.010
0.343	-0.088	-0.705	0.003	0.011	-0.011
0.322	-0.088	-0.695	0.003	0.011	-0.010
0.317	-0.098	-0.640	0.004	0.011	-0.010
0.337	-0.094	-0.667	0.004	0.012	-0.010
0.343	-0.087	-0.692	0.003	0.012	-0.011
0.338	-0.086	-0.692	0.003	0.011	-0.011
0.315	-0.084	-0.647	0.004	0.011	-0.010
0.297	-0.118	-0.672	0.004	0.012	-0.010
0.356	-0.125	-0.684	0.003	0.011	-0.011
0.343	-0.086	-0.671	0.004	0.011	-0.011
0.320	-0.065	-0.681	0.003	0.011	-0.010
0.314	-0.113	-0.666	0.003	0.011	-0.010
0.352	-0.103	-0.671	0.003	0.011	-0.010
0.337	-0.091	-0.699	0.004	0.012	-0.011
0.334	-0.074	-0.668	0.003	0.011	-0.010
0.298	-0.072	-0.674	0.003	0.011	-0.010
0.328	-0.119	-0.683	0.003	0.011	-0.010
0.348	-0.114	-0.691	0.003	0.011	-0.010
0.347	-0.077	-0.682	0.004	0.011	-0.011
0.317	-0.078	-0.674	0.003	0.012	-0.010
0.329	-0.112	-0.677	0.003	0.011	-0.010
0.343	-0.110	-0.735	0.003	0.011	-0.011
0.344	-0.085	-0.692	0.004	0.011	-0.010
0.330	-0.086	-0.661	0.004	0.011	-0.010
0.333	-0.080	-0.695	0.003	0.012	-0.010
0.344	-0.097	-0.691	0.003	0.011	-0.010
0.336	-0.101	-0.688	0.004	0.011	-0.011
0.331	-0.092	-0.684	0.003	0.011	-0.010
0.334	-0.086	-0.681	0.003	0.012	-0.010
0.344	-0.101	-0.653	0.003	0.012	-0.011
0.334	-0.091	-0.705	0.003	0.011	-0.010
0.327	-0.100	-0.650	0.004	0.011	-0.010
0.335	-0.094	-0.685	0.004	0.012	-0.010
0.345	-0.107	-0.695	0.003	0.011	-0.011
0.335	-0.088	-0.692	0.004	0.011	-0.011
0.325	-0.053	-0.665	0.004	0.011	-0.010
0.304	-0.115	-0.656	0.004	0.011	-0.010
0.360	-0.116	-0.681	0.003	0.011	-0.010
0.352	-0.091	-0.706	0.004	0.011	-0.011
0.331	-0.073	-0.688	0.003	0.011	-0.010
0.321	-0.112	-0.660	0.004	0.011	-0.010
0.345	-0.106	-0.674	0.003	0.011	-0.010
0.353	-0.099	-0.719	0.004	0.011	-0.010
0.374	-0.064	-0.673	0.003	0.011	-0.011
0.316	-0.072	-0.668	0.004	0.012	-0.010
0.336	-0.116	-0.674	0.003	0.011	-0.010
0.342	-0.122	-0.698	0.004	0.011	-0.011
0.349	-0.090	-0.689	0.004	0.011	-0.011
0.327	-0.091	-0.661	0.004	0.012	-0.010
0.343	-0.110	-0.687	0.003	0.012	-0.010
0.344	-0.113	-0.701	0.003	0.011	-0.011
0.350	-0.106	-0.695	0.004	0.011	-0.011
0.327	-0.100	-0.657	0.004	0.011	-0.010
0.333	-0.082	-0.691	0.003	0.012	-0.010
0.335	-0.103	-0.701	0.003	0.011	-0.010
0.339	-0.107	-0.678	0.004	0.011	-0.011
0.323	-0.104	-0.678	0.004	0.011	-0.010
0.335	-0.097	-0.630	0.004	0.012	-0.010
0.344	-0.105	-0.684	0.003	0.012	-0.010
0.335	-0.110	-0.691	0.003	0.011	-0.010
0.334	-0.099	-0.650	0.004	0.011	-0.010
0.331	-0.108	-0.660	0.004	0.011	-0.010
0.359	-0.107	-0.681	0.003	0.011	-0.010
0.358	-0.095	-0.685	0.003	0.011	-0.011
0.334	-0.074	-0.672	0.004	0.011	-0.010
0.315	-0.113	-0.663	0.004	0.011	-0.010
0.351	-0.124	-0.667	0.004	0.011	-0.010
0.350	-0.102	-0.716	0.003	0.012	-0.011
0.327	-0.093	-0.664	0.003	0.011	-0.010
0.332	-0.120	-0.660	0.003	0.011	-0.010
0.327	-0.121	-0.690	0.003	0.012	-0.010
0.353	-0.145	-0.698	0.003	0.011	-0.011
0.358	-0.087	-0.658	0.003	0.011	-0.011
0.320	-0.087	-0.644	0.004	0.012	-0.011
0.331	-0.121	-0.657	0.003	0.011	-0.010
0.344	-0.113	-0.691	0.004	0.011	-0.011
0.348	-0.091	-0.737	0.004	0.011	-0.011
0.328	-0.099	-0.647	0.004	0.011	-0.011
0.328	-0.109	-0.681	0.003	0.012	-0.010
0.328	-0.121	-0.687	0.003	0.011	-0.010
0.349	-0.101	-0.678	0.004	0.011	-0.011
0.333	-0.097	-0.644	0.004	0.012	-0.011
0.333	-0.087	-0.675	0.004	0.011	-0.010
0.344	-0.115	-0.691	0.004	0.011	-0.011
0.344	-0.097	-0.674	0.004	0.011	-0.010
0.337	-0.100	-0.623	0.004	0.010	-0.010
0.340	-0.106	-0.647	0.004	0.012	-0.011
0.352	-0.107	-0.657	0.003	0.012	-0.011
0.345	-0.101	-0.695	0.004	0.011	-0.011
0.323	-0.100	-0.647	0.004	0.011	-0.011
0.311	-0.126	-0.662	0.003	0.012	-0.010
0.366	-0.128	-0.678	0.004	0.011	-0.010
0.351	-0.086	-0.665	0.004	0.011	-0.011
0.330	-0.090	-0.674	0.003	0.011	-0.011
0.316	-0.121	-0.639	0.004	0.011	-0.010
0.361	-0.128	-0.661	0.004	0.011	-0.010
0.347	-0.104	-0.699	0.004	0.012	-0.011
0.335	-0.092	-0.654	0.004	0.011	-0.011
0.303	-0.084	-0.657	0.004	0.011	-0.011
0.333	-0.129	-0.677	0.003	0.011	-0.010
0.343	-0.134	-0.681	0.004	0.011	-0.011
0.350	-0.094	-0.668	0.004	0.011	-0.011
0.325	-0.098	-0.668	0.003	0.011	-0.011
0.335	-0.119	-0.657	0.004	0.011	-0.011
0.342	-0.121	-0.708	0.003	0.011	-0.011
0.344	-0.103	-0.679	0.004	0.011	-0.011
0.338	-0.106	-0.654	0.004	0.011	-0.011
0.341	-0.092	-0.691	0.003	0.012	-0.010
0.336	-0.114	-0.678	0.003	0.011	-0.011
0.340	-0.125	-0.657	0.004	0.011	-0.011
0.339	-0.110	-0.664	0.004	0.011	-0.011
0.339	-0.089	-0.671	0.004	0.011	-0.010
0.345	-0.116	-0.629	0.003	0.012	-0.011
0.337	-0.110	-0.688	0.004	0.011	-0.011
0.329	-0.101	-0.640	0.004	0.011	-0.011
0.333	-0.106	-0.630	0.004	0.011	-0.011
0.345	-0.112	-0.654	0.003	0.011	-0.011
0.338	-0.103	-0.661	0.004	0.011	-0.011
0.325	-0.092	-0.630	0.004	0.011	-0.011
0.313	-0.120	-0.643	0.004	0.012	-0.010
0.352	-0.126	-0.657	0.004	0.011	-0.010
0.343	-0.101	-0.696	0.004	0.011	-0.011
0.340	-0.098	-0.691	0.003	0.011	-0.011
0.331	-0.118	-0.650	0.004	0.011	-0.011
0.348	-0.126	-0.650	0.004	0.011	-0.010
0.348	-0.108	-0.705	0.004	0.012	-0.011
0.382	-0.090	-0.655	0.004	0.010	-0.011
0.307	-0.089	-0.644	0.004	0.011	-0.011
0.331	-0.127	-0.643	0.004	0.011	-0.011
0.359	-0.136	-0.664	0.004	0.011	-0.011
0.355	-0.104	-0.679	0.004	0.011	-0.011
0.331	-0.102	-0.661	0.004	0.011	-0.011
0.332	-0.119	-0.657	0.003	0.011	-0.011
0.339	-0.126	-0.664	0.003	0.011	-0.011
0.360	-0.113	-0.661	0.004	0.011	-0.011
0.333	-0.108	-0.644	0.004	0.011	-0.011
0.333	-0.073	-0.641	0.004	0.011	-0.010
0.326	-0.128	-0.667	0.004	0.011	-0.010
0.365	-0.123	-0.664	0.004	0.011	-0.011
0.339	-0.106	-0.668	0.004	0.011	-0.011
0.339	-0.096	-0.600	0.004	0.012	-0.010
0.337	-0.120	-0.643	0.003	0.011	-0.011
0.349	-0.118	-0.675	0.004	0.011	-0.011
0.342	-0.111	-0.641	0.004	0.011	-0.011
0.333	-0.111	-0.634	0.004	0.012	-0.011
0.360	-0.120	-0.657	0.003	0.011	-0.010
0.347	-0.110	-0.685	0.003	0.011	-0.011
0.326	-0.108	-0.651	0.004	0.011	-0.011
0.309	-0.127	-0.640	0.004	0.011	-0.011
0.350	-0.125	-0.654	0.003	0.012	-0.011
0.345	-0.115	-0.685	0.004	0.012	-0.011
0.340	-0.102	-0.668	0.003	0.011	-0.011
0.329	-0.122	-0.643	0.004	0.011	-0.011
0.331	-0.132	-0.664	0.004	0.011	-0.011
0.355	-0.159	-0.688	0.003	0.012	-0.011
0.360	-0.088	-0.652	0.004	0.011	-0.011
0.313	-0.110	-0.647	0.004	0.012	-0.011
0.332	-0.124	-0.643	0.003	0.011	-0.011
0.344	-0.134	-0.664	0.004	0.011	-0.011
0.346	-0.099	-0.710	0.004	0.011	-0.011
0.328	-0.110	-0.641	0.004	0.011	-0.011
0.341	-0.124	-0.651	0.004	0.011	-0.011
0.328	-0.136	-0.664	0.003	0.011	-0.011
0.357	-0.126	-0.654	0.004	0.011	-0.011
0.337	-0.104	-0.651	0.004	0.011	-0.011
0.343	-0.096	-0.658	0.004	0.011	-0.011
0.333	-0.127	-0.650	0.004	0.011	-0.011
0.346	-0.117	-0.661	0.004	0.011	-0.011
0.339	-0.108	-0.621	0.004	0.010	-0.011
0.339	-0.100	-0.624	0.004	0.011	-0.011
0.346	-0.124	-0.630	0.003	0.012	-0.011
0.342	-0.117	-0.668	0.004	0.011	-0.011
0.339	-0.129	-0.658	0.004	0.011	-0.011
0.316	-0.130	-0.643	0.004	0.012	-0.011
0.347	-0.140	-0.657	0.004	0.011	-0.011
0.347	-0.119	-0.651	0.003	0.011	-0.011
0.335	-0.111	-0.654	0.004	0.011	-0.011
0.320	-0.133	-0.667	0.004	0.011	-0.011
0.352	-0.130	-0.623	0.004	0.011	-0.011
0.352	-0.113	-0.689	0.004	0.012	-0.011
0.336	-0.113	-0.665	0.004	0.011	-0.011
0.297	-0.090	-0.641	0.004	0.011	-0.011
0.321	-0.143	-0.622	0.004	0.012	-0.011
0.346	-0.150	-0.678	0.004	0.011	-0.011
0.358	-0.099	-0.638	0.004	0.011	-0.011
0.319	-0.109	-0.640	0.004	0.011	-0.011
0.329	-0.126	-0.619	0.004	0.011	-0.011
0.345	-0.140	-0.688	0.003	0.012	-0.011
0.346	-0.108	-0.662	0.004	0.011	-0.011
0.336	-0.103	-0.641	0.004	0.011	-0.011
0.327	-0.107	-0.644	0.004	0.011	-0.011
0.310	-0.149	-0.649	0.003	0.011	-0.011
0.355	-0.137	-0.665	0.004	0.011	-0.011
0.337	-0.111	-0.627	0.004	0.011	-0.011
0.343	-0.094	-0.654	0.004	0.011	-0.011
0.336	-0.138	-0.608	0.003	0.012	-0.011
0.347	-0.127	-0.682	0.003	0.011	-0.011
0.336	-0.118	-0.627	0.004	0.011	-0.011
0.340	-0.115	-0.620	0.004	0.011	-0.011
0.335	-0.119	-0.640	0.003	0.012	-0.011
0.353	-0.124	-0.654	0.004	0.011	-0.011
0.333	-0.114	-0.620	0.004	0.011	-0.011
0.320	-0.132	-0.626	0.004	0.011	-0.011
0.344	-0.143	-0.630	0.003	0.011	-0.011
0.349	-0.123	-0.675	0.003	0.012	-0.011
0.336	-0.118	-0.664	0.003	0.011	-0.011
0.320	-0.125	-0.627	0.004	0.011	-0.011
0.351	-0.129	-0.630	0.004	0.011	-0.011
0.346	-0.117	-0.675	0.004	0.012	-0.011
0.365	-0.095	-0.666	0.004	0.011	-0.012
0.318	-0.097	-0.631	0.004	0.011	-0.011
0.320	-0.128	-0.647	0.004	0.011	-0.011
0.354	-0.146	-0.651	0.004	0.012	-0.011
0.347	-0.108	-0.655	0.004	0.011	-0.011
0.322	-0.116	-0.630	0.003	0.011	-0.011
0.331	-0.134	-0.630	0.003	0.011	-0.011
0.340	-0.134	-0.654	0.003	0.011	-0.011
0.355	-0.127	-0.672	0.004	0.011	-0.011
0.333	-0.115	-0.620	0.004	0.011	-0.011
0.319	-0.082	-0.641	0.004	0.011	-0.011
0.308	-0.144	-0.636	0.004	0.011	-0.011
0.360	-0.137	-0.658	0.004	0.011	-0.011
0.331	-0.115	-0.648	0.004	0.011	-0.011
0.328	-0.105	-0.603	0.004	0.012	-0.011
0.334	-0.131	-0.640	0.003	0.011	-0.011
0.344	-0.123	-0.665	0.004	0.011	-0.011
0.334	-0.122	-0.631	0.004	0.011	-0.011
0.336	-0.111	-0.634	0.004	0.012	-0.011
0.351	-0.135	-0.650	0.003	0.011	-0.011
0.348	-0.127	-0.644	0.004	0.011	-0.011
0.331	-0.112	-0.621	0.004	0.011	-0.011
0.317	-0.134	-0.654	0.004	0.011	-0.011
0.346	-0.132	-0.610	0.004	0.012	-0.011
0.335	-0.128	-0.671	0.003	0.012	-0.012
0.333	-0.117	-0.658	0.003	0.011	-0.011
0.331	-0.125	-0.637	0.004	0.011	-0.011
0.336	-0.146	-0.620	0.004	0.012	-0.011
0.353	-0.165	-0.664	0.003	0.011	-0.012
0.355	-0.100	-0.649	0.004	0.011	-0.012
0.317	-0.105	-0.621	0.004	0.011	-0.011
0.325	-0.144	-0.623	0.004	0.011	-0.011
0.349	-0.144	-0.627	0.004	0.012	-0.011
0.345	-0.114	-0.676	0.004	0.011	-0.012
0.321	-0.118	-0.631	0.004	0.011	-0.011
0.336	-0.119	-0.634	0.004	0.011	-0.011
0.327	-0.136	-0.636	0.003	0.011	-0.011
0.364	-0.144	-0.644	0.004	0.011	-0.011
0.342	-0.115	-0.621	0.004	0.011	-0.011
0.333	-0.091	-0.617	0.004	0.011	-0.011
0.328	-0.142	-0.633	0.004	0.011	-0.011
0.352	-0.136	-0.651	0.004	0.011	-0.011
0.336	-0.121	-0.614	0.004	0.011	-0.012
0.336	-0.118	-0.603	0.004	0.011	-0.011
0.336	-0.135	-0.612	0.003	0.012	-0.011
0.344	-0.129	-0.658	0.003	0.011	-0.011
0.338	-0.143	-0.627	0.004	0.011	-0.011
0.325	-0.135	-0.630	0.004	0.012	-0.011
0.343	-0.141	-0.630	0.003	0.011	-0.011
0.337	-0.140	-0.630	0.004	0.011	-0.011
0.331	-0.125	-0.648	0.004	0.011	-0.011
0.323	-0.131	-0.634	0.005	0.011	-0.011
0.348	-0.132	-0.586	0.004	0.012	-0.011
0.337	-0.126	-0.665	0.003	0.012	-0.011
0.337	-0.121	-0.665	0.003	0.011	-0.011
0.308	-0.109	-0.648	0.004	0.011	-0.011
0.325	-0.142	-0.616	0.004	0.012	-0.011
0.343	-0.128	-0.651	0.003	0.012	-0.012
0.351	-0.115	-0.645	0.003	0.011	-0.012
0.328	-0.110	-0.634	0.004	0.011	-0.012
0.325	-0.141	-0.606	0.004	0.011	-0.011
0.335	-0.139	-0.641	0.004	0.012	-0.012
0.351	-0.123	-0.662	0.004	0.011	-0.012
0.344	-0.123	-0.628	0.004	0.011	-0.012
0.323	-0.115	-0.603	0.004	0.011	-0.011
0.301	-0.158	-0.612	0.004	0.012	-0.011
0.373	-0.155	-0.641	0.003	0.011	-0.011
0.341	-0.130	-0.621	0.004	0.011	-0.012
0.330	-0.096	-0.648	0.004	0.011	-0.011
0.326	-0.142	-0.592	0.003	0.012	-0.011
0.349	-0.139	-0.631	0.004	0.012	-0.012
0.336	-0.113	-0.638	0.004	0.012	-0.012
0.327	-0.110	-0.610	0.004	0.011	-0.011
0.306	-0.116	-0.613	0.003	0.012	-0.012
0.330	-0.143	-0.643	0.003	0.012	-0.011
0.338	-0.146	-0.651	0.004	0.011	-0.012
0.358	-0.118	-0.635	0.004	0.011	-0.012
0.329	-0.112	-0.617	0.003	0.012	-0.011
0.337	-0.138	-0.627	0.004	0.011	-0.011
0.344	-0.137	-0.682	0.003	0.011	-0.012
0.341	-0.123	-0.645	0.004	0.011	-0.012
0.331	-0.119	-0.610	0.004	0.012	-0.012
0.337	-0.116	-0.637	0.003	0.012	-0.012
0.339	-0.133	-0.651	0.003	0.011	-0.012
0.337	-0.141	-0.641	0.004	0.011	-0.012
0.324	-0.133	-0.606	0.004	0.012	-0.012
0.341	-0.122	-0.641	0.003	0.012	-0.012
0.338	-0.142	-0.589	0.003	0.012	-0.012
0.333	-0.127	-0.641	0.003	0.011	-0.012
0.332	-0.127	-0.611	0.004	0.011	-0.012
0.346	-0.132	-0.614	0.004	0.012	-0.012
0.350	-0.135	-0.613	0.003	0.012	-0.012
0.342	-0.117	-0.641	0.004	0.011	-0.012
0.310	-0.096	-0.587	0.004	0.011	-0.011
0.308	-0.157	-0.616	0.004	0.012	-0.011
0.360	-0.152	-0.634	0.003	0.011	-0.012
0.344	-0.129	-0.665	0.004	0.011	-0.012
0.332	-0.110	-0.627	0.004	0.011	-0.011
0.323	-0.138	-0.603	0.004	0.011	-0.012
0.345	-0.143	-0.624	0.004	0.011	-0.012
0.347	-0.125	-0.645	0.004	0.012	-0.012
0.373	-0.100	-0.633	0.004	0.011	-0.012
0.318	-0.105	-0.631	0.004	0.011	-0.012
0.335	-0.149	-0.613	0.004	0.012	-0.012
0.351	-0.153	-0.627	0.003	0.012	-0.012
0.348	-0.128	-0.628	0.004	0.011	-0.012
0.329	-0.121	-0.617	0.004	0.012	-0.012
0.344	-0.135	-0.630	0.003	0.012	-0.012
0.337	-0.136	-0.655	0.003	0.011	-0.012
0.348	-0.136	-0.618	0.004	0.011	-0.012
0.333	-0.125	-0.607	0.004	0.012	-0.012
0.336	-0.115	-0.645	0.004	0.012	-0.012
0.338	-0.143	-0.637	0.003	0.011	-0.012
0.344	-0.129	-0.642	0.004	0.011	-0.012
0.324	-0.137	-0.655	0.004	0.012	-0.012
0.329	-0.125	-0.587	0.004	0.012	-0.012
0.354	-0.141	-0.624	0.003	0.012	-0.012
0.335	-0.132	-0.644	0.003	0.011	-0.012
0.328	-0.134	-0.594	0.004	0.011	-0.012
0.325	-0.145	-0.593	0.004	0.012	-0.012
0.373	-0.151	-0.644	0.003	0.011	-0.012
0.353	-0.104	-0.622	0.004	0.011	-0.012
0.320	-0.086	-0.600	0.004	0.011	-0.011
0.308	-0.121	-0.630	0.004	0.012	-0.011
0.347	-0.120	-0.617	0.004	0.011	-0.011
0.341	-0.095	-0.631	0.004	0.012	-0.011
0.311	-0.078	-0.624	0.004	0.011	-0.011
0.314	-0.101	-0.589	0.004	0.011	-0.011
0.318	-0.114	-0.613	0.004	0.012	-0.011
0.331	-0.141	-0.637	0.004	0.011	-0.011
0.341	-0.068	-0.594	0.004	0.011	-0.011
0.315	-0.066	-0.607	0.004	0.012	-0.011
0.330	-0.098	-0.620	0.004	0.011	-0.011
0.338	-0.103	-0.603	0.004	0.012	-0.011
0.338	-0.072	-0.666	0.005	0.011	-0.011
0.323	-0.071	-0.604	0.005	0.012	-0.011
0.337	-0.085	-0.614	0.004	0.012	-0.011
0.319	-0.101	-0.647	0.004	0.011	-0.011
0.355	-0.089	-0.625	0.004	0.011	-0.011
0.337	-0.077	-0.587	0.004	0.012	-0.011
0.334	-0.068	-0.604	0.004	0.012	-0.011
0.336	-0.094	-0.631	0.004	0.011	-0.011
0.335	-0.084	-0.621	0.004	0.011	-0.011
0.326	-0.081	-0.570	0.004	0.011	-0.011
0.320	-0.079	-0.597	0.004	0.012	-0.011
0.344	-0.090	-0.603	0.004	0.012	-0.011
0.338	-0.086	-0.634	0.004	0.011	-0.011
0.329	-0.084	-0.597	0.004	0.011	-0.011
0.296	-0.102	-0.595	0.004	0.012	-0.010
0.348	-0.114	-0.613	0.004	0.012	-0.011
0.346	-0.084	-0.628	0.004	0.011	-0.011
0.325	-0.072	-0.611	0.004	0.011	-0.011
0.322	-0.100	-0.610	0.004	0.011	-0.011
0.349	-0.099	-0.600	0.004	0.012	-0.011
0.340	-0.082	-0.649	0.004	0.012	-0.011
0.333	-0.080	-0.641	0.004	0.011	-0.011
0.298	-0.074	-0.587	0.004	0.012	-0.011
0.322	-0.105	-0.610	0.004	0.012	-0.011
0.348	-0.123	-0.644	0.004	0.012	-0.011
0.357	-0.073	-0.625	0.004	0.011	-0.012
0.327	-0.080	-0.621	0.004	0.011	-0.011
0.326	-0.106	-0.590	0.004	0.011	-0.011
0.347	-0.108	-0.634	0.004	0.011	-0.011
0.344	-0.086	-0.635	0.004	0.011	-0.011
0.340	-0.088	-0.601	0.004	0.011	-0.011
0.325	-0.084	-0.627	0.004	0.012	-0.011
0.317	-0.125	-0.623	0.004	0.012	-0.011
0.357	-0.125	-0.624	0.004	0.011	-0.011
0.333	-0.091	-0.611	0.004	0.012	-0.011
0.331	-0.083	-0.597	0.004	0.012	-0.011
0.327	-0.119	-0.568	0.003	0.012	-0.011
0.346	-0.105	-0.628	0.004	0.011	-0.011
0.337	-0.098	-0.591	0.004	0.011	-0.011
0.344	-0.090	-0.573	0.004	0.012	-0.011
0.322	-0.104	-0.613	0.004	0.012	-0.011
0.346	-0.103	-0.628	0.004	0.011	-0.011
0.333	-0.102	-0.597	0.004	0.011	-0.011
0.322	-0.105	-0.600	0.004	0.012	-0.011
0.334	-0.104	-0.607	0.004	0.012	-0.011
0.341	-0.102	-0.624	0.004	0.012	-0.011
0.331	-0.097	-0.651	0.003	0.011	-0.011
0.323	-0.107	-0.597	0.005	0.011	-0.011
0.337	-0.107	-0.590	0.004	0.012	-0.011
0.338	-0.106	-0.638	0.004	0.012	-0.011
0.361	-0.081	-0.650	0.004	0.011	-0.012
0.311	-0.085	-0.618	0.005	0.012	-0.011
0.319	-0.114	-0.600	0.004	0.012	-0.011
0.342	-0.113	-0.638	0.004	0.012	-0.011
0.350	-0.109	-0.583	0.004	0.012	-0.012
0.325	-0.095	-0.628	0.004	0.012	-0.011
0.318	-0.108	-0.586	0.004	0.012	-0.011
0.339	-0.126	-0.593	0.004	0.012	-0.011
0.348	-0.113	-0.614	0.004	0.012	-0.011
0.329	-0.094	-0.618	0.004	0.012	-0.012
0.312	-0.065	-0.590	0.004	0.012	-0.011
0.300	-0.125	-0.602	0.004	0.012	-0.011
0.356	-0.130	-0.634	0.004	0.012	-0.011
0.333	-0.106	-0.652	0.004	0.012	-0.012
0.323	-0.088	-0.580	0.004	0.012	-0.011
0.314	-0.126	-0.589	0.004	0.012	-0.011
0.344	-0.128	-0.617	0.004	0.012	-0.012
0.343	-0.111	-0.607	0.004	0.012	-0.011
0.360	-0.091	-0.605	0.004	0.012	-0.012
0.309	-0.093	-0.603	0.004	0.012	-0.011
0.325	-0.131	-0.606	0.004	0.012	-0.011
0.333	-0.128	-0.621	0.004	0.012	-0.012
0.334	-0.103	-0.635	0.004	0.012	-0.012
0.328	-0.100	-0.580	0.004	0.012	-0.012
0.330	-0.124	-0.610	0.003	0.013	-0.012
0.336	-0.122	-0.631	0.004	0.012	-0.012
0.335	-0.122	-0.614	0.004	0.012	-0.012
0.321	-0.112	-0.607	0.004	0.012	-0.012
0.329	-0.113	-0.597	0.004	0.012	-0.011
0.327	-0.118	-0.624	0.004	0.012	-0.012
0.328	-0.121	-0.607	0.004	0.012	-0.012
0.321	-0.124	-0.603	0.004	0.012	-0.011
0.333	-0.119	-0.556	0.005	0.013	-0.011
0.338	-0.128	-0.603	0.003	0.012	-0.012
0.335	-0.121	-0.617	0.004	0.012	-0.012
0.320	-0.113	-0.600	0.004	0.011	-0.012
0.322	-0.127	-0.600	0.004	0.012	-0.012
0.358	-0.133	-0.603	0.004	0.012	-0.011
0.348	-0.110	-0.611	0.004	0.012	-0.012
0.322	-0.093	-0.587	0.004	0.012	-0.012
0.313	-0.128	-0.593	0.004	0.012	-0.012
0.345	-0.137	-0.586	0.004	0.012	-0.012
0.333	-0.127	-0.655	0.004	0.013	-0.012
0.326	-0.109	-0.624	0.004	0.012	-0.012
0.318	-0.136	-0.600	0.004	0.012	-0.012
0.327	-0.145	-0.610	0.004	0.012	-0.012
0.344	-0.165	-0.627	0.004	0.012	-0.012
0.350	-0.104	-0.615	0.004	0.012	-0.012
0.311	-0.104	-0.583	0.004	0.012	-0.012
0.323	-0.132	-0.606	0.004	0.012	-0.012
0.342	-0.135	-0.614	0.004	0.012	-0.012
0.336	-0.111	-0.639	0.005	0.012	-0.012
0.322	-0.109	-0.577	0.004	0.012	-0.012
0.326	-0.130	-0.617	0.004	0.012	-0.012
0.318	-0.140	-0.613	0.004	0.012	-0.012
0.342	-0.124	-0.628	0.004	0.012	-0.012
0.327	-0.115	-0.594	0.004	0.012	-0.012
0.317	-0.093	-0.624	0.004	0.012	-0.011
0.328	-0.131	-0.603	0.004	0.012	-0.012
0.331	-0.123	-0.611	0.004	0.012	-0.012
0.325	-0.114	-0.584	0.004	0.011	-0.012
0.328	-0.116	-0.580	0.004	0.012	-0.012
0.330	-0.121	-0.614	0.003	0.012	-0.012
0.332	-0.126	-0.617	0.004	0.012	-0.012
0.314	-0.114	-0.590	0.004	0.012	-0.012
0.298	-0.134	-0.585	0.004	0.012	-0.011
0.341	-0.140	-0.614	0.004	0.012	-0.012
0.337	-0.114	-0.618	0.004	0.012	-0.012
0.325	-0.104	-0.604	0.004	0.012	-0.012
0.314	-0.134	-0.610	0.005	0.012	-0.012
0.340	-0.135	-0.587	0.004	0.012	-0.012
0.325	-0.121	-0.624	0.004	0.013	-0.012
0.316	-0.115	-0.634	0.004	0.012	-0.012
0.282	-0.099	-0.594	0.004	0.012	-0.012
0.316	-0.133	-0.583	0.004	0.012	-0.012
0.332	-0.143	-0.634	0.004	0.013	-0.012
0.354	-0.104	-0.612	0.004	0.012	-0.012
0.299	-0.105	-0.600	0.004	0.012	-0.012
0.321	-0.125	-0.587	0.004	0.012	-0.012
0.338	-0.139	-0.624	0.004	0.012	-0.012
0.329	-0.111	-0.622	0.004	0.012	-0.012
0.316	-0.112	-0.597	0.004	0.012	-0.012
0.308	-0.107	-0.597	0.004	0.012	-0.012
0.293	-0.141	-0.610	0.004	0.013	-0.012
0.341	-0.145	-0.638	0.004	0.012	-0.012
0.321	-0.105	-0.580	0.004	0.012	-0.012
0.318	-0.095	-0.608	0.004	0.012	-0.012
0.316	-0.137	-0.558	0.003	0.013	-0.012
0.330	-0.132	-0.621	0.004	0.012	-0.012
0.319	-0.123	-0.584	0.004	0.012	-0.012
0.326	-0.103	-0.577	0.004	0.012	-0.012
0.303	-0.110	-0.586	0.004	0.013	-0.012
0.321	-0.125	-0.587	0.004	0.012	-0.012
0.314	-0.119	-0.600	0.004	0.012	-0.012
0.309	-0.126	-0.583	0.004	0.012	-0.012
0.310	-0.134	-0.559	0.004	0.012	-0.012
0.323	-0.132	-0.628	0.004	0.012	-0.012
0.325	-0.118	-0.648	0.003	0.012	-0.012
0.308	-0.125	-0.590	0.005	0.012	-0.012
0.322	-0.123	-0.580	0.004	0.013	-0.012
0.323	-0.120	-0.631	0.004	0.013	-0.012
0.356	-0.103	-0.630	0.004	0.012	-0.013
0.315	-0.114	-0.615	0.004	0.012	-0.012
0.305	-0.140	-0.583	0.004	0.012	-0.012
0.333	-0.142	-0.631	0.004	0.013	-0.012
0.338	-0.117	-0.608	0.004	0.012	-0.012
0.305	-0.109	-0.601	0.004	0.012	-0.012
0.307	-0.133	-0.562	0.004	0.012	-0.012
0.322	-0.139	-0.597	0.004	0.012	-0.012
0.333	-0.125	-0.601	0.004	0.012	-0.012
0.319	-0.109	-0.604	0.004	0.012	-0.012
0.303	-0.077	-0.570	0.004	0.013	-0.012
0.278	-0.145	-0.592	0.004	0.013	-0.012
0.332	-0.153	-0.621	0.004	0.012	-0.012
0.312	-0.117	-0.622	0.004	0.013	-0.012
0.302	-0.101	-0.587	0.004	0.013	-0.012
0.299	-0.148	-0.572	0.004	0.013	-0.012
0.324	-0.133	-0.601	0.004	0.012	-0.012
0.325	-0.125	-0.611	0.004	0.012	-0.012
0.328	-0.108	-0.602	0.004	0.012	-0.012
0.300	-0.117	-0.590	0.004	0.013	-0.012
0.319	-0.134	-0.593	0.004	0.012	-0.012
0.321	-0.132	-0.604	0.004	0.012	-0.012
0.311	-0.113	-0.615	0.004	0.012	-0.012
0.309	-0.118	-0.563	0.004	0.013	-0.012
0.317	-0.137	-0.614	0.004	0.013	-0.012
0.306	-0.133	-0.621	0.004	0.012	-0.012
0.317	-0.127	-0.604	0.005	0.012	-0.012
0.298	-0.130	-0.583	0.004	0.013	-0.012
0.320	-0.132	-0.618	0.004	0.013	-0.012
0.311	-0.125	-0.618	0.004	0.012	-0.013
0.300	-0.115	-0.601	0.005	0.012	-0.012
0.299	-0.131	-0.604	0.004	0.012	-0.012
0.309	-0.132	-0.563	0.005	0.013	-0.012
0.325	-0.131	-0.625	0.004	0.013	-0.012
0.307	-0.122	-0.604	0.004	0.012	-0.012
0.300	-0.126	-0.563	0.004	0.012	-0.012
0.299	-0.150	-0.597	0.004	0.013	-0.012
0.345	-0.145	-0.601	0.004	0.012	-0.012
0.322	-0.117	-0.598	0.004	0.012	-0.013
0.297	-0.093	-0.567	0.004	0.012	-0.012
0.294	-0.151	-0.603	0.004	0.012	-0.012
0.328	-0.147	-0.590	0.004	0.013	-0.012
0.319	-0.130	-0.638	0.004	0.013	-0.012
0.304	-0.121	-0.583	0.004	0.013	-0.012
0.295	-0.145	-0.573	0.004	0.013	-0.012
0.304	-0.146	-0.583	0.004	0.013	-0.012
0.314	-0.170	-0.611	0.004	0.013	-0.013
0.318	-0.113	-0.598	0.004	0.013	-0.013
0.283	-0.122	-0.587	0.004	0.013	-0.012
0.304	-0.139	-0.593	0.004	0.013	-0.012
0.312	-0.139	-0.604	0.004	0.013	-0.013
0.302	-0.126	-0.612	0.005	0.012	-0.013
0.301	-0.130	-0.563	0.004	0.013	-0.012
0.311	-0.129	-0.618	0.004	0.013	-0.012
0.301	-0.143	-0.604	0.004	0.013	-0.012
0.295	-0.119	-0.601	0.005	0.012	-0.012
0.303	-0.133	-0.590	0.004	0.013	-0.013
0.312	-0.126	-0.604	0.004	0.013	-0.013
0.307	-0.139	-0.614	0.004	0.013	-0.013
0.310	-0.123	-0.611	0.004	0.012	-0.013
0.290	-0.132	-0.550	0.004	0.011	-0.013
0.299	-0.143	-0.573	0.004	0.013	-0.012
0.315	-0.134	-0.587	0.004	0.013	-0.013
0.306	-0.132	-0.615	0.004	0.013	-0.013
0.289	-0.125	-0.567	0.004	0.012	-0.013
0.269	-0.154	-0.579	0.004	0.013	-0.012
0.329	-0.166	-0.587	0.004	0.013	-0.013
0.307	-0.123	-0.574	0.004	0.013	-0.013
0.296	-0.107	-0.594	0.004	0.013	-0.012
0.276	-0.142	-0.566	0.004	0.013	-0.013
0.316	-0.156	-0.583	0.004	0.013	-0.013
0.306	-0.132	-0.622	0.004	0.013	-0.013
0.297	-0.127	-0.604	0.004	0.013	-0.013
0.263	-0.110	-0.573	0.004	0.013	-0.013
0.293	-0.150	-0.579	0.004	0.013	-0.012
0.304	-0.158	-0.611	0.004	0.013	-0.013
0.319	-0.115	-0.578	0.004	0.013	-0.013
0.289	-0.122	-0.587	0.004	0.013	-0.013
0.297	-0.144	-0.593	0.004	0.013	-0.013
0.303	-0.148	-0.607	0.003	0.013	-0.013
0.304	-0.124	-0.591	0.005	0.012	-0.013
0.295	-0.128	-0.584	0.004	0.013	-0.013
0.294	-0.125	-0.576	0.004	0.013	-0.013
0.289	-0.144	-0.590	0.004	0.013	-0.013
0.307	-0.147	-0.604	0.004	0.013	-0.013
0.290	-0.133	-0.570	0.004	0.013	-0.013
0.293	-0.113	-0.584	0.004	0.013	-0.013
0.299	-0.151	-0.552	0.003	0.013	-0.013
0.302	-0.131	-0.597	0.004	0.013	-0.013
0.294	-0.126	-0.563	0.004	0.013	-0.013
0.296	-0.135	-0.563	0.004	0.013	-0.013
0.300	-0.131	-0.587	0.004	0.013	-0.013
0.301	-0.129	-0.584	0.004	0.013	-0.013
0.283	-0.113	-0.560	0.004	0.013	-0.013
0.270	-0.142	-0.562	0.004	0.013	-0.012
0.316	-0.143	-0.560	0.004	0.013	-0.013
0.298	-0.128	-0.632	0.004	0.013	-0.013
0.292	-0.115	-0.608	0.004	0.013	-0.013
0.272	-0.141	-0.570	0.005	0.013	-0.013
0.304	-0.146	-0.590	0.004	0.013	-0.013
0.309	-0.131	-0.628	0.004	0.013	-0.013
0.336	-0.107	-0.592	0.004	0.012	-0.013
0.264	-0.109	-0.574	0.004	0.013	-0.013
0.286	-0.152	-0.569	0.004	0.013	-0.013
0.302	-0.158	-0.601	0.004	0.013	-0.013
0.315	-0.125	-0.591	0.004	0.013	-0.013
0.278	-0.123	-0.577	0.004	0.013	-0.013
0.284	-0.145	-0.573	0.004	0.013	-0.013
0.302	-0.148	-0.607	0.004	0.013	-0.013
0.301	-0.142	-0.581	0.004	0.013	-0.013
0.281	-0.124	-0.570	0.004	0.013	-0.013
0.278	-0.099	-0.591	0.004	0.013	-0.013
0.283	-0.152	-0.600	0.004	0.013	-0.013
0.298	-0.147	-0.574	0.004	0.013	-0.013
0.278	-0.133	-0.591	0.004	0.013	-0.013
0.292	-0.116	-0.536	0.005	0.014	-0.013
0.289	-0.149	-0.590	0.003	0.013	-0.013
0.291	-0.141	-0.594	0.004	0.013	-0.013
0.275	-0.129	-0.556	0.004	0.013	-0.013
0.284	-0.127	-0.563	0.004	0.014	-0.013
0.309	-0.140	-0.580	0.004	0.013	-0.013
0.297	-0.124	-0.584	0.004	0.013	-0.013
0.276	-0.115	-0.564	0.004	0.013	-0.013
0.267	-0.149	-0.580	0.004	0.013	-0.013
0.296	-0.145	-0.573	0.004	0.013	-0.013
0.287	-0.142	-0.614	0.004	0.014	-0.013
0.277	-0.129	-0.580	0.004	0.013	-0.013
0.281	-0.141	-0.570	0.004	0.013	-0.013
0.287	-0.146	-0.576	0.004	0.013	-0.013
0.301	-0.164	-0.597	0.004	0.014	-0.013
0.310	-0.119	-0.581	0.004	0.013	-0.013
0.260	-0.115	-0.577	0.004	0.013	-0.013
0.273	-0.139	-0.573	0.004	0.013	-0.013
0.297	-0.157	-0.567	0.004	0.013	-0.013
0.298	-0.122	-0.640	0.004	0.013	-0.013
0.267	-0.113	-0.584	0.004	0.013	-0.013
0.272	-0.141	-0.539	0.004	0.013	-0.013
0.275	-0.150	-0.583	0.004	0.013	-0.013
0.310	-0.141	-0.581	0.004	0.013	-0.013
0.286	-0.125	-0.563	0.004	0.014	-0.013
0.279	-0.106	-0.587	0.004	0.014	-0.013
0.275	-0.145	-0.563	0.004	0.013	-0.013
0.293	-0.133	-0.591	0.004	0.013	-0.013
0.279	-0.121	-0.567	0.004	0.013	-0.013
0.278	-0.118	-0.543	0.004	0.014	-0.013
0.283	-0.138	-0.563	0.004	0.014	-0.013
0.290	-0.147	-0.570	0.004	0.013	-0.013
0.282	-0.148	-0.556	0.004	0.013	-0.013
0.261	-0.140	-0.545	0.004	0.014	-0.013
0.282	-0.133	-0.573	0.004	0.014	-0.013
0.284	-0.133	-0.573	0.004	0.014	-0.013
0.277	-0.128	-0.567	0.004	0.013	-0.013
0.272	-0.136	-0.591	0.005	0.013	-0.013
0.288	-0.132	-0.556	0.004	0.014	-0.013
0.281	-0.129	-0.625	0.004	0.014	-0.013
0.277	-0.138	-0.587	0.004	0.013	-0.013
0.250	-0.114	-0.567	0.005	0.013	-0.013
0.265	-0.136	-0.566	0.004	0.014	-0.013
0.285	-0.157	-0.587	0.004	0.014	-0.013
0.293	-0.127	-0.571	0.004	0.013	-0.013
0.255	-0.113	-0.584	0.004	0.013	-0.013
0.265	-0.137	-0.546	0.004	0.013	-0.013
0.277	-0.147	-0.573	0.004	0.014	-0.013
0.286	-0.121	-0.581	0.004	0.013	-0.013
0.268	-0.119	-0.594	0.004	0.014	-0.013
0.263	-0.113	-0.567	0.004	0.014	-0.013
0.232	-0.162	-0.561	0.004	0.014	-0.013
0.310	-0.161	-0.577	0.004	0.013	-0.013
0.280	-0.127	-0.547	0.004	0.013	-0.013
0.267	-0.098	-0.577	0.004	0.013	-0.013
0.260	-0.146	-0.524	0.003	0.014	-0.013
0.286	-0.142	-0.560	0.004	0.013	-0.013
0.281	-0.130	-0.577	0.004	0.013	-0.013
0.270	-0.116	-0.550	0.004	0.014	-0.013
0.233	-0.112	-0.556	0.004	0.014	-0.013
0.270	-0.140	-0.570	0.004	0.013	-0.013
0.269	-0.142	-0.584	0.004	0.014	-0.013
0.279	-0.114	-0.564	0.004	0.014	-0.013
0.264	-0.120	-0.563	0.004	0.014	-0.013
0.271	-0.138	-0.556	0.004	0.014	-0.013
0.283	-0.135	-0.597	0.003	0.013	-0.013
0.269	-0.125	-0.585	0.005	0.013	-0.013
0.265	-0.128	-0.543	0.004	0.014	-0.013
0.267	-0.115	-0.590	0.004	0.014	-0.013
0.287	-0.123	-0.588	0.004	0.013	-0.013
0.265	-0.128	-0.577	0.004	0.013	-0.013
0.261	-0.134	-0.542	0.004	0.014	-0.013
0.279	-0.132	-0.587	0.004	0.014	-0.013
0.282	-0.136	-0.539	0.003	0.014	-0.013
0.266	-0.119	-0.567	0.004	0.013	-0.013
0.262	-0.131	-0.556	0.004	0.013	-0.013
0.273	-0.136	-0.533	0.004	0.014	-0.013
0.281	-0.130	-0.543	0.004	0.014	-0.013
0.275	-0.119	-0.567	0.004	0.013	-0.013
0.249	-0.086	-0.540	0.005	0.014	-0.013
0.241	-0.143	-0.548	0.004	0.014	-0.013
0.293	-0.149	-0.574	0.004	0.014	-0.013
0.269	-0.131	-0.601	0.004	0.014	-0.013
0.256	-0.111	-0.580	0.004	0.013	-0.013
0.252	-0.132	-0.522	0.004	0.014	-0.013
0.282	-0.143	-0.556	0.004	0.014	-0.013
0.276	-0.126	-0.591	0.004	0.014	-0.013
0.293	-0.095	-0.558	0.004	0.013	-0.014
0.231	-0.108	-0.560	0.004	0.014	-0.013
0.251	-0.145	-0.545	0.004	0.014	-0.013
0.270	-0.160	-0.566	0.004	0.014	-0.013
0.281	-0.121	-0.574	0.004	0.014	-0.013
0.253	-0.116	-0.543	0.004	0.014	-0.013
0.263	-0.142	-0.549	0.004	0.014	-0.013
0.277	-0.137	-0.577	0.004	0.014	-0.014
0.280	-0.127	-0.592	0.004	0.013	-0.013
0.251	-0.132	-0.556	0.004	0.014	-0.013
0.247	-0.097	-0.553	0.004	0.014	-0.013
0.243	-0.142	-0.559	0.004	0.014	-0.013
0.273	-0.137	-0.567	0.004	0.014	-0.013
0.252	-0.127	-0.560	0.004	0.014	-0.013
0.256	-0.111	-0.526	0.005	0.014	-0.013
0.254	-0.139	-0.576	0.004	0.014	-0.013
0.258	-0.135	-0.587	0.004	0.014	-0.013
0.256	-0.119	-0.554	0.004	0.013	-0.013
0.265	-0.124	-0.550	0.004	0.014	-0.013
0.274	-0.133	-0.549	0.004	0.014	-0.013
0.263	-0.127	-0.560	0.004	0.014	-0.013
0.254	-0.133	-0.557	0.004	0.014	-0.013
0.246	-0.137	-0.539	0.004	0.014	-0.013
0.257	-0.129	-0.543	0.004	0.014	-0.013
0.262	-0.125	-0.611	0.004	0.015	-0.013
0.249	-0.127	-0.577	0.004	0.013	-0.013
0.259	-0.140	-0.515	0.004	0.014	-0.013
0.247	-0.142	-0.522	0.004	0.014	-0.013
0.261	-0.153	-0.591	0.004	0.014	-0.014
0.269	-0.114	-0.564	0.004	0.014	-0.014
0.239	-0.108	-0.553	0.004	0.014	-0.013
0.239	-0.133	-0.546	0.004	0.014	-0.013
0.252	-0.146	-0.556	0.004	0.014	-0.013
0.270	-0.124	-0.598	0.004	0.014	-0.014
0.241	-0.122	-0.532	0.004	0.014	-0.013
0.241	-0.132	-0.532	0.004	0.014	-0.013
0.244	-0.143	-0.559	0.004	0.014	-0.013
0.278	-0.144	-0.556	0.004	0.014	-0.013
0.262	-0.115	-0.533	0.004	0.014	-0.014
0.240	-0.100	-0.546	0.004	0.014	-0.013
0.222	-0.147	-0.545	0.004	0.014	-0.013
0.264	-0.140	-0.553	0.004	0.014	-0.013
0.256	-0.121	-0.550	0.004	0.013	-0.013
0.239	-0.103	-0.536	0.004	0.014	-0.013
0.251	-0.146	-0.525	0.004	0.014	-0.013
0.256	-0.138	-0.580	0.004	0.014	-0.013
0.259	-0.158	-0.539	0.004	0.014	-0.014
0.243	-0.115	-0.522	0.004	0.014	-0.013
0.239	-0.131	-0.539	0.004	0.014	-0.013
0.252	-0.140	-0.542	0.004	0.014	-0.013
0.247	-0.138	-0.556	0.004	0.014	-0.014
0.246	-0.126	-0.592	0.005	0.013	-0.014
0.235	-0.133	-0.515	0.004	0.014	-0.013
0.248	-0.131	-0.556	0.004	0.015	-0.013
0.242	-0.137	-0.576	0.004	0.014	-0.014
0.235	-0.110	-0.557	0.005	0.014	-0.013
0.240	-0.138	-0.536	0.004	0.014	-0.013
0.255	-0.123	-0.556	0.004	0.014	-0.013
0.265	-0.122	-0.543	0.004	0.014	-0.014
0.239	-0.115	-0.543	0.004	0.014	-0.013
0.237	-0.126	-0.505	0.004	0.013	-0.013
0.245	-0.130	-0.536	0.004	0.014	-0.013
0.256	-0.129	-0.553	0.004	0.014	-0.014
0.242	-0.119	-0.546	0.004	0.014	-0.013
0.238	-0.121	-0.508	0.004	0.014	-0.013
0.201	-0.160	-0.527	0.004	0.014	-0.013
0.270	-0.156	-0.539	0.004	0.014	-0.013
0.244	-0.122	-0.539	0.004	0.014	-0.014
0.224	-0.100	-0.556	0.004	0.014	-0.013
0.220	-0.147	-0.503	0.003	0.014	-0.013
0.257	-0.149	-0.542	0.004	0.014	-0.013
0.241	-0.125	-0.557	0.004	0.014	-0.014
0.228	-0.115	-0.519	0.004	0.014	-0.013
0.208	-0.109	-0.512	0.004	0.014	-0.013
0.240	-0.142	-0.549	0.004	0.014	-0.013
0.249	-0.144	-0.574	0.004	0.014	-0.014
0.260	-0.116	-0.537	0.004	0.014	-0.014
0.228	-0.115	-0.522	0.004	0.014	-0.013
0.231	-0.138	-0.552	0.004	0.014	-0.013
0.242	-0.140	-0.576	0.004	0.014	-0.014
0.250	-0.115	-0.534	0.005	0.014	-0.014
0.230	-0.123	-0.502	0.004	0.014	-0.014
0.233	-0.124	-0.552	0.004	0.015	-0.013
0.233	-0.137	-0.559	0.004	0.014	-0.014
0.250	-0.148	-0.546	0.004	0.014	-0.014
0.227	-0.125	-0.522	0.004	0.014	-0.014
0.241	-0.118	-0.536	0.004	0.014	-0.013
0.230	-0.145	-0.511	0.003	0.015	-0.014
0.244	-0.135	-0.567	0.004	0.014	-0.014
0.230	-0.130	-0.526	0.004	0.014	-0.014
0.230	-0.125	-0.519	0.004	0.015	-0.013
0.237	-0.125	-0.525	0.004	0.015	-0.014
0.236	-0.125	-0.543	0.004	0.014	-0.014
0.224	-0.101	-0.512	0.004	0.014	-0.013
0.219	-0.140	-0.508	0.004	0.015	-0.013
0.240	-0.132	-0.525	0.004	0.015	-0.014
0.238	-0.128	-0.563	0.004	0.014	-0.014
0.232	-0.116	-0.570	0.004	0.014	-0.013
0.227	-0.127	-0.526	0.004	0.014	-0.013
0.236	-0.128	-0.526	0.004	0.015	-0.014
0.242	-0.130	-0.560	0.004	0.015	-0.014
0.264	-0.097	-0.538	0.004	0.014	-0.014
0.214	-0.108	-0.533	0.005	0.014	-0.014
0.220	-0.140	-0.525	0.004	0.015	-0.013
0.244	-0.142	-0.536	0.004	0.015	-0.014
0.242	-0.116	-0.543	0.004	0.014	-0.014
0.213	-0.116	-0.539	0.004	0.014	-0.014
0.221	-0.131	-0.498	0.004	0.014	-0.014
0.235	-0.146	-0.553	0.004	0.014	-0.014
0.245	-0.125	-0.543	0.004	0.014	-0.014
0.226	-0.114	-0.533	0.004	0.014	-0.014
0.216	-0.072	-0.526	0.004	0.014	-0.013
0.200	-0.146	-0.524	0.004	0.015	-0.013
0.249	-0.142	-0.546	0.004	0.014	-0.014
0.230	-0.126	-0.564	0.004	0.014	-0.014
0.220	-0.100	-0.495	0.004	0.015	-0.013
0.206	-0.145	-0.500	0.004	0.015	-0.013
0.236	-0.133	-0.546	0.004	0.014	-0.014
0.240	-0.125	-0.530	0.004	0.014	-0.014
0.240	-0.106	-0.516	0.004	0.014	-0.014
0.213	-0.114	-0.518	0.004	0.014	-0.013
0.228	-0.133	-0.542	0.004	0.014	-0.014
0.226	-0.135	-0.536	0.004	0.014	-0.014
0.222	-0.118	-0.519	0.005	0.014	-0.014
0.218	-0.112	-0.508	0.004	0.015	-0.014
0.221	-0.140	-0.546	0.004	0.015	-0.014
0.226	-0.131	-0.560	0.004	0.014	-0.014
0.220	-0.131	-0.529	0.005	0.014	-0.014
0.215	-0.138	-0.508	0.004	0.015	-0.014
0.227	-0.134	-0.559	0.004	0.015	-0.014
0.234	-0.124	-0.560	0.004	0.014	-0.014
0.206	-0.118	-0.533	0.004	0.014	-0.014
0.211	-0.130	-0.525	0.005	0.014	-0.013
0.218	-0.132	-0.498	0.005	0.015	-0.014
0.228	-0.121	-0.564	0.004	0.015	-0.014
0.209	-0.127	-0.532	0.004	0.014	-0.014
0.206	-0.126	-0.498	0.004	0.014	-0.014
0.207	-0.146	-0.521	0.004	0.015	-0.014
0.261	-0.148	-0.549	0.004	0.014	-0.013
0.230	-0.102	-0.516	0.004	0.014	-0.014
0.194	-0.083	-0.509	0.004	0.014	-0.014
0.194	-0.145	-0.524	0.004	0.014	-0.013
0.236	-0.138	-0.522	0.004	0.015	-0.014
0.208	-0.120	-0.536	0.004	0.015	-0.014
0.210	-0.110	-0.536	0.004	0.014	-0.014
0.199	-0.138	-0.494	0.004	0.015	-0.014
0.214	-0.146	-0.514	0.004	0.015	-0.014
0.222	-0.162	-0.553	0.004	0.014	-0.014
0.227	-0.099	-0.506	0.004	0.015	-0.014
0.197	-0.111	-0.522	0.004	0.015	-0.014
0.209	-0.127	-0.504	0.004	0.015	-0.014
0.218	-0.133	-0.508	0.004	0.014	-0.014
0.219	-0.107	-0.558	0.005	0.014	-0.014
0.206	-0.120	-0.498	0.004	0.015	-0.014
0.204	-0.121	-0.522	0.004	0.015	-0.014
0.201	-0.137	-0.549	0.004	0.014	-0.014
0.212	-0.113	-0.530	0.005	0.014	-0.014
0.204	-0.121	-0.488	0.004	0.015	-0.014
0.215	-0.113	-0.529	0.004	0.015	-0.014
0.217	-0.127	-0.505	0.004	0.014	-0.014
0.217	-0.122	-0.536	0.004	0.014	-0.014
0.206	-0.118	-0.464	0.005	0.014	-0.014
0.202	-0.118	-0.501	0.004	0.015	-0.014
0.213	-0.123	-0.501	0.004	0.015	-0.014
0.217	-0.112	-0.519	0.004	0.014	-0.014
0.198	-0.124	-0.481	0.004	0.014	-0.014
0.166	-0.139	-0.504	0.004	0.015	-0.013
0.231	-0.139	-0.522	0.004	0.015	-0.014
0.213	-0.111	-0.499	0.004	0.015	-0.014
0.204	-0.097	-0.505	0.004	0.014	-0.014
0.185	-0.135	-0.511	0.004	0.015	-0.014
0.211	-0.140	-0.515	0.004	0.015	-0.014
0.210	-0.121	-0.560	0.004	0.015	-0.014
0.195	-0.113	-0.529	0.004	0.014	-0.014
0.160	-0.094	-0.502	0.004	0.015	-0.014
0.200	-0.136	-0.515	0.004	0.015	-0.014
0.217	-0.149	-0.539	0.004	0.015	-0.014
0.225	-0.099	-0.523	0.004	0.014	-0.014
0.195	-0.100	-0.505	0.004	0.015	-0.014
0.208	-0.128	-0.505	0.004	0.014	-0.014
0.215	-0.137	-0.535	0.004	0.014	-0.014
0.209	-0.105	-0.520	0.005	0.014	-0.014
0.208	-0.118	-0.495	0.004	0.015	-0.014
0.206	-0.110	-0.508	0.004	0.015	-0.014
0.199	-0.134	-0.542	0.004	0.015	-0.014
0.214	-0.133	-0.519	0.004	0.014	-0.014
0.198	-0.119	-0.498	0.004	0.015	-0.014
0.203	-0.107	-0.519	0.004	0.015	-0.014
0.203	-0.139	-0.483	0.003	0.015	-0.014
0.212	-0.123	-0.536	0.004	0.014	-0.014
0.195	-0.116	-0.485	0.004	0.014	-0.014
0.204	-0.104	-0.495	0.004	0.015	-0.014
0.201	-0.118	-0.498	0.004	0.015	-0.014
0.211	-0.108	-0.516	0.004	0.015	-0.014
0.191	-0.101	-0.505	0.004	0.015	-0.014
0.184	-0.127	-0.504	0.004	0.015	-0.014
0.213	-0.118	-0.498	0.004	0.015	-0.014
0.206	-0.113	-0.533	0.004	0.015	-0.014
0.194	-0.112	-0.542	0.003	0.014	-0.014
0.197	-0.118	-0.502	0.005	0.014	-0.014
0.202	-0.127	-0.488	0.004	0.015	-0.014
0.218	-0.116	-0.539	0.004	0.015	-0.014
0.232	-0.092	-0.527	0.004	0.014	-0.014
0.178	-0.096	-0.512	0.005	0.015	-0.014
0.188	-0.133	-0.501	0.004	0.015	-0.014
0.210	-0.144	-0.515	0.004	0.015	-0.014
0.215	-0.106	-0.526	0.004	0.015	-0.014
0.189	-0.100	-0.505	0.004	0.015	-0.014
0.199	-0.114	-0.481	0.004	0.015	-0.014
0.205	-0.128	-0.532	0.004	0.015	-0.014
0.223	-0.125	-0.522	0.004	0.015	-0.014
0.197	-0.102	-0.502	0.004	0.015	-0.014
0.181	-0.074	-0.502	0.004	0.015	-0.013
0.179	-0.137	-0.518	0.004	0.015	-0.013
0.217	-0.128	-0.512	0.004	0.015	-0.014
0.196	-0.104	-0.526	0.005	0.015	-0.014
0.188	-0.093	-0.468	0.005	0.015	-0.014
0.198	-0.129	-0.511	0.004	0.015	-0.014
0.211	-0.116	-0.516	0.004	0.014	-0.014
0.198	-0.115	-0.505	0.004	0.014	-0.014
0.203	-0.102	-0.488	0.004	0.015	-0.014
0.204	-0.107	-0.505	0.004	0.015	-0.014
0.209	-0.113	-0.519	0.004	0.015	-0.014
0.192	-0.114	-0.505	0.004	0.014	-0.014
0.199	-0.112	-0.509	0.005	0.014	-0.014
0.199	-0.125	-0.487	0.004	0.015	-0.014
0.206	-0.115	-0.546	0.004	0.016	-0.014
0.197	-0.103	-0.542	0.004	0.014	-0.014
0.194	-0.117	-0.488	0.005	0.014	-0.014
0.191	-0.127	-0.501	0.004	0.015	-0.014
0.211	-0.143	-0.535	0.004	0.015	-0.014
0.223	-0.100	-0.516	0.004	0.014	-0.014
0.175	-0.091	-0.502	0.004	0.014	-0.014
0.190	-0.127	-0.494	0.004	0.015	-0.013
0.204	-0.122	-0.488	0.004	0.015	-0.014
0.207	-0.112	-0.543	0.004	0.015	-0.014
0.185	-0.101	-0.505	0.004	0.015	-0.014
0.191	-0.113	-0.470	0.004	0.014	-0.013
0.181	-0.127	-0.521	0.004	0.015	-0.013
0.228	-0.123	-0.508	0.004	0.014	-0.013
0.210	-0.093	-0.495	0.004	0.015	-0.014
0.180	-0.070	-0.488	0.004	0.015	-0.013
0.176	-0.132	-0.497	0.004	0.015	-0.013
0.213	-0.121	-0.529	0.004	0.015	-0.014
0.201	-0.104	-0.509	0.005	0.015	-0.014
0.185	-0.086	-0.509	0.005	0.015	-0.013
0.185	-0.124	-0.483	0.004	0.015	-0.013
0.196	-0.116	-0.525	0.004	0.015	-0.013
0.197	-0.133	-0.512	0.004	0.014	-0.014
0.195	-0.101	-0.488	0.004	0.015	-0.013
0.191	-0.107	-0.477	0.004	0.015	-0.013
0.186	-0.114	-0.511	0.004	0.015	-0.014
0.191	-0.115	-0.498	0.004	0.015	-0.014
0.189	-0.100	-0.540	0.005	0.014	-0.014
0.196	-0.114	-0.464	0.004	0.015	-0.014
0.196	-0.109	-0.522	0.004	0.015	-0.014
0.193	-0.113	-0.525	0.004	0.014	-0.013
0.181	-0.098	-0.506	0.005	0.014	-0.014
0.189	-0.113	-0.480	0.004	0.015	-0.013
0.206	-0.110	-0.518	0.004	0.015	-0.013
0.205	-0.093	-0.505	0.004	0.015	-0.014
0.192	-0.099	-0.512	0.004	0.014	-0.013
0.188	-0.116	-0.467	0.005	0.014	-0.013
0.202	-0.110	-0.478	0.005	0.015	-0.013
0.207	-0.105	-0.509	0.004	0.015	-0.014
0.201	-0.103	-0.512	0.004	0.015	-0.014
0.179	-0.097	-0.467	0.004	0.014	-0.013
0.157	-0.137	-0.496	0.004	0.015	-0.013
0.219	-0.141	-0.494	0.004	0.015	-0.013
0.202	-0.097	-0.502	0.004	0.015	-0.014
0.187	-0.086	-0.508	0.004	0.014	-0.013
0.183	-0.127	-0.473	0.004	0.015	-0.013
0.203	-0.127	-0.488	0.004	0.015	-0.014
0.205	-0.102	-0.529	0.004	0.015	-0.013
0.192	-0.101	-0.508	0.004	0.015	-0.013
0.161	-0.091	-0.491	0.004	0.015	-0.013
0.190	-0.124	-0.508	0.004	0.015	-0.013
0.207	-0.129	-0.498	0.004	0.015	-0.014
0.207	-0.090	-0.488	0.004	0.015	-0.014
0.178	-0.101	-0.494	0.004	0.015	-0.013
0.197	-0.118	-0.504	0.004	0.015	-0.013
0.202	-0.117	-0.549	0.004	0.014	-0.014
0.202	-0.103	-0.509	0.005	0.014	-0.013
0.190	-0.097	-0.488	0.004	0.015	-0.013
0.202	-0.097	-0.501	0.004	0.015	-0.013
0.201	-0.114	-0.511	0.004	0.015	-0.014
0.201	-0.113	-0.512	0.005	0.014	-0.013
0.183	-0.111	-0.491	0.004	0.015	-0.013
0.190	-0.100	-0.498	0.004	0.015	-0.013
0.203	-0.111	-0.487	0.003	0.015	-0.014
0.193	-0.109	-0.522	0.004	0.015	-0.014
0.198	-0.111	-0.463	0.004	0.014	-0.013
0.197	-0.113	-0.474	0.005	0.015	-0.013
0.208	-0.118	-0.525	0.004	0.015	-0.013
0.202	-0.101	-0.492	0.004	0.014	-0.014
0.175	-0.069	-0.491	0.005	0.015	-0.013
0.163	-0.137	-0.479	0.004	0.015	-0.013
0.211	-0.129	-0.497	0.004	0.015	-0.013
0.195	-0.106	-0.536	0.005	0.015	-0.014
0.178	-0.091	-0.491	0.004	0.015	-0.013
0.188	-0.124	-0.470	0.004	0.014	-0.013
0.206	-0.123	-0.501	0.004	0.015	-0.013
0.204	-0.108	-0.532	0.005	0.015	-0.013
0.217	-0.081	-0.496	0.005	0.015	-0.014
0.180	-0.088	-0.481	0.004	0.015	-0.013
0.193	-0.123	-0.501	0.004	0.015	-0.013
0.201	-0.131	-0.508	0.004	0.014	-0.014
0.202	-0.098	-0.515	0.005	0.014	-0.013
0.190	-0.102	-0.477	0.004	0.015	-0.013
0.195	-0.122	-0.514	0.004	0.015	-0.013
0.195	-0.119	-0.521	0.004	0.015	-0.013
0.206	-0.119	-0.515	0.005	0.014	-0.013
0.180	-0.108	-0.460	0.004	0.015	-0.013
0.188	-0.095	-0.504	0.004	0.015	-0.013
0.195	-0.113	-0.501	0.004	0.014	-0.014
0.191	-0.118	-0.515	0.004	0.014	-0.013
0.191	-0.115	-0.508	0.004	0.015	-0.013
0.196	-0.108	-0.454	0.005	0.015	-0.013
0.201	-0.118	-0.501	0.004	0.015	-0.013
0.192	-0.110	-0.532	0.004	0.014	-0.013
0.187	-0.120	-0.477	0.004	0.014	-0.013
0.189	-0.118	-0.470	0.004	0.015	-0.013
0.220	-0.124	-0.487	0.004	0.015	-0.013
0.212	-0.107	-0.491	0.004	0.015	-0.013
0.183	-0.095	-0.481	0.004	0.014	-0.013
0.173	-0.123	-0.501	0.005	0.015	-0.013
0.210	-0.127	-0.487	0.004	0.015	-0.013
0.203	-0.119	-0.529	0.004	0.015	-0.014
0.190	-0.104	-0.511	0.004	0.014	-0.013
0.184	-0.122	-0.487	0.004	0.015	-0.013
0.189	-0.140	-0.497	0.004	0.015	-0.013
0.212	-0.161	-0.539	0.004	0.015	-0.014
0.217	-0.096	-0.489	0.004	0.014	-0.014
0.177	-0.107	-0.477	0.004	0.015	-0.013
0.190	-0.122	-0.501	0.004	0.015	-0.013
0.198	-0.128	-0.498	0.005	0.015	-0.014
0.203	-0.106	-0.533	0.005	0.014	-0.013
0.182	-0.106	-0.470	0.005	0.015	-0.013
0.189	-0.126	-0.483	0.004	0.015	-0.013
0.194	-0.137	-0.524	0.004	0.015	-0.013
0.213	-0.109	-0.491	0.005	0.014	-0.013
0.203	-0.109	-0.478	0.005	0.015	-0.013
0.196	-0.093	-0.501	0.004	0.015	-0.013
0.195	-0.125	-0.511	0.004	0.015	-0.013
0.208	-0.118	-0.501	0.004	0.014	-0.013
0.200	-0.113	-0.478	0.005	0.014	-0.013
0.193	-0.108	-0.474	0.005	0.015	-0.013
0.200	-0.127	-0.487	0.004	0.015	-0.013
0.199	-0.121	-0.515	0.004	0.014	-0.013
0.189	-0.123	-0.487	0.004	0.014	-0.013
0.167	-0.127	-0.483	0.005	0.015	-0.013
0.208	-0.127	-0.491	0.004	0.015	-0.013
0.205	-0.118	-0.498	0.004	0.015	-0.013
0.191	-0.115	-0.480	0.004	0.014	-0.013
0.187	-0.127	-0.491	0.005	0.014	-0.013
0.204	-0.132	-0.470	0.004	0.015	-0.013
0.192	-0.129	-0.531	0.004	0.016	-0.013
0.195	-0.118	-0.521	0.004	0.014	-0.013
0.150	-0.102	-0.481	0.005	0.015	-0.013
0.184	-0.137	-0.504	0.004	0.015	-0.013
0.200	-0.139	-0.528	0.004	0.015	-0.013
0.220	-0.109	-0.498	0.004	0.014	-0.014
0.173	-0.102	-0.491	0.005	0.015	-0.013
0.190	-0.134	-0.473	0.004	0.014	-0.013
0.201	-0.132	-0.494	0.004	0.015	-0.013
0.210	-0.115	-0.515	0.005	0.014	-0.013
0.196	-0.114	-0.495	0.005	0.015	-0.013
0.187	-0.100	-0.470	0.004	0.014	-0.013
0.170	-0.151	-0.492	0.004	0.015	-0.013
0.223	-0.154	-0.504	0.004	0.014	-0.013
0.198	-0.118	-0.487	0.004	0.015	-0.013
0.193	-0.095	-0.481	0.004	0.015	-0.013
0.182	-0.145	-0.448	0.003	0.015	-0.013
0.216	-0.128	-0.505	0.004	0.014	-0.013
0.193	-0.119	-0.488	0.005	0.014	-0.013
0.199	-0.114	-0.467	0.005	0.015	-0.013
0.189	-0.126	-0.459	0.004	0.015	-0.013
0.202	-0.136	-0.504	0.004	0.014	-0.013
0.192	-0.113	-0.488	0.005	0.014	-0.013
0.188	-0.120	-0.470	0.004	0.015	-0.013
0.204	-0.132	-0.480	0.004	0.015	-0.013
0.196	-0.124	-0.508	0.004	0.015	-0.013
0.197	-0.125	-0.535	0.004	0.014	-0.013
0.189	-0.132	-0.484	0.005	0.014	-0.013
0.208	-0.130	-0.480	0.005	0.015	-0.013
0.210	-0.123	-0.521	0.004	0.015	-0.013
0.240	-0.105	-0.530	0.004	0.014	-0.014
0.188	-0.115	-0.484	0.005	0.014	-0.013
0.191	-0.142	-0.483	0.004	0.015	-0.013
0.210	-0.159	-0.497	0.004	0.015	-0.013
0.219	-0.121	-0.488	0.004	0.015	-0.014
0.186	-0.117	-0.525	0.004	0.014	-0.013
0.199	-0.136	-0.456	0.004	0.015	-0.013
0.197	-0.146	-0.480	0.004	0.015	-0.013
0.225	-0.143	-0.504	0.004	0.014	-0.013
0.201	-0.120	-0.488	0.004	0.015	-0.013
0.186	-0.089	-0.474	0.005	0.014	-0.013
0.164	-0.153	-0.493	0.004	0.015	-0.013
0.219	-0.161	-0.507	0.004	0.014	-0.013
0.204	-0.119	-0.543	0.005	0.015	-0.013
0.187	-0.113	-0.443	0.005	0.015	-0.013
0.185	-0.143	-0.476	0.004	0.015	-0.013
0.217	-0.141	-0.504	0.004	0.015	-0.013
0.212	-0.140	-0.491	0.004	0.014	-0.013
0.205	-0.118	-0.474	0.005	0.015	-0.013
0.201	-0.129	-0.501	0.004	0.015	-0.013
0.218	-0.133	-0.508	0.004	0.015	-0.013
0.202	-0.143	-0.491	0.004	0.014	-0.013
0.194	-0.128	-0.497	0.005	0.015	-0.013
0.199	-0.129	-0.467	0.005	0.015	-0.013
0.203	-0.143	-0.528	0.004	0.016	-0.013
0.199	-0.131	-0.535	0.004	0.014	-0.013
0.194	-0.137	-0.491	0.005	0.014	-0.013
0.193	-0.147	-0.473	0.004	0.015	-0.013
0.209	-0.154	-0.531	0.004	0.015	-0.014
0.218	-0.124	-0.519	0.004	0.014	-0.013
0.183	-0.117	-0.497	0.004	0.015	-0.013
0.183	-0.147	-0.487	0.004	0.015	-0.013
0.210	-0.157	-0.466	0.005	0.015	-0.013
0.217	-0.130	-0.539	0.005	0.015	-0.013
0.197	-0.131	-0.487	0.004	0.015	-0.013
0.195	-0.132	-0.453	0.004	0.014	-0.013
0.193	-0.162	-0.493	0.004	0.015	-0.013
0.243	-0.161	-0.501	0.004	0.014	-0.013
0.213	-0.125	-0.481	0.005	0.015	-0.014
0.192	-0.100	-0.484	0.004	0.014	-0.013
0.186	-0.156	-0.493	0.004	0.015	-0.013
0.228	-0.146	-0.501	0.004	0.015	-0.013
0.203	-0.126	-0.505	0.005	0.014	-0.013
0.194	-0.123	-0.480	0.005	0.015	-0.013
0.203	-0.157	-0.486	0.004	0.015	-0.013
0.203	-0.158	-0.496	0.004	0.014	-0.013
0.217	-0.169	-0.501	0.004	0.014	-0.013
0.198	-0.134	-0.494	0.004	0.015	-0.013
0.193	-0.138	-0.470	0.004	0.015	-0.013
0.205	-0.153	-0.483	0.004	0.014	-0.013
0.209	-0.152	-0.497	0.004	0.014	-0.013
0.199	-0.135	-0.519	0.005	0.014	-0.013
0.201	-0.135	-0.463	0.005	0.015	-0.013
0.211	-0.139	-0.514	0.004	0.015	-0.013
0.199	-0.148	-0.521	0.004	0.014	-0.013
0.190	-0.121	-0.487	0.005	0.014	-0.013
0.204	-0.143	-0.470	0.004	0.015	-0.013
0.210	-0.144	-0.504	0.004	0.015	-0.013
0.218	-0.132	-0.498	0.004	0.014	-0.013
0.194	-0.136	-0.491	0.005	0.014	-0.013
0.203	-0.149	-0.446	0.005	0.014	-0.013
0.214	-0.145	-0.484	0.005	0.015	-0.013
0.215	-0.137	-0.501	0.004	0.015	-0.013
0.202	-0.136	-0.504	0.004	0.014	-0.013
0.194	-0.125	-0.456	0.004	0.014	-0.013
0.168	-0.172	-0.485	0.004	0.015	-0.012
0.238	-0.169	-0.500	0.004	0.014	-0.013
0.215	-0.141	-0.487	0.004	0.014	-0.013
0.199	-0.118	-0.497	0.004	0.014	-0.013
0.187	-0.165	-0.451	0.004	0.015	-0.013
0.227	-0.167	-0.483	0.004	0.015	-0.013
0.203	-0.133	-0.521	0.005	0.015	-0.013
0.207	-0.129	-0.473	0.004	0.014	-0.013
0.167	-0.123	-0.473	0.004	0.015	-0.013
0.194	-0.163	-0.493	0.004	0.015	-0.013
0.215	-0.171	-0.500	0.004	0.015	-0.013
0.226	-0.122	-0.484	0.005	0.014	-0.013
0.196	-0.134	-0.487	0.004	0.014	-0.013
0.203	-0.148	-0.473	0.004	0.014	-0.013
0.211	-0.151	-0.528	0.004	0.014	-0.013
0.210	-0.128	-0.501	0.005	0.014	-0.013
0.214	-0.136	-0.477	0.005	0.014	-0.013
0.207	-0.129	-0.487	0.004	0.015	-0.013
0.201	-0.165	-0.510	0.004	0.014	-0.013
0.228	-0.167	-0.504	0.004	0.014	-0.013
0.199	-0.141	-0.480	0.004	0.015	-0.013
0.210	-0.133	-0.490	0.004	0.014	-0.013
0.201	-0.155	-0.445	0.004	0.015	-0.013
0.211	-0.143	-0.507	0.004	0.014	-0.013
0.203	-0.157	-0.473	0.005	0.014	-0.013
0.213	-0.148	-0.466	0.005	0.015	-0.013
0.206	-0.145	-0.487	0.004	0.015	-0.013
0.211	-0.148	-0.490	0.004	0.014	-0.013
0.188	-0.129	-0.449	0.004	0.014	-0.013
0.184	-0.161	-0.455	0.005	0.015	-0.013
0.221	-0.159	-0.483	0.004	0.015	-0.013
0.217	-0.141	-0.501	0.004	0.015	-0.013
0.209	-0.138	-0.521	0.004	0.014	-0.013
0.199	-0.160	-0.453	0.005	0.014	-0.013
0.216	-0.153	-0.483	0.004	0.014	-0.013
0.227	-0.154	-0.531	0.004	0.015	-0.013
0.244	-0.118	-0.513	0.004	0.014	-0.014
0.183	-0.132	-0.494	0.005	0.014	-0.013
0.211	-0.171	-0.479	0.004	0.014	-0.013
0.216	-0.166	-0.493	0.004	0.015	-0.013
0.224	-0.134	-0.487	0.004	0.014	-0.013
0.193	-0.133	-0.490	0.004	0.014	-0.013
0.206	-0.160	-0.469	0.004	0.014	-0.013
0.219	-0.172	-0.486	0.004	0.014	-0.013
0.229	-0.164	-0.501	0.005	0.014	-0.013
0.209	-0.137	-0.477	0.004	0.014	-0.013
0.197	-0.104	-0.484	0.005	0.014	-0.013
0.180	-0.178	-0.475	0.004	0.015	-0.013
0.235	-0.171	-0.490	0.004	0.014	-0.013
0.212	-0.137	-0.508	0.005	0.014	-0.013
0.202	-0.128	-0.439	0.005	0.015	-0.013
0.204	-0.178	-0.475	0.004	0.014	-0.013
0.217	-0.155	-0.469	0.004	0.014	-0.013
0.217	-0.146	-0.508	0.005	0.014	-0.013
0.227	-0.137	-0.460	0.005	0.014	-0.013
0.206	-0.145	-0.476	0.004	0.014	-0.013
0.221	-0.155	-0.476	0.004	0.014	-0.013
0.217	-0.170	-0.487	0.005	0.014	-0.013
0.206	-0.148	-0.501	0.005	0.014	-0.013
0.205	-0.154	-0.476	0.005	0.014	-0.013
0.221	-0.161	-0.510	0.004	0.015	-0.013
0.211	-0.155	-0.503	0.004	0.014	-0.013
0.208	-0.160	-0.473	0.005	0.014	-0.013
0.212	-0.155	-0.466	0.004	0.014	-0.013
0.218	-0.153	-0.500	0.004	0.015	-0.013
0.223	-0.155	-0.483	0.004	0.014	-0.013
0.200	-0.149	-0.477	0.005	0.014	-0.013
0.198	-0.164	-0.486	0.005	0.014	-0.013
0.226	-0.165	-0.456	0.005	0.015	-0.013
0.224	-0.151	-0.511	0.004	0.014	-0.013
0.208	-0.147	-0.497	0.004	0.014	-0.013
0.210	-0.156	-0.449	0.004	0.014	-0.013
0.196	-0.169	-0.462	0.005	0.014	-0.013
0.241	-0.174	-0.476	0.004	0.014	-0.013
0.228	-0.138	-0.474	0.005	0.014	-0.013
0.195	-0.119	-0.459	0.005	0.014	-0.013
0.180	-0.176	-0.478	0.005	0.014	-0.012
0.227	-0.162	-0.473	0.004	0.014	-0.013
0.221	-0.149	-0.504	0.005	0.014	-0.013
0.207	-0.138	-0.462	0.004	0.014	-0.013
0.207	-0.170	-0.469	0.004	0.014	-0.013
0.206	-0.173	-0.489	0.004	0.014	-0.012
0.232	-0.193	-0.490	0.005	0.014	-0.013
0.217	-0.131	-0.470	0.004	0.014	-0.013
0.192	-0.143	-0.473	0.004	0.014	-0.013
0.210	-0.165	-0.482	0.004	0.014	-0.013
0.219	-0.173	-0.490	0.004	0.014	-0.013
0.211	-0.148	-0.508	0.005	0.014	-0.013
0.207	-0.162	-0.439	0.005	0.014	-0.013
0.211	-0.159	-0.496	0.004	0.015	-0.013
0.201	-0.166	-0.503	0.004	0.014	-0.013
0.193	-0.137	-0.477	0.005	0.014	-0.013
0.207	-0.162	-0.462	0.005	0.014	-0.012
0.215	-0.151	-0.486	0.004	0.014	-0.013
0.224	-0.149	-0.490	0.005	0.014	-0.013
0.215	-0.151	-0.507	0.004	0.014	-0.013
0.204	-0.162	-0.449	0.005	0.013	-0.013
0.223	-0.155	-0.445	0.005	0.014	-0.013
0.222	-0.153	-0.483	0.004	0.014	-0.013
0.212	-0.151	-0.483	0.004	0.014	-0.013
0.198	-0.142	-0.449	0.005	0.013	-0.012
0.180	-0.192	-0.464	0.004	0.014	-0.012
0.247	-0.184	-0.486	0.004	0.014	-0.012
0.225	-0.145	-0.456	0.004	0.014	-0.013
0.204	-0.138	-0.462	0.005	0.014	-0.012
0.189	-0.174	-0.444	0.005	0.014	-0.012
0.229	-0.176	-0.459	0.005	0.014	-0.013
0.219	-0.147	-0.524	0.004	0.014	-0.013
0.205	-0.153	-0.469	0.004	0.014	-0.012
0.174	-0.134	-0.462	0.005	0.014	-0.013
0.206	-0.170	-0.461	0.004	0.014	-0.012
0.221	-0.173	-0.503	0.004	0.014	-0.013
0.226	-0.126	-0.456	0.005	0.014	-0.013
0.194	-0.147	-0.455	0.005	0.014	-0.012
0.210	-0.160	-0.476	0.004	0.014	-0.012
0.212	-0.166	-0.510	0.004	0.014	-0.013
0.228	-0.148	-0.487	0.005	0.013	-0.013
0.216	-0.153	-0.439	0.005	0.014	-0.013
0.216	-0.151	-0.479	0.004	0.014	-0.012
0.214	-0.167	-0.482	0.004	0.014	-0.013
0.218	-0.158	-0.470	0.005	0.013	-0.012
0.204	-0.160	-0.441	0.004	0.014	-0.012
0.212	-0.155	-0.496	0.004	0.014	-0.012
0.225	-0.163	-0.451	0.004	0.014	-0.012
0.211	-0.149	-0.497	0.004	0.014	-0.012
0.201	-0.167	-0.435	0.005	0.013	-0.012
0.215	-0.159	-0.449	0.005	0.014	-0.012
0.215	-0.157	-0.458	0.004	0.014	-0.012
0.228	-0.145	-0.463	0.004	0.014	-0.012
0.198	-0.118	-0.456	0.005	0.014	-0.012
0.179	-0.177	-0.464	0.005	0.014	-0.012
0.235	-0.186	-0.472	0.004	0.014	-0.012
0.221	-0.156	-0.500	0.005	0.014	-0.013
0.197	-0.134	-0.462	0.004	0.013	-0.012
0.200	-0.176	-0.451	0.005	0.014	-0.012
0.226	-0.164	-0.455	0.005	0.014	-0.012
0.229	-0.153	-0.497	0.005	0.014	-0.012
0.239	-0.117	-0.461	0.005	0.013	-0.013
0.192	-0.128	-0.452	0.005	0.014	-0.012
0.213	-0.166	-0.465	0.004	0.014	-0.012
0.224	-0.181	-0.476	0.004	0.014	-0.012
0.228	-0.140	-0.456	0.005	0.013	-0.013
0.201	-0.150	-0.445	0.005	0.014	-0.012
0.215	-0.169	-0.461	0.004	0.014	-0.012
0.216	-0.169	-0.486	0.004	0.014	-0.012
0.229	-0.156	-0.507	0.005	0.013	-0.012
0.205	-0.160	-0.462	0.005	0.014	-0.012
0.205	-0.131	-0.455	0.005	0.014	-0.012
0.210	-0.171	-0.486	0.005	0.014	-0.012
0.213	-0.161	-0.459	0.005	0.013	-0.012
0.209	-0.159	-0.479	0.005	0.014	-0.012
0.213	-0.143	-0.421	0.005	0.014	-0.012
0.220	-0.169	-0.458	0.004	0.014	-0.012
0.219	-0.155	-0.465	0.004	0.013	-0.012
0.222	-0.155	-0.421	0.005	0.013	-0.012
0.201	-0.169	-0.441	0.005	0.014	-0.012
0.242	-0.174	-0.475	0.004	0.014	-0.012
0.229	-0.143	-0.459	0.005	0.013	-0.013
0.209	-0.129	-0.445	0.005	0.013	-0.012
0.191	-0.174	-0.468	0.005	0.014	-0.012
0.233	-0.169	-0.462	0.005	0.014	-0.012
0.215	-0.158	-0.496	0.005	0.014	-0.012
0.204	-0.152	-0.465	0.004	0.013	-0.012
0.208	-0.167	-0.434	0.005	0.013	-0.012
0.205	-0.172	-0.458	0.004	0.014	-0.012
0.235	-0.204	-0.475	0.004	0.014	-0.012
0.243	-0.137	-0.453	0.005	0.013	-0.012
0.183	-0.142	-0.445	0.004	0.014	-0.012
0.213	-0.173	-0.430	0.004	0.014	-0.012
0.213	-0.174	-0.459	0.005	0.014	-0.012
0.220	-0.147	-0.514	0.005	0.013	-0.012
0.204	-0.142	-0.438	0.005	0.014	-0.012
0.215	-0.160	-0.462	0.004	0.014	-0.012
0.198	-0.169	-0.485	0.005	0.013	-0.012
0.218	-0.152	-0.452	0.005	0.013	-0.012
0.221	-0.152	-0.421	0.005	0.013	-0.012
0.223	-0.135	-0.462	0.005	0.013	-0.012
0.213	-0.169	-0.458	0.005	0.013	-0.012
0.219	-0.147	-0.466	0.005	0.013	-0.012
0.206	-0.154	-0.418	0.005	0.013	-0.012
0.207	-0.145	-0.442	0.005	0.014	-0.012
0.218	-0.164	-0.455	0.004	0.014	-0.012
0.213	-0.157	-0.455	0.004	0.013	-0.012
0.200	-0.153	-0.428	0.005	0.013	-0.012
0.187	-0.186	-0.436	0.005	0.014	-0.012
0.235	-0.174	-0.444	0.004	0.013	-0.012
0.226	-0.150	-0.435	0.005	0.013	-0.012
0.205	-0.138	-0.459	0.005	0.013	-0.012
0.186	-0.169	-0.472	0.005	0.013	-0.012
0.222	-0.166	-0.424	0.005	0.013	-0.012
0.214	-0.159	-0.489	0.005	0.014	-0.012
0.209	-0.143	-0.448	0.004	0.013	-0.012
0.172	-0.132	-0.438	0.005	0.013	-0.012
0.209	-0.171	-0.427	0.005	0.013	-0.012
0.220	-0.182	-0.472	0.005	0.014	-0.012
0.234	-0.127	-0.449	0.005	0.013	-0.012
0.183	-0.145	-0.427	0.005	0.013	-0.012
0.209	-0.162	-0.417	0.005	0.013	-0.012
0.219	-0.177	-0.475	0.004	0.013	-0.012
0.224	-0.144	-0.456	0.005	0.013	-0.012
0.201	-0.143	-0.438	0.005	0.014	-0.012
0.215	-0.145	-0.455	0.005	0.014	-0.012
0.199	-0.178	-0.451	0.005	0.013	-0.012
0.226	-0.172	-0.448	0.005	0.013	-0.012
0.211	-0.151	-0.427	0.005	0.014	-0.012
0.210	-0.139	-0.455	0.005	0.014	-0.012
0.221	-0.168	-0.409	0.004	0.014	-0.012
0.215	-0.162	-0.482	0.005	0.013	-0.012
0.206	-0.161	-0.428	0.005	0.013	-0.012
0.201	-0.150	-0.400	0.005	0.014	-0.012
0.222	-0.164	-0.434	0.004	0.014	-0.012
0.226	-0.153	-0.466	0.005	0.013	-0.012
0.198	-0.130	-0.411	0.005	0.013	-0.012
0.191	-0.170	-0.419	0.005	0.014	-0.011
0.224	-0.176	-0.444	0.005	0.014	-0.012
0.213	-0.154	-0.465	0.005	0.014	-0.012
0.202	-0.149	-0.465	0.004	0.013	-0.012
0.198	-0.161	-0.421	0.005	0.013	-0.012
0.222	-0.166	-0.427	0.005	0.013	-0.012
0.226	-0.157	-0.479	0.005	0.013	-0.012
0.241	-0.124	-0.446	0.005	0.013	-0.012
0.187	-0.131	-0.435	0.005	0.013	-0.012
0.201	-0.165	-0.430	0.005	0.013	-0.011
0.218	-0.179	-0.451	0.005	0.013	-0.012
0.223	-0.143	-0.452	0.005	0.013	-0.012
0.191	-0.149	-0.438	0.005	0.013	-0.012
0.202	-0.171	-0.423	0.005	0.014	-0.012
0.216	-0.169	-0.448	0.005	0.013	-0.012
0.221	-0.161	-0.455	0.005	0.013	-0.012
0.201	-0.162	-0.424	0.005	0.013	-0.012
0.187	-0.120	-0.451	0.005	0.014	-0.011
0.200	-0.167	-0.451	0.005	0.013	-0.012
0.208	-0.161	-0.462	0.005	0.013	-0.012
0.205	-0.154	-0.452	0.005	0.013	-0.012
0.207	-0.139	-0.397	0.006	0.014	-0.011
0.210	-0.174	-0.430	0.005	0.014	-0.012
0.212	-0.158	-0.451	0.005	0.013	-0.012
0.211	-0.152	-0.414	0.005	0.013	-0.012
0.205	-0.153	-0.417	0.005	0.014	-0.011
0.229	-0.163	-0.437	0.005	0.013	-0.011
0.217	-0.138	-0.432	0.005	0.013	-0.012
0.194	-0.144	-0.424	0.005	0.013	-0.012
0.190	-0.171	-0.433	0.005	0.013	-0.011
0.222	-0.168	-0.421	0.005	0.013	-0.012
0.222	-0.165	-0.475	0.005	0.014	-0.012
0.203	-0.150	-0.461	0.005	0.013	-0.012
0.195	-0.165	-0.410	0.005	0.013	-0.011
0.192	-0.179	-0.423	0.005	0.013	-0.011
0.222	-0.192	-0.472	0.005	0.013	-0.012
0.239	-0.139	-0.439	0.005	0.013	-0.012
0.185	-0.149	-0.434	0.005	0.013	-0.012
0.201	-0.161	-0.448	0.005	0.013	-0.011
0.213	-0.174	-0.417	0.005	0.013	-0.012
0.221	-0.152	-0.476	0.006	0.013	-0.012
0.198	-0.152	-0.427	0.005	0.013	-0.012
0.206	-0.165	-0.423	0.005	0.013	-0.011
0.190	-0.177	-0.434	0.005	0.013	-0.012
0.224	-0.164	-0.445	0.005	0.013	-0.011
0.208	-0.146	-0.424	0.005	0.013	-0.012
0.205	-0.131	-0.420	0.005	0.013	-0.011
0.201	-0.174	-0.430	0.005	0.013	-0.011
0.218	-0.163	-0.441	0.005	0.013	-0.011
0.192	-0.152	-0.393	0.005	0.012	-0.011
0.202	-0.149	-0.403	0.005	0.014	-0.011
0.209	-0.171	-0.413	0.005	0.013	-0.012
0.200	-0.163	-0.465	0.005	0.013	-0.012
0.202	-0.166	-0.413	0.005	0.013	-0.012
0.184	-0.169	-0.413	0.005	0.013	-0.011
0.224	-0.177	-0.427	0.005	0.013	-0.011
0.211	-0.150	-0.441	0.005	0.013	-0.012
0.203	-0.136	-0.431	0.005	0.013	-0.012
0.184	-0.169	-0.434	0.006	0.013	-0.011
0.228	-0.179	-0.407	0.005	0.013	-0.011
0.216	-0.164	-0.462	0.005	0.013	-0.012
0.208	-0.157	-0.444	0.005	0.013	-0.011
0.165	-0.141	-0.414	0.006	0.013	-0.012
0.194	-0.179	-0.423	0.005	0.013	-0.011
0.216	-0.185	-0.451	0.005	0.013	-0.012
0.234	-0.140	-0.425	0.005	0.013	-0.012
0.188	-0.151	-0.434	0.005	0.013	-0.011
0.198	-0.174	-0.403	0.005	0.013	-0.011
0.211	-0.179	-0.461	0.005	0.013	-0.011
0.210	-0.154	-0.449	0.006	0.013	-0.012
0.215	-0.150	-0.411	0.005	0.013	-0.012
0.203	-0.150	-0.414	0.005	0.013	-0.011
0.183	-0.188	-0.450	0.005	0.013	-0.011
0.226	-0.182	-0.438	0.005	0.012	-0.011
0.205	-0.157	-0.417	0.005	0.013	-0.012
0.198	-0.150	-0.427	0.005	0.013	-0.011
0.197	-0.180	-0.381	0.004	0.014	-0.011
0.210	-0.165	-0.451	0.005	0.013	-0.011
0.201	-0.165	-0.410	0.005	0.012	-0.011
0.200	-0.161	-0.390	0.006	0.013	-0.011
0.205	-0.153	-0.410	0.005	0.013	-0.011
0.210	-0.162	-0.455	0.005	0.013	-0.011
0.192	-0.154	-0.420	0.006	0.013	-0.011
0.194	-0.172	-0.402	0.005	0.013	-0.011
0.221	-0.175	-0.403	0.005	0.013	-0.011
0.219	-0.163	-0.431	0.005	0.013	-0.011
0.194	-0.150	-0.455	0.005	0.012	-0.011
0.190	-0.175	-0.424	0.006	0.012	-0.011
0.210	-0.174	-0.393	0.005	0.013	-0.011
0.218	-0.159	-0.448	0.005	0.013	-0.011
0.243	-0.131	-0.436	0.005	0.012	-0.012
0.177	-0.150	-0.417	0.006	0.013	-0.011
0.190	-0.184	-0.430	0.005	0.013	-0.011
0.218	-0.189	-0.441	0.005	0.013	-0.012
0.224	-0.153	-0.411	0.005	0.013	-0.011
0.189	-0.151	-0.420	0.005	0.013	-0.011
0.201	-0.175	-0.406	0.005	0.013	-0.011
0.214	-0.178	-0.430	0.005	0.013	-0.011
0.220	-0.172	-0.438	0.006	0.013	-0.011
0.203	-0.163	-0.420	0.005	0.013	-0.011
0.188	-0.121	-0.421	0.006	0.013	-0.011
0.178	-0.190	-0.419	0.005	0.013	-0.011
0.218	-0.171	-0.421	0.006	0.013	-0.011
0.199	-0.170	-0.444	0.006	0.013	-0.011
0.198	-0.154	-0.372	0.006	0.013	-0.011
0.193	-0.170	-0.416	0.005	0.013	-0.011
0.208	-0.170	-0.434	0.005	0.013	-0.011
0.213	-0.168	-0.417	0.006	0.012	-0.011
0.204	-0.161	-0.417	0.006	0.013	-0.011
0.211	-0.161	-0.420	0.005	0.013	-0.011
0.224	-0.162	-0.427	0.005	0.013	-0.011
0.195	-0.166	-0.407	0.006	0.013	-0.011
0.192	-0.168	-0.424	0.006	0.013	-0.011
0.209	-0.178	-0.396	0.006	0.013	-0.011
0.208	-0.173	-0.478	0.005	0.014	-0.011
0.201	-0.162	-0.458	0.005	0.012	-0.011
0.196	-0.177	-0.423	0.006	0.013	-0.011
0.194	-0.186	-0.430	0.006	0.013	-0.011
0.218	-0.211	-0.454	0.005	0.013	-0.011
0.227	-0.146	-0.418	0.005	0.012	-0.011
0.178	-0.150	-0.424	0.006	0.013	-0.011
0.202	-0.181	-0.413	0.006	0.013	-0.011
0.208	-0.188	-0.430	0.006	0.013	-0.011
0.223	-0.157	-0.469	0.006	0.012	-0.011
0.188	-0.161	-0.396	0.006	0.013	-0.011
0.192	-0.175	-0.382	0.005	0.013	-0.011
0.195	-0.196	-0.440	0.005	0.013	-0.011
0.223	-0.178	-0.448	0.006	0.012	-0.011
0.201	-0.156	-0.428	0.006	0.013	-0.011
0.185	-0.135	-0.427	0.006	0.013	-0.011
0.189	-0.189	-0.423	0.005	0.013	-0.011
0.214	-0.173	-0.448	0.006	0.013	-0.011
0.201	-0.173	-0.413	0.006	0.012	-0.011
0.197	-0.151	-0.390	0.006	0.013	-0.011
0.197	-0.181	-0.412	0.005	0.013	-0.011
0.203	-0.184	-0.437	0.006	0.013	-0.011
0.208	-0.182	-0.417	0.006	0.012	-0.011
0.184	-0.170	-0.409	0.006	0.013	-0.011
0.198	-0.175	-0.420	0.005	0.013	-0.011
0.206	-0.172	-0.389	0.005	0.013	-0.011
0.203	-0.171	-0.444	0.006	0.012	-0.011
0.192	-0.179	-0.434	0.006	0.012	-0.011
0.210	-0.176	-0.403	0.006	0.013	-0.011
0.210	-0.174	-0.461	0.005	0.013	-0.011
0.199	-0.169	-0.433	0.005	0.012	-0.011
0.172	-0.150	-0.410	0.006	0.013	-0.011
0.193	-0.192	-0.419	0.005	0.013	-0.011
0.213	-0.190	-0.440	0.006	0.013	-0.011
0.223	-0.161	-0.414	0.006	0.012	-0.011
0.186	-0.161	-0.430	0.006	0.013	-0.011
0.199	-0.179	-0.389	0.006	0.012	-0.011
0.212	-0.183	-0.440	0.006	0.013	-0.011
0.217	-0.172	-0.417	0.006	0.013	-0.011
0.198	-0.168	-0.403	0.006	0.013	-0.011
0.186	-0.159	-0.399	0.006	0.013	-0.011
0.173	-0.212	-0.418	0.005	0.013	-0.011
0.234	-0.198	-0.434	0.006	0.012	-0.011
0.208	-0.164	-0.434	0.006	0.013	-0.011
0.190	-0.145	-0.403	0.006	0.013	-0.011
0.184	-0.194	-0.384	0.005	0.013	-0.011
0.221	-0.187	-0.420	0.006	0.013	-0.011
0.195	-0.172	-0.431	0.006	0.013	-0.011
0.196	-0.161	-0.400	0.006	0.013	-0.011
0.176	-0.160	-0.413	0.006	0.013	-0.011
0.193	-0.184	-0.437	0.006	0.013	-0.011
0.205	-0.183	-0.420	0.006	0.013	-0.011
0.202	-0.169	-0.434	0.006	0.013	-0.011
0.196	-0.168	-0.400	0.006	0.013	-0.011
0.207	-0.179	-0.424	0.006	0.013	-0.011
0.193	-0.184	-0.471	0.005	0.012	-0.011
0.198	-0.177	-0.414	0.007	0.012	-0.011
0.207	-0.173	-0.417	0.006	0.013	-0.011
0.208	-0.169	-0.437	0.006	0.013	-0.011
0.230	-0.169	-0.452	0.005	0.012	-0.011
0.192	-0.169	-0.414	0.006	0.012	-0.011
0.199	-0.180	-0.420	0.006	0.013	-0.011
0.209	-0.181	-0.437	0.006	0.013	-0.011
0.213	-0.181	-0.423	0.005	0.013	-0.011
0.191	-0.168	-0.451	0.006	0.012	-0.011
0.197	-0.183	-0.392	0.006	0.012	-0.011
0.198	-0.190	-0.420	0.006	0.013	-0.011
0.217	-0.181	-0.420	0.006	0.013	-0.011
0.211	-0.167	-0.417	0.006	0.012	-0.011
0.179	-0.127	-0.403	0.006	0.013	-0.010
0.178	-0.208	-0.428	0.006	0.013	-0.010
0.225	-0.205	-0.413	0.006	0.013	-0.011
0.207	-0.171	-0.448	0.006	0.013	-0.011
0.197	-0.152	-0.396	0.006	0.012	-0.011
0.190	-0.194	-0.398	0.006	0.013	-0.011
0.219	-0.191	-0.423	0.006	0.013	-0.011
0.209	-0.178	-0.437	0.006	0.013	-0.011
0.232	-0.147	-0.421	0.006	0.012	-0.011
0.181	-0.150	-0.409	0.006	0.013	-0.011
0.207	-0.190	-0.423	0.006	0.013	-0.011
0.211	-0.197	-0.444	0.006	0.013	-0.011
0.207	-0.165	-0.410	0.006	0.012	-0.011
0.196	-0.171	-0.423	0.006	0.013	-0.011
0.197	-0.188	-0.429	0.005	0.013	-0.011
0.202	-0.182	-0.451	0.006	0.012	-0.011
0.210	-0.187	-0.424	0.006	0.012	-0.011
0.194	-0.179	-0.406	0.006	0.013	-0.011
0.199	-0.165	-0.430	0.006	0.013	-0.011
0.198	-0.184	-0.426	0.006	0.012	-0.011
0.207	-0.183	-0.437	0.006	0.012	-0.011
0.197	-0.185	-0.444	0.006	0.013	-0.011
0.209	-0.181	-0.372	0.006	0.013	-0.011
0.209	-0.178	-0.430	0.006	0.013	-0.011
0.208	-0.180	-0.426	0.006	0.012	-0.011
0.191	-0.178	-0.389	0.006	0.012	-0.011
0.193	-0.184	-0.409	0.006	0.013	-0.010
0.231	-0.198	-0.433	0.006	0.013	-0.010
0.217	-0.166	-0.441	0.006	0.013	-0.011
0.190	-0.145	-0.393	0.006	0.012	-0.011
0.174	-0.200	-0.405	0.006	0.013	-0.010
0.222	-0.191	-0.416	0.006	0.013	-0.011
0.199	-0.172	-0.447	0.006	0.013	-0.011
0.190	-0.170	-0.433	0.006	0.012	-0.011
0.188	-0.197	-0.409	0.006	0.013	-0.010
0.196	-0.194	-0.426	0.006	0.013	-0.011
0.213	-0.228	-0.450	0.006	0.013	-0.011
0.215	-0.162	-0.420	0.006	0.012	-0.011
0.178	-0.174	-0.419	0.006	0.013	-0.011
0.196	-0.195	-0.405	0.006	0.013	-0.011
0.202	-0.188	-0.423	0.006	0.013	-0.011
0.207	-0.169	-0.445	0.007	0.012	-0.011
0.187	-0.172	-0.399	0.006	0.013	-0.011
0.201	-0.188	-0.419	0.006	0.013	-0.011
0.193	-0.202	-0.433	0.005	0.012	-0.011
0.194	-0.179	-0.416	0.006	0.012	-0.011
0.205	-0.181	-0.413	0.006	0.013	-0.010
0.207	-0.179	-0.433	0.006	0.013	-0.010
0.206	-0.183	-0.426	0.006	0.013	-0.011
0.200	-0.173	-0.434	0.006	0.012	-0.011
0.200	-0.183	-0.379	0.006	0.012	-0.010
0.196	-0.185	-0.385	0.006	0.013	-0.010
0.207	-0.183	-0.423	0.006	0.013	-0.011
0.203	-0.177	-0.427	0.006	0.012	-0.011
0.178	-0.177	-0.392	0.006	0.012	-0.010
0.155	-0.211	-0.394	0.006	0.013	-0.010
0.228	-0.200	-0.419	0.006	0.013	-0.010
0.211	-0.171	-0.417	0.006	0.012	-0.011
0.195	-0.164	-0.433	0.006	0.012	-0.010
0.176	-0.199	-0.395	0.006	0.013	-0.010
0.209	-0.185	-0.403	0.006	0.013	-0.010
0.197	-0.180	-0.450	0.006	0.013	-0.011
0.192	-0.173	-0.409	0.006	0.012	-0.010
0.168	-0.154	-0.402	0.006	0.013	-0.010
0.200	-0.197	-0.422	0.006	0.013	-0.010
0.212	-0.208	-0.426	0.006	0.013	-0.011
0.214	-0.163	-0.410	0.006	0.012	-0.011
0.199	-0.169	-0.423	0.006	0.013	-0.010
0.190	-0.186	-0.409	0.006	0.013	-0.010
0.206	-0.196	-0.450	0.005	0.012	-0.011
0.198	-0.178	-0.427	0.007	0.012	-0.010
0.197	-0.176	-0.386	0.006	0.013	-0.010
0.194	-0.172	-0.406	0.006	0.013	-0.010
0.204	-0.187	-0.423	0.006	0.012	-0.011
0.201	-0.182	-0.427	0.006	0.012	-0.011
0.197	-0.177	-0.392	0.006	0.013	-0.010
0.198	-0.184	-0.429	0.006	0.013	-0.010
0.201	-0.182	-0.402	0.005	0.013	-0.011
0.195	-0.176	-0.444	0.006	0.012	-0.010
0.194	-0.187	-0.382	0.006	0.012	-0.011
0.202	-0.192	-0.399	0.006	0.013	-0.011
0.204	-0.191	-0.409	0.006	0.013	-0.011
0.193	-0.169	-0.427	0.006	0.012	-0.011
0.172	-0.141	-0.399	0.006	0.012	-0.010
0.164	-0.206	-0.391	0.006	0.013	-0.010
0.216	-0.200	-0.433	0.006	0.012	-0.011
0.204	-0.179	-0.454	0.006	0.013	-0.011
0.190	-0.161	-0.416	0.006	0.012	-0.010
0.173	-0.190	-0.378	0.006	0.012	-0.010
0.206	-0.194	-0.409	0.006	0.013	-0.010
0.212	-0.186	-0.426	0.006	0.013	-0.010
0.226	-0.152	-0.414	0.006	0.012	-0.011
0.172	-0.168	-0.409	0.006	0.013	-0.010
0.195	-0.193	-0.412	0.006	0.013	-0.010
0.202	-0.205	-0.426	0.006	0.013	-0.011
0.204	-0.180	-0.437	0.006	0.012	-0.010
0.189	-0.176	-0.396	0.006	0.013	-0.010
0.191	-0.193	-0.436	0.006	0.013	-0.010
0.197	-0.193	-0.436	0.006	0.012	-0.011
0.197	-0.182	-0.413	0.007	0.012	-0.010
0.187	-0.183	-0.382	0.006	0.013	-0.010
0.185	-0.170	-0.412	0.006	0.013	-0.010
0.194	-0.188	-0.416	0.006	0.012	-0.011
0.204	-0.180	-0.420	0.006	0.012	-0.010
0.184	-0.185	-0.426	0.006	0.013	-0.010
0.205	-0.179	-0.369	0.007	0.013	-0.010
0.194	-0.184	-0.440	0.006	0.013	-0.010
0.196	-0.172	-0.419	0.006	0.012	-0.010
0.187	-0.177	-0.382	0.006	0.012	-0.010
0.181	-0.186	-0.409	0.006	0.013	-0.010
0.225	-0.197	-0.422	0.006	0.013	-0.010
0.206	-0.165	-0.427	0.006	0.012	-0.011
0.179	-0.148	-0.396	0.006	0.012	-0.010
0.162	-0.203	-0.408	0.006	0.012	-0.010
0.210	-0.194	-0.399	0.006	0.012	-0.010
0.203	-0.184	-0.447	0.006	0.013	-0.010
0.185	-0.172	-0.430	0.006	0.012	-0.010
0.191	-0.193	-0.392	0.006	0.012	-0.010
0.186	-0.198	-0.391	0.006	0.013	-0.010
0.210	-0.229	-0.419	0.006	0.013	-0.011
0.210	-0.163	-0.403	0.006	0.012	-0.011
0.169	-0.171	-0.395	0.006	0.013	-0.010
0.184	-0.189	-0.415	0.006	0.013	-0.010
0.195	-0.206	-0.412	0.006	0.012	-0.010
0.192	-0.166	-0.458	0.007	0.012	-0.010
0.179	-0.180	-0.378	0.006	0.013	-0.010
0.192	-0.188	-0.405	0.006	0.013	-0.010
0.186	-0.197	-0.432	0.006	0.012	-0.010
0.191	-0.179	-0.427	0.007	0.012	-0.010
0.191	-0.179	-0.388	0.006	0.012	-0.010
0.189	-0.161	-0.409	0.006	0.013	-0.010
0.189	-0.175	-0.416	0.006	0.012	-0.010
0.197	-0.187	-0.406	0.006	0.012	-0.011
0.179	-0.173	-0.375	0.007	0.011	-0.010
0.194	-0.185	-0.382	0.006	0.013	-0.010
0.190	-0.173	-0.419	0.006	0.013	-0.010
0.190	-0.179	-0.413	0.006	0.012	-0.010
0.179	-0.184	-0.382	0.006	0.012	-0.010
0.156	-0.205	-0.404	0.006	0.013	-0.010
0.212	-0.210	-0.388	0.006	0.012	-0.010
0.198	-0.176	-0.392	0.006	0.013	-0.010
0.171	-0.155	-0.405	0.006	0.012	-0.010
0.164	-0.197	-0.377	0.006	0.013	-0.010
0.201	-0.196	-0.392	0.006	0.013	-0.010
0.189	-0.184	-0.440	0.006	0.013	-0.010
0.183	-0.168	-0.402	0.006	0.012	-0.010
0.148	-0.161	-0.398	0.006	0.013	-0.010
0.177	-0.194	-0.384	0.006	0.013	-0.010
0.193	-0.205	-0.402	0.006	0.013	-0.010
0.203	-0.172	-0.403	0.006	0.012	-0.010
0.169	-0.169	-0.395	0.006	0.013	-0.010
0.184	-0.192	-0.398	0.006	0.012	-0.010
0.182	-0.197	-0.443	0.006	0.012	-0.011
[truncated: 162,000 more rows]
