# Supplementary material for: Identification of Haptic Based Guiding Using Hard Reins
Source: PLoS One. 2015 Jul 22;10(7):e0132020. doi: 10.1371/journal.pone.0132020 (PMC4511788; doi:10.1371/journal.pone.0132020)
Supplement: S5 File — (ZIP) [file pone.0132020.s005.zip › Exp2_ForceData1/Subject3/path3/T3.csv]

0.511	0.014	0.118	-0.002	-0.010	0.010
0.511	-0.012	0.118	-0.001	-0.010	0.010
0.516	-0.014	0.097	-0.002	-0.010	0.010
0.494	-0.015	0.108	-0.002	-0.010	0.010
0.525	-0.002	0.107	-0.002	-0.010	0.010
0.512	0.006	0.093	-0.001	-0.010	0.010
0.517	-0.001	0.117	-0.001	-0.010	0.010
0.519	0.007	0.128	-0.002	-0.010	0.010
0.514	-0.003	0.104	-0.001	-0.010	0.010
0.517	0.004	0.107	-0.001	-0.010	0.010
0.497	-0.012	0.101	-0.001	-0.010	0.010
0.522	0.004	0.121	-0.001	-0.010	0.010
0.519	0.007	0.097	-0.001	-0.010	0.010
0.525	-0.001	0.117	-0.001	-0.010	0.010
0.517	0.002	0.125	-0.002	-0.010	0.010
0.512	-0.001	0.111	-0.001	-0.010	0.010
0.518	-0.005	0.087	-0.002	-0.010	0.010
0.487	-0.010	0.105	-0.002	-0.010	0.010
0.534	0.001	0.114	-0.002	-0.010	0.010
0.526	0.001	0.107	-0.001	-0.010	0.010
0.531	0.005	0.110	-0.001	-0.011	0.010
0.520	0.003	0.108	-0.002	-0.010	0.010
0.517	-0.002	0.128	-0.001	-0.011	0.010
0.520	-0.008	0.090	-0.001	-0.010	0.010
0.494	-0.016	0.112	-0.002	-0.011	0.010
0.528	-0.000	0.114	-0.001	-0.010	0.010
0.516	0.003	0.090	-0.001	-0.010	0.010
0.526	-0.004	0.117	-0.001	-0.010	0.010
0.512	-0.000	0.121	-0.002	-0.010	0.010
0.509	-0.008	0.111	-0.002	-0.010	0.010
0.520	-0.011	0.087	-0.002	-0.010	0.009
0.501	-0.007	0.118	-0.002	-0.011	0.010
0.532	-0.000	0.110	-0.001	-0.011	0.010
0.517	0.008	0.097	-0.001	-0.010	0.010
0.528	-0.000	0.107	-0.001	-0.011	0.010
0.522	0.006	0.121	-0.002	-0.010	0.010
0.523	-0.005	0.118	-0.001	-0.011	0.010
0.528	-0.004	0.083	-0.002	-0.010	0.010
0.498	-0.019	0.105	-0.002	-0.011	0.010
0.540	-0.008	0.111	-0.001	-0.011	0.010
0.528	-0.001	0.097	-0.002	-0.011	0.010
0.533	-0.007	0.097	-0.001	-0.011	0.010
0.530	0.001	0.118	-0.002	-0.010	0.010
0.524	-0.012	0.108	-0.002	-0.011	0.010
0.533	-0.025	0.110	-0.001	-0.010	0.009
0.511	-0.003	0.090	-0.001	-0.011	0.010
0.545	-0.015	0.117	-0.001	-0.011	0.010
0.537	0.004	0.079	-0.002	-0.010	0.010
0.531	-0.007	0.066	-0.002	-0.011	0.010
0.539	-0.000	0.107	-0.001	-0.010	0.010
0.516	-0.019	0.115	-0.002	-0.011	0.010
0.541	-0.032	0.083	-0.002	-0.011	0.010
0.523	0.003	0.100	-0.001	-0.011	0.010
0.549	-0.015	0.100	-0.001	-0.011	0.010
0.517	0.008	0.097	-0.001	-0.010	0.010
0.538	-0.002	0.097	-0.002	-0.011	0.010
0.532	0.011	0.107	-0.001	-0.010	0.010
0.523	-0.003	0.094	-0.001	-0.011	0.010
0.539	-0.031	0.083	-0.002	-0.011	0.009
0.521	0.004	0.093	-0.001	-0.011	0.010
0.551	-0.016	0.114	-0.001	-0.011	0.010
0.539	0.005	0.090	-0.001	-0.010	0.010
0.535	-0.009	0.070	-0.002	-0.011	0.010
0.535	0.013	0.127	-0.002	-0.011	0.010
0.536	-0.001	0.083	-0.002	-0.011	0.010
0.540	-0.044	0.094	-0.002	-0.010	0.010
0.526	-0.003	0.087	-0.002	-0.011	0.010
0.557	-0.017	0.113	-0.001	-0.011	0.010
0.540	0.011	0.086	-0.001	-0.010	0.010
0.533	-0.004	0.070	-0.002	-0.011	0.010
0.546	0.008	0.093	-0.002	-0.011	0.010
0.526	-0.004	0.090	-0.002	-0.011	0.010
0.544	-0.035	0.083	-0.001	-0.011	0.009
0.536	0.007	0.083	-0.002	-0.011	0.010
0.552	-0.007	0.089	-0.001	-0.011	0.010
0.534	0.007	0.090	-0.001	-0.010	0.010
0.534	0.001	0.073	-0.002	-0.011	0.010
0.545	0.006	0.100	-0.001	-0.011	0.010
0.533	-0.004	0.076	-0.001	-0.011	0.010
0.542	-0.036	0.097	-0.001	-0.011	0.009
0.533	0.001	0.090	-0.002	-0.011	0.010
0.559	-0.012	0.113	-0.001	-0.011	0.010
0.544	0.006	0.065	-0.001	-0.011	0.010
0.549	-0.008	0.076	-0.002	-0.011	0.010
0.539	0.007	0.103	-0.002	-0.011	0.010
0.540	-0.006	0.111	-0.002	-0.011	0.010
0.549	-0.050	0.104	-0.002	-0.010	0.009
0.540	0.005	0.104	-0.002	-0.011	0.010
0.558	-0.018	0.107	-0.001	-0.011	0.010
0.536	0.006	0.100	-0.001	-0.010	0.010
0.541	-0.007	0.063	-0.002	-0.011	0.010
0.552	-0.000	0.093	-0.002	-0.011	0.010
0.538	0.005	0.086	-0.001	-0.011	0.010
0.544	-0.045	0.100	-0.001	-0.011	0.009
0.545	-0.002	0.089	-0.002	-0.011	0.010
0.555	-0.021	0.110	-0.001	-0.011	0.010
0.545	-0.006	0.069	-0.001	-0.010	0.010
0.542	-0.015	0.053	-0.002	-0.011	0.010
0.539	0.015	0.124	-0.002	-0.011	0.010
0.545	-0.007	0.093	-0.002	-0.011	0.010
0.541	-0.041	0.097	-0.002	-0.011	0.009
0.549	-0.005	0.083	-0.002	-0.011	0.010
0.555	-0.011	0.107	-0.001	-0.011	0.010
0.549	0.008	0.086	-0.002	-0.011	0.009
0.550	-0.012	0.079	-0.002	-0.011	0.010
0.545	0.011	0.089	-0.002	-0.011	0.010
0.544	-0.013	0.083	-0.002	-0.011	0.010
0.554	-0.041	0.083	-0.001	-0.011	0.009
0.537	0.011	0.076	-0.002	-0.011	0.010
0.566	-0.011	0.089	-0.002	-0.011	0.010
0.545	-0.009	0.079	-0.002	-0.010	0.010
0.539	-0.002	0.052	-0.002	-0.011	0.010
0.551	0.002	0.113	-0.002	-0.011	0.010
0.534	-0.007	0.094	-0.002	-0.011	0.010
0.551	-0.046	0.093	-0.002	-0.011	0.009
0.544	0.009	0.079	-0.002	-0.011	0.010
0.557	-0.023	0.093	-0.001	-0.011	0.010
0.548	0.003	0.069	-0.001	-0.010	0.010
0.561	-0.011	0.055	-0.002	-0.011	0.010
0.549	0.001	0.100	-0.001	-0.011	0.010
0.535	-0.005	0.076	-0.002	-0.011	0.010
0.550	-0.055	0.104	-0.002	-0.011	0.009
0.535	-0.004	0.075	-0.001	-0.011	0.009
0.554	-0.015	0.114	-0.001	-0.011	0.010
0.546	0.002	0.086	-0.001	-0.010	0.010
0.540	-0.015	0.038	-0.002	-0.011	0.009
0.543	-0.001	0.099	-0.002	-0.011	0.009
0.544	-0.005	0.093	-0.002	-0.011	0.010
0.549	-0.052	0.086	-0.002	-0.011	0.009
0.546	0.002	0.069	-0.002	-0.011	0.009
0.565	-0.018	0.099	-0.001	-0.011	0.010
0.544	-0.006	0.069	-0.001	-0.011	0.010
0.547	-0.016	0.066	-0.002	-0.011	0.009
0.559	-0.000	0.085	-0.002	-0.011	0.009
0.552	-0.014	0.083	-0.002	-0.011	0.010
0.553	-0.047	0.052	-0.002	-0.011	0.009
0.540	-0.004	0.069	-0.001	-0.011	0.009
0.561	-0.015	0.089	-0.001	-0.011	0.009
0.552	-0.008	0.072	-0.001	-0.011	0.009
0.558	-0.013	0.052	-0.002	-0.011	0.009
0.553	-0.006	0.086	-0.002	-0.011	0.009
0.543	-0.004	0.079	-0.001	-0.011	0.010
0.558	-0.048	0.086	-0.002	-0.011	0.009
0.551	0.004	0.079	-0.002	-0.011	0.010
0.571	-0.018	0.086	-0.001	-0.011	0.010
0.552	-0.006	0.069	-0.001	-0.011	0.009
0.553	-0.015	0.049	-0.002	-0.011	0.010
0.553	0.004	0.099	-0.002	-0.011	0.009
0.553	-0.007	0.069	-0.002	-0.011	0.010
0.559	-0.045	0.100	-0.002	-0.011	0.009
0.553	-0.000	0.079	-0.002	-0.011	0.009
0.565	-0.009	0.082	-0.001	-0.011	0.010
0.545	0.000	0.072	-0.001	-0.011	0.009
0.549	-0.005	0.086	-0.002	-0.011	0.009
0.560	0.010	0.088	-0.001	-0.011	0.009
0.553	-0.005	0.082	-0.001	-0.011	0.010
0.552	-0.037	0.079	-0.001	-0.011	0.009
0.563	0.003	0.085	-0.002	-0.011	0.009
0.566	-0.019	0.089	-0.001	-0.011	0.009
0.551	-0.001	0.089	-0.001	-0.011	0.009
0.546	0.002	0.038	-0.002	-0.011	0.009
0.551	0.006	0.095	-0.001	-0.011	0.009
0.555	-0.004	0.096	-0.002	-0.011	0.009
0.561	-0.029	0.093	-0.001	-0.011	0.009
0.570	0.008	0.088	-0.001	-0.011	0.009
0.567	-0.014	0.075	-0.001	-0.011	0.010
0.555	-0.003	0.065	-0.001	-0.011	0.009
0.547	-0.001	0.042	-0.002	-0.011	0.009
0.549	0.008	0.095	-0.001	-0.011	0.009
0.550	-0.002	0.092	-0.001	-0.011	0.009
0.551	-0.028	0.099	-0.001	-0.011	0.009
0.564	0.009	0.075	-0.001	-0.011	0.009
0.555	-0.006	0.068	-0.001	-0.011	0.009
0.551	-0.003	0.075	-0.001	-0.011	0.009
0.548	0.010	0.055	-0.002	-0.011	0.009
0.558	0.000	0.081	-0.001	-0.011	0.009
0.556	0.002	0.078	-0.001	-0.011	0.009
0.563	-0.025	0.123	-0.001	-0.011	0.009
0.567	0.011	0.085	-0.001	-0.011	0.009
0.558	-0.009	0.085	-0.001	-0.011	0.010
0.551	0.004	0.065	-0.001	-0.011	0.009
0.545	0.004	0.034	-0.002	-0.011	0.009
0.559	-0.001	0.071	-0.001	-0.011	0.009
0.557	0.005	0.072	-0.002	-0.011	0.009
0.556	-0.019	0.109	-0.001	-0.011	0.009
0.564	0.014	0.088	-0.002	-0.011	0.009
0.553	-0.003	0.089	-0.001	-0.011	0.009
0.561	0.001	0.075	-0.001	-0.011	0.009
0.544	0.005	0.045	-0.002	-0.011	0.010
0.546	0.004	0.081	-0.001	-0.012	0.009
0.549	-0.002	0.089	-0.002	-0.011	0.009
0.561	-0.031	0.096	-0.001	-0.011	0.009
0.567	0.013	0.078	-0.001	-0.011	0.009
0.554	-0.003	0.099	-0.001	-0.011	0.009
0.558	0.001	0.057	-0.001	-0.011	0.009
0.547	0.004	0.059	-0.002	-0.011	0.009
0.554	0.003	0.071	-0.001	-0.011	0.009
0.542	-0.001	0.065	-0.002	-0.011	0.009
0.561	-0.030	0.103	-0.001	-0.011	0.009
0.576	0.016	0.074	-0.002	-0.011	0.009
0.557	-0.011	0.092	-0.001	-0.011	0.009
0.550	0.009	0.078	-0.001	-0.011	0.009
0.553	0.002	0.045	-0.002	-0.011	0.009
0.563	0.006	0.078	-0.001	-0.011	0.009
0.553	-0.004	0.086	-0.002	-0.011	0.009
0.562	-0.033	0.085	-0.001	-0.011	0.009
0.576	0.006	0.095	-0.002	-0.011	0.009
0.569	-0.015	0.085	-0.001	-0.011	0.009
0.559	-0.008	0.082	-0.001	-0.011	0.009
0.549	-0.010	0.042	-0.002	-0.011	0.009
0.553	0.002	0.085	-0.001	-0.011	0.009
0.555	-0.007	0.065	-0.002	-0.011	0.009
0.560	-0.040	0.099	-0.002	-0.011	0.009
0.568	0.011	0.071	-0.002	-0.011	0.009
0.558	-0.018	0.075	-0.001	-0.011	0.009
0.559	-0.006	0.054	-0.001	-0.011	0.009
0.550	-0.002	0.048	-0.002	-0.011	0.009
0.565	0.006	0.064	-0.001	-0.011	0.009
0.553	-0.001	0.078	-0.001	-0.011	0.009
0.569	-0.042	0.086	-0.002	-0.011	0.009
0.573	0.002	0.078	-0.002	-0.011	0.009
0.561	-0.019	0.086	-0.001	-0.011	0.009
0.559	0.001	0.068	-0.001	-0.011	0.009
0.555	-0.016	0.028	-0.002	-0.011	0.009
0.563	0.003	0.071	-0.001	-0.011	0.009
0.552	-0.011	0.076	-0.002	-0.011	0.009
0.563	-0.039	0.082	-0.002	-0.011	0.009
0.568	0.012	0.078	-0.002	-0.011	0.009
0.564	-0.019	0.085	-0.001	-0.011	0.009
0.563	-0.007	0.071	-0.001	-0.011	0.009
0.542	-0.006	0.041	-0.002	-0.011	0.009
0.560	-0.001	0.088	-0.001	-0.011	0.009
0.543	-0.007	0.079	-0.001	-0.011	0.009
0.554	-0.048	0.089	-0.002	-0.011	0.009
0.571	0.011	0.071	-0.001	-0.011	0.009
0.565	-0.018	0.085	-0.001	-0.011	0.009
0.555	-0.002	0.068	-0.001	-0.011	0.009
0.551	-0.004	0.055	-0.002	-0.011	0.009
0.563	0.003	0.091	-0.001	-0.011	0.009
0.558	-0.007	0.061	-0.002	-0.011	0.009
0.552	-0.037	0.096	-0.001	-0.011	0.009
0.573	-0.004	0.078	-0.002	-0.011	0.009
0.559	-0.019	0.082	-0.001	-0.011	0.009
0.560	0.006	0.054	-0.001	-0.011	0.009
0.550	-0.001	0.058	-0.002	-0.011	0.009
0.562	0.004	0.095	-0.001	-0.012	0.009
0.559	-0.007	0.065	-0.002	-0.011	0.009
0.566	-0.030	0.099	-0.002	-0.011	0.009
0.567	0.009	0.074	-0.001	-0.011	0.009
0.560	-0.014	0.072	-0.001	-0.011	0.009
0.548	0.003	0.064	-0.001	-0.011	0.009
0.554	0.002	0.055	-0.002	-0.012	0.009
0.554	-0.003	0.074	-0.001	-0.011	0.009
0.550	-0.004	0.078	-0.002	-0.011	0.009
0.562	-0.035	0.100	-0.002	-0.011	0.009
0.572	0.009	0.081	-0.002	-0.011	0.009
0.563	-0.015	0.095	-0.001	-0.011	0.009
0.546	-0.003	0.064	-0.001	-0.011	0.009
0.540	0.000	0.058	-0.002	-0.011	0.009
0.559	-0.000	0.091	-0.001	-0.011	0.009
0.551	-0.002	0.085	-0.001	-0.011	0.009
0.557	-0.030	0.089	-0.001	-0.011	0.009
0.567	0.021	0.087	-0.001	-0.011	0.009
0.555	-0.010	0.099	-0.001	-0.011	0.009
0.555	-0.008	0.064	-0.001	-0.011	0.009
0.557	0.005	0.062	-0.002	-0.012	0.009
0.563	-0.013	0.074	-0.001	-0.011	0.009
0.554	-0.006	0.075	-0.002	-0.011	0.009
0.557	-0.020	0.095	-0.001	-0.011	0.009
0.573	0.005	0.077	-0.002	-0.011	0.009
0.557	-0.013	0.092	-0.001	-0.011	0.009
0.553	0.002	0.085	-0.001	-0.011	0.009
0.543	0.008	0.024	-0.002	-0.011	0.009
0.556	-0.006	0.091	-0.001	-0.012	0.009
0.553	-0.001	0.075	-0.001	-0.011	0.009
0.555	-0.024	0.106	-0.001	-0.011	0.009
0.574	0.009	0.102	-0.002	-0.011	0.009
0.556	-0.007	0.068	-0.001	-0.011	0.009
0.551	-0.004	0.078	-0.001	-0.011	0.009
0.544	-0.001	0.058	-0.002	-0.011	0.009
0.556	0.007	0.091	-0.001	-0.012	0.009
0.546	-0.005	0.085	-0.001	-0.011	0.009
0.566	-0.023	0.106	-0.001	-0.011	0.009
0.569	0.018	0.080	-0.001	-0.011	0.009
0.542	-0.011	0.089	-0.001	-0.011	0.009
0.558	-0.008	0.081	-0.001	-0.011	0.009
0.548	-0.000	0.065	-0.002	-0.011	0.009
0.556	-0.006	0.102	-0.001	-0.012	0.009
0.553	-0.001	0.082	-0.002	-0.011	0.009
0.560	-0.015	0.102	-0.001	-0.011	0.009
0.577	0.011	0.084	-0.001	-0.011	0.009
0.546	-0.011	0.078	-0.001	-0.011	0.009
0.545	0.002	0.095	-0.001	-0.011	0.009
0.542	0.001	0.062	-0.002	-0.011	0.009
0.548	-0.009	0.092	-0.001	-0.012	0.009
0.552	-0.006	0.068	-0.002	-0.011	0.009
0.551	-0.025	0.096	-0.001	-0.011	0.009
0.576	0.008	0.098	-0.002	-0.011	0.009
0.551	-0.007	0.095	-0.001	-0.011	0.009
0.541	-0.005	0.071	-0.001	-0.011	0.009
0.541	0.009	0.072	-0.002	-0.011	0.009
0.549	0.000	0.091	-0.001	-0.012	0.009
0.551	-0.001	0.088	-0.002	-0.011	0.009
0.558	-0.018	0.106	-0.002	-0.011	0.009
0.574	0.014	0.091	-0.002	-0.011	0.009
0.544	-0.000	0.081	-0.001	-0.011	0.009
0.548	-0.006	0.078	-0.001	-0.011	0.009
0.541	0.002	0.051	-0.002	-0.011	0.009
0.552	-0.005	0.077	-0.001	-0.012	0.009
0.553	0.001	0.102	-0.001	-0.011	0.009
0.560	-0.022	0.113	-0.002	-0.011	0.009
0.574	0.009	0.091	-0.002	-0.011	0.009
0.553	-0.011	0.095	-0.001	-0.011	0.009
0.552	-0.006	0.085	-0.001	-0.011	0.009
0.543	0.005	0.072	-0.002	-0.011	0.009
0.553	-0.000	0.084	-0.001	-0.012	0.009
0.549	0.000	0.082	-0.002	-0.011	0.009
0.550	-0.019	0.106	-0.002	-0.011	0.009
0.561	0.005	0.074	-0.002	-0.011	0.009
0.544	0.002	0.088	-0.001	-0.011	0.009
0.541	-0.012	0.085	-0.001	-0.011	0.009
0.542	0.013	0.068	-0.002	-0.011	0.009
0.546	-0.000	0.091	-0.001	-0.012	0.009
0.553	-0.002	0.099	-0.002	-0.011	0.009
0.537	-0.009	0.123	-0.001	-0.011	0.009
0.560	0.007	0.081	-0.001	-0.011	0.009
0.530	0.001	0.085	-0.001	-0.011	0.009
0.549	-0.003	0.061	-0.002	-0.011	0.009
0.539	0.020	0.078	-0.002	-0.011	0.009
0.529	-0.013	0.095	-0.001	-0.012	0.009
0.537	0.007	0.081	-0.001	-0.011	0.009
0.542	0.002	0.102	-0.001	-0.011	0.009
0.554	0.007	0.115	-0.001	-0.011	0.009
0.529	0.006	0.105	-0.001	-0.011	0.009
0.541	-0.008	0.078	-0.002	-0.011	0.009
0.532	0.007	0.099	-0.001	-0.011	0.009
0.536	-0.021	0.112	-0.001	-0.012	0.009
0.542	-0.000	0.098	-0.001	-0.011	0.009
0.537	-0.002	0.116	-0.002	-0.011	0.009
0.543	0.004	0.116	-0.002	-0.011	0.009
0.522	0.006	0.088	-0.001	-0.011	0.009
0.538	-0.014	0.095	-0.002	-0.011	0.009
0.537	0.014	0.095	-0.002	-0.011	0.009
0.536	-0.016	0.105	-0.001	-0.012	0.009
0.546	0.002	0.112	-0.001	-0.011	0.009
0.541	-0.004	0.109	-0.002	-0.011	0.009
0.545	0.012	0.109	-0.002	-0.011	0.009
0.529	0.001	0.089	-0.001	-0.011	0.009
0.536	-0.013	0.092	-0.001	-0.011	0.009
0.533	0.012	0.109	-0.002	-0.011	0.009
0.539	-0.018	0.085	-0.001	-0.012	0.009
0.545	-0.004	0.109	-0.002	-0.011	0.009
0.541	0.001	0.116	-0.002	-0.012	0.009
0.546	-0.000	0.102	-0.001	-0.011	0.009
0.523	0.008	0.099	-0.001	-0.011	0.009
0.537	-0.007	0.099	-0.001	-0.011	0.009
0.540	0.011	0.116	-0.001	-0.011	0.009
0.527	-0.012	0.102	-0.001	-0.012	0.009
0.530	0.001	0.102	-0.002	-0.011	0.009
0.531	-0.007	0.116	-0.002	-0.012	0.009
0.534	-0.000	0.112	-0.002	-0.011	0.009
0.521	0.009	0.088	-0.002	-0.011	0.009
0.525	0.005	0.085	-0.001	-0.011	0.009
0.532	0.015	0.102	-0.001	-0.011	0.009
0.529	-0.017	0.105	-0.001	-0.012	0.009
0.538	-0.002	0.123	-0.002	-0.011	0.009
0.526	0.000	0.130	-0.002	-0.011	0.009
0.530	0.002	0.099	-0.002	-0.011	0.009
0.519	0.011	0.092	-0.001	-0.011	0.009
0.524	-0.009	0.096	-0.002	-0.011	0.009
0.524	0.019	0.109	-0.002	-0.011	0.009
0.529	-0.010	0.095	-0.001	-0.012	0.009
0.529	0.003	0.109	-0.002	-0.011	0.009
0.531	-0.004	0.140	-0.002	-0.012	0.009
0.533	-0.001	0.106	-0.002	-0.011	0.009
0.515	0.001	0.109	-0.001	-0.011	0.009
0.523	-0.002	0.095	-0.002	-0.011	0.009
0.531	0.011	0.113	-0.002	-0.011	0.009
0.529	-0.012	0.085	-0.001	-0.012	0.009
0.527	-0.002	0.120	-0.002	-0.011	0.009
0.518	0.001	0.120	-0.002	-0.011	0.009
0.543	0.010	0.112	-0.002	-0.011	0.009
0.511	0.019	0.095	-0.002	-0.011	0.009
0.519	-0.004	0.078	-0.001	-0.011	0.009
0.529	0.010	0.109	-0.002	-0.011	0.009
0.522	-0.013	0.122	-0.001	-0.012	0.009
0.527	0.005	0.095	-0.001	-0.011	0.009
0.526	0.004	0.123	-0.002	-0.012	0.009
0.535	0.002	0.106	-0.002	-0.011	0.009
0.511	0.013	0.119	-0.001	-0.011	0.009
0.522	0.009	0.105	-0.002	-0.011	0.008
0.523	0.021	0.120	-0.002	-0.011	0.009
0.519	-0.002	0.105	-0.001	-0.012	0.009
0.527	0.013	0.126	-0.002	-0.011	0.009
0.527	0.006	0.140	-0.002	-0.012	0.009
0.537	-0.006	0.113	-0.002	-0.011	0.009
0.506	0.016	0.123	-0.001	-0.011	0.009
0.514	-0.005	0.103	-0.002	-0.011	0.009
0.521	0.017	0.120	-0.002	-0.011	0.009
0.509	-0.003	0.123	-0.001	-0.012	0.009
0.513	0.012	0.133	-0.002	-0.011	0.008
0.516	-0.000	0.127	-0.002	-0.011	0.009
0.524	0.002	0.106	-0.002	-0.011	0.009
0.510	0.013	0.120	-0.002	-0.011	0.009
0.523	-0.004	0.106	-0.002	-0.011	0.009
0.509	0.013	0.116	-0.002	-0.011	0.009
0.519	-0.001	0.126	-0.001	-0.012	0.009
0.520	0.012	0.119	-0.002	-0.011	0.009
0.514	0.016	0.126	-0.002	-0.011	0.009
0.526	0.001	0.137	-0.002	-0.011	0.009
0.505	0.018	0.123	-0.002	-0.011	0.009
0.524	-0.007	0.099	-0.002	-0.011	0.009
0.513	0.020	0.140	-0.002	-0.011	0.009
0.515	-0.005	0.119	-0.001	-0.012	0.009
0.516	0.010	0.140	-0.002	-0.011	0.009
0.515	0.013	0.123	-0.002	-0.011	0.009
0.510	-0.005	0.147	-0.002	-0.011	0.009
0.500	0.020	0.119	-0.002	-0.011	0.009
0.512	-0.002	0.096	-0.002	-0.011	0.009
0.508	0.019	0.136	-0.001	-0.011	0.009
0.508	-0.003	0.133	-0.001	-0.012	0.009
0.514	0.009	0.133	-0.002	-0.011	0.009
0.513	0.012	0.123	-0.002	-0.011	0.009
0.518	-0.017	0.144	-0.002	-0.011	0.009
0.497	0.023	0.136	-0.002	-0.011	0.009
0.504	-0.002	0.113	-0.002	-0.011	0.009
0.504	0.020	0.150	-0.002	-0.011	0.009
0.513	-0.011	0.137	-0.002	-0.012	0.009
0.514	0.012	0.136	-0.002	-0.011	0.009
0.508	0.012	0.133	-0.002	-0.011	0.009
0.508	0.003	0.130	-0.002	-0.011	0.009
0.492	0.020	0.130	-0.002	-0.011	0.009
0.506	-0.001	0.113	-0.002	-0.011	0.009
0.506	0.020	0.164	-0.001	-0.011	0.009
0.506	-0.012	0.144	-0.002	-0.012	0.009
0.517	0.001	0.140	-0.002	-0.011	0.009
0.510	0.018	0.133	-0.002	-0.011	0.009
0.504	-0.009	0.131	-0.002	-0.011	0.009
0.500	0.016	0.133	-0.002	-0.011	0.009
0.510	-0.005	0.103	-0.002	-0.012	0.009
0.510	0.013	0.157	-0.002	-0.011	0.009
0.500	-0.011	0.130	-0.002	-0.012	0.009
0.516	0.010	0.164	-0.002	-0.011	0.008
0.502	0.013	0.144	-0.002	-0.011	0.009
0.491	-0.009	0.141	-0.002	-0.011	0.009
0.491	0.017	0.144	-0.002	-0.011	0.009
0.512	-0.000	0.120	-0.002	-0.011	0.009
0.503	0.017	0.167	-0.002	-0.011	0.009
0.498	-0.003	0.137	-0.002	-0.011	0.009
0.506	0.012	0.150	-0.002	-0.011	0.009
0.499	0.020	0.151	-0.002	-0.011	0.009
0.494	-0.017	0.159	-0.002	-0.011	0.009
0.492	0.012	0.141	-0.002	-0.011	0.009
0.511	-0.005	0.137	-0.002	-0.011	0.009
0.506	0.011	0.178	-0.001	-0.010	0.009
0.499	-0.005	0.148	-0.002	-0.011	0.009
0.512	0.013	0.171	-0.002	-0.011	0.009
0.503	0.022	0.130	-0.002	-0.011	0.009
0.481	-0.012	0.145	-0.002	-0.011	0.009
0.503	0.008	0.133	-0.002	-0.011	0.009
0.505	0.007	0.123	-0.002	-0.011	0.009
0.506	0.019	0.188	-0.001	-0.011	0.009
0.493	-0.014	0.151	-0.002	-0.011	0.009
0.508	0.003	0.161	-0.002	-0.011	0.009
0.507	0.019	0.133	-0.002	-0.011	0.009
0.477	-0.023	0.152	-0.002	-0.011	0.009
0.496	0.012	0.144	-0.002	-0.011	0.009
0.494	-0.007	0.144	-0.002	-0.011	0.009
0.502	0.005	0.185	-0.001	-0.011	0.009
0.492	0.003	0.141	-0.002	-0.011	0.009
0.508	0.006	0.164	-0.002	-0.011	0.009
0.490	0.025	0.151	-0.002	-0.011	0.009
0.477	-0.020	0.166	-0.002	-0.011	0.009
0.493	0.014	0.147	-0.002	-0.011	0.009
0.498	-0.002	0.158	-0.002	-0.011	0.009
0.501	0.015	0.198	-0.001	-0.011	0.009
0.494	0.001	0.155	-0.002	-0.011	0.009
0.520	0.009	0.168	-0.002	-0.011	0.009
0.499	0.028	0.116	-0.002	-0.011	0.009
0.473	-0.013	0.159	-0.002	-0.011	0.009
0.498	0.011	0.144	-0.002	-0.011	0.009
0.503	-0.001	0.165	-0.002	-0.011	0.009
0.510	0.014	0.198	-0.002	-0.011	0.008
0.496	-0.006	0.155	-0.002	-0.011	0.009
0.516	0.009	0.168	-0.002	-0.011	0.009
0.500	0.019	0.147	-0.002	-0.011	0.009
0.472	-0.021	0.177	-0.002	-0.011	0.009
0.500	0.015	0.168	-0.003	-0.011	0.008
0.494	0.003	0.151	-0.002	-0.011	0.009
0.504	0.018	0.191	-0.002	-0.011	0.009
0.501	-0.009	0.158	-0.002	-0.011	0.009
0.507	0.005	0.171	-0.002	-0.011	0.009
0.495	0.029	0.164	-0.002	-0.011	0.009
0.471	-0.015	0.152	-0.002	-0.011	0.009
0.503	0.007	0.144	-0.002	-0.011	0.008
0.496	-0.001	0.158	-0.002	-0.011	0.009
0.503	0.000	0.185	-0.002	-0.011	0.009
0.494	-0.003	0.161	-0.002	-0.011	0.009
0.512	0.011	0.168	-0.002	-0.012	0.009
0.502	0.025	0.137	-0.002	-0.011	0.009
0.462	-0.012	0.183	-0.002	-0.011	0.009
0.502	0.013	0.168	-0.002	-0.011	0.008
0.502	0.005	0.178	-0.002	-0.011	0.009
0.497	0.009	0.188	-0.002	-0.011	0.008
0.495	-0.007	0.158	-0.003	-0.011	0.009
0.506	0.009	0.178	-0.002	-0.011	0.008
0.502	0.019	0.141	-0.003	-0.011	0.009
0.470	-0.014	0.169	-0.003	-0.011	0.009
0.504	0.007	0.168	-0.002	-0.011	0.008
0.493	0.003	0.175	-0.003	-0.012	0.009
0.504	0.001	0.192	-0.002	-0.011	0.009
0.493	0.007	0.186	-0.003	-0.011	0.009
0.512	0.004	0.175	-0.002	-0.012	0.009
0.502	0.020	0.158	-0.003	-0.011	0.009
0.462	-0.010	0.193	-0.002	-0.011	0.009
0.509	0.010	0.175	-0.003	-0.011	0.008
0.498	0.006	0.179	-0.003	-0.011	0.009
0.505	0.001	0.188	-0.002	-0.011	0.008
0.498	0.001	0.158	-0.003	-0.011	0.009
0.513	0.016	0.188	-0.002	-0.012	0.009
0.497	0.023	0.154	-0.003	-0.011	0.009
0.463	-0.022	0.170	-0.002	-0.011	0.009
0.503	-0.003	0.178	-0.003	-0.011	0.008
0.497	0.010	0.168	-0.002	-0.012	0.009
0.510	0.005	0.178	-0.002	-0.011	0.008
0.491	0.010	0.169	-0.003	-0.011	0.009
0.511	0.005	0.175	-0.003	-0.012	0.009
0.496	0.028	0.154	-0.003	-0.011	0.009
0.472	-0.017	0.180	-0.003	-0.012	0.009
0.508	-0.001	0.175	-0.003	-0.011	0.009
0.499	0.008	0.189	-0.002	-0.012	0.009
0.501	-0.003	0.188	-0.002	-0.011	0.008
0.496	0.005	0.162	-0.003	-0.011	0.009
0.514	0.001	0.158	-0.003	-0.012	0.009
0.502	0.022	0.151	-0.003	-0.011	0.009
0.472	-0.004	0.183	-0.003	-0.012	0.009
0.520	0.002	0.171	-0.003	-0.012	0.008
0.499	0.015	0.182	-0.003	-0.012	0.009
0.506	-0.001	0.212	-0.002	-0.011	0.008
0.502	0.012	0.175	-0.003	-0.011	0.008
0.509	0.014	0.195	-0.003	-0.012	0.008
0.501	0.024	0.164	-0.003	-0.011	0.009
0.472	0.003	0.176	-0.003	-0.012	0.009
0.511	-0.000	0.185	-0.003	-0.012	0.008
0.510	0.018	0.171	-0.003	-0.012	0.008
0.505	-0.008	0.182	-0.002	-0.012	0.008
0.496	0.016	0.178	-0.003	-0.011	0.008
0.507	0.016	0.198	-0.003	-0.012	0.008
0.501	0.019	0.158	-0.003	-0.011	0.008
0.489	0.005	0.169	-0.003	-0.012	0.009
0.521	-0.003	0.199	-0.003	-0.012	0.008
0.495	0.021	0.192	-0.003	-0.012	0.009
0.501	-0.008	0.202	-0.003	-0.012	0.008
0.499	0.015	0.179	-0.003	-0.011	0.009
0.501	0.010	0.195	-0.003	-0.012	0.008
0.501	0.029	0.161	-0.003	-0.011	0.009
0.472	0.006	0.183	-0.003	-0.012	0.009
0.516	-0.005	0.192	-0.003	-0.012	0.008
0.492	0.019	0.196	-0.003	-0.012	0.009
0.503	0.010	0.198	-0.003	-0.012	0.008
0.494	0.027	0.161	-0.003	-0.011	0.008
0.503	0.008	0.185	-0.003	-0.012	0.009
0.495	0.026	0.148	-0.003	-0.011	0.009
0.476	0.006	0.193	-0.003	-0.012	0.009
0.510	0.001	0.186	-0.003	-0.012	0.009
0.498	0.016	0.196	-0.003	-0.012	0.009
0.499	0.002	0.219	-0.003	-0.011	0.008
0.501	0.018	0.179	-0.003	-0.011	0.008
0.501	0.020	0.188	-0.003	-0.012	0.008
0.497	0.027	0.168	-0.003	-0.011	0.008
0.476	0.001	0.186	-0.003	-0.012	0.009
0.516	0.000	0.216	-0.003	-0.012	0.008
0.496	0.021	0.195	-0.003	-0.012	0.008
0.491	0.008	0.192	-0.002	-0.012	0.008
0.499	0.029	0.198	-0.003	-0.012	0.008
0.502	0.013	0.206	-0.003	-0.012	0.008
0.497	0.025	0.161	-0.003	-0.011	0.008
0.483	0.005	0.179	-0.003	-0.012	0.009
0.516	-0.002	0.185	-0.003	-0.012	0.008
0.498	0.030	0.223	-0.003	-0.012	0.008
0.497	0.005	0.223	-0.003	-0.012	0.008
0.500	0.021	0.185	-0.003	-0.011	0.008
0.506	0.023	0.192	-0.003	-0.012	0.008
0.511	0.034	0.188	-0.003	-0.012	0.008
0.494	0.023	0.192	-0.003	-0.012	0.008
0.512	0.006	0.185	-0.003	-0.012	0.008
0.502	0.031	0.202	-0.003	-0.012	0.008
0.503	0.007	0.212	-0.003	-0.012	0.008
0.501	0.017	0.182	-0.003	-0.012	0.008
0.509	0.024	0.178	-0.003	-0.012	0.008
0.505	0.020	0.195	-0.003	-0.012	0.008
0.503	0.031	0.188	-0.003	-0.012	0.008
0.521	0.007	0.205	-0.003	-0.012	0.009
0.495	0.032	0.205	-0.003	-0.012	0.008
0.495	0.019	0.209	-0.003	-0.012	0.008
0.493	0.044	0.195	-0.003	-0.012	0.008
0.500	0.024	0.195	-0.003	-0.012	0.008
0.494	0.023	0.192	-0.003	-0.012	0.009
0.498	0.035	0.205	-0.003	-0.012	0.008
0.520	0.007	0.216	-0.003	-0.012	0.008
0.506	0.034	0.215	-0.003	-0.012	0.008
0.498	0.021	0.233	-0.003	-0.012	0.008
0.501	0.031	0.181	-0.003	-0.012	0.008
0.504	0.025	0.181	-0.003	-0.012	0.008
0.504	0.033	0.215	-0.003	-0.012	0.008
0.511	0.044	0.187	-0.003	-0.013	0.008
0.513	0.014	0.202	-0.003	-0.012	0.008
0.505	0.039	0.222	-0.003	-0.012	0.008
0.485	0.027	0.205	-0.003	-0.012	0.008
0.498	0.045	0.191	-0.003	-0.012	0.008
0.496	0.022	0.182	-0.003	-0.012	0.008
0.505	0.032	0.198	-0.003	-0.012	0.008
0.508	0.046	0.184	-0.003	-0.012	0.008
0.517	0.009	0.212	-0.003	-0.012	0.008
0.506	0.029	0.229	-0.003	-0.012	0.008
0.490	0.019	0.233	-0.003	-0.012	0.008
0.495	0.038	0.201	-0.003	-0.012	0.008
0.489	0.035	0.188	-0.003	-0.012	0.008
0.489	0.028	0.223	-0.003	-0.012	0.008
0.503	0.036	0.195	-0.003	-0.012	0.008
0.511	0.004	0.223	-0.003	-0.012	0.008
0.497	0.042	0.229	-0.003	-0.012	0.008
0.492	0.016	0.223	-0.003	-0.012	0.008
0.503	0.039	0.215	-0.003	-0.012	0.008
0.501	0.027	0.216	-0.003	-0.012	0.008
0.505	0.024	0.195	-0.003	-0.012	0.008
0.504	0.037	0.212	-0.003	-0.013	0.008
0.513	0.015	0.216	-0.003	-0.013	0.008
0.492	0.039	0.243	-0.003	-0.012	0.008
0.494	0.019	0.226	-0.003	-0.012	0.008
0.500	0.029	0.202	-0.003	-0.012	0.008
0.492	0.016	0.226	-0.003	-0.012	0.008
0.493	0.033	0.195	-0.003	-0.012	0.008
0.495	0.031	0.199	-0.003	-0.012	0.008
0.511	0.009	0.230	-0.003	-0.012	0.008
0.494	0.041	0.229	-0.003	-0.012	0.008
0.488	0.018	0.240	-0.003	-0.012	0.008
0.496	0.047	0.205	-0.003	-0.012	0.008
0.489	0.030	0.213	-0.003	-0.012	0.008
0.490	0.033	0.223	-0.003	-0.012	0.008
0.496	0.047	0.191	-0.003	-0.013	0.008
0.514	0.010	0.233	-0.003	-0.012	0.008
0.498	0.036	0.229	-0.003	-0.012	0.008
0.489	0.021	0.230	-0.003	-0.013	0.008
0.497	0.037	0.208	-0.003	-0.012	0.008
0.491	0.027	0.212	-0.003	-0.013	0.008
0.490	0.033	0.216	-0.003	-0.012	0.008
0.498	0.044	0.222	-0.003	-0.013	0.008
0.511	0.017	0.240	-0.003	-0.013	0.008
0.494	0.037	0.243	-0.003	-0.012	0.008
0.491	0.016	0.230	-0.003	-0.013	0.008
0.498	0.047	0.219	-0.003	-0.012	0.008
0.496	0.037	0.226	-0.003	-0.012	0.008
0.496	0.037	0.226	-0.003	-0.012	0.008
0.486	0.038	0.219	-0.003	-0.013	0.008
0.507	0.007	0.236	-0.003	-0.013	0.008
0.488	0.042	0.226	-0.003	-0.012	0.008
0.485	0.022	0.236	-0.003	-0.012	0.008
0.488	0.044	0.222	-0.003	-0.012	0.008
0.493	0.024	0.212	-0.003	-0.013	0.008
0.498	0.035	0.233	-0.003	-0.012	0.008
0.498	0.053	0.232	-0.003	-0.013	0.008
0.510	0.008	0.223	-0.003	-0.013	0.008
0.488	0.040	0.246	-0.003	-0.013	0.008
0.488	0.023	0.247	-0.003	-0.012	0.008
0.491	0.039	0.219	-0.003	-0.012	0.008
0.490	0.035	0.219	-0.003	-0.013	0.008
0.491	0.033	0.236	-0.003	-0.012	0.008
0.497	0.043	0.229	-0.004	-0.013	0.008
0.504	0.008	0.247	-0.003	-0.013	0.008
0.494	0.048	0.256	-0.003	-0.012	0.008
0.482	0.013	0.247	-0.003	-0.013	0.008
0.497	0.036	0.219	-0.003	-0.012	0.008
0.489	0.031	0.243	-0.003	-0.013	0.008
0.485	0.032	0.246	-0.003	-0.012	0.008
0.497	0.041	0.229	-0.004	-0.013	0.008
0.510	0.009	0.243	-0.003	-0.013	0.008
0.492	0.041	0.239	-0.003	-0.013	0.008
0.483	0.025	0.236	-0.003	-0.013	0.008
0.498	0.047	0.212	-0.003	-0.012	0.008
0.494	0.022	0.250	-0.003	-0.013	0.008
0.488	0.033	0.236	-0.003	-0.012	0.008
0.501	0.044	0.243	-0.003	-0.013	0.008
0.505	0.014	0.257	-0.003	-0.013	0.008
0.482	0.043	0.256	-0.003	-0.013	0.008
0.487	0.033	0.264	-0.003	-0.013	0.008
0.486	0.029	0.236	-0.003	-0.012	0.008
0.487	0.036	0.246	-0.003	-0.013	0.008
0.495	0.035	0.246	-0.003	-0.013	0.008
0.505	0.062	0.245	-0.003	-0.013	0.008
0.511	0.013	0.260	-0.003	-0.013	0.008
0.490	0.045	0.267	-0.003	-0.013	0.008
0.482	0.024	0.243	-0.004	-0.013	0.008
0.494	0.048	0.242	-0.003	-0.013	0.008
0.484	0.034	0.240	-0.004	-0.013	0.008
0.487	0.033	0.267	-0.003	-0.013	0.008
0.508	0.057	0.242	-0.004	-0.013	0.008
0.512	0.023	0.253	-0.003	-0.013	0.008
0.494	0.052	0.263	-0.003	-0.013	0.008
0.481	0.028	0.254	-0.003	-0.013	0.008
0.498	0.049	0.225	-0.003	-0.013	0.008
0.487	0.036	0.247	-0.003	-0.013	0.008
0.494	0.033	0.270	-0.003	-0.013	0.008
0.514	0.061	0.238	-0.003	-0.013	0.008
0.506	0.023	0.267	-0.003	-0.013	0.008
0.494	0.052	0.266	-0.003	-0.013	0.008
0.483	0.037	0.240	-0.003	-0.013	0.008
0.495	0.041	0.235	-0.003	-0.013	0.008
0.486	0.038	0.250	-0.004	-0.013	0.008
0.489	0.037	0.281	-0.003	-0.013	0.008
0.519	0.068	0.252	-0.004	-0.013	0.008
0.493	0.026	0.270	-0.003	-0.013	0.008
0.490	0.050	0.270	-0.003	-0.013	0.008
0.488	0.052	0.277	-0.004	-0.013	0.008
0.490	0.053	0.238	-0.003	-0.013	0.008
0.485	0.040	0.263	-0.003	-0.013	0.008
0.486	0.045	0.267	-0.003	-0.013	0.008
0.519	0.071	0.245	-0.003	-0.013	0.008
0.504	0.020	0.263	-0.003	-0.013	0.008
0.499	0.050	0.273	-0.003	-0.013	0.008
0.484	0.045	0.274	-0.004	-0.013	0.008
0.490	0.049	0.249	-0.003	-0.013	0.008
0.484	0.044	0.267	-0.004	-0.013	0.008
0.492	0.036	0.277	-0.003	-0.013	0.008
0.518	0.065	0.259	-0.004	-0.014	0.008
0.508	0.022	0.257	-0.003	-0.013	0.008
0.487	0.043	0.274	-0.004	-0.013	0.008
0.493	0.041	0.280	-0.003	-0.013	0.008
0.498	0.047	0.260	-0.004	-0.013	0.008
0.496	0.041	0.263	-0.004	-0.013	0.008
0.490	0.049	0.260	-0.003	-0.013	0.008
0.514	0.058	0.245	-0.004	-0.013	0.008
0.511	0.023	0.274	-0.003	-0.014	0.008
0.492	0.056	0.284	-0.004	-0.013	0.008
0.483	0.034	0.264	-0.004	-0.013	0.008
0.494	0.048	0.259	-0.003	-0.013	0.008
0.497	0.042	0.270	-0.004	-0.013	0.008
0.488	0.032	0.274	-0.004	-0.013	0.008
0.509	0.054	0.246	-0.004	-0.014	0.008
0.515	0.015	0.291	-0.004	-0.013	0.008
0.492	0.046	0.287	-0.004	-0.013	0.008
0.491	0.035	0.277	-0.004	-0.013	0.008
0.508	0.049	0.260	-0.004	-0.013	0.008
0.497	0.037	0.264	-0.004	-0.013	0.008
0.488	0.043	0.260	-0.004	-0.013	0.008
0.496	0.039	0.263	-0.004	-0.014	0.008
0.513	0.021	0.280	-0.004	-0.013	0.008
0.492	0.048	0.270	-0.004	-0.013	0.008
0.488	0.027	0.288	-0.004	-0.013	0.008
0.490	0.049	0.270	-0.004	-0.013	0.008
0.502	0.031	0.250	-0.004	-0.013	0.008
0.499	0.036	0.267	-0.004	-0.013	0.008
0.489	0.043	0.267	-0.004	-0.014	0.008
0.517	0.017	0.274	-0.004	-0.014	0.008
0.491	0.040	0.284	-0.004	-0.013	0.008
0.482	0.022	0.278	-0.004	-0.014	0.008
0.495	0.036	0.260	-0.004	-0.013	0.008
0.513	0.028	0.264	-0.004	-0.014	0.008
0.493	0.031	0.267	-0.004	-0.013	0.008
0.487	0.039	0.267	-0.004	-0.014	0.008
0.510	0.027	0.287	-0.004	-0.014	0.008
0.497	0.037	0.288	-0.004	-0.013	0.008
0.495	0.019	0.281	-0.004	-0.013	0.008
0.499	0.048	0.260	-0.004	-0.013	0.008
0.500	0.033	0.281	-0.004	-0.014	0.008
0.496	0.045	0.270	-0.004	-0.013	0.008
0.491	0.031	0.285	-0.004	-0.014	0.008
0.513	0.016	0.277	-0.004	-0.014	0.008
0.494	0.037	0.315	-0.004	-0.014	0.008
0.497	0.017	0.294	-0.004	-0.013	0.008
0.489	0.038	0.281	-0.004	-0.013	0.008
0.500	0.036	0.288	-0.004	-0.014	0.008
0.499	0.049	0.243	-0.004	-0.013	0.008
0.477	0.015	0.268	-0.004	-0.014	0.008
0.517	0.013	0.295	-0.004	-0.014	0.008
0.501	0.038	0.295	-0.004	-0.014	0.008
0.491	0.016	0.284	-0.004	-0.013	0.008
0.503	0.037	0.274	-0.004	-0.013	0.008
0.502	0.039	0.281	-0.004	-0.014	0.008
0.494	0.049	0.277	-0.004	-0.013	0.008
0.472	0.027	0.271	-0.004	-0.014	0.008
0.520	0.010	0.301	-0.004	-0.014	0.008
0.500	0.036	0.308	-0.004	-0.014	0.008
0.495	0.021	0.288	-0.004	-0.013	0.008
0.498	0.047	0.305	-0.004	-0.013	0.008
0.500	0.032	0.298	-0.004	-0.014	0.008
0.495	0.054	0.263	-0.004	-0.013	0.008
0.485	0.031	0.285	-0.004	-0.014	0.008
0.514	0.009	0.295	-0.004	-0.014	0.008
0.505	0.036	0.315	-0.004	-0.014	0.008
0.502	0.017	0.315	-0.004	-0.014	0.008
0.493	0.037	0.281	-0.004	-0.013	0.008
0.507	0.028	0.284	-0.004	-0.014	0.008
0.497	0.039	0.260	-0.004	-0.013	0.008
0.480	0.020	0.278	-0.004	-0.014	0.008
0.516	0.012	0.281	-0.004	-0.014	0.008
0.500	0.034	0.315	-0.004	-0.014	0.008
0.496	0.025	0.312	-0.004	-0.014	0.008
0.501	0.040	0.281	-0.004	-0.013	0.008
0.503	0.036	0.291	-0.004	-0.014	0.008
0.509	0.041	0.260	-0.004	-0.013	0.008
0.482	0.024	0.285	-0.004	-0.014	0.008
0.514	0.016	0.312	-0.004	-0.014	0.008
0.499	0.039	0.305	-0.004	-0.014	0.008
0.500	0.017	0.308	-0.004	-0.014	0.008
0.502	0.035	0.305	-0.004	-0.014	0.008
0.512	0.031	0.291	-0.004	-0.014	0.008
0.499	0.035	0.284	-0.004	-0.014	0.008
0.493	0.033	0.291	-0.004	-0.014	0.008
0.525	0.011	0.315	-0.004	-0.014	0.008
0.497	0.038	0.305	-0.004	-0.014	0.008
0.501	0.020	0.329	-0.004	-0.014	0.008
0.503	0.033	0.298	-0.005	-0.014	0.008
0.510	0.027	0.305	-0.004	-0.014	0.008
0.509	0.038	0.305	-0.004	-0.014	0.008
0.495	0.035	0.281	-0.004	-0.014	0.008
0.528	0.016	0.305	-0.004	-0.014	0.008
0.503	0.034	0.312	-0.004	-0.014	0.008
0.505	0.018	0.315	-0.004	-0.014	0.008
0.500	0.049	0.301	-0.004	-0.014	0.008
0.512	0.032	0.312	-0.004	-0.014	0.008
0.498	0.040	0.305	-0.004	-0.014	0.008
0.491	0.030	0.288	-0.004	-0.014	0.008
0.522	0.014	0.308	-0.004	-0.014	0.008
0.500	0.032	0.315	-0.004	-0.014	0.008
0.494	0.019	0.318	-0.004	-0.014	0.008
0.498	0.033	0.302	-0.004	-0.014	0.008
0.510	0.023	0.305	-0.004	-0.014	0.008
0.506	0.034	0.271	-0.004	-0.014	0.008
0.486	0.020	0.316	-0.004	-0.014	0.008
0.528	0.007	0.312	-0.004	-0.014	0.008
0.502	0.034	0.316	-0.005	-0.014	0.008
0.505	0.025	0.322	-0.004	-0.014	0.008
0.497	0.040	0.305	-0.005	-0.014	0.008
0.515	0.035	0.322	-0.004	-0.014	0.008
0.504	0.044	0.277	-0.004	-0.014	0.008
0.485	0.019	0.299	-0.004	-0.014	0.008
0.520	0.015	0.315	-0.004	-0.014	0.008
0.499	0.033	0.305	-0.005	-0.014	0.008
0.507	0.012	0.332	-0.004	-0.014	0.008
0.508	0.034	0.305	-0.005	-0.014	0.008
0.513	0.025	0.308	-0.004	-0.015	0.008
0.511	0.041	0.295	-0.004	-0.014	0.008
0.487	0.020	0.302	-0.005	-0.014	0.008
0.525	0.021	0.329	-0.004	-0.014	0.008
0.498	0.018	0.333	-0.005	-0.014	0.008
0.507	0.022	0.336	-0.004	-0.014	0.008
0.511	0.033	0.295	-0.005	-0.014	0.008
0.507	0.036	0.305	-0.005	-0.015	0.008
0.511	0.039	0.298	-0.005	-0.014	0.008
0.487	0.016	0.323	-0.005	-0.015	0.008
0.520	0.008	0.329	-0.004	-0.014	0.008
0.507	0.028	0.339	-0.005	-0.014	0.008
0.504	0.022	0.322	-0.004	-0.014	0.008
0.502	0.026	0.319	-0.005	-0.014	0.008
0.515	0.024	0.339	-0.004	-0.015	0.008
0.502	0.044	0.301	-0.004	-0.014	0.008
0.469	0.011	0.330	-0.004	-0.014	0.008
0.516	0.013	0.309	-0.005	-0.014	0.008
0.500	0.032	0.336	-0.005	-0.015	0.008
0.507	0.017	0.339	-0.004	-0.014	0.008
0.505	0.026	0.323	-0.005	-0.014	0.008
0.519	0.021	0.349	-0.004	-0.015	0.008
0.509	0.029	0.292	-0.005	-0.014	0.008
0.472	0.010	0.317	-0.005	-0.015	0.009
0.516	0.006	0.350	-0.005	-0.015	0.008
0.506	0.026	0.326	-0.005	-0.015	0.008
0.514	0.016	0.342	-0.004	-0.014	0.008
0.511	0.031	0.322	-0.005	-0.014	0.008
0.515	0.022	0.346	-0.004	-0.015	0.008
0.502	0.040	0.309	-0.005	-0.014	0.008
0.481	0.004	0.324	-0.005	-0.015	0.009
0.514	0.015	0.329	-0.005	-0.015	0.008
0.502	0.026	0.360	-0.005	-0.015	0.008
0.507	0.020	0.359	-0.004	-0.014	0.008
0.502	0.025	0.326	-0.005	-0.014	0.008
0.516	0.019	0.346	-0.004	-0.015	0.008
0.509	0.043	0.308	-0.005	-0.014	0.008
0.472	0.008	0.313	-0.005	-0.015	0.008
0.517	0.009	0.330	-0.005	-0.015	0.008
0.500	0.028	0.340	-0.005	-0.015	0.008
0.503	0.012	0.353	-0.004	-0.015	0.008
0.502	0.018	0.337	-0.005	-0.014	0.008
0.516	0.020	0.332	-0.005	-0.015	0.008
0.501	0.037	0.312	-0.005	-0.014	0.008
0.472	-0.001	0.331	-0.005	-0.015	0.009
0.519	0.016	0.346	-0.005	-0.015	0.008
0.505	0.025	0.357	-0.005	-0.015	0.008
0.508	0.010	0.370	-0.004	-0.014	0.008
0.501	0.024	0.333	-0.005	-0.014	0.008
0.519	0.018	0.339	-0.005	-0.015	0.008
0.506	0.039	0.326	-0.005	-0.014	0.008
0.480	0.001	0.344	-0.005	-0.015	0.008
0.516	0.009	0.353	-0.005	-0.015	0.008
0.506	0.024	0.360	-0.005	-0.015	0.008
0.511	0.015	0.363	-0.004	-0.015	0.008
0.508	0.024	0.350	-0.005	-0.014	0.008
0.519	0.019	0.363	-0.005	-0.015	0.008
0.509	0.032	0.343	-0.004	-0.015	0.008
0.480	0.002	0.330	-0.005	-0.015	0.008
0.521	0.014	0.336	-0.005	-0.015	0.008
0.504	0.024	0.367	-0.005	-0.015	0.008
0.509	0.009	0.349	-0.004	-0.015	0.008
0.505	0.025	0.347	-0.005	-0.015	0.008
0.522	0.024	0.356	-0.005	-0.015	0.008
0.507	0.029	0.316	-0.005	-0.014	0.008
0.482	0.007	0.347	-0.005	-0.015	0.008
0.523	0.005	0.353	-0.005	-0.015	0.008
0.508	0.033	0.343	-0.005	-0.015	0.008
0.517	0.012	0.370	-0.005	-0.015	0.008
0.507	0.030	0.330	-0.005	-0.015	0.008
0.521	0.023	0.349	-0.005	-0.015	0.008
0.507	0.037	0.329	-0.005	-0.015	0.008
0.477	0.005	0.354	-0.005	-0.015	0.008
0.529	0.002	0.367	-0.005	-0.015	0.008
0.510	0.021	0.353	-0.005	-0.015	0.008
0.510	0.009	0.384	-0.005	-0.015	0.008
0.509	0.028	0.326	-0.005	-0.015	0.008
0.520	0.015	0.370	-0.005	-0.015	0.008
0.501	0.035	0.329	-0.005	-0.015	0.008
0.483	-0.001	0.355	-0.005	-0.015	0.008
0.526	0.022	0.370	-0.005	-0.015	0.008
0.513	0.021	0.377	-0.005	-0.016	0.008
0.510	0.007	0.394	-0.005	-0.015	0.008
0.508	0.017	0.347	-0.005	-0.015	0.008
0.521	0.018	0.360	-0.005	-0.015	0.008
0.512	0.038	0.326	-0.005	-0.015	0.008
0.485	0.000	0.365	-0.005	-0.015	0.008
0.523	0.011	0.377	-0.005	-0.015	0.008
0.503	0.025	0.367	-0.005	-0.015	0.008
0.511	0.012	0.370	-0.005	-0.015	0.008
0.509	0.024	0.343	-0.005	-0.015	0.008
0.522	0.023	0.367	-0.005	-0.016	0.008
0.511	0.041	0.339	-0.005	-0.015	0.008
0.487	0.011	0.358	-0.005	-0.015	0.008
0.529	0.009	0.374	-0.005	-0.015	0.008
0.508	0.030	0.364	-0.005	-0.016	0.008
0.521	0.012	0.384	-0.005	-0.015	0.008
0.509	0.024	0.357	-0.005	-0.015	0.008
0.517	0.026	0.374	-0.005	-0.016	0.008
0.512	0.036	0.343	-0.005	-0.015	0.008
0.489	0.009	0.364	-0.005	-0.016	0.008
0.526	0.010	0.398	-0.005	-0.016	0.008
0.515	0.029	0.377	-0.005	-0.016	0.008
0.521	0.009	0.377	-0.005	-0.016	0.008
0.514	0.018	0.367	-0.005	-0.015	0.008
0.522	0.026	0.363	-0.005	-0.016	0.008
0.510	0.036	0.360	-0.005	-0.015	0.008
0.491	0.009	0.368	-0.005	-0.016	0.008
0.529	0.002	0.384	-0.005	-0.016	0.008
0.509	0.034	0.377	-0.005	-0.016	0.008
0.517	0.015	0.387	-0.005	-0.016	0.008
0.516	0.033	0.364	-0.005	-0.015	0.008
0.517	0.024	0.391	-0.005	-0.016	0.008
0.506	0.036	0.360	-0.005	-0.015	0.008
0.494	0.010	0.368	-0.005	-0.016	0.008
0.535	0.003	0.377	-0.005	-0.016	0.008
0.508	0.026	0.391	-0.005	-0.016	0.008
0.523	0.009	0.390	-0.005	-0.016	0.008
0.512	0.033	0.357	-0.006	-0.015	0.008
0.528	0.011	0.374	-0.005	-0.016	0.008
0.519	0.031	0.367	-0.005	-0.016	0.008
0.494	0.024	0.361	-0.005	-0.016	0.008
0.535	0.013	0.391	-0.005	-0.016	0.008
0.514	0.027	0.398	-0.005	-0.016	0.008
0.523	0.007	0.405	-0.005	-0.016	0.008
0.520	0.023	0.371	-0.006	-0.016	0.008
0.525	0.011	0.388	-0.005	-0.016	0.008
0.517	0.033	0.360	-0.005	-0.016	0.008
0.483	0.010	0.389	-0.005	-0.016	0.008
0.531	0.000	0.405	-0.005	-0.016	0.008
0.511	0.025	0.381	-0.006	-0.016	0.008
0.516	0.011	0.398	-0.005	-0.016	0.008
0.511	0.018	0.374	-0.006	-0.016	0.008
0.535	0.019	0.398	-0.005	-0.016	0.008
0.518	0.033	0.371	-0.005	-0.016	0.008
0.488	0.001	0.365	-0.005	-0.016	0.009
0.528	0.017	0.395	-0.006	-0.016	0.008
0.507	0.027	0.388	-0.005	-0.016	0.008
0.517	0.004	0.425	-0.005	-0.016	0.008
0.508	0.028	0.381	-0.006	-0.016	0.008
0.520	0.021	0.401	-0.005	-0.016	0.008
0.516	0.027	0.360	-0.005	-0.016	0.008
0.489	0.006	0.389	-0.006	-0.016	0.008
0.536	0.004	0.408	-0.006	-0.016	0.008
0.506	0.024	0.412	-0.005	-0.016	0.008
0.513	0.009	0.405	-0.005	-0.016	0.008
0.516	0.028	0.388	-0.006	-0.016	0.008
0.525	0.019	0.394	-0.006	-0.016	0.008
0.515	0.029	0.381	-0.006	-0.016	0.008
0.492	0.004	0.399	-0.006	-0.017	0.008
0.532	0.012	0.398	-0.006	-0.016	0.008
0.513	0.017	0.419	-0.005	-0.016	0.008
0.516	0.004	0.436	-0.005	-0.016	0.008
0.519	0.024	0.395	-0.006	-0.016	0.008
0.524	0.017	0.419	-0.006	-0.017	0.008
0.520	0.031	0.381	-0.006	-0.016	0.008
0.488	-0.001	0.416	-0.006	-0.016	0.008
0.529	0.003	0.409	-0.006	-0.017	0.008
0.517	0.019	0.412	-0.006	-0.016	0.008
0.521	0.011	0.422	-0.006	-0.016	0.008
0.517	0.017	0.398	-0.006	-0.016	0.008
0.528	0.016	0.415	-0.006	-0.017	0.008
0.517	0.037	0.391	-0.006	-0.016	0.008
0.488	-0.001	0.403	-0.006	-0.016	0.008
0.522	0.014	0.408	-0.006	-0.016	0.008
0.514	0.030	0.425	-0.006	-0.017	0.008
0.525	0.015	0.439	-0.005	-0.016	0.008
0.513	0.017	0.426	-0.006	-0.016	0.008
0.533	0.016	0.432	-0.006	-0.017	0.008
0.513	0.027	0.385	-0.006	-0.016	0.008
0.480	0.009	0.393	-0.006	-0.016	0.009
0.535	0.002	0.419	-0.006	-0.017	0.008
0.515	0.023	0.439	-0.005	-0.017	0.008
0.524	0.012	0.439	-0.005	-0.016	0.008
0.525	0.021	0.395	-0.006	-0.016	0.008
0.534	0.022	0.425	-0.006	-0.017	0.008
0.531	0.028	0.395	-0.006	-0.016	0.008
0.491	-0.002	0.416	-0.006	-0.017	0.008
0.529	0.004	0.398	-0.006	-0.017	0.008
0.517	0.018	0.439	-0.006	-0.017	0.008
0.526	0.007	0.450	-0.005	-0.017	0.008
0.520	0.015	0.402	-0.006	-0.017	0.008
0.529	0.024	0.422	-0.006	-0.017	0.008
0.514	0.026	0.388	-0.006	-0.016	0.008
0.498	0.002	0.427	-0.006	-0.017	0.009
0.532	0.008	0.422	-0.006	-0.017	0.008
0.516	0.014	0.450	-0.006	-0.017	0.008
0.529	0.012	0.442	-0.006	-0.016	0.008
0.506	0.007	0.427	-0.006	-0.016	0.008
0.533	0.017	0.412	-0.006	-0.017	0.008
0.520	0.018	0.391	-0.006	-0.016	0.008
0.485	0.005	0.427	-0.006	-0.017	0.008
0.528	0.006	0.440	-0.006	-0.017	0.008
0.515	0.022	0.416	-0.006	-0.017	0.008
0.521	0.008	0.456	-0.005	-0.017	0.008
0.519	0.016	0.423	-0.006	-0.016	0.008
0.527	0.014	0.415	-0.006	-0.017	0.008
0.524	0.026	0.405	-0.006	-0.016	0.008
0.493	-0.001	0.417	-0.006	-0.017	0.008
0.534	0.002	0.446	-0.006	-0.017	0.008
0.523	0.026	0.443	-0.006	-0.017	0.008
0.522	0.008	0.453	-0.006	-0.017	0.008
0.515	0.009	0.427	-0.006	-0.016	0.008
0.532	0.011	0.436	-0.006	-0.017	0.008
0.527	0.030	0.422	-0.006	-0.017	0.008
0.486	-0.013	0.438	-0.006	-0.017	0.009
0.540	0.010	0.446	-0.006	-0.017	0.008
0.525	0.013	0.429	-0.006	-0.017	0.008
0.528	0.008	0.463	-0.006	-0.017	0.008
0.523	0.018	0.426	-0.006	-0.017	0.008
0.534	0.008	0.446	-0.006	-0.017	0.008
0.529	0.028	0.412	-0.006	-0.017	0.008
0.490	-0.006	0.438	-0.006	-0.017	0.008
0.540	0.003	0.443	-0.006	-0.017	0.008
0.529	0.013	0.443	-0.006	-0.018	0.008
0.534	0.000	0.474	-0.006	-0.017	0.008
0.526	0.008	0.437	-0.006	-0.017	0.008
0.539	0.007	0.443	-0.006	-0.018	0.008
0.516	0.026	0.405	-0.006	-0.017	0.008
0.496	-0.004	0.437	-0.006	-0.017	0.008
0.539	0.003	0.446	-0.006	-0.017	0.008
0.541	0.011	0.457	-0.006	-0.018	0.008
0.532	0.003	0.466	-0.006	-0.017	0.008
0.525	0.010	0.444	-0.007	-0.017	0.008
0.543	0.016	0.446	-0.006	-0.018	0.008
0.526	0.021	0.409	-0.006	-0.017	0.008
0.496	-0.003	0.454	-0.006	-0.017	0.008
0.540	0.000	0.453	-0.006	-0.017	0.008
0.529	0.014	0.447	-0.007	-0.018	0.008
0.535	0.004	0.460	-0.006	-0.017	0.008
0.527	0.014	0.454	-0.007	-0.017	0.008
0.540	0.011	0.460	-0.006	-0.018	0.008
0.522	0.022	0.433	-0.006	-0.017	0.008
0.489	-0.008	0.441	-0.006	-0.018	0.008
0.530	0.002	0.477	-0.006	-0.017	0.008
0.530	0.016	0.460	-0.006	-0.018	0.008
0.528	0.007	0.470	-0.006	-0.017	0.008
0.530	0.011	0.467	-0.007	-0.017	0.008
0.546	0.010	0.466	-0.006	-0.018	0.008
0.535	0.027	0.429	-0.006	-0.017	0.008
0.499	-0.011	0.461	-0.006	-0.018	0.008
0.541	-0.005	0.454	-0.006	-0.018	0.008
0.531	0.012	0.471	-0.007	-0.018	0.008
0.536	0.003	0.504	-0.006	-0.018	0.008
0.527	0.009	0.450	-0.007	-0.017	0.008
0.551	0.006	0.463	-0.006	-0.018	0.008
0.530	0.024	0.457	-0.007	-0.017	0.008
0.507	0.001	0.461	-0.006	-0.018	0.008
0.543	-0.004	0.474	-0.007	-0.018	0.008
0.534	0.017	0.464	-0.007	-0.018	0.008
0.540	-0.008	0.481	-0.006	-0.018	0.008
0.533	0.013	0.453	-0.007	-0.017	0.008
0.548	0.016	0.480	-0.007	-0.018	0.008
0.532	0.021	0.443	-0.006	-0.017	0.008
0.514	-0.003	0.454	-0.007	-0.018	0.008
0.554	-0.005	0.481	-0.007	-0.018	0.008
0.529	0.013	0.477	-0.007	-0.018	0.008
0.533	-0.001	0.487	-0.006	-0.018	0.008
0.543	0.019	0.464	-0.007	-0.018	0.008
0.546	0.011	0.481	-0.007	-0.018	0.008
0.547	0.026	0.436	-0.007	-0.018	0.008
0.510	-0.001	0.478	-0.007	-0.018	0.008
0.566	-0.008	0.484	-0.007	-0.019	0.008
0.547	0.008	0.488	-0.007	-0.018	0.008
0.542	0.002	0.494	-0.006	-0.018	0.008
0.547	0.016	0.477	-0.007	-0.018	0.008
0.549	0.010	0.470	-0.007	-0.019	0.008
0.546	0.019	0.460	-0.007	-0.018	0.008
0.531	0.010	0.461	-0.007	-0.018	0.008
0.557	-0.016	0.488	-0.007	-0.019	0.008
0.548	0.013	0.481	-0.007	-0.018	0.008
0.552	-0.008	0.484	-0.007	-0.018	0.008
0.547	0.014	0.481	-0.007	-0.018	0.008
0.558	0.010	0.481	-0.007	-0.019	0.008
0.550	0.017	0.474	-0.007	-0.018	0.008
0.541	0.014	0.481	-0.007	-0.019	0.008
0.570	-0.013	0.488	-0.007	-0.019	0.008
0.558	0.016	0.508	-0.007	-0.018	0.008
0.557	0.007	0.481	-0.007	-0.018	0.008
0.558	0.019	0.474	-0.007	-0.018	0.008
0.552	0.014	0.481	-0.007	-0.019	0.008
0.548	0.027	0.463	-0.007	-0.018	0.008
0.555	0.021	0.464	-0.007	-0.019	0.008
0.562	-0.003	0.498	-0.007	-0.019	0.008
0.549	0.025	0.501	-0.007	-0.019	0.008
0.552	0.003	0.508	-0.007	-0.019	0.008
0.557	0.021	0.470	-0.007	-0.018	0.008
0.560	0.009	0.491	-0.007	-0.019	0.008
0.554	0.020	0.477	-0.007	-0.018	0.008
0.546	0.014	0.484	-0.007	-0.019	0.008
0.577	-0.001	0.504	-0.007	-0.019	0.008
0.562	0.019	0.501	-0.007	-0.019	0.008
0.547	0.002	0.501	-0.007	-0.019	0.008
0.561	0.020	0.481	-0.007	-0.019	0.008
0.566	0.011	0.494	-0.007	-0.019	0.008
0.556	0.021	0.501	-0.007	-0.019	0.008
0.558	0.013	0.491	-0.007	-0.019	0.008
0.586	-0.006	0.501	-0.007	-0.019	0.008
0.559	0.014	0.491	-0.007	-0.019	0.008
0.564	0.003	0.522	-0.007	-0.019	0.008
0.557	0.010	0.491	-0.007	-0.018	0.008
0.569	0.012	0.501	-0.007	-0.019	0.008
0.567	0.023	0.498	-0.007	-0.019	0.008
0.562	0.006	0.512	-0.008	-0.019	0.008
0.586	-0.011	0.529	-0.007	-0.019	0.008
0.565	0.019	0.532	-0.007	-0.019	0.008
0.565	-0.002	0.515	-0.007	-0.019	0.008
0.571	0.016	0.501	-0.008	-0.019	0.008
0.578	0.013	0.511	-0.007	-0.020	0.008
0.563	0.022	0.498	-0.007	-0.019	0.008
0.557	0.005	0.512	-0.007	-0.019	0.008
0.596	-0.007	0.532	-0.007	-0.020	0.008
0.573	0.013	0.522	-0.007	-0.019	0.008
0.573	-0.009	0.526	-0.007	-0.019	0.008
0.584	0.018	0.508	-0.007	-0.019	0.008
0.585	0.013	0.508	-0.007	-0.020	0.008
0.576	0.018	0.487	-0.007	-0.019	0.008
0.567	0.011	0.509	-0.008	-0.020	0.008
0.608	-0.011	0.546	-0.007	-0.020	0.008
0.579	0.008	0.525	-0.007	-0.020	0.008
0.593	-0.003	0.539	-0.007	-0.020	0.008
0.591	0.010	0.508	-0.008	-0.019	0.008
0.598	0.000	0.525	-0.007	-0.020	0.008
0.598	0.016	0.508	-0.008	-0.019	0.008
0.575	-0.004	0.516	-0.008	-0.020	0.009
0.617	-0.007	0.543	-0.008	-0.020	0.008
0.598	0.015	0.529	-0.008	-0.020	0.008
0.603	0.000	0.536	-0.008	-0.020	0.008
0.605	0.006	0.529	-0.008	-0.020	0.009
0.619	0.003	0.546	-0.008	-0.020	0.009
0.609	0.018	0.519	-0.008	-0.020	0.009
0.579	-0.012	0.534	-0.008	-0.020	0.009
0.632	-0.009	0.540	-0.008	-0.020	0.009
0.611	0.007	0.529	-0.008	-0.020	0.009
0.616	-0.007	0.550	-0.008	-0.020	0.009
0.614	0.007	0.547	-0.008	-0.020	0.009
0.629	0.008	0.546	-0.008	-0.020	0.009
0.611	0.022	0.519	-0.008	-0.020	0.009
0.583	-0.016	0.541	-0.008	-0.020	0.009
0.630	0.006	0.567	-0.008	-0.020	0.009
0.609	0.017	0.567	-0.008	-0.021	0.009
0.624	0.008	0.563	-0.007	-0.020	0.009
0.611	0.014	0.526	-0.008	-0.020	0.009
0.624	0.014	0.550	-0.008	-0.021	0.009
0.618	0.027	0.519	-0.008	-0.020	0.009
0.578	-0.006	0.524	-0.008	-0.020	0.009
0.627	0.008	0.557	-0.008	-0.020	0.009
0.614	0.019	0.557	-0.008	-0.021	0.009
0.619	0.010	0.566	-0.007	-0.020	0.009
0.613	0.012	0.550	-0.008	-0.020	0.009
0.633	0.016	0.566	-0.008	-0.021	0.009
0.626	0.027	0.515	-0.008	-0.020	0.009
0.587	-0.012	0.541	-0.008	-0.021	0.009
0.632	0.010	0.550	-0.008	-0.021	0.009
0.617	0.018	0.564	-0.008	-0.021	0.009
0.619	0.010	0.587	-0.008	-0.021	0.009
0.617	0.011	0.547	-0.008	-0.020	0.009
0.637	0.017	0.577	-0.008	-0.021	0.009
0.624	0.030	0.539	-0.008	-0.020	0.009
0.591	-0.009	0.565	-0.008	-0.021	0.010
0.629	0.017	0.560	-0.008	-0.021	0.009
0.616	0.020	0.554	-0.008	-0.021	0.009
0.620	0.013	0.577	-0.007	-0.020	0.009
0.621	0.007	0.537	-0.008	-0.021	0.009
0.623	0.019	0.584	-0.008	-0.021	0.009
0.616	0.032	0.543	-0.008	-0.020	0.009
0.577	-0.008	0.569	-0.008	-0.021	0.010
0.620	0.013	0.567	-0.008	-0.021	0.009
0.622	0.007	0.591	-0.008	-0.021	0.009
0.623	0.012	0.601	-0.008	-0.020	0.009
0.622	-0.004	0.565	-0.008	-0.021	0.009
0.636	0.014	0.570	-0.008	-0.021	0.009
0.615	0.031	0.550	-0.008	-0.021	0.009
0.591	-0.013	0.576	-0.008	-0.021	0.010
0.616	0.025	0.577	-0.008	-0.021	0.009
0.622	0.019	0.581	-0.008	-0.021	0.010
0.620	0.019	0.601	-0.007	-0.021	0.009
0.607	0.010	0.564	-0.008	-0.021	0.009
0.632	0.024	0.584	-0.008	-0.021	0.009
0.618	0.033	0.571	-0.008	-0.021	0.009
0.592	0.005	0.575	-0.008	-0.021	0.010
0.612	0.026	0.587	-0.008	-0.021	0.009
0.614	0.027	0.577	-0.008	-0.021	0.009
0.621	0.039	0.611	-0.007	-0.021	0.010
0.614	0.012	0.581	-0.008	-0.021	0.010
0.624	0.036	0.594	-0.008	-0.021	0.009
0.616	0.045	0.588	-0.008	-0.021	0.010
0.603	0.013	0.602	-0.008	-0.021	0.010
0.603	0.036	0.571	-0.008	-0.021	0.009
0.615	0.019	0.581	-0.008	-0.021	0.010
0.624	0.041	0.611	-0.007	-0.021	0.010
0.611	0.009	0.571	-0.008	-0.022	0.010
0.629	0.035	0.584	-0.008	-0.021	0.009
0.616	0.043	0.588	-0.008	-0.021	0.010
0.603	0.013	0.613	-0.008	-0.021	0.010
0.610	0.039	0.588	-0.008	-0.021	0.010
0.621	0.028	0.574	-0.008	-0.022	0.010
0.620	0.044	0.611	-0.007	-0.021	0.010
0.618	0.015	0.578	-0.008	-0.022	0.010
0.629	0.039	0.604	-0.008	-0.021	0.009
0.613	0.047	0.605	-0.008	-0.022	0.010
0.618	0.023	0.588	-0.008	-0.021	0.010
0.619	0.046	0.574	-0.008	-0.021	0.010
0.624	0.027	0.574	-0.008	-0.022	0.010
0.625	0.047	0.632	-0.007	-0.021	0.010
0.620	0.021	0.588	-0.008	-0.022	0.010
0.640	0.038	0.587	-0.008	-0.022	0.010
0.617	0.052	0.595	-0.008	-0.022	0.010
0.621	0.034	0.591	-0.008	-0.021	0.010
0.614	0.046	0.587	-0.008	-0.022	0.010
0.624	0.037	0.567	-0.008	-0.022	0.010
0.630	0.054	0.611	-0.008	-0.021	0.010
0.632	0.025	0.587	-0.007	-0.022	0.010
0.639	0.044	0.608	-0.008	-0.022	0.010
0.628	0.053	0.577	-0.008	-0.022	0.010
0.641	0.030	0.585	-0.008	-0.022	0.010
0.616	0.054	0.577	-0.008	-0.022	0.010
0.635	0.036	0.577	-0.008	-0.022	0.010
0.634	0.059	0.604	-0.008	-0.022	0.010
0.627	0.029	0.584	-0.008	-0.022	0.010
0.639	0.045	0.601	-0.008	-0.022	0.010
0.636	0.042	0.605	-0.008	-0.022	0.010
0.638	0.034	0.591	-0.008	-0.022	0.010
0.618	0.051	0.605	-0.008	-0.022	0.010
0.626	0.039	0.605	-0.008	-0.022	0.010
0.636	0.048	0.622	-0.008	-0.022	0.010
0.632	0.038	0.604	-0.007	-0.023	0.010
0.639	0.047	0.601	-0.008	-0.022	0.010
0.635	0.055	0.615	-0.008	-0.022	0.010
0.645	0.042	0.601	-0.008	-0.022	0.010
0.631	0.049	0.594	-0.008	-0.022	0.010
0.635	0.041	0.587	-0.008	-0.022	0.010
0.644	0.057	0.584	-0.008	-0.022	0.010
0.652	0.035	0.600	-0.007	-0.023	0.010
0.647	0.060	0.601	-0.008	-0.022	0.010
0.644	0.049	0.618	-0.008	-0.022	0.010
0.654	0.050	0.601	-0.008	-0.022	0.010
0.640	0.049	0.591	-0.008	-0.022	0.010
0.647	0.038	0.584	-0.008	-0.022	0.010
0.650	0.061	0.598	-0.008	-0.022	0.010
0.642	0.043	0.611	-0.008	-0.023	0.010
0.646	0.045	0.601	-0.008	-0.022	0.010
0.646	0.045	0.598	-0.008	-0.023	0.010
0.667	0.058	0.597	-0.008	-0.022	0.010
0.647	0.050	0.591	-0.008	-0.022	0.010
0.650	0.049	0.580	-0.008	-0.022	0.010
0.646	0.058	0.571	-0.008	-0.022	0.010
0.660	0.047	0.610	-0.007	-0.023	0.010
0.655	0.057	0.584	-0.008	-0.022	0.010
0.671	0.030	0.622	-0.008	-0.023	0.010
0.681	0.063	0.590	-0.008	-0.023	0.010
0.662	0.037	0.605	-0.008	-0.023	0.010
0.658	0.054	0.584	-0.008	-0.022	0.010
0.668	0.056	0.543	-0.009	-0.023	0.010
0.662	0.051	0.594	-0.008	-0.023	0.010
0.662	0.053	0.587	-0.008	-0.022	0.010
0.666	0.024	0.619	-0.008	-0.023	0.010
0.684	0.053	0.600	-0.008	-0.023	0.010
0.675	0.037	0.598	-0.008	-0.023	0.010
0.664	0.044	0.587	-0.008	-0.022	0.010
0.665	0.050	0.567	-0.009	-0.023	0.010
0.664	0.056	0.604	-0.008	-0.023	0.010
0.656	0.050	0.598	-0.008	-0.022	0.010
0.678	0.023	0.605	-0.008	-0.023	0.010
0.673	0.053	0.591	-0.008	-0.022	0.010
0.673	0.035	0.598	-0.008	-0.023	0.010
0.668	0.044	0.581	-0.008	-0.022	0.010
0.664	0.047	0.547	-0.009	-0.023	0.010
0.670	0.054	0.608	-0.008	-0.023	0.010
0.663	0.042	0.584	-0.008	-0.023	0.010
0.680	0.010	0.619	-0.008	-0.023	0.010
0.686	0.059	0.604	-0.008	-0.023	0.010
0.684	0.035	0.595	-0.008	-0.023	0.010
0.677	0.051	0.577	-0.008	-0.022	0.010
0.667	0.043	0.568	-0.009	-0.023	0.010
0.677	0.058	0.631	-0.008	-0.023	0.010
0.663	0.044	0.595	-0.008	-0.023	0.010
0.675	0.009	0.615	-0.008	-0.023	0.010
0.680	0.053	0.584	-0.008	-0.023	0.010
0.686	0.042	0.622	-0.008	-0.023	0.010
0.669	0.050	0.587	-0.008	-0.023	0.010
0.669	0.047	0.557	-0.009	-0.023	0.010
0.675	0.054	0.611	-0.008	-0.023	0.010
0.680	0.044	0.598	-0.008	-0.023	0.010
0.683	0.007	0.612	-0.008	-0.023	0.010
0.691	0.062	0.604	-0.008	-0.023	0.010
0.686	0.036	0.615	-0.008	-0.023	0.010
0.672	0.053	0.570	-0.008	-0.023	0.010
0.676	0.045	0.581	-0.009	-0.023	0.010
0.681	0.050	0.611	-0.008	-0.023	0.010
0.680	0.046	0.608	-0.009	-0.023	0.010
0.687	0.016	0.598	-0.008	-0.023	0.010
0.691	0.055	0.597	-0.008	-0.023	0.010
0.683	0.033	0.608	-0.008	-0.023	0.010
0.677	0.048	0.601	-0.008	-0.023	0.010
0.681	0.041	0.584	-0.009	-0.023	0.010
0.680	0.049	0.604	-0.008	-0.023	0.010
0.682	0.044	0.618	-0.009	-0.023	0.010
0.686	0.008	0.605	-0.009	-0.023	0.010
0.692	0.060	0.614	-0.009	-0.023	0.010
0.698	0.041	0.625	-0.008	-0.023	0.010
0.687	0.056	0.597	-0.008	-0.023	0.010
0.672	0.052	0.595	-0.009	-0.023	0.010
0.690	0.056	0.628	-0.008	-0.023	0.010
0.685	0.050	0.601	-0.009	-0.023	0.010
0.680	0.004	0.633	-0.009	-0.023	0.010
0.698	0.056	0.611	-0.009	-0.023	0.010
0.688	0.029	0.598	-0.008	-0.023	0.010
0.674	0.063	0.587	-0.008	-0.023	0.010
0.685	0.051	0.598	-0.009	-0.024	0.010
0.694	0.052	0.618	-0.008	-0.023	0.010
0.680	0.049	0.608	-0.009	-0.023	0.010
0.692	0.012	0.629	-0.008	-0.024	0.010
0.701	0.057	0.615	-0.009	-0.023	0.010
0.694	0.033	0.612	-0.008	-0.023	0.010
0.683	0.050	0.598	-0.008	-0.023	0.010
0.687	0.050	0.585	-0.009	-0.024	0.010
0.687	0.044	0.632	-0.008	-0.024	0.010
0.679	0.054	0.622	-0.008	-0.023	0.010
0.696	0.011	0.619	-0.009	-0.024	0.010
0.706	0.057	0.618	-0.009	-0.024	0.010
0.697	0.030	0.619	-0.009	-0.024	0.010
0.687	0.050	0.598	-0.008	-0.023	0.010
0.682	0.048	0.585	-0.009	-0.024	0.010
0.698	0.047	0.625	-0.008	-0.024	0.010
0.691	0.046	0.608	-0.009	-0.024	0.010
0.693	0.017	0.646	-0.009	-0.023	0.010
0.707	0.061	0.638	-0.009	-0.024	0.010
0.698	0.032	0.622	-0.009	-0.024	0.011
0.691	0.048	0.619	-0.009	-0.023	0.010
0.690	0.046	0.592	-0.009	-0.024	0.010
0.696	0.052	0.632	-0.008	-0.024	0.010
0.694	0.042	0.602	-0.009	-0.024	0.010
0.691	0.023	0.626	-0.009	-0.023	0.010
0.705	0.059	0.621	-0.009	-0.023	0.010
0.701	0.030	0.629	-0.009	-0.024	0.011
0.695	0.054	0.618	-0.009	-0.023	0.010
0.691	0.039	0.595	-0.009	-0.024	0.010
0.696	0.052	0.625	-0.008	-0.024	0.010
0.687	0.043	0.629	-0.009	-0.023	0.010
0.702	0.014	0.653	-0.009	-0.024	0.010
0.706	0.053	0.618	-0.009	-0.024	0.010
0.705	0.030	0.650	-0.009	-0.024	0.010
0.697	0.055	0.611	-0.009	-0.023	0.010
0.691	0.042	0.588	-0.009	-0.024	0.010
0.703	0.042	0.622	-0.009	-0.024	0.010
0.705	0.038	0.626	-0.009	-0.024	0.011
0.719	-0.001	0.643	-0.009	-0.024	0.010
0.699	0.056	0.636	-0.009	-0.024	0.010
0.715	0.031	0.632	-0.009	-0.024	0.010
0.700	0.048	0.619	-0.009	-0.023	0.010
0.702	0.038	0.592	-0.010	-0.024	0.010
0.705	0.056	0.628	-0.009	-0.024	0.010
0.699	0.040	0.608	-0.009	-0.024	0.010
0.717	0.005	0.639	-0.009	-0.024	0.010
0.704	0.058	0.632	-0.009	-0.024	0.010
0.705	0.025	0.640	-0.009	-0.024	0.011
0.700	0.050	0.618	-0.009	-0.024	0.010
0.695	0.032	0.585	-0.009	-0.024	0.010
0.696	0.048	0.639	-0.009	-0.024	0.010
0.701	0.038	0.653	-0.009	-0.024	0.010
0.705	0.007	0.633	-0.009	-0.024	0.010
0.717	0.052	0.621	-0.009	-0.024	0.010
0.722	0.030	0.643	-0.009	-0.024	0.010
0.703	0.050	0.632	-0.009	-0.024	0.010
0.703	0.046	0.602	-0.009	-0.024	0.010
0.713	0.048	0.639	-0.009	-0.024	0.010
0.699	0.045	0.629	-0.009	-0.024	0.010
0.701	0.004	0.660	-0.009	-0.024	0.010
0.708	0.050	0.629	-0.009	-0.024	0.010
0.719	0.026	0.639	-0.009	-0.024	0.011
0.703	0.046	0.629	-0.009	-0.024	0.010
0.708	0.046	0.598	-0.010	-0.024	0.010
0.709	0.050	0.642	-0.009	-0.024	0.010
0.710	0.041	0.649	-0.009	-0.024	0.010
0.717	0.000	0.643	-0.009	-0.024	0.010
0.719	0.048	0.635	-0.009	-0.024	0.010
0.718	0.033	0.643	-0.009	-0.024	0.010
0.711	0.050	0.605	-0.009	-0.024	0.010
0.708	0.032	0.609	-0.010	-0.024	0.010
0.713	0.048	0.632	-0.009	-0.024	0.010
0.705	0.028	0.626	-0.009	-0.024	0.011
0.712	0.004	0.636	-0.009	-0.024	0.010
0.710	0.053	0.635	-0.009	-0.024	0.010
0.715	0.026	0.660	-0.009	-0.024	0.010
0.712	0.044	0.629	-0.009	-0.024	0.010
0.716	0.038	0.609	-0.010	-0.024	0.010
0.716	0.043	0.663	-0.009	-0.024	0.010
0.712	0.024	0.650	-0.009	-0.024	0.010
0.730	-0.015	0.643	-0.009	-0.024	0.010
0.720	0.041	0.649	-0.009	-0.024	0.010
0.729	0.022	0.653	-0.009	-0.024	0.010
0.719	0.046	0.622	-0.009	-0.024	0.010
0.713	0.029	0.605	-0.010	-0.024	0.010
0.714	0.045	0.636	-0.009	-0.024	0.010
0.710	0.033	0.633	-0.009	-0.024	0.010
0.722	-0.011	0.623	-0.010	-0.024	0.010
0.710	0.028	0.640	-0.009	-0.024	0.010
0.737	0.022	0.660	-0.009	-0.024	0.010
0.726	0.038	0.646	-0.009	-0.024	0.010
0.719	0.028	0.626	-0.010	-0.024	0.010
0.720	0.042	0.653	-0.010	-0.024	0.010
0.715	0.023	0.644	-0.009	-0.024	0.011
0.724	-0.005	0.623	-0.010	-0.024	0.010
0.710	0.024	0.643	-0.009	-0.024	0.010
0.728	0.013	0.670	-0.009	-0.024	0.010
0.726	0.028	0.653	-0.009	-0.024	0.010
0.723	0.017	0.626	-0.010	-0.024	0.010
0.731	0.039	0.650	-0.009	-0.024	0.010
0.719	0.023	0.654	-0.009	-0.024	0.011
0.731	-0.012	0.637	-0.010	-0.024	0.010
0.705	0.022	0.640	-0.010	-0.024	0.011
0.742	0.020	0.667	-0.009	-0.024	0.011
0.723	0.031	0.623	-0.009	-0.024	0.011
0.732	0.021	0.619	-0.010	-0.025	0.010
0.732	0.027	0.650	-0.010	-0.024	0.011
0.726	0.014	0.671	-0.009	-0.024	0.011
0.737	-0.010	0.626	-0.010	-0.024	0.010
0.718	0.020	0.644	-0.010	-0.024	0.011
0.755	0.005	0.657	-0.009	-0.024	0.011
0.737	0.030	0.643	-0.009	-0.024	0.011
0.736	0.013	0.650	-0.010	-0.025	0.010
0.740	0.031	0.661	-0.010	-0.024	0.011
0.732	0.015	0.671	-0.010	-0.025	0.011
0.743	-0.005	0.650	-0.010	-0.024	0.010
0.727	0.016	0.657	-0.010	-0.025	0.011
0.751	0.018	0.674	-0.009	-0.025	0.011
0.740	0.031	0.643	-0.009	-0.024	0.011
0.756	0.018	0.653	-0.010	-0.025	0.011
0.739	0.034	0.664	-0.010	-0.024	0.011
0.736	0.017	0.654	-0.010	-0.025	0.011
0.744	0.004	0.646	-0.010	-0.024	0.010
0.721	0.026	0.664	-0.010	-0.025	0.011
0.757	0.026	0.684	-0.010	-0.025	0.011
0.737	0.027	0.667	-0.010	-0.024	0.011
0.739	0.024	0.664	-0.010	-0.025	0.011
0.735	0.033	0.674	-0.010	-0.024	0.011
0.738	0.026	0.667	-0.010	-0.025	0.011
0.737	0.025	0.653	-0.010	-0.024	0.010
0.710	0.011	0.672	-0.010	-0.025	0.011
0.745	0.029	0.677	-0.010	-0.025	0.011
0.737	0.030	0.657	-0.010	-0.025	0.011
0.754	0.024	0.657	-0.010	-0.025	0.011
0.741	0.025	0.674	-0.010	-0.024	0.011
0.743	0.025	0.671	-0.010	-0.025	0.011
0.744	0.038	0.650	-0.010	-0.024	0.011
0.714	0.012	0.675	-0.010	-0.025	0.011
0.745	0.036	0.677	-0.010	-0.025	0.011
0.743	0.031	0.671	-0.010	-0.025	0.011
0.746	0.030	0.680	-0.009	-0.025	0.011
0.740	0.028	0.678	-0.010	-0.024	0.011
0.731	0.022	0.671	-0.009	-0.025	0.011
0.743	0.042	0.629	-0.010	-0.024	0.011
0.721	0.009	0.682	-0.010	-0.025	0.011
0.747	0.038	0.698	-0.010	-0.025	0.011
0.744	0.033	0.678	-0.010	-0.025	0.011
0.750	0.032	0.691	-0.010	-0.025	0.011
0.742	0.027	0.688	-0.010	-0.025	0.011
0.732	0.025	0.681	-0.010	-0.025	0.011
0.739	0.040	0.636	-0.010	-0.024	0.011
0.716	0.017	0.699	-0.010	-0.025	0.011
0.738	0.033	0.688	-0.010	-0.025	0.011
0.728	0.031	0.691	-0.010	-0.025	0.011
0.745	0.023	0.684	-0.010	-0.025	0.011
0.729	0.024	0.709	-0.010	-0.024	0.011
0.728	0.023	0.688	-0.010	-0.025	0.011
0.732	0.038	0.681	-0.010	-0.025	0.011
0.717	0.007	0.696	-0.010	-0.025	0.011
0.743	0.033	0.691	-0.010	-0.025	0.011
0.724	0.028	0.685	-0.010	-0.025	0.011
0.733	0.038	0.705	-0.010	-0.025	0.011
0.723	0.033	0.699	-0.010	-0.025	0.011
0.727	0.019	0.692	-0.010	-0.025	0.011
0.721	0.054	0.681	-0.010	-0.024	0.011
0.702	0.019	0.696	-0.010	-0.025	0.011
0.733	0.027	0.712	-0.010	-0.025	0.011
0.736	0.028	0.706	-0.010	-0.025	0.011
0.724	0.041	0.712	-0.010	-0.025	0.011
0.723	0.023	0.719	-0.010	-0.025	0.011
0.714	0.020	0.730	-0.010	-0.025	0.011
0.721	0.046	0.677	-0.010	-0.025	0.011
0.709	0.012	0.703	-0.010	-0.025	0.011
0.729	0.037	0.705	-0.010	-0.025	0.011
0.724	0.034	0.722	-0.010	-0.025	0.011
0.732	0.032	0.736	-0.010	-0.025	0.011
0.729	0.030	0.702	-0.010	-0.025	0.011
0.720	0.028	0.726	-0.010	-0.025	0.011
0.730	0.055	0.698	-0.010	-0.025	0.011
0.715	0.016	0.733	-0.010	-0.025	0.011
0.728	0.038	0.708	-0.010	-0.025	0.011
0.728	0.039	0.695	-0.010	-0.025	0.011
0.735	0.029	0.719	-0.010	-0.025	0.011
0.726	0.026	0.713	-0.010	-0.025	0.011
0.725	0.027	0.709	-0.010	-0.025	0.011
0.720	0.064	0.691	-0.010	-0.025	0.011
0.714	0.020	0.713	-0.010	-0.025	0.011
0.732	0.051	0.712	-0.010	-0.025	0.011
0.731	0.037	0.722	-0.010	-0.026	0.011
0.732	0.051	0.729	-0.010	-0.025	0.011
0.722	0.029	0.709	-0.010	-0.025	0.011
0.722	0.037	0.729	-0.010	-0.025	0.011
0.713	0.071	0.716	-0.010	-0.025	0.011
0.714	0.025	0.737	-0.010	-0.025	0.011
0.720	0.055	0.732	-0.010	-0.025	0.011
0.725	0.037	0.726	-0.010	-0.026	0.011
0.728	0.056	0.715	-0.009	-0.025	0.011
0.716	0.029	0.702	-0.010	-0.026	0.011
0.731	0.038	0.743	-0.010	-0.025	0.011
0.718	0.084	0.708	-0.010	-0.025	0.011
0.718	0.030	0.733	-0.010	-0.025	0.011
0.720	0.050	0.715	-0.010	-0.025	0.011
0.733	0.034	0.746	-0.010	-0.026	0.011
0.734	0.044	0.726	-0.010	-0.025	0.011
0.724	0.034	0.723	-0.010	-0.026	0.011
0.734	0.030	0.732	-0.010	-0.025	0.011
0.719	0.080	0.719	-0.010	-0.025	0.011
0.721	0.022	0.726	-0.010	-0.025	0.011
0.720	0.042	0.722	-0.010	-0.025	0.011
0.738	0.025	0.739	-0.010	-0.026	0.011
0.735	0.048	0.743	-0.010	-0.025	0.011
0.729	0.025	0.712	-0.010	-0.026	0.011
0.734	0.031	0.726	-0.010	-0.025	0.011
0.717	0.092	0.739	-0.010	-0.025	0.011
0.735	0.040	0.722	-0.010	-0.025	0.011
0.724	0.050	0.719	-0.010	-0.026	0.011
0.735	0.027	0.760	-0.010	-0.026	0.011
0.733	0.054	0.732	-0.010	-0.025	0.011
0.739	0.033	0.726	-0.010	-0.026	0.011
0.742	0.032	0.733	-0.010	-0.025	0.011
0.722	0.082	0.722	-0.010	-0.026	0.011
0.749	0.038	0.722	-0.010	-0.026	0.011
0.731	0.054	0.715	-0.010	-0.026	0.011
0.751	0.034	0.746	-0.010	-0.027	0.011
0.742	0.057	0.712	-0.010	-0.026	0.011
0.742	0.036	0.722	-0.010	-0.026	0.011
0.741	0.046	0.732	-0.010	-0.026	0.011
0.744	0.080	0.749	-0.010	-0.026	0.011
0.756	0.042	0.725	-0.010	-0.026	0.011
0.740	0.054	0.712	-0.010	-0.026	0.011
0.752	0.044	0.773	-0.010	-0.027	0.011
0.758	0.050	0.729	-0.010	-0.026	0.011
0.758	0.027	0.729	-0.010	-0.026	0.011
0.753	0.054	0.729	-0.010	-0.026	0.011
0.742	0.065	0.732	-0.010	-0.026	0.011
0.765	0.047	0.732	-0.010	-0.026	0.011
0.749	0.057	0.722	-0.010	-0.026	0.011
0.746	0.040	0.766	-0.010	-0.026	0.011
0.747	0.054	0.702	-0.010	-0.026	0.011
0.764	0.027	0.722	-0.010	-0.026	0.011
0.754	0.044	0.732	-0.010	-0.026	0.011
0.752	0.044	0.722	-0.010	-0.026	0.011
0.770	0.051	0.729	-0.010	-0.026	0.011
0.754	0.039	0.698	-0.010	-0.026	0.011
0.756	0.044	0.759	-0.010	-0.026	0.011
0.752	0.048	0.698	-0.011	-0.026	0.011
0.768	0.036	0.728	-0.010	-0.026	0.011
0.766	0.042	0.694	-0.010	-0.026	0.011
0.758	0.044	0.732	-0.010	-0.026	0.011
0.778	0.054	0.728	-0.010	-0.026	0.011
0.764	0.035	0.725	-0.010	-0.026	0.011
0.766	0.054	0.715	-0.010	-0.026	0.011
0.753	0.041	0.685	-0.010	-0.026	0.011
0.778	0.026	0.722	-0.010	-0.026	0.011
0.768	0.041	0.725	-0.010	-0.026	0.011
0.771	0.023	0.729	-0.010	-0.026	0.011
0.772	0.055	0.698	-0.010	-0.026	0.011
0.770	0.032	0.726	-0.010	-0.026	0.011
0.770	0.040	0.712	-0.010	-0.026	0.011
0.767	0.035	0.699	-0.011	-0.026	0.011
0.780	0.040	0.729	-0.010	-0.026	0.011
0.769	0.035	0.715	-0.010	-0.026	0.011
0.767	0.016	0.719	-0.010	-0.026	0.011
0.768	0.045	0.718	-0.010	-0.026	0.011
0.777	0.034	0.719	-0.010	-0.026	0.011
0.765	0.036	0.692	-0.010	-0.025	0.011
0.771	0.042	0.702	-0.011	-0.026	0.011
0.780	0.042	0.729	-0.010	-0.026	0.011
0.766	0.040	0.716	-0.010	-0.026	0.011
0.778	0.021	0.736	-0.011	-0.026	0.011
0.769	0.042	0.726	-0.010	-0.026	0.011
0.787	0.021	0.733	-0.011	-0.026	0.011
0.779	0.048	0.708	-0.010	-0.025	0.011
0.773	0.031	0.709	-0.011	-0.026	0.011
0.772	0.048	0.726	-0.011	-0.026	0.011
0.763	0.035	0.726	-0.011	-0.026	0.011
0.769	0.026	0.702	-0.010	-0.026	0.011
0.762	0.031	0.709	-0.011	-0.026	0.011
0.792	0.037	0.760	-0.010	-0.026	0.011
0.770	0.034	0.706	-0.011	-0.025	0.011
0.765	0.028	0.719	-0.010	-0.026	0.011
0.770	0.047	0.722	-0.011	-0.026	0.011
0.763	0.030	0.730	-0.010	-0.026	0.012
0.777	0.022	0.709	-0.011	-0.026	0.011
0.755	0.029	0.737	-0.011	-0.026	0.011
0.783	0.028	0.750	-0.011	-0.026	0.011
0.772	0.031	0.695	-0.011	-0.025	0.011
0.772	0.028	0.733	-0.010	-0.026	0.011
0.756	0.049	0.747	-0.011	-0.026	0.011
0.759	0.017	0.734	-0.010	-0.026	0.012
0.781	0.033	0.716	-0.010	-0.026	0.011
0.757	0.020	0.723	-0.010	-0.026	0.012
0.772	0.037	0.743	-0.010	-0.026	0.011
0.776	0.038	0.699	-0.011	-0.025	0.011
0.780	0.030	0.757	-0.010	-0.026	0.011
0.756	0.050	0.723	-0.011	-0.026	0.011
0.762	0.031	0.740	-0.011	-0.026	0.012
0.768	0.053	0.722	-0.011	-0.026	0.011
0.753	0.021	0.713	-0.010	-0.026	0.012
0.774	0.041	0.746	-0.010	-0.026	0.011
0.767	0.037	0.709	-0.011	-0.026	0.011
0.779	0.044	0.743	-0.010	-0.026	0.011
0.743	0.062	0.743	-0.010	-0.026	0.011
0.764	0.037	0.747	-0.011	-0.026	0.012
0.769	0.047	0.709	-0.011	-0.026	0.012
0.753	0.029	0.730	-0.010	-0.026	0.012
0.774	0.046	0.757	-0.010	-0.026	0.011
0.774	0.044	0.737	-0.011	-0.026	0.012
0.775	0.045	0.749	-0.010	-0.026	0.011
0.745	0.064	0.743	-0.010	-0.026	0.011
0.763	0.045	0.747	-0.011	-0.026	0.012
0.773	0.060	0.729	-0.010	-0.026	0.012
0.748	0.029	0.737	-0.010	-0.026	0.012
0.780	0.052	0.736	-0.010	-0.026	0.011
0.774	0.029	0.723	-0.011	-0.026	0.012
0.777	0.050	0.756	-0.010	-0.026	0.011
0.756	0.070	0.746	-0.010	-0.026	0.011
0.763	0.035	0.747	-0.010	-0.026	0.012
0.771	0.068	0.712	-0.010	-0.026	0.012
0.748	0.034	0.737	-0.010	-0.026	0.012
0.766	0.042	0.767	-0.010	-0.026	0.011
0.775	0.037	0.740	-0.011	-0.026	0.012
0.771	0.049	0.760	-0.010	-0.026	0.011
0.743	0.069	0.760	-0.010	-0.026	0.012
0.769	0.043	0.757	-0.010	-0.026	0.012
0.771	0.070	0.716	-0.010	-0.026	0.012
0.757	0.019	0.744	-0.010	-0.026	0.012
0.777	0.054	0.753	-0.011	-0.026	0.011
0.779	0.043	0.736	-0.010	-0.026	0.011
0.776	0.052	0.777	-0.010	-0.026	0.012
0.747	0.066	0.750	-0.010	-0.026	0.011
0.772	0.035	0.747	-0.010	-0.026	0.012
0.766	0.081	0.746	-0.010	-0.026	0.012
0.763	0.031	0.733	-0.010	-0.026	0.012
0.767	0.055	0.767	-0.010	-0.026	0.012
0.778	0.046	0.747	-0.011	-0.027	0.012
0.788	0.052	0.773	-0.010	-0.026	0.012
0.735	0.076	0.760	-0.010	-0.026	0.011
0.765	0.041	0.754	-0.010	-0.026	0.012
0.774	0.080	0.740	-0.011	-0.027	0.012
0.771	0.044	0.730	-0.010	-0.027	0.012
0.765	0.056	0.736	-0.010	-0.026	0.012
0.778	0.052	0.760	-0.010	-0.027	0.012
0.777	0.060	0.760	-0.010	-0.026	0.012
0.748	0.079	0.749	-0.010	-0.027	0.012
0.779	0.062	0.750	-0.010	-0.027	0.012
0.770	0.090	0.756	-0.010	-0.027	0.012
0.781	0.051	0.729	-0.010	-0.027	0.012
0.776	0.054	0.757	-0.011	-0.026	0.012
0.779	0.045	0.770	-0.010	-0.027	0.012
0.785	0.065	0.743	-0.010	-0.027	0.012
0.755	0.078	0.746	-0.010	-0.027	0.012
0.789	0.062	0.746	-0.010	-0.026	0.012
0.777	0.089	0.743	-0.010	-0.027	0.012
0.778	0.052	0.756	-0.010	-0.027	0.012
0.776	0.058	0.753	-0.011	-0.027	0.012
0.775	0.050	0.760	-0.010	-0.027	0.012
0.777	0.067	0.750	-0.010	-0.026	0.012
0.778	0.063	0.760	-0.010	-0.027	0.012
0.800	0.069	0.745	-0.010	-0.027	0.011
0.777	0.075	0.743	-0.010	-0.027	0.012
0.796	0.070	0.749	-0.010	-0.027	0.011
0.783	0.059	0.736	-0.011	-0.027	0.012
0.787	0.059	0.756	-0.010	-0.027	0.012
0.787	0.061	0.722	-0.011	-0.027	0.012
0.797	0.055	0.742	-0.010	-0.027	0.012
0.800	0.066	0.753	-0.011	-0.027	0.011
0.791	0.069	0.757	-0.010	-0.027	0.012
0.798	0.069	0.742	-0.011	-0.027	0.012
0.789	0.062	0.726	-0.011	-0.027	0.012
0.788	0.047	0.750	-0.010	-0.027	0.011
0.788	0.065	0.743	-0.011	-0.027	0.012
0.796	0.049	0.753	-0.010	-0.027	0.012
0.800	0.063	0.753	-0.011	-0.027	0.011
0.784	0.068	0.777	-0.010	-0.027	0.012
0.802	0.070	0.742	-0.010	-0.027	0.012
0.792	0.058	0.705	-0.010	-0.027	0.012
0.798	0.057	0.756	-0.010	-0.027	0.012
0.787	0.071	0.726	-0.011	-0.027	0.012
0.810	0.048	0.743	-0.010	-0.027	0.012
0.808	0.075	0.752	-0.011	-0.027	0.011
0.787	0.058	0.760	-0.011	-0.027	0.012
0.803	0.062	0.746	-0.011	-0.027	0.012
0.795	0.062	0.732	-0.010	-0.027	0.012
0.788	0.056	0.770	-0.010	-0.027	0.012
0.788	0.057	0.740	-0.011	-0.027	0.012
0.811	0.054	0.746	-0.010	-0.027	0.012
0.806	0.072	0.763	-0.011	-0.027	0.012
0.791	0.061	0.746	-0.010	-0.027	0.012
0.799	0.064	0.746	-0.011	-0.027	0.012
0.792	0.054	0.733	-0.011	-0.027	0.012
0.796	0.061	0.753	-0.010	-0.027	0.012
0.790	0.060	0.730	-0.011	-0.027	0.012
0.817	0.050	0.767	-0.010	-0.027	0.012
0.800	0.068	0.739	-0.011	-0.027	0.012
0.791	0.065	0.736	-0.011	-0.027	0.012
0.802	0.067	0.753	-0.010	-0.027	0.012
0.790	0.058	0.730	-0.011	-0.027	0.012
0.793	0.062	0.756	-0.010	-0.027	0.012
0.789	0.066	0.743	-0.011	-0.027	0.012
0.822	0.054	0.753	-0.010	-0.027	0.012
0.803	0.064	0.756	-0.011	-0.027	0.012
0.792	0.063	0.767	-0.010	-0.027	0.012
0.807	0.067	0.753	-0.011	-0.027	0.012
0.790	0.063	0.733	-0.011	-0.027	0.012
0.800	0.069	0.749	-0.010	-0.027	0.012
0.790	0.068	0.723	-0.011	-0.027	0.012
0.824	0.053	0.746	-0.010	-0.027	0.012
0.807	0.072	0.763	-0.010	-0.027	0.012
0.806	0.052	0.750	-0.011	-0.027	0.012
0.814	0.065	0.749	-0.011	-0.027	0.012
0.808	0.052	0.726	-0.011	-0.027	0.012
0.799	0.058	0.746	-0.011	-0.027	0.012
0.792	0.059	0.729	-0.011	-0.027	0.012
0.832	0.037	0.733	-0.010	-0.027	0.012
0.813	0.072	0.728	-0.011	-0.027	0.012
0.797	0.055	0.746	-0.010	-0.027	0.012
0.814	0.072	0.753	-0.011	-0.027	0.012
0.802	0.062	0.726	-0.011	-0.027	0.012
0.795	0.065	0.750	-0.011	-0.027	0.012
0.797	0.069	0.740	-0.011	-0.027	0.012
0.829	0.050	0.739	-0.010	-0.027	0.012
0.821	0.069	0.746	-0.011	-0.027	0.012
0.808	0.053	0.746	-0.011	-0.027	0.012
0.814	0.067	0.746	-0.011	-0.027	0.012
0.808	0.066	0.719	-0.011	-0.027	0.012
0.806	0.067	0.715	-0.010	-0.027	0.012
0.798	0.059	0.723	-0.011	-0.027	0.012
0.833	0.050	0.757	-0.010	-0.027	0.012
0.818	0.070	0.736	-0.011	-0.027	0.012
0.804	0.058	0.753	-0.011	-0.027	0.012
0.811	0.062	0.740	-0.011	-0.027	0.012
0.805	0.060	0.723	-0.011	-0.027	0.012
0.804	0.062	0.726	-0.011	-0.027	0.012
0.790	0.063	0.730	-0.011	-0.027	0.012
0.834	0.042	0.753	-0.010	-0.027	0.012
0.815	0.067	0.735	-0.011	-0.027	0.012
0.800	0.046	0.740	-0.011	-0.027	0.012
0.813	0.063	0.740	-0.011	-0.027	0.012
0.809	0.056	0.722	-0.011	-0.027	0.012
0.802	0.067	0.708	-0.010	-0.027	0.012
0.795	0.061	0.723	-0.011	-0.027	0.012
0.837	0.049	0.746	-0.010	-0.027	0.012
0.814	0.065	0.743	-0.011	-0.027	0.012
0.808	0.043	0.753	-0.011	-0.027	0.012
0.821	0.074	0.756	-0.011	-0.027	0.012
0.813	0.055	0.740	-0.011	-0.027	0.012
0.813	0.063	0.740	-0.011	-0.027	0.012
0.808	0.057	0.709	-0.011	-0.027	0.012
0.841	0.051	0.736	-0.011	-0.027	0.012
0.815	0.071	0.739	-0.010	-0.027	0.012
0.813	0.045	0.757	-0.011	-0.027	0.012
0.809	0.073	0.767	-0.011	-0.027	0.012
0.816	0.062	0.736	-0.010	-0.027	0.012
0.808	0.060	0.733	-0.011	-0.026	0.012
0.796	0.051	0.699	-0.011	-0.027	0.012
0.835	0.050	0.750	-0.011	-0.027	0.012
0.809	0.069	0.736	-0.010	-0.027	0.012
0.813	0.045	0.723	-0.011	-0.027	0.012
0.815	0.063	0.747	-0.011	-0.027	0.012
0.817	0.050	0.743	-0.011	-0.027	0.012
0.809	0.060	0.706	-0.011	-0.026	0.012
0.803	0.048	0.723	-0.011	-0.027	0.012
0.837	0.037	0.743	-0.011	-0.027	0.012
0.813	0.071	0.722	-0.010	-0.027	0.012
0.812	0.048	0.740	-0.011	-0.027	0.012
0.811	0.067	0.767	-0.011	-0.026	0.012
0.814	0.052	0.740	-0.011	-0.027	0.012
0.806	0.059	0.729	-0.011	-0.026	0.012
0.791	0.052	0.720	-0.011	-0.027	0.012
0.835	0.041	0.757	-0.011	-0.027	0.012
0.810	0.065	0.739	-0.010	-0.027	0.012
0.808	0.044	0.740	-0.011	-0.027	0.012
0.811	0.058	0.764	-0.011	-0.026	0.012
0.822	0.046	0.747	-0.011	-0.027	0.012
0.806	0.063	0.716	-0.011	-0.026	0.012
0.798	0.049	0.716	-0.011	-0.027	0.012
0.831	0.053	0.740	-0.011	-0.027	0.012
0.814	0.069	0.743	-0.011	-0.027	0.012
0.817	0.036	0.726	-0.011	-0.027	0.012
0.812	0.054	0.781	-0.011	-0.026	0.012
0.826	0.057	0.750	-0.010	-0.027	0.012
0.810	0.062	0.716	-0.011	-0.026	0.012
0.792	0.046	0.737	-0.010	-0.027	0.012
0.832	0.051	0.733	-0.011	-0.027	0.012
0.815	0.046	0.730	-0.011	-0.027	0.012
0.821	0.038	0.729	-0.011	-0.026	0.012
0.805	0.060	0.757	-0.011	-0.026	0.012
0.823	0.054	0.750	-0.011	-0.027	0.012
0.816	0.057	0.685	-0.011	-0.026	0.012
0.795	0.040	0.716	-0.011	-0.027	0.012
0.824	0.057	0.730	-0.011	-0.027	0.012
0.812	0.051	0.730	-0.011	-0.027	0.012
0.810	0.051	0.726	-0.011	-0.026	0.012
0.801	0.053	0.761	-0.011	-0.026	0.012
0.822	0.039	0.764	-0.010	-0.026	0.012
0.808	0.062	0.682	-0.011	-0.026	0.012
0.794	0.040	0.744	-0.010	-0.027	0.012
0.822	0.047	0.750	-0.011	-0.026	0.012
0.803	0.050	0.737	-0.011	-0.026	0.012
0.809	0.039	0.713	-0.011	-0.026	0.012
0.809	0.047	0.765	-0.011	-0.026	0.012
0.826	0.044	0.739	-0.010	-0.027	0.012
0.802	0.055	0.699	-0.011	-0.026	0.012
0.799	0.039	0.710	-0.010	-0.027	0.012
0.817	0.065	0.726	-0.011	-0.026	0.012
0.805	0.045	0.730	-0.011	-0.027	0.012
0.812	0.057	0.726	-0.011	-0.026	0.012
0.791	0.041	0.775	-0.011	-0.026	0.012
0.815	0.043	0.740	-0.010	-0.026	0.012
0.803	0.060	0.716	-0.011	-0.026	0.012
0.798	0.038	0.737	-0.010	-0.026	0.012
0.801	0.065	0.747	-0.011	-0.026	0.012
0.801	0.047	0.733	-0.010	-0.026	0.012
0.809	0.052	0.726	-0.011	-0.026	0.012
0.797	0.041	0.751	-0.011	-0.026	0.012
0.815	0.055	0.750	-0.010	-0.026	0.012
0.801	0.055	0.716	-0.011	-0.026	0.012
0.806	0.054	0.750	-0.010	-0.026	0.012
0.797	0.079	0.729	-0.010	-0.026	0.012
0.804	0.049	0.747	-0.010	-0.026	0.012
0.802	0.060	0.719	-0.011	-0.026	0.012
0.795	0.041	0.747	-0.010	-0.026	0.012
0.803	0.049	0.777	-0.010	-0.026	0.012
0.800	0.051	0.716	-0.011	-0.026	0.012
0.796	0.055	0.750	-0.010	-0.026	0.012
0.795	0.076	0.722	-0.010	-0.026	0.012
0.807	0.048	0.737	-0.011	-0.026	0.012
0.804	0.071	0.719	-0.010	-0.026	0.012
0.795	0.049	0.726	-0.010	-0.027	0.012
0.811	0.054	0.746	-0.010	-0.026	0.012
0.802	0.054	0.743	-0.010	-0.027	0.012
0.814	0.068	0.729	-0.010	-0.026	0.012
0.786	0.084	0.739	-0.010	-0.026	0.012
0.800	0.061	0.747	-0.010	-0.026	0.012
0.811	0.074	0.723	-0.011	-0.026	0.012
0.796	0.051	0.723	-0.010	-0.027	0.012
0.805	0.066	0.760	-0.010	-0.026	0.012
0.807	0.065	0.733	-0.010	-0.027	0.012
0.829	0.058	0.753	-0.010	-0.026	0.012
0.788	0.087	0.726	-0.010	-0.026	0.012
0.795	0.056	0.740	-0.010	-0.026	0.012
0.801	0.087	0.709	-0.010	-0.026	0.012
0.797	0.052	0.729	-0.010	-0.027	0.012
0.808	0.064	0.753	-0.010	-0.026	0.012
0.804	0.046	0.757	-0.010	-0.027	0.012
0.822	0.071	0.756	-0.010	-0.026	0.012
0.794	0.076	0.712	-0.010	-0.026	0.012
0.809	0.061	0.737	-0.010	-0.026	0.012
0.808	0.088	0.709	-0.010	-0.027	0.012
0.805	0.047	0.729	-0.010	-0.027	0.012
0.805	0.073	0.746	-0.010	-0.026	0.012
0.816	0.065	0.750	-0.010	-0.027	0.012
0.830	0.075	0.742	-0.010	-0.026	0.012
0.796	0.090	0.705	-0.010	-0.026	0.012
0.814	0.057	0.736	-0.010	-0.027	0.012
0.807	0.085	0.722	-0.010	-0.026	0.012
0.799	0.055	0.716	-0.010	-0.027	0.012
0.811	0.075	0.729	-0.010	-0.026	0.012
0.807	0.061	0.750	-0.010	-0.027	0.012
0.822	0.076	0.735	-0.010	-0.026	0.012
0.798	0.086	0.722	-0.010	-0.026	0.012
0.822	0.056	0.746	-0.010	-0.026	0.012
0.814	0.090	0.722	-0.010	-0.027	0.012
0.805	0.057	0.715	-0.010	-0.027	0.012
0.812	0.066	0.739	-0.010	-0.026	0.012
0.820	0.055	0.740	-0.010	-0.027	0.012
0.837	0.075	0.742	-0.010	-0.026	0.012
0.794	0.082	0.709	-0.010	-0.026	0.012
0.811	0.061	0.733	-0.010	-0.026	0.012
0.810	0.085	0.719	-0.010	-0.027	0.013
0.809	0.052	0.712	-0.010	-0.027	0.012
0.811	0.065	0.753	-0.010	-0.026	0.012
0.820	0.055	0.740	-0.010	-0.027	0.012
0.837	0.073	0.732	-0.010	-0.027	0.012
0.802	0.074	0.715	-0.010	-0.027	0.012
0.831	0.057	0.726	-0.010	-0.026	0.012
0.817	0.082	0.722	-0.010	-0.026	0.013
0.808	0.051	0.712	-0.009	-0.027	0.012
0.806	0.073	0.750	-0.010	-0.026	0.012
0.810	0.064	0.746	-0.010	-0.027	0.012
0.836	0.079	0.742	-0.010	-0.026	0.012
0.804	0.077	0.715	-0.010	-0.026	0.012
0.818	0.058	0.719	-0.010	-0.026	0.012
0.809	0.090	0.698	-0.010	-0.027	0.013
0.814	0.057	0.715	-0.009	-0.027	0.012
0.812	0.069	0.732	-0.010	-0.026	0.012
0.827	0.060	0.719	-0.010	-0.027	0.012
0.857	0.076	0.728	-0.010	-0.027	0.012
0.817	0.075	0.722	-0.010	-0.027	0.012
0.818	0.069	0.733	-0.010	-0.026	0.012
0.815	0.082	0.699	-0.010	-0.027	0.013
0.825	0.058	0.677	-0.010	-0.027	0.012
0.821	0.058	0.730	-0.010	-0.027	0.012
0.831	0.056	0.756	-0.010	-0.027	0.012
0.861	0.086	0.717	-0.010	-0.027	0.012
0.821	0.073	0.719	-0.010	-0.027	0.013
0.831	0.063	0.736	-0.010	-0.027	0.012
0.825	0.078	0.698	-0.010	-0.027	0.013
0.832	0.057	0.718	-0.009	-0.027	0.012
0.823	0.054	0.733	-0.010	-0.026	0.012
0.822	0.052	0.750	-0.010	-0.027	0.012
0.865	0.089	0.717	-0.010	-0.027	0.012
0.826	0.071	0.712	-0.010	-0.027	0.012
0.836	0.067	0.722	-0.010	-0.027	0.012
0.818	0.076	0.713	-0.011	-0.027	0.013
0.826	0.056	0.698	-0.010	-0.027	0.012
0.823	0.065	0.715	-0.010	-0.026	0.012
0.826	0.058	0.726	-0.010	-0.027	0.012
0.855	0.085	0.718	-0.010	-0.027	0.012
0.828	0.064	0.719	-0.010	-0.027	0.012
0.829	0.071	0.732	-0.010	-0.026	0.012
0.821	0.078	0.709	-0.010	-0.027	0.013
0.832	0.061	0.698	-0.010	-0.027	0.012
0.824	0.052	0.726	-0.010	-0.026	0.012
0.831	0.057	0.743	-0.010	-0.027	0.012
0.864	0.087	0.724	-0.010	-0.027	0.012
0.829	0.063	0.715	-0.010	-0.027	0.013
0.836	0.062	0.719	-0.010	-0.027	0.012
0.825	0.088	0.715	-0.010	-0.027	0.013
0.834	0.065	0.691	-0.010	-0.027	0.012
0.826	0.066	0.722	-0.010	-0.027	0.012
0.836	0.057	0.736	-0.010	-0.027	0.012
0.865	0.089	0.727	-0.010	-0.027	0.012
0.834	0.057	0.722	-0.010	-0.027	0.013
0.843	0.058	0.702	-0.010	-0.027	0.012
0.833	0.077	0.716	-0.011	-0.027	0.013
0.841	0.070	0.694	-0.010	-0.027	0.012
0.827	0.067	0.699	-0.010	-0.027	0.013
0.838	0.057	0.743	-0.010	-0.027	0.012
0.870	0.091	0.717	-0.010	-0.027	0.012
0.842	0.059	0.708	-0.010	-0.027	0.012
0.836	0.065	0.722	-0.010	-0.027	0.012
0.830	0.078	0.716	-0.010	-0.027	0.013
0.832	0.059	0.687	-0.010	-0.027	0.012
0.829	0.065	0.716	-0.010	-0.027	0.013
0.837	0.059	0.729	-0.010	-0.027	0.013
0.869	0.083	0.693	-0.010	-0.027	0.012
0.853	0.060	0.705	-0.010	-0.027	0.013
0.842	0.061	0.705	-0.010	-0.026	0.012
0.832	0.074	0.722	-0.010	-0.027	0.013
0.837	0.060	0.667	-0.009	-0.027	0.012
0.830	0.063	0.729	-0.010	-0.026	0.012
0.842	0.043	0.726	-0.010	-0.027	0.012
0.869	0.082	0.707	-0.010	-0.027	0.012
0.831	0.061	0.698	-0.010	-0.027	0.013
0.858	0.061	0.705	-0.010	-0.027	0.012
0.837	0.069	0.723	-0.010	-0.027	0.013
0.833	0.065	0.684	-0.009	-0.027	0.012
0.829	0.066	0.722	-0.010	-0.026	0.012
[truncated: 155,000 more rows]
