# Supplementary material for: Identification of Haptic Based Guiding Using Hard Reins
Source: PLoS One. 2015 Jul 22;10(7):e0132020. doi: 10.1371/journal.pone.0132020 (PMC4511788; doi:10.1371/journal.pone.0132020)
Supplement: S5 File — (ZIP) [file pone.0132020.s005.zip › Exp2_ForceData1/Subject3/path3/T4.csv]

0.635	-0.020	-1.318	-0.025	-0.019	0.039
0.654	-0.039	-1.311	-0.025	-0.020	0.039
0.641	-0.045	-1.321	-0.025	-0.019	0.039
0.652	-0.027	-1.342	-0.025	-0.019	0.039
0.656	-0.036	-1.338	-0.025	-0.020	0.039
0.662	-0.064	-1.331	-0.025	-0.020	0.039
0.674	-0.016	-1.311	-0.026	-0.020	0.039
0.667	-0.029	-1.328	-0.025	-0.020	0.039
0.655	-0.032	-1.315	-0.025	-0.020	0.039
0.664	-0.019	-1.311	-0.025	-0.020	0.039
0.614	-0.009	-1.315	-0.025	-0.019	0.039
0.644	-0.044	-1.317	-0.025	-0.020	0.039
0.663	-0.019	-1.328	-0.025	-0.020	0.039
0.651	-0.047	-1.334	-0.025	-0.020	0.039
0.682	-0.050	-1.307	-0.025	-0.020	0.039
0.665	-0.026	-1.362	-0.025	-0.019	0.039
0.662	-0.028	-1.362	-0.026	-0.021	0.039
0.675	-0.029	-1.332	-0.025	-0.021	0.039
0.656	-0.014	-1.311	-0.025	-0.020	0.039
0.647	0.013	-1.308	-0.025	-0.020	0.039
0.635	-0.050	-1.300	-0.025	-0.020	0.039
0.659	-0.025	-1.314	-0.025	-0.020	0.039
0.662	-0.031	-1.331	-0.025	-0.020	0.039
0.670	-0.041	-1.338	-0.026	-0.020	0.039
0.680	-0.023	-1.339	-0.026	-0.020	0.039
0.677	-0.031	-1.342	-0.025	-0.020	0.039
0.674	-0.053	-1.308	-0.025	-0.021	0.039
0.686	-0.012	-1.325	-0.026	-0.020	0.039
0.645	-0.011	-1.325	-0.025	-0.020	0.039
0.663	-0.044	-1.334	-0.025	-0.020	0.039
0.660	-0.003	-1.253	-0.025	-0.020	0.039
0.658	-0.041	-1.313	-0.026	-0.020	0.039
0.682	-0.037	-1.307	-0.025	-0.020	0.039
0.679	-0.025	-1.338	-0.026	-0.020	0.039
0.684	-0.028	-1.342	-0.026	-0.021	0.039
0.692	-0.037	-1.321	-0.025	-0.021	0.039
0.682	-0.010	-1.301	-0.025	-0.020	0.039
0.666	-0.003	-1.328	-0.026	-0.021	0.039
0.651	-0.029	-1.335	-0.025	-0.021	0.039
0.670	-0.024	-1.290	-0.025	-0.020	0.039
0.664	-0.032	-1.314	-0.025	-0.020	0.039
0.662	-0.045	-1.310	-0.026	-0.020	0.039
0.692	-0.038	-1.304	-0.026	-0.020	0.039
0.688	-0.023	-1.315	-0.026	-0.020	0.039
0.685	-0.049	-1.317	-0.026	-0.020	0.039
0.699	-0.009	-1.315	-0.026	-0.020	0.039
0.675	-0.014	-1.331	-0.026	-0.021	0.039
0.673	-0.016	-1.280	-0.025	-0.021	0.039
0.670	-0.006	-1.291	-0.025	-0.020	0.039
0.640	0.005	-1.297	-0.026	-0.020	0.039
0.670	-0.038	-1.293	-0.026	-0.021	0.039
0.683	-0.023	-1.311	-0.026	-0.020	0.039
0.675	-0.030	-1.293	-0.026	-0.021	0.039
0.696	-0.033	-1.304	-0.026	-0.021	0.039
0.681	-0.017	-1.317	-0.026	-0.020	0.039
0.676	-0.012	-1.317	-0.026	-0.021	0.039
0.699	-0.032	-1.335	-0.025	-0.021	0.039
0.676	-0.008	-1.297	-0.026	-0.020	0.039
0.647	0.033	-1.301	-0.025	-0.020	0.040
0.667	-0.036	-1.289	-0.026	-0.020	0.040
0.683	-0.021	-1.290	-0.026	-0.021	0.039
0.683	-0.029	-1.324	-0.026	-0.021	0.039
0.694	-0.035	-1.342	-0.026	-0.021	0.039
0.703	-0.012	-1.325	-0.026	-0.021	0.039
0.694	-0.017	-1.331	-0.026	-0.021	0.039
0.694	-0.038	-1.300	-0.026	-0.021	0.039
0.707	0.010	-1.308	-0.026	-0.021	0.039
0.673	0.003	-1.311	-0.025	-0.021	0.039
0.685	-0.028	-1.314	-0.026	-0.021	0.040
0.685	-0.003	-1.260	-0.025	-0.020	0.040
0.680	-0.032	-1.310	-0.026	-0.021	0.040
0.704	-0.020	-1.304	-0.026	-0.021	0.040
0.706	-0.021	-1.341	-0.026	-0.020	0.040
0.709	-0.013	-1.338	-0.026	-0.021	0.039
0.727	-0.038	-1.321	-0.026	-0.021	0.040
0.704	-0.011	-1.311	-0.026	-0.021	0.039
0.683	0.005	-1.294	-0.026	-0.021	0.040
0.688	-0.009	-1.308	-0.025	-0.022	0.040
0.690	-0.008	-1.266	-0.026	-0.021	0.040
0.691	-0.021	-1.293	-0.026	-0.021	0.040
0.688	-0.031	-1.296	-0.026	-0.021	0.040
0.723	-0.027	-1.300	-0.026	-0.021	0.040
0.711	-0.018	-1.304	-0.026	-0.021	0.040
0.715	-0.038	-1.290	-0.026	-0.021	0.040
0.716	0.004	-1.298	-0.026	-0.021	0.039
0.694	0.000	-1.328	-0.026	-0.021	0.040
0.702	-0.005	-1.273	-0.026	-0.022	0.040
0.695	0.002	-1.273	-0.026	-0.021	0.040
0.668	0.007	-1.283	-0.026	-0.021	0.040
0.687	-0.025	-1.282	-0.026	-0.021	0.040
0.713	-0.014	-1.300	-0.026	-0.021	0.040
0.706	-0.026	-1.293	-0.026	-0.021	0.040
0.718	-0.015	-1.304	-0.026	-0.021	0.040
0.705	-0.001	-1.314	-0.026	-0.021	0.040
0.704	-0.006	-1.314	-0.026	-0.022	0.040
0.710	0.003	-1.301	-0.025	-0.022	0.040
0.703	0.004	-1.280	-0.026	-0.021	0.040
0.691	0.050	-1.263	-0.026	-0.021	0.040
0.677	-0.027	-1.292	-0.026	-0.021	0.040
0.711	-0.009	-1.273	-0.026	-0.021	0.040
0.720	-0.007	-1.314	-0.026	-0.021	0.040
0.716	-0.009	-1.331	-0.027	-0.022	0.040
0.720	0.015	-1.298	-0.026	-0.022	0.040
0.709	0.009	-1.311	-0.026	-0.022	0.040
0.709	-0.009	-1.280	-0.026	-0.022	0.040
0.715	0.016	-1.287	-0.026	-0.021	0.040
0.687	0.021	-1.287	-0.026	-0.021	0.040
0.702	-0.006	-1.310	-0.026	-0.021	0.040
0.708	0.005	-1.246	-0.026	-0.021	0.040
0.707	-0.010	-1.303	-0.026	-0.021	0.040
0.733	-0.006	-1.300	-0.026	-0.022	0.040
0.722	0.002	-1.304	-0.026	-0.021	0.040
0.744	0.023	-1.312	-0.026	-0.022	0.039
0.733	0.006	-1.301	-0.026	-0.022	0.040
0.712	0.018	-1.291	-0.026	-0.022	0.040
0.699	0.045	-1.297	-0.026	-0.022	0.040
0.706	-0.003	-1.287	-0.026	-0.022	0.040
0.717	0.002	-1.266	-0.026	-0.021	0.040
0.710	-0.004	-1.324	-0.026	-0.021	0.040
0.712	-0.016	-1.300	-0.027	-0.022	0.040
0.755	-0.009	-1.294	-0.027	-0.022	0.040
0.725	0.016	-1.308	-0.026	-0.022	0.039
0.710	-0.003	-1.277	-0.026	-0.022	0.039
0.735	0.022	-1.302	-0.026	-0.022	0.039
0.709	0.020	-1.301	-0.026	-0.022	0.040
0.718	0.007	-1.267	-0.026	-0.022	0.040
0.712	0.010	-1.267	-0.026	-0.021	0.040
0.696	0.020	-1.290	-0.026	-0.022	0.040
0.706	-0.002	-1.266	-0.026	-0.022	0.040
0.730	-0.011	-1.310	-0.026	-0.022	0.040
0.723	0.016	-1.291	-0.027	-0.022	0.040
0.731	0.004	-1.294	-0.026	-0.022	0.040
0.719	0.018	-1.284	-0.026	-0.022	0.040
0.715	0.025	-1.301	-0.026	-0.022	0.040
0.705	0.005	-1.287	-0.026	-0.022	0.040
0.709	0.011	-1.273	-0.026	-0.022	0.040
0.703	0.060	-1.274	-0.026	-0.022	0.040
0.685	-0.012	-1.279	-0.026	-0.022	0.040
0.725	-0.001	-1.273	-0.027	-0.022	0.040
0.717	0.002	-1.300	-0.027	-0.022	0.040
0.725	-0.017	-1.334	-0.027	-0.022	0.040
0.731	0.018	-1.301	-0.027	-0.022	0.040
0.729	0.012	-1.304	-0.026	-0.022	0.040
0.718	0.003	-1.267	-0.026	-0.022	0.040
0.737	0.029	-1.288	-0.026	-0.022	0.040
0.701	0.032	-1.274	-0.026	-0.022	0.040
0.713	-0.001	-1.293	-0.026	-0.022	0.040
0.720	0.007	-1.236	-0.026	-0.021	0.040
0.715	-0.010	-1.289	-0.027	-0.022	0.040
0.730	0.001	-1.290	-0.027	-0.022	0.040
0.736	0.012	-1.308	-0.026	-0.022	0.040
0.742	0.030	-1.312	-0.027	-0.023	0.039
0.745	-0.001	-1.298	-0.026	-0.022	0.040
0.729	0.019	-1.267	-0.027	-0.022	0.040
0.715	0.050	-1.280	-0.027	-0.022	0.040
0.714	0.000	-1.273	-0.026	-0.023	0.040
0.716	0.015	-1.256	-0.026	-0.022	0.040
0.714	0.004	-1.293	-0.027	-0.022	0.040
0.702	-0.015	-1.293	-0.027	-0.022	0.040
0.753	-0.003	-1.280	-0.027	-0.022	0.040
0.723	0.019	-1.301	-0.026	-0.022	0.040
0.721	0.005	-1.277	-0.026	-0.023	0.040
0.736	0.025	-1.274	-0.027	-0.022	0.040
0.710	0.026	-1.297	-0.027	-0.022	0.040
0.716	0.010	-1.249	-0.026	-0.023	0.040
0.718	0.013	-1.236	-0.026	-0.022	0.040
0.687	0.030	-1.283	-0.027	-0.022	0.040
0.711	-0.011	-1.285	-0.027	-0.022	0.040
0.731	0.001	-1.290	-0.027	-0.022	0.040
0.738	0.005	-1.273	-0.027	-0.023	0.040
0.741	0.007	-1.284	-0.027	-0.022	0.040
0.731	0.020	-1.267	-0.026	-0.023	0.040
0.711	0.013	-1.290	-0.027	-0.023	0.040
0.727	0.002	-1.287	-0.026	-0.023	0.040
0.713	0.008	-1.252	-0.026	-0.022	0.040
0.701	0.053	-1.284	-0.026	-0.022	0.040
0.691	-0.024	-1.254	-0.027	-0.022	0.040
0.729	-0.004	-1.263	-0.027	-0.022	0.040
0.729	-0.007	-1.283	-0.027	-0.022	0.040
0.727	-0.009	-1.293	-0.027	-0.022	0.040
0.733	0.015	-1.291	-0.027	-0.023	0.040
0.735	0.017	-1.284	-0.027	-0.023	0.040
0.724	0.002	-1.239	-0.026	-0.023	0.040
0.728	0.021	-1.267	-0.027	-0.022	0.040
0.705	0.025	-1.256	-0.027	-0.022	0.040
0.703	0.000	-1.272	-0.027	-0.022	0.040
0.724	0.006	-1.242	-0.026	-0.022	0.040
0.708	-0.005	-1.265	-0.027	-0.022	0.040
0.736	0.006	-1.273	-0.027	-0.022	0.040
0.732	0.004	-1.310	-0.027	-0.022	0.040
0.758	0.022	-1.288	-0.027	-0.023	0.039
0.736	-0.010	-1.276	-0.027	-0.023	0.040
0.727	0.013	-1.259	-0.027	-0.022	0.040
0.712	0.038	-1.266	-0.027	-0.023	0.040
0.714	-0.006	-1.256	-0.026	-0.023	0.040
0.707	0.008	-1.252	-0.026	-0.022	0.040
0.722	-0.009	-1.262	-0.027	-0.022	0.040
0.710	-0.015	-1.248	-0.027	-0.022	0.040
0.755	-0.017	-1.262	-0.027	-0.023	0.040
0.735	0.014	-1.267	-0.027	-0.023	0.040
0.736	-0.010	-1.276	-0.027	-0.023	0.040
0.735	0.015	-1.277	-0.027	-0.023	0.040
0.709	0.020	-1.276	-0.027	-0.023	0.040
0.717	0.005	-1.242	-0.027	-0.023	0.040
0.724	0.013	-1.246	-0.026	-0.022	0.040
0.689	0.024	-1.256	-0.027	-0.022	0.040
0.711	-0.012	-1.241	-0.027	-0.022	0.040
0.732	-0.012	-1.276	-0.027	-0.022	0.040
0.727	-0.006	-1.279	-0.027	-0.023	0.040
0.745	-0.016	-1.266	-0.027	-0.023	0.040
0.727	0.002	-1.270	-0.027	-0.023	0.040
0.714	0.013	-1.283	-0.027	-0.023	0.040
0.715	-0.007	-1.245	-0.027	-0.023	0.040
0.712	0.006	-1.259	-0.027	-0.022	0.040
0.695	0.039	-1.252	-0.027	-0.022	0.040
0.693	-0.023	-1.244	-0.027	-0.022	0.040
0.729	-0.019	-1.248	-0.027	-0.022	0.040
0.724	-0.006	-1.273	-0.027	-0.022	0.040
0.729	-0.017	-1.286	-0.028	-0.023	0.040
0.739	0.014	-1.253	-0.027	-0.023	0.040
0.717	0.003	-1.263	-0.027	-0.023	0.040
0.716	-0.001	-1.228	-0.027	-0.023	0.040
0.720	-0.001	-1.252	-0.027	-0.022	0.040
0.702	0.018	-1.252	-0.027	-0.023	0.040
0.713	-0.019	-1.245	-0.027	-0.023	0.040
0.724	-0.020	-1.235	-0.027	-0.022	0.040
0.718	-0.014	-1.255	-0.028	-0.022	0.040
0.743	-0.012	-1.263	-0.027	-0.023	0.040
0.727	-0.011	-1.259	-0.027	-0.023	0.040
0.751	0.016	-1.278	-0.027	-0.023	0.039
0.727	-0.006	-1.259	-0.027	-0.023	0.040
0.709	0.001	-1.249	-0.027	-0.022	0.040
0.717	0.018	-1.249	-0.027	-0.023	0.040
0.705	-0.021	-1.245	-0.027	-0.023	0.040
0.717	-0.009	-1.211	-0.027	-0.022	0.040
0.714	-0.014	-1.268	-0.027	-0.022	0.040
0.710	-0.038	-1.265	-0.027	-0.023	0.040
0.762	-0.032	-1.252	-0.027	-0.023	0.040
0.733	-0.007	-1.249	-0.027	-0.023	0.039
0.714	-0.007	-1.252	-0.027	-0.023	0.039
0.729	0.009	-1.243	-0.027	-0.023	0.039
0.710	-0.002	-1.249	-0.027	-0.023	0.040
0.709	-0.019	-1.218	-0.027	-0.023	0.040
0.724	-0.013	-1.221	-0.027	-0.022	0.040
0.699	0.004	-1.241	-0.027	-0.022	0.040
0.710	-0.029	-1.237	-0.027	-0.023	0.040
0.726	-0.036	-1.266	-0.027	-0.022	0.039
0.732	-0.017	-1.269	-0.027	-0.023	0.039
0.736	-0.024	-1.259	-0.027	-0.023	0.040
0.728	-0.003	-1.218	-0.027	-0.023	0.040
0.723	0.002	-1.255	-0.027	-0.023	0.040
0.709	-0.019	-1.235	-0.027	-0.023	0.040
0.720	-0.013	-1.225	-0.027	-0.022	0.040
0.704	0.030	-1.249	-0.027	-0.023	0.040
0.690	-0.047	-1.230	-0.027	-0.022	0.040
0.724	-0.028	-1.228	-0.027	-0.023	0.039
0.736	-0.019	-1.259	-0.027	-0.023	0.039
0.732	-0.029	-1.279	-0.028	-0.023	0.040
0.736	-0.007	-1.256	-0.027	-0.023	0.039
0.729	-0.016	-1.235	-0.027	-0.023	0.039
0.710	-0.028	-1.225	-0.027	-0.023	0.039
0.713	-0.008	-1.232	-0.027	-0.023	0.040
0.694	0.002	-1.242	-0.027	-0.023	0.039
0.707	-0.027	-1.234	-0.027	-0.023	0.040
0.733	-0.022	-1.211	-0.027	-0.023	0.040
0.718	-0.029	-1.244	-0.028	-0.022	0.040
0.736	-0.023	-1.249	-0.028	-0.023	0.039
0.734	-0.020	-1.262	-0.027	-0.023	0.039
0.766	0.002	-1.250	-0.028	-0.024	0.039
0.727	-0.024	-1.252	-0.027	-0.023	0.040
0.721	-0.019	-1.238	-0.027	-0.023	0.039
0.708	0.003	-1.252	-0.027	-0.023	0.040
0.699	-0.030	-1.220	-0.027	-0.023	0.040
0.725	-0.033	-1.211	-0.027	-0.022	0.039
0.725	-0.023	-1.269	-0.027	-0.022	0.039
0.712	-0.047	-1.241	-0.028	-0.023	0.040
0.758	-0.041	-1.235	-0.027	-0.023	0.040
0.735	-0.011	-1.239	-0.028	-0.023	0.039
0.712	0.001	-1.221	-0.027	-0.023	0.040
0.714	-0.019	-1.256	-0.027	-0.023	0.039
0.703	0.000	-1.228	-0.027	-0.023	0.040
0.721	-0.036	-1.217	-0.027	-0.023	0.040
0.721	-0.035	-1.231	-0.027	-0.023	0.039
0.717	-0.023	-1.241	-0.028	-0.023	0.039
0.725	-0.031	-1.241	-0.028	-0.023	0.040
0.736	-0.047	-1.255	-0.027	-0.023	0.039
0.737	0.000	-1.253	-0.027	-0.023	0.039
0.722	-0.017	-1.259	-0.027	-0.023	0.039
0.722	-0.015	-1.208	-0.027	-0.024	0.039
0.715	-0.007	-1.235	-0.027	-0.023	0.040
0.707	-0.030	-1.227	-0.027	-0.023	0.040
0.708	-0.027	-1.210	-0.027	-0.023	0.040
0.717	-0.036	-1.255	-0.028	-0.022	0.039
0.704	-0.041	-1.244	-0.028	-0.023	0.040
0.750	-0.043	-1.252	-0.028	-0.023	0.039
0.722	-0.016	-1.248	-0.027	-0.023	0.039
0.722	-0.021	-1.276	-0.028	-0.024	0.039
0.715	-0.025	-1.235	-0.027	-0.024	0.039
0.719	-0.016	-1.238	-0.027	-0.023	0.039
0.713	-0.009	-1.201	-0.027	-0.023	0.039
0.694	-0.043	-1.223	-0.028	-0.023	0.040
0.696	-0.015	-1.252	-0.027	-0.023	0.039
0.719	-0.050	-1.244	-0.028	-0.023	0.039
0.734	-0.051	-1.235	-0.028	-0.023	0.039
0.732	-0.027	-1.252	-0.028	-0.023	0.039
0.730	-0.027	-1.249	-0.028	-0.023	0.039
0.727	-0.020	-1.235	-0.027	-0.024	0.039
0.754	0.003	-1.246	-0.028	-0.024	0.039
0.710	-0.008	-1.235	-0.027	-0.023	0.039
0.716	-0.039	-1.234	-0.027	-0.023	0.039
0.719	-0.011	-1.248	-0.028	-0.023	0.040
0.702	-0.040	-1.227	-0.028	-0.023	0.040
0.734	-0.044	-1.218	-0.027	-0.023	0.039
0.724	-0.033	-1.268	-0.028	-0.022	0.039
0.722	-0.041	-1.268	-0.028	-0.023	0.040
0.754	-0.043	-1.252	-0.027	-0.023	0.039
0.736	-0.005	-1.218	-0.028	-0.023	0.039
0.715	-0.000	-1.211	-0.027	-0.024	0.039
0.711	-0.026	-1.232	-0.027	-0.023	0.039
0.715	-0.019	-1.211	-0.027	-0.023	0.039
0.717	-0.034	-1.214	-0.028	-0.023	0.039
0.722	-0.036	-1.232	-0.027	-0.023	0.039
0.719	-0.027	-1.224	-0.028	-0.023	0.039
0.723	-0.029	-1.252	-0.028	-0.023	0.039
0.740	-0.047	-1.245	-0.028	-0.023	0.039
0.747	-0.009	-1.222	-0.028	-0.024	0.039
0.718	-0.016	-1.235	-0.028	-0.024	0.039
0.721	-0.030	-1.201	-0.027	-0.024	0.039
0.716	-0.019	-1.227	-0.028	-0.023	0.040
0.713	-0.039	-1.210	-0.028	-0.023	0.040
0.708	-0.040	-1.217	-0.028	-0.023	0.039
0.716	-0.022	-1.266	-0.028	-0.023	0.039
0.704	-0.055	-1.244	-0.028	-0.023	0.039
0.748	-0.048	-1.224	-0.028	-0.023	0.039
0.732	-0.029	-1.266	-0.028	-0.023	0.039
0.727	-0.024	-1.269	-0.028	-0.024	0.039
0.732	-0.022	-1.239	-0.027	-0.024	0.039
0.723	-0.012	-1.218	-0.028	-0.023	0.039
0.709	-0.010	-1.208	-0.027	-0.024	0.039
0.700	-0.035	-1.207	-0.027	-0.023	0.040
0.703	-0.022	-1.224	-0.028	-0.023	0.039
0.713	-0.040	-1.217	-0.028	-0.023	0.039
0.734	-0.052	-1.221	-0.028	-0.023	0.039
0.732	-0.036	-1.259	-0.028	-0.023	0.039
0.735	-0.040	-1.252	-0.028	-0.024	0.039
0.728	-0.027	-1.214	-0.028	-0.024	0.039
0.758	0.006	-1.240	-0.028	-0.024	0.039
0.704	-0.010	-1.238	-0.027	-0.024	0.039
0.717	-0.034	-1.214	-0.028	-0.023	0.039
0.709	0.002	-1.242	-0.028	-0.023	0.039
0.698	-0.048	-1.206	-0.028	-0.023	0.040
0.731	-0.045	-1.211	-0.028	-0.023	0.039
0.720	-0.030	-1.279	-0.028	-0.023	0.039
0.717	-0.050	-1.227	-0.028	-0.024	0.039
0.760	-0.043	-1.238	-0.028	-0.024	0.039
0.745	-0.014	-1.239	-0.028	-0.024	0.039
0.713	-0.005	-1.218	-0.028	-0.024	0.039
0.710	-0.033	-1.221	-0.027	-0.024	0.039
0.714	-0.021	-1.197	-0.028	-0.024	0.039
0.717	-0.036	-1.197	-0.028	-0.023	0.039
0.720	-0.048	-1.235	-0.028	-0.023	0.039
0.713	-0.027	-1.200	-0.028	-0.023	0.039
0.724	-0.040	-1.241	-0.028	-0.024	0.039
0.733	-0.056	-1.228	-0.028	-0.024	0.039
0.743	-0.012	-1.236	-0.028	-0.024	0.039
0.708	-0.018	-1.242	-0.028	-0.024	0.039
0.708	-0.032	-1.183	-0.028	-0.025	0.039
0.717	-0.010	-1.198	-0.028	-0.023	0.039
0.709	-0.044	-1.207	-0.028	-0.024	0.039
0.705	-0.039	-1.224	-0.028	-0.023	0.039
0.714	-0.044	-1.248	-0.028	-0.023	0.039
0.711	-0.053	-1.237	-0.028	-0.024	0.039
0.740	-0.058	-1.214	-0.028	-0.024	0.039
0.724	-0.025	-1.235	-0.028	-0.024	0.039
0.724	-0.021	-1.258	-0.029	-0.024	0.039
0.719	-0.028	-1.235	-0.027	-0.025	0.039
0.719	-0.019	-1.211	-0.028	-0.024	0.039
0.707	-0.008	-1.197	-0.028	-0.024	0.039
0.690	-0.057	-1.209	-0.028	-0.023	0.040
0.706	-0.041	-1.234	-0.028	-0.024	0.039
0.722	-0.035	-1.214	-0.028	-0.023	0.039
0.725	-0.062	-1.214	-0.028	-0.024	0.039
0.732	-0.032	-1.228	-0.028	-0.024	0.039
0.728	-0.030	-1.242	-0.028	-0.024	0.039
0.715	-0.027	-1.201	-0.028	-0.024	0.039
0.754	-0.003	-1.226	-0.028	-0.024	0.039
0.692	-0.007	-1.225	-0.028	-0.024	0.039
0.704	-0.047	-1.203	-0.028	-0.023	0.039
0.709	-0.018	-1.221	-0.028	-0.023	0.039
0.703	-0.052	-1.182	-0.029	-0.024	0.039
0.733	-0.045	-1.208	-0.028	-0.024	0.039
0.726	-0.037	-1.258	-0.028	-0.023	0.039
0.711	-0.035	-1.224	-0.028	-0.024	0.039
0.746	-0.036	-1.211	-0.028	-0.024	0.039
0.728	-0.016	-1.208	-0.028	-0.024	0.039
0.710	0.005	-1.204	-0.028	-0.024	0.039
0.703	-0.040	-1.221	-0.028	-0.024	0.039
0.711	-0.029	-1.187	-0.028	-0.023	0.039
0.721	-0.040	-1.214	-0.028	-0.023	0.039
0.717	-0.049	-1.190	-0.028	-0.024	0.039
0.722	-0.033	-1.235	-0.028	-0.024	0.039
0.718	-0.043	-1.234	-0.028	-0.024	0.039
0.715	-0.056	-1.221	-0.028	-0.024	0.039
0.745	-0.018	-1.198	-0.028	-0.024	0.039
0.717	-0.026	-1.214	-0.028	-0.024	0.039
0.713	-0.035	-1.164	-0.028	-0.025	0.039
0.714	-0.009	-1.191	-0.028	-0.024	0.039
0.706	-0.052	-1.203	-0.028	-0.024	0.039
0.708	-0.046	-1.207	-0.028	-0.024	0.039
0.716	-0.040	-1.234	-0.028	-0.023	0.039
0.704	-0.043	-1.207	-0.028	-0.024	0.039
0.747	-0.056	-1.211	-0.028	-0.024	0.039
0.724	-0.029	-1.215	-0.028	-0.024	0.039
0.723	-0.030	-1.258	-0.029	-0.025	0.039
0.719	-0.031	-1.232	-0.028	-0.025	0.039
0.713	-0.018	-1.174	-0.028	-0.024	0.039
0.711	-0.023	-1.207	-0.028	-0.024	0.039
0.679	-0.060	-1.199	-0.028	-0.024	0.039
0.708	-0.038	-1.203	-0.028	-0.024	0.039
0.723	-0.044	-1.193	-0.028	-0.024	0.039
0.725	-0.059	-1.204	-0.028	-0.024	0.039
0.734	-0.028	-1.221	-0.028	-0.024	0.039
0.727	-0.030	-1.214	-0.028	-0.024	0.039
0.724	-0.043	-1.180	-0.028	-0.024	0.039
0.744	-0.003	-1.199	-0.028	-0.024	0.038
0.705	-0.011	-1.198	-0.028	-0.024	0.039
0.712	-0.035	-1.183	-0.028	-0.024	0.039
0.707	-0.015	-1.228	-0.028	-0.024	0.039
0.705	-0.049	-1.158	-0.029	-0.024	0.039
0.737	-0.047	-1.180	-0.028	-0.024	0.039
0.728	-0.033	-1.245	-0.028	-0.023	0.039
0.711	-0.046	-1.217	-0.029	-0.024	0.039
0.749	-0.052	-1.204	-0.028	-0.024	0.039
0.730	-0.015	-1.191	-0.028	-0.024	0.039
0.704	-0.002	-1.191	-0.028	-0.024	0.039
0.707	-0.038	-1.198	-0.028	-0.024	0.039
0.706	-0.013	-1.180	-0.028	-0.024	0.039
0.718	-0.045	-1.197	-0.028	-0.024	0.039
0.717	-0.051	-1.183	-0.028	-0.024	0.039
0.712	-0.035	-1.183	-0.029	-0.024	0.039
0.716	-0.046	-1.207	-0.028	-0.024	0.039
0.737	-0.057	-1.204	-0.028	-0.024	0.039
0.745	-0.019	-1.201	-0.029	-0.024	0.038
0.715	-0.021	-1.201	-0.028	-0.024	0.039
0.718	-0.025	-1.164	-0.028	-0.025	0.039
0.715	-0.015	-1.177	-0.028	-0.024	0.039
0.702	-0.034	-1.200	-0.028	-0.024	0.039
0.712	-0.052	-1.172	-0.028	-0.024	0.039
0.724	-0.028	-1.214	-0.028	-0.024	0.039
0.697	-0.050	-1.213	-0.029	-0.024	0.039
0.747	-0.061	-1.183	-0.028	-0.024	0.039
0.728	-0.033	-1.218	-0.028	-0.024	0.039
0.723	-0.023	-1.224	-0.029	-0.025	0.039
0.718	-0.023	-1.188	-0.028	-0.025	0.039
0.716	-0.008	-1.177	-0.028	-0.024	0.039
0.711	-0.023	-1.194	-0.028	-0.024	0.039
0.691	-0.052	-1.169	-0.028	-0.024	0.039
0.712	-0.032	-1.190	-0.029	-0.024	0.039
0.720	-0.038	-1.173	-0.029	-0.024	0.039
0.725	-0.057	-1.197	-0.028	-0.024	0.039
0.723	-0.022	-1.218	-0.029	-0.024	0.039
0.727	-0.030	-1.204	-0.028	-0.025	0.039
0.727	-0.028	-1.170	-0.028	-0.025	0.039
0.753	0.007	-1.165	-0.028	-0.025	0.038
0.696	0.000	-1.174	-0.028	-0.024	0.039
0.708	-0.038	-1.169	-0.028	-0.024	0.039
0.715	-0.015	-1.200	-0.028	-0.024	0.039
0.707	-0.056	-1.145	-0.029	-0.024	0.039
0.736	-0.037	-1.167	-0.028	-0.024	0.039
0.718	-0.023	-1.214	-0.029	-0.024	0.039
0.710	-0.027	-1.190	-0.029	-0.025	0.039
0.749	-0.040	-1.187	-0.028	-0.025	0.039
0.735	-0.008	-1.174	-0.028	-0.025	0.038
0.708	0.006	-1.160	-0.028	-0.025	0.039
0.704	-0.028	-1.177	-0.028	-0.024	0.039
0.709	-0.016	-1.160	-0.028	-0.024	0.039
0.717	-0.041	-1.176	-0.028	-0.024	0.039
0.728	-0.047	-1.163	-0.028	-0.024	0.039
0.725	-0.035	-1.156	-0.029	-0.024	0.039
0.726	-0.034	-1.166	-0.029	-0.024	0.039
0.730	-0.042	-1.194	-0.028	-0.025	0.038
0.739	-0.010	-1.168	-0.028	-0.025	0.038
0.713	-0.018	-1.191	-0.028	-0.025	0.039
0.710	-0.024	-1.150	-0.028	-0.025	0.039
0.717	-0.010	-1.153	-0.028	-0.024	0.039
0.705	-0.033	-1.170	-0.028	-0.025	0.039
0.709	-0.039	-1.132	-0.028	-0.024	0.039
0.724	-0.033	-1.194	-0.028	-0.024	0.038
0.696	-0.046	-1.183	-0.029	-0.025	0.039
0.743	-0.055	-1.166	-0.028	-0.025	0.039
0.731	-0.016	-1.202	-0.028	-0.025	0.038
0.725	-0.017	-1.201	-0.029	-0.025	0.039
0.716	-0.016	-1.191	-0.028	-0.025	0.039
0.705	-0.011	-1.157	-0.028	-0.024	0.038
0.693	-0.003	-1.153	-0.028	-0.025	0.039
0.680	-0.048	-1.134	-0.028	-0.024	0.039
0.713	-0.026	-1.159	-0.029	-0.024	0.039
0.715	-0.032	-1.159	-0.029	-0.024	0.039
0.729	-0.048	-1.163	-0.029	-0.025	0.038
0.730	-0.014	-1.201	-0.029	-0.024	0.038
0.730	-0.023	-1.180	-0.029	-0.025	0.039
0.723	-0.017	-1.164	-0.028	-0.025	0.039
0.752	0.010	-1.172	-0.028	-0.025	0.038
0.705	-0.010	-1.153	-0.028	-0.025	0.039
0.714	-0.021	-1.160	-0.028	-0.025	0.039
0.709	0.009	-1.146	-0.028	-0.024	0.039
0.693	-0.042	-1.128	-0.029	-0.024	0.039
0.719	-0.034	-1.139	-0.028	-0.024	0.038
0.719	-0.014	-1.208	-0.028	-0.024	0.039
0.704	-0.038	-1.186	-0.029	-0.025	0.039
0.753	-0.043	-1.174	-0.028	-0.025	0.039
0.733	-0.006	-1.157	-0.028	-0.025	0.038
0.714	-0.007	-1.150	-0.028	-0.025	0.039
0.723	-0.012	-1.167	-0.028	-0.025	0.038
0.696	-0.006	-1.150	-0.028	-0.025	0.039
0.706	-0.027	-1.136	-0.029	-0.025	0.039
0.712	-0.022	-1.136	-0.028	-0.024	0.038
0.702	-0.013	-1.146	-0.029	-0.024	0.039
0.711	-0.038	-1.159	-0.029	-0.025	0.039
0.721	-0.046	-1.167	-0.028	-0.025	0.038
0.732	-0.004	-1.181	-0.029	-0.025	0.038
0.730	-0.023	-1.164	-0.028	-0.025	0.039
0.713	-0.009	-1.150	-0.028	-0.025	0.039
0.707	-0.005	-1.149	-0.029	-0.025	0.039
0.698	-0.023	-1.160	-0.028	-0.025	0.039
0.707	-0.025	-1.136	-0.028	-0.025	0.039
0.705	-0.005	-1.146	-0.029	-0.024	0.039
0.692	-0.043	-1.158	-0.029	-0.025	0.039
0.725	-0.032	-1.143	-0.029	-0.025	0.039
0.723	-0.020	-1.167	-0.028	-0.025	0.038
0.727	-0.016	-1.191	-0.029	-0.025	0.039
0.719	-0.012	-1.133	-0.028	-0.025	0.038
0.711	-0.006	-1.137	-0.028	-0.025	0.038
0.702	-0.001	-1.130	-0.028	-0.025	0.038
0.690	-0.028	-1.132	-0.028	-0.024	0.039
0.699	-0.009	-1.146	-0.028	-0.025	0.039
0.709	-0.031	-1.135	-0.029	-0.025	0.039
0.721	-0.034	-1.140	-0.028	-0.025	0.038
0.720	-0.019	-1.160	-0.029	-0.024	0.038
0.714	-0.018	-1.160	-0.029	-0.025	0.038
0.722	-0.024	-1.133	-0.028	-0.025	0.039
0.750	0.028	-1.142	-0.028	-0.025	0.038
0.695	-0.004	-1.147	-0.028	-0.025	0.039
0.699	-0.009	-1.136	-0.028	-0.025	0.039
0.705	0.016	-1.160	-0.028	-0.025	0.039
0.692	-0.035	-1.125	-0.029	-0.025	0.039
0.719	-0.025	-1.119	-0.028	-0.025	0.039
0.719	-0.014	-1.156	-0.029	-0.024	0.039
0.698	-0.033	-1.149	-0.029	-0.025	0.038
0.758	-0.025	-1.140	-0.028	-0.025	0.039
0.730	0.002	-1.127	-0.028	-0.025	0.038
0.712	0.005	-1.116	-0.028	-0.025	0.039
0.720	-0.010	-1.123	-0.028	-0.025	0.039
0.696	0.001	-1.123	-0.028	-0.025	0.039
0.698	-0.019	-1.115	-0.029	-0.025	0.039
0.707	-0.018	-1.116	-0.028	-0.025	0.039
0.702	-0.004	-1.143	-0.029	-0.025	0.038
0.710	-0.024	-1.139	-0.028	-0.025	0.039
0.719	-0.043	-1.133	-0.028	-0.025	0.038
0.729	0.009	-1.124	-0.028	-0.025	0.038
0.706	-0.003	-1.154	-0.028	-0.025	0.039
0.701	-0.002	-1.089	-0.028	-0.026	0.038
0.700	0.002	-1.123	-0.028	-0.025	0.039
0.693	-0.023	-1.136	-0.028	-0.025	0.039
0.695	-0.021	-1.112	-0.028	-0.025	0.039
0.707	-0.008	-1.153	-0.029	-0.025	0.038
0.687	-0.029	-1.142	-0.028	-0.025	0.039
0.721	-0.031	-1.119	-0.028	-0.025	0.038
0.717	0.002	-1.154	-0.028	-0.025	0.038
0.717	-0.006	-1.167	-0.029	-0.026	0.039
0.710	-0.005	-1.120	-0.028	-0.026	0.038
0.705	0.011	-1.092	-0.028	-0.025	0.038
0.694	0.003	-1.106	-0.028	-0.025	0.039
0.658	-0.031	-1.100	-0.028	-0.025	0.039
0.702	-0.007	-1.099	-0.028	-0.025	0.038
0.704	-0.011	-1.115	-0.029	-0.025	0.038
0.702	-0.028	-1.109	-0.028	-0.025	0.038
0.720	0.007	-1.137	-0.028	-0.025	0.038
0.713	0.002	-1.140	-0.028	-0.025	0.038
0.719	-0.003	-1.116	-0.028	-0.025	0.039
0.736	0.031	-1.108	-0.028	-0.025	0.038
0.686	0.019	-1.116	-0.028	-0.025	0.039
0.688	-0.014	-1.119	-0.028	-0.025	0.038
0.693	0.014	-1.126	-0.029	-0.025	0.039
0.688	-0.027	-1.077	-0.029	-0.025	0.039
0.710	-0.019	-1.071	-0.028	-0.025	0.038
0.710	-0.006	-1.147	-0.028	-0.025	0.038
0.690	-0.010	-1.146	-0.029	-0.025	0.039
0.728	-0.011	-1.103	-0.028	-0.026	0.038
0.719	0.003	-1.106	-0.028	-0.025	0.038
0.694	0.022	-1.089	-0.028	-0.025	0.039
0.693	-0.005	-1.109	-0.028	-0.025	0.039
0.692	0.006	-1.085	-0.028	-0.025	0.038
0.686	-0.012	-1.081	-0.028	-0.025	0.038
0.695	-0.002	-1.075	-0.028	-0.025	0.038
0.691	0.005	-1.081	-0.029	-0.025	0.038
0.693	-0.016	-1.091	-0.028	-0.025	0.039
0.704	-0.021	-1.123	-0.028	-0.025	0.038
0.711	0.008	-1.093	-0.028	-0.025	0.038
0.705	-0.014	-1.113	-0.028	-0.026	0.038
0.694	0.009	-1.065	-0.028	-0.026	0.038
0.690	0.025	-1.109	-0.028	-0.025	0.039
0.684	-0.020	-1.088	-0.028	-0.026	0.038
0.685	-0.008	-1.081	-0.028	-0.025	0.038
0.687	0.024	-1.123	-0.028	-0.025	0.039
0.661	-0.031	-1.087	-0.029	-0.025	0.039
0.722	-0.029	-1.088	-0.029	-0.025	0.038
0.697	-0.004	-1.109	-0.028	-0.025	0.038
0.698	-0.004	-1.140	-0.029	-0.026	0.038
0.696	0.005	-1.093	-0.028	-0.026	0.038
0.686	0.016	-1.058	-0.028	-0.025	0.038
0.680	0.002	-1.075	-0.028	-0.026	0.038
0.667	-0.012	-1.067	-0.028	-0.025	0.039
0.682	0.005	-1.075	-0.028	-0.025	0.038
0.688	-0.014	-1.081	-0.028	-0.025	0.038
0.695	-0.011	-1.068	-0.028	-0.025	0.038
0.696	-0.001	-1.071	-0.028	-0.025	0.038
0.698	-0.011	-1.106	-0.028	-0.026	0.038
0.701	-0.007	-1.082	-0.028	-0.025	0.038
0.739	0.029	-1.090	-0.028	-0.026	0.038
0.678	0.001	-1.085	-0.028	-0.026	0.038
0.681	-0.005	-1.061	-0.028	-0.025	0.038
0.679	0.027	-1.078	-0.028	-0.025	0.039
0.665	-0.021	-1.053	-0.028	-0.025	0.039
0.698	-0.009	-1.044	-0.028	-0.025	0.038
0.693	-0.004	-1.088	-0.029	-0.024	0.038
0.680	-0.019	-1.105	-0.028	-0.025	0.038
0.723	-0.020	-1.071	-0.028	-0.026	0.039
0.702	0.014	-1.065	-0.028	-0.026	0.038
0.683	0.008	-1.061	-0.028	-0.026	0.038
0.685	-0.002	-1.065	-0.028	-0.025	0.038
0.674	0.008	-1.047	-0.028	-0.025	0.038
0.677	-0.008	-1.044	-0.028	-0.025	0.039
0.690	-0.002	-1.048	-0.028	-0.025	0.038
0.676	0.001	-1.054	-0.029	-0.025	0.038
0.681	-0.024	-1.064	-0.028	-0.025	0.039
0.700	-0.031	-1.088	-0.028	-0.025	0.038
0.699	0.014	-1.069	-0.028	-0.026	0.038
0.690	0.007	-1.075	-0.028	-0.026	0.038
0.688	0.007	-1.028	-0.028	-0.026	0.038
0.671	0.013	-1.064	-0.028	-0.025	0.039
0.679	-0.014	-1.057	-0.028	-0.026	0.039
0.670	-0.008	-1.037	-0.028	-0.025	0.039
0.677	0.010	-1.064	-0.028	-0.025	0.039
0.660	-0.030	-1.050	-0.028	-0.025	0.039
0.702	-0.032	-1.075	-0.028	-0.025	0.038
0.685	-0.012	-1.075	-0.028	-0.025	0.038
0.676	-0.000	-1.102	-0.029	-0.026	0.038
0.684	0.010	-1.048	-0.028	-0.026	0.038
0.681	0.017	-1.045	-0.028	-0.025	0.038
0.672	-0.002	-1.020	-0.028	-0.026	0.039
0.648	-0.021	-1.036	-0.028	-0.025	0.039
0.675	0.002	-1.044	-0.028	-0.025	0.038
0.672	-0.021	-1.046	-0.028	-0.025	0.039
0.685	-0.023	-1.054	-0.028	-0.025	0.038
0.681	0.003	-1.078	-0.028	-0.025	0.038
0.692	0.000	-1.058	-0.028	-0.026	0.038
0.690	-0.011	-1.054	-0.028	-0.026	0.038
0.713	0.030	-1.063	-0.028	-0.026	0.038
0.650	0.019	-1.047	-0.028	-0.026	0.039
0.669	-0.017	-1.016	-0.028	-0.025	0.039
0.669	0.015	-1.061	-0.028	-0.025	0.039
0.659	-0.025	-1.008	-0.028	-0.025	0.039
0.691	-0.021	-1.044	-0.028	-0.025	0.039
0.687	-0.010	-1.078	-0.028	-0.025	0.038
0.671	-0.024	-1.074	-0.028	-0.026	0.039
0.709	-0.023	-1.037	-0.028	-0.026	0.039
0.691	0.008	-1.045	-0.028	-0.025	0.038
0.670	0.012	-1.017	-0.028	-0.026	0.039
0.669	-0.005	-1.047	-0.028	-0.026	0.039
0.661	0.004	-1.030	-0.028	-0.025	0.039
0.668	-0.021	-1.019	-0.028	-0.025	0.039
0.678	-0.007	-0.996	-0.028	-0.025	0.039
0.661	-0.008	-1.036	-0.028	-0.025	0.038
0.670	-0.027	-1.036	-0.028	-0.025	0.039
0.688	-0.041	-1.043	-0.028	-0.025	0.038
0.688	0.005	-1.075	-0.028	-0.026	0.038
0.683	-0.008	-1.047	-0.028	-0.026	0.039
0.667	0.002	-0.996	-0.028	-0.026	0.039
0.677	0.007	-1.013	-0.028	-0.026	0.039
0.667	-0.022	-1.016	-0.028	-0.025	0.039
0.665	-0.017	-1.002	-0.028	-0.025	0.039
0.647	0.009	-1.033	-0.028	-0.025	0.039
0.638	-0.037	-1.035	-0.028	-0.025	0.039
0.692	-0.031	-1.012	-0.028	-0.025	0.039
0.682	-0.007	-1.058	-0.028	-0.025	0.039
0.670	-0.013	-1.067	-0.029	-0.026	0.039
0.673	0.006	-1.031	-0.028	-0.026	0.039
0.670	-0.003	-1.023	-0.028	-0.026	0.039
0.662	0.003	-1.002	-0.028	-0.026	0.039
0.648	-0.018	-1.002	-0.028	-0.025	0.039
0.647	0.002	-1.040	-0.028	-0.025	0.039
0.650	-0.023	-1.015	-0.028	-0.025	0.039
0.681	-0.023	-0.999	-0.028	-0.025	0.039
0.673	-0.020	-1.036	-0.028	-0.025	0.039
0.687	-0.016	-1.040	-0.028	-0.026	0.039
0.681	-0.009	-1.037	-0.028	-0.026	0.039
0.711	0.030	-1.025	-0.028	-0.026	0.038
0.657	-0.005	-1.033	-0.028	-0.026	0.039
0.655	-0.012	-1.015	-0.028	-0.025	0.039
0.654	0.013	-1.005	-0.028	-0.025	0.039
0.636	-0.034	-0.994	-0.028	-0.025	0.039
0.679	-0.016	-0.982	-0.028	-0.025	0.039
0.663	-0.016	-1.042	-0.028	-0.025	0.039
0.656	-0.029	-1.046	-0.028	-0.026	0.039
0.710	-0.028	-1.033	-0.028	-0.026	0.039
0.689	-0.000	-1.003	-0.028	-0.026	0.039
0.665	-0.005	-0.992	-0.028	-0.026	0.039
0.666	-0.001	-1.016	-0.028	-0.026	0.039
0.649	-0.000	-1.012	-0.028	-0.025	0.039
0.664	-0.018	-0.981	-0.028	-0.026	0.039
0.664	-0.012	-0.975	-0.028	-0.025	0.039
0.658	-0.015	-1.005	-0.028	-0.025	0.039
0.661	-0.024	-1.015	-0.028	-0.026	0.039
0.674	-0.029	-1.026	-0.028	-0.026	0.039
0.676	0.002	-1.020	-0.028	-0.026	0.039
0.657	-0.009	-1.023	-0.028	-0.026	0.039
0.670	-0.005	-0.982	-0.028	-0.026	0.039
0.660	0.018	-1.026	-0.028	-0.026	0.039
0.655	-0.022	-1.012	-0.028	-0.026	0.039
0.657	-0.017	-0.988	-0.028	-0.025	0.039
0.664	0.014	-1.019	-0.028	-0.025	0.039
0.628	-0.040	-1.003	-0.028	-0.025	0.039
0.691	-0.022	-0.992	-0.028	-0.026	0.039
0.675	-0.010	-1.029	-0.028	-0.025	0.039
0.680	-0.022	-1.039	-0.029	-0.026	0.039
0.676	-0.005	-1.023	-0.028	-0.026	0.039
0.660	-0.000	-1.016	-0.028	-0.026	0.039
0.651	-0.014	-0.988	-0.028	-0.026	0.039
0.652	-0.017	-0.981	-0.028	-0.025	0.039
0.635	0.007	-0.998	-0.028	-0.025	0.039
0.647	-0.022	-0.998	-0.028	-0.026	0.039
0.668	-0.015	-0.971	-0.027	-0.025	0.039
0.662	-0.016	-1.001	-0.029	-0.025	0.039
0.680	-0.015	-1.019	-0.028	-0.026	0.039
0.675	-0.006	-1.019	-0.028	-0.026	0.039
0.702	0.020	-1.010	-0.028	-0.026	0.039
0.652	-0.004	-0.999	-0.027	-0.026	0.039
0.662	-0.008	-0.981	-0.028	-0.026	0.039
0.644	0.014	-0.988	-0.028	-0.026	0.039
0.642	-0.025	-0.991	-0.028	-0.026	0.040
0.669	-0.018	-0.988	-0.028	-0.025	0.039
0.653	-0.014	-1.032	-0.028	-0.025	0.039
0.655	-0.031	-1.001	-0.028	-0.026	0.039
0.702	-0.019	-0.995	-0.028	-0.026	0.040
0.678	-0.001	-1.006	-0.028	-0.026	0.039
0.653	-0.001	-0.961	-0.028	-0.026	0.039
0.660	0.000	-0.989	-0.028	-0.026	0.039
0.642	0.006	-1.002	-0.028	-0.026	0.039
0.650	-0.015	-0.964	-0.028	-0.026	0.039
0.653	-0.013	-0.957	-0.028	-0.025	0.039
0.638	0.004	-0.974	-0.028	-0.025	0.039
0.646	-0.034	-0.980	-0.028	-0.026	0.040
0.668	-0.032	-0.995	-0.028	-0.025	0.039
0.669	-0.013	-0.992	-0.028	-0.026	0.039
0.665	-0.013	-0.998	-0.028	-0.026	0.039
0.661	-0.000	-0.968	-0.028	-0.026	0.039
0.645	0.002	-1.012	-0.028	-0.026	0.039
0.642	-0.016	-0.984	-0.028	-0.026	0.039
0.646	-0.012	-0.981	-0.028	-0.026	0.039
0.638	0.015	-0.981	-0.028	-0.025	0.040
0.625	-0.036	-0.997	-0.028	-0.026	0.040
0.678	-0.035	-0.957	-0.028	-0.025	0.039
0.663	-0.008	-1.002	-0.028	-0.026	0.039
0.665	-0.011	-1.015	-0.029	-0.026	0.039
0.664	-0.003	-0.975	-0.028	-0.026	0.039
0.657	0.002	-0.971	-0.028	-0.026	0.039
0.653	-0.011	-0.950	-0.028	-0.026	0.039
0.647	-0.008	-0.977	-0.028	-0.025	0.039
0.633	-0.004	-0.981	-0.028	-0.025	0.039
0.638	-0.020	-0.950	-0.028	-0.026	0.040
0.657	-0.015	-0.954	-0.028	-0.026	0.039
0.658	-0.020	-0.980	-0.028	-0.025	0.039
0.664	-0.014	-0.991	-0.028	-0.026	0.039
0.665	-0.011	-0.960	-0.028	-0.026	0.039
0.691	0.026	-0.982	-0.028	-0.026	0.039
0.643	-0.005	-0.960	-0.028	-0.026	0.040
0.648	-0.015	-0.950	-0.028	-0.026	0.039
0.640	0.022	-0.974	-0.028	-0.026	0.040
0.631	-0.022	-0.946	-0.028	-0.026	0.040
0.658	-0.015	-0.957	-0.028	-0.026	0.039
0.647	-0.012	-0.998	-0.028	-0.025	0.039
0.641	-0.035	-0.986	-0.028	-0.026	0.040
0.692	-0.033	-0.984	-0.028	-0.026	0.040
0.666	0.007	-0.961	-0.028	-0.026	0.039
0.650	0.004	-0.957	-0.028	-0.026	0.040
0.655	-0.007	-0.961	-0.028	-0.026	0.039
0.635	0.010	-0.964	-0.028	-0.026	0.039
0.640	-0.016	-0.940	-0.028	-0.026	0.040
0.642	-0.006	-0.933	-0.027	-0.025	0.039
0.631	-0.000	-0.949	-0.028	-0.025	0.040
0.638	-0.035	-0.952	-0.028	-0.026	0.040
0.665	-0.042	-0.970	-0.028	-0.026	0.039
0.675	-0.004	-0.964	-0.028	-0.026	0.039
0.659	-0.012	-0.964	-0.028	-0.026	0.040
0.645	-0.003	-0.937	-0.027	-0.026	0.039
0.635	0.007	-0.963	-0.028	-0.026	0.040
0.625	-0.013	-0.963	-0.027	-0.026	0.040
0.634	-0.013	-0.950	-0.028	-0.026	0.040
0.623	0.022	-0.960	-0.028	-0.025	0.040
0.613	-0.037	-0.959	-0.028	-0.026	0.040
0.668	-0.033	-0.953	-0.028	-0.026	0.039
0.650	-0.016	-0.973	-0.028	-0.025	0.039
0.646	-0.022	-1.007	-0.029	-0.026	0.039
0.656	-0.006	-0.961	-0.028	-0.026	0.039
0.648	0.003	-0.957	-0.028	-0.026	0.039
0.635	-0.004	-0.926	-0.028	-0.027	0.040
0.635	-0.004	-0.957	-0.028	-0.026	0.040
0.615	0.001	-0.932	-0.028	-0.025	0.040
0.631	-0.032	-0.942	-0.028	-0.026	0.040
0.643	-0.028	-0.922	-0.027	-0.025	0.040
0.642	-0.023	-0.966	-0.029	-0.025	0.040
0.656	-0.023	-0.963	-0.028	-0.026	0.040
0.653	-0.015	-0.963	-0.028	-0.026	0.040
0.677	0.014	-0.965	-0.028	-0.026	0.039
0.635	-0.012	-0.956	-0.027	-0.026	0.040
0.636	-0.009	-0.950	-0.028	-0.026	0.040
0.633	0.013	-0.943	-0.028	-0.026	0.040
0.626	-0.026	-0.935	-0.028	-0.026	0.040
0.643	-0.021	-0.932	-0.028	-0.025	0.040
0.632	-0.017	-0.969	-0.028	-0.025	0.040
0.621	-0.034	-0.952	-0.028	-0.026	0.040
0.668	-0.034	-0.949	-0.028	-0.026	0.040
0.648	-0.007	-0.936	-0.028	-0.026	0.039
0.643	-0.021	-0.932	-0.028	-0.026	0.040
0.640	-0.004	-0.943	-0.028	-0.026	0.040
0.620	-0.009	-0.943	-0.028	-0.026	0.040
0.629	-0.020	-0.898	-0.028	-0.026	0.040
0.623	-0.017	-0.901	-0.028	-0.025	0.040
0.611	-0.012	-0.928	-0.028	-0.025	0.040
0.628	-0.033	-0.931	-0.028	-0.026	0.040
0.645	-0.043	-0.946	-0.028	-0.026	0.040
0.643	-0.017	-0.922	-0.028	-0.026	0.040
0.648	-0.025	-0.946	-0.028	-0.026	0.040
0.639	-0.015	-0.929	-0.028	-0.027	0.040
0.622	-0.007	-0.949	-0.028	-0.026	0.040
0.622	-0.025	-0.918	-0.027	-0.026	0.040
0.626	-0.015	-0.918	-0.028	-0.026	0.040
0.609	0.025	-0.925	-0.028	-0.026	0.040
0.602	-0.048	-0.920	-0.028	-0.025	0.040
0.637	-0.028	-0.925	-0.028	-0.026	0.040
0.629	-0.035	-0.945	-0.028	-0.026	0.040
0.632	-0.044	-0.955	-0.028	-0.026	0.040
0.633	-0.014	-0.925	-0.028	-0.026	0.040
0.641	-0.022	-0.939	-0.028	-0.026	0.040
0.619	-0.021	-0.898	-0.028	-0.026	0.040
0.621	-0.013	-0.897	-0.028	-0.026	0.040
0.593	0.006	-0.911	-0.028	-0.025	0.040
0.615	-0.033	-0.928	-0.028	-0.026	0.040
0.621	-0.026	-0.904	-0.027	-0.025	0.040
0.618	-0.039	-0.917	-0.028	-0.025	0.040
0.639	-0.037	-0.925	-0.028	-0.026	0.040
0.639	-0.026	-0.952	-0.028	-0.026	0.040
0.648	-0.010	-0.943	-0.028	-0.026	0.039
0.631	-0.034	-0.925	-0.028	-0.026	0.040
0.623	-0.017	-0.901	-0.028	-0.026	0.040
0.616	0.005	-0.918	-0.028	-0.026	0.040
0.612	-0.034	-0.935	-0.027	-0.026	0.040
0.617	-0.025	-0.890	-0.028	-0.026	0.040
0.624	-0.036	-0.924	-0.028	-0.025	0.040
0.609	-0.052	-0.910	-0.028	-0.026	0.040
0.658	-0.040	-0.911	-0.028	-0.026	0.040
0.628	-0.025	-0.918	-0.028	-0.026	0.040
0.620	-0.049	-0.921	-0.028	-0.026	0.040
0.635	-0.025	-0.918	-0.028	-0.026	0.040
0.614	-0.015	-0.945	-0.028	-0.026	0.040
0.610	-0.038	-0.876	-0.028	-0.026	0.040
0.612	-0.014	-0.887	-0.027	-0.026	0.040
0.580	-0.003	-0.911	-0.028	-0.026	0.040
0.610	-0.036	-0.900	-0.028	-0.026	0.040
0.624	-0.031	-0.903	-0.028	-0.025	0.040
0.610	-0.046	-0.920	-0.028	-0.026	0.040
0.638	-0.051	-0.907	-0.028	-0.026	0.040
0.620	-0.025	-0.938	-0.028	-0.025	0.040
0.615	-0.026	-0.944	-0.028	-0.026	0.040
0.628	-0.030	-0.922	-0.027	-0.026	0.040
0.611	-0.030	-0.907	-0.028	-0.026	0.040
0.599	0.025	-0.887	-0.028	-0.026	0.041
0.594	-0.033	-0.889	-0.028	-0.025	0.041
0.598	-0.021	-0.886	-0.028	-0.026	0.040
0.607	-0.037	-0.893	-0.028	-0.026	0.040
0.623	-0.042	-0.914	-0.028	-0.026	0.040
0.610	-0.024	-0.900	-0.029	-0.026	0.040
0.618	-0.044	-0.907	-0.028	-0.026	0.040
0.631	-0.060	-0.893	-0.028	-0.026	0.040
0.635	-0.007	-0.918	-0.028	-0.026	0.040
0.600	-0.022	-0.887	-0.027	-0.026	0.040
0.599	-0.026	-0.900	-0.028	-0.026	0.041
0.598	-0.016	-0.873	-0.027	-0.025	0.041
0.593	-0.052	-0.889	-0.028	-0.026	0.040
0.616	-0.040	-0.907	-0.028	-0.026	0.040
0.612	-0.025	-0.914	-0.028	-0.025	0.040
0.614	-0.033	-0.910	-0.028	-0.026	0.040
0.643	-0.057	-0.886	-0.028	-0.026	0.040
0.620	-0.013	-0.897	-0.028	-0.026	0.040
0.598	-0.016	-0.890	-0.028	-0.026	0.041
0.605	-0.028	-0.914	-0.027	-0.027	0.040
0.595	-0.024	-0.876	-0.027	-0.025	0.040
0.604	-0.029	-0.873	-0.028	-0.026	0.040
0.592	-0.047	-0.882	-0.028	-0.025	0.041
0.614	-0.028	-0.900	-0.028	-0.026	0.041
0.613	-0.036	-0.872	-0.028	-0.026	0.041
0.617	-0.052	-0.893	-0.028	-0.026	0.040
0.624	-0.019	-0.897	-0.028	-0.026	0.040
0.608	-0.025	-0.914	-0.028	-0.026	0.040
0.607	-0.024	-0.890	-0.028	-0.027	0.040
0.598	-0.003	-0.890	-0.028	-0.026	0.040
0.565	0.001	-0.890	-0.028	-0.026	0.040
0.591	-0.037	-0.879	-0.028	-0.026	0.041
0.605	-0.012	-0.910	-0.028	-0.026	0.041
0.585	-0.047	-0.892	-0.028	-0.026	0.041
0.623	-0.046	-0.890	-0.028	-0.026	0.040
0.612	-0.027	-0.910	-0.028	-0.025	0.040
0.608	-0.031	-0.927	-0.028	-0.026	0.040
0.616	-0.031	-0.904	-0.027	-0.026	0.040
0.600	-0.017	-0.870	-0.028	-0.026	0.040
0.581	0.014	-0.866	-0.028	-0.026	0.041
0.593	-0.027	-0.886	-0.028	-0.026	0.041
0.579	-0.019	-0.872	-0.028	-0.025	0.040
0.585	-0.028	-0.886	-0.028	-0.026	0.041
0.604	-0.034	-0.869	-0.028	-0.026	0.040
0.601	-0.028	-0.893	-0.028	-0.025	0.040
0.601	-0.027	-0.900	-0.028	-0.026	0.041
0.621	-0.059	-0.883	-0.028	-0.026	0.040
0.619	-0.005	-0.887	-0.028	-0.026	0.040
0.595	-0.008	-0.894	-0.028	-0.026	0.040
0.591	-0.017	-0.890	-0.027	-0.026	0.040
0.583	-0.008	-0.856	-0.027	-0.025	0.041
0.578	-0.037	-0.861	-0.028	-0.026	0.041
0.600	-0.025	-0.866	-0.028	-0.026	0.041
0.595	-0.017	-0.903	-0.028	-0.025	0.041
0.582	-0.043	-0.895	-0.028	-0.026	0.041
0.632	-0.055	-0.872	-0.028	-0.026	0.040
0.606	-0.010	-0.883	-0.028	-0.026	0.040
0.592	-0.016	-0.890	-0.028	-0.026	0.041
0.596	-0.018	-0.901	-0.027	-0.027	0.040
0.582	-0.016	-0.852	-0.028	-0.026	0.041
0.575	-0.023	-0.845	-0.028	-0.026	0.041
0.589	-0.028	-0.848	-0.028	-0.026	0.041
0.587	-0.006	-0.855	-0.028	-0.026	0.041
0.592	-0.029	-0.858	-0.028	-0.026	0.041
0.613	-0.050	-0.872	-0.028	-0.026	0.040
0.610	-0.023	-0.855	-0.028	-0.026	0.040
0.598	-0.016	-0.890	-0.028	-0.026	0.041
0.593	-0.022	-0.880	-0.028	-0.027	0.040
0.589	-0.012	-0.862	-0.028	-0.026	0.041
0.555	-0.003	-0.859	-0.027	-0.026	0.040
0.585	-0.026	-0.841	-0.028	-0.026	0.041
0.587	-0.004	-0.876	-0.028	-0.026	0.041
0.570	-0.039	-0.868	-0.028	-0.026	0.041
0.609	-0.042	-0.855	-0.028	-0.026	0.041
0.598	-0.020	-0.907	-0.028	-0.025	0.040
0.595	-0.023	-0.900	-0.028	-0.026	0.040
0.613	-0.026	-0.863	-0.027	-0.026	0.041
0.588	-0.014	-0.849	-0.027	-0.026	0.040
0.581	0.018	-0.842	-0.028	-0.026	0.041
0.584	-0.023	-0.852	-0.027	-0.026	0.041
0.576	-0.010	-0.835	-0.028	-0.026	0.041
0.565	-0.027	-0.865	-0.028	-0.026	0.041
0.583	-0.027	-0.855	-0.027	-0.026	0.041
0.597	-0.028	-0.855	-0.028	-0.025	0.040
0.587	-0.037	-0.865	-0.028	-0.026	0.041
0.606	-0.061	-0.855	-0.028	-0.026	0.040
0.600	-0.002	-0.887	-0.028	-0.026	0.040
0.579	-0.012	-0.849	-0.027	-0.026	0.041
0.581	-0.014	-0.866	-0.027	-0.026	0.041
0.578	0.003	-0.835	-0.027	-0.026	0.041
0.564	-0.035	-0.851	-0.027	-0.026	0.041
0.589	-0.027	-0.831	-0.028	-0.026	0.041
0.577	-0.016	-0.889	-0.028	-0.025	0.041
0.555	-0.053	-0.857	-0.028	-0.026	0.041
0.613	-0.041	-0.862	-0.028	-0.026	0.041
0.593	-0.012	-0.866	-0.028	-0.026	0.041
0.581	-0.020	-0.855	-0.028	-0.026	0.041
0.596	-0.018	-0.897	-0.027	-0.027	0.041
0.576	-0.008	-0.845	-0.027	-0.026	0.041
0.571	-0.024	-0.821	-0.027	-0.026	0.041
0.571	-0.021	-0.838	-0.027	-0.026	0.041
0.573	-0.005	-0.845	-0.028	-0.026	0.041
0.570	-0.032	-0.848	-0.028	-0.026	0.041
0.583	-0.033	-0.872	-0.028	-0.026	0.040
0.588	-0.029	-0.830	-0.028	-0.026	0.041
0.590	-0.033	-0.869	-0.028	-0.026	0.041
0.578	-0.014	-0.876	-0.027	-0.026	0.041
0.576	-0.004	-0.876	-0.028	-0.026	0.041
0.554	-0.007	-0.842	-0.027	-0.026	0.041
0.583	-0.012	-0.828	-0.027	-0.026	0.041
0.574	0.012	-0.852	-0.027	-0.026	0.041
0.564	-0.032	-0.847	-0.028	-0.026	0.041
0.589	-0.029	-0.834	-0.027	-0.026	0.041
0.578	-0.024	-0.875	-0.028	-0.025	0.041
0.579	-0.034	-0.872	-0.028	-0.026	0.041
0.603	-0.025	-0.855	-0.027	-0.026	0.041
0.589	-0.013	-0.866	-0.028	-0.026	0.041
0.567	0.003	-0.811	-0.027	-0.026	0.041
0.579	-0.024	-0.855	-0.027	-0.026	0.041
0.563	-0.004	-0.821	-0.028	-0.026	0.041
0.572	-0.029	-0.834	-0.027	-0.026	0.041
0.583	-0.032	-0.820	-0.027	-0.026	0.041
0.578	-0.028	-0.830	-0.028	-0.026	0.041
0.578	-0.033	-0.840	-0.028	-0.026	0.041
0.589	-0.069	-0.878	-0.028	-0.026	0.041
0.596	-0.010	-0.842	-0.028	-0.026	0.041
0.578	-0.022	-0.841	-0.027	-0.026	0.041
0.572	-0.010	-0.852	-0.027	-0.026	0.041
0.566	0.002	-0.827	-0.028	-0.026	0.041
0.562	-0.033	-0.837	-0.027	-0.026	0.041
0.573	-0.032	-0.817	-0.027	-0.026	0.041
0.572	-0.015	-0.844	-0.028	-0.026	0.041
0.543	-0.052	-0.850	-0.028	-0.026	0.041
0.605	-0.055	-0.834	-0.028	-0.026	0.041
0.584	-0.021	-0.831	-0.028	-0.026	0.041
0.578	-0.030	-0.838	-0.027	-0.026	0.041
0.586	-0.011	-0.883	-0.027	-0.027	0.041
0.569	-0.020	-0.834	-0.027	-0.026	0.041
0.563	-0.021	-0.807	-0.027	-0.026	0.041
0.570	-0.018	-0.807	-0.027	-0.026	0.041
0.555	0.001	-0.830	-0.027	-0.026	0.041
0.567	-0.034	-0.809	-0.028	-0.026	0.041
0.587	-0.046	-0.851	-0.028	-0.026	0.041
0.582	-0.028	-0.809	-0.028	-0.025	0.041
0.590	-0.040	-0.858	-0.028	-0.026	0.041
0.575	-0.028	-0.848	-0.027	-0.026	0.041
0.571	-0.014	-0.837	-0.028	-0.026	0.041
0.549	0.004	-0.824	-0.027	-0.026	0.041
0.570	-0.026	-0.803	-0.027	-0.026	0.041
0.569	-0.001	-0.830	-0.027	-0.026	0.042
0.554	-0.048	-0.832	-0.028	-0.026	0.042
0.587	-0.043	-0.823	-0.027	-0.026	0.041
0.577	-0.031	-0.860	-0.028	-0.025	0.041
0.586	-0.035	-0.851	-0.028	-0.026	0.041
0.594	-0.030	-0.834	-0.027	-0.026	0.041
0.584	-0.020	-0.841	-0.027	-0.026	0.041
0.568	0.003	-0.803	-0.027	-0.027	0.042
0.577	-0.017	-0.817	-0.027	-0.026	0.041
0.549	-0.013	-0.823	-0.027	-0.026	0.042
0.564	-0.038	-0.809	-0.027	-0.027	0.042
0.574	-0.027	-0.806	-0.027	-0.026	0.041
0.560	-0.041	-0.822	-0.028	-0.026	0.042
0.566	-0.044	-0.829	-0.028	-0.026	0.042
0.589	-0.078	-0.847	-0.028	-0.026	0.041
0.592	-0.017	-0.817	-0.028	-0.026	0.041
0.582	-0.025	-0.820	-0.027	-0.027	0.042
0.567	-0.024	-0.834	-0.027	-0.026	0.041
0.560	-0.012	-0.827	-0.027	-0.026	0.042
0.566	-0.040	-0.809	-0.027	-0.027	0.042
0.568	-0.030	-0.806	-0.027	-0.026	0.042
0.571	-0.032	-0.843	-0.028	-0.026	0.042
0.554	-0.057	-0.835	-0.028	-0.026	0.042
0.597	-0.063	-0.819	-0.028	-0.026	0.042
0.584	-0.026	-0.823	-0.028	-0.026	0.041
0.572	-0.028	-0.833	-0.028	-0.026	0.042
0.571	-0.029	-0.851	-0.027	-0.026	0.042
0.564	-0.025	-0.799	-0.027	-0.026	0.042
0.568	-0.037	-0.782	-0.027	-0.026	0.042
0.557	-0.047	-0.788	-0.027	-0.026	0.042
0.573	-0.027	-0.806	-0.028	-0.026	0.042
0.569	-0.050	-0.822	-0.028	-0.026	0.042
0.577	-0.061	-0.826	-0.028	-0.026	0.041
0.589	-0.034	-0.802	-0.028	-0.026	0.042
0.575	-0.041	-0.830	-0.028	-0.026	0.042
0.569	-0.029	-0.817	-0.027	-0.027	0.042
0.558	-0.020	-0.823	-0.027	-0.026	0.042
0.527	-0.007	-0.816	-0.027	-0.026	0.042
0.562	-0.045	-0.788	-0.027	-0.026	0.042
0.570	-0.024	-0.830	-0.027	-0.026	0.042
0.557	-0.059	-0.812	-0.028	-0.026	0.042
0.582	-0.051	-0.812	-0.027	-0.026	0.042
0.573	-0.042	-0.840	-0.027	-0.025	0.042
0.563	-0.038	-0.846	-0.028	-0.026	0.042
0.581	-0.044	-0.823	-0.027	-0.027	0.042
0.566	-0.026	-0.809	-0.027	-0.026	0.042
0.548	0.014	-0.792	-0.027	-0.026	0.042
0.553	-0.058	-0.808	-0.027	-0.026	0.042
0.561	-0.036	-0.792	-0.027	-0.026	0.042
0.565	-0.045	-0.798	-0.027	-0.026	0.042
0.569	-0.053	-0.823	-0.027	-0.026	0.042
0.578	-0.041	-0.799	-0.027	-0.026	0.042
0.572	-0.042	-0.816	-0.027	-0.026	0.042
0.579	-0.070	-0.798	-0.027	-0.026	0.042
0.583	-0.023	-0.800	-0.027	-0.026	0.042
0.548	-0.016	-0.809	-0.027	-0.026	0.042
0.561	-0.049	-0.816	-0.027	-0.026	0.042
0.567	-0.029	-0.775	-0.027	-0.025	0.042
0.545	-0.058	-0.791	-0.027	-0.026	0.042
0.578	-0.052	-0.798	-0.027	-0.026	0.042
0.568	-0.042	-0.836	-0.027	-0.026	0.042
0.566	-0.045	-0.819	-0.028	-0.026	0.042
0.593	-0.070	-0.809	-0.027	-0.026	0.042
0.566	-0.031	-0.799	-0.027	-0.026	0.042
0.562	-0.020	-0.809	-0.027	-0.026	0.042
0.547	-0.048	-0.823	-0.026	-0.027	0.042
0.553	-0.037	-0.771	-0.027	-0.026	0.042
0.563	-0.048	-0.812	-0.027	-0.026	0.042
0.555	-0.065	-0.784	-0.027	-0.026	0.042
0.586	-0.061	-0.777	-0.028	-0.026	0.042
0.573	-0.046	-0.799	-0.027	-0.026	0.042
0.569	-0.070	-0.805	-0.027	-0.026	0.042
0.575	-0.027	-0.823	-0.027	-0.026	0.042
0.563	-0.029	-0.816	-0.027	-0.026	0.042
0.558	-0.044	-0.782	-0.027	-0.027	0.042
0.562	-0.035	-0.775	-0.027	-0.026	0.042
0.522	-0.015	-0.795	-0.027	-0.026	0.042
0.538	-0.069	-0.783	-0.027	-0.026	0.042
0.554	-0.056	-0.805	-0.027	-0.026	0.042
0.549	-0.047	-0.805	-0.027	-0.026	0.042
0.581	-0.061	-0.795	-0.027	-0.026	0.042
0.561	-0.042	-0.809	-0.027	-0.026	0.042
0.562	-0.037	-0.829	-0.027	-0.026	0.042
0.565	-0.050	-0.772	-0.027	-0.027	0.042
0.549	-0.049	-0.782	-0.027	-0.026	0.042
0.537	0.010	-0.806	-0.027	-0.026	0.042
0.521	-0.066	-0.780	-0.027	-0.026	0.042
0.568	-0.058	-0.774	-0.027	-0.026	0.042
0.557	-0.056	-0.805	-0.027	-0.026	0.042
0.554	-0.058	-0.816	-0.027	-0.026	0.042
0.562	-0.038	-0.785	-0.027	-0.026	0.042
0.555	-0.053	-0.836	-0.027	-0.026	0.042
0.558	-0.076	-0.761	-0.027	-0.027	0.042
0.563	-0.031	-0.803	-0.027	-0.026	0.041
0.538	-0.022	-0.789	-0.027	-0.026	0.042
0.535	-0.053	-0.791	-0.027	-0.026	0.042
0.541	-0.044	-0.727	-0.026	-0.025	0.042
0.538	-0.060	-0.794	-0.028	-0.026	0.042
0.566	-0.062	-0.792	-0.027	-0.026	0.042
0.565	-0.048	-0.826	-0.027	-0.026	0.042
0.575	-0.044	-0.810	-0.027	-0.027	0.041
0.576	-0.067	-0.785	-0.027	-0.027	0.042
0.559	-0.044	-0.789	-0.027	-0.026	0.042
0.545	-0.028	-0.792	-0.027	-0.026	0.042
0.537	-0.054	-0.802	-0.026	-0.026	0.042
0.550	-0.046	-0.737	-0.027	-0.026	0.042
0.542	-0.062	-0.784	-0.027	-0.026	0.042
0.540	-0.068	-0.788	-0.027	-0.026	0.042
0.579	-0.069	-0.781	-0.027	-0.026	0.042
0.563	-0.047	-0.778	-0.027	-0.026	0.041
0.553	-0.065	-0.764	-0.027	-0.026	0.041
0.564	-0.038	-0.779	-0.027	-0.026	0.041
0.544	-0.045	-0.785	-0.027	-0.026	0.042
0.551	-0.057	-0.748	-0.027	-0.027	0.042
0.545	-0.034	-0.748	-0.026	-0.026	0.042
0.520	-0.036	-0.771	-0.027	-0.026	0.042
0.541	-0.065	-0.788	-0.027	-0.026	0.042
0.552	-0.070	-0.791	-0.027	-0.026	0.041
0.557	-0.060	-0.795	-0.027	-0.026	0.042
0.560	-0.069	-0.792	-0.027	-0.026	0.042
0.553	-0.041	-0.779	-0.027	-0.026	0.041
0.535	-0.040	-0.792	-0.027	-0.027	0.042
0.542	-0.069	-0.781	-0.027	-0.027	0.042
0.537	-0.061	-0.761	-0.027	-0.026	0.042
0.529	-0.016	-0.778	-0.027	-0.026	0.042
0.513	-0.078	-0.763	-0.027	-0.026	0.042
0.553	-0.066	-0.758	-0.027	-0.026	0.041
0.549	-0.059	-0.771	-0.027	-0.026	0.042
0.559	-0.067	-0.812	-0.027	-0.026	0.042
0.564	-0.046	-0.772	-0.027	-0.026	0.041
0.549	-0.054	-0.778	-0.027	-0.027	0.041
0.540	-0.063	-0.754	-0.027	-0.027	0.041
0.543	-0.051	-0.751	-0.027	-0.026	0.041
0.525	-0.037	-0.771	-0.027	-0.026	0.042
0.525	-0.075	-0.757	-0.027	-0.026	0.042
0.543	-0.056	-0.707	-0.026	-0.025	0.042
0.540	-0.075	-0.774	-0.027	-0.026	0.042
0.563	-0.065	-0.761	-0.027	-0.026	0.041
0.557	-0.060	-0.785	-0.027	-0.026	0.042
0.570	-0.045	-0.779	-0.027	-0.027	0.041
0.550	-0.072	-0.775	-0.027	-0.026	0.042
0.544	-0.053	-0.754	-0.027	-0.026	0.042
0.528	-0.031	-0.772	-0.027	-0.026	0.042
0.525	-0.071	-0.761	-0.026	-0.026	0.042
0.539	-0.066	-0.727	-0.027	-0.026	0.041
0.540	-0.070	-0.764	-0.027	-0.025	0.041
0.523	-0.083	-0.764	-0.027	-0.026	0.042
0.582	-0.086	-0.754	-0.027	-0.026	0.042
0.552	-0.057	-0.779	-0.027	-0.026	0.041
0.531	-0.068	-0.751	-0.027	-0.026	0.042
0.548	-0.041	-0.752	-0.026	-0.026	0.041
0.525	-0.052	-0.747	-0.027	-0.026	0.041
0.538	-0.066	-0.699	-0.027	-0.027	0.042
0.535	-0.069	-0.731	-0.026	-0.026	0.041
0.514	-0.045	-0.751	-0.027	-0.026	0.041
0.534	-0.088	-0.736	-0.027	-0.026	0.042
0.549	-0.088	-0.781	-0.027	-0.026	0.041
0.548	-0.062	-0.755	-0.027	-0.026	0.041
0.559	-0.070	-0.754	-0.027	-0.027	0.042
0.533	-0.053	-0.751	-0.026	-0.026	0.041
0.527	-0.044	-0.754	-0.027	-0.026	0.042
0.521	-0.073	-0.758	-0.026	-0.027	0.041
0.526	-0.066	-0.720	-0.026	-0.026	0.042
0.517	-0.030	-0.741	-0.026	-0.026	0.042
0.502	-0.091	-0.722	-0.027	-0.026	0.042
0.557	-0.088	-0.744	-0.027	-0.026	0.041
0.545	-0.072	-0.761	-0.027	-0.026	0.041
0.546	-0.078	-0.788	-0.027	-0.027	0.041
0.558	-0.060	-0.738	-0.026	-0.026	0.041
0.541	-0.060	-0.755	-0.027	-0.026	0.041
0.527	-0.060	-0.720	-0.026	-0.027	0.041
0.532	-0.061	-0.723	-0.026	-0.026	0.042
0.514	-0.048	-0.734	-0.026	-0.026	0.041
0.526	-0.077	-0.740	-0.027	-0.026	0.042
0.531	-0.077	-0.689	-0.026	-0.025	0.041
0.532	-0.083	-0.767	-0.027	-0.026	0.041
0.554	-0.076	-0.748	-0.027	-0.026	0.042
0.549	-0.066	-0.755	-0.026	-0.026	0.042
0.571	-0.042	-0.742	-0.026	-0.027	0.041
0.541	-0.070	-0.738	-0.026	-0.027	0.041
0.537	-0.066	-0.734	-0.027	-0.026	0.041
0.519	-0.044	-0.733	-0.027	-0.026	0.042
0.517	-0.085	-0.726	-0.026	-0.026	0.042
0.533	-0.072	-0.707	-0.026	-0.026	0.041
0.537	-0.078	-0.768	-0.027	-0.025	0.041
0.531	-0.091	-0.746	-0.027	-0.026	0.042
0.574	-0.089	-0.737	-0.027	-0.027	0.042
0.553	-0.067	-0.751	-0.027	-0.027	0.041
0.525	-0.074	-0.734	-0.026	-0.026	0.042
0.551	-0.066	-0.728	-0.026	-0.026	0.041
0.516	-0.064	-0.734	-0.026	-0.026	0.042
0.520	-0.073	-0.699	-0.026	-0.026	0.042
0.533	-0.074	-0.710	-0.026	-0.026	0.042
0.500	-0.062	-0.723	-0.027	-0.026	0.042
0.526	-0.094	-0.729	-0.027	-0.026	0.042
0.547	-0.103	-0.761	-0.027	-0.026	0.041
0.550	-0.075	-0.744	-0.027	-0.026	0.041
0.542	-0.080	-0.737	-0.026	-0.026	0.042
0.533	-0.069	-0.707	-0.026	-0.027	0.042
0.524	-0.052	-0.713	-0.026	-0.026	0.042
0.514	-0.072	-0.720	-0.026	-0.026	0.042
0.525	-0.082	-0.695	-0.026	-0.026	0.042
0.523	-0.046	-0.720	-0.026	-0.026	0.042
0.505	-0.104	-0.729	-0.027	-0.026	0.042
0.556	-0.097	-0.706	-0.027	-0.026	0.042
0.532	-0.076	-0.741	-0.026	-0.026	0.041
0.535	-0.088	-0.757	-0.027	-0.027	0.041
0.544	-0.067	-0.728	-0.026	-0.027	0.042
0.529	-0.058	-0.724	-0.026	-0.026	0.041
0.526	-0.082	-0.696	-0.026	-0.027	0.042
0.522	-0.076	-0.695	-0.026	-0.026	0.042
0.517	-0.068	-0.696	-0.026	-0.026	0.041
0.529	-0.090	-0.726	-0.026	-0.026	0.042
0.547	-0.094	-0.689	-0.026	-0.026	0.041
0.525	-0.091	-0.736	-0.027	-0.026	0.041
0.551	-0.079	-0.733	-0.027	-0.026	0.042
0.547	-0.077	-0.724	-0.026	-0.026	0.042
0.574	-0.050	-0.718	-0.026	-0.027	0.041
0.527	-0.068	-0.706	-0.026	-0.026	0.042
0.525	-0.077	-0.685	-0.026	-0.026	0.042
0.522	-0.054	-0.720	-0.026	-0.026	0.042
0.514	-0.093	-0.702	-0.027	-0.026	0.042
0.551	-0.090	-0.696	-0.026	-0.026	0.042
0.533	-0.085	-0.767	-0.027	-0.025	0.042
0.529	-0.094	-0.736	-0.027	-0.026	0.042
0.569	-0.096	-0.709	-0.026	-0.027	0.042
0.541	-0.059	-0.717	-0.026	-0.026	0.041
0.519	-0.055	-0.713	-0.026	-0.026	0.042
0.525	-0.066	-0.710	-0.026	-0.026	0.042
0.511	-0.066	-0.709	-0.026	-0.026	0.042
0.526	-0.088	-0.689	-0.026	-0.026	0.042
0.531	-0.082	-0.689	-0.026	-0.026	0.042
0.525	-0.078	-0.699	-0.027	-0.026	0.042
0.517	-0.090	-0.712	-0.026	-0.026	0.042
0.545	-0.103	-0.730	-0.027	-0.026	0.041
0.552	-0.070	-0.734	-0.026	-0.027	0.041
0.545	-0.081	-0.723	-0.026	-0.027	0.042
0.530	-0.070	-0.676	-0.026	-0.027	0.042
0.533	-0.062	-0.716	-0.026	-0.026	0.042
0.520	-0.085	-0.692	-0.026	-0.026	0.042
0.521	-0.086	-0.699	-0.026	-0.026	0.042
0.518	-0.073	-0.730	-0.026	-0.026	0.042
0.508	-0.098	-0.708	-0.026	-0.026	0.042
0.557	-0.106	-0.709	-0.027	-0.026	0.042
0.535	-0.078	-0.730	-0.026	-0.026	0.041
0.535	-0.075	-0.757	-0.027	-0.027	0.042
0.538	-0.068	-0.704	-0.026	-0.027	0.041
0.531	-0.066	-0.710	-0.026	-0.026	0.042
0.520	-0.060	-0.676	-0.026	-0.027	0.042
0.513	-0.093	-0.688	-0.026	-0.026	0.042
0.508	-0.073	-0.716	-0.026	-0.026	0.042
0.527	-0.086	-0.705	-0.027	-0.026	0.042
0.533	-0.099	-0.699	-0.026	-0.026	0.042
0.530	-0.090	-0.712	-0.027	-0.026	0.042
0.548	-0.085	-0.727	-0.026	-0.027	0.042
0.558	-0.080	-0.720	-0.026	-0.027	0.042
0.572	-0.054	-0.721	-0.026	-0.027	0.041
0.527	-0.073	-0.713	-0.026	-0.026	0.042
0.529	-0.074	-0.696	-0.026	-0.026	0.042
0.529	-0.055	-0.716	-0.026	-0.026	0.042
0.518	-0.101	-0.678	-0.027	-0.027	0.042
0.536	-0.082	-0.672	-0.026	-0.026	0.042
0.535	-0.085	-0.740	-0.027	-0.026	0.042
0.524	-0.093	-0.695	-0.027	-0.027	0.042
0.578	-0.096	-0.716	-0.027	-0.027	0.042
0.551	-0.061	-0.700	-0.026	-0.027	0.041
0.529	-0.072	-0.703	-0.026	-0.027	0.042
0.539	-0.075	-0.693	-0.026	-0.027	0.042
0.526	-0.070	-0.696	-0.026	-0.026	0.042
0.530	-0.088	-0.709	-0.027	-0.026	0.042
0.540	-0.080	-0.696	-0.026	-0.026	0.042
0.534	-0.078	-0.688	-0.027	-0.026	0.042
0.527	-0.086	-0.699	-0.026	-0.026	0.042
0.546	-0.101	-0.713	-0.027	-0.026	0.042
0.558	-0.069	-0.710	-0.027	-0.027	0.042
0.540	-0.081	-0.720	-0.026	-0.027	0.042
0.536	-0.067	-0.666	-0.026	-0.027	0.042
0.528	-0.061	-0.710	-0.026	-0.026	0.042
0.518	-0.078	-0.679	-0.026	-0.027	0.042
0.530	-0.089	-0.699	-0.027	-0.026	0.042
0.531	-0.081	-0.740	-0.026	-0.026	0.042
0.520	-0.092	-0.705	-0.027	-0.026	0.042
0.568	-0.097	-0.699	-0.027	-0.027	0.042
0.550	-0.081	-0.733	-0.027	-0.026	0.042
0.545	-0.080	-0.750	-0.027	-0.027	0.042
0.542	-0.061	-0.710	-0.026	-0.027	0.042
0.536	-0.069	-0.696	-0.026	-0.026	0.042
0.522	-0.071	-0.699	-0.026	-0.027	0.042
0.521	-0.087	-0.702	-0.026	-0.026	0.042
0.518	-0.065	-0.689	-0.027	-0.026	0.042
0.541	-0.090	-0.699	-0.027	-0.026	0.042
0.540	-0.096	-0.716	-0.026	-0.026	0.042
0.545	-0.085	-0.730	-0.027	-0.026	0.042
0.552	-0.080	-0.720	-0.026	-0.027	0.042
0.547	-0.077	-0.696	-0.026	-0.027	0.042
0.574	-0.047	-0.725	-0.026	-0.027	0.041
0.535	-0.061	-0.703	-0.026	-0.027	0.042
0.525	-0.076	-0.689	-0.026	-0.026	0.042
0.528	-0.062	-0.702	-0.026	-0.026	0.042
0.530	-0.098	-0.674	-0.027	-0.026	0.042
0.548	-0.092	-0.678	-0.026	-0.027	0.042
0.544	-0.082	-0.740	-0.027	-0.026	0.042
0.542	-0.094	-0.740	-0.027	-0.027	0.042
0.580	-0.087	-0.720	-0.026	-0.027	0.042
0.553	-0.057	-0.714	-0.027	-0.027	0.042
0.536	-0.068	-0.703	-0.026	-0.027	0.042
0.547	-0.079	-0.703	-0.026	-0.027	0.042
0.524	-0.073	-0.689	-0.026	-0.026	0.042
0.536	-0.077	-0.695	-0.027	-0.027	0.042
0.545	-0.084	-0.679	-0.026	-0.026	0.042
0.533	-0.075	-0.706	-0.027	-0.026	0.042
0.537	-0.089	-0.706	-0.027	-0.027	0.042
0.554	-0.106	-0.709	-0.027	-0.027	0.042
0.564	-0.056	-0.724	-0.027	-0.027	0.042
0.538	-0.077	-0.727	-0.027	-0.027	0.042
0.533	-0.070	-0.656	-0.026	-0.028	0.042
0.535	-0.052	-0.689	-0.026	-0.027	0.042
0.524	-0.086	-0.688	-0.027	-0.026	0.042
0.534	-0.086	-0.675	-0.026	-0.026	0.042
0.538	-0.083	-0.737	-0.027	-0.026	0.042
0.519	-0.090	-0.701	-0.027	-0.026	0.042
0.576	-0.099	-0.699	-0.027	-0.027	0.042
0.549	-0.070	-0.751	-0.026	-0.026	0.042
0.540	-0.069	-0.764	-0.027	-0.027	0.042
0.538	-0.074	-0.703	-0.026	-0.027	0.042
0.544	-0.075	-0.696	-0.027	-0.027	0.042
0.525	-0.054	-0.686	-0.026	-0.027	0.042
0.508	-0.093	-0.684	-0.026	-0.026	0.042
0.539	-0.082	-0.706	-0.027	-0.026	0.042
0.537	-0.089	-0.716	-0.027	-0.027	0.042
0.554	-0.087	-0.693	-0.026	-0.026	0.042
0.558	-0.067	-0.720	-0.027	-0.026	0.041
0.544	-0.068	-0.730	-0.026	-0.027	0.042
0.557	-0.083	-0.703	-0.027	-0.027	0.042
0.584	-0.048	-0.697	-0.027	-0.027	0.041
0.524	-0.054	-0.693	-0.026	-0.027	0.042
0.539	-0.081	-0.671	-0.027	-0.026	0.042
0.538	-0.062	-0.699	-0.027	-0.026	0.042
0.524	-0.095	-0.667	-0.027	-0.026	0.042
0.562	-0.094	-0.699	-0.026	-0.027	0.042
0.544	-0.072	-0.737	-0.027	-0.026	0.042
0.536	-0.077	-0.719	-0.027	-0.027	0.042
0.576	-0.080	-0.720	-0.027	-0.027	0.042
0.551	-0.062	-0.693	-0.026	-0.027	0.042
0.530	-0.032	-0.693	-0.026	-0.027	0.042
0.524	-0.084	-0.696	-0.026	-0.027	0.042
0.531	-0.067	-0.685	-0.026	-0.026	0.042
0.538	-0.074	-0.699	-0.027	-0.026	0.042
0.545	-0.094	-0.692	-0.027	-0.027	0.042
0.552	-0.075	-0.709	-0.027	-0.026	0.042
0.553	-0.074	-0.723	-0.027	-0.027	0.042
0.554	-0.090	-0.710	-0.026	-0.027	0.042
0.564	-0.051	-0.700	-0.027	-0.027	0.042
0.537	-0.058	-0.716	-0.027	-0.027	0.042
0.541	-0.073	-0.676	-0.026	-0.027	0.042
0.542	-0.062	-0.679	-0.027	-0.027	0.042
0.537	-0.077	-0.692	-0.027	-0.027	0.042
0.543	-0.089	-0.691	-0.027	-0.027	0.042
0.559	-0.101	-0.736	-0.027	-0.026	0.042
0.554	-0.077	-0.710	-0.027	-0.027	0.042
0.567	-0.095	-0.710	-0.026	-0.027	0.042
0.555	-0.061	-0.734	-0.026	-0.027	0.042
0.539	-0.063	-0.726	-0.027	-0.027	0.042
0.550	-0.064	-0.711	-0.026	-0.028	0.042
0.542	-0.069	-0.689	-0.026	-0.027	0.042
0.537	-0.052	-0.692	-0.027	-0.027	0.042
0.512	-0.113	-0.680	-0.027	-0.026	0.042
0.556	-0.096	-0.702	-0.027	-0.027	0.042
0.552	-0.081	-0.699	-0.027	-0.027	0.042
0.557	-0.096	-0.713	-0.027	-0.027	0.041
0.566	-0.057	-0.745	-0.027	-0.027	0.042
0.547	-0.065	-0.710	-0.027	-0.027	0.042
0.548	-0.075	-0.700	-0.026	-0.027	0.042
0.560	-0.052	-0.693	-0.026	-0.027	0.042
0.523	-0.049	-0.703	-0.027	-0.027	0.042
0.535	-0.081	-0.702	-0.027	-0.027	0.042
0.553	-0.063	-0.724	-0.027	-0.027	0.042
0.546	-0.091	-0.677	-0.028	-0.026	0.042
0.560	-0.091	-0.696	-0.027	-0.027	0.042
0.551	-0.063	-0.758	-0.027	-0.026	0.042
0.551	-0.071	-0.737	-0.027	-0.027	0.042
0.570	-0.074	-0.700	-0.027	-0.027	0.042
0.561	-0.061	-0.700	-0.027	-0.027	0.041
0.532	-0.041	-0.706	-0.027	-0.027	0.042
0.536	-0.085	-0.723	-0.026	-0.027	0.042
0.539	-0.071	-0.689	-0.027	-0.027	0.042
0.542	-0.082	-0.723	-0.027	-0.026	0.042
0.553	-0.090	-0.706	-0.027	-0.027	0.041
0.555	-0.077	-0.706	-0.027	-0.026	0.042
0.551	-0.088	-0.713	-0.027	-0.027	0.042
0.560	-0.102	-0.713	-0.027	-0.027	0.041
0.573	-0.055	-0.711	-0.027	-0.027	0.041
0.546	-0.066	-0.720	-0.027	-0.027	0.042
0.556	-0.071	-0.673	-0.026	-0.028	0.042
0.545	-0.056	-0.699	-0.027	-0.027	0.042
0.542	-0.093	-0.688	-0.027	-0.027	0.042
0.541	-0.094	-0.702	-0.027	-0.027	0.042
0.555	-0.089	-0.723	-0.027	-0.026	0.041
0.539	-0.091	-0.723	-0.027	-0.027	0.042
0.583	-0.097	-0.713	-0.027	-0.027	0.042
0.556	-0.073	-0.741	-0.027	-0.027	0.041
0.563	-0.067	-0.740	-0.028	-0.028	0.041
0.555	-0.067	-0.714	-0.026	-0.028	0.042
0.546	-0.061	-0.700	-0.027	-0.027	0.042
0.549	-0.063	-0.700	-0.027	-0.027	0.042
0.520	-0.092	-0.705	-0.027	-0.027	0.042
0.548	-0.075	-0.703	-0.027	-0.027	0.041
0.547	-0.089	-0.709	-0.027	-0.027	0.042
0.563	-0.102	-0.710	-0.027	-0.027	0.041
0.558	-0.067	-0.737	-0.027	-0.027	0.041
0.556	-0.080	-0.730	-0.027	-0.027	0.042
0.568	-0.077	-0.693	-0.027	-0.027	0.042
0.585	-0.046	-0.728	-0.027	-0.028	0.041
0.539	-0.056	-0.707	-0.026	-0.027	0.042
0.545	-0.080	-0.710	-0.027	-0.027	0.041
0.547	-0.047	-0.713	-0.027	-0.027	0.042
0.541	-0.092	-0.688	-0.027	-0.027	0.042
0.565	-0.092	-0.686	-0.027	-0.027	0.041
0.552	-0.081	-0.744	-0.027	-0.026	0.041
0.543	-0.087	-0.750	-0.027	-0.027	0.042
0.594	-0.085	-0.703	-0.027	-0.027	0.042
0.574	-0.057	-0.711	-0.027	-0.027	0.041
0.552	-0.061	-0.697	-0.027	-0.027	0.041
0.551	-0.061	-0.724	-0.027	-0.027	0.041
0.534	-0.063	-0.717	-0.027	-0.027	0.041
0.539	-0.079	-0.699	-0.027	-0.027	0.041
0.547	-0.088	-0.696	-0.027	-0.027	0.041
0.537	-0.071	-0.709	-0.027	-0.026	0.041
0.548	-0.103	-0.719	-0.027	-0.027	0.042
0.558	-0.102	-0.716	-0.027	-0.027	0.041
0.563	-0.062	-0.717	-0.027	-0.027	0.041
0.568	-0.084	-0.734	-0.027	-0.028	0.041
0.551	-0.077	-0.686	-0.027	-0.028	0.041
0.553	-0.060	-0.710	-0.027	-0.027	0.041
0.545	-0.085	-0.720	-0.027	-0.028	0.041
0.537	-0.086	-0.689	-0.027	-0.027	0.041
0.540	-0.040	-0.721	-0.027	-0.027	0.041
0.523	-0.105	-0.712	-0.027	-0.027	0.042
0.573	-0.099	-0.713	-0.027	-0.027	0.041
0.553	-0.076	-0.741	-0.027	-0.027	0.041
0.558	-0.090	-0.758	-0.028	-0.027	0.041
0.566	-0.072	-0.735	-0.027	-0.028	0.041
0.551	-0.060	-0.721	-0.027	-0.027	0.041
0.548	-0.062	-0.707	-0.027	-0.028	0.041
0.527	-0.087	-0.699	-0.027	-0.027	0.041
0.536	-0.060	-0.720	-0.027	-0.027	0.041
0.552	-0.100	-0.706	-0.027	-0.027	0.041
0.557	-0.092	-0.693	-0.027	-0.027	0.041
0.566	-0.090	-0.713	-0.028	-0.027	0.041
0.566	-0.086	-0.710	-0.027	-0.027	0.041
0.571	-0.074	-0.738	-0.027	-0.027	0.041
0.597	-0.044	-0.709	-0.027	-0.028	0.041
0.554	-0.074	-0.704	-0.027	-0.028	0.041
0.549	-0.072	-0.693	-0.027	-0.027	0.041
0.550	-0.049	-0.717	-0.027	-0.027	0.041
0.537	-0.087	-0.689	-0.027	-0.027	0.041
0.556	-0.094	-0.686	-0.027	-0.027	0.041
0.558	-0.080	-0.730	-0.028	-0.027	0.041
0.543	-0.090	-0.727	-0.028	-0.027	0.041
0.596	-0.088	-0.724	-0.027	-0.028	0.041
0.564	-0.069	-0.725	-0.027	-0.027	0.041
0.562	-0.077	-0.697	-0.027	-0.028	0.041
0.560	-0.062	-0.711	-0.027	-0.027	0.041
0.537	-0.055	-0.714	-0.027	-0.027	0.041
0.545	-0.087	-0.689	-0.027	-0.028	0.041
0.552	-0.076	-0.694	-0.027	-0.027	0.041
0.540	-0.061	-0.693	-0.027	-0.027	0.041
0.547	-0.091	-0.710	-0.027	-0.027	0.041
0.565	-0.102	-0.741	-0.028	-0.027	0.040
0.567	-0.071	-0.728	-0.027	-0.027	0.041
0.570	-0.086	-0.731	-0.027	-0.028	0.041
0.553	-0.063	-0.704	-0.027	-0.028	0.041
0.553	-0.064	-0.721	-0.027	-0.027	0.041
0.556	-0.083	-0.714	-0.027	-0.028	0.041
0.550	-0.081	-0.683	-0.027	-0.027	0.041
0.551	-0.043	-0.738	-0.027	-0.027	0.041
0.524	-0.098	-0.719	-0.028	-0.027	0.041
0.566	-0.096	-0.707	-0.028	-0.027	0.041
0.558	-0.073	-0.718	-0.027	-0.027	0.040
0.561	-0.089	-0.741	-0.028	-0.028	0.041
0.571	-0.071	-0.712	-0.027	-0.028	0.040
0.560	-0.057	-0.711	-0.027	-0.027	0.040
0.540	-0.068	-0.694	-0.027	-0.028	0.040
0.539	-0.084	-0.703	-0.027	-0.027	0.041
0.535	-0.057	-0.714	-0.027	-0.027	0.040
0.546	-0.087	-0.710	-0.027	-0.027	0.041
0.558	-0.090	-0.704	-0.027	-0.027	0.040
0.553	-0.082	-0.710	-0.028	-0.027	0.040
0.564	-0.086	-0.711	-0.027	-0.028	0.040
0.566	-0.079	-0.714	-0.027	-0.027	0.040
0.590	-0.043	-0.733	-0.027	-0.028	0.040
0.554	-0.078	-0.704	-0.027	-0.028	0.040
0.558	-0.071	-0.711	-0.027	-0.027	0.040
0.541	-0.043	-0.704	-0.027	-0.027	0.040
0.528	-0.090	-0.707	-0.027	-0.027	0.040
0.554	-0.085	-0.684	-0.027	-0.027	0.040
0.548	-0.076	-0.731	-0.027	-0.027	0.040
0.536	-0.095	-0.738	-0.028	-0.027	0.040
0.592	-0.091	-0.721	-0.027	-0.028	0.040
0.561	-0.068	-0.729	-0.027	-0.028	0.040
0.559	-0.081	-0.705	-0.027	-0.028	0.040
0.565	-0.065	-0.726	-0.027	-0.027	0.040
0.540	-0.065	-0.708	-0.027	-0.027	0.040
0.549	-0.083	-0.680	-0.027	-0.028	0.040
0.555	-0.062	-0.705	-0.027	-0.027	0.040
0.523	-0.055	-0.715	-0.027	-0.027	0.040
0.541	-0.094	-0.714	-0.027	-0.027	0.040
0.565	-0.089	-0.732	-0.028	-0.027	0.040
0.553	-0.068	-0.725	-0.028	-0.028	0.040
0.563	-0.080	-0.722	-0.027	-0.028	0.040
0.557	-0.065	-0.705	-0.027	-0.028	0.040
0.541	-0.054	-0.725	-0.027	-0.028	0.040
0.549	-0.089	-0.708	-0.027	-0.028	0.040
0.540	-0.068	-0.684	-0.027	-0.027	0.040
0.541	-0.036	-0.715	-0.027	-0.027	0.040
0.523	-0.105	-0.710	-0.028	-0.027	0.040
0.564	-0.079	-0.705	-0.027	-0.027	0.040
0.567	-0.083	-0.722	-0.028	-0.027	0.040
0.563	-0.089	-0.752	-0.028	-0.028	0.040
0.563	-0.060	-0.719	-0.027	-0.028	0.040
0.558	-0.064	-0.712	-0.027	-0.028	0.040
0.553	-0.073	-0.702	-0.027	-0.028	0.040
0.552	-0.055	-0.699	-0.027	-0.027	0.040
0.518	-0.049	-0.712	-0.027	-0.027	0.040
0.537	-0.088	-0.728	-0.027	-0.027	0.040
0.558	-0.069	-0.661	-0.027	-0.027	0.039
0.542	-0.082	-0.704	-0.028	-0.027	0.040
0.562	-0.086	-0.715	-0.027	-0.028	0.040
0.559	-0.072	-0.736	-0.027	-0.027	0.039
0.584	-0.056	-0.720	-0.028	-0.028	0.039
0.562	-0.074	-0.713	-0.027	-0.028	0.039
0.560	-0.058	-0.696	-0.027	-0.028	0.039
0.541	-0.043	-0.722	-0.027	-0.028	0.040
0.533	-0.078	-0.723	-0.027	-0.028	0.039
0.545	-0.074	-0.664	-0.027	-0.027	0.039
0.547	-0.067	-0.722	-0.028	-0.027	0.039
0.537	-0.095	-0.708	-0.027	-0.027	0.039
0.583	-0.088	-0.722	-0.028	-0.028	0.039
0.567	-0.068	-0.709	-0.028	-0.028	0.039
0.557	-0.084	-0.726	-0.027	-0.028	0.039
0.569	-0.049	-0.707	-0.027	-0.028	0.039
0.535	-0.061	-0.709	-0.027	-0.028	0.039
0.537	-0.067	-0.668	-0.027	-0.028	0.039
0.549	-0.066	-0.682	-0.027	-0.027	0.039
0.518	-0.047	-0.692	-0.027	-0.027	0.039
0.536	-0.085	-0.691	-0.027	-0.027	0.039
0.559	-0.080	-0.747	-0.027	-0.027	0.039
0.548	-0.075	-0.706	-0.028	-0.028	0.039
0.565	-0.086	-0.720	-0.027	-0.028	0.039
0.558	-0.070	-0.720	-0.027	-0.027	0.039
0.545	-0.063	-0.709	-0.028	-0.028	0.039
0.553	-0.070	-0.720	-0.027	-0.028	0.039
0.533	-0.063	-0.699	-0.027	-0.027	0.039
0.525	-0.014	-0.689	-0.027	-0.028	0.039
0.517	-0.093	-0.688	-0.027	-0.027	0.039
0.554	-0.065	-0.703	-0.027	-0.027	0.039
0.549	-0.078	-0.706	-0.027	-0.028	0.039
0.560	-0.084	-0.737	-0.028	-0.028	0.039
0.562	-0.067	-0.706	-0.028	-0.027	0.039
0.551	-0.069	-0.716	-0.028	-0.028	0.039
0.554	-0.100	-0.689	-0.027	-0.028	0.038
0.565	-0.043	-0.704	-0.027	-0.028	0.038
0.525	-0.048	-0.703	-0.027	-0.028	0.039
0.534	-0.083	-0.716	-0.027	-0.028	0.039
0.543	-0.059	-0.672	-0.027	-0.027	0.039
0.543	-0.075	-0.682	-0.028	-0.027	0.039
0.561	-0.086	-0.699	-0.027	-0.028	0.039
0.552	-0.070	-0.747	-0.027	-0.027	0.039
0.555	-0.075	-0.713	-0.028	-0.028	0.038
0.586	-0.097	-0.713	-0.027	-0.028	0.039
0.552	-0.060	-0.697	-0.028	-0.028	0.038
0.530	-0.041	-0.700	-0.027	-0.028	0.039
0.529	-0.068	-0.738	-0.027	-0.028	0.038
0.533	-0.058	-0.676	-0.027	-0.027	0.039
0.543	-0.072	-0.706	-0.027	-0.028	0.038
0.541	-0.081	-0.689	-0.027	-0.027	0.039
0.560	-0.073	-0.686	-0.028	-0.028	0.038
0.548	-0.087	-0.699	-0.027	-0.028	0.038
0.544	-0.099	-0.706	-0.028	-0.028	0.038
0.566	-0.062	-0.686	-0.028	-0.028	0.038
0.555	-0.072	-0.731	-0.027	-0.028	0.038
0.541	-0.063	-0.673	-0.027	-0.028	0.038
0.535	-0.052	-0.673	-0.027	-0.028	0.038
0.502	-0.038	-0.683	-0.027	-0.028	0.038
0.531	-0.078	-0.700	-0.027	-0.028	0.038
0.545	-0.058	-0.727	-0.027	-0.027	0.038
0.536	-0.090	-0.696	-0.027	-0.028	0.038
0.564	-0.084	-0.697	-0.027	-0.028	0.038
0.552	-0.068	-0.731	-0.028	-0.027	0.038
0.547	-0.070	-0.737	-0.028	-0.028	0.038
0.555	-0.071	-0.691	-0.027	-0.028	0.038
0.535	-0.054	-0.687	-0.027	-0.028	0.038
0.525	-0.014	-0.683	-0.027	-0.028	0.038
0.525	-0.087	-0.689	-0.027	-0.027	0.038
0.541	-0.066	-0.700	-0.027	-0.028	0.038
0.542	-0.072	-0.693	-0.028	-0.028	0.038
0.545	-0.080	-0.728	-0.027	-0.028	0.038
0.558	-0.067	-0.697	-0.028	-0.028	0.038
0.556	-0.064	-0.721	-0.027	-0.028	0.038
0.547	-0.094	-0.700	-0.027	-0.028	0.038
0.567	-0.053	-0.705	-0.027	-0.028	0.038
0.524	-0.051	-0.691	-0.027	-0.028	0.038
0.534	-0.072	-0.711	-0.027	-0.028	0.038
0.526	-0.045	-0.674	-0.027	-0.027	0.038
0.522	-0.078	-0.700	-0.027	-0.027	0.038
0.561	-0.086	-0.680	-0.027	-0.028	0.038
0.546	-0.067	-0.717	-0.028	-0.027	0.038
0.548	-0.068	-0.724	-0.028	-0.028	0.038
0.571	-0.092	-0.718	-0.027	-0.028	0.038
0.549	-0.057	-0.681	-0.027	-0.028	0.037
0.534	-0.052	-0.711	-0.027	-0.028	0.038
0.532	-0.067	-0.718	-0.026	-0.028	0.038
0.531	-0.055	-0.677	-0.027	-0.027	0.037
0.537	-0.066	-0.680	-0.027	-0.028	0.037
0.522	-0.076	-0.690	-0.027	-0.028	0.038
0.549	-0.064	-0.687	-0.027	-0.028	0.038
0.540	-0.067	-0.708	-0.028	-0.028	0.037
0.550	-0.093	-0.708	-0.027	-0.028	0.037
0.559	-0.049	-0.705	-0.028	-0.028	0.037
0.552	-0.067	-0.711	-0.027	-0.028	0.037
0.534	-0.064	-0.674	-0.027	-0.028	0.037
0.536	-0.049	-0.694	-0.027	-0.028	0.037
0.511	-0.048	-0.688	-0.027	-0.028	0.037
0.527	-0.079	-0.673	-0.027	-0.028	0.037
0.534	-0.049	-0.698	-0.027	-0.027	0.037
0.527	-0.086	-0.710	-0.027	-0.028	0.038
0.562	-0.084	-0.688	-0.027	-0.028	0.037
0.539	-0.068	-0.742	-0.028	-0.027	0.037
0.550	-0.072	-0.722	-0.028	-0.028	0.037
0.553	-0.073	-0.712	-0.027	-0.028	0.037
0.550	-0.055	-0.692	-0.027	-0.028	0.037
0.530	-0.028	-0.682	-0.027	-0.028	0.037
0.531	-0.066	-0.688	-0.027	-0.028	0.037
0.526	-0.059	-0.687	-0.027	-0.028	0.037
0.534	-0.065	-0.657	-0.027	-0.028	0.037
0.538	-0.072	-0.692	-0.027	-0.027	0.037
0.533	-0.080	-0.691	-0.028	-0.027	0.037
0.541	-0.078	-0.701	-0.027	-0.028	0.037
0.555	-0.115	-0.705	-0.028	-0.028	0.037
0.566	-0.047	-0.713	-0.027	-0.028	0.037
0.560	-0.068	-0.698	-0.027	-0.028	0.037
0.544	-0.058	-0.712	-0.027	-0.028	0.037
0.526	-0.032	-0.681	-0.027	-0.028	0.037
0.533	-0.075	-0.675	-0.027	-0.029	0.037
0.542	-0.073	-0.674	-0.027	-0.027	0.037
0.539	-0.050	-0.702	-0.027	-0.028	0.037
0.508	-0.091	-0.690	-0.027	-0.028	0.037
0.567	-0.093	-0.688	-0.028	-0.028	0.037
0.553	-0.068	-0.698	-0.028	-0.028	0.037
0.547	-0.076	-0.709	-0.028	-0.028	0.037
0.549	-0.051	-0.737	-0.027	-0.028	0.036
0.536	-0.059	-0.712	-0.027	-0.028	0.037
0.539	-0.062	-0.672	-0.027	-0.029	0.037
0.553	-0.052	-0.675	-0.027	-0.028	0.036
0.516	-0.040	-0.695	-0.027	-0.028	0.037
0.517	-0.066	-0.660	-0.027	-0.028	0.037
0.542	-0.060	-0.699	-0.027	-0.028	0.036
0.535	-0.076	-0.653	-0.028	-0.027	0.037
0.557	-0.078	-0.695	-0.027	-0.028	0.036
0.554	-0.062	-0.706	-0.027	-0.027	0.036
0.536	-0.054	-0.720	-0.027	-0.028	0.036
0.573	-0.065	-0.699	-0.027	-0.028	0.037
0.557	-0.046	-0.707	-0.027	-0.028	0.036
0.530	-0.025	-0.679	-0.027	-0.028	0.037
0.529	-0.060	-0.706	-0.027	-0.028	0.037
0.529	-0.057	-0.685	-0.027	-0.028	0.036
0.537	-0.066	-0.678	-0.027	-0.028	0.036
0.546	-0.061	-0.658	-0.027	-0.028	0.036
0.544	-0.057	-0.706	-0.027	-0.028	0.036
0.542	-0.072	-0.688	-0.028	-0.028	0.037
0.551	-0.089	-0.695	-0.028	-0.028	0.036
0.566	-0.050	-0.710	-0.027	-0.028	0.036
0.553	-0.047	-0.686	-0.027	-0.028	0.036
0.546	-0.048	-0.652	-0.027	-0.029	0.036
0.544	-0.041	-0.683	-0.027	-0.028	0.036
0.532	-0.062	-0.689	-0.027	-0.028	0.036
0.534	-0.058	-0.675	-0.027	-0.028	0.036
0.535	-0.047	-0.710	-0.027	-0.028	0.036
0.518	-0.084	-0.698	-0.027	-0.028	0.037
0.565	-0.086	-0.689	-0.028	-0.028	0.036
0.550	-0.048	-0.707	-0.027	-0.028	0.036
0.550	-0.046	-0.723	-0.028	-0.029	0.036
0.553	-0.039	-0.680	-0.027	-0.029	0.036
0.544	-0.044	-0.693	-0.027	-0.028	0.036
0.528	-0.048	-0.669	-0.027	-0.028	0.036
0.528	-0.051	-0.662	-0.027	-0.028	0.036
0.531	-0.040	-0.686	-0.027	-0.028	0.036
0.535	-0.064	-0.686	-0.027	-0.028	0.036
0.549	-0.077	-0.648	-0.027	-0.028	0.036
0.553	-0.065	-0.696	-0.028	-0.028	0.036
0.563	-0.055	-0.683	-0.027	-0.028	0.036
0.564	-0.046	-0.721	-0.027	-0.028	0.036
0.580	-0.029	-0.705	-0.027	-0.029	0.035
0.560	-0.054	-0.683	-0.027	-0.028	0.036
0.551	-0.038	-0.690	-0.027	-0.028	0.036
0.541	-0.024	-0.700	-0.027	-0.028	0.036
0.535	-0.063	-0.696	-0.027	-0.028	0.036
0.537	-0.054	-0.659	-0.027	-0.028	0.036
0.542	-0.055	-0.731	-0.027	-0.027	0.036
0.531	-0.061	-0.710	-0.027	-0.028	0.036
0.578	-0.050	-0.697	-0.027	-0.028	0.036
0.554	-0.042	-0.697	-0.027	-0.028	0.035
0.554	-0.055	-0.666	-0.027	-0.028	0.036
0.571	-0.037	-0.681	-0.027	-0.028	0.035
0.531	-0.028	-0.700	-0.027	-0.028	0.036
0.540	-0.048	-0.673	-0.027	-0.029	0.035
0.547	-0.034	-0.684	-0.027	-0.028	0.036
0.510	-0.021	-0.683	-0.027	-0.028	0.035
0.527	-0.056	-0.676	-0.027	-0.028	0.036
0.554	-0.047	-0.718	-0.027	-0.028	0.035
0.546	-0.061	-0.721	-0.027	-0.028	0.036
0.579	-0.065	-0.694	-0.027	-0.028	0.036
0.558	-0.033	-0.742	-0.027	-0.028	0.036
0.544	-0.037	-0.714	-0.027	-0.028	0.036
0.556	-0.043	-0.670	-0.027	-0.029	0.035
0.547	-0.035	-0.677	-0.027	-0.028	0.035
0.537	0.022	-0.681	-0.027	-0.028	0.036
0.524	-0.059	-0.686	-0.027	-0.028	0.036
0.552	-0.037	-0.698	-0.027	-0.028	0.035
0.552	-0.049	-0.700	-0.027	-0.028	0.035
0.560	-0.048	-0.714	-0.028	-0.028	0.035
0.564	-0.031	-0.712	-0.027	-0.028	0.035
0.557	-0.026	-0.715	-0.027	-0.029	0.035
0.560	-0.055	-0.708	-0.027	-0.029	0.035
0.567	-0.027	-0.681	-0.027	-0.028	0.035
0.537	-0.020	-0.688	-0.027	-0.028	0.035
0.541	-0.036	-0.711	-0.027	-0.028	0.035
0.544	-0.023	-0.654	-0.026	-0.028	0.035
0.546	-0.051	-0.687	-0.028	-0.028	0.035
0.571	-0.046	-0.694	-0.027	-0.028	0.035
0.562	-0.031	-0.718	-0.027	-0.028	0.035
0.564	-0.031	-0.715	-0.028	-0.028	0.035
0.585	-0.057	-0.708	-0.027	-0.029	0.035
0.551	-0.025	-0.705	-0.027	-0.028	0.035
0.554	-0.012	-0.708	-0.027	-0.029	0.035
0.556	-0.026	-0.723	-0.027	-0.029	0.035
0.544	-0.024	-0.674	-0.027	-0.028	0.035
0.547	-0.042	-0.677	-0.027	-0.028	0.035
0.548	-0.043	-0.688	-0.027	-0.028	0.035
0.562	-0.039	-0.715	-0.027	-0.028	0.035
0.563	-0.036	-0.708	-0.027	-0.028	0.035
0.569	-0.052	-0.705	-0.027	-0.028	0.035
0.580	-0.014	-0.685	-0.028	-0.028	0.035
0.566	-0.027	-0.715	-0.027	-0.029	0.035
0.563	-0.030	-0.682	-0.027	-0.029	0.035
0.539	-0.005	-0.719	-0.027	-0.028	0.035
0.521	-0.007	-0.706	-0.027	-0.028	0.035
0.545	-0.033	-0.688	-0.027	-0.028	0.035
0.549	-0.004	-0.702	-0.027	-0.028	0.035
0.544	-0.046	-0.701	-0.027	-0.028	0.035
0.583	-0.047	-0.684	-0.027	-0.028	0.035
0.564	-0.026	-0.729	-0.028	-0.027	0.035
0.553	-0.036	-0.736	-0.028	-0.029	0.035
0.583	-0.021	-0.706	-0.027	-0.029	0.035
0.560	-0.018	-0.699	-0.027	-0.028	0.035
0.542	0.007	-0.675	-0.027	-0.029	0.035
0.551	-0.017	-0.671	-0.027	-0.028	0.035
0.539	-0.017	-0.685	-0.027	-0.028	0.035
0.542	-0.030	-0.688	-0.027	-0.029	0.035
0.564	-0.030	-0.695	-0.027	-0.028	0.035
0.559	-0.033	-0.715	-0.028	-0.028	0.035
0.570	-0.036	-0.715	-0.027	-0.028	0.035
0.580	-0.067	-0.705	-0.028	-0.028	0.034
0.586	-0.001	-0.720	-0.027	-0.029	0.034
0.564	-0.013	-0.692	-0.027	-0.029	0.035
0.568	-0.019	-0.709	-0.027	-0.028	0.035
0.554	-0.002	-0.682	-0.027	-0.028	0.035
0.544	-0.030	-0.709	-0.027	-0.029	0.035
0.570	-0.019	-0.696	-0.027	-0.028	0.035
0.559	-0.010	-0.726	-0.028	-0.028	0.035
0.542	-0.047	-0.715	-0.028	-0.028	0.035
0.589	-0.048	-0.695	-0.028	-0.029	0.035
0.573	-0.017	-0.682	-0.028	-0.029	0.034
0.575	-0.024	-0.710	-0.027	-0.029	0.034
0.578	-0.005	-0.725	-0.027	-0.029	0.034
0.555	-0.011	-0.686	-0.027	-0.028	0.034
0.554	-0.018	-0.685	-0.027	-0.029	0.035
0.569	-0.019	-0.672	-0.027	-0.028	0.034
0.550	-0.000	-0.702	-0.027	-0.028	0.035
0.549	-0.030	-0.692	-0.027	-0.028	0.035
0.571	-0.036	-0.706	-0.028	-0.028	0.034
0.568	-0.029	-0.657	-0.028	-0.028	0.035
0.574	-0.033	-0.720	-0.028	-0.029	0.034
0.570	-0.014	-0.723	-0.027	-0.028	0.034
0.563	-0.004	-0.720	-0.028	-0.029	0.034
0.552	-0.015	-0.693	-0.027	-0.029	0.034
0.567	-0.005	-0.703	-0.027	-0.028	0.034
0.544	0.015	-0.693	-0.027	-0.028	0.035
0.549	-0.030	-0.702	-0.027	-0.029	0.034
0.571	-0.019	-0.679	-0.027	-0.028	0.034
0.573	-0.023	-0.720	-0.028	-0.028	0.034
0.571	-0.040	-0.709	-0.028	-0.029	0.034
0.585	-0.014	-0.717	-0.028	-0.028	0.034
0.574	-0.007	-0.710	-0.028	-0.029	0.034
0.578	-0.017	-0.703	-0.027	-0.029	0.034
0.588	-0.001	-0.693	-0.027	-0.029	0.034
0.555	-0.007	-0.706	-0.027	-0.028	0.034
0.556	-0.014	-0.672	-0.027	-0.029	0.034
0.571	-0.008	-0.689	-0.027	-0.028	0.034
0.559	-0.032	-0.699	-0.028	-0.028	0.034
0.560	-0.022	-0.685	-0.027	-0.028	0.034
0.584	-0.043	-0.723	-0.028	-0.028	0.034
0.564	-0.025	-0.726	-0.028	-0.029	0.034
0.587	-0.026	-0.703	-0.027	-0.029	0.034
0.577	-0.002	-0.721	-0.027	-0.028	0.034
0.572	-0.005	-0.747	-0.028	-0.029	0.034
0.558	-0.008	-0.710	-0.027	-0.029	0.034
0.573	0.000	-0.707	-0.027	-0.028	0.034
0.559	0.003	-0.676	-0.027	-0.028	0.034
0.529	-0.046	-0.711	-0.028	-0.028	0.035
0.575	-0.019	-0.713	-0.028	-0.028	0.034
0.574	-0.021	-0.706	-0.028	-0.029	0.034
0.577	-0.036	-0.707	-0.027	-0.028	0.034
0.589	-0.013	-0.727	-0.028	-0.029	0.034
0.577	-0.009	-0.720	-0.028	-0.029	0.034
0.573	-0.009	-0.686	-0.027	-0.029	0.034
0.603	0.027	-0.698	-0.027	-0.029	0.034
0.554	0.012	-0.693	-0.027	-0.029	0.034
0.558	-0.018	-0.692	-0.028	-0.028	0.034
0.575	-0.000	-0.713	-0.028	-0.028	0.034
0.561	-0.033	-0.668	-0.028	-0.028	0.034
0.590	-0.029	-0.683	-0.027	-0.029	0.034
0.575	-0.017	-0.734	-0.027	-0.028	0.034
0.566	-0.011	-0.740	-0.028	-0.029	0.034
0.597	-0.019	-0.714	-0.027	-0.029	0.034
0.590	0.007	-0.704	-0.027	-0.029	0.034
0.566	0.028	-0.680	-0.027	-0.029	0.034
0.560	-0.019	-0.707	-0.027	-0.029	0.034
0.559	-0.002	-0.696	-0.028	-0.029	0.034
0.559	-0.027	-0.709	-0.028	-0.028	0.034
0.582	-0.024	-0.686	-0.028	-0.028	0.034
0.586	-0.013	-0.697	-0.028	-0.028	0.034
0.579	-0.018	-0.710	-0.028	-0.029	0.034
0.575	-0.027	-0.696	-0.028	-0.029	0.034
0.601	0.013	-0.701	-0.028	-0.029	0.034
0.558	0.007	-0.710	-0.027	-0.029	0.034
0.564	-0.002	-0.652	-0.027	-0.030	0.034
0.572	0.002	-0.676	-0.028	-0.029	0.034
0.548	-0.028	-0.709	-0.028	-0.028	0.034
0.574	-0.022	-0.696	-0.028	-0.029	0.034
0.574	-0.018	-0.720	-0.028	-0.028	0.034
0.561	-0.021	-0.716	-0.028	-0.029	0.034
0.593	-0.030	-0.700	-0.028	-0.029	0.034
0.593	0.005	-0.714	-0.028	-0.029	0.034
0.567	0.005	-0.734	-0.028	-0.029	0.034
0.570	-0.011	-0.704	-0.027	-0.029	0.034
0.570	0.011	-0.690	-0.028	-0.029	0.034
0.565	0.010	-0.690	-0.028	-0.029	0.034
0.542	-0.024	-0.688	-0.028	-0.028	0.034
0.570	-0.002	-0.686	-0.028	-0.028	0.034
0.573	-0.011	-0.710	-0.028	-0.029	0.034
0.587	-0.030	-0.693	-0.028	-0.029	0.034
0.585	0.001	-0.738	-0.028	-0.029	0.034
0.587	-0.006	-0.721	-0.028	-0.029	0.034
0.579	-0.006	-0.700	-0.027	-0.029	0.034
0.617	0.038	-0.692	-0.028	-0.029	0.033
0.549	0.020	-0.683	-0.027	-0.029	0.034
0.568	-0.018	-0.706	-0.028	-0.029	0.034
0.578	0.015	-0.700	-0.028	-0.029	0.034
0.566	-0.028	-0.664	-0.028	-0.028	0.034
0.591	-0.019	-0.683	-0.028	-0.029	0.034
0.588	0.001	-0.745	-0.028	-0.028	0.034
0.574	-0.013	-0.724	-0.028	-0.029	0.034
0.605	-0.015	-0.711	-0.028	-0.029	0.034
0.594	0.020	-0.694	-0.028	-0.029	0.034
0.574	0.018	-0.673	-0.028	-0.029	0.034
0.572	0.002	-0.687	-0.027	-0.029	0.034
0.557	0.009	-0.679	-0.028	-0.028	0.034
0.573	-0.008	-0.686	-0.028	-0.029	0.034
0.575	-0.008	-0.673	-0.028	-0.028	0.034
0.575	-0.002	-0.690	-0.028	-0.028	0.034
0.575	-0.015	-0.710	-0.028	-0.029	0.034
0.587	-0.026	-0.710	-0.028	-0.029	0.034
0.608	0.013	-0.714	-0.028	-0.029	0.034
0.576	0.014	-0.718	-0.028	-0.029	0.034
0.581	0.005	-0.667	-0.028	-0.030	0.034
0.578	0.026	-0.687	-0.028	-0.029	0.034
0.564	-0.017	-0.710	-0.028	-0.029	0.034
0.564	-0.008	-0.672	-0.028	-0.028	0.034
0.575	0.012	-0.714	-0.028	-0.028	0.034
0.556	-0.017	-0.716	-0.028	-0.029	0.034
0.605	-0.023	-0.710	-0.028	-0.029	0.034
0.593	-0.001	-0.735	-0.028	-0.029	0.034
0.579	0.005	-0.748	-0.028	-0.030	0.034
0.590	0.010	-0.705	-0.027	-0.030	0.034
0.581	0.019	-0.694	-0.028	-0.029	0.034
0.579	0.011	-0.663	-0.028	-0.029	0.034
0.560	-0.013	-0.686	-0.028	-0.029	0.034
0.573	0.010	-0.704	-0.028	-0.029	0.034
0.572	-0.005	-0.706	-0.028	-0.029	0.034
0.588	-0.014	-0.690	-0.028	-0.028	0.034
0.595	0.002	-0.721	-0.028	-0.029	0.034
0.600	-0.001	-0.721	-0.028	-0.029	0.034
0.597	0.006	-0.721	-0.028	-0.029	0.034
0.616	0.047	-0.695	-0.028	-0.029	0.033
0.569	0.025	-0.714	-0.028	-0.029	0.034
0.576	0.006	-0.703	-0.028	-0.029	0.034
0.578	0.033	-0.721	-0.028	-0.029	0.034
0.562	-0.010	-0.682	-0.028	-0.029	0.034
0.593	0.002	-0.673	-0.028	-0.029	0.034
0.597	0.008	-0.734	-0.028	-0.028	0.034
0.573	-0.010	-0.734	-0.028	-0.029	0.034
0.617	-0.012	-0.710	-0.028	-0.029	0.034
0.605	0.022	-0.718	-0.028	-0.029	0.034
0.580	0.031	-0.673	-0.028	-0.029	0.034
0.587	0.022	-0.711	-0.028	-0.029	0.034
0.577	0.029	-0.717	-0.028	-0.029	0.034
0.585	0.002	-0.689	-0.028	-0.029	0.034
0.578	0.001	-0.680	-0.028	-0.029	0.034
0.574	0.019	-0.683	-0.028	-0.029	0.034
0.588	-0.000	-0.721	-0.028	-0.029	0.034
0.595	-0.014	-0.724	-0.028	-0.029	0.034
0.616	0.025	-0.704	-0.028	-0.029	0.034
0.593	0.021	-0.738	-0.028	-0.030	0.034
0.587	0.015	-0.663	-0.028	-0.030	0.034
0.587	0.034	-0.704	-0.028	-0.029	0.034
0.579	0.001	-0.697	-0.028	-0.029	0.034
0.570	-0.007	-0.696	-0.028	-0.029	0.034
0.586	0.031	-0.731	-0.028	-0.029	0.034
0.571	-0.013	-0.689	-0.028	-0.029	0.034
0.620	-0.003	-0.697	-0.028	-0.029	0.034
0.609	0.019	-0.748	-0.028	-0.029	0.034
0.596	0.011	-0.758	-0.028	-0.030	0.034
0.600	0.030	-0.718	-0.027	-0.030	0.034
0.590	0.030	-0.697	-0.028	-0.029	0.034
0.585	0.027	-0.683	-0.028	-0.030	0.034
0.566	0.004	-0.686	-0.028	-0.029	0.034
0.579	0.033	-0.690	-0.028	-0.029	0.034
0.593	0.001	-0.710	-0.028	-0.029	0.034
0.593	-0.001	-0.683	-0.028	-0.029	0.034
0.603	0.010	-0.751	-0.028	-0.029	0.034
0.610	0.004	-0.717	-0.028	-0.029	0.034
0.603	0.008	-0.714	-0.028	-0.030	0.034
0.636	0.047	-0.719	-0.028	-0.030	0.033
0.586	0.025	-0.711	-0.027	-0.030	0.034
0.588	0.028	-0.670	-0.028	-0.029	0.034
0.588	0.036	-0.714	-0.028	-0.029	0.034
0.567	-0.003	-0.685	-0.028	-0.029	0.034
0.603	0.009	-0.669	-0.028	-0.029	0.034
0.599	0.018	-0.738	-0.028	-0.028	0.034
0.583	-0.000	-0.720	-0.028	-0.029	0.034
0.635	0.003	-0.707	-0.028	-0.030	0.034
0.609	0.037	-0.719	-0.028	-0.030	0.034
0.597	0.018	-0.690	-0.028	-0.030	0.034
0.605	0.028	-0.722	-0.028	-0.030	0.034
0.574	0.031	-0.707	-0.028	-0.029	0.034
0.591	0.010	-0.673	-0.028	-0.030	0.034
0.587	0.015	-0.680	-0.028	-0.029	0.034
0.576	0.033	-0.697	-0.028	-0.029	0.034
0.598	-0.003	-0.703	-0.028	-0.029	0.034
0.599	-0.001	-0.717	-0.028	-0.029	0.034
0.608	0.013	-0.717	-0.028	-0.030	0.034
0.618	0.009	-0.718	-0.028	-0.030	0.034
0.600	0.033	-0.704	-0.028	-0.029	0.034
0.600	0.031	-0.711	-0.028	-0.030	0.034
0.592	0.017	-0.711	-0.028	-0.030	0.034
0.589	0.032	-0.701	-0.028	-0.029	0.034
0.580	0.067	-0.707	-0.028	-0.029	0.034
0.564	-0.010	-0.685	-0.028	-0.029	0.035
0.620	0.004	-0.690	-0.028	-0.029	0.034
0.598	0.023	-0.697	-0.028	-0.029	0.034
0.610	-0.000	-0.751	-0.029	-0.030	0.034
0.613	0.031	-0.711	-0.028	-0.030	0.034
0.604	0.025	-0.700	-0.028	-0.029	0.034
0.601	0.006	-0.680	-0.028	-0.030	0.034
0.592	0.036	-0.697	-0.028	-0.029	0.034
0.578	0.044	-0.707	-0.028	-0.029	0.034
0.590	0.013	-0.727	-0.028	-0.029	0.034
0.599	0.013	-0.666	-0.027	-0.029	0.034
0.589	0.004	-0.689	-0.029	-0.029	0.034
0.617	0.007	-0.696	-0.028	-0.029	0.034
0.614	0.017	-0.751	-0.028	-0.029	0.034
0.634	0.035	-0.729	-0.028	-0.030	0.034
0.618	0.005	-0.711	-0.028	-0.030	0.034
[truncated: 131,000 more rows]
