# Supplementary material for: Identification of Haptic Based Guiding Using Hard Reins
Source: PLoS One. 2015 Jul 22;10(7):e0132020. doi: 10.1371/journal.pone.0132020 (PMC4511788; doi:10.1371/journal.pone.0132020)
Supplement: S5 File — (ZIP) [file pone.0132020.s005.zip › Exp2_ForceData1/Subject3/path3/T5.csv]

0.423	-0.074	0.013	-0.003	-0.001	0.020
0.413	-0.068	0.003	-0.003	-0.001	0.020
0.419	-0.088	0.004	-0.004	-0.001	0.020
0.401	-0.078	-0.003	-0.004	-0.001	0.020
0.416	-0.083	0.014	-0.004	-0.001	0.020
0.403	-0.082	-0.009	-0.004	0.000	0.020
0.403	-0.084	0.034	-0.003	-0.000	0.020
0.364	-0.042	-0.000	-0.003	-0.000	0.020
0.400	-0.062	0.027	-0.003	-0.000	0.020
0.400	-0.037	0.007	-0.003	-0.001	0.021
0.421	-0.070	0.010	-0.003	-0.001	0.020
0.413	-0.069	-0.014	-0.004	-0.001	0.020
0.412	-0.075	-0.003	-0.004	-0.001	0.020
0.400	-0.086	-0.020	-0.004	-0.001	0.020
0.425	-0.090	0.021	-0.004	-0.001	0.020
0.401	-0.072	0.024	-0.004	-0.001	0.020
0.412	-0.076	-0.007	-0.004	-0.001	0.020
0.393	-0.093	0.011	-0.004	-0.001	0.021
0.399	-0.072	0.048	-0.003	-0.001	0.020
0.399	-0.078	0.017	-0.003	-0.001	0.020
0.439	-0.048	0.012	-0.004	-0.001	0.020
0.416	-0.079	0.004	-0.003	-0.001	0.021
0.422	-0.073	0.024	-0.004	-0.001	0.020
0.409	-0.076	-0.003	-0.004	-0.001	0.020
0.423	-0.062	0.010	-0.004	-0.001	0.020
0.427	-0.084	0.017	-0.004	-0.001	0.020
0.418	-0.073	-0.013	-0.004	-0.000	0.020
0.373	-0.113	0.026	-0.004	-0.001	0.021
0.398	-0.072	0.000	-0.004	-0.001	0.020
0.406	-0.088	0.011	-0.003	-0.001	0.020
0.404	-0.053	0.030	-0.003	-0.000	0.020
0.403	-0.068	0.010	-0.003	-0.002	0.020
0.412	-0.062	0.003	-0.003	-0.001	0.020
0.426	-0.097	0.014	-0.004	-0.001	0.020
0.432	-0.061	-0.001	-0.004	-0.001	0.020
0.444	-0.097	0.014	-0.004	-0.001	0.020
0.416	-0.080	-0.013	-0.004	-0.001	0.020
0.419	-0.087	0.010	-0.004	-0.001	0.020
0.402	-0.095	-0.002	-0.004	-0.000	0.020
0.399	-0.093	0.018	-0.004	-0.001	0.020
0.394	-0.042	-0.014	-0.004	-0.000	0.020
0.400	-0.078	0.028	-0.004	-0.000	0.020
0.397	-0.054	-0.010	-0.004	-0.001	0.020
0.418	-0.075	0.061	-0.004	-0.002	0.020
0.412	-0.066	-0.013	-0.004	-0.001	0.020
0.430	-0.076	-0.001	-0.004	-0.001	0.020
0.422	-0.072	-0.007	-0.004	-0.001	0.020
0.427	-0.093	-0.007	-0.004	-0.001	0.020
0.411	-0.076	0.000	-0.004	-0.001	0.020
0.419	-0.085	0.010	-0.004	-0.001	0.020
0.415	-0.089	-0.020	-0.004	0.000	0.020
0.409	-0.087	0.041	-0.004	-0.000	0.020
0.375	-0.060	0.021	-0.004	-0.001	0.020
0.412	-0.074	0.010	-0.004	-0.001	0.020
0.398	-0.041	0.010	-0.003	-0.001	0.020
0.421	-0.065	0.006	-0.004	-0.001	0.020
0.421	-0.060	-0.014	-0.004	-0.001	0.020
0.420	-0.067	0.020	-0.004	-0.001	0.020
0.413	-0.078	-0.010	-0.004	-0.001	0.020
0.450	-0.095	0.024	-0.004	-0.001	0.020
0.421	-0.085	0.024	-0.004	-0.001	0.020
0.419	-0.090	-0.007	-0.004	-0.001	0.020
0.396	-0.094	0.032	-0.004	-0.000	0.020
0.410	-0.077	0.044	-0.003	-0.000	0.020
0.408	-0.080	0.007	-0.004	-0.001	0.020
0.435	-0.053	0.026	-0.003	-0.001	0.020
0.406	-0.054	0.003	-0.003	-0.001	0.020
0.424	-0.070	0.010	-0.004	-0.001	0.020
0.413	-0.067	-0.000	-0.004	-0.001	0.020
0.435	-0.059	0.013	-0.004	-0.001	0.020
0.431	-0.081	-0.004	-0.004	-0.001	0.020
0.418	-0.065	-0.014	-0.004	-0.001	0.020
0.374	-0.100	0.033	-0.004	-0.001	0.020
0.405	-0.075	0.010	-0.004	-0.001	0.020
0.404	-0.091	0.001	-0.004	-0.001	0.020
0.412	-0.065	0.051	-0.003	-0.000	0.020
0.406	-0.080	0.013	-0.003	-0.001	0.020
0.415	-0.059	0.006	-0.004	-0.001	0.020
0.424	-0.086	0.034	-0.004	-0.001	0.020
0.439	-0.060	0.003	-0.004	-0.001	0.020
0.433	-0.086	0.007	-0.004	-0.001	0.020
0.435	-0.078	-0.021	-0.004	-0.001	0.020
0.425	-0.090	-0.010	-0.004	-0.001	0.020
0.417	-0.079	0.038	-0.004	-0.000	0.020
0.414	-0.081	0.028	-0.004	-0.001	0.020
0.397	-0.053	-0.003	-0.004	-0.000	0.020
0.399	-0.094	0.039	-0.004	-0.000	0.020
0.400	-0.055	0.024	-0.004	-0.001	0.020
0.416	-0.077	0.041	-0.004	-0.002	0.020
0.412	-0.064	-0.003	-0.004	-0.001	0.020
0.432	-0.082	0.016	-0.004	-0.001	0.020
0.431	-0.075	0.006	-0.004	-0.001	0.020
0.434	-0.103	0.014	-0.004	-0.001	0.020
0.423	-0.070	-0.004	-0.004	-0.001	0.020
0.433	-0.086	0.020	-0.004	-0.001	0.020
0.415	-0.090	-0.030	-0.004	0.000	0.020
0.426	-0.081	0.044	-0.004	-0.001	0.020
0.382	-0.055	-0.004	-0.004	-0.001	0.020
0.411	-0.078	0.028	-0.004	-0.000	0.020
0.401	-0.028	0.003	-0.004	-0.001	0.020
0.427	-0.066	0.016	-0.003	-0.001	0.020
0.420	-0.069	-0.007	-0.004	-0.001	0.020
0.421	-0.064	0.030	-0.004	-0.001	0.020
0.413	-0.086	0.001	-0.004	-0.001	0.020
0.454	-0.080	0.013	-0.004	-0.001	0.020
0.418	-0.090	0.014	-0.004	-0.001	0.020
0.424	-0.093	-0.010	-0.004	-0.000	0.020
0.405	-0.096	0.022	-0.004	-0.001	0.020
0.409	-0.070	0.044	-0.004	-0.000	0.020
0.411	-0.075	0.010	-0.004	-0.001	0.020
0.435	-0.060	0.019	-0.004	-0.001	0.020
0.418	-0.068	0.010	-0.004	-0.001	0.020
0.421	-0.070	0.003	-0.004	-0.001	0.020
0.423	-0.068	-0.004	-0.004	-0.001	0.020
0.426	-0.061	0.003	-0.004	-0.001	0.020
0.436	-0.086	-0.003	-0.004	-0.001	0.020
0.416	-0.073	-0.017	-0.004	-0.000	0.020
0.383	-0.101	0.012	-0.004	-0.001	0.020
0.398	-0.084	0.038	-0.004	-0.001	0.020
0.411	-0.083	0.017	-0.004	-0.001	0.020
0.407	-0.054	0.037	-0.003	-0.000	0.020
0.412	-0.086	0.006	-0.003	-0.001	0.020
0.424	-0.068	0.020	-0.004	-0.001	0.020
0.435	-0.081	0.051	-0.004	-0.001	0.020
0.445	-0.057	-0.004	-0.004	-0.001	0.020
0.445	-0.089	0.007	-0.004	-0.001	0.020
0.420	-0.072	-0.011	-0.004	-0.000	0.020
0.429	-0.090	-0.014	-0.004	-0.001	0.020
0.425	-0.084	0.025	-0.004	-0.000	0.020
0.407	-0.087	0.028	-0.004	-0.001	0.020
0.395	-0.045	-0.028	-0.004	-0.000	0.020
0.396	-0.093	0.038	-0.004	-0.000	0.020
0.418	-0.058	0.027	-0.004	-0.001	0.020
0.414	-0.076	0.044	-0.003	-0.002	0.020
0.416	-0.057	-0.003	-0.004	-0.001	0.020
0.437	-0.085	0.020	-0.004	-0.001	0.020
0.428	-0.064	-0.004	-0.004	-0.001	0.020
0.428	-0.104	0.027	-0.004	-0.001	0.020
0.413	-0.077	0.017	-0.004	-0.001	0.020
0.431	-0.093	0.014	-0.004	-0.001	0.020
0.416	-0.085	-0.020	-0.004	0.000	0.020
0.426	-0.084	0.048	-0.004	-0.000	0.020
0.384	-0.056	0.007	-0.004	-0.001	0.020
0.414	-0.075	0.024	-0.004	-0.001	0.020
0.413	-0.045	0.013	-0.004	-0.001	0.020
0.421	-0.072	0.013	-0.004	-0.001	0.020
0.417	-0.068	0.014	-0.004	-0.001	0.020
0.417	-0.064	0.020	-0.004	-0.001	0.020
0.410	-0.084	0.000	-0.004	-0.001	0.020
0.455	-0.082	0.041	-0.004	-0.001	0.020
0.423	-0.082	0.024	-0.004	-0.001	0.020
0.424	-0.090	-0.000	-0.004	-0.000	0.020
0.397	-0.092	0.018	-0.004	-0.001	0.020
0.406	-0.081	0.034	-0.004	-0.001	0.020
0.416	-0.081	0.003	-0.004	-0.001	0.020
0.435	-0.053	0.026	-0.004	-0.001	0.020
0.421	-0.058	0.003	-0.003	-0.001	0.020
0.418	-0.065	0.024	-0.004	-0.001	0.020
0.417	-0.074	-0.014	-0.004	-0.001	0.020
0.432	-0.065	0.006	-0.004	-0.001	0.020
0.441	-0.086	0.006	-0.004	-0.001	0.020
0.418	-0.069	-0.007	-0.004	-0.000	0.020
0.393	-0.102	0.005	-0.004	-0.001	0.020
0.411	-0.085	0.041	-0.004	-0.001	0.020
0.409	-0.083	0.024	-0.004	-0.001	0.020
0.409	-0.060	0.047	-0.003	-0.000	0.020
0.399	-0.083	0.010	-0.003	-0.001	0.020
0.412	-0.068	0.013	-0.004	-0.001	0.020
0.427	-0.083	0.034	-0.004	-0.001	0.020
0.441	-0.058	-0.008	-0.004	-0.001	0.020
0.441	-0.090	0.017	-0.004	-0.001	0.020
0.424	-0.070	-0.011	-0.004	-0.001	0.020
0.423	-0.089	-0.007	-0.004	-0.001	0.020
0.414	-0.090	0.018	-0.004	-0.000	0.020
0.413	-0.090	0.007	-0.004	-0.001	0.020
0.401	-0.061	-0.021	-0.004	-0.000	0.020
0.390	-0.095	0.021	-0.004	-0.001	0.020
0.401	-0.065	0.017	-0.004	-0.001	0.020
0.413	-0.068	0.027	-0.004	-0.002	0.020
0.411	-0.049	-0.004	-0.004	-0.001	0.020
0.426	-0.083	0.002	-0.003	-0.001	0.020
0.436	-0.071	-0.000	-0.004	-0.001	0.020
0.426	-0.100	0.017	-0.004	-0.001	0.020
0.421	-0.073	0.007	-0.004	-0.001	0.020
0.437	-0.088	0.017	-0.004	-0.001	0.020
0.414	-0.088	-0.020	-0.004	-0.000	0.020
0.423	-0.077	0.023	-0.004	-0.001	0.020
0.375	-0.051	0.027	-0.004	-0.001	0.020
0.414	-0.080	0.037	-0.004	-0.001	0.020
0.398	-0.033	0.010	-0.004	-0.001	0.020
0.428	-0.068	0.016	-0.004	-0.001	0.020
0.413	-0.070	-0.007	-0.004	-0.001	0.020
0.420	-0.059	0.033	-0.004	-0.001	0.020
0.410	-0.077	-0.003	-0.004	-0.001	0.020
0.451	-0.093	0.034	-0.004	-0.001	0.020
0.424	-0.089	0.007	-0.004	-0.001	0.020
0.420	-0.086	-0.000	-0.004	-0.001	0.020
0.397	-0.092	0.021	-0.004	-0.001	0.020
0.410	-0.074	0.037	-0.004	-0.001	0.020
0.398	-0.080	0.007	-0.004	-0.001	0.020
0.428	-0.053	0.036	-0.004	-0.001	0.020
0.415	-0.058	0.010	-0.004	-0.001	0.020
0.423	-0.059	0.009	-0.004	-0.001	0.020
0.419	-0.078	0.003	-0.004	-0.001	0.020
0.438	-0.067	-0.001	-0.004	-0.001	0.020
0.433	-0.087	-0.007	-0.004	-0.001	0.020
0.411	-0.072	-0.010	-0.004	-0.000	0.020
0.378	-0.112	0.032	-0.004	-0.001	0.020
0.406	-0.078	0.010	-0.004	-0.000	0.020
0.407	-0.083	-0.010	-0.004	-0.001	0.020
0.400	-0.053	0.027	-0.003	-0.000	0.020
0.411	-0.079	0.016	-0.003	-0.001	0.020
0.416	-0.068	0.024	-0.004	-0.001	0.020
0.427	-0.087	0.037	-0.004	-0.001	0.020
0.436	-0.062	-0.001	-0.004	-0.001	0.019
0.441	-0.091	0.024	-0.004	-0.001	0.020
0.429	-0.075	-0.000	-0.004	-0.001	0.020
0.421	-0.083	0.007	-0.004	-0.001	0.020
0.412	-0.085	0.004	-0.004	-0.001	0.020
0.395	-0.094	0.017	-0.004	-0.001	0.020
0.401	-0.043	-0.007	-0.004	-0.001	0.020
0.397	-0.078	0.038	-0.004	-0.001	0.020
0.392	-0.058	0.003	-0.004	-0.001	0.020
0.418	-0.076	0.051	-0.004	-0.002	0.020
0.404	-0.062	-0.004	-0.004	-0.001	0.020
0.429	-0.073	0.006	-0.004	-0.001	0.020
0.424	-0.076	-0.004	-0.004	-0.001	0.020
0.423	-0.104	0.014	-0.004	-0.001	0.020
0.404	-0.079	-0.000	-0.004	-0.001	0.020
0.426	-0.088	0.030	-0.004	-0.001	0.020
0.408	-0.083	-0.027	-0.004	0.000	0.020
0.402	-0.076	0.030	-0.004	-0.000	0.020
0.377	-0.051	-0.018	-0.003	-0.001	0.020
0.414	-0.068	0.020	-0.004	-0.001	0.020
0.397	-0.037	0.016	-0.004	-0.001	0.020
0.425	-0.063	0.016	-0.004	-0.001	0.020
0.425	-0.079	-0.031	-0.004	-0.001	0.020
0.417	-0.066	0.016	-0.004	-0.001	0.020
0.399	-0.090	-0.003	-0.004	-0.001	0.020
0.430	-0.089	0.017	-0.004	-0.001	0.020
0.411	-0.081	0.014	-0.004	-0.001	0.020
0.408	-0.070	-0.000	-0.004	-0.000	0.020
0.390	-0.096	0.007	-0.004	-0.001	0.020
0.403	-0.065	0.030	-0.004	-0.001	0.020
0.400	-0.079	0.027	-0.004	-0.001	0.020
0.450	-0.037	0.018	-0.004	-0.001	0.019
0.429	-0.087	0.017	-0.004	-0.001	0.020
0.418	-0.073	0.020	-0.004	-0.001	0.020
0.424	-0.096	0.007	-0.004	-0.001	0.020
0.411	-0.067	-0.007	-0.004	-0.000	0.020
0.424	-0.078	0.016	-0.004	-0.001	0.020
0.406	-0.067	-0.010	-0.004	-0.000	0.020
0.373	-0.107	0.022	-0.004	-0.001	0.020
0.390	-0.068	0.020	-0.004	-0.000	0.020
0.396	-0.078	0.007	-0.004	-0.001	0.020
0.407	-0.054	0.023	-0.004	-0.001	0.020
0.413	-0.065	0.009	-0.003	-0.002	0.020
0.404	-0.070	-0.000	-0.004	-0.001	0.020
0.428	-0.101	0.030	-0.004	-0.001	0.020
0.425	-0.070	-0.018	-0.004	-0.001	0.020
0.428	-0.081	-0.000	-0.004	-0.001	0.020
0.410	-0.080	0.003	-0.004	-0.001	0.020
0.407	-0.087	0.010	-0.004	-0.001	0.019
0.401	-0.088	0.018	-0.004	-0.000	0.020
0.397	-0.081	0.034	-0.004	-0.001	0.020
0.390	-0.032	0.006	-0.004	-0.001	0.020
0.407	-0.083	0.024	-0.004	-0.001	0.020
0.397	-0.061	0.003	-0.004	-0.001	0.020
0.407	-0.070	0.034	-0.004	-0.002	0.020
0.407	-0.061	-0.011	-0.004	-0.001	0.020
0.428	-0.078	0.003	-0.004	-0.001	0.020
0.414	-0.073	0.003	-0.004	-0.001	0.020
0.421	-0.098	0.020	-0.004	-0.001	0.019
0.408	-0.095	-0.003	-0.004	-0.001	0.020
0.414	-0.092	0.014	-0.004	-0.001	0.020
0.404	-0.085	-0.031	-0.004	0.000	0.020
0.401	-0.076	0.017	-0.004	-0.000	0.020
0.375	-0.053	-0.004	-0.004	-0.001	0.020
0.400	-0.072	0.027	-0.004	-0.001	0.020
0.399	-0.048	0.027	-0.004	-0.001	0.020
0.427	-0.066	-0.001	-0.004	-0.001	0.019
0.415	-0.073	-0.017	-0.004	-0.001	0.020
0.408	-0.072	-0.000	-0.004	-0.001	0.020
0.397	-0.081	-0.017	-0.004	-0.001	0.020
0.430	-0.079	0.006	-0.004	-0.001	0.020
0.405	-0.089	0.011	-0.004	-0.001	0.020
0.404	-0.088	0.014	-0.004	-0.001	0.019
0.382	-0.097	0.018	-0.004	-0.001	0.020
0.396	-0.082	0.024	-0.004	-0.000	0.020
0.395	-0.082	-0.000	-0.004	-0.001	0.020
0.420	-0.061	0.023	-0.004	-0.001	0.019
0.401	-0.068	0.006	-0.004	-0.001	0.020
0.411	-0.072	-0.001	-0.004	-0.001	0.020
0.409	-0.068	-0.000	-0.004	-0.001	0.020
0.410	-0.064	-0.011	-0.004	-0.001	0.019
0.413	-0.083	0.007	-0.004	-0.001	0.020
0.404	-0.074	-0.004	-0.004	-0.001	0.020
0.377	-0.105	0.008	-0.004	-0.001	0.020
0.398	-0.099	0.011	-0.004	-0.000	0.019
0.392	-0.096	0.018	-0.004	-0.001	0.020
0.390	-0.070	0.044	-0.003	-0.000	0.020
0.389	-0.089	-0.004	-0.003	-0.001	0.020
0.404	-0.067	0.006	-0.004	-0.001	0.020
0.397	-0.073	0.010	-0.004	-0.001	0.020
0.418	-0.054	-0.001	-0.004	-0.001	0.019
0.411	-0.079	0.003	-0.004	-0.001	0.020
0.411	-0.066	-0.011	-0.004	-0.001	0.020
0.414	-0.086	-0.024	-0.005	-0.001	0.020
0.410	-0.084	0.024	-0.004	-0.001	0.020
0.400	-0.090	0.001	-0.004	-0.001	0.020
0.397	-0.092	-0.010	-0.004	-0.001	0.019
0.373	-0.109	0.001	-0.004	-0.001	0.020
0.390	-0.065	0.003	-0.004	-0.001	0.020
0.388	-0.087	0.007	-0.004	-0.001	0.020
0.393	-0.062	0.003	-0.004	-0.001	0.020
0.397	-0.083	-0.011	-0.003	-0.001	0.020
0.410	-0.066	0.003	-0.004	-0.001	0.020
0.408	-0.073	0.027	-0.004	-0.001	0.020
0.424	-0.065	0.006	-0.004	-0.001	0.019
0.415	-0.088	0.007	-0.004	-0.001	0.020
0.405	-0.080	-0.003	-0.004	-0.000	0.020
0.402	-0.093	0.014	-0.004	-0.001	0.020
0.382	-0.069	-0.020	-0.004	-0.000	0.020
0.383	-0.094	0.018	-0.004	-0.001	0.020
0.382	-0.046	0.003	-0.004	-0.001	0.020
0.373	-0.087	-0.010	-0.004	-0.001	0.020
0.391	-0.068	-0.000	-0.004	-0.001	0.020
0.394	-0.073	0.017	-0.004	-0.001	0.020
0.394	-0.073	0.000	-0.004	-0.001	0.020
0.430	-0.088	-0.004	-0.004	-0.002	0.020
0.423	-0.069	-0.021	-0.004	-0.001	0.020
0.417	-0.099	0.021	-0.004	-0.001	0.020
0.404	-0.091	0.028	-0.005	-0.001	0.020
0.412	-0.094	0.017	-0.004	-0.001	0.020
0.395	-0.088	-0.020	-0.004	-0.000	0.020
0.379	-0.096	0.007	-0.004	-0.001	0.020
0.373	-0.056	0.013	-0.004	-0.001	0.020
0.390	-0.088	0.011	-0.004	-0.001	0.020
0.386	-0.046	-0.014	-0.004	-0.001	0.020
0.397	-0.065	-0.032	-0.003	-0.002	0.020
0.399	-0.072	-0.014	-0.004	-0.001	0.020
0.407	-0.075	0.023	-0.004	-0.001	0.020
0.431	-0.061	-0.039	-0.004	-0.001	0.019
0.432	-0.106	0.017	-0.004	-0.001	0.020
0.404	-0.085	0.010	-0.004	-0.001	0.020
0.393	-0.103	0.000	-0.004	-0.001	0.020
0.392	-0.106	-0.006	-0.005	-0.001	0.020
0.401	-0.089	0.021	-0.004	-0.001	0.020
0.381	-0.056	-0.014	-0.004	-0.001	0.020
0.385	-0.087	0.024	-0.004	-0.001	0.020
0.380	-0.068	-0.000	-0.004	-0.001	0.020
0.393	-0.075	-0.014	-0.004	-0.001	0.020
0.394	-0.072	-0.030	-0.004	-0.001	0.020
0.409	-0.074	0.003	-0.004	-0.001	0.020
0.401	-0.078	-0.027	-0.004	-0.001	0.020
0.420	-0.128	0.004	-0.004	-0.001	0.019
0.381	-0.101	-0.002	-0.004	-0.001	0.020
0.407	-0.096	0.014	-0.004	-0.001	0.020
0.391	-0.095	-0.010	-0.004	-0.001	0.020
0.389	-0.088	0.014	-0.004	-0.001	0.020
0.393	-0.084	0.003	-0.004	-0.001	0.020
0.378	-0.079	0.010	-0.004	-0.001	0.020
0.384	-0.032	0.006	-0.004	-0.001	0.020
0.419	-0.061	0.002	-0.004	-0.001	0.020
0.403	-0.082	-0.020	-0.004	-0.001	0.020
0.406	-0.069	-0.004	-0.004	-0.001	0.020
0.391	-0.087	-0.024	-0.004	-0.001	0.020
0.394	-0.088	0.011	-0.005	-0.000	0.020
0.384	-0.105	0.001	-0.004	-0.001	0.020
0.392	-0.076	-0.034	-0.004	-0.000	0.020
0.373	-0.103	-0.009	-0.004	-0.001	0.020
0.376	-0.075	0.024	-0.004	-0.000	0.020
0.391	-0.068	0.013	-0.004	-0.001	0.020
0.389	-0.064	0.003	-0.004	-0.001	0.020
0.405	-0.086	-0.000	-0.004	-0.001	0.020
0.416	-0.064	-0.018	-0.004	-0.001	0.020
0.402	-0.094	-0.010	-0.004	-0.001	0.020
0.407	-0.091	-0.009	-0.005	-0.000	0.020
0.415	-0.100	0.000	-0.004	-0.001	0.020
0.401	-0.089	-0.047	-0.004	-0.000	0.020
0.382	-0.099	0.004	-0.004	-0.001	0.020
0.371	-0.074	-0.006	-0.004	-0.001	0.020
0.376	-0.093	-0.006	-0.004	-0.001	0.020
0.385	-0.048	-0.017	-0.004	-0.001	0.020
0.391	-0.077	-0.038	-0.003	-0.001	0.020
0.390	-0.082	-0.013	-0.004	-0.001	0.020
0.400	-0.087	-0.003	-0.004	-0.001	0.020
0.424	-0.068	-0.028	-0.004	-0.001	0.019
0.421	-0.114	0.004	-0.004	-0.001	0.020
0.392	-0.090	-0.003	-0.004	-0.001	0.020
0.389	-0.107	0.011	-0.004	-0.001	0.020
0.391	-0.103	-0.030	-0.004	-0.000	0.020
0.391	-0.091	0.004	-0.004	-0.001	0.020
0.371	-0.070	-0.017	-0.004	-0.001	0.020
0.388	-0.086	0.007	-0.004	-0.001	0.020
0.382	-0.070	-0.017	-0.004	-0.001	0.020
0.398	-0.074	0.003	-0.004	-0.001	0.020
0.389	-0.068	-0.047	-0.005	-0.002	0.020
0.411	-0.076	-0.004	-0.004	-0.001	0.020
0.391	-0.091	-0.023	-0.004	-0.001	0.020
0.395	-0.127	-0.016	-0.004	-0.001	0.019
0.370	-0.111	-0.036	-0.004	-0.001	0.020
0.392	-0.095	0.000	-0.004	-0.001	0.020
0.376	-0.096	-0.023	-0.004	-0.001	0.020
0.389	-0.078	-0.003	-0.004	-0.001	0.020
0.387	-0.093	-0.020	-0.004	-0.001	0.020
0.394	-0.083	-0.014	-0.004	-0.001	0.020
0.384	-0.062	0.000	-0.004	-0.001	0.020
0.417	-0.070	-0.017	-0.004	-0.001	0.020
0.411	-0.098	-0.013	-0.004	-0.001	0.020
0.399	-0.077	-0.013	-0.004	-0.001	0.020
0.398	-0.100	-0.033	-0.004	-0.001	0.020
0.374	-0.083	-0.013	-0.004	-0.001	0.020
0.384	-0.106	-0.002	-0.004	-0.001	0.020
0.378	-0.073	-0.044	-0.004	-0.001	0.020
0.372	-0.099	-0.013	-0.004	-0.001	0.020
0.367	-0.070	-0.017	-0.004	-0.001	0.020
0.388	-0.085	0.007	-0.004	-0.002	0.020
0.393	-0.074	-0.020	-0.004	-0.002	0.020
0.424	-0.096	-0.034	-0.004	-0.001	0.020
0.402	-0.073	-0.017	-0.004	-0.001	0.020
0.398	-0.112	-0.027	-0.004	-0.001	0.020
0.393	-0.098	0.022	-0.005	-0.000	0.020
0.392	-0.098	0.014	-0.004	-0.001	0.020
0.383	-0.096	-0.054	-0.004	-0.000	0.020
0.376	-0.091	0.011	-0.004	-0.000	0.020
0.373	-0.059	-0.024	-0.004	-0.001	0.020
0.381	-0.090	-0.006	-0.004	-0.001	0.020
0.383	-0.061	-0.017	-0.004	-0.001	0.020
0.397	-0.076	-0.038	-0.003	-0.002	0.020
0.395	-0.092	-0.034	-0.004	-0.001	0.020
0.397	-0.100	-0.020	-0.004	-0.001	0.020
0.389	-0.102	-0.019	-0.005	-0.001	0.020
0.404	-0.114	0.001	-0.005	-0.001	0.020
0.380	-0.108	-0.023	-0.004	-0.001	0.020
0.386	-0.089	0.028	-0.004	-0.000	0.020
0.364	-0.106	-0.033	-0.004	-0.001	0.020
0.381	-0.087	0.007	-0.004	-0.001	0.020
0.376	-0.074	-0.017	-0.004	-0.001	0.020
0.406	-0.075	-0.011	-0.004	-0.001	0.020
0.391	-0.083	-0.013	-0.004	-0.001	0.020
0.386	-0.079	-0.024	-0.004	-0.001	0.020
0.390	-0.097	-0.067	-0.005	-0.001	0.020
0.396	-0.089	-0.003	-0.004	-0.001	0.020
0.381	-0.105	-0.012	-0.005	-0.001	0.020
0.384	-0.114	-0.053	-0.005	-0.001	0.020
0.350	-0.129	-0.008	-0.004	-0.001	0.020
0.372	-0.090	-0.020	-0.004	-0.001	0.020
0.374	-0.097	-0.013	-0.004	-0.002	0.020
0.382	-0.072	0.004	-0.004	-0.001	0.020
0.393	-0.094	-0.024	-0.004	-0.002	0.020
0.390	-0.078	-0.013	-0.004	-0.001	0.020
0.397	-0.087	0.000	-0.004	-0.001	0.020
0.401	-0.074	-0.017	-0.004	-0.001	0.020
0.410	-0.107	-0.009	-0.004	-0.001	0.020
0.400	-0.099	-0.050	-0.005	-0.000	0.020
0.397	-0.114	-0.016	-0.005	-0.001	0.020
0.350	-0.090	-0.016	-0.005	-0.001	0.020
0.374	-0.109	-0.002	-0.004	-0.001	0.020
0.378	-0.057	-0.024	-0.004	-0.001	0.020
0.364	-0.099	-0.034	-0.004	-0.001	0.020
0.375	-0.080	-0.016	-0.004	-0.001	0.020
0.386	-0.089	0.007	-0.004	-0.002	0.020
0.382	-0.089	-0.033	-0.004	-0.001	0.020
0.419	-0.103	-0.027	-0.004	-0.001	0.020
0.399	-0.092	-0.044	-0.004	-0.001	0.020
0.392	-0.127	-0.033	-0.004	-0.001	0.020
0.397	-0.102	0.015	-0.005	-0.001	0.020
0.391	-0.102	-0.006	-0.004	-0.001	0.020
0.380	-0.098	-0.043	-0.004	-0.000	0.020
0.387	-0.104	0.004	-0.004	-0.001	0.020
0.369	-0.071	-0.030	-0.004	-0.001	0.020
0.383	-0.098	-0.013	-0.004	-0.001	0.020
0.372	-0.065	-0.023	-0.004	-0.001	0.020
0.391	-0.087	-0.051	-0.004	-0.002	0.020
0.392	-0.088	-0.044	-0.004	-0.001	0.020
0.396	-0.093	-0.030	-0.004	-0.001	0.020
0.389	-0.102	-0.043	-0.005	-0.001	0.020
0.400	-0.124	-0.016	-0.005	-0.001	0.020
0.383	-0.106	-0.019	-0.005	-0.001	0.020
0.383	-0.111	0.018	-0.004	-0.000	0.020
0.368	-0.116	-0.029	-0.004	-0.001	0.020
0.385	-0.091	-0.006	-0.004	-0.001	0.020
0.378	-0.089	-0.016	-0.004	-0.001	0.020
0.379	-0.080	-0.013	-0.004	-0.001	0.020
0.375	-0.085	-0.020	-0.004	-0.001	0.020
0.395	-0.093	-0.034	-0.004	-0.001	0.020
0.385	-0.095	-0.053	-0.005	-0.002	0.020
0.385	-0.087	0.004	-0.004	-0.001	0.020
0.383	-0.098	-0.036	-0.004	-0.001	0.020
0.387	-0.139	-0.039	-0.005	-0.001	0.020
0.355	-0.126	-0.045	-0.004	-0.001	0.020
0.384	-0.108	-0.016	-0.004	-0.001	0.020
0.379	-0.113	-0.022	-0.004	-0.001	0.020
0.378	-0.086	-0.006	-0.004	-0.001	0.020
0.368	-0.102	-0.043	-0.004	-0.001	0.020
0.383	-0.096	-0.023	-0.004	-0.001	0.020
0.373	-0.073	-0.023	-0.004	-0.001	0.020
0.405	-0.081	-0.044	-0.004	-0.001	0.020
0.404	-0.103	-0.030	-0.004	-0.002	0.020
0.398	-0.100	-0.029	-0.005	-0.001	0.020
0.381	-0.114	-0.046	-0.005	-0.001	0.020
0.376	-0.104	-0.036	-0.005	-0.001	0.020
0.368	-0.117	-0.018	-0.005	-0.001	0.020
0.381	-0.085	-0.040	-0.005	-0.000	0.020
0.355	-0.124	-0.025	-0.004	-0.001	0.020
0.370	-0.090	-0.023	-0.004	-0.001	0.020
0.375	-0.105	-0.006	-0.004	-0.001	0.020
0.382	-0.077	-0.033	-0.004	-0.001	0.020
0.405	-0.111	-0.043	-0.004	-0.002	0.020
0.393	-0.088	-0.041	-0.004	-0.002	0.020
0.396	-0.114	-0.012	-0.005	-0.001	0.020
0.391	-0.102	0.009	-0.005	-0.001	0.020
0.398	-0.118	-0.005	-0.005	-0.001	0.020
0.381	-0.108	-0.060	-0.005	-0.000	0.020
0.366	-0.115	-0.019	-0.004	-0.001	0.020
0.351	-0.092	-0.029	-0.004	-0.001	0.020
0.373	-0.116	-0.008	-0.005	-0.001	0.020
0.361	-0.069	-0.033	-0.004	-0.001	0.020
0.382	-0.098	-0.054	-0.003	-0.002	0.020
0.373	-0.096	-0.026	-0.004	-0.001	0.020
0.396	-0.106	-0.016	-0.004	-0.002	0.020
0.406	-0.081	-0.054	-0.005	-0.002	0.020
0.419	-0.135	-0.019	-0.005	-0.001	0.020
0.384	-0.108	-0.046	-0.004	-0.001	0.020
0.387	-0.123	-0.002	-0.004	-0.001	0.020
0.368	-0.116	-0.049	-0.005	-0.001	0.020
0.373	-0.104	-0.016	-0.004	-0.001	0.020
0.370	-0.086	-0.047	-0.004	-0.001	0.020
0.363	-0.104	-0.022	-0.004	-0.001	0.020
0.365	-0.099	-0.036	-0.004	-0.001	0.020
0.369	-0.096	-0.043	-0.004	-0.001	0.020
0.384	-0.100	-0.066	-0.005	-0.002	0.020
0.394	-0.093	-0.020	-0.004	-0.002	0.020
0.379	-0.111	-0.060	-0.005	-0.001	0.020
0.385	-0.144	-0.039	-0.005	-0.001	0.020
0.358	-0.122	-0.042	-0.005	-0.001	0.021
0.376	-0.106	-0.019	-0.005	-0.001	0.020
0.367	-0.109	-0.032	-0.004	-0.001	0.020
0.369	-0.098	-0.012	-0.004	-0.001	0.020
0.371	-0.118	-0.043	-0.004	-0.002	0.020
0.376	-0.102	-0.026	-0.004	-0.001	0.020
0.376	-0.077	-0.026	-0.004	-0.001	0.020
0.401	-0.079	-0.034	-0.004	-0.001	0.020
0.398	-0.111	-0.036	-0.004	-0.002	0.020
0.387	-0.104	-0.049	-0.005	-0.001	0.020
0.395	-0.116	-0.043	-0.005	-0.002	0.020
0.374	-0.106	-0.032	-0.005	-0.001	0.020
0.373	-0.128	-0.031	-0.005	-0.001	0.021
0.371	-0.104	-0.060	-0.004	-0.001	0.020
0.364	-0.125	-0.032	-0.004	-0.001	0.021
0.370	-0.098	-0.050	-0.004	-0.001	0.020
0.378	-0.106	-0.005	-0.004	-0.002	0.020
0.377	-0.084	-0.036	-0.004	-0.001	0.020
0.409	-0.119	-0.032	-0.004	-0.002	0.021
0.406	-0.098	-0.030	-0.004	-0.001	0.020
0.384	-0.136	-0.032	-0.005	-0.001	0.020
0.389	-0.114	-0.008	-0.005	-0.001	0.020
0.403	-0.126	-0.022	-0.005	-0.001	0.020
0.372	-0.112	-0.087	-0.005	-0.000	0.020
0.373	-0.119	-0.022	-0.004	-0.001	0.020
0.356	-0.084	-0.046	-0.004	-0.001	0.020
0.379	-0.119	-0.028	-0.005	-0.001	0.020
0.377	-0.081	-0.050	-0.004	-0.001	0.021
0.386	-0.099	-0.051	-0.004	-0.002	0.020
0.379	-0.104	-0.060	-0.004	-0.001	0.020
0.386	-0.112	-0.036	-0.004	-0.002	0.020
0.401	-0.103	-0.057	-0.005	-0.002	0.020
0.408	-0.137	-0.015	-0.005	-0.001	0.020
0.371	-0.120	-0.035	-0.005	-0.001	0.020
0.382	-0.121	-0.015	-0.004	-0.001	0.020
0.359	-0.133	-0.059	-0.005	-0.001	0.021
0.387	-0.112	-0.033	-0.004	-0.001	0.020
0.367	-0.100	-0.015	-0.004	-0.001	0.020
0.379	-0.108	-0.015	-0.004	-0.001	0.021
0.366	-0.096	-0.053	-0.004	-0.001	0.021
0.383	-0.093	-0.047	-0.004	-0.001	0.020
0.383	-0.096	-0.076	-0.005	-0.002	0.021
0.400	-0.107	-0.033	-0.004	-0.002	0.020
0.385	-0.112	-0.052	-0.005	-0.001	0.021
0.389	-0.157	-0.056	-0.005	-0.001	0.020
0.360	-0.129	-0.048	-0.005	-0.001	0.021
0.382	-0.124	-0.036	-0.005	-0.001	0.020
0.377	-0.127	-0.038	-0.005	-0.001	0.021
0.376	-0.109	-0.019	-0.004	-0.001	0.021
0.373	-0.122	-0.046	-0.004	-0.001	0.021
0.371	-0.112	-0.018	-0.004	-0.001	0.021
0.380	-0.072	-0.026	-0.004	-0.002	0.021
0.395	-0.095	-0.037	-0.005	-0.002	0.020
0.393	-0.112	-0.073	-0.004	-0.002	0.021
0.393	-0.099	-0.036	-0.005	-0.001	0.021
0.385	-0.115	-0.039	-0.005	-0.002	0.021
0.387	-0.117	-0.053	-0.005	-0.001	0.020
0.374	-0.134	-0.059	-0.005	-0.001	0.021
0.381	-0.113	-0.070	-0.005	-0.001	0.020
0.356	-0.134	-0.041	-0.004	-0.001	0.021
0.371	-0.110	-0.029	-0.004	-0.001	0.021
0.374	-0.117	-0.036	-0.004	-0.001	0.020
0.374	-0.096	-0.032	-0.004	-0.001	0.021
0.381	-0.111	-0.049	-0.004	-0.002	0.021
0.401	-0.094	-0.036	-0.005	-0.002	0.020
0.389	-0.118	-0.036	-0.004	-0.002	0.021
0.401	-0.104	-0.022	-0.005	-0.001	0.021
0.402	-0.126	-0.039	-0.005	-0.001	0.021
0.384	-0.120	-0.073	-0.005	-0.001	0.021
0.379	-0.130	-0.025	-0.004	-0.001	0.021
0.367	-0.111	-0.035	-0.005	-0.001	0.021
0.373	-0.126	-0.038	-0.004	-0.001	0.021
0.381	-0.091	-0.053	-0.005	-0.001	0.021
0.376	-0.115	-0.049	-0.004	-0.002	0.021
0.373	-0.112	-0.056	-0.005	-0.001	0.021
0.393	-0.118	-0.005	-0.004	-0.002	0.021
0.417	-0.082	-0.061	-0.005	-0.002	0.020
0.417	-0.136	-0.035	-0.004	-0.002	0.021
0.396	-0.101	-0.036	-0.005	-0.002	0.021
0.389	-0.131	-0.029	-0.004	-0.002	0.021
0.381	-0.124	-0.069	-0.005	-0.001	0.021
0.390	-0.125	-0.025	-0.005	-0.001	0.021
0.373	-0.106	-0.076	-0.004	-0.001	0.021
0.353	-0.133	-0.027	-0.004	-0.001	0.021
0.367	-0.094	-0.056	-0.004	-0.001	0.021
0.383	-0.110	-0.059	-0.004	-0.001	0.021
0.382	-0.101	-0.083	-0.005	-0.002	0.021
0.393	-0.106	-0.033	-0.004	-0.002	0.021
0.392	-0.117	-0.042	-0.005	-0.002	0.021
0.404	-0.159	-0.049	-0.005	-0.002	0.020
0.383	-0.126	-0.031	-0.005	-0.002	0.021
0.397	-0.129	-0.035	-0.005	-0.001	0.021
0.378	-0.120	-0.052	-0.004	-0.001	0.021
0.383	-0.119	-0.025	-0.004	-0.001	0.021
0.367	-0.126	-0.062	-0.004	-0.001	0.021
0.374	-0.118	-0.018	-0.004	-0.001	0.021
0.372	-0.071	-0.039	-0.004	-0.002	0.021
0.405	-0.104	-0.036	-0.004	-0.001	0.021
0.401	-0.120	-0.059	-0.005	-0.002	0.021
0.395	-0.110	-0.025	-0.005	-0.002	0.021
0.397	-0.131	-0.083	-0.005	-0.002	0.021
0.390	-0.123	-0.035	-0.005	-0.001	0.021
0.379	-0.134	-0.044	-0.005	-0.001	0.021
0.391	-0.120	-0.059	-0.004	-0.001	0.021
0.354	-0.146	-0.061	-0.004	-0.001	0.021
0.372	-0.117	-0.042	-0.004	-0.001	0.021
0.382	-0.119	-0.049	-0.004	-0.002	0.021
0.384	-0.100	-0.049	-0.004	-0.001	0.021
0.393	-0.113	-0.049	-0.004	-0.002	0.021
0.407	-0.100	-0.060	-0.004	-0.002	0.021
0.404	-0.133	-0.052	-0.005	-0.002	0.021
0.403	-0.108	-0.028	-0.005	-0.001	0.021
0.399	-0.127	-0.035	-0.005	-0.002	0.021
0.384	-0.123	-0.072	-0.005	-0.001	0.021
0.371	-0.140	-0.031	-0.005	-0.001	0.021
0.378	-0.099	-0.035	-0.005	-0.001	0.021
0.374	-0.121	-0.011	-0.004	-0.001	0.021
0.376	-0.094	-0.073	-0.004	-0.001	0.021
0.385	-0.117	-0.090	-0.004	-0.002	0.021
0.388	-0.108	-0.063	-0.004	-0.001	0.021
0.400	-0.118	-0.011	-0.004	-0.002	0.021
0.422	-0.089	-0.061	-0.004	-0.002	0.021
0.423	-0.142	-0.049	-0.004	-0.002	0.021
0.394	-0.125	-0.052	-0.005	-0.002	0.021
0.405	-0.140	-0.035	-0.004	-0.001	0.021
0.384	-0.130	-0.048	-0.005	-0.001	0.021
0.401	-0.121	-0.035	-0.004	-0.001	0.021
0.382	-0.094	-0.079	-0.004	-0.001	0.021
0.374	-0.134	-0.031	-0.004	-0.001	0.021
0.379	-0.100	-0.056	-0.004	-0.002	0.021
0.393	-0.116	-0.049	-0.004	-0.002	0.021
0.391	-0.096	-0.059	-0.004	-0.002	0.021
0.398	-0.109	-0.042	-0.004	-0.002	0.021
0.405	-0.108	-0.056	-0.004	-0.002	0.021
0.404	-0.165	-0.052	-0.005	-0.002	0.021
0.390	-0.129	-0.072	-0.005	-0.002	0.021
0.410	-0.132	-0.035	-0.004	-0.002	0.021
0.389	-0.128	-0.045	-0.004	-0.001	0.021
0.383	-0.123	-0.055	-0.004	-0.001	0.021
0.381	-0.139	-0.062	-0.005	-0.001	0.021
0.390	-0.129	-0.018	-0.004	-0.001	0.021
0.384	-0.069	-0.046	-0.004	-0.002	0.021
0.408	-0.105	-0.036	-0.004	-0.002	0.021
0.401	-0.117	-0.079	-0.004	-0.002	0.021
0.398	-0.113	-0.015	-0.004	-0.002	0.021
0.390	-0.114	-0.086	-0.005	-0.002	0.021
0.413	-0.130	-0.038	-0.005	-0.002	0.021
0.399	-0.135	-0.051	-0.005	-0.002	0.021
0.397	-0.133	-0.055	-0.005	-0.001	0.021
0.371	-0.134	-0.051	-0.004	-0.001	0.021
0.381	-0.119	-0.025	-0.004	-0.001	0.021
0.393	-0.121	-0.048	-0.004	-0.001	0.022
0.387	-0.111	-0.025	-0.004	-0.001	0.021
0.391	-0.105	-0.056	-0.004	-0.002	0.021
0.407	-0.100	-0.050	-0.004	-0.001	0.021
0.400	-0.124	-0.045	-0.004	-0.002	0.021
0.419	-0.108	-0.032	-0.005	-0.002	0.021
0.408	-0.127	-0.059	-0.004	-0.002	0.021
0.393	-0.127	-0.079	-0.005	-0.001	0.021
0.384	-0.135	-0.045	-0.005	-0.002	0.021
0.388	-0.115	-0.041	-0.005	-0.001	0.021
0.375	-0.140	-0.034	-0.004	-0.001	0.021
0.390	-0.111	-0.052	-0.004	-0.001	0.021
0.374	-0.122	-0.066	-0.004	-0.002	0.021
0.382	-0.118	-0.048	-0.004	-0.001	0.021
0.397	-0.125	-0.031	-0.004	-0.002	0.021
0.441	-0.090	-0.064	-0.004	-0.002	0.021
0.423	-0.144	-0.045	-0.004	-0.002	0.021
0.414	-0.120	-0.056	-0.004	-0.002	0.021
0.406	-0.140	-0.052	-0.005	-0.002	0.021
0.398	-0.128	-0.065	-0.005	-0.001	0.021
0.408	-0.129	-0.045	-0.004	-0.002	0.021
0.391	-0.114	-0.072	-0.004	-0.001	0.021
0.366	-0.144	-0.023	-0.004	-0.001	0.022
0.367	-0.104	-0.066	-0.004	-0.001	0.021
0.385	-0.111	-0.052	-0.004	-0.002	0.021
0.393	-0.108	-0.072	-0.005	-0.002	0.022
0.408	-0.111	-0.036	-0.004	-0.002	0.021
0.409	-0.124	-0.055	-0.005	-0.002	0.021
0.426	-0.164	-0.041	-0.005	-0.002	0.021
0.399	-0.130	-0.051	-0.005	-0.002	0.021
0.413	-0.135	-0.048	-0.005	-0.001	0.021
0.404	-0.133	-0.061	-0.005	-0.001	0.022
0.401	-0.126	-0.021	-0.004	-0.001	0.021
0.387	-0.135	-0.051	-0.004	-0.002	0.022
0.397	-0.125	-0.042	-0.004	-0.001	0.021
0.382	-0.071	-0.046	-0.004	-0.002	0.022
0.419	-0.104	-0.049	-0.004	-0.002	0.021
0.407	-0.113	-0.062	-0.004	-0.002	0.021
0.403	-0.118	-0.021	-0.004	-0.002	0.021
0.410	-0.118	-0.079	-0.005	-0.002	0.021
0.414	-0.136	-0.035	-0.004	-0.002	0.021
0.408	-0.132	-0.041	-0.005	-0.002	0.022
0.409	-0.130	-0.048	-0.005	-0.001	0.021
0.376	-0.149	-0.057	-0.004	-0.002	0.022
0.391	-0.120	-0.038	-0.004	-0.001	0.021
0.394	-0.121	-0.055	-0.004	-0.001	0.022
0.407	-0.116	-0.028	-0.004	-0.001	0.022
0.384	-0.109	-0.066	-0.004	-0.002	0.022
0.413	-0.111	-0.052	-0.004	-0.002	0.021
0.408	-0.116	-0.035	-0.004	-0.002	0.022
0.428	-0.110	-0.028	-0.005	-0.002	0.021
0.412	-0.124	-0.079	-0.005	-0.002	0.022
0.402	-0.115	-0.082	-0.004	-0.001	0.022
0.389	-0.149	-0.051	-0.005	-0.002	0.022
0.399	-0.121	-0.048	-0.005	-0.001	0.022
0.396	-0.140	-0.034	-0.005	-0.001	0.022
0.392	-0.117	-0.065	-0.004	-0.001	0.022
0.386	-0.125	-0.072	-0.004	-0.002	0.022
0.381	-0.103	-0.025	-0.004	-0.002	0.021
0.409	-0.124	-0.018	-0.004	-0.002	0.022
0.442	-0.082	-0.047	-0.004	-0.002	0.021
0.429	-0.134	-0.052	-0.004	-0.002	0.022
0.417	-0.123	-0.048	-0.004	-0.001	0.021
0.417	-0.132	-0.035	-0.005	-0.002	0.021
0.409	-0.127	-0.058	-0.005	-0.001	0.021
0.411	-0.130	-0.028	-0.004	-0.002	0.022
0.398	-0.103	-0.062	-0.004	-0.001	0.022
0.362	-0.155	-0.029	-0.004	-0.001	0.022
0.383	-0.109	-0.058	-0.004	-0.001	0.021
0.398	-0.118	-0.045	-0.004	-0.002	0.022
0.398	-0.101	-0.038	-0.004	-0.001	0.022
0.402	-0.115	-0.036	-0.004	-0.002	0.021
0.408	-0.112	-0.062	-0.004	-0.002	0.022
0.417	-0.142	-0.024	-0.004	-0.002	0.021
0.418	-0.110	-0.069	-0.005	-0.002	0.022
0.424	-0.131	-0.035	-0.005	-0.002	0.022
0.411	-0.134	-0.065	-0.004	-0.001	0.022
0.406	-0.126	-0.028	-0.004	-0.001	0.022
0.398	-0.135	-0.037	-0.005	-0.001	0.022
0.400	-0.124	-0.021	-0.004	-0.001	0.022
0.379	-0.075	-0.055	-0.004	-0.001	0.022
0.405	-0.117	-0.018	-0.004	-0.001	0.022
0.390	-0.105	-0.062	-0.004	-0.002	0.022
0.407	-0.111	-0.011	-0.004	-0.003	0.021
0.408	-0.107	-0.076	-0.005	-0.002	0.022
0.420	-0.128	-0.042	-0.004	-0.002	0.021
0.419	-0.131	-0.048	-0.005	-0.002	0.022
0.413	-0.140	-0.041	-0.005	-0.001	0.021
0.393	-0.139	-0.041	-0.004	-0.002	0.022
0.413	-0.135	-0.034	-0.004	-0.001	0.022
0.403	-0.132	-0.058	-0.004	-0.001	0.022
0.399	-0.113	-0.025	-0.004	-0.001	0.022
0.363	-0.090	-0.059	-0.004	-0.001	0.022
0.415	-0.111	-0.042	-0.004	-0.002	0.021
0.409	-0.099	-0.038	-0.004	-0.002	0.022
0.427	-0.107	-0.018	-0.004	-0.002	0.021
0.424	-0.129	-0.068	-0.005	-0.002	0.022
0.414	-0.119	-0.042	-0.004	-0.001	0.022
0.389	-0.131	-0.068	-0.004	-0.002	0.022
0.420	-0.137	-0.021	-0.004	-0.001	0.022
0.400	-0.128	-0.037	-0.005	-0.001	0.022
0.400	-0.118	-0.045	-0.004	-0.001	0.022
0.378	-0.138	-0.055	-0.004	-0.002	0.022
0.394	-0.110	-0.025	-0.004	-0.001	0.022
0.403	-0.117	-0.028	-0.004	-0.002	0.022
0.440	-0.081	-0.054	-0.004	-0.002	0.021
0.433	-0.133	-0.048	-0.004	-0.002	0.022
0.417	-0.105	-0.048	-0.005	-0.002	0.022
0.419	-0.139	-0.035	-0.004	-0.002	0.021
0.411	-0.120	-0.041	-0.004	-0.001	0.022
0.423	-0.133	-0.034	-0.005	-0.002	0.022
0.402	-0.108	-0.069	-0.004	-0.001	0.022
0.365	-0.148	-0.026	-0.004	-0.001	0.022
0.380	-0.106	-0.021	-0.004	-0.001	0.022
0.403	-0.130	-0.045	-0.004	-0.002	0.022
0.399	-0.089	-0.052	-0.004	-0.002	0.022
0.410	-0.114	-0.046	-0.004	-0.002	0.022
0.418	-0.104	-0.062	-0.004	-0.002	0.022
0.425	-0.160	-0.048	-0.004	-0.002	0.021
0.404	-0.118	-0.041	-0.004	-0.002	0.022
0.424	-0.136	-0.027	-0.005	-0.002	0.022
0.401	-0.119	-0.062	-0.004	-0.001	0.022
0.404	-0.125	-0.021	-0.004	-0.001	0.022
0.394	-0.132	-0.044	-0.004	-0.001	0.022
0.387	-0.121	-0.028	-0.004	-0.001	0.022
0.390	-0.067	-0.035	-0.004	-0.002	0.022
0.409	-0.107	-0.039	-0.004	-0.001	0.022
0.415	-0.115	-0.055	-0.004	-0.002	0.022
0.412	-0.110	-0.004	-0.004	-0.002	0.022
0.406	-0.122	-0.075	-0.005	-0.002	0.022
0.420	-0.124	-0.024	-0.005	-0.002	0.022
0.404	-0.130	-0.072	-0.004	-0.002	0.022
0.409	-0.128	-0.072	-0.004	-0.001	0.022
0.381	-0.132	-0.044	-0.004	-0.002	0.022
0.400	-0.118	-0.011	-0.004	-0.001	0.022
0.398	-0.118	-0.038	-0.004	-0.002	0.022
0.404	-0.104	-0.028	-0.004	-0.001	0.022
0.382	-0.098	-0.056	-0.004	-0.002	0.022
0.419	-0.108	-0.049	-0.004	-0.002	0.021
0.399	-0.103	-0.028	-0.004	-0.002	0.022
0.428	-0.099	-0.035	-0.005	-0.001	0.022
0.423	-0.120	-0.055	-0.004	-0.002	0.022
0.410	-0.113	-0.062	-0.004	-0.001	0.022
0.394	-0.132	-0.037	-0.004	-0.002	0.022
0.405	-0.115	-0.034	-0.004	-0.001	0.022
0.389	-0.129	-0.044	-0.005	-0.001	0.022
0.396	-0.095	-0.055	-0.004	-0.001	0.022
0.387	-0.119	-0.059	-0.003	-0.002	0.022
0.402	-0.095	-0.021	-0.004	-0.002	0.022
0.402	-0.111	-0.018	-0.004	-0.002	0.022
0.442	-0.081	-0.043	-0.004	-0.002	0.021
0.421	-0.135	-0.035	-0.004	-0.002	0.022
0.419	-0.114	-0.045	-0.004	-0.002	0.022
0.406	-0.129	-0.017	-0.004	-0.002	0.022
0.404	-0.128	-0.058	-0.004	-0.001	0.022
0.421	-0.118	-0.028	-0.004	-0.002	0.022
0.392	-0.101	-0.065	-0.004	-0.001	0.022
0.368	-0.139	-0.047	-0.004	-0.001	0.022
0.374	-0.098	-0.038	-0.004	-0.001	0.022
0.388	-0.111	-0.072	-0.004	-0.002	0.022
0.404	-0.091	-0.062	-0.004	-0.002	0.022
0.404	-0.108	-0.022	-0.004	-0.002	0.022
0.407	-0.111	-0.052	-0.004	-0.002	0.022
0.419	-0.154	-0.038	-0.004	-0.002	0.021
0.394	-0.106	-0.038	-0.004	-0.002	0.022
0.412	-0.128	-0.024	-0.004	-0.001	0.022
0.402	-0.128	-0.048	-0.004	-0.001	0.022
0.398	-0.120	-0.014	-0.004	-0.001	0.022
0.389	-0.119	-0.017	-0.004	-0.002	0.022
0.397	-0.118	-0.014	-0.004	-0.001	0.022
0.390	-0.062	-0.042	-0.004	-0.002	0.022
0.426	-0.100	-0.022	-0.004	-0.002	0.022
0.407	-0.102	-0.042	-0.004	-0.002	0.022
0.403	-0.096	-0.008	-0.004	-0.002	0.022
0.413	-0.107	-0.034	-0.005	-0.002	0.022
0.410	-0.119	-0.024	-0.004	-0.002	0.022
0.404	-0.122	-0.037	-0.004	-0.002	0.022
0.413	-0.128	-0.052	-0.004	-0.001	0.022
0.380	-0.135	-0.040	-0.004	-0.001	0.022
0.397	-0.107	-0.018	-0.004	-0.001	0.022
0.392	-0.117	-0.045	-0.004	-0.002	0.022
0.403	-0.100	-0.025	-0.004	-0.001	0.022
0.403	-0.099	-0.031	-0.004	-0.002	0.022
0.419	-0.098	-0.032	-0.004	-0.002	0.022
0.401	-0.107	-0.035	-0.004	-0.002	0.022
0.419	-0.088	-0.008	-0.005	-0.002	0.022
0.423	-0.121	-0.042	-0.004	-0.002	0.022
0.412	-0.112	-0.083	-0.004	-0.001	0.022
0.384	-0.142	-0.023	-0.004	-0.001	0.022
0.386	-0.104	-0.031	-0.004	-0.001	0.022
0.388	-0.121	-0.034	-0.004	-0.001	0.022
0.402	-0.085	-0.031	-0.004	-0.001	0.022
0.394	-0.117	-0.063	-0.003	-0.002	0.022
0.392	-0.103	-0.042	-0.004	-0.002	0.022
0.411	-0.100	-0.025	-0.004	-0.002	0.022
0.442	-0.087	-0.050	-0.004	-0.002	0.021
0.424	-0.140	-0.038	-0.004	-0.002	0.022
0.411	-0.096	-0.042	-0.004	-0.002	0.022
0.405	-0.128	-0.021	-0.004	-0.001	0.021
0.390	-0.121	-0.044	-0.005	-0.001	0.022
0.404	-0.109	-0.014	-0.004	-0.002	0.022
0.389	-0.092	-0.024	-0.004	-0.001	0.022
0.383	-0.119	-0.003	-0.004	-0.001	0.022
0.385	-0.087	-0.028	-0.004	-0.001	0.022
0.403	-0.105	-0.042	-0.004	-0.002	0.022
0.400	-0.096	-0.062	-0.004	-0.002	0.022
0.412	-0.102	-0.022	-0.004	-0.002	0.022
0.406	-0.108	-0.066	-0.004	-0.002	0.022
0.414	-0.157	-0.028	-0.004	-0.002	0.021
0.390	-0.125	-0.031	-0.004	-0.001	0.022
0.411	-0.127	-0.021	-0.004	-0.001	0.022
0.400	-0.124	-0.048	-0.004	-0.001	0.022
0.391	-0.104	-0.011	-0.004	-0.001	0.022
0.396	-0.113	-0.052	-0.004	-0.001	0.022
0.389	-0.107	-0.001	-0.004	-0.001	0.022
0.391	-0.060	-0.014	-0.004	-0.002	0.022
0.412	-0.091	-0.029	-0.004	-0.002	0.021
0.402	-0.112	-0.038	-0.004	-0.002	0.022
0.405	-0.108	-0.010	-0.005	-0.001	0.022
0.414	-0.114	-0.055	-0.005	-0.002	0.022
0.393	-0.114	-0.041	-0.005	-0.001	0.022
0.392	-0.129	-0.034	-0.004	-0.001	0.022
0.392	-0.090	-0.042	-0.004	-0.001	0.022
0.370	-0.129	-0.041	-0.004	-0.001	0.022
0.383	-0.091	-0.025	-0.004	-0.001	0.022
0.393	-0.105	-0.011	-0.004	-0.002	0.022
0.396	-0.088	-0.025	-0.004	-0.002	0.022
0.419	-0.109	-0.028	-0.004	-0.002	0.022
0.424	-0.088	-0.022	-0.004	-0.002	0.021
0.412	-0.127	-0.024	-0.004	-0.002	0.022
0.408	-0.106	-0.007	-0.005	-0.001	0.022
0.405	-0.121	-0.018	-0.004	-0.001	0.022
0.397	-0.108	-0.065	-0.004	-0.001	0.022
0.387	-0.122	-0.010	-0.004	-0.001	0.022
0.376	-0.083	-0.049	-0.004	-0.001	0.022
0.392	-0.098	-0.021	-0.004	-0.002	0.022
0.392	-0.075	-0.038	-0.004	-0.002	0.022
0.403	-0.107	-0.053	-0.003	-0.002	0.022
0.398	-0.095	-0.039	-0.004	-0.002	0.022
0.415	-0.108	-0.018	-0.004	-0.002	0.022
0.420	-0.100	-0.049	-0.004	-0.002	0.021
0.427	-0.131	-0.018	-0.004	-0.002	0.022
0.404	-0.103	-0.021	-0.004	-0.001	0.022
0.404	-0.117	-0.001	-0.004	-0.001	0.022
0.388	-0.126	-0.037	-0.004	-0.001	0.022
0.392	-0.100	-0.004	-0.004	-0.001	0.021
0.380	-0.084	-0.049	-0.004	-0.001	0.022
0.395	-0.102	-0.015	-0.004	-0.001	0.022
0.387	-0.088	-0.042	-0.004	-0.002	0.022
0.395	-0.087	-0.029	-0.004	-0.001	0.021
0.399	-0.097	-0.066	-0.005	-0.002	0.022
0.411	-0.096	-0.039	-0.004	-0.002	0.022
0.404	-0.109	-0.048	-0.004	-0.002	0.022
0.401	-0.137	-0.038	-0.004	-0.001	0.021
0.372	-0.127	-0.023	-0.004	-0.001	0.022
0.398	-0.105	-0.024	-0.004	-0.001	0.022
0.393	-0.117	-0.031	-0.004	-0.002	0.022
0.386	-0.093	-0.018	-0.004	-0.001	0.022
0.395	-0.108	-0.028	-0.004	-0.001	0.022
0.395	-0.107	-0.025	-0.004	-0.001	0.021
0.389	-0.071	-0.008	-0.004	-0.002	0.022
0.419	-0.080	-0.036	-0.004	-0.002	0.021
0.409	-0.108	-0.032	-0.004	-0.002	0.022
0.400	-0.101	-0.021	-0.004	-0.001	0.022
0.400	-0.119	-0.041	-0.004	-0.002	0.021
0.387	-0.096	-0.042	-0.005	-0.001	0.021
0.386	-0.117	-0.010	-0.004	-0.001	0.022
0.381	-0.084	-0.038	-0.004	-0.001	0.022
0.374	-0.127	-0.024	-0.004	-0.001	0.022
0.377	-0.090	-0.025	-0.004	-0.001	0.022
0.389	-0.105	-0.004	-0.004	-0.002	0.022
0.383	-0.084	-0.038	-0.004	-0.001	0.022
0.417	-0.106	-0.028	-0.004	-0.002	0.022
0.406	-0.094	-0.036	-0.004	-0.001	0.021
0.409	-0.126	-0.025	-0.004	-0.001	0.021
0.396	-0.104	-0.003	-0.005	-0.001	0.021
0.400	-0.117	-0.031	-0.004	-0.001	0.021
0.388	-0.101	-0.045	-0.004	-0.001	0.021
0.375	-0.113	-0.004	-0.004	-0.001	0.022
0.366	-0.074	-0.011	-0.004	-0.001	0.022
0.387	-0.099	0.003	-0.004	-0.001	0.021
0.383	-0.064	-0.015	-0.004	-0.001	0.022
0.389	-0.098	-0.046	-0.003	-0.002	0.022
0.377	-0.089	-0.028	-0.004	-0.001	0.022
0.403	-0.098	-0.012	-0.004	-0.002	0.022
0.408	-0.094	-0.046	-0.004	-0.002	0.021
0.420	-0.129	-0.014	-0.005	-0.001	0.021
0.385	-0.100	-0.021	-0.004	-0.001	0.021
0.397	-0.109	0.023	-0.004	-0.001	0.021
0.378	-0.112	-0.024	-0.004	-0.001	0.022
0.389	-0.098	-0.011	-0.004	-0.001	0.021
0.373	-0.085	-0.038	-0.004	-0.001	0.021
0.383	-0.087	-0.004	-0.004	-0.001	0.021
0.378	-0.077	-0.026	-0.004	-0.001	0.021
0.400	-0.084	-0.043	-0.004	-0.002	0.021
0.392	-0.084	-0.059	-0.005	-0.002	0.022
0.397	-0.089	-0.015	-0.004	-0.001	0.021
0.402	-0.108	-0.028	-0.004	-0.002	0.022
0.399	-0.141	-0.055	-0.005	-0.001	0.021
0.364	-0.131	-0.023	-0.004	-0.001	0.022
0.380	-0.103	-0.018	-0.004	-0.001	0.021
0.381	-0.109	-0.035	-0.004	-0.001	0.021
0.378	-0.085	-0.005	-0.004	-0.001	0.021
0.383	-0.101	-0.032	-0.004	-0.001	0.021
0.381	-0.085	-0.015	-0.004	-0.001	0.021
0.392	-0.071	-0.022	-0.004	-0.002	0.022
0.415	-0.076	-0.030	-0.004	-0.002	0.021
0.411	-0.105	-0.015	-0.004	-0.002	0.022
0.394	-0.088	-0.035	-0.004	-0.001	0.021
0.398	-0.103	-0.018	-0.004	-0.002	0.021
0.375	-0.081	-0.025	-0.004	-0.001	0.021
0.371	-0.107	-0.010	-0.004	-0.001	0.022
0.378	-0.085	-0.035	-0.004	-0.001	0.022
0.367	-0.108	-0.032	-0.004	-0.001	0.021
0.364	-0.087	-0.021	-0.004	-0.001	0.021
0.376	-0.090	-0.015	-0.004	-0.002	0.021
0.387	-0.076	-0.025	-0.004	-0.001	0.021
0.414	-0.105	-0.032	-0.004	-0.002	0.022
0.399	-0.076	-0.033	-0.004	-0.001	0.021
0.391	-0.123	-0.035	-0.004	-0.001	0.021
0.383	-0.099	0.010	-0.005	-0.001	0.021
0.394	-0.100	-0.022	-0.004	-0.001	0.021
0.373	-0.107	-0.055	-0.004	-0.000	0.021
0.372	-0.101	-0.011	-0.004	-0.001	0.021
0.347	-0.064	-0.032	-0.004	-0.001	0.021
0.380	-0.090	0.002	-0.004	-0.001	0.021
0.368	-0.064	-0.012	-0.004	-0.001	0.022
0.396	-0.083	-0.054	-0.004	-0.002	0.021
0.384	-0.092	-0.049	-0.004	-0.002	0.021
0.407	-0.101	-0.008	-0.004	-0.001	0.021
0.377	-0.097	-0.028	-0.004	-0.001	0.021
0.406	-0.116	-0.011	-0.004	-0.001	0.021
0.369	-0.097	-0.025	-0.004	-0.001	0.021
0.370	-0.097	0.023	-0.004	-0.000	0.021
0.361	-0.107	-0.031	-0.004	-0.001	0.021
0.376	-0.087	-0.015	-0.004	-0.001	0.021
0.372	-0.080	-0.042	-0.004	-0.001	0.021
0.381	-0.085	-0.029	-0.004	-0.001	0.021
0.379	-0.078	-0.039	-0.004	-0.001	0.022
0.382	-0.077	-0.036	-0.004	-0.001	0.021
0.384	-0.089	-0.073	-0.004	-0.002	0.021
0.392	-0.085	-0.002	-0.004	-0.002	0.021
0.380	-0.106	-0.024	-0.004	-0.001	0.022
0.392	-0.129	-0.021	-0.004	-0.001	0.021
0.347	-0.110	-0.020	-0.004	-0.001	0.022
0.367	-0.095	-0.025	-0.004	-0.001	0.021
0.364	-0.095	-0.028	-0.004	-0.001	0.021
0.366	-0.076	0.002	-0.004	-0.001	0.021
0.371	-0.103	-0.032	-0.004	-0.001	0.021
0.383	-0.073	-0.012	-0.004	-0.001	0.021
0.376	-0.067	-0.022	-0.004	-0.001	0.021
0.395	-0.069	-0.023	-0.004	-0.001	0.021
0.392	-0.096	-0.018	-0.004	-0.001	0.021
0.385	-0.093	-0.045	-0.004	-0.001	0.021
0.393	-0.105	-0.028	-0.004	-0.001	0.021
0.360	-0.081	-0.001	-0.004	-0.001	0.021
0.352	-0.109	-0.007	-0.004	-0.001	0.021
0.365	-0.064	-0.032	-0.004	-0.001	0.021
0.356	-0.095	-0.015	-0.004	-0.001	0.021
0.367	-0.075	-0.001	-0.004	-0.001	0.021
0.368	-0.087	0.016	-0.004	-0.001	0.021
0.370	-0.074	-0.025	-0.004	-0.001	0.021
0.408	-0.097	-0.028	-0.004	-0.001	0.022
0.387	-0.066	-0.026	-0.004	-0.001	0.021
0.384	-0.104	-0.029	-0.004	-0.001	0.021
0.380	-0.097	0.007	-0.005	-0.000	0.021
0.375	-0.101	0.002	-0.004	-0.001	0.021
0.365	-0.096	-0.059	-0.004	-0.000	0.021
0.358	-0.104	0.003	-0.004	-0.001	0.021
0.346	-0.061	-0.015	-0.004	-0.001	0.021
0.365	-0.089	0.002	-0.004	-0.001	0.021
0.359	-0.058	-0.039	-0.004	-0.001	0.021
0.368	-0.092	-0.050	-0.003	-0.002	0.021
0.368	-0.079	-0.025	-0.004	-0.001	0.021
0.390	-0.100	-0.005	-0.004	-0.002	0.021
0.404	-0.076	-0.033	-0.004	-0.002	0.021
0.401	-0.110	-0.005	-0.004	-0.001	0.021
0.376	-0.092	-0.004	-0.004	-0.001	0.021
0.376	-0.098	-0.001	-0.004	-0.001	0.021
0.357	-0.101	-0.021	-0.004	-0.000	0.021
0.370	-0.089	-0.001	-0.004	-0.001	0.021
0.354	-0.070	-0.042	-0.004	-0.001	0.021
0.365	-0.088	0.006	-0.004	-0.001	0.021
0.359	-0.061	-0.022	-0.004	-0.001	0.021
0.375	-0.081	-0.026	-0.004	-0.001	0.021
0.371	-0.081	-0.052	-0.005	-0.002	0.021
0.377	-0.081	-0.005	-0.004	-0.001	0.021
0.371	-0.106	-0.035	-0.004	-0.001	0.021
0.369	-0.120	-0.028	-0.004	-0.001	0.021
0.349	-0.108	-0.017	-0.004	-0.001	0.021
0.367	-0.092	0.002	-0.004	-0.001	0.021
0.350	-0.097	-0.021	-0.004	-0.001	0.021
0.349	-0.071	-0.005	-0.004	-0.001	0.021
0.359	-0.094	-0.039	-0.004	-0.001	0.021
0.364	-0.081	-0.004	-0.004	-0.001	0.021
0.365	-0.058	-0.005	-0.004	-0.001	0.021
0.389	-0.066	-0.026	-0.004	-0.001	0.021
0.385	-0.088	-0.018	-0.004	-0.001	0.021
0.382	-0.073	-0.039	-0.004	-0.000	0.021
0.366	-0.098	-0.028	-0.004	-0.001	0.021
0.350	-0.088	-0.008	-0.004	-0.000	0.021
0.354	-0.103	0.007	-0.004	-0.001	0.021
0.356	-0.063	-0.039	-0.004	-0.001	0.021
0.337	-0.093	-0.028	-0.004	-0.001	0.021
0.345	-0.067	-0.036	-0.004	-0.001	0.021
0.363	-0.086	-0.005	-0.004	-0.002	0.021
0.369	-0.065	-0.018	-0.004	-0.001	0.021
0.399	-0.096	-0.012	-0.004	-0.002	0.021
0.378	-0.070	-0.008	-0.004	-0.001	0.021
0.364	-0.102	-0.011	-0.004	-0.001	0.021
0.370	-0.089	-0.000	-0.005	-0.001	0.021
0.368	-0.089	0.002	-0.004	-0.001	0.021
0.354	-0.083	-0.056	-0.004	-0.000	0.021
0.356	-0.085	0.009	-0.004	-0.001	0.021
0.342	-0.058	-0.022	-0.004	-0.001	0.021
0.356	-0.079	0.006	-0.004	-0.001	0.021
0.351	-0.057	-0.029	-0.004	-0.001	0.021
0.368	-0.076	-0.043	-0.003	-0.002	0.021
0.363	-0.072	-0.042	-0.004	-0.001	0.021
0.380	-0.077	0.002	-0.004	-0.001	0.021
0.362	-0.085	-0.039	-0.004	-0.001	0.021
0.378	-0.104	-0.035	-0.004	-0.001	0.021
0.360	-0.092	-0.014	-0.004	-0.001	0.021
0.354	-0.088	0.023	-0.003	-0.000	0.021
0.344	-0.103	-0.045	-0.004	-0.001	0.021
0.358	-0.072	-0.001	-0.004	-0.000	0.021
0.341	-0.065	-0.025	-0.004	-0.001	0.021
0.368	-0.068	-0.002	-0.004	-0.001	0.021
0.359	-0.073	-0.012	-0.004	-0.001	0.021
0.361	-0.077	-0.039	-0.004	-0.001	0.021
0.368	-0.075	-0.059	-0.005	-0.001	0.021
0.367	-0.069	-0.008	-0.004	-0.001	0.021
0.359	-0.086	-0.015	-0.004	-0.001	0.021
0.359	-0.111	-0.038	-0.004	-0.000	0.021
0.331	-0.104	-0.020	-0.004	-0.001	0.022
0.353	-0.082	-0.011	-0.004	-0.001	0.021
0.350	-0.091	-0.004	-0.004	-0.001	0.021
0.353	-0.069	-0.022	-0.004	-0.001	0.021
0.361	-0.093	-0.015	-0.004	-0.001	0.021
0.363	-0.065	0.008	-0.004	-0.001	0.021
0.358	-0.052	0.005	-0.004	-0.001	0.021
0.386	-0.058	-0.012	-0.004	-0.001	0.021
0.383	-0.087	-0.029	-0.004	-0.001	0.021
0.362	-0.082	-0.038	-0.004	-0.000	0.021
0.357	-0.096	-0.039	-0.004	-0.001	0.021
0.330	-0.073	-0.011	-0.004	-0.000	0.021
0.343	-0.092	-0.011	-0.004	-0.001	0.021
0.345	-0.057	-0.042	-0.004	-0.000	0.021
0.345	-0.096	-0.021	-0.004	-0.001	0.021
0.341	-0.063	-0.032	-0.004	-0.001	0.021
0.354	-0.074	-0.005	-0.003	-0.001	0.021
0.352	-0.058	-0.022	-0.004	-0.001	0.021
0.387	-0.087	-0.008	-0.004	-0.001	0.021
0.367	-0.077	-0.023	-0.004	-0.001	0.021
0.356	-0.101	-0.001	-0.004	-0.001	0.021
0.353	-0.092	0.034	-0.005	-0.000	0.021
0.364	-0.081	0.009	-0.004	-0.001	0.021
0.343	-0.092	-0.028	-0.004	-0.000	0.021
0.339	-0.086	0.006	-0.004	-0.000	0.021
0.319	-0.062	-0.032	-0.004	-0.001	0.021
0.352	-0.077	-0.001	-0.004	-0.001	0.021
0.348	-0.054	-0.025	-0.004	-0.001	0.021
0.357	-0.071	-0.026	-0.003	-0.001	0.021
0.359	-0.068	-0.029	-0.004	-0.001	0.021
0.362	-0.069	-0.036	-0.004	-0.001	0.021
0.330	-0.094	-0.038	-0.004	-0.001	0.021
0.364	-0.104	-0.025	-0.004	-0.001	0.021
0.338	-0.082	-0.008	-0.004	-0.001	0.021
0.338	-0.078	0.033	-0.003	0.000	0.021
0.327	-0.083	-0.022	-0.003	-0.001	0.021
0.336	-0.068	-0.005	-0.004	-0.000	0.021
0.345	-0.071	-0.008	-0.004	-0.001	0.021
0.365	-0.053	-0.019	-0.004	-0.001	0.021
0.362	-0.077	-0.025	-0.004	-0.001	0.021
0.358	-0.076	-0.039	-0.004	-0.001	0.021
0.363	-0.086	-0.056	-0.005	-0.001	0.021
0.346	-0.083	-0.004	-0.005	-0.001	0.021
0.334	-0.092	-0.004	-0.004	-0.001	0.021
0.332	-0.076	-0.032	-0.004	-0.000	0.021
0.321	-0.096	-0.004	-0.004	-0.001	0.021
0.329	-0.071	-0.001	-0.004	-0.000	0.021
0.344	-0.088	0.003	-0.004	-0.001	0.021
0.347	-0.057	-0.012	-0.004	-0.001	0.021
0.357	-0.078	-0.012	-0.004	-0.001	0.021
0.352	-0.068	-0.025	-0.004	-0.001	0.021
0.354	-0.086	-0.008	-0.004	-0.001	0.021
0.368	-0.075	-0.012	-0.004	-0.001	0.021
0.361	-0.095	-0.004	-0.004	-0.001	0.021
0.354	-0.083	-0.038	-0.004	0.000	0.021
0.348	-0.093	-0.015	-0.004	-0.001	0.021
0.303	-0.064	-0.022	-0.004	-0.000	0.021
0.328	-0.083	-0.007	-0.004	-0.000	0.021
0.324	-0.036	-0.018	-0.004	-0.000	0.021
0.343	-0.072	-0.015	-0.003	-0.001	0.021
0.340	-0.061	-0.042	-0.004	-0.001	0.021
0.349	-0.069	0.005	-0.004	-0.001	0.021
0.337	-0.072	-0.038	-0.004	-0.001	0.021
0.380	-0.093	-0.015	-0.004	-0.001	0.021
0.358	-0.083	-0.025	-0.004	-0.001	0.021
0.350	-0.101	-0.018	-0.004	-0.000	0.021
0.335	-0.099	0.018	-0.005	-0.000	0.021
0.345	-0.084	0.019	-0.004	-0.000	0.021
0.332	-0.074	-0.021	-0.004	-0.000	0.021
0.348	-0.072	-0.002	-0.004	-0.000	0.021
0.328	-0.053	-0.015	-0.003	-0.001	0.021
0.344	-0.056	-0.009	-0.004	-0.001	0.021
0.329	-0.055	-0.032	-0.004	-0.001	0.021
0.358	-0.061	-0.047	-0.004	-0.001	0.021
0.356	-0.075	-0.042	-0.004	-0.001	0.021
0.351	-0.084	-0.042	-0.004	-0.000	0.021
0.313	-0.096	-0.031	-0.004	-0.001	0.021
0.349	-0.092	-0.018	-0.004	-0.001	0.021
0.348	-0.084	-0.025	-0.004	-0.001	0.021
0.330	-0.079	0.016	-0.003	0.000	0.021
0.332	-0.088	-0.018	-0.004	-0.001	0.021
0.338	-0.070	-0.005	-0.004	-0.000	0.021
0.340	-0.066	-0.008	-0.004	-0.001	0.021
0.363	-0.049	-0.033	-0.004	-0.001	0.021
0.361	-0.077	-0.019	-0.004	-0.001	0.021
0.352	-0.072	-0.046	-0.004	-0.001	0.021
0.346	-0.086	-0.073	-0.005	-0.001	0.021
0.353	-0.071	-0.001	-0.004	-0.000	0.021
0.344	-0.100	-0.007	-0.004	-0.001	0.021
0.336	-0.091	-0.038	-0.004	0.000	0.021
0.308	-0.099	0.011	-0.004	-0.000	0.021
0.323	-0.061	-0.012	-0.004	-0.000	0.021
0.330	-0.083	0.002	-0.004	-0.001	0.021
0.337	-0.059	-0.004	-0.004	-0.000	0.021
0.351	-0.080	-0.025	-0.004	-0.001	0.021
0.347	-0.069	-0.012	-0.004	-0.001	0.021
0.355	-0.074	0.002	-0.004	-0.001	0.021
0.347	-0.068	-0.036	-0.004	-0.001	0.021
0.359	-0.090	-0.018	-0.004	-0.001	0.021
0.347	-0.086	-0.062	-0.004	0.000	0.021
0.345	-0.086	-0.004	-0.004	-0.000	0.021
0.301	-0.058	-0.011	-0.004	-0.000	0.021
0.332	-0.076	-0.001	-0.004	-0.000	0.021
0.318	-0.042	-0.025	-0.004	-0.000	0.021
0.340	-0.073	-0.008	-0.004	-0.001	0.021
0.332	-0.056	-0.008	-0.004	-0.001	0.021
0.334	-0.074	-0.012	-0.004	-0.001	0.021
0.341	-0.059	-0.032	-0.004	-0.001	0.021
0.376	-0.086	-0.004	-0.004	-0.001	0.021
0.348	-0.077	-0.032	-0.004	-0.001	0.021
0.345	-0.096	-0.018	-0.004	-0.001	0.021
0.333	-0.095	0.007	-0.005	0.000	0.021
0.343	-0.092	0.013	-0.004	-0.000	0.021
0.329	-0.081	-0.048	-0.004	-0.000	0.021
0.338	-0.082	-0.015	-0.004	-0.000	0.021
0.315	-0.059	-0.022	-0.004	-0.000	0.021
0.335	-0.072	-0.004	-0.004	-0.000	0.021
0.334	-0.054	-0.052	-0.004	-0.001	0.021
0.349	-0.066	-0.053	-0.003	-0.001	0.021
0.351	-0.085	-0.039	-0.004	-0.001	0.021
0.353	-0.069	-0.025	-0.004	-0.001	0.021
0.326	-0.092	-0.038	-0.004	-0.001	0.021
0.355	-0.089	-0.022	-0.004	-0.001	0.021
0.337	-0.086	-0.031	-0.004	-0.001	0.021
0.331	-0.081	0.026	-0.004	0.000	0.021
0.324	-0.088	-0.021	-0.004	-0.001	0.021
0.325	-0.071	-0.005	-0.004	-0.000	0.021
0.332	-0.072	-0.001	-0.004	-0.001	0.021
0.360	-0.056	-0.012	-0.004	-0.001	0.021
0.354	-0.079	-0.015	-0.004	-0.001	0.021
0.341	-0.061	-0.063	-0.004	-0.001	0.021
0.346	-0.078	-0.049	-0.005	-0.001	0.021
0.353	-0.081	-0.025	-0.004	-0.000	0.021
0.332	-0.086	-0.014	-0.004	-0.000	0.021
0.329	-0.074	-0.049	-0.004	-0.000	0.021
0.311	-0.108	-0.010	-0.004	-0.000	0.021
0.321	-0.070	-0.021	-0.004	-0.000	0.021
0.334	-0.070	-0.001	-0.004	-0.001	0.021
0.331	-0.059	-0.022	-0.004	-0.000	0.021
0.345	-0.087	-0.026	-0.003	-0.001	0.021
0.347	-0.063	-0.029	-0.004	-0.001	0.021
0.347	-0.081	-0.008	-0.004	-0.001	0.021
0.348	-0.064	-0.029	-0.004	-0.001	0.021
0.349	-0.094	-0.001	-0.004	-0.001	0.021
0.333	-0.080	-0.069	-0.004	0.000	0.021
0.338	-0.093	-0.014	-0.004	-0.000	0.021
0.302	-0.047	-0.032	-0.004	0.000	0.021
0.322	-0.094	-0.010	-0.004	-0.000	0.021
0.320	-0.045	-0.035	-0.004	-0.000	0.021
0.330	-0.074	-0.039	-0.004	-0.000	0.021
0.333	-0.074	-0.031	-0.004	-0.001	0.021
0.346	-0.067	-0.012	-0.004	-0.001	0.021
0.338	-0.065	-0.032	-0.004	-0.001	0.021
0.375	-0.085	-0.029	-0.004	-0.001	0.021
0.359	-0.077	-0.046	-0.004	-0.001	0.021
0.344	-0.097	-0.028	-0.004	-0.000	0.021
0.329	-0.089	0.010	-0.005	-0.000	0.021
0.328	-0.088	-0.008	-0.004	-0.000	0.021
0.329	-0.088	-0.055	-0.004	0.000	0.021
0.336	-0.083	-0.011	-0.004	-0.000	0.021
0.310	-0.049	-0.035	-0.004	-0.000	0.021
0.321	-0.073	-0.015	-0.004	-0.000	0.021
0.339	-0.058	-0.042	-0.004	-0.001	0.021
0.342	-0.068	-0.036	-0.003	-0.001	0.021
0.345	-0.081	-0.042	-0.004	-0.001	0.021
0.348	-0.079	-0.032	-0.004	-0.001	0.021
0.340	-0.075	-0.049	-0.004	-0.001	0.021
0.360	-0.098	-0.018	-0.004	-0.001	0.021
0.327	-0.085	-0.014	-0.004	-0.000	0.021
0.332	-0.082	0.006	-0.004	0.000	0.021
0.323	-0.087	-0.024	-0.004	-0.000	0.021
0.334	-0.072	-0.011	-0.004	-0.000	0.021
0.325	-0.060	-0.028	-0.004	-0.000	0.021
0.341	-0.061	-0.001	-0.004	-0.000	0.021
0.341	-0.070	-0.029	-0.004	-0.001	0.021
0.336	-0.063	-0.032	-0.004	-0.000	0.021
0.341	-0.076	-0.073	-0.005	-0.001	0.021
0.352	-0.074	-0.029	-0.004	-0.001	0.021
0.339	-0.091	-0.024	-0.004	-0.001	0.021
0.339	-0.118	-0.031	-0.005	-0.000	0.021
0.305	-0.111	-0.030	-0.004	-0.000	0.021
0.326	-0.086	-0.021	-0.004	-0.000	0.021
0.330	-0.081	-0.021	-0.004	-0.001	0.021
0.330	-0.073	-0.004	-0.004	-0.000	0.021
0.325	-0.097	-0.045	-0.004	-0.001	0.021
0.337	-0.068	-0.025	-0.004	-0.000	0.021
0.328	-0.051	-0.028	-0.004	-0.001	0.022
0.358	-0.059	-0.015	-0.004	-0.001	0.021
0.346	-0.086	-0.042	-0.004	-0.001	0.021
0.345	-0.081	-0.035	-0.004	-0.000	0.021
0.339	-0.089	-0.042	-0.004	-0.001	0.021
0.328	-0.075	-0.025	-0.004	-0.000	0.021
0.319	-0.097	-0.034	-0.004	-0.000	0.021
0.326	-0.077	-0.048	-0.004	-0.000	0.021
0.302	-0.099	-0.027	-0.004	-0.000	0.022
0.318	-0.074	-0.008	-0.004	-0.000	0.021
0.329	-0.076	-0.018	-0.004	-0.001	0.021
0.334	-0.063	-0.025	-0.004	-0.000	0.021
0.351	-0.076	-0.049	-0.003	-0.001	0.021
0.352	-0.067	-0.015	-0.004	-0.001	0.021
0.343	-0.084	-0.018	-0.004	-0.001	0.021
0.347	-0.079	-0.007	-0.005	-0.000	0.021
0.347	-0.102	-0.052	-0.004	-0.001	0.021
0.328	-0.085	-0.068	-0.005	0.000	0.021
0.320	-0.100	-0.021	-0.004	-0.000	0.021
0.314	-0.060	-0.045	-0.004	-0.000	0.021
0.318	-0.094	-0.031	-0.004	-0.000	0.021
0.326	-0.058	-0.045	-0.004	-0.000	0.021
0.325	-0.085	-0.056	-0.003	-0.001	0.021
0.330	-0.070	-0.025	-0.004	-0.001	0.021
0.339	-0.085	-0.011	-0.004	-0.001	0.021
0.368	-0.053	-0.053	-0.004	-0.001	0.021
0.362	-0.104	-0.031	-0.004	-0.001	0.021
0.350	-0.075	-0.028	-0.004	-0.001	0.021
0.339	-0.107	-0.024	-0.004	-0.001	0.021
0.326	-0.092	-0.048	-0.004	-0.000	0.021
0.347	-0.091	-0.035	-0.004	-0.000	0.021
0.320	-0.063	-0.042	-0.004	-0.000	0.021
0.310	-0.098	-0.013	-0.004	-0.000	0.022
0.315	-0.067	-0.042	-0.004	-0.001	0.021
0.329	-0.086	-0.045	-0.004	-0.001	0.021
0.337	-0.067	-0.058	-0.005	-0.001	0.021
0.354	-0.082	-0.032	-0.004	-0.001	0.021
0.344	-0.091	-0.052	-0.004	-0.001	0.021
0.348	-0.124	-0.038	-0.004	-0.001	0.021
0.323	-0.090	-0.051	-0.005	-0.001	0.021
0.350	-0.099	-0.028	-0.004	-0.001	0.021
0.334	-0.098	-0.065	-0.004	-0.001	0.021
0.339	-0.085	-0.008	-0.004	-0.000	0.021
0.326	-0.098	-0.065	-0.004	-0.000	0.022
0.330	-0.084	-0.028	-0.004	-0.001	0.021
0.330	-0.045	-0.025	-0.004	-0.001	0.022
0.352	-0.066	-0.022	-0.004	-0.001	0.021
0.347	-0.070	-0.042	-0.004	-0.001	0.021
0.345	-0.076	-0.004	-0.004	-0.001	0.021
0.337	-0.091	-0.055	-0.005	-0.001	0.021
0.335	-0.086	-0.028	-0.004	-0.000	0.021
0.329	-0.099	-0.034	-0.004	-0.000	0.021
0.340	-0.084	-0.058	-0.005	-0.000	0.021
0.302	-0.099	-0.023	-0.004	-0.000	0.022
0.323	-0.079	-0.014	-0.004	-0.000	0.021
0.327	-0.088	-0.021	-0.004	-0.001	0.021
0.332	-0.072	-0.028	-0.004	-0.000	0.021
0.351	-0.085	-0.032	-0.004	-0.001	0.021
0.350	-0.071	-0.056	-0.004	-0.001	0.021
0.342	-0.088	-0.021	-0.004	-0.001	0.021
0.359	-0.077	-0.011	-0.005	-0.000	0.021
0.358	-0.098	-0.031	-0.004	-0.001	0.021
0.335	-0.081	-0.055	-0.004	0.000	0.021
0.322	-0.112	-0.041	-0.004	-0.000	0.021
0.333	-0.068	-0.028	-0.004	-0.000	0.021
0.331	-0.094	-0.024	-0.005	-0.000	0.021
0.331	-0.058	-0.059	-0.004	-0.000	0.022
0.329	-0.085	-0.066	-0.003	-0.001	0.021
0.336	-0.071	-0.038	-0.004	-0.001	0.021
0.354	-0.082	-0.014	-0.004	-0.001	0.021
0.376	-0.062	-0.063	-0.004	-0.001	0.021
0.367	-0.102	-0.042	-0.004	-0.001	0.021
0.344	-0.083	-0.045	-0.004	-0.001	0.021
0.345	-0.107	-0.021	-0.004	-0.000	0.021
0.331	-0.102	-0.048	-0.005	-0.000	0.021
0.339	-0.093	-0.021	-0.004	-0.001	0.021
0.330	-0.067	-0.031	-0.004	-0.000	0.021
0.311	-0.096	-0.034	-0.004	-0.000	0.021
0.326	-0.071	-0.031	-0.004	-0.001	0.021
0.334	-0.090	-0.031	-0.004	-0.001	0.021
0.340	-0.059	-0.079	-0.004	-0.001	0.021
0.351	-0.075	-0.019	-0.004	-0.001	0.021
0.346	-0.086	-0.038	-0.004	-0.001	0.021
0.349	-0.136	-0.031	-0.005	-0.001	0.021
0.325	-0.100	-0.041	-0.005	-0.001	0.021
0.348	-0.093	-0.045	-0.004	-0.000	0.021
0.324	-0.092	-0.054	-0.004	-0.000	0.021
0.334	-0.090	-0.021	-0.004	-0.000	0.021
0.326	-0.097	-0.058	-0.004	-0.001	0.021
0.331	-0.088	-0.017	-0.004	-0.000	0.021
0.332	-0.046	-0.052	-0.004	-0.001	0.022
0.350	-0.071	-0.022	-0.004	-0.001	0.021
0.346	-0.080	-0.069	-0.004	-0.001	0.021
0.345	-0.080	-0.011	-0.004	-0.001	0.021
0.346	-0.091	-0.075	-0.005	-0.001	0.021
0.349	-0.089	-0.045	-0.005	-0.001	0.021
0.337	-0.101	-0.055	-0.005	-0.001	0.021
0.336	-0.100	-0.058	-0.004	-0.000	0.021
0.313	-0.113	-0.027	-0.004	-0.001	0.021
0.330	-0.090	-0.021	-0.004	-0.000	0.021
0.327	-0.091	-0.034	-0.004	-0.001	0.021
0.332	-0.074	-0.031	-0.004	-0.000	0.021
0.335	-0.072	-0.052	-0.004	-0.001	0.021
0.351	-0.074	-0.035	-0.004	-0.001	0.021
0.346	-0.083	-0.035	-0.004	-0.001	0.021
0.352	-0.081	-0.024	-0.005	-0.000	0.021
0.355	-0.102	-0.048	-0.004	-0.001	0.021
0.353	-0.088	-0.072	-0.005	-0.000	0.021
0.322	-0.117	-0.040	-0.004	-0.000	0.021
0.326	-0.082	-0.055	-0.005	-0.000	0.021
0.324	-0.111	-0.023	-0.004	-0.000	0.022
0.331	-0.080	-0.069	-0.004	-0.000	0.021
0.321	-0.105	-0.058	-0.004	-0.001	0.022
0.326	-0.081	-0.024	-0.004	-0.001	0.021
0.346	-0.091	-0.018	-0.004	-0.001	0.021
0.375	-0.060	-0.057	-0.004	-0.001	0.021
0.369	-0.097	-0.031	-0.004	-0.001	0.021
0.353	-0.086	-0.048	-0.005	-0.001	0.021
0.339	-0.108	-0.044	-0.005	-0.001	0.021
0.341	-0.103	-0.047	-0.005	-0.000	0.021
0.351	-0.094	-0.041	-0.004	-0.001	0.021
0.327	-0.075	-0.069	-0.004	0.000	0.021
0.304	-0.115	-0.033	-0.004	-0.000	0.022
0.318	-0.088	-0.037	-0.004	-0.000	0.021
0.322	-0.101	-0.055	-0.004	-0.001	0.021
0.329	-0.071	-0.035	-0.004	-0.001	0.021
0.341	-0.089	-0.049	-0.004	-0.001	0.021
0.341	-0.076	-0.062	-0.004	-0.001	0.021
0.360	-0.127	-0.041	-0.004	-0.001	0.021
0.349	-0.098	-0.058	-0.005	-0.001	0.021
0.364	-0.126	-0.034	-0.005	-0.001	0.021
0.339	-0.104	-0.061	-0.005	-0.000	0.021
0.339	-0.103	-0.038	-0.004	-0.000	0.021
0.331	-0.109	-0.047	-0.005	-0.000	0.022
0.333	-0.086	-0.021	-0.004	-0.000	0.021
0.326	-0.043	-0.049	-0.004	-0.000	0.022
0.345	-0.086	-0.021	-0.004	-0.001	0.021
0.339	-0.086	-0.065	-0.004	-0.001	0.021
0.351	-0.079	0.006	-0.004	-0.001	0.021
0.341	-0.088	-0.096	-0.005	-0.001	0.021
0.357	-0.097	-0.045	-0.004	-0.001	0.021
0.341	-0.101	-0.058	-0.004	-0.001	0.021
0.349	-0.111	-0.062	-0.005	-0.000	0.021
0.309	-0.111	-0.057	-0.005	-0.001	0.022
0.332	-0.095	0.000	-0.004	-0.000	0.021
0.332	-0.107	-0.031	-0.004	-0.000	0.021
0.336	-0.087	-0.034	-0.004	-0.001	0.021
0.324	-0.083	-0.055	-0.004	-0.001	0.021
0.341	-0.074	-0.049	-0.004	-0.001	0.021
0.343	-0.087	-0.031	-0.004	-0.001	0.021
0.353	-0.084	-0.031	-0.005	-0.001	0.021
0.354	-0.097	-0.051	-0.005	-0.001	0.021
0.336	-0.094	-0.062	-0.005	-0.000	0.021
0.330	-0.123	-0.047	-0.005	-0.001	0.021
0.329	-0.091	-0.048	-0.005	-0.000	0.021
0.325	-0.104	-0.034	-0.004	-0.000	0.022
0.327	-0.073	-0.062	-0.004	-0.000	0.022
0.325	-0.106	-0.069	-0.004	-0.001	0.021
0.326	-0.081	-0.031	-0.004	-0.000	0.021
0.346	-0.086	-0.031	-0.004	-0.001	0.021
0.376	-0.064	-0.067	-0.004	-0.001	0.021
0.363	-0.110	-0.024	-0.004	-0.001	0.021
0.356	-0.098	-0.031	-0.005	-0.001	0.021
0.350	-0.109	-0.035	-0.004	-0.001	0.021
0.332	-0.099	-0.058	-0.005	-0.000	0.021
0.342	-0.099	-0.031	-0.004	-0.001	0.021
0.327	-0.079	-0.065	-0.005	-0.000	0.021
0.313	-0.106	-0.041	-0.004	-0.000	0.021
0.307	-0.073	-0.055	-0.004	-0.001	0.021
0.334	-0.087	-0.076	-0.004	-0.001	0.021
0.326	-0.078	-0.068	-0.005	-0.001	0.021
0.341	-0.077	-0.056	-0.004	-0.001	0.021
0.345	-0.089	-0.065	-0.004	-0.001	0.021
0.353	-0.133	-0.024	-0.005	-0.001	0.021
0.334	-0.103	-0.058	-0.005	-0.001	0.021
0.348	-0.106	-0.048	-0.005	-0.001	0.021
0.337	-0.099	-0.048	-0.004	-0.001	0.021
0.335	-0.100	-0.017	-0.004	-0.000	0.021
0.319	-0.109	-0.047	-0.004	-0.000	0.021
0.335	-0.100	-0.048	-0.004	-0.000	0.021
0.318	-0.049	-0.048	-0.004	-0.001	0.022
0.365	-0.080	-0.029	-0.004	-0.001	0.021
0.339	-0.089	-0.075	-0.004	-0.001	0.022
0.345	-0.093	-0.004	-0.004	-0.001	0.021
0.339	-0.102	-0.065	-0.005	-0.001	0.021
0.354	-0.093	-0.038	-0.005	-0.001	0.021
0.336	-0.109	-0.061	-0.005	-0.001	0.021
0.339	-0.105	-0.075	-0.005	-0.000	0.021
0.313	-0.112	-0.054	-0.004	-0.001	0.022
0.323	-0.093	-0.034	-0.004	-0.000	0.021
0.331	-0.097	-0.041	-0.004	-0.001	0.021
0.338	-0.079	-0.034	-0.004	-0.000	0.021
0.332	-0.087	-0.045	-0.004	-0.001	0.021
0.347	-0.078	-0.045	-0.004	-0.001	0.021
0.342	-0.080	-0.035	-0.004	-0.001	0.021
0.357	-0.083	-0.031	-0.005	-0.001	0.021
0.355	-0.102	-0.055	-0.005	-0.001	0.021
0.343	-0.094	-0.072	-0.005	0.000	0.021
0.319	-0.121	-0.050	-0.005	-0.000	0.021
0.325	-0.092	-0.037	-0.005	-0.000	0.021
0.323	-0.098	-0.034	-0.005	-0.000	0.021
0.333	-0.078	-0.068	-0.004	-0.000	0.022
0.316	-0.102	-0.068	-0.004	-0.001	0.021
0.321	-0.091	-0.031	-0.004	-0.000	0.021
0.334	-0.094	-0.031	-0.004	-0.002	0.021
0.367	-0.059	-0.063	-0.004	-0.001	0.021
0.355	-0.109	-0.024	-0.004	-0.001	0.021
0.348	-0.080	-0.045	-0.004	-0.001	0.021
0.343	-0.109	-0.041	-0.005	-0.001	0.021
0.333	-0.102	-0.037	-0.005	-0.000	0.021
0.344	-0.103	-0.038	-0.005	-0.001	0.021
0.333	-0.089	-0.078	-0.005	-0.000	0.021
0.301	-0.122	-0.039	-0.004	-0.000	0.022
0.315	-0.084	-0.031	-0.004	-0.001	0.021
0.324	-0.095	-0.044	-0.004	-0.001	0.021
0.326	-0.072	-0.031	-0.004	-0.001	0.021
0.339	-0.092	-0.063	-0.004	-0.002	0.021
0.333	-0.091	-0.048	-0.004	-0.001	0.021
0.357	-0.110	-0.031	-0.004	-0.001	0.021
0.347	-0.088	-0.059	-0.005	-0.001	0.021
0.350	-0.114	-0.048	-0.005	-0.001	0.021
0.331	-0.101	-0.075	-0.005	-0.000	0.021
0.340	-0.110	-0.041	-0.005	-0.001	0.021
0.326	-0.107	-0.051	-0.005	-0.000	0.021
0.319	-0.102	-0.013	-0.004	-0.000	0.022
0.323	-0.046	-0.066	-0.004	-0.000	0.021
0.326	-0.092	-0.038	-0.004	-0.000	0.021
0.324	-0.087	-0.079	-0.004	-0.001	0.021
0.343	-0.087	-0.007	-0.004	-0.002	0.021
0.336	-0.083	-0.082	-0.005	-0.001	0.021
0.355	-0.096	-0.024	-0.004	-0.001	0.021
0.330	-0.105	-0.051	-0.005	-0.001	0.021
0.338	-0.107	-0.068	-0.005	-0.000	0.021
0.318	-0.114	-0.040	-0.005	-0.001	0.022
0.332	-0.096	-0.035	-0.004	-0.000	0.021
0.318	-0.105	-0.051	-0.005	-0.000	0.021
0.327	-0.090	-0.014	-0.004	-0.000	0.021
0.316	-0.082	-0.052	-0.004	-0.001	0.021
0.343	-0.085	-0.045	-0.004	-0.001	0.021
0.337	-0.080	-0.038	-0.004	-0.001	0.021
0.356	-0.078	-0.048	-0.005	-0.001	0.021
0.356	-0.090	-0.065	-0.005	-0.001	0.021
0.340	-0.098	-0.072	-0.005	-0.000	0.021
0.315	-0.120	-0.054	-0.005	-0.001	0.021
0.335	-0.096	-0.044	-0.005	-0.000	0.021
0.320	-0.112	-0.044	-0.005	-0.001	0.021
0.323	-0.082	-0.051	-0.005	-0.000	0.021
0.319	-0.107	-0.055	-0.004	-0.001	0.021
0.315	-0.084	-0.031	-0.004	-0.000	0.021
0.332	-0.093	-0.011	-0.004	-0.001	0.021
0.372	-0.057	-0.060	-0.005	-0.001	0.021
0.356	-0.109	-0.048	-0.005	-0.001	0.021
0.346	-0.102	-0.037	-0.005	-0.001	0.021
0.341	-0.114	-0.034	-0.005	-0.001	0.021
0.324	-0.097	-0.064	-0.005	-0.000	0.021
0.336	-0.104	-0.045	-0.004	-0.001	0.021
0.312	-0.074	-0.072	-0.005	-0.000	0.021
0.298	-0.120	-0.043	-0.005	-0.000	0.021
0.307	-0.073	-0.055	-0.004	-0.001	0.021
0.320	-0.091	-0.065	-0.004	-0.001	0.021
0.322	-0.078	-0.072	-0.005	-0.001	0.021
0.350	-0.098	-0.032	-0.004	-0.002	0.021
0.342	-0.099	-0.044	-0.005	-0.001	0.021
0.353	-0.138	-0.034	-0.005	-0.001	0.021
0.316	-0.115	-0.050	-0.005	-0.001	0.021
0.345	-0.117	-0.031	-0.005	-0.000	0.021
0.328	-0.105	-0.054	-0.005	-0.000	0.021
0.323	-0.102	-0.041	-0.004	-0.000	0.021
0.323	-0.107	-0.061	-0.005	-0.001	0.021
0.324	-0.101	-0.044	-0.005	-0.000	0.021
0.313	-0.047	-0.041	-0.004	-0.001	0.021
0.348	-0.080	-0.045	-0.005	-0.001	0.021
0.342	-0.100	-0.051	-0.005	-0.001	0.021
0.328	-0.084	-0.041	-0.005	-0.001	0.021
0.336	-0.107	-0.058	-0.005	-0.001	0.021
0.336	-0.101	-0.027	-0.005	-0.001	0.021
0.322	-0.116	-0.037	-0.005	-0.000	0.021
0.331	-0.101	-0.058	-0.005	-0.000	0.021
0.305	-0.123	-0.057	-0.005	-0.001	0.021
0.317	-0.095	-0.027	-0.004	-0.001	0.021
0.321	-0.098	-0.038	-0.004	-0.001	0.021
0.334	-0.083	-0.031	-0.005	-0.001	0.021
0.344	-0.097	-0.048	-0.004	-0.001	0.021
0.339	-0.090	-0.035	-0.005	-0.001	0.021
0.335	-0.116	-0.034	-0.005	-0.001	0.021
0.346	-0.095	-0.024	-0.005	-0.001	0.021
0.346	-0.109	-0.031	-0.005	-0.001	0.021
0.328	-0.102	-0.088	-0.005	-0.000	0.021
0.310	-0.124	-0.044	-0.005	-0.000	0.021
0.309	-0.084	-0.044	-0.005	-0.000	0.021
0.321	-0.096	-0.054	-0.005	-0.001	0.021
0.323	-0.078	-0.072	-0.005	-0.001	0.021
0.326	-0.106	-0.083	-0.004	-0.001	0.021
0.326	-0.087	-0.051	-0.005	-0.001	0.021
0.339	-0.100	-0.024	-0.005	-0.001	0.021
0.366	-0.073	-0.052	-0.005	-0.001	0.021
0.359	-0.116	-0.041	-0.005	-0.001	0.021
0.332	-0.103	-0.024	-0.005	-0.001	0.021
0.337	-0.119	-0.041	-0.005	-0.001	0.021
0.326	-0.120	-0.047	-0.005	-0.000	0.021
0.328	-0.104	-0.031	-0.005	-0.001	0.021
0.320	-0.087	-0.072	-0.005	-0.000	0.021
0.312	-0.111	-0.030	-0.005	-0.000	0.021
0.306	-0.082	-0.034	-0.004	-0.001	0.021
0.333	-0.102	-0.052	-0.004	-0.001	0.021
0.328	-0.081	-0.086	-0.005	-0.001	0.021
0.342	-0.091	-0.032	-0.004	-0.001	0.021
0.336	-0.100	-0.048	-0.005	-0.001	0.021
0.340	-0.149	-0.047	-0.005	-0.001	0.021
0.317	-0.118	-0.078	-0.005	-0.001	0.021
0.332	-0.116	-0.041	-0.005	-0.000	0.021
0.323	-0.109	-0.051	-0.005	-0.001	0.021
0.319	-0.095	-0.034	-0.004	-0.000	0.021
0.318	-0.113	-0.058	-0.005	-0.001	0.021
0.334	-0.093	-0.035	-0.005	-0.001	0.021
0.315	-0.072	-0.045	-0.004	-0.001	0.021
0.354	-0.085	-0.059	-0.005	-0.001	0.021
0.353	-0.109	-0.072	-0.005	-0.001	0.021
0.344	-0.104	-0.044	-0.005	-0.000	0.021
0.337	-0.114	-0.078	-0.005	-0.001	0.021
0.325	-0.099	-0.044	-0.005	-0.001	0.021
0.316	-0.121	-0.047	-0.005	-0.001	0.021
0.319	-0.094	-0.071	-0.005	-0.000	0.021
0.309	-0.118	-0.057	-0.005	-0.001	0.021
0.320	-0.093	-0.031	-0.005	-0.001	0.021
0.317	-0.102	-0.048	-0.004	-0.001	0.021
0.336	-0.091	-0.038	-0.005	-0.001	0.021
0.345	-0.099	-0.038	-0.004	-0.001	0.021
0.353	-0.083	-0.039	-0.005	-0.001	0.021
0.335	-0.133	-0.030	-0.005	-0.001	0.021
0.347	-0.100	-0.020	-0.006	-0.000	0.021
0.352	-0.122	-0.044	-0.005	-0.001	0.021
0.332	-0.109	-0.092	-0.005	-0.000	0.021
0.319	-0.119	-0.037	-0.005	-0.000	0.021
0.319	-0.081	-0.038	-0.005	-0.000	0.021
0.321	-0.107	-0.051	-0.005	-0.001	0.021
0.324	-0.071	-0.052	-0.004	-0.001	0.021
0.337	-0.101	-0.056	-0.004	-0.001	0.021
0.335	-0.095	-0.041	-0.005	-0.001	0.021
0.350	-0.110	-0.021	-0.005	-0.001	0.021
0.365	-0.081	-0.049	-0.005	-0.001	0.021
0.372	-0.129	-0.031	-0.005	-0.001	0.021
0.351	-0.105	-0.031	-0.005	-0.001	0.021
0.342	-0.121	-0.034	-0.005	-0.001	0.021
0.333	-0.118	-0.068	-0.005	-0.000	0.021
0.343	-0.109	-0.038	-0.005	-0.000	0.021
0.322	-0.094	-0.058	-0.005	-0.000	0.021
0.327	-0.109	-0.034	-0.005	-0.001	0.021
0.314	-0.088	-0.045	-0.005	-0.001	0.021
0.333	-0.107	-0.052	-0.004	-0.001	0.021
0.336	-0.083	-0.068	-0.005	-0.001	0.021
0.350	-0.101	-0.049	-0.004	-0.001	0.021
0.346	-0.113	-0.058	-0.005	-0.001	0.021
0.353	-0.152	-0.044	-0.005	-0.001	0.020
0.329	-0.123	-0.047	-0.005	-0.001	0.021
0.347	-0.124	-0.034	-0.005	-0.001	0.021
0.343	-0.116	-0.051	-0.005	-0.001	0.021
0.330	-0.106	-0.031	-0.005	-0.000	0.021
0.324	-0.133	-0.068	-0.005	-0.001	0.021
0.334	-0.110	-0.028	-0.005	-0.001	0.021
0.324	-0.058	-0.031	-0.005	-0.001	0.021
0.361	-0.093	-0.011	-0.005	-0.001	0.021
0.343	-0.109	-0.048	-0.005	-0.001	0.021
0.355	-0.103	-0.010	-0.005	-0.001	0.021
0.346	-0.113	-0.061	-0.005	-0.001	0.021
0.353	-0.104	-0.034	-0.005	-0.001	0.021
0.330	-0.128	-0.047	-0.005	-0.001	0.021
0.339	-0.122	-0.058	-0.005	-0.000	0.021
0.324	-0.123	-0.050	-0.005	-0.001	0.021
0.328	-0.109	-0.024	-0.005	-0.001	0.021
0.330	-0.115	-0.041	-0.005	-0.001	0.021
0.334	-0.091	-0.034	-0.005	-0.001	0.021
0.338	-0.096	-0.052	-0.005	-0.001	0.021
0.357	-0.103	-0.038	-0.005	-0.001	0.021
0.349	-0.104	-0.048	-0.005	-0.001	0.021
0.367	-0.102	-0.034	-0.006	-0.001	0.021
0.364	-0.116	-0.061	-0.005	-0.001	0.021
0.343	-0.119	-0.068	-0.005	-0.000	0.021
0.332	-0.133	-0.053	-0.005	-0.001	0.021
0.342	-0.095	-0.028	-0.005	-0.001	0.021
0.331	-0.125	-0.044	-0.005	-0.001	0.021
0.337	-0.092	-0.075	-0.005	-0.001	0.021
0.329	-0.116	-0.065	-0.004	-0.001	0.021
0.337	-0.097	-0.034	-0.005	-0.001	0.021
0.349	-0.108	-0.028	-0.005	-0.002	0.021
0.381	-0.072	-0.043	-0.005	-0.001	0.020
0.371	-0.131	-0.027	-0.005	-0.001	0.021
0.363	-0.103	-0.045	-0.005	-0.001	0.021
0.350	-0.128	-0.038	-0.005	-0.001	0.021
0.348	-0.119	-0.054	-0.005	-0.000	0.021
0.359	-0.122	-0.031	-0.005	-0.001	0.021
0.335	-0.105	-0.058	-0.005	-0.000	0.021
0.316	-0.122	-0.030	-0.005	-0.000	0.021
0.328	-0.091	-0.038	-0.005	-0.001	0.021
0.344	-0.103	-0.066	-0.004	-0.001	0.021
0.336	-0.094	-0.075	-0.005	-0.001	0.021
0.359	-0.102	-0.038	-0.005	-0.001	0.021
0.359	-0.111	-0.051	-0.005	-0.001	0.021
0.360	-0.165	-0.037	-0.005	-0.001	0.021
0.347	-0.122	-0.061	-0.005	-0.001	0.021
0.358	-0.123	-0.041	-0.005	-0.001	0.021
0.350	-0.123	-0.044	-0.005	-0.001	0.021
0.341	-0.112	-0.031	-0.005	-0.001	0.021
0.334	-0.122	-0.054	-0.005	-0.001	0.021
0.340	-0.108	-0.017	-0.005	-0.001	0.021
0.341	-0.076	-0.045	-0.005	-0.001	0.021
0.365	-0.087	-0.038	-0.005	-0.001	0.021
0.361	-0.105	-0.048	-0.005	-0.001	0.021
0.360	-0.116	-0.024	-0.005	-0.001	0.021
0.368	-0.122	-0.061	-0.005	-0.002	0.021
0.353	-0.112	-0.041	-0.005	-0.001	0.021
0.344	-0.133	-0.047	-0.005	-0.001	0.021
0.353	-0.114	-0.048	-0.005	-0.001	0.021
0.333	-0.135	-0.047	-0.005	-0.001	0.021
0.326	-0.108	-0.055	-0.005	-0.001	0.021
0.348	-0.118	-0.051	-0.005	-0.001	0.021
0.354	-0.094	-0.041	-0.005	-0.001	0.021
0.363	-0.113	-0.042	-0.004	-0.002	0.021
0.373	-0.095	-0.042	-0.005	-0.001	0.021
0.363	-0.131	-0.027	-0.005	-0.001	0.021
0.367	-0.114	-0.020	-0.006	-0.001	0.021
0.363	-0.123	-0.024	-0.005	-0.001	0.021
0.353	-0.129	-0.085	-0.005	-0.000	0.021
0.339	-0.136	-0.033	-0.005	-0.001	0.021
0.334	-0.102	-0.058	-0.005	-0.001	0.021
0.347	-0.119	-0.017	-0.005	-0.001	0.021
0.352	-0.082	-0.065	-0.005	-0.001	0.021
0.358	-0.103	-0.069	-0.004	-0.002	0.021
0.357	-0.115	-0.037	-0.005	-0.001	0.021
0.369	-0.114	-0.021	-0.005	-0.002	0.021
0.395	-0.094	-0.056	-0.005	-0.002	0.021
0.388	-0.143	-0.044	-0.005	-0.001	0.021
0.371	-0.121	-0.024	-0.005	-0.001	0.021
0.364	-0.137	-0.014	-0.005	-0.001	0.021
0.354	-0.127	-0.057	-0.005	-0.001	0.021
0.352	-0.118	-0.010	-0.005	-0.001	0.021
0.342	-0.093	-0.051	-0.005	-0.001	0.021
0.357	-0.116	-0.020	-0.005	-0.001	0.021
0.350	-0.106	-0.034	-0.005	-0.001	0.021
0.367	-0.102	-0.035	-0.005	-0.001	0.021
0.371	-0.103	-0.075	-0.006	-0.002	0.021
0.369	-0.103	-0.035	-0.005	-0.001	0.021
0.368	-0.115	-0.044	-0.005	-0.001	0.021
0.377	-0.158	-0.044	-0.006	-0.001	0.020
0.347	-0.140	-0.057	-0.005	-0.001	0.021
0.373	-0.128	-0.031	-0.005	-0.001	0.021
0.356	-0.121	-0.034	-0.005	-0.001	0.021
0.360	-0.115	-0.024	-0.005	-0.001	0.021
0.359	-0.123	-0.072	-0.005	-0.001	0.021
0.358	-0.111	-0.017	-0.005	-0.001	0.021
0.350	-0.076	-0.035	-0.005	-0.001	0.021
0.389	-0.098	-0.025	-0.005	-0.001	0.021
0.375	-0.113	-0.051	-0.005	-0.001	0.021
0.376	-0.112	-0.017	-0.005	-0.001	0.021
0.375	-0.116	-0.072	-0.006	-0.001	0.021
0.371	-0.116	-0.044	-0.005	-0.001	0.021
0.364	-0.128	-0.047	-0.005	-0.001	0.021
0.373	-0.124	-0.068	-0.005	-0.001	0.021
0.346	-0.141	-0.050	-0.005	-0.001	0.021
0.366	-0.117	-0.017	-0.005	-0.001	0.021
0.370	-0.123	-0.044	-0.005	-0.001	0.021
0.371	-0.101	-0.024	-0.005	-0.001	0.021
0.360	-0.107	-0.065	-0.005	-0.001	0.021
0.398	-0.107	-0.038	-0.005	-0.001	0.021
0.380	-0.112	-0.038	-0.005	-0.001	0.021
0.384	-0.103	-0.017	-0.006	-0.001	0.021
0.391	-0.126	-0.030	-0.005	-0.001	0.021
0.383	-0.107	-0.048	-0.005	-0.001	0.021
0.366	-0.138	-0.030	-0.005	-0.001	0.021
0.369	-0.116	-0.037	-0.005	-0.001	0.021
0.366	-0.127	-0.020	-0.005	-0.001	0.021
0.370	-0.095	-0.048	-0.005	-0.001	0.021
0.359	-0.128	-0.065	-0.004	-0.001	0.021
0.361	-0.104	-0.021	-0.005	-0.001	0.021
0.381	-0.125	-0.014	-0.005	-0.002	0.021
0.412	-0.080	-0.053	-0.005	-0.002	0.021
0.404	-0.134	-0.034	-0.005	-0.001	0.021
0.387	-0.105	-0.018	-0.005	-0.001	0.021
0.393	-0.133	-0.014	-0.005	-0.001	0.021
0.381	-0.123	-0.030	-0.006	-0.001	0.021
0.387	-0.132	-0.031	-0.005	-0.001	0.021
0.370	-0.116	-0.044	-0.005	-0.000	0.021
0.335	-0.141	-0.022	-0.005	-0.001	0.021
0.362	-0.110	-0.041	-0.005	-0.001	0.021
0.369	-0.124	-0.055	-0.005	-0.001	0.021
0.366	-0.104	-0.020	-0.005	-0.001	0.021
0.384	-0.107	-0.022	-0.004	-0.002	0.021
0.385	-0.110	-0.031	-0.005	-0.001	0.021
0.399	-0.156	-0.027	-0.005	-0.001	0.021
0.396	-0.113	-0.048	-0.005	-0.002	0.021
0.408	-0.140	-0.024	-0.005	-0.001	0.021
0.386	-0.124	-0.041	-0.005	-0.001	0.021
0.380	-0.131	-0.017	-0.005	-0.001	0.021
0.370	-0.138	-0.054	-0.005	-0.001	0.021
0.371	-0.117	-0.006	-0.005	-0.001	0.021
0.368	-0.062	-0.028	-0.005	-0.001	0.022
0.387	-0.108	-0.007	-0.005	-0.001	0.021
0.381	-0.103	-0.065	-0.005	-0.001	0.021
0.394	-0.112	0.010	-0.005	-0.002	0.021
0.392	-0.112	-0.051	-0.006	-0.002	0.021
0.402	-0.124	-0.031	-0.005	-0.001	0.021
0.393	-0.124	-0.038	-0.005	-0.001	0.021
0.400	-0.127	-0.058	-0.005	-0.001	0.021
0.357	-0.144	-0.022	-0.005	-0.001	0.022
0.384	-0.126	-0.024	-0.005	-0.001	0.021
0.381	-0.129	-0.044	-0.005	-0.001	0.021
0.388	-0.110	-0.014	-0.005	-0.001	0.021
0.378	-0.098	-0.041	-0.005	-0.001	0.021
0.395	-0.095	-0.011	-0.005	-0.001	0.021
0.396	-0.120	-0.024	-0.005	-0.002	0.021
0.410	-0.119	-0.024	-0.006	-0.001	0.021
0.412	-0.123	-0.034	-0.005	-0.002	0.021
0.400	-0.122	-0.048	-0.005	-0.001	0.021
0.381	-0.147	-0.030	-0.005	-0.001	0.021
0.388	-0.113	-0.027	-0.005	-0.001	0.021
0.388	-0.137	-0.027	-0.005	-0.001	0.021
0.386	-0.107	-0.038	-0.005	-0.001	0.021
0.380	-0.121	-0.035	-0.004	-0.002	0.021
0.386	-0.105	-0.024	-0.005	-0.001	0.021
0.408	-0.120	-0.024	-0.005	-0.002	0.021
0.438	-0.089	-0.053	-0.005	-0.002	0.021
0.428	-0.143	-0.027	-0.005	-0.002	0.021
0.407	-0.120	-0.024	-0.005	-0.001	0.021
0.402	-0.141	-0.010	-0.005	-0.001	0.021
0.411	-0.135	-0.040	-0.006	-0.001	0.021
0.400	-0.130	-0.003	-0.005	-0.001	0.021
0.385	-0.104	-0.061	-0.005	-0.001	0.021
0.378	-0.133	-0.016	-0.005	-0.001	0.021
0.374	-0.099	-0.034	-0.005	-0.001	0.021
0.401	-0.118	-0.059	-0.005	-0.001	0.021
0.402	-0.099	-0.068	-0.005	-0.002	0.021
0.418	-0.115	-0.021	-0.005	-0.002	0.021
0.417	-0.124	-0.044	-0.005	-0.001	0.021
0.421	-0.179	-0.023	-0.006	-0.001	0.021
0.393	-0.142	-0.033	-0.005	-0.001	0.022
0.420	-0.142	-0.027	-0.005	-0.001	0.021
0.404	-0.129	-0.058	-0.005	-0.001	0.021
0.393	-0.125	-0.021	-0.005	-0.001	0.021
0.388	-0.126	-0.023	-0.005	-0.001	0.022
0.387	-0.120	-0.010	-0.005	-0.001	0.021
0.395	-0.079	-0.021	-0.005	-0.002	0.022
0.427	-0.105	-0.025	-0.005	-0.002	0.021
0.423	-0.128	-0.028	-0.005	-0.002	0.021
0.416	-0.122	-0.031	-0.005	-0.001	0.021
0.415	-0.122	-0.037	-0.006	-0.002	0.021
0.401	-0.129	-0.024	-0.005	-0.001	0.021
0.394	-0.135	-0.034	-0.005	-0.001	0.021
0.404	-0.116	-0.030	-0.006	-0.001	0.021
0.382	-0.144	-0.054	-0.005	-0.001	0.022
0.391	-0.116	0.010	-0.005	-0.001	0.021
0.399	-0.126	-0.007	-0.005	-0.002	0.021
0.413	-0.109	-0.021	-0.005	-0.001	0.021
0.428	-0.125	-0.034	-0.005	-0.002	0.022
0.433	-0.112	-0.025	-0.005	-0.001	0.021
0.420	-0.136	-0.020	-0.005	-0.002	0.021
0.419	-0.120	-0.006	-0.006	-0.001	0.021
0.434	-0.142	-0.017	-0.005	-0.001	0.021
0.413	-0.129	-0.061	-0.006	-0.001	0.021
0.394	-0.143	-0.002	-0.005	-0.001	0.022
0.396	-0.112	-0.027	-0.005	-0.001	0.021
0.404	-0.139	-0.027	-0.005	-0.001	0.022
0.392	-0.095	-0.051	-0.005	-0.001	0.022
0.404	-0.121	-0.042	-0.004	-0.002	0.021
0.404	-0.112	-0.031	-0.005	-0.001	0.021
0.421	-0.119	-0.011	-0.005	-0.002	0.021
0.450	-0.100	-0.046	-0.005	-0.002	0.021
0.445	-0.153	-0.024	-0.005	-0.002	0.021
0.423	-0.121	-0.024	-0.005	-0.001	0.021
0.428	-0.147	-0.013	-0.005	-0.001	0.021
0.408	-0.140	-0.030	-0.006	-0.001	0.022
0.421	-0.140	0.007	-0.005	-0.001	0.022
0.414	-0.105	-0.041	-0.005	-0.001	0.022
0.389	-0.147	-0.002	-0.005	-0.001	0.022
0.393	-0.106	-0.048	-0.005	-0.001	0.021
0.412	-0.120	-0.028	-0.005	-0.001	0.021
0.413	-0.096	-0.044	-0.005	-0.002	0.022
0.423	-0.114	-0.021	-0.005	-0.002	0.021
0.423	-0.130	-0.020	-0.005	-0.002	0.021
0.436	-0.165	-0.034	-0.006	-0.002	0.021
0.417	-0.137	-0.051	-0.005	-0.002	0.021
0.439	-0.139	-0.003	-0.005	-0.001	0.021
0.423	-0.128	-0.048	-0.005	-0.001	0.021
0.416	-0.138	-0.021	-0.005	-0.001	0.021
0.415	-0.147	-0.020	-0.005	-0.001	0.022
0.408	-0.128	0.007	-0.005	-0.001	0.022
0.407	-0.073	-0.021	-0.005	-0.001	0.022
0.426	-0.108	-0.001	-0.005	-0.001	0.021
0.427	-0.117	-0.044	-0.005	-0.002	0.022
0.430	-0.114	0.024	-0.005	-0.002	0.022
0.434	-0.123	-0.047	-0.006	-0.002	0.022
0.451	-0.134	-0.011	-0.005	-0.002	0.021
0.418	-0.135	-0.013	-0.006	-0.002	0.022
0.434	-0.144	-0.044	-0.005	-0.001	0.021
0.402	-0.145	-0.023	-0.005	-0.001	0.022
0.424	-0.130	-0.007	-0.005	-0.001	0.021
0.423	-0.143	-0.016	-0.005	-0.001	0.022
0.429	-0.120	0.003	-0.005	-0.001	0.021
0.406	-0.107	-0.028	-0.005	-0.002	0.022
0.435	-0.118	-0.018	-0.005	-0.001	0.021
0.422	-0.106	-0.007	-0.005	-0.002	0.022
0.445	-0.108	-0.017	-0.006	-0.001	0.021
0.447	-0.129	-0.034	-0.005	-0.002	0.022
0.438	-0.126	-0.034	-0.006	-0.001	0.021
0.417	-0.143	-0.030	-0.006	-0.002	0.022
0.429	-0.126	-0.034	-0.006	-0.001	0.022
0.423	-0.144	-0.009	-0.005	-0.001	0.022
0.420	-0.126	-0.020	-0.005	-0.001	0.022
0.417	-0.133	-0.041	-0.005	-0.002	0.022
0.421	-0.121	0.003	-0.005	-0.001	0.022
0.428	-0.120	-0.011	-0.005	-0.002	0.022
0.469	-0.091	-0.026	-0.005	-0.002	0.021
0.447	-0.132	-0.014	-0.005	-0.002	0.022
0.442	-0.125	-0.027	-0.006	-0.002	0.021
0.443	-0.133	-0.000	-0.005	-0.002	0.021
0.438	-0.126	-0.016	-0.006	-0.001	0.022
0.443	-0.128	-0.017	-0.005	-0.002	0.022
0.417	-0.113	-0.037	-0.005	-0.001	0.022
0.394	-0.154	-0.026	-0.005	-0.001	0.022
0.405	-0.108	-0.003	-0.005	-0.001	0.021
0.421	-0.122	-0.024	-0.005	-0.002	0.022
0.421	-0.102	0.000	-0.005	-0.001	0.022
0.431	-0.118	-0.032	-0.004	-0.002	0.021
0.441	-0.110	-0.007	-0.005	-0.002	0.022
0.450	-0.152	-0.003	-0.005	-0.002	0.021
0.447	-0.116	-0.031	-0.005	-0.002	0.021
0.459	-0.143	-0.010	-0.005	-0.002	0.022
0.439	-0.131	-0.024	-0.005	-0.001	0.022
0.438	-0.145	-0.013	-0.005	-0.001	0.021
0.427	-0.138	-0.013	-0.006	-0.001	0.022
0.422	-0.131	-0.024	-0.005	-0.001	0.022
0.413	-0.078	-0.017	-0.005	-0.001	0.022
0.433	-0.123	0.004	-0.005	-0.001	0.022
0.426	-0.118	-0.034	-0.005	-0.002	0.022
0.432	-0.117	0.041	-0.005	-0.002	0.022
0.438	-0.119	-0.044	-0.005	-0.002	0.022
0.466	-0.129	-0.004	-0.005	-0.002	0.021
0.440	-0.132	-0.030	-0.005	-0.002	0.022
0.450	-0.154	-0.023	-0.006	-0.001	0.021
0.423	-0.154	-0.033	-0.005	-0.002	0.022
0.439	-0.132	0.003	-0.005	-0.001	0.022
0.440	-0.133	-0.027	-0.005	-0.001	0.022
0.438	-0.115	0.007	-0.005	-0.001	0.022
0.419	-0.106	-0.014	-0.005	-0.002	0.022
0.447	-0.115	-0.011	-0.005	-0.001	0.021
0.444	-0.105	-0.014	-0.005	-0.002	0.022
0.459	-0.115	-0.004	-0.005	-0.002	0.021
0.456	-0.128	-0.010	-0.006	-0.002	0.022
0.448	-0.120	-0.010	-0.005	-0.001	0.022
0.423	-0.143	-0.023	-0.006	-0.002	0.022
0.465	-0.127	-0.010	-0.006	-0.002	0.022
0.434	-0.134	-0.017	-0.005	-0.001	0.022
0.434	-0.121	-0.031	-0.005	-0.001	0.022
0.427	-0.147	-0.020	-0.005	-0.002	0.022
0.433	-0.117	-0.004	-0.005	-0.001	0.021
0.438	-0.124	-0.000	-0.005	-0.002	0.022
0.473	-0.084	-0.012	-0.005	-0.002	0.021
0.462	-0.133	-0.011	-0.005	-0.002	0.022
0.454	-0.118	-0.028	-0.005	-0.002	0.021
0.445	-0.137	0.004	-0.005	-0.002	0.022
0.457	-0.132	-0.017	-0.006	-0.001	0.022
0.456	-0.137	-0.017	-0.005	-0.002	0.022
0.435	-0.125	-0.031	-0.005	-0.001	0.022
0.402	-0.166	-0.001	-0.005	-0.001	0.022
0.421	-0.113	-0.010	-0.005	-0.001	0.022
0.436	-0.129	-0.010	-0.005	-0.002	0.022
0.436	-0.108	-0.000	-0.005	-0.001	0.022
0.443	-0.117	-0.008	-0.005	-0.002	0.022
0.451	-0.122	-0.010	-0.005	-0.002	0.022
0.461	-0.152	-0.003	-0.005	-0.002	0.021
0.461	-0.116	-0.031	-0.006	-0.002	0.021
0.466	-0.145	-0.017	-0.005	-0.002	0.022
0.456	-0.127	-0.044	-0.006	-0.001	0.022
0.451	-0.140	-0.020	-0.005	-0.002	0.022
0.451	-0.138	-0.003	-0.006	-0.001	0.022
0.437	-0.144	0.004	-0.005	-0.001	0.022
0.425	-0.084	-0.027	-0.005	-0.001	0.022
0.443	-0.122	-0.000	-0.005	-0.001	0.022
0.433	-0.112	-0.017	-0.005	-0.002	0.022
0.437	-0.121	0.031	-0.005	-0.002	0.022
0.446	-0.106	-0.034	-0.006	-0.002	0.022
0.464	-0.125	-0.011	-0.005	-0.002	0.022
0.457	-0.127	-0.028	-0.005	-0.002	0.022
0.455	-0.152	-0.010	-0.005	-0.002	0.021
0.443	-0.136	-0.020	-0.005	-0.002	0.022
0.457	-0.140	0.014	-0.005	-0.001	0.022
0.440	-0.140	-0.047	-0.006	-0.001	0.022
0.452	-0.139	0.010	-0.005	-0.001	0.022
0.417	-0.108	-0.004	-0.005	-0.001	0.022
0.446	-0.112	-0.000	-0.005	-0.001	0.021
0.445	-0.096	-0.004	-0.005	-0.002	0.022
0.465	-0.109	0.006	-0.005	-0.002	0.022
0.462	-0.122	-0.031	-0.005	-0.002	0.022
0.452	-0.122	0.007	-0.005	-0.002	0.022
[truncated: 121,000 more rows]
