# Supplementary material for: Identification of Haptic Based Guiding Using Hard Reins
Source: PLoS One. 2015 Jul 22;10(7):e0132020. doi: 10.1371/journal.pone.0132020 (PMC4511788; doi:10.1371/journal.pone.0132020)
Supplement: S5 File — (ZIP) [file pone.0132020.s005.zip › Exp2_ForceData1/Subject3/path3/T6.csv]

-0.095	1.595	-10.332	0.065	-0.028	-0.059
-0.050	1.591	-10.326	0.065	-0.028	-0.059
-0.054	1.581	-10.291	0.065	-0.029	-0.059
-0.079	1.577	-10.345	0.066	-0.028	-0.058
-0.049	1.592	-10.336	0.066	-0.028	-0.058
-0.063	1.593	-10.332	0.065	-0.028	-0.059
-0.079	1.571	-10.308	0.066	-0.028	-0.058
-0.037	1.585	-10.308	0.066	-0.029	-0.058
-0.061	1.585	-10.346	0.065	-0.028	-0.058
-0.076	1.603	-10.322	0.066	-0.028	-0.058
-0.057	1.590	-10.295	0.065	-0.029	-0.059
-0.075	1.577	-10.290	0.065	-0.028	-0.058
-0.054	1.617	-10.312	0.066	-0.028	-0.058
-0.061	1.573	-10.297	0.064	-0.028	-0.058
-0.075	1.583	-10.288	0.066	-0.028	-0.059
-0.044	1.601	-10.278	0.065	-0.029	-0.058
-0.095	1.551	-10.296	0.065	-0.028	-0.058
-0.057	1.586	-10.315	0.066	-0.029	-0.058
-0.048	1.580	-10.318	0.065	-0.028	-0.058
-0.066	1.582	-10.287	0.065	-0.028	-0.058
-0.044	1.586	-10.274	0.065	-0.029	-0.058
-0.066	1.577	-10.307	0.065	-0.029	-0.058
-0.069	1.618	-10.311	0.065	-0.028	-0.058
-0.037	1.584	-10.266	0.064	-0.028	-0.058
-0.055	1.576	-10.270	0.065	-0.028	-0.058
-0.039	1.581	-10.277	0.065	-0.029	-0.058
-0.073	1.568	-10.286	0.065	-0.029	-0.058
-0.075	1.594	-10.287	0.065	-0.028	-0.058
-0.041	1.591	-10.294	0.065	-0.029	-0.058
-0.045	1.564	-10.270	0.065	-0.028	-0.058
-0.052	1.567	-10.297	0.065	-0.029	-0.058
-0.051	1.582	-10.297	0.065	-0.029	-0.058
-0.065	1.602	-10.304	0.065	-0.028	-0.058
-0.028	1.604	-10.250	0.065	-0.029	-0.058
-0.044	1.573	-10.249	0.065	-0.028	-0.058
-0.051	1.578	-10.287	0.065	-0.029	-0.058
-0.031	1.598	-10.291	0.065	-0.029	-0.058
-0.068	1.580	-10.283	0.065	-0.028	-0.058
-0.050	1.586	-10.263	0.065	-0.028	-0.058
-0.040	1.568	-10.283	0.064	-0.029	-0.058
-0.056	1.562	-10.293	0.065	-0.029	-0.058
-0.039	1.586	-10.266	0.065	-0.029	-0.058
-0.051	1.566	-10.266	0.065	-0.028	-0.058
-0.057	1.573	-10.273	0.065	-0.029	-0.058
-0.032	1.570	-10.273	0.064	-0.029	-0.058
-0.053	1.574	-10.283	0.065	-0.028	-0.058
-0.005	1.612	-10.261	0.065	-0.029	-0.058
-0.045	1.560	-10.235	0.064	-0.029	-0.058
-0.061	1.572	-10.252	0.065	-0.029	-0.058
-0.031	1.574	-10.296	0.064	-0.029	-0.058
-0.050	1.563	-10.255	0.064	-0.028	-0.058
-0.040	1.580	-10.235	0.065	-0.029	-0.058
-0.032	1.548	-10.235	0.064	-0.029	-0.058
-0.069	1.555	-10.234	0.065	-0.028	-0.058
-0.027	1.572	-10.276	0.065	-0.029	-0.058
-0.045	1.563	-10.265	0.064	-0.028	-0.058
-0.028	1.589	-10.212	0.065	-0.029	-0.058
-0.015	1.555	-10.218	0.065	-0.029	-0.058
-0.051	1.561	-10.248	0.064	-0.029	-0.057
-0.048	1.599	-10.259	0.064	-0.029	-0.057
-0.028	1.572	-10.187	0.064	-0.029	-0.058
-0.051	1.562	-10.217	0.065	-0.028	-0.058
-0.029	1.593	-10.207	0.065	-0.029	-0.057
-0.055	1.559	-10.241	0.064	-0.029	-0.057
-0.042	1.569	-10.234	0.065	-0.029	-0.057
-0.032	1.580	-10.214	0.064	-0.029	-0.058
-0.046	1.558	-10.193	0.064	-0.029	-0.058
-0.022	1.568	-10.238	0.065	-0.029	-0.057
-0.035	1.563	-10.217	0.064	-0.029	-0.057
-0.037	1.580	-10.200	0.065	-0.028	-0.057
-0.024	1.578	-10.184	0.064	-0.029	-0.058
-0.054	1.552	-10.182	0.064	-0.028	-0.057
-0.037	1.610	-10.231	0.065	-0.029	-0.057
-0.033	1.564	-10.230	0.064	-0.029	-0.057
-0.044	1.573	-10.197	0.064	-0.028	-0.058
-0.026	1.576	-10.170	0.064	-0.030	-0.057
-0.046	1.554	-10.209	0.064	-0.029	-0.057
-0.037	1.583	-10.224	0.065	-0.029	-0.057
-0.021	1.580	-10.197	0.064	-0.029	-0.057
-0.043	1.560	-10.159	0.065	-0.028	-0.057
-0.033	1.571	-10.194	0.065	-0.030	-0.057
-0.040	1.553	-10.202	0.064	-0.029	-0.057
-0.048	1.594	-10.213	0.064	-0.028	-0.057
-0.021	1.586	-10.200	0.064	-0.029	-0.057
-0.033	1.566	-10.169	0.064	-0.029	-0.057
-0.043	1.560	-10.203	0.064	-0.029	-0.057
-0.041	1.565	-10.199	0.064	-0.029	-0.057
-0.058	1.577	-10.210	0.064	-0.028	-0.057
-0.021	1.577	-10.176	0.064	-0.029	-0.057
-0.027	1.549	-10.165	0.064	-0.029	-0.057
-0.052	1.551	-10.213	0.065	-0.029	-0.057
-0.032	1.567	-10.213	0.064	-0.029	-0.057
-0.046	1.558	-10.213	0.064	-0.029	-0.058
-0.022	1.575	-10.176	0.064	-0.029	-0.057
-0.011	1.553	-10.175	0.064	-0.029	-0.057
-0.039	1.556	-10.236	0.064	-0.028	-0.057
-0.031	1.578	-10.196	0.064	-0.029	-0.057
-0.028	1.560	-10.172	0.064	-0.029	-0.057
-0.048	1.568	-10.168	0.064	-0.029	-0.057
-0.028	1.575	-10.189	0.064	-0.029	-0.057
-0.049	1.546	-10.208	0.064	-0.028	-0.057
-0.030	1.569	-10.172	0.064	-0.029	-0.057
-0.031	1.523	-10.171	0.064	-0.029	-0.057
-0.065	1.538	-10.150	0.064	-0.029	-0.057
-0.029	1.564	-10.195	0.064	-0.029	-0.056
-0.038	1.555	-10.219	0.064	-0.028	-0.057
-0.031	1.568	-10.154	0.064	-0.029	-0.057
-0.011	1.555	-10.150	0.064	-0.029	-0.056
-0.054	1.551	-10.157	0.064	-0.029	-0.056
-0.031	1.584	-10.171	0.064	-0.029	-0.056
-0.033	1.565	-10.177	0.063	-0.029	-0.056
-0.046	1.553	-10.143	0.064	-0.029	-0.057
-0.024	1.538	-10.144	0.064	-0.030	-0.057
-0.059	1.526	-10.169	0.064	-0.029	-0.056
-0.029	1.569	-10.192	0.064	-0.029	-0.056
-0.026	1.561	-10.137	0.064	-0.029	-0.057
-0.045	1.557	-10.137	0.064	-0.029	-0.057
-0.000	1.557	-10.164	0.064	-0.030	-0.056
-0.047	1.547	-10.149	0.064	-0.029	-0.056
-0.051	1.579	-10.188	0.064	-0.029	-0.056
-0.023	1.568	-10.150	0.064	-0.029	-0.057
-0.047	1.562	-10.129	0.064	-0.029	-0.056
-0.036	1.559	-10.154	0.064	-0.030	-0.056
-0.054	1.544	-10.149	0.064	-0.029	-0.056
-0.070	1.558	-10.150	0.064	-0.029	-0.056
-0.035	1.563	-10.099	0.064	-0.030	-0.056
-0.044	1.544	-10.150	0.064	-0.029	-0.056
-0.048	1.562	-10.174	0.064	-0.029	-0.056
-0.026	1.557	-10.150	0.064	-0.030	-0.056
-0.044	1.552	-10.164	0.064	-0.029	-0.056
-0.034	1.561	-10.154	0.064	-0.030	-0.056
-0.029	1.542	-10.139	0.063	-0.029	-0.056
-0.051	1.562	-10.166	0.064	-0.029	-0.056
-0.018	1.569	-10.167	0.064	-0.030	-0.056
-0.049	1.546	-10.142	0.064	-0.029	-0.056
-0.048	1.551	-10.115	0.064	-0.030	-0.056
-0.042	1.553	-10.166	0.063	-0.030	-0.056
-0.085	1.569	-10.153	0.064	-0.029	-0.056
-0.023	1.559	-10.133	0.064	-0.029	-0.056
-0.043	1.533	-10.135	0.063	-0.029	-0.056
-0.066	1.540	-10.149	0.065	-0.030	-0.056
-0.035	1.552	-10.146	0.064	-0.030	-0.056
-0.064	1.556	-10.176	0.064	-0.029	-0.056
-0.033	1.563	-10.133	0.064	-0.029	-0.056
-0.036	1.542	-10.115	0.064	-0.030	-0.056
-0.068	1.539	-10.142	0.064	-0.029	-0.056
-0.047	1.568	-10.145	0.063	-0.030	-0.055
-0.068	1.553	-10.128	0.063	-0.029	-0.056
-0.050	1.547	-10.111	0.064	-0.029	-0.056
-0.041	1.550	-10.111	0.064	-0.030	-0.055
-0.065	1.529	-10.148	0.064	-0.030	-0.055
-0.054	1.554	-10.128	0.064	-0.029	-0.055
-0.053	1.552	-10.118	0.064	-0.030	-0.056
-0.071	1.529	-10.086	0.064	-0.029	-0.055
-0.037	1.549	-10.115	0.064	-0.030	-0.055
-0.052	1.547	-10.131	0.064	-0.029	-0.055
-0.061	1.555	-10.124	0.064	-0.029	-0.055
-0.047	1.540	-10.104	0.063	-0.030	-0.055
-0.069	1.536	-10.100	0.063	-0.030	-0.055
-0.058	1.585	-10.104	0.064	-0.030	-0.055
-0.057	1.545	-10.072	0.063	-0.029	-0.055
-0.068	1.549	-10.083	0.064	-0.029	-0.055
-0.054	1.545	-10.079	0.063	-0.030	-0.055
-0.102	1.508	-10.108	0.063	-0.030	-0.055
-0.066	1.551	-10.127	0.064	-0.030	-0.055
-0.051	1.546	-10.141	0.063	-0.030	-0.055
-0.068	1.544	-10.083	0.064	-0.029	-0.055
-0.043	1.541	-10.107	0.064	-0.031	-0.055
-0.066	1.536	-10.099	0.063	-0.030	-0.055
-0.073	1.568	-10.110	0.064	-0.030	-0.055
-0.042	1.553	-10.090	0.063	-0.030	-0.055
-0.062	1.536	-10.090	0.064	-0.030	-0.055
-0.064	1.541	-10.103	0.064	-0.030	-0.055
-0.069	1.542	-10.137	0.063	-0.030	-0.055
-0.084	1.546	-10.120	0.064	-0.030	-0.055
-0.065	1.551	-10.090	0.064	-0.030	-0.055
-0.059	1.527	-10.099	0.063	-0.030	-0.055
-0.075	1.531	-10.137	0.064	-0.030	-0.055
-0.064	1.551	-10.123	0.063	-0.030	-0.055
-0.076	1.540	-10.096	0.063	-0.030	-0.055
-0.064	1.559	-10.090	0.064	-0.030	-0.055
-0.050	1.532	-10.078	0.063	-0.030	-0.054
-0.079	1.537	-10.140	0.063	-0.030	-0.054
-0.033	1.574	-10.104	0.063	-0.030	-0.055
-0.076	1.519	-10.088	0.063	-0.030	-0.055
-0.080	1.549	-10.116	0.064	-0.030	-0.054
-0.059	1.535	-10.146	0.063	-0.031	-0.054
-0.082	1.524	-10.102	0.063	-0.030	-0.054
-0.068	1.551	-10.096	0.063	-0.030	-0.054
-0.076	1.519	-10.105	0.063	-0.031	-0.055
-0.089	1.529	-10.095	0.064	-0.030	-0.054
-0.056	1.536	-10.098	0.063	-0.031	-0.054
-0.089	1.532	-10.142	0.063	-0.030	-0.054
-0.044	1.571	-10.104	0.064	-0.030	-0.055
-0.057	1.524	-10.085	0.063	-0.031	-0.054
-0.092	1.532	-10.108	0.064	-0.030	-0.054
-0.081	1.567	-10.119	0.063	-0.031	-0.054
-0.073	1.539	-10.088	0.063	-0.030	-0.054
-0.085	1.544	-10.081	0.064	-0.030	-0.054
-0.073	1.541	-10.078	0.063	-0.031	-0.054
-0.102	1.517	-10.114	0.063	-0.031	-0.054
-0.089	1.538	-10.118	0.063	-0.030	-0.054
-0.072	1.549	-10.085	0.063	-0.031	-0.054
-0.090	1.538	-10.071	0.064	-0.030	-0.054
-0.056	1.533	-10.084	0.063	-0.031	-0.054
-0.087	1.535	-10.073	0.063	-0.030	-0.054
-0.087	1.560	-10.071	0.063	-0.030	-0.054
-0.069	1.542	-10.060	0.063	-0.031	-0.054
-0.095	1.532	-10.090	0.063	-0.031	-0.054
-0.090	1.575	-10.094	0.064	-0.031	-0.053
-0.080	1.531	-10.094	0.063	-0.031	-0.054
-0.091	1.539	-10.077	0.063	-0.030	-0.054
-0.078	1.543	-10.050	0.063	-0.031	-0.054
-0.094	1.513	-10.090	0.063	-0.031	-0.053
-0.091	1.553	-10.087	0.064	-0.031	-0.053
-0.069	1.534	-10.094	0.063	-0.031	-0.054
-0.098	1.543	-10.033	0.064	-0.030	-0.054
-0.073	1.550	-10.067	0.063	-0.032	-0.054
-0.092	1.519	-10.096	0.063	-0.031	-0.053
-0.105	1.575	-10.118	0.063	-0.031	-0.053
-0.059	1.560	-10.108	0.063	-0.031	-0.054
-0.097	1.539	-10.053	0.063	-0.031	-0.054
-0.094	1.535	-10.080	0.063	-0.031	-0.053
-0.093	1.524	-10.100	0.063	-0.031	-0.053
-0.107	1.551	-10.111	0.063	-0.031	-0.053
-0.075	1.543	-10.101	0.063	-0.031	-0.053
-0.086	1.508	-10.042	0.063	-0.031	-0.053
-0.098	1.535	-10.087	0.064	-0.031	-0.053
-0.083	1.531	-10.117	0.063	-0.031	-0.053
-0.109	1.542	-10.110	0.063	-0.030	-0.053
-0.076	1.553	-10.077	0.063	-0.031	-0.053
-0.084	1.529	-10.076	0.063	-0.031	-0.053
-0.104	1.530	-10.127	0.063	-0.031	-0.053
-0.086	1.547	-10.100	0.063	-0.031	-0.053
-0.108	1.544	-10.076	0.063	-0.031	-0.053
-0.087	1.539	-10.073	0.063	-0.031	-0.053
-0.089	1.527	-10.072	0.063	-0.032	-0.053
-0.109	1.514	-10.127	0.063	-0.031	-0.053
-0.079	1.547	-10.110	0.063	-0.031	-0.053
-0.101	1.506	-10.082	0.062	-0.031	-0.053
-0.093	1.532	-10.073	0.063	-0.031	-0.053
-0.069	1.539	-10.082	0.063	-0.032	-0.053
-0.107	1.523	-10.130	0.063	-0.030	-0.053
-0.101	1.543	-10.106	0.063	-0.031	-0.053
-0.087	1.538	-10.065	0.063	-0.031	-0.052
-0.112	1.532	-10.075	0.063	-0.031	-0.053
-0.089	1.553	-10.093	0.063	-0.032	-0.052
-0.111	1.526	-10.085	0.063	-0.031	-0.052
-0.099	1.538	-10.069	0.063	-0.031	-0.053
-0.088	1.507	-10.075	0.062	-0.032	-0.053
-0.131	1.508	-10.077	0.063	-0.031	-0.052
-0.095	1.538	-10.106	0.063	-0.032	-0.052
-0.096	1.531	-10.078	0.062	-0.031	-0.052
-0.098	1.551	-10.048	0.063	-0.031	-0.052
-0.060	1.531	-10.058	0.063	-0.032	-0.052
-0.114	1.524	-10.077	0.063	-0.031	-0.052
-0.107	1.562	-10.109	0.063	-0.032	-0.052
-0.078	1.537	-10.061	0.062	-0.032	-0.052
-0.102	1.529	-10.058	0.063	-0.031	-0.052
-0.090	1.530	-10.044	0.063	-0.032	-0.052
-0.114	1.515	-10.087	0.062	-0.032	-0.052
-0.119	1.531	-10.098	0.063	-0.031	-0.052
-0.090	1.545	-10.024	0.063	-0.032	-0.052
-0.105	1.518	-10.051	0.063	-0.032	-0.052
-0.101	1.527	-10.091	0.063	-0.032	-0.052
-0.093	1.527	-10.074	0.063	-0.032	-0.052
-0.105	1.542	-10.102	0.063	-0.031	-0.052
-0.095	1.540	-10.079	0.063	-0.032	-0.052
-0.096	1.524	-10.064	0.062	-0.032	-0.052
-0.099	1.540	-10.088	0.063	-0.032	-0.052
-0.095	1.527	-10.108	0.062	-0.032	-0.052
-0.118	1.529	-10.077	0.063	-0.032	-0.052
-0.103	1.535	-10.037	0.063	-0.033	-0.052
-0.094	1.514	-10.084	0.062	-0.032	-0.052
-0.130	1.543	-10.101	0.063	-0.032	-0.052
-0.085	1.538	-10.099	0.062	-0.032	-0.052
-0.112	1.512	-10.084	0.062	-0.032	-0.052
-0.105	1.530	-10.085	0.063	-0.033	-0.052
-0.082	1.522	-10.084	0.062	-0.032	-0.052
-0.115	1.531	-10.114	0.062	-0.031	-0.051
-0.075	1.553	-10.099	0.062	-0.032	-0.052
-0.101	1.510	-10.053	0.062	-0.032	-0.052
-0.104	1.515	-10.073	0.063	-0.032	-0.051
-0.093	1.533	-10.094	0.062	-0.032	-0.052
-0.139	1.528	-10.097	0.062	-0.032	-0.052
-0.087	1.537	-10.074	0.063	-0.032	-0.052
-0.098	1.507	-10.063	0.062	-0.032	-0.052
-0.123	1.508	-10.104	0.063	-0.032	-0.051
-0.093	1.521	-10.077	0.062	-0.032	-0.051
-0.104	1.533	-10.084	0.062	-0.032	-0.051
-0.090	1.523	-10.043	0.062	-0.032	-0.052
-0.078	1.509	-10.046	0.062	-0.032	-0.051
-0.111	1.514	-10.093	0.063	-0.032	-0.051
-0.096	1.541	-10.107	0.062	-0.032	-0.051
-0.118	1.523	-10.052	0.062	-0.032	-0.052
-0.102	1.524	-10.042	0.062	-0.032	-0.051
-0.092	1.510	-10.045	0.062	-0.033	-0.051
-0.117	1.489	-10.068	0.062	-0.032	-0.051
-0.104	1.517	-10.069	0.063	-0.032	-0.051
-0.098	1.530	-10.066	0.062	-0.032	-0.051
-0.134	1.499	-10.051	0.062	-0.032	-0.051
-0.084	1.520	-10.066	0.063	-0.033	-0.051
-0.105	1.504	-10.069	0.062	-0.032	-0.051
-0.102	1.524	-10.073	0.063	-0.032	-0.051
-0.086	1.513	-10.049	0.062	-0.033	-0.051
-0.113	1.506	-10.037	0.062	-0.032	-0.051
-0.100	1.542	-10.056	0.063	-0.032	-0.050
-0.093	1.513	-10.034	0.061	-0.032	-0.051
-0.111	1.514	-10.028	0.063	-0.032	-0.051
-0.088	1.505	-10.039	0.063	-0.033	-0.051
-0.130	1.482	-10.067	0.062	-0.032	-0.050
-0.104	1.520	-10.079	0.062	-0.032	-0.051
-0.091	1.520	-10.076	0.062	-0.032	-0.051
-0.105	1.494	-10.028	0.062	-0.032	-0.051
-0.088	1.502	-10.069	0.063	-0.033	-0.051
-0.098	1.498	-10.065	0.062	-0.033	-0.050
-0.109	1.525	-10.096	0.062	-0.032	-0.051
-0.075	1.520	-10.031	0.062	-0.033	-0.051
-0.098	1.502	-10.048	0.062	-0.032	-0.051
-0.100	1.491	-10.089	0.062	-0.033	-0.050
-0.083	1.510	-10.072	0.062	-0.033	-0.051
-0.126	1.503	-10.075	0.062	-0.032	-0.051
-0.085	1.502	-10.055	0.062	-0.033	-0.051
-0.089	1.489	-10.065	0.062	-0.033	-0.051
-0.108	1.484	-10.064	0.062	-0.033	-0.050
-0.082	1.503	-10.065	0.062	-0.033	-0.050
-0.106	1.490	-10.075	0.062	-0.032	-0.051
-0.095	1.509	-10.052	0.062	-0.033	-0.051
-0.084	1.497	-10.058	0.062	-0.033	-0.051
-0.101	1.491	-10.089	0.062	-0.032	-0.051
-0.067	1.541	-10.077	0.062	-0.033	-0.051
-0.107	1.488	-10.041	0.062	-0.033	-0.051
-0.109	1.492	-10.072	0.062	-0.033	-0.051
-0.096	1.508	-10.099	0.062	-0.033	-0.050
-0.106	1.488	-10.044	0.062	-0.032	-0.050
-0.095	1.504	-10.065	0.062	-0.033	-0.051
-0.092	1.483	-10.034	0.062	-0.033	-0.051
-0.118	1.487	-10.057	0.063	-0.033	-0.050
-0.082	1.497	-10.064	0.062	-0.033	-0.050
-0.100	1.498	-10.085	0.062	-0.032	-0.050
-0.078	1.527	-10.035	0.062	-0.033	-0.051
-0.069	1.486	-10.034	0.062	-0.033	-0.050
-0.110	1.488	-10.057	0.062	-0.033	-0.050
-0.097	1.514	-10.082	0.062	-0.033	-0.050
-0.091	1.492	-10.033	0.062	-0.033	-0.050
-0.097	1.493	-10.013	0.062	-0.033	-0.050
-0.084	1.500	-10.017	0.062	-0.033	-0.050
-0.108	1.467	-10.057	0.062	-0.033	-0.050
-0.092	1.495	-10.044	0.062	-0.033	-0.050
-0.096	1.497	-10.040	0.062	-0.033	-0.050
-0.100	1.483	-10.013	0.062	-0.033	-0.050
-0.065	1.485	-10.009	0.062	-0.033	-0.050
-0.100	1.484	-10.043	0.062	-0.033	-0.050
-0.100	1.514	-10.030	0.062	-0.033	-0.050
-0.093	1.499	-10.002	0.062	-0.033	-0.050
-0.109	1.480	-10.012	0.062	-0.033	-0.050
-0.088	1.519	-10.027	0.063	-0.033	-0.049
-0.107	1.478	-10.046	0.062	-0.033	-0.050
-0.106	1.497	-10.016	0.062	-0.033	-0.050
-0.075	1.486	-9.999	0.062	-0.034	-0.050
-0.113	1.471	-10.019	0.062	-0.033	-0.050
-0.084	1.498	-10.037	0.062	-0.033	-0.049
-0.082	1.487	-10.002	0.062	-0.033	-0.050
-0.103	1.492	-9.982	0.063	-0.033	-0.050
-0.079	1.495	-10.003	0.062	-0.034	-0.050
-0.099	1.471	-10.015	0.062	-0.033	-0.049
-0.107	1.525	-10.047	0.062	-0.033	-0.049
-0.079	1.499	-10.033	0.062	-0.033	-0.050
-0.099	1.483	-10.002	0.062	-0.033	-0.050
-0.100	1.486	-10.016	0.062	-0.034	-0.050
-0.102	1.475	-10.035	0.062	-0.034	-0.049
-0.106	1.490	-10.026	0.062	-0.033	-0.050
-0.072	1.485	-9.999	0.062	-0.033	-0.050
-0.095	1.459	-9.968	0.062	-0.033	-0.050
-0.098	1.475	-10.036	0.063	-0.034	-0.049
-0.089	1.474	-10.008	0.062	-0.034	-0.049
-0.116	1.482	-10.012	0.062	-0.033	-0.050
-0.069	1.502	-10.020	0.062	-0.033	-0.050
-0.080	1.472	-10.009	0.062	-0.034	-0.050
-0.101	1.474	-10.039	0.062	-0.033	-0.050
-0.090	1.491	-10.022	0.062	-0.034	-0.049
-0.111	1.480	-10.002	0.062	-0.033	-0.050
-0.095	1.485	-9.974	0.062	-0.033	-0.050
-0.083	1.474	-10.005	0.062	-0.034	-0.050
-0.113	1.455	-10.059	0.062	-0.033	-0.049
-0.078	1.488	-10.009	0.062	-0.033	-0.049
-0.096	1.443	-10.005	0.062	-0.033	-0.050
-0.100	1.459	-9.984	0.062	-0.033	-0.049
-0.074	1.476	-10.019	0.062	-0.034	-0.049
-0.089	1.464	-10.039	0.062	-0.033	-0.049
-0.097	1.489	-10.002	0.062	-0.033	-0.049
-0.055	1.478	-9.988	0.062	-0.034	-0.049
-0.103	1.462	-9.997	0.062	-0.033	-0.049
-0.083	1.497	-10.018	0.062	-0.034	-0.049
-0.087	1.478	-10.001	0.061	-0.033	-0.049
-0.094	1.474	-9.981	0.062	-0.033	-0.049
-0.081	1.457	-9.981	0.062	-0.034	-0.049
-0.133	1.443	-9.986	0.062	-0.033	-0.049
-0.092	1.477	-10.015	0.062	-0.034	-0.049
-0.088	1.478	-9.957	0.062	-0.033	-0.049
-0.089	1.465	-9.977	0.062	-0.033	-0.049
-0.061	1.467	-9.981	0.062	-0.034	-0.049
-0.091	1.463	-9.994	0.062	-0.034	-0.049
-0.098	1.488	-10.001	0.062	-0.033	-0.049
-0.064	1.476	-9.967	0.062	-0.034	-0.049
-0.092	1.471	-9.957	0.062	-0.033	-0.049
-0.081	1.470	-9.991	0.062	-0.034	-0.049
-0.100	1.470	-9.993	0.062	-0.034	-0.049
-0.101	1.477	-9.980	0.062	-0.033	-0.049
-0.088	1.478	-9.926	0.062	-0.034	-0.049
-0.087	1.454	-9.984	0.062	-0.034	-0.049
-0.103	1.478	-9.967	0.062	-0.034	-0.049
-0.070	1.484	-9.971	0.062	-0.034	-0.049
-0.096	1.452	-9.983	0.062	-0.033	-0.049
-0.099	1.476	-9.991	0.063	-0.034	-0.049
-0.077	1.467	-9.973	0.062	-0.034	-0.049
-0.097	1.473	-10.017	0.062	-0.033	-0.049
-0.067	1.482	-9.967	0.062	-0.034	-0.049
-0.083	1.453	-9.953	0.062	-0.034	-0.049
-0.096	1.464	-9.953	0.062	-0.034	-0.049
-0.084	1.465	-10.007	0.061	-0.034	-0.049
-0.123	1.473	-9.956	0.062	-0.033	-0.049
-0.078	1.471	-9.967	0.062	-0.034	-0.049
-0.083	1.447	-9.963	0.062	-0.034	-0.049
-0.118	1.445	-10.007	0.062	-0.034	-0.049
-0.074	1.468	-9.977	0.062	-0.034	-0.049
-0.088	1.458	-9.973	0.062	-0.033	-0.049
-0.089	1.470	-9.936	0.062	-0.034	-0.049
-0.064	1.447	-9.959	0.062	-0.034	-0.048
-0.093	1.455	-9.983	0.062	-0.034	-0.049
-0.086	1.478	-9.959	0.062	-0.034	-0.048
-0.097	1.459	-9.942	0.061	-0.034	-0.049
-0.099	1.452	-9.908	0.062	-0.034	-0.049
-0.068	1.468	-9.943	0.062	-0.034	-0.048
-0.095	1.436	-9.941	0.061	-0.034	-0.048
-0.094	1.462	-9.952	0.062	-0.034	-0.049
-0.077	1.455	-9.918	0.062	-0.034	-0.048
-0.126	1.422	-9.947	0.062	-0.034	-0.048
-0.079	1.464	-9.959	0.062	-0.034	-0.048
-0.079	1.451	-9.959	0.062	-0.034	-0.049
-0.095	1.458	-9.935	0.062	-0.033	-0.049
-0.070	1.454	-9.922	0.062	-0.034	-0.048
-0.094	1.442	-9.920	0.062	-0.034	-0.048
-0.086	1.488	-9.952	0.062	-0.034	-0.048
-0.069	1.449	-9.883	0.061	-0.034	-0.048
-0.092	1.446	-9.911	0.062	-0.033	-0.049
-0.071	1.443	-9.908	0.062	-0.035	-0.048
-0.109	1.424	-9.937	0.062	-0.034	-0.048
-0.096	1.459	-9.952	0.062	-0.034	-0.048
-0.066	1.457	-9.945	0.062	-0.034	-0.048
-0.078	1.437	-9.921	0.062	-0.034	-0.049
-0.070	1.446	-9.939	0.062	-0.034	-0.048
-0.081	1.437	-9.924	0.062	-0.034	-0.048
-0.097	1.472	-9.952	0.062	-0.034	-0.048
-0.058	1.461	-9.908	0.062	-0.034	-0.048
-0.065	1.432	-9.918	0.062	-0.034	-0.048
-0.082	1.443	-9.945	0.062	-0.034	-0.048
-0.056	1.468	-9.929	0.062	-0.034	-0.048
-0.097	1.445	-9.928	0.062	-0.034	-0.049
-0.082	1.450	-9.931	0.062	-0.034	-0.048
-0.069	1.441	-9.941	0.061	-0.035	-0.048
-0.087	1.432	-9.951	0.062	-0.034	-0.048
-0.060	1.451	-9.932	0.062	-0.034	-0.048
-0.087	1.433	-9.917	0.062	-0.034	-0.049
-0.072	1.446	-9.922	0.062	-0.034	-0.048
-0.055	1.442	-9.942	0.062	-0.034	-0.048
-0.078	1.439	-9.955	0.062	-0.033	-0.048
-0.038	1.476	-9.926	0.062	-0.034	-0.049
-0.064	1.432	-9.880	0.062	-0.034	-0.048
-0.081	1.440	-9.928	0.062	-0.034	-0.048
-0.060	1.453	-9.972	0.061	-0.035	-0.048
-0.072	1.430	-9.931	0.062	-0.034	-0.048
-0.071	1.447	-9.904	0.062	-0.034	-0.048
-0.058	1.431	-9.911	0.062	-0.034	-0.048
-0.095	1.423	-9.920	0.062	-0.034	-0.048
-0.058	1.448	-9.935	0.062	-0.034	-0.048
-0.076	1.444	-9.934	0.062	-0.033	-0.048
-0.056	1.448	-9.901	0.062	-0.034	-0.048
-0.040	1.423	-9.873	0.062	-0.034	-0.048
-0.067	1.426	-9.907	0.062	-0.034	-0.048
-0.065	1.460	-9.928	0.062	-0.034	-0.048
-0.058	1.442	-9.876	0.062	-0.034	-0.048
-0.077	1.441	-9.893	0.062	-0.034	-0.048
-0.046	1.450	-9.883	0.062	-0.035	-0.048
-0.085	1.414	-9.909	0.062	-0.034	-0.048
-0.058	1.445	-9.907	0.062	-0.034	-0.048
-0.061	1.430	-9.880	0.062	-0.034	-0.048
-0.061	1.421	-9.883	0.062	-0.033	-0.048
-0.030	1.427	-9.897	0.062	-0.035	-0.048
-0.052	1.433	-9.893	0.062	-0.034	-0.048
-0.064	1.452	-9.880	0.063	-0.033	-0.048
-0.041	1.437	-9.860	0.062	-0.034	-0.048
-0.064	1.417	-9.865	0.062	-0.034	-0.048
-0.052	1.468	-9.890	0.062	-0.034	-0.047
-0.060	1.430	-9.896	0.062	-0.034	-0.048
-0.056	1.423	-9.863	0.062	-0.034	-0.048
-0.048	1.441	-9.850	0.062	-0.035	-0.048
-0.062	1.405	-9.872	0.062	-0.034	-0.048
-0.057	1.435	-9.893	0.062	-0.034	-0.048
-0.035	1.435	-9.870	0.062	-0.034	-0.048
-0.056	1.420	-9.846	0.063	-0.033	-0.048
-0.051	1.434	-9.870	0.063	-0.034	-0.048
-0.052	1.420	-9.866	0.062	-0.034	-0.048
-0.062	1.458	-9.904	0.062	-0.034	-0.048
-0.026	1.439	-9.870	0.062	-0.034	-0.048
-0.059	1.418	-9.849	0.062	-0.034	-0.048
-0.049	1.420	-9.877	0.062	-0.034	-0.048
-0.048	1.417	-9.896	0.062	-0.034	-0.048
-0.063	1.441	-9.880	0.062	-0.034	-0.048
-0.027	1.430	-9.853	0.062	-0.034	-0.048
-0.047	1.408	-9.821	0.062	-0.034	-0.048
-0.053	1.411	-9.873	0.063	-0.034	-0.048
-0.030	1.420	-9.883	0.062	-0.034	-0.048
-0.054	1.406	-9.887	0.062	-0.034	-0.048
-0.028	1.439	-9.836	0.062	-0.034	-0.048
-0.028	1.412	-9.849	0.062	-0.034	-0.048
-0.051	1.411	-9.900	0.062	-0.033	-0.048
-0.045	1.435	-9.873	0.062	-0.034	-0.048
-0.038	1.418	-9.852	0.062	-0.034	-0.048
-0.041	1.414	-9.839	0.062	-0.034	-0.048
-0.033	1.417	-9.845	0.062	-0.034	-0.048
-0.042	1.403	-9.862	0.062	-0.034	-0.048
-0.030	1.421	-9.856	0.062	-0.034	-0.048
-0.043	1.391	-9.863	0.062	-0.034	-0.049
-0.052	1.395	-9.828	0.062	-0.034	-0.048
-0.023	1.417	-9.880	0.062	-0.034	-0.048
-0.043	1.411	-9.882	0.062	-0.033	-0.048
-0.036	1.419	-9.825	0.063	-0.034	-0.048
-0.010	1.408	-9.842	0.062	-0.034	-0.048
-0.046	1.404	-9.838	0.062	-0.034	-0.048
-0.034	1.435	-9.873	0.062	-0.034	-0.048
-0.037	1.398	-9.841	0.062	-0.034	-0.048
-0.047	1.415	-9.829	0.063	-0.034	-0.048
-0.021	1.385	-9.818	0.062	-0.035	-0.048
-0.061	1.381	-9.830	0.062	-0.034	-0.047
-0.038	1.420	-9.856	0.063	-0.034	-0.048
-0.021	1.420	-9.804	0.062	-0.034	-0.048
-0.034	1.389	-9.811	0.063	-0.034	-0.048
-0.005	1.407	-9.846	0.063	-0.034	-0.047
-0.021	1.403	-9.845	0.062	-0.034	-0.048
-0.042	1.427	-9.832	0.062	-0.034	-0.048
-0.010	1.417	-9.826	0.062	-0.034	-0.048
-0.031	1.395	-9.818	0.062	-0.034	-0.048
-0.026	1.414	-9.839	0.062	-0.034	-0.047
-0.039	1.406	-9.862	0.062	-0.034	-0.048
-0.047	1.396	-9.831	0.062	-0.034	-0.048
-0.024	1.415	-9.771	0.062	-0.035	-0.048
-0.028	1.395	-9.828	0.062	-0.034	-0.048
-0.054	1.417	-9.863	0.063	-0.034	-0.048
-0.016	1.418	-9.832	0.062	-0.034	-0.048
-0.041	1.396	-9.849	0.062	-0.034	-0.048
-0.032	1.406	-9.832	0.063	-0.034	-0.048
-0.016	1.393	-9.824	0.062	-0.034	-0.048
-0.052	1.420	-9.838	0.063	-0.034	-0.047
-0.004	1.416	-9.839	0.062	-0.034	-0.048
-0.034	1.395	-9.811	0.062	-0.034	-0.048
-0.042	1.403	-9.787	0.063	-0.035	-0.048
-0.025	1.398	-9.841	0.062	-0.034	-0.048
-0.077	1.418	-9.842	0.062	-0.034	-0.048
-0.009	1.412	-9.812	0.062	-0.034	-0.048
-0.031	1.374	-9.814	0.062	-0.034	-0.048
-0.050	1.394	-9.849	0.063	-0.035	-0.048
-0.028	1.401	-9.831	0.062	-0.034	-0.047
-0.038	1.404	-9.838	0.062	-0.033	-0.048
-0.014	1.415	-9.819	0.063	-0.034	-0.048
-0.017	1.388	-9.804	0.062	-0.034	-0.048
-0.044	1.400	-9.828	0.063	-0.034	-0.048
-0.036	1.411	-9.855	0.062	-0.035	-0.047
-0.051	1.401	-9.794	0.062	-0.034	-0.048
-0.028	1.403	-9.818	0.063	-0.034	-0.048
-0.021	1.393	-9.807	0.062	-0.035	-0.047
-0.052	1.377	-9.827	0.062	-0.034	-0.047
-0.036	1.399	-9.804	0.063	-0.034	-0.048
-0.032	1.397	-9.801	0.062	-0.034	-0.048
-0.058	1.380	-9.773	0.063	-0.034	-0.048
-0.014	1.399	-9.811	0.063	-0.034	-0.047
-0.024	1.390	-9.828	0.062	-0.034	-0.047
-0.042	1.413	-9.821	0.063	-0.034	-0.047
-0.023	1.394	-9.797	0.062	-0.035	-0.048
-0.054	1.390	-9.807	0.062	-0.034	-0.047
-0.026	1.425	-9.818	0.063	-0.035	-0.047
-0.031	1.387	-9.793	0.062	-0.034	-0.047
-0.043	1.405	-9.784	0.063	-0.034	-0.047
-0.031	1.403	-9.770	0.063	-0.035	-0.048
-0.067	1.359	-9.802	0.062	-0.034	-0.047
-0.037	1.404	-9.801	0.063	-0.034	-0.047
-0.024	1.400	-9.814	0.062	-0.034	-0.048
-0.042	1.387	-9.777	0.063	-0.034	-0.048
-0.018	1.394	-9.784	0.063	-0.035	-0.047
-0.054	1.386	-9.807	0.062	-0.034	-0.047
-0.043	1.423	-9.804	0.063	-0.034	-0.047
-0.010	1.406	-9.774	0.062	-0.034	-0.048
-0.040	1.387	-9.790	0.063	-0.034	-0.048
-0.035	1.396	-9.801	0.063	-0.034	-0.047
-0.051	1.382	-9.817	0.062	-0.035	-0.047
-0.054	1.406	-9.804	0.063	-0.034	-0.048
-0.023	1.404	-9.801	0.063	-0.034	-0.048
-0.048	1.384	-9.807	0.063	-0.034	-0.048
-0.040	1.385	-9.818	0.063	-0.035	-0.047
-0.031	1.392	-9.793	0.063	-0.034	-0.047
-0.045	1.400	-9.818	0.063	-0.034	-0.047
-0.016	1.414	-9.791	0.063	-0.034	-0.048
-0.026	1.392	-9.780	0.063	-0.034	-0.047
-0.041	1.395	-9.804	0.063	-0.034	-0.047
-0.005	1.423	-9.812	0.063	-0.035	-0.048
-0.054	1.384	-9.800	0.062	-0.034	-0.048
-0.040	1.405	-9.812	0.063	-0.034	-0.048
-0.026	1.400	-9.831	0.062	-0.035	-0.047
-0.053	1.379	-9.817	0.063	-0.034	-0.047
-0.021	1.403	-9.791	0.063	-0.034	-0.047
-0.037	1.381	-9.791	0.063	-0.034	-0.048
-0.049	1.390	-9.818	0.063	-0.034	-0.047
-0.014	1.391	-9.804	0.063	-0.035	-0.047
-0.045	1.389	-9.810	0.063	-0.033	-0.047
-0.001	1.424	-9.778	0.063	-0.034	-0.048
-0.032	1.375	-9.787	0.063	-0.034	-0.047
-0.046	1.391	-9.800	0.063	-0.034	-0.047
-0.040	1.417	-9.831	0.062	-0.035	-0.047
-0.040	1.393	-9.773	0.063	-0.034	-0.047
-0.043	1.406	-9.767	0.063	-0.034	-0.048
-0.036	1.392	-9.780	0.063	-0.035	-0.047
-0.068	1.384	-9.793	0.063	-0.035	-0.047
-0.044	1.411	-9.821	0.063	-0.034	-0.047
-0.038	1.391	-9.783	0.063	-0.034	-0.047
-0.036	1.398	-9.767	0.063	-0.034	-0.047
-0.015	1.393	-9.794	0.063	-0.035	-0.047
-0.054	1.383	-9.800	0.063	-0.034	-0.047
-0.044	1.421	-9.770	0.063	-0.034	-0.047
-0.028	1.412	-9.736	0.063	-0.035	-0.047
-0.063	1.386	-9.749	0.063	-0.034	-0.047
-0.042	1.429	-9.777	0.063	-0.034	-0.047
-0.045	1.388	-9.793	0.063	-0.035	-0.047
-0.054	1.399	-9.784	0.063	-0.034	-0.047
-0.045	1.409	-9.761	0.063	-0.035	-0.048
-0.058	1.379	-9.766	0.063	-0.034	-0.047
-0.046	1.414	-9.804	0.064	-0.034	-0.047
-0.026	1.403	-9.784	0.063	-0.034	-0.047
-0.057	1.392	-9.736	0.064	-0.033	-0.048
-0.031	1.401	-9.771	0.064	-0.035	-0.048
-0.044	1.386	-9.786	0.063	-0.035	-0.047
-0.054	1.437	-9.805	0.063	-0.034	-0.047
-0.022	1.420	-9.795	0.063	-0.035	-0.048
-0.042	1.397	-9.764	0.063	-0.035	-0.048
-0.040	1.399	-9.784	0.063	-0.035	-0.047
-0.049	1.394	-9.783	0.063	-0.035	-0.047
-0.064	1.413	-9.808	0.063	-0.034	-0.047
-0.029	1.412	-9.767	0.063	-0.034	-0.047
-0.038	1.383	-9.749	0.063	-0.035	-0.047
-0.053	1.393	-9.808	0.064	-0.035	-0.047
-0.017	1.402	-9.787	0.063	-0.035	-0.047
-0.057	1.382	-9.797	0.063	-0.034	-0.048
-0.032	1.416	-9.760	0.064	-0.034	-0.047
-0.022	1.395	-9.753	0.063	-0.035	-0.047
-0.049	1.390	-9.824	0.063	-0.034	-0.047
-0.037	1.416	-9.777	0.063	-0.035	-0.047
-0.036	1.394	-9.753	0.063	-0.034	-0.047
-0.047	1.393	-9.753	0.063	-0.034	-0.047
-0.030	1.409	-9.788	0.063	-0.035	-0.047
-0.056	1.385	-9.800	0.063	-0.034	-0.047
-0.043	1.411	-9.764	0.064	-0.035	-0.047
-0.031	1.366	-9.774	0.063	-0.035	-0.048
-0.067	1.380	-9.772	0.063	-0.034	-0.047
-0.029	1.407	-9.794	0.063	-0.035	-0.047
-0.046	1.407	-9.790	0.063	-0.034	-0.047
-0.043	1.406	-9.750	0.064	-0.034	-0.047
-0.001	1.393	-9.757	0.063	-0.035	-0.047
-0.050	1.389	-9.776	0.063	-0.034	-0.047
-0.035	1.435	-9.784	0.064	-0.035	-0.047
-0.033	1.402	-9.756	0.063	-0.034	-0.047
-0.039	1.407	-9.754	0.064	-0.034	-0.047
-0.028	1.395	-9.753	0.063	-0.035	-0.047
-0.066	1.381	-9.779	0.063	-0.035	-0.047
-0.045	1.416	-9.798	0.064	-0.035	-0.047
-0.028	1.413	-9.730	0.063	-0.035	-0.047
-0.038	1.398	-9.743	0.064	-0.034	-0.047
-0.027	1.401	-9.777	0.064	-0.035	-0.047
-0.034	1.396	-9.763	0.063	-0.035	-0.047
-0.054	1.404	-9.787	0.063	-0.034	-0.047
-0.020	1.409	-9.757	0.063	-0.035	-0.047
-0.029	1.400	-9.760	0.063	-0.035	-0.047
-0.041	1.409	-9.771	0.064	-0.035	-0.047
-0.037	1.408	-9.788	0.063	-0.035	-0.047
-0.051	1.404	-9.767	0.063	-0.034	-0.048
-0.036	1.409	-9.737	0.064	-0.036	-0.047
-0.037	1.400	-9.770	0.063	-0.035	-0.047
-0.070	1.413	-9.795	0.064	-0.034	-0.047
-0.014	1.406	-9.757	0.064	-0.035	-0.047
-0.038	1.390	-9.753	0.063	-0.035	-0.048
-0.044	1.406	-9.785	0.064	-0.035	-0.047
-0.022	1.401	-9.777	0.063	-0.035	-0.047
-0.053	1.415	-9.808	0.064	-0.034	-0.047
-0.015	1.427	-9.751	0.064	-0.035	-0.047
-0.027	1.391	-9.743	0.063	-0.035	-0.047
-0.043	1.397	-9.777	0.064	-0.035	-0.047
-0.033	1.418	-9.788	0.063	-0.035	-0.047
-0.065	1.409	-9.767	0.064	-0.034	-0.048
-0.035	1.412	-9.757	0.064	-0.035	-0.047
-0.023	1.402	-9.736	0.064	-0.035	-0.047
-0.056	1.383	-9.787	0.064	-0.035	-0.047
-0.037	1.405	-9.764	0.064	-0.035	-0.047
-0.030	1.413	-9.750	0.064	-0.035	-0.047
-0.053	1.397	-9.743	0.064	-0.034	-0.047
-0.011	1.407	-9.737	0.064	-0.035	-0.047
-0.041	1.392	-9.787	0.063	-0.034	-0.047
-0.045	1.409	-9.767	0.064	-0.035	-0.047
-0.030	1.400	-9.750	0.063	-0.035	-0.047
-0.052	1.392	-9.746	0.064	-0.035	-0.047
-0.038	1.430	-9.743	0.064	-0.035	-0.047
-0.039	1.400	-9.735	0.063	-0.034	-0.047
-0.047	1.406	-9.733	0.064	-0.034	-0.047
-0.027	1.400	-9.730	0.064	-0.036	-0.047
-0.079	1.372	-9.752	0.063	-0.034	-0.047
-0.045	1.409	-9.784	0.064	-0.035	-0.047
-0.022	1.411	-9.761	0.064	-0.035	-0.047
-0.041	1.406	-9.747	0.064	-0.034	-0.047
-0.021	1.400	-9.751	0.064	-0.035	-0.047
-0.048	1.387	-9.735	0.063	-0.035	-0.047
-0.049	1.434	-9.764	0.064	-0.034	-0.047
-0.018	1.421	-9.723	0.063	-0.035	-0.047
-0.030	1.389	-9.726	0.064	-0.035	-0.047
-0.029	1.402	-9.740	0.064	-0.035	-0.047
-0.037	1.406	-9.767	0.063	-0.035	-0.047
-0.054	1.402	-9.754	0.064	-0.035	-0.048
-0.021	1.406	-9.768	0.064	-0.035	-0.047
-0.030	1.403	-9.757	0.063	-0.035	-0.047
-0.051	1.394	-9.784	0.064	-0.035	-0.047
-0.025	1.408	-9.760	0.064	-0.035	-0.047
-0.037	1.398	-9.774	0.064	-0.035	-0.047
-0.037	1.406	-9.750	0.064	-0.035	-0.047
-0.017	1.399	-9.757	0.064	-0.035	-0.047
-0.043	1.404	-9.795	0.064	-0.034	-0.047
0.002	1.434	-9.755	0.064	-0.035	-0.048
-0.034	1.386	-9.736	0.063	-0.035	-0.048
-0.040	1.399	-9.747	0.064	-0.035	-0.047
-0.027	1.407	-9.781	0.063	-0.036	-0.047
-0.048	1.385	-9.749	0.064	-0.035	-0.047
-0.026	1.415	-9.744	0.064	-0.035	-0.047
-0.030	1.380	-9.733	0.064	-0.035	-0.047
-0.054	1.378	-9.756	0.064	-0.035	-0.047
-0.022	1.407	-9.767	0.063	-0.035	-0.047
-0.036	1.400	-9.777	0.064	-0.034	-0.047
-0.017	1.422	-9.738	0.064	-0.035	-0.048
-0.012	1.388	-9.747	0.063	-0.035	-0.047
-0.048	1.388	-9.722	0.064	-0.035	-0.047
-0.037	1.430	-9.764	0.064	-0.035	-0.047
-0.018	1.404	-9.726	0.063	-0.035	-0.047
-0.043	1.398	-9.709	0.064	-0.035	-0.047
-0.028	1.411	-9.740	0.064	-0.035	-0.047
-0.066	1.386	-9.749	0.063	-0.035	-0.047
-0.041	1.412	-9.764	0.064	-0.035	-0.047
-0.030	1.404	-9.723	0.063	-0.035	-0.047
-0.039	1.390	-9.716	0.064	-0.035	-0.047
-0.009	1.401	-9.740	0.064	-0.035	-0.047
-0.035	1.397	-9.726	0.064	-0.035	-0.047
-0.041	1.417	-9.720	0.064	-0.035	-0.047
-0.026	1.406	-9.703	0.064	-0.035	-0.047
-0.047	1.388	-9.718	0.064	-0.035	-0.047
-0.034	1.434	-9.737	0.064	-0.035	-0.047
-0.042	1.392	-9.742	0.063	-0.035	-0.047
-0.050	1.402	-9.723	0.064	-0.035	-0.047
-0.023	1.416	-9.706	0.064	-0.035	-0.047
-0.050	1.375	-9.739	0.064	-0.035	-0.047
-0.035	1.419	-9.740	0.064	-0.035	-0.047
-0.019	1.407	-9.726	0.063	-0.035	-0.047
-0.043	1.385	-9.688	0.064	-0.034	-0.047
-0.036	1.415	-9.682	0.064	-0.036	-0.047
-0.039	1.385	-9.712	0.063	-0.035	-0.047
-0.051	1.437	-9.764	0.064	-0.035	-0.047
-0.016	1.424	-9.730	0.064	-0.035	-0.047
-0.036	1.394	-9.709	0.064	-0.035	-0.047
-0.038	1.401	-9.740	0.064	-0.035	-0.047
-0.042	1.393	-9.742	0.063	-0.035	-0.047
-0.051	1.409	-9.743	0.064	-0.035	-0.047
-0.021	1.406	-9.727	0.064	-0.035	-0.047
-0.033	1.383	-9.709	0.064	-0.035	-0.047
-0.042	1.393	-9.750	0.064	-0.036	-0.047
-0.026	1.393	-9.722	0.064	-0.035	-0.047
-0.048	1.389	-9.743	0.063	-0.034	-0.047
-0.022	1.407	-9.706	0.064	-0.035	-0.047
-0.017	1.391	-9.702	0.064	-0.035	-0.047
-0.043	1.391	-9.746	0.064	-0.035	-0.047
-0.037	1.409	-9.753	0.063	-0.035	-0.047
-0.050	1.393	-9.712	0.063	-0.035	-0.047
-0.036	1.399	-9.692	0.064	-0.035	-0.047
-0.027	1.398	-9.671	0.064	-0.035	-0.047
-0.044	1.385	-9.753	0.064	-0.035	-0.047
-0.030	1.403	-9.709	0.064	-0.035	-0.047
-0.029	1.356	-9.705	0.063	-0.035	-0.048
-0.042	1.387	-9.688	0.064	-0.035	-0.047
-0.016	1.404	-9.726	0.064	-0.035	-0.047
-0.042	1.387	-9.752	0.063	-0.034	-0.047
-0.039	1.403	-9.675	0.064	-0.035	-0.047
-0.004	1.391	-9.688	0.064	-0.035	-0.047
-0.052	1.391	-9.691	0.064	-0.035	-0.047
-0.026	1.420	-9.722	0.063	-0.036	-0.047
-0.035	1.400	-9.712	0.063	-0.035	-0.047
-0.039	1.403	-9.692	0.064	-0.035	-0.047
-0.023	1.379	-9.688	0.064	-0.035	-0.047
-0.070	1.374	-9.710	0.064	-0.035	-0.047
-0.036	1.406	-9.733	0.064	-0.035	-0.047
-0.025	1.400	-9.691	0.063	-0.035	-0.047
-0.034	1.393	-9.675	0.064	-0.035	-0.047
-0.003	1.390	-9.702	0.064	-0.036	-0.047
-0.035	1.389	-9.712	0.064	-0.035	-0.047
-0.044	1.427	-9.729	0.064	-0.035	-0.047
-0.018	1.405	-9.682	0.063	-0.035	-0.047
-0.028	1.389	-9.685	0.064	-0.035	-0.047
-0.025	1.402	-9.685	0.064	-0.035	-0.047
-0.035	1.387	-9.722	0.063	-0.035	-0.047
-0.049	1.400	-9.688	0.064	-0.035	-0.047
-0.024	1.408	-9.661	0.064	-0.036	-0.047
-0.031	1.385	-9.664	0.064	-0.035	-0.047
-0.030	1.398	-9.715	0.064	-0.035	-0.047
-0.014	1.397	-9.692	0.064	-0.035	-0.047
-0.037	1.390	-9.729	0.064	-0.035	-0.047
-0.030	1.411	-9.713	0.064	-0.036	-0.047
-0.021	1.393	-9.674	0.063	-0.035	-0.047
-0.040	1.405	-9.712	0.064	-0.035	-0.047
-0.022	1.413	-9.692	0.063	-0.036	-0.047
-0.044	1.397	-9.674	0.063	-0.035	-0.047
-0.038	1.401	-9.651	0.064	-0.036	-0.047
-0.031	1.390	-9.708	0.063	-0.036	-0.047
-0.064	1.413	-9.715	0.064	-0.035	-0.047
-0.021	1.422	-9.702	0.064	-0.035	-0.047
-0.032	1.369	-9.687	0.063	-0.035	-0.047
-0.047	1.389	-9.712	0.065	-0.036	-0.047
-0.022	1.391	-9.691	0.063	-0.035	-0.047
-0.044	1.405	-9.715	0.063	-0.035	-0.047
-0.007	1.414	-9.689	0.064	-0.035	-0.047
-0.024	1.389	-9.678	0.063	-0.035	-0.047
-0.043	1.387	-9.698	0.064	-0.035	-0.047
-0.027	1.407	-9.725	0.063	-0.036	-0.047
-0.063	1.404	-9.691	0.063	-0.035	-0.047
-0.031	1.404	-9.671	0.064	-0.035	-0.047
-0.022	1.377	-9.663	0.063	-0.035	-0.047
-0.057	1.385	-9.711	0.064	-0.035	-0.046
-0.028	1.401	-9.688	0.064	-0.035	-0.047
-0.037	1.401	-9.698	0.063	-0.035	-0.047
-0.045	1.381	-9.667	0.064	-0.035	-0.047
-0.009	1.390	-9.681	0.064	-0.035	-0.046
-0.048	1.390	-9.708	0.064	-0.035	-0.046
-0.033	1.415	-9.695	0.063	-0.035	-0.047
-0.038	1.394	-9.656	0.063	-0.035	-0.047
-0.051	1.392	-9.667	0.064	-0.035	-0.047
-0.029	1.419	-9.681	0.064	-0.036	-0.046
-0.035	1.378	-9.655	0.063	-0.035	-0.046
-0.043	1.394	-9.670	0.064	-0.035	-0.047
-0.027	1.398	-9.654	0.064	-0.036	-0.047
-0.079	1.363	-9.658	0.064	-0.035	-0.046
-0.037	1.409	-9.691	0.064	-0.035	-0.046
-0.020	1.398	-9.705	0.063	-0.035	-0.047
-0.039	1.392	-9.660	0.064	-0.035	-0.047
-0.018	1.388	-9.667	0.064	-0.036	-0.047
-0.047	1.372	-9.662	0.063	-0.035	-0.046
-0.049	1.433	-9.701	0.064	-0.035	-0.046
-0.022	1.408	-9.639	0.063	-0.035	-0.047
-0.046	1.396	-9.629	0.064	-0.035	-0.047
-0.038	1.403	-9.643	0.064	-0.036	-0.046
-0.061	1.386	-9.679	0.063	-0.036	-0.046
-0.054	1.399	-9.687	0.064	-0.035	-0.046
-0.032	1.404	-9.678	0.064	-0.035	-0.047
-0.034	1.380	-9.670	0.063	-0.035	-0.046
-0.037	1.391	-9.664	0.064	-0.035	-0.046
-0.030	1.394	-9.687	0.064	-0.035	-0.046
-0.045	1.407	-9.694	0.063	-0.035	-0.046
-0.019	1.410	-9.661	0.064	-0.035	-0.047
-0.025	1.393	-9.640	0.064	-0.035	-0.046
-0.039	1.397	-9.684	0.064	-0.035	-0.046
-0.007	1.422	-9.695	0.063	-0.036	-0.047
-0.057	1.384	-9.659	0.063	-0.035	-0.046
-0.041	1.404	-9.670	0.064	-0.035	-0.046
-0.032	1.391	-9.700	0.063	-0.036	-0.046
-0.052	1.386	-9.690	0.064	-0.035	-0.046
-0.022	1.407	-9.674	0.064	-0.036	-0.046
-0.039	1.375	-9.683	0.063	-0.035	-0.047
-0.036	1.390	-9.656	0.064	-0.035	-0.046
-0.024	1.405	-9.687	0.063	-0.036	-0.046
-0.048	1.385	-9.707	0.063	-0.035	-0.046
-0.003	1.428	-9.672	0.064	-0.035	-0.047
-0.029	1.380	-9.659	0.063	-0.035	-0.046
-0.059	1.387	-9.690	0.064	-0.035	-0.046
-0.029	1.416	-9.714	0.063	-0.036	-0.046
-0.036	1.398	-9.669	0.063	-0.035	-0.046
-0.044	1.404	-9.656	0.064	-0.035	-0.046
-0.036	1.397	-9.646	0.064	-0.036	-0.046
-0.064	1.382	-9.672	0.064	-0.035	-0.046
-0.029	1.410	-9.690	0.063	-0.035	-0.046
-0.039	1.410	-9.673	0.063	-0.035	-0.046
-0.039	1.405	-9.656	0.064	-0.035	-0.046
-0.016	1.393	-9.656	0.064	-0.036	-0.046
-0.050	1.395	-9.662	0.063	-0.035	-0.046
-0.051	1.418	-9.666	0.064	-0.035	-0.046
-0.023	1.402	-9.639	0.063	-0.036	-0.046
-0.064	1.383	-9.665	0.064	-0.035	-0.046
-0.044	1.438	-9.659	0.064	-0.036	-0.045
-0.044	1.390	-9.690	0.063	-0.036	-0.046
-0.057	1.408	-9.659	0.064	-0.035	-0.046
-0.040	1.412	-9.639	0.063	-0.036	-0.046
-0.052	1.381	-9.655	0.063	-0.035	-0.046
-0.026	1.417	-9.676	0.064	-0.036	-0.045
-0.032	1.410	-9.676	0.063	-0.035	-0.046
-0.049	1.399	-9.642	0.064	-0.034	-0.046
-0.031	1.408	-9.646	0.064	-0.036	-0.046
-0.051	1.396	-9.655	0.063	-0.035	-0.046
-0.058	1.440	-9.690	0.064	-0.035	-0.045
-0.019	1.416	-9.666	0.063	-0.035	-0.046
-0.058	1.407	-9.638	0.063	-0.035	-0.046
-0.055	1.417	-9.666	0.064	-0.036	-0.046
-0.054	1.388	-9.675	0.063	-0.036	-0.045
-0.065	1.423	-9.683	0.064	-0.035	-0.046
-0.037	1.417	-9.673	0.064	-0.035	-0.046
-0.049	1.388	-9.635	0.063	-0.035	-0.046
-0.051	1.408	-9.687	0.064	-0.036	-0.046
-0.037	1.404	-9.659	0.063	-0.035	-0.046
-0.058	1.404	-9.710	0.063	-0.035	-0.046
-0.023	1.422	-9.653	0.064	-0.035	-0.046
-0.031	1.398	-9.649	0.063	-0.035	-0.046
-0.050	1.404	-9.700	0.063	-0.035	-0.046
-0.044	1.413	-9.669	0.063	-0.036	-0.045
-0.053	1.408	-9.662	0.063	-0.035	-0.046
-0.046	1.408	-9.645	0.063	-0.035	-0.046
-0.038	1.394	-9.655	0.063	-0.036	-0.046
-0.065	1.390	-9.682	0.064	-0.035	-0.045
-0.036	1.416	-9.659	0.064	-0.036	-0.046
-0.047	1.378	-9.645	0.063	-0.035	-0.046
-0.056	1.401	-9.638	0.063	-0.035	-0.046
-0.027	1.410	-9.686	0.063	-0.036	-0.045
-0.049	1.393	-9.699	0.063	-0.034	-0.045
-0.044	1.420	-9.648	0.063	-0.035	-0.045
-0.022	1.396	-9.638	0.063	-0.036	-0.045
-0.065	1.398	-9.654	0.063	-0.035	-0.045
-0.042	1.431	-9.669	0.063	-0.036	-0.045
-0.057	1.405	-9.654	0.063	-0.035	-0.045
-0.045	1.409	-9.634	0.063	-0.035	-0.045
-0.040	1.389	-9.641	0.063	-0.036	-0.045
-0.081	1.386	-9.643	0.063	-0.035	-0.045
-0.059	1.414	-9.658	0.063	-0.035	-0.045
-0.044	1.412	-9.617	0.063	-0.035	-0.045
-0.058	1.414	-9.634	0.064	-0.035	-0.045
-0.023	1.405	-9.651	0.064	-0.036	-0.045
-0.052	1.405	-9.664	0.063	-0.036	-0.045
-0.058	1.432	-9.662	0.063	-0.035	-0.045
-0.038	1.415	-9.628	0.063	-0.035	-0.045
-0.053	1.412	-9.631	0.063	-0.036	-0.045
-0.047	1.411	-9.648	0.063	-0.036	-0.045
-0.050	1.404	-9.678	0.063	-0.036	-0.045
-0.079	1.407	-9.647	0.063	-0.035	-0.045
-0.050	1.419	-9.587	0.063	-0.036	-0.045
-0.045	1.398	-9.644	0.063	-0.036	-0.045
-0.078	1.414	-9.675	0.064	-0.035	-0.045
-0.033	1.411	-9.641	0.063	-0.036	-0.045
-0.066	1.390	-9.657	0.063	-0.035	-0.045
-0.059	1.408	-9.679	0.064	-0.036	-0.045
-0.044	1.417	-9.671	0.063	-0.036	-0.045
-0.059	1.414	-9.668	0.063	-0.035	-0.045
-0.030	1.432	-9.656	0.063	-0.036	-0.045
-0.052	1.394	-9.647	0.063	-0.035	-0.045
-0.064	1.410	-9.641	0.063	-0.036	-0.045
-0.052	1.417	-9.668	0.063	-0.036	-0.045
-0.100	1.432	-9.661	0.063	-0.035	-0.045
-0.045	1.421	-9.631	0.063	-0.035	-0.045
-0.051	1.390	-9.623	0.063	-0.035	-0.045
-0.079	1.398	-9.671	0.064	-0.036	-0.045
-0.049	1.421	-9.668	0.063	-0.036	-0.045
-0.061	1.409	-9.667	0.063	-0.035	-0.045
-0.051	1.412	-9.627	0.063	-0.035	-0.045
-0.037	1.394	-9.640	0.063	-0.035	-0.045
-0.064	1.398	-9.664	0.063	-0.035	-0.045
-0.059	1.422	-9.664	0.063	-0.036	-0.045
-0.070	1.416	-9.620	0.063	-0.035	-0.045
-0.057	1.418	-9.633	0.063	-0.035	-0.045
-0.052	1.405	-9.640	0.063	-0.036	-0.044
-0.079	1.385	-9.652	0.063	-0.035	-0.044
-0.067	1.403	-9.633	0.063	-0.035	-0.044
-0.058	1.412	-9.626	0.063	-0.035	-0.044
-0.088	1.388	-9.625	0.063	-0.035	-0.044
-0.050	1.405	-9.629	0.063	-0.036	-0.044
-0.062	1.411	-9.653	0.063	-0.035	-0.044
-0.077	1.423	-9.640	0.063	-0.035	-0.044
-0.044	1.411	-9.609	0.063	-0.036	-0.045
-0.073	1.398	-9.611	0.063	-0.035	-0.044
-0.060	1.436	-9.629	0.063	-0.036	-0.044
-0.049	1.414	-9.612	0.062	-0.035	-0.044
-0.076	1.405	-9.602	0.063	-0.035	-0.044
-0.050	1.418	-9.613	0.063	-0.036	-0.044
-0.089	1.379	-9.617	0.063	-0.035	-0.044
-0.071	1.428	-9.636	0.063	-0.035	-0.044
-0.059	1.410	-9.639	0.063	-0.035	-0.044
-0.066	1.397	-9.615	0.063	-0.035	-0.044
-0.058	1.400	-9.623	0.063	-0.036	-0.044
-0.068	1.403	-9.642	0.063	-0.035	-0.044
-0.068	1.432	-9.639	0.063	-0.035	-0.044
-0.038	1.418	-9.602	0.062	-0.035	-0.045
-0.068	1.403	-9.591	0.063	-0.035	-0.044
-0.061	1.399	-9.646	0.063	-0.036	-0.044
-0.057	1.414	-9.649	0.062	-0.036	-0.044
-0.086	1.408	-9.635	0.063	-0.035	-0.044
-0.063	1.413	-9.633	0.063	-0.035	-0.044
-0.043	1.392	-9.635	0.062	-0.036	-0.044
-0.071	1.386	-9.632	0.063	-0.035	-0.044
-0.051	1.405	-9.636	0.063	-0.035	-0.044
-0.070	1.393	-9.639	0.062	-0.035	-0.044
-0.066	1.405	-9.612	0.063	-0.035	-0.044
-0.046	1.401	-9.629	0.063	-0.036	-0.044
-0.075	1.401	-9.666	0.063	-0.035	-0.044
-0.025	1.432	-9.623	0.063	-0.036	-0.044
-0.058	1.388	-9.615	0.062	-0.035	-0.044
-0.077	1.395	-9.638	0.063	-0.035	-0.044
-0.058	1.416	-9.659	0.062	-0.036	-0.044
-0.078	1.395	-9.627	0.062	-0.035	-0.044
-0.068	1.407	-9.622	0.063	-0.035	-0.044
-0.058	1.394	-9.587	0.062	-0.036	-0.044
-0.091	1.392	-9.617	0.063	-0.035	-0.044
-0.060	1.409	-9.621	0.063	-0.036	-0.044
-0.063	1.409	-9.634	0.062	-0.035	-0.044
-0.053	1.411	-9.605	0.063	-0.035	-0.044
-0.041	1.393	-9.607	0.062	-0.036	-0.044
-0.083	1.398	-9.638	0.063	-0.035	-0.044
-0.080	1.432	-9.625	0.062	-0.036	-0.044
-0.062	1.414	-9.566	0.062	-0.035	-0.044
-0.078	1.399	-9.607	0.063	-0.035	-0.044
-0.062	1.419	-9.601	0.063	-0.036	-0.044
-0.091	1.390	-9.620	0.062	-0.036	-0.043
-0.077	1.415	-9.597	0.063	-0.036	-0.044
-0.070	1.413	-9.597	0.062	-0.035	-0.044
-0.073	1.402	-9.577	0.063	-0.035	-0.044
-0.049	1.393	-9.593	0.063	-0.036	-0.043
-0.066	1.401	-9.614	0.063	-0.036	-0.044
-0.086	1.425	-9.597	0.063	-0.035	-0.043
-0.051	1.416	-9.567	0.062	-0.036	-0.044
-0.088	1.387	-9.593	0.062	-0.035	-0.044
-0.073	1.447	-9.617	0.063	-0.035	-0.043
-0.065	1.400	-9.607	0.062	-0.036	-0.043
-0.085	1.402	-9.583	0.063	-0.035	-0.044
-0.068	1.412	-9.566	0.063	-0.036	-0.044
-0.082	1.378	-9.589	0.062	-0.035	-0.043
-0.082	1.421	-9.617	0.063	-0.035	-0.043
-0.051	1.416	-9.607	0.062	-0.035	-0.043
-0.074	1.394	-9.549	0.063	-0.035	-0.044
-0.076	1.409	-9.590	0.063	-0.036	-0.044
-0.077	1.401	-9.596	0.062	-0.035	-0.043
-0.094	1.434	-9.597	0.062	-0.035	-0.043
-0.056	1.423	-9.594	0.062	-0.036	-0.044
-0.071	1.395	-9.586	0.062	-0.035	-0.043
-0.071	1.396	-9.603	0.063	-0.036	-0.043
-0.072	1.401	-9.616	0.062	-0.036	-0.043
-0.095	1.421	-9.600	0.062	-0.035	-0.043
-0.067	1.419	-9.583	0.062	-0.035	-0.043
-0.072	1.382	-9.558	0.062	-0.036	-0.043
-0.086	1.391	-9.620	0.063	-0.035	-0.043
-0.070	1.412	-9.596	0.062	-0.035	-0.043
-0.089	1.375	-9.599	0.062	-0.035	-0.044
-0.069	1.405	-9.576	0.062	-0.035	-0.043
-0.058	1.398	-9.576	0.062	-0.036	-0.043
-0.088	1.387	-9.609	0.062	-0.035	-0.043
-0.078	1.417	-9.603	0.062	-0.036	-0.043
-0.071	1.415	-9.552	0.062	-0.035	-0.043
-0.083	1.389	-9.578	0.062	-0.035	-0.043
-0.063	1.410	-9.589	0.062	-0.036	-0.043
-0.086	1.388	-9.602	0.062	-0.035	-0.043
-0.076	1.408	-9.569	0.062	-0.035	-0.043
-0.064	1.375	-9.562	0.062	-0.036	-0.043
-0.104	1.382	-9.578	0.062	-0.035	-0.043
-0.066	1.411	-9.589	0.062	-0.036	-0.043
-0.073	1.403	-9.585	0.062	-0.035	-0.043
-0.080	1.404	-9.569	0.063	-0.035	-0.043
-0.042	1.391	-9.572	0.062	-0.036	-0.043
-0.083	1.390	-9.571	0.062	-0.035	-0.043
-0.079	1.428	-9.575	0.062	-0.035	-0.043
-0.062	1.405	-9.551	0.062	-0.035	-0.043
-0.077	1.394	-9.561	0.062	-0.035	-0.043
-0.072	1.392	-9.554	0.062	-0.036	-0.043
-0.083	1.388	-9.571	0.062	-0.036	-0.043
-0.095	1.399	-9.561	0.062	-0.035	-0.043
-0.069	1.408	-9.507	0.062	-0.036	-0.043
-0.070	1.383	-9.554	0.062	-0.035	-0.043
-0.084	1.407	-9.575	0.063	-0.035	-0.043
-0.057	1.410	-9.568	0.062	-0.035	-0.043
-0.084	1.387	-9.585	0.062	-0.035	-0.043
-0.076	1.404	-9.576	0.063	-0.036	-0.043
-0.064	1.394	-9.558	0.062	-0.036	-0.043
-0.090	1.418	-9.581	0.062	-0.035	-0.043
-0.060	1.421	-9.555	0.062	-0.036	-0.043
-0.073	1.386	-9.554	0.062	-0.035	-0.043
-0.080	1.395	-9.561	0.062	-0.036	-0.043
-0.066	1.405	-9.574	0.061	-0.036	-0.043
-0.111	1.418	-9.547	0.062	-0.035	-0.043
-0.063	1.409	-9.548	0.062	-0.035	-0.043
-0.069	1.377	-9.526	0.062	-0.035	-0.043
-0.102	1.381	-9.578	0.062	-0.036	-0.043
-0.071	1.404	-9.561	0.062	-0.035	-0.042
-0.086	1.398	-9.567	0.062	-0.035	-0.043
-0.075	1.404	-9.540	0.062	-0.035	-0.043
-0.056	1.396	-9.533	0.062	-0.035	-0.042
-0.094	1.393	-9.577	0.062	-0.035	-0.043
-0.072	1.420	-9.544	0.062	-0.036	-0.042
-0.087	1.398	-9.523	0.061	-0.035	-0.043
-0.086	1.382	-9.519	0.062	-0.035	-0.042
-0.073	1.411	-9.537	0.062	-0.036	-0.042
-0.092	1.387	-9.545	0.061	-0.035	-0.042
-0.082	1.400	-9.516	0.062	-0.035	-0.042
-0.084	1.405	-9.523	0.062	-0.036	-0.043
-0.120	1.376	-9.511	0.062	-0.035	-0.042
-0.060	1.390	-9.540	0.062	-0.035	-0.042
-0.076	1.385	-9.570	0.061	-0.035	-0.042
-0.090	1.395	-9.536	0.062	-0.035	-0.042
-0.060	1.403	-9.506	0.062	-0.036	-0.042
-0.101	1.375	-9.525	0.061	-0.035	-0.042
-0.086	1.435	-9.550	0.062	-0.035	-0.042
-0.069	1.402	-9.484	0.061	-0.035	-0.042
-0.090	1.390	-9.492	0.062	-0.035	-0.042
-0.066	1.394	-9.506	0.062	-0.036	-0.042
-0.112	1.357	-9.551	0.061	-0.035	-0.042
-0.102	1.410	-9.543	0.062	-0.035	-0.042
-0.070	1.400	-9.547	0.061	-0.035	-0.042
-0.075	1.385	-9.516	0.062	-0.035	-0.042
-0.068	1.397	-9.513	0.062	-0.035	-0.042
-0.079	1.387	-9.528	0.061	-0.035	-0.042
-0.083	1.420	-9.526	0.061	-0.035	-0.042
-0.060	1.407	-9.495	0.061	-0.035	-0.042
-0.076	1.373	-9.501	0.061	-0.035	-0.042
-0.088	1.395	-9.522	0.062	-0.035	-0.042
-0.063	1.408	-9.543	0.061	-0.036	-0.042
-0.097	1.389	-9.508	0.061	-0.035	-0.042
-0.080	1.392	-9.532	0.062	-0.035	-0.042
-0.070	1.391	-9.532	0.061	-0.036	-0.042
-0.091	1.374	-9.528	0.062	-0.035	-0.042
-0.068	1.402	-9.519	0.061	-0.035	-0.042
-0.085	1.382	-9.518	0.061	-0.035	-0.042
-0.091	1.385	-9.508	0.062	-0.035	-0.042
-0.063	1.399	-9.522	0.061	-0.035	-0.042
-0.092	1.392	-9.535	0.061	-0.034	-0.042
-0.041	1.420	-9.506	0.062	-0.035	-0.042
-0.074	1.379	-9.501	0.061	-0.035	-0.042
-0.096	1.396	-9.508	0.062	-0.035	-0.042
-0.088	1.406	-9.545	0.060	-0.036	-0.042
-0.083	1.377	-9.500	0.061	-0.035	-0.042
-0.086	1.403	-9.484	0.062	-0.035	-0.042
-0.071	1.370	-9.490	0.061	-0.035	-0.042
-0.107	1.367	-9.531	0.061	-0.035	-0.042
-0.074	1.396	-9.511	0.061	-0.035	-0.042
-0.076	1.390	-9.518	0.061	-0.035	-0.042
-0.075	1.390	-9.487	0.061	-0.035	-0.042
-0.047	1.376	-9.473	0.061	-0.036	-0.042
-0.093	1.377	-9.493	0.061	-0.035	-0.042
-0.091	1.410	-9.494	0.061	-0.035	-0.042
-0.062	1.395	-9.456	0.061	-0.035	-0.042
-0.101	1.385	-9.476	0.061	-0.035	-0.042
-0.082	1.413	-9.473	0.061	-0.035	-0.041
-0.090	1.386	-9.490	0.061	-0.035	-0.041
-0.095	1.398	-9.463	0.061	-0.035	-0.042
-0.078	1.397	-9.446	0.061	-0.035	-0.042
-0.097	1.375	-9.448	0.061	-0.035	-0.042
-0.073	1.408	-9.497	0.061	-0.035	-0.041
-0.068	1.393	-9.473	0.061	-0.035	-0.042
-0.092	1.379	-9.425	0.062	-0.034	-0.042
-0.075	1.395	-9.467	0.061	-0.036	-0.042
-0.085	1.368	-9.448	0.061	-0.035	-0.041
-0.104	1.426	-9.500	0.061	-0.035	-0.041
-0.063	1.401	-9.460	0.061	-0.035	-0.042
-0.088	1.374	-9.445	0.061	-0.035	-0.042
-0.086	1.385	-9.466	0.061	-0.035	-0.042
-0.092	1.372	-9.475	0.060	-0.035	-0.041
-0.101	1.393	-9.496	0.061	-0.035	-0.041
-0.064	1.389	-9.487	0.061	-0.035	-0.042
-0.078	1.362	-9.431	0.061	-0.035	-0.042
-0.096	1.377	-9.483	0.061	-0.035	-0.041
-0.076	1.375	-9.482	0.060	-0.035	-0.041
-0.100	1.381	-9.469	0.061	-0.034	-0.042
-0.058	1.395	-9.456	0.061	-0.035	-0.042
-0.068	1.367	-9.438	0.061	-0.035	-0.042
-0.091	1.373	-9.482	0.061	-0.035	-0.041
-0.086	1.399	-9.465	0.061	-0.035	-0.041
-0.095	1.387	-9.452	0.060	-0.035	-0.042
-0.086	1.383	-9.435	0.061	-0.035	-0.042
-0.070	1.368	-9.424	0.061	-0.035	-0.041
-0.112	1.365	-9.475	0.061	-0.035	-0.041
-0.078	1.388	-9.452	0.061	-0.035	-0.041
-0.083	1.353	-9.445	0.060	-0.035	-0.042
-0.093	1.370	-9.434	0.061	-0.035	-0.041
-0.065	1.375	-9.455	0.061	-0.035	-0.041
-0.087	1.366	-9.519	0.060	-0.034	-0.041
-0.086	1.393	-9.434	0.061	-0.035	-0.041
-0.071	1.378	-9.428	0.060	-0.035	-0.041
-0.096	1.381	-9.430	0.060	-0.035	-0.041
-0.076	1.386	-9.431	0.060	-0.035	-0.041
-0.088	1.376	-9.454	0.060	-0.034	-0.041
-0.083	1.392	-9.455	0.061	-0.035	-0.041
-0.074	1.350	-9.406	0.060	-0.035	-0.042
-0.113	1.350	-9.422	0.060	-0.035	-0.041
-0.075	1.378	-9.458	0.060	-0.035	-0.041
-0.089	1.374	-9.433	0.060	-0.034	-0.041
-0.095	1.380	-9.403	0.061	-0.034	-0.041
-0.044	1.369	-9.420	0.060	-0.035	-0.041
-0.097	1.367	-9.429	0.060	-0.035	-0.041
-0.084	1.399	-9.444	0.060	-0.035	-0.041
-0.075	1.381	-9.406	0.060	-0.035	-0.041
-0.092	1.380	-9.400	0.060	-0.034	-0.041
-0.070	1.366	-9.406	0.061	-0.035	-0.041
-0.096	1.353	-9.408	0.060	-0.035	-0.041
-0.095	1.385	-9.413	0.061	-0.034	-0.041
-0.061	1.373	-9.351	0.060	-0.035	-0.041
-0.085	1.357	-9.406	0.061	-0.034	-0.041
-0.065	1.374	-9.430	0.061	-0.035	-0.040
-0.078	1.367	-9.416	0.060	-0.035	-0.041
-0.091	1.389	-9.419	0.060	-0.034	-0.041
-0.072	1.384	-9.393	0.061	-0.035	-0.041
-0.086	1.365	-9.409	0.060	-0.035	-0.041
-0.095	1.393	-9.406	0.061	-0.034	-0.041
-0.080	1.386	-9.413	0.060	-0.035	-0.041
-0.101	1.368	-9.396	0.060	-0.034	-0.041
-0.083	1.382	-9.348	0.061	-0.036	-0.041
-0.078	1.365	-9.409	0.060	-0.035	-0.041
-0.109	1.385	-9.430	0.060	-0.034	-0.041
-0.065	1.377	-9.393	0.060	-0.035	-0.041
-0.088	1.346	-9.388	0.060	-0.034	-0.041
-0.105	1.365	-9.433	0.061	-0.035	-0.041
-0.083	1.370	-9.409	0.060	-0.035	-0.041
-0.093	1.379	-9.416	0.060	-0.034	-0.041
-0.063	1.385	-9.396	0.060	-0.035	-0.041
-0.076	1.358	-9.371	0.060	-0.035	-0.041
-0.101	1.368	-9.402	0.060	-0.035	-0.041
-0.084	1.385	-9.422	0.060	-0.035	-0.041
-0.108	1.383	-9.385	0.060	-0.034	-0.041
-0.085	1.373	-9.375	0.060	-0.034	-0.041
-0.073	1.355	-9.364	0.060	-0.035	-0.041
-0.099	1.350	-9.391	0.060	-0.035	-0.040
-0.083	1.379	-9.399	0.060	-0.035	-0.041
-0.079	1.380	-9.375	0.060	-0.034	-0.041
-0.105	1.360	-9.360	0.060	-0.034	-0.041
-0.062	1.359	-9.371	0.060	-0.035	-0.040
-0.090	1.359	-9.398	0.060	-0.034	-0.041
-0.090	1.384	-9.375	0.060	-0.034	-0.041
-0.078	1.369	-9.361	0.060	-0.035	-0.041
-0.105	1.350	-9.367	0.060	-0.034	-0.041
-0.085	1.399	-9.368	0.060	-0.035	-0.040
-0.095	1.358	-9.338	0.059	-0.034	-0.040
-0.099	1.370	-9.340	0.060	-0.034	-0.041
-0.084	1.375	-9.337	0.060	-0.035	-0.040
-0.129	1.332	-9.355	0.060	-0.034	-0.040
-0.091	1.376	-9.374	0.060	-0.034	-0.040
-0.083	1.370	-9.374	0.060	-0.034	-0.040
-0.090	1.377	-9.344	0.060	-0.034	-0.040
-0.069	1.367	-9.333	0.060	-0.035	-0.040
-0.104	1.355	-9.339	0.060	-0.035	-0.040
-0.086	1.402	-9.361	0.060	-0.034	-0.040
-0.068	1.377	-9.329	0.059	-0.034	-0.040
-0.091	1.369	-9.326	0.060	-0.034	-0.040
-0.083	1.361	-9.333	0.060	-0.035	-0.040
-0.106	1.354	-9.369	0.059	-0.034	-0.040
-0.117	1.368	-9.367	0.060	-0.034	-0.040
-0.074	1.367	-9.361	0.060	-0.034	-0.040
-0.090	1.352	-9.356	0.059	-0.034	-0.040
-0.086	1.359	-9.370	0.060	-0.034	-0.040
-0.088	1.368	-9.366	0.060	-0.034	-0.040
-0.096	1.380	-9.377	0.060	-0.034	-0.040
-0.072	1.378	-9.326	0.060	-0.034	-0.040
-0.089	1.352	-9.322	0.060	-0.034	-0.040
-0.089	1.358	-9.367	0.060	-0.034	-0.040
-0.063	1.391	-9.360	0.059	-0.035	-0.040
-0.102	1.354	-9.329	0.059	-0.034	-0.040
-0.094	1.369	-9.333	0.060	-0.034	-0.040
-0.083	1.355	-9.346	0.059	-0.035	-0.040
-0.098	1.352	-9.345	0.060	-0.034	-0.040
-0.081	1.377	-9.353	0.060	-0.034	-0.040
-0.090	1.348	-9.335	0.059	-0.034	-0.040
-0.094	1.368	-9.322	0.060	-0.034	-0.040
-0.081	1.360	-9.356	0.059	-0.034	-0.040
-0.106	1.355	-9.366	0.059	-0.033	-0.040
-0.045	1.397	-9.337	0.059	-0.034	-0.040
-0.088	1.352	-9.308	0.059	-0.034	-0.040
-0.107	1.358	-9.335	0.060	-0.034	-0.040
-0.093	1.373	-9.372	0.059	-0.035	-0.040
-0.103	1.361	-9.338	0.059	-0.034	-0.040
-0.088	1.376	-9.329	0.060	-0.034	-0.040
-0.082	1.348	-9.321	0.059	-0.034	-0.040
-0.119	1.341	-9.307	0.060	-0.034	-0.040
-0.085	1.371	-9.335	0.059	-0.035	-0.040
-0.092	1.363	-9.342	0.059	-0.033	-0.040
-0.074	1.369	-9.309	0.060	-0.034	-0.040
-0.067	1.351	-9.291	0.059	-0.035	-0.040
-0.103	1.349	-9.331	0.059	-0.034	-0.040
-0.091	1.376	-9.328	0.059	-0.034	-0.040
-0.080	1.369	-9.284	0.059	-0.034	-0.040
-0.108	1.354	-9.314	0.059	-0.034	-0.040
-0.087	1.377	-9.301	0.059	-0.035	-0.039
-0.109	1.349	-9.313	0.059	-0.034	-0.040
-0.098	1.377	-9.318	0.059	-0.034	-0.039
-0.097	1.368	-9.311	0.059	-0.034	-0.040
-0.108	1.348	-9.276	0.059	-0.034	-0.040
-0.077	1.356	-9.314	0.060	-0.034	-0.039
-0.091	1.348	-9.296	0.059	-0.034	-0.039
-0.105	1.370	-9.270	0.060	-0.033	-0.039
-0.088	1.366	-9.263	0.059	-0.035	-0.040
-0.103	1.340	-9.286	0.059	-0.034	-0.039
-0.098	1.398	-9.307	0.059	-0.034	-0.039
-0.094	1.365	-9.320	0.059	-0.034	-0.039
-0.114	1.363	-9.290	0.059	-0.034	-0.040
-0.096	1.359	-9.266	0.059	-0.035	-0.040
-0.116	1.348	-9.302	0.059	-0.034	-0.039
-0.101	1.375	-9.321	0.059	-0.034	-0.039
-0.087	1.362	-9.276	0.059	-0.034	-0.040
-0.106	1.350	-9.255	0.059	-0.033	-0.040
-0.098	1.355	-9.297	0.060	-0.034	-0.040
-0.099	1.347	-9.296	0.059	-0.034	-0.039
-0.126	1.380	-9.320	0.059	-0.034	-0.039
-0.079	1.371	-9.307	0.059	-0.034	-0.039
-0.103	1.345	-9.276	0.059	-0.034	-0.040
-0.102	1.362	-9.314	0.059	-0.034	-0.039
-0.107	1.348	-9.309	0.059	-0.034	-0.039
-0.115	1.371	-9.303	0.059	-0.034	-0.039
-0.091	1.368	-9.269	0.059	-0.034	-0.039
-0.097	1.343	-9.252	0.059	-0.034	-0.039
-0.129	1.349	-9.330	0.059	-0.034	-0.039
-0.091	1.356	-9.306	0.059	-0.034	-0.039
-0.113	1.324	-9.299	0.059	-0.033	-0.040
-0.103	1.359	-9.279	0.059	-0.034	-0.039
-0.078	1.351	-9.292	0.059	-0.034	-0.039
-0.101	1.350	-9.316	0.059	-0.033	-0.039
-0.103	1.369	-9.282	0.059	-0.034	-0.039
-0.091	1.346	-9.247	0.058	-0.034	-0.039
-0.116	1.347	-9.275	0.059	-0.034	-0.039
-0.106	1.373	-9.278	0.059	-0.034	-0.039
-0.118	1.346	-9.302	0.058	-0.034	-0.039
-0.106	1.362	-9.286	0.059	-0.034	-0.039
-0.101	1.324	-9.264	0.059	-0.034	-0.039
-0.136	1.323	-9.263	0.058	-0.034	-0.039
-0.096	1.354	-9.316	0.059	-0.034	-0.039
-0.096	1.353	-9.281	0.058	-0.033	-0.039
-0.114	1.356	-9.271	0.059	-0.033	-0.039
-0.068	1.343	-9.268	0.059	-0.034	-0.039
-0.117	1.350	-9.271	0.058	-0.034	-0.039
-0.110	1.381	-9.285	0.059	-0.034	-0.039
-0.093	1.365	-9.265	0.058	-0.034	-0.039
-0.117	1.355	-9.251	0.059	-0.034	-0.039
-0.092	1.349	-9.281	0.058	-0.034	-0.039
-0.128	1.329	-9.283	0.058	-0.034	-0.039
-0.121	1.355	-9.268	0.059	-0.034	-0.039
-0.096	1.360	-9.220	0.058	-0.034	-0.039
-0.111	1.333	-9.257	0.058	-0.034	-0.039
-0.097	1.361	-9.285	0.059	-0.034	-0.039
-0.097	1.351	-9.271	0.058	-0.034	-0.039
-0.120	1.349	-9.291	0.058	-0.033	-0.039
-0.109	1.359	-9.282	0.059	-0.034	-0.039
-0.090	1.345	-9.247	0.058	-0.034	-0.039
-0.115	1.367	-9.281	0.059	-0.034	-0.038
-0.091	1.373	-9.281	0.058	-0.034	-0.039
-0.121	1.351	-9.243	0.058	-0.033	-0.039
-0.111	1.348	-9.230	0.058	-0.034	-0.039
-0.101	1.344	-9.263	0.058	-0.034	-0.039
-0.147	1.367	-9.291	0.059	-0.033	-0.039
-0.084	1.365	-9.271	0.058	-0.034	-0.039
-0.109	1.328	-9.236	0.058	-0.034	-0.039
-0.126	1.337	-9.288	0.059	-0.034	-0.039
-0.095	1.348	-9.280	0.058	-0.034	-0.039
-0.123	1.359	-9.280	0.058	-0.033	-0.039
-0.105	1.365	-9.264	0.058	-0.034	-0.039
-0.101	1.332	-9.239	0.058	-0.034	-0.039
-0.124	1.348	-9.270	0.058	-0.034	-0.039
-0.110	1.366	-9.263	0.058	-0.034	-0.039
-0.130	1.346	-9.252	0.058	-0.033	-0.039
-0.123	1.344	-9.249	0.058	-0.033	-0.039
-0.102	1.356	-9.229	0.058	-0.034	-0.038
-0.138	1.321	-9.261	0.058	-0.033	-0.038
-0.114	1.345	-9.246	0.058	-0.033	-0.039
-0.109	1.346	-9.232	0.058	-0.034	-0.038
-0.144	1.314	-9.227	0.058	-0.033	-0.038
-0.101	1.347	-9.246	0.058	-0.034	-0.038
-0.119	1.339	-9.269	0.058	-0.033	-0.038
-0.126	1.348	-9.245	0.058	-0.033	-0.038
-0.112	1.345	-9.229	0.058	-0.034	-0.039
-0.135	1.334	-9.242	0.058	-0.034	-0.038
-0.112	1.382	-9.249	0.058	-0.034	-0.038
-0.112	1.329	-9.220	0.057	-0.033	-0.038
-0.125	1.342	-9.229	0.058	-0.033	-0.038
-0.106	1.335	-9.215	0.058	-0.034	-0.038
-0.161	1.312	-9.243	0.057	-0.033	-0.038
-0.120	1.358	-9.259	0.058	-0.034	-0.038
-0.110	1.345	-9.262	0.058	-0.034	-0.038
-0.123	1.328	-9.221	0.058	-0.033	-0.038
-0.107	1.326	-9.249	0.058	-0.034	-0.038
-0.118	1.323	-9.261	0.057	-0.034	-0.038
-0.133	1.361	-9.255	0.058	-0.033	-0.038
-0.096	1.350	-9.239	0.057	-0.034	-0.038
-0.113	1.339	-9.214	0.058	-0.034	-0.038
-0.121	1.325	-9.255	0.058	-0.034	-0.038
-0.113	1.342	-9.245	0.057	-0.034	-0.038
-0.135	1.336	-9.234	0.057	-0.033	-0.039
-0.103	1.343	-9.245	0.057	-0.034	-0.038
-0.117	1.320	-9.237	0.057	-0.034	-0.038
-0.130	1.323	-9.255	0.058	-0.034	-0.038
-0.107	1.340	-9.252	0.057	-0.034	-0.038
-0.134	1.326	-9.251	0.057	-0.033	-0.038
-0.109	1.332	-9.235	0.058	-0.034	-0.038
-0.106	1.328	-9.244	0.057	-0.034	-0.038
-0.123	1.327	-9.278	0.057	-0.033	-0.038
-0.084	1.355	-9.242	0.057	-0.034	-0.039
-0.121	1.316	-9.220	0.057	-0.033	-0.038
-0.135	1.329	-9.244	0.057	-0.034	-0.038
-0.109	1.334	-9.292	0.057	-0.034	-0.038
-0.132	1.314	-9.260	0.057	-0.033	-0.038
-0.132	1.339	-9.231	0.057	-0.034	-0.038
-0.115	1.311	-9.206	0.057	-0.034	-0.038
-0.146	1.312	-9.250	0.057	-0.033	-0.038
-0.115	1.330	-9.254	0.057	-0.034	-0.038
-0.132	1.326	-9.247	0.057	-0.033	-0.038
-0.108	1.338	-9.234	0.057	-0.033	-0.038
-0.096	1.310	-9.220	0.057	-0.034	-0.038
-0.126	1.315	-9.236	0.057	-0.034	-0.038
-0.123	1.351	-9.264	0.057	-0.034	-0.038
-0.112	1.335	-9.199	0.057	-0.034	-0.038
-0.136	1.307	-9.205	0.057	-0.033	-0.038
-0.119	1.347	-9.223	0.057	-0.034	-0.037
-0.134	1.314	-9.239	0.057	-0.034	-0.038
-0.136	1.319	-9.226	0.057	-0.033	-0.038
-0.115	1.341	-9.206	0.057	-0.034	-0.038
-0.138	1.299	-9.215	0.057	-0.033	-0.038
-0.113	1.316	-9.243	0.057	-0.034	-0.037
-0.119	1.315	-9.226	0.057	-0.033	-0.038
-0.128	1.322	-9.206	0.058	-0.033	-0.038
-0.110	1.328	-9.199	0.057	-0.034	-0.038
-0.135	1.302	-9.225	0.057	-0.033	-0.038
-0.130	1.372	-9.233	0.057	-0.033	-0.037
-0.107	1.325	-9.247	0.057	-0.034	-0.038
-0.136	1.312	-9.212	0.057	-0.033	-0.038
-0.127	1.324	-9.206	0.057	-0.034	-0.038
-0.140	1.296	-9.245	0.056	-0.034	-0.037
-0.140	1.335	-9.250	0.057	-0.033	-0.037
-0.107	1.320	-9.222	0.056	-0.033	-0.038
-0.127	1.303	-9.195	0.057	-0.033	-0.038
-0.125	1.318	-9.219	0.057	-0.034	-0.038
-0.124	1.309	-9.232	0.056	-0.034	-0.037
-0.143	1.330	-9.260	0.056	-0.033	-0.038
-0.102	1.325	-9.223	0.056	-0.033	-0.038
-0.121	1.298	-9.198	0.056	-0.033	-0.038
-0.134	1.300	-9.242	0.057	-0.033	-0.037
-0.128	1.309	-9.252	0.056	-0.034	-0.037
-0.140	1.317	-9.222	0.056	-0.033	-0.037
-0.112	1.312	-9.218	0.056	-0.033	-0.038
-0.123	1.300	-9.188	0.056	-0.034	-0.038
-0.140	1.294	-9.249	0.057	-0.033	-0.037
-0.122	1.307	-9.228	0.056	-0.033	-0.037
-0.150	1.283	-9.221	0.056	-0.033	-0.038
-0.115	1.303	-9.201	0.056	-0.033	-0.037
-0.102	1.299	-9.208	0.056	-0.033	-0.037
-0.132	1.299	-9.262	0.056	-0.033	-0.037
-0.123	1.316	-9.214	0.056	-0.034	-0.037
-0.126	1.298	-9.210	0.056	-0.033	-0.037
-0.127	1.296	-9.214	0.056	-0.033	-0.037
-0.124	1.310	-9.238	0.056	-0.034	-0.037
-0.142	1.284	-9.258	0.056	-0.033	-0.037
-0.132	1.316	-9.238	0.056	-0.033	-0.037
-0.117	1.264	-9.217	0.056	-0.033	-0.038
-0.157	1.277	-9.216	0.056	-0.033	-0.037
-0.114	1.293	-9.244	0.056	-0.034	-0.037
-0.122	1.284	-9.247	0.055	-0.032	-0.037
-0.137	1.313	-9.204	0.057	-0.033	-0.037
-0.097	1.289	-9.196	0.056	-0.034	-0.037
-0.140	1.285	-9.206	0.056	-0.033	-0.037
-0.137	1.321	-9.248	0.056	-0.033	-0.036
-0.124	1.293	-9.226	0.055	-0.033	-0.037
-0.128	1.297	-9.200	0.056	-0.033	-0.037
-0.119	1.272	-9.210	0.056	-0.034	-0.037
-0.154	1.269	-9.212	0.055	-0.033	-0.036
-0.125	1.293	-9.257	0.056	-0.033	-0.036
-0.119	1.284	-9.206	0.055	-0.033	-0.037
-0.132	1.286	-9.206	0.056	-0.033	-0.037
-0.096	1.297	-9.227	0.056	-0.034	-0.036
-0.124	1.285	-9.230	0.056	-0.033	-0.036
-0.131	1.317	-9.251	0.056	-0.033	-0.036
-0.107	1.303	-9.210	0.055	-0.033	-0.037
-0.130	1.279	-9.223	0.055	-0.033	-0.037
-0.108	1.287	-9.230	0.056	-0.034	-0.036
-0.137	1.276	-9.246	0.055	-0.033	-0.036
-0.142	1.292	-9.226	0.055	-0.033	-0.037
-0.113	1.294	-9.175	0.055	-0.034	-0.037
-0.131	1.276	-9.226	0.055	-0.033	-0.036
-0.137	1.293	-9.257	0.056	-0.033	-0.036
-0.099	1.284	-9.247	0.055	-0.033	-0.036
-0.126	1.267	-9.232	0.055	-0.033	-0.036
-0.123	1.287	-9.254	0.056	-0.034	-0.036
-0.107	1.271	-9.226	0.055	-0.034	-0.036
-0.134	1.297	-9.273	0.055	-0.033	-0.036
-0.102	1.299	-9.247	0.055	-0.034	-0.036
-0.125	1.268	-9.205	0.055	-0.033	-0.036
-0.127	1.277	-9.215	0.055	-0.034	-0.036
-0.112	1.280	-9.256	0.055	-0.034	-0.036
-0.161	1.298	-9.239	0.055	-0.033	-0.036
-0.110	1.289	-9.243	0.055	-0.033	-0.036
-0.120	1.253	-9.215	0.055	-0.033	-0.036
-0.146	1.259	-9.266	0.055	-0.034	-0.036
-0.115	1.274	-9.249	0.055	-0.034	-0.036
-0.126	1.275	-9.256	0.055	-0.033	-0.036
-0.123	1.283	-9.229	0.055	-0.033	-0.036
-0.094	1.260	-9.235	0.055	-0.034	-0.036
-0.131	1.259	-9.262	0.055	-0.033	-0.036
-0.126	1.284	-9.252	0.055	-0.034	-0.036
-0.128	1.273	-9.218	0.055	-0.033	-0.036
-0.125	1.264	-9.224	0.055	-0.033	-0.036
-0.110	1.283	-9.232	0.055	-0.034	-0.035
-0.132	1.248	-9.234	0.054	-0.033	-0.036
-0.141	1.272	-9.234	0.055	-0.033	-0.036
-0.110	1.265	-9.207	0.055	-0.034	-0.036
-0.154	1.232	-9.226	0.055	-0.033	-0.035
-0.104	1.266	-9.245	0.055	-0.034	-0.035
-0.110	1.250	-9.268	0.054	-0.033	-0.035
-0.126	1.260	-9.231	0.055	-0.033	-0.036
-0.095	1.257	-9.221	0.055	-0.034	-0.035
-0.124	1.250	-9.223	0.054	-0.033	-0.035
-0.130	1.292	-9.241	0.055	-0.033	-0.035
-0.093	1.260	-9.206	0.054	-0.033	-0.035
-0.121	1.254	-9.213	0.055	-0.033	-0.036
-0.115	1.256	-9.213	0.055	-0.034	-0.035
-0.140	1.241	-9.253	0.054	-0.033	-0.035
-0.123	1.265	-9.244	0.055	-0.033	-0.035
-0.111	1.263	-9.241	0.055	-0.033	-0.035
-0.116	1.236	-9.254	0.054	-0.033	-0.035
-0.118	1.252	-9.268	0.055	-0.034	-0.035
-0.108	1.251	-9.261	0.054	-0.034	-0.035
-0.115	1.255	-9.271	0.054	-0.033	-0.035
-0.096	1.267	-9.210	0.054	-0.034	-0.035
-0.105	1.240	-9.253	0.054	-0.034	-0.035
-0.124	1.248	-9.288	0.054	-0.033	-0.035
-0.083	1.279	-9.282	0.054	-0.034	-0.035
-0.127	1.237	-9.236	0.054	-0.033	-0.035
-0.119	1.243	-9.250	0.054	-0.033	-0.035
-0.110	1.244	-9.287	0.053	-0.034	-0.035
-0.124	1.226	-9.280	0.054	-0.033	-0.035
-0.095	1.256	-9.267	0.054	-0.034	-0.035
-0.111	1.229	-9.246	0.054	-0.033	-0.035
-0.129	1.238	-9.263	0.054	-0.034	-0.035
-0.088	1.250	-9.267	0.054	-0.034	-0.035
-0.105	1.240	-9.307	0.054	-0.033	-0.035
-0.074	1.268	-9.275	0.054	-0.033	-0.035
-0.089	1.224	-9.229	0.054	-0.034	-0.035
-0.124	1.232	-9.266	0.054	-0.033	-0.035
-0.097	1.255	-9.300	0.053	-0.034	-0.034
-0.111	1.240	-9.256	0.053	-0.033	-0.035
-0.116	1.242	-9.236	0.054	-0.033	-0.035
-0.093	1.236	-9.260	0.054	-0.034	-0.035
-0.140	1.209	-9.272	0.054	-0.033	-0.034
-0.111	1.241	-9.290	0.054	-0.033	-0.034
-0.102	1.237	-9.266	0.053	-0.033	-0.035
-0.103	1.235	-9.249	0.054	-0.033	-0.035
-0.088	1.233	-9.266	0.054	-0.034	-0.034
-0.111	1.233	-9.273	0.054	-0.034	-0.034
-0.116	1.255	-9.256	0.054	-0.033	-0.034
-0.090	1.238	-9.242	0.053	-0.034	-0.035
-0.111	1.219	-9.255	0.054	-0.033	-0.034
-0.100	1.265	-9.283	0.054	-0.034	-0.034
-0.112	1.227	-9.255	0.053	-0.034	-0.034
-0.124	1.239	-9.262	0.054	-0.033	-0.034
-0.102	1.229	-9.228	0.053	-0.034	-0.034
-0.114	1.217	-9.254	0.053	-0.034	-0.034
-0.097	1.253	-9.290	0.054	-0.034	-0.034
-0.090	1.232	-9.262	0.053	-0.034	-0.034
-0.110	1.220	-9.222	0.054	-0.033	-0.035
-0.098	1.240	-9.249	0.054	-0.034	-0.035
-0.107	1.200	-9.278	0.053	-0.033	-0.034
-0.115	1.261	-9.303	0.053	-0.033	-0.034
-0.076	1.248	-9.297	0.053	-0.034	-0.034
-0.096	1.216	-9.248	0.053	-0.033	-0.034
-0.098	1.221	-9.275	0.053	-0.034	-0.034
-0.097	1.221	-9.288	0.053	-0.034	-0.034
-0.126	1.226	-9.295	0.053	-0.033	-0.034
-0.092	1.230	-9.269	0.053	-0.033	-0.034
-0.087	1.206	-9.255	0.053	-0.033	-0.034
-0.111	1.206	-9.309	0.054	-0.034	-0.034
-0.091	1.225	-9.278	0.053	-0.034	-0.034
-0.103	1.203	-9.295	0.053	-0.033	-0.034
-0.083	1.225	-9.258	0.053	-0.033	-0.034
-0.086	1.212	-9.281	0.053	-0.034	-0.034
-0.102	1.203	-9.322	0.053	-0.033	-0.034
-0.092	1.225	-9.302	0.053	-0.034	-0.034
-0.090	1.213	-9.285	0.053	-0.034	-0.034
-0.107	1.214	-9.268	0.053	-0.033	-0.034
-0.085	1.210	-9.288	0.053	-0.034	-0.034
-0.115	1.194	-9.304	0.052	-0.033	-0.034
-0.089	1.216	-9.275	0.053	-0.033	-0.034
-0.087	1.177	-9.271	0.052	-0.034	-0.034
-0.119	1.188	-9.263	0.053	-0.033	-0.034
-0.075	1.219	-9.316	0.053	-0.034	-0.033
-0.095	1.195	-9.325	0.052	-0.033	-0.034
-0.091	1.212	-9.275	0.053	-0.033	-0.034
-0.058	1.198	-9.264	0.052	-0.034	-0.033
-0.105	1.196	-9.273	0.052	-0.033	-0.034
-0.084	1.239	-9.298	0.053	-0.034	-0.033
-0.084	1.206	-9.291	0.052	-0.033	-0.034
-0.097	1.208	-9.284	0.053	-0.033	-0.034
-0.068	1.189	-9.254	0.053	-0.034	-0.034
-0.117	1.182	-9.269	0.052	-0.033	-0.033
-0.095	1.214	-9.308	0.052	-0.034	-0.034
-0.076	1.209	-9.250	0.052	-0.034	-0.034
-0.091	1.193	-9.260	0.053	-0.033	-0.034
-0.067	1.194	-9.294	0.053	-0.034	-0.033
-0.086	1.193	-9.301	0.052	-0.034	-0.033
-0.092	1.224	-9.298	0.052	-0.033	-0.034
-0.074	1.214	-9.288	0.052	-0.034	-0.034
-0.076	1.190	-9.266	0.052	-0.033	-0.033
-0.084	1.199	-9.308	0.052	-0.034	-0.033
-0.083	1.199	-9.304	0.052	-0.034	-0.033
-0.098	1.206	-9.267	0.052	-0.033	-0.033
-0.081	1.209	-9.254	0.052	-0.034	-0.034
-0.072	1.183	-9.307	0.052	-0.034	-0.034
-0.098	1.212	-9.318	0.052	-0.034	-0.034
-0.067	1.216	-9.312	0.052	-0.034	-0.034
-0.085	1.178	-9.311	0.052	-0.034	-0.034
-0.073	1.197	-9.332	0.053	-0.034	-0.034
-0.064	1.192	-9.304	0.052	-0.034	-0.033
-0.104	1.212	-9.331	0.052	-0.033	-0.033
-0.060	1.219	-9.308	0.052	-0.034	-0.034
-0.075	1.178	-9.283	0.052	-0.033	-0.034
-0.083	1.183	-9.294	0.052	-0.034	-0.034
-0.072	1.197	-9.338	0.051	-0.034	-0.033
-0.108	1.201	-9.314	0.052	-0.033	-0.034
-0.071	1.195	-9.291	0.052	-0.033	-0.034
-0.071	1.171	-9.283	0.052	-0.034	-0.034
-0.095	1.173	-9.338	0.052	-0.034	-0.033
-0.069	1.184	-9.310	0.052	-0.034	-0.033
-0.086	1.188	-9.321	0.052	-0.033	-0.033
-0.078	1.182	-9.293	0.052	-0.033	-0.033
-0.045	1.185	-9.314	0.052	-0.034	-0.033
-0.080	1.185	-9.327	0.052	-0.033	-0.033
-0.069	1.203	-9.307	0.052	-0.034	-0.033
-0.067	1.186	-9.269	0.051	-0.033	-0.034
-0.078	1.180	-9.303	0.052	-0.033	-0.033
-0.064	1.206	-9.304	0.052	-0.034	-0.033
-0.080	1.168	-9.289	0.051	-0.033	-0.033
-0.075	1.189	-9.280	0.052	-0.033	-0.033
-0.066	1.189	-9.280	0.052	-0.034	-0.033
-0.109	1.148	-9.295	0.051	-0.033	-0.033
-0.065	1.191	-9.314	0.052	-0.034	-0.033
-0.055	1.179	-9.317	0.051	-0.033	-0.033
-0.069	1.174	-9.300	0.052	-0.033	-0.033
-0.047	1.168	-9.304	0.051	-0.034	-0.033
-0.078	1.161	-9.319	0.051	-0.033	-0.033
-0.074	1.205	-9.338	0.052	-0.033	-0.033
-0.047	1.185	-9.266	0.051	-0.033	-0.034
-0.069	1.165	-9.276	0.052	-0.033	-0.034
-0.055	1.172	-9.310	0.051	-0.034	-0.033
-0.070	1.176	-9.340	0.051	-0.034	-0.033
-0.072	1.182	-9.327	0.051	-0.033	-0.034
-0.051	1.184	-9.324	0.051	-0.033	-0.033
-0.052	1.163	-9.324	0.051	-0.033	-0.034
-0.070	1.156	-9.341	0.052	-0.034	-0.033
-0.045	1.172	-9.331	0.051	-0.034	-0.033
-0.067	1.178	-9.337	0.051	-0.033	-0.034
-0.045	1.186	-9.297	0.051	-0.033	-0.034
-0.044	1.162	-9.313	0.051	-0.034	-0.033
-0.060	1.174	-9.341	0.051	-0.033	-0.033
-0.016	1.205	-9.346	0.051	-0.034	-0.034
-0.070	1.162	-9.310	0.051	-0.033	-0.034
-0.055	1.174	-9.331	0.051	-0.033	-0.033
-0.044	1.173	-9.358	0.050	-0.034	-0.033
-0.066	1.155	-9.344	0.051	-0.033	-0.033
-0.041	1.187	-9.314	0.051	-0.033	-0.033
-0.048	1.149	-9.330	0.051	-0.033	-0.034
-0.064	1.170	-9.317	0.052	-0.033	-0.033
-0.031	1.171	-9.341	0.051	-0.034	-0.033
-0.049	1.166	-9.375	0.051	-0.033	-0.034
-0.016	1.191	-9.328	0.051	-0.033	-0.034
-0.025	1.146	-9.317	0.051	-0.033	-0.034
-0.068	1.156	-9.323	0.051	-0.033	-0.034
-0.047	1.184	-9.378	0.050	-0.034	-0.033
-0.051	1.162	-9.316	0.050	-0.033	-0.034
-0.052	1.171	-9.334	0.051	-0.033	-0.034
-0.040	1.166	-9.317	0.051	-0.034	-0.034
-0.068	1.153	-9.340	0.051	-0.033	-0.033
-0.044	1.178	-9.361	0.051	-0.033	-0.034
-0.038	1.170	-9.334	0.050	-0.033	-0.034
-0.042	1.166	-9.314	0.051	-0.033	-0.034
-0.022	1.161	-9.337	0.051	-0.033	-0.033
-0.039	1.153	-9.323	0.051	-0.033	-0.033
-0.046	1.185	-9.317	0.051	-0.033	-0.033
-0.019	1.172	-9.311	0.051	-0.034	-0.034
-0.052	1.155	-9.306	0.050	-0.033	-0.034
-0.027	1.206	-9.345	0.051	-0.033	-0.033
-0.031	1.167	-9.344	0.050	-0.034	-0.033
-0.043	1.165	-9.324	0.051	-0.033	-0.034
-0.023	1.174	-9.307	0.050	-0.034	-0.034
-0.043	1.150	-9.347	0.050	-0.033	-0.034
-0.032	1.172	-9.361	0.051	-0.033	-0.033
-0.017	1.174	-9.345	0.050	-0.033	-0.034
-0.034	1.157	-9.297	0.051	-0.033	-0.034
-0.025	1.174	-9.325	0.051	-0.034	-0.034
-0.027	1.153	-9.330	0.050	-0.033	-0.034
-0.046	1.209	-9.382	0.051	-0.033	-0.034
0.010	1.179	-9.338	0.050	-0.034	-0.034
-0.029	1.159	-9.327	0.050	-0.033	-0.034
-0.039	1.162	-9.348	0.051	-0.033	-0.034
-0.018	1.152	-9.360	0.049	-0.034	-0.034
-0.038	1.176	-9.365	0.050	-0.033	-0.034
-0.011	1.178	-9.331	0.050	-0.033	-0.034
-0.005	1.143	-9.314	0.050	-0.033	-0.034
-0.034	1.148	-9.365	0.050	-0.033	-0.034
0.001	1.172	-9.355	0.050	-0.033	-0.034
-0.028	1.153	-9.362	0.050	-0.032	-0.034
0.002	1.172	-9.324	0.050	-0.033	-0.034
0.007	1.151	-9.338	0.050	-0.033	-0.034
-0.016	1.159	-9.388	0.050	-0.032	-0.034
-0.011	1.180	-9.361	0.050	-0.033	-0.034
-0.002	1.152	-9.327	0.050	-0.033	-0.034
-0.009	1.157	-9.334	0.050	-0.033	-0.034
0.010	1.162	-9.345	0.050	-0.033	-0.034
-0.013	1.143	-9.385	0.050	-0.032	-0.034
0.011	1.164	-9.362	0.050	-0.033	-0.034
0.009	1.116	-9.344	0.050	-0.033	-0.035
-0.006	1.138	-9.337	0.050	-0.032	-0.034
0.031	1.160	-9.358	0.050	-0.033	-0.034
0.020	1.142	-9.378	0.049	-0.032	-0.034
0.006	1.161	-9.338	0.050	-0.032	-0.034
0.049	1.144	-9.320	0.050	-0.033	-0.034
-0.005	1.143	-9.320	0.050	-0.033	-0.034
0.014	1.176	-9.344	0.050	-0.033	-0.034
0.016	1.141	-9.361	0.049	-0.032	-0.034
0.015	1.154	-9.304	0.050	-0.032	-0.034
0.027	1.133	-9.307	0.050	-0.033	-0.034
-0.010	1.128	-9.322	0.049	-0.032	-0.034
0.008	1.158	-9.355	0.050	-0.033	-0.034
0.036	1.167	-9.287	0.049	-0.033	-0.035
0.027	1.143	-9.311	0.050	-0.032	-0.034
0.047	1.148	-9.341	0.050	-0.033	-0.034
0.029	1.142	-9.314	0.049	-0.033	-0.034
0.016	1.172	-9.352	0.050	-0.032	-0.034
0.051	1.154	-9.328	0.050	-0.033	-0.035
0.026	1.150	-9.317	0.049	-0.032	-0.035
0.032	1.158	-9.345	0.050	-0.032	-0.034
0.045	1.156	-9.355	0.049	-0.033	-0.035
0.023	1.141	-9.331	0.049	-0.032	-0.035
0.043	1.152	-9.284	0.049	-0.033	-0.035
0.039	1.142	-9.344	0.049	-0.033	-0.035
0.009	1.165	-9.348	0.050	-0.032	-0.035
0.063	1.158	-9.325	0.049	-0.033	-0.035
0.038	1.132	-9.338	0.049	-0.032	-0.035
0.036	1.139	-9.359	0.050	-0.033	-0.035
0.056	1.150	-9.331	0.049	-0.033	-0.035
0.039	1.157	-9.355	0.049	-0.032	-0.035
0.069	1.167	-9.332	0.049	-0.032	-0.035
0.061	1.137	-9.307	0.049	-0.032	-0.035
0.038	1.142	-9.328	0.049	-0.033	-0.035
0.050	1.155	-9.362	0.049	-0.032	-0.035
0.021	1.153	-9.338	0.049	-0.032	-0.035
0.049	1.157	-9.328	0.049	-0.032	-0.035
0.063	1.131	-9.324	0.049	-0.033	-0.035
0.031	1.126	-9.331	0.049	-0.032	-0.035
0.050	1.151	-9.335	0.049	-0.032	-0.035
0.062	1.148	-9.331	0.049	-0.032	-0.035
0.038	1.131	-9.324	0.049	-0.032	-0.035
0.081	1.143	-9.321	0.049	-0.032	-0.035
0.061	1.132	-9.348	0.049	-0.032	-0.035
0.056	1.150	-9.342	0.049	-0.032	-0.035
0.076	1.141	-9.314	0.049	-0.032	-0.035
0.054	1.129	-9.331	0.049	-0.032	-0.035
0.067	1.169	-9.318	0.049	-0.032	-0.035
0.073	1.130	-9.296	0.048	-0.031	-0.035
0.053	1.133	-9.307	0.049	-0.032	-0.035
0.075	1.138	-9.311	0.049	-0.033	-0.035
0.030	1.105	-9.326	0.049	-0.032	-0.034
0.071	1.139	-9.355	0.049	-0.032	-0.035
0.087	1.146	-9.345	0.049	-0.032	-0.035
0.069	1.124	-9.318	0.049	-0.032	-0.035
0.079	1.121	-9.345	0.049	-0.032	-0.035
0.067	1.126	-9.314	0.049	-0.032	-0.035
0.069	1.155	-9.362	0.049	-0.032	-0.035
0.088	1.141	-9.311	0.049	-0.032	-0.035
0.072	1.122	-9.297	0.049	-0.032	-0.035
0.075	1.126	-9.355	0.049	-0.032	-0.035
0.097	1.154	-9.359	0.048	-0.032	-0.035
0.060	1.124	-9.317	0.048	-0.031	-0.035
0.092	1.136	-9.349	0.049	-0.032	-0.035
0.090	1.122	-9.355	0.048	-0.032	-0.035
0.071	1.124	-9.359	0.049	-0.032	-0.035
0.102	1.136	-9.332	0.049	-0.032	-0.035
0.083	1.105	-9.341	0.048	-0.032	-0.035
0.083	1.125	-9.332	0.049	-0.032	-0.035
0.103	1.122	-9.328	0.048	-0.032	-0.035
0.079	1.119	-9.389	0.048	-0.031	-0.035
0.130	1.157	-9.350	0.049	-0.032	-0.036
0.088	1.110	-9.317	0.048	-0.032	-0.035
0.067	1.125	-9.321	0.049	-0.032	-0.035
0.096	1.135	-9.352	0.048	-0.032	-0.035
0.075	1.109	-9.344	0.048	-0.031	-0.035
0.087	1.129	-9.331	0.048	-0.031	-0.035
0.094	1.112	-9.321	0.048	-0.032	-0.035
0.064	1.116	-9.338	0.049	-0.032	-0.035
0.106	1.129	-9.372	0.048	-0.032	-0.035
0.095	1.120	-9.365	0.048	-0.031	-0.035
0.117	1.129	-9.325	0.048	-0.031	-0.035
0.121	1.101	-9.321	0.048	-0.032	-0.035
0.084	1.107	-9.334	0.048	-0.031	-0.035
0.094	1.146	-9.348	0.048	-0.031	-0.035
0.107	1.120	-9.303	0.048	-0.031	-0.035
0.088	1.107	-9.317	0.048	-0.031	-0.035
0.111	1.142	-9.311	0.048	-0.032	-0.035
0.075	1.095	-9.344	0.048	-0.031	-0.035
0.089	1.129	-9.325	0.048	-0.031	-0.035
0.106	1.122	-9.307	0.048	-0.031	-0.035
0.098	1.097	-9.317	0.048	-0.031	-0.035
0.127	1.128	-9.332	0.049	-0.032	-0.035
0.114	1.119	-9.324	0.048	-0.031	-0.035
0.096	1.120	-9.304	0.049	-0.031	-0.035
0.118	1.134	-9.298	0.048	-0.032	-0.035
0.088	1.106	-9.320	0.048	-0.031	-0.035
0.099	1.158	-9.328	0.049	-0.031	-0.035
0.110	1.113	-9.331	0.048	-0.031	-0.035
0.095	1.114	-9.294	0.048	-0.031	-0.036
0.111	1.121	-9.298	0.048	-0.032	-0.036
0.093	1.097	-9.337	0.048	-0.031	-0.035
0.094	1.132	-9.331	0.049	-0.031	-0.035
0.122	1.111	-9.311	0.048	-0.031	-0.035
0.094	1.096	-9.276	0.049	-0.030	-0.035
0.108	1.118	-9.325	0.049	-0.032	-0.036
0.101	1.097	-9.341	0.048	-0.031	-0.035
0.089	1.143	-9.345	0.048	-0.031	-0.035
0.128	1.136	-9.329	0.048	-0.031	-0.036
0.109	1.103	-9.304	0.048	-0.031	-0.036
0.097	1.116	-9.325	0.048	-0.031	-0.036
0.108	1.103	-9.320	0.048	-0.031	-0.035
0.087	1.123	-9.335	0.048	-0.031	-0.036
0.123	1.121	-9.318	0.048	-0.031	-0.036
0.120	1.086	-9.297	0.048	-0.031	-0.036
0.096	1.094	-9.348	0.049	-0.031	-0.036
0.112	1.109	-9.324	0.048	-0.031	-0.035
0.092	1.097	-9.344	0.048	-0.030	-0.036
0.128	1.113	-9.325	0.048	-0.031	-0.036
0.133	1.094	-9.297	0.048	-0.031	-0.036
0.106	1.107	-9.379	0.048	-0.030	-0.036
0.118	1.117	-9.348	0.048	-0.031	-0.035
0.112	1.105	-9.317	0.047	-0.031	-0.036
0.111	1.106	-9.314	0.048	-0.031	-0.036
0.130	1.105	-9.304	0.048	-0.031	-0.036
0.110	1.092	-9.344	0.048	-0.031	-0.035
0.125	1.118	-9.308	0.048	-0.031	-0.036
0.128	1.059	-9.314	0.047	-0.031	-0.036
0.105	1.086	-9.283	0.048	-0.030	-0.035
0.135	1.111	-9.335	0.048	-0.031	-0.035
0.134	1.089	-9.351	0.047	-0.030	-0.036
0.114	1.107	-9.290	0.048	-0.030	-0.036
0.154	1.092	-9.294	0.048	-0.031	-0.036
0.109	1.087	-9.321	0.048	-0.031	-0.036
0.113	1.134	-9.311	0.048	-0.031	-0.036
0.132	1.094	-9.321	0.047	-0.030	-0.036
0.125	1.097	-9.297	0.048	-0.030	-0.036
0.141	1.095	-9.301	0.048	-0.031	-0.036
0.103	1.078	-9.313	0.048	-0.030	-0.036
0.116	1.108	-9.328	0.048	-0.030	-0.036
0.131	1.101	-9.266	0.047	-0.031	-0.036
0.134	1.088	-9.308	0.048	-0.030	-0.036
0.140	1.093	-9.314	0.048	-0.031	-0.035
0.134	1.093	-9.311	0.048	-0.031	-0.036
0.117	1.112	-9.342	0.048	-0.030	-0.036
0.141	1.105	-9.318	0.048	-0.031	-0.036
0.133	1.090	-9.304	0.047	-0.030	-0.036
0.123	1.117	-9.314	0.048	-0.030	-0.036
0.148	1.099	-9.325	0.047	-0.030	-0.036
0.116	1.094	-9.294	0.048	-0.030	-0.036
0.129	1.103	-9.274	0.048	-0.031	-0.036
0.145	1.086	-9.314	0.047	-0.031	-0.036
0.110	1.105	-9.325	0.048	-0.030	-0.036
0.151	1.108	-9.308	0.048	-0.030	-0.036
0.129	1.079	-9.297	0.047	-0.030	-0.037
0.121	1.094	-9.329	0.048	-0.031	-0.036
0.151	1.091	-9.321	0.047	-0.031	-0.036
0.122	1.109	-9.338	0.047	-0.030	-0.036
0.155	1.119	-9.298	0.048	-0.030	-0.036
0.158	1.085	-9.301	0.047	-0.030	-0.036
0.131	1.081	-9.328	0.048	-0.030	-0.036
0.148	1.104	-9.352	0.047	-0.031	-0.036
0.111	1.096	-9.294	0.047	-0.030	-0.037
0.147	1.101	-9.309	0.048	-0.030	-0.037
0.152	1.079	-9.290	0.048	-0.030	-0.036
0.121	1.081	-9.331	0.048	-0.030	-0.036
0.143	1.086	-9.308	0.048	-0.030	-0.036
0.151	1.090	-9.318	0.047	-0.030	-0.036
0.128	1.079	-9.277	0.048	-0.030	-0.036
0.178	1.078	-9.308	0.047	-0.030	-0.036
0.146	1.077	-9.318	0.047	-0.030	-0.036
0.152	1.104	-9.315	0.048	-0.030	-0.036
0.154	1.089	-9.274	0.047	-0.030	-0.037
0.138	1.077	-9.300	0.047	-0.030	-0.036
0.160	1.107	-9.291	0.048	-0.030	-0.036
0.145	1.071	-9.290	0.047	-0.029	-0.036
0.144	1.090	-9.294	0.048	-0.029	-0.037
0.163	1.085	-9.267	0.048	-0.030	-0.037
0.111	1.049	-9.302	0.047	-0.029	-0.036
0.163	1.097	-9.308	0.048	-0.030	-0.036
0.165	1.092	-9.325	0.047	-0.030	-0.037
0.153	1.081	-9.284	0.048	-0.030	-0.037
0.177	1.078	-9.285	0.048	-0.030	-0.037
0.149	1.058	-9.307	0.047	-0.030	-0.036
0.153	1.116	-9.332	0.048	-0.030	-0.036
0.170	1.091	-9.277	0.047	-0.030	-0.037
0.156	1.081	-9.267	0.047	-0.029	-0.037
0.168	1.070	-9.294	0.047	-0.030	-0.037
0.143	1.079	-9.328	0.047	-0.030	-0.037
0.138	1.088	-9.322	0.047	-0.029	-0.037
0.189	1.077	-9.322	0.047	-0.030	-0.037
0.159	1.069	-9.305	0.047	-0.030	-0.037
0.166	1.062	-9.319	0.048	-0.030	-0.037
0.183	1.076	-9.325	0.047	-0.030	-0.037
0.155	1.082	-9.325	0.047	-0.029	-0.037
0.189	1.094	-9.278	0.047	-0.030	-0.037
0.181	1.066	-9.308	0.047	-0.030	-0.037
0.169	1.075	-9.339	0.047	-0.029	-0.037
0.208	1.109	-9.317	0.047	-0.030	-0.037
0.163	1.064	-9.291	0.047	-0.029	-0.037
0.178	1.082	-9.306	0.047	-0.030	-0.037
0.184	1.078	-9.346	0.047	-0.030	-0.037
0.162	1.060	-9.315	0.047	-0.029	-0.037
0.186	1.096	-9.326	0.047	-0.029	-0.037
0.174	1.055	-9.298	0.047	-0.029	-0.037
0.170	1.067	-9.305	0.048	-0.029	-0.037
0.196	1.069	-9.332	0.047	-0.030	-0.037
0.171	1.074	-9.343	0.047	-0.029	-0.037
0.214	1.105	-9.321	0.047	-0.029	-0.038
0.197	1.060	-9.292	0.047	-0.030	-0.037
0.175	1.063	-9.319	0.047	-0.030	-0.037
0.186	1.090	-9.363	0.047	-0.030	-0.037
0.181	1.065	-9.298	0.047	-0.029	-0.037
0.177	1.064	-9.292	0.047	-0.029	-0.037
0.198	1.062	-9.275	0.047	-0.030	-0.037
0.157	1.052	-9.318	0.047	-0.029	-0.037
0.197	1.077	-9.326	0.047	-0.030	-0.037
0.189	1.063	-9.322	0.047	-0.029	-0.037
0.194	1.075	-9.289	0.047	-0.029	-0.037
0.221	1.060	-9.302	0.047	-0.030	-0.037
0.191	1.055	-9.284	0.047	-0.029	-0.037
0.178	1.088	-9.299	0.047	-0.029	-0.037
0.220	1.071	-9.278	0.047	-0.029	-0.037
0.175	1.049	-9.295	0.047	-0.029	-0.037
0.198	1.102	-9.299	0.047	-0.029	-0.037
0.193	1.060	-9.336	0.047	-0.029	-0.037
0.186	1.070	-9.306	0.047	-0.029	-0.038
0.201	1.074	-9.275	0.047	-0.030	-0.038
0.191	1.045	-9.298	0.047	-0.029	-0.037
0.213	1.071	-9.316	0.047	-0.029	-0.037
0.210	1.071	-9.313	0.047	-0.029	-0.038
0.193	1.068	-9.258	0.047	-0.028	-0.038
0.211	1.064	-9.282	0.047	-0.030	-0.038
0.193	1.049	-9.305	0.047	-0.029	-0.037
0.202	1.103	-9.320	0.047	-0.029	-0.037
0.218	1.073	-9.327	0.047	-0.029	-0.038
0.201	1.058	-9.278	0.047	-0.029	-0.038
0.212	1.066	-9.310	0.047	-0.030	-0.038
0.201	1.039	-9.315	0.047	-0.029	-0.038
0.188	1.075	-9.313	0.047	-0.029	-0.038
0.219	1.069	-9.316	0.047	-0.029	-0.038
0.206	1.043	-9.268	0.047	-0.028	-0.038
0.203	1.063	-9.341	0.048	-0.029	-0.038
0.216	1.053	-9.326	0.047	-0.029	-0.038
0.190	1.077	-9.323	0.047	-0.028	-0.038
0.238	1.079	-9.318	0.047	-0.029	-0.038
0.223	1.049	-9.299	0.047	-0.029	-0.038
0.200	1.051	-9.320	0.047	-0.029	-0.038
0.214	1.060	-9.340	0.046	-0.029	-0.038
0.192	1.056	-9.302	0.047	-0.028	-0.038
0.232	1.059	-9.313	0.047	-0.029	-0.038
0.224	1.041	-9.286	0.047	-0.029	-0.038
0.206	1.040	-9.330	0.047	-0.029	-0.038
0.220	1.056	-9.333	0.047	-0.029	-0.038
0.202	1.036	-9.326	0.046	-0.028	-0.039
0.230	1.053	-9.293	0.047	-0.028	-0.038
0.241	1.055	-9.286	0.047	-0.029	-0.038
0.213	1.037	-9.360	0.047	-0.028	-0.038
0.225	1.066	-9.299	0.047	-0.029	-0.038
0.229	1.039	-9.292	0.046	-0.029	-0.038
0.222	1.043	-9.292	0.047	-0.028	-0.038
0.236	1.054	-9.323	0.047	-0.029	-0.038
0.217	1.036	-9.340	0.047	-0.028	-0.038
0.234	1.055	-9.296	0.047	-0.029	-0.038
0.238	1.013	-9.303	0.047	-0.029	-0.039
0.205	1.026	-9.285	0.047	-0.028	-0.038
0.241	1.057	-9.324	0.047	-0.029	-0.038
0.231	1.039	-9.347	0.046	-0.028	-0.038
0.227	1.051	-9.290	0.047	-0.028	-0.038
0.268	1.044	-9.276	0.047	-0.029	-0.038
0.217	1.036	-9.303	0.047	-0.028	-0.038
0.238	1.068	-9.323	0.046	-0.029	-0.038
0.248	1.052	-9.296	0.046	-0.028	-0.038
0.235	1.039	-9.283	0.047	-0.028	-0.039
0.250	1.030	-9.286	0.046	-0.029	-0.038
0.210	1.010	-9.312	0.046	-0.028	-0.038
0.234	1.046	-9.310	0.047	-0.028	-0.038
0.251	1.043	-9.276	0.046	-0.028	-0.039
0.244	1.029	-9.279	0.047	-0.028	-0.039
0.263	1.046	-9.314	0.047	-0.029	-0.038
0.246	1.030	-9.296	0.046	-0.028	-0.039
0.241	1.063	-9.317	0.047	-0.028	-0.039
0.260	1.054	-9.290	0.047	-0.029	-0.039
0.248	1.031	-9.307	0.046	-0.028	-0.039
0.243	1.052	-9.317	0.047	-0.028	-0.038
0.244	1.031	-9.320	0.046	-0.028	-0.039
0.231	1.032	-9.310	0.046	-0.028	-0.039
0.251	1.047	-9.256	0.047	-0.029	-0.039
0.255	1.025	-9.313	0.046	-0.028	-0.039
0.224	1.043	-9.313	0.047	-0.028	-0.039
0.271	1.049	-9.297	0.047	-0.028	-0.039
0.245	1.019	-9.310	0.046	-0.028	-0.039
0.246	1.032	-9.335	0.047	-0.029	-0.039
0.273	1.031	-9.304	0.046	-0.029	-0.039
[truncated: 131,000 more rows]
