# Supplementary material for: Identification of Haptic Based Guiding Using Hard Reins
Source: PLoS One. 2015 Jul 22;10(7):e0132020. doi: 10.1371/journal.pone.0132020 (PMC4511788; doi:10.1371/journal.pone.0132020)
Supplement: S5 File — (ZIP) [file pone.0132020.s005.zip › Exp2_ForceData1/Subject3/path3/T7.csv]

-0.006	-0.201	0.736	-0.013	0.001	0.004
-0.035	-0.219	0.730	-0.014	0.002	0.004
-0.019	-0.174	0.729	-0.013	0.001	0.004
-0.016	-0.217	0.734	-0.014	0.002	0.004
-0.030	-0.187	0.732	-0.013	0.002	0.004
-0.004	-0.195	0.756	-0.013	0.001	0.004
-0.053	-0.234	0.741	-0.014	0.002	0.004
0.004	-0.202	0.725	-0.013	0.001	0.004
-0.016	-0.202	0.702	-0.013	0.002	0.004
-0.015	-0.191	0.719	-0.013	0.002	0.004
-0.005	-0.194	0.746	-0.014	0.001	0.004
-0.029	-0.215	0.747	-0.013	0.002	0.004
-0.003	-0.186	0.722	-0.013	0.001	0.004
-0.020	-0.216	0.754	-0.014	0.002	0.004
-0.017	-0.197	0.739	-0.013	0.002	0.004
-0.005	-0.203	0.742	-0.013	0.001	0.004
-0.048	-0.226	0.744	-0.013	0.002	0.004
-0.002	-0.199	0.729	-0.013	0.001	0.004
-0.012	-0.204	0.719	-0.013	0.002	0.004
-0.020	-0.183	0.725	-0.013	0.002	0.004
-0.007	-0.205	0.743	-0.014	0.001	0.004
-0.033	-0.213	0.743	-0.013	0.002	0.004
-0.010	-0.181	0.739	-0.013	0.001	0.004
-0.019	-0.211	0.754	-0.014	0.002	0.004
-0.013	-0.207	0.739	-0.013	0.002	0.004
-0.004	-0.193	0.759	-0.013	0.001	0.004
-0.049	-0.229	0.747	-0.013	0.002	0.004
0.007	-0.199	0.725	-0.013	0.001	0.004
-0.016	-0.212	0.709	-0.013	0.002	0.004
-0.024	-0.185	0.736	-0.013	0.002	0.004
-0.001	-0.209	0.750	-0.014	0.001	0.004
-0.024	-0.213	0.743	-0.013	0.002	0.004
-0.005	-0.177	0.739	-0.013	0.002	0.004
-0.019	-0.215	0.740	-0.014	0.002	0.004
-0.024	-0.191	0.745	-0.013	0.002	0.004
-0.010	-0.196	0.770	-0.013	0.001	0.004
-0.038	-0.230	0.778	-0.013	0.002	0.004
-0.003	-0.205	0.746	-0.013	0.002	0.004
-0.004	-0.207	0.712	-0.014	0.002	0.004
-0.016	-0.195	0.736	-0.013	0.002	0.004
-0.008	-0.202	0.760	-0.013	0.002	0.004
-0.024	-0.216	0.764	-0.013	0.002	0.004
-0.011	-0.177	0.732	-0.013	0.001	0.004
-0.014	-0.214	0.754	-0.014	0.002	0.004
-0.013	-0.194	0.759	-0.013	0.002	0.004
-0.011	-0.199	0.753	-0.013	0.001	0.004
-0.055	-0.224	0.741	-0.013	0.002	0.004
0.002	-0.188	0.729	-0.013	0.002	0.004
-0.010	-0.202	0.712	-0.014	0.002	0.004
-0.021	-0.194	0.760	-0.013	0.002	0.004
0.004	-0.202	0.753	-0.013	0.002	0.004
-0.037	-0.213	0.736	-0.013	0.002	0.004
-0.010	-0.174	0.756	-0.013	0.002	0.004
-0.010	-0.209	0.757	-0.014	0.002	0.004
-0.017	-0.201	0.766	-0.013	0.002	0.004
-0.003	-0.192	0.773	-0.013	0.001	0.004
-0.046	-0.232	0.744	-0.013	0.002	0.004
0.000	-0.200	0.735	-0.013	0.002	0.004
-0.011	-0.213	0.719	-0.013	0.002	0.004
-0.013	-0.190	0.759	-0.013	0.002	0.004
-0.005	-0.200	0.780	-0.013	0.001	0.004
-0.024	-0.213	0.740	-0.013	0.002	0.004
-0.011	-0.175	0.725	-0.013	0.001	0.004
-0.015	-0.218	0.744	-0.014	0.002	0.004
-0.019	-0.197	0.746	-0.013	0.002	0.004
-0.007	-0.193	0.770	-0.013	0.002	0.004
-0.046	-0.228	0.765	-0.013	0.002	0.004
-0.001	-0.192	0.746	-0.013	0.002	0.004
-0.010	-0.204	0.739	-0.013	0.002	0.004
-0.019	-0.195	0.739	-0.013	0.002	0.004
-0.003	-0.202	0.756	-0.013	0.001	0.004
-0.021	-0.211	0.774	-0.013	0.002	0.004
-0.002	-0.178	0.729	-0.013	0.002	0.004
-0.015	-0.214	0.754	-0.014	0.002	0.004
-0.017	-0.198	0.763	-0.013	0.002	0.004
-0.008	-0.190	0.762	-0.013	0.002	0.004
-0.048	-0.227	0.744	-0.013	0.002	0.004
0.016	-0.198	0.749	-0.013	0.002	0.004
-0.008	-0.208	0.719	-0.013	0.002	0.004
-0.019	-0.190	0.749	-0.013	0.002	0.004
0.001	-0.193	0.776	-0.013	0.002	0.004
-0.026	-0.212	0.760	-0.013	0.002	0.004
0.002	-0.180	0.732	-0.013	0.001	0.004
-0.015	-0.216	0.768	-0.014	0.002	0.004
-0.020	-0.203	0.750	-0.013	0.002	0.004
0.003	-0.201	0.763	-0.013	0.001	0.004
-0.042	-0.219	0.757	-0.013	0.002	0.004
0.008	-0.196	0.739	-0.013	0.002	0.004
-0.004	-0.210	0.712	-0.013	0.002	0.004
-0.010	-0.188	0.739	-0.013	0.002	0.004
-0.002	-0.198	0.763	-0.013	0.002	0.004
-0.019	-0.215	0.757	-0.013	0.002	0.004
0.001	-0.185	0.770	-0.013	0.002	0.004
-0.019	-0.223	0.750	-0.013	0.002	0.004
-0.012	-0.196	0.749	-0.013	0.002	0.004
0.003	-0.187	0.752	-0.013	0.002	0.004
-0.026	-0.221	0.757	-0.013	0.002	0.004
0.009	-0.200	0.742	-0.013	0.001	0.004
-0.011	-0.209	0.739	-0.013	0.002	0.004
-0.006	-0.183	0.729	-0.013	0.002	0.004
-0.006	-0.201	0.763	-0.014	0.002	0.004
-0.023	-0.202	0.742	-0.013	0.002	0.004
0.005	-0.200	0.770	-0.013	0.002	0.004
-0.019	-0.226	0.737	-0.013	0.002	0.004
-0.008	-0.188	0.756	-0.013	0.002	0.004
0.004	-0.196	0.753	-0.013	0.002	0.004
-0.020	-0.216	0.767	-0.013	0.002	0.004
0.018	-0.194	0.770	-0.013	0.002	0.004
-0.022	-0.209	0.722	-0.013	0.002	0.004
0.000	-0.190	0.729	-0.013	0.002	0.004
-0.018	-0.197	0.735	-0.013	0.002	0.003
-0.007	-0.208	0.742	-0.013	0.002	0.004
0.009	-0.193	0.739	-0.013	0.001	0.004
-0.022	-0.212	0.733	-0.013	0.002	0.004
-0.008	-0.194	0.736	-0.013	0.002	0.004
-0.005	-0.195	0.722	-0.013	0.002	0.004
-0.012	-0.206	0.753	-0.013	0.002	0.004
0.013	-0.203	0.752	-0.013	0.002	0.004
-0.011	-0.206	0.712	-0.013	0.002	0.004
-0.006	-0.183	0.732	-0.013	0.002	0.004
-0.013	-0.198	0.756	-0.013	0.002	0.004
-0.005	-0.195	0.759	-0.013	0.002	0.004
0.006	-0.210	0.766	-0.013	0.002	0.004
-0.029	-0.221	0.716	-0.013	0.002	0.004
0.005	-0.202	0.739	-0.013	0.002	0.004
0.005	-0.196	0.742	-0.013	0.002	0.004
-0.002	-0.198	0.773	-0.013	0.002	0.004
0.028	-0.205	0.742	-0.013	0.001	0.004
-0.010	-0.200	0.746	-0.013	0.002	0.004
-0.004	-0.182	0.715	-0.013	0.002	0.004
-0.026	-0.202	0.773	-0.013	0.002	0.004
0.012	-0.186	0.766	-0.013	0.002	0.004
0.006	-0.208	0.760	-0.013	0.002	0.004
-0.031	-0.222	0.723	-0.013	0.002	0.004
0.004	-0.195	0.746	-0.013	0.002	0.004
-0.008	-0.192	0.722	-0.013	0.002	0.004
0.005	-0.182	0.762	-0.013	0.002	0.004
0.014	-0.207	0.766	-0.013	0.002	0.004
-0.015	-0.199	0.732	-0.013	0.002	0.004
0.007	-0.181	0.729	-0.013	0.002	0.004
-0.036	-0.191	0.756	-0.013	0.003	0.004
0.009	-0.191	0.755	-0.013	0.002	0.004
0.010	-0.209	0.776	-0.013	0.002	0.004
-0.031	-0.210	0.722	-0.012	0.002	0.004
0.002	-0.195	0.735	-0.013	0.002	0.004
-0.019	-0.194	0.722	-0.013	0.003	0.004
0.008	-0.181	0.752	-0.013	0.002	0.004
0.015	-0.208	0.766	-0.013	0.002	0.004
-0.015	-0.211	0.746	-0.013	0.002	0.004
0.001	-0.185	0.709	-0.013	0.002	0.004
-0.030	-0.195	0.743	-0.013	0.002	0.004
-0.005	-0.193	0.735	-0.013	0.002	0.004
0.013	-0.209	0.776	-0.013	0.002	0.004
-0.024	-0.214	0.715	-0.012	0.002	0.004
0.004	-0.191	0.728	-0.013	0.002	0.004
-0.012	-0.196	0.739	-0.013	0.003	0.004
0.007	-0.196	0.769	-0.013	0.002	0.004
0.013	-0.206	0.766	-0.013	0.002	0.004
-0.006	-0.204	0.729	-0.013	0.002	0.004
0.000	-0.175	0.718	-0.013	0.002	0.004
-0.025	-0.189	0.763	-0.013	0.002	0.004
-0.001	-0.188	0.769	-0.013	0.002	0.004
0.015	-0.208	0.783	-0.013	0.002	0.004
-0.023	-0.213	0.732	-0.013	0.002	0.004
0.004	-0.199	0.746	-0.013	0.002	0.004
0.002	-0.191	0.732	-0.013	0.002	0.004
-0.003	-0.192	0.762	-0.013	0.002	0.004
0.019	-0.208	0.759	-0.013	0.002	0.004
-0.010	-0.206	0.712	-0.013	0.002	0.004
0.004	-0.190	0.715	-0.013	0.002	0.004
-0.030	-0.177	0.769	-0.013	0.002	0.004
0.014	-0.193	0.766	-0.013	0.002	0.004
0.002	-0.204	0.776	-0.013	0.002	0.004
-0.023	-0.214	0.733	-0.013	0.002	0.004
0.006	-0.196	0.739	-0.013	0.002	0.004
-0.006	-0.192	0.759	-0.013	0.002	0.004
0.007	-0.189	0.773	-0.013	0.002	0.004
0.017	-0.200	0.756	-0.013	0.002	0.004
-0.017	-0.203	0.722	-0.013	0.002	0.004
-0.004	-0.186	0.722	-0.013	0.002	0.004
-0.034	-0.194	0.756	-0.013	0.002	0.003
0.003	-0.193	0.773	-0.013	0.002	0.004
0.002	-0.204	0.756	-0.013	0.002	0.004
-0.009	-0.210	0.712	-0.013	0.002	0.004
0.001	-0.199	0.753	-0.013	0.002	0.004
-0.001	-0.193	0.739	-0.013	0.003	0.004
0.013	-0.187	0.752	-0.013	0.002	0.004
0.007	-0.203	0.766	-0.013	0.002	0.004
-0.009	-0.199	0.732	-0.013	0.002	0.004
0.009	-0.183	0.722	-0.013	0.002	0.004
-0.038	-0.194	0.759	-0.013	0.002	0.004
-0.002	-0.180	0.766	-0.013	0.002	0.004
0.002	-0.220	0.766	-0.013	0.002	0.004
-0.029	-0.210	0.729	-0.012	0.002	0.004
0.011	-0.196	0.742	-0.013	0.002	0.004
-0.011	-0.195	0.729	-0.013	0.003	0.004
0.013	-0.175	0.779	-0.013	0.002	0.004
0.021	-0.203	0.776	-0.013	0.002	0.004
-0.012	-0.199	0.739	-0.013	0.002	0.004
0.007	-0.190	0.729	-0.013	0.001	0.004
-0.034	-0.168	0.759	-0.013	0.003	0.004
0.012	-0.177	0.755	-0.013	0.002	0.004
0.006	-0.214	0.759	-0.013	0.002	0.004
-0.019	-0.199	0.718	-0.012	0.002	0.004
0.001	-0.192	0.749	-0.013	0.002	0.004
-0.020	-0.188	0.732	-0.013	0.003	0.004
0.011	-0.177	0.765	-0.013	0.002	0.004
0.014	-0.211	0.780	-0.013	0.002	0.004
-0.017	-0.199	0.739	-0.012	0.002	0.004
0.001	-0.179	0.732	-0.013	0.002	0.004
-0.033	-0.181	0.745	-0.013	0.003	0.004
0.008	-0.187	0.776	-0.013	0.002	0.004
0.003	-0.213	0.763	-0.013	0.002	0.004
-0.023	-0.213	0.718	-0.012	0.002	0.004
0.015	-0.197	0.756	-0.013	0.002	0.004
-0.013	-0.189	0.732	-0.013	0.003	0.004
0.008	-0.176	0.762	-0.012	0.002	0.004
0.008	-0.202	0.780	-0.013	0.002	0.004
-0.013	-0.206	0.749	-0.013	0.002	0.004
0.002	-0.187	0.708	-0.013	0.002	0.004
-0.028	-0.184	0.752	-0.013	0.003	0.004
0.001	-0.181	0.762	-0.013	0.002	0.004
0.004	-0.216	0.770	-0.013	0.002	0.004
-0.027	-0.211	0.722	-0.012	0.002	0.004
0.007	-0.189	0.752	-0.013	0.002	0.004
-0.004	-0.180	0.722	-0.013	0.003	0.004
0.001	-0.174	0.755	-0.012	0.002	0.004
0.008	-0.204	0.777	-0.013	0.002	0.004
-0.017	-0.201	0.749	-0.012	0.002	0.004
0.007	-0.183	0.729	-0.013	0.002	0.004
-0.044	-0.181	0.770	-0.013	0.003	0.004
0.006	-0.181	0.765	-0.013	0.002	0.004
0.000	-0.214	0.770	-0.013	0.002	0.004
-0.017	-0.208	0.725	-0.012	0.002	0.004
0.007	-0.194	0.763	-0.013	0.002	0.004
-0.015	-0.181	0.739	-0.013	0.003	0.004
0.007	-0.178	0.762	-0.012	0.002	0.004
0.011	-0.201	0.787	-0.013	0.002	0.004
-0.020	-0.209	0.739	-0.013	0.002	0.004
0.007	-0.187	0.739	-0.013	0.002	0.004
-0.032	-0.180	0.759	-0.013	0.003	0.004
0.009	-0.182	0.769	-0.013	0.002	0.004
0.009	-0.207	0.763	-0.013	0.002	0.004
-0.025	-0.204	0.715	-0.012	0.002	0.004
0.001	-0.195	0.753	-0.013	0.002	0.004
-0.006	-0.184	0.736	-0.013	0.003	0.004
0.012	-0.181	0.769	-0.013	0.002	0.004
0.011	-0.210	0.777	-0.013	0.002	0.004
-0.011	-0.205	0.753	-0.013	0.002	0.004
0.003	-0.176	0.735	-0.013	0.002	0.004
-0.036	-0.185	0.763	-0.013	0.003	0.004
0.004	-0.180	0.772	-0.013	0.002	0.004
0.000	-0.213	0.759	-0.013	0.002	0.004
-0.024	-0.201	0.728	-0.012	0.002	0.004
0.008	-0.192	0.753	-0.013	0.002	0.004
-0.012	-0.187	0.746	-0.013	0.003	0.004
0.013	-0.174	0.786	-0.013	0.002	0.004
0.004	-0.198	0.766	-0.013	0.002	0.004
-0.017	-0.204	0.777	-0.013	0.002	0.004
0.001	-0.182	0.729	-0.013	0.002	0.004
-0.036	-0.181	0.756	-0.013	0.002	0.004
0.010	-0.184	0.786	-0.013	0.002	0.004
-0.005	-0.217	0.773	-0.013	0.002	0.004
-0.022	-0.198	0.739	-0.012	0.002	0.004
0.009	-0.188	0.752	-0.013	0.002	0.004
-0.019	-0.178	0.739	-0.013	0.003	0.004
0.011	-0.175	0.769	-0.013	0.002	0.004
0.006	-0.197	0.776	-0.013	0.002	0.004
-0.018	-0.196	0.759	-0.013	0.002	0.004
-0.005	-0.182	0.733	-0.013	0.002	0.004
-0.039	-0.174	0.749	-0.013	0.003	0.004
0.006	-0.190	0.783	-0.013	0.003	0.004
-0.003	-0.204	0.783	-0.013	0.002	0.004
-0.020	-0.205	0.711	-0.012	0.002	0.004
0.005	-0.195	0.766	-0.013	0.002	0.004
-0.012	-0.188	0.739	-0.013	0.003	0.004
0.011	-0.174	0.765	-0.013	0.002	0.004
0.005	-0.204	0.780	-0.013	0.002	0.004
-0.011	-0.191	0.766	-0.012	0.002	0.004
-0.008	-0.181	0.722	-0.013	0.002	0.004
-0.047	-0.178	0.766	-0.013	0.003	0.004
0.007	-0.182	0.762	-0.013	0.002	0.004
-0.001	-0.212	0.759	-0.013	0.002	0.004
-0.031	-0.196	0.745	-0.012	0.002	0.004
0.009	-0.193	0.742	-0.013	0.002	0.004
-0.017	-0.185	0.732	-0.013	0.003	0.004
0.008	-0.171	0.762	-0.013	0.002	0.004
-0.005	-0.201	0.766	-0.013	0.002	0.004
-0.016	-0.195	0.746	-0.012	0.002	0.004
-0.009	-0.178	0.739	-0.013	0.002	0.004
-0.041	-0.173	0.763	-0.013	0.003	0.004
0.007	-0.178	0.775	-0.012	0.002	0.004
-0.006	-0.216	0.780	-0.013	0.002	0.004
-0.018	-0.197	0.718	-0.012	0.002	0.004
0.007	-0.192	0.756	-0.013	0.002	0.004
-0.018	-0.178	0.739	-0.013	0.003	0.004
0.009	-0.168	0.748	-0.013	0.002	0.004
-0.000	-0.197	0.797	-0.013	0.003	0.004
-0.022	-0.193	0.770	-0.012	0.002	0.004
-0.006	-0.190	0.722	-0.013	0.002	0.004
-0.056	-0.170	0.753	-0.013	0.003	0.004
0.002	-0.177	0.769	-0.013	0.003	0.004
-0.011	-0.210	0.777	-0.013	0.003	0.004
-0.012	-0.190	0.745	-0.012	0.002	0.004
0.013	-0.191	0.759	-0.013	0.002	0.004
-0.032	-0.176	0.736	-0.013	0.003	0.004
0.018	-0.175	0.765	-0.013	0.002	0.004
-0.017	-0.196	0.794	-0.013	0.003	0.004
-0.016	-0.190	0.783	-0.012	0.002	0.004
0.001	-0.194	0.736	-0.013	0.002	0.004
-0.047	-0.178	0.756	-0.013	0.003	0.004
0.013	-0.168	0.769	-0.013	0.002	0.004
-0.012	-0.213	0.763	-0.013	0.003	0.004
-0.017	-0.198	0.731	-0.012	0.002	0.004
0.012	-0.192	0.756	-0.013	0.002	0.004
-0.029	-0.179	0.726	-0.013	0.003	0.004
0.012	-0.171	0.762	-0.013	0.002	0.004
-0.008	-0.197	0.770	-0.013	0.003	0.004
-0.022	-0.191	0.790	-0.012	0.002	0.004
-0.004	-0.184	0.736	-0.013	0.002	0.004
-0.048	-0.177	0.749	-0.012	0.003	0.004
0.011	-0.173	0.769	-0.013	0.002	0.004
-0.018	-0.208	0.767	-0.013	0.003	0.004
-0.010	-0.185	0.728	-0.012	0.002	0.004
0.003	-0.185	0.756	-0.013	0.002	0.004
-0.023	-0.174	0.743	-0.013	0.003	0.004
0.010	-0.163	0.741	-0.013	0.002	0.004
-0.015	-0.198	0.777	-0.013	0.003	0.004
-0.018	-0.188	0.780	-0.012	0.002	0.004
-0.012	-0.192	0.750	-0.013	0.002	0.004
-0.049	-0.177	0.753	-0.013	0.003	0.004
0.009	-0.170	0.759	-0.013	0.003	0.004
-0.019	-0.204	0.770	-0.013	0.003	0.004
-0.018	-0.194	0.745	-0.012	0.002	0.004
0.007	-0.198	0.766	-0.013	0.002	0.004
-0.029	-0.175	0.732	-0.013	0.003	0.004
0.000	-0.169	0.765	-0.013	0.003	0.004
-0.017	-0.196	0.777	-0.013	0.003	0.004
-0.015	-0.187	0.807	-0.013	0.002	0.004
0.006	-0.194	0.742	-0.013	0.002	0.004
-0.032	-0.184	0.753	-0.013	0.003	0.004
0.003	-0.177	0.762	-0.013	0.003	0.004
-0.022	-0.195	0.756	-0.013	0.003	0.004
-0.009	-0.188	0.752	-0.012	0.002	0.004
-0.001	-0.188	0.759	-0.013	0.002	0.004
-0.021	-0.179	0.736	-0.013	0.003	0.004
0.002	-0.173	0.742	-0.013	0.002	0.004
-0.031	-0.198	0.791	-0.013	0.003	0.004
-0.014	-0.179	0.821	-0.012	0.002	0.004
-0.003	-0.191	0.766	-0.013	0.002	0.004
-0.043	-0.182	0.739	-0.012	0.003	0.004
0.009	-0.174	0.742	-0.013	0.003	0.004
-0.025	-0.199	0.763	-0.013	0.003	0.004
-0.014	-0.185	0.769	-0.012	0.002	0.004
-0.006	-0.195	0.746	-0.013	0.003	0.004
-0.028	-0.178	0.743	-0.013	0.003	0.004
-0.000	-0.175	0.759	-0.013	0.003	0.004
-0.021	-0.199	0.791	-0.013	0.003	0.004
-0.023	-0.181	0.814	-0.012	0.002	0.004
-0.013	-0.190	0.746	-0.013	0.003	0.004
-0.041	-0.171	0.746	-0.013	0.003	0.004
0.002	-0.181	0.756	-0.013	0.003	0.004
-0.021	-0.206	0.774	-0.013	0.003	0.004
-0.016	-0.181	0.748	-0.012	0.002	0.004
-0.010	-0.195	0.756	-0.013	0.003	0.004
-0.027	-0.169	0.743	-0.013	0.003	0.004
0.008	-0.175	0.763	-0.013	0.002	0.004
-0.028	-0.204	0.774	-0.013	0.003	0.004
-0.019	-0.185	0.801	-0.013	0.002	0.004
-0.015	-0.187	0.750	-0.013	0.002	0.004
-0.044	-0.173	0.759	-0.012	0.003	0.004
0.002	-0.172	0.752	-0.013	0.003	0.004
-0.021	-0.211	0.770	-0.013	0.003	0.004
-0.023	-0.180	0.755	-0.012	0.002	0.004
-0.007	-0.184	0.770	-0.013	0.003	0.004
-0.019	-0.179	0.753	-0.013	0.003	0.004
0.002	-0.168	0.745	-0.013	0.002	0.004
-0.025	-0.182	0.790	-0.013	0.003	0.004
-0.026	-0.181	0.811	-0.013	0.002	0.004
-0.005	-0.197	0.767	-0.013	0.002	0.004
-0.043	-0.178	0.760	-0.012	0.003	0.004
0.001	-0.180	0.770	-0.013	0.003	0.004
-0.036	-0.196	0.753	-0.013	0.003	0.004
-0.012	-0.177	0.748	-0.012	0.002	0.004
-0.009	-0.195	0.777	-0.013	0.003	0.004
-0.036	-0.170	0.736	-0.013	0.003	0.004
-0.006	-0.173	0.749	-0.013	0.003	0.004
-0.036	-0.193	0.767	-0.013	0.003	0.004
-0.012	-0.184	0.811	-0.013	0.002	0.004
-0.019	-0.188	0.770	-0.013	0.003	0.004
-0.038	-0.175	0.746	-0.012	0.003	0.004
-0.004	-0.184	0.773	-0.013	0.003	0.004
-0.024	-0.186	0.746	-0.013	0.003	0.004
-0.015	-0.177	0.752	-0.012	0.002	0.004
-0.013	-0.191	0.764	-0.013	0.003	0.004
-0.032	-0.175	0.763	-0.013	0.003	0.005
-0.008	-0.174	0.756	-0.013	0.003	0.004
-0.037	-0.185	0.780	-0.013	0.003	0.004
-0.014	-0.180	0.807	-0.013	0.002	0.004
-0.021	-0.188	0.766	-0.013	0.003	0.004
-0.032	-0.171	0.746	-0.012	0.003	0.005
-0.003	-0.182	0.760	-0.013	0.003	0.004
-0.031	-0.183	0.756	-0.013	0.003	0.004
-0.011	-0.182	0.745	-0.012	0.002	0.004
-0.007	-0.199	0.753	-0.013	0.003	0.004
-0.038	-0.172	0.757	-0.013	0.003	0.004
-0.007	-0.181	0.753	-0.013	0.002	0.004
-0.035	-0.186	0.798	-0.013	0.003	0.004
-0.020	-0.182	0.814	-0.013	0.002	0.004
-0.015	-0.188	0.753	-0.013	0.002	0.004
-0.049	-0.168	0.746	-0.013	0.003	0.004
-0.009	-0.177	0.773	-0.013	0.003	0.004
-0.032	-0.204	0.754	-0.013	0.003	0.004
-0.019	-0.176	0.749	-0.012	0.002	0.004
-0.008	-0.196	0.760	-0.013	0.003	0.004
-0.032	-0.178	0.726	-0.013	0.003	0.004
-0.012	-0.165	0.759	-0.013	0.003	0.004
-0.038	-0.186	0.801	-0.013	0.003	0.004
-0.023	-0.187	0.818	-0.013	0.002	0.004
-0.028	-0.185	0.767	-0.013	0.003	0.004
-0.053	-0.169	0.739	-0.012	0.003	0.004
-0.003	-0.185	0.763	-0.013	0.003	0.004
-0.028	-0.200	0.774	-0.013	0.003	0.004
-0.025	-0.173	0.752	-0.012	0.002	0.004
-0.015	-0.193	0.764	-0.013	0.003	0.004
-0.043	-0.168	0.733	-0.013	0.003	0.004
-0.016	-0.170	0.770	-0.013	0.003	0.004
-0.040	-0.193	0.791	-0.013	0.003	0.004
-0.028	-0.183	0.818	-0.013	0.002	0.004
-0.025	-0.192	0.746	-0.013	0.003	0.004
-0.047	-0.170	0.743	-0.012	0.003	0.004
-0.016	-0.182	0.756	-0.013	0.003	0.004
-0.038	-0.188	0.750	-0.013	0.003	0.004
-0.021	-0.181	0.763	-0.012	0.003	0.004
-0.014	-0.195	0.778	-0.013	0.003	0.004
-0.037	-0.174	0.753	-0.013	0.003	0.005
-0.020	-0.179	0.749	-0.013	0.003	0.004
-0.045	-0.189	0.764	-0.013	0.003	0.004
-0.025	-0.176	0.818	-0.013	0.002	0.004
-0.022	-0.203	0.761	-0.013	0.003	0.004
-0.052	-0.174	0.740	-0.013	0.003	0.005
-0.009	-0.183	0.770	-0.013	0.003	0.004
-0.035	-0.186	0.753	-0.013	0.003	0.004
-0.025	-0.184	0.766	-0.012	0.003	0.004
-0.019	-0.197	0.753	-0.013	0.003	0.004
-0.035	-0.170	0.736	-0.013	0.003	0.005
-0.013	-0.181	0.760	-0.013	0.003	0.004
-0.048	-0.192	0.767	-0.013	0.003	0.004
-0.032	-0.177	0.821	-0.013	0.002	0.004
-0.023	-0.196	0.764	-0.013	0.003	0.004
-0.046	-0.183	0.736	-0.013	0.003	0.004
-0.016	-0.184	0.760	-0.013	0.003	0.004
-0.045	-0.191	0.760	-0.013	0.003	0.004
-0.020	-0.179	0.756	-0.012	0.003	0.004
-0.028	-0.196	0.747	-0.013	0.003	0.004
-0.036	-0.178	0.757	-0.013	0.003	0.005
-0.014	-0.178	0.746	-0.013	0.003	0.004
-0.047	-0.190	0.757	-0.013	0.003	0.004
-0.031	-0.173	0.811	-0.013	0.002	0.004
-0.014	-0.191	0.757	-0.013	0.003	0.004
-0.039	-0.181	0.743	-0.013	0.003	0.005
-0.022	-0.178	0.753	-0.013	0.003	0.004
-0.039	-0.186	0.767	-0.013	0.003	0.004
-0.018	-0.175	0.759	-0.013	0.002	0.004
-0.017	-0.191	0.784	-0.013	0.003	0.004
-0.032	-0.165	0.750	-0.013	0.003	0.005
-0.016	-0.174	0.757	-0.013	0.003	0.004
-0.048	-0.180	0.764	-0.013	0.003	0.004
-0.023	-0.176	0.818	-0.013	0.002	0.004
-0.029	-0.205	0.774	-0.013	0.003	0.004
-0.046	-0.171	0.750	-0.013	0.003	0.005
-0.025	-0.176	0.770	-0.013	0.003	0.004
-0.043	-0.179	0.760	-0.013	0.003	0.004
-0.025	-0.173	0.763	-0.013	0.003	0.004
-0.027	-0.189	0.791	-0.013	0.003	0.004
-0.044	-0.176	0.740	-0.013	0.003	0.005
-0.028	-0.183	0.743	-0.013	0.003	0.004
-0.050	-0.178	0.774	-0.013	0.004	0.004
-0.032	-0.171	0.821	-0.013	0.002	0.004
-0.030	-0.199	0.754	-0.013	0.003	0.004
-0.047	-0.177	0.733	-0.013	0.003	0.005
-0.023	-0.181	0.753	-0.013	0.003	0.004
-0.037	-0.186	0.771	-0.013	0.003	0.004
-0.025	-0.168	0.756	-0.013	0.003	0.004
-0.032	-0.184	0.777	-0.013	0.003	0.004
-0.042	-0.170	0.750	-0.013	0.003	0.005
-0.036	-0.178	0.757	-0.013	0.003	0.004
-0.045	-0.190	0.771	-0.013	0.003	0.004
-0.031	-0.178	0.801	-0.013	0.002	0.004
-0.034	-0.194	0.774	-0.013	0.003	0.004
-0.047	-0.175	0.740	-0.013	0.003	0.005
-0.021	-0.179	0.760	-0.013	0.003	0.004
-0.038	-0.184	0.757	-0.013	0.003	0.004
-0.033	-0.172	0.746	-0.013	0.003	0.004
-0.037	-0.192	0.774	-0.013	0.003	0.004
-0.032	-0.170	0.733	-0.013	0.003	0.005
-0.032	-0.183	0.761	-0.013	0.003	0.004
-0.053	-0.185	0.764	-0.013	0.004	0.004
-0.031	-0.179	0.829	-0.013	0.002	0.004
-0.040	-0.200	0.765	-0.014	0.003	0.004
-0.053	-0.175	0.730	-0.013	0.003	0.005
-0.026	-0.178	0.757	-0.013	0.003	0.004
-0.045	-0.178	0.750	-0.013	0.004	0.004
-0.027	-0.177	0.763	-0.013	0.003	0.004
-0.034	-0.189	0.771	-0.013	0.003	0.004
-0.046	-0.170	0.740	-0.013	0.003	0.005
-0.034	-0.178	0.740	-0.014	0.003	0.004
-0.050	-0.178	0.764	-0.013	0.003	0.004
-0.033	-0.180	0.818	-0.013	0.002	0.004
-0.034	-0.199	0.761	-0.013	0.003	0.004
-0.050	-0.161	0.729	-0.013	0.003	0.005
-0.021	-0.175	0.753	-0.013	0.003	0.004
-0.043	-0.183	0.754	-0.013	0.004	0.004
-0.030	-0.169	0.756	-0.013	0.003	0.004
-0.031	-0.192	0.764	-0.013	0.003	0.004
-0.047	-0.170	0.747	-0.013	0.003	0.005
-0.031	-0.173	0.750	-0.013	0.003	0.004
-0.066	-0.177	0.764	-0.013	0.004	0.004
-0.040	-0.175	0.805	-0.013	0.003	0.004
-0.034	-0.187	0.785	-0.013	0.003	0.004
-0.044	-0.174	0.729	-0.013	0.003	0.005
-0.028	-0.181	0.743	-0.013	0.003	0.004
-0.049	-0.181	0.751	-0.013	0.004	0.004
-0.032	-0.170	0.773	-0.013	0.003	0.004
-0.036	-0.198	0.782	-0.013	0.003	0.004
-0.042	-0.176	0.744	-0.013	0.003	0.005
-0.035	-0.187	0.747	-0.013	0.003	0.005
-0.067	-0.192	0.771	-0.013	0.004	0.004
-0.037	-0.173	0.815	-0.013	0.002	0.004
-0.047	-0.194	0.771	-0.013	0.003	0.004
-0.035	-0.177	0.740	-0.013	0.003	0.005
-0.034	-0.185	0.764	-0.013	0.003	0.005
-0.052	-0.185	0.747	-0.013	0.004	0.004
-0.034	-0.177	0.763	-0.013	0.003	0.004
-0.041	-0.186	0.778	-0.013	0.003	0.004
-0.044	-0.179	0.744	-0.013	0.003	0.005
-0.049	-0.192	0.740	-0.013	0.003	0.004
-0.060	-0.186	0.754	-0.013	0.004	0.004
-0.048	-0.183	0.825	-0.013	0.002	0.004
-0.048	-0.199	0.781	-0.013	0.003	0.004
-0.040	-0.181	0.750	-0.013	0.003	0.005
-0.033	-0.188	0.764	-0.013	0.003	0.004
-0.048	-0.176	0.747	-0.013	0.004	0.004
-0.030	-0.175	0.756	-0.013	0.003	0.004
-0.043	-0.193	0.757	-0.013	0.004	0.004
-0.046	-0.181	0.761	-0.013	0.003	0.005
-0.048	-0.180	0.758	-0.014	0.003	0.004
-0.062	-0.183	0.761	-0.013	0.004	0.004
-0.046	-0.177	0.839	-0.013	0.003	0.004
-0.047	-0.202	0.775	-0.013	0.004	0.004
-0.044	-0.186	0.758	-0.013	0.003	0.005
-0.045	-0.184	0.768	-0.014	0.003	0.004
-0.058	-0.176	0.744	-0.013	0.004	0.004
-0.035	-0.171	0.763	-0.013	0.003	0.004
-0.052	-0.193	0.775	-0.013	0.004	0.004
-0.039	-0.184	0.778	-0.013	0.003	0.005
-0.051	-0.196	0.738	-0.014	0.003	0.005
-0.063	-0.176	0.757	-0.013	0.004	0.004
-0.035	-0.175	0.815	-0.013	0.003	0.004
-0.052	-0.194	0.768	-0.013	0.004	0.004
-0.030	-0.191	0.747	-0.013	0.003	0.005
-0.041	-0.187	0.761	-0.014	0.003	0.005
-0.064	-0.168	0.740	-0.013	0.004	0.004
-0.040	-0.178	0.768	-0.013	0.003	0.004
-0.046	-0.181	0.778	-0.013	0.003	0.004
-0.036	-0.186	0.785	-0.013	0.003	0.004
-0.065	-0.200	0.772	-0.014	0.003	0.005
-0.072	-0.179	0.771	-0.013	0.004	0.004
-0.042	-0.176	0.822	-0.013	0.003	0.004
-0.043	-0.199	0.781	-0.013	0.003	0.004
-0.032	-0.191	0.761	-0.013	0.003	0.005
-0.043	-0.191	0.779	-0.014	0.003	0.005
-0.059	-0.170	0.730	-0.013	0.004	0.004
-0.039	-0.183	0.760	-0.013	0.003	0.004
-0.046	-0.194	0.781	-0.013	0.004	0.004
-0.040	-0.185	0.778	-0.013	0.003	0.005
-0.070	-0.206	0.755	-0.014	0.003	0.005
-0.068	-0.182	0.737	-0.013	0.004	0.004
-0.034	-0.182	0.805	-0.014	0.003	0.004
-0.057	-0.188	0.778	-0.013	0.004	0.004
-0.023	-0.191	0.768	-0.013	0.003	0.005
-0.064	-0.195	0.769	-0.014	0.004	0.004
-0.061	-0.164	0.751	-0.013	0.004	0.005
-0.035	-0.180	0.775	-0.014	0.003	0.004
-0.054	-0.189	0.781	-0.013	0.004	0.004
-0.047	-0.190	0.788	-0.013	0.003	0.004
-0.083	-0.217	0.770	-0.014	0.004	0.005
-0.060	-0.185	0.758	-0.013	0.004	0.005
-0.043	-0.182	0.806	-0.014	0.003	0.004
-0.050	-0.195	0.795	-0.013	0.004	0.004
-0.019	-0.191	0.775	-0.013	0.003	0.005
-0.065	-0.194	0.772	-0.014	0.004	0.004
-0.063	-0.160	0.765	-0.013	0.004	0.005
-0.055	-0.182	0.789	-0.014	0.004	0.004
-0.059	-0.189	0.792	-0.013	0.004	0.004
-0.046	-0.203	0.785	-0.014	0.003	0.004
-0.077	-0.217	0.759	-0.014	0.004	0.005
-0.059	-0.179	0.741	-0.013	0.004	0.005
-0.051	-0.180	0.796	-0.014	0.004	0.004
-0.058	-0.194	0.802	-0.013	0.004	0.004
-0.019	-0.196	0.768	-0.013	0.003	0.005
-0.064	-0.206	0.790	-0.014	0.004	0.005
-0.052	-0.164	0.751	-0.013	0.003	0.005
-0.051	-0.183	0.796	-0.014	0.004	0.004
-0.050	-0.189	0.764	-0.013	0.004	0.004
-0.040	-0.197	0.788	-0.013	0.003	0.004
-0.087	-0.221	0.766	-0.014	0.004	0.005
-0.064	-0.183	0.755	-0.013	0.004	0.005
-0.048	-0.188	0.806	-0.014	0.004	0.004
-0.055	-0.190	0.795	-0.013	0.004	0.004
-0.014	-0.202	0.785	-0.013	0.003	0.005
-0.065	-0.204	0.776	-0.014	0.004	0.005
-0.055	-0.167	0.748	-0.014	0.004	0.005
-0.049	-0.189	0.789	-0.014	0.004	0.004
-0.060	-0.190	0.778	-0.013	0.004	0.004
-0.043	-0.202	0.806	-0.014	0.003	0.004
-0.093	-0.212	0.773	-0.014	0.004	0.005
-0.058	-0.187	0.748	-0.013	0.004	0.005
-0.043	-0.198	0.806	-0.014	0.004	0.004
-0.059	-0.192	0.806	-0.013	0.004	0.004
-0.025	-0.200	0.779	-0.013	0.003	0.005
-0.070	-0.200	0.769	-0.014	0.004	0.005
-0.064	-0.171	0.755	-0.014	0.004	0.005
-0.050	-0.190	0.772	-0.014	0.004	0.004
-0.066	-0.187	0.792	-0.013	0.004	0.004
-0.037	-0.211	0.789	-0.014	0.003	0.004
-0.089	-0.216	0.783	-0.014	0.004	0.005
-0.062	-0.183	0.765	-0.013	0.004	0.005
-0.050	-0.197	0.793	-0.014	0.004	0.004
-0.068	-0.190	0.809	-0.013	0.004	0.004
-0.016	-0.196	0.802	-0.013	0.003	0.005
-0.063	-0.206	0.776	-0.014	0.004	0.005
-0.070	-0.160	0.744	-0.014	0.004	0.005
-0.050	-0.189	0.789	-0.014	0.004	0.004
-0.056	-0.190	0.782	-0.014	0.004	0.004
-0.043	-0.208	0.802	-0.014	0.003	0.004
-0.091	-0.206	0.777	-0.014	0.004	0.005
-0.051	-0.188	0.768	-0.014	0.003	0.004
-0.053	-0.198	0.793	-0.014	0.004	0.004
-0.063	-0.196	0.782	-0.013	0.004	0.004
-0.027	-0.203	0.779	-0.014	0.003	0.005
-0.075	-0.204	0.790	-0.014	0.004	0.005
-0.061	-0.173	0.765	-0.014	0.004	0.005
-0.056	-0.198	0.772	-0.014	0.004	0.004
-0.063	-0.185	0.792	-0.013	0.004	0.004
-0.045	-0.219	0.810	-0.014	0.003	0.004
-0.090	-0.218	0.801	-0.014	0.004	0.005
-0.049	-0.187	0.751	-0.014	0.004	0.005
-0.053	-0.187	0.769	-0.014	0.005	0.004
-0.064	-0.183	0.785	-0.013	0.004	0.004
-0.027	-0.200	0.799	-0.014	0.003	0.005
-0.075	-0.205	0.786	-0.014	0.004	0.005
-0.063	-0.173	0.782	-0.014	0.003	0.005
-0.068	-0.206	0.769	-0.014	0.004	0.005
-0.061	-0.185	0.785	-0.014	0.004	0.004
-0.064	-0.217	0.803	-0.014	0.004	0.004
-0.085	-0.211	0.790	-0.014	0.004	0.005
-0.041	-0.190	0.785	-0.014	0.004	0.005
-0.056	-0.208	0.738	-0.014	0.005	0.004
-0.065	-0.185	0.786	-0.014	0.004	0.004
-0.036	-0.195	0.810	-0.014	0.004	0.005
-0.070	-0.199	0.779	-0.014	0.004	0.005
-0.058	-0.179	0.772	-0.014	0.004	0.005
-0.070	-0.202	0.766	-0.014	0.004	0.005
-0.058	-0.193	0.772	-0.014	0.004	0.004
-0.054	-0.227	0.789	-0.014	0.003	0.004
-0.089	-0.208	0.783	-0.014	0.004	0.005
-0.044	-0.193	0.776	-0.014	0.004	0.005
-0.068	-0.203	0.732	-0.014	0.005	0.004
-0.062	-0.179	0.792	-0.014	0.004	0.005
-0.035	-0.200	0.803	-0.014	0.003	0.005
-0.074	-0.200	0.796	-0.014	0.004	0.004
-0.058	-0.173	0.765	-0.014	0.004	0.005
-0.068	-0.202	0.752	-0.014	0.004	0.005
-0.061	-0.185	0.792	-0.014	0.004	0.004
-0.051	-0.221	0.814	-0.014	0.004	0.004
-0.089	-0.212	0.804	-0.014	0.004	0.005
-0.048	-0.197	0.782	-0.014	0.004	0.005
-0.057	-0.200	0.752	-0.014	0.005	0.004
-0.062	-0.196	0.772	-0.014	0.004	0.004
-0.040	-0.201	0.806	-0.014	0.004	0.005
-0.077	-0.203	0.783	-0.014	0.004	0.005
-0.050	-0.182	0.786	-0.014	0.004	0.005
-0.065	-0.215	0.756	-0.014	0.004	0.005
-0.056	-0.188	0.792	-0.014	0.004	0.004
-0.058	-0.223	0.810	-0.014	0.004	0.004
-0.086	-0.219	0.804	-0.014	0.004	0.005
-0.053	-0.195	0.772	-0.014	0.004	0.005
-0.062	-0.205	0.749	-0.014	0.005	0.005
-0.064	-0.186	0.793	-0.014	0.004	0.004
-0.038	-0.201	0.796	-0.014	0.004	0.004
-0.071	-0.209	0.783	-0.014	0.004	0.005
-0.052	-0.185	0.762	-0.014	0.003	0.005
-0.081	-0.210	0.773	-0.014	0.005	0.005
-0.056	-0.186	0.772	-0.014	0.004	0.004
-0.049	-0.234	0.789	-0.014	0.004	0.004
-0.087	-0.215	0.787	-0.014	0.004	0.005
-0.047	-0.192	0.772	-0.014	0.004	0.005
-0.057	-0.213	0.749	-0.014	0.005	0.005
-0.064	-0.186	0.796	-0.014	0.004	0.005
-0.036	-0.208	0.797	-0.014	0.004	0.005
-0.075	-0.210	0.800	-0.014	0.004	0.005
-0.055	-0.185	0.776	-0.014	0.004	0.005
-0.069	-0.211	0.773	-0.014	0.005	0.005
-0.072	-0.190	0.803	-0.014	0.004	0.004
-0.060	-0.226	0.793	-0.014	0.004	0.004
-0.094	-0.220	0.790	-0.014	0.004	0.005
-0.052	-0.187	0.769	-0.014	0.004	0.005
-0.053	-0.208	0.769	-0.014	0.005	0.005
-0.069	-0.194	0.799	-0.013	0.004	0.004
-0.036	-0.210	0.810	-0.014	0.004	0.005
-0.077	-0.205	0.797	-0.014	0.004	0.005
-0.062	-0.179	0.779	-0.014	0.004	0.005
-0.074	-0.209	0.770	-0.014	0.005	0.005
-0.060	-0.193	0.792	-0.014	0.004	0.004
-0.053	-0.239	0.804	-0.014	0.004	0.004
-0.084	-0.226	0.787	-0.014	0.004	0.005
-0.056	-0.185	0.782	-0.014	0.004	0.005
-0.061	-0.206	0.773	-0.014	0.004	0.004
-0.072	-0.198	0.800	-0.014	0.004	0.005
-0.035	-0.208	0.803	-0.014	0.004	0.005
-0.076	-0.215	0.804	-0.014	0.004	0.005
-0.068	-0.168	0.776	-0.014	0.004	0.005
-0.065	-0.198	0.780	-0.014	0.004	0.005
-0.064	-0.192	0.785	-0.013	0.004	0.004
-0.058	-0.223	0.807	-0.014	0.004	0.004
-0.087	-0.226	0.801	-0.014	0.004	0.005
-0.050	-0.189	0.776	-0.014	0.004	0.005
-0.064	-0.193	0.773	-0.014	0.005	0.005
-0.064	-0.184	0.789	-0.014	0.004	0.005
-0.035	-0.211	0.803	-0.014	0.004	0.005
-0.080	-0.215	0.797	-0.014	0.004	0.005
-0.059	-0.175	0.772	-0.014	0.004	0.005
-0.067	-0.205	0.766	-0.014	0.005	0.005
-0.064	-0.200	0.782	-0.014	0.004	0.004
-0.063	-0.238	0.793	-0.014	0.004	0.004
-0.089	-0.214	0.794	-0.014	0.004	0.005
-0.062	-0.198	0.755	-0.014	0.004	0.005
-0.062	-0.201	0.776	-0.014	0.005	0.005
-0.069	-0.198	0.789	-0.014	0.005	0.004
-0.035	-0.199	0.789	-0.014	0.004	0.005
-0.081	-0.206	0.797	-0.014	0.005	0.005
-0.052	-0.176	0.772	-0.014	0.004	0.005
-0.069	-0.209	0.794	-0.014	0.005	0.005
-0.060	-0.185	0.796	-0.014	0.005	0.004
-0.056	-0.227	0.796	-0.014	0.004	0.004
-0.097	-0.219	0.791	-0.014	0.005	0.005
-0.048	-0.194	0.762	-0.014	0.004	0.005
-0.063	-0.204	0.766	-0.014	0.005	0.005
-0.062	-0.197	0.776	-0.014	0.004	0.005
-0.040	-0.203	0.820	-0.014	0.004	0.004
-0.079	-0.211	0.810	-0.014	0.004	0.004
-0.061	-0.181	0.793	-0.014	0.004	0.005
-0.068	-0.216	0.777	-0.014	0.005	0.005
-0.065	-0.191	0.789	-0.014	0.004	0.004
-0.062	-0.230	0.800	-0.014	0.004	0.004
-0.088	-0.224	0.815	-0.014	0.004	0.005
-0.040	-0.192	0.786	-0.014	0.004	0.005
-0.064	-0.209	0.752	-0.014	0.005	0.005
-0.066	-0.182	0.786	-0.014	0.004	0.004
-0.056	-0.212	0.807	-0.014	0.004	0.005
-0.077	-0.213	0.800	-0.014	0.004	0.005
-0.058	-0.180	0.789	-0.014	0.004	0.005
-0.084	-0.212	0.766	-0.014	0.005	0.005
-0.055	-0.201	0.786	-0.014	0.004	0.004
-0.058	-0.237	0.790	-0.014	0.004	0.004
-0.071	-0.210	0.800	-0.014	0.005	0.005
-0.046	-0.198	0.776	-0.014	0.004	0.005
-0.062	-0.208	0.763	-0.014	0.005	0.005
-0.063	-0.184	0.776	-0.014	0.004	0.004
-0.057	-0.195	0.810	-0.014	0.004	0.004
-0.073	-0.214	0.810	-0.014	0.005	0.004
-0.045	-0.183	0.793	-0.014	0.004	0.005
-0.090	-0.213	0.770	-0.014	0.005	0.005
-0.059	-0.188	0.782	-0.014	0.004	0.005
-0.067	-0.230	0.800	-0.014	0.005	0.004
-0.076	-0.215	0.814	-0.014	0.005	0.004
-0.043	-0.201	0.806	-0.014	0.004	0.005
-0.071	-0.201	0.752	-0.014	0.005	0.004
-0.069	-0.189	0.789	-0.014	0.004	0.004
-0.074	-0.201	0.807	-0.014	0.005	0.004
-0.065	-0.198	0.810	-0.014	0.004	0.004
-0.048	-0.207	0.803	-0.014	0.004	0.004
-0.080	-0.216	0.756	-0.014	0.004	0.005
-0.052	-0.189	0.762	-0.014	0.004	0.005
-0.075	-0.232	0.803	-0.014	0.004	0.004
-0.056	-0.192	0.813	-0.014	0.004	0.004
-0.052	-0.213	0.807	-0.014	0.004	0.004
-0.070	-0.203	0.769	-0.014	0.005	0.004
-0.070	-0.192	0.783	-0.014	0.004	0.005
-0.073	-0.197	0.793	-0.014	0.005	0.004
-0.064	-0.200	0.810	-0.014	0.004	0.004
-0.062	-0.210	0.803	-0.014	0.004	0.004
-0.083	-0.209	0.769	-0.013	0.004	0.005
-0.056	-0.207	0.783	-0.014	0.004	0.004
-0.082	-0.219	0.786	-0.014	0.005	0.004
-0.051	-0.191	0.792	-0.014	0.004	0.004
-0.052	-0.214	0.810	-0.014	0.004	0.004
-0.079	-0.205	0.776	-0.014	0.005	0.004
-0.064	-0.199	0.776	-0.014	0.004	0.005
-0.087	-0.192	0.783	-0.014	0.004	0.005
-0.053	-0.195	0.820	-0.014	0.004	0.004
-0.061	-0.217	0.810	-0.014	0.005	0.004
-0.083	-0.212	0.769	-0.014	0.004	0.004
-0.058	-0.199	0.800	-0.014	0.004	0.005
-0.082	-0.201	0.786	-0.014	0.005	0.004
-0.051	-0.187	0.806	-0.014	0.004	0.004
-0.061	-0.209	0.831	-0.014	0.004	0.004
-0.068	-0.198	0.800	-0.014	0.005	0.005
-0.070	-0.207	0.783	-0.015	0.004	0.005
-0.083	-0.191	0.810	-0.014	0.005	0.005
-0.049	-0.193	0.813	-0.014	0.004	0.004
-0.066	-0.219	0.820	-0.014	0.004	0.004
-0.073	-0.204	0.792	-0.013	0.004	0.004
-0.052	-0.206	0.807	-0.014	0.004	0.005
-0.078	-0.191	0.796	-0.014	0.005	0.004
-0.039	-0.182	0.785	-0.014	0.004	0.004
-0.063	-0.211	0.814	-0.014	0.005	0.004
-0.068	-0.202	0.786	-0.014	0.004	0.004
-0.072	-0.214	0.787	-0.014	0.004	0.005
-0.091	-0.186	0.779	-0.014	0.004	0.004
-0.049	-0.196	0.820	-0.014	0.004	0.004
-0.071	-0.213	0.837	-0.014	0.005	0.004
-0.076	-0.201	0.806	-0.013	0.004	0.005
-0.069	-0.215	0.807	-0.014	0.004	0.004
-0.080	-0.172	0.793	-0.014	0.005	0.005
-0.031	-0.186	0.799	-0.014	0.004	0.004
-0.071	-0.216	0.838	-0.014	0.005	0.004
-0.073	-0.208	0.827	-0.014	0.004	0.005
-0.075	-0.212	0.804	-0.014	0.004	0.005
-0.080	-0.186	0.800	-0.014	0.005	0.005
-0.052	-0.197	0.820	-0.014	0.004	0.004
-0.069	-0.209	0.844	-0.014	0.005	0.004
-0.068	-0.206	0.810	-0.013	0.004	0.004
-0.066	-0.219	0.825	-0.014	0.004	0.005
-0.078	-0.170	0.783	-0.014	0.005	0.005
-0.046	-0.195	0.810	-0.014	0.004	0.004
-0.077	-0.210	0.841	-0.014	0.005	0.004
-0.068	-0.203	0.823	-0.014	0.004	0.004
-0.077	-0.218	0.801	-0.015	0.004	0.005
-0.084	-0.186	0.803	-0.014	0.005	0.005
-0.051	-0.201	0.827	-0.014	0.004	0.004
-0.078	-0.209	0.861	-0.014	0.005	0.004
-0.065	-0.198	0.799	-0.014	0.004	0.004
-0.062	-0.224	0.804	-0.014	0.004	0.005
-0.082	-0.165	0.803	-0.014	0.005	0.005
-0.047	-0.180	0.813	-0.014	0.004	0.004
-0.069	-0.213	0.827	-0.014	0.005	0.004
-0.060	-0.208	0.838	-0.014	0.004	0.004
-0.076	-0.214	0.825	-0.014	0.004	0.005
-0.078	-0.192	0.790	-0.014	0.005	0.005
-0.054	-0.195	0.803	-0.014	0.005	0.004
-0.084	-0.213	0.865	-0.013	0.005	0.004
-0.062	-0.203	0.834	-0.014	0.004	0.004
-0.067	-0.227	0.808	-0.014	0.004	0.005
-0.080	-0.159	0.806	-0.014	0.005	0.005
-0.041	-0.190	0.803	-0.014	0.004	0.004
-0.078	-0.210	0.824	-0.014	0.005	0.004
-0.072	-0.199	0.848	-0.014	0.004	0.004
-0.087	-0.220	0.808	-0.014	0.004	0.005
-0.078	-0.195	0.821	-0.014	0.005	0.005
-0.053	-0.210	0.831	-0.014	0.005	0.004
-0.072	-0.216	0.854	-0.013	0.005	0.004
-0.072	-0.198	0.837	-0.014	0.004	0.004
-0.080	-0.214	0.821	-0.014	0.005	0.005
-0.086	-0.162	0.793	-0.014	0.005	0.005
-0.061	-0.195	0.813	-0.014	0.004	0.004
-0.074	-0.208	0.827	-0.014	0.005	0.004
-0.059	-0.192	0.854	-0.014	0.004	0.004
-0.079	-0.226	0.822	-0.014	0.005	0.005
-0.071	-0.191	0.814	-0.014	0.005	0.005
-0.063	-0.199	0.824	-0.014	0.005	0.005
-0.082	-0.212	0.851	-0.013	0.005	0.004
-0.060	-0.197	0.837	-0.014	0.004	0.004
-0.077	-0.220	0.828	-0.014	0.005	0.005
-0.075	-0.158	0.790	-0.014	0.005	0.005
-0.050	-0.197	0.817	-0.014	0.004	0.004
-0.072	-0.203	0.851	-0.014	0.005	0.004
-0.074	-0.200	0.854	-0.014	0.004	0.004
-0.091	-0.223	0.839	-0.014	0.005	0.005
-0.067	-0.194	0.810	-0.014	0.005	0.005
-0.056	-0.206	0.834	-0.014	0.005	0.004
-0.078	-0.212	0.879	-0.013	0.005	0.004
-0.072	-0.200	0.847	-0.013	0.004	0.004
-0.081	-0.220	0.818	-0.014	0.005	0.005
-0.081	-0.161	0.807	-0.014	0.005	0.005
-0.055	-0.186	0.810	-0.014	0.005	0.004
-0.081	-0.202	0.834	-0.014	0.005	0.004
-0.068	-0.192	0.827	-0.014	0.004	0.004
-0.089	-0.220	0.811	-0.014	0.005	0.005
-0.072	-0.193	0.804	-0.014	0.005	0.005
-0.061	-0.197	0.807	-0.014	0.005	0.004
-0.074	-0.210	0.861	-0.013	0.005	0.004
-0.064	-0.202	0.841	-0.014	0.004	0.004
-0.079	-0.221	0.822	-0.014	0.005	0.005
-0.082	-0.159	0.810	-0.014	0.005	0.005
-0.056	-0.191	0.824	-0.014	0.005	0.004
-0.076	-0.204	0.862	-0.014	0.005	0.004
-0.079	-0.191	0.851	-0.014	0.004	0.004
-0.089	-0.221	0.818	-0.014	0.005	0.005
-0.085	-0.181	0.814	-0.013	0.005	0.005
-0.059	-0.200	0.817	-0.014	0.005	0.004
-0.070	-0.213	0.865	-0.013	0.005	0.004
-0.067	-0.200	0.837	-0.013	0.004	0.004
-0.075	-0.214	0.832	-0.014	0.005	0.005
-0.081	-0.172	0.800	-0.013	0.005	0.005
-0.059	-0.193	0.824	-0.014	0.005	0.005
-0.080	-0.205	0.875	-0.014	0.005	0.004
-0.065	-0.203	0.851	-0.014	0.004	0.005
-0.082	-0.221	0.832	-0.014	0.005	0.005
-0.090	-0.190	0.828	-0.014	0.005	0.005
-0.057	-0.201	0.844	-0.014	0.005	0.004
-0.073	-0.216	0.879	-0.014	0.005	0.004
-0.069	-0.202	0.844	-0.013	0.004	0.004
-0.084	-0.212	0.821	-0.014	0.005	0.005
-0.084	-0.170	0.820	-0.014	0.005	0.005
-0.043	-0.183	0.820	-0.014	0.004	0.004
-0.073	-0.216	0.848	-0.014	0.005	0.004
-0.070	-0.206	0.868	-0.014	0.004	0.004
-0.082	-0.216	0.818	-0.014	0.005	0.005
-0.080	-0.201	0.821	-0.014	0.005	0.005
-0.055	-0.195	0.837	-0.014	0.004	0.004
-0.075	-0.211	0.861	-0.014	0.005	0.004
-0.072	-0.205	0.847	-0.013	0.004	0.004
-0.067	-0.214	0.842	-0.014	0.004	0.005
-0.089	-0.181	0.793	-0.014	0.005	0.005
-0.044	-0.194	0.844	-0.014	0.004	0.004
-0.066	-0.208	0.858	-0.014	0.005	0.004
-0.070	-0.197	0.844	-0.014	0.004	0.005
-0.085	-0.215	0.808	-0.014	0.005	0.005
-0.085	-0.185	0.807	-0.014	0.005	0.005
-0.059	-0.194	0.841	-0.014	0.005	0.004
-0.071	-0.224	0.872	-0.014	0.005	0.004
-0.078	-0.199	0.830	-0.013	0.004	0.005
-0.075	-0.214	0.835	-0.014	0.005	0.005
-0.094	-0.187	0.811	-0.014	0.006	0.005
-0.043	-0.179	0.823	-0.014	0.005	0.004
-0.065	-0.209	0.875	-0.014	0.005	0.005
-0.078	-0.209	0.841	-0.014	0.005	0.005
-0.073	-0.207	0.829	-0.014	0.005	0.005
-0.089	-0.188	0.821	-0.014	0.005	0.005
-0.066	-0.194	0.837	-0.014	0.005	0.004
-0.076	-0.216	0.865	-0.014	0.005	0.004
-0.078	-0.206	0.837	-0.013	0.004	0.005
-0.066	-0.210	0.856	-0.014	0.005	0.005
-0.087	-0.183	0.817	-0.014	0.005	0.005
-0.061	-0.182	0.830	-0.014	0.005	0.004
-0.076	-0.212	0.852	-0.014	0.005	0.004
-0.078	-0.199	0.844	-0.014	0.005	0.004
-0.076	-0.215	0.818	-0.014	0.004	0.005
-0.084	-0.191	0.828	-0.014	0.005	0.005
-0.056	-0.195	0.858	-0.014	0.005	0.004
-0.080	-0.218	0.889	-0.014	0.005	0.004
-0.072	-0.198	0.840	-0.013	0.004	0.004
-0.081	-0.225	0.842	-0.014	0.005	0.005
-0.080	-0.181	0.821	-0.014	0.005	0.005
-0.045	-0.190	0.833	-0.014	0.005	0.004
-0.071	-0.209	0.855	-0.014	0.005	0.005
-0.078	-0.191	0.841	-0.014	0.004	0.005
-0.086	-0.214	0.842	-0.014	0.005	0.005
-0.086	-0.178	0.834	-0.014	0.005	0.005
-0.052	-0.197	0.831	-0.014	0.005	0.004
-0.076	-0.218	0.892	-0.013	0.005	0.004
-0.069	-0.196	0.854	-0.013	0.004	0.004
-0.071	-0.222	0.845	-0.014	0.005	0.005
-0.088	-0.163	0.810	-0.014	0.005	0.005
-0.054	-0.184	0.848	-0.014	0.005	0.005
-0.082	-0.206	0.862	-0.014	0.005	0.005
-0.077	-0.196	0.865	-0.014	0.004	0.004
-0.085	-0.222	0.842	-0.014	0.005	0.005
-0.092	-0.192	0.821	-0.014	0.005	0.005
-0.067	-0.198	0.838	-0.014	0.005	0.004
-0.071	-0.213	0.882	-0.013	0.006	0.004
-0.065	-0.200	0.861	-0.013	0.004	0.004
-0.084	-0.219	0.846	-0.014	0.005	0.005
-0.077	-0.165	0.817	-0.014	0.005	0.005
-0.054	-0.195	0.834	-0.014	0.005	0.004
-0.087	-0.201	0.872	-0.014	0.005	0.005
-0.072	-0.190	0.865	-0.014	0.004	0.005
-0.087	-0.221	0.856	-0.014	0.005	0.005
-0.091	-0.192	0.828	-0.013	0.005	0.005
-0.055	-0.194	0.848	-0.014	0.005	0.004
-0.083	-0.218	0.875	-0.013	0.006	0.004
-0.072	-0.197	0.855	-0.014	0.004	0.005
-0.079	-0.219	0.842	-0.014	0.005	0.005
-0.095	-0.159	0.834	-0.013	0.005	0.005
-0.062	-0.195	0.824	-0.014	0.005	0.005
-0.090	-0.204	0.869	-0.014	0.005	0.004
-0.074	-0.189	0.851	-0.014	0.004	0.005
-0.085	-0.226	0.829	-0.014	0.005	0.005
-0.075	-0.180	0.821	-0.014	0.005	0.005
-0.068	-0.189	0.834	-0.014	0.005	0.004
-0.084	-0.209	0.882	-0.013	0.005	0.004
-0.066	-0.197	0.854	-0.014	0.004	0.005
-0.081	-0.221	0.849	-0.014	0.005	0.005
-0.089	-0.163	0.834	-0.013	0.005	0.005
-0.064	-0.196	0.834	-0.014	0.005	0.005
-0.091	-0.206	0.872	-0.014	0.005	0.005
-0.075	-0.193	0.879	-0.014	0.004	0.005
-0.096	-0.223	0.849	-0.014	0.005	0.005
-0.074	-0.183	0.838	-0.013	0.005	0.005
-0.068	-0.202	0.852	-0.014	0.005	0.005
-0.090	-0.201	0.872	-0.013	0.006	0.005
-0.066	-0.194	0.865	-0.014	0.004	0.004
-0.088	-0.213	0.859	-0.014	0.005	0.005
-0.079	-0.160	0.834	-0.014	0.005	0.005
-0.074	-0.201	0.841	-0.014	0.005	0.005
-0.088	-0.202	0.859	-0.014	0.005	0.005
-0.071	-0.192	0.871	-0.014	0.005	0.005
-0.093	-0.214	0.859	-0.014	0.005	0.005
-0.064	-0.193	0.851	-0.013	0.005	0.005
-0.074	-0.207	0.855	-0.014	0.005	0.005
-0.074	-0.194	0.882	-0.013	0.006	0.005
-0.066	-0.196	0.885	-0.014	0.004	0.005
-0.081	-0.216	0.849	-0.014	0.005	0.005
-0.072	-0.167	0.841	-0.013	0.005	0.005
-0.071	-0.209	0.821	-0.014	0.005	0.005
-0.087	-0.193	0.862	-0.014	0.005	0.005
-0.064	-0.198	0.865	-0.014	0.005	0.005
-0.090	-0.217	0.859	-0.014	0.005	0.005
-0.061	-0.190	0.838	-0.013	0.005	0.005
-0.077	-0.214	0.845	-0.014	0.005	0.005
-0.082	-0.197	0.872	-0.014	0.006	0.005
-0.069	-0.184	0.885	-0.014	0.005	0.005
-0.084	-0.209	0.859	-0.014	0.005	0.005
-0.067	-0.173	0.851	-0.013	0.005	0.005
-0.089	-0.213	0.829	-0.014	0.005	0.005
-0.087	-0.192	0.838	-0.014	0.005	0.005
-0.079	-0.186	0.858	-0.014	0.005	0.005
-0.081	-0.210	0.842	-0.014	0.005	0.005
-0.046	-0.209	0.838	-0.013	0.005	0.005
-0.074	-0.211	0.839	-0.014	0.005	0.005
-0.081	-0.186	0.869	-0.013	0.005	0.005
-0.057	-0.200	0.876	-0.014	0.005	0.005
-0.082	-0.207	0.842	-0.014	0.005	0.005
-0.062	-0.177	0.865	-0.014	0.005	0.005
-0.085	-0.215	0.839	-0.014	0.005	0.005
-0.073	-0.192	0.841	-0.014	0.005	0.005
-0.068	-0.192	0.858	-0.014	0.005	0.005
-0.082	-0.211	0.866	-0.014	0.005	0.005
-0.050	-0.206	0.852	-0.014	0.004	0.005
-0.084	-0.201	0.825	-0.014	0.005	0.005
-0.089	-0.185	0.831	-0.013	0.005	0.005
-0.066	-0.195	0.858	-0.014	0.005	0.005
-0.093	-0.204	0.869	-0.014	0.005	0.005
-0.056	-0.188	0.869	-0.014	0.004	0.005
-0.105	-0.215	0.836	-0.014	0.005	0.005
-0.078	-0.193	0.828	-0.014	0.005	0.005
-0.068	-0.197	0.852	-0.014	0.005	0.005
-0.074	-0.206	0.872	-0.014	0.005	0.005
-0.047	-0.215	0.862	-0.014	0.005	0.005
-0.087	-0.210	0.842	-0.014	0.005	0.005
-0.083	-0.180	0.831	-0.014	0.005	0.005
-0.063	-0.200	0.879	-0.014	0.005	0.005
-0.081	-0.201	0.855	-0.014	0.005	0.005
-0.063	-0.197	0.855	-0.014	0.004	0.005
-0.099	-0.224	0.822	-0.014	0.005	0.005
-0.072	-0.196	0.828	-0.014	0.005	0.005
-0.076	-0.197	0.828	-0.014	0.005	0.005
-0.061	-0.194	0.871	-0.013	0.005	0.005
-0.047	-0.211	0.838	-0.014	0.005	0.005
-0.083	-0.216	0.842	-0.014	0.005	0.005
-0.073	-0.177	0.807	-0.014	0.005	0.005
-0.085	-0.204	0.873	-0.014	0.005	0.005
-0.071	-0.203	0.865	-0.014	0.005	0.005
-0.061	-0.204	0.859	-0.014	0.005	0.005
-0.105	-0.225	0.832	-0.014	0.005	0.005
-0.068	-0.198	0.804	-0.014	0.005	0.005
-0.078	-0.202	0.818	-0.014	0.006	0.005
-0.057	-0.174	0.860	-0.013	0.005	0.004
-0.056	-0.218	0.859	-0.014	0.005	0.005
-0.089	-0.207	0.818	-0.014	0.005	0.005
-0.070	-0.178	0.818	-0.014	0.005	0.005
-0.078	-0.207	0.855	-0.014	0.005	0.005
-0.076	-0.195	0.851	-0.014	0.005	0.005
-0.062	-0.217	0.859	-0.014	0.005	0.005
-0.096	-0.214	0.845	-0.013	0.005	0.005
-0.055	-0.198	0.804	-0.014	0.005	0.005
-0.082	-0.200	0.804	-0.014	0.006	0.005
-0.046	-0.170	0.864	-0.013	0.005	0.004
-0.052	-0.220	0.879	-0.014	0.005	0.005
-0.090	-0.212	0.835	-0.014	0.005	0.005
-0.067	-0.187	0.787	-0.014	0.004	0.005
-0.083	-0.213	0.853	-0.014	0.005	0.005
-0.076	-0.202	0.845	-0.014	0.005	0.005
-0.073	-0.222	0.869	-0.014	0.005	0.005
-0.092	-0.217	0.835	-0.014	0.005	0.005
-0.060	-0.196	0.817	-0.014	0.005	0.005
-0.079	-0.214	0.801	-0.014	0.006	0.005
-0.026	-0.177	0.836	-0.014	0.005	0.004
-0.066	-0.215	0.865	-0.014	0.005	0.004
-0.089	-0.206	0.828	-0.013	0.005	0.005
-0.067	-0.191	0.815	-0.014	0.004	0.005
-0.086	-0.215	0.822	-0.014	0.005	0.005
-0.066	-0.197	0.848	-0.014	0.005	0.005
-0.072	-0.218	0.848	-0.014	0.005	0.005
-0.086	-0.217	0.831	-0.014	0.005	0.005
-0.059	-0.208	0.825	-0.014	0.005	0.005
-0.087	-0.204	0.797	-0.014	0.006	0.005
-0.037	-0.171	0.843	-0.014	0.005	0.004
-0.075	-0.222	0.852	-0.014	0.005	0.004
-0.084	-0.208	0.835	-0.013	0.005	0.005
-0.061	-0.195	0.807	-0.014	0.004	0.005
-0.083	-0.215	0.836	-0.014	0.005	0.005
-0.063	-0.198	0.848	-0.014	0.005	0.005
-0.070	-0.222	0.835	-0.014	0.005	0.004
-0.089	-0.213	0.835	-0.013	0.005	0.005
-0.064	-0.202	0.835	-0.014	0.005	0.005
-0.081	-0.215	0.811	-0.014	0.006	0.005
-0.038	-0.166	0.846	-0.014	0.005	0.004
-0.068	-0.221	0.862	-0.014	0.005	0.005
-0.079	-0.210	0.835	-0.014	0.005	0.005
-0.061	-0.192	0.797	-0.014	0.004	0.005
-0.082	-0.220	0.832	-0.014	0.006	0.005
-0.060	-0.189	0.848	-0.014	0.005	0.005
-0.067	-0.222	0.838	-0.014	0.005	0.004
-0.079	-0.211	0.832	-0.014	0.005	0.005
-0.048	-0.210	0.835	-0.014	0.005	0.005
-0.079	-0.211	0.790	-0.014	0.006	0.005
-0.029	-0.158	0.839	-0.014	0.005	0.004
-0.063	-0.216	0.855	-0.014	0.005	0.004
-0.082	-0.204	0.814	-0.013	0.005	0.005
-0.065	-0.190	0.787	-0.014	0.004	0.005
-0.086	-0.213	0.825	-0.014	0.005	0.005
-0.065	-0.186	0.841	-0.014	0.005	0.005
-0.082	-0.217	0.841	-0.014	0.005	0.004
-0.078	-0.213	0.842	-0.014	0.005	0.005
-0.062	-0.202	0.828	-0.014	0.005	0.005
-0.076	-0.203	0.790	-0.014	0.006	0.005
-0.031	-0.167	0.836	-0.014	0.005	0.004
-0.075	-0.219	0.852	-0.014	0.005	0.004
-0.079	-0.192	0.834	-0.013	0.005	0.005
-0.063	-0.191	0.821	-0.015	0.004	0.005
-0.087	-0.207	0.797	-0.014	0.005	0.005
-0.065	-0.186	0.834	-0.014	0.005	0.005
-0.074	-0.222	0.838	-0.014	0.005	0.004
-0.076	-0.206	0.834	-0.014	0.005	0.005
-0.054	-0.197	0.821	-0.014	0.004	0.005
-0.078	-0.219	0.787	-0.014	0.006	0.005
-0.028	-0.168	0.829	-0.014	0.005	0.004
-0.062	-0.209	0.858	-0.014	0.005	0.005
-0.071	-0.213	0.828	-0.014	0.005	0.005
-0.061	-0.202	0.784	-0.014	0.005	0.005
-0.078	-0.219	0.825	-0.014	0.005	0.005
-0.066	-0.195	0.831	-0.014	0.005	0.005
-0.063	-0.225	0.835	-0.014	0.005	0.005
-0.072	-0.206	0.835	-0.013	0.005	0.005
-0.053	-0.202	0.807	-0.014	0.005	0.005
-0.077	-0.211	0.794	-0.014	0.006	0.005
-0.027	-0.160	0.812	-0.014	0.005	0.004
-0.059	-0.222	0.845	-0.014	0.005	0.005
-0.075	-0.203	0.821	-0.013	0.005	0.005
-0.067	-0.198	0.794	-0.014	0.004	0.005
-0.075	-0.210	0.815	-0.014	0.005	0.005
-0.055	-0.193	0.831	-0.014	0.005	0.005
-0.064	-0.218	0.835	-0.014	0.005	0.005
-0.080	-0.204	0.841	-0.014	0.005	0.005
-0.052	-0.204	0.824	-0.014	0.005	0.005
-0.076	-0.212	0.804	-0.014	0.006	0.005
-0.028	-0.161	0.836	-0.014	0.005	0.004
-0.065	-0.226	0.849	-0.014	0.005	0.004
-0.078	-0.199	0.827	-0.013	0.005	0.005
-0.053	-0.190	0.790	-0.014	0.004	0.005
-0.068	-0.213	0.825	-0.014	0.005	0.005
-0.061	-0.191	0.851	-0.014	0.005	0.005
-0.069	-0.221	0.842	-0.014	0.005	0.004
-0.072	-0.213	0.831	-0.013	0.005	0.005
-0.047	-0.197	0.818	-0.014	0.005	0.005
-0.080	-0.200	0.777	-0.014	0.005	0.005
-0.043	-0.169	0.840	-0.014	0.005	0.004
-0.067	-0.213	0.845	-0.014	0.005	0.005
-0.077	-0.207	0.831	-0.014	0.005	0.005
-0.062	-0.198	0.804	-0.015	0.004	0.005
-0.075	-0.215	0.815	-0.014	0.005	0.005
-0.055	-0.188	0.824	-0.014	0.005	0.005
-0.068	-0.221	0.828	-0.014	0.005	0.004
-0.070	-0.205	0.838	-0.013	0.005	0.005
-0.048	-0.205	0.818	-0.014	0.005	0.005
-0.078	-0.207	0.787	-0.014	0.006	0.005
-0.016	-0.169	0.829	-0.014	0.004	0.004
-0.068	-0.213	0.848	-0.014	0.005	0.004
-0.073	-0.205	0.835	-0.014	0.005	0.005
-0.055	-0.195	0.790	-0.014	0.004	0.005
-0.069	-0.210	0.794	-0.014	0.005	0.005
-0.060	-0.197	0.834	-0.014	0.005	0.005
-0.064	-0.214	0.824	-0.014	0.005	0.005
-0.072	-0.194	0.827	-0.014	0.005	0.005
-0.054	-0.201	0.801	-0.014	0.005	0.005
-0.079	-0.203	0.801	-0.014	0.005	0.005
-0.023	-0.168	0.822	-0.014	0.005	0.004
-0.060	-0.213	0.848	-0.014	0.005	0.004
-0.080	-0.200	0.824	-0.013	0.005	0.005
-0.049	-0.187	0.780	-0.014	0.004	0.005
-0.079	-0.209	0.818	-0.014	0.005	0.005
-0.063	-0.190	0.827	-0.014	0.005	0.005
-0.059	-0.230	0.828	-0.014	0.005	0.005
-0.075	-0.205	0.838	-0.014	0.005	0.005
-0.042	-0.194	0.828	-0.014	0.005	0.005
-0.065	-0.205	0.770	-0.014	0.006	0.005
-0.027	-0.167	0.805	-0.014	0.004	0.004
-0.059	-0.221	0.845	-0.014	0.005	0.005
-0.076	-0.202	0.824	-0.014	0.005	0.005
-0.050	-0.196	0.804	-0.015	0.004	0.005
-0.074	-0.211	0.801	-0.014	0.005	0.005
-0.042	-0.196	0.834	-0.014	0.005	0.005
-0.068	-0.213	0.828	-0.014	0.005	0.004
-0.063	-0.195	0.838	-0.014	0.005	0.005
-0.046	-0.211	0.835	-0.014	0.005	0.005
-0.067	-0.204	0.794	-0.014	0.005	0.005
-0.024	-0.162	0.819	-0.014	0.004	0.004
-0.069	-0.213	0.835	-0.014	0.005	0.004
-0.064	-0.194	0.813	-0.013	0.005	0.005
-0.049	-0.206	0.794	-0.014	0.004	0.005
-0.069	-0.212	0.794	-0.013	0.005	0.005
-0.053	-0.199	0.811	-0.014	0.005	0.005
-0.072	-0.213	0.842	-0.014	0.005	0.005
-0.064	-0.182	0.844	-0.014	0.005	0.005
-0.049	-0.205	0.821	-0.014	0.005	0.005
-0.071	-0.215	0.784	-0.014	0.005	0.005
-0.028	-0.186	0.813	-0.014	0.004	0.005
-0.073	-0.214	0.821	-0.014	0.005	0.005
-0.059	-0.194	0.817	-0.014	0.005	0.005
-0.055	-0.215	0.811	-0.014	0.004	0.005
-0.074	-0.215	0.808	-0.014	0.005	0.005
-0.051	-0.199	0.811	-0.014	0.005	0.005
-0.067	-0.214	0.818	-0.014	0.005	0.005
-0.052	-0.203	0.831	-0.014	0.005	0.005
-0.044	-0.207	0.831	-0.014	0.005	0.005
-0.070	-0.207	0.780	-0.014	0.005	0.005
-0.036	-0.170	0.813	-0.014	0.004	0.005
-0.084	-0.208	0.818	-0.014	0.005	0.005
-0.061	-0.198	0.814	-0.014	0.005	0.005
-0.057	-0.212	0.821	-0.014	0.004	0.005
-0.078	-0.217	0.804	-0.014	0.005	0.005
-0.046	-0.196	0.817	-0.014	0.005	0.005
-0.073	-0.203	0.807	-0.014	0.005	0.005
-0.055	-0.195	0.844	-0.014	0.005	0.005
-0.046	-0.207	0.838	-0.014	0.005	0.005
-0.054	-0.212	0.797	-0.014	0.005	0.005
-0.034	-0.186	0.810	-0.014	0.004	0.005
-0.080	-0.210	0.818	-0.014	0.005	0.005
-0.056	-0.196	0.803	-0.014	0.004	0.005
-0.054	-0.209	0.828	-0.015	0.005	0.005
-0.069	-0.214	0.790	-0.013	0.005	0.005
-0.044	-0.200	0.814	-0.014	0.005	0.005
-0.076	-0.198	0.821	-0.014	0.005	0.005
-0.049	-0.181	0.834	-0.014	0.005	0.005
-0.039	-0.203	0.831	-0.014	0.004	0.005
-0.072	-0.207	0.787	-0.014	0.005	0.005
-0.035	-0.186	0.803	-0.014	0.004	0.005
-0.082	-0.212	0.804	-0.014	0.005	0.005
-0.050	-0.198	0.817	-0.014	0.005	0.005
-0.060	-0.211	0.808	-0.014	0.004	0.005
-0.070	-0.213	0.797	-0.014	0.005	0.005
-0.045	-0.196	0.821	-0.014	0.004	0.005
-0.071	-0.196	0.794	-0.014	0.005	0.005
-0.051	-0.178	0.827	-0.014	0.005	0.005
-0.046	-0.209	0.831	-0.014	0.005	0.005
-0.057	-0.214	0.777	-0.014	0.005	0.005
-0.042	-0.185	0.786	-0.014	0.004	0.005
-0.080	-0.197	0.828	-0.014	0.005	0.005
-0.050	-0.192	0.810	-0.014	0.004	0.005
-0.045	-0.214	0.794	-0.014	0.004	0.005
-0.062	-0.204	0.790	-0.013	0.004	0.005
-0.042	-0.202	0.818	-0.014	0.004	0.005
-0.070	-0.190	0.800	-0.014	0.005	0.005
-0.034	-0.187	0.841	-0.014	0.004	0.005
-0.051	-0.208	0.834	-0.014	0.005	0.005
-0.061	-0.203	0.811	-0.014	0.005	0.005
-0.042	-0.196	0.797	-0.014	0.004	0.005
-0.070	-0.197	0.811	-0.014	0.005	0.005
-0.048	-0.188	0.793	-0.014	0.004	0.005
-0.061	-0.214	0.811	-0.014	0.005	0.005
-0.054	-0.209	0.786	-0.013	0.004	0.005
-0.048	-0.212	0.805	-0.014	0.004	0.005
-0.060	-0.177	0.780	-0.014	0.005	0.005
-0.035	-0.184	0.851	-0.014	0.005	0.005
-0.050	-0.211	0.818	-0.014	0.005	0.005
-0.057	-0.198	0.811	-0.014	0.004	0.005
-0.053	-0.209	0.795	-0.015	0.004	0.005
-0.068	-0.192	0.787	-0.014	0.005	0.005
-0.049	-0.190	0.807	-0.014	0.005	0.005
-0.054	-0.214	0.804	-0.014	0.005	0.005
-0.046	-0.208	0.797	-0.013	0.004	0.005
-0.066	-0.199	0.797	-0.014	0.004	0.005
-0.072	-0.179	0.783	-0.014	0.005	0.005
-0.041	-0.185	0.834	-0.014	0.004	0.005
-0.047	-0.199	0.834	-0.014	0.005	0.005
-0.049	-0.200	0.838	-0.014	0.004	0.005
-0.063	-0.216	0.778	-0.014	0.004	0.005
-0.066	-0.192	0.800	-0.014	0.005	0.005
-0.045	-0.185	0.790	-0.014	0.004	0.005
-0.061	-0.211	0.814	-0.014	0.005	0.005
-0.051	-0.209	0.800	-0.014	0.004	0.005
-0.053	-0.200	0.794	-0.014	0.004	0.005
-0.062	-0.170	0.780	-0.014	0.005	0.005
-0.033	-0.184	0.824	-0.015	0.005	0.005
-0.059	-0.208	0.848	-0.014	0.005	0.005
-0.039	-0.201	0.810	-0.014	0.004	0.005
-0.064	-0.218	0.795	-0.014	0.004	0.005
-0.064	-0.189	0.794	-0.014	0.005	0.005
-0.045	-0.183	0.793	-0.014	0.005	0.005
-0.051	-0.208	0.841	-0.014	0.005	0.005
-0.037	-0.202	0.796	-0.014	0.004	0.005
-0.051	-0.221	0.808	-0.014	0.004	0.005
-0.061	-0.167	0.793	-0.014	0.005	0.005
-0.022	-0.185	0.838	-0.015	0.005	0.005
-0.059	-0.201	0.834	-0.014	0.005	0.005
-0.032	-0.197	0.834	-0.014	0.004	0.005
-0.082	-0.223	0.785	-0.014	0.004	0.005
-0.048	-0.188	0.797	-0.014	0.005	0.005
-0.040	-0.188	0.803	-0.014	0.005	0.005
-0.043	-0.207	0.810	-0.014	0.005	0.005
-0.027	-0.202	0.806	-0.014	0.004	0.005
-0.060	-0.212	0.798	-0.014	0.004	0.005
-0.059	-0.164	0.776	-0.014	0.005	0.005
-0.026	-0.194	0.835	-0.015	0.005	0.005
-0.058	-0.206	0.828	-0.014	0.005	0.005
-0.041	-0.198	0.821	-0.014	0.004	0.005
-0.081	-0.236	0.792	-0.014	0.005	0.006
-0.051	-0.185	0.787	-0.014	0.004	0.005
-0.030	-0.196	0.783	-0.014	0.005	0.005
-0.060	-0.201	0.817	-0.014	0.005	0.005
-0.025	-0.197	0.803	-0.014	0.004	0.005
-0.054	-0.220	0.815	-0.014	0.004	0.005
-0.046	-0.166	0.773	-0.014	0.004	0.006
-0.036	-0.190	0.835	-0.015	0.005	0.005
-0.052	-0.198	0.817	-0.014	0.005	0.005
-0.035	-0.190	0.831	-0.014	0.004	0.005
-0.084	-0.222	0.816	-0.014	0.005	0.006
-0.040	-0.186	0.783	-0.014	0.004	0.005
-0.034	-0.193	0.777	-0.014	0.005	0.005
-0.062	-0.190	0.804	-0.014	0.005	0.005
-0.033	-0.202	0.814	-0.014	0.004	0.005
-0.061	-0.212	0.805	-0.014	0.005	0.005
-0.050	-0.164	0.797	-0.014	0.004	0.006
-0.041	-0.200	0.819	-0.015	0.005	0.005
-0.050	-0.197	0.800	-0.014	0.005	0.005
-0.033	-0.189	0.821	-0.014	0.004	0.005
-0.085	-0.220	0.802	-0.014	0.005	0.006
-0.043	-0.184	0.786	-0.013	0.004	0.006
-0.051	-0.200	0.787	-0.014	0.005	0.005
-0.048	-0.198	0.804	-0.013	0.005	0.005
-0.031	-0.188	0.807	-0.014	0.004	0.005
-0.057	-0.207	0.808	-0.014	0.005	0.005
-0.044	-0.162	0.793	-0.014	0.004	0.005
-0.041	-0.205	0.826	-0.015	0.005	0.005
-0.054	-0.190	0.800	-0.014	0.005	0.005
-0.036	-0.191	0.820	-0.014	0.004	0.005
-0.085	-0.232	0.826	-0.014	0.005	0.006
-0.024	-0.182	0.793	-0.014	0.004	0.006
-0.037	-0.199	0.766	-0.014	0.005	0.005
-0.053	-0.187	0.800	-0.014	0.005	0.005
-0.030	-0.192	0.811	-0.014	0.004	0.005
-0.051	-0.206	0.794	-0.014	0.004	0.005
-0.039	-0.174	0.787	-0.014	0.004	0.006
-0.050	-0.206	0.808	-0.015	0.005	0.005
-0.058	-0.186	0.800	-0.014	0.004	0.005
-0.029	-0.192	0.831	-0.014	0.004	0.005
-0.075	-0.214	0.802	-0.014	0.005	0.006
-0.030	-0.187	0.794	-0.014	0.004	0.006
-0.042	-0.204	0.784	-0.014	0.004	0.005
-0.055	-0.183	0.797	-0.014	0.005	0.005
-0.026	-0.188	0.817	-0.014	0.004	0.005
-0.060	-0.202	0.801	-0.014	0.004	0.006
-0.042	-0.167	0.793	-0.014	0.004	0.006
-0.047	-0.198	0.815	-0.014	0.005	0.005
-0.056	-0.187	0.783	-0.013	0.004	0.005
-0.036	-0.181	0.796	-0.014	0.004	0.005
-0.075	-0.224	0.805	-0.014	0.005	0.006
-0.030	-0.187	0.773	-0.014	0.004	0.005
-0.042	-0.212	0.784	-0.014	0.004	0.005
-0.055	-0.180	0.776	-0.014	0.004	0.005
-0.038	-0.196	0.804	-0.014	0.004	0.005
-0.054	-0.202	0.801	-0.014	0.004	0.005
-0.037	-0.179	0.797	-0.014	0.004	0.006
-0.056	-0.209	0.770	-0.014	0.004	0.005
-0.057	-0.186	0.797	-0.014	0.004	0.005
-0.043	-0.191	0.793	-0.014	0.004	0.005
-0.072	-0.205	0.815	-0.014	0.005	0.005
-0.018	-0.194	0.780	-0.014	0.004	0.005
-0.049	-0.198	0.774	-0.014	0.005	0.005
-0.048	-0.172	0.773	-0.014	0.004	0.005
-0.045	-0.183	0.804	-0.014	0.004	0.005
-0.044	-0.195	0.794	-0.014	0.004	0.005
-0.032	-0.181	0.793	-0.014	0.004	0.006
-0.060	-0.209	0.784	-0.014	0.004	0.006
-0.044	-0.196	0.783	-0.014	0.004	0.005
-0.043	-0.187	0.800	-0.014	0.004	0.005
-0.050	-0.202	0.791	-0.014	0.005	0.005
-0.029	-0.189	0.814	-0.014	0.004	0.006
-0.053	-0.202	0.780	-0.014	0.004	0.005
-0.049	-0.172	0.776	-0.014	0.004	0.006
-0.052	-0.179	0.814	-0.014	0.004	0.005
-0.044	-0.189	0.790	-0.014	0.004	0.005
-0.033	-0.192	0.800	-0.014	0.004	0.005
-0.065	-0.205	0.774	-0.014	0.004	0.006
-0.049	-0.188	0.773	-0.014	0.004	0.005
-0.046	-0.182	0.790	-0.014	0.005	0.005
-0.045	-0.189	0.797	-0.014	0.004	0.005
-0.027	-0.187	0.790	-0.014	0.004	0.005
-0.053	-0.193	0.753	-0.014	0.004	0.005
-0.044	-0.172	0.749	-0.014	0.004	0.005
-0.064	-0.186	0.794	-0.014	0.004	0.005
-0.041	-0.180	0.783	-0.014	0.004	0.005
-0.039	-0.195	0.787	-0.014	0.004	0.005
-0.060	-0.203	0.756	-0.014	0.004	0.006
-0.033	-0.192	0.773	-0.014	0.004	0.005
-0.046	-0.189	0.756	-0.014	0.004	0.005
-0.037	-0.177	0.789	-0.014	0.004	0.005
-0.022	-0.196	0.783	-0.014	0.004	0.006
-0.050	-0.195	0.770	-0.014	0.004	0.005
-0.039	-0.177	0.739	-0.014	0.004	0.006
-0.065	-0.187	0.797	-0.014	0.004	0.005
-0.037	-0.182	0.796	-0.014	0.004	0.005
-0.032	-0.207	0.797	-0.014	0.004	0.005
-0.057	-0.198	0.763	-0.013	0.004	0.006
-0.030	-0.184	0.783	-0.014	0.004	0.006
-0.048	-0.182	0.746	-0.014	0.005	0.005
-0.030	-0.176	0.776	-0.014	0.004	0.005
-0.021	-0.199	0.790	-0.014	0.004	0.005
-0.048	-0.204	0.763	-0.014	0.004	0.005
-0.034	-0.190	0.740	-0.015	0.004	0.006
-0.060	-0.179	0.783	-0.014	0.004	0.005
-0.035	-0.175	0.797	-0.014	0.004	0.005
-0.021	-0.203	0.787	-0.014	0.004	0.005
-0.058	-0.204	0.770	-0.014	0.004	0.006
-0.036	-0.191	0.780	-0.014	0.004	0.005
-0.048	-0.190	0.770	-0.014	0.005	0.006
-0.031	-0.177	0.783	-0.014	0.004	0.005
-0.019	-0.207	0.787	-0.014	0.004	0.005
-0.046	-0.191	0.759	-0.014	0.004	0.006
-0.035	-0.182	0.756	-0.014	0.004	0.006
-0.064	-0.179	0.790	-0.014	0.005	0.005
-0.030	-0.186	0.793	-0.014	0.004	0.005
-0.018	-0.211	0.790	-0.014	0.004	0.005
-0.064	-0.211	0.739	-0.013	0.004	0.006
-0.035	-0.187	0.770	-0.014	0.004	0.006
-0.043	-0.181	0.752	-0.014	0.005	0.005
-0.028	-0.187	0.786	-0.014	0.004	0.005
-0.016	-0.199	0.787	-0.014	0.004	0.005
-0.043	-0.195	0.766	-0.014	0.004	0.006
-0.035	-0.181	0.735	-0.014	0.004	0.005
-0.064	-0.183	0.773	-0.014	0.004	0.005
-0.021	-0.181	0.786	-0.014	0.004	0.005
-0.020	-0.204	0.790	-0.014	0.004	0.005
-0.062	-0.216	0.757	-0.014	0.004	0.006
-0.032	-0.185	0.766	-0.014	0.004	0.006
-0.042	-0.188	0.753	-0.014	0.005	0.005
-0.035	-0.181	0.790	-0.014	0.004	0.005
-0.017	-0.204	0.794	-0.014	0.004	0.005
-0.039	-0.202	0.739	-0.014	0.004	0.006
-0.030	-0.179	0.739	-0.014	0.004	0.006
-0.067	-0.181	0.784	-0.014	0.004	0.005
-0.035	-0.180	0.769	-0.014	0.004	0.005
-0.029	-0.212	0.801	-0.014	0.004	0.005
-0.056	-0.199	0.743	-0.014	0.004	0.006
-0.029	-0.185	0.759	-0.014	0.004	0.006
-0.037	-0.182	0.753	-0.014	0.004	0.005
-0.029	-0.193	0.790	-0.014	0.004	0.005
-0.017	-0.201	0.780	-0.014	0.004	0.006
-0.051	-0.188	0.769	-0.013	0.004	0.006
-0.022	-0.174	0.742	-0.014	0.003	0.006
-0.065	-0.187	0.767	-0.014	0.004	0.005
-0.033	-0.180	0.780	-0.014	0.004	0.005
-0.028	-0.203	0.780	-0.014	0.004	0.005
-0.060	-0.210	0.757	-0.014	0.004	0.006
-0.029	-0.193	0.760	-0.014	0.004	0.006
-0.036	-0.179	0.756	-0.014	0.004	0.005
-0.026	-0.188	0.786	-0.014	0.004	0.005
-0.008	-0.194	0.794	-0.014	0.004	0.006
-0.034	-0.192	0.749	-0.014	0.004	0.006
-0.033	-0.175	0.749	-0.014	0.004	0.006
-0.057	-0.175	0.780	-0.014	0.004	0.005
-0.032	-0.174	0.776	-0.014	0.004	0.005
-0.026	-0.203	0.787	-0.014	0.004	0.006
-0.047	-0.208	0.750	-0.014	0.004	0.006
-0.026	-0.188	0.780	-0.014	0.004	0.006
-0.036	-0.186	0.756	-0.014	0.004	0.006
-0.032	-0.174	0.769	-0.014	0.004	0.005
-0.006	-0.203	0.776	-0.014	0.004	0.005
-0.046	-0.195	0.757	-0.014	0.004	0.006
-0.025	-0.171	0.746	-0.014	0.003	0.006
-0.047	-0.176	0.787	-0.014	0.004	0.005
-0.025	-0.185	0.783	-0.014	0.004	0.005
-0.019	-0.197	0.773	-0.014	0.004	0.006
-0.052	-0.214	0.774	-0.014	0.004	0.006
-0.028	-0.186	0.773	-0.014	0.004	0.006
-0.037	-0.189	0.770	-0.014	0.004	0.005
-0.029	-0.183	0.800	-0.014	0.004	0.005
-0.002	-0.195	0.790	-0.014	0.003	0.006
-0.035	-0.202	0.767	-0.014	0.004	0.006
-0.032	-0.171	0.743	-0.014	0.004	0.006
-0.056	-0.185	0.794	-0.014	0.004	0.005
-0.027	-0.192	0.793	-0.014	0.004	0.005
-0.019	-0.199	0.790	-0.014	0.004	0.006
-0.047	-0.207	0.753	-0.014	0.004	0.006
-0.026	-0.192	0.770	-0.014	0.004	0.006
-0.039	-0.183	0.736	-0.014	0.004	0.005
-0.028	-0.189	0.790	-0.014	0.004	0.006
-0.007	-0.198	0.780	-0.014	0.004	0.006
-0.047	-0.200	0.753	-0.014	0.004	0.006
-0.026	-0.175	0.732	-0.014	0.004	0.006
-0.050	-0.182	0.797	-0.014	0.004	0.005
-0.030	-0.187	0.800	-0.014	0.004	0.005
-0.021	-0.205	0.791	-0.014	0.003	0.006
-0.051	-0.211	0.757	-0.014	0.004	0.006
-0.023	-0.189	0.763	-0.014	0.004	0.006
-0.039	-0.190	0.746	-0.014	0.004	0.005
-0.017	-0.187	0.776	-0.014	0.004	0.005
-0.010	-0.196	0.787	-0.014	0.003	0.006
-0.035	-0.198	0.760	-0.014	0.004	0.006
-0.030	-0.176	0.749	-0.014	0.003	0.006
-0.054	-0.187	0.798	-0.015	0.004	0.005
-0.025	-0.183	0.800	-0.014	0.004	0.005
-0.019	-0.203	0.797	-0.014	0.003	0.005
-0.044	-0.210	0.757	-0.014	0.004	0.006
-0.026	-0.188	0.766	-0.014	0.003	0.006
-0.029	-0.185	0.773	-0.014	0.004	0.006
-0.014	-0.184	0.800	-0.014	0.004	0.006
-0.006	-0.205	0.787	-0.014	0.004	0.006
-0.045	-0.203	0.763	-0.014	0.004	0.006
-0.026	-0.175	0.746	-0.015	0.003	0.006
-0.048	-0.185	0.794	-0.014	0.004	0.005
-0.020	-0.176	0.780	-0.014	0.004	0.005
-0.016	-0.202	0.804	-0.014	0.003	0.006
-0.046	-0.206	0.746	-0.014	0.004	0.006
-0.022	-0.192	0.763	-0.014	0.004	0.006
-0.026	-0.176	0.766	-0.014	0.004	0.006
-0.020	-0.193	0.794	-0.014	0.004	0.006
-0.007	-0.196	0.787	-0.014	0.004	0.006
-0.038	-0.188	0.760	-0.014	0.004	0.006
-0.020	-0.174	0.743	-0.015	0.003	0.006
-0.058	-0.184	0.791	-0.014	0.004	0.005
-0.011	-0.181	0.807	-0.014	0.004	0.005
-0.015	-0.215	0.804	-0.014	0.003	0.005
-0.036	-0.207	0.739	-0.014	0.004	0.006
-0.007	-0.191	0.773	-0.014	0.003	0.006
-0.028	-0.173	0.749	-0.014	0.004	0.006
-0.020	-0.184	0.803	-0.014	0.004	0.005
-0.005	-0.197	0.780	-0.014	0.004	0.006
-0.034	-0.194	0.770	-0.014	0.004	0.006
-0.018	-0.177	0.736	-0.014	0.003	0.006
-0.052	-0.177	0.780	-0.014	0.004	0.005
-0.004	-0.185	0.790	-0.014	0.004	0.005
-0.008	-0.212	0.794	-0.015	0.004	0.005
-0.035	-0.203	0.756	-0.014	0.004	0.006
-0.011	-0.188	0.770	-0.014	0.003	0.006
-0.028	-0.178	0.753	-0.014	0.004	0.006
-0.001	-0.170	0.789	-0.014	0.004	0.006
-0.007	-0.208	0.794	-0.014	0.003	0.006
-0.034	-0.199	0.760	-0.014	0.004	0.006
-0.018	-0.177	0.746	-0.015	0.003	0.006
-0.055	-0.177	0.787	-0.015	0.004	0.005
-0.005	-0.180	0.793	-0.014	0.004	0.005
-0.011	-0.208	0.777	-0.015	0.003	0.005
-0.034	-0.202	0.742	-0.014	0.003	0.006
-0.006	-0.191	0.763	-0.014	0.003	0.006
-0.023	-0.185	0.756	-0.014	0.004	0.006
0.004	-0.177	0.786	-0.014	0.004	0.006
-0.002	-0.200	0.790	-0.015	0.003	0.006
-0.031	-0.186	0.763	-0.014	0.004	0.006
-0.015	-0.183	0.750	-0.015	0.003	0.006
-0.058	-0.191	0.780	-0.014	0.004	0.005
-0.001	-0.174	0.776	-0.014	0.004	0.005
-0.012	-0.203	0.797	-0.014	0.003	0.005
-0.039	-0.202	0.753	-0.013	0.003	0.006
0.000	-0.194	0.756	-0.014	0.003	0.006
-0.023	-0.187	0.733	-0.015	0.004	0.006
0.005	-0.171	0.793	-0.014	0.003	0.005
-0.011	-0.211	0.804	-0.014	0.004	0.005
-0.027	-0.203	0.749	-0.014	0.004	0.006
-0.015	-0.180	0.736	-0.015	0.003	0.006
-0.044	-0.174	0.766	-0.014	0.004	0.005
-0.001	-0.178	0.797	-0.014	0.003	0.005
-0.016	-0.210	0.790	-0.014	0.003	0.005
-0.034	-0.204	0.742	-0.014	0.003	0.006
-0.003	-0.188	0.766	-0.014	0.003	0.006
-0.020	-0.180	0.770	-0.014	0.004	0.006
0.004	-0.173	0.789	-0.014	0.003	0.005
0.001	-0.199	0.797	-0.014	0.004	0.005
-0.023	-0.192	0.787	-0.014	0.003	0.006
-0.014	-0.180	0.750	-0.014	0.003	0.006
-0.052	-0.177	0.770	-0.014	0.004	0.005
-0.001	-0.170	0.789	-0.014	0.003	0.005
-0.006	-0.220	0.794	-0.014	0.003	0.005
-0.025	-0.199	0.739	-0.013	0.003	0.006
0.002	-0.186	0.763	-0.014	0.003	0.006
-0.031	-0.179	0.756	-0.014	0.004	0.006
0.012	-0.163	0.786	-0.014	0.003	0.005
-0.004	-0.206	0.794	-0.015	0.004	0.006
-0.023	-0.187	0.783	-0.014	0.003	0.006
-0.000	-0.180	0.753	-0.015	0.003	0.006
-0.051	-0.168	0.773	-0.014	0.004	0.005
0.005	-0.177	0.790	-0.014	0.003	0.006
-0.010	-0.211	0.780	-0.014	0.003	0.005
-0.020	-0.203	0.752	-0.013	0.003	0.006
0.007	-0.186	0.763	-0.015	0.003	0.006
-0.007	-0.172	0.749	-0.014	0.004	0.006
0.016	-0.173	0.793	-0.014	0.003	0.006
-0.012	-0.196	0.797	-0.014	0.004	0.005
-0.011	-0.181	0.773	-0.014	0.003	0.006
-0.005	-0.180	0.736	-0.015	0.003	0.006
-0.038	-0.166	0.780	-0.014	0.004	0.005
0.007	-0.174	0.786	-0.014	0.003	0.005
0.002	-0.218	0.784	-0.014	0.003	0.006
-0.025	-0.206	0.752	-0.013	0.003	0.006
0.004	-0.179	0.769	-0.014	0.003	0.006
-0.016	-0.184	0.760	-0.014	0.004	0.006
0.019	-0.168	0.779	-0.014	0.003	0.005
-0.003	-0.198	0.804	-0.014	0.003	0.006
-0.015	-0.193	0.783	-0.014	0.003	0.006
-0.006	-0.184	0.743	-0.015	0.003	0.006
-0.046	-0.170	0.749	-0.014	0.004	0.005
-0.000	-0.170	0.776	-0.014	0.004	0.005
0.003	-0.214	0.804	-0.014	0.003	0.005
-0.022	-0.204	0.749	-0.014	0.003	0.006
0.007	-0.200	0.777	-0.014	0.003	0.006
-0.019	-0.183	0.760	-0.014	0.004	0.006
0.018	-0.167	0.779	-0.014	0.003	0.006
0.008	-0.200	0.804	-0.014	0.003	0.006
-0.023	-0.188	0.790	-0.014	0.003	0.006
0.004	-0.175	0.753	-0.015	0.003	0.006
-0.043	-0.174	0.784	-0.014	0.004	0.006
0.010	-0.173	0.786	-0.014	0.003	0.006
0.002	-0.210	0.794	-0.015	0.003	0.005
-0.015	-0.202	0.756	-0.013	0.003	0.006
0.006	-0.188	0.763	-0.014	0.003	0.006
-0.018	-0.179	0.763	-0.014	0.004	0.006
0.016	-0.170	0.775	-0.014	0.003	0.005
0.003	-0.201	0.790	-0.015	0.003	0.006
-0.017	-0.188	0.752	-0.014	0.003	0.006
0.013	-0.182	0.746	-0.015	0.003	0.006
-0.044	-0.178	0.766	-0.014	0.004	0.005
0.012	-0.187	0.790	-0.014	0.003	0.006
0.004	-0.209	0.790	-0.014	0.003	0.005
-0.011	-0.200	0.755	-0.013	0.003	0.006
-0.002	-0.192	0.766	-0.014	0.003	0.006
-0.017	-0.179	0.753	-0.014	0.004	0.006
0.010	-0.168	0.772	-0.014	0.003	0.005
0.000	-0.207	0.797	-0.014	0.003	0.006
-0.014	-0.201	0.777	-0.014	0.003	0.006
0.005	-0.188	0.753	-0.015	0.003	0.006
-0.042	-0.173	0.763	-0.014	0.004	0.006
0.020	-0.182	0.786	-0.014	0.003	0.005
0.003	-0.205	0.784	-0.015	0.003	0.006
-0.012	-0.198	0.759	-0.014	0.003	0.006
0.013	-0.189	0.777	-0.014	0.003	0.006
-0.021	-0.178	0.746	-0.014	0.004	0.006
0.023	-0.174	0.786	-0.014	0.003	0.005
0.010	-0.201	0.793	-0.014	0.003	0.005
-0.009	-0.191	0.786	-0.014	0.003	0.006
0.006	-0.184	0.753	-0.015	0.003	0.006
-0.035	-0.182	0.780	-0.014	0.004	0.006
0.012	-0.173	0.779	-0.014	0.003	0.005
0.004	-0.219	0.780	-0.015	0.003	0.005
-0.010	-0.189	0.738	-0.014	0.003	0.006
0.021	-0.184	0.780	-0.014	0.003	0.006
-0.010	-0.177	0.745	-0.014	0.004	0.006
0.021	-0.165	0.775	-0.014	0.003	0.005
-0.000	-0.187	0.797	-0.014	0.003	0.006
-0.008	-0.193	0.783	-0.014	0.003	0.006
0.005	-0.190	0.756	-0.015	0.003	0.006
-0.034	-0.184	0.756	-0.014	0.004	0.006
0.023	-0.169	0.789	-0.014	0.003	0.006
0.007	-0.209	0.780	-0.014	0.003	0.005
-0.010	-0.193	0.759	-0.014	0.003	0.006
0.011	-0.194	0.787	-0.015	0.003	0.006
-0.007	-0.180	0.753	-0.014	0.004	0.006
0.028	-0.177	0.782	-0.014	0.003	0.006
-0.000	-0.204	0.780	-0.014	0.003	0.005
-0.011	-0.196	0.780	-0.014	0.003	0.006
0.009	-0.190	0.739	-0.015	0.003	0.006
-0.036	-0.177	0.766	-0.014	0.003	0.006
0.025	-0.170	0.765	-0.014	0.003	0.005
0.002	-0.217	0.797	-0.015	0.003	0.005
-0.021	-0.196	0.728	-0.013	0.003	0.006
0.013	-0.189	0.777	-0.014	0.003	0.006
0.004	-0.179	0.770	-0.014	0.004	0.006
0.032	-0.172	0.789	-0.014	0.003	0.005
0.021	-0.205	0.800	-0.015	0.003	0.006
-0.003	-0.194	0.777	-0.014	0.003	0.006
0.010	-0.181	0.742	-0.015	0.003	0.006
-0.042	-0.180	0.753	-0.014	0.004	0.005
0.015	-0.176	0.779	-0.014	0.003	0.006
0.018	-0.209	0.807	-0.015	0.003	0.005
-0.014	-0.192	0.749	-0.014	0.003	0.006
0.009	-0.180	0.769	-0.014	0.003	0.006
-0.009	-0.181	0.753	-0.014	0.004	0.006
0.025	-0.179	0.779	-0.014	0.003	0.006
0.014	-0.194	0.800	-0.014	0.003	0.006
-0.012	-0.195	0.780	-0.014	0.003	0.006
0.014	-0.179	0.759	-0.015	0.003	0.006
-0.030	-0.173	0.766	-0.014	0.003	0.005
0.017	-0.177	0.789	-0.014	0.003	0.005
0.016	-0.208	0.790	-0.014	0.003	0.005
-0.005	-0.199	0.735	-0.014	0.003	0.006
0.009	-0.196	0.777	-0.014	0.003	0.006
0.005	-0.183	0.753	-0.014	0.003	0.006
0.030	-0.173	0.782	-0.014	0.003	0.006
0.015	-0.201	0.787	-0.015	0.003	0.006
0.005	-0.196	0.783	-0.014	0.003	0.006
0.013	-0.186	0.763	-0.015	0.002	0.006
-0.036	-0.170	0.773	-0.015	0.004	0.005
0.023	-0.177	0.769	-0.014	0.003	0.006
0.014	-0.216	0.777	-0.015	0.003	0.006
-0.002	-0.206	0.756	-0.014	0.003	0.006
0.024	-0.192	0.766	-0.014	0.003	0.006
-0.010	-0.178	0.760	-0.015	0.004	0.006
0.033	-0.166	0.789	-0.014	0.003	0.006
0.011	-0.210	0.801	-0.014	0.003	0.006
-0.003	-0.199	0.770	-0.014	0.003	0.006
0.012	-0.178	0.749	-0.015	0.003	0.006
-0.032	-0.183	0.770	-0.015	0.004	0.005
0.021	-0.172	0.786	-0.014	0.003	0.005
0.016	-0.213	0.794	-0.015	0.003	0.006
-0.006	-0.196	0.766	-0.014	0.003	0.006
0.028	-0.188	0.773	-0.014	0.003	0.006
0.007	-0.178	0.760	-0.015	0.004	0.006
0.040	-0.177	0.786	-0.014	0.003	0.005
0.013	-0.198	0.804	-0.015	0.003	0.006
0.002	-0.192	0.756	-0.014	0.003	0.006
0.013	-0.179	0.746	-0.015	0.002	0.006
-0.029	-0.179	0.763	-0.015	0.004	0.006
0.033	-0.184	0.803	-0.014	0.003	0.006
0.021	-0.217	0.783	-0.015	0.003	0.005
-0.007	-0.200	0.756	-0.014	0.002	0.006
0.028	-0.183	0.766	-0.015	0.003	0.006
0.002	-0.174	0.749	-0.014	0.003	0.006
0.030	-0.164	0.779	-0.014	0.003	0.006
0.017	-0.200	0.821	-0.015	0.003	0.006
-0.001	-0.194	0.770	-0.014	0.003	0.006
0.022	-0.178	0.763	-0.015	0.003	0.006
-0.023	-0.181	0.753	-0.015	0.004	0.005
0.026	-0.177	0.762	-0.014	0.003	0.006
0.016	-0.217	0.801	-0.015	0.003	0.006
-0.004	-0.207	0.736	-0.014	0.003	0.006
0.021	-0.200	0.773	-0.015	0.003	0.006
-0.006	-0.187	0.760	-0.015	0.004	0.006
0.040	-0.177	0.772	-0.014	0.003	0.006
0.022	-0.207	0.780	-0.015	0.003	0.006
0.001	-0.195	0.780	-0.014	0.003	0.006
0.018	-0.182	0.757	-0.015	0.003	0.006
-0.027	-0.172	0.773	-0.015	0.003	0.006
0.035	-0.177	0.793	-0.014	0.003	0.006
0.022	-0.214	0.787	-0.015	0.003	0.005
0.004	-0.195	0.756	-0.014	0.003	0.006
0.028	-0.191	0.770	-0.015	0.003	0.006
0.005	-0.179	0.743	-0.015	0.004	0.006
0.043	-0.165	0.765	-0.014	0.003	0.006
0.020	-0.203	0.794	-0.015	0.003	0.006
0.008	-0.188	0.773	-0.014	0.003	0.006
0.023	-0.181	0.742	-0.015	0.002	0.006
-0.031	-0.177	0.773	-0.015	0.003	0.006
0.031	-0.177	0.783	-0.014	0.003	0.006
0.011	-0.205	0.801	-0.015	0.003	0.006
0.006	-0.201	0.742	-0.014	0.003	0.006
0.039	-0.190	0.763	-0.015	0.002	0.006
-0.003	-0.181	0.739	-0.015	0.004	0.006
0.031	-0.173	0.765	-0.014	0.003	0.005
0.016	-0.207	0.794	-0.015	0.003	0.006
0.002	-0.201	0.753	-0.014	0.003	0.006
0.010	-0.186	0.743	-0.015	0.003	0.006
-0.020	-0.179	0.766	-0.015	0.003	0.006
0.027	-0.183	0.766	-0.015	0.003	0.006
0.015	-0.214	0.794	-0.015	0.003	0.006
0.007	-0.206	0.735	-0.014	0.002	0.006
0.023	-0.189	0.777	-0.015	0.003	0.006
0.008	-0.180	0.736	-0.015	0.004	0.006
0.037	-0.164	0.779	-0.015	0.003	0.005
0.024	-0.204	0.797	-0.015	0.003	0.006
0.011	-0.201	0.777	-0.014	0.003	0.006
0.019	-0.185	0.756	-0.015	0.003	0.006
-0.018	-0.183	0.760	-0.015	0.003	0.006
0.036	-0.187	0.773	-0.015	0.003	0.006
0.025	-0.215	0.780	-0.015	0.003	0.006
0.010	-0.192	0.742	-0.014	0.003	0.006
0.028	-0.190	0.767	-0.015	0.003	0.006
0.005	-0.183	0.757	-0.015	0.004	0.006
0.043	-0.161	0.748	-0.015	0.003	0.006
0.015	-0.204	0.794	-0.015	0.003	0.006
0.009	-0.190	0.787	-0.014	0.003	0.006
0.018	-0.180	0.756	-0.015	0.003	0.006
-0.019	-0.182	0.757	-0.015	0.003	0.006
0.027	-0.170	0.783	-0.015	0.003	0.006
0.027	-0.209	0.801	-0.015	0.003	0.006
0.009	-0.200	0.725	-0.014	0.003	0.006
0.030	-0.183	0.770	-0.015	0.003	0.006
0.004	-0.180	0.746	-0.015	0.004	0.006
0.031	-0.178	0.776	-0.015	0.003	0.006
0.023	-0.202	0.784	-0.015	0.003	0.006
-0.001	-0.200	0.784	-0.014	0.003	0.006
0.027	-0.192	0.746	-0.015	0.002	0.006
-0.021	-0.184	0.757	-0.015	0.003	0.006
0.034	-0.181	0.790	-0.015	0.003	0.006
0.025	-0.215	0.815	-0.015	0.003	0.006
0.000	-0.209	0.743	-0.014	0.003	0.006
0.028	-0.189	0.767	-0.015	0.003	0.006
0.016	-0.183	0.749	-0.015	0.003	0.006
0.031	-0.170	0.796	-0.014	0.003	0.006
0.034	-0.208	0.787	-0.015	0.003	0.006
0.008	-0.201	0.763	-0.014	0.003	0.006
0.022	-0.186	0.743	-0.015	0.003	0.006
-0.024	-0.179	0.753	-0.015	0.003	0.006
0.027	-0.189	0.783	-0.014	0.003	0.006
0.022	-0.207	0.791	-0.015	0.003	0.006
0.007	-0.208	0.760	-0.014	0.003	0.006
0.026	-0.190	0.767	-0.015	0.003	0.006
0.003	-0.179	0.764	-0.015	0.004	0.006
0.033	-0.178	0.780	-0.015	0.003	0.006
0.026	-0.201	0.794	-0.015	0.003	0.006
0.008	-0.189	0.777	-0.015	0.003	0.006
0.016	-0.182	0.729	-0.015	0.003	0.006
-0.015	-0.189	0.778	-0.015	0.004	0.006
0.037	-0.178	0.797	-0.015	0.003	0.006
0.037	-0.219	0.801	-0.015	0.003	0.006
-0.006	-0.209	0.746	-0.014	0.003	0.006
0.033	-0.197	0.767	-0.015	0.003	0.006
0.007	-0.189	0.746	-0.015	0.004	0.006
0.037	-0.183	0.769	-0.015	0.003	0.006
0.030	-0.206	0.804	-0.015	0.003	0.006
0.011	-0.201	0.787	-0.015	0.003	0.006
0.022	-0.178	0.740	-0.015	0.002	0.006
-0.016	-0.184	0.788	-0.015	0.003	0.006
0.035	-0.193	0.780	-0.015	0.003	0.006
0.020	-0.209	0.798	-0.015	0.003	0.006
-0.004	-0.204	0.750	-0.014	0.003	0.006
0.023	-0.195	0.757	-0.015	0.003	0.006
0.006	-0.183	0.753	-0.015	0.004	0.006
0.031	-0.179	0.776	-0.015	0.003	0.006
0.022	-0.201	0.815	-0.015	0.003	0.006
0.002	-0.195	0.777	-0.015	0.003	0.006
0.030	-0.188	0.767	-0.015	0.002	0.006
-0.013	-0.178	0.770	-0.015	0.003	0.006
0.031	-0.186	0.783	-0.015	0.003	0.006
0.014	-0.210	0.791	-0.015	0.003	0.006
0.006	-0.193	0.742	-0.014	0.003	0.006
0.025	-0.204	0.760	-0.015	0.003	0.006
0.011	-0.179	0.757	-0.015	0.004	0.006
0.045	-0.173	0.786	-0.015	0.003	0.006
0.025	-0.214	0.801	-0.015	0.003	0.006
0.009	-0.203	0.801	-0.015	0.003	0.006
0.027	-0.191	0.757	-0.015	0.002	0.006
-0.022	-0.184	0.771	-0.015	0.003	0.006
0.037	-0.171	0.769	-0.015	0.003	0.006
0.024	-0.219	0.805	-0.015	0.003	0.006
0.010	-0.203	0.746	-0.014	0.003	0.006
0.026	-0.194	0.781	-0.015	0.003	0.006
0.005	-0.183	0.760	-0.015	0.004	0.006
0.042	-0.180	0.763	-0.015	0.003	0.006
0.034	-0.208	0.794	-0.015	0.003	0.006
0.011	-0.189	0.787	-0.014	0.003	0.006
0.023	-0.195	0.733	-0.015	0.002	0.006
-0.026	-0.186	0.764	-0.015	0.003	0.006
0.039	-0.186	0.780	-0.015	0.003	0.006
0.010	-0.215	0.805	-0.015	0.003	0.006
0.012	-0.199	0.736	-0.014	0.002	0.006
0.036	-0.206	0.771	-0.015	0.003	0.006
-0.001	-0.184	0.733	-0.015	0.004	0.006
0.042	-0.180	0.773	-0.015	0.003	0.006
0.021	-0.214	0.788	-0.015	0.003	0.006
0.008	-0.195	0.777	-0.015	0.003	0.006
0.026	-0.195	0.761	-0.016	0.002	0.006
-0.015	-0.188	0.774	-0.015	0.003	0.006
0.033	-0.183	0.770	-0.015	0.003	0.006
0.015	-0.215	0.778	-0.015	0.003	0.006
0.003	-0.197	0.753	-0.014	0.003	0.006
0.031	-0.204	0.774	-0.015	0.003	0.006
0.006	-0.184	0.744	-0.015	0.004	0.006
0.040	-0.174	0.783	-0.015	0.003	0.006
0.018	-0.217	0.802	-0.015	0.003	0.006
0.009	-0.191	0.781	-0.015	0.002	0.006
0.027	-0.183	0.760	-0.015	0.002	0.006
-0.013	-0.187	0.754	-0.015	0.003	0.006
0.038	-0.178	0.780	-0.015	0.003	0.006
0.029	-0.218	0.781	-0.015	0.003	0.006
0.001	-0.205	0.730	-0.015	0.003	0.006
0.025	-0.202	0.757	-0.015	0.003	0.006
0.006	-0.187	0.754	-0.015	0.004	0.006
0.036	-0.180	0.784	-0.015	0.003	0.006
0.029	-0.206	0.809	-0.015	0.003	0.006
0.014	-0.195	0.770	-0.015	0.003	0.006
0.019	-0.184	0.744	-0.015	0.003	0.006
-0.018	-0.193	0.761	-0.015	0.003	0.006
0.030	-0.190	0.756	-0.015	0.003	0.006
0.025	-0.222	0.788	-0.015	0.003	0.006
0.004	-0.207	0.754	-0.015	0.003	0.007
0.028	-0.203	0.781	-0.015	0.003	0.006
0.005	-0.193	0.744	-0.015	0.003	0.006
0.031	-0.180	0.787	-0.015	0.003	0.006
0.037	-0.211	0.795	-0.015	0.003	0.006
0.006	-0.209	0.771	-0.015	0.003	0.006
0.025	-0.187	0.751	-0.016	0.003	0.007
-0.005	-0.188	0.785	-0.015	0.003	0.006
0.028	-0.184	0.784	-0.015	0.003	0.006
0.027	-0.214	0.798	-0.015	0.003	0.006
-0.007	-0.213	0.761	-0.015	0.003	0.006
0.029	-0.194	0.754	-0.015	0.003	0.006
0.006	-0.192	0.778	-0.015	0.004	0.006
0.026	-0.185	0.797	-0.015	0.003	0.006
0.039	-0.212	0.798	-0.015	0.003	0.006
0.013	-0.209	0.778	-0.015	0.003	0.006
0.025	-0.183	0.761	-0.015	0.003	0.006
-0.002	-0.196	0.771	-0.016	0.003	0.006
0.023	-0.187	0.788	-0.015	0.003	0.006
0.031	-0.216	0.802	-0.015	0.003	0.006
-0.007	-0.201	0.764	-0.015	0.003	0.006
0.026	-0.195	0.771	-0.015	0.003	0.006
0.021	-0.198	0.785	-0.015	0.004	0.006
0.023	-0.197	0.784	-0.015	0.003	0.006
0.042	-0.206	0.809	-0.015	0.003	0.006
0.001	-0.209	0.768	-0.015	0.003	0.006
0.026	-0.181	0.764	-0.016	0.003	0.006
-0.004	-0.194	0.805	-0.016	0.003	0.006
0.029	-0.194	0.801	-0.015	0.003	0.006
0.023	-0.219	0.799	-0.015	0.003	0.006
-0.014	-0.215	0.744	-0.015	0.003	0.006
0.027	-0.190	0.761	-0.015	0.003	0.007
0.011	-0.200	0.789	-0.016	0.004	0.006
0.021	-0.208	0.791	-0.015	0.003	0.006
0.042	-0.197	0.812	-0.015	0.003	0.006
0.006	-0.215	0.751	-0.015	0.004	0.006
0.021	-0.187	0.737	-0.016	0.003	0.006
0.002	-0.198	0.806	-0.016	0.003	0.006
0.018	-0.195	0.795	-0.015	0.003	0.006
0.019	-0.202	0.792	-0.015	0.003	0.006
0.003	-0.214	0.772	-0.015	0.003	0.007
0.010	-0.192	0.771	-0.015	0.003	0.006
0.015	-0.200	0.775	-0.016	0.003	0.006
0.009	-0.198	0.785	-0.015	0.003	0.006
0.037	-0.209	0.788	-0.015	0.003	0.006
-0.001	-0.209	0.772	-0.015	0.003	0.006
0.028	-0.181	0.771	-0.015	0.003	0.006
0.009	-0.201	0.802	-0.016	0.003	0.006
0.014	-0.200	0.795	-0.015	0.003	0.006
0.034	-0.198	0.791	-0.015	0.002	0.006
-0.006	-0.218	0.775	-0.015	0.003	0.006
0.015	-0.197	0.782	-0.015	0.003	0.006
0.013	-0.200	0.778	-0.016	0.004	0.006
0.006	-0.210	0.802	-0.015	0.003	0.006
0.038	-0.199	0.781	-0.015	0.003	0.007
0.007	-0.200	0.755	-0.015	0.003	0.007
0.009	-0.187	0.758	-0.015	0.003	0.007
0.013	-0.196	0.805	-0.016	0.003	0.006
0.002	-0.203	0.795	-0.015	0.004	0.006
0.025	-0.195	0.795	-0.015	0.003	0.007
-0.002	-0.216	0.772	-0.015	0.003	0.006
0.009	-0.189	0.781	-0.015	0.003	0.006
0.017	-0.197	0.795	-0.015	0.003	0.006
-0.002	-0.207	0.799	-0.015	0.004	0.006
0.041	-0.207	0.785	-0.015	0.003	0.006
0.001	-0.209	0.751	-0.015	0.004	0.006
0.012	-0.184	0.788	-0.015	0.003	0.006
0.016	-0.193	0.802	-0.016	0.003	0.006
0.000	-0.206	0.796	-0.015	0.003	0.006
0.027	-0.188	0.799	-0.015	0.003	0.007
0.003	-0.221	0.772	-0.016	0.004	0.007
0.008	-0.197	0.792	-0.015	0.003	0.006
0.018	-0.195	0.788	-0.016	0.003	0.006
-0.007	-0.218	0.813	-0.015	0.004	0.007
0.032	-0.203	0.788	-0.015	0.003	0.007
0.011	-0.200	0.772	-0.016	0.003	0.007
0.015	-0.186	0.764	-0.015	0.003	0.006
0.018	-0.196	0.805	-0.016	0.003	0.006
-0.006	-0.200	0.792	-0.015	0.004	0.006
0.014	-0.185	0.802	-0.015	0.003	0.007
0.003	-0.212	0.807	-0.016	0.004	0.007
0.016	-0.185	0.785	-0.015	0.003	0.006
0.025	-0.187	0.798	-0.015	0.003	0.006
-0.011	-0.230	0.790	-0.015	0.004	0.007
0.040	-0.198	0.768	-0.015	0.003	0.007
0.010	-0.207	0.765	-0.016	0.003	0.006
-0.000	-0.184	0.778	-0.015	0.003	0.006
0.020	-0.193	0.809	-0.016	0.003	0.006
-0.003	-0.198	0.782	-0.015	0.004	0.006
0.018	-0.184	0.795	-0.015	0.003	0.007
-0.000	-0.214	0.790	-0.016	0.004	0.006
-0.001	-0.196	0.799	-0.015	0.003	0.006
0.028	-0.196	0.802	-0.016	0.003	0.006
-0.013	-0.221	0.800	-0.015	0.004	0.007
0.034	-0.202	0.788	-0.015	0.003	0.007
0.006	-0.207	0.751	-0.016	0.004	0.006
0.003	-0.184	0.778	-0.015	0.004	0.007
0.019	-0.199	0.809	-0.016	0.003	0.006
-0.007	-0.206	0.789	-0.015	0.004	0.006
0.014	-0.181	0.795	-0.015	0.003	0.007
0.009	-0.217	0.807	-0.016	0.004	0.007
0.008	-0.195	0.802	-0.015	0.003	0.006
0.018	-0.194	0.789	-0.016	0.003	0.006
-0.026	-0.231	0.801	-0.015	0.004	0.007
0.022	-0.196	0.772	-0.015	0.003	0.007
0.012	-0.206	0.761	-0.016	0.004	0.006
-0.000	-0.185	0.778	-0.015	0.004	0.007
0.020	-0.198	0.788	-0.016	0.003	0.006
-0.003	-0.215	0.783	-0.016	0.003	0.006
0.019	-0.171	0.788	-0.015	0.003	0.007
-0.003	-0.207	0.793	-0.016	0.004	0.007
0.008	-0.197	0.819	-0.015	0.004	0.006
0.008	-0.200	0.809	-0.016	0.003	0.006
-0.022	-0.217	0.797	-0.016	0.004	0.007
[truncated: 117,000 more rows]
