# Supplementary material for: Identification of Haptic Based Guiding Using Hard Reins
Source: PLoS One. 2015 Jul 22;10(7):e0132020. doi: 10.1371/journal.pone.0132020 (PMC4511788; doi:10.1371/journal.pone.0132020)
Supplement: S5 File — (ZIP) [file pone.0132020.s005.zip › Exp2_ForceData1/Subject3/path3/T8.csv]

-0.588	-0.671	-2.170	0.022	-0.042	0.003
-0.619	-0.706	-2.189	0.022	-0.042	0.003
-0.593	-0.688	-2.193	0.022	-0.041	0.003
-0.595	-0.686	-2.166	0.022	-0.042	0.003
-0.598	-0.700	-2.152	0.022	-0.041	0.003
-0.569	-0.707	-2.173	0.022	-0.042	0.003
-0.605	-0.705	-2.169	0.022	-0.042	0.003
-0.599	-0.667	-2.183	0.022	-0.042	0.003
-0.596	-0.692	-2.142	0.021	-0.042	0.003
-0.610	-0.694	-2.152	0.022	-0.041	0.003
-0.591	-0.687	-2.149	0.022	-0.042	0.003
-0.627	-0.717	-2.192	0.022	-0.042	0.003
-0.591	-0.685	-2.193	0.022	-0.042	0.003
-0.603	-0.685	-2.196	0.022	-0.041	0.003
-0.587	-0.682	-2.170	0.022	-0.041	0.002
-0.585	-0.713	-2.162	0.021	-0.042	0.003
-0.617	-0.701	-2.196	0.022	-0.042	0.003
-0.598	-0.680	-2.227	0.021	-0.042	0.003
-0.606	-0.701	-2.196	0.021	-0.041	0.003
-0.609	-0.692	-2.173	0.022	-0.041	0.003
-0.601	-0.711	-2.162	0.022	-0.042	0.003
-0.628	-0.715	-2.199	0.022	-0.041	0.003
-0.588	-0.695	-2.193	0.021	-0.042	0.003
-0.616	-0.705	-2.210	0.022	-0.041	0.003
-0.570	-0.666	-2.194	0.022	-0.041	0.002
-0.605	-0.711	-2.165	0.021	-0.042	0.002
-0.623	-0.707	-2.203	0.022	-0.041	0.003
-0.603	-0.701	-2.226	0.021	-0.042	0.003
-0.630	-0.711	-2.209	0.022	-0.041	0.003
-0.612	-0.685	-2.200	0.022	-0.041	0.003
-0.622	-0.713	-2.179	0.022	-0.041	0.002
-0.618	-0.706	-2.179	0.022	-0.041	0.003
-0.596	-0.699	-2.196	0.022	-0.042	0.003
-0.628	-0.709	-2.240	0.022	-0.041	0.003
-0.579	-0.660	-2.198	0.021	-0.042	0.002
-0.630	-0.711	-2.186	0.021	-0.041	0.002
-0.619	-0.703	-2.196	0.022	-0.041	0.003
-0.611	-0.698	-2.217	0.021	-0.042	0.003
-0.634	-0.715	-2.216	0.022	-0.041	0.003
-0.605	-0.701	-2.207	0.022	-0.042	0.003
-0.630	-0.708	-2.223	0.022	-0.041	0.003
-0.610	-0.697	-2.179	0.022	-0.041	0.003
-0.611	-0.708	-2.186	0.021	-0.042	0.003
-0.628	-0.710	-2.213	0.022	-0.041	0.003
-0.622	-0.692	-2.216	0.021	-0.041	0.003
-0.642	-0.707	-2.216	0.021	-0.041	0.003
-0.622	-0.698	-2.213	0.022	-0.041	0.003
-0.630	-0.717	-2.192	0.021	-0.041	0.003
-0.632	-0.714	-2.220	0.022	-0.042	0.003
-0.636	-0.712	-2.199	0.021	-0.041	0.003
-0.645	-0.689	-2.230	0.021	-0.041	0.003
-0.611	-0.695	-2.186	0.021	-0.041	0.003
-0.629	-0.712	-2.199	0.022	-0.041	0.003
-0.632	-0.712	-2.209	0.022	-0.042	0.003
-0.661	-0.731	-2.214	0.021	-0.041	0.003
-0.656	-0.692	-2.227	0.022	-0.041	0.003
-0.625	-0.704	-2.226	0.021	-0.041	0.003
-0.645	-0.717	-2.195	0.022	-0.041	0.003
-0.617	-0.719	-2.203	0.022	-0.042	0.003
-0.652	-0.731	-2.205	0.021	-0.041	0.003
-0.654	-0.674	-2.230	0.022	-0.041	0.003
-0.629	-0.712	-2.181	0.021	-0.041	0.003
-0.650	-0.716	-2.192	0.022	-0.041	0.003
-0.635	-0.715	-2.185	0.022	-0.041	0.003
-0.696	-0.749	-2.186	0.021	-0.041	0.003
-0.641	-0.709	-2.212	0.022	-0.041	0.003
-0.648	-0.732	-2.212	0.021	-0.041	0.003
-0.659	-0.709	-2.198	0.022	-0.041	0.003
-0.627	-0.711	-2.192	0.021	-0.041	0.003
-0.663	-0.732	-2.208	0.021	-0.041	0.003
-0.644	-0.701	-2.222	0.022	-0.041	0.003
-0.656	-0.727	-2.194	0.021	-0.041	0.003
-0.667	-0.721	-2.185	0.022	-0.041	0.003
-0.653	-0.710	-2.192	0.021	-0.041	0.003
-0.683	-0.757	-2.189	0.021	-0.041	0.004
-0.636	-0.720	-2.202	0.022	-0.041	0.003
-0.660	-0.726	-2.246	0.021	-0.041	0.003
-0.663	-0.703	-2.225	0.022	-0.041	0.003
-0.658	-0.714	-2.192	0.021	-0.041	0.003
-0.670	-0.718	-2.219	0.021	-0.041	0.003
-0.656	-0.708	-2.212	0.021	-0.041	0.003
-0.680	-0.730	-2.231	0.021	-0.041	0.003
-0.672	-0.717	-2.229	0.022	-0.041	0.003
-0.665	-0.716	-2.205	0.021	-0.041	0.003
-0.674	-0.729	-2.211	0.022	-0.040	0.003
-0.644	-0.720	-2.215	0.022	-0.041	0.003
-0.673	-0.734	-2.259	0.022	-0.041	0.003
-0.664	-0.704	-2.246	0.021	-0.041	0.003
-0.690	-0.714	-2.222	0.021	-0.040	0.003
-0.660	-0.718	-2.212	0.022	-0.041	0.003
-0.670	-0.733	-2.208	0.021	-0.041	0.003
-0.693	-0.733	-2.269	0.022	-0.041	0.003
-0.655	-0.716	-2.235	0.021	-0.041	0.003
-0.672	-0.710	-2.256	0.021	-0.040	0.003
-0.658	-0.703	-2.205	0.021	-0.041	0.003
-0.667	-0.730	-2.208	0.021	-0.041	0.003
-0.682	-0.724	-2.246	0.022	-0.041	0.003
-0.673	-0.706	-2.262	0.021	-0.041	0.003
-0.714	-0.706	-2.245	0.021	-0.040	0.003
-0.656	-0.709	-2.219	0.021	-0.041	0.003
-0.677	-0.736	-2.242	0.021	-0.041	0.003
-0.683	-0.719	-2.260	0.022	-0.041	0.003
-0.670	-0.717	-2.235	0.021	-0.041	0.003
-0.687	-0.707	-2.270	0.022	-0.040	0.003
-0.653	-0.696	-2.229	0.021	-0.041	0.003
-0.685	-0.724	-2.204	0.021	-0.040	0.003
-0.680	-0.720	-2.201	0.022	-0.041	0.003
-0.676	-0.721	-2.262	0.021	-0.041	0.003
-0.708	-0.714	-2.256	0.022	-0.041	0.003
-0.657	-0.710	-2.239	0.021	-0.041	0.003
-0.685	-0.730	-2.232	0.021	-0.040	0.003
-0.675	-0.712	-2.256	0.022	-0.041	0.003
-0.672	-0.729	-2.252	0.021	-0.041	0.003
-0.689	-0.696	-2.263	0.022	-0.040	0.003
-0.674	-0.712	-2.249	0.021	-0.041	0.003
-0.689	-0.716	-2.221	0.021	-0.040	0.003
-0.682	-0.711	-2.198	0.021	-0.041	0.003
-0.682	-0.732	-2.235	0.021	-0.041	0.003
-0.685	-0.708	-2.252	0.022	-0.041	0.004
-0.672	-0.719	-2.249	0.021	-0.041	0.003
-0.696	-0.712	-2.252	0.021	-0.040	0.003
-0.666	-0.699	-2.223	0.021	-0.041	0.003
-0.679	-0.719	-2.218	0.021	-0.040	0.003
-0.676	-0.709	-2.229	0.022	-0.041	0.003
-0.699	-0.715	-2.244	0.021	-0.041	0.003
-0.702	-0.716	-2.238	0.021	-0.040	0.003
-0.678	-0.707	-2.191	0.021	-0.041	0.003
-0.696	-0.727	-2.208	0.022	-0.040	0.003
-0.663	-0.715	-2.246	0.022	-0.041	0.003
-0.693	-0.714	-2.259	0.021	-0.040	0.003
-0.698	-0.688	-2.252	0.021	-0.040	0.003
-0.682	-0.708	-2.232	0.021	-0.040	0.003
-0.690	-0.727	-2.232	0.021	-0.040	0.003
-0.676	-0.725	-2.221	0.021	-0.041	0.003
-0.720	-0.734	-2.258	0.021	-0.040	0.003
-0.691	-0.705	-2.249	0.021	-0.040	0.003
-0.690	-0.706	-2.218	0.021	-0.040	0.003
-0.691	-0.716	-2.235	0.021	-0.040	0.003
-0.662	-0.717	-2.238	0.021	-0.040	0.003
-0.712	-0.720	-2.231	0.021	-0.040	0.003
-0.697	-0.692	-2.252	0.021	-0.040	0.003
-0.701	-0.715	-2.238	0.021	-0.040	0.003
-0.698	-0.712	-2.242	0.021	-0.040	0.003
-0.682	-0.737	-2.238	0.021	-0.041	0.003
-0.733	-0.744	-2.230	0.021	-0.040	0.003
-0.690	-0.715	-2.272	0.021	-0.040	0.003
-0.695	-0.718	-2.255	0.021	-0.039	0.003
-0.702	-0.713	-2.245	0.021	-0.040	0.003
-0.674	-0.718	-2.231	0.021	-0.040	0.003
-0.710	-0.721	-2.248	0.021	-0.040	0.003
-0.693	-0.696	-2.255	0.021	-0.040	0.003
-0.703	-0.724	-2.278	0.020	-0.040	0.003
-0.698	-0.703	-2.242	0.021	-0.040	0.003
-0.694	-0.749	-2.228	0.021	-0.040	0.003
-0.729	-0.731	-2.237	0.021	-0.040	0.003
-0.681	-0.711	-2.286	0.021	-0.040	0.003
-0.702	-0.721	-2.296	0.021	-0.039	0.003
-0.702	-0.703	-2.242	0.021	-0.040	0.003
-0.692	-0.715	-2.245	0.021	-0.040	0.003
-0.711	-0.719	-2.245	0.021	-0.040	0.003
-0.693	-0.706	-2.269	0.021	-0.040	0.003
-0.715	-0.726	-2.292	0.021	-0.039	0.003
-0.705	-0.708	-2.269	0.021	-0.040	0.003
-0.708	-0.753	-2.241	0.020	-0.040	0.002
-0.701	-0.720	-2.252	0.021	-0.040	0.003
-0.691	-0.721	-2.258	0.021	-0.040	0.003
-0.717	-0.725	-2.292	0.021	-0.039	0.003
-0.713	-0.701	-2.272	0.021	-0.040	0.003
-0.710	-0.710	-2.241	0.021	-0.040	0.003
-0.719	-0.705	-2.258	0.021	-0.039	0.003
-0.706	-0.726	-2.241	0.021	-0.040	0.003
-0.723	-0.728	-2.296	0.021	-0.040	0.003
-0.700	-0.703	-2.289	0.021	-0.040	0.003
-0.729	-0.725	-2.286	0.020	-0.039	0.002
-0.701	-0.693	-2.277	0.021	-0.040	0.003
-0.703	-0.722	-2.245	0.021	-0.040	0.003
-0.721	-0.725	-2.289	0.021	-0.039	0.003
-0.714	-0.717	-2.299	0.020	-0.040	0.003
-0.731	-0.707	-2.265	0.021	-0.039	0.003
-0.704	-0.702	-2.272	0.021	-0.040	0.003
-0.712	-0.735	-2.238	0.021	-0.039	0.003
-0.715	-0.716	-2.293	0.021	-0.040	0.003
-0.723	-0.719	-2.275	0.021	-0.040	0.003
-0.724	-0.680	-2.310	0.021	-0.039	0.003
-0.692	-0.695	-2.276	0.021	-0.040	0.003
-0.720	-0.721	-2.224	0.021	-0.039	0.003
-0.720	-0.710	-2.228	0.021	-0.040	0.003
-0.733	-0.728	-2.271	0.020	-0.040	0.003
-0.725	-0.699	-2.289	0.021	-0.039	0.003
-0.711	-0.703	-2.258	0.020	-0.039	0.003
-0.739	-0.718	-2.227	0.021	-0.039	0.003
-0.705	-0.707	-2.269	0.021	-0.040	0.003
-0.735	-0.732	-2.264	0.020	-0.039	0.003
-0.727	-0.676	-2.272	0.021	-0.039	0.004
-0.717	-0.714	-2.289	0.020	-0.040	0.003
-0.736	-0.712	-2.244	0.021	-0.039	0.003
-0.712	-0.701	-2.227	0.021	-0.040	0.003
-0.738	-0.729	-2.250	0.021	-0.039	0.003
-0.719	-0.707	-2.285	0.021	-0.039	0.003
-0.718	-0.711	-2.265	0.021	-0.039	0.003
-0.736	-0.705	-2.234	0.021	-0.038	0.003
-0.714	-0.707	-2.248	0.021	-0.040	0.003
-0.733	-0.731	-2.247	0.021	-0.039	0.003
-0.722	-0.678	-2.265	0.021	-0.039	0.004
-0.738	-0.735	-2.270	0.020	-0.039	0.003
-0.729	-0.704	-2.289	0.021	-0.039	0.003
-0.725	-0.709	-2.258	0.020	-0.039	0.003
-0.733	-0.716	-2.255	0.021	-0.039	0.003
-0.708	-0.719	-2.258	0.021	-0.039	0.003
-0.738	-0.722	-2.278	0.020	-0.039	0.003
-0.734	-0.695	-2.295	0.021	-0.039	0.003
-0.737	-0.710	-2.268	0.020	-0.039	0.003
-0.744	-0.713	-2.275	0.021	-0.039	0.003
-0.732	-0.725	-2.251	0.020	-0.039	0.003
-0.762	-0.731	-2.288	0.021	-0.039	0.003
-0.723	-0.701	-2.299	0.020	-0.039	0.003
-0.742	-0.722	-2.329	0.020	-0.038	0.003
-0.704	-0.684	-2.263	0.021	-0.039	0.003
-0.728	-0.724	-2.261	0.020	-0.039	0.003
-0.747	-0.719	-2.288	0.021	-0.039	0.003
-0.729	-0.712	-2.319	0.020	-0.040	0.003
-0.756	-0.729	-2.284	0.020	-0.038	0.003
-0.738	-0.707	-2.285	0.021	-0.039	0.003
-0.743	-0.731	-2.281	0.020	-0.039	0.003
-0.747	-0.716	-2.278	0.021	-0.039	0.003
-0.730	-0.716	-2.282	0.020	-0.039	0.003
-0.749	-0.714	-2.319	0.020	-0.038	0.003
-0.703	-0.686	-2.293	0.020	-0.039	0.003
-0.757	-0.724	-2.267	0.020	-0.039	0.003
-0.753	-0.713	-2.282	0.021	-0.039	0.003
-0.735	-0.724	-2.285	0.020	-0.039	0.003
-0.748	-0.720	-2.309	0.021	-0.039	0.003
-0.738	-0.706	-2.288	0.020	-0.039	0.003
-0.759	-0.706	-2.295	0.021	-0.038	0.003
-0.728	-0.702	-2.268	0.020	-0.039	0.003
-0.736	-0.712	-2.257	0.020	-0.039	0.003
-0.747	-0.717	-2.295	0.021	-0.039	0.003
-0.751	-0.710	-2.284	0.020	-0.039	0.003
-0.768	-0.711	-2.285	0.021	-0.038	0.003
-0.742	-0.698	-2.258	0.021	-0.039	0.003
-0.754	-0.725	-2.254	0.021	-0.038	0.003
-0.747	-0.718	-2.282	0.021	-0.039	0.003
-0.756	-0.718	-2.264	0.020	-0.039	0.003
-0.761	-0.680	-2.282	0.021	-0.038	0.003
-0.740	-0.711	-2.257	0.020	-0.038	0.003
-0.761	-0.704	-2.241	0.021	-0.038	0.003
-0.738	-0.715	-2.251	0.021	-0.039	0.003
-0.796	-0.731	-2.269	0.020	-0.038	0.004
-0.759	-0.696	-2.302	0.021	-0.038	0.003
-0.754	-0.717	-2.284	0.020	-0.038	0.003
-0.763	-0.715	-2.257	0.021	-0.038	0.003
-0.741	-0.720	-2.254	0.021	-0.039	0.003
-0.775	-0.724	-2.256	0.021	-0.038	0.003
-0.762	-0.680	-2.278	0.021	-0.038	0.003
-0.759	-0.717	-2.249	0.020	-0.038	0.003
-0.766	-0.707	-2.271	0.021	-0.038	0.003
-0.751	-0.711	-2.244	0.020	-0.039	0.003
-0.803	-0.734	-2.266	0.021	-0.038	0.003
-0.738	-0.704	-2.268	0.021	-0.039	0.003
-0.758	-0.720	-2.301	0.020	-0.038	0.003
-0.772	-0.690	-2.285	0.021	-0.038	0.003
-0.757	-0.710	-2.244	0.020	-0.038	0.003
-0.774	-0.712	-2.277	0.020	-0.038	0.003
-0.756	-0.698	-2.257	0.021	-0.039	0.003
-0.789	-0.725	-2.270	0.020	-0.038	0.003
-0.771	-0.694	-2.285	0.021	-0.038	0.003
-0.773	-0.694	-2.284	0.020	-0.038	0.003
-0.781	-0.702	-2.270	0.021	-0.038	0.003
-0.749	-0.712	-2.260	0.020	-0.038	0.003
-0.778	-0.704	-2.291	0.021	-0.038	0.004
-0.772	-0.683	-2.301	0.020	-0.038	0.003
-0.802	-0.690	-2.261	0.020	-0.038	0.003
-0.771	-0.690	-2.271	0.021	-0.038	0.003
-0.758	-0.706	-2.267	0.021	-0.038	0.003
-0.802	-0.711	-2.308	0.021	-0.038	0.003
-0.771	-0.693	-2.284	0.021	-0.038	0.003
-0.796	-0.685	-2.325	0.021	-0.037	0.003
-0.760	-0.673	-2.265	0.021	-0.038	0.003
-0.768	-0.698	-2.247	0.020	-0.038	0.003
-0.787	-0.691	-2.281	0.021	-0.038	0.003
-0.775	-0.682	-2.298	0.020	-0.038	0.003
-0.819	-0.670	-2.295	0.021	-0.037	0.003
-0.766	-0.679	-2.285	0.021	-0.038	0.003
-0.788	-0.706	-2.271	0.021	-0.038	0.003
-0.787	-0.686	-2.302	0.021	-0.038	0.003
-0.768	-0.685	-2.285	0.020	-0.038	0.003
-0.789	-0.680	-2.302	0.021	-0.037	0.003
-0.766	-0.659	-2.272	0.021	-0.038	0.003
-0.784	-0.695	-2.264	0.021	-0.037	0.003
-0.783	-0.688	-2.234	0.021	-0.038	0.003
-0.776	-0.690	-2.281	0.020	-0.038	0.003
-0.809	-0.672	-2.302	0.021	-0.037	0.003
-0.769	-0.670	-2.275	0.021	-0.038	0.003
-0.798	-0.689	-2.264	0.020	-0.037	0.003
-0.769	-0.669	-2.282	0.021	-0.038	0.003
-0.776	-0.687	-2.271	0.020	-0.038	0.003
-0.787	-0.676	-2.281	0.021	-0.037	0.003
-0.781	-0.678	-2.285	0.021	-0.038	0.003
-0.806	-0.677	-2.278	0.021	-0.037	0.003
-0.776	-0.666	-2.207	0.021	-0.038	0.003
-0.785	-0.687	-2.257	0.021	-0.037	0.003
-0.771	-0.671	-2.271	0.021	-0.038	0.003
-0.781	-0.682	-2.271	0.021	-0.037	0.003
-0.793	-0.659	-2.282	0.021	-0.037	0.003
-0.772	-0.663	-2.258	0.021	-0.038	0.003
-0.796	-0.676	-2.251	0.021	-0.037	0.003
-0.774	-0.673	-2.251	0.021	-0.038	0.003
-0.815	-0.702	-2.260	0.021	-0.037	0.003
-0.797	-0.667	-2.312	0.021	-0.037	0.003
-0.785	-0.676	-2.250	0.020	-0.038	0.003
-0.797	-0.677	-2.241	0.021	-0.037	0.003
-0.755	-0.673	-2.258	0.021	-0.038	0.003
-0.803	-0.681	-2.271	0.021	-0.037	0.003
-0.799	-0.652	-2.288	0.021	-0.037	0.003
-0.787	-0.663	-2.250	0.020	-0.037	0.003
-0.807	-0.666	-2.237	0.021	-0.037	0.003
-0.792	-0.693	-2.257	0.021	-0.038	0.003
-0.833	-0.698	-2.266	0.021	-0.037	0.003
-0.791	-0.669	-2.285	0.021	-0.037	0.003
-0.788	-0.668	-2.274	0.020	-0.037	0.003
-0.805	-0.673	-2.251	0.021	-0.037	0.003
-0.765	-0.675	-2.247	0.021	-0.037	0.003
-0.813	-0.683	-2.257	0.021	-0.037	0.003
-0.795	-0.649	-2.274	0.021	-0.037	0.003
-0.807	-0.679	-2.281	0.021	-0.036	0.003
-0.803	-0.664	-2.251	0.021	-0.037	0.003
-0.793	-0.697	-2.237	0.020	-0.038	0.002
-0.828	-0.687	-2.243	0.021	-0.037	0.003
-0.791	-0.667	-2.282	0.021	-0.037	0.003
-0.806	-0.686	-2.318	0.020	-0.036	0.003
-0.806	-0.657	-2.271	0.021	-0.037	0.003
-0.791	-0.672	-2.261	0.020	-0.037	0.003
-0.813	-0.670	-2.247	0.021	-0.037	0.003
-0.793	-0.671	-2.278	0.021	-0.037	0.003
-0.831	-0.683	-2.298	0.021	-0.036	0.003
-0.798	-0.655	-2.272	0.021	-0.037	0.003
-0.816	-0.702	-2.257	0.020	-0.037	0.002
-0.817	-0.663	-2.261	0.021	-0.037	0.003
-0.796	-0.671	-2.264	0.021	-0.037	0.003
-0.816	-0.684	-2.308	0.021	-0.036	0.003
-0.807	-0.657	-2.295	0.021	-0.037	0.003
-0.824	-0.671	-2.260	0.021	-0.036	0.003
-0.813	-0.668	-2.261	0.021	-0.037	0.003
-0.806	-0.690	-2.250	0.021	-0.037	0.003
-0.833	-0.676	-2.312	0.021	-0.037	0.003
-0.806	-0.668	-2.264	0.021	-0.037	0.003
-0.827	-0.685	-2.308	0.020	-0.036	0.002
-0.796	-0.657	-2.251	0.021	-0.037	0.002
-0.801	-0.677	-2.247	0.020	-0.037	0.003
-0.828	-0.668	-2.278	0.021	-0.037	0.003
-0.822	-0.678	-2.277	0.020	-0.037	0.003
-0.840	-0.659	-2.267	0.021	-0.036	0.003
-0.814	-0.667	-2.254	0.020	-0.037	0.003
-0.826	-0.687	-2.237	0.021	-0.037	0.002
-0.823	-0.674	-2.285	0.021	-0.037	0.003
-0.822	-0.682	-2.267	0.020	-0.037	0.003
-0.841	-0.652	-2.295	0.021	-0.036	0.003
-0.805	-0.656	-2.282	0.021	-0.037	0.002
-0.828	-0.678	-2.254	0.021	-0.036	0.003
-0.819	-0.673	-2.254	0.021	-0.037	0.002
-0.838	-0.685	-2.266	0.020	-0.037	0.003
-0.840	-0.665	-2.284	0.021	-0.036	0.003
-0.810	-0.658	-2.261	0.020	-0.037	0.002
-0.835	-0.686	-2.220	0.021	-0.036	0.002
-0.827	-0.671	-2.258	0.021	-0.037	0.003
-0.828	-0.685	-2.277	0.020	-0.037	0.003
-0.841	-0.642	-2.298	0.021	-0.036	0.003
-0.822	-0.664	-2.285	0.020	-0.037	0.002
-0.848	-0.665	-2.247	0.021	-0.036	0.002
-0.839	-0.666	-2.254	0.021	-0.037	0.002
-0.846	-0.699	-2.260	0.020	-0.037	0.003
-0.836	-0.658	-2.278	0.021	-0.037	0.003
-0.817	-0.677	-2.260	0.020	-0.037	0.003
-0.845	-0.681	-2.233	0.021	-0.036	0.002
-0.818	-0.665	-2.234	0.021	-0.037	0.002
-0.860	-0.695	-2.246	0.020	-0.036	0.002
-0.833	-0.640	-2.264	0.021	-0.037	0.003
-0.848	-0.687	-2.291	0.020	-0.037	0.003
-0.843	-0.661	-2.268	0.021	-0.036	0.002
-0.834	-0.672	-2.244	0.021	-0.037	0.002
-0.848	-0.679	-2.243	0.021	-0.036	0.002
-0.821	-0.676	-2.281	0.021	-0.037	0.003
-0.851	-0.692	-2.274	0.020	-0.036	0.003
-0.859	-0.660	-2.271	0.021	-0.036	0.003
-0.835	-0.677	-2.246	0.020	-0.037	0.002
-0.855	-0.689	-2.271	0.021	-0.036	0.002
-0.837	-0.666	-2.267	0.021	-0.037	0.003
-0.867	-0.695	-2.280	0.021	-0.037	0.003
-0.846	-0.678	-2.298	0.021	-0.037	0.003
-0.845	-0.677	-2.288	0.020	-0.036	0.002
-0.854	-0.673	-2.268	0.021	-0.036	0.002
-0.819	-0.695	-2.267	0.021	-0.037	0.003
-0.866	-0.686	-2.280	0.021	-0.037	0.003
-0.846	-0.666	-2.302	0.021	-0.037	0.003
-0.835	-0.695	-2.263	0.020	-0.036	0.003
-0.853	-0.676	-2.257	0.021	-0.036	0.002
-0.842	-0.681	-2.261	0.021	-0.037	0.002
-0.871	-0.700	-2.297	0.021	-0.036	0.003
-0.851	-0.676	-2.298	0.021	-0.037	0.003
-0.850	-0.676	-2.312	0.020	-0.036	0.002
-0.831	-0.675	-2.272	0.021	-0.036	0.002
-0.829	-0.699	-2.264	0.021	-0.037	0.002
-0.866	-0.688	-2.277	0.021	-0.036	0.002
-0.845	-0.669	-2.335	0.020	-0.037	0.002
-0.863	-0.697	-2.290	0.020	-0.036	0.002
-0.856	-0.678	-2.274	0.021	-0.036	0.002
-0.857	-0.708	-2.284	0.021	-0.037	0.002
-0.877	-0.704	-2.284	0.021	-0.036	0.002
-0.843	-0.684	-2.305	0.020	-0.037	0.002
-0.867	-0.691	-2.315	0.020	-0.035	0.002
-0.827	-0.653	-2.276	0.021	-0.036	0.002
-0.855	-0.702	-2.253	0.020	-0.036	0.002
-0.875	-0.695	-2.301	0.021	-0.036	0.002
-0.865	-0.679	-2.325	0.020	-0.037	0.002
-0.868	-0.707	-2.276	0.020	-0.036	0.002
-0.855	-0.675	-2.285	0.021	-0.036	0.002
-0.866	-0.706	-2.278	0.020	-0.036	0.002
-0.869	-0.685	-2.284	0.021	-0.036	0.002
-0.852	-0.691	-2.271	0.021	-0.037	0.002
-0.875	-0.704	-2.331	0.021	-0.036	0.002
-0.824	-0.651	-2.289	0.021	-0.037	0.002
-0.877	-0.697	-2.267	0.020	-0.036	0.002
-0.874	-0.685	-2.285	0.021	-0.036	0.002
-0.857	-0.704	-2.298	0.020	-0.037	0.002
-0.876	-0.708	-2.308	0.021	-0.036	0.002
-0.861	-0.691	-2.284	0.021	-0.036	0.002
-0.888	-0.680	-2.305	0.021	-0.036	0.002
-0.850	-0.684	-2.258	0.021	-0.036	0.002
-0.870	-0.695	-2.257	0.021	-0.036	0.002
-0.876	-0.706	-2.287	0.021	-0.036	0.002
-0.870	-0.676	-2.295	0.021	-0.036	0.002
-0.895	-0.692	-2.284	0.021	-0.036	0.002
-0.864	-0.675	-2.285	0.021	-0.036	0.002
-0.882	-0.709	-2.260	0.021	-0.036	0.002
-0.860	-0.698	-2.278	0.021	-0.036	0.002
-0.875	-0.709	-2.270	0.020	-0.036	0.002
-0.891	-0.665	-2.281	0.021	-0.036	0.002
-0.859	-0.676	-2.237	0.020	-0.036	0.002
-0.888	-0.688	-2.247	0.021	-0.036	0.002
-0.877	-0.697	-2.260	0.021	-0.037	0.002
-0.912	-0.717	-2.262	0.021	-0.036	0.002
-0.881	-0.674	-2.295	0.021	-0.036	0.002
-0.860	-0.689	-2.291	0.021	-0.036	0.002
-0.885	-0.695	-2.261	0.021	-0.036	0.002
-0.867	-0.689	-2.251	0.021	-0.037	0.002
-0.893	-0.697	-2.253	0.021	-0.036	0.002
-0.883	-0.656	-2.285	0.021	-0.036	0.002
-0.886	-0.702	-2.246	0.020	-0.036	0.002
-0.894	-0.685	-2.250	0.021	-0.036	0.002
-0.868	-0.688	-2.240	0.021	-0.037	0.002
-0.912	-0.720	-2.242	0.020	-0.036	0.002
-0.857	-0.694	-2.274	0.021	-0.036	0.002
-0.884	-0.692	-2.284	0.021	-0.036	0.002
-0.884	-0.673	-2.275	0.021	-0.035	0.002
-0.874	-0.693	-2.234	0.021	-0.036	0.001
-0.901	-0.699	-2.257	0.021	-0.036	0.002
-0.878	-0.670	-2.268	0.021	-0.036	0.002
-0.895	-0.706	-2.270	0.021	-0.036	0.002
-0.883	-0.686	-2.271	0.021	-0.036	0.002
-0.880	-0.681	-2.247	0.021	-0.036	0.002
-0.895	-0.694	-2.261	0.021	-0.036	0.002
-0.860	-0.690	-2.251	0.021	-0.036	0.002
-0.898	-0.694	-2.278	0.021	-0.036	0.002
-0.877	-0.681	-2.285	0.021	-0.036	0.002
-0.896	-0.684	-2.257	0.021	-0.036	0.001
-0.879	-0.684	-2.248	0.021	-0.036	0.001
-0.876	-0.693	-2.251	0.021	-0.036	0.001
-0.904	-0.704	-2.312	0.021	-0.036	0.002
-0.866	-0.682	-2.275	0.021	-0.036	0.002
-0.889	-0.677	-2.281	0.021	-0.035	0.001
-0.866	-0.684	-2.248	0.021	-0.036	0.001
-0.864	-0.697	-2.237	0.021	-0.036	0.001
-0.884	-0.699	-2.258	0.021	-0.036	0.002
-0.870	-0.675	-2.295	0.020	-0.036	0.002
-0.917	-0.672	-2.254	0.021	-0.035	0.001
-0.854	-0.677	-2.255	0.021	-0.036	0.001
-0.871	-0.701	-2.227	0.021	-0.036	0.001
-0.890	-0.689	-2.282	0.022	-0.036	0.001
-0.863	-0.690	-2.258	0.021	-0.036	0.002
-0.891	-0.672	-2.289	0.021	-0.035	0.001
-0.856	-0.671	-2.266	0.021	-0.036	0.001
-0.891	-0.704	-2.244	0.021	-0.036	0.001
-0.889	-0.693	-2.220	0.021	-0.036	0.001
-0.873	-0.695	-2.244	0.020	-0.036	0.001
-0.910	-0.676	-2.278	0.021	-0.036	0.001
-0.858	-0.679	-2.265	0.021	-0.036	0.001
-0.880	-0.695	-2.254	0.021	-0.035	0.001
-0.881	-0.676	-2.255	0.021	-0.036	0.001
-0.864	-0.693	-2.248	0.021	-0.036	0.001
-0.887	-0.673	-2.268	0.021	-0.036	0.001
-0.876	-0.671	-2.265	0.021	-0.036	0.001
-0.902	-0.689	-2.244	0.021	-0.036	0.001
-0.870	-0.671	-2.180	0.021	-0.037	0.001
-0.884	-0.695	-2.234	0.021	-0.036	0.001
-0.886	-0.676	-2.258	0.021	-0.036	0.002
-0.874	-0.680	-2.258	0.021	-0.036	0.001
-0.887	-0.672	-2.268	0.021	-0.035	0.001
-0.860	-0.674	-2.231	0.021	-0.036	0.001
-0.870	-0.680	-2.234	0.021	-0.036	0.001
-0.865	-0.678	-2.251	0.021	-0.036	0.001
-0.894	-0.691	-2.244	0.021	-0.036	0.001
-0.895	-0.671	-2.255	0.021	-0.035	0.001
-0.868	-0.674	-2.200	0.021	-0.036	0.001
-0.883	-0.694	-2.217	0.021	-0.035	0.001
-0.860	-0.687	-2.244	0.021	-0.036	0.002
-0.882	-0.683	-2.244	0.021	-0.036	0.001
-0.887	-0.657	-2.269	0.021	-0.036	0.001
-0.864	-0.665	-2.245	0.020	-0.036	0.001
-0.890	-0.676	-2.204	0.021	-0.035	0.001
-0.868	-0.684	-2.203	0.021	-0.036	0.001
-0.908	-0.696	-2.236	0.021	-0.036	0.002
-0.883	-0.671	-2.272	0.021	-0.036	0.001
-0.876	-0.669	-2.204	0.021	-0.036	0.001
-0.891	-0.681	-2.214	0.021	-0.035	0.001
-0.846	-0.687	-2.234	0.021	-0.036	0.001
-0.901	-0.693	-2.247	0.021	-0.035	0.001
-0.878	-0.648	-2.238	0.021	-0.035	0.002
-0.885	-0.693	-2.220	0.020	-0.035	0.001
-0.886	-0.674	-2.234	0.021	-0.035	0.001
-0.878	-0.705	-2.203	0.021	-0.036	0.001
-0.917	-0.700	-2.209	0.021	-0.035	0.001
-0.870	-0.681	-2.251	0.021	-0.036	0.001
-0.876	-0.684	-2.248	0.021	-0.035	0.001
-0.890	-0.672	-2.220	0.021	-0.035	0.001
-0.853	-0.678	-2.193	0.021	-0.036	0.001
-0.895	-0.681	-2.217	0.021	-0.035	0.001
-0.876	-0.667	-2.227	0.021	-0.036	0.001
-0.898	-0.692	-2.240	0.021	-0.035	0.001
-0.880	-0.665	-2.218	0.021	-0.035	0.001
-0.871	-0.707	-2.210	0.021	-0.036	0.001
-0.905	-0.679	-2.200	0.021	-0.035	0.001
-0.853	-0.685	-2.214	0.021	-0.036	0.001
-0.887	-0.683	-2.271	0.021	-0.034	0.001
-0.881	-0.663	-2.238	0.021	-0.036	0.001
-0.876	-0.678	-2.203	0.020	-0.035	0.001
-0.880	-0.672	-2.210	0.021	-0.035	0.001
-0.880	-0.669	-2.183	0.021	-0.036	0.001
-0.894	-0.684	-2.230	0.021	-0.035	0.001
-0.875	-0.657	-2.228	0.021	-0.035	0.001
-0.896	-0.691	-2.227	0.021	-0.035	0.000
-0.870	-0.659	-2.197	0.021	-0.035	0.001
-0.856	-0.679	-2.193	0.021	-0.036	0.001
-0.886	-0.679	-2.258	0.021	-0.035	0.001
-0.876	-0.647	-2.245	0.021	-0.036	0.001
-0.901	-0.653	-2.227	0.021	-0.035	0.001
-0.872	-0.651	-2.197	0.021	-0.035	0.002
-0.881	-0.668	-2.176	0.021	-0.036	0.002
-0.887	-0.662	-2.234	0.022	-0.036	0.002
-0.873	-0.641	-2.210	0.021	-0.036	0.002
-0.899	-0.636	-2.224	0.021	-0.035	0.001
-0.852	-0.638	-2.205	0.021	-0.036	0.001
-0.889	-0.649	-2.180	0.021	-0.035	0.001
-0.890	-0.637	-2.191	0.021	-0.036	0.001
-0.888	-0.665	-2.210	0.021	-0.036	0.002
-0.904	-0.646	-2.200	0.021	-0.035	0.001
-0.866	-0.640	-2.201	0.021	-0.036	0.001
-0.889	-0.665	-2.153	0.021	-0.035	0.001
-0.889	-0.655	-2.198	0.022	-0.036	0.001
-0.883	-0.652	-2.200	0.021	-0.036	0.002
-0.891	-0.603	-2.222	0.022	-0.035	0.001
-0.868	-0.637	-2.215	0.021	-0.035	0.001
-0.892	-0.639	-2.170	0.021	-0.035	0.001
-0.875	-0.643	-2.170	0.021	-0.036	0.001
-0.883	-0.665	-2.183	0.021	-0.035	0.001
-0.867	-0.623	-2.215	0.022	-0.035	0.002
-0.865	-0.636	-2.190	0.021	-0.036	0.001
-0.890	-0.640	-2.143	0.022	-0.034	0.001
-0.862	-0.626	-2.157	0.021	-0.036	0.001
-0.886	-0.639	-2.173	0.021	-0.035	0.001
-0.872	-0.594	-2.195	0.022	-0.036	0.002
-0.887	-0.636	-2.194	0.021	-0.036	0.001
-0.883	-0.626	-2.184	0.021	-0.035	0.001
-0.876	-0.618	-2.157	0.021	-0.035	0.001
-0.883	-0.635	-2.143	0.022	-0.035	0.001
-0.848	-0.634	-2.167	0.022	-0.036	0.002
-0.884	-0.643	-2.187	0.021	-0.035	0.001
-0.874	-0.596	-2.195	0.022	-0.035	0.002
-0.850	-0.629	-2.153	0.021	-0.036	0.001
-0.884	-0.642	-2.166	0.021	-0.035	0.001
-0.866	-0.621	-2.154	0.022	-0.036	0.001
-0.908	-0.642	-2.187	0.022	-0.035	0.002
-0.868	-0.615	-2.181	0.021	-0.035	0.002
-0.873	-0.620	-2.194	0.021	-0.035	0.001
-0.854	-0.616	-2.182	0.022	-0.035	0.001
-0.846	-0.640	-2.150	0.021	-0.036	0.001
-0.890	-0.630	-2.181	0.022	-0.035	0.001
-0.856	-0.600	-2.205	0.021	-0.036	0.001
-0.867	-0.634	-2.167	0.021	-0.035	0.001
-0.865	-0.608	-2.157	0.021	-0.035	0.001
-0.872	-0.628	-2.150	0.021	-0.035	0.001
-0.885	-0.634	-2.167	0.022	-0.035	0.001
-0.851	-0.609	-2.161	0.021	-0.036	0.001
-0.876	-0.626	-2.191	0.021	-0.035	0.001
-0.836	-0.578	-2.180	0.022	-0.036	0.001
-0.857	-0.630	-2.133	0.021	-0.035	0.001
-0.876	-0.616	-2.161	0.022	-0.035	0.001
-0.859	-0.612	-2.195	0.021	-0.036	0.001
-0.869	-0.632	-2.184	0.022	-0.035	0.001
-0.851	-0.609	-2.165	0.022	-0.035	0.001
-0.873	-0.625	-2.164	0.021	-0.035	0.001
-0.865	-0.609	-2.165	0.022	-0.035	0.001
-0.856	-0.616	-2.171	0.021	-0.036	0.001
-0.880	-0.624	-2.181	0.022	-0.035	0.001
-0.825	-0.583	-2.166	0.022	-0.036	0.001
-0.887	-0.630	-2.126	0.021	-0.035	0.001
-0.869	-0.614	-2.168	0.022	-0.035	0.001
-0.866	-0.623	-2.171	0.021	-0.035	0.001
-0.876	-0.628	-2.164	0.022	-0.035	0.001
-0.854	-0.609	-2.154	0.022	-0.036	0.001
-0.877	-0.613	-2.174	0.021	-0.035	0.001
-0.849	-0.604	-2.124	0.022	-0.035	0.001
-0.870	-0.617	-2.130	0.021	-0.035	0.001
-0.874	-0.623	-2.160	0.022	-0.035	0.001
-0.867	-0.596	-2.178	0.021	-0.036	0.001
-0.903	-0.609	-2.157	0.022	-0.035	0.001
-0.858	-0.615	-2.134	0.022	-0.035	0.001
-0.877	-0.632	-2.119	0.022	-0.035	0.001
-0.861	-0.620	-2.154	0.022	-0.035	0.001
-0.878	-0.623	-2.143	0.022	-0.035	0.001
-0.890	-0.596	-2.154	0.022	-0.035	0.001
-0.854	-0.602	-2.096	0.021	-0.035	0.001
-0.886	-0.624	-2.086	0.022	-0.035	0.001
-0.865	-0.617	-2.113	0.022	-0.035	0.001
-0.901	-0.638	-2.128	0.021	-0.035	0.001
-0.885	-0.597	-2.154	0.022	-0.035	0.001
-0.861	-0.607	-2.134	0.021	-0.035	0.001
-0.878	-0.616	-2.106	0.022	-0.035	0.001
-0.854	-0.612	-2.107	0.022	-0.036	0.001
-0.896	-0.625	-2.108	0.021	-0.035	0.001
-0.880	-0.580	-2.120	0.022	-0.035	0.002
-0.871	-0.618	-2.098	0.021	-0.035	0.001
-0.886	-0.614	-2.096	0.022	-0.035	0.001
-0.868	-0.605	-2.100	0.022	-0.036	0.001
-0.915	-0.639	-2.118	0.021	-0.035	0.001
-0.855	-0.603	-2.123	0.022	-0.035	0.001
-0.877	-0.617	-2.147	0.022	-0.035	0.001
-0.888	-0.592	-2.113	0.022	-0.035	0.001
-0.865	-0.600	-2.107	0.022	-0.035	0.001
-0.886	-0.622	-2.106	0.022	-0.035	0.001
-0.867	-0.591	-2.127	0.022	-0.035	0.001
-0.894	-0.624	-2.136	0.021	-0.035	0.001
-0.889	-0.598	-2.124	0.022	-0.035	0.001
-0.874	-0.597	-2.103	0.022	-0.035	0.001
-0.893	-0.617	-2.109	0.022	-0.035	0.001
-0.853	-0.621	-2.096	0.022	-0.035	0.001
-0.885	-0.618	-2.127	0.022	-0.035	0.001
-0.888	-0.591	-2.134	0.022	-0.035	0.001
-0.900	-0.596	-2.110	0.021	-0.035	0.000
-0.868	-0.602	-2.093	0.022	-0.035	0.001
-0.876	-0.618	-2.100	0.022	-0.035	0.001
-0.897	-0.620	-2.147	0.022	-0.035	0.001
-0.868	-0.604	-2.120	0.022	-0.035	0.001
-0.892	-0.605	-2.137	0.022	-0.034	0.001
-0.859	-0.581	-2.115	0.022	-0.035	0.001
-0.875	-0.613	-2.096	0.022	-0.035	0.001
-0.887	-0.607	-2.090	0.022	-0.035	0.001
-0.872	-0.607	-2.137	0.021	-0.036	0.001
-0.911	-0.597	-2.123	0.022	-0.034	0.001
-0.867	-0.589	-2.118	0.022	-0.035	0.001
-0.886	-0.629	-2.096	0.022	-0.035	0.000
-0.886	-0.607	-2.118	0.023	-0.035	0.001
-0.861	-0.613	-2.106	0.021	-0.035	0.001
-0.901	-0.601	-2.151	0.022	-0.034	0.001
-0.853	-0.586	-2.094	0.022	-0.035	0.001
-0.891	-0.614	-2.076	0.022	-0.035	0.000
-0.887	-0.602	-2.056	0.022	-0.036	0.001
-0.869	-0.620	-2.096	0.021	-0.035	0.001
-0.883	-0.597	-2.114	0.022	-0.035	0.001
-0.871	-0.595	-2.128	0.022	-0.035	0.001
-0.886	-0.610	-2.120	0.022	-0.035	0.000
-0.869	-0.590	-2.084	0.022	-0.035	0.000
-0.889	-0.606	-2.090	0.022	-0.035	0.001
-0.883	-0.595	-2.107	0.022	-0.035	0.001
-0.887	-0.606	-2.103	0.022	-0.035	0.001
-0.905	-0.610	-2.093	0.022	-0.035	0.001
-0.870	-0.607	-2.028	0.022	-0.036	0.001
-0.888	-0.620	-2.079	0.022	-0.035	0.001
-0.861	-0.602	-2.117	0.022	-0.035	0.001
-0.889	-0.615	-2.089	0.022	-0.035	0.001
-0.882	-0.582	-2.107	0.022	-0.035	0.001
-0.868	-0.594	-2.083	0.021	-0.035	0.001
-0.883	-0.605	-2.073	0.022	-0.035	0.001
-0.863	-0.615	-2.076	0.022	-0.035	0.001
-0.921	-0.639	-2.074	0.022	-0.035	0.001
-0.876	-0.594	-2.090	0.022	-0.035	0.001
-0.885	-0.604	-2.079	0.021	-0.034	0.001
-0.887	-0.593	-2.080	0.022	-0.034	0.001
-0.844	-0.606	-2.076	0.022	-0.035	0.001
-0.898	-0.612	-2.086	0.022	-0.035	0.001
-0.881	-0.583	-2.100	0.022	-0.035	0.001
-0.887	-0.615	-2.099	0.022	-0.034	0.001
-0.876	-0.595	-2.077	0.022	-0.035	0.000
-0.880	-0.639	-2.059	0.022	-0.035	0.000
-0.911	-0.623	-2.075	0.022	-0.034	0.001
-0.870	-0.595	-2.080	0.022	-0.035	0.001
-0.885	-0.620	-2.127	0.022	-0.034	0.001
-0.893	-0.589	-2.090	0.022	-0.035	0.001
-0.882	-0.605	-2.079	0.022	-0.035	0.001
-0.892	-0.596	-2.052	0.022	-0.035	0.001
-0.879	-0.591	-2.073	0.022	-0.035	0.001
-0.907	-0.613	-2.100	0.022	-0.034	0.001
-0.878	-0.601	-2.083	0.022	-0.035	0.001
-0.895	-0.625	-2.096	0.022	-0.034	-0.000
-0.876	-0.590	-2.074	0.022	-0.035	0.000
-0.878	-0.609	-2.079	0.022	-0.035	0.001
-0.899	-0.605	-2.127	0.022	-0.034	0.001
-0.896	-0.593	-2.079	0.022	-0.035	0.001
-0.916	-0.598	-2.090	0.022	-0.034	0.000
-0.877	-0.588	-2.056	0.022	-0.035	0.000
-0.893	-0.619	-2.028	0.022	-0.035	0.000
-0.891	-0.606	-2.114	0.022	-0.035	0.001
-0.886	-0.605	-2.093	0.022	-0.035	0.001
-0.903	-0.583	-2.110	0.022	-0.034	0.001
-0.872	-0.582	-2.077	0.022	-0.035	0.000
-0.897	-0.601	-2.056	0.022	-0.034	0.000
-0.898	-0.597	-2.063	0.022	-0.035	0.001
-0.910	-0.607	-2.096	0.022	-0.035	0.001
-0.911	-0.583	-2.093	0.022	-0.034	0.001
-0.884	-0.592	-2.073	0.022	-0.034	0.000
-0.903	-0.609	-2.015	0.023	-0.034	0.000
-0.885	-0.585	-2.053	0.023	-0.035	0.000
-0.905	-0.608	-2.045	0.022	-0.035	0.001
-0.906	-0.556	-2.090	0.023	-0.034	0.001
-0.891	-0.587	-2.063	0.022	-0.035	0.000
-0.911	-0.595	-2.032	0.022	-0.034	0.000
-0.888	-0.601	-2.032	0.022	-0.035	0.000
-0.912	-0.628	-2.055	0.022	-0.034	0.001
-0.874	-0.593	-2.073	0.022	-0.035	0.001
-0.894	-0.602	-2.072	0.022	-0.035	0.001
-0.898	-0.589	-2.025	0.023	-0.034	0.001
-0.875	-0.593	-2.005	0.022	-0.035	0.000
-0.903	-0.606	-2.045	0.022	-0.035	0.000
-0.888	-0.573	-2.042	0.022	-0.035	0.001
-0.911	-0.609	-2.065	0.022	-0.035	0.001
-0.895	-0.586	-2.059	0.022	-0.035	0.001
-0.885	-0.592	-2.039	0.022	-0.035	0.000
-0.903	-0.601	-2.035	0.022	-0.034	0.001
-0.872	-0.592	-2.063	0.022	-0.035	0.001
-0.905	-0.600	-2.049	0.022	-0.034	0.000
-0.905	-0.574	-2.053	0.023	-0.034	0.001
-0.888	-0.585	-2.035	0.022	-0.035	0.000
-0.910	-0.600	-2.032	0.022	-0.034	0.000
-0.878	-0.577	-2.029	0.022	-0.035	0.001
-0.923	-0.616	-2.069	0.022	-0.035	0.001
-0.894	-0.587	-2.056	0.022	-0.035	0.001
-0.899	-0.588	-2.080	0.022	-0.034	0.000
-0.884	-0.585	-2.047	0.023	-0.034	0.000
-0.865	-0.611	-2.035	0.022	-0.035	0.001
-0.901	-0.604	-2.038	0.022	-0.035	0.001
-0.891	-0.576	-2.076	0.022	-0.035	0.001
-0.896	-0.597	-2.038	0.022	-0.034	0.000
-0.892	-0.590	-2.019	0.022	-0.034	0.000
-0.886	-0.606	-2.022	0.022	-0.035	0.000
-0.916	-0.609	-2.055	0.022	-0.035	0.001
-0.881	-0.582	-2.070	0.022	-0.035	0.001
-0.906	-0.602	-2.096	0.022	-0.033	0.000
-0.863	-0.563	-2.047	0.022	-0.035	-0.000
-0.888	-0.607	-2.018	0.022	-0.034	0.000
-0.908	-0.596	-2.056	0.022	-0.035	0.000
-0.898	-0.581	-2.083	0.022	-0.035	0.001
-0.909	-0.605	-2.059	0.022	-0.034	0.000
-0.899	-0.576	-2.039	0.022	-0.035	0.000
-0.884	-0.604	-2.046	0.022	-0.035	0.000
-0.908	-0.594	-2.032	0.023	-0.035	0.000
-0.887	-0.591	-2.063	0.022	-0.035	0.000
-0.910	-0.605	-2.093	0.022	-0.034	0.000
-0.862	-0.554	-2.058	0.022	-0.035	-0.000
-0.918	-0.604	-2.018	0.022	-0.034	-0.000
-0.902	-0.587	-2.039	0.023	-0.034	0.000
-0.891	-0.597	-2.052	0.022	-0.035	0.000
-0.916	-0.601	-2.059	0.022	-0.035	0.000
-0.893	-0.585	-2.053	0.022	-0.035	0.000
-0.922	-0.587	-2.073	0.022	-0.034	0.000
-0.873	-0.588	-2.022	0.022	-0.035	0.000
-0.890	-0.588	-2.033	0.022	-0.035	0.000
-0.905	-0.596	-2.053	0.022	-0.034	0.000
-0.905	-0.598	-2.059	0.022	-0.035	0.000
-0.924	-0.589	-2.022	0.022	-0.034	-0.000
-0.898	-0.582	-2.033	0.022	-0.035	-0.000
-0.901	-0.595	-2.015	0.022	-0.034	-0.000
-0.896	-0.590	-2.036	0.023	-0.035	0.000
-0.904	-0.600	-2.028	0.022	-0.035	0.000
-0.907	-0.567	-2.067	0.022	-0.034	0.000
-0.878	-0.570	-1.998	0.022	-0.034	0.000
-0.899	-0.590	-1.982	0.023	-0.034	-0.000
-0.901	-0.594	-1.991	0.023	-0.035	0.000
-0.935	-0.611	-2.041	0.022	-0.034	0.001
-0.912	-0.577	-2.029	0.023	-0.035	0.000
-0.896	-0.578	-2.009	0.022	-0.034	0.000
-0.915	-0.592	-1.981	0.023	-0.034	0.000
-0.892	-0.595	-2.026	0.023	-0.035	0.000
-0.917	-0.604	-2.021	0.022	-0.035	0.001
-0.910	-0.551	-2.046	0.023	-0.034	0.001
-0.899	-0.586	-1.973	0.021	-0.034	0.000
-0.918	-0.589	-1.985	0.023	-0.034	-0.000
-0.894	-0.591	-1.978	0.022	-0.035	0.000
-0.951	-0.620	-1.986	0.022	-0.034	0.001
-0.900	-0.580	-2.019	0.023	-0.035	0.001
-0.903	-0.587	-2.022	0.022	-0.034	0.000
-0.913	-0.574	-2.005	0.023	-0.034	0.000
-0.885	-0.589	-2.009	0.022	-0.035	0.000
-0.924	-0.603	-1.987	0.022	-0.034	0.001
-0.898	-0.556	-2.016	0.023	-0.035	0.001
-0.912	-0.596	-1.997	0.022	-0.034	0.000
-0.914	-0.580	-1.988	0.023	-0.034	0.000
-0.893	-0.582	-1.981	0.022	-0.035	0.000
-0.940	-0.606	-1.980	0.023	-0.034	0.001
-0.891	-0.583	-1.991	0.023	-0.035	0.000
-0.913	-0.590	-2.032	0.022	-0.034	0.000
-0.901	-0.574	-2.026	0.023	-0.034	0.000
-0.907	-0.581	-1.971	0.022	-0.035	-0.000
-0.912	-0.581	-2.002	0.022	-0.034	0.000
-0.899	-0.577	-2.002	0.023	-0.035	0.000
-0.923	-0.597	-2.004	0.022	-0.034	0.000
-0.900	-0.575	-1.999	0.023	-0.034	0.000
-0.904	-0.570	-1.992	0.022	-0.034	0.000
-0.905	-0.583	-1.992	0.023	-0.034	0.000
-0.890	-0.585	-1.985	0.023	-0.035	0.000
-0.916	-0.599	-2.022	0.023	-0.034	0.000
-0.910	-0.562	-2.019	0.022	-0.035	0.000
-0.930	-0.577	-1.981	0.022	-0.034	-0.000
-0.907	-0.573	-1.971	0.023	-0.034	0.000
-0.898	-0.582	-1.974	0.022	-0.035	0.000
-0.931	-0.577	-2.008	0.023	-0.034	0.001
-0.892	-0.558	-1.978	0.023	-0.035	0.001
-0.919	-0.553	-2.001	0.022	-0.034	0.001
-0.888	-0.548	-1.976	0.023	-0.034	0.000
-0.891	-0.573	-1.965	0.023	-0.034	0.000
-0.918	-0.572	-1.975	0.023	-0.034	0.000
-0.900	-0.549	-2.016	0.022	-0.035	0.001
-0.938	-0.547	-1.982	0.023	-0.034	-0.000
-0.895	-0.543	-1.966	0.023	-0.034	0.000
-0.898	-0.585	-1.975	0.022	-0.034	0.000
-0.921	-0.565	-2.006	0.024	-0.035	0.000
-0.901	-0.551	-1.975	0.023	-0.035	0.000
-0.915	-0.539	-2.009	0.023	-0.034	0.000
-0.880	-0.534	-1.993	0.023	-0.035	0.000
-0.913	-0.572	-1.961	0.023	-0.034	-0.000
-0.919	-0.556	-1.951	0.023	-0.035	0.000
-0.906	-0.554	-1.999	0.022	-0.035	0.000
-0.934	-0.535	-1.999	0.023	-0.034	0.000
-0.890	-0.543	-1.979	0.023	-0.034	0.000
-0.909	-0.569	-1.982	0.023	-0.034	-0.000
-0.896	-0.552	-1.986	0.024	-0.035	0.000
-0.897	-0.555	-1.958	0.023	-0.034	0.000
-0.913	-0.542	-1.999	0.023	-0.034	0.001
-0.883	-0.546	-1.976	0.023	-0.035	0.000
-0.926	-0.541	-1.955	0.023	-0.034	0.000
-0.896	-0.541	-1.907	0.023	-0.035	0.000
-0.900	-0.559	-1.968	0.023	-0.035	0.000
-0.901	-0.538	-1.989	0.023	-0.034	0.001
-0.888	-0.542	-1.948	0.023	-0.035	0.000
-0.904	-0.540	-1.992	0.023	-0.034	0.000
-0.894	-0.531	-1.952	0.023	-0.035	0.000
-0.899	-0.543	-1.952	0.023	-0.034	0.000
-0.896	-0.542	-1.965	0.023	-0.034	0.001
-0.909	-0.553	-1.958	0.023	-0.035	0.001
-0.912	-0.541	-1.968	0.023	-0.034	0.000
-0.892	-0.533	-1.883	0.023	-0.035	0.000
-0.892	-0.562	-1.941	0.023	-0.034	0.000
-0.881	-0.551	-1.959	0.024	-0.035	0.001
-0.903	-0.544	-1.955	0.023	-0.034	0.000
-0.910	-0.522	-1.962	0.023	-0.034	0.000
-0.892	-0.533	-1.935	0.023	-0.034	0.000
-0.893	-0.537	-1.921	0.023	-0.034	0.000
-0.879	-0.542	-1.928	0.023	-0.035	0.000
-0.933	-0.553	-1.951	0.023	-0.034	0.001
-0.904	-0.530	-1.955	0.023	-0.034	0.000
-0.880	-0.536	-1.897	0.023	-0.035	0.000
-0.895	-0.543	-1.908	0.024	-0.034	0.000
-0.859	-0.540	-1.918	0.023	-0.035	0.001
-0.911	-0.551	-1.917	0.023	-0.034	0.000
-0.901	-0.511	-1.955	0.023	-0.034	0.001
-0.883	-0.534	-1.931	0.023	-0.034	0.000
-0.905	-0.532	-1.907	0.023	-0.034	0.000
-0.885	-0.561	-1.917	0.023	-0.035	0.000
-0.928	-0.557	-1.926	0.023	-0.034	0.001
-0.893	-0.531	-1.952	0.023	-0.035	0.001
-0.884	-0.532	-1.921	0.023	-0.034	0.000
-0.897	-0.530	-1.904	0.024	-0.034	0.000
-0.857	-0.544	-1.908	0.023	-0.035	0.001
-0.908	-0.551	-1.930	0.023	-0.034	0.000
-0.895	-0.508	-1.942	0.023	-0.035	0.001
-0.892	-0.554	-1.941	0.023	-0.034	0.000
-0.898	-0.527	-1.918	0.024	-0.034	0.000
-0.886	-0.568	-1.887	0.023	-0.035	-0.000
-0.909	-0.567	-1.920	0.023	-0.034	0.001
-0.882	-0.537	-1.931	0.023	-0.035	0.001
-0.903	-0.547	-1.944	0.023	-0.033	0.000
-0.902	-0.526	-1.921	0.023	-0.034	0.000
-0.878	-0.547	-1.893	0.023	-0.035	0.000
-0.909	-0.552	-1.890	0.023	-0.034	0.000
-0.892	-0.526	-1.917	0.023	-0.035	0.001
-0.916	-0.557	-1.941	0.023	-0.034	0.000
-0.890	-0.533	-1.928	0.023	-0.034	0.000
-0.897	-0.581	-1.893	0.023	-0.034	-0.000
-0.915	-0.554	-1.893	0.023	-0.034	0.000
-0.878	-0.553	-1.907	0.023	-0.035	0.000
-0.905	-0.562	-1.961	0.023	-0.033	0.000
-0.906	-0.526	-1.914	0.023	-0.034	0.000
-0.909	-0.550	-1.876	0.023	-0.034	0.000
-0.904	-0.538	-1.897	0.023	-0.034	-0.000
-0.896	-0.555	-1.879	0.023	-0.035	0.000
-0.911	-0.562	-1.934	0.024	-0.034	0.000
-0.895	-0.540	-1.904	0.023	-0.034	0.000
-0.921	-0.571	-1.914	0.023	-0.034	-0.000
-0.887	-0.538	-1.891	0.023	-0.034	-0.000
-0.893	-0.552	-1.870	0.023	-0.034	0.000
-0.906	-0.557	-1.938	0.023	-0.034	0.000
-0.908	-0.547	-1.896	0.023	-0.035	0.000
-0.917	-0.534	-1.901	0.023	-0.034	-0.000
-0.900	-0.541	-1.881	0.024	-0.034	0.000
-0.905	-0.572	-1.859	0.023	-0.034	-0.000
-0.910	-0.548	-1.925	0.024	-0.035	0.000
-0.905	-0.564	-1.886	0.023	-0.034	0.000
-0.919	-0.530	-1.907	0.023	-0.034	0.000
-0.876	-0.532	-1.888	0.023	-0.035	-0.000
-0.908	-0.547	-1.846	0.023	-0.034	-0.000
-0.909	-0.543	-1.880	0.024	-0.034	0.000
-0.913	-0.557	-1.890	0.023	-0.034	0.000
-0.917	-0.542	-1.904	0.023	-0.034	0.000
-0.894	-0.540	-1.863	0.023	-0.034	0.000
-0.919	-0.555	-1.839	0.024	-0.033	0.000
-0.894	-0.543	-1.867	0.024	-0.035	0.000
-0.915	-0.571	-1.862	0.023	-0.034	0.000
-0.920	-0.503	-1.877	0.024	-0.034	0.001
-0.894	-0.544	-1.877	0.023	-0.035	-0.000
-0.915	-0.550	-1.863	0.024	-0.034	-0.000
-0.902	-0.549	-1.836	0.023	-0.035	-0.000
-0.923	-0.575	-1.872	0.023	-0.034	0.000
-0.885	-0.547	-1.873	0.024	-0.035	0.001
-0.904	-0.550	-1.866	0.023	-0.034	0.000
-0.918	-0.543	-1.832	0.024	-0.034	0.000
-0.904	-0.531	-1.819	0.024	-0.035	-0.000
-0.929	-0.560	-1.848	0.023	-0.034	0.000
-0.904	-0.530	-1.860	0.024	-0.035	0.000
-0.925	-0.560	-1.886	0.023	-0.034	0.000
-0.913	-0.544	-1.863	0.024	-0.034	-0.000
-0.905	-0.550	-1.836	0.023	-0.034	-0.000
-0.916	-0.555	-1.853	0.024	-0.034	-0.000
-0.884	-0.552	-1.877	0.024	-0.035	0.000
-0.917	-0.566	-1.856	0.023	-0.034	0.000
-0.913	-0.527	-1.877	0.024	-0.034	0.000
-0.901	-0.549	-1.839	0.023	-0.034	-0.000
-0.926	-0.551	-1.829	0.024	-0.034	-0.000
-0.895	-0.548	-1.826	0.024	-0.035	0.000
-0.932	-0.568	-1.862	0.024	-0.034	0.000
-0.910	-0.552	-1.877	0.024	-0.034	0.000
-0.913	-0.557	-1.859	0.023	-0.034	-0.000
-0.890	-0.531	-1.830	0.024	-0.034	-0.000
-0.884	-0.573	-1.829	0.023	-0.034	-0.000
-0.926	-0.555	-1.853	0.024	-0.034	-0.000
-0.901	-0.538	-1.887	0.023	-0.035	-0.000
-0.916	-0.566	-1.852	0.023	-0.034	-0.000
-0.902	-0.544	-1.836	0.023	-0.034	-0.000
-0.913	-0.573	-1.825	0.024	-0.034	-0.001
-0.920	-0.558	-1.836	0.024	-0.034	-0.000
-0.893	-0.560	-1.836	0.023	-0.034	-0.000
-0.917	-0.560	-1.890	0.024	-0.034	-0.000
-0.872	-0.527	-1.840	0.023	-0.034	-0.000
-0.927	-0.562	-1.839	0.023	-0.034	-0.001
-0.915	-0.548	-1.833	0.024	-0.034	-0.000
-0.919	-0.559	-1.828	0.023	-0.035	-0.000
-0.932	-0.561	-1.863	0.024	-0.034	-0.000
-0.896	-0.549	-1.863	0.024	-0.034	-0.000
-0.916	-0.557	-1.839	0.023	-0.034	-0.000
-0.889	-0.531	-1.799	0.024	-0.034	-0.000
-0.907	-0.553	-1.802	0.023	-0.034	-0.000
-0.920	-0.563	-1.843	0.024	-0.034	-0.000
-0.910	-0.539	-1.835	0.023	-0.034	0.000
-0.936	-0.547	-1.843	0.024	-0.034	-0.000
-0.898	-0.543	-1.826	0.024	-0.034	-0.000
-0.916	-0.560	-1.798	0.024	-0.034	-0.001
-0.909	-0.561	-1.823	0.024	-0.034	-0.000
-0.926	-0.565	-1.825	0.023	-0.034	0.000
-0.922	-0.527	-1.840	0.024	-0.034	-0.000
-0.901	-0.540	-1.771	0.023	-0.034	-0.000
-0.915	-0.560	-1.792	0.024	-0.034	-0.000
-0.910	-0.559	-1.795	0.024	-0.035	-0.000
-0.947	-0.582	-1.803	0.023	-0.034	0.000
-0.927	-0.533	-1.826	0.024	-0.034	-0.000
-0.909	-0.552	-1.809	0.024	-0.034	-0.000
-0.909	-0.561	-1.771	0.024	-0.034	-0.000
-0.909	-0.541	-1.796	0.024	-0.035	-0.000
-0.938	-0.563	-1.784	0.023	-0.034	-0.000
-0.908	-0.519	-1.802	0.024	-0.034	0.000
-0.912	-0.562	-1.787	0.023	-0.034	-0.000
-0.917	-0.548	-1.795	0.024	-0.034	-0.000
-0.905	-0.548	-1.764	0.024	-0.035	-0.000
-0.951	-0.587	-1.769	0.024	-0.034	-0.000
-0.899	-0.555	-1.788	0.024	-0.034	-0.000
-0.913	-0.554	-1.812	0.024	-0.034	-0.000
-0.921	-0.542	-1.785	0.024	-0.034	-0.000
-0.915	-0.550	-1.768	0.023	-0.034	-0.001
-0.933	-0.557	-1.767	0.024	-0.034	-0.000
-0.912	-0.534	-1.782	0.024	-0.035	-0.000
-0.924	-0.563	-1.794	0.024	-0.034	-0.000
-0.919	-0.546	-1.785	0.024	-0.034	-0.000
-0.910	-0.547	-1.775	0.024	-0.034	-0.000
-0.922	-0.558	-1.774	0.024	-0.034	-0.000
-0.895	-0.556	-1.785	0.024	-0.034	-0.000
-0.925	-0.555	-1.795	0.024	-0.034	-0.000
-0.913	-0.529	-1.795	0.024	-0.034	-0.000
-0.928	-0.546	-1.757	0.023	-0.034	-0.001
-0.913	-0.549	-1.761	0.024	-0.034	-0.001
-0.905	-0.561	-1.775	0.024	-0.034	-0.000
-0.940	-0.561	-1.798	0.024	-0.034	-0.000
-0.904	-0.539	-1.778	0.024	-0.034	-0.000
-0.924	-0.542	-1.792	0.024	-0.033	-0.000
-0.903	-0.538	-1.768	0.024	-0.034	-0.000
-0.903	-0.558	-1.764	0.024	-0.034	-0.000
-0.923	-0.553	-1.771	0.024	-0.034	-0.000
-0.910	-0.539	-1.805	0.023	-0.035	-0.000
-0.950	-0.534	-1.748	0.024	-0.034	-0.001
-0.898	-0.538	-1.758	0.024	-0.034	-0.001
-0.905	-0.564	-1.740	0.023	-0.034	-0.001
-0.922	-0.561	-1.768	0.025	-0.035	-0.000
-0.904	-0.544	-1.782	0.024	-0.035	-0.000
-0.937	-0.531	-1.782	0.024	-0.033	-0.000
-0.888	-0.518	-1.766	0.024	-0.034	-0.001
-0.903	-0.551	-1.737	0.024	-0.034	-0.001
-0.916	-0.544	-1.734	0.024	-0.035	-0.001
-0.905	-0.544	-1.778	0.023	-0.035	-0.001
-0.947	-0.532	-1.775	0.024	-0.034	-0.000
-0.886	-0.536	-1.758	0.024	-0.034	-0.001
-0.913	-0.554	-1.754	0.024	-0.034	-0.001
-0.910	-0.538	-1.766	0.025	-0.035	-0.001
-0.907	-0.555	-1.744	0.024	-0.034	-0.000
-0.921	-0.533	-1.785	0.024	-0.034	-0.000
-0.907	-0.534	-1.762	0.024	-0.034	-0.001
-0.917	-0.546	-1.713	0.024	-0.034	-0.001
-0.897	-0.534	-1.694	0.024	-0.035	-0.001
-0.915	-0.564	-1.740	0.024	-0.034	-0.001
-0.908	-0.543	-1.768	0.024	-0.034	-0.000
-0.903	-0.545	-1.731	0.024	-0.034	-0.000
-0.920	-0.538	-1.741	0.024	-0.034	-0.000
-0.897	-0.544	-1.707	0.024	-0.034	-0.001
-0.904	-0.544	-1.714	0.024	-0.034	-0.001
-0.904	-0.547	-1.717	0.024	-0.034	-0.000
-0.934	-0.562	-1.736	0.024	-0.034	-0.000
-0.912	-0.538	-1.741	0.024	-0.034	-0.001
-0.896	-0.538	-1.693	0.024	-0.035	-0.001
-0.917	-0.551	-1.717	0.024	-0.034	-0.001
-0.876	-0.558	-1.744	0.024	-0.035	-0.000
-0.913	-0.558	-1.717	0.024	-0.034	-0.001
-0.916	-0.524	-1.751	0.024	-0.034	-0.000
-0.908	-0.543	-1.717	0.023	-0.034	-0.001
-0.911	-0.540	-1.693	0.024	-0.034	-0.001
-0.901	-0.564	-1.696	0.024	-0.035	-0.001
-0.937	-0.567	-1.716	0.024	-0.034	-0.000
-0.891	-0.545	-1.727	0.024	-0.034	-0.000
-0.907	-0.553	-1.744	0.023	-0.034	-0.001
-0.908	-0.534	-1.728	0.024	-0.034	-0.001
-0.884	-0.545	-1.700	0.024	-0.034	-0.001
-0.920	-0.548	-1.686	0.024	-0.034	-0.001
-0.905	-0.538	-1.724	0.024	-0.034	-0.000
-0.923	-0.560	-1.737	0.024	-0.034	-0.001
-0.903	-0.534	-1.697	0.024	-0.034	-0.001
-0.916	-0.582	-1.703	0.024	-0.034	-0.001
-0.902	-0.550	-1.683	0.024	-0.034	-0.001
-0.884	-0.547	-1.707	0.024	-0.034	-0.001
-0.914	-0.558	-1.761	0.024	-0.033	-0.001
-0.903	-0.539	-1.703	0.024	-0.034	-0.000
-0.923	-0.534	-1.680	0.024	-0.034	-0.001
-0.900	-0.542	-1.690	0.024	-0.034	-0.001
-0.897	-0.565	-1.669	0.024	-0.034	-0.001
-0.920	-0.555	-1.724	0.025	-0.034	-0.001
-0.890	-0.551	-1.710	0.024	-0.034	-0.001
-0.925	-0.537	-1.738	0.024	-0.033	-0.001
-0.884	-0.527	-1.691	0.024	-0.034	-0.001
-0.897	-0.555	-1.673	0.024	-0.034	-0.001
-0.913	-0.547	-1.683	0.024	-0.034	-0.000
-0.904	-0.547	-1.716	0.023	-0.034	-0.000
-0.923	-0.531	-1.703	0.024	-0.034	-0.001
-0.892	-0.542	-1.673	0.024	-0.034	-0.001
-0.915	-0.559	-1.635	0.025	-0.034	-0.001
-0.908	-0.543	-1.673	0.024	-0.034	-0.001
-0.911	-0.554	-1.676	0.024	-0.034	-0.000
-0.914	-0.500	-1.690	0.024	-0.033	-0.000
-0.880	-0.540	-1.684	0.024	-0.034	-0.001
-0.917	-0.546	-1.652	0.024	-0.034	-0.001
-0.897	-0.532	-1.649	0.024	-0.034	-0.001
-0.921	-0.560	-1.669	0.024	-0.034	-0.001
-0.896	-0.535	-1.704	0.024	-0.034	-0.000
-0.893	-0.540	-1.683	0.024	-0.034	-0.001
-0.905	-0.542	-1.629	0.025	-0.033	-0.001
-0.880	-0.541	-1.636	0.024	-0.034	-0.001
-0.917	-0.559	-1.638	0.024	-0.034	-0.001
-0.894	-0.499	-1.642	0.024	-0.034	-0.000
-0.915	-0.549	-1.675	0.024	-0.034	-0.000
-0.916	-0.535	-1.649	0.024	-0.034	-0.001
-0.898	-0.532	-1.632	0.024	-0.034	-0.001
-0.908	-0.556	-1.652	0.024	-0.034	-0.001
-0.870	-0.537	-1.666	0.024	-0.034	-0.000
-0.895	-0.548	-1.662	0.024	-0.034	-0.000
-0.906	-0.514	-1.638	0.024	-0.034	0.000
-0.880	-0.514	-1.601	0.024	-0.034	-0.000
-0.893	-0.528	-1.638	0.024	-0.034	0.000
-0.886	-0.504	-1.625	0.024	-0.034	0.000
-0.925	-0.537	-1.661	0.024	-0.034	0.000
-0.891	-0.514	-1.649	0.024	-0.034	-0.000
-0.890	-0.523	-1.632	0.024	-0.034	-0.000
-0.879	-0.515	-1.626	0.024	-0.034	-0.001
-0.866	-0.542	-1.618	0.024	-0.034	-0.000
-0.909	-0.535	-1.649	0.024	-0.034	-0.000
-0.887	-0.505	-1.686	0.024	-0.034	0.000
-0.897	-0.529	-1.621	0.024	-0.034	-0.000
-0.894	-0.520	-1.626	0.025	-0.034	-0.001
-0.897	-0.543	-1.629	0.024	-0.034	-0.001
-0.919	-0.535	-1.639	0.025	-0.034	-0.001
-0.883	-0.523	-1.653	0.024	-0.034	-0.001
-0.908	-0.526	-1.653	0.024	-0.033	-0.001
-0.853	-0.485	-1.631	0.025	-0.034	-0.001
-0.897	-0.537	-1.618	0.024	-0.034	-0.001
-0.895	-0.518	-1.622	0.025	-0.034	-0.001
-0.880	-0.517	-1.660	0.024	-0.035	-0.001
-0.898	-0.532	-1.653	0.025	-0.034	-0.000
-0.881	-0.502	-1.640	0.024	-0.034	-0.001
-0.892	-0.523	-1.619	0.024	-0.034	-0.001
-0.877	-0.503	-1.589	0.025	-0.034	-0.001
-0.872	-0.517	-1.605	0.024	-0.034	-0.000
-0.879	-0.518	-1.653	0.025	-0.034	-0.000
-0.862	-0.486	-1.623	0.024	-0.034	-0.001
-0.905	-0.510	-1.616	0.024	-0.034	-0.001
-0.870	-0.497	-1.613	0.025	-0.034	-0.001
-0.885	-0.516	-1.605	0.024	-0.034	-0.001
-0.880	-0.511	-1.626	0.025	-0.034	-0.000
-0.877	-0.519	-1.601	0.024	-0.034	-0.000
-0.887	-0.486	-1.637	0.025	-0.034	-0.000
-0.859	-0.495	-1.554	0.024	-0.034	-0.001
-0.883	-0.512	-1.575	0.025	-0.034	-0.001
-0.870	-0.511	-1.551	0.025	-0.034	-0.000
-0.902	-0.517	-1.604	0.024	-0.034	0.000
-0.886	-0.502	-1.605	0.025	-0.034	-0.000
-0.876	-0.494	-1.599	0.025	-0.034	-0.000
-0.881	-0.505	-1.568	0.025	-0.033	-0.000
-0.865	-0.502	-1.569	0.025	-0.034	-0.000
-0.886	-0.518	-1.550	0.025	-0.034	-0.000
-0.869	-0.483	-1.578	0.025	-0.034	0.000
-0.873	-0.501	-1.564	0.024	-0.033	-0.000
-0.890	-0.494	-1.575	0.025	-0.033	-0.001
-0.869	-0.491	-1.551	0.025	-0.034	-0.000
-0.905	-0.528	-1.563	0.025	-0.033	-0.000
-0.857	-0.500	-1.592	0.025	-0.034	-0.000
-0.867	-0.500	-1.575	0.025	-0.034	-0.000
-0.877	-0.485	-1.568	0.025	-0.034	-0.000
-0.864	-0.496	-1.548	0.025	-0.034	-0.001
-0.878	-0.500	-1.541	0.025	-0.034	-0.000
-0.860	-0.481	-1.548	0.025	-0.034	-0.000
-0.891	-0.513	-1.564	0.025	-0.034	-0.000
-0.867	-0.494	-1.561	0.025	-0.034	-0.000
-0.865	-0.494	-1.544	0.025	-0.034	-0.001
-0.875	-0.505	-1.534	0.025	-0.034	-0.001
-0.848	-0.503	-1.544	0.025	-0.034	-0.000
-0.874	-0.517	-1.592	0.025	-0.034	-0.000
-0.854	-0.489	-1.582	0.025	-0.034	-0.000
-0.890	-0.494	-1.530	0.024	-0.033	-0.001
-0.857	-0.498	-1.524	0.025	-0.034	-0.001
-0.862	-0.526	-1.534	0.025	-0.034	-0.001
-0.891	-0.521	-1.568	0.025	-0.034	-0.000
-0.849	-0.503	-1.558	0.025	-0.034	-0.000
-0.879	-0.492	-1.582	0.025	-0.033	-0.000
-0.852	-0.487	-1.538	0.025	-0.034	-0.001
-0.853	-0.509	-1.521	0.025	-0.034	-0.001
-0.872	-0.508	-1.541	0.025	-0.034	-0.000
-0.859	-0.504	-1.551	0.024	-0.034	-0.000
-0.891	-0.493	-1.554	0.025	-0.033	-0.001
-0.852	-0.494	-1.528	0.025	-0.034	-0.001
-0.866	-0.528	-1.537	0.025	-0.034	-0.001
-0.869	-0.505	-1.545	0.025	-0.034	-0.001
-0.859	-0.504	-1.531	0.025	-0.034	-0.000
-0.870	-0.500	-1.547	0.025	-0.033	-0.000
-0.849	-0.492	-1.524	0.025	-0.034	-0.000
-0.883	-0.513	-1.517	0.025	-0.033	-0.001
-0.856	-0.499	-1.463	0.025	-0.035	-0.000
-0.857	-0.508	-1.517	0.025	-0.034	-0.001
-0.871	-0.502	-1.541	0.025	-0.034	-0.000
-0.851	-0.502	-1.534	0.025	-0.034	-0.000
-0.873	-0.510	-1.527	0.025	-0.033	-0.001
-0.843	-0.494	-1.518	0.025	-0.034	-0.001
-0.854	-0.514	-1.490	0.025	-0.034	-0.001
-0.852	-0.505	-1.510	0.025	-0.034	-0.000
-0.879	-0.523	-1.505	0.024	-0.034	-0.000
-0.878	-0.503	-1.503	0.025	-0.034	-0.000
-0.847	-0.502	-1.445	0.025	-0.034	-0.001
-0.872	-0.521	-1.483	0.025	-0.033	-0.001
-0.835	-0.519	-1.500	0.025	-0.034	-0.000
-0.869	-0.518	-1.499	0.025	-0.034	-0.000
-0.871	-0.484	-1.507	0.025	-0.034	-0.000
-0.854	-0.501	-1.489	0.024	-0.034	-0.001
-0.862	-0.517	-1.476	0.025	-0.034	-0.001
-0.846	-0.518	-1.456	0.025	-0.034	-0.001
-0.886	-0.534	-1.485	0.025	-0.034	-0.000
-0.862	-0.506	-1.496	0.025	-0.034	-0.000
-0.859	-0.514	-1.458	0.025	-0.033	-0.001
-0.868	-0.502	-1.445	0.025	-0.033	-0.001
-0.821	-0.523	-1.459	0.025	-0.034	-0.000
-0.874	-0.528	-1.475	0.025	-0.034	-0.000
-0.856	-0.481	-1.497	0.025	-0.034	-0.000
-0.867	-0.514	-1.451	0.025	-0.033	-0.000
-0.867	-0.502	-1.459	0.025	-0.034	-0.001
-0.843	-0.534	-1.449	0.025	-0.034	-0.001
-0.886	-0.535	-1.454	0.025	-0.033	-0.000
-0.849	-0.507	-1.490	0.025	-0.034	-0.000
-0.861	-0.515	-1.482	0.025	-0.033	-0.001
-0.864	-0.505	-1.456	0.025	-0.033	-0.001
-0.842	-0.518	-1.441	0.025	-0.034	-0.001
-0.868	-0.521	-1.451	0.025	-0.033	-0.001
-0.858	-0.496	-1.473	0.025	-0.034	-0.000
-0.877	-0.526	-1.478	0.024	-0.033	-0.001
-0.846	-0.510	-1.456	0.025	-0.034	-0.001
-0.856	-0.547	-1.455	0.024	-0.034	-0.001
-0.870	-0.524	-1.434	0.025	-0.033	-0.001
-0.834	-0.516	-1.459	0.025	-0.034	-0.000
-0.870	-0.529	-1.503	0.025	-0.033	-0.001
-0.853	-0.495	-1.466	0.025	-0.034	-0.000
-0.862	-0.520	-1.442	0.025	-0.033	-0.001
-0.849	-0.509	-1.442	0.025	-0.034	-0.001
-0.843	-0.520	-1.449	0.025	-0.034	-0.001
-0.866	-0.529	-1.500	0.025	-0.034	-0.001
-0.846	-0.514	-1.462	0.025	-0.034	-0.001
-0.874	-0.520	-1.459	0.025	-0.033	-0.001
-0.843	-0.496	-1.432	0.025	-0.034	-0.001
-0.844	-0.521	-1.425	0.025	-0.034	-0.001
-0.864	-0.515	-1.449	0.025	-0.033	-0.001
-0.868	-0.511	-1.455	0.024	-0.034	-0.000
-0.877	-0.497	-1.449	0.025	-0.033	-0.001
-0.838	-0.507	-1.432	0.025	-0.033	-0.001
-0.847	-0.521	-1.391	0.025	-0.033	-0.001
-0.853	-0.517	-1.436	0.025	-0.034	-0.001
-0.846	-0.526	-1.424	0.025	-0.034	-0.001
-0.855	-0.485	-1.442	0.025	-0.033	-0.001
-0.832	-0.498	-1.432	0.025	-0.034	-0.001
-0.856	-0.515	-1.408	0.025	-0.034	-0.001
-0.848	-0.522	-1.384	0.025	-0.034	-0.001
-0.864	-0.528	-1.434	0.025	-0.034	-0.001
-0.862	-0.501	-1.432	0.025	-0.033	-0.000
-0.836	-0.507	-1.411	0.025	-0.034	-0.001
-0.858	-0.519	-1.381	0.026	-0.033	-0.001
-0.840	-0.496	-1.409	0.025	-0.034	-0.001
-0.857	-0.534	-1.400	0.025	-0.034	-0.001
-0.851	-0.468	-1.422	0.025	-0.034	-0.000
-0.848	-0.514	-1.425	0.025	-0.034	-0.001
-0.856	-0.512	-1.401	0.025	-0.033	-0.001
-0.836	-0.501	-1.388	0.025	-0.034	-0.001
-0.867	-0.531	-1.394	0.025	-0.033	-0.001
-0.828	-0.504	-1.411	0.025	-0.034	-0.000
-0.847	-0.522	-1.397	0.025	-0.034	-0.001
-0.857	-0.494	-1.394	0.025	-0.033	-0.000
-0.832	-0.508	-1.360	0.025	-0.034	-0.001
-0.858	-0.526	-1.377	0.025	-0.033	-0.001
-0.833	-0.501	-1.387	0.025	-0.034	-0.000
-0.866	-0.541	-1.417	0.025	-0.034	-0.000
-0.845	-0.517	-1.408	0.025	-0.034	-0.001
-0.842	-0.517	-1.404	0.025	-0.033	-0.001
-0.830	-0.511	-1.354	0.025	-0.034	-0.001
-0.817	-0.528	-1.387	0.025	-0.034	-0.001
-0.860	-0.522	-1.411	0.025	-0.033	-0.001
-0.841	-0.493	-1.428	0.025	-0.034	-0.000
-0.847	-0.523	-1.400	0.025	-0.033	-0.001
-0.837	-0.515	-1.388	0.025	-0.034	-0.001
-0.833	-0.533	-1.391	0.025	-0.034	-0.001
-0.856	-0.527	-1.401	0.025	-0.033	-0.001
-0.827	-0.521	-1.418	0.025	-0.034	-0.001
-0.849	-0.528	-1.407	0.025	-0.033	-0.001
-0.799	-0.478	-1.389	0.025	-0.034	-0.001
-0.845	-0.537	-1.363	0.024	-0.034	-0.001
-0.845	-0.519	-1.401	0.025	-0.034	-0.001
-0.834	-0.515	-1.407	0.024	-0.034	-0.001
-0.855	-0.535	-1.390	0.025	-0.033	-0.001
-0.827	-0.516	-1.380	0.025	-0.034	-0.001
-0.848	-0.523	-1.370	0.025	-0.033	-0.001
-0.838	-0.509	-1.374	0.025	-0.034	-0.001
-0.825	-0.528	-1.356	0.025	-0.034	-0.001
-0.844	-0.523	-1.387	0.025	-0.033	-0.001
-0.823	-0.510	-1.381	0.025	-0.034	-0.001
-0.859	-0.511	-1.363	0.025	-0.033	-0.001
-0.829	-0.503	-1.367	0.025	-0.034	-0.001
-0.829	-0.533	-1.356	0.025	-0.034	-0.001
-0.829	-0.529	-1.370	0.025	-0.034	-0.001
-0.836	-0.523	-1.370	0.025	-0.034	-0.001
-0.841	-0.504	-1.394	0.025	-0.033	-0.001
-0.818	-0.500	-1.326	0.024	-0.033	-0.001
-0.833	-0.521	-1.333	0.025	-0.033	-0.001
-0.832	-0.524	-1.346	0.025	-0.034	-0.001
-0.867	-0.539	-1.379	0.024	-0.033	-0.000
-0.845	-0.515	-1.363	0.025	-0.033	-0.001
-0.834	-0.508	-1.370	0.025	-0.033	-0.001
-0.839	-0.528	-1.326	0.025	-0.033	-0.001
-0.817	-0.512	-1.337	0.025	-0.034	-0.001
-0.855	-0.537	-1.332	0.025	-0.033	-0.001
-0.829	-0.490	-1.353	0.025	-0.033	-0.000
-0.829	-0.522	-1.304	0.024	-0.033	-0.001
-0.850	-0.511	-1.329	0.025	-0.033	-0.001
-0.821	-0.508	-1.323	0.025	-0.034	-0.001
-0.873	-0.549	-1.327	0.025	-0.033	-0.000
-0.817	-0.514	-1.364	0.025	-0.034	-0.001
-0.833	-0.525	-1.349	0.025	-0.033	-0.001
-0.832	-0.500	-1.333	0.025	-0.033	-0.001
-0.834	-0.519	-1.316	0.025	-0.034	-0.001
-0.846	-0.526	-1.322	0.025	-0.033	-0.001
-0.831	-0.500	-1.322	0.025	-0.034	-0.000
-0.846	-0.540	-1.338	0.025	-0.033	-0.001
-0.834	-0.509	-1.336	0.025	-0.034	-0.001
-0.830	-0.505	-1.330	0.025	-0.034	-0.001
-0.843	-0.523	-1.305	0.025	-0.033	-0.001
-0.813	-0.525	-1.316	0.025	-0.034	-0.001
-0.843	-0.519	-1.332	0.025	-0.033	-0.001
-0.835	-0.504	-1.346	0.024	-0.034	-0.001
-0.855	-0.510	-1.316	0.025	-0.033	-0.001
-0.825	-0.507	-1.292	0.025	-0.033	-0.001
-0.830	-0.535	-1.309	0.025	-0.034	-0.001
-0.848	-0.529	-1.336	0.025	-0.034	-0.001
-0.820	-0.518	-1.346	0.025	-0.034	-0.001
-0.849	-0.500	-1.333	0.025	-0.033	-0.001
-0.802	-0.490	-1.313	0.025	-0.033	-0.001
-0.826	-0.524	-1.288	0.024	-0.033	-0.001
-0.834	-0.513	-1.298	0.025	-0.034	-0.001
-0.828	-0.496	-1.332	0.024	-0.034	-0.000
-0.863	-0.481	-1.342	0.025	-0.033	-0.000
-0.808	-0.487	-1.312	0.025	-0.034	-0.000
-0.829	-0.513	-1.298	0.025	-0.033	-0.001
-0.830	-0.489	-1.341	0.026	-0.034	-0.001
-0.818	-0.507	-1.309	0.025	-0.034	-0.001
-0.843	-0.485	-1.329	0.025	-0.033	-0.000
-0.808	-0.478	-1.306	0.025	-0.034	-0.001
-0.844	-0.502	-1.288	0.025	-0.033	-0.001
-0.832	-0.493	-1.251	0.025	-0.034	-0.001
-0.833	-0.502	-1.312	0.025	-0.034	-0.001
-0.838	-0.494	-1.330	0.025	-0.033	-0.001
-0.819	-0.496	-1.296	0.025	-0.033	-0.001
-0.836	-0.502	-1.323	0.025	-0.033	-0.001
-0.828	-0.500	-1.303	0.026	-0.034	-0.001
-0.812	-0.495	-1.286	0.025	-0.034	-0.001
-0.824	-0.493	-1.299	0.025	-0.033	-0.001
-0.840	-0.489	-1.319	0.025	-0.033	-0.001
-0.849	-0.491	-1.292	0.025	-0.033	-0.001
-0.821	-0.478	-1.221	0.025	-0.034	-0.001
-0.831	-0.504	-1.261	0.025	-0.033	-0.001
-0.804	-0.489	-1.296	0.025	-0.034	-0.000
-0.815	-0.500	-1.285	0.025	-0.034	-0.001
-0.834	-0.479	-1.303	0.025	-0.033	-0.001
-0.806	-0.470	-1.252	0.025	-0.034	-0.001
-0.820	-0.490	-1.252	0.025	-0.033	-0.001
-0.812	-0.496	-1.272	0.025	-0.034	-0.001
-0.844	-0.506	-1.253	0.025	-0.034	-0.000
-0.819	-0.479	-1.289	0.025	-0.034	-0.001
-0.812	-0.483	-1.244	0.025	-0.034	-0.001
-0.818	-0.495	-1.265	0.025	-0.033	-0.001
-0.780	-0.495	-1.269	0.025	-0.034	-0.000
-0.822	-0.500	-1.261	0.025	-0.033	-0.001
-0.818	-0.459	-1.282	0.025	-0.034	-0.000
-0.818	-0.487	-1.254	0.025	-0.033	-0.001
-0.819	-0.477	-1.255	0.025	-0.033	-0.001
-0.811	-0.514	-1.231	0.025	-0.034	-0.001
-0.850	-0.505	-1.243	0.025	-0.033	-0.000
-0.804	-0.481	-1.286	0.025	-0.034	-0.001
-0.819	-0.496	-1.299	0.025	-0.033	-0.001
-0.815	-0.481	-1.237	0.025	-0.033	-0.001
-0.803	-0.491	-1.238	0.025	-0.034	-0.001
-0.825	-0.489	-1.258	0.025	-0.033	-0.001
-0.802	-0.481	-1.251	0.025	-0.034	-0.001
-0.828	-0.500	-1.292	0.025	-0.033	-0.001
-0.807	-0.480	-1.252	0.025	-0.034	-0.001
-0.825	-0.509	-1.251	0.025	-0.033	-0.001
-0.803	-0.484	-1.228	0.025	-0.033	-0.001
-0.795	-0.492	-1.231	0.025	-0.034	-0.001
-0.819	-0.497	-1.265	0.025	-0.033	-0.001
-0.819	-0.483	-1.254	0.025	-0.034	-0.001
-0.837	-0.473	-1.248	0.025	-0.033	-0.001
-0.803	-0.475	-1.218	0.025	-0.033	-0.001
-0.807	-0.493	-1.221	0.025	-0.033	-0.001
-0.819	-0.487	-1.238	0.026	-0.034	-0.001
-0.812	-0.485	-1.234	0.025	-0.033	-0.000
-0.826	-0.461	-1.262	0.025	-0.033	-0.001
-0.774	-0.461	-1.246	0.025	-0.033	-0.001
-0.814	-0.489	-1.203	0.025	-0.033	-0.001
-0.813	-0.475	-1.187	0.025	-0.034	-0.001
-0.819	-0.506	-1.230	0.024	-0.034	-0.000
-0.820	-0.475	-1.234	0.025	-0.033	-0.001
-0.791	-0.485	-1.214	0.025	-0.033	-0.001
-0.814	-0.496	-1.186	0.025	-0.033	-0.001
-0.798	-0.477	-1.201	0.025	-0.034	-0.001
-0.819	-0.510	-1.206	0.025	-0.033	-0.001
-0.810	-0.450	-1.228	0.025	-0.033	-0.000
-0.807	-0.492	-1.217	0.024	-0.034	-0.001
-0.819	-0.493	-1.207	0.025	-0.033	-0.001
-0.803	-0.482	-1.193	0.025	-0.033	-0.001
-0.811	-0.498	-1.179	0.025	-0.033	-0.001
-0.784	-0.489	-1.203	0.025	-0.034	-0.000
-0.803	-0.502	-1.206	0.025	-0.034	-0.001
-0.815	-0.477	-1.193	0.025	-0.033	-0.001
-0.790	-0.483	-1.173	0.025	-0.033	-0.001
-0.825	-0.497	-1.175	0.025	-0.033	-0.001
-0.801	-0.463	-1.197	0.025	-0.034	-0.000
-0.830	-0.507	-1.206	0.025	-0.033	-0.001
-0.806	-0.485	-1.210	0.025	-0.033	-0.001
-0.810	-0.486	-1.179	0.025	-0.033	-0.001
-0.792	-0.486	-1.173	0.025	-0.033	-0.001
-0.777	-0.500	-1.169	0.025	-0.034	-0.001
-0.824	-0.499	-1.200	0.025	-0.033	-0.001
-0.809	-0.467	-1.230	0.024	-0.033	-0.000
-0.803	-0.496	-1.165	0.024	-0.033	-0.001
-0.802	-0.479	-1.176	0.025	-0.033	-0.001
-0.795	-0.499	-1.183	0.025	-0.034	-0.001
-0.820	-0.510	-1.186	0.025	-0.033	-0.001
-0.789	-0.495	-1.203	0.025	-0.033	-0.001
-0.810	-0.487	-1.217	0.025	-0.032	-0.001
-0.757	-0.454	-1.181	0.025	-0.033	-0.001
-0.796	-0.501	-1.173	0.025	-0.033	-0.001
-0.820	-0.499	-1.196	0.025	-0.033	-0.001
-0.788	-0.484	-1.220	0.024	-0.034	-0.001
-0.814	-0.502	-1.186	0.025	-0.033	-0.001
-0.785	-0.484	-1.190	0.025	-0.034	-0.001
-0.795	-0.508	-1.190	0.025	-0.033	-0.001
-0.796	-0.488	-1.159	0.025	-0.033	-0.001
-0.779	-0.506	-1.179	0.025	-0.034	-0.001
-0.799	-0.502	-1.207	0.025	-0.033	-0.001
-0.768	-0.467	-1.177	0.025	-0.034	-0.001
-0.813	-0.502	-1.169	0.025	-0.033	-0.001
-0.790	-0.479	-1.167	0.025	-0.034	-0.001
-0.798	-0.501	-1.145	0.024	-0.033	-0.001
-0.809	-0.499	-1.183	0.025	-0.033	-0.001
-0.799	-0.487	-1.166	0.025	-0.033	-0.001
-0.818	-0.471	-1.180	0.025	-0.033	-0.001
-0.785	-0.478	-1.115	0.025	-0.033	-0.001
-0.800	-0.501	-1.121	0.025	-0.033	-0.001
-0.789	-0.499	-1.128	0.025	-0.034	-0.001
-0.823	-0.511	-1.182	0.025	-0.033	-0.001
-0.804	-0.478	-1.163	0.025	-0.033	-0.001
-0.777	-0.483	-1.139	0.025	-0.033	-0.001
-0.805	-0.500	-1.125	0.025	-0.033	-0.001
-0.780	-0.492	-1.136	0.025	-0.034	-0.001
-0.804	-0.500	-1.148	0.025	-0.033	-0.001
-0.802	-0.458	-1.166	0.025	-0.033	-0.001
-0.779	-0.493	-1.114	0.024	-0.033	-0.001
-0.807	-0.483	-1.122	0.025	-0.033	-0.001
-0.778	-0.492	-1.112	0.025	-0.034	-0.001
-0.842	-0.531	-1.133	0.025	-0.033	-0.000
-0.781	-0.487	-1.146	0.025	-0.033	-0.001
-0.792	-0.501	-1.138	0.025	-0.033	-0.001
-0.801	-0.490	-1.108	0.025	-0.033	-0.001
-0.790	-0.489	-1.108	0.025	-0.034	-0.001
-0.805	-0.512	-1.118	0.025	-0.033	-0.001
-0.786	-0.464	-1.126	0.025	-0.034	-0.001
-0.802	-0.513	-1.117	0.024	-0.033	-0.001
-0.798	-0.480	-1.125	0.025	-0.033	-0.001
-0.787	-0.492	-1.088	0.025	-0.034	-0.001
-0.820	-0.511	-1.121	0.025	-0.033	-0.001
-0.770	-0.499	-1.128	0.025	-0.034	-0.001
-0.801	-0.502	-1.142	0.025	-0.033	-0.001
-0.787	-0.482	-1.146	0.025	-0.033	-0.001
-0.797	-0.492	-1.101	0.025	-0.033	-0.001
-0.801	-0.502	-1.121	0.025	-0.033	-0.001
-0.787	-0.489	-1.112	0.025	-0.034	-0.001
-0.800	-0.518	-1.124	0.025	-0.033	-0.001
-0.790	-0.489	-1.122	0.025	-0.033	-0.001
-0.787	-0.485	-1.115	0.025	-0.033	-0.001
-0.787	-0.499	-1.098	0.025	-0.033	-0.001
-0.763	-0.506	-1.112	0.025	-0.034	-0.001
-0.805	-0.502	-1.128	0.025	-0.033	-0.001
-0.780	-0.485	-1.135	0.024	-0.034	-0.001
-0.808	-0.490	-1.118	0.025	-0.033	-0.001
-0.771	-0.483	-1.106	0.025	-0.034	-0.001
-0.775	-0.507	-1.105	0.025	-0.034	-0.001
-0.813	-0.508	-1.135	0.026	-0.034	-0.001
-0.765	-0.495	-1.125	0.025	-0.034	-0.001
-0.794	-0.480	-1.139	0.025	-0.033	-0.001
-0.762	-0.476	-1.113	0.025	-0.034	-0.001
-0.779	-0.493	-1.078	0.025	-0.034	-0.001
-0.789	-0.492	-1.095	0.025	-0.034	-0.001
-0.780	-0.481	-1.119	0.025	-0.034	-0.001
-0.818	-0.471	-1.112	0.025	-0.033	-0.001
-0.761	-0.482	-1.102	0.025	-0.034	-0.001
-0.784	-0.513	-1.101	0.025	-0.034	-0.001
-0.782	-0.497	-1.116	0.026	-0.034	-0.001
-0.762	-0.490	-1.095	0.025	-0.034	-0.001
-0.806	-0.477	-1.119	0.025	-0.033	-0.001
-0.748	-0.477	-1.085	0.025	-0.034	-0.001
-0.790	-0.497	-1.088	0.025	-0.033	-0.002
-0.776	-0.486	-1.044	0.025	-0.034	-0.001
-0.779	-0.501	-1.084	0.025	-0.034	-0.001
-0.787	-0.487	-1.105	0.025	-0.033	-0.001
-0.768	-0.487	-1.088	0.025	-0.034	-0.001
-0.776	-0.491	-1.091	0.025	-0.033	-0.001
-0.765	-0.478	-1.083	0.026	-0.034	-0.002
-0.774	-0.503	-1.074	0.025	-0.033	-0.001
-0.769	-0.490	-1.088	0.025	-0.034	-0.001
-0.780	-0.501	-1.084	0.025	-0.034	-0.001
-0.790	-0.491	-1.095	0.025	-0.033	-0.001
-0.775	-0.487	-1.020	0.025	-0.034	-0.001
-0.776	-0.501	-1.037	0.025	-0.033	-0.001
-0.747	-0.497	-1.064	0.025	-0.034	-0.001
-0.782	-0.500	-1.063	0.025	-0.034	-0.001
-0.776	-0.479	-1.085	0.025	-0.034	-0.001
-0.765	-0.479	-1.068	0.025	-0.034	-0.001
-0.782	-0.490	-1.040	0.025	-0.033	-0.001
-0.768	-0.509	-1.030	0.025	-0.034	-0.001
-0.808	-0.518	-1.042	0.025	-0.034	-0.001
-0.773	-0.485	-1.078	0.025	-0.034	-0.001
-0.772	-0.500	-1.070	0.024	-0.033	-0.001
-0.783	-0.489	-1.051	0.026	-0.033	-0.001
-0.744	-0.495	-1.051	0.025	-0.034	-0.001
-0.786	-0.502	-1.047	0.025	-0.033	-0.001
-0.772	-0.476	-1.075	0.025	-0.034	-0.001
-0.777	-0.506	-1.081	0.025	-0.033	-0.001
-0.774	-0.483	-1.041	0.026	-0.033	-0.002
-0.776	-0.531	-1.040	0.025	-0.034	-0.002
-0.792	-0.508	-1.047	0.025	-0.033	-0.001
-0.756	-0.491	-1.061	0.025	-0.034	-0.001
-0.779	-0.505	-1.101	0.025	-0.033	-0.001
-0.772	-0.481	-1.037	0.025	-0.034	-0.001
-0.771	-0.490	-1.054	0.025	-0.034	-0.002
-0.784	-0.502	-1.037	0.025	-0.034	-0.002
-0.768	-0.495	-1.037	0.025	-0.034	-0.001
-0.789	-0.511	-1.078	0.026	-0.033	-0.001
-0.759	-0.488	-1.065	0.025	-0.034	-0.001
-0.784	-0.523	-1.081	0.025	-0.034	-0.002
-0.765	-0.490	-1.048	0.025	-0.034	-0.002
-0.753	-0.502	-1.027	0.025	-0.034	-0.001
-0.786	-0.492	-1.064	0.025	-0.033	-0.001
-0.773	-0.487	-1.064	0.025	-0.034	-0.001
-0.794	-0.488	-1.037	0.025	-0.033	-0.001
-0.757	-0.488	-1.048	0.025	-0.034	-0.001
-0.767	-0.516	-1.010	0.026	-0.034	-0.002
-0.780	-0.498	-1.051	0.026	-0.034	-0.001
-0.764	-0.505	-1.047	0.025	-0.034	-0.001
-0.781	-0.477	-1.058	0.025	-0.033	-0.001
-0.742	-0.479	-1.055	0.025	-0.034	-0.002
-0.766	-0.500	-0.986	0.025	-0.033	-0.002
-0.765	-0.494	-1.034	0.026	-0.034	-0.002
-0.782	-0.503	-1.037	0.025	-0.034	-0.001
-0.775	-0.470	-1.041	0.026	-0.034	-0.001
-0.752	-0.493	-1.034	0.025	-0.034	-0.002
-0.770	-0.506	-0.996	0.026	-0.033	-0.002
-0.757	-0.483	-1.018	0.026	-0.035	-0.001
-0.779	-0.502	-0.999	0.025	-0.034	-0.001
-0.773	-0.451	-1.034	0.026	-0.034	-0.001
-0.760	-0.484	-1.031	0.025	-0.034	-0.001
-0.772	-0.490	-1.014	0.025	-0.034	-0.001
-0.763	-0.486	-0.986	0.025	-0.034	-0.001
-0.773	-0.505	-1.003	0.026	-0.034	-0.001
-0.748	-0.483	-1.041	0.026	-0.034	-0.001
-0.765	-0.496	-1.007	0.025	-0.034	-0.001
-0.780	-0.475	-1.000	0.026	-0.033	-0.001
-0.753	-0.487	-0.980	0.025	-0.034	-0.002
-0.763	-0.493	-1.000	0.025	-0.034	-0.001
-0.751	-0.468	-1.004	0.025	-0.034	-0.001
-0.776	-0.506	-1.026	0.025	-0.034	-0.001
-0.756	-0.474	-1.024	0.026	-0.034	-0.001
-0.755	-0.474	-1.020	0.025	-0.033	-0.001
-0.750	-0.456	-0.990	0.026	-0.034	-0.001
-0.725	-0.479	-0.990	0.026	-0.034	-0.001
-0.781	-0.464	-1.007	0.026	-0.034	-0.001
-0.757	-0.451	-1.055	0.025	-0.034	-0.001
-0.762	-0.486	-0.999	0.025	-0.034	-0.001
-0.754	-0.470	-0.987	0.026	-0.034	-0.001
-0.747	-0.480	-0.980	0.026	-0.034	-0.001
-0.774	-0.489	-1.010	0.026	-0.034	-0.001
-0.744	-0.474	-1.027	0.025	-0.034	-0.001
-0.763	-0.472	-1.048	0.025	-0.033	-0.001
-0.718	-0.441	-1.002	0.026	-0.034	-0.002
-0.747	-0.481	-0.987	0.025	-0.034	-0.001
-0.761	-0.470	-0.994	0.026	-0.034	-0.001
-0.745	-0.468	-1.038	0.025	-0.034	-0.001
-0.767	-0.487	-1.010	0.026	-0.034	-0.001
-0.748	-0.455	-0.984	0.026	-0.034	-0.001
-0.759	-0.482	-0.994	0.025	-0.034	-0.002
-0.747	-0.459	-0.978	0.026	-0.034	-0.002
-0.740	-0.476	-0.990	0.026	-0.034	-0.001
-0.753	-0.477	-1.011	0.026	-0.033	-0.001
-0.717	-0.438	-0.999	0.026	-0.035	-0.002
-0.763	-0.465	-0.984	0.025	-0.034	-0.002
-0.755	-0.459	-1.005	0.026	-0.034	-0.001
-0.742	-0.465	-0.967	0.025	-0.034	-0.001
-0.741	-0.469	-1.001	0.026	-0.034	-0.001
-0.744	-0.464	-0.983	0.026	-0.034	-0.001
-0.762	-0.443	-0.987	0.026	-0.033	-0.001
-0.724	-0.442	-0.940	0.025	-0.034	-0.002
-0.747	-0.463	-0.946	0.026	-0.034	-0.001
-0.741	-0.464	-0.974	0.026	-0.034	-0.001
-0.749	-0.464	-0.980	0.026	-0.034	-0.001
-0.756	-0.445	-0.977	0.026	-0.034	-0.001
-0.728	-0.451	-0.971	0.026	-0.034	-0.001
-0.740	-0.464	-0.940	0.026	-0.034	-0.002
-0.735	-0.453	-0.971	0.026	-0.034	-0.001
-0.759	-0.464	-0.973	0.026	-0.034	-0.001
-0.747	-0.423	-0.984	0.026	-0.034	-0.001
-0.721	-0.452	-0.922	0.025	-0.034	-0.001
-0.750	-0.452	-0.926	0.026	-0.033	-0.001
-0.729	-0.456	-0.950	0.026	-0.035	-0.001
-0.786	-0.487	-0.958	0.026	-0.034	-0.001
-0.730	-0.440	-0.964	0.026	-0.034	-0.001
-0.726	-0.455	-0.960	0.026	-0.034	-0.001
-0.743	-0.448	-0.943	0.026	-0.034	-0.001
-0.720	-0.439	-0.947	0.026	-0.034	-0.001
-0.747	-0.461	-0.943	0.026	-0.034	-0.001
-0.728	-0.424	-0.947	0.026	-0.034	-0.001
-0.743	-0.458	-0.939	0.025	-0.034	-0.001
-0.735	-0.441	-0.954	0.026	-0.034	-0.001
-0.731	-0.449	-0.947	0.026	-0.034	-0.001
-0.754	-0.464	-0.929	0.026	-0.034	-0.001
-0.705	-0.450	-0.961	0.026	-0.035	-0.001
-0.745	-0.454	-0.964	0.026	-0.034	-0.001
-0.731	-0.424	-0.961	0.026	-0.034	-0.001
-0.747	-0.449	-0.912	0.026	-0.034	-0.002
-0.728	-0.452	-0.930	0.026	-0.034	-0.001
-0.715	-0.454	-0.926	0.026	-0.034	-0.001
-0.749	-0.464	-0.970	0.026	-0.034	-0.001
-0.726	-0.447	-0.957	0.026	-0.034	-0.001
-0.735	-0.434	-0.964	0.026	-0.034	-0.001
-0.694	-0.438	-0.914	0.026	-0.034	-0.002
-0.714	-0.467	-0.930	0.026	-0.034	-0.002
-0.736	-0.446	-0.947	0.026	-0.034	-0.001
-0.725	-0.447	-0.953	0.026	-0.035	-0.001
-0.760	-0.440	-0.957	0.026	-0.034	-0.002
-0.714	-0.436	-0.924	0.026	-0.034	-0.002
-0.730	-0.472	-0.912	0.026	-0.034	-0.002
-0.729	-0.452	-0.965	0.027	-0.035	-0.001
-0.716	-0.460	-0.926	0.026	-0.034	-0.001
-0.740	-0.440	-0.947	0.026	-0.034	-0.001
-0.713	-0.443	-0.937	0.026	-0.034	-0.001
-0.743	-0.448	-0.933	0.026	-0.034	-0.002
-0.712	-0.442	-0.886	0.026	-0.035	-0.001
-0.731	-0.453	-0.906	0.026	-0.034	-0.001
-0.720	-0.444	-0.957	0.026	-0.034	-0.001
-0.715	-0.445	-0.933	0.026	-0.034	-0.001
-0.738	-0.446	-0.943	0.026	-0.034	-0.001
-0.708	-0.437	-0.910	0.026	-0.035	-0.001
-0.713	-0.461	-0.906	0.026	-0.034	-0.001
-0.721	-0.441	-0.896	0.026	-0.034	-0.001
-0.731	-0.461	-0.915	0.026	-0.034	-0.001
-0.727	-0.446	-0.954	0.026	-0.034	-0.001
-0.710	-0.436	-0.862	0.026	-0.035	-0.001
-0.726	-0.452	-0.893	0.026	-0.034	-0.001
-0.691	-0.453	-0.917	0.027	-0.035	-0.001
-0.731	-0.461	-0.892	0.026	-0.034	-0.001
-0.732	-0.417	-0.937	0.026	-0.034	-0.001
-0.715	-0.450	-0.896	0.026	-0.034	-0.001
-0.735	-0.440	-0.900	0.027	-0.034	-0.001
-0.713	-0.457	-0.882	0.026	-0.035	-0.001
-0.759	-0.471	-0.898	0.026	-0.034	-0.001
-0.706	-0.442	-0.923	0.026	-0.034	-0.001
-0.714	-0.459	-0.933	0.026	-0.034	-0.001
-0.729	-0.441	-0.900	0.027	-0.034	-0.001
-0.697	-0.448	-0.879	0.026	-0.035	-0.001
-0.733	-0.453	-0.878	0.026	-0.034	-0.001
-0.707	-0.431	-0.920	0.026	-0.035	-0.001
-0.729	-0.455	-0.916	0.026	-0.034	-0.001
-0.718	-0.436	-0.893	0.026	-0.034	-0.002
-0.722	-0.482	-0.889	0.026	-0.034	-0.002
-0.731	-0.457	-0.899	0.026	-0.034	-0.001
-0.702	-0.451	-0.896	0.026	-0.035	-0.001
-0.727	-0.448	-0.954	0.026	-0.033	-0.002
-0.728	-0.433	-0.933	0.026	-0.034	-0.001
-0.726	-0.455	-0.875	0.026	-0.034	-0.002
-0.722	-0.453	-0.862	0.026	-0.034	-0.001
-0.717	-0.458	-0.879	0.026	-0.035	-0.001
-0.730	-0.467	-0.926	0.027	-0.034	-0.001
-0.712	-0.435	-0.910	0.026	-0.034	-0.001
-0.735	-0.458	-0.896	0.026	-0.034	-0.002
-0.704	-0.435	-0.887	0.026	-0.034	-0.002
-0.697	-0.463	-0.858	0.026	-0.034	-0.002
-0.727	-0.454	-0.924	0.027	-0.034	-0.001
-0.716	-0.446	-0.896	0.026	-0.035	-0.001
-0.739	-0.431	-0.896	0.026	-0.034	-0.002
-0.705	-0.443	-0.880	0.026	-0.034	-0.002
-0.719	-0.459	-0.869	0.027	-0.034	-0.002
-0.725	-0.449	-0.907	0.027	-0.035	-0.002
-0.714	-0.447	-0.899	0.026	-0.035	-0.001
-0.733	-0.429	-0.907	0.027	-0.034	-0.001
-0.687	-0.432	-0.887	0.026	-0.035	-0.002
-0.715	-0.460	-0.855	0.026	-0.034	-0.002
-0.719	-0.442	-0.873	0.027	-0.035	-0.002
-0.713	-0.459	-0.889	0.026	-0.035	-0.001
-0.733	-0.434	-0.893	0.027	-0.034	-0.001
-0.708	-0.435	-0.859	0.026	-0.035	-0.002
-0.727	-0.454	-0.818	0.027	-0.034	-0.002
-0.701	-0.439	-0.849	0.027	-0.035	-0.002
-0.719	-0.455	-0.869	0.026	-0.034	-0.002
-0.719	-0.399	-0.890	0.027	-0.034	-0.001
-0.699	-0.444	-0.876	0.026	-0.034	-0.001
-0.724	-0.445	-0.842	0.027	-0.034	-0.002
-0.712	-0.436	-0.825	0.027	-0.035	-0.002
-0.730	-0.459	-0.852	0.026	-0.035	-0.002
-0.696	-0.433	-0.876	0.027	-0.035	-0.001
-0.701	-0.442	-0.852	0.026	-0.035	-0.001
-0.718	-0.438	-0.849	0.027	-0.034	-0.002
-0.698	-0.431	-0.825	0.027	-0.035	-0.002
-0.718	-0.453	-0.838	0.026	-0.034	-0.002
-0.706	-0.409	-0.846	0.027	-0.035	-0.001
-0.726	-0.458	-0.872	0.026	-0.035	-0.001
-0.717	-0.443	-0.866	0.027	-0.034	-0.001
-0.702	-0.440	-0.852	0.026	-0.035	-0.002
-0.710	-0.439	-0.863	0.027	-0.034	-0.002
-0.684	-0.442	-0.849	0.027	-0.035	-0.001
-0.709	-0.456	-0.862	0.026	-0.035	-0.002
-0.709	-0.418	-0.880	0.027	-0.035	-0.001
-0.698	-0.437	-0.838	0.026	-0.035	-0.002
-0.711	-0.435	-0.839	0.027	-0.034	-0.002
-0.693	-0.446	-0.839	0.026	-0.035	-0.002
-0.722	-0.460	-0.865	0.027	-0.035	-0.001
-0.689	-0.435	-0.849	0.027	-0.035	-0.001
-0.707	-0.446	-0.876	0.026	-0.034	-0.002
-0.676	-0.415	-0.820	0.027	-0.035	-0.002
-0.684	-0.456	-0.815	0.026	-0.035	-0.002
-0.722	-0.447	-0.845	0.027	-0.035	-0.002
-0.697	-0.432	-0.897	0.026	-0.035	-0.002
-0.717	-0.462	-0.855	0.026	-0.034	-0.002
-0.695	-0.438	-0.846	0.027	-0.035	-0.002
-0.686	-0.456	-0.846	0.026	-0.035	-0.002
-0.708	-0.447	-0.842	0.027	-0.034	-0.002
-0.684	-0.445	-0.846	0.026	-0.035	-0.002
-0.706	-0.445	-0.873	0.027	-0.034	-0.002
-0.665	-0.412	-0.851	0.027	-0.035	-0.002
-0.712	-0.458	-0.822	0.026	-0.034	-0.002
-0.705	-0.436	-0.839	0.027	-0.035	-0.002
-0.694	-0.455	-0.856	0.026	-0.035	-0.002
-0.704	-0.456	-0.852	0.027	-0.035	-0.002
-0.693	-0.445	-0.849	0.026	-0.035	-0.002
-0.713	-0.437	-0.849	0.027	-0.034	-0.002
-0.676	-0.433	-0.812	0.027	-0.035	-0.002
-0.693	-0.448	-0.822	0.026	-0.035	-0.002
-0.695	-0.447	-0.832	0.027	-0.035	-0.002
-0.693	-0.440	-0.849	0.026	-0.035	-0.002
-0.724	-0.432	-0.839	0.027	-0.034	-0.002
-0.693	-0.441	-0.843	0.027	-0.035	-0.002
-0.708	-0.440	-0.805	0.027	-0.034	-0.002
-0.685	-0.453	-0.836	0.027	-0.035	-0.002
-0.702	-0.449	-0.825	0.027	-0.035	-0.001
-0.705	-0.419	-0.849	0.027	-0.034	-0.001
-0.666	-0.438	-0.798	0.026	-0.035	-0.002
-0.699	-0.445	-0.801	0.027	-0.034	-0.002
-0.689	-0.439	-0.808	0.027	-0.035	-0.002
-0.733	-0.467	-0.830	0.026	-0.034	-0.001
-0.708	-0.431	-0.839	0.027	-0.035	-0.001
-0.683	-0.440	-0.839	0.026	-0.035	-0.002
-0.694	-0.433	-0.822	0.027	-0.034	-0.002
-0.677	-0.438	-0.802	0.027	-0.035	-0.002
-0.716	-0.458	-0.831	0.026	-0.035	-0.001
-0.693	-0.406	-0.809	0.027	-0.035	-0.001
-0.693	-0.441	-0.807	0.026	-0.034	-0.002
-0.703	-0.437	-0.798	0.027	-0.034	-0.002
-0.677	-0.427	-0.791	0.027	-0.035	-0.002
-0.725	-0.471	-0.800	0.027	-0.034	-0.001
-0.669	-0.437	-0.805	0.027	-0.035	-0.001
-0.696	-0.449	-0.825	0.027	-0.034	-0.002
-0.689	-0.419	-0.833	0.027	-0.035	-0.002
-0.696	-0.429	-0.798	0.026	-0.035	-0.002
-0.705	-0.434	-0.798	0.027	-0.035	-0.002
-0.675	-0.431	-0.805	0.027	-0.035	-0.002
-0.713	-0.459	-0.831	0.027	-0.035	-0.001
-0.685	-0.433	-0.809	0.027	-0.035	-0.002
-0.705	-0.434	-0.818	0.027	-0.034	-0.002
-0.688	-0.426	-0.792	0.027	-0.035	-0.002
-0.673	-0.447	-0.788	0.027	-0.035	-0.002
-0.704	-0.446	-0.808	0.027	-0.035	-0.002
-0.691	-0.430	-0.849	0.026	-0.035	-0.002
-0.729	-0.420	-0.798	0.027	-0.034	-0.002
-0.679	-0.420	-0.816	0.027	-0.035	-0.002
-0.686	-0.457	-0.795	0.027	-0.035	-0.002
-0.699	-0.442	-0.843	0.028	-0.035	-0.002
-0.672	-0.438	-0.819	0.026	-0.035	-0.002
-0.699	-0.424	-0.832	0.027	-0.034	-0.002
-0.668	-0.409	-0.789	0.027	-0.035	-0.002
-0.694	-0.450	-0.784	0.027	-0.035	-0.002
-0.689	-0.443	-0.778	0.027	-0.035	-0.002
-0.680	-0.444	-0.822	0.026	-0.035	-0.002
-0.717	-0.427	-0.818	0.027	-0.034	-0.001
-0.681	-0.430	-0.812	0.027	-0.035	-0.002
-0.689	-0.449	-0.798	0.027	-0.035	-0.002
-0.681	-0.426	-0.823	0.027	-0.035	-0.002
-0.675	-0.444	-0.788	0.027	-0.035	-0.002
-0.687	-0.430	-0.812	0.027	-0.035	-0.001
-0.691	-0.433	-0.818	0.027	-0.035	-0.001
-0.714	-0.435	-0.798	0.027	-0.035	-0.002
-0.674	-0.431	-0.723	0.027	-0.036	-0.002
-0.685	-0.446	-0.768	0.027	-0.035	-0.002
-0.676	-0.433	-0.808	0.027	-0.035	-0.001
-0.689	-0.432	-0.788	0.027	-0.035	-0.001
-0.700	-0.415	-0.805	0.027	-0.035	-0.002
-0.675	-0.437	-0.771	0.026	-0.035	-0.002
-0.685	-0.434	-0.771	0.027	-0.035	-0.002
-0.669	-0.446	-0.774	0.027	-0.035	-0.002
-0.712	-0.467	-0.779	0.027	-0.035	-0.001
-0.695	-0.432	-0.802	0.027	-0.035	-0.002
-0.685	-0.429	-0.771	0.027	-0.035	-0.002
-0.701	-0.435	-0.757	0.027	-0.035	-0.002
-0.653	-0.433	-0.761	0.027	-0.035	-0.001
-0.697	-0.447	-0.774	0.027	-0.035	-0.001
-0.682	-0.411	-0.812	0.027	-0.035	-0.001
-0.686	-0.443	-0.780	0.026	-0.034	-0.002
-0.691	-0.429	-0.788	0.027	-0.035	-0.002
-0.680	-0.470	-0.764	0.027	-0.035	-0.002
-0.707	-0.449	-0.753	0.027	-0.035	-0.001
-0.674	-0.430	-0.778	0.027	-0.035	-0.001
-0.685	-0.450	-0.811	0.027	-0.034	-0.001
-0.689	-0.414	-0.771	0.027	-0.035	-0.002
-0.680	-0.439	-0.771	0.027	-0.035	-0.002
-0.685	-0.429	-0.757	0.027	-0.035	-0.002
-0.681	-0.441	-0.767	0.027	-0.035	-0.002
-0.704	-0.450	-0.801	0.027	-0.035	-0.001
-0.679	-0.425	-0.788	0.027	-0.035	-0.002
-0.693	-0.459	-0.767	0.027	-0.035	-0.002
-0.674	-0.428	-0.761	0.027	-0.035	-0.002
-0.680	-0.439	-0.754	0.027	-0.035	-0.002
-0.696	-0.430	-0.791	0.027	-0.035	-0.002
-0.694	-0.436	-0.780	0.026	-0.035	-0.001
-0.710	-0.423	-0.764	0.027	-0.035	-0.002
-0.676	-0.419	-0.751	0.027	-0.035	-0.002
-0.689	-0.447	-0.737	0.027	-0.035	-0.002
-0.688	-0.437	-0.761	0.027	-0.035	-0.002
-0.684	-0.449	-0.767	0.027	-0.035	-0.001
-0.701	-0.401	-0.768	0.027	-0.035	-0.001
-0.673	-0.421	-0.758	0.027	-0.035	-0.002
-0.695	-0.447	-0.719	0.027	-0.035	-0.002
-0.689	-0.423	-0.717	0.027	-0.035	-0.002
-0.700	-0.454	-0.750	0.027	-0.035	-0.001
-0.684	-0.420	-0.761	0.028	-0.035	-0.001
-0.678	-0.433	-0.754	0.027	-0.035	-0.002
-0.699	-0.426	-0.713	0.028	-0.034	-0.002
-0.679	-0.415	-0.734	0.027	-0.035	-0.002
-0.691	-0.449	-0.740	0.027	-0.035	-0.001
-0.684	-0.388	-0.741	0.027	-0.035	-0.001
-0.696	-0.439	-0.753	0.027	-0.035	-0.001
-0.690	-0.427	-0.744	0.027	-0.035	-0.002
-0.684	-0.424	-0.727	0.027	-0.035	-0.002
-0.685	-0.435	-0.710	0.027	-0.035	-0.002
-0.652	-0.438	-0.737	0.027	-0.035	-0.001
-0.704	-0.441	-0.747	0.027	-0.035	-0.001
-0.692	-0.411	-0.771	0.027	-0.035	-0.001
-0.679	-0.432	-0.716	0.027	-0.035	-0.002
-0.696	-0.426	-0.723	0.027	-0.035	-0.002
-0.672	-0.446	-0.727	0.027	-0.035	-0.002
-0.713	-0.447	-0.750	0.027	-0.035	-0.001
-0.671	-0.423	-0.765	0.027	-0.035	-0.002
-0.693	-0.426	-0.764	0.027	-0.034	-0.002
-0.648	-0.397	-0.742	0.028	-0.035	-0.002
-0.677	-0.451	-0.720	0.027	-0.035	-0.002
-0.694	-0.428	-0.730	0.028	-0.035	-0.002
-0.675	-0.429	-0.771	0.027	-0.036	-0.002
-0.695	-0.447	-0.747	0.027	-0.035	-0.002
-0.675	-0.420	-0.737	0.027	-0.035	-0.002
-0.696	-0.442	-0.733	0.027	-0.035	-0.002
-0.680	-0.420	-0.700	0.027	-0.035	-0.002
-0.671	-0.434	-0.720	0.027	-0.035	-0.002
-0.689	-0.433	-0.747	0.027	-0.035	-0.002
-0.665	-0.405	-0.748	0.027	-0.035	-0.002
-0.702	-0.430	-0.727	0.027	-0.035	-0.002
-0.675	-0.419	-0.720	0.027	-0.035	-0.002
-0.677	-0.443	-0.720	0.027	-0.035	-0.002
-0.678	-0.439	-0.740	0.028	-0.035	-0.001
-0.684	-0.420	-0.713	0.027	-0.035	-0.001
-0.692	-0.381	-0.744	0.028	-0.035	-0.001
-0.659	-0.393	-0.682	0.027	-0.035	-0.001
-0.676	-0.410	-0.672	0.027	-0.035	-0.001
-0.671	-0.401	-0.693	0.028	-0.036	-0.001
-0.716	-0.428	-0.722	0.027	-0.035	-0.001
-0.683	-0.384	-0.727	0.028	-0.035	-0.001
-0.665	-0.402	-0.724	0.028	-0.035	-0.001
-0.685	-0.406	-0.676	0.028	-0.035	-0.001
-0.667	-0.404	-0.704	0.028	-0.035	-0.001
-0.705	-0.423	-0.713	0.028	-0.035	-0.001
-0.681	-0.373	-0.717	0.028	-0.035	-0.001
-0.679	-0.415	-0.678	0.027	-0.035	-0.001
-0.709	-0.407	-0.690	0.028	-0.035	-0.001
-0.680	-0.409	-0.655	0.027	-0.035	-0.001
-0.722	-0.423	-0.685	0.028	-0.035	-0.001
-0.663	-0.396	-0.714	0.028	-0.036	-0.001
-0.687	-0.405	-0.714	0.028	-0.035	-0.001
-0.684	-0.380	-0.717	0.028	-0.035	-0.001
-0.686	-0.392	-0.680	0.028	-0.035	-0.002
-0.691	-0.396	-0.697	0.028	-0.035	-0.001
-0.670	-0.388	-0.680	0.028	-0.035	-0.001
-0.701	-0.418	-0.696	0.028	-0.035	-0.001
-0.670	-0.393	-0.701	0.028	-0.035	-0.001
-0.687	-0.391	-0.707	0.028	-0.035	-0.001
-0.668	-0.382	-0.681	0.028	-0.035	-0.002
-0.653	-0.406	-0.677	0.028	-0.035	-0.001
-0.690	-0.391	-0.711	0.028	-0.035	-0.001
-0.663	-0.373	-0.704	0.028	-0.035	-0.001
-0.707	-0.374	-0.687	0.028	-0.035	-0.002
-0.662	-0.367	-0.685	0.028	-0.035	-0.002
-0.667	-0.403	-0.680	0.028	-0.035	-0.002
-0.684	-0.384	-0.729	0.029	-0.036	-0.001
-0.660	-0.380	-0.694	0.028	-0.036	-0.001
-0.683	-0.380	-0.721	0.028	-0.035	-0.001
-0.649	-0.364	-0.685	0.028	-0.035	-0.002
-0.676	-0.395	-0.656	0.028	-0.035	-0.002
-0.666	-0.378	-0.663	0.028	-0.036	-0.001
-0.661	-0.397	-0.694	0.028	-0.036	-0.002
-0.689	-0.372	-0.708	0.028	-0.035	-0.001
-0.652	-0.379	-0.670	0.028	-0.035	-0.001
-0.685	-0.383	-0.677	0.028	-0.035	-0.002
-0.652	-0.374	-0.671	0.028	-0.036	-0.002
-0.656	-0.393	-0.663	0.028	-0.035	-0.002
-0.667	-0.374	-0.663	0.028	-0.035	-0.001
-0.669	-0.384	-0.690	0.028	-0.035	-0.001
-0.683	-0.378	-0.687	0.028	-0.035	-0.002
-0.656	-0.372	-0.602	0.028	-0.036	-0.002
-0.666	-0.395	-0.657	0.028	-0.035	-0.002
-0.630	-0.382	-0.667	0.028	-0.036	-0.001
-0.674	-0.381	-0.663	0.028	-0.035	-0.001
-0.675	-0.353	-0.684	0.028	-0.035	-0.001
-0.651	-0.376	-0.663	0.028	-0.035	-0.001
-0.673	-0.375	-0.664	0.028	-0.035	-0.002
-0.655	-0.386	-0.629	0.028	-0.036	-0.001
-0.694	-0.406	-0.645	0.028	-0.035	-0.001
-0.664	-0.370	-0.694	0.028	-0.035	-0.001
-0.656	-0.368	-0.663	0.028	-0.035	-0.001
-0.674	-0.376	-0.636	0.028	-0.035	-0.002
-0.636	-0.391	-0.639	0.028	-0.036	-0.001
-0.678	-0.389	-0.649	0.028	-0.035	-0.001
-0.649	-0.355	-0.660	0.028	-0.035	-0.001
-0.665	-0.387	-0.666	0.028	-0.035	-0.001
-0.664	-0.375	-0.640	0.028	-0.035	-0.001
-0.663	-0.413	-0.643	0.028	-0.035	-0.002
-0.675	-0.398	-0.615	0.028	-0.035	-0.001
-0.645	-0.387	-0.670	0.028	-0.035	-0.001
-0.668	-0.397	-0.697	0.028	-0.034	-0.001
-0.667	-0.371	-0.674	0.028	-0.035	-0.001
-0.669	-0.380	-0.632	0.028	-0.035	-0.002
-0.668	-0.382	-0.636	0.028	-0.035	-0.001
-0.650	-0.379	-0.646	0.028	-0.036	-0.001
-0.681	-0.393	-0.667	0.028	-0.035	-0.001
-0.662	-0.371	-0.650	0.028	-0.035	-0.001
-0.686	-0.396	-0.666	0.028	-0.035	-0.002
-0.645	-0.356	-0.617	0.028	-0.035	-0.002
-0.659	-0.382	-0.633	0.028	-0.035	-0.001
-0.674	-0.379	-0.667	0.028	-0.035	-0.001
-0.663	-0.386	-0.653	0.028	-0.036	-0.001
-0.679	-0.358	-0.643	0.028	-0.035	-0.001
-0.643	-0.369	-0.616	0.028	-0.035	-0.001
-0.660	-0.397	-0.592	0.028	-0.035	-0.002
-0.667	-0.370	-0.640	0.029	-0.036	-0.001
-0.665	-0.392	-0.635	0.028	-0.035	-0.001
-0.680	-0.343	-0.646	0.028	-0.035	-0.001
-0.639	-0.372	-0.654	0.028	-0.036	-0.002
-0.669	-0.390	-0.602	0.028	-0.035	-0.001
-0.667	-0.375	-0.606	0.028	-0.036	-0.001
-0.678	-0.398	-0.618	0.028	-0.035	-0.001
-0.666	-0.371	-0.633	0.029	-0.036	-0.001
-0.660	-0.365	-0.643	0.028	-0.035	-0.001
-0.672	-0.387	-0.585	0.029	-0.035	-0.001
-0.648	-0.369	-0.572	0.028	-0.036	-0.002
-0.676	-0.394	-0.615	0.028	-0.035	-0.001
-0.663	-0.352	-0.619	0.028	-0.035	-0.001
-0.671	-0.390	-0.619	0.028	-0.035	-0.001
-0.673	-0.381	-0.633	0.028	-0.035	-0.001
-0.663	-0.368	-0.605	0.028	-0.036	-0.001
-0.663	-0.394	-0.591	0.028	-0.035	-0.001
-0.633	-0.379	-0.599	0.028	-0.036	-0.001
-0.666	-0.389	-0.615	0.028	-0.035	-0.001
-0.669	-0.365	-0.612	0.028	-0.035	-0.001
-0.655	-0.376	-0.574	0.028	-0.035	-0.001
-0.677	-0.378	-0.592	0.028	-0.035	-0.001
-0.662	-0.381	-0.575	0.028	-0.036	-0.001
-0.688	-0.396	-0.611	0.028	-0.035	-0.001
-0.654	-0.378	-0.636	0.028	-0.036	-0.001
-0.672	-0.384	-0.615	0.028	-0.035	-0.001
-0.633	-0.358	-0.586	0.028	-0.035	-0.002
-0.657	-0.402	-0.578	0.028	-0.035	-0.002
-0.677	-0.387	-0.605	0.029	-0.035	-0.001
-0.663	-0.368	-0.653	0.028	-0.036	-0.001
-0.675	-0.394	-0.615	0.028	-0.035	-0.001
-0.656	-0.384	-0.599	0.028	-0.035	-0.001
-0.674	-0.407	-0.591	0.028	-0.035	-0.002
-0.664	-0.381	-0.572	0.028	-0.035	-0.002
-0.652	-0.388	-0.591	0.028	-0.035	-0.001
-0.675	-0.395	-0.615	0.028	-0.035	-0.001
-0.635	-0.358	-0.593	0.028	-0.036	-0.002
-0.687	-0.391	-0.595	0.028	-0.035	-0.002
-0.654	-0.371	-0.589	0.028	-0.035	-0.002
-0.669	-0.397	-0.560	0.028	-0.035	-0.001
-0.656	-0.397	-0.585	0.029	-0.036	-0.001
-0.662	-0.386	-0.574	0.028	-0.035	-0.001
-0.680	-0.352	-0.623	0.028	-0.035	-0.001
-0.642	-0.365	-0.524	0.028	-0.035	-0.002
-0.669	-0.385	-0.547	0.028	-0.035	-0.002
-0.652	-0.382	-0.558	0.028	-0.036	-0.001
-0.688	-0.413	-0.573	0.028	-0.035	-0.001
-0.677	-0.378	-0.564	0.029	-0.035	-0.001
-0.657	-0.374	-0.571	0.028	-0.035	-0.001
-0.677	-0.383	-0.547	0.029	-0.035	-0.001
-0.647	-0.381	-0.561	0.028	-0.036	-0.001
-0.681	-0.393	-0.567	0.028	-0.035	-0.001
-0.664	-0.352	-0.578	0.029	-0.035	-0.001
-0.671	-0.386	-0.543	0.028	-0.035	-0.001
-0.676	-0.381	-0.544	0.029	-0.035	-0.001
-0.669	-0.377	-0.543	0.028	-0.035	-0.001
-0.692	-0.405	-0.546	0.028	-0.035	-0.001
-0.644	-0.374	-0.551	0.029	-0.036	-0.001
-0.674	-0.397	-0.584	0.028	-0.035	-0.001
-0.662	-0.371	-0.557	0.028	-0.035	-0.001
-0.668	-0.372	-0.530	0.028	-0.035	-0.002
-0.664	-0.376	-0.531	0.029	-0.035	-0.002
-0.653	-0.390	-0.537	0.028	-0.036	-0.001
-0.686	-0.398	-0.571	0.029	-0.035	-0.001
-0.659	-0.386	-0.578	0.028	-0.035	-0.001
-0.674	-0.374	-0.561	0.028	-0.035	-0.001
[truncated: 109,000 more rows]
