# Supplementary material for: Identification of Haptic Based Guiding Using Hard Reins
Source: PLoS One. 2015 Jul 22;10(7):e0132020. doi: 10.1371/journal.pone.0132020 (PMC4511788; doi:10.1371/journal.pone.0132020)
Supplement: S5 File — (ZIP) [file pone.0132020.s005.zip › Exp2_ForceData1/Subject3/path3/T9.csv]

0.318	-0.065	0.469	0.006	-0.003	-0.000
0.315	-0.037	0.456	0.006	-0.002	-0.000
0.309	-0.076	0.471	0.006	-0.003	-0.000
0.312	-0.059	0.476	0.007	-0.003	-0.000
0.296	-0.051	0.442	0.006	-0.003	-0.001
0.328	-0.032	0.461	0.007	-0.003	-0.001
0.300	-0.058	0.452	0.006	-0.003	-0.001
0.319	-0.050	0.538	0.006	-0.003	-0.000
0.307	-0.055	0.496	0.007	-0.002	-0.001
0.320	-0.055	0.483	0.006	-0.003	-0.001
0.319	-0.053	0.493	0.006	-0.003	-0.001
0.305	-0.074	0.514	0.007	-0.003	-0.001
0.322	-0.044	0.489	0.007	-0.003	-0.001
0.290	-0.070	0.484	0.006	-0.003	-0.000
0.312	-0.053	0.486	0.006	-0.003	-0.000
0.294	-0.063	0.470	0.007	-0.003	-0.000
0.319	-0.059	0.470	0.006	-0.003	-0.000
0.306	-0.069	0.446	0.006	-0.003	-0.000
0.272	-0.090	0.489	0.006	-0.003	0.000
0.320	-0.062	0.459	0.007	-0.003	-0.000
0.290	-0.067	0.453	0.007	-0.002	-0.000
0.314	-0.048	0.442	0.006	-0.003	-0.000
0.288	-0.042	0.449	0.007	-0.002	-0.000
0.313	-0.062	0.487	0.006	-0.003	-0.000
0.301	-0.034	0.442	0.007	-0.003	-0.000
0.306	-0.063	0.453	0.006	-0.003	-0.000
0.316	-0.050	0.459	0.006	-0.003	-0.000
0.286	-0.060	0.439	0.006	-0.002	-0.001
0.322	-0.036	0.469	0.006	-0.003	-0.000
0.291	-0.061	0.473	0.007	-0.002	-0.000
0.303	-0.051	0.473	0.006	-0.003	-0.000
0.337	-0.042	0.475	0.007	-0.003	-0.001
0.286	-0.074	0.484	0.006	-0.003	-0.001
0.312	-0.046	0.466	0.007	-0.003	-0.000
0.296	-0.067	0.486	0.007	-0.002	-0.001
0.304	-0.051	0.517	0.006	-0.003	-0.000
0.292	-0.055	0.483	0.007	-0.003	-0.000
0.300	-0.065	0.494	0.006	-0.003	-0.000
0.296	-0.049	0.452	0.007	-0.003	-0.000
0.306	-0.055	0.483	0.006	-0.003	-0.000
0.305	-0.054	0.473	0.007	-0.003	0.000
0.266	-0.078	0.485	0.006	-0.002	0.000
0.313	-0.052	0.473	0.006	-0.003	0.000
0.282	-0.059	0.422	0.007	-0.002	-0.000
0.288	-0.059	0.457	0.006	-0.003	0.000
0.300	-0.044	0.467	0.007	-0.003	0.000
0.288	-0.063	0.484	0.006	-0.003	-0.000
0.297	-0.031	0.436	0.007	-0.003	0.000
0.286	-0.067	0.467	0.006	-0.002	-0.000
0.310	-0.051	0.477	0.006	-0.003	-0.000
0.280	-0.043	0.456	0.007	-0.002	-0.000
0.309	-0.057	0.525	0.006	-0.002	0.000
0.286	-0.052	0.480	0.007	-0.002	-0.000
0.287	-0.047	0.480	0.006	-0.002	-0.000
0.310	-0.034	0.476	0.007	-0.003	-0.000
0.283	-0.059	0.501	0.006	-0.002	-0.000
0.304	-0.043	0.538	0.006	-0.003	-0.000
0.275	-0.060	0.508	0.007	-0.002	-0.000
0.312	-0.056	0.487	0.006	-0.003	0.000
0.277	-0.053	0.481	0.006	-0.002	-0.000
0.288	-0.063	0.491	0.006	-0.003	-0.000
0.297	-0.052	0.473	0.007	-0.003	-0.000
0.285	-0.065	0.488	0.006	-0.003	0.000
0.301	-0.030	0.487	0.007	-0.003	0.000
0.264	-0.072	0.454	0.007	-0.003	0.000
0.299	-0.043	0.467	0.006	-0.003	0.000
0.280	-0.056	0.436	0.006	-0.002	-0.000
0.275	-0.060	0.474	0.006	-0.003	0.000
0.283	-0.049	0.453	0.007	-0.002	0.000
0.289	-0.055	0.457	0.006	-0.002	0.000
0.288	-0.039	0.453	0.006	-0.003	0.000
0.247	-0.049	0.470	0.006	-0.002	-0.000
0.301	-0.034	0.469	0.006	-0.003	-0.000
0.281	-0.047	0.453	0.006	-0.002	-0.000
0.299	-0.050	0.484	0.006	-0.003	0.000
0.285	-0.041	0.507	0.007	-0.002	-0.000
0.279	-0.085	0.491	0.006	-0.002	-0.001
0.292	-0.043	0.476	0.007	-0.003	-0.000
0.279	-0.052	0.491	0.006	-0.002	-0.000
0.289	-0.049	0.501	0.007	-0.003	-0.000
0.268	-0.059	0.494	0.007	-0.002	0.000
0.308	-0.054	0.490	0.006	-0.003	-0.000
0.269	-0.048	0.460	0.007	-0.002	0.000
0.282	-0.055	0.454	0.006	-0.003	-0.000
0.285	-0.053	0.460	0.007	-0.003	0.000
0.262	-0.061	0.492	0.006	-0.002	0.000
0.286	-0.028	0.481	0.007	-0.002	0.001
0.262	-0.062	0.457	0.007	-0.002	0.000
0.289	-0.042	0.481	0.006	-0.002	0.000
0.271	-0.040	0.430	0.006	-0.002	0.000
0.259	-0.050	0.454	0.006	-0.003	0.000
0.280	-0.039	0.467	0.007	-0.002	0.000
0.274	-0.052	0.461	0.006	-0.002	0.000
0.275	-0.029	0.463	0.007	-0.002	0.000
0.257	-0.036	0.471	0.006	-0.002	0.000
0.287	-0.039	0.488	0.006	-0.002	0.000
0.262	-0.042	0.515	0.007	-0.002	0.000
0.279	-0.041	0.508	0.006	-0.002	0.000
0.272	-0.038	0.491	0.007	-0.002	0.000
0.271	-0.058	0.477	0.006	-0.002	-0.000
0.288	-0.038	0.497	0.006	-0.002	-0.000
0.266	-0.052	0.518	0.007	-0.002	0.000
0.284	-0.042	0.515	0.006	-0.003	0.000
0.258	-0.064	0.499	0.006	-0.002	0.000
0.278	-0.048	0.495	0.006	-0.002	0.000
0.267	-0.033	0.490	0.007	-0.003	0.000
0.287	-0.055	0.477	0.006	-0.002	0.000
0.299	-0.053	0.467	0.007	-0.002	0.001
0.254	-0.047	0.495	0.006	-0.002	0.000
0.270	-0.036	0.467	0.006	-0.003	0.000
0.245	-0.061	0.450	0.007	-0.002	0.000
0.257	-0.048	0.482	0.006	-0.002	0.001
0.263	-0.002	0.467	0.007	-0.002	0.001
0.244	-0.053	0.472	0.006	-0.002	0.001
0.281	-0.041	0.457	0.006	-0.002	0.001
0.263	-0.053	0.433	0.006	-0.002	0.000
0.285	-0.019	0.453	0.006	-0.002	0.000
0.252	-0.039	0.481	0.007	-0.002	0.000
0.269	-0.047	0.474	0.006	-0.002	0.000
0.261	-0.033	0.481	0.007	-0.002	0.000
0.236	-0.028	0.467	0.006	-0.002	-0.000
0.279	-0.032	0.467	0.007	-0.002	0.000
0.252	-0.055	0.464	0.006	-0.002	0.000
0.275	-0.022	0.511	0.006	-0.002	0.000
0.255	-0.036	0.491	0.007	-0.002	0.000
0.263	-0.075	0.495	0.006	-0.003	0.000
0.268	-0.036	0.494	0.007	-0.002	0.000
0.263	-0.042	0.498	0.006	-0.002	0.000
0.268	-0.031	0.480	0.007	-0.003	0.000
0.255	-0.051	0.505	0.006	-0.002	0.000
0.283	-0.039	0.498	0.007	-0.003	0.001
0.245	-0.053	0.468	0.007	-0.002	0.000
0.267	-0.040	0.461	0.006	-0.003	0.000
0.262	-0.060	0.454	0.007	-0.002	0.001
0.244	-0.055	0.489	0.006	-0.002	0.001
0.272	-0.012	0.464	0.007	-0.002	0.001
0.233	-0.047	0.455	0.007	-0.002	0.001
0.271	-0.040	0.481	0.006	-0.002	0.001
0.251	-0.025	0.440	0.007	-0.002	0.001
0.252	-0.038	0.465	0.006	-0.002	0.001
0.256	-0.031	0.461	0.006	-0.002	0.001
0.258	-0.043	0.482	0.006	-0.002	0.001
0.260	-0.018	0.457	0.006	-0.002	0.001
0.238	-0.035	0.485	0.006	-0.002	0.000
0.272	-0.029	0.495	0.006	-0.002	0.000
0.252	-0.043	0.505	0.007	-0.001	0.000
0.266	-0.034	0.519	0.006	-0.002	0.001
0.251	-0.034	0.495	0.007	-0.002	0.000
0.260	-0.055	0.488	0.006	-0.002	0.000
0.264	-0.026	0.501	0.007	-0.002	0.000
0.248	-0.040	0.502	0.007	-0.002	0.000
0.259	-0.030	0.512	0.007	-0.003	0.001
0.219	-0.055	0.497	0.006	-0.002	0.001
0.275	-0.037	0.492	0.006	-0.002	0.001
0.249	-0.046	0.464	0.007	-0.002	0.001
0.253	-0.042	0.458	0.006	-0.002	0.001
0.274	-0.037	0.461	0.007	-0.002	0.001
0.237	-0.057	0.479	0.006	-0.002	0.001
0.261	-0.009	0.457	0.006	-0.002	0.001
0.245	-0.049	0.424	0.007	-0.002	0.001
0.258	-0.038	0.458	0.006	-0.002	0.001
0.241	-0.006	0.454	0.007	-0.002	0.001
0.247	-0.034	0.465	0.006	-0.002	0.001
0.252	-0.034	0.471	0.007	-0.002	0.001
0.247	-0.039	0.455	0.006	-0.001	0.001
0.289	0.002	0.487	0.006	-0.002	0.000
0.227	-0.040	0.492	0.006	-0.002	0.000
0.273	-0.040	0.464	0.006	-0.002	0.000
0.244	-0.036	0.498	0.007	-0.002	0.000
0.252	-0.033	0.499	0.006	-0.002	0.000
0.249	-0.030	0.495	0.006	-0.002	0.000
0.248	-0.053	0.506	0.006	-0.002	0.000
0.255	-0.028	0.460	0.007	-0.003	0.000
0.253	-0.040	0.495	0.007	-0.002	0.000
0.268	-0.041	0.516	0.006	-0.003	0.001
0.217	-0.059	0.497	0.006	-0.001	0.001
0.263	-0.032	0.502	0.006	-0.002	0.001
0.241	-0.035	0.444	0.007	-0.002	0.001
0.245	-0.043	0.462	0.006	-0.002	0.001
0.259	-0.027	0.465	0.007	-0.002	0.001
0.249	-0.040	0.475	0.006	-0.002	0.001
0.251	-0.005	0.451	0.006	-0.002	0.001
0.234	-0.052	0.465	0.006	-0.002	0.001
0.259	-0.027	0.482	0.006	-0.002	0.001
0.240	-0.017	0.444	0.006	-0.002	0.001
0.253	-0.038	0.507	0.005	-0.002	0.001
0.241	-0.038	0.485	0.007	-0.002	0.001
0.242	-0.025	0.471	0.006	-0.002	0.001
0.270	-0.016	0.477	0.007	-0.002	0.000
0.233	-0.035	0.495	0.006	-0.002	0.000
0.254	-0.018	0.546	0.006	-0.003	0.001
0.238	-0.037	0.492	0.007	-0.001	0.001
0.272	-0.031	0.492	0.006	-0.002	0.001
0.241	-0.028	0.492	0.006	-0.002	0.000
0.247	-0.046	0.509	0.006	-0.002	0.000
0.254	-0.030	0.491	0.007	-0.002	0.001
0.237	-0.051	0.493	0.006	-0.002	0.001
0.248	-0.013	0.502	0.006	-0.002	0.001
0.222	-0.055	0.490	0.006	-0.002	0.001
0.256	-0.028	0.475	0.006	-0.002	0.001
0.243	-0.046	0.448	0.007	-0.002	0.001
0.214	-0.046	0.483	0.006	-0.002	0.001
0.249	-0.030	0.468	0.007	-0.002	0.001
0.231	-0.041	0.451	0.006	-0.002	0.001
0.252	-0.006	0.434	0.006	-0.002	0.001
0.226	-0.031	0.461	0.007	-0.002	0.001
0.258	-0.031	0.468	0.006	-0.002	0.001
0.233	-0.018	0.465	0.006	-0.002	0.001
0.247	-0.037	0.475	0.006	-0.001	0.001
0.250	-0.032	0.485	0.007	-0.002	0.001
0.221	-0.055	0.479	0.006	-0.001	0.000
0.271	-0.014	0.491	0.007	-0.002	0.000
0.223	-0.031	0.492	0.006	-0.001	0.001
0.249	-0.028	0.526	0.006	-0.002	0.001
0.249	-0.016	0.488	0.007	-0.001	0.000
0.238	-0.044	0.499	0.006	-0.002	0.000
0.240	-0.027	0.495	0.007	-0.002	0.000
0.252	-0.037	0.495	0.006	-0.002	0.001
0.249	-0.032	0.471	0.007	-0.002	0.001
0.220	-0.043	0.503	0.006	-0.001	0.001
0.243	-0.020	0.485	0.007	-0.002	0.001
0.216	-0.044	0.448	0.007	-0.002	0.001
0.258	-0.029	0.489	0.006	-0.002	0.001
0.242	-0.016	0.461	0.007	-0.002	0.001
0.218	-0.049	0.493	0.006	-0.002	0.001
0.257	-0.024	0.468	0.006	-0.002	0.001
0.243	-0.055	0.442	0.006	-0.001	0.001
0.241	-0.028	0.455	0.006	-0.002	0.001
0.223	-0.019	0.479	0.006	-0.002	0.001
0.255	-0.019	0.471	0.006	-0.002	0.001
0.233	-0.030	0.502	0.007	-0.001	0.001
0.243	-0.031	0.499	0.006	-0.002	0.001
0.242	-0.022	0.492	0.007	-0.002	0.001
0.231	-0.046	0.492	0.006	-0.002	0.000
0.258	-0.015	0.509	0.006	-0.002	0.001
0.227	-0.030	0.519	0.007	-0.001	0.000
0.246	-0.032	0.516	0.006	-0.002	0.001
0.230	-0.038	0.506	0.006	-0.001	0.001
0.245	-0.028	0.485	0.006	-0.002	0.001
0.226	-0.034	0.513	0.007	-0.002	0.001
0.240	-0.041	0.485	0.006	-0.002	0.001
0.277	-0.034	0.475	0.007	-0.002	0.001
0.226	-0.039	0.482	0.006	-0.002	0.001
0.241	-0.011	0.478	0.006	-0.002	0.001
0.230	-0.039	0.468	0.007	-0.002	0.001
0.228	-0.045	0.483	0.006	-0.002	0.001
0.234	0.011	0.464	0.007	-0.002	0.001
0.207	-0.039	0.476	0.006	-0.002	0.001
0.248	-0.019	0.468	0.006	-0.002	0.001
0.228	-0.038	0.448	0.006	-0.001	0.001
0.257	-0.006	0.474	0.006	-0.002	0.001
0.215	-0.036	0.479	0.006	-0.001	0.001
0.250	-0.029	0.475	0.006	-0.002	0.001
0.226	-0.018	0.472	0.007	-0.001	0.001
0.205	-0.023	0.503	0.006	-0.002	0.001
0.253	-0.016	0.488	0.006	-0.002	0.000
0.238	-0.031	0.489	0.006	-0.001	0.001
0.254	-0.021	0.536	0.006	-0.002	0.001
0.232	-0.024	0.492	0.007	-0.001	0.001
0.247	-0.054	0.523	0.006	-0.002	0.000
0.242	-0.027	0.492	0.007	-0.002	0.001
0.241	-0.031	0.509	0.006	-0.001	0.001
0.232	-0.026	0.502	0.007	-0.002	0.001
0.215	-0.045	0.493	0.006	-0.002	0.001
0.259	-0.028	0.492	0.007	-0.002	0.001
0.220	-0.027	0.472	0.007	-0.002	0.001
0.234	-0.012	0.468	0.006	-0.002	0.001
0.230	-0.033	0.455	0.007	-0.002	0.001
0.234	-0.032	0.475	0.006	-0.002	0.001
0.230	-0.001	0.482	0.007	-0.002	0.001
0.218	-0.041	0.487	0.006	-0.001	0.001
0.244	-0.023	0.485	0.006	-0.001	0.001
0.222	-0.018	0.461	0.007	-0.001	0.001
0.249	-0.011	0.478	0.006	-0.002	0.001
0.223	-0.028	0.482	0.006	-0.001	0.001
0.232	-0.024	0.527	0.006	-0.002	0.001
0.229	-0.014	0.503	0.007	-0.001	0.001
0.216	-0.017	0.485	0.006	-0.001	0.001
0.244	-0.018	0.506	0.006	-0.001	0.001
0.220	-0.048	0.537	0.007	-0.001	0.001
0.252	-0.002	0.536	0.007	-0.002	0.001
0.226	-0.033	0.517	0.006	-0.001	0.001
0.235	-0.028	0.509	0.006	-0.002	0.001
0.230	-0.028	0.495	0.007	-0.002	0.001
0.235	-0.030	0.503	0.006	-0.002	0.001
0.237	-0.019	0.485	0.007	-0.002	0.001
0.182	-0.053	0.491	0.006	-0.001	0.001
0.253	-0.024	0.475	0.007	-0.002	0.001
0.221	-0.026	0.472	0.007	-0.002	0.001
0.235	-0.011	0.451	0.006	-0.002	0.001
0.212	-0.022	0.489	0.007	-0.001	0.001
0.230	-0.035	0.483	0.006	-0.002	0.001
0.227	-0.001	0.465	0.006	-0.001	0.001
0.215	-0.021	0.479	0.006	-0.001	0.001
0.239	-0.021	0.475	0.006	-0.002	0.001
0.205	-0.026	0.455	0.006	-0.001	0.001
0.241	-0.009	0.471	0.007	-0.001	0.001
0.214	-0.021	0.492	0.007	-0.001	0.001
0.224	-0.014	0.506	0.006	-0.001	0.001
0.249	0.003	0.485	0.006	-0.001	0.001
0.210	-0.037	0.507	0.006	-0.001	0.001
0.225	-0.017	0.502	0.007	-0.002	0.001
0.213	-0.030	0.510	0.006	-0.001	0.001
0.217	-0.010	0.499	0.006	-0.002	0.001
0.211	-0.022	0.493	0.007	-0.001	0.001
0.236	-0.026	0.523	0.006	-0.002	0.001
0.200	-0.026	0.465	0.007	-0.002	0.001
0.221	-0.018	0.500	0.006	-0.002	0.001
0.225	-0.020	0.489	0.007	-0.002	0.001
0.183	-0.044	0.505	0.006	-0.001	0.002
0.231	-0.012	0.475	0.007	-0.002	0.001
0.208	-0.034	0.425	0.006	-0.000	0.001
0.210	-0.017	0.483	0.006	-0.002	0.001
0.227	-0.010	0.479	0.007	-0.002	0.002
0.213	-0.021	0.483	0.006	-0.001	0.001
0.213	0.001	0.483	0.006	-0.001	0.002
0.210	-0.024	0.500	0.006	-0.001	0.001
0.227	-0.012	0.485	0.006	-0.001	0.001
0.204	-0.016	0.469	0.006	-0.001	0.001
0.230	-0.005	0.527	0.006	-0.001	0.001
0.210	-0.022	0.530	0.007	-0.001	0.001
0.217	-0.015	0.517	0.006	-0.002	0.001
0.225	-0.002	0.492	0.007	-0.001	0.001
0.204	-0.026	0.503	0.006	-0.001	0.001
0.215	-0.014	0.544	0.006	-0.002	0.001
0.214	-0.025	0.527	0.006	-0.001	0.001
0.238	-0.013	0.496	0.006	-0.002	0.001
0.205	-0.022	0.504	0.006	-0.001	0.001
0.216	-0.029	0.507	0.006	-0.002	0.001
0.206	-0.023	0.462	0.007	-0.002	0.001
0.196	-0.030	0.491	0.006	-0.001	0.001
0.223	0.017	0.483	0.007	-0.002	0.002
0.185	-0.035	0.477	0.006	-0.001	0.002
0.229	-0.019	0.456	0.006	-0.002	0.002
0.202	-0.027	0.459	0.006	-0.001	0.001
0.206	-0.028	0.460	0.006	-0.002	0.001
0.208	-0.011	0.466	0.006	-0.001	0.002
0.210	-0.017	0.473	0.006	-0.001	0.001
0.220	-0.006	0.459	0.006	-0.001	0.002
0.175	-0.004	0.483	0.006	-0.001	0.001
0.226	0.003	0.462	0.006	-0.002	0.001
0.194	-0.017	0.466	0.006	-0.001	0.001
0.214	-0.004	0.527	0.006	-0.001	0.001
0.205	-0.005	0.489	0.007	-0.001	0.001
0.208	-0.048	0.487	0.006	-0.001	0.001
0.231	-0.002	0.510	0.006	-0.001	0.001
0.210	-0.020	0.524	0.006	-0.001	0.001
0.215	-0.006	0.520	0.006	-0.002	0.001
0.203	-0.016	0.496	0.007	-0.001	0.001
0.215	-0.018	0.507	0.006	-0.001	0.001
0.200	-0.010	0.483	0.006	-0.001	0.001
0.207	-0.027	0.480	0.006	-0.002	0.001
0.221	-0.018	0.483	0.007	-0.002	0.002
0.191	-0.032	0.491	0.006	-0.001	0.002
0.216	-0.002	0.507	0.006	-0.002	0.002
0.195	-0.028	0.456	0.006	-0.001	0.002
0.211	-0.015	0.476	0.006	-0.002	0.001
0.199	-0.015	0.473	0.006	-0.001	0.002
0.193	-0.023	0.474	0.006	-0.001	0.002
0.211	-0.015	0.449	0.006	-0.001	0.002
0.202	-0.024	0.457	0.006	-0.001	0.002
0.192	-0.009	0.473	0.006	-0.001	0.002
0.186	0.001	0.466	0.006	-0.001	0.001
0.221	-0.008	0.483	0.006	-0.001	0.001
0.195	-0.012	0.493	0.007	-0.001	0.002
0.212	-0.013	0.538	0.006	-0.002	0.001
0.198	-0.010	0.493	0.006	-0.001	0.001
0.198	-0.031	0.494	0.006	-0.001	0.001
0.219	-0.001	0.500	0.006	-0.001	0.001
0.193	-0.036	0.504	0.006	-0.001	0.001
0.208	-0.020	0.517	0.006	-0.002	0.001
0.175	-0.036	0.505	0.006	-0.001	0.002
0.219	-0.018	0.494	0.006	-0.002	0.002
0.180	-0.011	0.459	0.006	-0.001	0.001
0.214	-0.019	0.473	0.006	-0.002	0.001
0.218	-0.011	0.456	0.007	-0.001	0.002
0.190	-0.029	0.478	0.006	-0.001	0.002
0.203	0.005	0.449	0.006	-0.002	0.002
0.184	-0.025	0.433	0.006	-0.001	0.002
0.202	-0.006	0.453	0.006	-0.001	0.002
0.183	0.005	0.473	0.006	-0.001	0.002
0.192	-0.013	0.463	0.006	-0.001	0.002
0.202	-0.002	0.476	0.006	-0.001	0.002
0.201	-0.014	0.477	0.006	-0.001	0.002
0.234	0.024	0.475	0.006	-0.001	0.001
0.183	-0.024	0.470	0.006	-0.001	0.001
0.217	-0.002	0.472	0.006	-0.001	0.001
0.186	-0.019	0.507	0.006	-0.001	0.001
0.204	-0.013	0.518	0.006	-0.002	0.001
0.201	-0.015	0.483	0.006	-0.001	0.001
0.190	-0.028	0.498	0.006	-0.001	0.001
0.208	-0.011	0.455	0.006	-0.002	0.001
0.202	-0.017	0.497	0.006	-0.001	0.001
0.214	-0.021	0.504	0.006	-0.002	0.002
0.170	-0.031	0.488	0.006	-0.001	0.002
0.218	-0.015	0.483	0.006	-0.002	0.002
0.190	-0.016	0.450	0.006	-0.001	0.002
0.192	-0.020	0.467	0.005	-0.002	0.002
0.209	0.000	0.456	0.006	-0.001	0.002
0.192	-0.019	0.491	0.006	-0.001	0.002
0.196	0.006	0.439	0.006	-0.002	0.002
0.180	-0.023	0.453	0.006	-0.001	0.002
0.206	-0.012	0.456	0.006	-0.001	0.002
0.197	0.004	0.446	0.006	-0.001	0.002
0.211	-0.010	0.508	0.005	-0.001	0.002
0.187	-0.017	0.480	0.006	-0.001	0.002
0.191	-0.008	0.473	0.006	-0.001	0.002
0.220	-0.004	0.490	0.006	-0.001	0.001
0.181	-0.020	0.518	0.006	-0.001	0.001
0.195	-0.008	0.552	0.006	-0.002	0.001
0.192	-0.032	0.508	0.006	-0.001	0.001
0.213	-0.007	0.480	0.006	-0.002	0.002
0.184	-0.012	0.498	0.006	-0.001	0.002
0.198	-0.031	0.477	0.006	-0.001	0.001
0.184	-0.018	0.453	0.006	-0.002	0.002
0.179	-0.024	0.478	0.006	-0.001	0.002
0.201	0.022	0.487	0.006	-0.001	0.002
0.162	-0.039	0.471	0.006	-0.001	0.002
0.207	-0.015	0.460	0.006	-0.001	0.002
0.191	-0.017	0.409	0.006	-0.001	0.002
0.196	-0.005	0.463	0.006	-0.002	0.002
0.185	-0.013	0.457	0.006	-0.001	0.002
0.190	-0.017	0.464	0.006	-0.001	0.002
0.185	0.004	0.453	0.006	-0.001	0.002
0.171	0.002	0.487	0.005	-0.001	0.001
0.219	0.005	0.483	0.006	-0.001	0.001
0.185	-0.022	0.481	0.006	-0.001	0.001
0.204	-0.003	0.497	0.006	-0.001	0.001
0.194	-0.008	0.511	0.006	-0.001	0.002
0.191	-0.048	0.511	0.006	-0.001	0.001
0.204	-0.003	0.504	0.006	-0.001	0.001
0.194	-0.013	0.487	0.006	-0.001	0.001
0.186	-0.010	0.501	0.006	-0.002	0.002
0.171	-0.022	0.502	0.006	-0.001	0.002
0.216	-0.016	0.494	0.006	-0.001	0.002
0.178	-0.013	0.456	0.006	-0.001	0.001
0.198	-0.016	0.440	0.005	-0.002	0.001
0.190	-0.034	0.457	0.006	-0.001	0.002
0.173	-0.033	0.475	0.006	-0.001	0.002
0.199	0.007	0.477	0.006	-0.001	0.002
0.166	-0.033	0.447	0.006	-0.001	0.002
0.189	-0.008	0.453	0.006	-0.001	0.002
0.185	-0.008	0.440	0.006	-0.001	0.002
0.186	-0.011	0.453	0.006	-0.001	0.002
0.182	-0.014	0.470	0.006	-0.001	0.002
0.194	-0.018	0.487	0.005	-0.001	0.001
0.193	-0.013	0.481	0.006	-0.001	0.002
0.168	-0.008	0.467	0.006	-0.001	0.001
0.194	-0.005	0.484	0.006	-0.001	0.001
0.182	-0.018	0.521	0.006	-0.001	0.002
0.194	-0.006	0.545	0.006	-0.002	0.001
0.182	-0.016	0.504	0.006	-0.001	0.001
0.192	-0.034	0.515	0.005	-0.001	0.001
0.204	-0.010	0.511	0.006	-0.001	0.001
0.184	-0.022	0.504	0.006	-0.001	0.001
0.197	-0.008	0.504	0.006	-0.002	0.002
0.154	-0.040	0.489	0.006	-0.001	0.002
0.201	-0.019	0.491	0.006	-0.001	0.002
0.188	-0.018	0.487	0.006	-0.001	0.001
0.189	-0.020	0.474	0.005	-0.001	0.001
0.216	-0.020	0.463	0.006	-0.001	0.002
0.165	-0.022	0.478	0.006	-0.001	0.002
0.190	0.004	0.463	0.006	-0.001	0.002
0.168	-0.034	0.419	0.006	-0.001	0.002
0.191	-0.011	0.477	0.006	-0.001	0.002
0.168	0.019	0.463	0.006	-0.001	0.002
0.174	-0.025	0.495	0.006	-0.001	0.002
0.188	-0.005	0.460	0.006	-0.001	0.002
0.182	-0.023	0.467	0.005	-0.001	0.002
0.224	0.011	0.465	0.006	-0.001	0.001
0.162	-0.019	0.477	0.006	-0.001	0.001
0.194	-0.017	0.477	0.006	-0.001	0.001
0.184	-0.008	0.491	0.006	-0.001	0.002
0.177	-0.016	0.504	0.005	-0.001	0.001
0.197	-0.004	0.483	0.006	-0.001	0.001
0.177	-0.040	0.484	0.006	-0.001	0.001
0.197	-0.009	0.490	0.006	-0.001	0.001
0.180	-0.019	0.501	0.006	-0.001	0.001
0.193	-0.032	0.511	0.006	-0.002	0.001
0.183	-0.030	0.501	0.006	-0.001	0.002
0.204	-0.020	0.504	0.006	-0.001	0.002
0.173	-0.012	0.453	0.006	-0.001	0.002
0.169	-0.033	0.499	0.005	-0.001	0.002
0.215	-0.019	0.481	0.006	-0.002	0.002
0.170	-0.023	0.457	0.006	-0.001	0.001
0.198	-0.006	0.454	0.005	-0.002	0.002
0.176	-0.035	0.457	0.006	-0.001	0.002
0.186	-0.029	0.475	0.005	-0.001	0.002
0.187	0.015	0.446	0.006	-0.001	0.002
0.170	-0.035	0.489	0.005	-0.001	0.002
0.188	-0.013	0.467	0.006	-0.001	0.002
0.180	-0.007	0.454	0.005	-0.001	0.002
0.208	-0.004	0.473	0.006	-0.001	0.001
0.178	-0.019	0.487	0.006	-0.001	0.001
0.202	-0.012	0.525	0.005	-0.002	0.002
0.181	-0.009	0.498	0.006	-0.001	0.002
0.184	-0.011	0.508	0.006	-0.001	0.001
0.191	-0.018	0.494	0.006	-0.001	0.001
0.183	-0.029	0.528	0.006	-0.001	0.001
0.199	-0.013	0.528	0.006	-0.002	0.001
0.179	-0.029	0.502	0.006	-0.001	0.002
0.200	-0.025	0.504	0.006	-0.001	0.001
0.166	-0.018	0.488	0.006	-0.001	0.002
0.191	-0.026	0.502	0.005	-0.001	0.002
0.185	-0.030	0.464	0.006	-0.001	0.002
0.136	-0.051	0.473	0.005	-0.001	0.002
0.201	-0.015	0.484	0.006	-0.001	0.002
0.162	-0.029	0.457	0.006	-0.001	0.002
0.184	-0.015	0.457	0.005	-0.002	0.002
0.177	-0.010	0.453	0.006	-0.001	0.002
0.187	-0.020	0.464	0.005	-0.001	0.002
0.176	0.005	0.460	0.006	-0.001	0.002
0.173	-0.038	0.482	0.005	-0.001	0.002
0.186	-0.013	0.477	0.006	-0.001	0.002
0.162	-0.027	0.450	0.005	-0.001	0.001
0.204	-0.006	0.453	0.005	-0.001	0.001
0.164	-0.018	0.481	0.006	-0.001	0.001
0.184	-0.011	0.487	0.005	-0.002	0.001
0.205	0.006	0.503	0.006	-0.001	0.001
0.171	-0.022	0.494	0.005	-0.001	0.001
0.191	-0.015	0.477	0.006	-0.001	0.001
0.180	-0.029	0.488	0.006	-0.001	0.001
0.197	-0.013	0.504	0.006	-0.002	0.001
0.171	-0.016	0.488	0.006	-0.001	0.001
0.193	-0.026	0.505	0.005	-0.002	0.002
0.183	-0.025	0.463	0.007	-0.001	0.001
0.192	-0.030	0.484	0.005	-0.001	0.001
0.201	-0.017	0.515	0.006	-0.002	0.002
0.147	-0.043	0.499	0.005	-0.001	0.002
0.206	-0.015	0.474	0.005	-0.002	0.002
0.171	-0.033	0.440	0.006	-0.001	0.001
0.172	-0.019	0.461	0.005	-0.002	0.002
0.182	-0.015	0.460	0.006	-0.001	0.002
0.177	-0.020	0.495	0.005	-0.001	0.002
0.180	-0.002	0.426	0.006	-0.001	0.002
0.172	-0.033	0.482	0.005	-0.001	0.002
0.196	-0.008	0.487	0.006	-0.001	0.001
0.177	-0.011	0.457	0.005	-0.001	0.001
0.198	-0.016	0.533	0.005	-0.001	0.001
0.173	-0.020	0.501	0.006	-0.001	0.001
0.186	-0.012	0.487	0.005	-0.001	0.001
0.202	-0.004	0.483	0.006	-0.001	0.001
0.174	-0.028	0.508	0.005	-0.001	0.001
0.186	-0.016	0.539	0.005	-0.002	0.001
0.178	-0.032	0.505	0.006	-0.001	0.001
0.205	-0.015	0.508	0.005	-0.001	0.002
0.165	-0.026	0.474	0.005	-0.001	0.001
0.181	-0.027	0.501	0.006	-0.002	0.001
0.175	-0.021	0.463	0.006	-0.002	0.001
0.163	-0.034	0.492	0.005	-0.001	0.001
0.187	0.013	0.481	0.006	-0.001	0.002
0.146	-0.034	0.461	0.006	-0.001	0.002
0.195	-0.025	0.474	0.006	-0.002	0.002
0.168	-0.026	0.436	0.006	-0.001	0.001
0.180	-0.017	0.481	0.005	-0.002	0.002
0.177	-0.023	0.471	0.006	-0.001	0.002
0.183	-0.027	0.471	0.005	-0.001	0.001
0.172	-0.002	0.471	0.005	-0.001	0.002
0.148	-0.017	0.478	0.005	-0.001	0.001
0.204	-0.015	0.477	0.005	-0.001	0.001
0.172	-0.029	0.474	0.005	-0.001	0.001
0.195	-0.016	0.511	0.005	-0.001	0.001
0.180	-0.028	0.491	0.006	-0.001	0.001
0.186	-0.054	0.515	0.005	-0.002	0.001
0.182	-0.017	0.504	0.006	-0.001	0.001
0.177	-0.029	0.515	0.005	-0.001	0.001
0.173	-0.023	0.522	0.006	-0.002	0.001
0.165	-0.035	0.498	0.005	-0.001	0.001
0.195	-0.035	0.505	0.005	-0.002	0.002
0.165	-0.026	0.467	0.006	-0.001	0.001
0.193	-0.017	0.450	0.005	-0.002	0.001
0.180	-0.036	0.450	0.006	-0.001	0.001
0.172	-0.031	0.492	0.005	-0.001	0.002
0.181	0.009	0.463	0.006	-0.001	0.002
0.160	-0.042	0.458	0.005	-0.001	0.002
0.189	-0.019	0.478	0.005	-0.001	0.002
0.175	-0.011	0.436	0.005	-0.001	0.001
0.182	-0.022	0.460	0.005	-0.002	0.001
0.179	-0.026	0.460	0.006	-0.001	0.001
0.194	-0.033	0.498	0.005	-0.001	0.001
0.172	-0.019	0.471	0.005	-0.001	0.001
0.154	-0.021	0.501	0.005	-0.001	0.001
0.196	-0.017	0.494	0.005	-0.001	0.001
0.168	-0.028	0.542	0.006	-0.001	0.001
0.192	-0.028	0.525	0.005	-0.002	0.001
0.185	-0.023	0.494	0.006	-0.001	0.001
0.173	-0.044	0.491	0.005	-0.001	0.001
0.191	-0.022	0.504	0.006	-0.001	0.001
0.177	-0.028	0.512	0.005	-0.001	0.001
0.186	-0.026	0.508	0.006	-0.002	0.001
0.140	-0.045	0.499	0.006	-0.001	0.002
0.199	-0.036	0.505	0.005	-0.001	0.001
0.171	-0.027	0.470	0.006	-0.001	0.001
0.188	-0.034	0.450	0.005	-0.002	0.001
0.190	-0.027	0.447	0.006	-0.001	0.002
0.169	-0.041	0.464	0.005	-0.001	0.001
0.184	0.005	0.463	0.005	-0.001	0.002
0.170	-0.048	0.451	0.005	-0.001	0.001
0.194	-0.028	0.474	0.005	-0.001	0.001
0.169	-0.007	0.457	0.005	-0.001	0.001
0.186	-0.028	0.488	0.005	-0.002	0.001
0.179	-0.019	0.481	0.006	-0.001	0.001
0.169	-0.034	0.475	0.005	-0.001	0.001
0.224	0.008	0.472	0.006	-0.001	0.001
0.160	-0.035	0.491	0.005	-0.001	0.001
0.196	-0.015	0.487	0.005	-0.002	0.001
0.180	-0.029	0.498	0.005	-0.001	0.001
0.182	-0.026	0.505	0.005	-0.001	0.001
0.185	-0.021	0.494	0.006	-0.001	0.001
0.188	-0.046	0.502	0.005	-0.002	0.001
0.182	-0.021	0.469	0.006	-0.002	0.001
0.182	-0.031	0.491	0.005	-0.001	0.001
0.196	-0.029	0.511	0.005	-0.001	0.001
0.154	-0.048	0.492	0.005	-0.001	0.001
0.199	-0.025	0.481	0.005	-0.002	0.001
0.167	-0.028	0.437	0.005	-0.001	0.001
0.170	-0.042	0.464	0.005	-0.002	0.001
0.186	-0.015	0.440	0.006	-0.001	0.002
0.166	-0.039	0.468	0.005	-0.001	0.001
0.189	-0.006	0.450	0.005	-0.002	0.001
0.172	-0.044	0.457	0.005	-0.001	0.001
0.197	-0.022	0.460	0.005	-0.002	0.001
0.169	-0.013	0.440	0.005	-0.001	0.001
0.185	-0.023	0.522	0.005	-0.001	0.001
0.183	-0.022	0.508	0.006	-0.001	0.001
0.173	-0.021	0.494	0.005	-0.001	0.001
0.208	-0.015	0.459	0.005	-0.001	0.001
0.160	-0.035	0.487	0.005	-0.001	0.001
0.197	-0.022	0.559	0.005	-0.002	0.001
0.178	-0.038	0.522	0.006	-0.001	0.001
0.191	-0.026	0.515	0.005	-0.002	0.001
0.178	-0.025	0.501	0.005	-0.001	0.001
0.176	-0.043	0.508	0.006	-0.001	0.001
0.193	-0.019	0.511	0.006	-0.002	0.001
0.171	-0.048	0.485	0.005	-0.001	0.001
0.194	-0.010	0.511	0.006	-0.002	0.001
0.159	-0.044	0.475	0.005	-0.001	0.001
0.196	-0.025	0.494	0.005	-0.001	0.001
0.185	-0.040	0.453	0.006	-0.001	0.001
0.157	-0.053	0.469	0.005	-0.001	0.001
0.202	-0.033	0.481	0.006	-0.001	0.001
0.178	-0.038	0.457	0.005	-0.001	0.001
0.175	-0.012	0.440	0.005	-0.002	0.001
0.150	-0.024	0.467	0.005	-0.001	0.001
0.195	-0.023	0.470	0.005	-0.001	0.001
0.179	-0.010	0.463	0.005	-0.001	0.001
0.183	-0.031	0.481	0.005	-0.001	0.001
0.182	-0.017	0.483	0.006	-0.001	0.001
0.173	-0.063	0.477	0.005	-0.001	0.000
0.211	-0.014	0.476	0.005	-0.001	0.001
0.164	-0.038	0.481	0.005	-0.001	0.001
0.193	-0.031	0.518	0.005	-0.002	0.001
0.187	-0.027	0.507	0.006	-0.001	0.001
0.200	-0.042	0.501	0.005	-0.002	0.001
0.188	-0.025	0.473	0.006	-0.002	0.001
0.183	-0.037	0.477	0.005	-0.002	0.001
0.204	-0.037	0.497	0.006	-0.002	0.001
0.161	-0.044	0.495	0.005	-0.001	0.001
0.194	-0.025	0.504	0.005	-0.002	0.001
0.160	-0.046	0.422	0.006	-0.001	0.001
0.199	-0.041	0.464	0.005	-0.001	0.001
0.188	-0.021	0.470	0.006	-0.001	0.001
0.157	-0.049	0.465	0.005	-0.001	0.001
0.192	-0.042	0.454	0.005	-0.002	0.001
0.180	-0.040	0.420	0.005	-0.000	0.001
0.183	-0.020	0.453	0.005	-0.002	0.001
0.161	-0.020	0.443	0.005	-0.001	0.001
0.198	-0.033	0.467	0.005	-0.002	0.001
0.165	-0.022	0.490	0.006	-0.001	0.001
0.193	-0.034	0.526	0.005	-0.001	0.001
0.186	-0.030	0.487	0.005	-0.001	0.001
0.172	-0.052	0.481	0.005	-0.001	0.000
0.206	-0.018	0.504	0.005	-0.001	0.001
0.186	-0.042	0.497	0.005	-0.001	0.001
0.189	-0.033	0.515	0.005	-0.002	0.001
0.167	-0.048	0.494	0.006	-0.001	0.001
0.201	-0.045	0.491	0.005	-0.001	0.001
0.182	-0.040	0.473	0.005	-0.002	0.001
0.191	-0.048	0.488	0.005	-0.001	0.001
0.227	-0.041	0.470	0.006	-0.002	0.001
0.174	-0.057	0.495	0.005	-0.001	0.001
0.200	-0.019	0.463	0.005	-0.002	0.001
0.176	-0.050	0.433	0.006	-0.001	0.001
0.190	-0.040	0.453	0.005	-0.002	0.001
0.189	0.001	0.470	0.006	-0.001	0.001
0.170	-0.041	0.467	0.005	-0.001	0.001
0.187	-0.041	0.450	0.005	-0.001	0.001
0.181	-0.035	0.453	0.005	-0.001	0.001
0.227	-0.008	0.441	0.005	-0.001	0.000
0.161	-0.041	0.463	0.005	-0.001	0.000
0.196	-0.029	0.470	0.005	-0.001	0.001
0.182	-0.033	0.491	0.005	-0.001	0.001
0.172	-0.023	0.484	0.005	-0.001	0.001
0.205	-0.035	0.470	0.005	-0.001	0.001
0.182	-0.058	0.481	0.005	-0.001	0.000
0.211	-0.027	0.503	0.005	-0.002	0.001
0.185	-0.042	0.511	0.005	-0.001	0.001
0.200	-0.058	0.511	0.005	-0.002	0.001
0.176	-0.046	0.505	0.005	-0.001	0.001
0.203	-0.048	0.508	0.005	-0.002	0.001
0.186	-0.036	0.477	0.005	-0.001	0.001
0.178	-0.059	0.484	0.005	-0.001	0.001
0.216	-0.040	0.477	0.006	-0.002	0.001
0.179	-0.041	0.460	0.005	-0.001	0.001
0.198	-0.026	0.429	0.005	-0.002	0.001
0.180	-0.060	0.447	0.006	-0.001	0.001
0.194	-0.049	0.471	0.005	-0.002	0.001
0.191	-0.012	0.453	0.005	-0.001	0.001
0.180	-0.056	0.488	0.005	-0.001	0.001
0.193	-0.039	0.470	0.005	-0.001	0.001
0.177	-0.035	0.439	0.005	-0.001	0.001
0.216	-0.017	0.449	0.005	-0.001	0.001
0.177	-0.038	0.473	0.005	-0.001	0.000
0.206	-0.042	0.521	0.005	-0.002	0.001
0.185	-0.026	0.504	0.005	-0.001	0.001
0.186	-0.042	0.498	0.005	-0.001	0.000
0.203	-0.036	0.483	0.005	-0.001	0.000
0.190	-0.057	0.524	0.006	-0.001	0.000
0.211	-0.030	0.503	0.005	-0.002	0.000
0.184	-0.050	0.508	0.005	-0.001	0.001
0.197	-0.059	0.501	0.005	-0.001	0.001
0.198	-0.040	0.483	0.005	-0.001	0.000
0.195	-0.045	0.490	0.005	-0.001	0.000
0.196	-0.040	0.511	0.006	-0.002	0.001
0.150	-0.068	0.506	0.005	-0.001	0.001
0.217	-0.046	0.490	0.006	-0.002	0.001
0.190	-0.042	0.466	0.005	-0.001	0.001
0.202	-0.039	0.460	0.005	-0.002	0.001
0.198	-0.045	0.453	0.006	-0.001	0.001
0.190	-0.050	0.501	0.005	-0.001	0.001
0.202	-0.015	0.494	0.005	-0.001	0.001
0.173	-0.060	0.426	0.005	-0.001	0.001
0.208	-0.035	0.453	0.005	-0.002	0.001
0.178	-0.022	0.449	0.005	-0.001	0.001
0.196	-0.049	0.474	0.005	-0.001	0.001
0.191	-0.045	0.473	0.005	-0.001	0.001
0.193	-0.041	0.467	0.005	-0.001	0.000
0.240	-0.016	0.464	0.005	-0.001	-0.000
0.174	-0.054	0.460	0.005	-0.001	0.000
0.198	-0.029	0.473	0.005	-0.001	0.000
0.183	-0.044	0.483	0.005	-0.001	0.000
0.201	-0.042	0.504	0.005	-0.001	0.000
0.199	-0.041	0.504	0.005	-0.001	0.000
0.195	-0.060	0.501	0.005	-0.001	0.000
0.204	-0.036	0.469	0.006	-0.002	0.001
0.187	-0.044	0.497	0.005	-0.001	0.000
0.208	-0.055	0.493	0.005	-0.002	0.000
0.171	-0.065	0.495	0.005	-0.001	0.001
0.210	-0.046	0.497	0.005	-0.002	0.000
0.192	-0.053	0.442	0.005	-0.001	0.000
0.180	-0.063	0.467	0.005	-0.001	0.001
0.226	-0.045	0.480	0.005	-0.002	0.001
0.185	-0.055	0.467	0.005	-0.001	0.000
0.206	-0.039	0.425	0.005	-0.002	0.001
0.196	-0.059	0.432	0.005	-0.001	0.001
0.198	-0.049	0.473	0.005	-0.001	0.001
0.191	-0.026	0.460	0.005	-0.001	0.001
0.197	-0.046	0.505	0.004	-0.001	0.001
0.190	-0.037	0.473	0.006	-0.001	0.000
0.191	-0.039	0.470	0.005	-0.001	0.000
0.228	-0.021	0.465	0.005	-0.002	0.000
0.185	-0.048	0.480	0.005	-0.001	0.000
0.206	-0.045	0.542	0.005	-0.002	0.000
0.191	-0.050	0.507	0.006	-0.001	0.000
0.201	-0.040	0.493	0.005	-0.001	0.000
0.201	-0.039	0.486	0.005	-0.001	0.000
0.190	-0.064	0.524	0.006	-0.001	0.000
0.216	-0.042	0.517	0.005	-0.002	0.000
0.186	-0.060	0.494	0.005	-0.001	0.000
0.215	-0.046	0.507	0.005	-0.002	0.000
0.193	-0.064	0.466	0.005	-0.001	0.000
0.206	-0.052	0.484	0.005	-0.001	0.000
0.208	-0.049	0.476	0.005	-0.001	0.000
0.154	-0.078	0.482	0.005	-0.001	0.001
0.210	-0.048	0.476	0.006	-0.001	0.001
0.187	-0.056	0.432	0.005	-0.001	0.000
0.207	-0.046	0.446	0.005	-0.002	0.000
0.192	-0.046	0.449	0.005	-0.001	0.001
0.212	-0.051	0.460	0.005	-0.001	0.000
0.199	-0.037	0.442	0.005	-0.001	0.001
0.190	-0.063	0.473	0.005	-0.001	0.000
0.203	-0.040	0.483	0.006	-0.001	0.000
0.183	-0.061	0.459	0.005	-0.001	-0.000
0.218	-0.036	0.472	0.005	-0.002	0.000
0.182	-0.045	0.490	0.005	-0.001	0.000
0.202	-0.042	0.500	0.005	-0.001	0.000
0.226	-0.032	0.492	0.006	-0.001	-0.000
0.191	-0.056	0.490	0.005	-0.001	-0.000
0.207	-0.048	0.479	0.006	-0.001	0.000
0.199	-0.064	0.493	0.005	-0.001	-0.000
0.216	-0.057	0.507	0.005	-0.002	0.000
0.196	-0.062	0.494	0.005	-0.001	0.000
0.215	-0.058	0.504	0.005	-0.002	0.000
0.203	-0.056	0.452	0.006	-0.002	0.000
0.213	-0.053	0.476	0.005	-0.001	0.000
0.214	-0.047	0.476	0.005	-0.001	0.001
0.174	-0.079	0.495	0.005	-0.001	0.001
0.221	-0.047	0.479	0.005	-0.001	0.000
0.197	-0.065	0.425	0.005	-0.000	0.000
0.202	-0.062	0.474	0.005	-0.001	0.000
0.193	-0.045	0.452	0.006	-0.001	0.000
0.210	-0.055	0.480	0.005	-0.001	0.000
0.209	-0.035	0.490	0.005	-0.001	0.000
0.204	-0.066	0.491	0.005	-0.001	0.000
0.217	-0.046	0.479	0.005	-0.001	0.000
0.189	-0.056	0.470	0.005	-0.001	-0.000
0.220	-0.046	0.528	0.005	-0.001	-0.000
0.193	-0.056	0.510	0.006	-0.001	-0.000
0.208	-0.048	0.510	0.005	-0.001	0.000
0.217	-0.047	0.486	0.005	-0.001	-0.000
0.196	-0.062	0.507	0.005	-0.001	-0.000
0.204	-0.049	0.510	0.005	-0.002	0.000
0.190	-0.067	0.514	0.005	-0.001	-0.000
0.235	-0.059	0.500	0.005	-0.002	0.000
0.192	-0.062	0.494	0.005	-0.001	-0.000
0.214	-0.058	0.500	0.005	-0.001	-0.000
0.191	-0.069	0.452	0.006	-0.001	0.000
0.195	-0.067	0.470	0.005	-0.001	0.000
0.216	-0.021	0.483	0.005	-0.001	0.001
0.180	-0.077	0.467	0.005	-0.001	0.000
0.229	-0.052	0.459	0.005	-0.002	0.000
0.203	-0.066	0.442	0.005	-0.000	-0.000
0.215	-0.057	0.473	0.005	-0.002	0.000
0.199	-0.057	0.463	0.005	-0.001	0.000
0.215	-0.056	0.473	0.005	-0.001	0.000
0.206	-0.047	0.462	0.005	-0.001	0.000
0.171	-0.050	0.476	0.005	-0.001	-0.000
0.230	-0.053	0.482	0.005	-0.001	-0.000
0.187	-0.067	0.473	0.005	-0.001	-0.000
0.216	-0.045	0.497	0.005	-0.001	-0.000
0.211	-0.051	0.486	0.005	-0.001	-0.000
0.202	-0.090	0.514	0.005	-0.001	-0.001
0.226	-0.037	0.492	0.005	-0.001	-0.000
0.194	-0.055	0.503	0.005	-0.001	-0.000
0.211	-0.053	0.524	0.005	-0.002	-0.000
0.195	-0.072	0.507	0.005	-0.001	-0.000
0.213	-0.067	0.507	0.005	-0.001	-0.000
0.206	-0.055	0.479	0.006	-0.001	-0.000
0.208	-0.057	0.459	0.005	-0.002	-0.000
0.220	-0.071	0.476	0.006	-0.001	-0.000
0.186	-0.070	0.487	0.005	-0.001	0.000
0.221	-0.035	0.486	0.006	-0.001	0.000
0.181	-0.075	0.459	0.006	-0.001	-0.000
0.218	-0.068	0.459	0.005	-0.001	-0.000
0.199	-0.046	0.438	0.005	-0.001	0.000
0.194	-0.071	0.460	0.005	-0.001	0.000
0.209	-0.051	0.473	0.005	-0.001	0.000
0.196	-0.065	0.463	0.005	-0.000	-0.000
0.208	-0.048	0.473	0.005	-0.001	0.000
0.180	-0.051	0.473	0.005	-0.001	-0.000
0.219	-0.052	0.497	0.005	-0.001	-0.000
0.202	-0.055	0.523	0.006	-0.001	-0.000
0.214	-0.058	0.521	0.005	-0.001	0.000
0.206	-0.050	0.496	0.005	-0.001	-0.000
0.188	-0.071	0.504	0.005	-0.001	-0.000
0.222	-0.053	0.524	0.005	-0.001	-0.000
0.195	-0.069	0.524	0.005	-0.001	-0.000
0.214	-0.058	0.513	0.005	-0.002	-0.000
0.190	-0.070	0.504	0.005	-0.001	-0.000
0.224	-0.068	0.510	0.005	-0.001	-0.000
0.195	-0.060	0.496	0.006	-0.001	-0.000
0.202	-0.072	0.517	0.005	-0.001	-0.000
0.238	-0.066	0.469	0.006	-0.002	0.000
0.190	-0.075	0.497	0.005	-0.001	0.000
0.206	-0.049	0.473	0.005	-0.001	-0.000
0.186	-0.070	0.449	0.006	-0.001	-0.000
0.208	-0.071	0.490	0.005	-0.001	0.000
0.196	-0.025	0.479	0.006	-0.001	0.000
0.188	-0.073	0.480	0.005	-0.001	0.000
0.223	-0.058	0.472	0.005	-0.001	0.000
0.201	-0.069	0.442	0.005	-0.000	-0.000
0.240	-0.042	0.465	0.005	-0.001	-0.000
0.187	-0.064	0.497	0.005	-0.001	-0.000
0.220	-0.067	0.483	0.005	-0.001	-0.000
0.206	-0.058	0.500	0.005	-0.001	-0.000
0.182	-0.045	0.524	0.005	-0.001	-0.001
0.214	-0.051	0.479	0.005	-0.001	-0.000
0.205	-0.086	0.476	0.005	-0.001	-0.001
0.220	-0.050	0.503	0.005	-0.001	-0.000
0.195	-0.064	0.510	0.005	-0.001	-0.001
0.207	-0.083	0.524	0.005	-0.002	-0.001
0.208	-0.063	0.510	0.005	-0.001	-0.000
0.213	-0.069	0.507	0.005	-0.001	-0.000
0.203	-0.060	0.489	0.006	-0.001	-0.000
0.187	-0.079	0.507	0.005	-0.001	-0.000
0.234	-0.060	0.472	0.005	-0.001	0.000
0.181	-0.076	0.493	0.005	-0.001	-0.000
0.210	-0.054	0.466	0.005	-0.002	-0.000
0.200	-0.081	0.476	0.006	-0.001	-0.000
0.198	-0.078	0.487	0.005	-0.001	-0.000
0.206	-0.035	0.490	0.005	-0.001	0.000
0.194	-0.074	0.491	0.005	-0.001	0.000
0.208	-0.061	0.476	0.005	-0.001	-0.000
0.198	-0.050	0.459	0.005	-0.000	-0.000
0.228	-0.054	0.469	0.005	-0.001	-0.000
0.198	-0.061	0.507	0.005	-0.001	-0.000
0.207	-0.064	0.534	0.005	-0.001	-0.000
0.208	-0.055	0.503	0.005	-0.001	-0.000
0.194	-0.065	0.507	0.005	-0.001	-0.000
0.210	-0.056	0.516	0.005	-0.001	-0.000
0.195	-0.073	0.541	0.006	-0.001	-0.000
0.216	-0.057	0.541	0.005	-0.002	-0.000
0.197	-0.067	0.517	0.005	-0.001	-0.000
0.205	-0.078	0.517	0.005	-0.001	-0.001
0.198	-0.064	0.503	0.006	-0.001	-0.000
0.209	-0.072	0.527	0.005	-0.001	-0.000
0.217	-0.067	0.507	0.005	-0.001	-0.000
0.164	-0.102	0.498	0.005	-0.001	0.000
0.224	-0.068	0.507	0.005	-0.001	-0.000
0.183	-0.068	0.466	0.006	-0.001	-0.000
0.199	-0.060	0.466	0.005	-0.001	-0.000
0.216	-0.071	0.479	0.006	-0.001	-0.000
0.204	-0.073	0.480	0.005	-0.001	-0.000
0.212	-0.045	0.469	0.005	-0.001	0.000
0.185	-0.084	0.470	0.005	-0.001	-0.000
0.212	-0.061	0.476	0.005	-0.001	-0.000
0.195	-0.059	0.462	0.005	-0.000	-0.000
0.215	-0.065	0.483	0.005	-0.001	-0.000
0.198	-0.060	0.476	0.005	-0.001	-0.000
0.214	-0.070	0.514	0.005	-0.001	-0.000
0.239	-0.038	0.495	0.005	-0.001	-0.001
0.192	-0.077	0.524	0.005	-0.001	-0.001
0.212	-0.063	0.493	0.005	-0.001	-0.000
0.194	-0.072	0.506	0.005	-0.001	-0.001
0.209	-0.057	0.530	0.005	-0.001	-0.001
0.210	-0.066	0.520	0.005	-0.001	-0.000
0.205	-0.084	0.517	0.005	-0.001	-0.001
0.207	-0.066	0.471	0.006	-0.001	-0.001
0.206	-0.071	0.496	0.005	-0.001	-0.001
0.211	-0.066	0.500	0.005	-0.001	-0.000
0.176	-0.094	0.498	0.005	-0.001	-0.000
0.216	-0.060	0.489	0.005	-0.001	-0.000
0.196	-0.078	0.476	0.005	-0.000	-0.000
0.187	-0.070	0.480	0.005	-0.001	-0.000
0.215	-0.058	0.486	0.006	-0.001	0.000
0.193	-0.083	0.497	0.005	-0.001	-0.000
0.209	-0.045	0.466	0.005	-0.001	-0.000
0.193	-0.084	0.473	0.005	-0.001	-0.000
0.221	-0.068	0.483	0.005	-0.001	-0.000
0.196	-0.050	0.472	0.005	-0.001	-0.000
0.211	-0.074	0.535	0.004	-0.000	-0.000
0.202	-0.067	0.517	0.006	-0.001	-0.000
0.197	-0.055	0.479	0.005	-0.001	-0.000
0.229	-0.048	0.499	0.005	-0.001	-0.001
0.191	-0.074	0.503	0.005	-0.001	-0.001
0.215	-0.059	0.582	0.005	-0.002	-0.000
0.206	-0.068	0.520	0.006	-0.001	-0.001
0.210	-0.065	0.520	0.005	-0.001	-0.001
0.205	-0.069	0.513	0.005	-0.001	-0.001
0.207	-0.079	0.534	0.005	-0.001	-0.001
0.212	-0.060	0.513	0.006	-0.001	-0.001
0.190	-0.078	0.524	0.005	-0.001	-0.000
0.208	-0.056	0.513	0.006	-0.001	-0.000
0.181	-0.090	0.500	0.006	-0.001	-0.000
0.214	-0.074	0.486	0.005	-0.001	-0.000
0.208	-0.077	0.479	0.005	-0.001	-0.001
0.174	-0.102	0.509	0.005	-0.001	0.000
0.213	-0.064	0.503	0.005	-0.001	-0.000
0.190	-0.071	0.466	0.005	-0.000	-0.000
0.213	-0.057	0.462	0.005	-0.001	-0.000
0.180	-0.053	0.479	0.006	-0.001	-0.000
0.213	-0.072	0.490	0.005	-0.001	-0.000
0.203	-0.043	0.465	0.006	-0.001	-0.000
0.198	-0.078	0.487	0.005	-0.000	-0.000
0.215	-0.064	0.507	0.005	-0.001	-0.000
0.184	-0.081	0.486	0.005	-0.000	-0.001
0.224	-0.052	0.489	0.005	-0.001	-0.001
0.196	-0.074	0.517	0.006	-0.001	-0.001
0.205	-0.071	0.517	0.005	-0.001	-0.000
0.234	-0.051	0.519	0.006	-0.001	-0.001
0.198	-0.088	0.514	0.005	-0.001	-0.001
0.209	-0.067	0.496	0.005	-0.001	-0.001
0.198	-0.076	0.510	0.005	-0.000	-0.001
0.214	-0.078	0.523	0.005	-0.001	-0.001
0.195	-0.080	0.510	0.005	-0.001	-0.001
0.214	-0.077	0.517	0.005	-0.001	-0.001
0.200	-0.075	0.489	0.006	-0.001	-0.001
0.206	-0.081	0.486	0.005	-0.001	-0.001
0.215	-0.071	0.503	0.005	-0.001	-0.000
0.174	-0.102	0.505	0.005	-0.001	-0.000
0.219	-0.076	0.483	0.005	-0.001	-0.000
0.187	-0.084	0.442	0.005	0.000	-0.001
0.196	-0.072	0.480	0.005	-0.001	-0.000
0.216	-0.064	0.476	0.005	-0.001	0.000
0.190	-0.073	0.504	0.005	-0.001	-0.001
0.206	-0.050	0.483	0.005	-0.001	-0.000
0.188	-0.091	0.463	0.005	-0.001	-0.000
0.216	-0.072	0.506	0.005	-0.001	-0.000
0.191	-0.055	0.479	0.005	-0.001	-0.001
0.216	-0.075	0.528	0.004	-0.000	-0.000
0.192	-0.073	0.520	0.006	-0.001	-0.000
0.187	-0.068	0.496	0.005	-0.000	-0.001
0.220	-0.051	0.485	0.005	-0.001	-0.001
0.195	-0.075	0.524	0.005	-0.000	-0.001
0.208	-0.070	0.568	0.005	-0.002	-0.001
0.199	-0.070	0.516	0.006	-0.000	-0.001
0.218	-0.078	0.517	0.005	-0.001	-0.001
0.207	-0.071	0.523	0.005	-0.001	-0.001
0.197	-0.091	0.531	0.005	-0.001	-0.001
0.205	-0.066	0.506	0.006	-0.001	-0.001
0.190	-0.089	0.507	0.005	-0.001	-0.001
0.206	-0.057	0.527	0.005	-0.001	-0.000
0.176	-0.080	0.473	0.006	-0.001	-0.000
0.224	-0.082	0.486	0.005	-0.001	-0.000
0.210	-0.079	0.476	0.005	-0.001	-0.000
0.169	-0.102	0.488	0.005	-0.001	-0.000
0.223	-0.072	0.483	0.005	-0.001	-0.000
0.195	-0.082	0.466	0.005	-0.001	-0.000
0.200	-0.053	0.459	0.005	-0.001	-0.000
0.179	-0.066	0.489	0.006	-0.000	-0.001
0.210	-0.064	0.489	0.005	-0.001	-0.001
0.194	-0.060	0.473	0.005	-0.000	-0.000
0.202	-0.079	0.497	0.005	-0.000	-0.001
0.210	-0.068	0.492	0.006	-0.001	-0.001
0.193	-0.097	0.513	0.005	-0.000	-0.001
0.223	-0.060	0.499	0.005	-0.001	-0.001
0.188	-0.084	0.514	0.005	-0.000	-0.001
0.209	-0.075	0.534	0.005	-0.001	-0.001
0.221	-0.065	0.519	0.006	-0.001	-0.001
0.198	-0.086	0.514	0.005	-0.001	-0.001
0.206	-0.072	0.496	0.006	-0.001	-0.001
0.199	-0.085	0.527	0.005	-0.001	-0.001
0.213	-0.069	0.513	0.005	-0.001	-0.001
0.197	-0.090	0.510	0.005	-0.001	-0.001
0.212	-0.079	0.530	0.005	-0.001	-0.001
0.178	-0.080	0.458	0.006	-0.001	-0.001
0.214	-0.083	0.500	0.005	-0.001	-0.001
0.216	-0.071	0.517	0.005	-0.001	-0.000
0.171	-0.102	0.488	0.005	-0.000	-0.000
0.224	-0.069	0.483	0.005	-0.001	-0.000
0.190	-0.083	0.449	0.005	0.000	-0.001
0.195	-0.081	0.483	0.005	-0.001	-0.000
0.194	-0.062	0.462	0.006	-0.001	-0.000
0.204	-0.080	0.496	0.005	-0.001	-0.001
0.199	-0.055	0.496	0.005	-0.000	-0.000
0.199	-0.079	0.504	0.005	-0.000	-0.001
0.218	-0.063	0.496	0.005	-0.001	-0.001
0.191	-0.074	0.476	0.005	-0.000	-0.001
0.213	-0.067	0.538	0.004	-0.000	-0.001
0.197	-0.081	0.520	0.006	-0.000	-0.001
0.197	-0.076	0.513	0.005	-0.001	-0.001
0.228	-0.052	0.519	0.005	-0.001	-0.001
0.191	-0.078	0.524	0.005	-0.000	-0.001
0.215	-0.066	0.557	0.005	-0.001	-0.001
0.196	-0.092	0.520	0.005	-0.000	-0.001
0.226	-0.079	0.530	0.005	-0.001	-0.001
0.187	-0.073	0.513	0.005	-0.000	-0.001
0.204	-0.089	0.520	0.005	-0.001	-0.001
0.203	-0.069	0.482	0.006	-0.001	-0.001
0.196	-0.093	0.521	0.005	-0.001	-0.001
0.208	-0.048	0.500	0.005	-0.001	-0.000
0.171	-0.092	0.480	0.005	-0.001	-0.000
0.208	-0.076	0.476	0.005	-0.001	-0.001
0.203	-0.094	0.459	0.005	-0.000	-0.001
0.189	-0.082	0.494	0.005	-0.001	-0.000
0.212	-0.071	0.492	0.006	-0.001	-0.000
0.198	-0.093	0.490	0.005	-0.000	-0.001
0.199	-0.054	0.483	0.005	-0.001	-0.000
0.169	-0.065	0.472	0.005	-0.000	-0.001
0.223	-0.065	0.492	0.005	-0.001	-0.001
0.195	-0.062	0.476	0.005	-0.000	-0.001
0.210	-0.074	0.527	0.005	-0.000	-0.001
0.211	-0.072	0.506	0.005	-0.000	-0.001
0.188	-0.104	0.493	0.005	-0.000	-0.001
0.224	-0.048	0.509	0.005	-0.000	-0.001
0.187	-0.091	0.530	0.005	-0.000	-0.001
0.205	-0.065	0.537	0.005	-0.001	-0.001
0.211	-0.076	0.516	0.006	-0.000	-0.001
0.201	-0.082	0.510	0.005	-0.001	-0.001
0.196	-0.079	0.499	0.005	-0.000	-0.001
0.194	-0.083	0.513	0.005	-0.000	-0.001
0.204	-0.073	0.506	0.005	-0.001	-0.001
0.179	-0.083	0.517	0.005	-0.000	-0.001
0.209	-0.067	0.534	0.005	-0.001	-0.001
0.186	-0.091	0.465	0.006	-0.001	-0.001
0.206	-0.082	0.496	0.005	-0.001	-0.001
0.204	-0.068	0.479	0.005	-0.000	-0.001
0.167	-0.094	0.505	0.005	-0.000	-0.000
0.216	-0.061	0.476	0.005	-0.001	-0.000
0.192	-0.082	0.442	0.005	0.000	-0.001
0.203	-0.072	0.476	0.005	-0.001	-0.000
0.190	-0.064	0.500	0.006	-0.000	-0.000
0.197	-0.076	0.510	0.005	-0.001	-0.001
0.201	-0.062	0.489	0.005	-0.000	-0.001
0.196	-0.087	0.504	0.005	-0.000	-0.001
0.224	-0.074	0.492	0.005	-0.001	-0.001
0.182	-0.077	0.479	0.005	0.000	-0.001
0.219	-0.067	0.548	0.004	-0.000	-0.001
0.192	-0.073	0.531	0.005	-0.000	-0.001
0.191	-0.063	0.527	0.005	-0.001	-0.001
0.218	-0.061	0.516	0.005	-0.000	-0.001
0.180	-0.086	0.517	0.005	-0.000	-0.001
0.207	-0.071	0.557	0.005	-0.001	-0.001
0.197	-0.093	0.538	0.005	0.000	-0.001
0.227	-0.076	0.541	0.005	-0.001	-0.001
0.190	-0.082	0.507	0.005	-0.000	-0.001
0.198	-0.077	0.524	0.005	-0.001	-0.001
0.195	-0.078	0.468	0.006	-0.001	-0.001
0.180	-0.084	0.501	0.005	-0.000	-0.001
0.205	-0.038	0.503	0.005	-0.001	-0.000
0.166	-0.094	0.494	0.005	-0.000	-0.000
0.215	-0.074	0.483	0.005	-0.001	-0.001
0.192	-0.092	0.463	0.005	0.000	-0.001
0.192	-0.083	0.490	0.005	-0.001	-0.001
0.198	-0.075	0.483	0.005	-0.000	-0.000
0.192	-0.083	0.483	0.005	-0.000	-0.001
0.194	-0.053	0.486	0.005	-0.000	-0.000
0.163	-0.063	0.472	0.005	-0.000	-0.001
0.214	-0.075	0.482	0.005	-0.001	-0.001
0.196	-0.065	0.486	0.005	-0.000	-0.001
0.209	-0.072	0.514	0.005	-0.000	-0.001
0.198	-0.072	0.510	0.005	-0.000	-0.001
0.181	-0.109	0.517	0.005	-0.000	-0.001
0.218	-0.057	0.502	0.005	-0.001	-0.001
0.182	-0.081	0.514	0.005	-0.000	-0.001
0.203	-0.060	0.558	0.005	-0.001	-0.001
0.195	-0.076	0.534	0.005	0.000	-0.001
0.202	-0.088	0.521	0.005	-0.000	-0.001
0.192	-0.071	0.517	0.006	-0.000	-0.001
0.194	-0.094	0.507	0.005	-0.000	-0.001
0.207	-0.087	0.513	0.005	-0.001	-0.001
0.176	-0.089	0.521	0.005	-0.000	-0.000
0.206	-0.065	0.524	0.005	-0.000	-0.000
0.172	-0.094	0.466	0.006	-0.001	-0.000
0.204	-0.073	0.500	0.005	-0.000	-0.000
0.198	-0.070	0.487	0.005	-0.000	-0.000
0.174	-0.089	0.495	0.005	-0.000	-0.000
0.197	-0.071	0.462	0.005	-0.000	-0.000
0.176	-0.083	0.460	0.005	0.001	-0.000
0.184	-0.064	0.501	0.005	-0.001	-0.000
0.176	-0.060	0.514	0.005	-0.000	-0.000
0.206	-0.073	0.497	0.005	-0.000	-0.001
0.179	-0.069	0.517	0.005	0.000	-0.000
0.192	-0.079	0.524	0.005	-0.000	-0.001
0.201	-0.075	0.520	0.005	-0.000	-0.000
0.172	-0.093	0.528	0.005	-0.000	-0.001
0.210	-0.068	0.551	0.005	-0.000	-0.001
0.180	-0.082	0.538	0.005	0.000	-0.001
0.192	-0.078	0.548	0.005	-0.000	-0.001
0.197	-0.071	0.527	0.005	0.000	-0.000
0.184	-0.083	0.534	0.005	-0.000	-0.001
0.188	-0.081	0.576	0.005	-0.001	-0.001
0.191	-0.094	0.531	0.005	0.000	-0.001
0.216	-0.075	0.531	0.005	-0.001	-0.000
0.178	-0.087	0.518	0.005	0.000	-0.000
0.205	-0.086	0.521	0.005	-0.000	-0.001
0.175	-0.085	0.487	0.006	-0.000	-0.000
0.180	-0.086	0.512	0.005	-0.000	-0.000
0.197	-0.042	0.493	0.005	-0.000	0.000
0.160	-0.095	0.498	0.005	-0.000	-0.000
0.200	-0.075	0.501	0.005	-0.000	-0.000
0.183	-0.084	0.470	0.005	0.000	-0.000
0.178	-0.071	0.484	0.005	-0.001	-0.000
0.189	-0.074	0.480	0.005	-0.000	-0.000
0.191	-0.086	0.494	0.005	0.000	-0.000
0.185	-0.070	0.480	0.005	-0.000	-0.000
0.153	-0.065	0.517	0.005	0.000	-0.001
0.201	-0.067	0.513	0.005	-0.000	-0.001
0.177	-0.073	0.483	0.005	0.000	-0.001
0.200	-0.068	0.538	0.005	-0.000	-0.000
0.181	-0.073	0.521	0.005	0.000	-0.000
0.180	-0.117	0.518	0.005	-0.000	-0.001
0.192	-0.059	0.510	0.005	-0.000	-0.001
0.171	-0.078	0.538	0.005	0.000	-0.000
0.190	-0.072	0.548	0.005	-0.001	-0.000
0.181	-0.088	0.538	0.005	0.000	-0.001
0.201	-0.086	0.535	0.005	-0.000	-0.001
0.169	-0.074	0.490	0.005	-0.000	-0.000
0.184	-0.084	0.494	0.005	-0.000	-0.001
0.193	-0.081	0.493	0.006	-0.000	-0.000
0.164	-0.088	0.515	0.005	-0.000	-0.000
0.191	-0.060	0.514	0.005	-0.000	0.000
0.166	-0.092	0.467	0.005	-0.000	-0.000
0.197	-0.089	0.491	0.005	-0.000	-0.000
0.182	-0.063	0.480	0.005	0.000	-0.000
0.162	-0.093	0.495	0.005	-0.000	-0.000
0.187	-0.074	0.494	0.005	-0.000	0.000
0.179	-0.082	0.481	0.005	0.001	-0.000
0.175	-0.053	0.487	0.005	0.000	-0.000
0.162	-0.068	0.514	0.005	0.000	-0.001
0.192	-0.071	0.504	0.005	0.000	-0.000
0.165	-0.077	0.528	0.006	0.001	-0.000
0.185	-0.076	0.538	0.005	-0.000	-0.000
0.183	-0.079	0.531	0.005	0.000	-0.000
0.173	-0.088	0.511	0.005	-0.000	-0.001
0.195	-0.067	0.528	0.005	0.000	-0.001
0.170	-0.069	0.521	0.005	0.000	-0.000
0.186	-0.074	0.559	0.005	-0.001	-0.000
0.151	-0.094	0.522	0.005	0.000	-0.000
0.192	-0.084	0.535	0.005	-0.000	-0.000
0.170	-0.082	0.504	0.005	-0.000	-0.000
0.180	-0.083	0.494	0.005	-0.000	-0.000
0.197	-0.076	0.501	0.005	-0.000	0.000
0.153	-0.084	0.515	0.005	0.000	-0.000
0.180	-0.059	0.494	0.005	-0.000	0.000
0.161	-0.090	0.450	0.005	0.000	-0.000
0.180	-0.076	0.504	0.005	-0.000	-0.000
0.162	-0.043	0.480	0.005	0.000	0.000
0.162	-0.081	0.491	0.005	-0.000	0.000
0.173	-0.070	0.481	0.005	-0.000	-0.000
0.171	-0.076	0.467	0.005	0.001	-0.000
0.209	-0.053	0.489	0.005	-0.000	-0.001
0.154	-0.078	0.498	0.005	0.000	-0.000
0.175	-0.072	0.508	0.005	0.000	-0.000
0.171	-0.074	0.525	0.005	0.000	-0.000
0.166	-0.056	0.535	0.005	0.000	-0.001
0.188	-0.067	0.521	0.005	0.000	-0.000
0.165	-0.105	0.508	0.005	0.000	-0.001
0.187	-0.063	0.500	0.005	-0.000	-0.001
0.168	-0.073	0.518	0.005	0.000	-0.000
0.184	-0.096	0.508	0.005	-0.000	-0.001
0.162	-0.086	0.529	0.005	0.000	-0.000
0.184	-0.084	0.539	0.005	-0.000	-0.000
0.165	-0.071	0.484	0.005	-0.000	-0.000
0.157	-0.097	0.523	0.005	-0.000	-0.000
0.189	-0.068	0.504	0.005	-0.000	0.000
0.150	-0.090	0.498	0.005	0.000	-0.000
0.178	-0.064	0.450	0.004	-0.000	-0.000
0.164	-0.092	0.481	0.005	0.000	-0.000
0.168	-0.083	0.499	0.005	0.000	0.000
0.165	-0.049	0.488	0.005	0.000	0.000
0.159	-0.094	0.513	0.004	0.000	0.000
0.176	-0.072	0.491	0.005	-0.000	-0.000
0.154	-0.063	0.484	0.005	0.001	-0.000
0.187	-0.057	0.504	0.005	-0.000	-0.000
0.150	-0.076	0.495	0.005	0.000	-0.000
0.178	-0.070	0.549	0.005	0.000	-0.000
0.167	-0.063	0.515	0.005	0.000	-0.000
0.160	-0.070	0.508	0.005	0.000	-0.000
0.171	-0.070	0.511	0.005	0.000	-0.000
0.155	-0.085	0.539	0.005	0.001	-0.000
0.185	-0.071	0.559	0.005	-0.000	-0.000
0.154	-0.079	0.512	0.005	0.000	-0.000
0.170	-0.079	0.525	0.005	-0.000	-0.000
0.166	-0.079	0.525	0.005	0.000	-0.000
0.173	-0.072	0.522	0.005	0.000	-0.000
0.177	-0.065	0.504	0.005	-0.000	-0.000
0.125	-0.114	0.510	0.005	0.000	0.000
0.180	-0.070	0.522	0.005	0.000	0.000
0.159	-0.085	0.474	0.005	0.000	-0.000
0.171	-0.069	0.481	0.004	-0.001	-0.000
0.173	-0.073	0.484	0.005	0.000	0.000
0.164	-0.081	0.495	0.005	0.000	-0.000
0.163	-0.047	0.491	0.005	0.000	0.000
0.145	-0.079	0.468	0.005	0.001	0.000
0.171	-0.073	0.508	0.005	0.000	0.000
0.145	-0.067	0.457	0.005	0.001	-0.000
0.169	-0.072	0.488	0.005	0.000	-0.000
0.169	-0.063	0.501	0.005	0.000	-0.000
0.169	-0.071	0.491	0.005	0.000	-0.000
0.210	-0.034	0.489	0.005	-0.000	-0.001
0.151	-0.082	0.505	0.005	0.000	-0.001
0.177	-0.059	0.504	0.005	0.000	-0.000
0.149	-0.076	0.508	0.005	0.000	-0.000
0.167	-0.071	0.536	0.004	0.000	-0.000
0.167	-0.061	0.501	0.005	0.000	-0.000
0.167	-0.092	0.512	0.004	0.000	-0.001
0.172	-0.055	0.518	0.005	-0.000	-0.000
0.160	-0.077	0.519	0.005	0.000	-0.000
0.180	-0.079	0.515	0.005	-0.000	-0.000
0.142	-0.084	0.523	0.005	0.000	-0.000
0.183	-0.078	0.512	0.005	-0.000	0.000
0.157	-0.073	0.464	0.005	0.000	-0.000
0.145	-0.091	0.506	0.004	0.000	0.000
0.192	-0.066	0.491	0.005	-0.000	0.001
0.140	-0.080	0.489	0.005	0.000	0.000
0.160	-0.054	0.447	0.004	-0.000	0.000
0.144	-0.091	0.461	0.005	0.000	0.000
0.168	-0.074	0.495	0.004	0.000	0.000
0.149	-0.045	0.471	0.005	0.001	0.000
0.151	-0.078	0.513	0.004	0.001	0.000
0.151	-0.062	0.502	0.005	0.000	0.000
0.144	-0.061	0.475	0.005	0.001	0.000
0.182	-0.058	0.456	0.005	0.000	-0.000
0.143	-0.074	0.491	0.005	0.000	-0.000
0.164	-0.065	0.540	0.004	0.000	0.000
0.151	-0.073	0.509	0.005	0.001	0.000
0.155	-0.071	0.509	0.004	0.000	-0.000
0.176	-0.069	0.522	0.005	0.000	-0.000
0.150	-0.080	0.529	0.005	0.001	-0.000
0.155	-0.063	0.536	0.005	-0.000	-0.000
0.143	-0.080	0.502	0.005	0.001	0.000
0.165	-0.074	0.508	0.004	-0.000	-0.000
0.160	-0.072	0.495	0.005	0.000	0.000
0.153	-0.067	0.522	0.004	0.000	-0.000
0.162	-0.072	0.505	0.005	-0.000	0.000
0.116	-0.097	0.511	0.004	0.001	0.000
0.180	-0.068	0.478	0.005	-0.000	0.000
0.144	-0.078	0.485	0.005	0.000	0.000
0.164	-0.078	0.482	0.004	-0.000	0.000
0.151	-0.056	0.468	0.005	0.000	0.000
0.154	-0.078	0.482	0.004	0.000	0.000
0.153	-0.045	0.471	0.005	0.000	0.000
0.143	-0.080	0.469	0.004	0.001	0.000
0.157	-0.072	0.485	0.005	0.000	0.000
0.140	-0.078	0.468	0.004	0.001	-0.000
0.176	-0.054	0.471	0.004	0.000	0.000
0.144	-0.073	0.502	0.005	0.001	0.000
0.157	-0.060	0.505	0.004	0.000	-0.000
0.179	-0.041	0.507	0.005	0.001	-0.000
0.150	-0.079	0.512	0.004	0.000	-0.000
0.159	-0.064	0.492	0.004	0.000	0.000
0.154	-0.083	0.516	0.005	0.000	-0.000
0.170	-0.072	0.515	0.004	0.000	0.000
0.153	-0.082	0.509	0.004	0.000	-0.000
0.164	-0.073	0.529	0.004	0.000	-0.000
0.143	-0.067	0.474	0.005	-0.000	0.000
0.156	-0.074	0.488	0.004	0.000	-0.000
0.165	-0.065	0.492	0.005	0.000	0.000
0.123	-0.094	0.507	0.004	0.000	0.001
0.173	-0.062	0.471	0.005	0.000	0.001
0.141	-0.083	0.400	0.004	0.001	0.000
0.154	-0.069	0.451	0.004	-0.000	0.000
0.147	-0.065	0.451	0.005	0.000	0.001
0.153	-0.071	0.479	0.004	0.000	0.000
0.151	-0.054	0.471	0.005	0.001	0.000
0.132	-0.085	0.483	0.004	0.001	0.000
0.161	-0.063	0.478	0.004	0.000	0.000
0.140	-0.064	0.458	0.004	0.001	0.000
0.166	-0.060	0.510	0.003	0.001	0.000
0.142	-0.073	0.516	0.005	0.001	0.000
0.148	-0.051	0.509	0.004	0.000	0.000
0.172	-0.042	0.484	0.005	0.001	-0.000
0.134	-0.065	0.492	0.004	0.000	-0.000
0.159	-0.057	0.543	0.004	-0.001	0.000
0.141	-0.068	0.492	0.005	0.001	-0.000
0.175	-0.065	0.502	0.004	-0.000	0.000
0.137	-0.071	0.499	0.004	0.000	0.000
0.150	-0.071	0.506	0.004	0.000	0.000
0.146	-0.064	0.468	0.005	0.000	0.000
0.131	-0.076	0.479	0.004	0.001	0.000
0.161	-0.042	0.489	0.004	0.000	0.001
0.122	-0.090	0.459	0.004	0.001	0.000
0.169	-0.061	0.465	0.004	0.000	0.000
0.144	-0.078	0.445	0.004	0.001	0.000
0.129	-0.081	0.470	0.004	0.000	0.001
0.153	-0.068	0.458	0.004	0.000	0.000
0.139	-0.075	0.455	0.004	0.001	0.000
0.157	-0.050	0.451	0.004	0.000	0.000
0.112	-0.055	0.458	0.004	0.001	0.000
0.158	-0.051	0.457	0.004	0.000	0.000
0.134	-0.053	0.458	0.004	0.001	0.000
0.156	-0.062	0.479	0.004	0.000	0.001
0.149	-0.066	0.488	0.004	0.001	0.000
0.128	-0.093	0.476	0.004	0.001	-0.000
0.160	-0.050	0.468	0.004	0.000	0.000
0.132	-0.067	0.475	0.004	0.001	0.000
0.151	-0.059	0.519	0.004	0.000	0.000
0.152	-0.058	0.495	0.004	0.001	0.000
0.146	-0.080	0.503	0.004	0.000	0.000
0.146	-0.072	0.458	0.004	0.000	0.000
0.146	-0.073	0.496	0.004	0.000	0.000
0.148	-0.072	0.482	0.004	0.000	0.000
0.124	-0.073	0.480	0.004	0.001	0.001
0.150	-0.052	0.485	0.005	0.000	0.001
0.126	-0.070	0.441	0.005	0.000	0.000
0.158	-0.084	0.466	0.004	0.000	0.000
0.141	-0.059	0.445	0.004	0.001	0.001
0.117	-0.087	0.463	0.004	0.000	0.001
0.156	-0.068	0.455	0.004	0.000	0.001
0.135	-0.085	0.425	0.004	0.002	0.000
0.139	-0.066	0.459	0.004	0.001	0.001
0.127	-0.052	0.455	0.004	0.001	0.001
0.152	-0.061	0.472	0.004	0.001	0.000
0.138	-0.054	0.489	0.004	0.001	0.001
0.140	-0.074	0.504	0.004	0.001	0.001
0.149	-0.061	0.472	0.004	0.001	0.000
0.119	-0.088	0.462	0.004	0.001	0.000
0.161	-0.047	0.492	0.004	0.001	0.000
0.127	-0.066	0.493	0.004	0.001	0.000
0.143	-0.060	0.513	0.004	0.000	0.000
0.135	-0.072	0.479	0.004	0.001	0.001
0.142	-0.069	0.479	0.004	0.001	0.000
0.136	-0.064	0.479	0.004	0.000	0.000
0.137	-0.081	0.473	0.004	0.000	0.000
0.171	-0.071	0.455	0.004	0.000	0.001
0.129	-0.072	0.480	0.004	0.001	0.001
0.139	-0.060	0.473	0.004	0.000	0.001
0.129	-0.079	0.421	0.004	0.001	0.001
0.130	-0.071	0.460	0.004	0.001	0.001
0.136	-0.026	0.449	0.004	0.001	0.001
0.126	-0.083	0.446	0.004	0.001	0.001
0.146	-0.062	0.455	0.004	0.000	0.001
0.130	-0.067	0.428	0.004	0.001	0.001
0.157	-0.049	0.451	0.004	0.001	0.000
0.124	-0.069	0.466	0.004	0.001	0.000
0.146	-0.068	0.466	0.004	0.001	0.001
0.127	-0.048	0.442	0.004	0.001	0.001
0.103	-0.059	0.449	0.004	0.001	0.000
0.167	-0.054	0.458	0.004	0.001	0.000
0.122	-0.077	0.463	0.004	0.001	0.000
0.152	-0.049	0.486	0.004	0.001	0.000
0.130	-0.067	0.476	0.004	0.001	0.001
0.132	-0.091	0.479	0.004	0.001	0.000
0.134	-0.062	0.486	0.004	0.001	0.000
0.128	-0.080	0.480	0.004	0.001	0.001
0.134	-0.065	0.483	0.004	0.000	0.001
0.129	-0.084	0.463	0.004	0.001	0.001
0.160	-0.068	0.455	0.004	0.000	0.001
0.116	-0.075	0.453	0.004	0.001	0.001
0.144	-0.057	0.446	0.003	0.000	0.001
0.142	-0.081	0.438	0.004	0.000	0.001
0.118	-0.081	0.446	0.003	0.001	0.001
0.132	-0.038	0.442	0.004	0.001	0.001
0.115	-0.084	0.433	0.004	0.001	0.001
0.140	-0.061	0.445	0.004	0.001	0.001
0.128	-0.060	0.439	0.004	0.001	0.001
0.139	-0.069	0.449	0.004	0.001	0.001
0.127	-0.058	0.452	0.004	0.001	0.001
0.138	-0.072	0.467	0.003	0.001	0.001
0.128	-0.055	0.442	0.004	0.001	0.001
0.121	-0.067	0.466	0.004	0.001	0.000
0.144	-0.057	0.459	0.004	0.001	0.000
0.123	-0.063	0.493	0.004	0.001	0.000
0.148	-0.063	0.497	0.003	0.000	0.001
0.130	-0.066	0.486	0.004	0.001	0.001
0.131	-0.082	0.476	0.004	0.001	0.000
0.144	-0.053	0.462	0.003	0.001	0.000
0.118	-0.070	0.490	0.004	0.001	0.001
0.141	-0.070	0.500	0.004	0.000	0.001
0.098	-0.097	0.492	0.004	0.001	0.001
0.142	-0.069	0.466	0.004	0.000	0.001
0.121	-0.079	0.439	0.004	0.001	0.001
0.135	-0.081	0.432	0.003	0.000	0.001
0.157	-0.073	0.446	0.004	0.000	0.001
0.121	-0.080	0.474	0.003	0.001	0.001
0.140	-0.049	0.435	0.004	0.001	0.001
0.103	-0.085	0.423	0.004	0.001	0.001
0.138	-0.069	0.443	0.003	0.001	0.001
0.115	-0.050	0.412	0.004	0.001	0.001
0.131	-0.069	0.463	0.003	0.001	0.001
0.132	-0.066	0.429	0.004	0.001	0.001
0.128	-0.065	0.442	0.004	0.001	0.001
0.176	-0.047	0.437	0.004	0.000	0.000
0.115	-0.080	0.460	0.003	0.001	0.000
0.139	-0.066	0.445	0.004	0.001	0.001
0.124	-0.072	0.476	0.004	0.001	0.001
0.132	-0.063	0.483	0.003	0.001	0.000
0.138	-0.066	0.470	0.004	0.001	0.001
0.125	-0.086	0.473	0.004	0.001	0.000
0.137	-0.068	0.441	0.004	0.000	0.001
0.124	-0.071	0.477	0.004	0.001	0.001
0.140	-0.074	0.487	0.003	0.001	0.001
0.100	-0.095	0.485	0.003	0.001	0.001
0.145	-0.073	0.442	0.004	0.001	0.001
0.123	-0.072	0.405	0.004	0.001	0.001
0.122	-0.080	0.451	0.003	0.001	0.001
0.132	-0.058	0.442	0.004	0.001	0.001
0.129	-0.074	0.432	0.004	0.001	0.001
0.136	-0.042	0.415	0.003	0.000	0.001
0.122	-0.081	0.440	0.003	0.001	0.001
0.132	-0.066	0.450	0.003	0.001	0.001
0.122	-0.053	0.425	0.004	0.001	0.001
0.135	-0.070	0.478	0.003	0.001	0.001
0.123	-0.066	0.466	0.004	0.001	0.001
0.112	-0.064	0.443	0.003	0.001	0.001
0.161	-0.056	0.455	0.003	0.001	0.000
0.110	-0.070	0.460	0.003	0.001	0.001
0.140	-0.065	0.507	0.003	0.000	0.001
0.123	-0.067	0.453	0.004	0.001	0.001
0.134	-0.062	0.473	0.003	0.001	0.001
0.136	-0.064	0.456	0.004	0.001	0.001
0.130	-0.087	0.467	0.004	0.001	0.001
0.128	-0.060	0.459	0.004	0.000	0.001
0.105	-0.082	0.464	0.003	0.001	0.001
0.129	-0.057	0.470	0.004	0.000	0.001
0.111	-0.085	0.430	0.004	0.001	0.001
0.141	-0.072	0.446	0.003	0.001	0.001
0.121	-0.080	0.419	0.004	0.001	0.001
0.089	-0.090	0.444	0.003	0.001	0.001
0.136	-0.069	0.436	0.004	0.001	0.001
0.114	-0.085	0.420	0.003	0.001	0.001
0.129	-0.056	0.419	0.003	0.001	0.001
0.093	-0.061	0.433	0.004	0.001	0.001
0.136	-0.058	0.432	0.003	0.001	0.001
0.116	-0.055	0.412	0.003	0.001	0.001
0.127	-0.067	0.440	0.003	0.001	0.001
0.131	-0.060	0.439	0.004	0.001	0.001
0.114	-0.100	0.433	0.003	0.001	0.000
0.152	-0.056	0.462	0.003	0.001	0.001
0.117	-0.075	0.466	0.004	0.001	0.001
0.127	-0.066	0.490	0.003	0.001	0.001
0.138	-0.064	0.459	0.004	0.001	0.001
0.128	-0.081	0.470	0.003	0.001	0.001
0.124	-0.073	0.456	0.004	0.001	0.001
0.115	-0.079	0.450	0.003	0.001	0.001
0.135	-0.079	0.456	0.004	0.001	0.001
0.106	-0.084	0.461	0.003	0.001	0.001
0.131	-0.067	0.460	0.003	0.000	0.001
0.105	-0.091	0.399	0.004	0.001	0.001
0.129	-0.074	0.443	0.003	0.001	0.001
0.122	-0.071	0.419	0.004	0.001	0.001
0.096	-0.090	0.455	0.003	0.001	0.001
0.131	-0.063	0.440	0.003	0.001	0.001
0.115	-0.086	0.406	0.003	0.002	0.001
0.120	-0.060	0.433	0.003	0.001	0.001
0.107	-0.054	0.433	0.003	0.001	0.001
0.130	-0.069	0.443	0.003	0.001	0.001
0.115	-0.062	0.460	0.004	0.001	0.001
0.123	-0.066	0.471	0.003	0.001	0.001
0.133	-0.060	0.456	0.004	0.001	0.001
0.109	-0.080	0.436	0.003	0.001	0.001
0.143	-0.060	0.491	0.003	0.001	0.001
0.103	-0.076	0.477	0.004	0.001	0.001
0.133	-0.068	0.498	0.003	0.000	0.001
0.111	-0.082	0.471	0.003	0.001	0.001
0.139	-0.076	0.470	0.003	0.001	0.001
0.123	-0.060	0.467	0.004	0.000	0.001
0.122	-0.080	0.471	0.003	0.001	0.001
0.160	-0.075	0.453	0.003	0.001	0.001
0.104	-0.086	0.468	0.003	0.001	0.001
0.127	-0.060	0.453	0.003	0.001	0.001
0.103	-0.084	0.412	0.004	0.001	0.001
0.127	-0.084	0.437	0.003	0.001	0.001
0.111	-0.038	0.423	0.004	0.001	0.002
0.105	-0.088	0.434	0.003	0.001	0.001
0.134	-0.068	0.423	0.003	0.001	0.001
0.109	-0.073	0.416	0.003	0.002	0.001
0.150	-0.043	0.439	0.003	0.001	0.001
0.105	-0.073	0.409	0.003	0.001	0.001
0.129	-0.063	0.423	0.003	0.001	0.001
0.114	-0.063	0.440	0.004	0.001	0.001
0.098	-0.065	0.477	0.003	0.001	0.001
0.127	-0.061	0.456	0.003	0.001	0.001
0.114	-0.081	0.443	0.003	0.001	0.001
0.122	-0.066	0.449	0.004	0.001	0.001
0.118	-0.078	0.464	0.003	0.001	0.001
0.129	-0.074	0.470	0.003	0.001	0.001
0.109	-0.087	0.457	0.004	0.001	0.001
0.134	-0.068	0.471	0.003	0.001	0.001
0.108	-0.073	0.416	0.004	0.001	0.001
0.101	-0.084	0.444	0.003	0.001	0.001
0.137	-0.059	0.426	0.004	0.001	0.002
0.101	-0.076	0.437	0.003	0.001	0.001
0.120	-0.055	0.396	0.003	0.000	0.001
0.104	-0.088	0.410	0.003	0.001	0.001
0.115	-0.078	0.424	0.003	0.001	0.001
0.108	-0.045	0.433	0.003	0.001	0.001
0.112	-0.078	0.462	0.003	0.001	0.001
0.113	-0.075	0.457	0.003	0.001	0.001
0.090	-0.064	0.427	0.003	0.002	0.001
0.138	-0.055	0.436	0.003	0.001	0.001
0.101	-0.078	0.447	0.003	0.001	0.001
0.128	-0.069	0.505	0.003	0.000	0.001
0.108	-0.070	0.468	0.003	0.001	0.001
0.122	-0.072	0.491	0.003	0.001	0.001
0.112	-0.067	0.436	0.003	0.001	0.001
0.107	-0.096	0.481	0.003	0.001	0.001
0.118	-0.074	0.471	0.003	0.001	0.001
0.100	-0.081	0.475	0.003	0.001	0.001
0.118	-0.073	0.488	0.003	0.001	0.001
0.096	-0.078	0.444	0.003	0.001	0.001
0.126	-0.072	0.457	0.003	0.001	0.001
0.120	-0.079	0.430	0.003	0.001	0.001
0.069	-0.109	0.449	0.003	0.001	0.002
0.134	-0.075	0.461	0.003	0.001	0.001
0.091	-0.078	0.410	0.003	0.001	0.001
0.123	-0.061	0.416	0.003	0.001	0.001
0.104	-0.061	0.413	0.004	0.001	0.001
0.110	-0.081	0.434	0.003	0.001	0.001
0.107	-0.052	0.403	0.003	0.001	0.001
0.098	-0.079	0.424	0.003	0.001	0.001
0.121	-0.069	0.440	0.003	0.001	0.001
0.094	-0.084	0.427	0.003	0.002	0.001
0.131	-0.059	0.416	0.003	0.001	0.001
0.103	-0.069	0.451	0.003	0.001	0.001
0.116	-0.069	0.478	0.003	0.001	0.001
0.137	-0.044	0.442	0.003	0.001	0.001
0.093	-0.080	0.458	0.003	0.001	0.001
0.117	-0.071	0.426	0.004	0.001	0.001
0.108	-0.082	0.471	0.003	0.001	0.001
0.122	-0.065	0.478	0.003	0.001	0.001
0.106	-0.079	0.475	0.003	0.001	0.001
0.122	-0.084	0.464	0.003	0.001	0.001
0.104	-0.080	0.416	0.004	0.001	0.001
0.113	-0.070	0.450	0.003	0.001	0.001
0.119	-0.082	0.437	0.003	0.001	0.001
0.071	-0.097	0.438	0.003	0.001	0.001
0.125	-0.063	0.427	0.003	0.001	0.002
0.100	-0.071	0.396	0.003	0.002	0.001
0.092	-0.086	0.424	0.003	0.001	0.001
0.127	-0.066	0.430	0.003	0.001	0.002
0.098	-0.078	0.438	0.003	0.001	0.001
0.121	-0.054	0.407	0.003	0.001	0.002
0.100	-0.089	0.410	0.003	0.001	0.001
0.110	-0.064	0.434	0.003	0.001	0.001
0.089	-0.062	0.420	0.003	0.001	0.002
0.109	-0.076	0.469	0.002	0.002	0.001
0.107	-0.076	0.437	0.003	0.001	0.001
0.103	-0.068	0.440	0.003	0.001	0.001
0.122	-0.052	0.450	0.003	0.001	0.001
0.096	-0.076	0.464	0.003	0.001	0.001
0.113	-0.071	0.519	0.003	0.000	0.001
0.106	-0.076	0.475	0.003	0.001	0.001
0.117	-0.071	0.461	0.003	0.001	0.001
0.105	-0.070	0.447	0.003	0.001	0.001
0.099	-0.089	0.475	0.003	0.001	0.001
0.115	-0.068	0.450	0.003	0.001	0.001
0.094	-0.083	0.458	0.003	0.001	0.001
0.117	-0.055	0.451	0.003	0.001	0.002
0.083	-0.091	0.441	0.003	0.001	0.001
0.117	-0.082	0.434	0.003	0.001	0.001
0.109	-0.075	0.417	0.003	0.001	0.001
0.062	-0.098	0.429	0.003	0.001	0.002
0.129	-0.071	0.423	0.003	0.001	0.002
0.083	-0.082	0.414	0.003	0.001	0.001
0.109	-0.054	0.396	0.002	0.001	0.001
0.088	-0.073	0.410	0.003	0.001	0.001
0.115	-0.069	0.427	0.003	0.001	0.001
0.092	-0.049	0.407	0.003	0.001	0.002
0.098	-0.083	0.435	0.003	0.001	0.001
0.128	-0.060	0.413	0.003	0.001	0.001
0.087	-0.084	0.417	0.003	0.002	0.001
0.120	-0.054	0.419	0.003	0.001	0.001
0.094	-0.077	0.455	0.003	0.002	0.001
0.111	-0.067	0.478	0.003	0.001	0.001
0.125	-0.059	0.453	0.003	0.001	0.001
0.107	-0.086	0.451	0.003	0.001	0.001
0.098	-0.063	0.423	0.003	0.001	0.001
0.100	-0.083	0.441	0.003	0.001	0.001
0.120	-0.077	0.451	0.003	0.001	0.001
0.100	-0.083	0.455	0.003	0.001	0.001
0.108	-0.070	0.444	0.003	0.001	0.001
0.082	-0.084	0.400	0.004	0.001	0.001
0.114	-0.081	0.448	0.003	0.001	0.001
0.108	-0.061	0.420	0.003	0.001	0.002
0.062	-0.094	0.446	0.003	0.001	0.002
0.115	-0.060	0.427	0.003	0.001	0.002
0.094	-0.080	0.380	0.003	0.002	0.001
0.098	-0.065	0.424	0.003	0.001	0.001
0.094	-0.063	0.407	0.003	0.001	0.002
0.106	-0.076	0.445	0.003	0.001	0.001
0.092	-0.054	0.448	0.003	0.002	0.002
0.095	-0.075	0.455	0.002	0.001	0.001
0.111	-0.066	0.437	0.003	0.001	0.001
0.095	-0.082	0.448	0.003	0.001	0.001
0.127	-0.062	0.482	0.002	0.002	0.001
0.099	-0.081	0.458	0.003	0.001	0.001
0.111	-0.064	0.468	0.003	0.001	0.001
0.092	-0.080	0.451	0.003	0.001	0.001
0.108	-0.082	0.458	0.002	0.001	0.001
0.091	-0.073	0.444	0.003	0.001	0.001
0.107	-0.085	0.444	0.003	0.001	0.001
0.136	-0.068	0.434	0.003	0.001	0.002
0.086	-0.082	0.442	0.003	0.001	0.002
0.093	-0.062	0.431	0.003	0.001	0.001
0.087	-0.081	0.390	0.003	0.001	0.001
0.089	-0.083	0.432	0.002	0.001	0.002
0.098	-0.030	0.430	0.003	0.001	0.002
0.077	-0.083	0.418	0.003	0.001	0.001
0.103	-0.064	0.410	0.003	0.001	0.002
0.090	-0.072	0.394	0.003	0.002	0.001
0.121	-0.054	0.399	0.003	0.001	0.001
0.080	-0.072	0.414	0.003	0.002	0.001
0.104	-0.072	0.417	0.003	0.001	0.002
0.094	-0.060	0.420	0.003	0.002	0.001
0.072	-0.064	0.438	0.002	0.001	0.001
0.112	-0.059	0.430	0.003	0.001	0.001
0.082	-0.086	0.424	0.002	0.001	0.001
0.114	-0.066	0.444	0.003	0.001	0.001
0.096	-0.071	0.444	0.003	0.001	0.001
0.099	-0.090	0.472	0.003	0.001	0.001
0.096	-0.073	0.448	0.003	0.001	0.001
0.106	-0.072	0.448	0.002	0.001	0.001
0.085	-0.074	0.420	0.003	0.001	0.001
0.079	-0.080	0.449	0.003	0.001	0.001
0.117	-0.068	0.434	0.003	0.001	0.002
0.083	-0.079	0.407	0.003	0.001	0.001
0.101	-0.068	0.394	0.002	0.001	0.001
0.092	-0.084	0.400	0.003	0.001	0.002
0.099	-0.076	0.425	0.002	0.001	0.002
0.094	-0.044	0.431	0.003	0.001	0.002
0.091	-0.080	0.421	0.002	0.001	0.002
0.101	-0.067	0.434	0.003	0.001	0.002
0.070	-0.062	0.401	0.003	0.002	0.002
0.120	-0.054	0.413	0.003	0.001	0.001
0.086	-0.072	0.438	0.003	0.002	0.001
0.097	-0.067	0.459	0.002	0.001	0.001
0.088	-0.064	0.434	0.003	0.002	0.002
0.087	-0.061	0.441	0.002	0.001	0.001
0.105	-0.060	0.427	0.003	0.002	0.001
0.078	-0.078	0.472	0.003	0.002	0.001
0.105	-0.056	0.471	0.003	0.001	0.001
0.081	-0.083	0.432	0.003	0.002	0.001
0.102	-0.082	0.441	0.002	0.001	0.001
0.102	-0.069	0.430	0.003	0.001	0.001
0.098	-0.075	0.458	0.003	0.001	0.001
0.095	-0.072	0.445	0.003	0.001	0.001
0.057	-0.094	0.436	0.002	0.002	0.002
0.112	-0.067	0.427	0.003	0.001	0.002
0.078	-0.075	0.404	0.003	0.001	0.002
0.108	-0.073	0.400	0.002	0.001	0.001
0.092	-0.068	0.400	0.003	0.001	0.002
0.092	-0.076	0.425	0.002	0.001	0.001
0.097	-0.046	0.407	0.002	0.001	0.002
0.078	-0.091	0.398	0.002	0.001	0.002
0.103	-0.066	0.397	0.002	0.001	0.002
0.071	-0.068	0.408	0.002	0.002	0.001
0.102	-0.061	0.407	0.002	0.001	0.001
0.084	-0.066	0.434	0.003	0.002	0.001
0.096	-0.060	0.441	0.002	0.001	0.001
0.127	-0.039	0.439	0.003	0.001	0.001
0.070	-0.075	0.438	0.002	0.001	0.001
0.100	-0.061	0.421	0.002	0.001	0.001
0.089	-0.082	0.468	0.003	0.002	0.001
0.101	-0.065	0.458	0.003	0.001	0.001
0.091	-0.072	0.455	0.002	0.002	0.001
0.087	-0.083	0.438	0.003	0.001	0.001
0.084	-0.070	0.424	0.003	0.001	0.001
0.094	-0.074	0.445	0.002	0.002	0.001
0.110	-0.075	0.434	0.003	0.001	0.002
0.063	-0.091	0.432	0.002	0.002	0.002
0.111	-0.067	0.438	0.002	0.001	0.002
0.081	-0.072	0.363	0.002	0.002	0.001
0.068	-0.079	0.419	0.002	0.001	0.002
0.101	-0.056	0.397	0.003	0.001	0.002
0.087	-0.078	0.411	0.002	0.002	0.002
0.094	-0.048	0.387	0.002	0.001	0.002
0.086	-0.080	0.418	0.003	0.002	0.002
0.106	-0.067	0.410	0.002	0.001	0.001
0.078	-0.045	0.410	0.003	0.002	0.002
0.098	-0.062	0.459	0.002	0.001	0.002
0.087	-0.068	0.428	0.003	0.002	0.001
0.086	-0.071	0.407	0.002	0.002	0.001
0.118	-0.039	0.437	0.003	0.002	0.001
0.081	-0.069	0.438	0.002	0.002	0.001
0.097	-0.060	0.499	0.002	0.001	0.001
0.091	-0.074	0.455	0.003	0.002	0.001
0.103	-0.064	0.448	0.002	0.001	0.001
0.089	-0.062	0.428	0.003	0.002	0.001
0.085	-0.088	0.442	0.003	0.002	0.001
0.101	-0.062	0.444	0.003	0.001	0.001
0.075	-0.081	0.442	0.003	0.002	0.001
0.097	-0.049	0.441	0.002	0.001	0.002
0.072	-0.082	0.425	0.003	0.001	0.002
0.096	-0.065	0.411	0.002	0.001	0.002
0.095	-0.075	0.404	0.003	0.002	0.002
0.052	-0.090	0.420	0.002	0.002	0.002
0.101	-0.067	0.404	0.003	0.001	0.002
0.078	-0.075	0.397	0.003	0.002	0.002
0.099	-0.055	0.387	0.002	0.001	0.002
0.065	-0.059	0.384	0.003	0.002	0.002
0.094	-0.067	0.421	0.002	0.001	0.001
0.083	-0.045	0.370	0.003	0.002	0.002
0.080	-0.077	0.398	0.002	0.002	0.002
0.092	-0.065	0.414	0.003	0.002	0.002
0.070	-0.092	0.418	0.002	0.002	0.001
0.106	-0.055	0.414	0.002	0.001	0.001
0.077	-0.069	0.445	0.002	0.002	0.001
0.095	-0.056	0.452	0.002	0.001	0.001
0.105	-0.047	0.423	0.003	0.002	0.001
0.081	-0.071	0.428	0.002	0.001	0.001
0.091	-0.060	0.410	0.003	0.002	0.001
0.086	-0.085	0.435	0.002	0.002	0.001
0.098	-0.063	0.431	0.003	0.001	0.002
0.073	-0.080	0.425	0.002	0.002	0.002
0.092	-0.069	0.438	0.003	0.001	0.002
0.073	-0.077	0.394	0.003	0.001	0.002
0.099	-0.067	0.415	0.002	0.001	0.002
0.084	-0.068	0.401	0.003	0.002	0.002
0.056	-0.095	0.423	0.002	0.002	0.002
0.100	-0.066	0.404	0.002	0.001	0.002
0.082	-0.076	0.350	0.002	0.003	0.001
0.080	-0.068	0.398	0.002	0.001	0.002
0.074	-0.060	0.401	0.003	0.002	0.002
0.087	-0.071	0.418	0.002	0.002	0.002
0.081	-0.047	0.425	0.003	0.002	0.002
0.084	-0.080	0.408	0.002	0.002	0.002
0.090	-0.067	0.407	0.002	0.002	0.001
0.078	-0.073	0.411	0.002	0.002	0.001
0.106	-0.052	0.445	0.002	0.002	0.001
0.077	-0.072	0.441	0.003	0.002	0.001
0.085	-0.059	0.414	0.002	0.001	0.002
0.089	-0.067	0.414	0.003	0.002	0.001
0.078	-0.073	0.418	0.002	0.002	0.001
0.090	-0.064	0.455	0.002	0.001	0.001
0.087	-0.078	0.431	0.002	0.002	0.001
0.111	-0.072	0.435	0.002	0.001	0.002
0.073	-0.072	0.429	0.002	0.002	0.002
0.090	-0.074	0.442	0.002	0.001	0.002
0.073	-0.073	0.376	0.003	0.002	0.002
0.072	-0.082	0.408	0.002	0.002	0.002
0.078	-0.029	0.408	0.003	0.002	0.002
0.058	-0.091	0.395	0.002	0.002	0.002
0.097	-0.066	0.405	0.002	0.001	0.002
0.069	-0.068	0.370	0.003	0.002	0.002
0.095	-0.060	0.394	0.002	0.001	0.002
0.077	-0.060	0.422	0.002	0.002	0.002
0.088	-0.058	0.397	0.002	0.002	0.002
0.085	-0.063	0.377	0.002	0.002	0.002
0.035	-0.054	0.394	0.002	0.002	0.001
0.097	-0.051	0.431	0.002	0.002	0.001
0.068	-0.067	0.384	0.002	0.002	0.002
0.087	-0.054	0.445	0.002	0.001	0.001
0.083	-0.060	0.438	0.002	0.002	0.001
0.073	-0.096	0.422	0.002	0.002	0.001
0.095	-0.054	0.410	0.003	0.002	0.001
0.074	-0.067	0.425	0.002	0.002	0.001
0.089	-0.066	0.452	0.002	0.001	0.002
0.075	-0.080	0.435	0.002	0.002	0.001
0.097	-0.071	0.428	0.002	0.002	0.002
0.070	-0.068	0.398	0.003	0.002	0.002
0.083	-0.062	0.408	0.002	0.001	0.001
0.092	-0.079	0.421	0.003	0.001	0.002
0.066	-0.074	0.422	0.002	0.002	0.002
0.087	-0.039	0.411	0.003	0.002	0.002
0.056	-0.085	0.374	0.003	0.002	0.002
0.088	-0.062	0.387	0.002	0.002	0.002
0.075	-0.057	0.384	0.002	0.002	0.002
0.073	-0.070	0.412	0.002	0.002	0.002
0.085	-0.058	0.401	0.002	0.002	0.002
0.085	-0.079	0.402	0.002	0.002	0.002
0.079	-0.051	0.404	0.002	0.002	0.002
0.064	-0.057	0.405	0.002	0.002	0.002
0.093	-0.058	0.401	0.002	0.002	0.002
0.069	-0.057	0.421	0.003	0.002	0.002
0.093	-0.063	0.463	0.002	0.002	0.002
0.082	-0.060	0.401	0.002	0.002	0.002
0.073	-0.083	0.422	0.002	0.002	0.001
0.100	-0.053	0.438	0.002	0.002	0.001
0.067	-0.065	0.459	0.002	0.002	0.001
0.079	-0.060	0.432	0.002	0.001	0.002
0.068	-0.073	0.429	0.002	0.002	0.002
0.086	-0.072	0.408	0.002	0.002	0.002
0.069	-0.064	0.418	0.003	0.002	0.002
0.083	-0.065	0.415	0.002	0.002	0.002
0.108	-0.064	0.408	0.003	0.001	0.002
0.064	-0.070	0.426	0.002	0.002	0.002
0.087	-0.052	0.387	0.002	0.002	0.002
0.057	-0.077	0.353	0.003	0.002	0.002
0.086	-0.062	0.401	0.002	0.002	0.002
0.074	-0.028	0.377	0.003	0.002	0.002
0.056	-0.074	0.385	0.002	0.002	0.002
0.085	-0.057	0.388	0.002	0.002	0.002
0.064	-0.060	0.364	0.002	0.003	0.002
0.099	-0.033	0.359	0.002	0.001	0.001
0.066	-0.059	0.408	0.002	0.002	0.002
0.089	-0.063	0.391	0.002	0.002	0.002
0.068	-0.056	0.411	0.002	0.002	0.002
0.059	-0.059	0.436	0.002	0.002	0.001
0.094	-0.053	0.400	0.002	0.002	0.001
0.077	-0.073	0.387	0.002	0.002	0.001
0.100	-0.044	0.428	0.002	0.002	0.002
0.071	-0.064	0.408	0.002	0.002	0.002
0.082	-0.083	0.428	0.002	0.001	0.001
0.083	-0.070	0.418	0.002	0.002	0.002
0.084	-0.060	0.425	0.002	0.002	0.002
0.067	-0.065	0.384	0.002	0.002	0.002
0.060	-0.078	0.405	0.002	0.002	0.002
0.103	-0.056	0.398	0.002	0.002	0.002
0.059	-0.065	0.384	0.002	0.002	0.002
0.083	-0.047	0.364	0.002	0.002	0.002
0.075	-0.076	0.371	0.002	0.002	0.002
0.075	-0.067	0.371	0.002	0.002	0.002
0.078	-0.032	0.377	0.002	0.002	0.002
0.059	-0.068	0.388	0.002	0.002	0.002
0.091	-0.047	0.384	0.002	0.002	0.002
0.058	-0.050	0.357	0.002	0.002	0.002
0.095	-0.045	0.373	0.002	0.002	0.002
0.059	-0.063	0.402	0.002	0.002	0.002
0.078	-0.057	0.426	0.002	0.002	0.002
0.072	-0.049	0.408	0.002	0.002	0.002
0.065	-0.058	0.398	0.002	0.002	0.002
0.096	-0.052	0.408	0.002	0.002	0.002
0.068	-0.072	0.452	0.003	0.002	0.002
0.095	-0.045	0.431	0.002	0.001	0.002
0.067	-0.054	0.405	0.002	0.002	0.002
0.082	-0.060	0.418	0.002	0.002	0.002
0.070	-0.064	0.391	0.002	0.002	0.002
0.090	-0.064	0.398	0.002	0.002	0.002
0.070	-0.056	0.384	0.002	0.002	0.002
0.034	-0.091	0.400	0.002	0.002	0.002
0.096	-0.053	0.398	0.002	0.002	0.002
0.062	-0.063	0.371	0.002	0.002	0.002
0.077	-0.046	0.357	0.002	0.002	0.002
0.065	-0.046	0.374	0.002	0.002	0.002
0.074	-0.058	0.391	0.002	0.002	0.002
0.059	-0.034	0.360	0.002	0.002	0.002
0.067	-0.066	0.364	0.002	0.002	0.002
0.092	-0.056	0.377	0.002	0.002	0.002
0.050	-0.057	0.357	0.002	0.002	0.001
0.088	-0.045	0.380	0.002	0.002	0.002
0.057	-0.061	0.398	0.002	0.002	0.002
0.076	-0.048	0.418	0.002	0.002	0.002
0.101	-0.030	0.393	0.002	0.002	0.001
0.069	-0.063	0.398	0.002	0.002	0.001
0.086	-0.055	0.387	0.002	0.002	0.002
0.066	-0.069	0.398	0.002	0.002	0.002
0.083	-0.043	0.415	0.002	0.002	0.002
0.072	-0.048	0.391	0.002	0.002	0.002
0.081	-0.056	0.418	0.002	0.002	0.002
0.065	-0.057	0.353	0.003	0.002	0.002
0.080	-0.058	0.374	0.002	0.002	0.002
0.085	-0.057	0.402	0.002	0.002	0.002
0.044	-0.078	0.396	0.002	0.002	0.002
0.092	-0.044	0.367	0.002	0.002	0.002
0.068	-0.066	0.347	0.002	0.002	0.002
0.067	-0.060	0.361	0.001	0.002	0.002
0.080	-0.045	0.371	0.002	0.002	0.002
0.072	-0.058	0.371	0.002	0.002	0.002
0.080	-0.037	0.347	0.002	0.002	0.002
0.059	-0.060	0.382	0.002	0.002	0.002
0.096	-0.049	0.374	0.002	0.002	0.002
0.070	-0.040	0.367	0.002	0.002	0.002
0.090	-0.047	0.436	0.001	0.002	0.002
0.061	-0.056	0.378	0.002	0.002	0.002
0.073	-0.048	0.391	0.002	0.002	0.002
0.092	-0.036	0.387	0.002	0.002	0.002
0.063	-0.057	0.392	0.002	0.002	0.002
0.076	-0.045	0.446	0.002	0.001	0.002
0.074	-0.060	0.411	0.002	0.002	0.002
0.088	-0.056	0.419	0.002	0.002	0.002
0.071	-0.053	0.408	0.002	0.002	0.002
0.075	-0.055	0.388	0.002	0.002	0.002
0.072	-0.043	0.356	0.003	0.002	0.002
0.056	-0.066	0.385	0.002	0.002	0.002
0.081	-0.023	0.370	0.002	0.002	0.002
0.055	-0.071	0.365	0.002	0.002	0.002
0.085	-0.045	0.350	0.002	0.002	0.002
0.073	-0.055	0.326	0.002	0.002	0.002
0.060	-0.065	0.362	0.001	0.002	0.002
0.073	-0.045	0.343	0.002	0.002	0.002
0.065	-0.053	0.364	0.002	0.002	0.002
0.074	-0.035	0.350	0.002	0.002	0.002
0.037	-0.044	0.367	0.002	0.002	0.002
0.089	-0.038	0.353	0.002	0.002	0.002
0.062	-0.044	0.326	0.002	0.002	0.002
0.085	-0.049	0.384	0.001	0.002	0.002
0.073	-0.045	0.370	0.002	0.002	0.002
0.059	-0.077	0.384	0.002	0.002	0.001
0.096	-0.035	0.373	0.002	0.002	0.002
0.070	-0.052	0.387	0.002	0.002	0.001
0.074	-0.045	0.408	0.002	0.002	0.002
0.073	-0.054	0.398	0.002	0.002	0.002
0.087	-0.061	0.374	0.002	0.002	0.002
0.064	-0.051	0.353	0.002	0.002	0.002
0.072	-0.054	0.361	0.001	0.002	0.002
0.077	-0.048	0.374	0.002	0.002	0.002
0.054	-0.066	0.375	0.002	0.002	0.002
0.083	-0.023	0.391	0.002	0.002	0.002
0.051	-0.062	0.309	0.002	0.002	0.002
0.088	-0.047	0.347	0.002	0.002	0.002
0.072	-0.035	0.336	0.002	0.003	0.002
0.063	-0.051	0.358	0.001	0.002	0.002
0.073	-0.043	0.344	0.002	0.002	0.002
0.075	-0.053	0.327	0.001	0.003	0.002
0.078	-0.036	0.364	0.002	0.002	0.002
0.054	-0.042	0.347	0.002	0.002	0.002
0.086	-0.046	0.370	0.002	0.002	0.002
0.060	-0.050	0.398	0.002	0.003	0.002
0.093	-0.040	0.405	0.001	0.002	0.002
0.075	-0.050	0.360	0.002	0.002	0.002
0.066	-0.060	0.364	0.002	0.002	0.001
0.087	-0.039	0.377	0.002	0.002	0.001
0.064	-0.046	0.391	0.002	0.002	0.002
0.082	-0.039	0.391	0.002	0.002	0.002
0.050	-0.060	0.368	0.002	0.002	0.002
0.084	-0.047	0.381	0.002	0.002	0.002
0.068	-0.047	0.364	0.002	0.002	0.002
0.067	-0.051	0.364	0.002	0.002	0.002
0.106	-0.052	0.337	0.002	0.002	0.003
0.055	-0.054	0.372	0.002	0.002	0.002
0.092	-0.034	0.347	0.001	0.002	0.002
0.056	-0.058	0.306	0.002	0.002	0.002
0.081	-0.053	0.351	0.001	0.002	0.002
0.065	-0.014	0.340	0.002	0.002	0.002
0.054	-0.059	0.338	0.001	0.002	0.002
0.079	-0.043	0.337	0.002	0.002	0.002
0.065	-0.043	0.323	0.002	0.003	0.002
0.101	-0.015	0.339	0.002	0.002	0.002
0.046	-0.045	0.334	0.001	0.002	0.002
0.073	-0.043	0.343	0.002	0.002	0.002
0.061	-0.045	0.360	0.002	0.003	0.002
0.047	-0.029	0.385	0.001	0.002	0.002
0.085	-0.025	0.380	0.002	0.002	0.002
0.061	-0.062	0.354	0.002	0.002	0.002
0.081	-0.030	0.360	0.002	0.002	0.002
0.067	-0.040	0.377	0.002	0.002	0.002
0.075	-0.062	0.381	0.001	0.002	0.002
0.065	-0.050	0.371	0.002	0.002	0.002
0.091	-0.044	0.357	0.001	0.002	0.002
0.074	-0.050	0.340	0.002	0.002	0.002
0.059	-0.059	0.354	0.001	0.002	0.002
0.095	-0.046	0.368	0.002	0.002	0.002
0.054	-0.049	0.330	0.002	0.002	0.002
0.084	-0.038	0.303	0.001	0.002	0.002
0.067	-0.060	0.320	0.002	0.002	0.002
0.065	-0.051	0.344	0.002	0.002	0.002
0.074	-0.013	0.323	0.002	0.003	0.002
0.059	-0.053	0.362	0.001	0.003	0.002
0.073	-0.054	0.351	0.001	0.002	0.002
0.060	-0.043	0.327	0.001	0.003	0.002
0.088	-0.037	0.336	0.001	0.002	0.002
0.060	-0.055	0.351	0.002	0.002	0.002
0.085	-0.035	0.398	0.001	0.002	0.002
0.067	-0.043	0.347	0.002	0.002	0.002
0.069	-0.037	0.361	0.001	0.002	0.002
0.084	-0.037	0.350	0.002	0.002	0.002
0.062	-0.062	0.374	0.002	0.002	0.002
0.080	-0.038	0.347	0.002	0.002	0.002
[truncated: 133,000 more rows]
