# Supplementary material for: Identification of Haptic Based Guiding Using Hard Reins
Source: PLoS One. 2015 Jul 22;10(7):e0132020. doi: 10.1371/journal.pone.0132020 (PMC4511788; doi:10.1371/journal.pone.0132020)
Supplement: S5 File — (ZIP) [file pone.0132020.s005.zip › Exp2_ForceData1/Subject4/path1/T1.csv]

Force X (N)	Force Y (N)	Force Z (N)	Torque X (N-m)	Torque Y (N-m)	Torque Z (N-m)	Frequency = 10000	Averaging Level = 16	F/T Serial Number = FT11772	Time Started = 05/12/2012 11:15:05
-1.90852618217468	-8.87966156005859	-4.35688781738281	0.155786633491516	0.4476178586483	-0.0747912973165512
-1.90566277503967	-8.87953662872314	-4.34816408157349	0.155666381120682	0.447611451148987	-0.0748780146241188
-1.90215826034546	-8.87894344329834	-4.34967279434204	0.155647248029709	0.447428196668625	-0.0749958753585815
-1.90115976333618	-8.88405704498291	-4.34462118148804	0.155398905277252	0.447367191314697	-0.0751146450638771
-1.9029997587204	-8.88834285736084	-4.34976196289063	0.15524810552597	0.447253376245499	-0.0752869322896004
-1.90055000782013	-8.88449192047119	-4.34308910369873	0.155118137598038	0.447176158428192	-0.0754210874438286
-1.89769268035889	-8.88969421386719	-4.34293842315674	0.155012175440788	0.44704657793045	-0.0755674913525581
-1.89672517776489	-8.89547443389893	-4.34078073501587	0.154717862606049	0.446984261274338	-0.0756458938121796
-1.89590811729431	-8.89752006530762	-4.33562994003296	0.154645383358002	0.446786373853683	-0.0758461058139801
-1.89709854125977	-8.89883995056152	-4.33878707885742	0.15460592508316	0.446695029735565	-0.075847789645195
-1.89638721942902	-8.90027618408203	-4.33584690093994	0.154421359300613	0.446487665176392	-0.0760000348091125
-1.89233446121216	-8.90277290344238	-4.33421564102173	0.154307797551155	0.446437209844589	-0.0761247351765633
-1.88675928115845	-8.90416812896729	-4.3291335105896	0.154194369912148	0.446312934160233	-0.0761859640479088
-1.88809704780579	-8.90680885314941	-4.33083772659302	0.154049679636955	0.44617772102356	-0.0763115286827087
-1.88809049129486	-8.91278553009033	-4.32505989074707	0.153915032744408	0.44596529006958	-0.0762845724821091
-1.88659942150116	-8.91275596618652	-4.3300256729126	0.153835654258728	0.445870995521545	-0.0763441547751427
-1.88040769100189	-8.91420841217041	-4.33085775375366	0.153694003820419	0.445816189050674	-0.0763661041855812
-1.8778829574585	-8.91468715667725	-4.32002592086792	0.153642609715462	0.445593029260635	-0.0764120146632195
-1.87759757041931	-8.92017364501953	-4.32161235809326	0.153551533818245	0.44556850194931	-0.0764448791742325
-1.87618815898895	-8.92203807830811	-4.31507921218872	0.153511390089989	0.445457875728607	-0.0763761252164841
-1.87184655666351	-8.92399597167969	-4.3228588104248	0.153396710753441	0.445315569639206	-0.0763063654303551
-1.8713127374649	-8.92524814605713	-4.32090091705322	0.153372630476952	0.445156753063202	-0.0762842819094658
-1.87122619152069	-8.92322063446045	-4.32421588897705	0.153375372290611	0.445156753063202	-0.0761663243174553
-1.86416792869568	-8.92568016052246	-4.31711196899414	0.1532923579216	0.4450663626194	-0.0761321559548378
-1.86213684082031	-8.92910861968994	-4.31546974182129	0.153273850679398	0.444990307092667	-0.0760434120893478
-1.86165845394135	-8.93408489227295	-4.31142377853394	0.153223246335983	0.44488513469696	-0.075972855091095
-1.86506235599518	-8.93162441253662	-4.31593942642212	0.153230592608452	0.444843202829361	-0.0758116394281387
-1.86164104938507	-8.92928314208984	-4.31792449951172	0.153322666883469	0.444729268550873	-0.0757076069712639
-1.85861444473267	-8.93380546569824	-4.31882476806641	0.153230309486389	0.444669663906097	-0.0756579339504242
-1.85719609260559	-8.92931652069092	-4.31497383117676	0.153316020965576	0.444661766290665	-0.0755209699273109
-1.85129833221436	-8.93129253387451	-4.3203444480896	0.153349205851555	0.444595038890839	-0.075469546020031
-1.85131406784058	-8.93374633789063	-4.31071186065674	0.153349712491035	0.44448584318161	-0.0753115192055702
-1.85314011573792	-8.93550968170166	-4.31229400634766	0.153387039899826	0.444508761167526	-0.0752321183681488
-1.8537722826004	-8.93414497375488	-4.31151485443115	0.153514981269836	0.444386541843414	-0.0751752331852913
-1.8523428440094	-8.93041229248047	-4.32347011566162	0.153505176305771	0.444366931915283	-0.0750885084271431
-1.8501877784729	-8.93105983734131	-4.3179783821106	0.153608024120331	0.444298356771469	-0.0750511959195137
-1.84998941421509	-8.93321514129639	-4.31833124160767	0.153740048408508	0.444328606128693	-0.0749339908361435
-1.84870302677155	-8.93277740478516	-4.31529092788696	0.153720870614052	0.444310247898102	-0.0748869404196739
-1.84663319587708	-8.93258666992188	-4.31471347808838	0.153819367289543	0.444244474172592	-0.074835903942585
-1.84909534454346	-8.93428134918213	-4.31469202041626	0.153906181454659	0.444220155477524	-0.0748064517974854
-1.85078585147858	-8.93244647979736	-4.31510877609253	0.154030472040176	0.444219768047333	-0.0747055932879448
-1.85202240943909	-8.92971134185791	-4.31393623352051	0.154089137911797	0.444141685962677	-0.0747187659144402
-1.85211265087128	-8.9285717010498	-4.31595134735107	0.154183462262154	0.44419738650322	-0.0747178494930267
-1.85014033317566	-8.92969512939453	-4.31820487976074	0.154286324977875	0.444176197052002	-0.0747284442186356
-1.850421667099	-8.92904186248779	-4.32001495361328	0.154301926493645	0.444162607192993	-0.0747878700494766
-1.85555469989777	-8.92905330657959	-4.31710290908813	0.154426828026772	0.444056034088135	-0.074809692800045
-1.85483908653259	-8.92913341522217	-4.31892585754395	0.154443889856339	0.444057285785675	-0.074880562722683
-1.85321426391602	-8.92726230621338	-4.32392358779907	0.154568627476692	0.44405722618103	-0.0749831646680832
-1.85564720630646	-8.92630004882813	-4.31757926940918	0.154562249779701	0.444048970937729	-0.0750594362616539
-1.85641026496887	-8.92738246917725	-4.32046937942505	0.154604509472847	0.444106489419937	-0.0751485601067543
-1.85647976398468	-8.92742919921875	-4.31515169143677	0.154726281762123	0.44400081038475	-0.075247161090374
-1.85969662666321	-8.92866992950439	-4.3209433555603	0.154696375131607	0.443977057933807	-0.0753282010555267
-1.86244630813599	-8.92887306213379	-4.32338714599609	0.154762268066406	0.443959444761276	-0.0755563452839851
-1.86423861980438	-8.92615222930908	-4.31588697433472	0.154856309294701	0.443986654281616	-0.075637198984623
-1.86129903793335	-8.92579555511475	-4.31584215164185	0.154847294092178	0.443959653377533	-0.0757384151220322
-1.860635638237	-8.92641544342041	-4.31854581832886	0.154800131917	0.443944334983826	-0.0758788660168648
-1.85882842540741	-8.93203258514404	-4.32194662094116	0.154764220118523	0.443925470113754	-0.0761127769947052
-1.8643673658371	-8.93295478820801	-4.31515216827393	0.154788985848427	0.443858981132507	-0.0762018337845802
-1.86589026451111	-8.93176937103271	-4.31981039047241	0.15480475127697	0.443839460611343	-0.0763190537691116
-1.86553120613098	-8.93269348144531	-4.31916999816895	0.154789224267006	0.44382581114769	-0.076508991420269
-1.86527705192566	-8.9334831237793	-4.32416105270386	0.154766246676445	0.443799406290054	-0.0765854045748711
-1.86004829406738	-8.93299198150635	-4.31738901138306	0.154722318053246	0.443808823823929	-0.0767822265625
-1.86052870750427	-8.93835163116455	-4.31770086288452	0.154571413993835	0.443726748228073	-0.0768623203039169
-1.86019492149353	-8.94039916992188	-4.31694602966309	0.154604822397232	0.443776160478592	-0.0769526585936546
-1.86161196231842	-8.94085121154785	-4.3143949508667	0.154517322778702	0.443732798099518	-0.0770408734679222
-1.8595005273819	-8.94411563873291	-4.32183647155762	0.154437631368637	0.44370824098587	-0.0770782828330994
-1.85734891891479	-8.94274234771729	-4.31967449188232	0.154422327876091	0.443661421537399	-0.0771894007921219
-1.8565069437027	-8.943115234375	-4.32058715820313	0.154343828558922	0.443703323602676	-0.0771208181977272
-1.85193371772766	-8.94805240631104	-4.31547355651855	0.154200941324234	0.443704128265381	-0.0772543698549271
-1.84795129299164	-8.95225524902344	-4.31658983230591	0.154137015342712	0.443710088729858	-0.0771796703338623
-1.84718728065491	-8.95410633087158	-4.31665658950806	0.154120191931725	0.443673372268677	-0.0772586464881897
-1.84632050991058	-8.95282936096191	-4.31635570526123	0.154112339019775	0.443651169538498	-0.0771621912717819
-1.84209191799164	-8.95546913146973	-4.31831789016724	0.153971239924431	0.443661004304886	-0.0771113336086273
-1.84031915664673	-8.95871257781982	-4.31890773773193	0.153903290629387	0.44371435046196	-0.0771495252847672
-1.83437931537628	-8.96165561676025	-4.31535720825195	0.153848618268967	0.443689942359924	-0.0770560801029205
-1.83412849903107	-8.96242046356201	-4.31737184524536	0.153856739401817	0.443745523691177	-0.0769671946763992
-1.83182144165039	-8.96671485900879	-4.32281303405762	0.153801694512367	0.44378262758255	-0.0769499614834785
-1.8296400308609	-8.96467399597168	-4.32247829437256	0.153769537806511	0.44383230805397	-0.0768297091126442
-1.82446980476379	-8.96369647979736	-4.32432651519775	0.153860747814178	0.443875551223755	-0.0768103301525116
-1.82107031345367	-8.96612930297852	-4.31556272506714	0.15375442802906	0.443929404020309	-0.0767253115773201
-1.82163906097412	-8.97176742553711	-4.32081317901611	0.153733223676682	0.444041430950165	-0.0765917599201202
-1.81574392318726	-8.9704704284668	-4.32015419006348	0.153846979141235	0.444084733724594	-0.0765944644808769
-1.81920826435089	-8.96789741516113	-4.33268022537231	0.153920486569405	0.444221705198288	-0.0764886811375618
-1.81596910953522	-8.97172832489014	-4.32669067382813	0.153977319598198	0.444229304790497	-0.0764693021774292
-1.81468307971954	-8.97129249572754	-4.32961797714233	0.154093831777573	0.444488883018494	-0.0763541907072067
-1.80881762504578	-8.97186660766602	-4.33138275146484	0.154163613915443	0.444612562656403	-0.0763100758194923
-1.80873453617096	-8.9720516204834	-4.33323621749878	0.154186949133873	0.444675296545029	-0.0762462094426155
-1.81138944625854	-8.97189521789551	-4.33689737319946	0.15436826646328	0.444824308156967	-0.0761891826987267
-1.81298077106476	-8.97029495239258	-4.34144878387451	0.154562652111053	0.44503316283226	-0.076129138469696
-1.81073546409607	-8.96803569793701	-4.34672832489014	0.154694497585297	0.445236533880234	-0.076126754283905
-1.80916500091553	-8.96809864044189	-4.3480052947998	0.154896020889282	0.445432156324387	-0.0761667340993881
-1.81131625175476	-8.96925258636475	-4.34677791595459	0.15511466562748	0.445679187774658	-0.0761363506317139
-1.81062650680542	-8.9653205871582	-4.35130739212036	0.155302077531815	0.445849418640137	-0.0761691331863403
-1.81011986732483	-8.96883392333984	-4.35821437835693	0.155455037951469	0.446042358875275	-0.0761852636933327
-1.81339526176453	-8.96760082244873	-4.35528707504272	0.155771434307098	0.446354299783707	-0.076257698237896
-1.81231355667114	-8.96503734588623	-4.36513805389404	0.155963376164436	0.446546733379364	-0.0762856304645538
-1.81515598297119	-8.96172904968262	-4.3592381477356	0.156278908252716	0.446839213371277	-0.0763387307524681
-1.81704437732697	-8.96206855773926	-4.37310838699341	0.156485378742218	0.447196990251541	-0.0764153450727463
-1.81561660766602	-8.96376991271973	-4.36997222900391	0.156820431351662	0.447488635778427	-0.0764666870236397
-1.81422472000122	-8.96048069000244	-4.36986446380615	0.157003179192543	0.447702288627625	-0.0765662416815758
-1.82374143600464	-8.96140956878662	-4.37903261184692	0.157293096184731	0.447925329208374	-0.0766627937555313
-1.82469010353088	-8.95496940612793	-4.37580537796021	0.157552003860474	0.448134869337082	-0.0767616331577301
-1.82406151294708	-8.94913959503174	-4.3936448097229	0.157925322651863	0.448449611663818	-0.0768703892827034
-1.82655704021454	-8.9507942199707	-4.38383388519287	0.158164396882057	0.448729991912842	-0.0769925937056541
-1.82762694358826	-8.95437145233154	-4.39237833023071	0.15835028886795	0.448958814144135	-0.0771193504333496
-1.82969832420349	-8.95194721221924	-4.39297199249268	0.158664062619209	0.449167877435684	-0.0772267356514931
-1.8381016254425	-8.94953727722168	-4.39410066604614	0.158986747264862	0.449402898550034	-0.0773161798715591
-1.83827412128448	-8.95037746429443	-4.39693593978882	0.159140944480896	0.449652910232544	-0.0774742513895035
-1.84242045879364	-8.94344997406006	-4.40198802947998	0.159336596727371	0.449903279542923	-0.0775997936725616
-1.84189558029175	-8.94129657745361	-4.40163278579712	0.159665793180466	0.45008909702301	-0.0777647793292999
-1.84641563892365	-8.94312763214111	-4.39997911453247	0.159759506583214	0.450281322002411	-0.0778509527444839
-1.85293614864349	-8.94311141967773	-4.40664911270142	0.159970462322235	0.450493425130844	-0.0780087262392044
-1.85694789886475	-8.93462753295898	-4.40982103347778	0.160090208053589	0.450566917657852	-0.0781738087534904
-1.85944628715515	-8.93276405334473	-4.40483903884888	0.160300880670547	0.450663328170776	-0.0783376321196556
-1.86301827430725	-8.92984867095947	-4.41084337234497	0.160319060087204	0.450831890106201	-0.0785281509160995
-1.86236584186554	-8.9328556060791	-4.40826225280762	0.160407274961472	0.45092910528183	-0.0786789655685425
-1.86557304859161	-8.93065166473389	-4.40679836273193	0.160501450300217	0.451013892889023	-0.0788272991776466
-1.87498438358307	-8.92500305175781	-4.41364336013794	0.160554155707359	0.450994908809662	-0.0789832845330238
-1.8770843744278	-8.92254447937012	-4.41134977340698	0.160569965839386	0.451029300689697	-0.0791843086481094
-1.87792432308197	-8.91988372802734	-4.41032409667969	0.160531401634216	0.4510577917099	-0.0793924108147621
-1.8804794549942	-8.92122364044189	-4.405837059021	0.160493239760399	0.451034218072891	-0.079638198018074
-1.88715052604675	-8.91824626922607	-4.40030813217163	0.160402774810791	0.45093035697937	-0.0797442048788071
-1.89050245285034	-8.91916751861572	-4.40032482147217	0.160328164696693	0.450823336839676	-0.080013670027256
-1.89132213592529	-8.91523838043213	-4.40527772903442	0.160208284854889	0.450820773839951	-0.0802453309297562
-1.89761626720428	-8.91279220581055	-4.39436340332031	0.160108000040054	0.450663596391678	-0.0804942846298218
-1.89761579036713	-8.91522884368896	-4.39549112319946	0.159916922450066	0.45060932636261	-0.0806980803608894
-1.90214776992798	-8.91373157501221	-4.39011478424072	0.159807413816452	0.450496643781662	-0.0809334293007851
-1.90392780303955	-8.91548252105713	-4.39149951934814	0.159594416618347	0.450283855199814	-0.0811733454465866
-1.90884113311768	-8.91099262237549	-4.38689470291138	0.159407123923302	0.450053781270981	-0.0815114751458168
-1.91002631187439	-8.90784931182861	-4.38102102279663	0.159199073910713	0.449892431497574	-0.0816928967833519
-1.90891242027283	-8.90798664093018	-4.37664318084717	0.158901706337929	0.449696213006973	-0.0819495990872383
-1.9137396812439	-8.90899467468262	-4.37169027328491	0.158593043684959	0.449543327093124	-0.0821797922253609
-1.91702926158905	-8.91066455841064	-4.36807346343994	0.158451721072197	0.449216097593308	-0.0824772492051125
-1.92403018474579	-8.90556335449219	-4.36891746520996	0.158202454447746	0.449065864086151	-0.0826222151517868
-1.92050921916962	-8.9031925201416	-4.35811901092529	0.157879143953323	0.448758274316788	-0.0828175470232964
-1.92537438869476	-8.90482044219971	-4.36309480667114	0.157578960061073	0.448607981204987	-0.0831229910254478
-1.92672824859619	-8.90127849578857	-4.34963846206665	0.157361790537834	0.448389798402786	-0.0832212120294571
-1.93089354038239	-8.8991527557373	-4.3560905456543	0.157107830047607	0.448135823011398	-0.0834016874432564
-1.93546748161316	-8.89900875091553	-4.35078430175781	0.156749039888382	0.447861284017563	-0.0835191980004311
-1.93942058086395	-8.8986644744873	-4.34465169906616	0.156616136431694	0.447632282972336	-0.0836737006902695
-1.94094026088715	-8.89289569854736	-4.34841728210449	0.1563590914011	0.447417289018631	-0.083857037127018
-1.94194090366364	-8.89306449890137	-4.33871746063232	0.15610945224762	0.447197943925858	-0.0839515328407288
-1.944828748703	-8.89334297180176	-4.33681154251099	0.155724883079529	0.447100430727005	-0.0840829089283943
-1.94538295269012	-8.89182949066162	-4.33161878585815	0.155630961060524	0.446808040142059	-0.0842132270336151
-1.94804799556732	-8.88835334777832	-4.33177518844604	0.155444368720055	0.446695476770401	-0.084257110953331
-1.95554840564728	-8.88985347747803	-4.32894277572632	0.155288130044937	0.446444243192673	-0.0843937993049622
-1.95409727096558	-8.88459873199463	-4.32463026046753	0.155160844326019	0.446296513080597	-0.0845136418938637
-1.95333182811737	-8.88162517547607	-4.32837152481079	0.154997527599335	0.446108609437943	-0.0846312940120697
-1.95607221126556	-8.88243103027344	-4.32556390762329	0.154899790883064	0.446043610572815	-0.0847084522247314
-1.95957326889038	-8.88231563568115	-4.32557725906372	0.154749169945717	0.445971310138702	-0.0848483815789223
-1.95797288417816	-8.87935543060303	-4.32483100891113	0.154707193374634	0.445860087871552	-0.0848899334669113
-1.96384239196777	-8.87977123260498	-4.32333946228027	0.154633864760399	0.445827424526215	-0.0850108489394188
-1.96376025676727	-8.87673377990723	-4.31853199005127	0.154656991362572	0.445735573768616	-0.0850285813212395
-1.96653294563293	-8.87686157226563	-4.32136011123657	0.154608801007271	0.445660769939423	-0.0851195380091667
-1.96800184249878	-8.87705135345459	-4.32344198226929	0.1546261459589	0.445766687393188	-0.0850967392325401
-1.97069311141968	-8.87554550170898	-4.32521057128906	0.154683604836464	0.445718556642532	-0.0852757915854454
-1.97165751457214	-8.86793041229248	-4.32877206802368	0.154761746525764	0.445810168981552	-0.0852490812540054
-1.97355890274048	-8.86826515197754	-4.32159662246704	0.154918879270554	0.445854932069778	-0.0852512568235397
-1.97301983833313	-8.86738109588623	-4.32424449920654	0.154932111501694	0.445887446403503	-0.0852938368916512
-1.9757513999939	-8.87217998504639	-4.32158184051514	0.154995560646057	0.445906519889832	-0.0852732360363007
-1.97577285766602	-8.86465072631836	-4.33120727539063	0.155202388763428	0.446086287498474	-0.0853915363550186
-1.98191177845001	-8.86094093322754	-4.33141565322876	0.155390650033951	0.446122229099274	-0.0852802917361259
-1.98185908794403	-8.86149311065674	-4.33573722839355	0.155602127313614	0.446311473846436	-0.0853750482201576
-1.98469042778015	-8.86021041870117	-4.33923625946045	0.155788987874985	0.446520060300827	-0.0853497087955475
-1.98389089107513	-8.8584623336792	-4.33930635452271	0.156001254916191	0.446625560522079	-0.0854134857654572
-1.98723173141479	-8.85777568817139	-4.3441276550293	0.15618497133255	0.446815520524979	-0.0854332819581032
-1.99052369594574	-8.85861492156982	-4.34125566482544	0.156455427408218	0.446945697069168	-0.0854144692420959
-1.99306845664978	-8.85466480255127	-4.35212230682373	0.156766101717949	0.44712707400322	-0.0855044424533844
-1.99148201942444	-8.85185146331787	-4.35354614257813	0.156934306025505	0.447401255369186	-0.085484154522419
-1.99636006355286	-8.85535335540771	-4.35839223861694	0.157156109809875	0.447628736495972	-0.0855794623494148
-1.9964587688446	-8.85389804840088	-4.36059999465942	0.15752848982811	0.447849631309509	-0.0855618119239807
-2.00063729286194	-8.85248374938965	-4.35807752609253	0.157844215631485	0.448054194450378	-0.0856078639626503
-2.00402927398682	-8.85097789764404	-4.36879253387451	0.158114090561867	0.448320180177689	-0.0856622904539108
-2.00306177139282	-8.84999656677246	-4.37123680114746	0.158406853675842	0.448523789644241	-0.0857106670737267
-2.00548481941223	-8.8484354019165	-4.37746906280518	0.158765256404877	0.448798447847366	-0.0857022181153297
-2.00445985794067	-8.849045753479	-4.37574052810669	0.158966720104218	0.449026435613632	-0.0857507288455963
-2.00626921653748	-8.85084533691406	-4.37911701202393	0.15926319360733	0.449347048997879	-0.0857734456658363
-2.00699329376221	-8.84985828399658	-4.38013935089111	0.159617558121681	0.449544191360474	-0.0858564972877502
-2.01172566413879	-8.84990119934082	-4.38577222824097	0.159950643777847	0.449795573949814	-0.0857732966542244
-2.01437497138977	-8.8494348526001	-4.39564800262451	0.160278856754303	0.450036913156509	-0.0858047977089882
-2.0180675983429	-8.84877967834473	-4.39685392379761	0.160455822944641	0.450273633003235	-0.0858573541045189
-2.01658654212952	-8.84414386749268	-4.3967661857605	0.160801768302917	0.450531423091888	-0.0858478397130966
-2.01701402664185	-8.84281063079834	-4.39660120010376	0.161014765501022	0.45070806145668	-0.0859229266643524
-2.02196192741394	-8.84277153015137	-4.40066289901733	0.16122080385685	0.450876712799072	-0.0858577713370323
-2.02177619934082	-8.84312057495117	-4.40602779388428	0.161473527550697	0.451046019792557	-0.0858958065509796
-2.03133368492126	-8.84195995330811	-4.40717077255249	0.161726802587509	0.45123690366745	-0.0858974456787109
-2.02974557876587	-8.84166049957275	-4.41252136230469	0.161919414997101	0.4512799680233	-0.0859208777546883
-2.03476285934448	-8.83663749694824	-4.41117095947266	0.162115961313248	0.451410293579102	-0.085908368229866
-2.03280901908875	-8.83404636383057	-4.4140477180481	0.16238434612751	0.451527625322342	-0.0859297588467598
-2.0336389541626	-8.83455657958984	-4.40889406204224	0.162430003285408	0.451625138521194	-0.0859143733978271
-2.04268360137939	-8.83825206756592	-4.40950298309326	0.162614285945892	0.451744735240936	-0.0859309211373329
-2.04378056526184	-8.83209705352783	-4.40673542022705	0.162727609276772	0.451720088720322	-0.0859575867652893
-2.04779028892517	-8.82526302337646	-4.41583299636841	0.16288922727108	0.451740890741348	-0.085885688662529
-2.04907917976379	-8.82676792144775	-4.41353702545166	0.162920162081718	0.451817393302917	-0.0859563872218132
-2.0506579875946	-8.82645320892334	-4.41486835479736	0.162968307733536	0.45180931687355	-0.0859735906124115
-2.0550594329834	-8.82446002960205	-4.41057157516479	0.16302452981472	0.451753675937653	-0.0859335064888
-2.0580427646637	-8.82267570495605	-4.41483020782471	0.163162097334862	0.451677173376083	-0.0858219787478447
-2.05999541282654	-8.82086277008057	-4.4111967086792	0.163081735372543	0.451588839292526	-0.0858614221215248
-2.0618999004364	-8.81582832336426	-4.40939044952393	0.163049876689911	0.451574862003326	-0.085755467414856
-2.06038808822632	-8.81480979919434	-4.41051340103149	0.163076922297478	0.451484203338623	-0.0857356563210487
-2.06470727920532	-8.8168478012085	-4.40277814865112	0.162987649440765	0.451260089874268	-0.0856447666883469
-2.06692838668823	-8.81795978546143	-4.40562152862549	0.163048267364502	0.451170951128006	-0.0855067148804665
-2.06520557403564	-8.81036853790283	-4.40128326416016	0.162904858589172	0.450987726449966	-0.0854069739580154
-2.06778383255005	-8.81129837036133	-4.39978218078613	0.16287861764431	0.450838357210159	-0.0852717608213425
-2.06963181495667	-8.80660724639893	-4.40346097946167	0.162730023264885	0.450698494911194	-0.0851703658699989
-2.06914639472961	-8.80735969543457	-4.38988351821899	0.162663862109184	0.450563073158264	-0.0849510505795479
-2.06751775741577	-8.80707168579102	-4.39480447769165	0.162529826164246	0.450376957654953	-0.0848244726657867
-2.07353615760803	-8.80483818054199	-4.38617706298828	0.162410095334053	0.450150638818741	-0.0846821069717407
-2.07146382331848	-8.80258464813232	-4.37796640396118	0.1623874604702	0.449904948472977	-0.0845417752861977
-2.07560706138611	-8.8004150390625	-4.38181495666504	0.162184372544289	0.449746578931808	-0.0843286886811256
-2.07246232032776	-8.79788970947266	-4.3742151260376	0.162080228328705	0.449512243270874	-0.0842093750834465
-2.07422947883606	-8.79825592041016	-4.38204860687256	0.161873698234558	0.449348777532578	-0.0841143876314163
-2.07517027854919	-8.79656791687012	-4.36974906921387	0.161700323224068	0.449088275432587	-0.0839295834302902
-2.07573056221008	-8.79531478881836	-4.37083292007446	0.161603435873985	0.448851227760315	-0.0837897658348084
-2.0785129070282	-8.79563045501709	-4.36364793777466	0.161407560110092	0.448590755462646	-0.0836531445384026
-2.07905721664429	-8.79482173919678	-4.36992597579956	0.161195129156113	0.448297321796417	-0.0836356803774834
-2.07969975471497	-8.79252052307129	-4.35933637619019	0.160965710878372	0.448173403739929	-0.0834957212209702
-2.07984089851379	-8.79290294647217	-4.35648775100708	0.160825625061989	0.447871506214142	-0.0835004523396492
-2.078204870224	-8.79196834564209	-4.36022901535034	0.160597577691078	0.44770222902298	-0.0833423063158989
-2.08130931854248	-8.78925609588623	-4.34874486923218	0.160524860024452	0.447434693574905	-0.083233967423439
-2.08078908920288	-8.79010391235352	-4.34629058837891	0.160238415002823	0.447233349084854	-0.0831568911671638
-2.08156943321228	-8.79141616821289	-4.34213399887085	0.159999340772629	0.446968674659729	-0.0830659493803978
-2.0807774066925	-8.79216766357422	-4.34649133682251	0.159841254353523	0.446754932403564	-0.0830373838543892
-2.08477878570557	-8.78574466705322	-4.34692144393921	0.159721940755844	0.446585863828659	-0.0828779861330986
-2.08499455451965	-8.78982639312744	-4.34128475189209	0.159466966986656	0.446334540843964	-0.0828465297818184
-2.0858108997345	-8.78608226776123	-4.33920669555664	0.159296989440918	0.446214526891708	-0.0827803090214729
-2.082111120224	-8.78595447540283	-4.33795213699341	0.15914960205555	0.44592621922493	-0.082648903131485
-2.08353543281555	-8.78559398651123	-4.32921504974365	0.159004002809525	0.445794343948364	-0.0825978145003319
-2.08419251441956	-8.78800964355469	-4.32419443130493	0.158768013119698	0.445520043373108	-0.0825116038322449
-2.08359980583191	-8.78690147399902	-4.32899856567383	0.158647999167442	0.445288062095642	-0.0824439153075218
-2.08554458618164	-8.78611278533936	-4.32281017303467	0.158396363258362	0.445115447044373	-0.0822722241282463
-2.08347511291504	-8.78444862365723	-4.33041191101074	0.158319965004921	0.444955110549927	-0.0823464766144753
-2.08394718170166	-8.78646755218506	-4.31884002685547	0.158084854483604	0.444900155067444	-0.0821784064173698
-2.08354425430298	-8.78460121154785	-4.32055759429932	0.158051744103432	0.444598764181137	-0.082130141556263
-2.08053350448608	-8.78696441650391	-4.31582736968994	0.157864734530449	0.444508969783783	-0.0820560902357101
-2.08364343643188	-8.78926086425781	-4.3174352645874	0.157712236046791	0.44434979557991	-0.0819518119096756
-2.08200669288635	-8.78654003143311	-4.31631994247437	0.157630354166031	0.44419065117836	-0.0818911418318748
-2.08335757255554	-8.78651905059814	-4.32168436050415	0.157571956515312	0.444062978029251	-0.081771083176136
-2.08479475975037	-8.78848266601563	-4.31425619125366	0.157434821128845	0.443924844264984	-0.081762857735157
-2.08325862884521	-8.78371715545654	-4.31391191482544	0.157419010996819	0.44387474656105	-0.0815791562199593
-2.07920217514038	-8.78622245788574	-4.308424949646	0.157337173819542	0.443819642066956	-0.0815080553293228
-2.07901120185852	-8.78490257263184	-4.30778026580811	0.157208114862442	0.443780452013016	-0.0813964009284973
-2.07902050018311	-8.7876558303833	-4.3087592124939	0.157247096300125	0.443573772907257	-0.0813078433275223
-2.08410882949829	-8.78930568695068	-4.31094026565552	0.157174855470657	0.44354522228241	-0.0811237394809723
-2.08063149452209	-8.78399085998535	-4.3107442855835	0.157246291637421	0.443502068519592	-0.080969974398613
-2.08016896247864	-8.78591251373291	-4.31126070022583	0.157171636819839	0.443517357110977	-0.080943264067173
-2.0793788433075	-8.78308486938477	-4.30945205688477	0.157264024019241	0.443532824516296	-0.0807584002614021
-2.07654094696045	-8.78314113616943	-4.31472110748291	0.157251223921776	0.443490833044052	-0.080666795372963
-2.07674312591553	-8.78521060943604	-4.30905532836914	0.157270967960358	0.443474888801575	-0.0805995166301727
-2.0784170627594	-8.78361225128174	-4.3088116645813	0.157455131411552	0.443494468927383	-0.0804491639137268
-2.07822155952454	-8.78603267669678	-4.31164360046387	0.157460540533066	0.443533062934875	-0.0803524479269981
-2.08081603050232	-8.78707218170166	-4.32250070571899	0.157563135027885	0.443572819232941	-0.0802869200706482
-2.07785177230835	-8.78560638427734	-4.31657981872559	0.157667696475983	0.443571507930756	-0.0802186354994774
-2.07672834396362	-8.78302574157715	-4.32301425933838	0.157797455787659	0.443647563457489	-0.0801046267151833
-2.07671785354614	-8.78118896484375	-4.32006931304932	0.157914251089096	0.443685501813889	-0.0800435543060303
-2.07305574417114	-8.78648090362549	-4.32945489883423	0.157980635762215	0.443805724382401	-0.0800271779298782
-2.07868790626526	-8.78774929046631	-4.32486915588379	0.158137530088425	0.443923741579056	-0.0799416676163673
-2.0723705291748	-8.78906154632568	-4.32814598083496	0.158230915665627	0.44400081038475	-0.0798934623599052
-2.07414412498474	-8.78895092010498	-4.32727479934692	0.158412575721741	0.444051563739777	-0.0797803401947021
-2.07334804534912	-8.7916431427002	-4.33095741271973	0.158577188849449	0.444128513336182	-0.0797439888119698
-2.07615184783936	-8.78900718688965	-4.3327054977417	0.15876080095768	0.444185167551041	-0.0796500891447067
-2.07274508476257	-8.79102802276611	-4.33347654342651	0.158830478787422	0.444289088249207	-0.0795399099588394
-2.07362771034241	-8.7904224395752	-4.34106636047363	0.15905873477459	0.444494515657425	-0.0794961601495743
-2.07352948188782	-8.79121112823486	-4.34085607528687	0.159240186214447	0.444607347249985	-0.0794008150696754
-2.07026171684265	-8.79006004333496	-4.34318971633911	0.159473210573196	0.44470688700676	-0.0793595984578133
-2.07074356079102	-8.79417896270752	-4.3416223526001	0.15951831638813	0.444825977087021	-0.0791799947619438
-2.06898713111877	-8.79751014709473	-4.348060131073	0.159700721502304	0.444885492324829	-0.0791074335575104
-2.06964087486267	-8.79713153839111	-4.34543609619141	0.159857913851738	0.445080190896988	-0.0789847522974014
-2.07147097587585	-8.79714965820313	-4.36063480377197	0.16006825864315	0.445297747850418	-0.078900158405304
-2.06602072715759	-8.79594898223877	-4.35180234909058	0.160270929336548	0.445299059152603	-0.0788065046072006
-2.06509351730347	-8.79660224914551	-4.35991477966309	0.160462260246277	0.445413023233414	-0.0786778703331947
-2.06670880317688	-8.79564476013184	-4.34984111785889	0.16055566072464	0.445564746856689	-0.0786258354783058
-2.06503129005432	-8.79922771453857	-4.35616254806519	0.160702899098396	0.445715218782425	-0.0785003527998924
-2.06558322906494	-8.80147838592529	-4.36018848419189	0.160849183797836	0.445823699235916	-0.078422337770462
-2.06479072570801	-8.80018424987793	-4.35874509811401	0.161005243659019	0.445901721715927	-0.078341469168663
-2.06676530838013	-8.80239868164063	-4.36080646514893	0.161098137497902	0.445915222167969	-0.0782716199755669
-2.06585073471069	-8.8004207611084	-4.36038255691528	0.161229819059372	0.446089267730713	-0.0781725719571114
-2.06405735015869	-8.79920673370361	-4.36605644226074	0.161406382918358	0.44615575671196	-0.0781112387776375
-2.06217527389526	-8.79797077178955	-4.36496257781982	0.161443144083023	0.446169763803482	-0.0780322477221489
-2.06289911270142	-8.8006706237793	-4.35882425308228	0.161490231752396	0.446180909872055	-0.0779289156198502
-2.06508421897888	-8.80136775970459	-4.3680272102356	0.161633968353271	0.446225672960281	-0.0778756514191628
-2.06588363647461	-8.80227756500244	-4.36813259124756	0.161581486463547	0.446283549070358	-0.0776839703321457
-2.06354904174805	-8.8012809753418	-4.36830997467041	0.161671429872513	0.446225583553314	-0.0777140334248543
-2.06246542930603	-8.796217918396	-4.36700344085693	0.161723017692566	0.44632488489151	-0.0775912404060364
-2.06241106987	-8.79908466339111	-4.36718845367432	0.161709293723106	0.446209132671356	-0.0774310678243637
-2.06176614761353	-8.79877185821533	-4.36383438110352	0.161610275506973	0.446224540472031	-0.077373594045639
-2.06437635421753	-8.79952239990234	-4.35877561569214	0.161654487252235	0.44613391160965	-0.0772596672177315
-2.06130814552307	-8.7972354888916	-4.36561059951782	0.161620914936066	0.446057826280594	-0.0771962255239487
-2.05950593948364	-8.79390048980713	-4.35929822921753	0.16152361035347	0.445971697568893	-0.0770977288484573
-2.06086277961731	-8.79464912414551	-4.35803985595703	0.161444023251534	0.446012139320374	-0.0770333558320999
-2.05669665336609	-8.80081748962402	-4.36031818389893	0.161319196224213	0.4458367228508	-0.0769041478633881
-2.05978989601135	-8.79842376708984	-4.35630083084106	0.161271542310715	0.445685595273972	-0.0767813622951508
-2.05861639976501	-8.79841613769531	-4.35596084594727	0.161092773079872	0.445618629455566	-0.0766101405024529
-2.0566680431366	-8.79880714416504	-4.3501763343811	0.161047577857971	0.445535361766815	-0.0766075402498245
-2.05384135246277	-8.79595947265625	-4.3521409034729	0.160984501242638	0.445444107055664	-0.0764270052313805
-2.05114889144897	-8.79531383514404	-4.34894800186157	0.160820543766022	0.445328503847122	-0.0763256922364235
-2.04920387268066	-8.80276966094971	-4.34094715118408	0.160586342215538	0.445141404867172	-0.0761348828673363
-2.04650330543518	-8.8031063079834	-4.34589433670044	0.160502746701241	0.445031493902206	-0.0759991109371185
-2.04176902770996	-8.80259990692139	-4.34330558776855	0.160279795527458	0.444848626852036	-0.0758807212114334
-2.04170989990234	-8.80246067047119	-4.34155464172363	0.160166800022125	0.444693714380264	-0.0757299438118935
-2.03764939308167	-8.80847263336182	-4.33622980117798	0.159950226545334	0.444660425186157	-0.0755895003676414
-2.03171229362488	-8.81034278869629	-4.33376359939575	0.159799695014954	0.444494664669037	-0.0753709003329277
-2.02528667449951	-8.81350135803223	-4.34436368942261	0.159598335623741	0.444413632154465	-0.0752219706773758
-2.027104139328	-8.81628894805908	-4.33719301223755	0.159433647990227	0.444214046001434	-0.0751072987914085
-2.02232098579407	-8.81543731689453	-4.33372116088867	0.159281760454178	0.444198787212372	-0.0749322175979614
-2.01250052452087	-8.81716060638428	-4.33423900604248	0.159165889024734	0.444074392318726	-0.0748120546340942
-2.00672435760498	-8.82129287719727	-4.33340930938721	0.158895522356033	0.443965464830399	-0.0746563076972961
-2.00376129150391	-8.83036613464355	-4.33361434936523	0.158699721097946	0.443892568349838	-0.0745244100689888
-1.99776268005371	-8.83141326904297	-4.3347487449646	0.158726364374161	0.443855494260788	-0.0743303447961807
-1.9946231842041	-8.83637142181396	-4.33225202560425	0.158434450626373	0.443801641464233	-0.074101984500885
-1.98672103881836	-8.83974552154541	-4.33471918106079	0.158351942896843	0.443790763616562	-0.0740385875105858
-1.9814590215683	-8.84145927429199	-4.33012819290161	0.158243969082832	0.443780601024628	-0.0738279968500137
-1.97490227222443	-8.84330177307129	-4.33184957504272	0.158179968595505	0.443804830312729	-0.0736659690737724
-1.96690368652344	-8.85300350189209	-4.32607364654541	0.158039510250092	0.443761706352234	-0.0734635517001152
-1.96443700790405	-8.85807991027832	-4.33123350143433	0.157895654439926	0.44381320476532	-0.0732932686805725
-1.95549845695496	-8.85955333709717	-4.33468580245972	0.157805874943733	0.443753391504288	-0.0731201693415642
-1.94957411289215	-8.86388206481934	-4.33516788482666	0.157768666744232	0.443811744451523	-0.0728497728705406
-1.94694781303406	-8.86655426025391	-4.33777379989624	0.15773843228817	0.44380795955658	-0.072739914059639
-1.9415568113327	-8.87179660797119	-4.33541345596313	0.157690241932869	0.443897545337677	-0.072453111410141
-1.93129622936249	-8.8768310546875	-4.33612108230591	0.157636821269989	0.4439757168293	-0.0723398551344872
-1.92552578449249	-8.88225841522217	-4.33914566040039	0.15749990940094	0.443906217813492	-0.0721185058355331
-1.92036306858063	-8.88582420349121	-4.33591175079346	0.157518476247787	0.443971425294876	-0.0719173103570938
-1.91756451129913	-8.88822937011719	-4.33931159973145	0.15751688182354	0.444048762321472	-0.0717440992593765
-1.90946781635284	-8.89347648620605	-4.33984422683716	0.157433226704597	0.444151997566223	-0.071544885635376
-1.90477645397186	-8.89600276947021	-4.34226131439209	0.157442063093185	0.444220960140228	-0.0714119300246239
-1.8978157043457	-8.90005016326904	-4.34155654907227	0.157430171966553	0.444261521100998	-0.071184366941452
-1.89469838142395	-8.90206718444824	-4.34412479400635	0.157458394765854	0.444296568632126	-0.0709941759705544
-1.8914030790329	-8.90919208526611	-4.34439182281494	0.157445892691612	0.444422006607056	-0.0707854852080345
-1.88556587696075	-8.91095924377441	-4.34190225601196	0.157531887292862	0.444486767053604	-0.0705891475081444
-1.8758533000946	-8.90992641448975	-4.35074901580811	0.157448619604111	0.444530606269836	-0.0704185143113136
-1.87439668178558	-8.9118766784668	-4.34530353546143	0.157509043812752	0.444551110267639	-0.0701441094279289
-1.8698844909668	-8.91731357574463	-4.35009241104126	0.157468423247337	0.444701731204987	-0.0699448212981224
-1.86266779899597	-8.92051887512207	-4.3462700843811	0.157503992319107	0.444676518440247	-0.0697344243526459
-1.86041069030762	-8.92242908477783	-4.35367059707642	0.157530337572098	0.444750756025314	-0.0694878771901131
-1.85866045951843	-8.92439746856689	-4.3512978553772	0.15754422545433	0.44477105140686	-0.0693040564656258
-1.85544919967651	-8.92478370666504	-4.35111522674561	0.157536342740059	0.444824576377869	-0.0689726397395134
-1.84532809257507	-8.92476654052734	-4.35364151000977	0.15754759311676	0.44487851858139	-0.0688263475894928
-1.84166920185089	-8.92571258544922	-4.34820747375488	0.157539322972298	0.444877564907074	-0.0685659646987915
-1.83948016166687	-8.93189716339111	-4.34713268280029	0.157427534461021	0.444777220487595	-0.0683453679084778
-1.83941650390625	-8.92997646331787	-4.35572528839111	0.157567858695984	0.444795608520508	-0.0680804178118706
-1.83623576164246	-8.93073272705078	-4.3501935005188	0.157450377941132	0.444873124361038	-0.0678326115012169
-1.8326952457428	-8.93045902252197	-4.35411357879639	0.157439231872559	0.444859355688095	-0.0676793828606606
-1.82783424854279	-8.92645359039307	-4.34627342224121	0.157484874129295	0.444845080375671	-0.0674256831407547
-1.82765364646912	-8.92965888977051	-4.34950685501099	0.157405242323875	0.444799512624741	-0.0671956688165665
-1.82710182666779	-8.92913246154785	-4.35179042816162	0.157324552536011	0.444707989692688	-0.066996730864048
-1.8266099691391	-8.92600250244141	-4.34674453735352	0.157287999987602	0.444617986679077	-0.0668593272566795
-1.82694661617279	-8.92468452453613	-4.35035514831543	0.157272309064865	0.444623917341232	-0.0666648894548416
-1.82544755935669	-8.92131614685059	-4.3396315574646	0.157257273793221	0.444563031196594	-0.0665803551673889
-1.82445561885834	-8.92358779907227	-4.34589433670044	0.157013446092606	0.444569081068039	-0.0664760172367096
-1.82273685932159	-8.92614364624023	-4.34670448303223	0.157012775540352	0.444365084171295	-0.0664267987012863
-1.82794499397278	-8.92138767242432	-4.33928537368774	0.156941846013069	0.444254040718079	-0.0663333237171173
-1.82753622531891	-8.91926383972168	-4.34030151367188	0.156838163733482	0.444167882204056	-0.0663148611783981
-1.82870149612427	-8.91637706756592	-4.34069108963013	0.15670545399189	0.444096118211746	-0.0663370192050934
-1.82510268688202	-8.91470432281494	-4.33576488494873	0.156582906842232	0.443941324949265	-0.0663321912288666
-1.82835805416107	-8.91384410858154	-4.33612298965454	0.156534537672997	0.443905711174011	-0.0663275346159935
-1.83151519298553	-8.91287517547607	-4.32886362075806	0.156390786170959	0.443688452243805	-0.066257044672966
-1.83563768863678	-8.91030979156494	-4.32963609695435	0.156205907464027	0.443583965301514	-0.0663121193647385
-1.82990181446075	-8.9042797088623	-4.32867860794067	0.156087175011635	0.443510979413986	-0.0663249641656876
-1.83313679695129	-8.90471744537354	-4.3221001625061	0.155944049358368	0.443360894918442	-0.0663140118122101
-1.83573508262634	-8.90539073944092	-4.32553863525391	0.155713468790054	0.44326838850975	-0.0663395971059799
-1.8390896320343	-8.90362358093262	-4.32054662704468	0.155630722641945	0.44318363070488	-0.0663380399346352
-1.8416702747345	-8.89986228942871	-4.32137727737427	0.155491679906845	0.44304347038269	-0.0663699209690094
-1.84248101711273	-8.89895629882813	-4.31697559356689	0.155305072665215	0.442856907844543	-0.0665400847792625
-1.84809339046478	-8.89265823364258	-4.31313943862915	0.15522663295269	0.442765712738037	-0.0665648877620697
-1.84739136695862	-8.89041042327881	-4.30713558197021	0.155006602406502	0.442699730396271	-0.0666569918394089
-1.84874725341797	-8.88862705230713	-4.30713605880737	0.154858857393265	0.442574590444565	-0.0667300745844841
-1.85488641262054	-8.89136219024658	-4.30531740188599	0.154661163687706	0.442401856184006	-0.0668620616197586
-1.85976481437683	-8.88819026947021	-4.30901098251343	0.154577225446701	0.442302018404007	-0.0669596418738365
-1.86375057697296	-8.88256359100342	-4.30342102050781	0.154375284910202	0.44219183921814	-0.0670231059193611
-1.86545944213867	-8.87915325164795	-4.30421161651611	0.154238194227219	0.442165911197662	-0.0672039389610291
-1.86930799484253	-8.87602233886719	-4.30485677719116	0.154131323099136	0.442194879055023	-0.0672821402549744
-1.868807554245	-8.87346839904785	-4.30478048324585	0.154020294547081	0.442048639059067	-0.0674052238464355
-1.8741739988327	-8.87458515167236	-4.29664850234985	0.153739333152771	0.441940575838089	-0.0674852952361107
-1.87650346755981	-8.87473964691162	-4.29463577270508	0.15367765724659	0.441907405853271	-0.067652091383934
-1.87902235984802	-8.87193584442139	-4.29850387573242	0.153486698865891	0.44182077050209	-0.0677726194262505
-1.883171916008	-8.86994743347168	-4.30369901657104	0.153392344713211	0.441777437925339	-0.06789730489254
-1.88503408432007	-8.86687755584717	-4.30326271057129	0.153265625238419	0.441720068454742	-0.0681153014302254
-1.88836455345154	-8.8636417388916	-4.29649448394775	0.15319536626339	0.441747814416885	-0.068222314119339
-1.88670146465302	-8.86665439605713	-4.29784488677979	0.153012380003929	0.441718697547913	-0.0684206560254097
-1.88434684276581	-8.86841011047363	-4.29246234893799	0.152828201651573	0.441595256328583	-0.0684998631477356
-1.88745427131653	-8.86673259735107	-4.29760885238647	0.152813151478767	0.441596448421478	-0.0687018111348152
-1.89224076271057	-8.86700630187988	-4.3013801574707	0.152742967009544	0.441661536693573	-0.0687513947486877
-1.8922553062439	-8.86609649658203	-4.29690599441528	0.152670413255692	0.441630095243454	-0.0689708814024925
-1.89138865470886	-8.86925220489502	-4.29730844497681	0.152557224035263	0.441680133342743	-0.0690712109208107
-1.88770174980164	-8.86619758605957	-4.2919750213623	0.152476534247398	0.441677629947662	-0.0692259520292282
-1.88784515857697	-8.86977863311768	-4.30066823959351	0.15248329937458	0.441715657711029	-0.069384790956974
-1.88836562633514	-8.87302112579346	-4.29461336135864	0.15241077542305	0.441684484481812	-0.0694314017891884
-1.88857305049896	-8.87401103973389	-4.29779767990112	0.152422547340393	0.441710501909256	-0.0695924609899521
-1.88548862934113	-8.87477874755859	-4.29966640472412	0.152239322662354	0.44175922870636	-0.0696555599570274
-1.88526427745819	-8.87891387939453	-4.29696941375732	0.152236312627792	0.441850870847702	-0.0697964504361153
-1.88394582271576	-8.87661933898926	-4.30285835266113	0.152197822928429	0.441999822854996	-0.0698865875601768
-1.87903261184692	-8.88259220123291	-4.30627584457397	0.152199298143387	0.442016094923019	-0.0699134692549706
-1.87797868251801	-8.88222026824951	-4.30236911773682	0.152201920747757	0.442155569791794	-0.0700405091047287
-1.87861156463623	-8.89228630065918	-4.30506467819214	0.15219521522522	0.442192018032074	-0.0701308399438858
-1.87411725521088	-8.89054393768311	-4.30980062484741	0.152191638946533	0.442326068878174	-0.0702722668647766
-1.87746715545654	-8.89305400848389	-4.31281280517578	0.15226386487484	0.44242250919342	-0.0703227370977402
-1.87449014186859	-8.89392471313477	-4.31539535522461	0.152301102876663	0.442601829767227	-0.0704835206270218
-1.8725597858429	-8.89603900909424	-4.32074451446533	0.152339041233063	0.44279670715332	-0.0704968646168709
-1.86829006671906	-8.89748859405518	-4.32228088378906	0.152400806546211	0.442872494459152	-0.0706401467323303
-1.86819493770599	-8.90289497375488	-4.32043361663818	0.152436524629593	0.442993611097336	-0.0707690864801407
-1.86738300323486	-8.90848064422607	-4.31402587890625	0.152499422430992	0.443043291568756	-0.0708129853010178
-1.86694097518921	-8.9096212387085	-4.31912279129028	0.152613684535027	0.443147748708725	-0.0709002166986465
-1.86852645874023	-8.91232967376709	-4.32215261459351	0.152704074978828	0.443405628204346	-0.0709597021341324
-1.86667513847351	-8.91418933868408	-4.32770967483521	0.15274940431118	0.44349393248558	-0.071112759411335
-1.86685693264008	-8.91133880615234	-4.32572317123413	0.152885302901268	0.443696528673172	-0.0711336210370064
-1.86333835124969	-8.9142427444458	-4.33145618438721	0.15300427377224	0.443757385015488	-0.0711988434195518
-1.86108064651489	-8.91417026519775	-4.32411050796509	0.153093904256821	0.443859428167343	-0.0712407827377319
-1.86528038978577	-8.91967868804932	-4.33200740814209	0.153210580348969	0.44403949379921	-0.0712940767407417
-1.86303067207336	-8.919508934021	-4.33513021469116	0.153306975960732	0.444166451692581	-0.0713214948773384
-1.8657865524292	-8.91780757904053	-4.33894348144531	0.153505817055702	0.444256901741028	-0.0713459625840187
-1.86631047725677	-8.9199333190918	-4.33803701400757	0.153612568974495	0.444274395704269	-0.0714408159255981
-1.86760723590851	-8.9166374206543	-4.33894300460815	0.153733879327774	0.444450318813324	-0.0713901817798615
-1.86402678489685	-8.91477108001709	-4.33777284622192	0.153899118304253	0.444597750902176	-0.0714944526553154
-1.8679233789444	-8.91874980926514	-4.34108257293701	0.153933256864548	0.444716423749924	-0.0714955404400826
-1.86681914329529	-8.91944694519043	-4.33968925476074	0.154036059975624	0.444656789302826	-0.071498841047287
-1.87360751628876	-8.91384696960449	-4.34438610076904	0.154239416122437	0.444784253835678	-0.0715366676449776
-1.87316596508026	-8.91377830505371	-4.33907413482666	0.154352679848671	0.444781213998795	-0.0714826732873917
-1.87261891365051	-8.91199970245361	-4.34391117095947	0.154497817158699	0.444860696792603	-0.0716376677155495
-1.87635135650635	-8.90990543365479	-4.33974981307983	0.154574543237686	0.444998294115067	-0.0715392306447029
-1.87896430492401	-8.90651226043701	-4.34705066680908	0.154746443033218	0.445008367300034	-0.0715960040688515
-1.8779855966568	-8.90572261810303	-4.33847999572754	0.154775187373161	0.444967865943909	-0.0715391039848328
-1.88200187683105	-8.90613269805908	-4.3445348739624	0.154905915260315	0.444975286722183	-0.0715520307421684
-1.888676404953	-8.90110778808594	-4.34644412994385	0.154967248439789	0.444981902837753	-0.0715008825063705
-1.88985073566437	-8.89950084686279	-4.35004281997681	0.155120119452477	0.44494104385376	-0.0715194344520569
-1.88860487937927	-8.8926830291748	-4.34683036804199	0.155190587043762	0.444892346858978	-0.0715236142277718
-1.89353358745575	-8.89197254180908	-4.34873342514038	0.155276581645012	0.444856494665146	-0.071485809981823
-1.89327549934387	-8.88963222503662	-4.345618724823	0.155267685651779	0.444838911294937	-0.0715276598930359
-1.8935831785202	-8.89089584350586	-4.34128284454346	0.155246183276176	0.444776892662048	-0.0715106800198555
-1.89435517787933	-8.88751792907715	-4.34076499938965	0.155318349599838	0.444586843252182	-0.0714925229549408
-1.89805686473846	-8.8882360458374	-4.34440469741821	0.155274704098701	0.444516986608505	-0.0713946372270584
-1.90056717395782	-8.88460922241211	-4.33873462677002	0.155271485447884	0.444426208734512	-0.0714468732476234
-1.90379583835602	-8.88071155548096	-4.33534049987793	0.155279949307442	0.444311022758484	-0.0714283287525177
-1.89895367622375	-8.88046264648438	-4.34101486206055	0.155216082930565	0.444139987230301	-0.0714782625436783
-1.89770340919495	-8.87971687316895	-4.32963848114014	0.155122429132462	0.444054812192917	-0.0714769810438156
-1.90041100978851	-8.88141250610352	-4.3314995765686	0.155066519975662	0.443925261497498	-0.0714976713061333
-1.89716506004333	-8.88166522979736	-4.33068799972534	0.155019193887711	0.443742394447327	-0.0715060979127884
-1.90049254894257	-8.88460922241211	-4.33110666275024	0.154841288924217	0.443578064441681	-0.0715055167675018
-1.89991784095764	-8.88504028320313	-4.32973051071167	0.154747560620308	0.443404376506805	-0.0716405808925629
-1.89593780040741	-8.88473415374756	-4.32330560684204	0.154571443796158	0.443228602409363	-0.0716831162571907
-1.89287102222443	-8.88522529602051	-4.3245005607605	0.154540494084358	0.443087100982666	-0.071756012737751
-1.89052498340607	-8.88851547241211	-4.31378793716431	0.154368832707405	0.442985087633133	-0.071866475045681
-1.88975381851196	-8.89686679840088	-4.32000207901001	0.154168039560318	0.442854017019272	-0.0719315558671951
-1.88483846187592	-8.89948558807373	-4.31407833099365	0.154026627540588	0.442714095115662	-0.0720435380935669
-1.88258266448975	-8.90211391448975	-4.31806707382202	0.153890803456306	0.44250962138176	-0.0720580592751503
-1.88063943386078	-8.90564727783203	-4.31798315048218	0.153818354010582	0.442415535449982	-0.0722246393561363
-1.87548327445984	-8.91112613677979	-4.31379842758179	0.153639271855354	0.442417085170746	-0.0722758322954178
-1.86774361133575	-8.91297054290771	-4.32104635238647	0.153561472892761	0.442336171865463	-0.0724060609936714
-1.86428701877594	-8.92046642303467	-4.31681680679321	0.153338402509689	0.442332088947296	-0.0724955126643181
-1.85943448543549	-8.92937088012695	-4.31174850463867	0.153111025691032	0.442196518182755	-0.0725841596722603
-1.85537040233612	-8.93751525878906	-4.31115865707397	0.153122439980507	0.442134171724319	-0.0726796463131905
-1.85278165340424	-8.93968296051025	-4.31384086608887	0.152984619140625	0.442100048065186	-0.0726909190416336
-1.84688460826874	-8.94801235198975	-4.31555891036987	0.152852639555931	0.442162245512009	-0.0728467404842377
-1.8404940366745	-8.9481897354126	-4.31303405761719	0.152753531932831	0.44220569729805	-0.0728876739740372
-1.83362352848053	-8.95695686340332	-4.31410217285156	0.152683421969414	0.442225068807602	-0.0729845985770226
-1.82629287242889	-8.96591472625732	-4.30925989151001	0.152503177523613	0.44215127825737	-0.0730339735746384
-1.82405376434326	-8.97694492340088	-4.31397104263306	0.152465581893921	0.442260503768921	-0.0730396658182144
-1.81959021091461	-8.97823524475098	-4.31467199325562	0.152410015463829	0.442303210496902	-0.0730981528759003
-1.81200397014618	-8.97999858856201	-4.32155799865723	0.152357116341591	0.442325383424759	-0.0731120556592941
-1.80750942230225	-8.98726654052734	-4.32134056091309	0.152307644486427	0.442451775074005	-0.0732127949595451
-1.80252981185913	-8.99453258514404	-4.31816291809082	0.152271345257759	0.442553251981735	-0.0731560066342354
-1.79653131961823	-8.99960517883301	-4.32120895385742	0.152261510491371	0.442603141069412	-0.0732132866978645
-1.79159343242645	-9.00582218170166	-4.31706619262695	0.152218833565712	0.442634403705597	-0.0732192024588585
-1.78717303276062	-9.00906372070313	-4.32422590255737	0.152256146073341	0.442716658115387	-0.0732811465859413
-1.78606534004211	-9.01009273529053	-4.32467460632324	0.152297154068947	0.44291415810585	-0.0732999369502068
-1.78086507320404	-9.0134162902832	-4.32720184326172	0.152294784784317	0.442968368530273	-0.0732674971222878
-1.77772986888885	-9.01944732666016	-4.33138513565063	0.152334630489349	0.443122446537018	-0.0734070390462875
-1.77114057540894	-9.021728515625	-4.32670783996582	0.152427926659584	0.443288117647171	-0.07335264980793
-1.77113234996796	-9.02360725402832	-4.32706880569458	0.152541682124138	0.443354994058609	-0.0734259188175201
-1.76776444911957	-9.02889823913574	-4.3235239982605	0.152516677975655	0.443458080291748	-0.073399044573307
-1.7668821811676	-9.03048801422119	-4.33474731445313	0.152625381946564	0.443604737520218	-0.0734350457787514
-1.76404404640198	-9.02998733520508	-4.33387660980225	0.152728915214539	0.443744629621506	-0.0735066905617714
-1.76408636569977	-9.0288782119751	-4.33590745925903	0.152816325426102	0.44386237859726	-0.0735321044921875
-1.76304745674133	-9.03000545501709	-4.33488750457764	0.153018370270729	0.444000720977783	-0.0736271142959595
-1.76362144947052	-9.02997398376465	-4.33564567565918	0.153160572052002	0.444182515144348	-0.0736567750573158
-1.76120543479919	-9.03078269958496	-4.34013175964355	0.153214633464813	0.44426617026329	-0.073779359459877
-1.76371240615845	-9.03110885620117	-4.33829355239868	0.153328821063042	0.444370776414871	-0.0738187730312347
-1.76398861408234	-9.03020191192627	-4.34279298782349	0.153478741645813	0.444509863853455	-0.0739019736647606
-1.7694251537323	-9.025390625	-4.34511232376099	0.15361350774765	0.444566637277603	-0.0739534050226212
-1.77094411849976	-9.02248287200928	-4.34713935852051	0.153792664408684	0.444732278585434	-0.0740837752819061
-1.77234506607056	-9.0226354598999	-4.34602928161621	0.153848618268967	0.444846123456955	-0.0742179453372955
-1.77098631858826	-9.02155208587646	-4.33940124511719	0.154042467474937	0.444878041744232	-0.0742329806089401
-1.78038561344147	-9.01820278167725	-4.34489154815674	0.154210343956947	0.444982469081879	-0.0743020102381706
-1.78188407421112	-9.0155725479126	-4.34441518783569	0.15431609749794	0.445039808750153	-0.074350580573082
-1.78567552566528	-9.01132869720459	-4.34531497955322	0.154309928417206	0.445096343755722	-0.074379675090313
-1.7860701084137	-9.00379276275635	-4.35414505004883	0.154432639479637	0.445198178291321	-0.0744268074631691
-1.79047679901123	-9.00073432922363	-4.34272193908691	0.154536202549934	0.445209354162216	-0.0744658857584
-1.7949401140213	-9.00140285491943	-4.34396696090698	0.154580324888229	0.445218145847321	-0.0744646117091179
-1.79801905155182	-8.99333953857422	-4.34559535980225	0.154583021998405	0.445208162069321	-0.0744882896542549
-1.80148637294769	-8.98940467834473	-4.35440349578857	0.154655814170837	0.445151001214981	-0.0744403302669525
-1.80522978305817	-8.98415565490723	-4.34909629821777	0.15464586019516	0.445216119289398	-0.0744565576314926
-1.80793130397797	-8.98228931427002	-4.34776878356934	0.154617786407471	0.445206522941589	-0.0744439586997032
-1.80754911899567	-8.97889614105225	-4.34897422790527	0.154658019542694	0.445121616125107	-0.0744592472910881
-1.80928027629852	-8.97519683837891	-4.34699392318726	0.154533684253693	0.444988965988159	-0.074449859559536
-1.81262612342834	-8.97209358215332	-4.34014511108398	0.154537260532379	0.444943934679031	-0.0744314566254616
-1.81707036495209	-8.96822452545166	-4.34349393844604	0.154469579458237	0.44489198923111	-0.0744071826338768
-1.81713438034058	-8.96489334106445	-4.33624649047852	0.154235512018204	0.444810539484024	-0.0743588805198669
-1.81859791278839	-8.96304512023926	-4.33934736251831	0.154200300574303	0.444768100976944	-0.0744515955448151
-1.82144379615784	-8.96040725708008	-4.33767795562744	0.154064074158669	0.444743782281876	-0.0743978768587112
-1.82279860973358	-8.9581241607666	-4.33597564697266	0.153974309563637	0.444600313901901	-0.0744298547506332
-1.82215940952301	-8.95772933959961	-4.3293662071228	0.153714939951897	0.44445726275444	-0.0744219347834587
-1.82485795021057	-8.9583625793457	-4.33421802520752	0.153609797358513	0.444335758686066	-0.0744613334536552
-1.82341039180756	-8.95321559906006	-4.32774496078491	0.153409346938133	0.444223463535309	-0.0744497328996658
-1.82522070407867	-8.95065784454346	-4.33033180236816	0.153275340795517	0.44408506155014	-0.0745201781392097
-1.8236163854599	-8.95058822631836	-4.32738065719604	0.152991428971291	0.444042593240738	-0.0745548531413078
-1.8273868560791	-8.95015621185303	-4.31647634506226	0.152755707502365	0.443869799375534	-0.0745609030127525
-1.82432782649994	-8.94839191436768	-4.31711864471436	0.152514517307281	0.443711191415787	-0.0746464282274246
-1.82613205909729	-8.94888210296631	-4.3154411315918	0.152267187833786	0.443489134311676	-0.0746679455041885
-1.82776355743408	-8.94902801513672	-4.31667375564575	0.151995867490768	0.443351894617081	-0.0748114958405495
-1.82961750030518	-8.9501953125	-4.31218910217285	0.151723131537437	0.443163514137268	-0.0748448446393013
-1.83103060722351	-8.94843482971191	-4.31337213516235	0.151450529694557	0.443005442619324	-0.0749179422855377
-1.83163070678711	-8.94831562042236	-4.30809736251831	0.151164680719376	0.442941725254059	-0.0749981999397278
-1.82991671562195	-8.94764423370361	-4.30522966384888	0.150906130671501	0.442777633666992	-0.0750536397099495
-1.82894611358643	-8.95174312591553	-4.29933214187622	0.15059058368206	0.442631155252457	-0.0752013996243477
-1.82774269580841	-8.952392578125	-4.29397392272949	0.150299295783043	0.442313730716705	-0.0751725062727928
-1.83001065254211	-8.95417499542236	-4.29756593704224	0.150034382939339	0.442181050777435	-0.0753495246171951
-1.82831311225891	-8.95410346984863	-4.28748035430908	0.149693787097931	0.441988676786423	-0.0753399729728699
-1.83204627037048	-8.95457649230957	-4.29093360900879	0.149428158998489	0.441871553659439	-0.0754067003726959
-1.82914805412292	-8.95431041717529	-4.28674268722534	0.149130776524544	0.44164976477623	-0.0754424259066582
-1.82496225833893	-8.95402336120605	-4.28993844985962	0.148966535925865	0.441525310277939	-0.0754745975136757
-1.82458138465881	-8.95565986633301	-4.28030633926392	0.148671939969063	0.441335171461105	-0.0754939317703247
-1.8247275352478	-8.957350730896	-4.27938032150269	0.148355543613434	0.44123449921608	-0.0754936635494232
-1.81952834129333	-8.96208190917969	-4.27503156661987	0.148045271635056	0.441047579050064	-0.0754623115062714
-1.82218492031097	-8.9594087600708	-4.27914237976074	0.147873640060425	0.440887540578842	-0.0754148662090302
-1.82270908355713	-8.9620246887207	-4.27300500869751	0.1475440710783	0.44070115685463	-0.0753701329231262
-1.81941425800323	-8.96338558197021	-4.26917362213135	0.147374659776688	0.440602451562881	-0.0752982497215271
-1.81777143478394	-8.96102905273438	-4.27525186538696	0.147266939282417	0.440427541732788	-0.0751955732703209
-1.8150360584259	-8.9631404876709	-4.26734018325806	0.147069230675697	0.440307855606079	-0.075144536793232
-1.81397199630737	-8.96590614318848	-4.26708221435547	0.146868661046028	0.440218955278397	-0.0750910341739655
-1.81039023399353	-8.96856307983398	-4.26398134231567	0.146766155958176	0.44011202454567	-0.0748882591724396
-1.80691158771515	-8.970383644104	-4.26336669921875	0.146625056862831	0.43998047709465	-0.0748049095273018
-1.80633544921875	-8.97140216827393	-4.26066207885742	0.146524682641029	0.439778298139572	-0.0745723843574524
-1.80687284469604	-8.97353172302246	-4.26131534576416	0.146511107683182	0.439771384000778	-0.0744552686810493
-1.80521261692047	-8.97278499603271	-4.2588210105896	0.146366566419601	0.439750194549561	-0.0742378383874893
-1.80356180667877	-8.97369384765625	-4.26509428024292	0.146417483687401	0.439679712057114	-0.0740731135010719
-1.79981851577759	-8.97347545623779	-4.2587628364563	0.146372199058533	0.439638674259186	-0.0739524513483047
-1.79514670372009	-8.97360706329346	-4.2620964050293	0.146437659859657	0.439627140760422	-0.0737828686833382
-1.79232132434845	-8.97350788116455	-4.26088380813599	0.14651682972908	0.439709424972534	-0.0735942050814629
-1.79234290122986	-8.97410869598389	-4.2712345123291	0.146642550826073	0.439765304327011	-0.0734208002686501
-1.79004454612732	-8.97701168060303	-4.26178550720215	0.146738976240158	0.439879983663559	-0.0731877908110619
-1.78699600696564	-8.97551345825195	-4.26902866363525	0.14689601957798	0.439943581819534	-0.0730096101760864
-1.7865297794342	-8.97730731964111	-4.27182388305664	0.147006079554558	0.439985036849976	-0.0728006362915039
-1.78483033180237	-8.97733211517334	-4.27830410003662	0.147350132465363	0.440110594034195	-0.0726133212447166
-1.78776848316193	-8.97473430633545	-4.28357172012329	0.147625237703323	0.440279424190521	-0.0723810195922852
-1.7843222618103	-8.97548961639404	-4.28184270858765	0.147823691368103	0.440432757139206	-0.0722244083881378
-1.78443098068237	-8.97621536254883	-4.28872585296631	0.148209378123283	0.440704971551895	-0.0720415860414505
-1.78148722648621	-8.97278213500977	-4.29183197021484	0.148546606302261	0.440924733877182	-0.0718503817915916
-1.78057670593262	-8.97204303741455	-4.29493522644043	0.148906111717224	0.441175431013107	-0.0717045590281487
-1.78152537345886	-8.97471237182617	-4.29291343688965	0.149245724081993	0.441373944282532	-0.0714728608727455
-1.77970659732819	-8.97435474395752	-4.30355834960938	0.149715974926949	0.441619247198105	-0.0712892264127731
-1.78505432605743	-8.97373676300049	-4.30627489089966	0.150083139538765	0.44200736284256	-0.071092963218689
-1.7803635597229	-8.97397613525391	-4.31416606903076	0.150645762681961	0.442235320806503	-0.0710115730762482
-1.77940905094147	-8.9709005355835	-4.31813478469849	0.151081919670105	0.442566841840744	-0.0708021968603134
-1.77914118766785	-8.97220706939697	-4.32324695587158	0.151591196656227	0.442936956882477	-0.0706754773855209
-1.77709901332855	-8.97105121612549	-4.32551002502441	0.152024745941162	0.443332940340042	-0.0704953968524933
-1.77696454524994	-8.97746753692627	-4.32516479492188	0.152497112751007	0.44367453455925	-0.0703759044408798
-1.77608048915863	-8.97066879272461	-4.33911752700806	0.153093159198761	0.444011300802231	-0.0702893659472466
-1.78050816059113	-8.97129726409912	-4.34084796905518	0.153538629412651	0.4443638920784	-0.0701076686382294
-1.78225553035736	-8.96869468688965	-4.34537744522095	0.154086709022522	0.444811463356018	-0.0701503083109856
-1.77920889854431	-8.96928691864014	-4.35057258605957	0.15464448928833	0.445169895887375	-0.0700132325291634
-1.77893805503845	-8.96795177459717	-4.35083866119385	0.155161947011948	0.445532560348511	-0.0699017569422722
-1.78436100482941	-8.96575927734375	-4.36349153518677	0.155696406960487	0.445842504501343	-0.0698023810982704
-1.79020857810974	-8.96595764160156	-4.36481475830078	0.156186461448669	0.446188807487488	-0.0697872042655945
-1.7898405790329	-8.95944213867188	-4.38015174865723	0.156652599573135	0.446587324142456	-0.0697184577584267
-1.78865623474121	-8.9573917388916	-4.3767261505127	0.157139509916306	0.446896493434906	-0.0697273463010788
-1.79517316818237	-8.95670223236084	-4.38038778305054	0.157555446028709	0.447223842144012	-0.0697404071688652
-1.80019235610962	-8.9566822052002	-4.38021373748779	0.158077880740166	0.447467923164368	-0.0696771144866943
-1.80174744129181	-8.95303535461426	-4.38759851455688	0.158486485481262	0.447800874710083	-0.0696694999933243
-1.80804085731506	-8.95337867736816	-4.39232349395752	0.158811151981354	0.448093384504318	-0.0697505325078964
-1.81038987636566	-8.94253063201904	-4.39643430709839	0.159266531467438	0.448170363903046	-0.0698700472712517
-1.81767058372498	-8.94203090667725	-4.39894533157349	0.15968169271946	0.448548138141632	-0.0698375403881073
-1.81905221939087	-8.94162178039551	-4.39979124069214	0.159886360168457	0.448684304952621	-0.070062555372715
-1.82618129253387	-8.94198703765869	-4.40141487121582	0.160090908408165	0.448779761791229	-0.070120744407177
-1.83132231235504	-8.93578624725342	-4.39760494232178	0.160414427518845	0.448953419923782	-0.0702670887112617
-1.83971440792084	-8.93219184875488	-4.41543483734131	0.16073003411293	0.449027925729752	-0.0703311488032341
-1.8376190662384	-8.93008708953857	-4.40379333496094	0.160769268870354	0.449056446552277	-0.0705283880233765
-1.84485256671906	-8.92817687988281	-4.4058690071106	0.160928070545197	0.449034422636032	-0.0707588791847229
-1.85194313526154	-8.92531394958496	-4.40444993972778	0.161153092980385	0.449081063270569	-0.0708827003836632
-1.85662949085236	-8.92059326171875	-4.4032998085022	0.161165237426758	0.449080377817154	-0.0709653869271278
-1.85834157466888	-8.91506671905518	-4.40265941619873	0.161204382777214	0.448989689350128	-0.0712095201015472
-1.86334002017975	-8.91511154174805	-4.39966058731079	0.161279022693634	0.448919594287872	-0.0713711753487587
-1.87147128582001	-8.91206645965576	-4.39526700973511	0.161207363009453	0.448840022087097	-0.0715352296829224
-1.87793922424316	-8.91246318817139	-4.40196514129639	0.161129042506218	0.448692232370377	-0.0716974660754204
-1.87807631492615	-8.90454769134521	-4.39660215377808	0.161135166883469	0.448575019836426	-0.0718962252140045
-1.88215029239655	-8.9053897857666	-4.38483476638794	0.160970509052277	0.44845512509346	-0.0720487162470818
-1.88714063167572	-8.90406894683838	-4.38816452026367	0.160879999399185	0.448238223791122	-0.0722122490406036
-1.89157497882843	-8.90452861785889	-4.38291358947754	0.160727083683014	0.448041141033173	-0.0724218562245369
-1.89366030693054	-8.89792060852051	-4.37931299209595	0.160538777709007	0.44779360294342	-0.0726425349712372
-1.8932718038559	-8.89664745330811	-4.37532567977905	0.160320162773132	0.447602957487106	-0.0728064328432083
-1.89679765701294	-8.89632415771484	-4.37219619750977	0.160091564059258	0.447426825761795	-0.0730347633361816
-1.90098226070404	-8.8987398147583	-4.36472129821777	0.159865200519562	0.44705456495285	-0.0732263773679733
-1.90831863880157	-8.89573574066162	-4.36755561828613	0.15960431098938	0.446873605251312	-0.0734621584415436
-1.90683043003082	-8.89023017883301	-4.36015701293945	0.159283727407455	0.446618676185608	-0.0736186504364014
-1.91202640533447	-8.89235591888428	-4.35916709899902	0.158956974744797	0.446372628211975	-0.0739598944783211
-1.9133208990097	-8.89531135559082	-4.35059356689453	0.158688947558403	0.446103185415268	-0.0741483047604561
-1.91756689548492	-8.89088535308838	-4.3483452796936	0.158416554331779	0.445863246917725	-0.0743676573038101
-1.92111229896545	-8.8901309967041	-4.35492515563965	0.158148303627968	0.445562243461609	-0.0746651142835617
-1.92351138591766	-8.88677215576172	-4.34466648101807	0.157859340310097	0.445308357477188	-0.0749836266040802
-1.92701375484467	-8.88932609558105	-4.34030866622925	0.157557636499405	0.445090889930725	-0.0751723274588585
-1.92677640914917	-8.89052772521973	-4.33297348022461	0.157248601317406	0.444860517978668	-0.0754854902625084
-1.92738044261932	-8.89675807952881	-4.33265018463135	0.156864702701569	0.444589555263519	-0.0757188573479652
-1.93012130260468	-8.89355182647705	-4.33031225204468	0.156645521521568	0.444345355033875	-0.0760012269020081
-1.93316555023193	-8.89017581939697	-4.33172750473022	0.156350642442703	0.44419401884079	-0.0762721076607704
-1.93141436576843	-8.8924503326416	-4.32342386245728	0.15600124001503	0.44404199719429	-0.0765336751937866
-1.9327244758606	-8.89719009399414	-4.32357215881348	0.155797854065895	0.443923771381378	-0.0768559202551842
-1.93429565429688	-8.89726829528809	-4.31678247451782	0.155566349625587	0.443740427494049	-0.0770502611994743
-1.93881857395172	-8.89854431152344	-4.32003736495972	0.155304700136185	0.443601697683334	-0.0773139744997025
-1.9380145072937	-8.9035816192627	-4.31855487823486	0.155144616961479	0.443447321653366	-0.0776470974087715
-1.93896996974945	-8.90493392944336	-4.31406879425049	0.154901430010796	0.44345024228096	-0.0778501108288765
-1.93515479564667	-8.9023551940918	-4.3200855255127	0.154818043112755	0.443333268165588	-0.0781740248203278
-1.93664455413818	-8.90623474121094	-4.3099160194397	0.154601290822029	0.443206340074539	-0.078453317284584
-1.93908309936523	-8.90923595428467	-4.30908107757568	0.154425904154778	0.443228036165237	-0.0786628052592278
-1.93771755695343	-8.91126918792725	-4.31083297729492	0.154339671134949	0.443169146776199	-0.0789300128817558
-1.94181311130524	-8.91259479522705	-4.31646966934204	0.154263213276863	0.443162262439728	-0.0791035890579224
-1.94364964962006	-8.91632080078125	-4.31389236450195	0.154138058423996	0.443135470151901	-0.0794209539890289
-1.94280338287354	-8.91623306274414	-4.31450319290161	0.154112309217453	0.443187743425369	-0.0795819312334061
-1.94051361083984	-8.91598796844482	-4.3117413520813	0.154056087136269	0.443217843770981	-0.079781785607338
-1.93856608867645	-8.91794300079346	-4.31125783920288	0.153993472456932	0.443340539932251	-0.0799762234091759
-1.93977701663971	-8.92365074157715	-4.31862831115723	0.153945863246918	0.443405896425247	-0.0801892131567001
-1.9412693977356	-8.92313098907471	-4.31226062774658	0.154018849134445	0.44333827495575	-0.0803475230932236
-1.94563782215118	-8.923415184021	-4.31341457366943	0.1540207862854	0.443435877561569	-0.0804783329367638
-1.9450101852417	-8.9231424331665	-4.31944608688354	0.154060274362564	0.443475544452667	-0.0806513503193855
-1.94301843643188	-8.92396545410156	-4.3209080696106	0.154096096754074	0.443565517663956	-0.0807717964053154
-1.9419002532959	-8.92317962646484	-4.32014083862305	0.154155999422073	0.443636208772659	-0.0809594839811325
-1.94433295726776	-8.92811489105225	-4.31975698471069	0.154137924313545	0.4436876475811	-0.0811112895607948
-1.94440388679504	-8.9297342300415	-4.32167387008667	0.154261827468872	0.443783700466156	-0.0812270045280457
-1.94952201843262	-8.92964553833008	-4.3225884437561	0.15428800880909	0.443845629692078	-0.0813191086053848
-1.95108509063721	-8.92873191833496	-4.33167409896851	0.154438629746437	0.443917870521545	-0.0814820975065231
-1.94865703582764	-8.92745208740234	-4.3278660774231	0.154519349336624	0.44398507475853	-0.081597276031971
-1.95326399803162	-8.92601871490479	-4.32869577407837	0.154716655611992	0.444151341915131	-0.0816672444343567
-1.95336019992828	-8.92590999603271	-4.32929992675781	0.154703721404076	0.444198369979858	-0.0818220600485802
-1.95403432846069	-8.92816638946533	-4.32472562789917	0.154797717928886	0.444210201501846	-0.0819050148129463
-1.95778930187225	-8.92636108398438	-4.33622121810913	0.155003666877747	0.444196254014969	-0.0820713341236115
-1.96288728713989	-8.92657089233398	-4.33642578125	0.155116602778435	0.444346070289612	-0.0820682048797607
-1.96393263339996	-8.92226028442383	-4.3356237411499	0.15516360104084	0.444404423236847	-0.0822076350450516
-1.96731340885162	-8.92150211334229	-4.33818912506104	0.15534183382988	0.444503039121628	-0.0822965279221535
-1.96576499938965	-8.92043876647949	-4.33865165710449	0.155471101403236	0.444539934396744	-0.0823788270354271
-1.97362101078033	-8.91828727722168	-4.3381085395813	0.155604526400566	0.444606691598892	-0.0824343040585518
-1.9798436164856	-8.91776371002197	-4.33757209777832	0.155747547745705	0.44455960392952	-0.0824748948216438
-1.98231089115143	-8.91211795806885	-4.33817720413208	0.155817970633507	0.444667100906372	-0.082530103623867
-1.98213601112366	-8.90796756744385	-4.34410429000854	0.155983150005341	0.444672495126724	-0.0826490595936775
-1.98541784286499	-8.9047679901123	-4.3397274017334	0.156008526682854	0.444574981927872	-0.0827014967799187
-1.9908881187439	-8.90934562683105	-4.33589220046997	0.156116142868996	0.444638311862946	-0.0827740132808685
-1.99281215667725	-8.89970684051514	-4.33885908126831	0.15624213218689	0.444634437561035	-0.0828904286026955
-1.99998831748962	-8.89581871032715	-4.34108209609985	0.156395137310028	0.444602638483047	-0.0828727334737778
-2.00499606132507	-8.89083194732666	-4.34262561798096	0.156454250216484	0.444596379995346	-0.0830227211117744
-2.0090959072113	-8.89190196990967	-4.33552312850952	0.156489118933678	0.444675743579865	-0.0830383375287056
-2.01196789741516	-8.88622760772705	-4.34241533279419	0.156546145677567	0.444557398557663	-0.0831412896513939
-2.02015733718872	-8.88215160369873	-4.33959913253784	0.156684771180153	0.444514364004135	-0.0832157582044601
-2.02525496482849	-8.87779808044434	-4.33459663391113	0.156710565090179	0.444479048252106	-0.0832941010594368
-2.02383160591125	-8.87418270111084	-4.3399658203125	0.156747832894325	0.444427162408829	-0.0833816230297089
-2.0304868221283	-8.87054920196533	-4.33651113510132	0.156791254878044	0.444408059120178	-0.0835150629281998
-2.03549408912659	-8.8693208694458	-4.33195686340332	0.156828939914703	0.444285213947296	-0.0834618657827377
-2.04055118560791	-8.87012672424316	-4.33765888214111	0.156865820288658	0.44426041841507	-0.0836111605167389
-2.03849172592163	-8.86215114593506	-4.33991670608521	0.156878501176834	0.44423246383667	-0.0835578888654709
-2.04719066619873	-8.85783100128174	-4.33362197875977	0.156914949417114	0.444170087575912	-0.083657331764698
-2.0501344203949	-8.85883331298828	-4.33330631256104	0.156871765851974	0.444106489419937	-0.0836432427167892
-2.05084156990051	-8.85736274719238	-4.32888031005859	0.156923487782478	0.444015324115753	-0.0836335197091103
-2.0578179359436	-8.85041522979736	-4.33736133575439	0.156910091638565	0.444050759077072	-0.0835665613412857
-2.06203198432922	-8.84704494476318	-4.33606004714966	0.156970515847206	0.443906635046005	-0.0836590230464935
-2.064621925354	-8.84418392181396	-4.33386373519897	0.157021194696426	0.44393390417099	-0.0835729017853737
-2.06477165222168	-8.84293842315674	-4.3295578956604	0.156979575753212	0.443897724151611	-0.0835588499903679
-2.06522798538208	-8.84292888641357	-4.33008003234863	0.156909823417664	0.443918526172638	-0.083518460392952
-2.0672869682312	-8.84253978729248	-4.33278369903564	0.156905233860016	0.443783700466156	-0.0834578648209572
-2.07360601425171	-8.83780956268311	-4.32859373092651	0.156989529728889	0.443816989660263	-0.0833090245723724
-2.07198596000671	-8.83483695983887	-4.33341932296753	0.156942501664162	0.443729549646378	-0.083193376660347
-2.07341241836548	-8.83531093597412	-4.3338303565979	0.156989499926567	0.443733394145966	-0.0831700265407562
-2.07368445396423	-8.83164310455322	-4.33049440383911	0.156977251172066	0.443701326847076	-0.0830234661698341
-2.07328367233276	-8.83286762237549	-4.33544826507568	0.156992554664612	0.443727225065231	-0.0828851312398911
-2.07423400878906	-8.83406448364258	-4.33385705947876	0.156976252794266	0.443653076887131	-0.0826681852340698
-2.07274580001831	-8.83019638061523	-4.33411979675293	0.15696382522583	0.443723112344742	-0.0824840143322945
-2.0694568157196	-8.82730960845947	-4.33828783035278	0.156988471746445	0.443729788064957	-0.0823018625378609
-2.06900262832642	-8.82632446289063	-4.33351612091064	0.157019600272179	0.443741053342819	-0.0820433422923088
-2.0669481754303	-8.82995796203613	-4.33189249038696	0.156925991177559	0.443838596343994	-0.0818776190280914
-2.06292009353638	-8.82960891723633	-4.33528470993042	0.156888037919998	0.443822205066681	-0.0816551446914673
-2.06298923492432	-8.82854747772217	-4.33956623077393	0.157005473971367	0.443824231624603	-0.0813923329114914
-2.06024122238159	-8.83112144470215	-4.34043645858765	0.156909242272377	0.44386214017868	-0.0811403691768646
-2.05458760261536	-8.83081912994385	-4.34061527252197	0.156964927911758	0.443892538547516	-0.080840639770031
-2.04830408096313	-8.83190059661865	-4.33933591842651	0.156944468617439	0.44398894906044	-0.0806501880288124
-2.04587459564209	-8.83193874359131	-4.34405946731567	0.156874269247055	0.444091618061066	-0.0803577303886414
-2.04366517066956	-8.83773899078369	-4.33890104293823	0.156831845641136	0.444007813930511	-0.0800719782710075
-2.03855967521667	-8.83763122558594	-4.35050201416016	0.156977653503418	0.444119036197662	-0.0797979533672333
-2.03147673606873	-8.83698558807373	-4.34176731109619	0.156894385814667	0.444148689508438	-0.0794586837291718
-2.02882766723633	-8.84057331085205	-4.3528470993042	0.156882971525192	0.444284498691559	-0.0793009400367737
-2.02253341674805	-8.84219074249268	-4.34478807449341	0.156899616122246	0.444425314664841	-0.0789800137281418
-2.01844477653503	-8.84687042236328	-4.3480052947998	0.156923517584801	0.444392770528793	-0.078644685447216
-2.01363611221313	-8.8519229888916	-4.35045003890991	0.156791239976883	0.444516479969025	-0.0783320516347885
-2.00797247886658	-8.85452747344971	-4.3500828742981	0.156825110316277	0.444561660289764	-0.0779961720108986
-2.00368404388428	-8.85516357421875	-4.35099792480469	0.156814754009247	0.44467830657959	-0.0776872932910919
-1.99924957752228	-8.85858249664307	-4.35738515853882	0.156826555728912	0.444749236106873	-0.0773226246237755
-1.99001371860504	-8.86064147949219	-4.35581874847412	0.156739130616188	0.444785892963409	-0.0770899951457977
-1.98755371570587	-8.86577606201172	-4.34858798980713	0.156772077083588	0.444993227720261	-0.0766659304499626
-1.97452831268311	-8.86827278137207	-4.36226034164429	0.156751930713654	0.44494703412056	-0.0763746872544289
-1.970259308815	-8.87193393707275	-4.35575389862061	0.156692340970039	0.444983661174774	-0.076013945043087
-1.96506369113922	-8.87864208221436	-4.35780906677246	0.156646192073822	0.445017784833908	-0.075679786503315
-1.95984411239624	-8.88175868988037	-4.36054182052612	0.156592264771461	0.445057779550552	-0.0753295049071312
-1.95452570915222	-8.88244152069092	-4.36065626144409	0.156514912843704	0.445151031017303	-0.0749257355928421
-1.94800043106079	-8.88718509674072	-4.36659002304077	0.15653270483017	0.445233285427094	-0.0747058317065239
-1.94075679779053	-8.88747596740723	-4.36068868637085	0.156493946909904	0.445280879735947	-0.0742212161421776
-1.9355936050415	-8.89146137237549	-4.36539030075073	0.156495943665504	0.445361167192459	-0.0738866552710533
-1.92932057380676	-8.89578247070313	-4.35291385650635	0.156432047486305	0.445351362228394	-0.0735244229435921
-1.92451393604279	-8.89925861358643	-4.35986948013306	0.156419053673744	0.445452928543091	-0.073118269443512
-1.91329121589661	-8.90090084075928	-4.36759233474731	0.156337395310402	0.44545117020607	-0.0727479830384254
-1.91343116760254	-8.9000129699707	-4.36267423629761	0.156338319182396	0.445468187332153	-0.0724001452326775
-1.90747117996216	-8.90507411956787	-4.36979961395264	0.156276658177376	0.445541530847549	-0.0719988867640495
-1.89841508865356	-8.9110279083252	-4.36222124099731	0.156168937683105	0.445549935102463	-0.0716433823108673
-1.89729559421539	-8.91139507293701	-4.36708641052246	0.156196653842926	0.4455586373806	-0.0712345093488693
-1.89049756526947	-8.91382884979248	-4.36740064620972	0.156103357672691	0.445463567972183	-0.0709824040532112
-1.88763868808746	-8.91324996948242	-4.3628249168396	0.156046137213707	0.445545762777328	-0.0705861523747444
-1.87925136089325	-8.91495704650879	-4.36767673492432	0.156029656529427	0.445451080799103	-0.070289172232151
-1.87484395503998	-8.91662788391113	-4.36126804351807	0.15593147277832	0.445497244596481	-0.0700054243206978
-1.87314200401306	-8.92099952697754	-4.36054372787476	0.155879929661751	0.44533434510231	-0.0696528181433678
-1.86792182922363	-8.92131233215332	-4.37275409698486	0.155753165483475	0.44531512260437	-0.0693525969982147
-1.86230063438416	-8.91752433776855	-4.36586427688599	0.155684888362885	0.445270359516144	-0.0690725818276405
-1.85895216464996	-8.92394828796387	-4.36501121520996	0.155659362673759	0.445254147052765	-0.068803071975708
-1.85459840297699	-8.9238338470459	-4.35892868041992	0.155599609017372	0.445130735635757	-0.0685317814350128
-1.85098218917847	-8.92825984954834	-4.35476922988892	0.155515566468239	0.445058465003967	-0.0681840404868126
-1.84840381145477	-8.92774391174316	-4.35790061950684	0.155440270900726	0.444959312677383	-0.0679531022906303
-1.84485876560211	-8.92394924163818	-4.35491371154785	0.155360996723175	0.444842249155045	-0.0677352845668793
-1.84048771858215	-8.92760276794434	-4.35224533081055	0.15528966486454	0.444837242364883	-0.067363828420639
-1.83527386188507	-8.92847347259521	-4.35532426834106	0.155151665210724	0.444630950689316	-0.0671097412705421
-1.83589828014374	-8.92925262451172	-4.35376834869385	0.15505288541317	0.444541424512863	-0.0667939111590385
-1.83215487003326	-8.92921447753906	-4.35020208358765	0.15502704679966	0.444406062364578	-0.0664661824703217
-1.82972967624664	-8.92431831359863	-4.35398197174072	0.154997378587723	0.444344818592072	-0.0661521852016449
-1.82439959049225	-8.92641735076904	-4.34456253051758	0.154857754707336	0.444259732961655	-0.0658626779913902
-1.82154440879822	-8.92945098876953	-4.34679746627808	0.154790505766869	0.444139182567596	-0.0656366720795631
-1.8194500207901	-8.92744731903076	-4.34048509597778	0.154803201556206	0.444055825471878	-0.0653075128793716
-1.82146620750427	-8.92641639709473	-4.34521055221558	0.154766857624054	0.443964242935181	-0.0650001093745232
-1.81966435909271	-8.92582702636719	-4.34319829940796	0.154612019658089	0.443932920694351	-0.0648334324359894
-1.81869268417358	-8.92006778717041	-4.34077262878418	0.154548197984695	0.443816006183624	-0.0645413473248482
-1.81556332111359	-8.91669178009033	-4.34389066696167	0.154591351747513	0.443758875131607	-0.0643481835722923
-1.8135586977005	-8.92014312744141	-4.33734130859375	0.154552564024925	0.443645775318146	-0.0641099661588669
-1.81734359264374	-8.92400646209717	-4.33676624298096	0.15445850789547	0.443569302558899	-0.0639713853597641
-1.81515395641327	-8.92119789123535	-4.33272743225098	0.154498696327209	0.443438917398453	-0.0638835206627846
-1.8190084695816	-8.91870212554932	-4.33738994598389	0.154500782489777	0.443383187055588	-0.0636727213859558
-1.81600856781006	-8.91777801513672	-4.33507251739502	0.154447451233864	0.443250775337219	-0.0636741071939468
-1.82213664054871	-8.91017150878906	-4.33392190933228	0.154533088207245	0.443180948495865	-0.0635013580322266
-1.82037472724915	-8.91017055511475	-4.33006000518799	0.154486492276192	0.443177074193954	-0.0635052025318146
-1.82358419895172	-8.9093599319458	-4.32644891738892	0.154379934072495	0.44316953420639	-0.0634501799941063
-1.82469713687897	-8.9080638885498	-4.33530569076538	0.154461726546288	0.443066567182541	-0.0634399577975273
-1.83049750328064	-8.9042797088623	-4.32314348220825	0.154503405094147	0.443025320768356	-0.0634427964687347
-1.83480107784271	-8.89939022064209	-4.32724952697754	0.154535725712776	0.442975163459778	-0.0634257569909096
-1.83341574668884	-8.89721202850342	-4.32639741897583	0.154485359787941	0.442917376756668	-0.0635785385966301
-1.83652496337891	-8.89381885528564	-4.32435178756714	0.154548019170761	0.442898660898209	-0.0635941550135612
-1.84078705310822	-8.89151859283447	-4.32521724700928	0.154611051082611	0.442814886569977	-0.0637330412864685
-1.84712851047516	-8.89294719696045	-4.32539749145508	0.154557287693024	0.442750096321106	-0.0638221651315689
-1.85310733318329	-8.89058780670166	-4.32473468780518	0.15461777150631	0.442740470170975	-0.063966304063797
-1.85416173934937	-8.88575172424316	-4.33012390136719	0.154555395245552	0.44269859790802	-0.0641501545906067
-1.85795652866364	-8.8836030960083	-4.32575273513794	0.154684022068977	0.442626863718033	-0.0643303990364075
-1.8634557723999	-8.88214874267578	-4.32543420791626	0.154598116874695	0.442697435617447	-0.0645280256867409
-1.86692333221436	-8.88220882415771	-4.32148170471191	0.154668033123016	0.442667633295059	-0.0647748485207558
-1.87236762046814	-8.87972450256348	-4.32698488235474	0.1546650826931	0.442648082971573	-0.0649222508072853
-1.87822234630585	-8.87767505645752	-4.32992076873779	0.154711171984673	0.442576557397842	-0.0652103126049042
-1.88092470169067	-8.87310314178467	-4.32156181335449	0.154693096876144	0.442638844251633	-0.0653559267520905
-1.8819797039032	-8.87310695648193	-4.32645606994629	0.154731571674347	0.442602396011353	-0.0656564831733704
-1.887899518013	-8.87295055389404	-4.3234543800354	0.154754534363747	0.442657947540283	-0.0658773928880692
-1.88962006568909	-8.87462520599365	-4.32472562789917	0.154717445373535	0.442635238170624	-0.066103920340538
-1.894779920578	-8.87120723724365	-4.32408285140991	0.154830828309059	0.442676484584808	-0.0663812160491943
-1.8991265296936	-8.86981773376465	-4.32272291183472	0.154792919754982	0.442753434181213	-0.0665548518300056
-1.90280938148499	-8.86899948120117	-4.33039140701294	0.154799804091454	0.442777663469315	-0.0668979287147522
-1.90717530250549	-8.86693668365479	-4.32914400100708	0.154869228601456	0.442851722240448	-0.0670802965760231
-1.90702128410339	-8.86155796051025	-4.33501005172729	0.154991343617439	0.4428631067276	-0.0673339739441872
-1.90929615497589	-8.864670753479	-4.32099723815918	0.154912114143372	0.442936271429062	-0.0675543621182442
-1.91305422782898	-8.86746120452881	-4.32971382141113	0.154930293560028	0.443025320768356	-0.0677615776658058
-1.91602420806885	-8.86529350280762	-4.32838344573975	0.154986545443535	0.443128407001495	-0.0680427476763725
-1.91803324222565	-8.86509227752686	-4.33929491043091	0.154990211129189	0.443169981241226	-0.0682392418384552
-1.92266571521759	-8.86562442779541	-4.33594036102295	0.154996141791344	0.443231344223022	-0.0685268267989159
-1.92208611965179	-8.86200523376465	-4.33671569824219	0.155080676078796	0.44334489107132	-0.0687048062682152
-1.92168259620667	-8.86165809631348	-4.328528881073	0.155109778046608	0.443479299545288	-0.0689906403422356
-1.92130792140961	-8.86254596710205	-4.33302307128906	0.155090361833572	0.443595975637436	-0.0692017376422882
-1.92388379573822	-8.86813926696777	-4.34286117553711	0.155128791928291	0.443704396486282	-0.0694644451141357
-1.92878842353821	-8.8666934967041	-4.33794832229614	0.155203774571419	0.443831771612167	-0.0696437731385231
-1.9285546541214	-8.86693954467773	-4.34806776046753	0.155252531170845	0.443897545337677	-0.0698421522974968
-1.92989492416382	-8.86671161651611	-4.33858060836792	0.155281364917755	0.444072932004929	-0.0701427906751633
-1.93018996715546	-8.86651706695557	-4.34537076950073	0.155252516269684	0.444279760122299	-0.0703178867697716
-1.92789733409882	-8.86625862121582	-4.35050106048584	0.155375331640244	0.444414287805557	-0.0705626085400581
-1.92943799495697	-8.87029552459717	-4.3439736366272	0.155357956886292	0.444520771503448	-0.0707469582557678
-1.93114542961121	-8.87257766723633	-4.35112190246582	0.155465871095657	0.444645643234253	-0.0709839761257172
-1.92865180969238	-8.87502193450928	-4.35841512680054	0.155491128563881	0.44486740231514	-0.0711905881762505
-1.9297434091568	-8.87095737457275	-4.35839033126831	0.155565574765205	0.445059031248093	-0.0714444667100906
-1.93148756027222	-8.87274169921875	-4.35905313491821	0.155612200498581	0.445180594921112	-0.0716616436839104
-1.93079209327698	-8.8768196105957	-4.35687780380249	0.155656859278679	0.445389330387115	-0.0718515068292618
-1.92880010604858	-8.87705039978027	-4.36346530914307	0.155703485012054	0.445561766624451	-0.0721337050199509
-1.92971551418304	-8.88083934783936	-4.36194849014282	0.155763283371925	0.445685297250748	-0.0723284855484962
-1.93119096755981	-8.87948608398438	-4.36228513717651	0.155813857913017	0.445881217718124	-0.0725888758897781
-1.93104863166809	-8.8794994354248	-4.37523460388184	0.155902341008186	0.446090519428253	-0.0728170424699783
-1.92743742465973	-8.88168144226074	-4.36438322067261	0.155888557434082	0.446275889873505	-0.0730627849698067
-1.92971253395081	-8.88940238952637	-4.37058639526367	0.155892416834831	0.446505516767502	-0.0733967050909996
-1.92978549003601	-8.88857460021973	-4.36902093887329	0.156022667884827	0.44663468003273	-0.0736040100455284
-1.93307602405548	-8.88979339599609	-4.37111711502075	0.15610359609127	0.446810513734818	-0.0737623199820518
-1.9292905330658	-8.89120864868164	-4.3761568069458	0.156138584017754	0.447021007537842	-0.0741830393671989
-1.93057239055634	-8.8909740447998	-4.37363910675049	0.15619258582592	0.447197258472443	-0.074390709400177
-1.92888200283051	-8.89599895477295	-4.38299655914307	0.156267955899239	0.447352439165115	-0.0747105330228806
-1.92893850803375	-8.896315574646	-4.37612915039063	0.15618123114109	0.44748118519783	-0.0749499872326851
-1.92998647689819	-8.90044593811035	-4.38305997848511	0.156254857778549	0.447515547275543	-0.0752124860882759
-1.93310809135437	-8.89872360229492	-4.38048458099365	0.156283065676689	0.447723299264908	-0.0755673795938492
-1.93459415435791	-8.89723777770996	-4.3833794593811	0.156270906329155	0.447831958532333	-0.0758490264415741
-1.93810176849365	-8.89788722991943	-4.38568735122681	0.15630792081356	0.448022574186325	-0.0762036517262459
-1.93670260906219	-8.90407848358154	-4.38529109954834	0.156283169984818	0.448093235492706	-0.0764986127614975
-1.94247210025787	-8.90231895446777	-4.38397359848022	0.156350076198578	0.448232144117355	-0.076825737953186
-1.94715487957001	-8.90424919128418	-4.38703393936157	0.156349465250969	0.44816866517067	-0.0771185904741287
-1.95213055610657	-8.90137958526611	-4.38584184646606	0.156315580010414	0.448304504156113	-0.0774199590086937
-1.94815742969513	-8.90042495727539	-4.38783025741577	0.156257972121239	0.448369115591049	-0.0778032541275024
-1.95380532741547	-8.89854145050049	-4.38504886627197	0.156274110078812	0.448415637016296	-0.0781749784946442
-1.95750606060028	-8.90108585357666	-4.37626314163208	0.156236171722412	0.448349475860596	-0.0784278512001038
-1.96293449401855	-8.89884757995605	-4.38278770446777	0.156178459525108	0.448378711938858	-0.0787556394934654
-1.96584129333496	-8.89369297027588	-4.38738107681274	0.156056150794029	0.448437452316284	-0.0790586844086647
-1.97119390964508	-8.89309310913086	-4.38086175918579	0.156084582209587	0.44839271903038	-0.0793451368808746
-1.97510838508606	-8.89285278320313	-4.38101530075073	0.155988976359367	0.448351323604584	-0.0795660465955734
-1.97734880447388	-8.88936042785645	-4.37316560745239	0.155901357531548	0.448245644569397	-0.0798106864094734
-1.9834920167923	-8.89104747772217	-4.37936210632324	0.155772358179092	0.448204964399338	-0.0799785777926445
-1.98626327514648	-8.88895034790039	-4.37752866744995	0.155701950192451	0.448063313961029	-0.0802510976791382
-1.99224174022675	-8.88316345214844	-4.36725950241089	0.155695900321007	0.448002934455872	-0.0804015025496483
-1.99060726165771	-8.8808536529541	-4.36909818649292	0.155451327562332	0.44786810874939	-0.080600842833519
-1.99579954147339	-8.88119506835938	-4.36199569702148	0.155302479863167	0.447748154401779	-0.0807135850191116
-2.00132036209106	-8.87783241271973	-4.35948753356934	0.155144199728966	0.447525978088379	-0.0808510482311249
-2.00647783279419	-8.87471961975098	-4.36102867126465	0.155042082071304	0.44738295674324	-0.0809475407004356
-2.00456261634827	-8.87219142913818	-4.35635137557983	0.15482085943222	0.447200477123261	-0.081038773059845
-2.01095247268677	-8.86832618713379	-4.35752820968628	0.154685586690903	0.447140336036682	-0.0812254250049591
-2.01122188568115	-8.86683750152588	-4.34860515594482	0.154504373669624	0.446822077035904	-0.081165686249733
-2.01360297203064	-8.86268138885498	-4.34802770614624	0.154348462820053	0.446697354316711	-0.0812732875347137
-2.01839399337769	-8.8649959564209	-4.3448052406311	0.154120564460754	0.446399599313736	-0.081290528178215
-2.02158427238464	-8.86039733886719	-4.34119939804077	0.153970956802368	0.446236342191696	-0.0813643261790276
-2.02062010765076	-8.85647487640381	-4.34026193618774	0.153737276792526	0.446035385131836	-0.0813646242022514
-2.02297377586365	-8.85375499725342	-4.3350944519043	0.15354722738266	0.445791959762573	-0.0814192891120911
-2.02515935897827	-8.8542537689209	-4.33188676834106	0.153315156698227	0.445605158805847	-0.0814143419265747
-2.02582097053528	-8.85396575927734	-4.32380676269531	0.153151243925095	0.445375442504883	-0.0813658162951469
-2.02608108520508	-8.85322666168213	-4.33038854598999	0.152964815497398	0.445149928331375	-0.0814122930169106
-2.02945923805237	-8.85379981994629	-4.32593774795532	0.152748227119446	0.444922000169754	-0.0814385265111923
-2.02789568901062	-8.85026264190674	-4.31859874725342	0.152585580945015	0.444705665111542	-0.0814001932740211
-2.03105854988098	-8.84958267211914	-4.32089567184448	0.152394533157349	0.44452691078186	-0.0813126638531685
-2.02742099761963	-8.85083198547363	-4.3211874961853	0.152232646942139	0.444293677806854	-0.0812578797340393
-2.02689647674561	-8.85009860992432	-4.31952095031738	0.152140110731125	0.444207757711411	-0.0811597779393196
-2.02449345588684	-8.85144424438477	-4.31414175033569	0.151978015899658	0.444048553705215	-0.0810431763529778
-2.02229118347168	-8.85130596160889	-4.31431007385254	0.15185409784317	0.443870455026627	-0.0810411721467972
-2.02119588851929	-8.85129451751709	-4.30572366714478	0.151801005005836	0.44372233748436	-0.0808488875627518
-2.0179078578949	-8.8584566116333	-4.3148078918457	0.151612848043442	0.443575829267502	-0.0807589963078499
-2.01790189743042	-8.85637855529785	-4.31039237976074	0.151522874832153	0.443485110998154	-0.0804989114403725
-2.01269435882568	-8.85946178436279	-4.31281089782715	0.151477620005608	0.443400889635086	-0.0803851187229156
-2.01135492324829	-8.85879135131836	-4.30893421173096	0.15141236782074	0.443312674760818	-0.0802014172077179
-2.00470519065857	-8.86096286773682	-4.31454515457153	0.151380285620689	0.443309396505356	-0.0800482854247093
-1.99995315074921	-8.8632926940918	-4.30785322189331	0.151342809200287	0.443244755268097	-0.0798260420560837
-1.99417746067047	-8.87033748626709	-4.30815553665161	0.151293486356735	0.443294018507004	-0.0796316564083099
-1.9903244972229	-8.8728609085083	-4.31054878234863	0.151315703988075	0.44328448176384	-0.0794697776436806
-1.98606872558594	-8.87675094604492	-4.31267213821411	0.151376157999039	0.443305402994156	-0.0792548283934593
-1.98367547988892	-8.8809289932251	-4.31420135498047	0.151351138949394	0.443291455507278	-0.0789863541722298
-1.97743093967438	-8.88126182556152	-4.31135940551758	0.151479482650757	0.443215787410736	-0.0787741392850876
-1.97415494918823	-8.88257312774658	-4.3142261505127	0.151629328727722	0.443401694297791	-0.0785784870386124
-1.96738922595978	-8.88834857940674	-4.31802272796631	0.15166611969471	0.443436920642853	-0.0783497914671898
-1.96307563781738	-8.89308738708496	-4.32147312164307	0.151757314801216	0.443581253290176	-0.0781797021627426
-1.95993196964264	-8.89499473571777	-4.31788063049316	0.151938632130623	0.443658262491226	-0.0779220685362816
-1.95887815952301	-8.89621925354004	-4.32352161407471	0.152154952287674	0.443760246038437	-0.0776887759566307
-1.95292627811432	-8.90078353881836	-4.32136964797974	0.15226873755455	0.443820983171463	-0.0774353817105293
-1.95014274120331	-8.90132331848145	-4.32975339889526	0.152405142784119	0.443996995687485	-0.0772073641419411
-1.94316363334656	-8.90073204040527	-4.33699941635132	0.152716368436813	0.444108128547668	-0.0770707279443741
-1.94289827346802	-8.90321159362793	-4.32902193069458	0.152855947613716	0.444221794605255	-0.0768033489584923
-1.93979215621948	-8.90953254699707	-4.33573579788208	0.153066799044609	0.444411605596542	-0.0766368210315704
-1.93506598472595	-8.90871524810791	-4.33427238464355	0.15335576236248	0.444585859775543	-0.076426200568676
-1.93667030334473	-8.91156196594238	-4.34319019317627	0.153692632913589	0.444668233394623	-0.0762113481760025
-1.93511927127838	-8.91173267364502	-4.34303855895996	0.153964892029762	0.444849222898483	-0.0760864242911339
-1.93409276008606	-8.90870571136475	-4.34157705307007	0.154340595006943	0.445084929466248	-0.0758374184370041
-1.92818319797516	-8.909499168396	-4.34989643096924	0.154559180140495	0.4452785551548	-0.0756432339549065
-1.92900550365448	-8.91146469116211	-4.34922027587891	0.154850482940674	0.445450514554977	-0.075477622449398
-1.92924165725708	-8.9116382598877	-4.35598802566528	0.155255720019341	0.445536285638809	-0.0753252878785133
-1.93296086788177	-8.90840530395508	-4.35960340499878	0.155597999691963	0.445778876543045	-0.0751057788729668
-1.93320858478546	-8.90635013580322	-4.35551977157593	0.15590825676918	0.445960521697998	-0.07487653195858
-1.9348760843277	-8.90369987487793	-4.36686944961548	0.156258448958397	0.446101695299149	-0.0748171582818031
-1.93694531917572	-8.89822769165039	-4.36561965942383	0.156612277030945	0.446338295936584	-0.0745823159813881
-1.93820631504059	-8.89575862884521	-4.37026882171631	0.156982883810997	0.446489691734314	-0.0744535699486732
-1.9433399438858	-8.89290904998779	-4.37001419067383	0.157321885228157	0.446578800678253	-0.0742194652557373
-1.94733214378357	-8.88682270050049	-4.37337589263916	0.157665058970451	0.446694821119308	-0.0740800052881241
-1.94850647449493	-8.88017845153809	-4.38122367858887	0.157951831817627	0.446843296289444	-0.0739411190152168
-1.95492434501648	-8.87246990203857	-4.37194299697876	0.158325850963593	0.447012484073639	-0.0737781450152397
-1.96087443828583	-8.87252140045166	-4.38090324401855	0.158606126904488	0.447109639644623	-0.0736469402909279
-1.96460628509521	-8.86505508422852	-4.38328552246094	0.158867567777634	0.447222799062729	-0.0736125335097313
-1.97335302829742	-8.85757923126221	-4.38616895675659	0.159260645508766	0.447311639785767	-0.0734293535351753
-1.97694599628448	-8.8502082824707	-4.38321256637573	0.159524768590927	0.4473837018013	-0.0733959451317787
-1.98096311092377	-8.8467903137207	-4.3828010559082	0.159643054008484	0.44741889834404	-0.0733287781476974
-1.98830699920654	-8.83741188049316	-4.38816118240356	0.159911245107651	0.447455734014511	-0.0732799097895622
-1.99729382991791	-8.83272361755371	-4.38895130157471	0.160121321678162	0.44753423333168	-0.0731285586953163
-2.00135564804077	-8.82800674438477	-4.38169765472412	0.16027994453907	0.447488188743591	-0.0731782540678978
-2.00673913955688	-8.81828022003174	-4.38636064529419	0.160451099276543	0.447578817605972	-0.0731334984302521
-2.01392269134521	-8.81059455871582	-4.38870716094971	0.160572603344917	0.447541892528534	-0.0731803104281425
-2.01818084716797	-8.80749320983887	-4.37845945358276	0.160701856017113	0.44750127196312	-0.0731073766946793
-2.02566576004028	-8.80315780639648	-4.38437652587891	0.160827025771141	0.447426050901413	-0.0731440484523773
-2.03005218505859	-8.79648113250732	-4.38538408279419	0.160844072699547	0.447385907173157	-0.0732014402747154
-2.03352689743042	-8.79008960723877	-4.37937450408936	0.16094483435154	0.447317719459534	-0.0732265710830688
-2.04255652427673	-8.7893180847168	-4.37331914901733	0.160912707448006	0.447360247373581	-0.0732938572764397
-2.04104447364807	-8.7838659286499	-4.37355613708496	0.160914823412895	0.447230666875839	-0.0733666643500328
-2.04798889160156	-8.78200531005859	-4.37975931167603	0.16094708442688	0.447151362895966	-0.0733838453888893
-2.0559937953949	-8.77479457855225	-4.37668323516846	0.160849675536156	0.447041213512421	-0.0735271796584129
-2.05961966514587	-8.76792335510254	-4.37116956710815	0.160843476653099	0.446998447179794	-0.0735079720616341
-2.05768871307373	-8.76759815216064	-4.36959600448608	0.160804510116577	0.446932643651962	-0.0736094564199448
-2.06416296958923	-8.76487827301025	-4.36725234985352	0.160722151398659	0.44680193066597	-0.073687732219696
-2.07110524177551	-8.76220512390137	-4.36649751663208	0.160627856850624	0.446703493595123	-0.0736867189407349
-2.07192945480347	-8.75681781768799	-4.36612033843994	0.160459667444229	0.446605563163757	-0.0737618133425713
-2.07030725479126	-8.75397491455078	-4.36086702346802	0.160388633608818	0.446593523025513	-0.0738273188471794
-2.07460594177246	-8.75160598754883	-4.35957288742065	0.160235673189163	0.446521461009979	-0.073927141726017
-2.07757711410522	-8.75239181518555	-4.359375	0.160047397017479	0.446433663368225	-0.073930025100708
-2.07888126373291	-8.75051212310791	-4.35191106796265	0.159874588251114	0.446405231952667	-0.0740513950586319
-2.08164501190186	-8.74833965301514	-4.36119365692139	0.15982423722744	0.446284025907516	-0.0741337463259697
-2.08333945274353	-8.74489307403564	-4.35749578475952	0.159538343548775	0.446250706911087	-0.0742482393980026
-2.07976007461548	-8.74644374847412	-4.3492579460144	0.159448504447937	0.446177929639816	-0.074365921318531
-2.08243584632874	-8.74598407745361	-4.35420799255371	0.159256234765053	0.446150362491608	-0.0745394453406334
-2.08601951599121	-8.74853420257568	-4.353759765625	0.159057825803757	0.446014612913132	-0.0747143253684044
-2.08518409729004	-8.746657371521	-4.34851980209351	0.15898734331131	0.446048021316528	-0.0748199447989464
-2.08262658119202	-8.74451637268066	-4.35359907150269	0.158799052238464	0.44597464799881	-0.0750059485435486
-2.08265566825867	-8.74551200866699	-4.34038019180298	0.158639818429947	0.44597914814949	-0.0751658380031586
-2.08263182640076	-8.75059986114502	-4.35338544845581	0.158454790711403	0.446083605289459	-0.0753445625305176
-2.07873010635376	-8.75090789794922	-4.34651231765747	0.158338114619255	0.44596192240715	-0.0755174160003662
-2.08061647415161	-8.75623893737793	-4.3465895652771	0.158174321055412	0.446051299571991	-0.0756277814507484
-2.08193874359131	-8.75702857971191	-4.34734439849854	0.158003985881805	0.446101069450378	-0.0758673846721649
-2.07940459251404	-8.75948143005371	-4.34781408309937	0.157872661948204	0.446104943752289	-0.0759987086057663
-2.07513856887817	-8.76030445098877	-4.35273599624634	0.157809317111969	0.446207761764526	-0.0761917307972908
-2.07209944725037	-8.76714515686035	-4.34607696533203	0.157659649848938	0.446218848228455	-0.0763384029269218
-2.07284379005432	-8.77197170257568	-4.34193563461304	0.157513082027435	0.446309506893158	-0.0764688551425934
-2.06997919082642	-8.77087211608887	-4.34573268890381	0.157449007034302	0.446414351463318	-0.0766082406044006
-2.06916260719299	-8.77581310272217	-4.3523006439209	0.157387688755989	0.446439892053604	-0.0766621828079224
-2.07002687454224	-8.77981472015381	-4.35389471054077	0.157269552350044	0.446525484323502	-0.0768983215093613
-2.06802701950073	-8.77941417694092	-4.35291337966919	0.157367721199989	0.446619510650635	-0.076886773109436
-2.06453156471252	-8.78184223175049	-4.35574340820313	0.157225847244263	0.4467553794384	-0.0770375952124596
-2.06076335906982	-8.78605842590332	-4.35183572769165	0.157175227999687	0.446911573410034	-0.0770687088370323
-2.05937814712524	-8.78878784179688	-4.3585844039917	0.157201752066612	0.446925699710846	-0.0771684795618057
-2.06383275985718	-8.79136085510254	-4.35180902481079	0.157166838645935	0.447099149227142	-0.0771896466612816
-2.05840849876404	-8.79330253601074	-4.365553855896	0.15717425942421	0.447222799062729	-0.0772107839584351
-2.05777716636658	-8.79547882080078	-4.36164569854736	0.157193094491959	0.447405248880386	-0.0773723274469376
-2.05619025230408	-8.79180526733398	-4.36425065994263	0.15725114941597	0.447578608989716	-0.0773183256387711
-2.05768918991089	-8.79408359527588	-4.36841011047363	0.157406076788902	0.447695672512054	-0.0773546472191811
-2.05299735069275	-8.80009937286377	-4.36439847946167	0.157331109046936	0.447759449481964	-0.0773193389177322
-2.05496716499329	-8.80227947235107	-4.37066078186035	0.157434657216072	0.4479099214077	-0.0773686394095421
-2.05198740959167	-8.80099582672119	-4.37654066085815	0.157475516200066	0.448079526424408	-0.0773972570896149
-2.05209469795227	-8.79966068267822	-4.37468385696411	0.157521322369576	0.448209047317505	-0.0774211436510086
-2.05121040344238	-8.80030536651611	-4.37715530395508	0.15767166018486	0.448368608951569	-0.0774347484111786
-2.05204272270203	-8.80348587036133	-4.37130498886108	0.157778710126877	0.448532819747925	-0.0773804932832718
-2.05171608924866	-8.80362606048584	-4.38203382492065	0.157847672700882	0.448604583740234	-0.0773688182234764
-2.05451846122742	-8.80225467681885	-4.38067674636841	0.157956257462502	0.448660433292389	-0.0774236395955086
-2.05430293083191	-8.80022239685059	-4.38271713256836	0.158136993646622	0.448832809925079	-0.077386699616909
-2.05119323730469	-8.80070495605469	-4.38353586196899	0.158259749412537	0.448957085609436	-0.0774345695972443
-2.05063247680664	-8.79919052124023	-4.38402843475342	0.158296823501587	0.4491266310215	-0.077457569539547
-2.05206227302551	-8.80368041992188	-4.38725996017456	0.15847772359848	0.449104249477386	-0.0774280652403831
-2.05433535575867	-8.80197334289551	-4.38693332672119	0.15860903263092	0.449232071638107	-0.0774374157190323
-2.05937337875366	-8.80060768127441	-4.38545036315918	0.158761441707611	0.449353367090225	-0.0773967504501343
-2.0564923286438	-8.7990083694458	-4.39182329177856	0.158934831619263	0.44946414232254	-0.0775465071201324
-2.05758380889893	-8.7966251373291	-4.39231395721436	0.1590695977211	0.449600011110306	-0.0775029361248016
-2.06038308143616	-8.79174423217773	-4.39475011825562	0.159303933382034	0.449686080217361	-0.0775527283549309
-2.06092405319214	-8.79297828674316	-4.3930459022522	0.159354522824287	0.449790209531784	-0.077561616897583
-2.06758856773376	-8.79428863525391	-4.39227390289307	0.159587845206261	0.449839353561401	-0.0775691419839859
-2.06906247138977	-8.78970718383789	-4.40142869949341	0.15968282520771	0.449944525957108	-0.0776056200265884
-2.07447361946106	-8.78618240356445	-4.39781522750854	0.159830018877983	0.449939996004105	-0.0775339156389236
-2.07709288597107	-8.78325939178467	-4.40186452865601	0.159971386194229	0.450008094310761	-0.0775928124785423
-2.07839012145996	-8.78069591522217	-4.40095806121826	0.160201892256737	0.450112879276276	-0.0775590389966965
-2.07515668869019	-8.77716064453125	-4.40186309814453	0.160334184765816	0.450246900320053	-0.0776115879416466
-2.08548521995544	-8.77670192718506	-4.40770530700684	0.160365700721741	0.450309365987778	-0.077587865293026
-2.08956480026245	-8.77356719970703	-4.40480899810791	0.160479158163071	0.450307220220566	-0.0775909498333931
-2.09421014785767	-8.76870918273926	-4.40777206420898	0.160672008991241	0.450374394655228	-0.0775950253009796
-2.09172439575195	-8.76630401611328	-4.40653610229492	0.160784602165222	0.450316280126572	-0.077657625079155
-2.09755921363831	-8.76612377166748	-4.40472221374512	0.160903587937355	0.450324475765228	-0.0777267888188362
-2.10056972503662	-8.76698589324951	-4.41357803344727	0.161070138216019	0.4503173828125	-0.0778939723968506
-2.10717582702637	-8.76264762878418	-4.40352630615234	0.161150395870209	0.450350731611252	-0.0780316814780235
-2.11277461051941	-8.75995540618896	-4.41040897369385	0.161220550537109	0.450465232133865	-0.0782220289111137
-2.11526226997375	-8.75543785095215	-4.41139316558838	0.161221772432327	0.450440466403961	-0.0782846510410309
-2.11897468566895	-8.75573539733887	-4.40966463088989	0.161385223269463	0.450518280267715	-0.0783867388963699
-2.12013006210327	-8.75164890289307	-4.41017436981201	0.161374285817146	0.450526744127274	-0.0784148573875427
-2.12597155570984	-8.75126361846924	-4.40598583221436	0.161433771252632	0.450466573238373	-0.0784989893436432
-2.1286609172821	-8.74714279174805	-4.40929555892944	0.161567658185959	0.450327455997467	-0.0786077752709389
-2.13076186180115	-8.74302673339844	-4.40798807144165	0.161541238427162	0.450345098972321	-0.0787450075149536
-2.13580560684204	-8.74343299865723	-4.40987396240234	0.161524683237076	0.450351715087891	-0.0789590775966644
-2.13693141937256	-8.74443626403809	-4.40957546234131	0.161470517516136	0.450266361236572	-0.0791140496730804
-2.14093351364136	-8.74184036254883	-4.40545034408569	0.161461845040321	0.45018658041954	-0.0792358443140984
-2.14468216896057	-8.74098968505859	-4.40246391296387	0.16132789850235	0.450087755918503	-0.0793501660227776
-2.14289450645447	-8.74192714691162	-4.40368127822876	0.161208465695381	0.450016587972641	-0.0795338228344917
-2.14478731155396	-8.74089622497559	-4.39843034744263	0.16118711233139	0.449975848197937	-0.0796269774436951
-2.14475131034851	-8.73912334442139	-4.40104198455811	0.161114111542702	0.449840247631073	-0.0798373147845268
-2.14565086364746	-8.74109268188477	-4.3925347328186	0.160823777318001	0.449673593044281	-0.0799217894673347
-2.14958500862122	-8.74280643463135	-4.39373540878296	0.160834744572639	0.449522882699966	-0.0800637304782867
-2.14985275268555	-8.73959827423096	-4.39474201202393	0.160619795322418	0.449446707963943	-0.080276258289814
-2.14915084838867	-8.7426176071167	-4.38619995117188	0.160456970334053	0.449263215065002	-0.0804091840982437
-2.14931201934814	-8.7431526184082	-4.38445138931274	0.160235106945038	0.449093997478485	-0.0805163234472275
-2.14733266830444	-8.74530220031738	-4.37836122512817	0.160009652376175	0.44893753528595	-0.0805778577923775
-2.14587163925171	-8.74628257751465	-4.38425254821777	0.159733012318611	0.448776811361313	-0.0806612223386765
-2.14770603179932	-8.74868679046631	-4.38220691680908	0.159462511539459	0.448546946048737	-0.080772764980793
-2.14510369300842	-8.74758434295654	-4.37547636032104	0.159222021698952	0.448299676179886	-0.080779604613781
-2.13995718955994	-8.74750709533691	-4.37391948699951	0.158988937735558	0.448178231716156	-0.0808157697319984
-2.13846850395203	-8.75068950653076	-4.3648567199707	0.158609807491302	0.447905600070953	-0.0808320418000221
-2.13458704948425	-8.7559700012207	-4.36804294586182	0.158284768462181	0.447701334953308	-0.0808683410286903
-2.1323139667511	-8.75991535186768	-4.36242294311523	0.157961592078209	0.447510004043579	-0.0808750689029694
-2.13165426254272	-8.75972747802734	-4.36189031600952	0.157722741365433	0.447301238775253	-0.0809161812067032
-2.12936687469482	-8.76466274261475	-4.35745811462402	0.157364889979362	0.446996778249741	-0.0808695554733276
-2.12115406990051	-8.76875114440918	-4.36049509048462	0.156989738345146	0.446744620800018	-0.080917552113533
-2.11464619636536	-8.77225685119629	-4.35425424575806	0.156599417328835	0.446603536605835	-0.0809420570731163
-2.1129150390625	-8.77532196044922	-4.35006284713745	0.156305566430092	0.446361094713211	-0.081031858921051
-2.10713839530945	-8.7793436050415	-4.34952688217163	0.155937224626541	0.446266412734985	-0.08100775629282
-2.10455775260925	-8.78598213195801	-4.34265565872192	0.155755117535591	0.446054309606552	-0.0809772089123726
-2.0981330871582	-8.78945636749268	-4.34328365325928	0.155328541994095	0.445879489183426	-0.0810388177633286
-2.09219479560852	-8.79856586456299	-4.3389253616333	0.155037254095078	0.44560369849205	-0.0810259878635406
-2.0876317024231	-8.79799556732178	-4.33900690078735	0.154740110039711	0.445494532585144	-0.0810498595237732
-2.08379769325256	-8.80134010314941	-4.33724498748779	0.15454213321209	0.44531375169754	-0.0809533670544624
-2.0774519443512	-8.8086519241333	-4.33676624298096	0.154274433851242	0.445217877626419	-0.0809467956423759
-2.07267951965332	-8.81334400177002	-4.33288240432739	0.154048979282379	0.445163518190384	-0.0809093564748764
-2.06327271461487	-8.81730175018311	-4.33105754852295	0.153869166970253	0.444977223873138	-0.0808660089969635
-2.05903959274292	-8.82090187072754	-4.33120059967041	0.153576537966728	0.444952130317688	-0.0808396562933922
-2.05608296394348	-8.83002281188965	-4.32919359207153	0.153432816267014	0.444749772548676	-0.0807699039578438
-2.05199265480042	-8.83132076263428	-4.32823610305786	0.153314799070358	0.444684684276581	-0.0807315111160278
-2.0464334487915	-8.8356409072876	-4.33019495010376	0.15308241546154	0.444678783416748	-0.0805755257606506
-2.03844523429871	-8.84092140197754	-4.33132076263428	0.153000965714455	0.444629937410355	-0.0806535333395004
-2.03664660453796	-8.84303951263428	-4.32895135879517	0.152931302785873	0.444645881652832	-0.0805329158902168
-2.0282154083252	-8.84585952758789	-4.33474922180176	0.152894124388695	0.44461977481842	-0.0805167257785797
-2.02271008491516	-8.85226631164551	-4.32934141159058	0.152759999036789	0.444571882486343	-0.0804141014814377
-2.02286076545715	-8.85660171508789	-4.33112621307373	0.152739182114601	0.444630891084671	-0.080387108027935
-2.01722502708435	-8.85889053344727	-4.32977151870728	0.152706652879715	0.444579601287842	-0.0803140252828598
-2.01982355117798	-8.86356449127197	-4.3336615562439	0.152779951691628	0.444659918546677	-0.0802300050854683
-2.01719307899475	-8.86715793609619	-4.33519840240479	0.152813598513603	0.444688409566879	-0.0802626460790634
-2.0142810344696	-8.86249446868896	-4.33815956115723	0.15290242433548	0.444758117198944	-0.0800878256559372
-2.01069259643555	-8.86669635772705	-4.33296728134155	0.152975559234619	0.44478851556778	-0.0800181776285172
-2.00892996788025	-8.86991786956787	-4.34014225006104	0.153045251965523	0.44492244720459	-0.0799350515007973
-2.00649619102478	-8.87470817565918	-4.33985614776611	0.153139695525169	0.445018172264099	-0.0798649564385414
-2.00728249549866	-8.87228584289551	-4.3407769203186	0.153345808386803	0.445059329271317	-0.0797592028975487
-2.00805282592773	-8.87282848358154	-4.35258340835571	0.153526321053505	0.445126682519913	-0.0796919092535973
-2.00905132293701	-8.87727165222168	-4.34564256668091	0.153666600584984	0.445258229970932	-0.0796138942241669
-2.00723218917847	-8.8765811920166	-4.35250377655029	0.153816059231758	0.445346921682358	-0.0795049592852592
-2.00415825843811	-8.87250709533691	-4.35433053970337	0.154010161757469	0.44551607966423	-0.0793978422880173
-2.0081307888031	-8.87444114685059	-4.35331392288208	0.154241517186165	0.445646107196808	-0.079370878636837
-2.00843572616577	-8.87426090240479	-4.35294818878174	0.154529184103012	0.445771247148514	-0.0792429074645042
-2.00936603546143	-8.87339305877686	-4.35835742950439	0.154772520065308	0.44583848118782	-0.0791320726275444
-2.00919103622437	-8.87405395507813	-4.36050748825073	0.154960542917252	0.445978611707687	-0.0790383964776993
-2.01314449310303	-8.87370300292969	-4.36742210388184	0.15527580678463	0.446033447980881	-0.0789232030510902
-2.01485562324524	-8.87025165557861	-4.36991357803345	0.155474454164505	0.446186900138855	-0.0788905620574951
-2.01617050170898	-8.86738109588623	-4.37326955795288	0.155786439776421	0.446297973394394	-0.0787846520543098
-2.01982975006104	-8.86508941650391	-4.37360382080078	0.156068071722984	0.446472883224487	-0.0787214115262032
-2.02121829986572	-8.86736869812012	-4.37361717224121	0.156299218535423	0.446674168109894	-0.0786504596471787
-2.02347087860107	-8.86281585693359	-4.38006734848022	0.156691059470177	0.446769535541534	-0.0785515829920769
-2.0296049118042	-8.85888481140137	-4.37957715988159	0.156947553157806	0.446746796369553	-0.078504778444767
-2.03394532203674	-8.85726737976074	-4.37624454498291	0.157265782356262	0.446902394294739	-0.0784086957573891
-2.03539228439331	-8.85144424438477	-4.38850784301758	0.157572403550148	0.447005152702332	-0.0783697441220284
-2.03720855712891	-8.84766578674316	-4.38114643096924	0.15779136121273	0.447134375572205	-0.078307181596756
-2.04444766044617	-8.84472370147705	-4.3846960067749	0.158084884285927	0.44722506403923	-0.0782586336135864
-2.04649496078491	-8.84015369415283	-4.38884973526001	0.158458560705185	0.447259575128555	-0.0782085210084915
-2.05318641662598	-8.83961296081543	-4.38603162765503	0.158665284514427	0.447405248880386	-0.0781250819563866
-2.0592565536499	-8.83515357971191	-4.38970375061035	0.158926740288734	0.447452247142792	-0.0781547725200653
-2.06283950805664	-8.8253698348999	-4.39335584640503	0.159131079912186	0.447519510984421	-0.0781090557575226
-2.06723499298096	-8.82446098327637	-4.3904881477356	0.159488290548325	0.447649896144867	-0.0780208557844162
-2.07013702392578	-8.81969738006592	-4.38640451431274	0.159679979085922	0.447686076164246	-0.0780153721570969
-2.07587313652039	-8.82116031646729	-4.39175367355347	0.159851551055908	0.447718560695648	-0.0779862105846405
-2.0784637928009	-8.81038761138916	-4.39985513687134	0.160106986761093	0.447685807943344	-0.0780033022165298
-2.08527612686157	-8.80748748779297	-4.39928531646729	0.160342052578926	0.447787702083588	-0.077947162091732
-2.08933067321777	-8.80413341522217	-4.39473247528076	0.160562589764595	0.447906285524368	-0.0779346451163292
-2.09628057479858	-8.8016996383667	-4.40201139450073	0.160685107111931	0.448035925626755	-0.0779161974787712
-2.09529137611389	-8.79545879364014	-4.39682149887085	0.160960078239441	0.447958916425705	-0.0779150724411011
-2.10335493087769	-8.7926549911499	-4.40044689178467	0.161020934581757	0.448073267936707	-0.0779291391372681
-2.10949659347534	-8.7906322479248	-4.39899396896362	0.161212220788002	0.448048859834671	-0.0778693780303001
-2.11268067359924	-8.78654384613037	-4.40373611450195	0.161387890577316	0.448082834482193	-0.0779314041137695
-2.11736607551575	-8.78272438049316	-4.40216875076294	0.161422908306122	0.44816929101944	-0.077861875295639
-2.12141609191895	-8.78179836273193	-4.40542554855347	0.161584571003914	0.448167115449905	-0.0779909044504166
-2.12443137168884	-8.77596282958984	-4.39796733856201	0.161639109253883	0.448203206062317	-0.0779343321919441
-2.12870836257935	-8.77514171600342	-4.39912176132202	0.161822646856308	0.448199063539505	-0.0779107138514519
-2.13140106201172	-8.77137756347656	-4.39960622787476	0.161892876029015	0.448261886835098	-0.0778948441147804
-2.13583946228027	-8.76793670654297	-4.39790773391724	0.161870822310448	0.448259890079498	-0.0779195204377174
-2.13652729988098	-8.76319026947021	-4.40793228149414	0.161979034543037	0.44831183552742	-0.0779401510953903
-2.13567781448364	-8.76278495788574	-4.40007591247559	0.162014231085777	0.448307365179062	-0.0779484212398529
-2.13716745376587	-8.76240253448486	-4.4008617401123	0.161970868706703	0.448367655277252	-0.0779412612318993
-2.13931512832642	-8.76033878326416	-4.40224695205688	0.16204397380352	0.448367357254028	-0.0779677480459213
-2.14480805397034	-8.75996208190918	-4.40617322921753	0.162043139338493	0.448340862989426	-0.0779091790318489
-2.14774870872498	-8.7540283203125	-4.40575313568115	0.162128090858459	0.448359966278076	-0.0779792070388794
-2.148197889328	-8.75552940368652	-4.40004110336304	0.162030667066574	0.44848844408989	-0.0779721587896347
-2.14347434043884	-8.751708984375	-4.40345048904419	0.162048816680908	0.448523163795471	-0.0780175179243088
-2.14351177215576	-8.75438785552979	-4.40449619293213	0.161987826228142	0.448556751012802	-0.078083410859108
-2.14669513702393	-8.75539588928223	-4.39902877807617	0.161996439099312	0.448530167341232	-0.078028604388237
-2.14784860610962	-8.75518417358398	-4.4050931930542	0.1619633436203	0.448617905378342	-0.0781332924962044
-2.14441180229187	-8.75623607635498	-4.4028844833374	0.16185151040554	0.448712080717087	-0.0781450569629669
-2.14437246322632	-8.7536039352417	-4.39842414855957	0.161874145269394	0.448689788579941	-0.0782847851514816
-2.14318466186523	-8.75430107116699	-4.40479516983032	0.161739856004715	0.448883771896362	-0.0783631205558777
-2.14373230934143	-8.75607967376709	-4.40204000473022	0.16175465285778	0.44886127114296	-0.0784030854701996
-2.1424241065979	-8.75659847259521	-4.40621900558472	0.161619365215302	0.448952823877335	-0.0784210413694382
-2.14243936538696	-8.76058959960938	-4.40284490585327	0.161569118499756	0.448963701725006	-0.0785535350441933
-2.14072418212891	-8.75733852386475	-4.4091362953186	0.16153946518898	0.449060618877411	-0.0785917863249779
-2.13719868659973	-8.75911903381348	-4.40383243560791	0.161419838666916	0.449147343635559	-0.0787088423967361
-2.13330245018005	-8.7601957321167	-4.40208101272583	0.16129195690155	0.449271887540817	-0.078756220638752
-2.13457536697388	-8.76564693450928	-4.40546703338623	0.161231607198715	0.449282169342041	-0.0788584798574448
-2.13506960868835	-8.76369857788086	-4.40929937362671	0.161162316799164	0.44938063621521	-0.0788847357034683
-2.13222670555115	-8.76616764068604	-4.40725994110107	0.16099089384079	0.449487864971161	-0.0789299234747887
-2.12880516052246	-8.76982688903809	-4.40497970581055	0.160867094993591	0.449550092220306	-0.079095184803009
-2.12620806694031	-8.76798915863037	-4.40482950210571	0.160761848092079	0.449642866849899	-0.0791776329278946
-2.12508630752563	-8.76880550384521	-4.40792798995972	0.160688236355782	0.449726402759552	-0.0793224424123764
-2.12585282325745	-8.77337837219238	-4.39918184280396	0.160507768392563	0.449714988470078	-0.0793654695153236
-2.12443470954895	-8.77650165557861	-4.40693521499634	0.160458475351334	0.449779391288757	-0.0794784501194954
-2.12170004844666	-8.77381134033203	-4.40721082687378	0.160321488976479	0.449837446212769	-0.0795632526278496
-2.12375068664551	-8.77694702148438	-4.40308380126953	0.160221517086029	0.449934959411621	-0.0796623900532722
-2.12077307701111	-8.77625274658203	-4.40856170654297	0.160057961940765	0.449964731931686	-0.0798383578658104
-2.11863136291504	-8.7804708480835	-4.40090322494507	0.159889489412308	0.450068801641464	-0.0798689052462578
-2.12042117118835	-8.78173637390137	-4.40690755844116	0.159776344895363	0.450026214122772	-0.079988531768322
-2.11910390853882	-8.78481197357178	-4.40646362304688	0.159611970186234	0.449992805719376	-0.0801119729876518
-2.11761116981506	-8.78162002563477	-4.40461254119873	0.159471824765205	0.450074970722198	-0.0802193880081177
-2.11633253097534	-8.78297805786133	-4.40488862991333	0.159310564398766	0.450041264295578	-0.0803792253136635
-2.1148316860199	-8.78451442718506	-4.40185642242432	0.159138739109039	0.450096130371094	-0.0804793834686279
-2.11542344093323	-8.78917121887207	-4.39879751205444	0.15890833735466	0.450058579444885	-0.0806552618741989
-2.11434626579285	-8.78884887695313	-4.39770889282227	0.158856600522995	0.450056076049805	-0.0808276608586311
-2.11844277381897	-8.78858757019043	-4.39907503128052	0.158697903156281	0.450070798397064	-0.0808750838041306
-2.11835336685181	-8.7885103225708	-4.40006923675537	0.158428966999054	0.449961364269257	-0.0811528265476227
-2.11763644218445	-8.78821086883545	-4.39394998550415	0.158332020044327	0.449929714202881	-0.0812695324420929
-2.11958026885986	-8.78825759887695	-4.39727163314819	0.15829248726368	0.44989275932312	-0.0814045369625092
-2.11665987968445	-8.78988456726074	-4.39051723480225	0.158016949892044	0.449810296297073	-0.0814745724201202
-2.12327265739441	-8.7958459854126	-4.38697099685669	0.157916218042374	0.449839293956757	-0.0816073045134544
-2.12320113182068	-8.78836154937744	-4.3912558555603	0.15782918035984	0.449718236923218	-0.0817175358533859
-2.12429571151733	-8.78603267669678	-4.38717889785767	0.157702624797821	0.449608862400055	-0.0817577168345451
-2.12656617164612	-8.7865686416626	-4.3851170539856	0.157465592026711	0.449579566717148	-0.0818422362208366
-2.12774062156677	-8.78835582733154	-4.37436437606812	0.157338067889214	0.449419319629669	-0.0818992927670479
-2.1240062713623	-8.78885269165039	-4.38144969940186	0.157200291752815	0.449275553226471	-0.0819571539759636
-2.12628149986267	-8.7885046005249	-4.38164234161377	0.157084450125694	0.449194669723511	-0.0820310860872269
-2.12827181816101	-8.78563117980957	-4.37308979034424	0.156976148486137	0.449115842580795	-0.0820769146084785
-2.13173651695251	-8.78470993041992	-4.38145780563354	0.156791880726814	0.448993295431137	-0.0820591524243355
-2.1314263343811	-8.7812442779541	-4.37622833251953	0.156667903065681	0.448948711156845	-0.0820114761590958
-2.13394856452942	-8.78509330749512	-4.37100601196289	0.15654182434082	0.44880285859108	-0.082089364528656
-2.13309502601624	-8.78217124938965	-4.37000513076782	0.156527757644653	0.448687225580215	-0.0820847377181053
-2.13603377342224	-8.78166484832764	-4.37071180343628	0.15651448071003	0.448515504598618	-0.0821478217840195
-2.14014768600464	-8.78108024597168	-4.36172294616699	0.156434208154678	0.448424756526947	-0.0822229534387589
-2.14343285560608	-8.78036689758301	-4.36945009231567	0.156323105096817	0.448423892259598	-0.0823450833559036
-2.14418911933899	-8.77948570251465	-4.36711311340332	0.156248733401299	0.44840133190155	-0.0824017524719238
-2.14572548866272	-8.77996253967285	-4.36838817596436	0.156237944960594	0.448352724313736	-0.0824195370078087
-2.14654469490051	-8.77682685852051	-4.36718606948853	0.156228616833687	0.448247909545898	-0.0824416354298592
-2.15008735656738	-8.77812957763672	-4.36715459823608	0.156333386898041	0.448224306106567	-0.0823988765478134
-2.15089797973633	-8.77415943145752	-4.36511182785034	0.156297564506531	0.448168396949768	-0.0824448987841606
-2.15347266197205	-8.77614498138428	-4.35909366607666	0.15630379319191	0.448058843612671	-0.0824582204222679
-2.15675091743469	-8.77688789367676	-4.36644315719604	0.156343728303909	0.448037296533585	-0.0825349986553192
-2.16215467453003	-8.77309513092041	-4.36220836639404	0.156467825174332	0.448032736778259	-0.082491546869278
-2.1624448299408	-8.77213096618652	-4.35838079452515	0.156427532434464	0.447987943887711	-0.0825195461511612
-2.16456294059753	-8.77240180969238	-4.37042999267578	0.156527355313301	0.448041051626205	-0.0825405865907669
-2.16048574447632	-8.77184391021729	-4.35657405853271	0.156596168875694	0.44798868894577	-0.0824738517403603
-2.16714262962341	-8.7687349319458	-4.36623954772949	0.156704425811768	0.448050767183304	-0.0824685841798782
-2.16995596885681	-8.77179431915283	-4.36078214645386	0.15680880844593	0.448004394769669	-0.082377590239048
-2.16974115371704	-8.7686767578125	-4.36682510375977	0.156875193119049	0.447974979877472	-0.0823229625821114
-2.16800427436829	-8.76618385314941	-4.36606502532959	0.157010108232498	0.448011487722397	-0.0822581276297569
-2.1749746799469	-8.76812934875488	-4.36485576629639	0.157200083136559	0.448082000017166	-0.0823015794157982
-2.17325234413147	-8.76385116577148	-4.37180423736572	0.157272264361382	0.448036968708038	-0.0822478607296944
-2.17497682571411	-8.76700210571289	-4.36425495147705	0.157484456896782	0.448134958744049	-0.0821305140852928
-2.17469334602356	-8.7656717300415	-4.36596870422363	0.157518714666367	0.448207944631577	-0.0820983350276947
-2.1799783706665	-8.7699556350708	-4.36629199981689	0.157662943005562	0.448200434446335	-0.0820327699184418
-2.17700624465942	-8.76668548583984	-4.36951065063477	0.157884120941162	0.448201507329941	-0.0819808095693588
-2.18016481399536	-8.76427268981934	-4.37261343002319	0.158000349998474	0.448224812746048	-0.0818207189440727
-2.18123173713684	-8.76338768005371	-4.37761926651001	0.158154755830765	0.448302358388901	-0.0817943587899208
-2.18263459205627	-8.76329231262207	-4.37260770797729	0.158259749412537	0.448375582695007	-0.0816754326224327
-2.17916369438171	-8.76483154296875	-4.37180805206299	0.15843066573143	0.448323160409927	-0.0815775468945503
-2.1837043762207	-8.76412773132324	-4.37777900695801	0.158598586916924	0.44836562871933	-0.0814932957291603
-2.18431448936462	-8.76543426513672	-4.37044715881348	0.158692941069603	0.448348641395569	-0.0814031288027763
-2.18540644645691	-8.76160621643066	-4.37792253494263	0.158878713846207	0.448406279087067	-0.0814038291573524
-2.18364477157593	-8.75623607635498	-4.37398195266724	0.1590236723423	0.448401212692261	-0.0813092440366745
-2.18571996688843	-8.75958633422852	-4.37605476379395	0.159079670906067	0.448404848575592	-0.0812884122133255
-2.18319463729858	-8.76204490661621	-4.36919212341309	0.159190431237221	0.448417991399765	-0.0812075510621071
-2.18845105171204	-8.76144313812256	-4.3733172416687	0.159328550100327	0.448407471179962	-0.0810385942459106
-2.19061183929443	-8.76211071014404	-4.38420343399048	0.159408867359161	0.448392808437347	-0.0809947475790977
-2.18832063674927	-8.75830459594727	-4.37988758087158	0.159456506371498	0.44829997420311	-0.0810102745890617
-2.19271087646484	-8.7568244934082	-4.37867736816406	0.159592181444168	0.448374927043915	-0.0808437541127205
-2.18747425079346	-8.75828647613525	-4.37572765350342	0.159661903977394	0.448305547237396	-0.0807856619358063
-2.18530631065369	-8.75915813446045	-4.37466096878052	0.159630179405212	0.44825667142868	-0.0806193798780441
-2.18738746643066	-8.75807762145996	-4.37729501724243	0.159751072525978	0.448135823011398	-0.0805797278881073
-2.19137120246887	-8.75888347625732	-4.37147188186646	0.159801483154297	0.448137581348419	-0.0803938359022141
-2.1917085647583	-8.75444221496582	-4.37658214569092	0.159842848777771	0.448031425476074	-0.08027134090662
-2.19033718109131	-8.75735569000244	-4.3752384185791	0.159762859344482	0.448067635297775	-0.0801394507288933
-2.18606376647949	-8.75588512420654	-4.3658618927002	0.159840047359467	0.447999119758606	-0.0800368636846542
-2.18790984153748	-8.75409412384033	-4.37155437469482	0.159867465496063	0.447901487350464	-0.0799330472946167
-2.18701910972595	-8.75584602355957	-4.36832189559937	0.159850299358368	0.447793424129486	-0.0797543674707413
-2.18713974952698	-8.75846385955811	-4.3706955909729	0.159791722893715	0.447697967290878	-0.0796645283699036
-2.18495678901672	-8.75675964355469	-4.36997747421265	0.159791886806488	0.447661429643631	-0.0795501247048378
-2.18161606788635	-8.7557487487793	-4.36947774887085	0.159860774874687	0.447541356086731	-0.0795486122369766
-2.17946696281433	-8.75577068328857	-4.36627054214478	0.159754455089569	0.447448760271072	-0.0794152021408081
-2.18065595626831	-8.75930404663086	-4.36392116546631	0.159727215766907	0.447438269853592	-0.0793270170688629
-2.17722463607788	-8.76003074645996	-4.36578130722046	0.159698754549026	0.447316259145737	-0.079248882830143
-2.18144917488098	-8.76200103759766	-4.36638879776001	0.159595832228661	0.447310954332352	-0.0791954100131989
-2.17717599868774	-8.75748825073242	-4.36164331436157	0.159693151712418	0.447152823209763	-0.079135037958622
-2.17576503753662	-8.75486183166504	-4.36136817932129	0.159658536314964	0.447154104709625	-0.0790574550628662
-2.17804932594299	-8.75651073455811	-4.36164569854736	0.159626215696335	0.447196513414383	-0.0790151879191399
-2.17660856246948	-8.75992679595947	-4.36099529266357	0.159485697746277	0.447143882513046	-0.0789586827158928
-2.1763334274292	-8.75394058227539	-4.35961818695068	0.159613788127899	0.447079986333847	-0.0788703188300133
-2.1784200668335	-8.75613689422607	-4.36579942703247	0.159535989165306	0.447126686573029	-0.0787935927510262
-2.17896413803101	-8.75799369812012	-4.3571572303772	0.15953916311264	0.447032630443573	-0.0787446722388268
-2.17809844017029	-8.75483989715576	-4.36386346817017	0.159565046429634	0.447067648172379	-0.0787361413240433
-2.17291188240051	-8.75405216217041	-4.35872745513916	0.159484446048737	0.447087049484253	-0.0787240266799927
-2.17853116989136	-8.75625801086426	-4.36440801620483	0.159453824162483	0.447051703929901	-0.0787575393915176
-2.17421007156372	-8.75649833679199	-4.35407304763794	0.159407898783684	0.447070568799973	-0.0786933675408363
-2.17453622817993	-8.75792503356934	-4.35609006881714	0.159394845366478	0.447046101093292	-0.0786258205771446
-2.17182588577271	-8.75828456878662	-4.35885143280029	0.159367874264717	0.446993559598923	-0.0785952880978584
-2.17261409759521	-8.75856685638428	-4.3573055267334	0.159403413534164	0.447015255689621	-0.0785495936870575
-2.17177414894104	-8.75820350646973	-4.35873079299927	0.159291759133339	0.447063684463501	-0.078560508787632
-2.17017292976379	-8.75652408599854	-4.36000823974609	0.159273117780685	0.447050601243973	-0.0785256251692772
-2.1712646484375	-8.75583934783936	-4.36198759078979	0.159248828887939	0.447134613990784	-0.0785996615886688
-2.1696310043335	-8.7567892074585	-4.36004495620728	0.159285381436348	0.447187453508377	-0.078563280403614
-2.16789364814758	-8.75651931762695	-4.36247968673706	0.159252107143402	0.447189509868622	-0.0786282271146774
-2.17154407501221	-8.75747776031494	-4.36335229873657	0.159327462315559	0.447222024202347	-0.0786488205194473
-2.17157483100891	-8.75999736785889	-4.36130714416504	0.159236520528793	0.447333574295044	-0.0786681547760963
-2.16541028022766	-8.7587194442749	-4.36521530151367	0.159257784485817	0.447386294603348	-0.0787916034460068
-2.16533279418945	-8.76029586791992	-4.36873149871826	0.159238800406456	0.447445303201675	-0.07890934497118
-2.16909623146057	-8.76333522796631	-4.36681222915649	0.159252658486366	0.447589784860611	-0.0790078863501549
-2.16706442832947	-8.76511573791504	-4.36472797393799	0.159253463149071	0.447636157274246	-0.0790611132979393
-2.16964292526245	-8.76807117462158	-4.36448287963867	0.159218788146973	0.447751075029373	-0.0791458413004875
-2.16648197174072	-8.76982021331787	-4.37480688095093	0.1593317091465	0.447802811861038	-0.0792801529169083
-2.16633081436157	-8.76828956604004	-4.37053108215332	0.159296184778214	0.447920799255371	-0.0793019831180573
-2.16649961471558	-8.77005290985107	-4.36777830123901	0.159318834543228	0.448047041893005	-0.079354427754879
-2.1627938747406	-8.77161693572998	-4.37297677993774	0.159286662936211	0.448083162307739	-0.079414114356041
-2.16404223442078	-8.77558994293213	-4.37160444259644	0.159316629171371	0.448188424110413	-0.0794064998626709
-2.16543507575989	-8.77329635620117	-4.37624263763428	0.159393057227135	0.448251247406006	-0.0794630944728851
-2.16373515129089	-8.76992225646973	-4.37776851654053	0.159460917115211	0.448379248380661	-0.079561322927475
-2.16176319122314	-8.77479457855225	-4.37615394592285	0.159398972988129	0.448485523462296	-0.0795736759901047
-2.15975999832153	-8.77819347381592	-4.3808856010437	0.159409090876579	0.448570311069489	-0.0796236917376518
-2.1612548828125	-8.7796630859375	-4.37902927398682	0.159520089626312	0.448622345924377	-0.0796482563018799
-2.16383767127991	-8.77786731719971	-4.38639450073242	0.159560278058052	0.448753654956818	-0.0797170251607895
-2.16248202323914	-8.78132057189941	-4.3786883354187	0.159496918320656	0.448818653821945	-0.0797987207770348
-2.16270327568054	-8.77706146240234	-4.38441944122314	0.159601241350174	0.448985993862152	-0.0798301994800568
-2.15864443778992	-8.77773857116699	-4.38522386550903	0.159542500972748	0.449040144681931	-0.0799699500203133
-2.15858292579651	-8.78080368041992	-4.38271570205688	0.159521996974945	0.449033051729202	-0.080074317753315
-2.16140794754028	-8.78423595428467	-4.38190937042236	0.159619480371475	0.449104458093643	-0.0801355466246605
-2.16492414474487	-8.78355693817139	-4.38583183288574	0.15963289141655	0.449180394411087	-0.0802247151732445
-2.16450786590576	-8.78541374206543	-4.38781309127808	0.159615203738213	0.449270844459534	-0.0803152918815613
-2.16644191741943	-8.78114795684814	-4.38372755050659	0.159583523869514	0.44926318526268	-0.0804519429802895
-2.16717934608459	-8.78224086761475	-4.38766574859619	0.159665063023567	0.449394851922989	-0.0805087313055992
-2.16772413253784	-8.77980327606201	-4.38358020782471	0.159647166728973	0.44938912987709	-0.0806458294391632
-2.16866040229797	-8.78365993499756	-4.38357305526733	0.1595638692379	0.449498623609543	-0.0807760059833527
-2.1688060760498	-8.78566837310791	-4.38994741439819	0.159616187214851	0.449508130550385	-0.0809075832366943
-2.17103505134583	-8.78396892547607	-4.38621759414673	0.159592226147652	0.449493497610092	-0.0810200944542885
-2.17430973052979	-8.78164482116699	-4.38824844360352	0.159600391983986	0.449427574872971	-0.0810923650860786
-2.17848920822144	-8.78028583526611	-4.38756608963013	0.159632831811905	0.449465602636337	-0.0812396109104156
-2.17459416389465	-8.77941989898682	-4.38534021377563	0.159543320536613	0.449488997459412	-0.0813519358634949
-2.17877197265625	-8.77803516387939	-4.38584470748901	0.159555852413177	0.44942969083786	-0.0814221203327179
-2.18285179138184	-8.78249073028564	-4.37858581542969	0.159435883164406	0.449382096529007	-0.0814469233155251
-2.18280863761902	-8.77867412567139	-4.38435983657837	0.159407615661621	0.449325293302536	-0.0815725177526474
-2.18606114387512	-8.7745418548584	-4.38222169876099	0.159318894147873	0.44928503036499	-0.0816067829728127
-2.18582630157471	-8.77599811553955	-4.38190221786499	0.159255221486092	0.449254930019379	-0.0817507654428482
-2.18722748756409	-8.7737340927124	-4.37742233276367	0.159168004989624	0.44915497303009	-0.0817889273166656
-2.18768095970154	-8.77618885040283	-4.37162160873413	0.159140631556511	0.448985397815704	-0.0818044319748878
-2.18863606452942	-8.77440071105957	-4.37585973739624	0.158955708146095	0.448928654193878	-0.0818766057491302
-2.19063329696655	-8.77574920654297	-4.37718486785889	0.158885732293129	0.448778450489044	-0.0819753482937813
-2.19028973579407	-8.77436923980713	-4.37118005752563	0.158778041601181	0.44863960146904	-0.0819946080446243
-2.18800616264343	-8.77150344848633	-4.36717224121094	0.158615812659264	0.448552936315537	-0.0820740610361099
-2.19112014770508	-8.77645874023438	-4.3644232749939	0.158455893397331	0.44851079583168	-0.0821360126137733
-2.18798494338989	-8.78047657012939	-4.36839771270752	0.158235535025597	0.448297262191772	-0.0822058022022247
-2.18899583816528	-8.7783203125	-4.36050128936768	0.158202663064003	0.448190569877625	-0.0822099074721336
-2.19107055664063	-8.77872085571289	-4.36140632629395	0.157992571592331	0.447979897260666	-0.0822193697094917
-2.18743586540222	-8.78152084350586	-4.35703992843628	0.157823786139488	0.447861731052399	-0.0822477117180824
-2.18714213371277	-8.78105354309082	-4.36075353622437	0.157592624425888	0.447693735361099	-0.0822637155652046
-2.18096208572388	-8.7805814743042	-4.35702133178711	0.157474130392075	0.447519153356552	-0.0823400989174843
-2.17922973632813	-8.78398036956787	-4.35121965408325	0.157263725996017	0.447398275136948	-0.0823030173778534
-2.17401242256165	-8.79104995727539	-4.34429740905762	0.157168760895729	0.447237461805344	-0.0823263302445412
-2.17402958869934	-8.79701614379883	-4.3422532081604	0.156972825527191	0.447121471166611	-0.082262359559536
-2.1720724105835	-8.79759693145752	-4.35256814956665	0.156735360622406	0.44696906208992	-0.0822552815079689
-2.16782665252686	-8.79792594909668	-4.34849691390991	0.156623348593712	0.446756184101105	-0.082253061234951
-2.16294598579407	-8.80105876922607	-4.34394550323486	0.156477570533752	0.446653962135315	-0.0821106731891632
-2.1559944152832	-8.80262756347656	-4.3456597328186	0.156357705593109	0.44656765460968	-0.0819583982229233
-2.14918756484985	-8.81049633026123	-4.34227514266968	0.156107768416405	0.446586668491364	-0.0818577632308006
-2.14260077476501	-8.81795597076416	-4.34395885467529	0.155971542000771	0.446402192115784	-0.0817634016275406
-2.13965082168579	-8.8187141418457	-4.34124326705933	0.155904099345207	0.446358531713486	-0.0814905688166618
-2.1380672454834	-8.82434940338135	-4.34238767623901	0.15574648976326	0.446223199367523	-0.081359289586544
-2.13099718093872	-8.82548236846924	-4.34141206741333	0.155741482973099	0.446176737546921	-0.0812001526355743
-2.12431383132935	-8.82669639587402	-4.34494781494141	0.155633419752121	0.446098506450653	-0.0809543132781982
-2.11383581161499	-8.83314895629883	-4.33986186981201	0.155469119548798	0.446162164211273	-0.0807483345270157
-2.11093854904175	-8.83913230895996	-4.34871578216553	0.155369311571121	0.446154206991196	-0.080592155456543
-2.10177397727966	-8.84336853027344	-4.33887815475464	0.155398428440094	0.446125119924545	-0.0803583487868309
-2.09512042999268	-8.84597873687744	-4.34722948074341	0.1554164737463	0.446099102497101	-0.0801394060254097
-2.09006309509277	-8.85484600067139	-4.34261178970337	0.15526120364666	0.446037858724594	-0.0798676684498787
-2.08303761482239	-8.86150646209717	-4.34293031692505	0.155280545353889	0.446120828390121	-0.0796245485544205
-2.07412004470825	-8.86339473724365	-4.34824705123901	0.155243501067162	0.44611319899559	-0.079380564391613
-2.07073783874512	-8.86605834960938	-4.35063982009888	0.155313357710838	0.446199268102646	-0.0792055502533913
-2.06109714508057	-8.86554336547852	-4.35181713104248	0.155346676707268	0.446204394102097	-0.0789834409952164
-2.05922484397888	-8.86880493164063	-4.35271120071411	0.155450507998466	0.446425884962082	-0.0786600187420845
-2.05086970329285	-8.87125492095947	-4.3495454788208	0.155492514371872	0.446441262960434	-0.0784394294023514
-2.04677557945251	-8.87909317016602	-4.35578918457031	0.155491352081299	0.446550130844116	-0.0782119110226631
-2.04204249382019	-8.88266658782959	-4.35649299621582	0.155635133385658	0.446630418300629	-0.0780015140771866
-2.04046201705933	-8.8824577331543	-4.35744142532349	0.155803829431534	0.446747720241547	-0.0777849182486534
-2.03844118118286	-8.88315010070801	-4.36351299285889	0.155906409025192	0.446842730045319	-0.077610582113266
-2.03370952606201	-8.88416767120361	-4.3584885597229	0.156051009893417	0.447016656398773	-0.0774155184626579
-2.02807474136353	-8.88512420654297	-4.36409330368042	0.156262472271919	0.44718661904335	-0.0772788897156715
-2.02332782745361	-8.88720893859863	-4.36753177642822	0.156401708722115	0.447233945131302	-0.0771806687116623
-2.02339625358582	-8.89018535614014	-4.36258506774902	0.15652959048748	0.447319656610489	-0.0769562274217606
-2.02322244644165	-8.88872337341309	-4.37120008468628	0.1567622423172	0.447547882795334	-0.076854333281517
-2.0200047492981	-8.88574886322021	-4.37354707717896	0.156923472881317	0.447692006826401	-0.0766814723610878
-2.01826047897339	-8.88727474212646	-4.37638521194458	0.157124370336533	0.447811901569366	-0.0766102895140648
-2.01754307746887	-8.88235473632813	-4.37774467468262	0.15729983150959	0.447977840900421	-0.0764945968985558
-2.01952362060547	-8.88483047485352	-4.37432050704956	0.157585591077805	0.448136448860168	-0.0763784348964691
-2.01856064796448	-8.88446140289307	-4.3838996887207	0.157745808362961	0.448275744915009	-0.0762345641851425
-2.02094864845276	-8.88358879089355	-4.38388776779175	0.157915025949478	0.448384672403336	-0.0763092264533043
-2.01929473876953	-8.881103515625	-4.38582134246826	0.158141329884529	0.448539644479752	-0.0761285424232483
-2.01644921302795	-8.87671566009521	-4.38570022583008	0.158287659287453	0.448652595281601	-0.0761986523866653
-2.01764249801636	-8.87805938720703	-4.3828272819519	0.158393636345863	0.448743373155594	-0.0760975405573845
-2.02266311645508	-8.87688541412354	-4.38760089874268	0.158557817339897	0.448777079582214	-0.0760829374194145
-2.02547121047974	-8.87200355529785	-4.39240980148315	0.158744305372238	0.448856204748154	-0.0760091543197632
-2.02330040931702	-8.86944961547852	-4.39011001586914	0.158784180879593	0.448945999145508	-0.0759782195091248
-2.02480459213257	-8.86889362335205	-4.39211654663086	0.158854439854622	0.448994129896164	-0.0760114639997482
-2.02575659751892	-8.86679172515869	-4.39062690734863	0.158933833241463	0.44899520277977	-0.0759441703557968
-2.03301119804382	-8.86409091949463	-4.39076137542725	0.15905624628067	0.449007749557495	-0.0758400335907936
-2.03368401527405	-8.86007308959961	-4.3918023109436	0.159069567918777	0.449045926332474	-0.0757652521133423
-2.03352355957031	-8.85621738433838	-4.38919973373413	0.159012123942375	0.448974549770355	-0.075709231197834
-2.03396391868591	-8.84815788269043	-4.38816356658936	0.159035563468933	0.448976904153824	-0.0756123811006546
-2.03892517089844	-8.84702682495117	-4.38625049591064	0.158956319093704	0.448944240808487	-0.0755411460995674
-2.03972101211548	-8.84936714172363	-4.38447856903076	0.158871963620186	0.448886841535568	-0.0754139497876167
-2.04037857055664	-8.84027862548828	-4.38606309890747	0.158783093094826	0.448709547519684	-0.0753971189260483
-2.04139566421509	-8.83646011352539	-4.3800892829895	0.158657014369965	0.448548823595047	-0.0752596706151962
-2.041743516922	-8.83535003662109	-4.379958152771	0.158486843109131	0.448492854833603	-0.0752518773078918
-2.0383358001709	-8.83756542205811	-4.37528371810913	0.158181935548782	0.448261350393295	-0.0752762630581856
-2.04458332061768	-8.83384799957275	-4.36806535720825	0.158075869083405	0.448055744171143	-0.0752104744315147
-2.04537558555603	-8.83244895935059	-4.37319755554199	0.157805263996124	0.447841972112656	-0.0751808136701584
-2.04508328437805	-8.83196067810059	-4.36290454864502	0.157488971948624	0.447648346424103	-0.0751689225435257
-2.04483127593994	-8.82778167724609	-4.36234664916992	0.157263100147247	0.447479754686356	-0.0751340165734291
-2.04193615913391	-8.82630252838135	-4.36462259292603	0.156954720616341	0.447174787521362	-0.0751868486404419
-2.04331421852112	-8.82699108123779	-4.34982872009277	0.156487226486206	0.446904748678207	-0.0751275271177292
-2.04542899131775	-8.82672786712646	-4.34973526000977	0.156259909272194	0.446587830781937	-0.0751821175217628
-2.04494595527649	-8.8240909576416	-4.34246158599854	0.155872985720634	0.446365147829056	-0.0752016454935074
-2.04554200172424	-8.82219982147217	-4.33995008468628	0.155452460050583	0.446026593446732	-0.0752961859107018
-2.04514861106873	-8.82172203063965	-4.33673048019409	0.15509058535099	0.445786267518997	-0.0753197148442268
-2.04503154754639	-8.8250617980957	-4.3280816078186	0.154683619737625	0.445513188838959	-0.0753595679998398
-2.0436327457428	-8.82581043243408	-4.32226848602295	0.154336020350456	0.445140838623047	-0.07551059871912
-2.04490327835083	-8.82976245880127	-4.3197717666626	0.153856813907623	0.444785177707672	-0.0755728408694267
-2.0412700176239	-8.83016109466553	-4.31761026382446	0.15345498919487	0.444429129362106	-0.0757443010807037
-2.04350185394287	-8.8299732208252	-4.31983852386475	0.152989521622658	0.444140553474426	-0.0757727473974228
-2.04111218452454	-8.83104515075684	-4.31679344177246	0.152660623192787	0.44384428858757	-0.0759027376770973
-2.03854894638062	-8.83511638641357	-4.30649852752686	0.152186453342438	0.443633794784546	-0.0760351940989494
-2.03619623184204	-8.83581161499023	-4.29637145996094	0.15183487534523	0.443369328975677	-0.076165959239006
-2.03372883796692	-8.83680152893066	-4.29691648483276	0.15148563683033	0.443033784627914	-0.0762652680277824
-2.03267216682434	-8.84426212310791	-4.28370904922485	0.151052609086037	0.442750036716461	-0.0763169974088669
-2.03013324737549	-8.8462028503418	-4.29320526123047	0.150819391012192	0.442458629608154	-0.0765006765723228
-2.0309681892395	-8.85020351409912	-4.28210735321045	0.150417774915695	0.442304491996765	-0.076498806476593
-2.02883911132813	-8.85575294494629	-4.29122257232666	0.150134146213531	0.442097008228302	-0.0766518339514732
-2.02351665496826	-8.85606002807617	-4.27852153778076	0.149835273623466	0.441872775554657	-0.0767063274979591
-2.01817297935486	-8.85624408721924	-4.27812814712524	0.149621471762657	0.44177120923996	-0.0768095776438713
-2.01353430747986	-8.86313343048096	-4.27751302719116	0.149374961853027	0.441648811101913	-0.0768588706851006
-2.01311326026917	-8.863844871521	-4.27893209457397	0.149178475141525	0.441627651453018	-0.076932467520237
-2.01443886756897	-8.87037658691406	-4.27591943740845	0.149091944098473	0.441597312688828	-0.0769075453281403
-2.005455493927	-8.87219905853271	-4.27726316452026	0.148873522877693	0.441502660512924	-0.0770192220807076
-2.0025646686554	-8.87825393676758	-4.27223920822144	0.148780927062035	0.441495984792709	-0.0770523026585579
-1.99748468399048	-8.88435459136963	-4.27416086196899	0.148778796195984	0.44148176908493	-0.0770780369639397
-1.99869585037231	-8.88553905487061	-4.28012323379517	0.148836955428123	0.441517382860184	-0.077050045132637
-1.99868142604828	-8.88765716552734	-4.27755308151245	0.148797333240509	0.441543191671371	-0.0771090686321259
-1.99380362033844	-8.89509963989258	-4.28184175491333	0.148854181170464	0.441639751195908	-0.0771449729800224
-1.99386787414551	-8.89691638946533	-4.2842698097229	0.148986279964447	0.441805064678192	-0.0771633461117744
-1.99008190631866	-8.89796352386475	-4.28515291213989	0.149066895246506	0.441895127296448	-0.0771139487624168
-1.98783898353577	-8.90317058563232	-4.2910737991333	0.149209082126617	0.442111641168594	-0.077211819589138
-1.98541963100433	-8.90213108062744	-4.29490232467651	0.149444535374641	0.442255824804306	-0.077183224260807
-1.98176789283752	-8.90370082855225	-4.29768991470337	0.14968553185463	0.442483872175217	-0.0772075653076172
-1.9801652431488	-8.90859699249268	-4.29622745513916	0.149851873517036	0.442664980888367	-0.0771992653608322
-1.97714328765869	-8.91237640380859	-4.30441808700562	0.150157451629639	0.442861348390579	-0.0772581994533539
-1.97818171977997	-8.91447067260742	-4.30244922637939	0.15051606297493	0.443199038505554	-0.0772373154759407
-1.97460544109344	-8.91592311859131	-4.31771421432495	0.150849029421806	0.443481355905533	-0.0772610157728195
-1.97243010997772	-8.91939067840576	-4.3186092376709	0.151208862662315	0.443662613630295	-0.0772695317864418
-1.96923363208771	-8.92367362976074	-4.32267141342163	0.151526167988777	0.443974733352661	-0.0772894024848938
-1.9658567905426	-8.92232131958008	-4.33139419555664	0.151971951127052	0.444294095039368	-0.0772777795791626
-1.96583366394043	-8.92893505096436	-4.334557056427	0.152350127696991	0.444733738899231	-0.0773082599043846
-1.96259391307831	-8.92937660217285	-4.33076429367065	0.152801766991615	0.445035040378571	-0.0772305354475975
-1.95899081230164	-8.93027973175049	-4.34076547622681	0.153277322649956	0.445414572954178	-0.0772301703691483
-1.95697903633118	-8.93427753448486	-4.34611129760742	0.153658270835876	0.445690810680389	-0.0772094577550888
-1.95648062229156	-8.93158912658691	-4.34768533706665	0.15414996445179	0.445985049009323	-0.0771048367023468
-1.95290338993073	-8.93165397644043	-4.360191822052	0.154582247138023	0.446283310651779	-0.0770607516169548
-1.95041882991791	-8.93300342559814	-4.35963535308838	0.15500096976757	0.44664603471756	-0.0770564377307892
-1.95071351528168	-8.93471145629883	-4.36865758895874	0.155456095933914	0.446993291378021	-0.0770204812288284
-1.95196902751923	-8.93360137939453	-4.3677282333374	0.155948013067245	0.44734263420105	-0.0770160034298897
-1.95195329189301	-8.93562698364258	-4.3706521987915	0.156378045678139	0.447592377662659	-0.0768999457359314
-1.9526002407074	-8.93626594543457	-4.37866449356079	0.156768813729286	0.447898596525192	-0.0769412815570831
-1.95228254795074	-8.93677711486816	-4.3786883354187	0.157200291752815	0.448170125484467	-0.076877698302269
-1.95169651508331	-8.93074035644531	-4.38244962692261	0.157681867480278	0.448446005582809	-0.0769364908337593
-1.95029246807098	-8.93254852294922	-4.38575124740601	0.157932117581367	0.448693215847015	-0.076884500682354
-1.95453298091888	-8.93925094604492	-4.38838624954224	0.158255338668823	0.448948562145233	-0.0768960863351822
-1.95366907119751	-8.93174171447754	-4.39616727828979	0.158587425947189	0.449063241481781	-0.0769725069403648
-1.95843887329102	-8.92812919616699	-4.39681673049927	0.158943563699722	0.449256151914597	-0.0769353732466698
-1.95783317089081	-8.93060684204102	-4.40070819854736	0.159210875630379	0.44951730966568	-0.0770213380455971
-1.95981347560883	-8.93107414245605	-4.40482616424561	0.159436196088791	0.449661999940872	-0.0771293714642525
-1.96388292312622	-8.92390727996826	-4.40757894515991	0.159686893224716	0.449679493904114	-0.0772225335240364
-1.9719694852829	-8.92362213134766	-4.4075403213501	0.159919932484627	0.449741095304489	-0.0772966742515564
-1.97201728820801	-8.9204626083374	-4.40702819824219	0.160002559423447	0.449805915355682	-0.0774801895022392
-1.97498464584351	-8.91720008850098	-4.40957164764404	0.160188749432564	0.449882358312607	-0.0775019526481628
-1.97765016555786	-8.91315746307373	-4.40983247756958	0.160393327474594	0.449916750192642	-0.0777176171541214
-1.98341631889343	-8.91110324859619	-4.40446662902832	0.160368144512177	0.449805587530136	-0.0777400434017181
-1.98952198028564	-8.91317844390869	-4.40173149108887	0.160410434007645	0.449839055538177	-0.0778503566980362
-1.9917140007019	-8.90470314025879	-4.40933513641357	0.160448148846626	0.449795365333557	-0.0779845118522644
-1.99843525886536	-8.8998327255249	-4.39971590042114	0.160477712750435	0.449660122394562	-0.0781280547380447
-1.99981212615967	-8.89987945556641	-4.40189075469971	0.160365134477615	0.449583947658539	-0.0782386735081673
-2.0011568069458	-8.89521408081055	-4.39416217803955	0.160253584384918	0.449478805065155	-0.0783978179097176
-2.00864171981812	-8.8936653137207	-4.39500951766968	0.160205066204071	0.449348002672195	-0.0784656554460526
-2.01494669914246	-8.8901948928833	-4.39627075195313	0.160065799951553	0.449083119630814	-0.0786975175142288
-2.01458144187927	-8.88862609863281	-4.38479804992676	0.15995229780674	0.448956727981567	-0.0787945911288261
-2.01577663421631	-8.88245487213135	-4.38692426681519	0.159736216068268	0.448809593915939	-0.0790076330304146
-2.01636433601379	-8.88186264038086	-4.38780450820923	0.159438461065292	0.448565453290939	-0.0791938975453377
-2.02318739891052	-8.88198852539063	-4.38602685928345	0.159240230917931	0.448370784521103	-0.0793265476822853
-2.02720952033997	-8.87630844116211	-4.38311243057251	0.159114599227905	0.448132157325745	-0.0795786082744598
-2.02821254730225	-8.87446975708008	-4.37505769729614	0.158729135990143	0.447954595088959	-0.0796904712915421
-2.03585171699524	-8.87072658538818	-4.37901592254639	0.158624067902565	0.447793990373611	-0.0800256803631783
-2.03683018684387	-8.86645889282227	-4.36821937561035	0.158230856060982	0.447566121816635	-0.0801353231072426
-2.03871011734009	-8.865647315979	-4.36854362487793	0.158044770359993	0.447305500507355	-0.0803223252296448
-2.04071116447449	-8.86265468597412	-4.3569507598877	0.157662972807884	0.447067975997925	-0.0804973617196083
-2.04524827003479	-8.86638164520264	-4.35714769363403	0.157355174422264	0.446955502033234	-0.0806094035506248
-2.04563093185425	-8.86257934570313	-4.35840225219727	0.157046750187874	0.446717888116837	-0.080885224044323
-2.04938745498657	-8.85735416412354	-4.35915565490723	0.156739458441734	0.446536183357239	-0.08095683157444
-2.05018329620361	-8.85869979858398	-4.35393190383911	0.156463146209717	0.446392983198166	-0.0812522545456886
-2.05307531356812	-8.85859680175781	-4.35213565826416	0.156242564320564	0.446286648511887	-0.0813509225845337
-2.04952764511108	-8.85655975341797	-4.35090398788452	0.155858471989632	0.446121454238892	-0.0815641954541206
-2.05317878723145	-8.85754108428955	-4.3480658531189	0.155543744564056	0.445945262908936	-0.0817627981305122
-2.05361866950989	-8.85760116577148	-4.3437557220459	0.155269399285316	0.445778340101242	-0.0819076597690582
-2.05608654022217	-8.85594177246094	-4.34809255599976	0.155056595802307	0.445682227611542	-0.0820881649851799
-2.05011582374573	-8.85797691345215	-4.33811473846436	0.154679208993912	0.445646822452545	-0.0821968540549278
-2.05054068565369	-8.85972595214844	-4.35142278671265	0.154406726360321	0.445586621761322	-0.0824389234185219
-2.0491316318512	-8.86141586303711	-4.3359203338623	0.154219716787338	0.445540010929108	-0.0824898257851601
-2.04322266578674	-8.86003112792969	-4.3397068977356	0.154006853699684	0.445542007684708	-0.0826703906059265
-2.04285740852356	-8.86542892456055	-4.33278369903564	0.153650835156441	0.445476055145264	-0.0827436968684196
-2.04131507873535	-8.87096691131592	-4.33225965499878	0.153435990214348	0.445483982563019	-0.0828776806592941
-2.03903126716614	-8.86953449249268	-4.33580636978149	0.153180465102196	0.445452630519867	-0.0829294845461845
-2.03467297554016	-8.87229156494141	-4.33840322494507	0.152987837791443	0.44554990530014	-0.0830923020839691
-2.02827191352844	-8.87318801879883	-4.33867931365967	0.152817696332932	0.445545434951782	-0.0831975564360619
-2.02660512924194	-8.8739185333252	-4.33687353134155	0.152696326375008	0.445625722408295	-0.0832099840044975
-2.02133083343506	-8.88162612915039	-4.33601522445679	0.152451679110527	0.445682764053345	-0.0834347009658813
-2.01901483535767	-8.88676834106445	-4.33355760574341	0.152265071868896	0.445837199687958	-0.0835501626133919
-2.01317548751831	-8.89200687408447	-4.339768409729	0.15207676589489	0.445912063121796	-0.0837042331695557
-2.01323461532593	-8.89354991912842	-4.34078931808472	0.151984855532646	0.446019858121872	-0.0837657377123833
-2.01306796073914	-8.89635181427002	-4.34575080871582	0.151943296194077	0.446160644292831	-0.083884060382843
-2.00931715965271	-8.89910411834717	-4.33587980270386	0.151774913072586	0.446330696344376	-0.0839981287717819
-2.00212240219116	-8.89990520477295	-4.34951019287109	0.151738747954369	0.44641986489296	-0.0840894430875778
-2.0006992816925	-8.90364456176758	-4.34216594696045	0.151602298021317	0.446644246578217	-0.0841952264308929
-1.99498915672302	-8.90957164764404	-4.34503555297852	0.151392549276352	0.446711152791977	-0.0842694267630577
-1.99561619758606	-8.91156387329102	-4.3489465713501	0.151410102844238	0.446942150592804	-0.0843739658594131
-1.99284839630127	-8.91347789764404	-4.34380912780762	0.151375934481621	0.447046369314194	-0.0844052955508232
-1.99114441871643	-8.92019081115723	-4.35311889648438	0.151251539587975	0.447191148996353	-0.084506630897522
-1.99032521247864	-8.91927051544189	-4.35442781448364	0.151239946484566	0.447306543588638	-0.0845290198922157
-1.98407924175262	-8.92343425750732	-4.35767459869385	0.151176244020462	0.447437852621078	-0.0846106261014938
-1.98179268836975	-8.92636775970459	-4.35357809066772	0.151179373264313	0.44757205247879	-0.0846197605133057
-1.97836744785309	-8.92631340026855	-4.3600811958313	0.151145771145821	0.447760999202728	-0.0846989527344704
-1.97781157493591	-8.93000411987305	-4.34895181655884	0.151167213916779	0.447946399450302	-0.0845829471945763
-1.97058701515198	-8.93260860443115	-4.35971832275391	0.151130363345146	0.44805845618248	-0.0846357792615891
-1.97005331516266	-8.933669090271	-4.35506391525269	0.151102766394615	0.448156446218491	-0.0845494791865349
-1.96706056594849	-8.93813419342041	-4.35656070709229	0.151164814829826	0.44824007153511	-0.0845488160848618
-1.96880805492401	-8.93744564056396	-4.36166572570801	0.151175662875175	0.448381751775742	-0.0843774899840355
-1.96823942661285	-8.93842887878418	-4.3629846572876	0.151115357875824	0.448437243700027	-0.0842896699905396
-1.96414983272552	-8.93752670288086	-4.36308526992798	0.151140034198761	0.448528856039047	-0.08414027094841
-1.95968949794769	-8.93722724914551	-4.36325597763062	0.151142343878746	0.448638498783112	-0.0840659886598587
-1.95676589012146	-8.93754959106445	-4.36504936218262	0.151112020015717	0.448702663183212	-0.0839631110429764
-1.95774805545807	-8.94142532348633	-4.35488319396973	0.151122823357582	0.448717594146729	-0.0837632864713669
-1.9587641954422	-8.93821239471436	-4.36679315567017	0.151153907179832	0.448732167482376	-0.0836536809802055
-1.9554306268692	-8.93840980529785	-4.36149406433105	0.151091948151588	0.448754161596298	-0.0833648443222046
-1.95811009407043	-8.93859958648682	-4.36780118942261	0.151174575090408	0.448847562074661	-0.0832661017775536
-1.95595479011536	-8.93530368804932	-4.36464977264404	0.151163190603256	0.448738157749176	-0.0830620601773262
-1.95364117622375	-8.93394756317139	-4.36751270294189	0.151221707463264	0.448853611946106	-0.0828878656029701
-1.95513129234314	-8.93054008483887	-4.36087560653687	0.15117584168911	0.448751658201218	-0.082699254155159
-1.95534479618073	-8.93527317047119	-4.36331701278687	0.151178315281868	0.448827236890793	-0.0825054943561554
-1.95686829090118	-8.93194961547852	-4.35651159286499	0.151189640164375	0.448756992816925	-0.0823216885328293
-1.95619308948517	-8.92838764190674	-4.36451101303101	0.151287049055099	0.44871512055397	-0.0820866227149963
-1.96133363246918	-8.92750930786133	-4.36118221282959	0.151225760579109	0.448653697967529	-0.0818959325551987
-1.95919191837311	-8.92045783996582	-4.35558700561523	0.151292875409126	0.448537349700928	-0.0816855281591415
-1.95775675773621	-8.91688632965088	-4.36908912658691	0.151268258690834	0.448459476232529	-0.0814713165163994
-1.95889472961426	-8.91486644744873	-4.35467004776001	0.151278078556061	0.448474884033203	-0.0812132358551025
-1.95808386802673	-8.91599082946777	-4.35334968566895	0.151222079992294	0.448316276073456	-0.0810368582606316
-1.96057915687561	-8.91217994689941	-4.34968948364258	0.151276871562004	0.44823631644249	-0.0807722583413124
-1.96279716491699	-8.90786361694336	-4.35413932800293	0.151310384273529	0.448121190071106	-0.0804913938045502
-1.96301877498627	-8.90583801269531	-4.35038709640503	0.151247933506966	0.447994619607925	-0.0802270248532295
-1.96360743045807	-8.9038553237915	-4.35312223434448	0.151227533817291	0.447931259870529	-0.0800039395689964
-1.96076858043671	-8.89925003051758	-4.35231065750122	0.151199132204056	0.447784334421158	-0.0797708630561829
-1.96345591545105	-8.89280319213867	-4.34671688079834	0.151226103305817	0.44766503572464	-0.0794779509305954
-1.96263790130615	-8.89244079589844	-4.35081720352173	0.151120945811272	0.447521865367889	-0.0792017951607704
-1.96347892284393	-8.89263153076172	-4.34451723098755	0.151162803173065	0.447375267744064	-0.0789162963628769
-1.96347880363464	-8.88538455963135	-4.34076738357544	0.151039898395538	0.447328060865402	-0.0786324366927147
-1.96416175365448	-8.89058113098145	-4.34051942825317	0.150981783866882	0.447116911411285	-0.078353613615036
-1.96130120754242	-8.88490295410156	-4.33859157562256	0.150907590985298	0.446959286928177	-0.0780962556600571
-1.96456503868103	-8.87996006011963	-4.34350919723511	0.150905922055244	0.446868658065796	-0.0777070745825768
-1.96590709686279	-8.87889099121094	-4.34138202667236	0.150865495204926	0.446744233369827	-0.0775568932294846
-1.96449542045593	-8.87450122833252	-4.3378119468689	0.150800406932831	0.446628957986832	-0.0772203430533409
-1.95917010307312	-8.87521457672119	-4.33709001541138	0.150753989815712	0.446513652801514	-0.0769508332014084
-1.95613217353821	-8.87473106384277	-4.32906341552734	0.150660306215286	0.446367025375366	-0.0766957849264145
-1.95637369155884	-8.87655925750732	-4.33175945281982	0.150534406304359	0.446267396211624	-0.0763853415846825
-1.95782470703125	-8.87502861022949	-4.33366060256958	0.150546222925186	0.446105420589447	-0.0761580392718315
-1.9571533203125	-8.8719367980957	-4.33260679244995	0.150477185845375	0.446031123399735	-0.0758170858025551
-1.95952343940735	-8.87219142913818	-4.33466577529907	0.150380969047546	0.445952445268631	-0.0756643787026405
-1.95383620262146	-8.8690013885498	-4.32949876785278	0.150324776768684	0.445887714624405	-0.0753914415836334
-1.9492712020874	-8.86641311645508	-4.33133983612061	0.150326415896416	0.445802062749863	-0.0752212330698967
-1.9479695558548	-8.87010383605957	-4.32510948181152	0.150195240974426	0.445692092180252	-0.0749735832214355
-1.94603955745697	-8.87065315246582	-4.32588768005371	0.150177806615829	0.445676803588867	-0.0747368484735489
-1.9444854259491	-8.87019824981689	-4.3269476890564	0.150178879499435	0.445562064647675	-0.0745159536600113
-1.94245135784149	-8.87175846099854	-4.32814407348633	0.150109797716141	0.445558935403824	-0.0743227899074554
-1.94236886501312	-8.87373828887939	-4.33054447174072	0.150103375315666	0.44548225402832	-0.0742107406258583
-1.9378000497818	-8.87369441986084	-4.32652759552002	0.150048062205315	0.445418238639832	-0.0740537047386169
-1.9364926815033	-8.87396335601807	-4.32732582092285	0.149980083107948	0.445422559976578	-0.0738751366734505
-1.93135094642639	-8.87710857391357	-4.33028507232666	0.150015756487846	0.44544181227684	-0.0738109648227692
-1.92864584922791	-8.88195514678955	-4.33154153823853	0.149949267506599	0.445427924394608	-0.0737021416425705
-1.92224013805389	-8.88196277618408	-4.3317666053772	0.150007858872414	0.445436596870422	-0.0736014321446419
-1.92242884635925	-8.88523483276367	-4.33097505569458	0.150039196014404	0.445469409227371	-0.0735128596425056
-1.92148816585541	-8.89062023162842	-4.32975196838379	0.150062277913094	0.445399940013886	-0.0734311491250992
-1.91540193557739	-8.89129066467285	-4.33873605728149	0.15003477036953	0.445413827896118	-0.073389083147049
-1.91284286975861	-8.89225101470947	-4.32900142669678	0.150068089365959	0.445478022098541	-0.0732764452695847
-1.91149425506592	-8.89706516265869	-4.34140300750732	0.150135144591331	0.445571064949036	-0.0732924416661263
-1.90823090076447	-8.89621925354004	-4.33573532104492	0.150184616446495	0.445614486932755	-0.073132149875164
-1.9053361415863	-8.90170383453369	-4.34235715866089	0.150280967354774	0.445703417062759	-0.0731162652373314
-1.90007138252258	-8.90740299224854	-4.336181640625	0.150226071476936	0.445760577917099	-0.0730370283126831
-1.90064489841461	-8.91227531433105	-4.34045314788818	0.150357395410538	0.445892512798309	-0.0730349346995354
-1.89726376533508	-8.91295146942139	-4.3480429649353	0.150428205728531	0.445925265550613	-0.0730445235967636
-1.8982412815094	-8.91722297668457	-4.34941101074219	0.150551587343216	0.446037024259567	-0.0729433968663216
-1.89393484592438	-8.92054653167725	-4.3530740737915	0.150683522224426	0.446010589599609	-0.073039174079895
-1.8914338350296	-8.91968059539795	-4.35353946685791	0.150768309831619	0.446194887161255	-0.0729986429214478
-1.88611555099487	-8.92492771148682	-4.3562183380127	0.150872990489006	0.446343183517456	-0.0730514973402023
-1.88462209701538	-8.92826461791992	-4.35556888580322	0.150983974337578	0.446524947881699	-0.0730277970433235
-1.88204789161682	-8.93421268463135	-4.35798215866089	0.151096314191818	0.446555107831955	-0.0730577409267426
-1.88250434398651	-8.93526363372803	-4.35551118850708	0.151291370391846	0.446657210588455	-0.0730348601937294
-1.88194346427917	-8.93753337860107	-4.36518049240112	0.151402354240417	0.446854710578918	-0.0730460584163666
-1.88348758220673	-8.94153213500977	-4.36786270141602	0.151603057980537	0.446935713291168	-0.0730851963162422
-1.87903535366058	-8.94276428222656	-4.36918640136719	0.151678264141083	0.447138220071793	-0.0730631351470947
-1.87608754634857	-8.94401550292969	-4.37268733978271	0.151861160993576	0.447193145751953	-0.0731644630432129
-1.87659764289856	-8.94864177703857	-4.36898231506348	0.151874497532845	0.447328746318817	-0.0731915906071663
-1.87225210666656	-8.95321559906006	-4.36840152740479	0.152117729187012	0.44741228222847	-0.0732715800404549
-1.87537145614624	-8.95423221588135	-4.37400197982788	0.152210637927055	0.447476148605347	-0.0732971355319023
-1.87660825252533	-8.95416641235352	-4.37827205657959	0.152350902557373	0.447533875703812	-0.0733857378363609
-1.87383425235748	-8.95316982269287	-4.37921667098999	0.152482509613037	0.447523325681686	-0.0734909251332283
-1.87591600418091	-8.95964241027832	-4.37964534759521	0.152635619044304	0.44770410656929	-0.0735263675451279
-1.87254333496094	-8.95885372161865	-4.37393426895142	0.152669861912727	0.447807908058167	-0.0736926272511482
-1.87187063694	-8.96483612060547	-4.37630271911621	0.152762204408646	0.447760939598084	-0.0737092792987823
-1.87459564208984	-8.96594142913818	-4.37915420532227	0.152927100658417	0.447769522666931	-0.0738725736737251
-1.87816905975342	-8.96728610992432	-4.38067054748535	0.152963474392891	0.447812467813492	-0.0739242732524872
-1.87666070461273	-8.965087890625	-4.37991905212402	0.153068676590919	0.44777637720108	-0.0740547403693199
-1.87629890441895	-8.96932792663574	-4.38429975509644	0.153144493699074	0.447897464036942	-0.0741561725735664
-1.87357866764069	-8.96990203857422	-4.3789496421814	0.153237491846085	0.447839587926865	-0.0742315500974655
-1.87830865383148	-8.971923828125	-4.38282871246338	0.153307855129242	0.447811782360077	-0.0742836743593216
-1.87779605388641	-8.97182655334473	-4.37911128997803	0.153372570872307	0.447717607021332	-0.0743237286806107
-1.87475347518921	-8.97311496734619	-4.37830591201782	0.153302267193794	0.447759717702866	-0.0744023025035858
-1.87559771537781	-8.97084712982178	-4.38568592071533	0.153498008847237	0.447695702314377	-0.0744921267032623
-1.87575173377991	-8.97311878204346	-4.37933349609375	0.153494894504547	0.447606235742569	-0.0745670646429062
-1.8742128610611	-8.97595405578613	-4.37376022338867	0.153432086110115	0.447648018598557	-0.0746307522058487
-1.87722885608673	-8.97798156738281	-4.37577295303345	0.15348693728447	0.447521537542343	-0.0747073441743851
-1.87625622749329	-8.97871494293213	-4.3791298866272	0.153446510434151	0.447479337453842	-0.0746738389134407
-1.87903261184692	-8.98176097869873	-4.37489557266235	0.153394788503647	0.447330623865128	-0.0747975334525108
-1.87832593917847	-8.97704315185547	-4.37760496139526	0.153476014733315	0.447241872549057	-0.0747685506939888
-1.8770626783371	-8.97319030761719	-4.37199544906616	0.153456911444664	0.447155773639679	-0.0748345777392387
-1.87447834014893	-8.97707939147949	-4.36970806121826	0.153346195816994	0.447145491838455	-0.074818067252636
-1.87508463859558	-8.98095226287842	-4.37047910690308	0.153268620371819	0.446971207857132	-0.0748380497097969
-1.87667560577393	-8.97718048095703	-4.37030172348022	0.153266847133636	0.446821063756943	-0.0748118907213211
-1.87945556640625	-8.97852230072021	-4.36723184585571	0.153216242790222	0.446658879518509	-0.0748124346137047
-1.87833368778229	-8.98013687133789	-4.3610200881958	0.153128251433372	0.446521311998367	-0.0748579353094101
-1.87695205211639	-8.97750854492188	-4.36761331558228	0.152990072965622	0.446458369493485	-0.0748592466115952
-1.87339317798615	-8.97509860992432	-4.36159324645996	0.152947008609772	0.44632625579834	-0.074942871928215
-1.87795555591583	-8.97921848297119	-4.35349941253662	0.152817472815514	0.446194469928741	-0.0749790742993355
-1.87440931797028	-8.9804630279541	-4.35052490234375	0.152721807360649	0.445996731519699	-0.0750108882784843
-1.87567257881165	-8.98006916046143	-4.34912443161011	0.152610033750534	0.445840358734131	-0.0749805271625519
-1.87804961204529	-8.98246288299561	-4.35690689086914	0.152464419603348	0.445756316184998	-0.0750221237540245
-1.874396443367	-8.97906494140625	-4.34915542602539	0.152366921305656	0.445472300052643	-0.0750894472002983
-1.87668943405151	-8.97976016998291	-4.34568929672241	0.152230858802795	0.445427596569061	-0.0750072300434113
-1.87316751480103	-8.97756481170654	-4.34151554107666	0.152083247900009	0.445256590843201	-0.0750968009233475
-1.8747364282608	-8.97932815551758	-4.34308576583862	0.151877075433731	0.445094376802444	-0.0751437246799469
-1.87233555316925	-8.98312568664551	-4.33973169326782	0.151767805218697	0.444984436035156	-0.0751148536801338
-1.87255775928497	-8.98163414001465	-4.33868837356567	0.151649102568626	0.444782674312592	-0.0751685053110123
-1.87609970569611	-8.97906875610352	-4.34089756011963	0.151437506079674	0.444591224193573	-0.0751747637987137
-1.87580740451813	-8.98084831237793	-4.33170223236084	0.151355102658272	0.444430142641068	-0.0752332285046577
-1.87464821338654	-8.98025798797607	-4.33755874633789	0.151175692677498	0.444348752498627	-0.0752167254686356
-1.87287068367004	-8.97975635528564	-4.32894515991211	0.151007428765297	0.444223910570145	-0.0752430856227875
-1.8743884563446	-8.9829044342041	-4.33594703674316	0.150850623846054	0.444151312112808	-0.0753549709916115
-1.87495708465576	-8.98286914825439	-4.32947778701782	0.150744900107384	0.444047123193741	-0.0753764733672142
-1.87391340732574	-8.98217105865479	-4.32729291915894	0.150681212544441	0.443908244371414	-0.0755133256316185
-1.87319695949554	-8.98622035980225	-4.3193621635437	0.150433987379074	0.443763583898544	-0.0755281001329422
-1.87635898590088	-8.98666858673096	-4.32632732391357	0.150389730930328	0.443714320659637	-0.0756875947117805
-1.87258994579315	-8.98914527893066	-4.33084106445313	0.150191321969032	0.443632990121841	-0.075822114944458
-1.87633168697357	-8.99051475524902	-4.32671928405762	0.150163009762764	0.443607985973358	-0.0760227888822556
-1.87685358524323	-8.99009132385254	-4.33023691177368	0.150040581822395	0.443484961986542	-0.0761646032333374
-1.87560701370239	-8.9906759262085	-4.32173252105713	0.150005504488945	0.443515539169312	-0.0762294009327888
-1.87558555603027	-8.99235820770264	-4.32229137420654	0.149842709302902	0.443459987640381	-0.0764612779021263
-1.8735671043396	-8.99557495117188	-4.3169469833374	0.149717345833778	0.443378150463104	-0.0765620544552803
-1.87604880332947	-8.99897766113281	-4.32084131240845	0.149604499340057	0.443345218896866	-0.0767437443137169
-1.87644183635712	-8.99769306182861	-4.31908321380615	0.149705901741982	0.44333878159523	-0.0767925679683685
-1.8777734041214	-9.00103569030762	-4.32652473449707	0.149563118815422	0.443276911973953	-0.0769063010811806
-1.87662827968597	-9.00295162200928	-4.31654357910156	0.149502769112587	0.443231284618378	-0.0770140886306763
-1.87782120704651	-9.00089550018311	-4.32513093948364	0.14946223795414	0.443278968334198	-0.0770582482218742
-1.87630105018616	-9.00034618377686	-4.32383918762207	0.14940333366394	0.443292498588562	-0.0770679861307144
-1.87661993503571	-9.0025806427002	-4.32645463943481	0.14934504032135	0.443267822265625	-0.0771792158484459
-1.8764191865921	-9.00370407104492	-4.31778144836426	0.149360045790672	0.443331480026245	-0.0771007984876633
-1.87507498264313	-9.00293827056885	-4.32840347290039	0.149363040924072	0.443357616662979	-0.0771855041384697
-1.87429463863373	-9.00392818450928	-4.31885719299316	0.14932157099247	0.443285495042801	-0.077105350792408
-1.87636995315552	-9.00747489929199	-4.32156896591187	0.149318188428879	0.443305671215057	-0.0771264880895615
-1.87880480289459	-9.00427055358887	-4.3254337310791	0.149376228451729	0.443376541137695	-0.0770899131894112
-1.87948501110077	-9.00602531433105	-4.32772922515869	0.149367064237595	0.443377286195755	-0.0770821422338486
-1.8770055770874	-9.00296115875244	-4.32626008987427	0.14948895573616	0.443388909101486	-0.0771221667528152
-1.87824141979218	-9.00314235687256	-4.32736206054688	0.149458274245262	0.443450719118118	-0.0770251154899597
-1.87452042102814	-9.00140953063965	-4.32103252410889	0.149499282240868	0.443485915660858	-0.0770057588815689
-1.87484180927277	-9.00329303741455	-4.32670640945435	0.149473652243614	0.443556815385818	-0.0769819244742393
-1.87574863433838	-9.00557136535645	-4.32919406890869	0.149571925401688	0.443571269512177	-0.0768950581550598
-1.87467384338379	-9.00460815429688	-4.32146453857422	0.149597883224487	0.443622529506683	-0.0768396630883217
-1.87920165061951	-9.00312519073486	-4.32871246337891	0.149706676602364	0.443567305803299	-0.0767629519104958
-1.8766782283783	-9.00369834899902	-4.32587385177612	0.149766817688942	0.443596303462982	-0.0766619667410851
-1.87859094142914	-8.99878025054932	-4.33472108840942	0.149749383330345	0.443668246269226	-0.0765248760581017
-1.87473452091217	-8.99872589111328	-4.33190536499023	0.149855256080627	0.443699538707733	-0.0763844326138496
-1.87669169902802	-8.99784469604492	-4.33575677871704	0.149918541312218	0.443777561187744	-0.0763637274503708
-1.87684965133667	-8.99456119537354	-4.32989740371704	0.149998143315315	0.443820804357529	-0.0762048736214638
-1.8730593919754	-8.9921407699585	-4.33893299102783	0.150096476078033	0.443746834993362	-0.0760899633169174
-1.87759804725647	-8.99496269226074	-4.33216619491577	0.150111615657806	0.443770051002502	-0.0758950263261795
-1.87807095050812	-8.99550628662109	-4.33455801010132	0.150142937898636	0.443831712007523	-0.0757567659020424
-1.87697100639343	-8.99168300628662	-4.33916187286377	0.150173351168633	0.443867951631546	-0.0755931958556175
-1.87880873680115	-8.98913669586182	-4.33614110946655	0.150201365351677	0.443778067827225	-0.0755229443311691
-1.8772451877594	-8.9852409362793	-4.33531665802002	0.150338545441628	0.443795919418335	-0.0753863304853439
-1.87729215621948	-8.98538970947266	-4.33334064483643	0.150378748774529	0.443818181753159	-0.0751523897051811
-1.87355923652649	-8.98330020904541	-4.334144115448	0.150325253605843	0.443777114152908	-0.0750719159841537
-1.8744158744812	-8.98502159118652	-4.33564233779907	0.150295823812485	0.443765580654144	-0.0749541223049164
-1.8764351606369	-8.98785877227783	-4.33158016204834	0.150349393486977	0.443746536970139	-0.0748075991868973
-1.87343204021454	-8.98236083984375	-4.33247327804565	0.15043742954731	0.443686544895172	-0.0746571868658066
-1.87911677360535	-8.98080921173096	-4.33410406112671	0.150501891970634	0.443564176559448	-0.0745722502470016
-1.87716710567474	-8.9792652130127	-4.33110666275024	0.150455430150032	0.443595558404922	-0.0743926987051964
-1.87628722190857	-8.97858428955078	-4.337890625	0.150475308299065	0.443520605564117	-0.0742993280291557
-1.87622797489166	-8.97486305236816	-4.33539533615112	0.150490507483482	0.443536937236786	-0.0741255879402161
-1.87525570392609	-8.97767448425293	-4.333815574646	0.150523498654366	0.443579852581024	-0.0740708187222481
-1.87421572208405	-8.97579860687256	-4.32975196838379	0.150540933012962	0.443556308746338	-0.0738485008478165
-1.87275731563568	-8.97334671020508	-4.33597278594971	0.150643587112427	0.443476349115372	-0.0737301930785179
-1.87180685997009	-8.97528839111328	-4.32819366455078	0.150526970624924	0.443432360887527	-0.073588527739048
-1.87199723720551	-8.97498607635498	-4.33029556274414	0.150608837604523	0.443405210971832	-0.0734952613711357
-1.874018907547	-8.97556209564209	-4.32705020904541	0.150638818740845	0.443349599838257	-0.0732974261045456
-1.87763118743896	-8.97337055206299	-4.33582973480225	0.15064711868763	0.443404465913773	-0.0731464326381683
-1.87666749954224	-8.97025966644287	-4.32897663116455	0.150664627552032	0.44333028793335	-0.0730623453855515
-1.87665629386902	-8.97061252593994	-4.33199787139893	0.150722324848175	0.443285077810287	-0.072871096432209
-1.87404763698578	-8.96640491485596	-4.33237266540527	0.150720953941345	0.443238019943237	-0.0727353766560555
-1.87410533428192	-8.96943283081055	-4.33711814880371	0.150693073868752	0.44321608543396	-0.0726539716124535
-1.87711107730865	-8.96708393096924	-4.32667541503906	0.150765895843506	0.443260282278061	-0.0724728405475616
-1.8720737695694	-8.96638965606689	-4.32965564727783	0.150764912366867	0.443255543708801	-0.0723960772156715
-1.87452948093414	-8.96706295013428	-4.33038759231567	0.150755003094673	0.443092048168182	-0.0723166614770889
-1.87228834629059	-8.96580600738525	-4.32394790649414	0.150822505354881	0.443079113960266	-0.0722094103693962
-1.87597191333771	-8.96594047546387	-4.33259391784668	0.15086056292057	0.443107813596725	-0.0721307769417763
-1.87199568748474	-8.96676254272461	-4.33098363876343	0.150861591100693	0.443052351474762	-0.0719979181885719
-1.87139904499054	-8.96715641021729	-4.33231163024902	0.150898948311806	0.443032205104828	-0.072003960609436
-1.86999273300171	-8.96606540679932	-4.32873964309692	0.150910422205925	0.443137556314468	-0.0718614086508751
-1.86678123474121	-8.96375942230225	-4.33354902267456	0.151001453399658	0.443111062049866	-0.0718095600605011
-1.86637628078461	-8.9666223526001	-4.32217407226563	0.150962755084038	0.443014174699783	-0.0716586038470268
-1.86813926696777	-8.97025680541992	-4.33192348480225	0.151083618402481	0.443151146173477	-0.0715923011302948
-1.86660945415497	-8.96755504608154	-4.33257865905762	0.151196122169495	0.44314169883728	-0.0714700818061829
-1.86721849441528	-8.96633815765381	-4.33578109741211	0.15119469165802	0.443198919296265	-0.0712930411100388
-1.86584532260895	-8.96468925476074	-4.33086633682251	0.151292890310287	0.443105131387711	-0.0711779594421387
-1.86439168453217	-8.96447277069092	-4.33584260940552	0.151339635252953	0.443197727203369	-0.0710141733288765
-1.8620799779892	-8.96306228637695	-4.32919073104858	0.151456207036972	0.443273931741714	-0.0708840489387512
-1.86134517192841	-8.96452522277832	-4.33479022979736	0.151491448283195	0.443302780389786	-0.0707350745797157
-1.86137425899506	-8.9622106552124	-4.3340950012207	0.151617243885994	0.443391114473343	-0.0705873072147369
-1.85812997817993	-8.96200561523438	-4.33591413497925	0.151669606566429	0.443410336971283	-0.070432074368
-1.85994040966034	-8.96134090423584	-4.33747243881226	0.151727229356766	0.443381935358047	-0.0702754408121109
-1.86134052276611	-8.95996856689453	-4.33317422866821	0.151881963014603	0.4434435069561	-0.0701587125658989
-1.86353445053101	-8.95919799804688	-4.34147357940674	0.151991203427315	0.443496882915497	-0.0700703561306
-1.86101233959198	-8.95406532287598	-4.3388466835022	0.15201573073864	0.443531692028046	-0.0699113234877586
-1.86389780044556	-8.95265007019043	-4.33931255340576	0.152188822627068	0.443666607141495	-0.0698535814881325
-1.86512517929077	-8.94943428039551	-4.33671808242798	0.152249813079834	0.443715423345566	-0.0697670951485634
-1.86578392982483	-8.94845294952393	-4.34062385559082	0.152398899197578	0.443763494491577	-0.0697072520852089
-1.86617422103882	-8.94490528106689	-4.34059000015259	0.152450233697891	0.443693578243256	-0.0695890560746193
-1.8680831193924	-8.9465389251709	-4.33804893493652	0.152597114443779	0.443789571523666	-0.069568008184433
-1.87026298046112	-8.941237449646	-4.3395938873291	0.152666851878166	0.443820744752884	-0.069511242210865
-1.87486350536346	-8.94049644470215	-4.34905338287354	0.15273380279541	0.443841695785522	-0.069545678794384
-1.87594199180603	-8.93229579925537	-4.34777450561523	0.152839422225952	0.443915128707886	-0.0695544332265854
-1.88024282455444	-8.93173789978027	-4.34688472747803	0.152966216206551	0.443996697664261	-0.0694924667477608
-1.87970459461212	-8.92704486846924	-4.34566164016724	0.153036460280418	0.444012939929962	-0.069594107568264
-1.88230836391449	-8.92729759216309	-4.34336423873901	0.153081238269806	0.444065630435944	-0.0696483254432678
-1.88685464859009	-8.92693996429443	-4.34751510620117	0.153152257204056	0.444040328264236	-0.0697091296315193
-1.8950697183609	-8.9208288192749	-4.34637832641602	0.153261616826057	0.444115281105042	-0.0697675719857216
-1.89982306957245	-8.91788578033447	-4.34804534912109	0.153313234448433	0.444054424762726	-0.0698696821928024
-1.9009325504303	-8.91350936889648	-4.34077024459839	0.153419464826584	0.444055497646332	-0.0699176117777824
-1.90267670154572	-8.90887355804443	-4.35174942016602	0.153475239872932	0.44406932592392	-0.0700594633817673
-1.90493869781494	-8.90582370758057	-4.34093761444092	0.153462007641792	0.444039523601532	-0.0701262205839157
-1.90881752967834	-8.90427112579346	-4.34707736968994	0.153507992625237	0.444072902202606	-0.0702394992113113
-1.91347754001617	-8.89909934997559	-4.34150218963623	0.153507724404335	0.444103747606277	-0.0702118948101997
-1.91515612602234	-8.89547061920166	-4.34530735015869	0.153649464249611	0.444068878889084	-0.0703837350010872
-1.91601920127869	-8.89724636077881	-4.3332314491272	0.153463199734688	0.44398632645607	-0.0704584866762161
-1.92071139812469	-8.89568424224854	-4.34155511856079	0.15353424847126	0.443974733352661	-0.0705911442637444
-1.92476749420166	-8.89086151123047	-4.34257364273071	0.153550133109093	0.443916469812393	-0.0706791505217552
-1.92974889278412	-8.88905715942383	-4.34611177444458	0.153546154499054	0.443931072950363	-0.0708060935139656
-1.93440902233124	-8.88662052154541	-4.3368673324585	0.153518408536911	0.443833827972412	-0.07096216827631
-1.93458378314972	-8.8857307434082	-4.34256887435913	0.153416350483894	0.443742901086807	-0.0711194723844528
-1.93551409244537	-8.88237953186035	-4.33609294891357	0.153401061892509	0.443707019090652	-0.0712137147784233
-1.93833196163177	-8.87951278686523	-4.34398460388184	0.153341084718704	0.443664908409119	-0.0713893696665764
-1.9427901506424	-8.87825965881348	-4.33444166183472	0.153315141797066	0.443704426288605	-0.071511410176754
-1.94182956218719	-8.87661933898926	-4.33733320236206	0.153280481696129	0.443570911884308	-0.0717406123876572
-1.94408929347992	-8.87737274169922	-4.32964324951172	0.153090298175812	0.443549007177353	-0.0719135329127312
-1.94569408893585	-8.8792724609375	-4.32935953140259	0.153089299798012	0.443480670452118	-0.0720634236931801
-1.95169496536255	-8.87890815734863	-4.33353424072266	0.153023257851601	0.443418145179749	-0.0722489431500435
-1.95198571681976	-8.88011837005615	-4.33382511138916	0.152952432632446	0.443355202674866	-0.0723691657185555
-1.9518096446991	-8.87906932830811	-4.33904075622559	0.15287072956562	0.443379700183868	-0.0726484954357147
-1.95116329193115	-8.87849903106689	-4.33357715606689	0.152771815657616	0.443395286798477	-0.0727815330028534
-1.94814801216125	-8.87927722930908	-4.33707237243652	0.152811169624329	0.443348050117493	-0.0729542747139931
-1.94652843475342	-8.88269901275635	-4.32825660705566	0.152663081884384	0.443323075771332	-0.0730466172099113
-1.94950842857361	-8.88861846923828	-4.33317756652832	0.152582034468651	0.443356394767761	-0.0732221305370331
-1.94850242137909	-8.88820838928223	-4.33399534225464	0.152610048651695	0.443415910005569	-0.0733360797166824
-1.94845056533813	-8.89260101318359	-4.33885717391968	0.152511730790138	0.443496525287628	-0.0734284445643425
-1.94553315639496	-8.89076614379883	-4.33534574508667	0.152585953474045	0.443537592887878	-0.0735992714762688
-1.94545161724091	-8.89526081085205	-4.34082555770874	0.152578324079514	0.443710744380951	-0.073624424636364
-1.93898022174835	-8.89763641357422	-4.33504438400269	0.152527660131454	0.443704903125763	-0.073785312473774
-1.93786287307739	-8.90283584594727	-4.33711957931519	0.152518883347511	0.443842232227325	-0.0738211944699287
-1.93642675876617	-8.90829467773438	-4.34047889709473	0.1526218354702	0.443850010633469	-0.0739325135946274
-1.93578970432281	-8.9086217880249	-4.34563446044922	0.152732193470001	0.443954080343246	-0.0738864317536354
-1.93388068675995	-8.91027355194092	-4.34847164154053	0.152729690074921	0.444128036499023	-0.073962613940239
-1.93457341194153	-8.91205787658691	-4.34794139862061	0.152904629707336	0.444319903850555	-0.0739912986755371
-1.92926633358002	-8.91400051116943	-4.34844446182251	0.152972415089607	0.444508403539658	-0.0740002021193504
-1.92623841762543	-8.91591453552246	-4.35142660140991	0.153132990002632	0.444640517234802	-0.0740644112229347
-1.92599713802338	-8.9207010269165	-4.3494553565979	0.153261661529541	0.444756180047989	-0.074020154774189
-1.92268443107605	-8.92277050018311	-4.35792922973633	0.153369411826134	0.444921672344208	-0.0740671157836914
-1.92286658287048	-8.92702579498291	-4.35697984695435	0.153460443019867	0.445178091526031	-0.0740264877676964
-1.92284917831421	-8.92899036407471	-4.36555147171021	0.153642937541008	0.445359438657761	-0.0741397440433502
-1.91580259799957	-8.92855834960938	-4.36345911026001	0.153859928250313	0.44556725025177	-0.0741434767842293
-1.91725838184357	-8.92874050140381	-4.36540842056274	0.154126465320587	0.445721000432968	-0.0741912424564362
-1.91485869884491	-8.93031787872314	-4.36770915985107	0.154294967651367	0.445919543504715	-0.0742296800017357
-1.91659593582153	-8.93540954589844	-4.36881113052368	0.154507517814636	0.446102887392044	-0.0742271840572357
-1.91553318500519	-8.9325647354126	-4.37649917602539	0.154792323708534	0.446242898702621	-0.0743307769298553
-1.91530478000641	-8.92619609832764	-4.37437582015991	0.155048295855522	0.44645369052887	-0.0742764472961426
-1.91527843475342	-8.9298152923584	-4.37191247940063	0.15521827340126	0.446713984012604	-0.0743310004472733
-1.91458654403687	-8.93013286590576	-4.37849092483521	0.155443593859673	0.446907937526703	-0.0743298158049583
-1.91987764835358	-8.92740631103516	-4.38117837905884	0.155709370970726	0.447151303291321	-0.0743003264069557
-1.92146146297455	-8.92686176300049	-4.39041471481323	0.155938476324081	0.447295665740967	-0.0742018669843674
-1.92315828800201	-8.92408752441406	-4.38366413116455	0.156153708696365	0.447444081306458	-0.0743032842874527
-1.92391991615295	-8.91884899139404	-4.38552570343018	0.156385719776154	0.447675436735153	-0.0742319673299789
-1.92621648311615	-8.91173839569092	-4.39193105697632	0.156680539250374	0.447788298130035	-0.0743019059300423
-1.92592895030975	-8.9157075881958	-4.39071559906006	0.156847149133682	0.44786536693573	-0.0743069648742676
-1.93204915523529	-8.91116046905518	-4.38942623138428	0.157068178057671	0.448057651519775	-0.0743526592850685
-1.93401873111725	-8.90501499176025	-4.3986668586731	0.157226547598839	0.448184907436371	-0.074399933218956
-1.93788397312164	-8.90291881561279	-4.39278364181519	0.157534956932068	0.448196113109589	-0.0744607150554657
-1.93980014324188	-8.9004020690918	-4.3947925567627	0.157535746693611	0.448352247476578	-0.0745346620678902
-1.9420850276947	-8.896409034729	-4.3923225402832	0.157774418592453	0.44838085770607	-0.0745928511023521
-1.94706189632416	-8.89035224914551	-4.39469623565674	0.157946243882179	0.448444664478302	-0.074641689658165
-1.95413565635681	-8.88936901092529	-4.40105056762695	0.158030152320862	0.448472380638123	-0.0747713148593903
-1.9563422203064	-8.88165378570557	-4.39596176147461	0.158157661557198	0.448550820350647	-0.0748193189501762
-1.95836770534515	-8.88040828704834	-4.39417362213135	0.158195450901985	0.448528707027435	-0.0749044641852379
-1.9665904045105	-8.87318229675293	-4.39905834197998	0.158217012882233	0.448488920927048	-0.0750143676996231
-1.96984887123108	-8.87332630157471	-4.39229440689087	0.158288240432739	0.448388159275055	-0.0750542432069778
-1.97059452533722	-8.86898136138916	-4.40076541900635	0.158214077353477	0.448403716087341	-0.0751572698354721
-1.97291076183319	-8.86258411407471	-4.39501047134399	0.158222064375877	0.448364645242691	-0.0752694308757782
-1.97827184200287	-8.86039352416992	-4.38728427886963	0.158157780766487	0.448239713907242	-0.0753039643168449
-1.98113119602203	-8.86332321166992	-4.38394212722778	0.15799705684185	0.448133647441864	-0.0753654912114143
-1.98397743701935	-8.85494804382324	-4.39198064804077	0.15786200761795	0.447968661785126	-0.0754467472434044
-1.98567092418671	-8.85106086730957	-4.38501501083374	0.157731786370277	0.44782343506813	-0.075551763176918
-1.98936939239502	-8.84848690032959	-4.37551689147949	0.157543480396271	0.447721481323242	-0.075604572892189
-1.99200677871704	-8.84694194793701	-4.37229776382446	0.157377704977989	0.447457760572433	-0.0756795331835747
-1.99219048023224	-8.84558296203613	-4.37292671203613	0.157111302018166	0.447275906801224	-0.0758067741990089
-1.99795436859131	-8.84397125244141	-4.37196779251099	0.15685610473156	0.446976602077484	-0.0758985802531242
-1.99817907810211	-8.83890056610107	-4.36496782302856	0.156643837690353	0.446757525205612	-0.0759901627898216
-1.9975038766861	-8.83608341217041	-4.3694896697998	0.156339600682259	0.446524620056152	-0.0761418417096138
-1.99850308895111	-8.83687019348145	-4.35859107971191	0.156007528305054	0.446300983428955	-0.0761997029185295
-2.00087785720825	-8.83781719207764	-4.35224723815918	0.155567914247513	0.446049332618713	-0.076393149793148
-2.00192332267761	-8.83671760559082	-4.34943199157715	0.155295640230179	0.4457126557827	-0.0764983519911766
-2.0110936164856	-8.83572769165039	-4.34514474868774	0.155001565814018	0.445475727319717	-0.076576255261898
-2.00660157203674	-8.83620071411133	-4.34611415863037	0.154537886381149	0.445158660411835	-0.076725922524929
-2.00609421730042	-8.83529663085938	-4.34254503250122	0.15415957570076	0.444910049438477	-0.0768138393759727
-2.00251913070679	-8.83190059661865	-4.33599710464478	0.153838694095612	0.444656848907471	-0.0769761726260185
-2.00366425514221	-8.83745002746582	-4.32713556289673	0.153383538126945	0.444335132837296	-0.0770900771021843
-2.00411939620972	-8.83850765228271	-4.32970094680786	0.152985468506813	0.444146543741226	-0.0771841257810593
-2.00311493873596	-8.83913993835449	-4.32083654403687	0.152684420347214	0.443826764822006	-0.0772675275802612
-2.00091481208801	-8.83914947509766	-4.31955623626709	0.152254238724709	0.443644881248474	-0.0773425921797752
-1.99991643428802	-8.8468542098999	-4.31529903411865	0.151755750179291	0.443378776311874	-0.0774202197790146
-1.99442136287689	-8.84595108032227	-4.31615781784058	0.151455253362656	0.443033695220947	-0.0775053426623344
-1.99722671508789	-8.84682750701904	-4.31630611419678	0.151147872209549	0.442887097597122	-0.077514685690403
-1.99485099315643	-8.84969043731689	-4.31214284896851	0.150768741965294	0.442673206329346	-0.0776792615652084
-1.98876750469208	-8.84927654266357	-4.30159616470337	0.150479719042778	0.442448318004608	-0.0777202770113945
-1.98638534545898	-8.84769821166992	-4.30193138122559	0.150161251425743	0.442339092493057	-0.0778006613254547
-1.98388004302979	-8.8538761138916	-4.2943434715271	0.149772718548775	0.442256480455399	-0.0778659805655479
-1.98028445243835	-8.85908508300781	-4.29826688766479	0.149483740329742	0.442135483026505	-0.0779652297496796
-1.97621166706085	-8.86086940765381	-4.29211473464966	0.149293333292007	0.442004263401031	-0.0779286697506905
-1.97080814838409	-8.86285400390625	-4.29419374465942	0.149088472127914	0.441892564296722	-0.0779732018709183
-1.97116231918335	-8.86755847930908	-4.28253316879272	0.148804157972336	0.441816061735153	-0.0779692530632019
-1.96578299999237	-8.8723258972168	-4.29049587249756	0.148717969655991	0.441721528768539	-0.078060120344162
-1.96463942527771	-8.87327766418457	-4.2902193069458	0.148471191525459	0.441779524087906	-0.0780193582177162
-1.96174621582031	-8.87402248382568	-4.29629039764404	0.14842027425766	0.44170942902565	-0.078085295855999
-1.95742464065552	-8.87474250793457	-4.29219484329224	0.148310080170631	0.441756546497345	-0.0781056433916092
-1.95197153091431	-8.87591075897217	-4.29795122146606	0.148294538259506	0.441872596740723	-0.07807307690382
-1.94672620296478	-8.87952041625977	-4.28953981399536	0.148253694176674	0.441926926374435	-0.0780473724007607
-1.94685363769531	-8.88437557220459	-4.29405450820923	0.148172408342361	0.441954344511032	-0.0780250951647758
-1.94127702713013	-8.8897647857666	-4.29339122772217	0.148215666413307	0.442093282938004	-0.0780121088027954
-1.93825387954712	-8.88783168792725	-4.30244064331055	0.14830356836319	0.442231565713882	-0.07796261459589
-1.93855667114258	-8.8932523727417	-4.30806255340576	0.148292303085327	0.442286133766174	-0.0779338926076889
-1.9344607591629	-8.89387989044189	-4.30579662322998	0.148487567901611	0.442439675331116	-0.0778570026159287
-1.93303942680359	-8.89239501953125	-4.30848026275635	0.148552075028419	0.442670494318008	-0.0777328386902809
-1.93138670921326	-8.89305114746094	-4.31309032440186	0.148736104369164	0.442792505025864	-0.0777063593268394
-1.92775797843933	-8.89669513702393	-4.31894254684448	0.148935303092003	0.443074822425842	-0.0776829421520233
-1.92366433143616	-8.89690113067627	-4.31596183776855	0.149108663201332	0.443240225315094	-0.077556774020195
-1.92625343799591	-8.89908027648926	-4.3267674446106	0.149331241846085	0.443449199199677	-0.0775792151689529
-1.91970360279083	-8.90057754516602	-4.32077169418335	0.149545386433601	0.443624347448349	-0.0774044841527939
-1.92256963253021	-8.90095138549805	-4.33163404464722	0.149804666638374	0.443922609090805	-0.0774386525154114
-1.92046082019806	-8.90054702758789	-4.33440399169922	0.15002153813839	0.444177240133286	-0.0772880539298058
-1.91719329357147	-8.90244960784912	-4.34120464324951	0.150242641568184	0.444422334432602	-0.0772982984781265
-1.91569113731384	-8.90268802642822	-4.33919954299927	0.150514215230942	0.444592088460922	-0.0772294774651527
-1.91230237483978	-8.90230369567871	-4.34615802764893	0.15095180273056	0.444910079240799	-0.0771930888295174
-1.90869724750519	-8.90403842926025	-4.34133815765381	0.151115521788597	0.445170283317566	-0.0771838426589966
-1.90804100036621	-8.91226673126221	-4.34839868545532	0.151348903775215	0.445452511310577	-0.0771742537617683
-1.90668523311615	-8.91196727752686	-4.34932088851929	0.151726692914963	0.445654541254044	-0.0771487951278687
-1.90734195709229	-8.91283702850342	-4.36420965194702	0.152004152536392	0.445939183235168	-0.0771194100379944
-1.90463304519653	-8.91224002838135	-4.3659610748291	0.152239188551903	0.446144908666611	-0.077154666185379
-1.90368521213531	-8.91102695465088	-4.35975456237793	0.152640357613564	0.446401923894882	-0.0770561844110489
-1.89912462234497	-8.91364860534668	-4.37155628204346	0.152887180447578	0.446655780076981	-0.0771088227629662
-1.8999902009964	-8.9135799407959	-4.37162399291992	0.153121128678322	0.446921765804291	-0.0770507678389549
-1.90074229240417	-8.91785335540771	-4.37064790725708	0.15337435901165	0.447094887495041	-0.0770434439182281
-1.89977848529816	-8.91650390625	-4.37631273269653	0.153751507401466	0.447344243526459	-0.0770453289151192
-1.9020768404007	-8.91421413421631	-4.38060855865479	0.153978139162064	0.447517484426498	-0.0769212767481804
-1.90092813968658	-8.91775894165039	-4.38600873947144	0.154175281524658	0.44773280620575	-0.0770680904388428
-1.89875614643097	-8.91510391235352	-4.38403034210205	0.154437765479088	0.447941154241562	-0.0769852250814438
-1.89909160137177	-8.91650104522705	-4.38659048080444	0.154712706804276	0.448083519935608	-0.0770037621259689
-1.89745390415192	-8.9186840057373	-4.38750028610229	0.154888287186623	0.448230117559433	-0.0769614726305008
-1.89993321895599	-8.92261028289795	-4.38664770126343	0.155083566904068	0.448376804590225	-0.0769332125782967
-1.90176248550415	-8.91721248626709	-4.39006900787354	0.155286937952042	0.448492228984833	-0.0769231840968132
-1.90242552757263	-8.91402912139893	-4.39216899871826	0.155393302440643	0.448577612638474	-0.076792910695076
-1.9012326002121	-8.91519546508789	-4.3973445892334	0.155522063374519	0.448813140392303	-0.0767755582928658
-1.9019433259964	-8.91604518890381	-4.39227819442749	0.15571591258049	0.448849260807037	-0.0767225548624992
-1.90250360965729	-8.91548728942871	-4.39941358566284	0.155768990516663	0.448867797851563	-0.0765779465436935
-1.90668630599976	-8.91181564331055	-4.39693975448608	0.155898079276085	0.448831558227539	-0.0765529647469521
-1.90469861030579	-8.9094877243042	-4.39219808578491	0.15604405105114	0.448961734771729	-0.0763899683952332
-1.90447843074799	-8.90565204620361	-4.39640760421753	0.15600723028183	0.449006766080856	-0.0763098523020744
-1.90493512153625	-8.90546131134033	-4.40000534057617	0.156088665127754	0.448974102735519	-0.0762200355529785
-1.90812349319458	-8.90508270263672	-4.39162492752075	0.156091302633286	0.448836952447891	-0.0760287865996361
-1.91056251525879	-8.90514945983887	-4.40001249313354	0.156025871634483	0.448805451393127	-0.0759602189064026
-1.90826451778412	-8.90009117126465	-4.39333486557007	0.155970484018326	0.448818027973175	-0.0758667141199112
-1.91045916080475	-8.89970588684082	-4.39313220977783	0.156029671430588	0.448690414428711	-0.0758358463644981
-1.91081511974335	-8.89587783813477	-4.39604425430298	0.155911609530449	0.448588937520981	-0.0757874995470047
-1.91157960891724	-8.89818382263184	-4.38349199295044	0.155900180339813	0.448517680168152	-0.075710117816925
-1.91110122203827	-8.89180946350098	-4.38152027130127	0.155698671936989	0.44830185174942	-0.0756846144795418
-1.91394412517548	-8.89677619934082	-4.37996768951416	0.155619591474533	0.448154032230377	-0.0756060555577278
-1.91291272640228	-8.8877124786377	-4.37944412231445	0.155493602156639	0.447901517152786	-0.0756097286939621
-1.91705942153931	-8.88626289367676	-4.38282299041748	0.155359029769897	0.44775003194809	-0.0754985362291336
-1.91635382175446	-8.88529682159424	-4.37371015548706	0.155202940106392	0.447671920061111	-0.0754729509353638
-1.91674721240997	-8.88412761688232	-4.37528562545776	0.155013233423233	0.44744136929512	-0.0754486843943596
-1.91604197025299	-8.8807487487793	-4.3704948425293	0.154908806085587	0.447182357311249	-0.0753598362207413
-1.91874933242798	-8.87995624542236	-4.36956071853638	0.154611080884933	0.4469975233078	-0.0753233209252357
-1.92152559757233	-8.87887573242188	-4.35582160949707	0.154419749975204	0.446696192026138	-0.0752171501517296
-1.92146420478821	-8.87515068054199	-4.3605899810791	0.154188871383667	0.446496099233627	-0.0751730799674988
-1.91868185997009	-8.8723669052124	-4.35402631759644	0.153966248035431	0.446351140737534	-0.0751192644238472
-1.91925096511841	-8.87088775634766	-4.35626554489136	0.153768911957741	0.446137189865112	-0.0751153603196144
-1.91971158981323	-8.87051582336426	-4.34985876083374	0.153547018766403	0.445951133966446	-0.0750803798437119
-1.92106866836548	-8.87032508850098	-4.34662389755249	0.153325513005257	0.445676922798157	-0.0750140994787216
-1.92152369022369	-8.86948299407959	-4.34852838516235	0.153011113405228	0.445550441741943	-0.0750147700309753
-1.91924774646759	-8.86797523498535	-4.34403657913208	0.152815908193588	0.445244163274765	-0.0750602781772614
-1.92040038108826	-8.86963653564453	-4.34439516067505	0.152595430612564	0.445100903511047	-0.0750012323260307
-1.91770231723785	-8.86831378936768	-4.34153127670288	0.152340486645699	0.444889783859253	-0.0750307738780975
-1.91615009307861	-8.87125492095947	-4.33575868606567	0.15205579996109	0.444786339998245	-0.0750676393508911
-1.91475439071655	-8.8731517791748	-4.33339405059814	0.151893615722656	0.444544404745102	-0.0751462578773499
-1.91783022880554	-8.87237644195557	-4.33395767211914	0.151672124862671	0.444410979747772	-0.075069360435009
-1.91712820529938	-8.87488079071045	-4.33329248428345	0.151514604687691	0.444341152906418	-0.0751755610108376
-1.91304981708527	-8.87532997131348	-4.33390855789185	0.151324450969696	0.444264322519302	-0.0752358883619308
-1.90763008594513	-8.87587547302246	-4.33065509796143	0.151112020015717	0.444164872169495	-0.07527906447649
-1.90439260005951	-8.88121509552002	-4.33114957809448	0.150892227888107	0.444119274616241	-0.0753442198038101
-1.90300512313843	-8.88688182830811	-4.32306289672852	0.150684759020805	0.443934381008148	-0.0753873586654663
-1.9014880657196	-8.88833141326904	-4.33174848556519	0.15066958963871	0.443917393684387	-0.0755015164613724
-1.90243232250214	-8.88704586029053	-4.32546854019165	0.150512307882309	0.443877458572388	-0.0755373612046242
-1.89802777767181	-8.89245700836182	-4.33184194564819	0.150365009903908	0.443802356719971	-0.0756190121173859
-1.89602339267731	-8.89448070526123	-4.32818937301636	0.150294423103333	0.443842083215714	-0.0756658241152763
-1.89146995544434	-8.89549255371094	-4.33534908294678	0.1502585709095	0.443894147872925	-0.0757422521710396
-1.89147746562958	-8.89480686187744	-4.32251977920532	0.150209903717041	0.443910121917725	-0.0757723301649094
-1.88794410228729	-8.90346813201904	-4.32470178604126	0.15011402964592	0.444049596786499	-0.0758045017719269
-1.88434982299805	-8.90703773498535	-4.33161497116089	0.150120228528976	0.444029688835144	-0.0758611112833023
-1.88480865955353	-8.90980052947998	-4.33795547485352	0.150128617882729	0.444199115037918	-0.0758622214198112
-1.88330805301666	-8.91126537322998	-4.33421230316162	0.150134280323982	0.444225132465363	-0.075952485203743
-1.88213753700256	-8.90964126586914	-4.33412456512451	0.150270074605942	0.444316118955612	-0.0759370103478432
-1.87659811973572	-8.91230773925781	-4.34634399414063	0.150255262851715	0.444425642490387	-0.0759605765342712
-1.87519872188568	-8.91317653656006	-4.34169960021973	0.150284215807915	0.444662600755692	-0.0760210081934929
-1.87257432937622	-8.91912078857422	-4.34714221954346	0.150371477007866	0.444741129875183	-0.0761016681790352
-1.87197017669678	-8.91823482513428	-4.34138774871826	0.15057547390461	0.444915652275085	-0.0761564448475838
-1.87483751773834	-8.92079257965088	-4.35054159164429	0.150668799877167	0.445053577423096	-0.0761429443955421
-1.87530195713043	-8.92498302459717	-4.34612703323364	0.150781840085983	0.445182055234909	-0.0762104541063309
-1.87147235870361	-8.92574501037598	-4.35234451293945	0.150871872901917	0.445316225290298	-0.0763180106878281
-1.87096977233887	-8.92359161376953	-4.35841798782349	0.15104903280735	0.445510864257813	-0.076426088809967
-1.87035799026489	-8.9262580871582	-4.35604190826416	0.151228085160255	0.445605427026749	-0.0765013173222542
-1.86822032928467	-8.92799282073975	-4.35471391677856	0.151343882083893	0.445773065090179	-0.0765805244445801
-1.86876666545868	-8.92962074279785	-4.35809850692749	0.151568830013275	0.445910602807999	-0.0766164138913155
-1.87014186382294	-8.93149089813232	-4.3667459487915	0.151753976941109	0.445990443229675	-0.0766135826706886
-1.87169027328491	-8.93126010894775	-4.36506414413452	0.15189416706562	0.446139484643936	-0.0767467692494392
-1.87085473537445	-8.92796802520752	-4.36769151687622	0.152136877179146	0.446208566427231	-0.0767534747719765
-1.87128520011902	-8.92665100097656	-4.36758852005005	0.152314022183418	0.446359992027283	-0.0767282918095589
-1.8690482378006	-8.92751312255859	-4.36894702911377	0.152389153838158	0.44653794169426	-0.0767502784729004
-1.87167096138	-8.92948627471924	-4.36946392059326	0.15256555378437	0.446539372205734	-0.0767587572336197
-1.87461161613464	-8.9275426864624	-4.36762285232544	0.152738809585571	0.446609795093536	-0.0767229869961739
-1.87862181663513	-8.92639064788818	-4.37490129470825	0.152881160378456	0.446675658226013	-0.0766642391681671
-1.87914621829987	-8.92250537872314	-4.37142944335938	0.153006091713905	0.446689397096634	-0.0766661763191223
-1.87920904159546	-8.92088222503662	-4.37542819976807	0.153112605214119	0.446676522493362	-0.0766837075352669
-1.87794613838196	-8.91517543792725	-4.37168264389038	0.153195038437843	0.446715384721756	-0.0766237154603004
-1.88400793075562	-8.91624927520752	-4.37536954879761	0.153289183974266	0.446722328662872	-0.0766838192939758
-1.88404774665833	-8.91277599334717	-4.36959457397461	0.153390765190125	0.44676873087883	-0.0765733197331429
-1.88544738292694	-8.9113941192627	-4.37113761901855	0.153518870472908	0.446699887514114	-0.0765062049031258
-1.88486790657043	-8.90842914581299	-4.36789608001709	0.153508692979813	0.446588695049286	-0.076424352824688
-1.8898001909256	-8.90780830383301	-4.36790084838867	0.153485059738159	0.446529090404511	-0.0763117671012878
-1.89086437225342	-8.90270328521729	-4.36969614028931	0.15348681807518	0.446433156728745	-0.0763022154569626
-1.89403140544891	-8.89891910552979	-4.36963987350464	0.153559282422066	0.446337014436722	-0.0761746764183044
-1.8969419002533	-8.89892864227295	-4.36718845367432	0.153463512659073	0.446255028247833	-0.0761822611093521
-1.89982128143311	-8.89343070983887	-4.36700773239136	0.153550952672958	0.446173787117004	-0.0760916396975517
-1.89835047721863	-8.88832664489746	-4.35869312286377	0.153426676988602	0.446022540330887	-0.0760893449187279
-1.8999547958374	-8.88796138763428	-4.35342502593994	0.153384551405907	0.445955544710159	-0.0760171487927437
-1.90288424491882	-8.88891315460205	-4.35675191879272	0.153217360377312	0.445749759674072	-0.0760691240429878
-1.90694463253021	-8.88431453704834	-4.34883069992065	0.153269574046135	0.445675402879715	-0.0760001987218857
-1.90936231613159	-8.88079929351807	-4.35520648956299	0.153130441904068	0.445406377315521	-0.0759984701871872
-1.90971505641937	-8.88150024414063	-4.34682941436768	0.153078719973564	0.445284008979797	-0.076003797352314
-1.91085398197174	-8.87741088867188	-4.34837198257446	0.152992725372314	0.445139586925507	-0.0760327279567719
-1.90806484222412	-8.87339401245117	-4.34584426879883	0.152797684073448	0.444976657629013	-0.0760866478085518
-1.91359758377075	-8.87558364868164	-4.34408521652222	0.152721673250198	0.444834619760513	-0.0761722922325134
-1.91719830036163	-8.87205219268799	-4.340172290802	0.15261772274971	0.444800555706024	-0.0761802867054939
-1.91947293281555	-8.87116527557373	-4.3356294631958	0.152552142739296	0.444575369358063	-0.0761631727218628
-1.91802930831909	-8.87058925628662	-4.33883619308472	0.152350872755051	0.444430083036423	-0.0762544274330139
-1.92333841323853	-8.87095546722412	-4.33491706848145	0.152278751134872	0.444304913282394	-0.0762961804866791
-1.92470264434814	-8.86709880828857	-4.33458614349365	0.152199923992157	0.444218069314957	-0.0763771235942841
-1.92339968681335	-8.86691188812256	-4.33392429351807	0.152073085308075	0.444077551364899	-0.0764110088348389
-1.92390239238739	-8.8697681427002	-4.3313102722168	0.151874139904976	0.444030851125717	-0.0765473693609238
-1.92525517940521	-8.87145709991455	-4.33168506622314	0.15181365609169	0.444009900093079	-0.0765821859240532
-1.92223823070526	-8.87150859832764	-4.32836008071899	0.151763305068016	0.44392654299736	-0.0766506195068359
-1.92692804336548	-8.87110042572021	-4.33444118499756	0.151697531342506	0.443815469741821	-0.0767972394824028
-1.9269722700119	-8.87145614624023	-4.32839250564575	0.151622444391251	0.443792909383774	-0.076805092394352
-1.92918586730957	-8.87367725372314	-4.33183193206787	0.151592388749123	0.443808257579803	-0.0768970996141434
-1.92993867397308	-8.87366104125977	-4.32497215270996	0.151531368494034	0.443816721439362	-0.0769370123744011
-1.92723059654236	-8.8749418258667	-4.33352470397949	0.151534363627434	0.443830132484436	-0.0770907029509544
-1.92771196365356	-8.87501621246338	-4.33355188369751	0.15151834487915	0.443869024515152	-0.0771358907222748
-1.92308247089386	-8.87559604644775	-4.33803272247314	0.151545152068138	0.443967014551163	-0.0772505551576614
-1.92534971237183	-8.87875843048096	-4.33548212051392	0.151469811797142	0.44399493932724	-0.0773878693580627
-1.9257869720459	-8.88072967529297	-4.33413362503052	0.151576653122902	0.444109439849854	-0.0774830654263496
-1.9259158372879	-8.8827075958252	-4.33332443237305	0.151583284139633	0.444167733192444	-0.0775540992617607
-1.92647051811218	-8.88635349273682	-4.33986377716064	0.151693448424339	0.444276094436646	-0.0776475965976715
-1.92813682556152	-8.88504886627197	-4.33700323104858	0.151682034134865	0.444297790527344	-0.0777652710676193
-1.92813801765442	-8.88722896575928	-4.34373760223389	0.151717633008957	0.444392681121826	-0.0778674781322479
-1.92573368549347	-8.88749313354492	-4.34258890151978	0.151793032884598	0.444522112607956	-0.0779198706150055
-1.9241795539856	-8.89053344726563	-4.34590673446655	0.15181028842926	0.444687992334366	-0.0780438110232353
-1.92445230484009	-8.89198017120361	-4.34299564361572	0.151893064379692	0.444762974977493	-0.0780875235795975
-1.92444086074829	-8.89297962188721	-4.35139179229736	0.151926070451736	0.444891899824142	-0.0781403332948685
-1.92661702632904	-8.8936243057251	-4.34812355041504	0.152032777667046	0.444886088371277	-0.0782224237918854
-1.92425560951233	-8.89443874359131	-4.34801530838013	0.152108609676361	0.444986522197723	-0.0782545506954193
-1.92624878883362	-8.89594554901123	-4.35175561904907	0.152175739407539	0.445142328739166	-0.0783573985099792
-1.92581701278687	-8.89542293548584	-4.35140466690063	0.152214050292969	0.445235759019852	-0.0783932581543922
-1.92599618434906	-8.89584445953369	-4.35572528839111	0.152350842952728	0.445297211408615	-0.0785203278064728
-1.9258599281311	-8.89909076690674	-4.35670280456543	0.152350187301636	0.445459842681885	-0.0785162523388863
-1.92577064037323	-8.89809036254883	-4.36039209365845	0.152470991015434	0.445437133312225	-0.0786269679665565
-1.92273569107056	-8.89846229553223	-4.34885120391846	0.152476444840431	0.445456027984619	-0.0786061882972717
-1.92514169216156	-8.90176582336426	-4.35169792175293	0.152583315968513	0.445568352937698	-0.0786768719553947
-1.92536771297455	-8.90106582641602	-4.35735511779785	0.152601569890976	0.445643156766891	-0.0787423029541969
-1.93161499500275	-8.89730930328369	-4.36004543304443	0.152633309364319	0.445671588182449	-0.0788388475775719
-1.92910885810852	-8.89590549468994	-4.36107158660889	0.152681812644005	0.445710808038712	-0.0788991749286652
-1.92809295654297	-8.8985710144043	-4.35995006561279	0.15272481739521	0.445733904838562	-0.0788574889302254
-1.92530035972595	-8.89736843109131	-4.35696220397949	0.152726233005524	0.445720881223679	-0.0789829939603806
-1.92872607707977	-8.89946174621582	-4.35642290115356	0.152710884809494	0.445661067962646	-0.0789638683199883
-1.92794752120972	-8.8993673324585	-4.35835981369019	0.152795702219009	0.445659428834915	-0.0790759325027466
-1.93309724330902	-8.89998054504395	-4.3595814704895	0.152806580066681	0.445698887109756	-0.0790895596146584
-1.93181812763214	-8.89841175079346	-4.36037397384644	0.152823969721794	0.445611983537674	-0.0791487768292427
-1.93282234668732	-8.89863014221191	-4.35825538635254	0.152761608362198	0.44562491774559	-0.0792254507541656
-1.92940664291382	-8.8965425491333	-4.35573625564575	0.152759164571762	0.44564762711525	-0.0792009904980659
-1.93118703365326	-8.8971529006958	-4.36029291152954	0.152704536914825	0.445600092411041	-0.0793119296431541
-1.9315173625946	-8.89678001403809	-4.34931659698486	0.152738213539124	0.445518732070923	-0.0792224779725075
-1.93507146835327	-8.89553356170654	-4.35661506652832	0.152697682380676	0.445501089096069	-0.0792886763811111
-1.93206512928009	-8.89247131347656	-4.35635995864868	0.152619317173958	0.445447266101837	-0.0792243331670761
-1.9342086315155	-8.89509963989258	-4.3593955039978	0.152596309781075	0.445428669452667	-0.0793306529521942
-1.93554496765137	-8.89317035675049	-4.35577774047852	0.15260137617588	0.445418834686279	-0.0793288126587868
-1.93372762203217	-8.89326095581055	-4.35449409484863	0.152640253305435	0.445382118225098	-0.0792791917920113
-1.93147385120392	-8.89341354370117	-4.35191774368286	0.152535259723663	0.445277392864227	-0.0793063640594482
-1.93296039104462	-8.89954376220703	-4.34970331192017	0.152405127882957	0.445279002189636	-0.0792677029967308
-1.93083119392395	-8.89707565307617	-4.3471360206604	0.152419880032539	0.445287376642227	-0.079370528459549
-1.93227350711823	-8.89548778533936	-4.35759353637695	0.152458637952805	0.445117294788361	-0.0792926922440529
-1.9313280582428	-8.89652252197266	-4.35159397125244	0.152417883276939	0.445218026638031	-0.0793324261903763
-1.93024444580078	-8.8951530456543	-4.35262060165405	0.152379602193832	0.445194572210312	-0.0792891383171082
-1.92725622653961	-8.89761734008789	-4.35009860992432	0.152364984154701	0.445124715566635	-0.0793278142809868
-1.92574107646942	-8.89604091644287	-4.35208225250244	0.152318105101585	0.445085614919662	-0.0793605372309685
-1.92488074302673	-8.90200042724609	-4.35168600082397	0.15231291949749	0.445104092359543	-0.0792951211333275
-1.92668640613556	-8.90100288391113	-4.3537859916687	0.152344077825546	0.445086717605591	-0.0792467594146729
-1.9238737821579	-8.90128326416016	-4.35467720031738	0.152262523770332	0.44511291384697	-0.0791365578770638
-1.92494487762451	-8.90254783630371	-4.35543203353882	0.152365013957024	0.44517794251442	-0.0791969522833824
-1.92276537418365	-8.90384864807129	-4.34915828704834	0.152377665042877	0.44528916478157	-0.0791431441903114
-1.91659903526306	-8.90509223937988	-4.35753870010376	0.152432590723038	0.445290148258209	-0.079084224998951
-1.91490852832794	-8.90847206115723	-4.34585094451904	0.152401134371758	0.445312857627869	-0.0790293142199516
-1.91666209697723	-8.9118595123291	-4.35792589187622	0.152453437447548	0.44541135430336	-0.0789799690246582
-1.91206657886505	-8.91223335266113	-4.35496282577515	0.152504175901413	0.445440083742142	-0.0789287239313126
-1.91128313541412	-8.90963840484619	-4.3628511428833	0.152658954262733	0.445511311292648	-0.0787660032510757
-1.91227245330811	-8.91197204589844	-4.3652081489563	0.152687728404999	0.445689290761948	-0.0788179636001587
-1.91012609004974	-8.91396331787109	-4.36255836486816	0.152804583311081	0.445717722177505	-0.0786816328763962
-1.90191125869751	-8.91402530670166	-4.36922311782837	0.152797609567642	0.445753842592239	-0.0786276236176491
-1.89979565143585	-8.91785717010498	-4.3630633354187	0.152823373675346	0.445968180894852	-0.0785373076796532
-1.89673519134521	-8.92254447937012	-4.36629056930542	0.152961060404778	0.446010202169418	-0.0784951224923134
-1.89802896976471	-8.92337417602539	-4.36931037902832	0.153036430478096	0.446153998374939	-0.0783394351601601
-1.896688580513	-8.92320156097412	-4.3730640411377	0.153149515390396	0.446307957172394	-0.0781882926821709
-1.89483821392059	-8.92597675323486	-4.36890172958374	0.153297305107117	0.446390122175217	-0.0782104805111885
-1.89407336711884	-8.92287540435791	-4.37494421005249	0.153350293636322	0.446593314409256	-0.0780217424035072
-1.88558316230774	-8.92467498779297	-4.38048410415649	0.153503715991974	0.446685314178467	-0.0780141726136208
-1.88550293445587	-8.93096733093262	-4.37078857421875	0.1535275131464	0.446757137775421	-0.0778708159923553
-1.884596824646	-8.93100261688232	-4.37549257278442	0.153651401400566	0.446904957294464	-0.0777965560555458
-1.88552117347717	-8.92940139770508	-4.38160371780396	0.153779745101929	0.447026520967484	-0.0776393041014671
-1.88604319095612	-8.93179416656494	-4.38539266586304	0.15392504632473	0.447173357009888	-0.0775499120354652
-1.88210535049438	-8.92683887481689	-4.39025688171387	0.154048025608063	0.44721531867981	-0.0774854049086571
-1.88445281982422	-8.92899131774902	-4.38465452194214	0.154085174202919	0.447455912828445	-0.0773478895425797
-1.87930572032928	-8.92925930023193	-4.387122631073	0.154242992401123	0.447508633136749	-0.0772875994443893
-1.88232862949371	-8.93325138092041	-4.38087129592896	0.154280886054039	0.447570234537125	-0.0771504491567612
-1.88295841217041	-8.93023586273193	-4.38477325439453	0.154419377446175	0.447676181793213	-0.0770789980888367
-1.88177049160004	-8.92741203308105	-4.39526700973511	0.154541552066803	0.447729796171188	-0.0769560858607292
-1.88262212276459	-8.92770099639893	-4.38795852661133	0.154639765620232	0.447922348976135	-0.076901763677597
-1.88479626178741	-8.92953586578369	-4.3931188583374	0.154597342014313	0.447977095842361	-0.0768383890390396
-1.88661289215088	-8.92516613006592	-4.39018583297729	0.154795795679092	0.448076635599136	-0.0767260268330574
-1.88883328437805	-8.9238452911377	-4.38960027694702	0.154850617051125	0.448099374771118	-0.0765709951519966
-1.8889285326004	-8.92255592346191	-4.39371681213379	0.15488176047802	0.448144406080246	-0.0765811800956726
-1.89115417003632	-8.91955947875977	-4.39642095565796	0.154917970299721	0.448172152042389	-0.0764809623360634
-1.89094793796539	-8.91388607025146	-4.39792680740356	0.155092313885689	0.448172509670258	-0.0764573961496353
-1.89281141757965	-8.91590213775635	-4.39104795455933	0.154954254627228	0.44818377494812	-0.0764055028557777
-1.89521157741547	-8.91741847991943	-4.3968939781189	0.154997006058693	0.448139101266861	-0.0763022974133492
-1.89707279205322	-8.91208457946777	-4.39499616622925	0.154989749193192	0.448234051465988	-0.076288528740406
-1.89974009990692	-8.90670680999756	-4.39693403244019	0.15501856803894	0.448130190372467	-0.0762179046869278
-1.90169250965118	-8.90507125854492	-4.38960075378418	0.15495777130127	0.44817590713501	-0.07621680945158
-1.90519845485687	-8.9034595489502	-4.386962890625	0.15492308139801	0.448108613491058	-0.0761920064687729
-1.90713477134705	-8.9007625579834	-4.39444828033447	0.154884278774261	0.448065549135208	-0.0761936828494072
-1.91216588020325	-8.90088748931885	-4.38155460357666	0.154819577932358	0.447907000780106	-0.0762257799506187
-1.91493785381317	-8.89615631103516	-4.38067293167114	0.154743492603302	0.44784888625145	-0.0762139037251472
-1.91435825824738	-8.89290714263916	-4.38718271255493	0.154703885316849	0.447726517915726	-0.07624501734972
-1.91683793067932	-8.89104175567627	-4.37696123123169	0.154568448662758	0.447648048400879	-0.0763638615608215
-1.91986346244812	-8.88800621032715	-4.3784122467041	0.154453009366989	0.447536200284958	-0.0763803496956825
-1.9211094379425	-8.88724040985107	-4.38067388534546	0.154361560940742	0.44738632440567	-0.076351210474968
-1.92470633983612	-8.88459300994873	-4.36959886550903	0.154183492064476	0.447255194187164	-0.0763254687190056
-1.92486977577209	-8.8839225769043	-4.37458467483521	0.154098853468895	0.447175323963165	-0.0764172598719597
-1.9267737865448	-8.877121925354	-4.36630630493164	0.153909265995026	0.447076112031937	-0.0763391181826591
-1.93009269237518	-8.8804931640625	-4.36339426040649	0.153851196169853	0.446884125471115	-0.0763319879770279
-1.93149960041046	-8.87753200531006	-4.36794137954712	0.153600975871086	0.446725279092789	-0.0763268694281578
-1.93315720558167	-8.87343978881836	-4.3582968711853	0.153459906578064	0.446612596511841	-0.0763554945588112
-1.93304252624512	-8.87310600280762	-4.35822343826294	0.153308361768723	0.446460276842117	-0.0762007832527161
-1.93075776100159	-8.86977481842041	-4.35884809494019	0.153149783611298	0.446305483579636	-0.0762021541595459
-1.93093919754028	-8.86984920501709	-4.3580174446106	0.152979731559753	0.446207314729691	-0.0761563703417778
-1.93184638023376	-8.87186050415039	-4.35393762588501	0.152781799435616	0.446009248495102	-0.0761188864707947
-1.93920385837555	-8.86902141571045	-4.353600025177	0.152768403291702	0.445898205041885	-0.0760538280010223
-1.93510735034943	-8.87075614929199	-4.348792552948	0.152599215507507	0.445791870355606	-0.0760540515184402
-1.93737232685089	-8.87006282806396	-4.34933662414551	0.152439177036285	0.445776998996735	-0.0760989487171173
-1.93328368663788	-8.87082386016846	-4.34473419189453	0.152300029993057	0.445663779973984	-0.076056070625782
-1.93600869178772	-8.87173748016357	-4.3502254486084	0.152263879776001	0.445536226034164	-0.0760492011904716
-1.93623518943787	-8.87574291229248	-4.34641551971436	0.152113705873489	0.445554494857788	-0.0760738998651505
-1.93524014949799	-8.86951541900635	-4.34605836868286	0.152090728282928	0.445402771234512	-0.0760264694690704
-1.93129801750183	-8.87148761749268	-4.35160398483276	0.151995405554771	0.445436030626297	-0.0760666951537132
-1.93283104896545	-8.87291431427002	-4.34408044815063	0.152046322822571	0.445431351661682	-0.0760403499007225
-1.93140864372253	-8.87668991088867	-4.34986162185669	0.15190289914608	0.445493400096893	-0.0760171487927437
[truncated: 23,731 more rows]
