# Supplementary material for: Identification of Haptic Based Guiding Using Hard Reins
Source: PLoS One. 2015 Jul 22;10(7):e0132020. doi: 10.1371/journal.pone.0132020 (PMC4511788; doi:10.1371/journal.pone.0132020)
Supplement: S5 File — (ZIP) [file pone.0132020.s005.zip › Exp2_ForceData1/Subject4/path1/T10.csv]

Force X (N)	Force Y (N)	Force Z (N)	Torque X (N-m)	Torque Y (N-m)	Torque Z (N-m)	Frequency = 10000	Averaging Level = 16	F/T Serial Number = FT11772	Time Started = 05/12/2012 11:52:58
-0.647693753242493	0.720724165439606	-0.573379516601563	-0.0344036966562271	0.047328170388937	0.0617491863667965
-0.651679456233978	0.729225397109985	-0.560685396194458	-0.0345272719860077	0.0471034906804562	0.0618298426270485
-0.636522829532623	0.725493371486664	-0.580111443996429	-0.0344382077455521	0.0471094511449337	0.0618692003190517
-0.636104166507721	0.725127398967743	-0.572872340679169	-0.0341866500675678	0.0469938106834888	0.0618593841791153
-0.647144854068756	0.721100568771362	-0.566638231277466	-0.034302119165659	0.0468268841505051	0.0619902424514294
-0.646291255950928	0.733146846294403	-0.557397544384003	-0.0342799164354801	0.0466817580163479	0.0622385926544666
-0.638466238975525	0.73064512014389	-0.57916933298111	-0.0339295566082001	0.0465173050761223	0.0622526407241821
-0.64609432220459	0.72580099105835	-0.56068742275238	-0.0338995940983295	0.0464375466108322	0.0623686090111732
-0.650833129882813	0.73190838098526	-0.5594242811203	-0.0339735746383667	0.04615518450737	0.0625474229454994
-0.638156294822693	0.738178968429565	-0.573508441448212	-0.0338494032621384	0.0461684875190258	0.0627178102731705
-0.643612861633301	0.734502136707306	-0.564244568347931	-0.0336452014744282	0.0459520034492016	0.062827505171299
-0.652276456356049	0.732310473918915	-0.553840756416321	-0.0338151343166828	0.045776292681694	0.0630581304430962
-0.644059419631958	0.741051614284515	-0.565333664417267	-0.033455453813076	0.0457325465977192	0.0632316842675209
-0.649994552135468	0.739431262016296	-0.562271177768707	-0.0333890095353127	0.0454505570232868	0.0632843002676964
-0.655703246593475	0.735260128974915	-0.545196354389191	-0.0337084047496319	0.0453517064452171	0.063606783747673
-0.642538368701935	0.745455741882324	-0.560468852519989	-0.03348283842206	0.045152809470892	0.0636729300022125
-0.643058300018311	0.73568332195282	-0.562634527683258	-0.0333700217306614	0.0450772307813168	0.0637676864862442
-0.655495464801788	0.741402268409729	-0.543849170207977	-0.0334616787731647	0.0448915250599384	0.0639828070998192
-0.647206842899323	0.746623873710632	-0.553182899951935	-0.033342644572258	0.0446810387074947	0.0641536936163902
-0.64837110042572	0.745922267436981	-0.557773888111115	-0.0330765396356583	0.0446301437914371	0.0642421096563339
-0.65312647819519	0.746213614940643	-0.545493543148041	-0.0331163890659809	0.0443505756556988	0.064275249838829
-0.656767129898071	0.749602437019348	-0.541309893131256	-0.0332633890211582	0.0444146655499935	0.0644372850656509
-0.641866326332092	0.758832037448883	-0.562675356864929	-0.0330233909189701	0.04427570104599	0.0644286423921585
-0.653043985366821	0.748210430145264	-0.554569482803345	-0.0329755507409573	0.044322956353426	0.0645033940672874
-0.664592862129211	0.750138223171234	-0.539998650550842	-0.0330891199409962	0.0441018380224705	0.0645459145307541
-0.664410591125488	0.751555144786835	-0.538714706897736	-0.0332063958048821	0.0441769734025002	0.0646466836333275
-0.652937710285187	0.761351406574249	-0.55242520570755	-0.0329931750893593	0.0440669767558575	0.064547672867775
-0.661382496356964	0.753875494003296	-0.548858225345612	-0.0328164137899876	0.0440654307603836	0.064585879445076
-0.671871185302734	0.755204439163208	-0.537808835506439	-0.0331396237015724	0.0440009534358978	0.0645572021603584
-0.661077857017517	0.757542490959167	-0.551199972629547	-0.0331948883831501	0.043922558426857	0.0645820945501328
-0.6579669713974	0.755642473697662	-0.548481345176697	-0.0329889319837093	0.0440679937601089	0.0644890516996384
-0.668778598308563	0.750175654888153	-0.5442214012146	-0.0331021808087826	0.0439652763307095	0.0643851533532143
-0.674047291278839	0.756031692028046	-0.538803279399872	-0.0332687981426716	0.0440335050225258	0.0645107924938202
-0.661409974098206	0.760214984416962	-0.556799054145813	-0.0330264568328857	0.0439740046858788	0.064353458583355
-0.667782843112946	0.750840306282043	-0.550264656543732	-0.0331391580402851	0.0439999625086784	0.0643327683210373
-0.674154043197632	0.759860813617706	-0.531888067722321	-0.0333220437169075	0.0439233519136906	0.0642570406198502
-0.660728693008423	0.761531174182892	-0.553911566734314	-0.0331833995878696	0.04409459233284	0.064168818295002
-0.666004598140717	0.755777418613434	-0.550594031810761	-0.0331493057310581	0.0441800504922867	0.0641264691948891
-0.672653794288635	0.75133740901947	-0.537819147109985	-0.033414714038372	0.0441681705415249	0.0641017183661461
-0.672400414943695	0.757992804050446	-0.541703581809998	-0.0335102863609791	0.0442584566771984	0.0640928894281387
-0.663179457187653	0.759885370731354	-0.550654411315918	-0.0332215093076229	0.0442533083260059	0.0639364048838615
-0.678738176822662	0.749689102172852	-0.543672442436218	-0.0335569642484188	0.0443442985415459	0.0639974251389503
-0.673697412014008	0.758086144924164	-0.540590465068817	-0.0337696895003319	0.0442890748381615	0.063931904733181
-0.660096943378448	0.753232717514038	-0.55517190694809	-0.0336547195911407	0.0444873869419098	0.0638676881790161
-0.668376266956329	0.749540746212006	-0.541650116443634	-0.0336628034710884	0.0444748625159264	0.0637545511126518
-0.672906577587128	0.753545641899109	-0.539966225624084	-0.0339685492217541	0.0444733686745167	0.0637001991271973
-0.664568305015564	0.758919417858124	-0.548484206199646	-0.0337979458272457	0.0446159429848194	0.0636543408036232
-0.663776338100433	0.751324415206909	-0.553429365158081	-0.0337160900235176	0.0446032583713531	0.0634253025054932
-0.672742486000061	0.746229290962219	-0.532889485359192	-0.0340316854417324	0.0447874628007412	0.0633524879813194
-0.661915004253387	0.758519649505615	-0.547166049480438	-0.0340740606188774	0.0447490438818932	0.0631554126739502
-0.655671715736389	0.750212013721466	-0.56111741065979	-0.0340882875025272	0.04501061886549	0.0630239918828011
-0.666683077812195	0.745202243328094	-0.541632950305939	-0.034173246473074	0.0449838005006313	0.0627901926636696
-0.667370140552521	0.743133664131165	-0.540566742420197	-0.0344448499381542	0.0451100021600723	0.0627167820930481
-0.656395852565765	0.74815434217453	-0.54722386598587	-0.0342814475297928	0.0452046617865562	0.062475360929966
-0.660459339618683	0.739137887954712	-0.555569171905518	-0.0343549363315105	0.0452569387853146	0.0622451230883598
-0.671540319919586	0.738281071186066	-0.538426697254181	-0.0346981547772884	0.0453323945403099	0.0620549060404301
-0.6561039686203	0.739878833293915	-0.554167151451111	-0.0347398109734058	0.0453483946621418	0.0619489438831806
-0.651984572410584	0.733679115772247	-0.554575264453888	-0.034649945795536	0.0455314964056015	0.0617872253060341
-0.662852883338928	0.731610774993896	-0.543388545513153	-0.0349106751382351	0.0454510636627674	0.0615204982459545
-0.657058954238892	0.734829843044281	-0.549469947814941	-0.0349697954952717	0.0455587655305862	0.0615013763308525
-0.652429461479187	0.735315978527069	-0.555054008960724	-0.0348187275230885	0.0456398278474808	0.0612926185131073
-0.661678493022919	0.728611409664154	-0.544741034507751	-0.0350533872842789	0.0456258952617645	0.0611421428620815
-0.654749512672424	0.73564213514328	-0.549181163311005	-0.0352062694728374	0.0458312891423702	0.0610549561679363
-0.648808479309082	0.733132302761078	-0.556229531764984	-0.0351079814136028	0.0457943640649319	0.0608266927301884
-0.664130806922913	0.721146106719971	-0.545563876628876	-0.0353687629103661	0.0458903759717941	0.0607815459370613
-0.657425165176392	0.736187517642975	-0.543949365615845	-0.0353821404278278	0.0458788275718689	0.0606411918997765
-0.64820808172226	0.728871047496796	-0.561649560928345	-0.0352085642516613	0.045985359698534	0.0604478679597378
-0.663097023963928	0.721083104610443	-0.54193514585495	-0.0354982540011406	0.045975960791111	0.0603439882397652
-0.654771745204926	0.72731876373291	-0.545924186706543	-0.0357731059193611	0.0459029488265514	0.060235757380724
-0.644416153430939	0.721625089645386	-0.552632868289948	-0.0356276780366898	0.0460359826683998	0.0601183921098709
-0.65239405632019	0.720160365104675	-0.54740834236145	-0.0356267243623734	0.0459597110748291	0.0599225386977196
-0.658205687999725	0.718898713588715	-0.53984135389328	-0.0359841659665108	0.0459511168301106	0.0600004345178604
-0.648128986358643	0.728202342987061	-0.551226258277893	-0.0358100011944771	0.0459627285599709	0.0599820166826248
-0.648633480072021	0.718438386917114	-0.557688176631927	-0.0357754677534103	0.0459564551711082	0.0598307512700558
-0.658357322216034	0.718644320964813	-0.529254794120789	-0.0360745303332806	0.0458766408264637	0.0598556138575077
-0.64114648103714	0.73043429851532	-0.55689138174057	-0.0359813645482063	0.0458174198865891	0.0597422569990158
-0.650717318058014	0.717006504535675	-0.549964666366577	-0.0359991639852524	0.0459718853235245	0.0598182640969753
-0.657820880413055	0.721983194351196	-0.534745633602142	-0.0362665764987469	0.0458283983170986	0.0598418079316616
-0.645094215869904	0.724047958850861	-0.550354957580566	-0.0360757410526276	0.045898362994194	0.0597971715033054
-0.652683615684509	0.717895448207855	-0.541691601276398	-0.03618174046278	0.0458554290235043	0.0598162971436977
-0.656392514705658	0.720618963241577	-0.537437736988068	-0.036410141736269	0.045603059232235	0.0598436184227467
-0.642111361026764	0.723364651203156	-0.547646701335907	-0.0363189056515694	0.045669499784708	0.0599705912172794
-0.644806265830994	0.720879733562469	-0.538501024246216	-0.036316093057394	0.0455800518393517	0.0598772764205933
-0.653712689876556	0.720120370388031	-0.53498637676239	-0.0366071425378323	0.0454562231898308	0.0600012578070164
-0.643693089485168	0.730700254440308	-0.5375697016716	-0.0365157946944237	0.0453754924237728	0.0601512789726257
-0.640533089637756	0.724312782287598	-0.547634959220886	-0.036365058273077	0.0451724827289581	0.0600519590079784
-0.652642786502838	0.723316967487335	-0.524781107902527	-0.0366663634777069	0.0451760962605476	0.0601778402924538
-0.641722619533539	0.736468315124512	-0.538763403892517	-0.0365714877843857	0.0450965836644173	0.0601574629545212
-0.644542813301086	0.725060760974884	-0.543235838413239	-0.0365716405212879	0.0451258569955826	0.0601492300629616
-0.657127380371094	0.723257482051849	-0.519386887550354	-0.0368888229131699	0.0449991188943386	0.0602074861526489
-0.642581045627594	0.732667446136475	-0.537784516811371	-0.0366843342781067	0.0448239855468273	0.0601556412875652
-0.648503541946411	0.724083423614502	-0.535577058792114	-0.036655455827713	0.044888574630022	0.0602045133709908
-0.657811284065247	0.728634357452393	-0.526976406574249	-0.0369110815227032	0.0446463488042355	0.0602314360439777
-0.641403198242188	0.726397335529327	-0.539489269256592	-0.0369089506566525	0.0446563996374607	0.0602979622781277
-0.644720613956451	0.723133265972137	-0.529072344303131	-0.036784790456295	0.0445733815431595	0.0602593310177326
-0.652023315429688	0.726604163646698	-0.528744995594025	-0.0369951166212559	0.0443880297243595	0.0603717267513275
-0.641301155090332	0.731865882873535	-0.535124242305756	-0.0368264615535736	0.0443484038114548	0.0605461448431015
-0.643525660037994	0.730491280555725	-0.530994415283203	-0.036704245954752	0.0442035794258118	0.0604885071516037
-0.650851249694824	0.726868748664856	-0.522448360919952	-0.036962766200304	0.0441264323890209	0.0606925413012505
-0.638381898403168	0.739799916744232	-0.535688161849976	-0.0368398316204548	0.0441954210400581	0.0607641562819481
-0.642028152942657	0.730557024478912	-0.53197056055069	-0.0367738641798496	0.0440506860613823	0.0608957633376122
-0.64939945936203	0.729967832565308	-0.517200529575348	-0.0370533242821693	0.0441035106778145	0.0611247643828392
-0.636176288127899	0.738940238952637	-0.525685012340546	-0.0368322245776653	0.0439324006438255	0.0611196793615818
-0.64234185218811	0.730645000934601	-0.529411673545837	-0.0367886498570442	0.0439610444009304	0.0612311623990536
-0.648104786872864	0.734462738037109	-0.516929090023041	-0.0371294990181923	0.0438734330236912	0.0613996274769306
-0.627966284751892	0.737041771411896	-0.531960666179657	-0.0369342379271984	0.0437402538955212	0.0614265687763691
-0.635586202144623	0.728218793869019	-0.521931171417236	-0.0370429120957851	0.0437497720122337	0.0614631958305836
-0.63794869184494	0.740434646606445	-0.517326235771179	-0.0371318310499191	0.0436547212302685	0.0616501569747925
-0.627377808094025	0.736022531986237	-0.534391105175018	-0.0369259566068649	0.0436031296849251	0.0615531131625175
-0.639051616191864	0.731421053409576	-0.514831125736237	-0.0369641967117786	0.0436076410114765	0.0615762658417225
-0.634962141513824	0.736650466918945	-0.513559103012085	-0.0371528603136539	0.0434486083686352	0.0615786723792553
-0.626052558422089	0.740564048290253	-0.527046382427216	-0.0370415821671486	0.0435752682387829	0.0616130940616131
-0.629397213459015	0.734418213367462	-0.525522291660309	-0.0370125658810139	0.043504923582077	0.0615409687161446
-0.639951050281525	0.728854477405548	-0.510886311531067	-0.0372882075607777	0.0435094460844994	0.0615674182772636
-0.624070107936859	0.741495847702026	-0.521771311759949	-0.0370676219463348	0.0434978380799294	0.0615832209587097
-0.62500923871994	0.730955243110657	-0.531144022941589	-0.0370490178465843	0.0434916876256466	0.0614701434969902
-0.637413799762726	0.729651033878326	-0.511953771114349	-0.0374191030859947	0.0434629321098328	0.0615254081785679
-0.619618654251099	0.733114659786224	-0.528029561042786	-0.0373625867068768	0.0434200204908848	0.0614505149424076
-0.617644309997559	0.727082371711731	-0.527064740657806	-0.0372515171766281	0.0435325875878334	0.0613643117249012
-0.627927243709564	0.723349630832672	-0.512297093868256	-0.0374592170119286	0.0433940403163433	0.0612499788403511
-0.620036125183105	0.728558897972107	-0.52346795797348	-0.0375197120010853	0.0434708073735237	0.0613222010433674
-0.612935245037079	0.726911246776581	-0.528005957603455	-0.0373075976967812	0.043487686663866	0.0611433498561382
-0.622586846351624	0.719016015529633	-0.518125772476196	-0.0375546738505363	0.0434514582157135	0.0609628669917583
-0.618725478649139	0.724055349826813	-0.51691871881485	-0.0377100333571434	0.0435422100126743	0.0608955770730972
-0.605038225650787	0.722937643527985	-0.531962394714355	-0.0374956093728542	0.0435669049620628	0.060608983039856
-0.619907975196838	0.709412515163422	-0.515974462032318	-0.0376488231122494	0.0436439104378223	0.0606030859053135
-0.616120874881744	0.71992152929306	-0.514203548431396	-0.037789911031723	0.043661467730999	0.0603995844721794
-0.608614802360535	0.711345732212067	-0.52806830406189	-0.0376200750470161	0.043802797794342	0.0601503290235996
-0.619069993495941	0.70432710647583	-0.512046337127686	-0.0379104800522327	0.0437910780310631	0.0600608326494694
-0.606686770915985	0.707417488098145	-0.518309831619263	-0.0380098074674606	0.0436666123569012	0.0598019324243069
-0.597809016704559	0.696897745132446	-0.531352698802948	-0.0379954650998116	0.0439345948398113	0.0595590323209763
-0.607656717300415	0.693154513835907	-0.519701600074768	-0.0381554290652275	0.0438504740595818	0.0593784153461456
-0.595278859138489	0.695175468921661	-0.528532683849335	-0.0381640568375587	0.0438910908997059	0.0591424070298672
-0.597413122653961	0.686379253864288	-0.525696098804474	-0.0380797311663628	0.04404591396451	0.0589039996266365
-0.604392886161804	0.685796618461609	-0.51333075761795	-0.0383250303566456	0.0439583621919155	0.0586284175515175
-0.589522898197174	0.685446739196777	-0.537859201431274	-0.0382820889353752	0.0441742278635502	0.0583345331251621
-0.596435189247131	0.67659592628479	-0.52996039390564	-0.0382687896490097	0.0442991703748703	0.0581108815968037
-0.595182597637177	0.674709677696228	-0.515426814556122	-0.0385341793298721	0.0442721545696259	0.0579078570008278
-0.589136481285095	0.670085251331329	-0.53600138425827	-0.0383209884166718	0.044461328536272	0.0576594285666943
-0.597206771373749	0.662573099136353	-0.525299727916718	-0.0385975539684296	0.0444441623985767	0.0574510060250759
-0.580166816711426	0.666138648986816	-0.535431623458862	-0.0385934673249722	0.0445008352398872	0.0572823956608772
-0.584523737430573	0.653026700019836	-0.533224821090698	-0.0386721789836884	0.0446754917502403	0.0570239163935184
-0.586289346218109	0.659693121910095	-0.523866236209869	-0.0387418307363987	0.0446542389690876	0.057008970528841
-0.573266863822937	0.655580639839172	-0.540665566921234	-0.0385742969810963	0.0447680354118347	0.0567636042833328
-0.583793878555298	0.648880958557129	-0.524229109287262	-0.0388301499187946	0.0448585040867329	0.0566755384206772
-0.570041477680206	0.654435515403748	-0.545089244842529	-0.038674533367157	0.0451261512935162	0.0565470531582832
-0.581594109535217	0.645323097705841	-0.533723294734955	-0.038777731359005	0.0450994707643986	0.0564164593815804
-0.573287308216095	0.64830607175827	-0.542929112911224	-0.0387822613120079	0.0452862605452538	0.0563443824648857
-0.578041076660156	0.638755142688751	-0.539636135101318	-0.0387209840118885	0.0454085804522038	0.0562486052513123
-0.577586472034454	0.642067193984985	-0.534833967685699	-0.0390142910182476	0.0453569144010544	0.0561822019517422
-0.56231963634491	0.635208964347839	-0.549243450164795	-0.0388174019753933	0.045670323073864	0.0561139211058617
-0.573937892913818	0.632122695446014	-0.529919266700745	-0.0388965606689453	0.0456995703279972	0.0561084821820259
-0.564357697963715	0.638428747653961	-0.542366147041321	-0.0389092229306698	0.0457083806395531	0.0560929886996746
-0.558427333831787	0.63075578212738	-0.551081120967865	-0.0387208387255669	0.0459064319729805	0.0560251995921135
-0.567508578300476	0.631560444831848	-0.533493518829346	-0.0389593243598938	0.0458433851599693	0.0559878088533878
-0.551484704017639	0.632901668548584	-0.560725688934326	-0.0388144813477993	0.0459940396249294	0.0558707490563393
-0.559784889221191	0.620052039623261	-0.544806301593781	-0.0389241017401218	0.0460854694247246	0.0559210255742073
-0.560193598270416	0.62917298078537	-0.540651977062225	-0.0390005894005299	0.046223483979702	0.0558725520968437
-0.552764058113098	0.621802687644959	-0.560965418815613	-0.0387251265347004	0.0462598204612732	0.055703341960907
-0.563852071762085	0.614958643913269	-0.543481945991516	-0.0391022227704525	0.0462500564754009	0.0556915029883385
-0.546067118644714	0.623062968254089	-0.556604862213135	-0.0390606373548508	0.0462897568941116	0.0556259341537952
-0.550417900085449	0.604969441890717	-0.559242367744446	-0.038982268422842	0.0463958047330379	0.0554756745696068
-0.55422055721283	0.610484838485718	-0.543196082115173	-0.0391973480582237	0.0464013889431953	0.0555340833961964
-0.543284833431244	0.614553213119507	-0.560569703578949	-0.0388482511043549	0.0463858172297478	0.0554067008197308
-0.550885438919067	0.603048741817474	-0.551660299301147	-0.0389996320009232	0.0463856980204582	0.0553375147283077
-0.549774765968323	0.611466705799103	-0.54500013589859	-0.0391554087400436	0.0464019440114498	0.0553813055157661
-0.535041093826294	0.610367119312286	-0.571596264839172	-0.0389437414705753	0.0465162508189678	0.0552628822624683
-0.551112532615662	0.59807950258255	-0.544409096240997	-0.039144229143858	0.0465564131736755	0.055293831974268
-0.5449298620224	0.607003927230835	-0.553131878376007	-0.0391197390854359	0.0465042628347874	0.0552093274891377
-0.544460296630859	0.598296403884888	-0.562614381313324	-0.0389855839312077	0.0465867035090923	0.0551171712577343
-0.555310308933258	0.597295224666595	-0.547208189964294	-0.0392975732684135	0.0466109625995159	0.0551086775958538
-0.536918640136719	0.599985480308533	-0.558581829071045	-0.0392274558544159	0.04658143222332	0.0550332181155682
-0.541825592517853	0.58868396282196	-0.556248307228088	-0.0391441732645035	0.0466497279703617	0.0550220534205437
-0.547660291194916	0.595022678375244	-0.541697919368744	-0.0393591113388538	0.0465557724237442	0.055085014551878
-0.534530401229858	0.596910774707794	-0.571639657020569	-0.0390988327562809	0.046510886400938	0.0549392886459827
-0.543439924716949	0.587628662586212	-0.551360189914703	-0.0392401926219463	0.0464855320751667	0.0549217872321606
-0.540794968605042	0.598091840744019	-0.553276658058167	-0.0392790697515011	0.046505019068718	0.0549047142267227
-0.531377971172333	0.588316261768341	-0.569799542427063	-0.0392007678747177	0.0466692335903645	0.054863628000021
-0.545528829097748	0.583828628063202	-0.542843997478485	-0.0393126606941223	0.0465770326554775	0.0549198687076569
-0.533704876899719	0.592109978199005	-0.559431493282318	-0.0393611565232277	0.046551126986742	0.0548761002719402
-0.538019955158234	0.58203262090683	-0.560806453227997	-0.0392230600118637	0.0466739274561405	0.0548614300787449
-0.54653924703598	0.584064602851868	-0.546223878860474	-0.0395692177116871	0.0464980341494083	0.0549520291388035
-0.530569672584534	0.584900557994843	-0.557835936546326	-0.0395477935671806	0.0465279743075371	0.0549331940710545
-0.528020858764648	0.578013777732849	-0.561426818370819	-0.0394341647624969	0.0465802997350693	0.0549724251031876
-0.534336745738983	0.579024851322174	-0.548430442810059	-0.039741151034832	0.0463780611753464	0.0550332590937614
-0.528064012527466	0.582262635231018	-0.556898176670074	-0.0395921990275383	0.0464866869151592	0.0551354996860027
-0.524283945560455	0.58085823059082	-0.562744200229645	-0.0394548252224922	0.0463625490665436	0.0550437346100807
-0.530963063240051	0.57354074716568	-0.546162366867065	-0.0397565998136997	0.0463196374475956	0.0550934039056301
-0.516526579856873	0.584373116493225	-0.549501836299896	-0.0397680811583996	0.0463343188166618	0.0551206804811955
-0.515523970127106	0.573800444602966	-0.562056183815002	-0.039707750082016	0.0463798195123672	0.0550723485648632
-0.527399301528931	0.57043594121933	-0.542323529720306	-0.0400609783828259	0.0463053993880749	0.0552143156528473
-0.513859689235687	0.58057177066803	-0.553649127483368	-0.0398626513779163	0.0462869964540005	0.0551439523696899
-0.518825590610504	0.567686259746552	-0.550516664981842	-0.0400610528886318	0.0461218133568764	0.0550761185586452
-0.521614789962769	0.570042967796326	-0.54440826177597	-0.0403301157057285	0.0461305193603039	0.0551570169627666
-0.503713846206665	0.571630597114563	-0.553366303443909	-0.0402322486042976	0.0461331754922867	0.0551247373223305
-0.509665012359619	0.561248958110809	-0.551067054271698	-0.0403373874723911	0.0460703894495964	0.0551483854651451
-0.51496034860611	0.568993628025055	-0.534630596637726	-0.0406112112104893	0.0459805354475975	0.0553359016776085
-0.499030619859695	0.572241485118866	-0.553405225276947	-0.040502056479454	0.0458736792206764	0.05534777790308
-0.505628049373627	0.563315153121948	-0.53800094127655	-0.0406385846436024	0.0458069033920765	0.0554073639214039
-0.496324121952057	0.573618948459625	-0.539065778255463	-0.0407810769975185	0.0457093827426434	0.0554041564464569
-0.489376574754715	0.568308115005493	-0.554136037826538	-0.0407592467963696	0.0457967892289162	0.0553342700004578
-0.500454246997833	0.557943880558014	-0.533224821090698	-0.0410784594714642	0.0456721298396587	0.0553330145776272
-0.493999123573303	0.563597917556763	-0.54246062040329	-0.0412610359489918	0.0455597415566444	0.0551748014986515
-0.486880838871002	0.557312786579132	-0.54159414768219	-0.0411723032593727	0.045674029737711	0.055047407746315
-0.497911155223846	0.555362284183502	-0.533937096595764	-0.0414609611034393	0.0454368330538273	0.054869320243597
-0.483827501535416	0.552314519882202	-0.544540643692017	-0.0416954196989536	0.0454522520303726	0.0547237657010555
-0.483763307332993	0.545576274394989	-0.536361038684845	-0.0416304878890514	0.0455191656947136	0.0545331686735153
-0.492432475090027	0.552423000335693	-0.525570154190063	-0.0419392064213753	0.0453228875994682	0.0544248484075069
-0.480601280927658	0.548290848731995	-0.542268812656403	-0.0419260449707508	0.0454584397375584	0.0543074384331703
-0.485998600721359	0.541300296783447	-0.530199468135834	-0.042068712413311	0.0453204996883869	0.054142028093338
-0.485182136297226	0.549798905849457	-0.533744335174561	-0.0422796569764614	0.0453341118991375	0.0540271624922752
-0.473231583833694	0.540747404098511	-0.542768239974976	-0.0423111729323864	0.0454321429133415	0.0539657771587372
-0.48557910323143	0.536874890327454	-0.518820822238922	-0.0426194258034229	0.0453347526490688	0.0539075583219528
-0.479068756103516	0.54089218378067	-0.530226826667786	-0.0427658781409264	0.0454232096672058	0.0538698546588421
-0.473266094923019	0.53616464138031	-0.536054015159607	-0.0427002608776093	0.0454871654510498	0.0538624636828899
-0.481316387653351	0.534639477729797	-0.523754477500916	-0.0430672466754913	0.0453199334442616	0.0537785440683365
-0.468241572380066	0.531509280204773	-0.53413462638855	-0.0432437174022198	0.0454940460622311	0.0538153946399689
-0.464872568845749	0.526449978351593	-0.533408224582672	-0.0432985313236713	0.0455005988478661	0.053639218211174
-0.469613939523697	0.531451344490051	-0.520312368869781	-0.0435424745082855	0.0453995205461979	0.0537107847630978
-0.460003167390823	0.530345797538757	-0.53930401802063	-0.0434073805809021	0.0455751940608025	0.0537375025451183
-0.4683658182621	0.52499657869339	-0.515267908573151	-0.0436704531311989	0.0454182252287865	0.053641814738512
-0.455783724784851	0.533210098743439	-0.535785019397736	-0.0438117124140263	0.0455094948410988	0.0536340847611427
-0.456855237483978	0.522462427616119	-0.531879723072052	-0.0438130460679531	0.0456699728965759	0.0536598414182663
-0.460381716489792	0.527191340923309	-0.516896843910217	-0.0440938882529736	0.0456818081438541	0.0536688454449177
-0.449090868234634	0.525748431682587	-0.538089871406555	-0.0439023412764072	0.0457302406430244	0.0537177622318268
-0.458405822515488	0.52190500497818	-0.525121927261353	-0.0443232394754887	0.0458185896277428	0.0540468133985996
-0.436313718557358	0.522615075111389	-0.530488729476929	-0.0444136671721935	0.0458159819245338	0.0542247630655766
-0.439321756362915	0.508030951023102	-0.529820024967194	-0.0445287525653839	0.045839287340641	0.0537542887032032
-0.44596940279007	0.504992723464966	-0.519707024097443	-0.0447657182812691	0.0459593161940575	0.0533332228660584
-0.434061348438263	0.504527926445007	-0.536709070205688	-0.044535931199789	0.0459766760468483	0.0528506077826023
-0.435813754796982	0.492933660745621	-0.528991520404816	-0.0447007268667221	0.0459381900727749	0.0525743067264557
-0.427380293607712	0.49927031993866	-0.538353145122528	-0.0447516888380051	0.0462500117719173	0.0525469109416008
-0.427167415618896	0.493741095066071	-0.533965289592743	-0.0446298718452454	0.0462228953838348	0.0524748414754868
-0.434069156646729	0.487186878919601	-0.532976984977722	-0.044866893440485	0.0463307313621044	0.0525753758847713
-0.420148402452469	0.486997365951538	-0.537592530250549	-0.0446865856647491	0.0464931912720203	0.0525584183633327
-0.431567937135696	0.48372346162796	-0.527470350265503	-0.0449857711791992	0.0464826002717018	0.0525764524936676
-0.413353323936462	0.482582569122314	-0.541839003562927	-0.0449861288070679	0.0466130599379539	0.0525439977645874
-0.418297529220581	0.475143194198608	-0.531814455986023	-0.0451291352510452	0.0467597059905529	0.0525832250714302
-0.407173812389374	0.480845510959625	-0.536187887191772	-0.0450357720255852	0.0468814596533775	0.05275584384799
-0.406909704208374	0.474418073892593	-0.536389887332916	-0.0449275299906731	0.0468644574284554	0.0527552999556065
-0.406266510486603	0.478122979402542	-0.534849166870117	-0.0452278219163418	0.0470480509102345	0.0529583059251308
-0.3930444419384	0.477718979120255	-0.547837793827057	-0.0449782274663448	0.0472392477095127	0.0529499165713787
-0.405837506055832	0.470161527395248	-0.534092903137207	-0.0452243573963642	0.047232061624527	0.0529170744121075
-0.391244888305664	0.471379995346069	-0.547185242176056	-0.0451677404344082	0.0474135763943195	0.0529042594134808
-0.39781841635704	0.462651580572128	-0.53846150636673	-0.0451426394283772	0.0474087670445442	0.0528584830462933
-0.391062587499619	0.465091824531555	-0.541214823722839	-0.0454348102211952	0.0474168322980404	0.0527875982224941
-0.379550784826279	0.457100510597229	-0.551927804946899	-0.0453089773654938	0.0476204417645931	0.0526773557066917
-0.389971911907196	0.459328293800354	-0.537343859672546	-0.0454900227487087	0.0475608929991722	0.0526758059859276
-0.375881880521774	0.460218101739883	-0.556168615818024	-0.0453326404094696	0.0474933721125126	0.0526228882372379
-0.378886699676514	0.450193762779236	-0.548196196556091	-0.0453569106757641	0.0476667732000351	0.0526232197880745
-0.379714518785477	0.457362622022629	-0.531177341938019	-0.0456278510391712	0.0475604087114334	0.0526379942893982
-0.363317579030991	0.454664021730423	-0.559375047683716	-0.0455017611384392	0.0476799421012402	0.0525429919362068
-0.379153400659561	0.445178687572479	-0.535085320472717	-0.0457533225417137	0.0476976111531258	0.0526633597910404
-0.368730485439301	0.454272568225861	-0.53974312543869	-0.0457622595131397	0.0475200042128563	0.0526235662400723
-0.36294361948967	0.443039804697037	-0.546517670154572	-0.0457163192331791	0.0475128442049026	0.0526191294193268
-0.370663106441498	0.445598691701889	-0.531708955764771	-0.0461861826479435	0.0474301241338253	0.0526376962661743
-0.352217733860016	0.44367989897728	-0.544741570949554	-0.0460300743579865	0.047269944101572	0.0526185743510723
-0.362136691808701	0.436776489019394	-0.53161746263504	-0.0463275983929634	0.0471335761249065	0.0526266023516655
-0.348951399326324	0.441796958446503	-0.53888076543808	-0.0462310202419758	0.0469959266483784	0.0527676120400429
-0.357602924108505	0.437508583068848	-0.521200060844421	-0.0464775860309601	0.0467428155243397	0.0527587980031967
-0.343256592750549	0.442695826292038	-0.535069942474365	-0.0466130934655666	0.0466062650084496	0.052776001393795
-0.346732288599014	0.431124538183212	-0.530662357807159	-0.0467226952314377	0.0465099103748798	0.0527875684201717
-0.351276993751526	0.437132179737091	-0.512212038040161	-0.0469816401600838	0.0462953224778175	0.0528863668441772
-0.338128328323364	0.434188604354858	-0.526240229606628	-0.0469261519610882	0.0460589714348316	0.0527945533394814
-0.350765198469162	0.426893413066864	-0.516711175441742	-0.0472902692854404	0.0458692163228989	0.0529340952634811
-0.33283805847168	0.433470845222473	-0.51546710729599	-0.0474710278213024	0.0455960370600224	0.0529383830726147
-0.330736994743347	0.422347098588943	-0.513545393943787	-0.0475531928241253	0.0453372932970524	0.0527835302054882
-0.336521089076996	0.424497872591019	-0.504633843898773	-0.0478437282145023	0.0451367646455765	0.0530321970582008
-0.320369988679886	0.42855703830719	-0.511400938034058	-0.0477235056459904	0.0448279343545437	0.0529468581080437
-0.328202068805695	0.420047670602798	-0.501209855079651	-0.0480241850018501	0.0445457585155964	0.0528541170060635
-0.315565198659897	0.423848867416382	-0.500802576541901	-0.0482149422168732	0.0443789176642895	0.0529243610799313
-0.313452959060669	0.418992340564728	-0.489750653505325	-0.0482287406921387	0.0440902672708035	0.0528537258505821
-0.314282566308975	0.416205644607544	-0.488706052303314	-0.0485701747238636	0.0438023507595062	0.0529339835047722
-0.306309670209885	0.416033625602722	-0.492079079151154	-0.0484582893550396	0.0436232015490532	0.0528216138482094
-0.316444218158722	0.412615865468979	-0.478386104106903	-0.0488701649010181	0.0433335714042187	0.052761971950531
-0.295382440090179	0.410960644483566	-0.48815706372261	-0.0488783679902554	0.0431203134357929	0.0527116544544697
-0.301134407520294	0.399944603443146	-0.470113277435303	-0.0491323545575142	0.0428894087672234	0.0527524575591087
-0.29085174202919	0.408354759216309	-0.481367439031601	-0.0490590706467628	0.0427257865667343	0.0527843795716763
-0.296101629734039	0.40230005979538	-0.469679534435272	-0.0492282547056675	0.0423818677663803	0.0526833459734917
-0.28571605682373	0.402817338705063	-0.48052254319191	-0.0493599884212017	0.0423122756183147	0.0527797378599644
-0.287851691246033	0.396861702203751	-0.472489982843399	-0.0493882335722446	0.042242307215929	0.05275584384799
-0.283489972352982	0.400627583265305	-0.462843805551529	-0.049581415951252	0.0420033521950245	0.0527738593518734
-0.27927964925766	0.394811004400253	-0.479946821928024	-0.0494378432631493	0.0419151075184345	0.0526887364685535
-0.28694623708725	0.392266064882278	-0.463177800178528	-0.0499162711203098	0.0418061763048172	0.0528339892625809
-0.271294713020325	0.395841747522354	-0.473230600357056	-0.0497112683951855	0.0417696982622147	0.0528631769120693
-0.281764596700668	0.39306429028511	-0.464910686016083	-0.0498263724148273	0.0415957383811474	0.0529768131673336
-0.275835394859314	0.396543592214584	-0.471610099077225	-0.0498276203870773	0.0416982285678387	0.0531929917633533
-0.282899260520935	0.394452005624771	-0.462883234024048	-0.04971594363451	0.0416553802788258	0.0533038564026356
-0.277344763278961	0.404988318681717	-0.466232448816299	-0.0498644448816776	0.0416920147836208	0.0534648336470127
-0.269980669021606	0.394722104072571	-0.479897886514664	-0.0497254468500614	0.0418702848255634	0.0536633469164371
-0.27149310708046	0.396151959896088	-0.455130159854889	-0.0499270409345627	0.0419121608138084	0.0538234747946262
-0.257265657186508	0.396788120269775	-0.471385359764099	-0.0496402606368065	0.0419407486915588	0.0538443736732006
-0.26295793056488	0.386684238910675	-0.464977145195007	-0.0499687641859055	0.0418103039264679	0.0539371222257614
-0.245227113366127	0.384204000234604	-0.474459201097488	-0.0497728288173676	0.0421043932437897	0.0539643615484238
-0.255264818668365	0.382100850343704	-0.463232606649399	-0.0498580634593964	0.0420185029506683	0.0540299154818058
-0.245286658406258	0.387844413518906	-0.484460413455963	-0.0496905595064163	0.0420815087854862	0.0541178956627846
-0.247575491666794	0.37706595659256	-0.471662670373917	-0.0496055036783218	0.042262639850378	0.0542835742235184
-0.243654757738113	0.388311058282852	-0.465421855449677	-0.049667201936245	0.0423115715384483	0.0544641427695751
-0.230148330330849	0.382919788360596	-0.492267221212387	-0.0493224039673805	0.0424960367381573	0.0544957183301449
-0.241070985794067	0.371843546628952	-0.46707022190094	-0.0495905242860317	0.042635552585125	0.054828267544508
-0.226921543478966	0.379794478416443	-0.48114401102066	-0.0492695644497871	0.0427467040717602	0.0549966916441917
-0.229578346014023	0.371054381132126	-0.482478827238083	-0.0492906533181667	0.0427398048341274	0.0551315471529961
-0.221281483769417	0.372035950422287	-0.484678238630295	-0.049383569508791	0.0429974347352982	0.055428933352232
-0.213840410113335	0.36738657951355	-0.488399207592011	-0.0491075441241264	0.0431234240531921	0.0555505380034447
-0.217109709978104	0.372624784708023	-0.480666965246201	-0.0492382571101189	0.0431254580616951	0.0556923784315586
-0.209801614284515	0.37096980214119	-0.496238261461258	-0.0489175505936146	0.043318897485733	0.0559790916740894
-0.217918932437897	0.366683155298233	-0.476775765419006	-0.0490099191665649	0.0433200821280479	0.0561012625694275
-0.20340222120285	0.376006066799164	-0.499360054731369	-0.0487240366637707	0.0434449873864651	0.0563042387366295
-0.215825110673904	0.362909883260727	-0.489788770675659	-0.0487709268927574	0.0435866303741932	0.0565679930150509
-0.212615847587585	0.373259752988815	-0.488816410303116	-0.0487732887268066	0.0437316596508026	0.056819710880518
-0.205530077219009	0.369713306427002	-0.496336221694946	-0.0484753176569939	0.0437239073216915	0.0568573772907257
-0.208371967077255	0.365225434303284	-0.494129747152328	-0.0487325079739094	0.0437260158360004	0.0569806583225727
-0.191965311765671	0.366180658340454	-0.497909545898438	-0.0484025478363037	0.0438430830836296	0.0571004040539265
-0.200593680143356	0.360242068767548	-0.48826801776886	-0.0485147871077061	0.0437156334519386	0.057215504348278
-0.188268527388573	0.365974754095078	-0.503012239933014	-0.0482803545892239	0.0437444783747196	0.0574320964515209
-0.189147785305977	0.361756205558777	-0.494289726018906	-0.0481919348239899	0.0436722412705421	0.0575653910636902
-0.184743329882622	0.370180517435074	-0.496882140636444	-0.048182874917984	0.0435981117188931	0.0577302537858486
-0.18177804350853	0.358339965343475	-0.512253820896149	-0.0479250587522984	0.0436169840395451	0.0577969029545784
-0.189814552664757	0.356600940227509	-0.491347253322601	-0.0481334179639816	0.0435338094830513	0.058016661554575
-0.173921540379524	0.361098140478134	-0.49827116727829	-0.047840166836977	0.043384462594986	0.0580750964581966
-0.186542421579361	0.351570159196854	-0.498427391052246	-0.0479641780257225	0.0432409457862377	0.0581244006752968
-0.173949271440506	0.354861944913864	-0.495436370372772	-0.0479286052286625	0.0431490689516068	0.0583438500761986
-0.170353502035141	0.351576149463654	-0.502438724040985	-0.0477974973618984	0.0429803766310215	0.0583274811506271
-0.172764360904694	0.353631198406219	-0.489905118942261	-0.0478553287684917	0.042780589312315	0.0585891641676426
-0.160462006926537	0.353325754404068	-0.506592094898224	-0.0475556775927544	0.0427024476230145	0.0587682388722897
-0.172039434313774	0.354542851448059	-0.485250949859619	-0.0476632378995419	0.0424636714160442	0.0589170679450035
-0.153854444622993	0.357266128063202	-0.505225598812103	-0.0474783815443516	0.0424275957047939	0.0590553320944309
-0.161635130643845	0.348894327878952	-0.484917998313904	-0.0474813207983971	0.0423124842345715	0.059364203363657
-0.162358552217484	0.356001526117325	-0.47808638215065	-0.047551941126585	0.0420947857201099	0.0595980659127235
-0.149092748761177	0.355337738990784	-0.496505081653595	-0.047278992831707	0.0419871211051941	0.0597529150545597
-0.15996353328228	0.346352964639664	-0.479618549346924	-0.0474931560456753	0.0417405962944031	0.0600659362971783
-0.141124576330185	0.356751054525375	-0.492863059043884	-0.047466091811657	0.0415365621447563	0.0603139437735081
-0.140195801854134	0.345590323209763	-0.493149042129517	-0.0473632737994194	0.0414010770618916	0.0605406127870083
-0.146406203508377	0.352500379085541	-0.47170877456665	-0.0474624559283257	0.041203286498785	0.0609070360660553
-0.132207095623016	0.356848955154419	-0.491962850093842	-0.0471426621079445	0.0409196615219116	0.0611017420887947
-0.139819502830505	0.348576039075851	-0.47573259472847	-0.0473285913467407	0.0407681502401829	0.0612840764224529
-0.128127157688141	0.360647022724152	-0.48712682723999	-0.0471649542450905	0.040647953748703	0.0614984296262264
-0.129439771175385	0.351792544126511	-0.478727668523788	-0.0471520759165287	0.0403830446302891	0.06162104383111
-0.12688036262989	0.352677226066589	-0.473498612642288	-0.0472737774252892	0.0402117632329464	0.0618494600057602
-0.122643604874611	0.350653618574142	-0.478900402784348	-0.0470082499086857	0.0402232296764851	0.062004778534174
-0.12912629544735	0.351054787635803	-0.46597084403038	-0.0472009032964706	0.0398317463696003	0.0621087215840817
-0.107146434485912	0.346978038549423	-0.484105348587036	-0.0471958443522453	0.0398115366697311	0.0621706359088421
-0.116079248487949	0.341968655586243	-0.464782238006592	-0.047178141772747	0.0396729372441769	0.0622582733631134
-0.111032247543335	0.351059794425964	-0.466346234083176	-0.0472046621143818	0.0394791252911091	0.0624001771211624
-0.101021327078342	0.345179170370102	-0.48029887676239	-0.0469753630459309	0.0394034646451473	0.0623875744640827
-0.112138815224171	0.34632396697998	-0.457203716039658	-0.0471703670918942	0.0393131449818611	0.062492873519659
-0.0976332500576973	0.352204829454422	-0.480841219425201	-0.0470312982797623	0.0393318682909012	0.0625761076807976
-0.10586255043745	0.337386667728424	-0.465941786766052	-0.0471569374203682	0.0393260456621647	0.0626422911882401
-0.105176478624344	0.347407430410385	-0.459798634052277	-0.0471475049853325	0.0393016152083874	0.0627519935369492
-0.0961260199546814	0.346090495586395	-0.47484678030014	-0.0469510294497013	0.0392658859491348	0.0627454370260239
-0.108812339603901	0.340460568666458	-0.466041296720505	-0.0471827611327171	0.0393186286091805	0.062898077070713
-0.0966837778687477	0.344947636127472	-0.472238391637802	-0.0471573211252689	0.0393160209059715	0.0629481822252274
-0.0967645794153214	0.335741966962814	-0.476593881845474	-0.0470652393996716	0.0393443666398525	0.0628160014748573
-0.101343385875225	0.338577657938004	-0.466083586215973	-0.0473284274339676	0.0394877381622791	0.0629666745662689
-0.0915873795747757	0.345706671476364	-0.47699248790741	-0.0469713397324085	0.0395267643034458	0.0629039034247398
-0.0996444225311279	0.333861082792282	-0.470450937747955	-0.0471088252961636	0.0394888259470463	0.0628281831741333
-0.0960609838366508	0.33912318944931	-0.471773654222488	-0.0471847131848335	0.039788905531168	0.0628146454691887
-0.0894305109977722	0.338387727737427	-0.480443775653839	-0.0469734966754913	0.0399114899337292	0.0627443045377731
-0.100567422807217	0.328572303056717	-0.466655403375626	-0.0472029820084572	0.0400197878479958	0.0627286210656166
-0.0884055122733116	0.333991676568985	-0.475659221410751	-0.0470281168818474	0.0401994101703167	0.0626761913299561
-0.0978762730956078	0.329675644636154	-0.478868037462235	-0.0470763929188252	0.0402460731565952	0.0624719969928265
-0.0922838822007179	0.328726679086685	-0.481657803058624	-0.0472750551998615	0.0405295602977276	0.0625066235661507
-0.0858548656105995	0.321819603443146	-0.476730674505234	-0.0470856428146362	0.0406631305813789	0.0624255761504173
-0.094480000436306	0.326641708612442	-0.470974326133728	-0.0472508929669857	0.0407101660966873	0.0624323524534702
-0.0803040415048599	0.324079543352127	-0.489606648683548	-0.0471661165356636	0.040910255163908	0.0623960420489311
-0.0860610529780388	0.319732755422592	-0.475613683462143	-0.0471768453717232	0.0410490892827511	0.062312688678503
-0.0798323452472687	0.32387375831604	-0.488330692052841	-0.0473201535642147	0.0412064529955387	0.0622436590492725
-0.0791192278265953	0.314830482006073	-0.49633800983429	-0.0472422428429127	0.0415291376411915	0.0620581172406673
-0.088456004858017	0.311834007501602	-0.474228084087372	-0.0475256070494652	0.0416117869317532	0.0617644749581814
-0.0764335095882416	0.313211232423782	-0.492997825145721	-0.0472686029970646	0.0417599119246006	0.0612640753388405
-0.0902760028839111	0.302587121725082	-0.488364100456238	-0.0474965162575245	0.0419122129678726	0.0610669143497944
-0.084096796810627	0.309576600790024	-0.490421056747437	-0.0475329719483852	0.0421342104673386	0.0610713846981525
-0.0807540044188499	0.306137979030609	-0.497498720884323	-0.0474560149013996	0.0422072820365429	0.061087429523468
-0.0878674015402794	0.309269428253174	-0.486551731824875	-0.047694094479084	0.0423691272735596	0.0614067614078522
-0.0787232369184494	0.315582573413849	-0.49601075053215	-0.0474624931812286	0.0424841418862343	0.0615318268537521
-0.0853307843208313	0.310855060815811	-0.487142741680145	-0.0477322041988373	0.0424037426710129	0.0614670440554619
-0.073474183678627	0.311253309249878	-0.497339636087418	-0.0478622056543827	0.0425695478916168	0.0613773502409458
-0.0687381774187088	0.304003536701202	-0.495281934738159	-0.0478694774210453	0.0425822474062443	0.0610851086676121
-0.0725360289216042	0.302587598562241	-0.483174383640289	-0.0481995977461338	0.0425185412168503	0.0609062127768993
-0.0597859285771847	0.298238158226013	-0.490059405565262	-0.0481065139174461	0.0426215641200542	0.0606634318828583
-0.0658190846443176	0.28843954205513	-0.48520490527153	-0.0483768917620182	0.0424145869910717	0.0604212619364262
-0.0525579787790775	0.288409918546677	-0.487228602170944	-0.0486800670623779	0.0423016212880611	0.060126569122076
-0.0538505539298058	0.277290225028992	-0.488416999578476	-0.0488031953573227	0.0422708354890347	0.0597821399569511
-0.0575116537511349	0.28308030962944	-0.470224320888519	-0.049093347042799	0.0421367771923542	0.0596486255526543
-0.0477227158844471	0.279219210147858	-0.485668629407883	-0.0489766895771027	0.0419722497463226	0.0592631325125694
-0.0513781122863293	0.278882294893265	-0.472433179616928	-0.049416221678257	0.0418202169239521	0.0590861141681671
-0.0444571971893311	0.274733245372772	-0.481560111045837	-0.0494946092367172	0.0418062582612038	0.0589393116533756
-0.0552147515118122	0.272465109825134	-0.460979342460632	-0.0499200746417046	0.0416117981076241	0.0587295889854431
-0.0384763143956661	0.27314680814743	-0.471656560897827	-0.0500214025378227	0.0414429530501366	0.0585536509752274
-0.049060046672821	0.264946550130844	-0.459651917219162	-0.0503778085112572	0.0412597805261612	0.0584638677537441
-0.0325436480343342	0.271669447422028	-0.463013917207718	-0.0506286397576332	0.0410409793257713	0.0583082772791386
-0.036924947053194	0.263400733470917	-0.456487596035004	-0.0509090833365917	0.0407555066049099	0.0580795966088772
-0.0297538209706545	0.265754818916321	-0.461215823888779	-0.0511455349624157	0.0405932106077671	0.0580347031354904
-0.0344904623925686	0.259625375270844	-0.445186048746109	-0.0514873787760735	0.0403363853693008	0.0578574351966381
-0.0242348462343216	0.268502175807953	-0.451774269342422	-0.0516786016523838	0.0402091890573502	0.0576772391796112
-0.0305280610918999	0.256261438131332	-0.444850981235504	-0.051924929022789	0.0399939753115177	0.0575297586619854
-0.0229159351438284	0.258500337600708	-0.441892594099045	-0.0522876977920532	0.0397941172122955	0.0573959983885288
-0.0240788254886866	0.253635615110397	-0.437100112438202	-0.0524202547967434	0.0395473763346672	0.0571580715477467
-0.0185639057308435	0.254135459661484	-0.432366073131561	-0.0528795383870602	0.0392444916069508	0.0569770410656929
-0.0187746938318014	0.246254041790962	-0.430103152990341	-0.0530168488621712	0.0390025973320007	0.0567322224378586
-0.0207559857517481	0.25009348988533	-0.427179127931595	-0.0533349439501762	0.0387573912739754	0.0566955134272575
-0.0178512912243605	0.24431112408638	-0.416000127792358	-0.0534526333212852	0.038460947573185	0.0564815178513527
-0.013594969175756	0.252620071172714	-0.420813411474228	-0.0537794604897499	0.0381449945271015	0.0563819482922554
-0.0135079137980938	0.243422031402588	-0.418534219264984	-0.0539911389350891	0.0379920452833176	0.0562422387301922
-0.0155709683895111	0.242966935038567	-0.405064463615417	-0.0543204434216022	0.037843145430088	0.0563426539301872
-0.0142771499231458	0.243459448218346	-0.406779736280441	-0.0543355233967304	0.0375870577991009	0.0562178306281567
-0.00768048688769341	0.248291552066803	-0.400218307971954	-0.0547453500330448	0.0372108891606331	0.056246355175972
-0.00488697038963437	0.238822609186172	-0.40386375784874	-0.05479771271348	0.0370336137712002	0.0561280846595764
-0.00572064332664013	0.248578399419785	-0.395494043827057	-0.0551959797739983	0.0368983745574951	0.0563633181154728
-0.00535437697544694	0.244402348995209	-0.38851460814476	-0.055223286151886	0.0367025919258595	0.0564248003065586
-0.000482004339573905	0.252979159355164	-0.392265290021896	-0.055452898144722	0.036396823823452	0.0565664134919643
-0.00114845868665725	0.245240539312363	-0.390010565519333	-0.0555727034807205	0.0362792238593102	0.0566478110849857
-0.000841929111629725	0.247732058167458	-0.388480633497238	-0.0557219311594963	0.0361483804881573	0.0567991025745869
-0.00454014958813787	0.245229169726372	-0.378931969404221	-0.0559701174497604	0.0359642468392849	0.056857954710722
0.0100998431444168	0.250191628932953	-0.384412467479706	-0.0561881065368652	0.0357869751751423	0.0570313446223736
0.00147724512498826	0.243217378854752	-0.374450862407684	-0.0563061945140362	0.0355987884104252	0.057050671428442
0.0114270122721791	0.251024544239044	-0.388019204139709	-0.0563238486647606	0.0354677215218544	0.0572060346603394
0.00594519171863794	0.248927444219589	-0.371111661195755	-0.0566021278500557	0.0352445170283318	0.0573030486702919
0.0153104988858104	0.249747037887573	-0.383199840784073	-0.0565560571849346	0.0352972708642483	0.0573576539754868
0.00939951650798321	0.246456608176231	-0.364886254072189	-0.0569386146962643	0.0351208224892616	0.0574518032371998
0.0126549741253257	0.249684140086174	-0.367671638727188	-0.0568236447870731	0.034963957965374	0.0574612207710743
0.0157047100365162	0.247152164578438	-0.373706012964249	-0.057077769190073	0.0348461046814919	0.0576081275939941
0.0171181242913008	0.240100845694542	-0.366944342851639	-0.0571807511150837	0.034767884761095	0.0575686506927013
0.0229739435017109	0.245883509516716	-0.364143937826157	-0.0572355128824711	0.0346515141427517	0.0577101036906242
0.0170471426099539	0.243056625127792	-0.356057792901993	-0.0573518574237823	0.0344585105776787	0.0575173385441303
0.0267019476741552	0.249508395791054	-0.372152507305145	-0.0573182180523872	0.0345200560986996	0.0575192086398602
0.0201073810458183	0.236519291996956	-0.35733762383461	-0.057462103664875	0.0344892740249634	0.0575529150664806
0.0233631990849972	0.245630219578743	-0.362161695957184	-0.0573949590325356	0.0345168933272362	0.0576654747128487
0.0141075560823083	0.243680745363235	-0.357176065444946	-0.0575666278600693	0.0343421138823032	0.0578368157148361
0.0299884248524904	0.246285513043404	-0.363887071609497	-0.0576314069330692	0.0343900732696056	0.0581045933067799
0.0197834987193346	0.24579393863678	-0.354550451040268	-0.0577671006321907	0.0342612154781818	0.0583621226251125
0.0290063787251711	0.251224994659424	-0.37045356631279	-0.0576058588922024	0.0342786982655525	0.0585918575525284
0.0207387823611498	0.247441008687019	-0.349454879760742	-0.0578260645270348	0.0341807641088963	0.0586761310696602
0.0367375835776329	0.253288447856903	-0.361731022596359	-0.0577924512326717	0.0342481099069119	0.0587135516107082
0.028456898406148	0.246264442801476	-0.351248145103455	-0.0580462515354156	0.0341792553663254	0.0587003082036972
0.0354913510382175	0.245638340711594	-0.363761484622955	-0.0578095801174641	0.0342579036951065	0.0586662925779819
0.0283900611102581	0.241283506155014	-0.350959211587906	-0.0582050085067749	0.0341414548456669	0.0585857070982456
0.0448967032134533	0.238948211073875	-0.363125562667847	-0.0581282079219818	0.0341198109090328	0.0584727413952351
0.0350234471261501	0.238850578665733	-0.349418371915817	-0.0582739412784576	0.0341113433241844	0.0584461838006973
0.0466798581182957	0.236773103475571	-0.366054624319077	-0.058117188513279	0.0341107100248337	0.0583531707525253
0.0385681428015232	0.232841491699219	-0.347773164510727	-0.0583605915307999	0.0340259298682213	0.0583004392683506
0.0534103326499462	0.237124383449554	-0.363762557506561	-0.0581592656672001	0.0341172702610493	0.0581828430294991
0.0446809902787209	0.229572087526321	-0.34905731678009	-0.0584589876234531	0.0340330936014652	0.0580825209617615
0.0518854297697544	0.227872177958488	-0.362380653619766	-0.0582225322723389	0.0341770686209202	0.0580628737807274
0.0423820689320564	0.227211087942123	-0.352599292993546	-0.0585172846913338	0.0341115444898605	0.0580483973026276
0.0564625598490238	0.223969548940659	-0.354871362447739	-0.0583437867462635	0.0341349095106125	0.0579977072775364
0.0495119877159595	0.2237608730793	-0.350880980491638	-0.0585120171308517	0.0341421440243721	0.0580828748643398
0.0604572556912899	0.222708970308304	-0.365518867969513	-0.0582668110728264	0.0342130772769451	0.0581051968038082
0.0536009669303894	0.222499191761017	-0.35187754034996	-0.0584381520748138	0.0342145822942257	0.0582096017897129
0.0608325712382793	0.21885634958744	-0.357370048761368	-0.0583006478846073	0.0343345925211906	0.0581996105611324
0.0579621270298958	0.223791718482971	-0.355041861534119	-0.0583811812102795	0.0343209505081177	0.0583353526890278
0.0655424147844315	0.216147407889366	-0.366767942905426	-0.0581988021731377	0.0344439335167408	0.0582804083824158
0.0595842190086842	0.212591782212257	-0.353242158889771	-0.0584260895848274	0.0345283374190331	0.0583751425147057
0.0738465264439583	0.214185938239098	-0.363743305206299	-0.058256309479475	0.0345061309635639	0.0583194494247437
0.0696631073951721	0.21210004389286	-0.355767548084259	-0.0583540163934231	0.0345281884074211	0.0583915114402771
0.0773195996880531	0.209684908390045	-0.376388996839523	-0.0581028833985329	0.0346206165850163	0.0583654455840588
0.0702964514493942	0.209494352340698	-0.362656831741333	-0.0582329630851746	0.0347526334226131	0.0583776570856571
0.07697594165802	0.20568186044693	-0.371318906545639	-0.0580268688499928	0.0349054373800755	0.0582641139626503
0.0739854052662849	0.203461036086082	-0.361886590719223	-0.0580844283103943	0.0349410660564899	0.0581700019538403
0.0806202068924904	0.198777049779892	-0.374575972557068	-0.0579222850501537	0.0350413285195827	0.0580503344535828
0.0745519399642944	0.194145232439041	-0.374966353178024	-0.0581262819468975	0.0351787321269512	0.0579588487744331
0.0830875188112259	0.19003489613533	-0.374769479036331	-0.0578803680837154	0.0353080965578556	0.0577902160584927
0.0829867199063301	0.196532100439072	-0.375458180904388	-0.0579177737236023	0.0353002324700356	0.0578189231455326
0.0873307809233665	0.188235074281693	-0.383450508117676	-0.0576465055346489	0.0354170650243759	0.0576882362365723
0.0803636386990547	0.186267331242561	-0.372155725955963	-0.0578866563737392	0.0355256535112858	0.0577083826065063
0.0961068049073219	0.187634736299515	-0.386457085609436	-0.0576143525540829	0.0357433147728443	0.0575709603726864
0.0848261266946793	0.181296452879906	-0.37463766336441	-0.0576686970889568	0.0357555076479912	0.0575300715863705
0.0948485136032104	0.178303942084312	-0.390373706817627	-0.0573739781975746	0.0359617844223976	0.0575066842138767
0.0883508324623108	0.174465015530586	-0.376493483781815	-0.0575910955667496	0.0360826402902603	0.0575349405407906
0.100711047649384	0.172486633062363	-0.384835809469223	-0.0573522113263607	0.0361331962049007	0.0574597083032131
0.0965921133756638	0.178665339946747	-0.391566753387451	-0.0573657862842083	0.0361605137586594	0.0574089251458645
0.0950785726308823	0.16755037009716	-0.393663972616196	-0.0571427457034588	0.0362443849444389	0.05741086602211
0.103059127926826	0.171231493353844	-0.399898856878281	-0.0571165829896927	0.03651387616992	0.0573348142206669
0.0946724563837051	0.162203103303909	-0.394359320402145	-0.0570195093750954	0.0366017408668995	0.0573212988674641
0.101022735238075	0.16998878121376	-0.392868429422379	-0.0568498000502586	0.0366699807345867	0.0572599545121193
0.0965309590101242	0.161813497543335	-0.405279815196991	-0.0567376278340817	0.0367205925285816	0.0571630038321018
0.0986317023634911	0.160025268793106	-0.394072204828262	-0.0569047778844833	0.0368966534733772	0.0572570115327835
0.107437245547771	0.15761162340641	-0.406973987817764	-0.0565631911158562	0.0369645394384861	0.0571526847779751
0.106142990291119	0.157045036554337	-0.39861997961998	-0.0566785000264645	0.0370053686201572	0.0572232231497765
0.116008602082729	0.154638230800629	-0.422078609466553	-0.0563343390822411	0.0371963791549206	0.057225376367569
0.105375841259956	0.155620872974396	-0.403427243232727	-0.0564158856868744	0.0372315533459187	0.0572623796761036
0.119974419474602	0.158552348613739	-0.421859622001648	-0.0561601333320141	0.037335216999054	0.0572575628757477
0.110100097954273	0.150726184248924	-0.40880087018013	-0.0562141537666321	0.0374542437493801	0.0573316551744938
0.117439717054367	0.153329968452454	-0.414793729782104	-0.0560097098350525	0.0377108007669449	0.0573794431984425
0.107565820217133	0.147098317742348	-0.409646689891815	-0.0560417585074902	0.0376192331314087	0.0573549382388592
0.120649702847004	0.152408227324486	-0.425586134195328	-0.0558240413665771	0.0377846844494343	0.0574431158602238
0.114943042397499	0.142918735742569	-0.419963538646698	-0.0558745115995407	0.0379181280732155	0.0574110150337219
0.119827173650265	0.151116758584976	-0.423314541578293	-0.0556357242166996	0.0379613377153873	0.0576243214309216
0.114492736756802	0.145383104681969	-0.412441790103912	-0.0555341318249702	0.0379397012293339	0.0575265251100063
0.124240517616272	0.155259266495705	-0.435470908880234	-0.0554058030247688	0.0380741395056248	0.0575616583228111
0.119394928216934	0.14126618206501	-0.42517414689064	-0.0553766526281834	0.0382025390863419	0.0576762445271015
0.123705744743347	0.145933747291565	-0.42653301358223	-0.0553476922214031	0.0383350029587746	0.0577304102480412
0.120702371001244	0.142690613865852	-0.4267897605896	-0.0551775246858597	0.0382832996547222	0.0577408112585545
0.125916197896004	0.140065982937813	-0.429116100072861	-0.0552540980279446	0.0382789559662342	0.0579022020101547
0.125072494149208	0.133744210004807	-0.43188214302063	-0.0550818592309952	0.0384287089109421	0.0579126179218292
0.127866074442863	0.142636612057686	-0.428013265132904	-0.0550725571811199	0.0383587367832661	0.0580994002521038
0.125831186771393	0.139917805790901	-0.428552687168121	-0.054869469255209	0.0382935144007206	0.0580980852246284
0.131420090794563	0.145869523286819	-0.43300262093544	-0.0549328364431858	0.0382609590888023	0.0582391433417797
0.130266144871712	0.136578842997551	-0.430882900953293	-0.0547362938523293	0.0384046919643879	0.0583645701408386
0.129656985402107	0.141209721565247	-0.420251309871674	-0.0548710078001022	0.038289837539196	0.0584657192230225
0.129795223474503	0.139971345663071	-0.424639344215393	-0.0547218695282936	0.0382452756166458	0.0584708973765373
0.134655818343163	0.137835785746574	-0.429028123617172	-0.0548887625336647	0.0380875319242477	0.0586571395397186
0.139909103512764	0.129920825362206	-0.42921045422554	-0.0547876879572868	0.0380792804062366	0.0586998015642166
0.138597652316093	0.139807909727097	-0.420625746250153	-0.0547886602580547	0.0378935560584068	0.0588724911212921
0.139942690730095	0.136384382843971	-0.420363247394562	-0.0546539798378944	0.0376552082598209	0.0588340871036053
0.149673968553543	0.140109211206436	-0.427450329065323	-0.0547861121594906	0.037536732852459	0.0588987953960896
0.146830514073372	0.129153206944466	-0.420008778572083	-0.0548343919217587	0.0374660715460777	0.058995146304369
0.150848209857941	0.136040166020393	-0.41541051864624	-0.0548706576228142	0.0373372547328472	0.0590427033603191
0.150006353855133	0.129869341850281	-0.412242025136948	-0.0548720024526119	0.0370581708848476	0.0589546747505665
0.159771129488945	0.129145607352257	-0.413906186819077	-0.0550552755594254	0.0368268191814423	0.0589971430599689
0.157354056835175	0.122402250766754	-0.408125072717667	-0.0550629049539566	0.0366453900933266	0.0589015111327171
0.165787309408188	0.129589065909386	-0.41625452041626	-0.055055595934391	0.0363935530185699	0.0589670315384865
0.15875443816185	0.126633241772652	-0.397014975547791	-0.0552191622555256	0.0360851772129536	0.0589378848671913
0.175585567951202	0.129760414361954	-0.417143046855927	-0.0552089139819145	0.0359218269586563	0.0588444247841835
0.165619224309921	0.120636411011219	-0.394557058811188	-0.0554688461124897	0.0356841236352921	0.0589008443057537
0.176060557365417	0.12352442741394	-0.406828910112381	-0.0554294586181641	0.0355521142482758	0.0588704086840153
0.167623370885849	0.118172414600849	-0.387556970119476	-0.0558033771812916	0.0352137871086597	0.0588492751121521
0.184873417019844	0.118807129561901	-0.404585212469101	-0.0557030141353607	0.0349715240299702	0.0587114132940769
0.177560746669769	0.11680494248867	-0.386260360479355	-0.0559804663062096	0.034743420779705	0.0587266758084297
0.189168736338615	0.121393702924252	-0.394528687000275	-0.0558890327811241	0.034548245370388	0.0587295666337013
0.181516915559769	0.117806881666183	-0.379452556371689	-0.0561809241771698	0.0342588648200035	0.0586868226528168
0.19759812951088	0.123117499053478	-0.394039928913116	-0.0561402142047882	0.034113235771656	0.0586158894002438
0.18779481947422	0.114604212343693	-0.378202140331268	-0.0564134605228901	0.0339761301875114	0.0585669353604317
0.193707317113876	0.116352170705795	-0.387200325727463	-0.056354433298111	0.0339109301567078	0.0585258938372135
0.186038821935654	0.114834800362587	-0.371459662914276	-0.0566689670085907	0.033690582960844	0.0585043728351593
0.201213866472244	0.115239456295967	-0.382498532533646	-0.0565722547471523	0.0335821509361267	0.0584875643253326
0.193267107009888	0.114878058433533	-0.37509822845459	-0.0568346008658409	0.0334206148982048	0.0585097000002861
0.201566815376282	0.115409098565578	-0.386650949716568	-0.0567222386598587	0.0333934128284454	0.0585198067128658
0.198483377695084	0.117081835865974	-0.371290475130081	-0.0570428408682346	0.0332761481404305	0.0586123466491699
0.202828049659729	0.115916334092617	-0.373412787914276	-0.0569235980510712	0.0332995280623436	0.0585654377937317
0.203760713338852	0.119592241942883	-0.369739711284637	-0.0571712180972099	0.0332363918423653	0.0586658753454685
0.202187687158585	0.112874276936054	-0.375162959098816	-0.0571403950452805	0.0333036743104458	0.0586772598326206
0.208270743489265	0.113146580755711	-0.376853078603745	-0.0574069991707802	0.0333657711744308	0.0587435215711594
0.20738497376442	0.10813894867897	-0.371191501617432	-0.0573665611445904	0.0333418510854244	0.0587736777961254
0.216569826006889	0.115289807319641	-0.380993098020554	-0.0573372431099415	0.0333534218370914	0.0588556155562401
0.211164593696594	0.112999357283115	-0.362803310155869	-0.0575006268918514	0.0333975665271282	0.0588183328509331
0.22164560854435	0.113562621176243	-0.38164547085762	-0.057354349642992	0.0336321592330933	0.0588272027671337
0.216190233826637	0.107655078172684	-0.375361859798431	-0.0576617084443569	0.0336767435073853	0.0588702857494354
0.221707403659821	0.107688345015049	-0.381746679544449	-0.0575006492435932	0.0338569134473801	0.058871328830719
0.224543377757072	0.106261692941189	-0.37532103061676	-0.0577359013259411	0.0339233241975307	0.0588888339698315
0.230761140584946	0.101679190993309	-0.380145192146301	-0.0576707385480404	0.0340708829462528	0.0588224790990353
0.233059227466583	0.10452789068222	-0.385627418756485	-0.0577477924525738	0.0341517478227615	0.0588877201080322
0.229768261313438	0.0972545817494392	-0.376338481903076	-0.0577272139489651	0.0343521684408188	0.0588051378726959
0.242116719484329	0.102114386856556	-0.388423949480057	-0.0577266365289688	0.0345662161707878	0.0587247908115387
0.231468841433525	0.0934912785887718	-0.374393850564957	-0.0578650534152985	0.0346926189959049	0.0586421489715576
0.244704931974411	0.099143885076046	-0.391314148902893	-0.0577931255102158	0.0348508581519127	0.0585385747253895
0.237375438213348	0.0880259871482849	-0.384206086397171	-0.0578766912221909	0.0349895544350147	0.058431975543499
0.254315137863159	0.0866572558879852	-0.390397906303406	-0.0579240806400776	0.035167895257473	0.0583803579211235
0.246701285243034	0.0839900821447372	-0.38490703701973	-0.0580283589661121	0.035302646458149	0.058282021433115
0.258450597524643	0.0890554711222649	-0.390177577733994	-0.057955801486969	0.0354645438492298	0.0582300573587418
0.251399338245392	0.079860545694828	-0.3843874335289	-0.0581021495163441	0.0355715453624725	0.0580882132053375
0.264471411705017	0.0879472121596336	-0.400386929512024	-0.0580474138259888	0.0357915423810482	0.0580472499132156
0.251309305429459	0.0765816569328308	-0.381804555654526	-0.0582795962691307	0.0359225571155548	0.0578806772828102
0.265349060297012	0.0820815116167068	-0.397768914699554	-0.0581601448357105	0.0360462591052055	0.0577300637960434
0.255899637937546	0.0747097283601761	-0.392078876495361	-0.0583228580653667	0.0360774807631969	0.0575075894594193
0.271789491176605	0.0742153450846672	-0.400218814611435	-0.0584019422531128	0.0362725891172886	0.0574155189096928
0.259588181972504	0.0701915994286537	-0.390098959207535	-0.0585053898394108	0.0362921506166458	0.0572015307843685
0.270582258701324	0.071910597383976	-0.406134217977524	-0.0585329569876194	0.0363244861364365	0.056989885866642
0.265364080667496	0.0638091489672661	-0.390359163284302	-0.0586534067988396	0.0363390222191811	0.0566890873014927
0.27337634563446	0.0710707381367683	-0.399159967899323	-0.0587077029049397	0.0364012978971004	0.0564687699079514
0.264584541320801	0.0654032230377197	-0.398297935724258	-0.0586960837244987	0.0364081040024757	0.0563044659793377
0.265883326530457	0.0689211487770081	-0.394696682691574	-0.0589191652834415	0.0365342348814011	0.0563388355076313
0.262903124094009	0.0636627227067947	-0.399713546037674	-0.0589006468653679	0.0365349389612675	0.0563377141952515
0.266927868127823	0.0726098790764809	-0.393068999052048	-0.0591274723410606	0.0364631712436676	0.0563729330897331
0.266982227563858	0.0657951608300209	-0.390252977609634	-0.059131495654583	0.0364420600235462	0.0563060082495213
0.271948724985123	0.06864283233881	-0.397578746080399	-0.0593247562646866	0.0362964011728764	0.0562477670609951
0.269999325275421	0.0592311657965183	-0.387294083833694	-0.0593574047088623	0.0362003557384014	0.0560976639389992
0.276865214109421	0.0669349879026413	-0.385525822639465	-0.0595995336771011	0.0361661426723003	0.055995300412178
0.274479806423187	0.0584632866084576	-0.381671488285065	-0.0596173964440823	0.0360570922493935	0.0558571293950081
0.280128240585327	0.0582601465284824	-0.387645274400711	-0.0598275661468506	0.0359078459441662	0.0558075308799744
0.277994185686111	0.051268570125103	-0.382874459028244	-0.0598946623504162	0.0357385762035847	0.055714838206768
0.285424828529358	0.05418386682868	-0.382462978363037	-0.0601254664361477	0.0356217250227928	0.0556842423975468
0.286865413188934	0.050370167940855	-0.380504071712494	-0.0601251870393753	0.0354243032634258	0.0555304884910584
0.289830565452576	0.0535588674247265	-0.37804239988327	-0.0603393465280533	0.0352502800524235	0.0555735416710377
0.289584845304489	0.049660537391901	-0.377669423818588	-0.0603477321565151	0.0350970476865768	0.0554888509213924
0.293963611125946	0.0550656169652939	-0.367630034685135	-0.0605938136577606	0.0349247343838215	0.0554557889699936
0.295726031064987	0.0485617443919182	-0.374949425458908	-0.0605933330953121	0.0348328091204166	0.0553615167737007
0.297242373228073	0.0507539473474026	-0.373525649309158	-0.060809500515461	0.0346895046532154	0.0553932301700115
0.294448107481003	0.0433067381381989	-0.367605000734329	-0.0609154663980007	0.0345496796071529	0.0553206950426102
0.302822768688202	0.0464524812996387	-0.366470575332642	-0.0611445531249046	0.034387044608593	0.0553758703172207
0.304819732904434	0.0420867539942265	-0.362476050853729	-0.0612085424363613	0.0342199876904488	0.0552605055272579
0.306259959936142	0.0450561977922916	-0.370169818401337	-0.0613806024193764	0.0341597571969032	0.0553859286010265
0.308771640062332	0.0394107475876808	-0.363042265176773	-0.0613114312291145	0.0339863523840904	0.0552902221679688
0.311503529548645	0.0476678460836411	-0.354483187198639	-0.0615326873958111	0.033936832100153	0.0552934482693672
0.320888102054596	0.0413023121654987	-0.371473044157028	-0.0614534988999367	0.0339148640632629	0.0551246739923954
0.314810544252396	0.0380027666687965	-0.357698023319244	-0.0617939345538616	0.0338111966848373	0.0551993399858475
0.318937301635742	0.0375953316688538	-0.36661097407341	-0.0615913867950439	0.0338259860873222	0.055092591792345
0.314759939908981	0.0377240516245365	-0.356489896774292	-0.0619265139102936	0.0336820706725121	0.0550619773566723
0.326874345541	0.0322284735739231	-0.364510476589203	-0.0618476830422878	0.0337540507316589	0.0549086965620518
0.323801308870316	0.0329524651169777	-0.363112539052963	-0.0621222332119942	0.0337206274271011	0.0549629516899586
0.330721408128738	0.0315595455467701	-0.359469085931778	-0.0619455054402351	0.0337637588381767	0.0547984093427658
0.330295890569687	0.0317079424858093	-0.354035258293152	-0.0621283240616322	0.0338079482316971	0.0547324419021606
0.332048803567886	0.0286977495998144	-0.369327425956726	-0.0619829259812832	0.0339407734572887	0.0545372292399406
0.331654161214828	0.0272474437952042	-0.363942235708237	-0.0622382983565331	0.0340066961944103	0.0545285791158676
0.334885120391846	0.022912859916687	-0.367754638195038	-0.0620951615273952	0.0342504233121872	0.0544250458478928
0.334912091493607	0.0265921279788017	-0.360721588134766	-0.0623102225363255	0.0343175679445267	0.0544694438576698
0.346266180276871	0.0186395384371281	-0.375203400850296	-0.062161423265934	0.0344344340264797	0.0544502586126328
0.347550451755524	0.0236458797007799	-0.372334361076355	-0.0622262321412563	0.0345211364328861	0.0545471906661987
0.347982585430145	0.0150522477924824	-0.369910418987274	-0.0621871501207352	0.034754142165184	0.0544809624552727
0.358049601316452	0.0238054320216179	-0.37205371260643	-0.0621756948530674	0.034948106855154	0.0545203536748886
0.351877987384796	0.0143705187365413	-0.376157402992249	-0.0621381215751171	0.0351912640035152	0.0544500462710857
0.358672529459	0.0187345668673515	-0.382238030433655	-0.0621827654540539	0.0353821292519569	0.0544564202427864
0.355152785778046	0.00836247950792313	-0.383556872606277	-0.0621818862855434	0.0355968996882439	0.054383784532547
0.364097833633423	0.0117946844547987	-0.380053251981735	-0.0622613020241261	0.0358740277588367	0.0543296113610268
0.36373507976532	0.0081900404766202	-0.382513374090195	-0.0621853172779083	0.0360564142465591	0.0542153418064117
0.368474274873734	0.0093655725941062	-0.389787167310715	-0.0622680187225342	0.036264680325985	0.0541982464492321
0.366809785366058	-0.00162038265261799	-0.385626345872879	-0.0622473545372486	0.0364812575280666	0.0540839098393917
0.377278476953506	0.00814623758196831	-0.396297991275787	-0.0622046403586864	0.0367905013263226	0.0540008097887039
0.370240837335587	-0.00287718954496086	-0.392455458641052	-0.0622274577617645	0.037009384483099	0.0538836903870106
0.38000014424324	-2.97447168122744E-05	-0.401445627212524	-0.0622761882841587	0.0371957011520863	0.0537970811128616
0.375872194766998	-0.0095614530146122	-0.398734152317047	-0.0622674413025379	0.0373942703008652	0.0537092797458172
0.385940432548523	-0.00890117697417736	-0.398923009634018	-0.06232550740242	0.0375870205461979	0.0536106564104557
0.389729917049408	-0.0136274360120296	-0.405277222394943	-0.0622200630605221	0.0376827791333199	0.0535254813730717
0.393682181835175	-0.0097624184563756	-0.40394526720047	-0.0622927099466324	0.0377991795539856	0.0535953976213932
0.392085433006287	-0.01872269064188	-0.402437269687653	-0.0622267089784145	0.0379258207976818	0.0534873344004154
0.401482820510864	-0.00831373315304518	-0.401701480150223	-0.0622519478201866	0.0380690656602383	0.0534328073263168
0.399611949920654	-0.0216074790805578	-0.41000372171402	-0.0622816868126392	0.0381558276712894	0.0533955469727516
0.403910040855408	-0.0196511708199978	-0.406360805034637	-0.0623958520591259	0.0382522866129875	0.05338279530406
0.404588609933853	-0.0264846924692392	-0.411475300788879	-0.0623337253928185	0.0383449047803879	0.0533397383987904
0.405937165021896	-0.0216363500803709	-0.405251294374466	-0.0625340864062309	0.0383661910891533	0.0532983466982841
0.418511211872101	-0.0260629802942276	-0.413451939821243	-0.0624059624969959	0.0383871272206306	0.0532333068549633
0.411952435970306	-0.0256612841039896	-0.403866410255432	-0.0626621767878532	0.038324449211359	0.053306732326746
0.4164217710495	-0.0288591030985117	-0.41475185751915	-0.06247378885746	0.0382695831358433	0.0532982498407364
0.415401309728622	-0.0227686055004597	-0.403593152761459	-0.0626445263624191	0.0382501296699047	0.0532853417098522
0.417944312095642	-0.0288165342062712	-0.410856127738953	-0.0626389011740685	0.0382119603455067	0.0532465353608131
0.419897645711899	-0.026605062186718	-0.407676041126251	-0.0629378855228424	0.0380975194275379	0.05325872823596
0.412053227424622	-0.0319911800324917	-0.402568280696869	-0.0629933997988701	0.0379583425819874	0.0532270334661007
0.425465941429138	-0.0321815237402916	-0.401944488286972	-0.0631431266665459	0.0378808304667473	0.0532664433121681
0.420314967632294	-0.034554123878479	-0.393419742584229	-0.0632109194993973	0.0376501828432083	0.053137693554163
0.423846155405045	-0.0278266351670027	-0.397207349538803	-0.0633934587240219	0.0374802350997925	0.0532214716076851
0.419968098402023	-0.0349703133106232	-0.390203356742859	-0.0634144172072411	0.0373228006064892	0.0532117374241352
0.426431596279144	-0.0240288376808167	-0.390048801898956	-0.0636151358485222	0.0371485650539398	0.053277499973774
0.418565034866333	-0.0311667919158936	-0.385207623243332	-0.06381706148386	0.0369733907282352	0.053255308419466
0.424836784601212	-0.0263194721192122	-0.387297809123993	-0.0638685971498489	0.0368191003799438	0.0532486364245415
0.415400862693787	-0.0345572978258133	-0.38333261013031	-0.0641532987356186	0.0364860109984875	0.0533136837184429
0.424886792898178	-0.030181135982275	-0.378415673971176	-0.0643520057201386	0.0363369472324848	0.0533629916608334
0.421306669712067	-0.0317849852144718	-0.372536778450012	-0.0644393712282181	0.0360514484345913	0.0533644445240498
0.424887269735336	-0.0256428625434637	-0.379684656858444	-0.0646151676774025	0.0358281172811985	0.0535023175179958
0.419306695461273	-0.0337705574929714	-0.370118737220764	-0.064838282763958	0.0355900302529335	0.0535003580152988
0.428912937641144	-0.0236203838139772	-0.379232853651047	-0.0650053769350052	0.0354578569531441	0.0535511672496796
0.417971760034561	-0.0302573908120394	-0.356028437614441	-0.0651961863040924	0.0352353751659393	0.0536580644547939
0.429103016853333	-0.0248145088553429	-0.36579892039299	-0.0652783885598183	0.034925289452076	0.0537330806255341
0.417511373758316	-0.0301579926162958	-0.358516484498978	-0.0656848549842834	0.0347591228783131	0.0537930615246296
0.431680649518967	-0.0285495445132256	-0.360484778881073	-0.0658187866210938	0.034677542746067	0.0538582727313042
0.421704649925232	-0.028598902747035	-0.343920320272446	-0.0661660060286522	0.0344420932233334	0.053957112133503
0.432461351156235	-0.0234342161566019	-0.361322581768036	-0.0660857632756233	0.0342410691082478	0.0540050119161606
0.421696871519089	-0.025754701346159	-0.341286450624466	-0.066491611301899	0.0340644046664238	0.0540521517395973
0.430710732936859	-0.023231128230691	-0.358014822006226	-0.0664926171302795	0.0339946821331978	0.0541641265153885
0.417270004749298	-0.0263834018260241	-0.336007207632065	-0.0668715089559555	0.0338535569608212	0.0542211160063744
0.426288217306137	-0.0228702537715435	-0.346495449542999	-0.0668580308556557	0.0336823351681232	0.0542298294603825
0.42397141456604	-0.0232547726482153	-0.339383512735367	-0.0672165900468826	0.0334843061864376	0.0543652065098286
0.429889053106308	-0.0294718444347382	-0.337230831384659	-0.0673136860132217	0.0334852710366249	0.0544570907950401
0.426350504159927	-0.0228734165430069	-0.333567231893539	-0.0674667954444885	0.0334306545555592	0.0546054281294346
0.420750945806503	-0.0247269328683615	-0.32680732011795	-0.0674700886011124	0.0332872346043587	0.0546375811100006
0.430407017469406	-0.0151585685089231	-0.343783318996429	-0.0675775334239006	0.0333717502653599	0.05473418161273
0.418493062257767	-0.0202194135636091	-0.32499760389328	-0.0678024291992188	0.0332505367696285	0.0548731908202171
0.424661815166473	-0.0161974839866161	-0.340929985046387	-0.0677738040685654	0.0332911945879459	0.0549319125711918
0.412773787975311	-0.0215091984719038	-0.324924886226654	-0.0681676343083382	0.0331977866590023	0.0551186054944992
0.421720683574677	-0.016282444819808	-0.338048994541168	-0.0681553184986115	0.0333090163767338	0.0552250221371651
0.413876503705978	-0.0124121839180589	-0.323881089687347	-0.0683642774820328	0.0333121605217457	0.0554281063377857
0.414877742528915	-0.0147501956671476	-0.330278605222702	-0.0683062076568604	0.0332170650362968	0.0554765239357948
0.413877665996552	-0.00959331169724464	-0.334240674972534	-0.0685667544603348	0.0334071889519691	0.0557559877634048
0.413497447967529	-0.0139403194189072	-0.330892443656921	-0.0686198249459267	0.0334272123873234	0.0559323690831661
0.409284383058548	-0.00678711896762252	-0.328124761581421	-0.0688214898109436	0.0334646515548229	0.0561734959483147
0.407423973083496	-0.00888742040842772	-0.335834711790085	-0.0687788799405098	0.0334333516657352	0.0563206784427166
0.41041088104248	-0.00806276686489582	-0.331584215164185	-0.0690424218773842	0.0335054509341717	0.0566639490425587
0.409598141908646	-0.0130449347198009	-0.331451684236526	-0.0690104886889458	0.033583752810955	0.0568719543516636
0.408247768878937	-0.000338859274052083	-0.331305116415024	-0.0690419673919678	0.0335247442126274	0.0571394562721252
0.4025539457798	-0.00616980902850628	-0.33015313744545	-0.0690389648079872	0.033398624509573	0.0572507977485657
0.411499470472336	0.00396519526839256	-0.336869418621063	-0.0691554695367813	0.0336181446909904	0.0574845783412457
0.400148570537567	-0.00568189937621355	-0.326556980609894	-0.0692174956202507	0.0337136350572109	0.0577123574912548
0.405260920524597	0.00435296958312392	-0.333201169967651	-0.0690989643335342	0.0336956046521664	0.0579852573573589
0.396856665611267	0.0020666818600148	-0.327902883291245	-0.069318912923336	0.0335926599800587	0.0581960864365101
0.408263772726059	0.00460840854793787	-0.333123922348022	-0.0692271441221237	0.0336270369589329	0.0583472400903702
0.398153334856033	0.0046919989399612	-0.326454222202301	-0.0693235322833061	0.0336481332778931	0.0587085075676441
0.40234249830246	0.00952716078609228	-0.338939219713211	-0.0691290199756622	0.0336798392236233	0.0590616315603256
0.396032243967056	0.0139167075976729	-0.326969504356384	-0.069265715777874	0.0334848947823048	0.0594912022352219
0.391468107700348	0.0141408266499639	-0.328292936086655	-0.0687875598669052	0.0329340659081936	0.0596500597894192
0.361533790826797	0.0125866932794452	-0.325722634792328	-0.0686121210455894	0.0326081588864326	0.0596376582980156
0.346729665994644	0.0103171998634934	-0.332625508308411	-0.0683066099882126	0.0325975865125656	0.0596084892749786
0.350981265306473	0.0222367774695158	-0.3295718729496	-0.068284384906292	0.0325920358300209	0.0598853603005409
0.355077713727951	0.0161526687443256	-0.323690563440323	-0.0683488994836807	0.0325863808393478	0.0600558295845985
0.373626172542572	0.0226452220231295	-0.334449857473373	-0.0683239549398422	0.0324567593634129	0.0605090707540512
0.38476550579071	0.0116791110485792	-0.323548287153244	-0.0684683099389076	0.0323759391903877	0.0608951263129711
0.405076086521149	0.0181542821228504	-0.332842737436295	-0.0683858022093773	0.0325649827718735	0.0613351389765739
0.407518684864044	0.00862059369683266	-0.320012420415878	-0.0684911161661148	0.0326060988008976	0.0618261583149433
0.422063231468201	0.0186708047986031	-0.331155180931091	-0.0681853517889977	0.0327091366052628	0.0621379725635052
0.410754710435867	0.0078602060675621	-0.329296827316284	-0.0683002844452858	0.0328089036047459	0.0622269064188004
0.424450755119324	0.00643814774230123	-0.345667511224747	-0.0680971816182137	0.0329042263329029	0.0623946860432625
0.402935117483139	0.0114908525720239	-0.328355222940445	-0.0680177286267281	0.0331291295588017	0.0625777095556259
0.4021857380867	0.01557064242661	-0.341502904891968	-0.067580871284008	0.0332911387085915	0.0626551732420921
0.387765556573868	0.0172141660004854	-0.341227650642395	-0.067525252699852	0.0333482325077057	0.0627679601311684
0.391226321458817	0.0188463572412729	-0.355947732925415	-0.0671627447009087	0.0336992144584656	0.0628896132111549
0.379563450813293	0.0174138676375151	-0.341190785169601	-0.0672110617160797	0.0339437685906887	0.0631792321801186
0.385313987731934	0.0243263952434063	-0.357925862073898	-0.0668627843260765	0.0342307724058628	0.0633286684751511
0.383783400058746	0.0194898415356874	-0.351888984441757	-0.0670353472232819	0.0344164967536926	0.0634767264127731
0.392421573400497	0.0184049997478724	-0.366119801998138	-0.0667485222220421	0.034842349588871	0.0636047348380089
0.379564255475998	0.0206540804356337	-0.359426468610764	-0.0668976679444313	0.0350626446306705	0.0639200955629349
0.387130528688431	0.0237362496554852	-0.372301012277603	-0.0665197968482971	0.035395223647356	0.0640569776296616
0.374409675598145	0.0251281764358282	-0.360661804676056	-0.0666072592139244	0.0355900265276432	0.064257949590683
0.381380528211594	0.0259285941720009	-0.386999934911728	-0.0662306472659111	0.0360821448266506	0.0643441453576088
0.359961360692978	0.0140966596081853	-0.364937156438828	-0.0665232241153717	0.0362109802663326	0.0627183243632317
0.360846996307373	0.0112984515726566	-0.383050501346588	-0.0661635473370552	0.0365215875208378	0.0612419247627258
0.342748522758484	-0.00691717397421598	-0.378712922334671	-0.0663315579295158	0.0366357676684856	0.0603589378297329
0.352354288101196	-0.00952048506587744	-0.389731675386429	-0.0662016272544861	0.0367681309580803	0.0599010996520519
0.33315297961235	-0.0102300485596061	-0.376192986965179	-0.0662594139575958	0.0370093882083893	0.0594818629324436
0.341846734285355	-0.00633078813552856	-0.397491931915283	-0.066141314804554	0.0372285023331642	0.0592458508908749
0.332529306411743	-0.0106270452961326	-0.382253378629684	-0.0662823617458344	0.0373727381229401	0.0590028539299965
0.341139376163483	-0.013421917334199	-0.405113101005554	-0.0662174895405769	0.0377614907920361	0.0587318614125252
0.326627343893051	-0.0193327441811562	-0.386581242084503	-0.0665726959705353	0.0379548333585262	0.0584927573800087
0.338578790426254	-0.0133063569664955	-0.402015626430511	-0.0663972124457359	0.0382064841687679	0.0580864660441875
0.327651172876358	-0.0199796129018068	-0.390587449073792	-0.066691517829895	0.0383514314889908	0.0577207058668137
0.338696181774139	-0.0243946295231581	-0.404687315225601	-0.0666694417595863	0.0386100001633167	0.0574332699179649
0.326855957508087	-0.0226262137293816	-0.388894975185394	-0.0669925808906555	0.0387622751295567	0.057222418487072
0.335844904184341	-0.0162629205733538	-0.40448185801506	-0.066869281232357	0.0388388000428677	0.0569978468120098
0.3265300989151	-0.0187335032969713	-0.390125006437302	-0.0671915486454964	0.038917638361454	0.0568160563707352
0.335841417312622	-0.0160176400095224	-0.408804804086685	-0.0671131238341331	0.039197813719511	0.0567469671368599
0.321436583995819	-0.0195445064455271	-0.390804350376129	-0.0674492120742798	0.0392687544226646	0.0568321198225021
0.333787798881531	-0.0119085060432553	-0.406412780284882	-0.0673161596059799	0.0393590480089188	0.056820172816515
0.323103398084641	-0.0133384577929974	-0.395783007144928	-0.0677094534039497	0.0393925234675407	0.0568650253117085
0.33615043759346	-0.0143836829811335	-0.405276477336884	-0.0676938891410828	0.0394874960184097	0.0569278709590435
0.325134247541428	-0.0136544825509191	-0.382184028625488	-0.0680166929960251	0.0395140200853348	0.0570915266871452
0.334063589572906	-0.00327019509859383	-0.399953693151474	-0.0679514110088348	0.0394409336149693	0.0570418611168861
0.322505235671997	-0.00911625660955906	-0.39059129357338	-0.0682057067751884	0.039377186447382	0.0571374669671059
0.329758495092392	-0.000261958804912865	-0.396792501211166	-0.0682131946086884	0.0392638966441154	0.057355921715498
0.307628452777863	-0.00768435467034578	-0.381840884685516	-0.0682779029011726	0.0389245972037315	0.0573344081640244
0.304957538843155	0.000408636260544881	-0.387041628360748	-0.0682294145226479	0.0387142971158028	0.0570886991918087
0.294431626796722	-0.00534695340320468	-0.38726794719696	-0.068214476108551	0.0385695546865463	0.0567420125007629
0.300171703100204	-0.0010774820111692	-0.386684894561768	-0.0684684365987778	0.0385108180344105	0.0566528216004372
0.30358225107193	-0.00910109560936689	-0.383564949035645	-0.0687321349978447	0.0382379703223705	0.0565361455082893
0.312611669301987	-0.00297263474203646	-0.381538212299347	-0.0688197016716003	0.0380143336951733	0.0566038303077221
0.313642591238022	-0.00971750915050507	-0.374088525772095	-0.0690055787563324	0.0378464385867119	0.0565580390393734
0.323712199926376	0.000385496532544494	-0.376404762268066	-0.0692037642002106	0.0378043726086617	0.0567113682627678
0.320303112268448	-0.0050799329765141	-0.366477370262146	-0.0692457929253578	0.0376851633191109	0.0568238943815231
0.325060546398163	0.000184534743311815	-0.375109314918518	-0.069443054497242	0.0375684648752213	0.0569446682929993
0.316383749246597	-0.00504266051575542	-0.37259578704834	-0.0694462507963181	0.0375318340957165	0.0569055825471878
0.318576484918594	-0.000361249694833532	-0.365725845098495	-0.0697891712188721	0.0373746603727341	0.0569731593132019
0.312045812606812	0.000378821976482868	-0.364170134067535	-0.069675512611866	0.037301279604435	0.0568752624094486
0.307163327932358	0.00800846796482801	-0.366929769515991	-0.0697520151734352	0.0371377989649773	0.0569169148802757
0.303429901599884	0.00604394869878888	-0.36802351474762	-0.0695874616503716	0.0370568074285984	0.0567835904657841
0.301776498556137	0.0114101460203528	-0.366955071687698	-0.0696025937795639	0.0370243825018406	0.0568333603441715
0.287225872278214	0.00580771407112479	-0.357672035694122	-0.0694947689771652	0.0368645042181015	0.0567585453391075
0.289623469114304	0.0138887362554669	-0.367533415555954	-0.0693555623292923	0.0368154309689999	0.0564731173217297
0.281239897012711	0.00467015849426389	-0.361734420061111	-0.069480262696743	0.0368138924241066	0.0561831556260586
0.296030908823013	0.00312293763272464	-0.370138674974442	-0.0695211589336395	0.0368920117616653	0.0560668855905533
0.290884792804718	-0.000503058079630136	-0.357179492712021	-0.0695884004235268	0.0369422882795334	0.0560039393603802
0.301291048526764	0.00618185708299279	-0.371678858995438	-0.0694066360592842	0.0369160957634449	0.0560382306575775
0.298763036727905	-0.00381389888934791	-0.369643181562424	-0.0693691298365593	0.0369382277131081	0.0559804774820805
0.301657974720001	0.00213402393274009	-0.371060192584991	-0.0693427920341492	0.0371666811406612	0.0559747777879238
0.2984339594841	-0.00139496626798064	-0.369549989700317	-0.0691028162837029	0.0372690819203854	0.0558784902095795
0.300325900316238	0.00360542139969766	-0.374151885509491	-0.0690746530890465	0.0374511443078518	0.055875513702631
0.293738394975662	-0.00177530653309077	-0.380751311779022	-0.0688560903072357	0.0376002676784992	0.0557110272347927
0.299657970666885	-0.00138275395147502	-0.383075147867203	-0.0688060745596886	0.0378503203392029	0.0558027625083923
0.293900489807129	-0.00418992433696985	-0.375860929489136	-0.0686893686652184	0.0379843302071095	0.0557122454047203
0.300878882408142	0.00329298037104309	-0.391293793916702	-0.0683838278055191	0.038087360560894	0.0557256676256657
0.293020784854889	-0.000318289094138891	-0.3805171251297	-0.0682549923658371	0.0382464788854122	0.055717010051012
0.305370271205902	0.001780791208148	-0.402500867843628	-0.0679897665977478	0.0386567749083042	0.0557059310376644
0.294547706842422	-0.00771767040714622	-0.385744661092758	-0.0680100470781326	0.0388258136808872	0.0558095313608646
0.305880218744278	0.00136865000240505	-0.398710399866104	-0.0676831752061844	0.0390024147927761	0.055816575884819
0.29917111992836	-0.0041206362657249	-0.391937106847763	-0.067631796002388	0.0391080901026726	0.0557975023984909
0.315116494894028	-0.00350408116355538	-0.40397647023201	-0.0674758777022362	0.0393878258764744	0.0558314509689808
0.302503734827042	-0.00711275544017553	-0.391684293746948	-0.0674480870366097	0.0395464897155762	0.0558850318193436
0.3121337890625	0.00207376037724316	-0.406589418649673	-0.0670434609055519	0.0397261418402195	0.0559175275266171
0.305113911628723	-0.00385971716605127	-0.405724108219147	-0.0669774860143662	0.0398391410708427	0.0561339557170868
0.31566259264946	0.00301767326891422	-0.414777606725693	-0.0666509196162224	0.0398858673870564	0.0563397519290447
0.298374086618423	-0.00442170072346926	-0.399852007627487	-0.0664082765579224	0.0397584848105907	0.0563589930534363
0.303172379732132	3.41656641467125E-06	-0.412504076957703	-0.0661412850022316	0.0398267917335033	0.0561126358807087
0.294606924057007	-0.00965982489287853	-0.411811709403992	-0.0660035610198975	0.0399154312908649	0.0558322370052338
0.308866441249847	-0.0089998422190547	-0.412778317928314	-0.0660753101110458	0.0400001145899296	0.0556789673864841
0.312882095575333	-0.0164824966341257	-0.406710594892502	-0.0659815445542336	0.0399912036955357	0.055574681609869
0.325134038925171	-0.0114896455779672	-0.418605178594589	-0.0658127889037132	0.0399601235985756	0.055629163980484
0.327788025140762	-0.0190259907394648	-0.406570881605148	-0.0657636970281601	0.0399356260895729	0.0556307546794415
0.341520458459854	-0.0142157394438982	-0.414874494075775	-0.0657284930348396	0.040027067065239	0.0557231567800045
0.338995099067688	-0.0189768895506859	-0.405617147684097	-0.0656880885362625	0.0399849750101566	0.0558785386383533
0.346155732870102	-0.0137309599667788	-0.410395354032516	-0.0656004399061203	0.0399588420987129	0.0560376718640327
0.341422438621521	-0.0194803811609745	-0.413058221340179	-0.0654863640666008	0.0400023572146893	0.0560714639723301
0.344274640083313	-0.0131856007501483	-0.41384556889534	-0.0655985996127129	0.0399529784917831	0.0561764277517796
0.342041105031967	-0.0135860806331038	-0.407508611679077	-0.0654131472110748	0.0398934595286846	0.0562171563506126
0.339322865009308	-0.00365875195711851	-0.414110779762268	-0.0654166266322136	0.0397700183093548	0.0563666634261608
0.338876843452454	-0.00895277410745621	-0.414972960948944	-0.0652342513203621	0.0397247150540352	0.0564133860170841
0.336626708507538	-0.00030152004910633	-0.41227450966835	-0.0653368085622787	0.0396284945309162	0.0565587393939495
0.339142650365829	-0.00352248339913785	-0.408380806446075	-0.0652689039707184	0.0395192727446556	0.0566373653709888
0.337582141160965	0.00186523096635938	-0.409904092550278	-0.0653589367866516	0.0394258834421635	0.0567974261939526
0.337533175945282	-0.00108151091262698	-0.414031863212585	-0.065291240811348	0.0393657125532627	0.0569314546883106
0.33549490571022	0.00397489871829748	-0.402315050363541	-0.0655595138669014	0.0392343699932098	0.0571159534156322
0.342010915279388	0.000998182338662446	-0.404396772384644	-0.0654159039258957	0.0390943996608257	0.057141650468111
0.335313856601715	0.00792057905346155	-0.400025576353073	-0.0655736103653908	0.0388968475162983	0.0573288612067699
0.340171962976456	0.00707205291837454	-0.406986176967621	-0.065359428524971	0.038809809833765	0.0574393756687641
0.330980539321899	0.0128594506531954	-0.395132750272751	-0.0655957832932472	0.0385674871504307	0.0575324073433876
0.343741238117218	0.0169737115502357	-0.406124234199524	-0.0654024928808212	0.0385445021092892	0.0574606321752071
0.331794053316116	0.00949555542320013	-0.393421411514282	-0.0656549856066704	0.0383746773004532	0.0576509647071362
0.339192688465118	0.019173514097929	-0.403731048107147	-0.0654978603124619	0.0383749008178711	0.057774230837822
0.329105257987976	0.0163212344050407	-0.393051862716675	-0.0656834542751312	0.0381355956196785	0.0578571110963821
0.342943370342255	0.0219598896801472	-0.401517033576965	-0.0656958520412445	0.0380504950881004	0.0581670738756657
0.331363618373871	0.0206458661705256	-0.388213962316513	-0.0658732876181602	0.0378696322441101	0.0586379580199718
0.340762495994568	0.0310636665672064	-0.397383362054825	-0.0656456872820854	0.0377177372574806	0.0590905025601387
0.327784866094589	0.0320190936326981	-0.384860217571259	-0.0657659098505974	0.0374101586639881	0.0591843798756599
0.337114900350571	0.0409786887466908	-0.399486213922501	-0.065645270049572	0.0373898595571518	0.0590970553457737
0.325352996587753	0.0315347351133823	-0.380589365959167	-0.0659048408269882	0.0373193584382534	0.059063546359539
0.337506473064423	0.0343400575220585	-0.397359013557434	-0.0658196806907654	0.0373063236474991	0.0588903576135635
0.332767009735107	0.0311763193458319	-0.383325159549713	-0.0661602988839149	0.0371444374322891	0.0588565059006214
0.345329225063324	0.0315677933394909	-0.381091386079788	-0.0660311654210091	0.0371351428329945	0.0586534515023232
0.345338523387909	0.0327864028513432	-0.37921729683876	-0.066334180533886	0.0370581187307835	0.0587740279734135
0.351942867040634	0.0339210703969002	-0.391307830810547	-0.0662308111786842	0.0371878407895565	0.0588283240795136
0.35114461183548	0.0366911552846432	-0.380353450775146	-0.0664684772491455	0.0372291170060635	0.0588945634663105
0.355612307786942	0.0362187400460243	-0.385476648807526	-0.0663278698921204	0.0373524054884911	0.0588535033166409
0.349108219146729	0.0399037972092628	-0.382844656705856	-0.0664932802319527	0.0373574048280716	0.0589420646429062
0.349254667758942	0.0370487868785858	-0.391690522432327	-0.0662964135408401	0.0375153198838234	0.058956079185009
0.344776004552841	0.0422919578850269	-0.387712985277176	-0.0665487572550774	0.0375376902520657	0.059075154364109
0.345942884683609	0.0390571393072605	-0.386452108621597	-0.0664220005273819	0.0375945493578911	0.0589324422180653
0.339751839637756	0.0447334349155426	-0.392197459936142	-0.0664857923984528	0.0376113243401051	0.0589230395853519
0.338109344244003	0.0412899032235146	-0.394492506980896	-0.0664300173521042	0.0377813912928104	0.0587461963295937
0.342239707708359	0.0491342768073082	-0.39456707239151	-0.0665107667446136	0.0379995405673981	0.0585846342146397
0.335988730192184	0.0418746098875999	-0.392780840396881	-0.0665560513734818	0.0381722338497639	0.0584162175655365
0.340398222208023	0.0460014566779137	-0.398575812578201	-0.0666078329086304	0.0383466258645058	0.0582779236137867
0.33747273683548	0.0400267727673054	-0.397612482309341	-0.0666440948843956	0.0385312139987946	0.058195523917675
0.347705125808716	0.040540412068367	-0.396661221981049	-0.0668946728110313	0.0387417785823345	0.0581893436610699
0.343050748109818	0.0391066856682301	-0.394053041934967	-0.066840872168541	0.0389124825596809	0.0581611171364784
0.342887938022614	0.0449924543499947	-0.398958206176758	-0.0669008567929268	0.0390484221279621	0.0581945329904556
0.348980933427811	0.0385876968502998	-0.403712809085846	-0.0668831840157509	0.0393122844398022	0.0581072941422462
0.342683613300323	0.0479337349534035	-0.3978071808815	-0.0670839101076126	0.0395054407417774	0.0581061206758022
0.347555071115494	0.0437824353575706	-0.406571716070175	-0.0669707134366035	0.0397056825459003	0.0579852163791656
0.340014010667801	0.0422876998782158	-0.396061450242996	-0.0672938004136086	0.0398649461567402	0.0579989477992058
0.348748683929443	0.0404121354222298	-0.411688059568405	-0.0671000927686691	0.0402013771235943	0.0579753369092941
0.339445292949677	0.0424985438585281	-0.397405862808228	-0.067463107407093	0.040225088596344	0.0579498410224915
0.35693696141243	0.0424496978521347	-0.413988500833511	-0.0674730464816093	0.0403886139392853	0.0578539595007896
0.34861820936203	0.0350753329694271	-0.401146948337555	-0.0676234290003777	0.0405352748930454	0.0578792840242386
0.35632336139679	0.047435000538826	-0.408255249261856	-0.0676149502396584	0.0406563058495522	0.0579168573021889
0.353710740804672	0.0377375334501266	-0.404972493648529	-0.0676372498273849	0.0406793132424355	0.057791642844677
0.357335060834885	0.0468335561454296	-0.408895641565323	-0.0678779780864716	0.0407973267138004	0.058061771094799
0.355530172586441	0.0445102155208588	-0.40843865275383	-0.0677626132965088	0.0408474914729595	0.0584454797208309
0.345030754804611	0.0538344644010067	-0.397882729768753	-0.0678445771336555	0.0406736023724079	0.0586580000817776
0.34174519777298	0.0516824722290039	-0.408889412879944	-0.0676138773560524	0.0405711829662323	0.0585183016955853
0.33355313539505	0.0510165579617023	-0.405087888240814	-0.0680260136723518	0.0405768752098084	0.058435682207346
0.343080520629883	0.0509132854640484	-0.412382781505585	-0.067871980369091	0.0406468994915485	0.0581066496670246
0.338778167963028	0.0510941036045551	-0.398760169744492	-0.0681846216320992	0.0405505821108818	0.0578061863780022
0.356758862733841	0.0425878837704659	-0.408462285995483	-0.0681610777974129	0.0404452197253704	0.0575154274702072
0.35198512673378	0.0399476774036884	-0.3910231590271	-0.0685489848256111	0.0404054634273052	0.0574227012693882
0.36969792842865	0.046686626970768	-0.408057600259781	-0.0685027837753296	0.0404235906898975	0.0572957247495651
0.362053006887436	0.0365878604352474	-0.390472680330276	-0.0687548592686653	0.0402776151895523	0.0572918280959129
0.374873727560043	0.0405133962631226	-0.407777935266495	-0.0688315480947495	0.0403912179172039	0.0572690442204475
0.363588660955429	0.0353018864989281	-0.393156170845032	-0.0690745115280151	0.0402782894670963	0.0571498163044453
0.378625720739365	0.0413859151303768	-0.400383442640305	-0.0691493004560471	0.0402575023472309	0.0570491477847099
0.366016775369644	0.0380601957440376	-0.392050176858902	-0.0693944692611694	0.0402210839092731	0.0568628236651421
0.37804251909256	0.0387942157685757	-0.399369329214096	-0.0693515539169312	0.0402227379381657	0.0566579103469849
0.365557551383972	0.0365737900137901	-0.387280851602554	-0.0696059241890907	0.0401169657707214	0.0564150996506214
0.375274956226349	0.0444330982863903	-0.399520128965378	-0.0694928988814354	0.0401333868503571	0.0561614669859409
0.362637549638748	0.0392497889697552	-0.383303731679916	-0.0697667449712753	0.040051057934761	0.0559092685580254
0.373252362012863	0.0393420159816742	-0.398221790790558	-0.0696327537298203	0.040101170539856	0.0556464977562428
0.362683951854706	0.0351154208183289	-0.383673846721649	-0.0700942724943161	0.0400920957326889	0.0554961152374744
0.375606656074524	0.0377377271652222	-0.393844902515411	-0.0700810849666595	0.0400664173066616	0.0552554503083229
0.368077129125595	0.0380379445850849	-0.384257912635803	-0.0703477635979652	0.0399976670742035	0.0551406927406788
0.37409034371376	0.0349172465503216	-0.395524740219116	-0.0702125132083893	0.0399415045976639	0.0549805983901024
0.363068968057632	0.0396803356707096	-0.386633008718491	-0.0704206079244614	0.0400012955069542	0.0548705533146858
0.368366271257401	0.0383863262832165	-0.393202304840088	-0.0703494399785995	0.0400509275496006	0.0546608939766884
0.361011654138565	0.040813721716404	-0.377718597650528	-0.0705988556146622	0.0399870909750462	0.0545158945024014
0.358941435813904	0.0404527224600315	-0.392304211854935	-0.0705096796154976	0.0400394424796104	0.0543415881693363
0.358751773834229	0.0380950942635536	-0.386268973350525	-0.070802740752697	0.039974395185709	0.0543214194476604
0.35777747631073	0.0377196967601776	-0.385591834783554	-0.0707477927207947	0.0400406308472157	0.0541904382407665
0.355412989854813	0.0456449799239635	-0.380561321973801	-0.0708786994218826	0.0399066209793091	0.0542921870946884
0.353435546159744	0.0428833961486816	-0.38188099861145	-0.0707827508449554	0.0398524031043053	0.0542774461209774
0.354626923799515	0.0471079722046852	-0.383110105991364	-0.0709789618849754	0.0398779585957527	0.0544253475964069
0.349228620529175	0.0448910892009735	-0.377211332321167	-0.0708946287631989	0.0399853847920895	0.0544740445911884
0.35245668888092	0.051438856869936	-0.374567449092865	-0.0710080713033676	0.0398628376424313	0.0546033084392548
0.349092662334442	0.0497231334447861	-0.384883463382721	-0.0708838477730751	0.0397695675492287	0.0546041987836361
0.350569069385529	0.0509981587529182	-0.380487740039825	-0.0711901634931564	0.0397890396416187	0.0548590160906315
0.35352411866188	0.0497142001986504	-0.376495361328125	-0.07106102257967	0.0397814400494099	0.0549055002629757
0.34670501947403	0.0574575290083885	-0.371244937181473	-0.0712177902460098	0.039670143276453	0.0551104731857777
0.347492933273315	0.0572745837271214	-0.383203864097595	-0.0709525048732758	0.0395643152296543	0.0551618151366711
0.345178455114365	0.0624521747231483	-0.380436539649963	-0.071157306432724	0.039668794721365	0.0553838759660721
0.348913460969925	0.0630793571472168	-0.381509363651276	-0.0710327997803688	0.0396742783486843	0.0555152781307697
0.339776694774628	0.0652983635663986	-0.368707656860352	-0.0711702853441238	0.0395674183964729	0.0556804947555065
0.342464178800583	0.0661124810576439	-0.378791987895966	-0.0709442719817162	0.0395657122135162	0.0556826740503311
0.341279953718185	0.0688493996858597	-0.378714829683304	-0.0711489841341972	0.0395117960870266	0.0559790879487991
0.342662125825882	0.0656704604625702	-0.37420117855072	-0.071124367415905	0.0395132973790169	0.055982444435358
0.341783165931702	0.0778231099247932	-0.372649699449539	-0.071076974272728	0.0394612066447735	0.0562267601490021
0.343199461698532	0.0717738419771194	-0.373723417520523	-0.0709566548466682	0.0392900221049786	0.0562612675130367
0.34090194106102	0.0795459300279617	-0.375648587942123	-0.0710803717374802	0.0393707044422627	0.056420274078846
0.338391661643982	0.0764322876930237	-0.372001767158508	-0.0709658786654472	0.0393772833049297	0.056774877011776
0.335492134094238	0.0888105407357216	-0.368902832269669	-0.0709507837891579	0.0392050370573998	0.0572058334946632
0.327285408973694	0.0867072939872742	-0.369856148958206	-0.0707590132951736	0.0389182195067406	0.0575223974883556
0.327051132917404	0.0873365849256516	-0.37258505821228	-0.0708476230502129	0.0387702472507954	0.057701513171196
0.318726778030396	0.0871551856398582	-0.371687412261963	-0.0706594288349152	0.0387677438557148	0.0576000474393368
0.322481840848923	0.0967653915286064	-0.373119831085205	-0.0705507472157478	0.0387348905205727	0.0575664825737476
0.322362393140793	0.0896477997303009	-0.36556202173233	-0.0705744177103043	0.0385491289198399	0.0573597475886345
0.337137877941132	0.0899024680256844	-0.379874974489212	-0.0706397667527199	0.038652777671814	0.0571434274315834
0.330687880516052	0.0779340341687202	-0.365088403224945	-0.0707850083708763	0.0387044325470924	0.0571566261351109
0.345440536737442	0.0891520157456398	-0.37232294678688	-0.0706446170806885	0.0387304797768593	0.0572605989873409
0.341409504413605	0.0832407176494598	-0.362729400396347	-0.0707710608839989	0.0386084131896496	0.0573771893978119
0.35719507932663	0.0855563133955002	-0.375815957784653	-0.0708176493644714	0.0387603752315044	0.0575018897652626
0.347782522439957	0.0806709825992584	-0.371010839939117	-0.070843830704689	0.0388933904469013	0.0575411394238472
0.353158742189407	0.09206523001194	-0.373037695884705	-0.0707646086812019	0.0389064513146877	0.0577324070036411
0.346515685319901	0.0893388688564301	-0.372408241033554	-0.0706887096166611	0.0389358438551426	0.0576591975986958
0.351342529058456	0.0951543599367142	-0.381217271089554	-0.0707521736621857	0.039179015904665	0.0576850175857544
0.338910698890686	0.0911229103803635	-0.374828219413757	-0.0706953704357147	0.0393097996711731	0.0578287020325661
0.346449881792068	0.0976511687040329	-0.377964466810226	-0.0705891847610474	0.0394571796059608	0.0581138879060745
0.334807217121124	0.0965720564126968	-0.371942490339279	-0.0707128867506981	0.0393397770822048	0.0582681149244308
0.346578538417816	0.0982402786612511	-0.380302488803864	-0.0705907419323921	0.0394494645297527	0.0583061724901199
0.332107722759247	0.0933727994561195	-0.369807451963425	-0.0706309080123901	0.0396040417253971	0.0582082681357861
0.342688351869583	0.102234177291393	-0.387369781732559	-0.0704036206007004	0.0397953689098358	0.0580502413213253
0.337363451719284	0.0942202657461166	-0.377439022064209	-0.0705931186676025	0.0398119911551476	0.0578177683055401
0.355301439762115	0.0942288264632225	-0.391109377145767	-0.0705376416444778	0.0400304719805717	0.057527881115675
0.345541924238205	0.0800022780895233	-0.381891012191772	-0.0707318633794785	0.0402012765407562	0.0574181973934174
0.355936706066132	0.0894539579749107	-0.386770874261856	-0.0706199780106544	0.0404524952173233	0.0573971979320049
0.352826058864594	0.082506462931633	-0.381799042224884	-0.0706608593463898	0.0405085161328316	0.0572699271142483
0.369361490011215	0.0820958316326141	-0.393871366977692	-0.070708766579628	0.0407571196556091	0.0573052428662777
0.363634318113327	0.0705143436789513	-0.392969787120819	-0.0708629861474037	0.0409158207476139	0.0571571923792362
0.36763060092926	0.0824097618460655	-0.393973410129547	-0.0707955807447433	0.0410998910665512	0.057099599391222
0.368757605552673	0.0729333236813545	-0.395577877759933	-0.0707287192344666	0.0411791875958443	0.0567575842142105
0.371102750301361	0.073161244392395	-0.398528397083282	-0.0709454193711281	0.0415207557380199	0.0566236972808838
0.372729450464249	0.0680323541164398	-0.398971050977707	-0.070836216211319	0.0416651479899883	0.0564410127699375
0.371447086334229	0.0717929154634476	-0.389480143785477	-0.0710722059011459	0.0417122207581997	0.0563725680112839
0.376994997262955	0.0663408413529396	-0.399076819419861	-0.0708777904510498	0.0418056882917881	0.056160818785429
0.379560023546219	0.061947975307703	-0.399930983781815	-0.0712269768118858	0.0419572368264198	0.0562077350914478
0.390884786844254	0.0614119805395603	-0.401017308235168	-0.0711397528648376	0.0420746840536594	0.0560139864683151
0.381967961788177	0.063176691532135	-0.392926663160324	-0.0714284181594849	0.042017936706543	0.0558894202113152
0.396604508161545	0.0576492659747601	-0.407078117132187	-0.0713780671358109	0.0421210266649723	0.0557985492050648
0.388687193393707	0.0531662553548813	-0.392333418130875	-0.0715669915080071	0.0420414656400681	0.0556855648756027
0.404393494129181	0.0603988580405712	-0.409807205200195	-0.0714850723743439	0.0422281436622143	0.0555344261229038
0.394731521606445	0.0513505972921848	-0.392604321241379	-0.0716551318764687	0.0421196594834328	0.0554388053715229
0.404670774936676	0.0551950335502625	-0.402566939592361	-0.0716243013739586	0.0421707183122635	0.055350586771965
0.396393001079559	0.0486549586057663	-0.392245143651962	-0.0718627348542213	0.0420851036906242	0.0553982891142368
0.410859256982803	0.0531585142016411	-0.399651288986206	-0.0718917548656464	0.0419568978250027	0.055515069514513
0.407873690128326	0.0447423346340656	-0.396119952201843	-0.0718121826648712	0.0416862815618515	0.0555436760187149
0.405314147472382	0.0492957048118114	-0.386016994714737	-0.0719713866710663	0.0415464639663696	0.0555285848677158
0.407054781913757	0.045370701700449	-0.390116542577744	-0.0718177258968353	0.041298795491457	0.0550947487354279
0.4159195125103	0.0477576926350594	-0.385109215974808	-0.0720940455794334	0.04122019931674	0.0547750443220139
0.418706893920898	0.034088097512722	-0.392672687768936	-0.0721557959914207	0.0411607995629311	0.054520882666111
0.430742055177689	0.0318834744393826	-0.383922547101974	-0.0723263844847679	0.0410404354333878	0.0543349534273148
0.428075969219208	0.0239240135997534	-0.380770683288574	-0.0725111812353134	0.0408369489014149	0.0542214550077915
0.442782253026962	0.0258686598390341	-0.378676682710648	-0.0726178586483002	0.0407096780836582	0.0539794228971004
0.439062744379044	0.0178655348718166	-0.374521732330322	-0.0727877765893936	0.040529903024435	0.0538065619766712
0.449677109718323	0.0214142296463251	-0.384215712547302	-0.0727455019950867	0.0403942801058292	0.054140031337738
0.441900610923767	0.0200355499982834	-0.370122462511063	-0.0729131251573563	0.0402399189770222	0.054603535681963
0.459351927042007	0.0277871545404196	-0.382707387208939	-0.0728687047958374	0.0400698892772198	0.0549908652901649
0.44182088971138	0.0270132943987846	-0.36749592423439	-0.0730245560407639	0.0398566611111164	0.0550682246685028
0.451294004917145	0.0271100793033838	-0.380807250738144	-0.0729068070650101	0.0397759154438972	0.0548887550830841
0.444930523633957	0.0209329817444086	-0.370548218488693	-0.0732276067137718	0.039626982063055	0.0546949729323387
0.459817588329315	0.0172876883298159	-0.373459309339523	-0.0732194930315018	0.0395741835236549	0.0543772168457508
0.456889092922211	0.0193822775036097	-0.365904688835144	-0.0734018385410309	0.039362296462059	0.0541624091565609
0.465913653373718	0.0148160057142377	-0.369620144367218	-0.0732522010803223	0.0392968729138374	0.053905937820673
0.464908719062805	0.0160421542823315	-0.365068227052689	-0.0736110731959343	0.0392837934195995	0.0538861341774464
0.472903460264206	0.0105771711096168	-0.364546626806259	-0.0735906809568405	0.0393400751054287	0.0538072995841503
0.470930933952332	0.0130237154662609	-0.35914334654808	-0.0737685784697533	0.0392836965620518	0.0537497028708458
0.473162770271301	0.0067623951472342	-0.371662706136703	-0.0736069977283478	0.0393100194633007	0.0535344369709492
0.47712829709053	0.00397977186366916	-0.371353417634964	-0.0738742873072624	0.0392577052116394	0.0534403435885906
0.473307609558105	-0.00371624808758497	-0.361465483903885	-0.0738347619771957	0.0393338911235332	0.0531712770462036
0.474712252616882	0.00431178603321314	-0.364637941122055	-0.073849581182003	0.0393283329904079	0.0531494356691837
0.467863947153091	-0.0003430780780036	-0.362312763929367	-0.0737455487251282	0.0393285974860191	0.0528864413499832
0.479870736598969	0.0003921635216102	-0.37473726272583	-0.0738254189491272	0.0395265743136406	0.0527631230652332
0.469891309738159	-0.00688981125131249	-0.364379078149796	-0.0739497467875481	0.0395519658923149	0.0527024157345295
0.47953787446022	-0.00308051588945091	-0.369401425123215	-0.0738489776849747	0.039653979241848	0.0526656433939934
0.471783339977264	-0.00932319834828377	-0.367143005132675	-0.0740690901875496	0.0396712459623814	0.052603717893362
0.486406981945038	-0.00850408151745796	-0.372645765542984	-0.0740304589271545	0.0398144423961639	0.0524891838431358
0.478002160787582	-0.0162147730588913	-0.361532270908356	-0.074191153049469	0.0398694686591625	0.0525011457502842
0.487873435020447	-0.0142141375690699	-0.379152238368988	-0.0739448294043541	0.0400742888450623	0.0525465570390224
0.482065945863724	-0.0129110440611839	-0.364392787218094	-0.0742192715406418	0.0400696769356728	0.0524821095168591
0.486729621887207	-0.0146334553137422	-0.375510424375534	-0.0741172581911087	0.0403102748095989	0.052379384636879
0.482810318470001	-0.0150434318929911	-0.37142413854599	-0.0742740333080292	0.0404256246984005	0.0523935593664646
0.483971536159515	-0.019913200289011	-0.379140257835388	-0.0741867870092392	0.0406143851578236	0.0523590557277203
0.485678404569626	-0.0182403568178415	-0.3740454018116	-0.0743992701172829	0.0407807938754559	0.0523701868951321
0.487215280532837	-0.0229230839759111	-0.377781212329865	-0.0743693187832832	0.040906336158514	0.0522452965378761
0.489405393600464	-0.0181122124195099	-0.379970818758011	-0.0743689835071564	0.0410131439566612	0.0522816702723503
0.486132204532623	-0.0225595328956842	-0.375186711549759	-0.0744177103042603	0.0411320477724075	0.0521927326917648
0.495294988155365	-0.0179672967642546	-0.395677715539932	-0.074459932744503	0.0414222404360771	0.0521560311317444
0.485933005809784	-0.0270840469747782	-0.378994762897491	-0.0745920091867447	0.0415475033223629	0.0521525926887989
0.494408279657364	-0.0201533883810043	-0.389251261949539	-0.074434332549572	0.0416914708912373	0.0521001517772675
0.485187709331512	-0.022040044888854	-0.381342589855194	-0.0746785178780556	0.0417438261210918	0.0521322563290596
0.494911044836044	-0.0254587847739458	-0.392908215522766	-0.0745889768004417	0.0418702214956284	0.0522239841520786
0.479450911283493	-0.0240972694009542	-0.375957667827606	-0.0747010633349419	0.0417899675667286	0.0523877963423729
0.486699998378754	-0.0180532298982143	-0.389228999614716	-0.0744552537798882	0.0417104735970497	0.0522160455584526
0.477904319763184	-0.0224928539246321	-0.378476917743683	-0.0745573118329048	0.0417149476706982	0.0518587604165077
0.487114578485489	-0.0215339697897434	-0.400693893432617	-0.0746027156710625	0.0420146137475967	0.0515846833586693
0.483659505844116	-0.031914547085762	-0.383936613798141	-0.0749153345823288	0.0420104116201401	0.0514132939279079
0.495059579610825	-0.0328699387609959	-0.389094650745392	-0.0748419165611267	0.0420372970402241	0.0512114949524403
0.498936921358109	-0.0350162945687771	-0.379012048244476	-0.0753316059708595	0.041969645768404	0.0510909035801888
0.503743469715118	-0.0432746931910515	-0.381132632493973	-0.0752435252070427	0.0420668125152588	0.0509183593094349
0.510323822498322	-0.0384461805224419	-0.387588649988174	-0.0753418505191803	0.0420747697353363	0.0509600192308426
0.51000452041626	-0.0425696633756161	-0.375762522220612	-0.0754080638289452	0.0420042239129543	0.050740197300911
0.516490578651428	-0.0392237342894077	-0.394845396280289	-0.0755229294300079	0.0421593338251114	0.0505543872714043
0.505975186824799	-0.0443322360515594	-0.371738344430923	-0.0757453441619873	0.0421151630580425	0.0503902249038219
0.513161599636078	-0.0423848144710064	-0.385133475065231	-0.0756631717085838	0.042083490639925	0.0501134544610977
0.510493278503418	-0.0480571165680885	-0.383028954267502	-0.0760966464877129	0.0421531237661839	0.0500102415680885
0.510100960731506	-0.0550795868039131	-0.379055470228195	-0.0761276111006737	0.0420850291848183	0.0496519915759563
0.513756990432739	-0.0486369244754314	-0.380512446165085	-0.0763471499085426	0.0420897267758846	0.049663994461298
0.511959850788116	-0.0503571629524231	-0.373756170272827	-0.07643161714077	0.0418992675840855	0.0495180934667587
0.52277135848999	-0.0456217788159847	-0.383781164884567	-0.0766687467694283	0.0418157652020454	0.0495779998600483
0.516427278518677	-0.057245422154665	-0.372224509716034	-0.0768544971942902	0.0418049246072769	0.0495626479387283
0.525199174880981	-0.0508875697851181	-0.37479093670845	-0.0769797712564468	0.0418008454144001	0.0494932644069195
0.520751118659973	-0.0556605122983456	-0.372570663690567	-0.0774121731519699	0.0416362732648849	0.0493392497301102
0.528855383396149	-0.0584242455661297	-0.367710679769516	-0.0774840265512466	0.041592963039875	0.0491285584867001
0.530423820018768	-0.0548798590898514	-0.362887471914291	-0.0778279379010201	0.0413476377725601	0.048917543143034
0.527245163917542	-0.0623481944203377	-0.361085146665573	-0.0779355764389038	0.04124815762043	0.0486202165484428
0.535817682743073	-0.059308685362339	-0.364032745361328	-0.0781347826123238	0.0411840006709099	0.0483278818428516
0.527797937393188	-0.0661696419119835	-0.354898482561111	-0.0785073563456535	0.041088592261076	0.0481890849769115
0.53152459859848	-0.0636792108416557	-0.359641849994659	-0.0785762071609497	0.0409977361559868	0.0478610843420029
0.536380052566528	-0.0668602213263512	-0.346886783838272	-0.0790843814611435	0.040867492556572	0.0476460158824921
0.534279406070709	-0.0669573843479156	-0.34470933675766	-0.0792334899306297	0.0406687669456005	0.0474076084792614
0.540783166885376	-0.0677108615636826	-0.352207750082016	-0.079368881881237	0.0405415818095207	0.0472159683704376
0.540168881416321	-0.0670672133564949	-0.341659843921661	-0.0797827914357185	0.0403347089886665	0.0470162890851498
0.545000016689301	-0.0705293789505959	-0.352658957242966	-0.0799297690391541	0.0403239242732525	0.0468510575592518
0.547010660171509	-0.0719004347920418	-0.340467542409897	-0.0802552923560143	0.0401187129318714	0.0466575585305691
0.538954436779022	-0.0769384577870369	-0.332678020000458	-0.0804504305124283	0.0399987660348415	0.046451561152935
0.55091655254364	-0.077279157936573	-0.334446370601654	-0.0807564854621887	0.0398807488381863	0.0463407412171364
0.548076629638672	-0.0740388557314873	-0.322496235370636	-0.0810321047902107	0.0396969355642796	0.0463385693728924
0.552022278308868	-0.0784650072455406	-0.33439689874649	-0.0810628235340118	0.0394472479820251	0.0462287813425064
0.552915155887604	-0.0743961557745934	-0.334389239549637	-0.0814858824014664	0.0393729247152805	0.0461941286921501
0.547181487083435	-0.0841449722647667	-0.322358667850494	-0.0815924406051636	0.0392922013998032	0.0459710918366909
0.552307605743408	-0.0794097557663918	-0.325225323438644	-0.0816682726144791	0.0392353385686874	0.0456414893269539
0.547175884246826	-0.0863112136721611	-0.321848511695862	-0.0820706412196159	0.0391341783106327	0.0453604981303215
0.556475579738617	-0.0939981713891029	-0.317903727293015	-0.0822499096393585	0.0390348769724369	0.0449798032641411
0.564116537570953	-0.0914655700325966	-0.323403775691986	-0.0823777094483376	0.0389437228441238	0.0447344370186329
0.563913822174072	-0.0918582156300545	-0.316041499376297	-0.0827112570405006	0.0389198139309883	0.0444012954831123
0.568994164466858	-0.099236860871315	-0.31917679309845	-0.0827774405479431	0.039025716483593	0.0441811457276344
0.573462307453156	-0.0999593660235405	-0.318040788173676	-0.0831087008118629	0.039155725389719	0.0440272614359856
0.569915354251862	-0.103041522204876	-0.315226405858994	-0.0832172632217407	0.0391351766884327	0.0437281541526318
0.579730629920959	-0.106313355267048	-0.322264403104782	-0.0833812803030014	0.0391494110226631	0.0435235984623432
0.576591610908508	-0.107012532651424	-0.310281038284302	-0.0836114212870598	0.0392145477235317	0.0433128252625465
0.579315602779388	-0.109402656555176	-0.316670328378677	-0.083576001226902	0.0392434298992157	0.0430119074881077
0.58528870344162	-0.10924220085144	-0.322761207818985	-0.083661787211895	0.0393859036266804	0.0429209135472775
0.580176949501038	-0.110911078751087	-0.312306821346283	-0.0838189050555229	0.0394440367817879	0.0428720638155937
0.579491794109344	-0.116692915558815	-0.323169112205505	-0.0838087275624275	0.0394510366022587	0.0426580011844635
0.586967408657074	-0.120448850095272	-0.323433667421341	-0.0839761644601822	0.0395948402583599	0.0423410683870316
0.580126464366913	-0.129706114530563	-0.316160559654236	-0.0841614082455635	0.0397536158561707	0.0419835709035397
0.592243194580078	-0.128115996718407	-0.327627807855606	-0.0840141326189041	0.0398862101137638	0.0417786650359631
0.594433665275574	-0.127537697553635	-0.322624266147614	-0.0841386541724205	0.0399418100714684	0.0416130945086479
0.595271944999695	-0.137964800000191	-0.323387831449509	-0.0841099321842194	0.0401933453977108	0.0415318608283997
0.602673411369324	-0.138216286897659	-0.3311727643013	-0.0840583443641663	0.0402954407036304	0.0413942039012909
0.599063456058502	-0.143981948494911	-0.32597079873085	-0.0841884613037109	0.0404827743768692	0.0412102118134499
0.61086243391037	-0.149614587426186	-0.334718197584152	-0.08416648209095	0.0406290292739868	0.0409324206411839
0.609986364841461	-0.148497328162193	-0.333506196737289	-0.0840772688388824	0.0408129915595055	0.0407459326088429
0.606557965278625	-0.153502523899078	-0.330713331699371	-0.0840632319450378	0.0409453511238098	0.0404665470123291
0.621062755584717	-0.151338830590248	-0.345737159252167	-0.0839507207274437	0.0411673188209534	0.0403231792151928
0.610375106334686	-0.157076016068459	-0.327894568443298	-0.0839886292815208	0.0412863232195377	0.0401491262018681
0.618385910987854	-0.161464095115662	-0.348509579896927	-0.083753876388073	0.0415002703666687	0.0399031974375248
0.621047675609589	-0.167125567793846	-0.350244402885437	-0.083936907351017	0.0416609160602093	0.0398563854396343
0.622308492660522	-0.173686057329178	-0.340390533208847	-0.0837807282805443	0.0418374091386795	0.0396987274289131
0.632440090179443	-0.169403031468391	-0.353832185268402	-0.083559088408947	0.0420333482325077	0.0396816805005074
0.627108991146088	-0.176790148019791	-0.342859029769897	-0.0835461840033531	0.0420555248856544	0.0395749248564243
0.641136407852173	-0.174045756459236	-0.360568106174469	-0.0833897069096565	0.0422585234045982	0.0395437814295292
0.634080231189728	-0.179940760135651	-0.350018411874771	-0.0834286361932755	0.0423672720789909	0.0395632870495319
0.635910034179688	-0.181888684630394	-0.356554329395294	-0.0832492560148239	0.0425452850759029	0.0395598672330379
0.64417976140976	-0.181065663695335	-0.353528618812561	-0.0832544490695	0.0426078028976917	0.039674911648035
0.638486802577972	-0.182368889451027	-0.346922755241394	-0.0832035914063454	0.042619526386261	0.0397751182317734
0.645669221878052	-0.182787626981735	-0.359622538089752	-0.0829412564635277	0.0427113436162472	0.039784487336874
0.648072063922882	-0.177124813199043	-0.353262454271317	-0.083033487200737	0.0427001193165779	0.0397822670638561
0.651003479957581	-0.184754848480225	-0.355933427810669	-0.0828754082322121	0.0428196117281914	0.0398845560848713
0.65480637550354	-0.180381998419762	-0.354988127946854	-0.0828259512782097	0.0428582765161991	0.0399176888167858
0.649158477783203	-0.186341971158981	-0.354793846607208	-0.0829426795244217	0.0427473336458206	0.0400334075093269
0.662743628025055	-0.186814039945602	-0.356458097696304	-0.0827886238694191	0.0426867343485355	0.0401583909988403
0.655884325504303	-0.183046817779541	-0.345209866762161	-0.0828673541545868	0.0425372608006001	0.0402006804943085
0.657558381557465	-0.188288897275925	-0.354382485151291	-0.0826981514692307	0.0424436628818512	0.040126945823431
0.663772284984589	-0.182435512542725	-0.354445457458496	-0.0827444419264793	0.0423953831195831	0.0402040779590607
0.658089339733124	-0.190952390432358	-0.344739496707916	-0.0828017964959145	0.0421768315136433	0.0402459315955639
0.665657877922058	-0.18607072532177	-0.354986727237701	-0.0827129781246185	0.0420514754951	0.0403242185711861
0.65782356262207	-0.186213299632072	-0.341764390468597	-0.082930400967598	0.0418058037757874	0.0404299981892109
0.666294753551483	-0.190404713153839	-0.34024316072464	-0.0828366950154305	0.0415749102830887	0.0404112674295902
0.669442117214203	-0.184085384011269	-0.341935217380524	-0.0829526335000992	0.0412144102156162	0.040523499250412
0.668282926082611	-0.189785152673721	-0.332256555557251	-0.082965724170208	0.0408810824155808	0.0405104085803032
0.676261901855469	-0.183678776025772	-0.341540932655334	-0.0829320922493935	0.0407566167414188	0.0404875054955482
0.665663659572601	-0.193211391568184	-0.32240018248558	-0.0832024142146111	0.04041638225317	0.0405211336910725
0.673535108566284	-0.184715136885643	-0.327430754899979	-0.0829666256904602	0.0402661189436913	0.0404827147722244
0.670376241207123	-0.187834218144417	-0.314482629299164	-0.0833632498979568	0.0397958680987358	0.0404590703547001
0.682737290859222	-0.195789694786072	-0.324816465377808	-0.0833169221878052	0.0395769774913788	0.0403259433805943
0.681392312049866	-0.187872529029846	-0.320850372314453	-0.0834626406431198	0.0392039678990841	0.0402978509664536
0.681811213493347	-0.193651050329208	-0.31228893995285	-0.08358134329319	0.0388905853033066	0.0401883125305176
0.690054893493652	-0.189434513449669	-0.313682496547699	-0.0835797265172005	0.0387239530682564	0.0401052981615067
0.681724309921265	-0.197084560990334	-0.302931010723114	-0.0838854759931564	0.0384906530380249	0.0399447381496429
0.689212262630463	-0.197265312075615	-0.304623693227768	-0.0837710574269295	0.0382326319813728	0.0396437309682369
0.69432532787323	-0.199597656726837	-0.299772828817368	-0.0840631052851677	0.0379759110510349	0.0394485592842102
0.695647358894348	-0.207906574010849	-0.29986310005188	-0.0841488987207413	0.0378150157630444	0.0392384603619576
0.702424705028534	-0.20332832634449	-0.302300602197647	-0.084175206720829	0.0376539565622807	0.0391457267105579
0.695385098457336	-0.208860442042351	-0.291071891784668	-0.0842929482460022	0.0374299772083759	0.0390239246189594
0.707827806472778	-0.205053240060806	-0.300967872142792	-0.0842601209878922	0.0373731628060341	0.0388619787991047
0.703743815422058	-0.209226056933403	-0.288698822259903	-0.0843849256634712	0.0372717753052711	0.0387457422912121
0.704011797904968	-0.212696358561516	-0.293097972869873	-0.0844037234783173	0.0371292009949684	0.0386126339435577
0.715512096881866	-0.213717862963676	-0.296975821256638	-0.084423691034317	0.0370537936687469	0.0385294333100319
0.711052179336548	-0.214007377624512	-0.289028704166412	-0.0844565778970718	0.0369765646755695	0.0384909361600876
0.714418232440948	-0.216963097453117	-0.285502076148987	-0.0844084098935127	0.0369309522211552	0.0382669307291508
0.716834664344788	-0.213807359337807	-0.297322630882263	-0.084433414041996	0.0370043329894543	0.0380967520177364
0.708059728145599	-0.219929665327072	-0.285015612840652	-0.0845212489366531	0.0370543748140335	0.0381061211228371
0.709835827350616	-0.214787378907204	-0.294699788093567	-0.0843144804239273	0.0371353551745415	0.0381125397980213
0.711658298969269	-0.212445929646492	-0.288979679346085	-0.08454829454422	0.0371255166828632	0.0383024513721466
0.711500525474548	-0.216438248753548	-0.294217109680176	-0.084473229944706	0.0372958481311798	0.0383602268993855
0.717255234718323	-0.208208873867989	-0.301960319280624	-0.0844395235180855	0.0373752266168594	0.0385182648897171
0.713107228279114	-0.213493421673775	-0.289643317461014	-0.0845086872577667	0.0373737700283527	0.0386187620460987
0.721894800662994	-0.211384117603302	-0.301927447319031	-0.0844229310750961	0.0376050733029842	0.0386997722089291
0.72216522693634	-0.211290642619133	-0.288896858692169	-0.0845384150743485	0.0376386232674122	0.0387743525207043
0.727258563041687	-0.214406415820122	-0.29697123169899	-0.0844818875193596	0.0376363322138786	0.0386990122497082
0.739137411117554	-0.220478251576424	-0.30927637219429	-0.0845176577568054	0.0377673134207726	0.0387846156954765
0.738476991653442	-0.220072284340858	-0.293895095586777	-0.0846598073840141	0.0377982594072819	0.0386623591184616
0.747531712055206	-0.224476799368858	-0.306171864271164	-0.0844241455197334	0.0379602946341038	0.0386023558676243
0.75127238035202	-0.225397527217865	-0.305518835783005	-0.0845632776618004	0.0380612388253212	0.0385302193462849
0.748341917991638	-0.230416804552078	-0.297492653131485	-0.084573395550251	0.0381715036928654	0.0383221879601479
0.753022253513336	-0.228185400366783	-0.311999261379242	-0.0844434797763824	0.0383376218378544	0.0381606481969357
0.753702223300934	-0.232157945632935	-0.301925778388977	-0.0845711305737495	0.0384523458778858	0.0380229689180851
0.753767132759094	-0.237280026078224	-0.303222835063934	-0.0845766663551331	0.0386169329285622	0.0379131659865379
0.764631867408752	-0.233812421560287	-0.309515744447708	-0.084359347820282	0.038657408207655	0.037813413888216
0.762015342712402	-0.237198263406754	-0.307157278060913	-0.0844087079167366	0.0387582927942276	0.0376924909651279
0.761760294437408	-0.242823421955109	-0.3147152364254	-0.0842925980687141	0.039048932492733	0.0375928059220314
0.765202641487122	-0.242594361305237	-0.315692335367203	-0.0842738002538681	0.0392762906849384	0.0375171974301338
0.759379625320435	-0.246817216277122	-0.310592770576477	-0.0843073278665543	0.0393757782876492	0.0374975018203259
0.767902195453644	-0.244248628616333	-0.321383118629456	-0.0841650888323784	0.0395325608551502	0.037800170481205
0.765588998794556	-0.236412599682808	-0.317647337913513	-0.0840640664100647	0.0394815616309643	0.0385514497756958
0.76208633184433	-0.236795485019684	-0.31665575504303	-0.0837976709008217	0.0394900478422642	0.03879738971591
0.762557029724121	-0.231222704052925	-0.328686505556107	-0.083718053996563	0.0397435650229454	0.0386883951723576
0.75240284204483	-0.241048082709312	-0.318093210458755	-0.0837491601705551	0.0398559756577015	0.0383174568414688
0.759681165218353	-0.245782360434532	-0.328318536281586	-0.0835256204009056	0.0400324091315269	0.0379822254180908
0.764593958854675	-0.249421998858452	-0.324702113866806	-0.0837436020374298	0.0401104092597961	0.0379778891801834
0.771216332912445	-0.253640413284302	-0.312286704778671	-0.0836665481328964	0.0402028262615204	0.0380362421274185
0.782537698745728	-0.249036848545074	-0.330536514520645	-0.083410955965519	0.040244285017252	0.03817318379879
0.78529691696167	-0.252288401126862	-0.32054603099823	-0.0834774672985077	0.0403405055403709	0.0380468368530273
0.790074348449707	-0.257486164569855	-0.336529523134232	-0.0834042504429817	0.0405136607587337	0.0377607867121696
0.794344127178192	-0.259078949689865	-0.330925762653351	-0.0833288058638573	0.0405888706445694	0.0375176668167114
0.788640022277832	-0.264210253953934	-0.330426514148712	-0.0834847092628479	0.0405982844531536	0.0371600799262524
0.799651324748993	-0.272757440805435	-0.337417215108871	-0.0833474770188332	0.0406971089541912	0.0367853567004204
0.798515260219574	-0.268017023801804	-0.329559087753296	-0.0833529233932495	0.0407044030725956	0.0366172008216381
0.795637726783752	-0.272091269493103	-0.326314121484756	-0.0833050161600113	0.0406967177987099	0.0364203825592995
0.808710753917694	-0.269538849592209	-0.342545956373215	-0.0832560211420059	0.0408349893987179	0.0362949781119823
0.805378139019012	-0.27474045753479	-0.329681932926178	-0.0833512023091316	0.0408321768045425	0.0361414588987827
0.808754146099091	-0.276964545249939	-0.337284654378891	-0.0833392888307571	0.0408692732453346	0.0358887799084187
0.813494980335236	-0.279156416654587	-0.338283687829971	-0.0834775269031525	0.0409709140658379	0.0356867127120495
0.808302462100983	-0.285114765167236	-0.325966387987137	-0.0835615023970604	0.0409677363932133	0.0354155041277409
0.814048588275909	-0.279470771551132	-0.341558754444122	-0.0834345519542694	0.0410097539424896	0.0351473391056061
0.811220943927765	-0.280289471149445	-0.331683099269867	-0.0836318358778954	0.0409713797271252	0.0348316580057144
0.805175244808197	-0.286641895771027	-0.335189789533615	-0.0836450532078743	0.0411148406565189	0.0345796756446362
0.808411598205566	-0.283212780952454	-0.344492316246033	-0.0836477503180504	0.0410565286874771	0.0342459976673126
0.802112102508545	-0.287909984588623	-0.332825303077698	-0.083861730992794	0.0410043820738792	0.0338913612067699
0.806600987911224	-0.291531682014465	-0.340202212333679	-0.0838044807314873	0.0410974286496639	0.0334931910037994
0.806736171245575	-0.287671208381653	-0.337458670139313	-0.0838969051837921	0.0410002805292606	0.0332990139722824
0.799763441085815	-0.290513336658478	-0.332384377717972	-0.0840604901313782	0.040992446243763	0.0330232232809067
0.808859407901764	-0.289471954107285	-0.334948092699051	-0.0841340124607086	0.0409934483468533	0.0327487513422966
0.804742813110352	-0.289898991584778	-0.325669169425964	-0.0842582508921623	0.0409983098506927	0.0325037352740765
0.796541690826416	-0.29344916343689	-0.332071036100388	-0.0844065174460411	0.0410191603004932	0.0322725437581539
0.80540931224823	-0.29830926656723	-0.329491883516312	-0.0845412909984589	0.0408913679420948	0.0320666171610355
0.801644384860992	-0.290290623903275	-0.333693236112595	-0.0846143364906311	0.0407873727381229	0.0319938249886036
0.798807621002197	-0.295609921216965	-0.324004590511322	-0.0846555978059769	0.040723193436861	0.0317477360367775
0.804680705070496	-0.290529638528824	-0.338676184415817	-0.08470169454813	0.040739331394434	0.0315803475677967
0.792290449142456	-0.295513242483139	-0.321928322315216	-0.084985077381134	0.0406566560268402	0.0315806120634079
0.794175624847412	-0.29298347234726	-0.32118085026741	-0.0849748626351357	0.0404637232422829	0.0314146131277084
0.80207884311676	-0.292814880609512	-0.326993644237518	-0.0851229876279831	0.0403282418847084	0.0313932113349438
0.79358035326004	-0.295375496149063	-0.31957146525383	-0.0853493586182594	0.0401624925434589	0.0312509164214134
0.792828321456909	-0.294025331735611	-0.320456504821777	-0.0853054746985435	0.0399589501321316	0.0309563316404819
0.795778274536133	-0.290904968976974	-0.321759402751923	-0.0854033976793289	0.0399124622344971	0.0307873208075762
0.792530655860901	-0.296118825674057	-0.308448970317841	-0.0856748893857002	0.0397488176822662	0.0305512528866529
0.796259582042694	-0.299679905176163	-0.319178253412247	-0.0856435894966125	0.0395554155111313	0.0303963478654623
0.803366005420685	-0.300891190767288	-0.310299813747406	-0.0858510136604309	0.0393242910504341	0.0302633047103882
0.798217058181763	-0.303096741437912	-0.30334284901619	-0.0860742330551147	0.0392038188874722	0.0301284249871969
0.802803516387939	-0.302178472280502	-0.311059296131134	-0.0860039889812469	0.0389985181391239	0.0299183540046215
0.807892203330994	-0.30011984705925	-0.303858071565628	-0.0861202627420425	0.0388210006058216	0.0297198928892612
0.800416529178619	-0.304958701133728	-0.296507745981216	-0.0862900987267494	0.0387043543159962	0.0295304842293262
0.809301614761353	-0.30146649479866	-0.303989320993423	-0.0862293392419815	0.0384614542126656	0.0292480327188969
0.809815883636475	-0.305035561323166	-0.30316236615181	-0.0865147113800049	0.0382963493466377	0.029009023681283
0.808623552322388	-0.31107035279274	-0.292106181383133	-0.0865657180547714	0.0381615571677685	0.0288406610488892
0.817069053649902	-0.308399319648743	-0.30000239610672	-0.0865336284041405	0.0378971286118031	0.0285353697836399
0.815395832061768	-0.306928306818008	-0.293746441602707	-0.0867247357964516	0.0378811471164227	0.0282794963568449
0.808454215526581	-0.313879162073135	-0.288117736577988	-0.0868652537465096	0.0378130190074444	0.0279006734490395
0.81494814157486	-0.312428742647171	-0.292326062917709	-0.0868063643574715	0.0376719534397125	0.0275975614786148
0.813264727592468	-0.315168410539627	-0.283801883459091	-0.0871564969420433	0.0374625660479069	0.027304757386446
0.812769651412964	-0.321045875549316	-0.279617458581924	-0.0872027724981308	0.0374285355210304	0.0269434116780758
0.816275179386139	-0.312741667032242	-0.288696467876434	-0.0871499851346016	0.0372776165604591	0.0267413761466742
0.813582241535187	-0.311599791049957	-0.281166791915894	-0.0872709900140762	0.0371253713965416	0.0265292562544346
0.807783126831055	-0.319610595703125	-0.279830127954483	-0.0873434171080589	0.0370837412774563	0.0263514798134565
0.808018445968628	-0.317092806100845	-0.278179854154587	-0.0873502418398857	0.0370523408055305	0.0259989686310291
0.806811213493347	-0.319513589143753	-0.283346593379974	-0.0875336304306984	0.0369045063853264	0.0258217770606279
0.8056401014328	-0.323501378297806	-0.281529366970062	-0.087547205388546	0.0368135347962379	0.0255005564540625
0.807622492313385	-0.320000261068344	-0.288919687271118	-0.0875235721468925	0.0367679260671139	0.0253309831023216
0.810458838939667	-0.318289428949356	-0.280547916889191	-0.0876777321100235	0.03666016086936	0.025147745385766
0.804346144199371	-0.321144878864288	-0.275519907474518	-0.0878171101212502	0.0367466770112515	0.0250177122652531
0.80528199672699	-0.320907264947891	-0.27571040391922	-0.0878129377961159	0.0366087816655636	0.0249022040516138
0.81165224313736	-0.321397989988327	-0.279791295528412	-0.0879462212324142	0.0365371368825436	0.0248721987009048
0.802821278572083	-0.318224728107452	-0.268290787935257	-0.0880684778094292	0.0365470312535763	0.0248617362231016
0.805982947349548	-0.317572951316834	-0.271162211894989	-0.0879063829779625	0.0363151393830776	0.0248089116066694
0.805482685565948	-0.311317324638367	-0.27543967962265	-0.0880215615034103	0.0363442972302437	0.0248089712113142
0.798981785774231	-0.313812017440796	-0.267536699771881	-0.088172622025013	0.0363111756742001	0.0247643496841192
0.798979640007019	-0.315806061029434	-0.266088008880615	-0.0882325768470764	0.036255169659853	0.0246639307588339
0.803771555423737	-0.313498973846436	-0.265057682991028	-0.088167130947113	0.0361728854477406	0.0246033295989037
0.800446927547455	-0.307997018098831	-0.269352585077286	-0.0883350446820259	0.0360421016812325	0.0247062779963017
0.799327969551086	-0.311110466718674	-0.26306688785553	-0.0883718878030777	0.0359011627733707	0.0247104037553072
0.805605709552765	-0.308430701494217	-0.269450902938843	-0.0882987305521965	0.0358710065484047	0.0247282925993204
0.80110502243042	-0.308811604976654	-0.260919123888016	-0.0884590893983841	0.0358285531401634	0.0248897820711136
0.795371294021606	-0.309894382953644	-0.252058327198029	-0.088540755212307	0.0356571525335312	0.0248512830585241
0.804404258728027	-0.307300359010696	-0.263023316860199	-0.0885505229234695	0.0355610325932503	0.024951845407486
0.799822926521301	-0.304791897535324	-0.250855714082718	-0.0886609628796577	0.0353651493787766	0.025038119405508
0.796528160572052	-0.302987635135651	-0.24704073369503	-0.0886423736810684	0.0352060087025166	0.0250347033143044
0.801808655261993	-0.300495058298111	-0.256167411804199	-0.0885854884982109	0.0352429300546646	0.0250496715307236
0.800089180469513	-0.297840744256973	-0.249564915895462	-0.0887489095330238	0.0351276881992817	0.0251187514513731
0.796858072280884	-0.298398047685623	-0.248613700270653	-0.0888622775673866	0.0349729768931866	0.0250960625708103
0.804068803787231	-0.302239686250687	-0.250574231147766	-0.0888004526495934	0.0349202267825603	0.0251447111368179
0.804825842380524	-0.296177834272385	-0.254239052534103	-0.0888121575117111	0.0348258763551712	0.0252212975174189
0.798839211463928	-0.291957378387451	-0.245392113924026	-0.0888677164912224	0.0347038246691227	0.0252538863569498
0.79854142665863	-0.29498216509819	-0.249558433890343	-0.0888538435101509	0.0347858481109142	0.025295328348875
0.79905241727829	-0.291924476623535	-0.245062500238419	-0.0887821912765503	0.0346827208995819	0.0252400804311037
0.798646688461304	-0.296280026435852	-0.245604172348976	-0.088999979197979	0.0346007868647575	0.025287464261055
0.797578394412994	-0.295249670743942	-0.244349405169487	-0.0889570116996765	0.0345747023820877	0.0252999663352966
0.803915083408356	-0.292092144489288	-0.24558798968792	-0.0888103693723679	0.0344963856041431	0.0253923423588276
0.806655764579773	-0.28607189655304	-0.247847691178322	-0.0888272002339363	0.0344644784927368	0.0254046302288771
0.799345254898071	-0.293539643287659	-0.242217928171158	-0.0888880714774132	0.0344786643981934	0.0255693886429071
0.800986588001251	-0.290416717529297	-0.24414250254631	-0.0887838304042816	0.0345096401870251	0.0255292151123285
0.810085117816925	-0.288744032382965	-0.249985039234161	-0.0888662040233612	0.0345344506204128	0.0257106721401215
0.804806709289551	-0.289385288953781	-0.235766306519508	-0.0888534784317017	0.0344662182033062	0.0259106568992138
0.80470860004425	-0.285479724407196	-0.24239456653595	-0.0886902660131454	0.034427747130394	0.0260852035135031
0.809272408485413	-0.283294409513474	-0.253704130649567	-0.088647373020649	0.0346134416759014	0.026192344725132
0.805892467498779	-0.281395614147186	-0.240882083773613	-0.0886135324835777	0.0346535220742226	0.026358725503087
0.800920307636261	-0.2845738530159	-0.244685605168343	-0.0886433944106102	0.0346824005246162	0.0264431498944759
0.809800326824188	-0.283633768558502	-0.251800745725632	-0.0885658860206604	0.0347621887922287	0.0265522673726082
0.806815087795258	-0.278485864400864	-0.25166180729866	-0.0885174125432968	0.0348231270909309	0.026726683601737
0.803884208202362	-0.278569489717484	-0.241777166724205	-0.0884311869740486	0.0348555594682693	0.026781152933836
0.804032146930695	-0.277693808078766	-0.25371241569519	-0.0882503166794777	0.0350999310612679	0.026919623836875
0.803866565227509	-0.277668327093124	-0.250692129135132	-0.0882291123270988	0.0351615250110626	0.0269443225115538
0.800776064395905	-0.277737349271774	-0.249777138233185	-0.0882890075445175	0.0352664068341255	0.0270701739937067
0.803824961185455	-0.281913608312607	-0.253681421279907	-0.0881253704428673	0.0354535803198814	0.0270881447941065
0.806114912033081	-0.275001287460327	-0.257904857397079	-0.0879050344228745	0.0354934372007847	0.0272292252629995
0.800260007381439	-0.276161432266235	-0.248990789055824	-0.0879642516374588	0.0355521701276302	0.0272127352654934
0.804126739501953	-0.2788265645504	-0.253866106271744	-0.0876981765031815	0.0357409529387951	0.0272384900599718
0.804783880710602	-0.278395146131516	-0.262497425079346	-0.087553545832634	0.0358891859650612	0.0272714123129845
0.800006449222565	-0.279301464557648	-0.259736269712448	-0.087605744600296	0.0358705595135689	0.0271565578877926
0.809660196304321	-0.28577595949173	-0.268346905708313	-0.0874036177992821	0.0360797196626663	0.027068143710494
0.808191478252411	-0.280696928501129	-0.264926761388779	-0.087342269718647	0.0362150147557259	0.0271417889744043
0.807353019714355	-0.283155351877213	-0.258889079093933	-0.0872251912951469	0.036244198679924	0.0270421579480171
0.809148132801056	-0.285941451787949	-0.276274085044861	-0.0870233848690987	0.0365428365767002	0.027073547244072
0.80573558807373	-0.284171253442764	-0.270630836486816	-0.0870435833930969	0.0366710051894188	0.0270922761410475
0.799926340579987	-0.28604194521904	-0.268356800079346	-0.0868621990084648	0.0366605445742607	0.0270646195858717
0.807655990123749	-0.288037478923798	-0.280475109815598	-0.0867006257176399	0.0368286892771721	0.0270987208932638
0.803635537624359	-0.28355661034584	-0.270855873823166	-0.0866841673851013	0.0369088239967823	0.0271094385534525
0.802745699882507	-0.28705158829689	-0.276120752096176	-0.0864113345742226	0.0370841845870018	0.027109557762742
0.808841645717621	-0.284064143896103	-0.284839987754822	-0.0862319096922874	0.0372575335204601	0.0270160939544439
0.796546161174774	-0.288705348968506	-0.283907860517502	-0.0861704349517822	0.0374572314321995	0.0270604938268662
0.791832506656647	-0.286987066268921	-0.278068393468857	-0.0859772562980652	0.0375897921621799	0.0270246881991625
0.801568388938904	-0.29169836640358	-0.291989058256149	-0.0858869925141335	0.0377319902181625	0.0269255749881268
0.796758353710175	-0.287891954183578	-0.284042060375214	-0.0857548490166664	0.0378794334828854	0.0270193871110678
0.792312026023865	-0.288536876440048	-0.287400037050247	-0.0854835361242294	0.0379541106522083	0.0268475711345673
0.798304557800293	-0.285857379436493	-0.297450125217438	-0.085300125181675	0.0382899008691311	0.0268622823059559
0.791613817214966	-0.288244843482971	-0.285391867160797	-0.085216224193573	0.038354966789484	0.0268641225993633
0.7873455286026	-0.290651679039001	-0.300786674022675	-0.0849024951457977	0.0385290533304214	0.0268105491995811
0.791665017604828	-0.290502190589905	-0.300819367170334	-0.0848405435681343	0.0386860854923725	0.026853047311306
0.784410297870636	-0.288399577140808	-0.302312642335892	-0.0846402645111084	0.0388264544308186	0.0269232373684645
0.780860304832459	-0.290606439113617	-0.302434831857681	-0.0843343511223793	0.0389538258314133	0.0269462522119284
0.786653339862823	-0.286168336868286	-0.315933555364609	-0.0841194018721581	0.0392576456069946	0.0269901119172573
0.773983538150787	-0.291327565908432	-0.304684817790985	-0.0840083286166191	0.0394326858222485	0.0270968675613403
0.776123642921448	-0.28860878944397	-0.317124545574188	-0.0835325121879578	0.0396555326879025	0.0270870123058558
0.776176393032074	-0.286724001169205	-0.31173437833786	-0.0834615007042885	0.0397558026015759	0.0271813198924065
0.773367583751678	-0.291742026805878	-0.313564449548721	-0.0832656994462013	0.0399296656250954	0.027264554053545
0.775612890720367	-0.287841975688934	-0.324422210454941	-0.0828776583075523	0.0401251390576363	0.0272827856242657
0.771144032478333	-0.283843874931335	-0.32458508014679	-0.0827629044651985	0.040299404412508	0.027384527027607
0.7632936835289	-0.288430631160736	-0.323974639177322	-0.0824713110923767	0.0405773185193539	0.0275375694036484
0.765195548534393	-0.284963041543961	-0.334979355335236	-0.0820487216114998	0.0408097021281719	0.0276186242699623
0.759193241596222	-0.286281704902649	-0.337350636720657	-0.0821108818054199	0.0409514270722866	0.0277978964149952
0.758341372013092	-0.287361860275269	-0.333577901124954	-0.0816937834024429	0.0412452705204487	0.0279534943401814
0.757793188095093	-0.278641879558563	-0.343170821666718	-0.0813211873173714	0.0414026938378811	0.028331320732832
0.761079072952271	-0.282732993364334	-0.342759549617767	-0.0811714828014374	0.0414831824600697	0.0283864010125399
0.75363826751709	-0.285486161708832	-0.345602095127106	-0.0809075832366943	0.0417358987033367	0.0283623859286308
0.763641476631165	-0.285797387361526	-0.35219144821167	-0.0804843232035637	0.041858546435833	0.0284331738948822
0.757986843585968	-0.286592125892639	-0.350444108247757	-0.0804315060377121	0.0420239865779877	0.0285703297704458
0.756704688072205	-0.290693491697311	-0.353173613548279	-0.0800815597176552	0.0422268398106098	0.0287506505846977
0.756318807601929	-0.283739686012268	-0.358737885951996	-0.0797189399600029	0.0423579663038254	0.0290723200887442
0.743926644325256	-0.279074758291245	-0.35934379696846	-0.0795632228255272	0.0426044091582298	0.0292718559503555
0.744042575359344	-0.277595341205597	-0.36342665553093	-0.0791878923773766	0.0428821630775929	0.029326431453228
0.74302864074707	-0.275126844644547	-0.366716325283051	-0.0789312794804573	0.0431441813707352	0.0294232089072466
0.737262845039368	-0.275155752897263	-0.371326804161072	-0.0788287147879601	0.0432888381183147	0.0294846221804619
0.742055773735046	-0.28083124756813	-0.369383096694946	-0.0785835087299347	0.0435215570032597	0.0294364169239998
0.743727445602417	-0.271257817745209	-0.38404843211174	-0.0782608315348625	0.043661180883646	0.0295261908322573
0.739018023014069	-0.268578380346298	-0.373146772384644	-0.078106202185154	0.0438558906316757	0.0294109173119068
0.73691064119339	-0.275582313537598	-0.382825881242752	-0.0778990909457207	0.0441691875457764	0.0293435975909233
0.74126809835434	-0.274476915597916	-0.389716953039169	-0.0776595696806908	0.0444754660129547	0.0293211620301008
0.733617603778839	-0.277033001184464	-0.384958773851395	-0.077628880739212	0.0446072742342949	0.0292441211640835
0.737780630588531	-0.280402779579163	-0.390816360712051	-0.0773989409208298	0.0448902696371078	0.0291244331747293
0.7391397356987	-0.274199336767197	-0.393115311861038	-0.0771663263440132	0.0450845696032047	0.0290590468794107
0.726334869861603	-0.275467067956924	-0.390704065561295	-0.0770632028579712	0.0452189669013023	0.0288271959871054
0.732779860496521	-0.275494575500488	-0.397055745124817	-0.0769261866807938	0.0455081798136234	0.0286612845957279
0.729426801204681	-0.272387772798538	-0.397167712450027	-0.0768041759729385	0.0457523353397846	0.0284556522965431
0.720936834812164	-0.277573257684708	-0.403649210929871	-0.0767386332154274	0.0458169654011726	0.0282752905040979
0.72596937417984	-0.280089735984802	-0.406992852687836	-0.0766049027442932	0.0460074730217457	0.0280821491032839
0.719617247581482	-0.27516296505928	-0.403199523687363	-0.0766407251358032	0.0461322292685509	0.0279920343309641
0.714978277683258	-0.276104927062988	-0.406891286373138	-0.0764811187982559	0.0462489426136017	0.0278053600341082
0.717506945133209	-0.271173298358917	-0.414162546396255	-0.076454222202301	0.0464470088481903	0.0277235954999924
0.706964612007141	-0.271977692842484	-0.401915073394775	-0.0764914453029633	0.046464130282402	0.0276091974228621
0.70378851890564	-0.273811161518097	-0.403712660074234	-0.0763211697340012	0.0464521050453186	0.027428051456809
0.709628224372864	-0.271966636180878	-0.409826844930649	-0.0765344798564911	0.0464776530861855	0.0272708423435688
0.699470043182373	-0.271981596946716	-0.401132524013519	-0.0765186101198196	0.0464418977499008	0.0271121636033058
0.699982881546021	-0.273846000432968	-0.409672856330872	-0.0763745009899139	0.046380877494812	0.0268729459494352
0.700546085834503	-0.266013562679291	-0.409719794988632	-0.0764983370900154	0.0464375019073486	0.0266877356916666
0.688620448112488	-0.273104727268219	-0.399292021989822	-0.0766084343194962	0.0463534779846668	0.0265178345143795
0.693039774894714	-0.268503397703171	-0.404745399951935	-0.0764152333140373	0.0462964251637459	0.0263478197157383
0.687223613262177	-0.268440306186676	-0.397803694009781	-0.076743945479393	0.0460411012172699	0.026173073798418
0.686413288116455	-0.268637955188751	-0.396670550107956	-0.076775498688221	0.045960608869791	0.0260319989174604
0.686584115028381	-0.262402266263962	-0.40608224272728	-0.076715461909771	0.0457534305751324	0.02602294459939
0.679378986358643	-0.262588262557983	-0.390056699514389	-0.0769292414188385	0.0454777516424656	0.0258169285953045
0.677866578102112	-0.262523740530014	-0.396754086017609	-0.0768969878554344	0.0453739874064922	0.0257869195193052
0.677838504314423	-0.25836980342865	-0.392374455928802	-0.0769765302538872	0.0451249703764915	0.0257364083081484
0.669053971767426	-0.261137723922729	-0.382514506578445	-0.0772083774209023	0.0448091514408588	0.025673508644104
0.672574102878571	-0.259699553251266	-0.383894294500351	-0.0772767439484596	0.0445659607648849	0.0256432518362999
0.673294425010681	-0.253316819667816	-0.380757570266724	-0.0773984789848328	0.0442522391676903	0.0256459582597017
0.66515189409256	-0.253956317901611	-0.368962228298187	-0.0774141177535057	0.0438771732151508	0.0256127864122391
0.672459959983826	-0.251578539609909	-0.380145281553268	-0.0776070132851601	0.0436404757201672	0.0255852025002241
0.666798174381256	-0.247753694653511	-0.368420332670212	-0.0776726007461548	0.0432632565498352	0.0255515407770872
0.664766788482666	-0.249253705143929	-0.364619940519333	-0.0779027417302132	0.0428767800331116	0.0255371071398258
0.670772731304169	-0.249796062707901	-0.35911226272583	-0.0779601112008095	0.0424614399671555	0.0255730431526899
0.666303813457489	-0.242322683334351	-0.35996350646019	-0.0780390724539757	0.0420922636985779	0.0256309490650892
0.66240781545639	-0.245204582810402	-0.346797853708267	-0.0781724080443382	0.0416958816349506	0.0256064385175705
0.668868958950043	-0.24078756570816	-0.353356242179871	-0.0781935900449753	0.0413113720715046	0.0256693810224533
0.660397946834564	-0.239798948168755	-0.336435228586197	-0.0784551501274109	0.0409337729215622	0.0258213430643082
0.659982740879059	-0.239306434988976	-0.337016522884369	-0.0784849599003792	0.0405001454055309	0.0259149819612503
0.667990982532501	-0.235865250229836	-0.340636342763901	-0.0785880461335182	0.0401221513748169	0.0260502193123102
0.660498857498169	-0.2325279712677	-0.326258480548859	-0.0787815526127815	0.039607971906662	0.0261606704443693
0.66119396686554	-0.231711938977242	-0.324376434087753	-0.0787406489253044	0.0392334535717964	0.0262279603630304
0.668704211711884	-0.225796595215797	-0.334258288145065	-0.078830897808075	0.0389693416655064	0.0263388901948929
0.660724282264709	-0.2298883497715	-0.317456841468811	-0.0790868401527405	0.0385973230004311	0.0265032947063446
0.662002742290497	-0.227613806724548	-0.317264676094055	-0.0789831131696701	0.0382680930197239	0.0266515016555786
0.668521046638489	-0.22657485306263	-0.316918969154358	-0.0792214646935463	0.037942573428154	0.0267271921038628
0.664121747016907	-0.223230108618736	-0.312956243753433	-0.0793652832508087	0.0376393310725689	0.0269313305616379
0.667569756507874	-0.223642915487289	-0.308728992938995	-0.0792963430285454	0.0373457595705986	0.0270116478204727
0.670031189918518	-0.216622710227966	-0.305393308401108	-0.0792998224496841	0.0371421799063683	0.0270953103899956
0.660975337028503	-0.218334063887596	-0.296600222587585	-0.0794181674718857	0.0369283854961395	0.027278995141387
0.661988258361816	-0.215233892202377	-0.301234632730484	-0.0794243440032005	0.0366826206445694	0.0272524747997522
0.666302859783173	-0.215938404202461	-0.305112987756729	-0.0794979929924011	0.0365252047777176	0.027412062510848
0.662484347820282	-0.218121334910393	-0.293947786092758	-0.079631507396698	0.0363370887935162	0.0274779330939054
0.662994742393494	-0.21585613489151	-0.304718494415283	-0.0794618502259254	0.0361982844769955	0.0275926291942596
0.664501428604126	-0.207215428352356	-0.304119259119034	-0.0795292109251022	0.036136943846941	0.027830682694912
0.659710824489594	-0.214911445975304	-0.291959285736084	-0.0795619413256645	0.0361003652215004	0.0279657430946827
0.657743513584137	-0.212847605347633	-0.299251884222031	-0.0793472006917	0.036070603877306	0.0281088557094336
0.664150536060333	-0.209965243935585	-0.297427415847778	-0.0794309303164482	0.0360526517033577	0.0282559804618359
0.659567773342133	-0.21229462325573	-0.289120823144913	-0.079476460814476	0.0359961055219173	0.028462091460824
0.665870845317841	-0.207306608557701	-0.297211945056915	-0.0792646929621696	0.0359559468924999	0.0286121927201748
0.666511833667755	-0.204301849007607	-0.297817319631577	-0.0793155208230019	0.0361067615449429	0.0288046877831221
0.663167357444763	-0.207409158349037	-0.296155542135239	-0.0792841762304306	0.0361757054924965	0.0290365237742662
0.669197380542755	-0.204123258590698	-0.304789394140244	-0.079079233109951	0.0362577550113201	0.029217379167676
0.663543999195099	-0.204892963171005	-0.300473183393478	-0.0792256072163582	0.0363554544746876	0.0295712668448687
0.66649454832077	-0.206163644790649	-0.303224503993988	-0.0791108682751656	0.0364619642496109	0.0298430863767862
0.66951197385788	-0.199401691555977	-0.309957295656204	-0.0789173319935799	0.0364585593342781	0.0301962271332741
0.663057088851929	-0.197742342948914	-0.299899280071259	-0.0789131075143814	0.0365157462656498	0.0304862763732672
0.669120788574219	-0.194009706377983	-0.303256452083588	-0.0787423476576805	0.0366624109447002	0.0307532697916031
0.664417505264282	-0.193371340632439	-0.306416779756546	-0.0786772146821022	0.0367897115647793	0.0311172008514404
0.662255942821503	-0.193221256136894	-0.297712653875351	-0.0787046179175377	0.0368170328438282	0.0313599221408367
0.672866106033325	-0.194652795791626	-0.311966896057129	-0.0785086899995804	0.0369268245995045	0.031639501452446
0.672982692718506	-0.190932288765907	-0.307650536298752	-0.0785473436117172	0.0369861163198948	0.0320291183888912
0.671055197715759	-0.190530627965927	-0.299633294343948	-0.0785365328192711	0.0369694232940674	0.032274816185236
0.675055205821991	-0.186731263995171	-0.317705571651459	-0.0783217027783394	0.0371802188456059	0.0325796008110046
0.671643912792206	-0.187446072697639	-0.303175956010818	-0.0783442035317421	0.0372197404503822	0.0328368172049522
0.672065198421478	-0.189996406435966	-0.304291069507599	-0.0783451423048973	0.0371876917779446	0.0329435430467129
0.681953489780426	-0.189635664224625	-0.320114135742188	-0.0782703310251236	0.0372178629040718	0.0331121534109116
0.677782356739044	-0.187096565961838	-0.311964392662048	-0.0782932415604591	0.0372153893113136	0.0332730747759342
0.676089644432068	-0.185182958841324	-0.311081111431122	-0.0780855789780617	0.037198331207037	0.0334470830857754
0.684087753295898	-0.180614277720451	-0.320946782827377	-0.0781152844429016	0.0373377464711666	0.0337117724120617
0.673142552375793	-0.182817026972771	-0.313479095697403	-0.0781908482313156	0.0373737588524818	0.0339972078800201
0.6733638048172	-0.179675295948982	-0.306998163461685	-0.0779986158013344	0.0373765155673027	0.0342252850532532
0.678350687026978	-0.173964723944664	-0.314185619354248	-0.0781415104866028	0.0373693257570267	0.0345035009086132
0.671200692653656	-0.176062941551208	-0.304833292961121	-0.0781900733709335	0.0373365581035614	0.0348301827907562
0.675630331039429	-0.166684210300446	-0.312023311853409	-0.0779678449034691	0.0372582338750362	0.0350709185004234
0.674505591392517	-0.163860812783241	-0.305643528699875	-0.0781242698431015	0.0372535139322281	0.0353016182780266
0.67195051908493	-0.163436740636826	-0.314755529165268	-0.0780767798423767	0.0373201444745064	0.035543404519558
0.673925876617432	-0.162550702691078	-0.313101917505264	-0.0780651271343231	0.0372558236122131	0.0357191786170006
0.669711828231812	-0.163292407989502	-0.313403457403183	-0.0782816037535667	0.0371940992772579	0.0359645783901215
0.669305026531219	-0.163857653737068	-0.305172741413116	-0.0782718285918236	0.0371796935796738	0.0360412374138832
0.67008900642395	-0.15632726252079	-0.315065890550613	-0.0780917927622795	0.037110585719347	0.0362483039498329
0.666955530643463	-0.15424270927906	-0.30451974272728	-0.0782579258084297	0.0370561964809895	0.0363575145602226
0.665205359458923	-0.155905619263649	-0.310734510421753	-0.0781649947166443	0.0370137877762318	0.0363767668604851
0.663330852985382	-0.151487469673157	-0.30932629108429	-0.07817043364048	0.0371105447411537	0.0364996865391731
0.657108306884766	-0.152794569730759	-0.30030357837677	-0.0783355459570885	0.0370024479925632	0.0365150608122349
0.66447925567627	-0.153308987617493	-0.312812238931656	-0.0782958120107651	0.0370208583772182	0.0365341790020466
0.657966196537018	-0.147200912237167	-0.307963669300079	-0.0783496350049973	0.0370641946792603	0.0367893204092979
0.653561890125275	-0.150971248745918	-0.303945094347	-0.0783251821994781	0.0370578393340111	0.0368377901613712
0.659473299980164	-0.145392015576363	-0.31405982375145	-0.078189991414547	0.0371408462524414	0.03701551258564
0.64738792181015	-0.14583121240139	-0.306138157844543	-0.0783331394195557	0.0372081957757473	0.0371134057641029
0.647309005260468	-0.145760983228683	-0.308840125799179	-0.0782316699624062	0.0372691117227077	0.0372377447783947
0.65218985080719	-0.145204573869705	-0.315864235162735	-0.0782570764422417	0.0373279191553593	0.0374731719493866
0.642516613006592	-0.146092146635056	-0.30640172958374	-0.078224241733551	0.0374376326799393	0.037570595741272
0.6517533659935	-0.143736436963081	-0.324890583753586	-0.0779982581734657	0.0375414714217186	0.0377735607326031
0.642763614654541	-0.138599365949631	-0.3160060942173	-0.0780451223254204	0.0376565232872963	0.0379581414163113
0.639238178730011	-0.142103955149651	-0.313574314117432	-0.0779112279415131	0.0379649251699448	0.0381499081850052
0.642806351184845	-0.134038016200066	-0.324909508228302	-0.0777340158820152	0.0381296575069427	0.0384043268859386
0.632989943027496	-0.136886104941368	-0.323040902614594	-0.077786460518837	0.0382020510733128	0.0386756919324398
0.642825365066528	-0.137810349464417	-0.33070969581604	-0.0775795131921768	0.0384210683405399	0.0389073826372623
0.640474379062653	-0.129333287477493	-0.330130070447922	-0.0775527730584145	0.0386512689292431	0.0392773114144802
0.635634481906891	-0.132820904254913	-0.33026796579361	-0.0773107558488846	0.0389290042221546	0.0395319350063801
0.639773607254028	-0.125379905104637	-0.337748676538467	-0.0772021785378456	0.0392902232706547	0.0398800894618034
0.626903176307678	-0.128802448511124	-0.328325539827347	-0.0771932750940323	0.0395022630691528	0.0401848889887333
0.635897874832153	-0.119967326521873	-0.3454549908638	-0.0767956599593163	0.0398046411573887	0.0404550209641457
0.626591682434082	-0.121510207653046	-0.342297852039337	-0.0768021866679192	0.039993729442358	0.0407690890133381
0.636796712875366	-0.126029074192047	-0.353217273950577	-0.0765942260622978	0.0403561182320118	0.0410730205476284
0.628842771053314	-0.117809511721134	-0.350079715251923	-0.07645083963871	0.0406360775232315	0.0414415411651134
0.625692009925842	-0.119350217282772	-0.355293303728104	-0.0761955231428146	0.0408214181661606	0.0416408628225327
0.634945154190063	-0.111357867717743	-0.369632542133331	-0.075942687690258	0.0411479808390141	0.0419781245291233
0.620999217033386	-0.117727637290955	-0.356857687234879	-0.0758921727538109	0.0413754433393478	0.0421982407569885
0.628851652145386	-0.116376638412476	-0.380619287490845	-0.0755143910646439	0.0416910573840141	0.0423363484442234
0.619165480136871	-0.117873959243298	-0.368262350559235	-0.0755550414323807	0.0419570095837116	0.0426119230687618
0.630356550216675	-0.117694318294525	-0.383699208498001	-0.0752244591712952	0.0421861819922924	0.0427346900105476
0.619287431240082	-0.113904356956482	-0.367901176214218	-0.0751497000455856	0.0423667281866074	0.0430047251284122
0.62386029958725	-0.114620886743069	-0.384717732667923	-0.0747619718313217	0.0425167493522167	0.0431865230202675
0.622681558132172	-0.112509280443192	-0.384901136159897	-0.0747441798448563	0.0428734980523586	0.0435287095606327
0.621815860271454	-0.112296961247921	-0.385747611522675	-0.0744471475481987	0.0430703014135361	0.0437042899429798
0.618620276451111	-0.109465196728706	-0.3866086602211	-0.0744258016347885	0.0431932359933853	0.0440432392060757
0.618437767028809	-0.114090278744698	-0.394440710544586	-0.0741489306092262	0.0433447174727917	0.0442123524844646
0.622847735881805	-0.109731413424015	-0.394266754388809	-0.0740833282470703	0.0434376373887062	0.0444923974573612
0.616788387298584	-0.11056661605835	-0.392135351896286	-0.0740021616220474	0.043608907610178	0.0447788089513779
0.623419463634491	-0.107574172317982	-0.404964774847031	-0.0736240223050117	0.0436984598636627	0.0451460368931293
0.618121087551117	-0.105213910341263	-0.392960578203201	-0.0736900866031647	0.0437923520803452	0.0454213209450245
0.620453834533691	-0.103523582220078	-0.4064821600914	-0.0733268558979034	0.0438683852553368	0.0456749275326729
0.617438912391663	-0.103539071977139	-0.401445597410202	-0.0733213126659393	0.0439013577997684	0.0459028482437134
0.611883580684662	-0.105156451463699	-0.402990400791168	-0.0731925889849663	0.0439181253314018	0.0460377037525177
0.620192646980286	-0.102940946817398	-0.40155166387558	-0.0732593908905983	0.0439331196248531	0.0462354384362698
0.612999975681305	-0.106497973203659	-0.397084414958954	-0.0731100812554359	0.0439338162541389	0.0463589802384377
0.618948698043823	-0.098584920167923	-0.41259840130806	-0.072899304330349	0.0438421927392483	0.0466063804924488
0.611950278282166	-0.101181767880917	-0.397138446569443	-0.072964258491993	0.0437521226704121	0.046675369143486
0.618306040763855	-0.0985078364610672	-0.413547366857529	-0.0727930814027786	0.0437591709196568	0.0467823669314384
0.608268022537231	-0.100131988525391	-0.393777579069138	-0.0728938579559326	0.0437592677772045	0.046989269554615
0.609907150268555	-0.1002426892519	-0.399630695581436	-0.0727289989590645	0.043642845004797	0.0470752418041229
0.613734900951386	-0.0979972556233406	-0.401163756847382	-0.0729512348771095	0.0434527769684792	0.0471658185124397
0.612215280532837	-0.107454165816307	-0.40345960855484	-0.0727972239255905	0.0433856695890427	0.0471768900752068
0.613918840885162	-0.0995857790112495	-0.40643721818924	-0.0727916806936264	0.0431516468524933	0.0473583303391933
0.608008921146393	-0.102557182312012	-0.392187923192978	-0.0728047341108322	0.0430598072707653	0.0473592430353165
0.614829361438751	-0.0942196249961853	-0.3978251516819	-0.0726970285177231	0.0429448485374451	0.0474125556647778
0.60609370470047	-0.104314163327217	-0.388663023710251	-0.0728503987193108	0.0427402146160603	0.0474088154733181
0.614335358142853	-0.10017079859972	-0.397797882556915	-0.0726966038346291	0.0426336638629436	0.0473902225494385
0.603129088878632	-0.106835044920444	-0.384321570396423	-0.0729156881570816	0.0424484983086586	0.0473879240453243
0.618854343891144	-0.10273627191782	-0.393555641174316	-0.0729376450181007	0.0421780161559582	0.0474473461508751
0.610389709472656	-0.11024584621191	-0.380798697471619	-0.0731264799833298	0.0420280359685421	0.0474172383546829
0.620396852493286	-0.102788396179676	-0.390854358673096	-0.0729206949472427	0.041826106607914	0.0474623925983906
0.612811744213104	-0.105817995965481	-0.377260655164719	-0.0731209069490433	0.0415753573179245	0.0474964827299118
0.620751261711121	-0.104770883917809	-0.388707607984543	-0.0730299428105354	0.0416041202843189	0.047571562230587
0.612238109111786	-0.10545951873064	-0.370381861925125	-0.0732841044664383	0.0413567386567593	0.047612514346838
0.616975069046021	-0.108877450227737	-0.381634116172791	-0.073231041431427	0.041247583925724	0.0475670732557774
0.621437251567841	-0.110700257122517	-0.377569913864136	-0.0734912157058716	0.0410309918224812	0.0476137846708298
0.619985342025757	-0.116220816969872	-0.367264032363892	-0.0735169723629951	0.0408659428358078	0.0475557968020439
0.626208424568176	-0.109996177256107	-0.378038555383682	-0.0734508708119392	0.0406919121742249	0.047550842165947
0.618016839027405	-0.113806419074535	-0.361850917339325	-0.0736507177352905	0.0405110791325569	0.0474091023206711
0.624605238437653	-0.113185867667198	-0.37050649523735	-0.0735862702131271	0.0404231734573841	0.0472986325621605
0.62642502784729	-0.113519079983234	-0.362101197242737	-0.073810763657093	0.0402449704706669	0.0472353808581829
0.623034834861755	-0.12187834829092	-0.370406478643417	-0.0738241299986839	0.0401371866464615	0.0471178963780403
0.634444177150726	-0.125273451209068	-0.368236124515533	-0.07406085729599	0.0400212556123734	0.0470744557678699
0.628615438938141	-0.128842458128929	-0.354298681020737	-0.0741382762789726	0.0398381575942039	0.0469589419662952
0.637885093688965	-0.125867769122124	-0.369619935750961	-0.0739573463797569	0.0397169552743435	0.0469700507819653
0.634601831436157	-0.128260269761086	-0.352549195289612	-0.0741908848285675	0.0395328141748905	0.0469011217355728
0.644409477710724	-0.13591642677784	-0.363392263650894	-0.0741433650255203	0.0395693965256214	0.0468122065067291
0.646213471889496	-0.134261086583138	-0.359953045845032	-0.0742409080266953	0.0394382365047932	0.0468212366104126
0.644913554191589	-0.145646616816521	-0.362552016973495	-0.0742476433515549	0.0394271574914455	0.0467889420688152
0.657900631427765	-0.145094409584999	-0.358207046985626	-0.074388325214386	0.0394230857491493	0.0467258952558041
0.655413568019867	-0.149764269590378	-0.353771358728409	-0.0743978172540665	0.0393460616469383	0.0465925373136997
0.66230309009552	-0.149091228842735	-0.361970275640488	-0.0742658451199532	0.03928017988801	0.0465515553951263
0.659981429576874	-0.154831916093826	-0.351754426956177	-0.0744302645325661	0.0391842983663082	0.046474777162075
0.668169796466827	-0.156174704432487	-0.368525683879852	-0.07424446195364	0.0393425710499287	0.0464136935770512
0.665604054927826	-0.159941047430038	-0.351572006940842	-0.0744134038686752	0.039334911853075	0.0464299209415913
0.667685091495514	-0.165401309728622	-0.35785186290741	-0.0743618682026863	0.0392906665802002	0.0463574640452862
0.681918978691101	-0.166699856519699	-0.363111644983292	-0.0744089335203171	0.0392888970673084	0.0463648065924644
0.676358819007874	-0.170198291540146	-0.353049695491791	-0.0744766741991043	0.0392092615365982	0.0463947057723999
0.683815956115723	-0.171783745288849	-0.361532121896744	-0.0742164179682732	0.0390777625143528	0.0463715456426144
0.686174273490906	-0.170716300606728	-0.362778604030609	-0.074373260140419	0.0391836203634739	0.0464906543493271
0.682390153408051	-0.18183234333992	-0.354015380144119	-0.0743100941181183	0.0391574278473854	0.0465033575892448
0.695439279079437	-0.177747815847397	-0.353065341711044	-0.0741991847753525	0.0391480848193169	0.0465159118175507
0.68621551990509	-0.184129923582077	-0.356876999139786	-0.0742960274219513	0.0390180796384811	0.0464783273637295
0.706197381019592	-0.18736270070076	-0.363942205905914	-0.0742589756846428	0.039061326533556	0.0464981496334076
0.70686537027359	-0.19249852001667	-0.352164328098297	-0.0744192525744438	0.038911085575819	0.0466953180730343
0.718474209308624	-0.193734273314476	-0.359884887933731	-0.074162021279335	0.0388885512948036	0.046800822019577
0.71932989358902	-0.190074801445007	-0.350970059633255	-0.0743445008993149	0.0387792699038982	0.0470367334783077
0.72333836555481	-0.19799117743969	-0.351796269416809	-0.0742933303117752	0.0387068763375282	0.0472097061574459
0.730476021766663	-0.192606553435326	-0.355675667524338	-0.0742831230163574	0.0386751107871532	0.047523956745863
0.725896954536438	-0.197211146354675	-0.349336117506027	-0.0744320750236511	0.0385939329862595	0.04776706174016
0.742135405540466	-0.19935031235218	-0.356373012065887	-0.0743848755955696	0.0384877920150757	0.047982819378376
0.739493548870087	-0.194771125912666	-0.350484311580658	-0.0744782388210297	0.038377471268177	0.0482305660843849
0.741045892238617	-0.201151803135872	-0.344303131103516	-0.0744597986340523	0.038183219730854	0.0483500733971596
0.751154959201813	-0.193952038884163	-0.349403589963913	-0.0744088590145111	0.0381492078304291	0.0484601370990276
0.747533679008484	-0.20368218421936	-0.341873407363892	-0.0745438039302826	0.0379971377551556	0.048587154597044
0.759539067745209	-0.20295362174511	-0.349463582038879	-0.0743972137570381	0.0377930030226707	0.0486086308956146
0.758783638477325	-0.209597870707512	-0.339094519615173	-0.0747116431593895	0.0376154705882072	0.0487373247742653
0.771472156047821	-0.213781699538231	-0.347334027290344	-0.0745860114693642	0.0374750867486	0.0488380342721939
0.771357476711273	-0.211398243904114	-0.336573988199234	-0.0747135728597641	0.0372646860778332	0.0490339286625385
0.771997392177582	-0.217832833528519	-0.333947509527206	-0.0746707245707512	0.0370145030319691	0.0490643382072449
0.77944403886795	-0.212912946939468	-0.348048150539398	-0.0746389999985695	0.0369336046278477	0.0492652580142021
0.779618084430695	-0.218212872743607	-0.329355388879776	-0.0747485384345055	0.036746583878994	0.0493777804076672
0.785321235656738	-0.221624299883842	-0.338967680931091	-0.0746459811925888	0.0366298034787178	0.0494931489229202
0.782464385032654	-0.222099721431732	-0.332010090351105	-0.0749434158205986	0.0364485271275043	0.0497072413563728
0.789805710315704	-0.226487934589386	-0.327767252922058	-0.0749148428440094	0.0363256484270096	0.0497354082763195
0.795794308185577	-0.217529878020287	-0.331067234277725	-0.0748391374945641	0.0362150445580482	0.0499229058623314
0.792750120162964	-0.223761901259422	-0.325486391782761	-0.0749550685286522	0.035949882119894	0.0499457865953445
0.80533367395401	-0.221507012844086	-0.339914411306381	-0.0749390944838524	0.0360241606831551	0.0500417947769165
0.79842334985733	-0.227159380912781	-0.322832494974136	-0.0751658901572227	0.0358770340681076	0.0502367094159126
0.801863670349121	-0.22594940662384	-0.329783260822296	-0.0750624164938927	0.0358210653066635	0.0502883456647396
0.805388569831848	-0.225722849369049	-0.319479554891586	-0.075234979391098	0.0357012376189232	0.0504272356629372
0.809232413768768	-0.230347514152527	-0.316371619701386	-0.0752481818199158	0.0355482138693333	0.0505076013505459
0.814427018165588	-0.228732332587242	-0.327715873718262	-0.0751788467168808	0.0354430191218853	0.0506467334926128
0.810553431510925	-0.226688385009766	-0.317675590515137	-0.0753576681017876	0.0353987812995911	0.0506738238036633
0.815794706344604	-0.230433076620102	-0.326009929180145	-0.0753530636429787	0.0354263186454773	0.0506865829229355
0.819101452827454	-0.230943650007248	-0.319602102041245	-0.0754697397351265	0.0353102311491966	0.050643939524889
0.815608978271484	-0.235030710697174	-0.315672665834427	-0.0755429267883301	0.0353146120905876	0.0505600571632385
0.830560863018036	-0.234543085098267	-0.322045803070068	-0.0756813287734985	0.0352806970477104	0.0505075342953205
0.823356807231903	-0.240013867616653	-0.311617493629456	-0.0759335458278656	0.0352368503808975	0.0504815131425858
0.833197474479675	-0.242624178528786	-0.322574943304062	-0.0757627487182617	0.0351830311119556	0.0504717938601971
0.832209467887878	-0.240182012319565	-0.319751292467117	-0.0760750100016594	0.0351607091724873	0.0504884794354439
0.834810614585876	-0.247846737504005	-0.313405245542526	-0.076106421649456	0.035222377628088	0.0504910312592983
0.835452497005463	-0.245378911495209	-0.312551110982895	-0.0761944502592087	0.0352746546268463	0.0504642874002457
0.831882834434509	-0.251175254583359	-0.314474195241928	-0.0763916969299316	0.0351613201200962	0.0503968298435211
0.84301495552063	-0.250853091478348	-0.315010637044907	-0.0763529092073441	0.0351401194930077	0.050297237932682
0.838037014007568	-0.253506690263748	-0.30642357468605	-0.0765534862875938	0.0350164547562599	0.0502790212631226
0.837611317634583	-0.253403931856155	-0.319949299097061	-0.0764557346701622	0.0350005738437176	0.0501374527812004
0.837903141975403	-0.249620467424393	-0.309287339448929	-0.0766646265983582	0.0349692739546299	0.0500261560082436
0.832638263702393	-0.260122388601303	-0.298700362443924	-0.0767665281891823	0.0349472314119339	0.0498370304703712
0.841362059116364	-0.259007334709167	-0.307249575853348	-0.0767808929085732	0.0349167920649052	0.0496089570224285
0.839109063148499	-0.263115644454956	-0.29900860786438	-0.0770650207996368	0.0348117761313915	0.0494349896907806
0.846503853797913	-0.269816815853119	-0.307319283485413	-0.0770814642310143	0.0347946807742119	0.0492694787681103
0.851948857307434	-0.269604712724686	-0.303436249494553	-0.0772624090313911	0.0347207114100456	0.0492453128099442
0.849442601203918	-0.268154144287109	-0.297336935997009	-0.0775273591279984	0.0345804132521153	0.0491631254553795
0.85116308927536	-0.277596771717072	-0.301647752523422	-0.0775491893291473	0.0346021465957165	0.049176387488842
0.853117525577545	-0.272685766220093	-0.296138048171997	-0.0777247548103333	0.0345563106238842	0.0491110980510712
0.849217176437378	-0.27881720662117	-0.296135038137436	-0.0779782012104988	0.0343621708452702	0.0490097813308239
0.858788132667542	-0.277466028928757	-0.291694730520248	-0.0780023261904716	0.0342246927320957	0.0489259734749794
0.856007933616638	-0.273393869400024	-0.287295609712601	-0.0782394111156464	0.0339893475174904	0.0489187985658646
0.853947222232819	-0.278685033321381	-0.285505175590515	-0.0782968774437904	0.0338169373571873	0.0488705597817898
0.862502098083496	-0.275441229343414	-0.296831876039505	-0.078355073928833	0.0336477644741535	0.048834640532732
0.851081669330597	-0.281583040952683	-0.278317809104919	-0.0786904841661453	0.0335069708526134	0.0488456338644028
0.856897950172424	-0.283049553632736	-0.287066459655762	-0.0785853266716003	0.0333635918796062	0.0486598126590252
0.856310546398163	-0.281919836997986	-0.27388322353363	-0.078974649310112	0.0331415385007858	0.0485397651791573
0.862674593925476	-0.288750231266022	-0.274943560361862	-0.0790508240461349	0.0328769832849503	0.0483372397720814
0.866957247257233	-0.284165918827057	-0.277933388948441	-0.0792364701628685	0.0326719135046005	0.0483553968369961
0.862509429454803	-0.286271810531616	-0.26529461145401	-0.0793546587228775	0.03240916877985	0.0482467599213123
0.870890319347382	-0.28590801358223	-0.278414011001587	-0.0794051289558411	0.0324188210070133	0.0482536442577839
0.863991796970367	-0.286549836397171	-0.261179357767105	-0.0796384960412979	0.0321949571371078	0.0483065247535706
0.862223625183105	-0.290402173995972	-0.263115525245667	-0.0796428769826889	0.0320629328489304	0.048239927738905
0.870259881019592	-0.28740131855011	-0.268094003200531	-0.0797878727316856	0.0319550223648548	0.0482416301965714
0.862061858177185	-0.288322150707245	-0.260886967182159	-0.080012671649456	0.0317198149859905	0.0483057834208012
0.865669548511505	-0.28965163230896	-0.265731275081635	-0.0798136815428734	0.0315670445561409	0.0482056215405464
0.862947463989258	-0.284921944141388	-0.263151407241821	-0.0800206661224365	0.0315357483923435	0.0482854247093201
0.85916268825531	-0.290218263864517	-0.255219310522079	-0.0800623968243599	0.0314699076116085	0.0483334064483643
0.86204993724823	-0.286206513643265	-0.259800642728806	-0.0800292417407036	0.0314641147851944	0.0483745485544205
0.855619132518768	-0.286663323640823	-0.253312438726425	-0.0802560970187187	0.0312859825789928	0.0483939126133919
0.858303070068359	-0.289876997470856	-0.253120630979538	-0.0802140235900879	0.0312969945371151	0.0483878999948502
0.860161960124969	-0.281998485326767	-0.263039380311966	-0.0801027789711952	0.0311966706067324	0.0485489144921303
0.852684557437897	-0.284704923629761	-0.248838856816292	-0.0802814364433289	0.0311164502054453	0.0485512837767601
0.858122229576111	-0.285690426826477	-0.261319160461426	-0.0801499933004379	0.031316302716732	0.0486026369035244
0.853663384914398	-0.282830774784088	-0.251838326454163	-0.0802292302250862	0.0313429310917854	0.0487591587007046
0.850400388240814	-0.285708129405975	-0.248296320438385	-0.0801887661218643	0.031399130821228	0.0487966723740101
0.858144760131836	-0.284519404172897	-0.259566426277161	-0.0801356285810471	0.0314059145748615	0.0489900447428226
0.852428495883942	-0.28086394071579	-0.253385454416275	-0.0802624151110649	0.0315654762089252	0.0491902977228165
0.849649786949158	-0.280123859643936	-0.256285101175308	-0.0800000578165054	0.0315167382359505	0.0492624081671238
0.85598748922348	-0.271466791629791	-0.266748756170273	-0.0799587517976761	0.0317222960293293	0.0494685955345631
0.842930555343628	-0.27752411365509	-0.251211494207382	-0.0799183771014214	0.0318475477397442	0.0496965050697327
0.850615203380585	-0.272001087665558	-0.26814940571785	-0.0797478854656219	0.0320110470056534	0.0499232932925224
0.83866024017334	-0.27146053314209	-0.255695909261703	-0.0799368917942047	0.0321322120726109	0.0501984097063541
0.84288102388382	-0.27375453710556	-0.259890854358673	-0.0797553882002831	0.0322074666619301	0.0503928437829018
0.844694197177887	-0.26180562376976	-0.264091908931732	-0.0796472206711769	0.0323431789875031	0.0506982766091824
0.836755573749542	-0.261630535125732	-0.258491367101669	-0.0795809105038643	0.0323754549026489	0.0508548878133297
0.847630560398102	-0.261569291353226	-0.275081604719162	-0.0793353244662285	0.0325364954769611	0.0510274954140186
0.833441913127899	-0.26228067278862	-0.260302543640137	-0.0794377774000168	0.0325463898479939	0.0513137392699718
0.835702955722809	-0.261320382356644	-0.269309848546982	-0.0790834799408913	0.0327049940824509	0.0513848923146725
0.836789906024933	-0.260673552751541	-0.268602609634399	-0.0792783573269844	0.0327560938894749	0.0514874048531055
0.836821794509888	-0.262268155813217	-0.262190252542496	-0.0790130496025085	0.0327760837972164	0.0514686554670334
0.839132010936737	-0.261164218187332	-0.278047442436218	-0.0789040327072144	0.0328422337770462	0.051555622369051
0.835017681121826	-0.265691041946411	-0.265906423330307	-0.0789369568228722	0.0329264290630817	0.0515383891761303
0.843112170696259	-0.263788402080536	-0.281847178936005	-0.0787841007113457	0.0330840572714806	0.0516508482396603
0.836808085441589	-0.263372242450714	-0.270777940750122	-0.0788824185729027	0.0331701673567295	0.0518033131957054
0.834530711174011	-0.261784255504608	-0.275096207857132	-0.0787203013896942	0.0332499518990517	0.0518686138093472
0.842815220355988	-0.259157359600067	-0.281732887029648	-0.0788148045539856	0.0332424305379391	0.0521003901958466
0.835950613021851	-0.26071771979332	-0.274787276983261	-0.0788197591900826	0.0333012938499451	0.0522411987185478
0.843070864677429	-0.255839020013809	-0.28397798538208	-0.0785605907440186	0.0333249792456627	0.0523992069065571
0.830272555351257	-0.256841599941254	-0.268512517213821	-0.078757755458355	0.0333018638193607	0.0525017529726028
0.841966509819031	-0.250932216644287	-0.281247973442078	-0.0785855129361153	0.0334964506328106	0.0525428466498852
0.82819014787674	-0.251569122076035	-0.267562448978424	-0.0787428617477417	0.0333594158291817	0.052629217505455
0.831129431724548	-0.25120085477829	-0.285475581884384	-0.0785016566514969	0.03336501121521	0.0525368079543114
0.830190300941467	-0.252165973186493	-0.27719509601593	-0.0787372216582298	0.0333119705319405	0.0526494979858398
0.827718555927277	-0.259091138839722	-0.278394788503647	-0.0786650478839874	0.033286027610302	0.052475742995739
0.829203128814697	-0.246052801609039	-0.277565956115723	-0.0784967020153999	0.0332107543945313	0.0524382330477238
0.824355721473694	-0.249404445290565	-0.270410925149918	-0.0785652473568916	0.033081129193306	0.0522141978144646
0.835176110267639	-0.247519269585609	-0.278600305318832	-0.0785591080784798	0.0331665463745594	0.0519631020724773
0.823486089706421	-0.254514992237091	-0.269045472145081	-0.0787752866744995	0.0331289730966091	0.0518773533403873
0.831023216247559	-0.25272211432457	-0.275588184595108	-0.078684888780117	0.0332141108810902	0.0517645254731178
0.82195258140564	-0.253042727708817	-0.271013379096985	-0.0790055319666862	0.0331199169158936	0.0516899302601814
0.831197202205658	-0.254483282566071	-0.268218010663986	-0.078936830163002	0.0331293344497681	0.0514870211482048
0.824194669723511	-0.246274247765541	-0.270747512578964	-0.0790564119815826	0.0331157222390175	0.051475778222084
0.819565296173096	-0.249794632196426	-0.26856055855751	-0.0790413841605186	0.033104669302702	0.0512544475495815
0.818747937679291	-0.244705855846405	-0.270744919776917	-0.0791923627257347	0.0331824570894241	0.0509954839944839
0.807457804679871	-0.249891176819801	-0.266092330217361	-0.0792299881577492	0.0332394018769264	0.0507206209003925
0.807598114013672	-0.243104413151741	-0.27405321598053	-0.0792102143168449	0.0332778058946133	0.050449050962925
0.79875785112381	-0.248300865292549	-0.264484465122223	-0.079420268535614	0.0333060957491398	0.0500832982361317
0.80421507358551	-0.250130355358124	-0.276580214500427	-0.0794476047158241	0.0333105362951756	0.0496650151908398
0.797809898853302	-0.249052062630653	-0.273874312639236	-0.0795751288533211	0.0334060452878475	0.0494487583637238
0.794419407844543	-0.251361608505249	-0.269869208335876	-0.0795039609074593	0.0334474816918373	0.0490316562354565
0.797453045845032	-0.247974440455437	-0.274360626935959	-0.0795686766505241	0.033513929694891	0.04871916025877
0.787335693836212	-0.254830002784729	-0.268986582756042	-0.0797474682331085	0.0335826016962528	0.048398956656456
0.791868388652802	-0.252587884664536	-0.280822783708572	-0.079582192003727	0.0337167829275131	0.0480074286460876
0.786194384098053	-0.258232563734055	-0.27387723326683	-0.0798290967941284	0.0337805338203907	0.0477653630077839
0.785207509994507	-0.265298247337341	-0.277523905038834	-0.079736739397049	0.0339120253920555	0.0473499931395054
0.787587702274323	-0.258786290884018	-0.281781584024429	-0.0797532051801682	0.0339999757707119	0.0471204482018948
0.779005110263824	-0.261358022689819	-0.272477298974991	-0.0797546580433846	0.0340939462184906	0.046716820448637
0.783967077732086	-0.26182821393013	-0.285107523202896	-0.079714871942997	0.0343936383724213	0.0464014932513237
0.780762135982513	-0.262325942516327	-0.279073119163513	-0.0797710493206978	0.0345743484795094	0.0461583882570267
0.775261461734772	-0.268920183181763	-0.285669952630997	-0.079792432487011	0.0347206145524979	0.0458269789814949
0.784004330635071	-0.273636817932129	-0.292730033397675	-0.0797892287373543	0.0350499898195267	0.0456408113241196
0.774310767650604	-0.277657061815262	-0.281804352998734	-0.0798404961824417	0.035269420593977	0.0454216487705708
0.778577089309692	-0.275508344173431	-0.302086263895035	-0.0795805379748344	0.0354766845703125	0.0451691076159477
0.774635374546051	-0.272995352745056	-0.294643670320511	-0.0795775875449181	0.035698477178812	0.0449237860739231
0.773006081581116	-0.280016779899597	-0.299887746572495	-0.0794147551059723	0.0359608270227909	0.0446228943765163
0.772580921649933	-0.278965383768082	-0.307996243238449	-0.0793090537190437	0.0362483859062195	0.0443399399518967
0.766818165779114	-0.287387102842331	-0.301782757043839	-0.0793613269925117	0.036406647413969	0.0441054962575436
0.779435873031616	-0.293377578258514	-0.315872937440872	-0.0791385471820831	0.0366833470761776	0.0437862500548363
0.772324979305267	-0.289235204458237	-0.310411274433136	-0.0791463479399681	0.0369654707610607	0.0436389297246933
0.773913204669952	-0.295897603034973	-0.31548222899437	-0.0789363607764244	0.0371481515467167	0.0433897264301777
0.781975209712982	-0.294106394052505	-0.327201902866364	-0.0788208916783333	0.0374848134815693	0.0432305671274662
0.773392558097839	-0.302872061729431	-0.311861604452133	-0.0787850022315979	0.0376952737569809	0.0431257374584675
0.783581554889679	-0.305500626564026	-0.329573959112167	-0.0784775465726852	0.0379144102334976	0.0429050400853157
0.780633985996246	-0.308320492506027	-0.327222764492035	-0.0785517245531082	0.0382061563432217	0.0429078750312328
0.782362103462219	-0.315362185239792	-0.324679136276245	-0.0783284977078438	0.0384394787251949	0.0427576564252377
0.788357615470886	-0.308211117982864	-0.329158514738083	-0.0780641511082649	0.0385329201817513	0.0427612848579884
0.781087160110474	-0.31285697221756	-0.324565410614014	-0.0779427513480186	0.0387521237134933	0.0425757095217705
0.789920270442963	-0.313404232263565	-0.340709090232849	-0.0776902660727501	0.038977637887001	0.0423873998224735
0.780703723430634	-0.316526979207993	-0.339309543371201	-0.0776408612728119	0.039179403334856	0.0423387289047241
0.780641496181488	-0.320895582437515	-0.343362390995026	-0.0774352997541428	0.0394019074738026	0.0422241017222404
0.790349841117859	-0.318269580602646	-0.347039014101028	-0.0773498192429543	0.0394781641662121	0.0422132834792137
0.783210694789886	-0.319348096847534	-0.342722654342651	-0.0772624462842941	0.0396448038518429	0.0421856828033924
0.78714919090271	-0.318604379892349	-0.34742134809494	-0.0769138261675835	0.0397654213011265	0.0421253927052021
0.790699064731598	-0.311811983585358	-0.356366813182831	-0.0769154503941536	0.0398362055420876	0.0421105362474918
0.782312631607056	-0.321177452802658	-0.34972283244133	-0.0768021866679192	0.0399797186255455	0.0421237051486969
0.788360178470612	-0.318278461694717	-0.358001112937927	-0.0765582025051117	0.0400779135525227	0.0420947521924973
0.77925431728363	-0.322788685560226	-0.357955694198608	-0.0766453966498375	0.0400309562683105	0.0420851297676563
0.789020538330078	-0.323156744241714	-0.357642412185669	-0.0764395147562027	0.040135994553566	0.0420511476695538
0.785017549991608	-0.318365871906281	-0.351828724145889	-0.0764132961630821	0.0400293581187725	0.0421377122402191
0.782567083835602	-0.320472985506058	-0.353205472230911	-0.0761890038847923	0.0399324707686901	0.0420037880539894
0.79195237159729	-0.313836514949799	-0.364982634782791	-0.0760205388069153	0.0400014854967594	0.0419574864208698
0.781762480735779	-0.320157915353775	-0.349699437618256	-0.0760309249162674	0.039868600666523	0.0420130379498005
0.784176707267761	-0.321294128894806	-0.357448130846024	-0.075769416987896	0.0398131757974625	0.0420036874711514
0.781922340393066	-0.317471235990524	-0.358010828495026	-0.0758806392550468	0.0397045612335205	0.0420339368283749
0.780996859073639	-0.320469617843628	-0.350787967443466	-0.0757019892334938	0.039643257856369	0.0419021062552929
0.787285685539246	-0.313295960426331	-0.365980446338654	-0.0754999965429306	0.0395192690193653	0.0418854132294655
0.781373143196106	-0.314535647630692	-0.347377598285675	-0.0756387338042259	0.0393965058028698	0.0417170412838459
0.788144886493683	-0.31922236084938	-0.362941414117813	-0.0753938257694244	0.0394294485449791	0.0415910184383392
0.783816635608673	-0.316128641366959	-0.358071982860565	-0.0755050033330917	0.0393347479403019	0.0416542999446392
0.779597759246826	-0.321856319904327	-0.357000082731247	-0.0754215121269226	0.0392804108560085	0.0415937714278698
0.793367266654968	-0.321731984615326	-0.354369342327118	-0.075439065694809	0.0392510406672955	0.0416200719773769
0.783697485923767	-0.318043857812881	-0.345200777053833	-0.0754229426383972	0.0390980765223503	0.041573166847229
0.787325501441956	-0.317162036895752	-0.355796992778778	-0.0752465650439262	0.0391185916960239	0.0414825230836868
0.788272500038147	-0.313543707132339	-0.356642574071884	-0.0753007605671883	0.0390500873327255	0.0413548052310944
0.782340109348297	-0.318762749433517	-0.351471543312073	-0.0752694755792618	0.0390758663415909	0.041262473911047
0.786754667758942	-0.316755831241608	-0.358840137720108	-0.0751550123095512	0.0390245914459229	0.0410093516111374
0.785439670085907	-0.321275353431702	-0.35147413611412	-0.0753593072295189	0.0389319360256195	0.0408773384988308
0.784937143325806	-0.323629140853882	-0.352732419967651	-0.0752673670649529	0.0389567613601685	0.0405774265527725
0.788196623325348	-0.31933382153511	-0.357378959655762	-0.0751327723264694	0.0389038287103176	0.0404803678393364
0.785821974277496	-0.317935675382614	-0.351722091436386	-0.0753050819039345	0.0388503670692444	0.0402678176760674
0.784116804599762	-0.324357807636261	-0.347127556800842	-0.0752395316958427	0.0388152226805687	0.0401197038590908
0.788319826126099	-0.319218873977661	-0.355707049369812	-0.0751296058297157	0.0388869047164917	0.0399442091584206
0.786429584026337	-0.321867406368256	-0.347170472145081	-0.0754970088601112	0.0387583412230015	0.039806567132473
0.791925311088562	-0.326670408248901	-0.351094782352448	-0.0754197314381599	0.0387025251984596	0.0396321304142475
0.790249466896057	-0.320804387331009	-0.351678550243378	-0.0754422768950462	0.0386979803442955	0.0395566821098328
0.788310647010803	-0.32354211807251	-0.341825246810913	-0.0754755586385727	0.0385941229760647	0.0393278896808624
0.795441806316376	-0.320032030344009	-0.354788959026337	-0.075506404042244	0.0386059731245041	0.039161391556263
0.787572741508484	-0.325786888599396	-0.33935022354126	-0.0757079571485519	0.0384850054979324	0.0390718318521976
0.790426015853882	-0.325295120477676	-0.34258434176445	-0.0756559744477272	0.0384088009595871	0.0387947671115398
0.79414963722229	-0.324108928442001	-0.34350261092186	-0.0758611857891083	0.0382536612451077	0.0386846475303173
0.79123991727829	-0.327490299940109	-0.331880927085876	-0.0760801136493683	0.0381578020751476	0.0385240614414215
0.798070311546326	-0.324311673641205	-0.347593277692795	-0.0759775638580322	0.038021132349968	0.0383177846670151
0.794413566589355	-0.324450194835663	-0.332119673490524	-0.0762508660554886	0.037826906889677	0.0381715930998325
0.794794321060181	-0.327190726995468	-0.325840711593628	-0.0762878060340881	0.0377338230609894	0.0380142889916897
0.800278186798096	-0.320311039686203	-0.331870049238205	-0.0762958377599716	0.037612933665514	0.0378116518259048
0.792658865451813	-0.327948331832886	-0.328160464763641	-0.076663538813591	0.037329088896513	0.0374670550227165
0.806678414344788	-0.331826388835907	-0.335309207439423	-0.0767415314912796	0.0372378639876843	0.0371152013540268
0.803885102272034	-0.330038696527481	-0.328648954629898	-0.0770043209195137	0.0370252281427383	0.0369821824133396
0.808564186096191	-0.336162537336349	-0.323205679655075	-0.0770529434084892	0.0368476510047913	0.0366747975349426
0.817653834819794	-0.327516257762909	-0.328316241502762	-0.0773036777973175	0.0367603302001953	0.0364156551659107
0.808842360973358	-0.339038878679276	-0.314824908971787	-0.077582523226738	0.0365759655833244	0.0361725017428398
0.821368634700775	-0.334822177886963	-0.318108916282654	-0.0775389671325684	0.0364405587315559	0.0358485169708729
0.820898592472076	-0.337877452373505	-0.315277099609375	-0.0779028087854385	0.036205105483532	0.0356254801154137
0.819688320159912	-0.344250649213791	-0.309398859739304	-0.0779591202735901	0.0360960215330124	0.0354096218943596
0.824246168136597	-0.342548280954361	-0.315112143754959	-0.0780618935823441	0.0359050221741199	0.0351506322622299
0.822281956672668	-0.342319667339325	-0.309703260660172	-0.078271247446537	0.0358004346489906	0.0348818190395832
0.824148535728455	-0.34810808300972	-0.306518703699112	-0.0783756971359253	0.0357569567859173	0.0345651283860207
0.82751476764679	-0.347379565238953	-0.304788798093796	-0.0784692540764809	0.0356527529656887	0.0342365391552448
0.823844850063324	-0.352894693613052	-0.301923096179962	-0.0788155272603035	0.0355072766542435	0.0339692272245884
0.836119532585144	-0.354429811239243	-0.303686112165451	-0.0788215547800064	0.0354274287819862	0.0337088629603386
0.835527241230011	-0.352419883012772	-0.303329348564148	-0.0789510458707809	0.0353836342692375	0.0335910767316818
0.836068391799927	-0.357396095991135	-0.293997526168823	-0.07913838326931	0.0353213287889957	0.0333426631987095
0.847381949424744	-0.358597040176392	-0.307645589113235	-0.0792404860258102	0.0353611446917057	0.0330699980258942
0.838679254055023	-0.362613141536713	-0.300346463918686	-0.0795103460550308	0.0354564823210239	0.0329080261290073
0.841986179351807	-0.363079071044922	-0.298372715711594	-0.0795489028096199	0.0353275537490845	0.0326278991997242
0.85199373960495	-0.365650415420532	-0.304374635219574	-0.0796697959303856	0.0353797227144241	0.032432246953249
0.848071753978729	-0.366131126880646	-0.292379021644592	-0.0797932371497154	0.0353333242237568	0.0323151722550392
0.84974879026413	-0.368588238954544	-0.292029291391373	-0.0797999948263168	0.0353350415825844	0.0320616997778416
0.858781456947327	-0.36770686507225	-0.311400711536407	-0.0798406526446342	0.0354298204183578	0.0318688079714775
0.854485988616943	-0.372917085886002	-0.291058719158173	-0.0799751877784729	0.0353890769183636	0.031675286591053
0.853891670703888	-0.377657890319824	-0.301674723625183	-0.0800269022583961	0.0354458168148994	0.0314529873430729
0.866435050964355	-0.380857557058334	-0.300505638122559	-0.0800396054983139	0.0354926288127899	0.031268410384655
0.866247594356537	-0.378094345331192	-0.294989436864853	-0.0801220014691353	0.0354358814656734	0.0312204137444496
0.867848455905914	-0.381721347570419	-0.294605761766434	-0.0802053883671761	0.0355549342930317	0.0310773365199566
0.875353991985321	-0.381557017564774	-0.305913060903549	-0.0801660045981407	0.0356393381953239	0.0310318619012833
0.875130712985992	-0.382225900888443	-0.293639361858368	-0.0802676156163216	0.035652831196785	0.0310114789754152
0.873051404953003	-0.386720538139343	-0.297912210226059	-0.0803950577974319	0.0356887504458427	0.0310084130614996
0.887700974941254	-0.386443495750427	-0.29928183555603	-0.0803424492478371	0.0356672890484333	0.0309731867164373
0.885923683643341	-0.385288059711456	-0.296378046274185	-0.0804605260491371	0.0356928743422031	0.0309827663004398
0.886336743831635	-0.387663036584854	-0.293910771608353	-0.0803887844085693	0.0356977544724941	0.0309224054217339
0.897176563739777	-0.383827120065689	-0.304717451334	-0.0803795829415321	0.0357321612536907	0.0308396182954311
0.893168091773987	-0.387192904949188	-0.296495735645294	-0.0805021449923515	0.0356877110898495	0.0309147909283638
0.892885208129883	-0.391119629144669	-0.296495765447617	-0.080499604344368	0.0357088148593903	0.0308548491448164
0.903992354869843	-0.390821844339371	-0.30536550283432	-0.08058200776577	0.0356755144894123	0.0308517552912235
0.900044977664948	-0.390816181898117	-0.297150880098343	-0.0807501226663589	0.035627119243145	0.0309380386024714
0.908609569072723	-0.39128503203392	-0.292888849973679	-0.0806465968489647	0.0355644151568413	0.0309221670031548
0.912475943565369	-0.388877213001251	-0.302363961935043	-0.0806319639086723	0.0355865135788918	0.0309565495699644
0.908307373523712	-0.395084351301193	-0.290693908929825	-0.0807976275682449	0.0355238057672977	0.0309835188090801
0.91156804561615	-0.396094739437103	-0.291460692882538	-0.0806799456477165	0.0354280285537243	0.0308293458074331
0.920315384864807	-0.397003352642059	-0.296004414558411	-0.0808217227458954	0.0353664644062519	0.0309544429183006
0.918548047542572	-0.395667612552643	-0.291892021894455	-0.0808708369731903	0.0352754592895508	0.0309713687747717
0.92089307308197	-0.395632117986679	-0.296727478504181	-0.0808306485414505	0.0352129340171814	0.0311023332178593
0.930764317512512	-0.392631053924561	-0.30230388045311	-0.0808298662304878	0.0351975187659264	0.0312453638762236
0.92312628030777	-0.399558126926422	-0.285802572965622	-0.0810763239860535	0.0351593047380447	0.0314344018697739
0.930445313453674	-0.395726978778839	-0.294229626655579	-0.0808655396103859	0.0350733883678913	0.0314894504845142
0.934048414230347	-0.396489590406418	-0.284729242324829	-0.0811051949858665	0.035020474344492	0.0316010862588882
0.936458706855774	-0.399625986814499	-0.289121389389038	-0.0810518488287926	0.0349392183125019	0.0317121744155884
0.940463364124298	-0.395729631185532	-0.296286463737488	-0.0809732377529144	0.0348587594926357	0.0317930541932583
0.942604899406433	-0.394336074590683	-0.291544258594513	-0.0810577124357224	0.0348141677677631	0.0318134427070618
0.939836084842682	-0.396727412939072	-0.284655153751373	-0.081050731241703	0.0348595716059208	0.0319513715803623
0.9473597407341	-0.39429959654808	-0.295307725667953	-0.0809365957975388	0.0348499529063702	0.0320139676332474
0.943819046020508	-0.397029876708984	-0.288360506296158	-0.0812013819813728	0.0347804576158524	0.0321868434548378
0.948771774768829	-0.39988511800766	-0.287374407052994	-0.0810845270752907	0.0347319468855858	0.0322214961051941
0.950418651103973	-0.392850637435913	-0.289370596408844	-0.0809394642710686	0.0347793698310852	0.0323762483894825
0.942723214626312	-0.394678890705109	-0.281459480524063	-0.0810187831521034	0.0347312763333321	0.0323844067752361
0.950125873088837	-0.391829490661621	-0.291960865259171	-0.0809365957975388	0.0347549989819527	0.0323735661804676
0.947167932987213	-0.392910003662109	-0.291125774383545	-0.0808456689119339	0.0347774773836136	0.0325385704636574
0.94513076543808	-0.395948529243469	-0.286646991968155	-0.0810073167085648	0.0347128249704838	0.0325314924120903
0.954550087451935	-0.398944556713104	-0.297332733869553	-0.080921858549118	0.0347690880298615	0.0324827544391155
0.9540656208992	-0.396279960870743	-0.295689016580582	-0.0808853805065155	0.034859012812376	0.0326432101428509
0.954400479793549	-0.394404679536819	-0.289374560117722	-0.0808659344911575	0.0347881354391575	0.0326145328581333
0.953400790691376	-0.402352452278137	-0.295326232910156	-0.0808333083987236	0.0349626988172531	0.0326899252831936
0.957970559597015	-0.395709455013275	-0.293671846389771	-0.0807416662573814	0.0350021421909332	0.0326746143400669
0.946461141109467	-0.40304434299469	-0.292042046785355	-0.0808185487985611	0.0349338091909885	0.0326775386929512
0.95701140165329	-0.401349067687988	-0.292652279138565	-0.0806632488965988	0.0350593440234661	0.0325899943709373
0.958293616771698	-0.400011867284775	-0.302150547504425	-0.0805824026465416	0.0349847972393036	0.0326223894953728
0.954548478126526	-0.400308668613434	-0.294493347406387	-0.0806411504745483	0.0349792800843716	0.0325005576014519
0.958936095237732	-0.404374420642853	-0.299032539129257	-0.0804199799895287	0.0351259633898735	0.032414972782135
0.960846483707428	-0.401147037744522	-0.297403901815414	-0.0803424865007401	0.0351904816925526	0.0324593670666218
0.955571889877319	-0.41046154499054	-0.293699443340302	-0.0804583877325058	0.0351977571845055	0.0324138775467873
0.968162596225739	-0.412854135036469	-0.302466422319412	-0.0803463011980057	0.0352465398609638	0.0324225686490536
0.966721653938293	-0.409823298454285	-0.294376969337463	-0.0802745223045349	0.0352986343204975	0.0324579067528248
0.96659654378891	-0.411019742488861	-0.291375815868378	-0.0802622884511948	0.035239715129137	0.0324614867568016
0.974632859230042	-0.411032438278198	-0.299944132566452	-0.0801601186394691	0.0353317111730576	0.0324282273650169
0.973127901554108	-0.413223505020142	-0.299903750419617	-0.0800860002636909	0.0353596173226833	0.0324591659009457
0.969528257846832	-0.413005352020264	-0.29702228307724	-0.0801441371440887	0.035357378423214	0.0324628949165344
0.976523637771606	-0.417140692472458	-0.298361212015152	-0.0800966992974281	0.0353576987981796	0.0324709266424179
0.977521419525146	-0.412141442298889	-0.30338716506958	-0.0799406543374062	0.0353155359625816	0.0325816385447979
0.979098498821259	-0.409371018409729	-0.297191947698593	-0.0800024047493935	0.0352960638701916	0.0325905792415142
0.974636614322662	-0.413836777210236	-0.298522502183914	-0.0798875242471695	0.0353807136416435	0.0326785482466221
0.983024120330811	-0.411996871232986	-0.298291593790054	-0.0798168480396271	0.0353294610977173	0.0326952412724495
0.979715347290039	-0.414483964443207	-0.297336906194687	-0.0799740180373192	0.0352389216423035	0.0327787958085537
0.982188165187836	-0.418063789606094	-0.297210216522217	-0.0798574462532997	0.0352229811251163	0.0327688083052635
0.984405517578125	-0.409807831048965	-0.296519577503204	-0.0797883346676826	0.0351857505738735	0.0328303351998329
0.982665717601776	-0.409034579992294	-0.290867209434509	-0.0798668265342712	0.0349616855382919	0.0328723378479481
0.981882929801941	-0.411982715129852	-0.28974062204361	-0.0798490047454834	0.0349638126790524	0.0328793302178383
0.985489368438721	-0.409718781709671	-0.295863658189774	-0.0797671973705292	0.0348776318132877	0.0329136699438095
0.984933733940125	-0.412359684705734	-0.289041221141815	-0.079923965036869	0.0347820483148098	0.0329280234873295
0.983150720596313	-0.412665039300919	-0.287615388631821	-0.0799626931548119	0.0346224494278431	0.0330154560506344
0.987771093845367	-0.408254563808441	-0.293428719043732	-0.0797713547945023	0.0344691053032875	0.0330817177891731
0.990644872188568	-0.406064033508301	-0.288189470767975	-0.0798721015453339	0.0343472473323345	0.0331763662397861
0.985816717147827	-0.410047054290771	-0.286497950553894	-0.0800366103649139	0.0342659763991833	0.0332911089062691
0.987227976322174	-0.409630924463272	-0.287327140569687	-0.0798669308423996	0.034216895699501	0.0332866534590721
0.990478456020355	-0.40996927022934	-0.283020257949829	-0.0800390318036079	0.0340551473200321	0.0334159359335899
0.985607862472534	-0.406395316123962	-0.273660987615585	-0.0801161974668503	0.0338899791240692	0.0335107706487179
0.988206028938293	-0.406774431467056	-0.280776083469391	-0.0799960121512413	0.0337795875966549	0.0335894078016281
0.991988122463226	-0.399189382791519	-0.286422550678253	-0.0800658762454987	0.0337889418005943	0.0336219258606434
0.982392549514771	-0.404057860374451	-0.27341827750206	-0.0801691561937332	0.0336678177118301	0.033697746694088
0.983495652675629	-0.403736710548401	-0.277318060398102	-0.080061212182045	0.0335856899619102	0.0335908569395542
0.990685939788818	-0.401988357305527	-0.281477570533752	-0.0802542567253113	0.0334122478961945	0.0336830765008926
0.983864068984985	-0.402383923530579	-0.272120714187622	-0.0802800729870796	0.033339150249958	0.0337205417454243
0.98434966802597	-0.401880890130997	-0.275622010231018	-0.0801428630948067	0.0331850089132786	0.0336163081228733
0.989678680896759	-0.396310955286026	-0.27854385972023	-0.080160528421402	0.0331852845847607	0.0336293615400791
0.981460809707642	-0.399838507175446	-0.264866590499878	-0.0802643150091171	0.0331030711531639	0.0335873961448669
0.981172263622284	-0.400369793176651	-0.271125972270966	-0.0802452862262726	0.0330325998365879	0.0335575416684151
0.990853488445282	-0.401469975709915	-0.272104889154434	-0.0803445875644684	0.0330184623599052	0.0334841832518578
0.984207153320313	-0.397588908672333	-0.270584762096405	-0.0802944153547287	0.0328650251030922	0.0335401818156242
0.981144309043884	-0.402872264385223	-0.271478533744812	-0.0802856460213661	0.0328102894127369	0.0334161221981049
0.986631870269775	-0.396192133426666	-0.278892248868942	-0.0802437514066696	0.0328862778842449	0.0333060398697853
0.975555300712585	-0.399527788162231	-0.267755091190338	-0.0803543478250504	0.0328049026429653	0.0332532860338688
0.977737963199615	-0.401346296072006	-0.26455694437027	-0.0803414210677147	0.032722931355238	0.0330920852720737
0.98538076877594	-0.400639355182648	-0.272029787302017	-0.080380991101265	0.0326982103288174	0.0330057144165039
0.979918897151947	-0.40226823091507	-0.265651315450668	-0.0804786309599876	0.0326515734195709	0.0330006256699562
0.98036801815033	-0.4023697078228	-0.268713712692261	-0.0803515091538429	0.0325740799307823	0.0328776016831398
0.984799027442932	-0.399279892444611	-0.273404240608215	-0.0804019346833229	0.032647754997015	0.032767940312624
0.977176010608673	-0.404151558876038	-0.264680236577988	-0.0804862082004547	0.0325942859053612	0.0326973125338554
0.974980235099792	-0.404221206903458	-0.26589423418045	-0.0804192274808884	0.0326104611158371	0.0326006673276424
0.983269035816193	-0.40681129693985	-0.264533758163452	-0.0804197862744331	0.0325312614440918	0.0323870182037354
0.981830954551697	-0.404963761568069	-0.270111173391342	-0.0804759785532951	0.0324955098330975	0.0323514975607395
0.978882074356079	-0.404994368553162	-0.2603979408741	-0.0804656594991684	0.032375879585743	0.0322404615581036
0.980713605880737	-0.409318327903748	-0.268324255943298	-0.0804058834910393	0.0325233936309814	0.0322114899754524
0.981538236141205	-0.406349688768387	-0.26723650097847	-0.0803596675395966	0.0324747338891029	0.032145082950592
0.97486287355423	-0.410353302955627	-0.268530040979385	-0.0804669857025146	0.0324609875679016	0.0321067608892918
0.980560958385468	-0.413138091564178	-0.261832237243652	-0.0804784819483757	0.0323362275958061	0.0320220366120338
0.98502117395401	-0.409083485603333	-0.269322872161865	-0.0803450420498848	0.0323065407574177	0.032051682472229
0.984082043170929	-0.408640265464783	-0.261182099580765	-0.0804247856140137	0.0322798639535904	0.03200513869524
0.97889244556427	-0.414180159568787	-0.263348758220673	-0.0804409310221672	0.032347846776247	0.0319973677396774
0.984381020069122	-0.412703603506088	-0.266228765249252	-0.0803198367357254	0.032322533428669	0.0319167785346508
0.989005982875824	-0.414276003837585	-0.266590356826782	-0.0804732218384743	0.0322284512221813	0.0319074355065823
0.987829446792603	-0.418966442346573	-0.258599072694778	-0.080529697239399	0.0322731733322144	0.0318426266312599
0.990847110748291	-0.420082896947861	-0.263413041830063	-0.0803605169057846	0.0322078913450241	0.0317300446331501
0.999055624008179	-0.416761547327042	-0.268269300460815	-0.0803950950503349	0.0322281718254089	0.0317210964858532
0.993991315364838	-0.422299683094025	-0.26150244474411	-0.0804751217365265	0.0321859791874886	0.0316462554037571
0.99355560541153	-0.427392840385437	-0.261861711740494	-0.0803695395588875	0.0322076044976711	0.0315230675041676
1.00496387481689	-0.429969668388367	-0.26516854763031	-0.0803892090916634	0.032115638256073	0.031364381313324
1.00545513629913	-0.42913806438446	-0.271458059549332	-0.0803702101111412	0.0321658030152321	0.0313187502324581
1.00522089004517	-0.431106507778168	-0.266716480255127	-0.0804120004177094	0.0320742279291153	0.0311307460069656
1.00775229930878	-0.437408626079559	-0.263501465320587	-0.0803811773657799	0.0321202501654625	0.0310893468558788
1.01314258575439	-0.438330680131912	-0.262768894433975	-0.0803142413496971	0.0321869775652885	0.0309025440365076
1.01313459873199	-0.442249864339828	-0.264614373445511	-0.0804918333888054	0.0321843400597572	0.0307901687920094
1.01765775680542	-0.445301085710526	-0.259505271911621	-0.0804175138473511	0.0322388894855976	0.030648997053504
1.01968860626221	-0.446348339319229	-0.274742692708969	-0.0803422182798386	0.0322007723152637	0.0305064413696527
1.02437138557434	-0.442866832017899	-0.270064115524292	-0.0803519263863564	0.0323635414242744	0.0303829070180655
1.0201975107193	-0.450150579214096	-0.266117185354233	-0.080409400165081	0.0324279703199863	0.0302625391632319
1.01923716068268	-0.452229559421539	-0.267520725727081	-0.0803246051073074	0.0324547179043293	0.0300105735659599
1.02797067165375	-0.453050911426544	-0.27748692035675	-0.0803227648139	0.0325477458536625	0.0298128481954336
1.02232825756073	-0.45769801735878	-0.266186624765396	-0.0803351998329163	0.0326113849878311	0.0296365898102522
1.02548336982727	-0.460290014743805	-0.27154552936554	-0.0802160650491714	0.0327019728720188	0.0293540637940168
1.02641797065735	-0.461513251066208	-0.273294121026993	-0.0801796913146973	0.0328262001276016	0.0291533768177032
1.02570939064026	-0.464750945568085	-0.274124145507813	-0.0800894200801849	0.0329710841178894	0.0289913173764944
1.02135217189789	-0.467491418123245	-0.275412112474442	-0.080247588455677	0.0330434702336788	0.0287820398807526
1.02632510662079	-0.475705474615097	-0.279786974191666	-0.0801447331905365	0.0331571623682976	0.028528805822134
1.03272712230682	-0.474735200405121	-0.28079617023468	-0.0800065100193024	0.0332244746387005	0.0284050162881613
1.03375053405762	-0.475066155195236	-0.281428128480911	-0.0799893215298653	0.0333319902420044	0.0282448511570692
1.03031265735626	-0.481422930955887	-0.277973681688309	-0.0799386501312256	0.0334596335887909	0.0281583108007908
1.02964329719543	-0.481317192316055	-0.288656175136566	-0.0798419117927551	0.0336089506745338	0.0280385538935661
1.03594446182251	-0.486862778663635	-0.285051107406616	-0.0798891112208366	0.0337634235620499	0.0279504768550396
1.03292429447174	-0.484716594219208	-0.285129487514496	-0.0798921585083008	0.0338162072002888	0.0278741121292114
1.03227925300598	-0.489033341407776	-0.290981262922287	-0.0796577259898186	0.033896379172802	0.0277253948152065
1.03840827941895	-0.489029347896576	-0.291154980659485	-0.0796113535761833	0.0341770760715008	0.0276450719684362
1.03283953666687	-0.489789396524429	-0.287714034318924	-0.0796474516391754	0.0342203974723816	0.027555774897337
1.03054690361023	-0.494859963655472	-0.288200199604034	-0.0796296373009682	0.0342738702893257	0.027417866513133
1.04148840904236	-0.496178328990936	-0.297318696975708	-0.0795091912150383	0.0343908369541168	0.0273083839565516
1.04101347923279	-0.494828999042511	-0.292093604803085	-0.0793954059481621	0.0344337336719036	0.027295371517539
1.04334938526154	-0.49818167090416	-0.295324176549912	-0.0793846622109413	0.0344611182808876	0.0272608641535044
1.04326808452606	-0.501905202865601	-0.292950600385666	-0.0793540328741074	0.0345521122217178	0.0272309854626656
1.0518707036972	-0.502091884613037	-0.297824025154114	-0.0792183727025986	0.0345560163259506	0.0272834971547127
1.05435717105865	-0.502418220043182	-0.296546310186386	-0.0793250650167465	0.0346540920436382	0.0273850709199905
1.05108249187469	-0.503684520721436	-0.290604740381241	-0.0792644917964935	0.0346428081393242	0.0276759900152683
1.05519890785217	-0.502374410629272	-0.299415856599808	-0.0790197774767876	0.0344923622906208	0.0277280732989311
1.05879485607147	-0.501147449016571	-0.306395381689072	-0.0790576562285423	0.0346101559698582	0.0278063118457794
1.05601096153259	-0.503431618213654	-0.291147381067276	-0.0790971517562866	0.0346446596086025	0.0277570895850658
1.0583815574646	-0.510605573654175	-0.301106065511703	-0.0790469646453857	0.034682922065258	0.0276175942271948
1.06858325004578	-0.514502763748169	-0.302529484033585	-0.0790461823344231	0.0347223989665508	0.0275592803955078
1.07033514976501	-0.514567255973816	-0.300384104251862	-0.0790743008255959	0.0346627496182919	0.0275714118033648
1.07307612895966	-0.515631854534149	-0.297016799449921	-0.079057089984417	0.0346530824899673	0.0275556426495314
1.08244729042053	-0.514837861061096	-0.30335533618927	-0.0790244862437248	0.0347990617156029	0.0275639910250902
1.08171224594116	-0.515258133411407	-0.298519343137741	-0.0790818333625793	0.0347538962960243	0.0274498425424099
1.07777523994446	-0.522322833538055	-0.297262489795685	-0.0792167112231255	0.0347501076757908	0.0273642763495445
1.08337783813477	-0.525635659694672	-0.300396203994751	-0.0791391208767891	0.034866813570261	0.0271349921822548
1.08467543125153	-0.52293872833252	-0.301666915416718	-0.0791313052177429	0.0348125658929348	0.0270398780703545
1.08223283290863	-0.522476732730865	-0.295990765094757	-0.0792138651013374	0.0347737595438957	0.0268886983394623
1.08157992362976	-0.525131642818451	-0.295380353927612	-0.0791563764214516	0.0347897186875343	0.0266853161156178
1.08324921131134	-0.523829340934753	-0.301157087087631	-0.0791605338454247	0.0348529145121574	0.0265390742570162
1.08448791503906	-0.52556300163269	-0.299512594938278	-0.0793792754411697	0.0348408073186874	0.0263269077986479
1.08516573905945	-0.531322956085205	-0.292963981628418	-0.07943045347929	0.0348207056522369	0.0261542666703463
1.08447229862213	-0.532100081443787	-0.300738513469696	-0.0793777108192444	0.034821730107069	0.025943610817194
1.08822298049927	-0.530450582504272	-0.306223601102829	-0.0794876664876938	0.0348986573517323	0.0258123874664307
1.08341586589813	-0.531926214694977	-0.293354034423828	-0.0795991197228432	0.0348678901791573	0.0255225393921137
1.08154380321503	-0.535211265087128	-0.300548195838928	-0.0796876028180122	0.0348509401082993	0.0252903625369072
1.08836448192596	-0.538660883903503	-0.302566677331924	-0.0797699764370918	0.0349255576729774	0.0250049568712711
1.08626985549927	-0.537468135356903	-0.297717809677124	-0.0798454061150551	0.034894086420536	0.0248949863016605
1.08282887935638	-0.545014083385468	-0.292535901069641	-0.0799205452203751	0.0348590202629566	0.0245704706758261
1.08424746990204	-0.545657515525818	-0.304822087287903	-0.0799178779125214	0.0349740199744701	0.024319663643837
1.08466029167175	-0.544083774089813	-0.29510372877121	-0.0800205618143082	0.0348576754331589	0.0240234769880772
1.08306837081909	-0.551572144031525	-0.294800192117691	-0.0802575200796127	0.0348861292004585	0.023804783821106
1.08452367782593	-0.555346548557281	-0.296237379312515	-0.0802843198180199	0.0349053628742695	0.0234541557729244
1.08864033222198	-0.554482936859131	-0.301886975765228	-0.0802910327911377	0.0348149314522743	0.0232804138213396
1.09005331993103	-0.554009020328522	-0.296381920576096	-0.0803975984454155	0.0347996987402439	0.0230148676782846
1.08484327793121	-0.562838971614838	-0.294852465391159	-0.0805364176630974	0.0347830019891262	0.0227659307420254
1.08730804920197	-0.564200937747955	-0.292059153318405	-0.080537773668766	0.0347476080060005	0.0224469359964132
1.09347319602966	-0.570046365261078	-0.300270110368729	-0.0808325633406639	0.0346440821886063	0.0221814587712288
1.09294462203979	-0.571305394172668	-0.291982024908066	-0.0808651000261307	0.0345979668200016	0.0219266656786203
1.09163320064545	-0.572309374809265	-0.289241045713425	-0.080946609377861	0.0344133637845516	0.0216664858162403
1.09517347812653	-0.581311941146851	-0.291146874427795	-0.0810329914093018	0.0344226472079754	0.0213635582476854
1.09728860855103	-0.581082820892334	-0.292080014944077	-0.0810331478714943	0.0343134067952633	0.0211734678596258
1.09649896621704	-0.586808025836945	-0.283316344022751	-0.0813017785549164	0.0340625531971455	0.0209298692643642
1.09802186489105	-0.589596509933472	-0.282098025083542	-0.0814065709710121	0.0339965745806694	0.0207928474992514
1.10128080844879	-0.596269130706787	-0.28578120470047	-0.0813411101698875	0.0337297730147839	0.0204411670565605
1.10685002803802	-0.596817910671234	-0.287244141101837	-0.0814892053604126	0.0337130427360535	0.0200822073966265
1.10804295539856	-0.602999985218048	-0.279623061418533	-0.0816007778048515	0.0335161425173283	0.0197256952524185
1.10832524299622	-0.613764405250549	-0.276270747184753	-0.0818443223834038	0.0334164537489414	0.019368002191186
1.11513388156891	-0.618869125843048	-0.275470197200775	-0.0818608105182648	0.033188670873642	0.0190083384513855
1.12174344062805	-0.620874226093292	-0.280521422624588	-0.0819294676184654	0.0329536683857441	0.0187657866626978
1.12779188156128	-0.620810449123383	-0.276988357305527	-0.0820697769522667	0.0327980741858482	0.0185057483613491
1.12738347053528	-0.630381345748901	-0.265848785638809	-0.0821709707379341	0.0326597020030022	0.0183286909013987
1.12921869754791	-0.635508298873901	-0.266932994127274	-0.0822458863258362	0.0324776507914066	0.0180699937045574
1.1405143737793	-0.6390620470047	-0.271124571561813	-0.0823895856738091	0.0322711579501629	0.0178044941276312
1.14024364948273	-0.640365123748779	-0.267517447471619	-0.0823997855186462	0.0321075543761253	0.0176059454679489
1.14231145381927	-0.642397284507751	-0.258153170347214	-0.0825037062168121	0.0319055989384651	0.0173477381467819
1.1388543844223	-0.652271389961243	-0.262598365545273	-0.082627035677433	0.0318461358547211	0.0171327963471413
1.14718270301819	-0.653825044631958	-0.266506552696228	-0.0825140699744225	0.031633622944355	0.0169245582073927
1.15377569198608	-0.656743824481964	-0.263329088687897	-0.0827855691313744	0.0314174368977547	0.0167767088860273
1.15463292598724	-0.662533640861511	-0.251904726028442	-0.0828057304024696	0.0312839895486832	0.01660749129951
1.16044044494629	-0.665752589702606	-0.263853639364243	-0.082749642431736	0.0310941971838474	0.0163766834884882
1.16906726360321	-0.671966016292572	-0.258797705173492	-0.0828683376312256	0.0310178454965353	0.0160813182592392
1.16904652118683	-0.676567733287811	-0.256995886564255	-0.0828571021556854	0.0309208706021309	0.0159393064677715
1.16984784603119	-0.682820558547974	-0.256249159574509	-0.0829830318689346	0.0307134687900543	0.0157164614647627
1.17750513553619	-0.691155910491943	-0.25172883272171	-0.0829931274056435	0.0306364838033915	0.0155400689691305
1.18218302726746	-0.691194415092468	-0.255017220973969	-0.0828765481710434	0.0304234232753515	0.0152979353442788
1.18863773345947	-0.694413244724274	-0.255988866090775	-0.0829122588038445	0.0303423199802637	0.015218447893858
1.18513464927673	-0.699735164642334	-0.244472160935402	-0.0829500034451485	0.0303231608122587	0.0150527814403176
1.19025266170502	-0.70717179775238	-0.252009272575378	-0.0829527378082275	0.0302002374082804	0.0149814039468765
1.19949281215668	-0.711377024650574	-0.25289586186409	-0.0829099491238594	0.0301179233938456	0.0148710357025266
1.20047664642334	-0.707492172718048	-0.255317836999893	-0.0828730091452599	0.030041167512536	0.0149184297770262
1.20200061798096	-0.71342808008194	-0.247800901532173	-0.0829142853617668	0.0298527907580137	0.0148735856637359
1.20566046237946	-0.715739071369171	-0.24625389277935	-0.0828457623720169	0.0298644378781319	0.0149671388790011
1.2067049741745	-0.720462262630463	-0.252342790365219	-0.0827163383364677	0.0298212319612503	0.0149281928315759
1.21780121326447	-0.725097179412842	-0.250139772891998	-0.0827765911817551	0.0297878216952086	0.0149988979101181
1.2230144739151	-0.723931074142456	-0.246767029166222	-0.0826821327209473	0.0296131242066622	0.0151232415810227
1.22370803356171	-0.725438117980957	-0.240012347698212	-0.0826404988765717	0.0295228380709887	0.0152494106441736
1.22994410991669	-0.731333494186401	-0.244407743215561	-0.0825804322957993	0.0295443907380104	0.0153510523959994
1.23419320583344	-0.732910513877869	-0.242925852537155	-0.0825169757008553	0.0294845104217529	0.0154158137738705
1.2412451505661	-0.73718935251236	-0.247342556715012	-0.0826239883899689	0.0294064711779356	0.0156033635139465
1.24267768859863	-0.737842559814453	-0.24862015247345	-0.0825139656662941	0.029308345168829	0.0157038290053606
1.24740016460419	-0.740613520145416	-0.245448708534241	-0.0824742615222931	0.0291927866637707	0.015901068225503
1.25272047519684	-0.744056224822998	-0.247025519609451	-0.0823636204004288	0.029258044436574	0.0160859562456608
1.25734496116638	-0.744047224521637	-0.248518466949463	-0.0821807906031609	0.0291709080338478	0.0162783041596413
1.26290082931519	-0.747385323047638	-0.246647775173187	-0.0823399350047112	0.0291013065725565	0.0164912901818752
1.26514518260956	-0.75197845697403	-0.2455984801054	-0.082239180803299	0.0290278475731611	0.0166860893368721
1.26880323886871	-0.75216156244278	-0.24804912507534	-0.0820965096354485	0.0289707239717245	0.0169234182685614
1.27960026264191	-0.753265738487244	-0.241659864783287	-0.0820333138108253	0.0289299078285694	0.0170521419495344
1.28120005130768	-0.751798808574677	-0.24711075425148	-0.0818967372179031	0.0289698783308268	0.0172677338123322
1.2882776260376	-0.758558928966522	-0.243477821350098	-0.0819629579782486	0.0288819745182991	0.0173865240067244
1.29090571403503	-0.762142658233643	-0.24031113088131	-0.0819161757826805	0.0289337523281574	0.0175254512578249
1.2960296869278	-0.760642945766449	-0.242531925439835	-0.0816858485341072	0.0288477428257465	0.0177090838551521
1.30520701408386	-0.759043216705322	-0.255677491426468	-0.0816499814391136	0.0289622750133276	0.0179358404129744
1.30469822883606	-0.764019548892975	-0.242864340543747	-0.0816356763243675	0.0289491564035416	0.0181938391178846
1.30470335483551	-0.768557727336884	-0.248202100396156	-0.081570066511631	0.0288580302149057	0.0183677095919847
1.31563603878021	-0.769724369049072	-0.251218050718308	-0.0814864933490753	0.0289225596934557	0.0185038633644581
1.31751191616058	-0.766978681087494	-0.249260947108269	-0.081449382007122	0.0289452578872442	0.0187816508114338
1.31842255592346	-0.76879495382309	-0.241244584321976	-0.0813701003789902	0.0288787670433521	0.0189094711095095
1.31708323955536	-0.770257830619812	-0.244607374072075	-0.0813059136271477	0.0289007797837257	0.0191336236894131
1.32160043716431	-0.769696295261383	-0.248233288526535	-0.081218846142292	0.0289235915988684	0.0192565266042948
1.33010303974152	-0.772928893566132	-0.247525930404663	-0.0813366770744324	0.0289157889783382	0.0194491576403379
1.32674300670624	-0.771273076534271	-0.246580064296722	-0.0813301205635071	0.0288555230945349	0.0196904093027115
1.32698702812195	-0.766096115112305	-0.243807598948479	-0.081207774579525	0.0287838000804186	0.0200242791324854
1.33102524280548	-0.757027387619019	-0.249091520905495	-0.0812246799468994	0.0287963151931763	0.0204048063606024
1.33246672153473	-0.758030354976654	-0.243675395846367	-0.0813046619296074	0.028773121535778	0.020750354975462
1.33509981632233	-0.773295760154724	-0.242547988891602	-0.0816062092781067	0.0286044292151928	0.0209402982145548
1.34005284309387	-0.785465240478516	-0.247642010450363	-0.0816548839211464	0.0285423155874014	0.0206621401011944
1.34682905673981	-0.781272709369659	-0.248158514499664	-0.0814664885401726	0.0283142123371363	0.0205458551645279
1.3416440486908	-0.77724677324295	-0.244663864374161	-0.0815708041191101	0.0282325111329556	0.0203717108815908
1.33908498287201	-0.784133553504944	-0.234097361564636	-0.0816035196185112	0.0280703827738762	0.0203143563121557
1.34125244617462	-0.784915030002594	-0.236557990312576	-0.0816062092781067	0.0279827974736691	0.0205941461026669
1.3529566526413	-0.790811955928802	-0.238890379667282	-0.0816962793469429	0.027792401611805	0.0202821921557188
1.34850239753723	-0.788365602493286	-0.226466417312622	-0.0818913578987122	0.0275796689093113	0.0205176323652267
1.35389745235443	-0.789511442184448	-0.23096638917923	-0.0819293037056923	0.0274459794163704	0.0205487087368965
1.35679721832275	-0.790217280387878	-0.232264310121536	-0.0820966958999634	0.0274372305721045	0.0204458348453045
1.35822558403015	-0.791017830371857	-0.222923204302788	-0.0822355598211288	0.0271699745208025	0.0206771679222584
1.35534799098969	-0.796247124671936	-0.231137707829475	-0.0824303701519966	0.0270694363862276	0.0205566566437483
1.35852122306824	-0.796864748001099	-0.222504839301109	-0.0824667066335678	0.0268567502498627	0.0206481441855431
1.36252474784851	-0.794868171215057	-0.226041436195374	-0.0824960395693779	0.0266867745667696	0.020635437220335
1.36345529556274	-0.797187149524689	-0.224818661808968	-0.0826161950826645	0.0266036875545979	0.0204940102994442
1.36092782020569	-0.799961388111115	-0.208965197205544	-0.0828150659799576	0.0264260899275541	0.0205040965229273
1.36038088798523	-0.801513969898224	-0.21110874414444	-0.082902692258358	0.0262395981699228	0.0202691704034805
1.37193214893341	-0.805607736110687	-0.216582909226418	-0.0830971822142601	0.0261491984128952	0.0202896390110254
1.37155973911285	-0.806230247020721	-0.218953490257263	-0.0831785798072815	0.0259611997753382	0.0202346369624138
1.37378144264221	-0.806463420391083	-0.205460205674171	-0.0833674296736717	0.0257834792137146	0.0199929978698492
1.37573993206024	-0.810408473014832	-0.210225656628609	-0.0834338665008545	0.025848152115941	0.0198578909039497
1.37745690345764	-0.815852999687195	-0.208845898509026	-0.0834581479430199	0.0256967954337597	0.0197112988680601
1.3803722858429	-0.816733479499817	-0.203319415450096	-0.0837113335728645	0.0255462937057018	0.0195515807718039
1.38070833683014	-0.822652161121368	-0.197035610675812	-0.083908811211586	0.0254560224711895	0.0194131266325712
1.38685762882233	-0.826159417629242	-0.203728377819061	-0.083869569003582	0.0253023393452168	0.0192612651735544
1.39023947715759	-0.826073944568634	-0.203734040260315	-0.0840762108564377	0.0253647230565548	0.0191445555537939
1.38580513000488	-0.829789638519287	-0.196206122636795	-0.0841463357210159	0.0252626352012157	0.0190419889986515
1.38725233078003	-0.835332274436951	-0.2002834379673	-0.0842081233859062	0.0252260118722916	0.0189326964318752
1.39666664600372	-0.835180163383484	-0.201955750584602	-0.0842850506305695	0.0251867324113846	0.0188530180603266
1.39495253562927	-0.836603879928589	-0.203124776482582	-0.0843529552221298	0.0251879375427961	0.018858702853322
1.3937851190567	-0.836174607276917	-0.194103389978409	-0.0844409838318825	0.0250709522515535	0.0188369303941727
1.39422178268433	-0.838553369045258	-0.198957800865173	-0.0844154730439186	0.0252264644950628	0.0188560578972101
1.39666831493378	-0.837509214878082	-0.200709983706474	-0.0844566449522972	0.0252151172608137	0.0188391767442226
1.39819431304932	-0.842298328876495	-0.199511766433716	-0.0846539065241814	0.0252403859049082	0.0189218558371067
1.40340793132782	-0.84878945350647	-0.193688571453094	-0.0847257599234581	0.0252474434673786	0.0188760068267584
1.40852379798889	-0.84356027841568	-0.204774841666222	-0.0845401287078857	0.0252578295767307	0.0189920626580715
1.41135728359222	-0.844404995441437	-0.197146505117416	-0.0846929326653481	0.025322075933218	0.0190091170370579
1.40835440158844	-0.855918526649475	-0.198895871639252	-0.0846935659646988	0.0254376158118248	0.0191081669181585
1.41496169567108	-0.852628231048584	-0.20532613992691	-0.0845630913972855	0.0255084913223982	0.0191258322447538
1.42727398872375	-0.857220053672791	-0.209735870361328	-0.0846456959843636	0.02558209374547	0.0191967114806175
1.4236603975296	-0.859235823154449	-0.203807279467583	-0.0846946761012077	0.0257196463644505	0.019366005435586
1.4237185716629	-0.861608624458313	-0.199480935931206	-0.0845552906394005	0.0258038137108088	0.0194552969187498
1.43274211883545	-0.862495183944702	-0.20759154856205	-0.0845066905021667	0.0259635280817747	0.0195677634328604
1.43043828010559	-0.862466216087341	-0.212430030107498	-0.0844503492116928	0.0261462852358818	0.0197912994772196
1.43104684352875	-0.862368524074554	-0.212415382266045	-0.0845198929309845	0.0262182131409645	0.0199237521737814
1.43418860435486	-0.866856932640076	-0.211119085550308	-0.0844294205307961	0.0263191591948271	0.0201232545077801
1.43801748752594	-0.864436864852905	-0.215273275971413	-0.0842048153281212	0.0264853313565254	0.0202577915042639
1.44464719295502	-0.860452353954315	-0.21577288210392	-0.0842097029089928	0.0265769008547068	0.0204837024211884
1.43790972232819	-0.866099536418915	-0.208448648452759	-0.0841827094554901	0.0267778541892767	0.0207014679908752
1.43964958190918	-0.867474019527435	-0.21813403069973	-0.0841311886906624	0.0268366616219282	0.0210227575153112
1.45017099380493	-0.867990791797638	-0.219449311494827	-0.0840995907783508	0.0268735196441412	0.0214634537696838
1.4480494260788	-0.861602127552032	-0.215438410639763	-0.0839846581220627	0.0268783215433359	0.0219063330441713
1.44482910633087	-0.865033030509949	-0.216143593192101	-0.0839191377162933	0.0268944129347801	0.021984750404954
1.4524894952774	-0.862642228603363	-0.225042402744293	-0.083840623497963	0.0271019842475653	0.0220258757472038
1.45112788677216	-0.865345895290375	-0.216607466340065	-0.083860769867897	0.0270786006003618	0.022034665569663
1.45061659812927	-0.868184566497803	-0.216588512063026	-0.0838992819190025	0.0270356666296721	0.0221554655581713
1.45368468761444	-0.872361898422241	-0.219083473086357	-0.0839234888553619	0.027050044387579	0.0221688263118267
1.45768368244171	-0.867515504360199	-0.220358431339264	-0.083748959004879	0.0270467773079872	0.0222380254417658
1.45726048946381	-0.86631315946579	-0.219910100102425	-0.0838613063097	0.0270288269966841	0.022192632779479
1.45344984531403	-0.872609674930573	-0.209853753447533	-0.0837987810373306	0.0268678478896618	0.0221284162253141
1.45673179626465	-0.868480861186981	-0.219031557440758	-0.0836740136146545	0.0268990006297827	0.0221504736691713
1.45692777633667	-0.870175778865814	-0.215079575777054	-0.0838558748364449	0.0266877673566341	0.022115321829915
1.45093655586243	-0.872297286987305	-0.208256840705872	-0.0839374735951424	0.0266265328973532	0.0221242550760508
1.44733715057373	-0.86963677406311	-0.210187017917633	-0.0837438926100731	0.0265339482575655	0.0220934189856052
1.45128273963928	-0.865454733371735	-0.215716823935509	-0.08379115909338	0.0264019872993231	0.0222089663147926
1.44680964946747	-0.864737570285797	-0.203581154346466	-0.0838758200407028	0.0262978617101908	0.0222493316978216
1.4431961774826	-0.866142868995667	-0.207786649465561	-0.0840078890323639	0.0261359643191099	0.0223527401685715
1.44475448131561	-0.864987373352051	-0.202158734202385	-0.0840618908405304	0.0259972251951694	0.02242093347013
1.44398164749146	-0.857530653476715	-0.204048812389374	-0.0840002968907356	0.0258681327104568	0.022607110440731
1.44261169433594	-0.853635311126709	-0.202040746808052	-0.0841078013181686	0.0256868992000818	0.0226650647819042
1.43371713161469	-0.857777118682861	-0.193805024027824	-0.0842709019780159	0.0255878083407879	0.0228365305811167
1.43295729160309	-0.854470252990723	-0.198130324482918	-0.0841634646058083	0.025451036170125	0.0227612014859915
1.43485391139984	-0.853120863437653	-0.199104130268097	-0.0843986198306084	0.025282010436058	0.0229112971574068
1.42756581306458	-0.852008581161499	-0.19126458466053	-0.0844306126236916	0.0251372344791889	0.022955384105444
1.4240734577179	-0.84756463766098	-0.190291851758957	-0.0843668356537819	0.0249716620892286	0.0229694657027721
[truncated: 12,757 more rows]
