# Supplementary material for: Identification of Haptic Based Guiding Using Hard Reins
Source: PLoS One. 2015 Jul 22;10(7):e0132020. doi: 10.1371/journal.pone.0132020 (PMC4511788; doi:10.1371/journal.pone.0132020)
Supplement: S5 File — (ZIP) [file pone.0132020.s005.zip › Exp2_ForceData1/Subject4/path1/T2.csv]

Force X (N)	Force Y (N)	Force Z (N)	Torque X (N-m)	Torque Y (N-m)	Torque Z (N-m)	Frequency = 10000	Averaging Level = 16	F/T Serial Number = FT11772	Time Started = 05/12/2012 11:21:02
-2.33334517478943	-8.06811428070068	-3.42295932769775	0.0815567448735237	0.34355816245079	-0.0194907765835524
-2.33079791069031	-8.07011604309082	-3.42724204063416	0.08131954818964	0.343594461679459	-0.0198321286588907
-2.33782911300659	-8.07840251922607	-3.42928957939148	0.0812227055430412	0.343677431344986	-0.0202019121497869
-2.34413051605225	-8.08031177520752	-3.42725300788879	0.0810962468385696	0.343691796064377	-0.0206409767270088
-2.34213972091675	-8.08243465423584	-3.42440509796143	0.0810459479689598	0.343789219856262	-0.0211553666740656
-2.34789419174194	-8.08828830718994	-3.42773151397705	0.0810312256217003	0.343905359506607	-0.0215922836214304
-2.35065603256226	-8.09098052978516	-3.436190366745	0.0810842514038086	0.343993604183197	-0.0220695305615664
-2.35004138946533	-8.09397220611572	-3.43266034126282	0.0810549929738045	0.344015270471573	-0.0225551016628742
-2.35187911987305	-8.09867668151855	-3.44063806533813	0.0811393409967422	0.344132721424103	-0.0229912307113409
-2.35149669647217	-8.10092163085938	-3.44122862815857	0.081115186214447	0.344165086746216	-0.0233401916921139
-2.35448670387268	-8.10742473602295	-3.44827604293823	0.0812487378716469	0.344259083271027	-0.0237177647650242
-2.35833501815796	-8.11246776580811	-3.44711256027222	0.0813511684536934	0.344357758760452	-0.024042259901762
-2.36143064498901	-8.1147928237915	-3.45270204544067	0.0814708098769188	0.344481021165848	-0.0244071092456579
-2.36098861694336	-8.1192045211792	-3.45386528968811	0.0815962851047516	0.34463095664978	-0.0246454849839211
-2.36653256416321	-8.1228723526001	-3.46199631690979	0.081837959587574	0.344786822795868	-0.0249572265893221
-2.3690357208252	-8.12536144256592	-3.4624035358429	0.0821036994457245	0.344905078411102	-0.0251798704266548
-2.37260389328003	-8.13181495666504	-3.47316360473633	0.0822903662919998	0.345029562711716	-0.0254206173121929
-2.37346696853638	-8.13036918640137	-3.47225308418274	0.082622617483139	0.345117449760437	-0.0256632547825575
-2.37849712371826	-8.13411998748779	-3.47937631607056	0.0829348042607307	0.345283597707748	-0.025802418589592
-2.38039350509644	-8.13338851928711	-3.4943699836731	0.0832578018307686	0.345442116260529	-0.0259695947170258
-2.38596439361572	-8.13241863250732	-3.49087047576904	0.0835844054818153	0.345520824193954	-0.0260859318077564
-2.38629412651062	-8.13772678375244	-3.49628973007202	0.0839051008224487	0.345601230859756	-0.0261816307902336
-2.39427065849304	-8.13989639282227	-3.50170564651489	0.084316723048687	0.345687180757523	-0.0262545552104712
-2.39711976051331	-8.14104843139648	-3.50504469871521	0.0846975296735764	0.345819115638733	-0.0263356473296881
-2.39623665809631	-8.14199638366699	-3.51028871536255	0.0850691199302673	0.345936328172684	-0.026358637958765
-2.39702653884888	-8.13903522491455	-3.52051758766174	0.0855549275875092	0.346037298440933	-0.0263170264661312
-2.39881443977356	-8.13984775543213	-3.52201771736145	0.086015060544014	0.346099853515625	-0.0262123271822929
-2.39932799339294	-8.13641262054443	-3.52704048156738	0.0864366516470909	0.346159487962723	-0.0261430237442255
-2.39969897270203	-8.13673877716064	-3.53074288368225	0.0868326500058174	0.346193134784698	-0.025936596095562
-2.40053391456604	-8.13590145111084	-3.53662729263306	0.0872323960065842	0.346185743808746	-0.0257454197853804
-2.40021443367004	-8.13351917266846	-3.54040288925171	0.0876306816935539	0.346204936504364	-0.0255488492548466
-2.40425777435303	-8.13236999511719	-3.5400664806366	0.08807373046875	0.346140176057816	-0.0253364276140928
-2.40361356735229	-8.13476181030273	-3.5473461151123	0.088492177426815	0.346138656139374	-0.025080393999815
-2.40315318107605	-8.13193035125732	-3.54943013191223	0.0889846831560135	0.346159040927887	-0.0248261019587517
-2.39959025382996	-8.12749481201172	-3.55147218704224	0.089406244456768	0.346091419458389	-0.0245188493281603
-2.40120196342468	-8.12421131134033	-3.56270337104797	0.0899032801389694	0.346023708581924	-0.0242252796888351
-2.40268921852112	-8.12399005889893	-3.56197690963745	0.0903166234493256	0.345954239368439	-0.0238768756389618
-2.40018653869629	-8.12145137786865	-3.56134390830994	0.0907048508524895	0.345789581537247	-0.0235302075743675
-2.40112066268921	-8.11501598358154	-3.56409406661987	0.0911009907722473	0.345644026994705	-0.0231320820748806
-2.40371751785278	-8.11416625976563	-3.56191420555115	0.0915707275271416	0.345497816801071	-0.0227733608335257
-2.40140628814697	-8.1114673614502	-3.5683228969574	0.0919592678546906	0.345438897609711	-0.0224283915013075
-2.39883685112	-8.11220550537109	-3.56131601333618	0.0923510938882828	0.345314830541611	-0.0219952035695314
-2.39864659309387	-8.10567474365234	-3.56842350959778	0.0927375555038452	0.345195293426514	-0.0216551069170237
-2.39644289016724	-8.10517311096191	-3.57205533981323	0.093084454536438	0.344987511634827	-0.0213528629392385
-2.3962767124176	-8.09976196289063	-3.57550454139709	0.0934102833271027	0.344788938760757	-0.0210430789738894
-2.39556527137756	-8.09504413604736	-3.56979084014893	0.0938654318451881	0.344705909490585	-0.0206944867968559
-2.39515352249146	-8.09349250793457	-3.56916356086731	0.0941634401679039	0.344512075185776	-0.020447950810194
-2.39573931694031	-8.09542942047119	-3.5723979473114	0.0944777727127075	0.344478696584702	-0.0202802326530218
-2.39130043983459	-8.08956527709961	-3.5718469619751	0.0947395265102386	0.344299972057343	-0.0200160816311836
-2.39317059516907	-8.08804416656494	-3.5747663974762	0.0951192304491997	0.344239294528961	-0.0198563300073147
-2.39166402816772	-8.0853853225708	-3.57946372032166	0.0954552590847015	0.344104498624802	-0.0197166446596384
-2.39513874053955	-8.08211040496826	-3.57654190063477	0.0957910045981407	0.343981713056564	-0.0195181481540203
-2.39467525482178	-8.07866287231445	-3.57781910896301	0.0960517302155495	0.343892097473145	-0.0194374658167362
-2.39864325523376	-8.07658767700195	-3.57668018341064	0.0963524803519249	0.343835324048996	-0.0193539690226316
-2.40016460418701	-8.07759666442871	-3.58437824249268	0.0965159237384796	0.343857049942017	-0.0192736778408289
-2.40052604675293	-8.07398796081543	-3.58200788497925	0.0968105420470238	0.343884378671646	-0.019185870885849
-2.40434384346008	-8.07004642486572	-3.58660960197449	0.0970169007778168	0.343933671712875	-0.0191241819411516
-2.4086275100708	-8.06697463989258	-3.58887338638306	0.0972153097391129	0.343993753194809	-0.0191005673259497
-2.40894556045532	-8.06237411499023	-3.59099006652832	0.0973992273211479	0.344012588262558	-0.0190690513700247
-2.41795682907104	-8.0621337890625	-3.58684015274048	0.0975011363625526	0.344173073768616	-0.0190501790493727
-2.41937232017517	-8.05800151824951	-3.59396743774414	0.0976903736591339	0.344344288110733	-0.0191270969808102
-2.42421007156372	-8.05560111999512	-3.59476923942566	0.0977437123656273	0.344588696956635	-0.0191033352166414
-2.42958688735962	-8.0494909286499	-3.60079574584961	0.0978963524103165	0.344797194004059	-0.0192011743783951
-2.43165302276611	-8.0460205078125	-3.6030056476593	0.0979664698243141	0.345003962516785	-0.0192134957760572
-2.43923902511597	-8.04455471038818	-3.60390424728394	0.0980178788304329	0.345288038253784	-0.0193166844546795
-2.44735455513	-8.0427827835083	-3.60251975059509	0.0980857238173485	0.345613837242126	-0.0194719210267067
-2.45417213439941	-8.04115772247314	-3.61359047889709	0.0980761721730232	0.345879524946213	-0.0196967348456383
-2.45978760719299	-8.03716373443604	-3.6180260181427	0.0981024205684662	0.346301764249802	-0.0198711287230253
-2.46504139900208	-8.03765106201172	-3.62069082260132	0.0981683358550072	0.34669816493988	-0.0200263094156981
-2.46772170066834	-8.03124618530273	-3.63228535652161	0.098114550113678	0.347125828266144	-0.0202682763338089
-2.47271323204041	-8.02831745147705	-3.62813425064087	0.0981472507119179	0.347499132156372	-0.0204171072691679
-2.47817230224609	-8.02922058105469	-3.63667392730713	0.0980547145009041	0.347982108592987	-0.0206096768379211
-2.4829683303833	-8.02524185180664	-3.63596892356873	0.0980897694826126	0.348394423723221	-0.0207625608891249
-2.48900628089905	-8.02676486968994	-3.64380860328674	0.0980482175946236	0.348884552717209	-0.0210593212395906
-2.49271154403687	-8.02423572540283	-3.64532542228699	0.0980462208390236	0.349360942840576	-0.0213222801685333
-2.49773049354553	-8.02453517913818	-3.64954805374146	0.0981021374464035	0.349930793046951	-0.0215523708611727
-2.50068831443787	-8.01992607116699	-3.66338562965393	0.0980564951896667	0.350472033023834	-0.0217453557997942
-2.50326347351074	-8.0170783996582	-3.66662240028381	0.0981685966253281	0.35101518034935	-0.0219283923506737
-2.51044821739197	-8.01638126373291	-3.67242765426636	0.0980632901191711	0.351571977138519	-0.0221735592931509
-2.52025175094604	-8.01302623748779	-3.67446136474609	0.0980927348136902	0.35213565826416	-0.0223833657801151
-2.52396941184998	-8.01613235473633	-3.68301200866699	0.0980052798986435	0.352649867534637	-0.0225973520427942
-2.5277316570282	-8.01644992828369	-3.6846911907196	0.0980207175016403	0.353207737207413	-0.0228582378476858
-2.53197813034058	-8.01640701293945	-3.68742227554321	0.0980103239417076	0.353833228349686	-0.02313432097435
-2.53327941894531	-8.01236629486084	-3.70082092285156	0.0980394035577774	0.354371666908264	-0.0234274342656136
-2.5364089012146	-8.01447772979736	-3.70167112350464	0.0980181246995926	0.354781538248062	-0.0237318407744169
-2.54326772689819	-8.01736354827881	-3.70289063453674	0.0979838445782661	0.355339467525482	-0.0240717772394419
-2.54670858383179	-8.01537704467773	-3.70436787605286	0.0979240760207176	0.355784386396408	-0.0243421569466591
-2.54912376403809	-8.01664447784424	-3.71167993545532	0.0978822708129883	0.356232196092606	-0.0246815495193005
-2.55154323577881	-8.01805019378662	-3.7126772403717	0.0978128015995026	0.356659084558487	-0.0249510146677494
-2.55197930335999	-8.01559638977051	-3.71386480331421	0.0977212637662888	0.35709074139595	-0.0251406542956829
-2.55483150482178	-8.01172733306885	-3.7211172580719	0.0976845920085907	0.357480823993683	-0.0253526940941811
-2.55496096611023	-8.01272392272949	-3.71954441070557	0.097566157579422	0.35783451795578	-0.0254401881247759
-2.56040024757385	-8.01151275634766	-3.71873903274536	0.0974676162004471	0.358184993267059	-0.0256436187773943
-2.56508636474609	-8.01219272613525	-3.72307395935059	0.097444660961628	0.358467370271683	-0.0258046369999647
-2.56885385513306	-8.01041984558105	-3.72946453094482	0.0973676517605782	0.358802884817123	-0.0259010139852762
-2.57183647155762	-8.00593185424805	-3.72916221618652	0.0973290577530861	0.359135508537292	-0.0260459780693054
-2.57353806495667	-8.00510597229004	-3.72686624526978	0.0972436517477036	0.359310418367386	-0.0261827576905489
-2.57911491394043	-8.00341510772705	-3.72440981864929	0.0971708074212074	0.359440177679062	-0.0263779424130917
-2.58070206642151	-8.00215816497803	-3.72639107704163	0.0970876142382622	0.359642535448074	-0.0265090018510818
-2.58680891990662	-8.00258636474609	-3.72403192520142	0.0970306321978569	0.359857439994812	-0.0266485195606947
-2.5891010761261	-8.00522708892822	-3.72962021827698	0.0969333127140999	0.359945237636566	-0.0268103573471308
-2.58687448501587	-8.00219440460205	-3.71841597557068	0.0968711376190186	0.360024511814117	-0.0269050076603889
-2.59482908248901	-7.99903345108032	-3.71657919883728	0.096902996301651	0.360098958015442	-0.0270081125199795
-2.60008716583252	-7.99740982055664	-3.71840333938599	0.0968854501843452	0.360160291194916	-0.0271550547331572
-2.60489273071289	-7.99596691131592	-3.71329092979431	0.0968062207102776	0.360172361135483	-0.0272619687020779
-2.60876846313477	-7.99694061279297	-3.71637964248657	0.0967834368348122	0.360178768634796	-0.0274093598127365
-2.6155252456665	-7.99532747268677	-3.71174430847168	0.0968009009957314	0.360159695148468	-0.0275044776499271
-2.61767220497131	-7.99637174606323	-3.70722556114197	0.0966895595192909	0.360063672065735	-0.0275834631174803
-2.62125849723816	-7.98744821548462	-3.70263814926147	0.0967157259583473	0.360038965940475	-0.0275716800242662
-2.62581658363342	-7.98445558547974	-3.69871115684509	0.0965743139386177	0.359923481941223	-0.0274288672953844
-2.62998366355896	-7.97700214385986	-3.69364309310913	0.0966219231486321	0.359712719917297	-0.0273599233478308
-2.6326756477356	-7.97548198699951	-3.68663096427917	0.0964045450091362	0.359602391719818	-0.0271983407437801
-2.63781714439392	-7.97180271148682	-3.68441152572632	0.0963074043393135	0.359449863433838	-0.0270146634429693
-2.64006733894348	-7.9675874710083	-3.6761167049408	0.09621312469244	0.359216392040253	-0.0267080999910831
-2.64236617088318	-7.96195316314697	-3.67121291160584	0.0959883704781532	0.359078079462051	-0.026459576562047
-2.6403374671936	-7.95725870132446	-3.66503024101257	0.0959018468856812	0.358793705701828	-0.0260660015046597
-2.64368772506714	-7.95215845108032	-3.65063953399658	0.0956818461418152	0.358540087938309	-0.0257594250142574
-2.63958406448364	-7.94809865951538	-3.65130400657654	0.0954170897603035	0.358186095952988	-0.0254643131047487
-2.63803648948669	-7.94497060775757	-3.6372218132019	0.0950134173035622	0.357916086912155	-0.0251589249819517
-2.64190196990967	-7.9435510635376	-3.62858319282532	0.0947829782962799	0.357607543468475	-0.0248895473778248
-2.64311146736145	-7.93818616867065	-3.62089371681213	0.094550646841526	0.357276409864426	-0.0247759819030762
-2.63897323608398	-7.93519735336304	-3.60976457595825	0.0942362919449806	0.35686057806015	-0.0246710367500782
-2.64177274703979	-7.93056392669678	-3.59869289398193	0.093893900513649	0.356557339429855	-0.0245294813066721
-2.64097547531128	-7.9284348487854	-3.5908408164978	0.0934419184923172	0.35616734623909	-0.0244529619812965
-2.63756084442139	-7.92616605758667	-3.57628846168518	0.0930174887180328	0.35564398765564	-0.0244246423244476
-2.63839054107666	-7.92587614059448	-3.57201194763184	0.0925248861312866	0.355343759059906	-0.0243849046528339
-2.64033770561218	-7.92113637924194	-3.55885720252991	0.0920821353793144	0.3549445271492	-0.0243317205458879
-2.637855052948	-7.91730928421021	-3.55047392845154	0.0916109159588814	0.354539304971695	-0.0243121907114983
-2.63671588897705	-7.91566753387451	-3.53843522071838	0.090933084487915	0.354143351316452	-0.0242953915148973
-2.63524985313416	-7.91232061386108	-3.52526307106018	0.0903525575995445	0.353758275508881	-0.0243071801960468
-2.63753652572632	-7.90889978408813	-3.51531982421875	0.0896880850195885	0.353374183177948	-0.0244322866201401
-2.63515329360962	-7.90676355361938	-3.50229001045227	0.0890294387936592	0.353098541498184	-0.024464063346386
-2.63667011260986	-7.90659856796265	-3.49310731887817	0.0883773118257523	0.352755457162857	-0.0245476104319096
-2.64039301872253	-7.89880418777466	-3.48333215713501	0.0877190083265305	0.352447152137756	-0.0245976075530052
-2.64157056808472	-7.89580059051514	-3.4821572303772	0.08688635379076	0.352218806743622	-0.0246814042329788
-2.64102792739868	-7.8936939239502	-3.46708250045776	0.0861340165138245	0.351930171251297	-0.0246994942426682
-2.6433699131012	-7.88953113555908	-3.45858454704285	0.0852772071957588	0.351768314838409	-0.024766692891717
-2.64734148979187	-7.88288164138794	-3.44844174385071	0.0845146030187607	0.351554900407791	-0.0247982144355774
-2.64874267578125	-7.88028621673584	-3.44339513778687	0.0836608782410622	0.351390540599823	-0.0248963590711355
-2.64791798591614	-7.87783241271973	-3.43744301795959	0.082827091217041	0.351236701011658	-0.0249209608882666
-2.65529465675354	-7.86987447738647	-3.42989063262939	0.0819810107350349	0.351174890995026	-0.0248995888978243
-2.65810823440552	-7.86408996582031	-3.42189192771912	0.0810838788747787	0.35103315114975	-0.0250357817858458
-2.65622496604919	-7.85972166061401	-3.41571354866028	0.0802201703190804	0.350928395986557	-0.0250403936952353
-2.66261172294617	-7.85673904418945	-3.41139674186707	0.0793453082442284	0.350932627916336	-0.0251269098371267
-2.66804790496826	-7.85148096084595	-3.40298628807068	0.0784372538328171	0.35089311003685	-0.0251640770584345
-2.66794323921204	-7.84646701812744	-3.4068341255188	0.0776191353797913	0.35088250041008	-0.0253077205270529
-2.6709132194519	-7.84558296203613	-3.39106750488281	0.0767206773161888	0.350954174995422	-0.0254952032119036
-2.67786478996277	-7.84096527099609	-3.38837504386902	0.0758566632866859	0.351062566041946	-0.0256741810590029
-2.68042206764221	-7.83615922927856	-3.3877067565918	0.0750318467617035	0.351108491420746	-0.0258451141417027
-2.68294286727905	-7.83847522735596	-3.38244819641113	0.0741572603583336	0.351304829120636	-0.0260943099856377
-2.6854453086853	-7.83400869369507	-3.37903809547424	0.0734301209449768	0.351495802402496	-0.0262539219111204
-2.68751955032349	-7.83172988891602	-3.3796238899231	0.0725778266787529	0.351674526929855	-0.0264694578945637
-2.69113159179688	-7.82947731018066	-3.37595129013062	0.0718848183751106	0.351883202791214	-0.0266139023005962
-2.68894195556641	-7.82431316375732	-3.382080078125	0.0711510926485062	0.352086544036865	-0.0266487561166286
-2.68094062805176	-7.82088184356689	-3.37157702445984	0.0704923272132874	0.352219462394714	-0.026454733684659
-2.6759033203125	-7.81677722930908	-3.37583231925964	0.0698519051074982	0.352386116981506	-0.0261038094758987
-2.68330121040344	-7.81204175949097	-3.3714234828949	0.0692737475037575	0.352612048387527	-0.025932727381587
-2.69171738624573	-7.8100643157959	-3.36923551559448	0.0687247142195702	0.352874845266342	-0.026032542809844
-2.70229506492615	-7.80680465698242	-3.37433218955994	0.0683047100901604	0.35318711400032	-0.0262353532016277
-2.7122585773468	-7.80703401565552	-3.37293863296509	0.0677512660622597	0.353575557470322	-0.0265272334218025
-2.71905636787415	-7.80401849746704	-3.37509083747864	0.0672167986631393	0.35400652885437	-0.0268285702914
-2.72578549385071	-7.80479717254639	-3.38316035270691	0.0667406320571899	0.35438135266304	-0.0272455327212811
-2.72985553741455	-7.80895233154297	-3.38200569152832	0.0662202760577202	0.354727059602737	-0.0276883095502853
-2.73283314704895	-7.8080039024353	-3.38414978981018	0.0658068954944611	0.355107456445694	-0.0280505083501339
-2.73656868934631	-7.80667734146118	-3.3810019493103	0.0653998032212257	0.355478256940842	-0.0282848980277777
-2.73536133766174	-7.80357313156128	-3.38867425918579	0.0649678632616997	0.355829536914825	-0.0283811986446381
-2.73373699188232	-7.80428457260132	-3.39335107803345	0.064683586359024	0.356100499629974	-0.0284123308956623
-2.73196196556091	-7.8059606552124	-3.391352891922	0.0643304660916328	0.356410890817642	-0.0283043775707483
-2.72966575622559	-7.80584716796875	-3.40046262741089	0.063956581056118	0.356744289398193	-0.0281691644340754
-2.72930932044983	-7.8022985458374	-3.39785289764404	0.0636885762214661	0.357000023126602	-0.0279611703008413
-2.72460627555847	-7.80122375488281	-3.40082240104675	0.0635053887963295	0.357214719057083	-0.0278597306460142
-2.72363543510437	-7.80336475372314	-3.40832614898682	0.0632881224155426	0.357455492019653	-0.0277343057096004
-2.72256755828857	-7.80565023422241	-3.41060757637024	0.0631422847509384	0.357751756906509	-0.0276700127869844
-2.72353076934814	-7.80659008026123	-3.41492819786072	0.0630813464522362	0.357978850603104	-0.0276315677911043
-2.72346615791321	-7.80669498443604	-3.41311597824097	0.0631399601697922	0.358142673969269	-0.0277054663747549
-2.72457003593445	-7.80749177932739	-3.41714572906494	0.0631935000419617	0.358250707387924	-0.02768031693995
-2.72650074958801	-7.8085732460022	-3.418616771698	0.0632726326584816	0.358430415391922	-0.0276674963533878
-2.7243173122406	-7.80845546722412	-3.42295908927917	0.0634670481085777	0.358567595481873	-0.0275787878781557
-2.7274751663208	-7.80760908126831	-3.43159317970276	0.0636325553059578	0.358644157648087	-0.0273888800293207
-2.72807765007019	-7.80661964416504	-3.43141150474548	0.0639438852667809	0.35871222615242	-0.0272042416036129
-2.7279052734375	-7.80362415313721	-3.44002485275269	0.0642824769020081	0.358794808387756	-0.0268137585371733
-2.72695183753967	-7.8031964302063	-3.44669103622437	0.0646436884999275	0.358830511569977	-0.026410648599267
-2.72688245773315	-7.80167531967163	-3.44876146316528	0.0650056973099709	0.358862191438675	-0.0259198900312185
-2.72602272033691	-7.80134201049805	-3.45621609687805	0.0654437467455864	0.358854830265045	-0.0254062954336405
-2.72187209129334	-7.80101251602173	-3.45576620101929	0.0658685564994812	0.358783841133118	-0.0248666182160378
-2.71726417541504	-7.80028772354126	-3.46015334129334	0.0663781836628914	0.358633071184158	-0.0243491027504206
-2.71379899978638	-7.80299806594849	-3.46977233886719	0.0669269785284996	0.358470231294632	-0.0239421464502811
-2.71501874923706	-7.80109405517578	-3.47014617919922	0.0675203427672386	0.358476549386978	-0.0234796199947596
-2.71349883079529	-7.80082607269287	-3.4782612323761	0.0680896416306496	0.358306020498276	-0.0230318009853363
-2.71190547943115	-7.80247259140015	-3.47938060760498	0.068742424249649	0.358168512582779	-0.0226098373532295
-2.71180200576782	-7.79874753952026	-3.48011994361877	0.0694175884127617	0.357882082462311	-0.0221287496387959
-2.70970702171326	-7.79795360565186	-3.4883725643158	0.0701261013746262	0.35778272151947	-0.0216917991638184
-2.70494723320007	-7.79650402069092	-3.48633289337158	0.0707979202270508	0.357611984014511	-0.0212148763239384
-2.70328378677368	-7.79495429992676	-3.49996614456177	0.0715945363044739	0.357387125492096	-0.0207174271345139
-2.70213150978088	-7.79428625106812	-3.50070953369141	0.07237409055233	0.357175648212433	-0.0202111601829529
-2.70035123825073	-7.79377460479736	-3.5090069770813	0.0731919929385185	0.356981992721558	-0.0197302754968405
-2.69891142845154	-7.79428291320801	-3.51232719421387	0.0740174800157547	0.356710582971573	-0.0192031525075436
-2.70019507408142	-7.7936840057373	-3.51408219337463	0.0748978033661842	0.356507241725922	-0.0187809988856316
-2.69966387748718	-7.79460668563843	-3.53010535240173	0.0758521854877472	0.356312930583954	-0.0182576738297939
-2.70010614395142	-7.79573011398315	-3.53047227859497	0.0766765251755714	0.356184661388397	-0.0178168527781963
-2.69891119003296	-7.79819011688232	-3.53325533866882	0.0776098072528839	0.355947375297546	-0.0173358786851168
-2.69817519187927	-7.79361438751221	-3.53742361068726	0.0785691887140274	0.355775654315948	-0.0168334078043699
-2.69573283195496	-7.7965784072876	-3.5391902923584	0.079526349902153	0.355549305677414	-0.0163734070956707
-2.69455742835999	-7.79366731643677	-3.55288076400757	0.0804462134838104	0.355397909879684	-0.0158357303589582
-2.69482755661011	-7.79145860671997	-3.55673122406006	0.0813697203993797	0.355256646871567	-0.0151526127010584
-2.69679260253906	-7.79223489761353	-3.56533050537109	0.0823507010936737	0.35510516166687	-0.0145243797451258
-2.69122004508972	-7.79153537750244	-3.57050132751465	0.0832106024026871	0.355040997266769	-0.013882290571928
-2.69045186042786	-7.79158115386963	-3.57387828826904	0.0841483697295189	0.354964822530746	-0.0131828347221017
-2.68854713439941	-7.79043960571289	-3.58117032051086	0.0850553512573242	0.354882478713989	-0.0125268790870905
-2.67725038528442	-7.7912392616272	-3.58405113220215	0.085926242172718	0.354752063751221	-0.011877229437232
-2.67477750778198	-7.78927993774414	-3.59755730628967	0.086742214858532	0.354722112417221	-0.0112796481698751
-2.67020678520203	-7.78835296630859	-3.59853267669678	0.0876273438334465	0.354706943035126	-0.0107027525082231
-2.67053937911987	-7.78924465179443	-3.60985827445984	0.0884833782911301	0.354729652404785	-0.0101241115480661
-2.66275310516357	-7.79198503494263	-3.61576890945435	0.0892850607633591	0.354766219854355	-0.00963986478745937
-2.65866303443909	-7.79373550415039	-3.61639833450317	0.0900841131806374	0.35493466258049	-0.00908538699150085
-2.65352153778076	-7.79277896881104	-3.63152956962585	0.0909192860126495	0.355031758546829	-0.00858036894351244
-2.64973855018616	-7.79645872116089	-3.64085245132446	0.0916531011462212	0.355068892240524	-0.00819018296897411
-2.64889788627625	-7.79646444320679	-3.64280939102173	0.0925237834453583	0.355285495519638	-0.00764136202633381
-2.64812111854553	-7.79827070236206	-3.64854979515076	0.0933076962828636	0.355440586805344	-0.00728400843217969
-2.64769339561462	-7.80117845535278	-3.65791201591492	0.0940548554062843	0.355625957250595	-0.00696611031889915
-2.6444091796875	-7.80306386947632	-3.66367626190186	0.0948029682040215	0.35584545135498	-0.00663603562861681
-2.64102649688721	-7.80165338516235	-3.67413520812988	0.0956022664904594	0.356046587228775	-0.00638146325945854
-2.63669395446777	-7.80170202255249	-3.67765307426453	0.0962258279323578	0.35628142952919	-0.00601589167490602
-2.63743472099304	-7.80597734451294	-3.68509531021118	0.096884973347187	0.356598854064941	-0.00581185473129153
-2.63407897949219	-7.80992603302002	-3.69092917442322	0.0974442288279533	0.35686719417572	-0.00553246587514877
-2.63051223754883	-7.80633401870728	-3.69575500488281	0.0981106907129288	0.357214659452438	-0.00530203199014068
-2.6327965259552	-7.80702447891235	-3.70037698745728	0.0986812487244606	0.357556849718094	-0.00492779677733779
-2.63195538520813	-7.80574512481689	-3.7064323425293	0.0991080477833748	0.357851177453995	-0.00470122043043375
-2.62645864486694	-7.80612516403198	-3.71574854850769	0.0996149629354477	0.35820084810257	-0.00444295769557357
-2.62557601928711	-7.80352640151978	-3.71516084671021	0.100110247731209	0.358501225709915	-0.00414358451962471
-2.62443137168884	-7.80350351333618	-3.72359251976013	0.100465871393681	0.358885735273361	-0.00384272611699998
-2.62579083442688	-7.80448865890503	-3.72765135765076	0.100856810808182	0.359172135591507	-0.0036407127045095
-2.62554717063904	-7.80383968353271	-3.72948837280273	0.101088084280491	0.359465658664703	-0.00344238756224513
-2.62622952461243	-7.80279922485352	-3.73472237586975	0.101558931171894	0.359873116016388	-0.00324974278919399
-2.62402606010437	-7.79649829864502	-3.7365083694458	0.101777762174606	0.360100030899048	-0.00307971355505288
-2.62763738632202	-7.79756832122803	-3.74128937721252	0.102074012160301	0.360352277755737	-0.00302712013944983
-2.63092827796936	-7.79753541946411	-3.73985648155212	0.102211408317089	0.360667288303375	-0.00289476220495999
-2.62882781028748	-7.79643440246582	-3.74684309959412	0.102346338331699	0.360841602087021	-0.00290163978934288
-2.63433837890625	-7.79793739318848	-3.74669671058655	0.102442003786564	0.361063718795776	-0.00300426175817847
-2.63991808891296	-7.79638242721558	-3.74065065383911	0.102542720735073	0.361188352108002	-0.00311854667961597
-2.63826823234558	-7.79975605010986	-3.74654746055603	0.10248738527298	0.361380606889725	-0.00331115932203829
-2.64132761955261	-7.79778242111206	-3.74683976173401	0.102525651454926	0.361509323120117	-0.00337251811288297
-2.64733815193176	-7.79594039916992	-3.74910521507263	0.102466478943825	0.36159273982048	-0.00356550910510123
-2.64954924583435	-7.7987813949585	-3.740962266922	0.102209061384201	0.361768543720245	-0.00365020427852869
-2.65136504173279	-7.79426431655884	-3.74087882041931	0.102191239595413	0.361785411834717	-0.00372697738930583
-2.65412569046021	-7.79290914535522	-3.73970079421997	0.102008178830147	0.361699283123016	-0.00376441678963602
-2.65577912330627	-7.79043483734131	-3.73577237129211	0.101723827421665	0.361710220575333	-0.00371113186702132
-2.65804648399353	-7.79413795471191	-3.73120903968811	0.10147525370121	0.361768782138824	-0.00374091207049787
-2.65790605545044	-7.78532743453979	-3.72684097290039	0.101258546113968	0.36173152923584	-0.00368828698992729
-2.66171789169312	-7.78132390975952	-3.72334980964661	0.100927084684372	0.361669838428497	-0.00349640590138733
-2.6665415763855	-7.77821207046509	-3.71963763237	0.100562892854214	0.361546874046326	-0.00350765162147582
-2.66768932342529	-7.77666997909546	-3.71357583999634	0.100187882781029	0.361489832401276	-0.00351953529752791
-2.672043800354	-7.77051305770874	-3.7071807384491	0.0998794734477997	0.361395984888077	-0.00352707714773715
-2.67085671424866	-7.76920938491821	-3.70401978492737	0.0994138419628143	0.361351251602173	-0.00350670795887709
-2.67547941207886	-7.76736259460449	-3.69462013244629	0.0989998504519463	0.361132353544235	-0.00362372072413564
-2.67601823806763	-7.76582670211792	-3.68906331062317	0.0985485687851906	0.360959261655808	-0.00372663722373545
-2.6811900138855	-7.76293611526489	-3.67906451225281	0.0981511771678925	0.360909551382065	-0.00388143653981388
-2.67937564849854	-7.7573561668396	-3.67118835449219	0.0976620316505432	0.360726982355118	-0.00412504328414798
-2.68640208244324	-7.75774765014648	-3.66574096679688	0.0971866473555565	0.360551625490189	-0.00442982884123921
-2.69035315513611	-7.7591814994812	-3.65798759460449	0.0966305732727051	0.360494136810303	-0.00465467339381576
-2.69486522674561	-7.7570424079895	-3.65117216110229	0.0961457416415215	0.36036816239357	-0.00501400884240866
-2.69893836975098	-7.75867366790771	-3.64779758453369	0.0956417098641396	0.360361963510513	-0.00546512566506863
-2.70279884338379	-7.75432252883911	-3.64111185073853	0.0951509848237038	0.360106498003006	-0.00587340490892529
-2.70647644996643	-7.75523662567139	-3.63126301765442	0.0945954024791718	0.360151678323746	-0.00630900822579861
-2.71249675750732	-7.75424098968506	-3.62970876693726	0.0940535664558411	0.359992563724518	-0.00666447076946497
-2.71012568473816	-7.7534065246582	-3.62312173843384	0.0934842899441719	0.359968066215515	-0.00704992981627584
-2.71685075759888	-7.74881505966187	-3.6223840713501	0.0931365191936493	0.359803557395935	-0.00736812176182866
-2.72155332565308	-7.75068712234497	-3.61374568939209	0.0924824178218842	0.359868168830872	-0.00766951171681285
-2.72557282447815	-7.74948740005493	-3.60969424247742	0.0919777378439903	0.359786152839661	-0.00787043198943138
-2.72836256027222	-7.75051546096802	-3.59987950325012	0.0914520770311356	0.359915137290955	-0.0081459553912282
-2.72981333732605	-7.7473578453064	-3.59570360183716	0.0909533426165581	0.359882384538651	-0.00836652424186468
-2.73263835906982	-7.74401473999023	-3.59299159049988	0.0904552489519119	0.359986275434494	-0.00859212968498468
-2.73510146141052	-7.7401294708252	-3.59722113609314	0.0900093391537666	0.360010176897049	-0.00883471872657537
-2.73933458328247	-7.73930931091309	-3.58948612213135	0.0894645825028419	0.360100299119949	-0.00905992276966572
-2.74159145355225	-7.74105024337769	-3.58708024024963	0.0890148058533669	0.360243767499924	-0.00922595243901014
-2.74529457092285	-7.73527860641479	-3.58524751663208	0.0886183232069016	0.360464364290237	-0.0093922009691596
-2.7488374710083	-7.73273801803589	-3.58086705207825	0.088198646903038	0.360547542572021	-0.00961541477590799
-2.75076770782471	-7.73103189468384	-3.58970022201538	0.0877731516957283	0.360754817724228	-0.00981310848146677
-2.75719594955444	-7.72683238983154	-3.5854856967926	0.0874089747667313	0.360967218875885	-0.00998588744550943
-2.76730394363403	-7.72279167175293	-3.58473610877991	0.0871436297893524	0.361128568649292	-0.0101606119424105
-2.76894807815552	-7.72569942474365	-3.58254361152649	0.086732491850853	0.361338883638382	-0.0103201260790229
-2.76969170570374	-7.72432231903076	-3.58319783210754	0.0863959416747093	0.361635684967041	-0.0104219447821379
-2.7725715637207	-7.7217493057251	-3.58481574058533	0.086159273982048	0.361809968948364	-0.0105295274406672
-2.77487874031067	-7.71993255615234	-3.5811779499054	0.0857988521456718	0.362030863761902	-0.0106373075395823
-2.78047060966492	-7.71532726287842	-3.57906532287598	0.0855225324630737	0.362251967191696	-0.0107062961906195
-2.78554606437683	-7.71744441986084	-3.58491206169128	0.0852538421750069	0.362538844347	-0.0109041165560484
-2.78760290145874	-7.71756649017334	-3.58353161811829	0.0849646776914597	0.362753480672836	-0.0110802035778761
-2.78984642028809	-7.71843147277832	-3.58059906959534	0.0847777128219604	0.362973868846893	-0.0113285984843969
-2.79099917411804	-7.71501684188843	-3.58771276473999	0.0845642164349556	0.363201588392258	-0.0116846673190594
-2.79216432571411	-7.71694469451904	-3.59295439720154	0.0843898355960846	0.363349229097366	-0.01195237506181
-2.79932570457459	-7.72022438049316	-3.58920788764954	0.0840928852558136	0.36359366774559	-0.0124001335352659
-2.80439496040344	-7.72127246856689	-3.58723044395447	0.0839212313294411	0.363763868808746	-0.0127428770065308
-2.80767035484314	-7.72507524490356	-3.58779096603394	0.0836724489927292	0.36393541097641	-0.0131331542506814
-2.80801224708557	-7.7256646156311	-3.59022665023804	0.0835558548569679	0.364125818014145	-0.0134884351864457
-2.81179928779602	-7.72529554367065	-3.59380269050598	0.0834283605217934	0.364316910505295	-0.0137621369212866
-2.81331062316895	-7.72073602676392	-3.59473848342896	0.0833416655659676	0.364417672157288	-0.0140240350738168
-2.81337451934814	-7.72642660140991	-3.58905601501465	0.0831291154026985	0.364491909742355	-0.0141654564067721
-2.81675624847412	-7.72880792617798	-3.59093809127808	0.082957424223423	0.364575505256653	-0.0143309030681849
-2.82266688346863	-7.73001337051392	-3.59364581108093	0.0829969868063927	0.364725232124329	-0.0145200062543154
-2.82297253608704	-7.72980403900146	-3.59183406829834	0.0829331576824188	0.364741921424866	-0.0146572198718786
-2.82418036460876	-7.72910261154175	-3.5932719707489	0.0828805714845657	0.364862084388733	-0.0148385120555758
-2.82506942749023	-7.72918558120728	-3.59718632698059	0.0828592032194138	0.364809334278107	-0.0149064427241683
-2.83267045021057	-7.72670221328735	-3.59665417671204	0.0828985199332237	0.364975035190582	-0.0150400344282389
-2.83244729042053	-7.72851657867432	-3.59459686279297	0.0828728824853897	0.364932477474213	-0.0151394158601761
-2.83757638931274	-7.72737979888916	-3.59307837486267	0.0829506069421768	0.364934831857681	-0.0152818495407701
-2.83908438682556	-7.73204231262207	-3.59391975402832	0.0829523578286171	0.364992201328278	-0.0153598124161363
-2.84109950065613	-7.72862672805786	-3.59864783287048	0.0831150785088539	0.364983469247818	-0.0154084712266922
-2.84467029571533	-7.72955274581909	-3.59885597229004	0.0831595435738564	0.365078717470169	-0.0154404509812593
-2.84600210189819	-7.72776031494141	-3.60183811187744	0.0833074972033501	0.365007251501083	-0.0154769159853458
-2.84797811508179	-7.72833919525146	-3.59568166732788	0.0834121853113174	0.364972174167633	-0.0154684511944652
-2.8509886264801	-7.72798919677734	-3.60765027999878	0.0836316049098969	0.365013062953949	-0.0155116925016046
-2.85483002662659	-7.72964382171631	-3.60064220428467	0.0838592275977135	0.365024209022522	-0.0154661182314157
-2.8563380241394	-7.7305908203125	-3.60499000549316	0.0841272100806236	0.364987701177597	-0.015361568890512
-2.85492205619812	-7.7250280380249	-3.60819411277771	0.0844449773430824	0.364939570426941	-0.0152105381712317
-2.85497522354126	-7.72646951675415	-3.61897826194763	0.0847338661551476	0.364936143159866	-0.0151024581864476
-2.85441589355469	-7.72207546234131	-3.61828517913818	0.0850941613316536	0.364944308996201	-0.0149178747087717
-2.85847878456116	-7.72257900238037	-3.6180784702301	0.0854111015796661	0.364989697933197	-0.0147644383832812
-2.86141777038574	-7.72710037231445	-3.62706804275513	0.0857603698968887	0.365051865577698	-0.0146324131637812
-2.86229944229126	-7.72604179382324	-3.62873125076294	0.0860899165272713	0.365116000175476	-0.0145431729033589
-2.8650689125061	-7.72463417053223	-3.63028025627136	0.0865349769592285	0.365179032087326	-0.014469925314188
-2.86507749557495	-7.72181224822998	-3.64273858070374	0.0870019122958183	0.365295112133026	-0.0143358204513788
-2.8676540851593	-7.72273826599121	-3.64339447021484	0.0873951390385628	0.365386486053467	-0.0141323087736964
-2.87100315093994	-7.71848964691162	-3.65256595611572	0.0879272967576981	0.365448474884033	-0.0139021053910255
-2.87335538864136	-7.71416997909546	-3.65356492996216	0.0882940590381622	0.365652918815613	-0.0135890524834394
-2.8787407875061	-7.71265172958374	-3.66520810127258	0.0887205377221107	0.365838766098022	-0.0132620390504599
-2.88058876991272	-7.71111059188843	-3.66954350471497	0.0891465395689011	0.365939229726791	-0.0128590343520045
-2.88213872909546	-7.70554208755493	-3.67168307304382	0.089623898267746	0.366123199462891	-0.0124972332268953
-2.88260102272034	-7.70184183120728	-3.67695951461792	0.0901314318180084	0.366223126649857	-0.0120588215067983
-2.88871383666992	-7.70045518875122	-3.67809963226318	0.0905061438679695	0.36644247174263	-0.0115974582731724
-2.88649320602417	-7.69656753540039	-3.68557333946228	0.0908782482147217	0.366584420204163	-0.011271215043962
-2.88748717308044	-7.69526195526123	-3.69459676742554	0.0912714526057243	0.366767883300781	-0.0108796516433358
-2.89205026626587	-7.69163751602173	-3.69881558418274	0.0917453914880753	0.366982698440552	-0.0105391647666693
-2.88981509208679	-7.69095897674561	-3.70246338844299	0.0921056866645813	0.367102384567261	-0.0102839646860957
-2.8889799118042	-7.6919846534729	-3.70680737495422	0.0923846215009689	0.367194563150406	-0.00999211333692074
-2.89203357696533	-7.69016313552856	-3.70881223678589	0.0928205475211143	0.367293149232864	-0.00977896712720394
-2.88844299316406	-7.69045066833496	-3.71663188934326	0.0930885300040245	0.367429465055466	-0.00967177376151085
-2.89304494857788	-7.69081735610962	-3.72005987167358	0.0934459492564201	0.367520838975906	-0.00949994195252657
-2.89119172096252	-7.69233846664429	-3.7182502746582	0.0937409400939941	0.367691576480865	-0.00941660813987255
-2.88575458526611	-7.69482517242432	-3.72758436203003	0.0939331650733948	0.367639154195786	-0.00935960002243519
-2.89009952545166	-7.69632482528687	-3.72737145423889	0.0942251980304718	0.367679834365845	-0.00940630584955215
-2.88822817802429	-7.69783115386963	-3.72489404678345	0.0944390445947647	0.367690622806549	-0.0093331728130579
-2.88646292686462	-7.69866847991943	-3.7266092300415	0.0946464687585831	0.367751061916351	-0.00936574768275023
-2.88404631614685	-7.70247650146484	-3.73515319824219	0.0948559790849686	0.36777275800705	-0.00941149890422821
-2.88208508491516	-7.70167684555054	-3.72770285606384	0.095021165907383	0.367698758840561	-0.00945507735013962
-2.88284111022949	-7.70305633544922	-3.73253631591797	0.0951237007975578	0.3676717877388	-0.00950880721211433
-2.88755440711975	-7.70674753189087	-3.73361325263977	0.0952366217970848	0.367675870656967	-0.00954205915331841
-2.88495945930481	-7.70654296875	-3.7252824306488	0.0953611135482788	0.367658108472824	-0.00960359815508127
-2.88515901565552	-7.70785713195801	-3.73062610626221	0.0954111889004707	0.367639780044556	-0.00975431594997644
-2.88794755935669	-7.706871509552	-3.73181247711182	0.095417894423008	0.367556691169739	-0.00984722189605236
-2.88971877098084	-7.70941543579102	-3.73131704330444	0.0955786481499672	0.367504060268402	-0.00990306586027145
-2.88875389099121	-7.71267175674438	-3.7304904460907	0.0954956486821175	0.367500275373459	-0.0100170616060495
-2.88274502754211	-7.71080207824707	-3.73177552223206	0.0954329520463943	0.367404907941818	-0.0101256435737014
-2.88888454437256	-7.70916700363159	-3.72603893280029	0.095516063272953	0.367234349250793	-0.010119698010385
-2.88844871520996	-7.71532344818115	-3.72467041015625	0.0953883454203606	0.367213279008865	-0.010047503747046
-2.88713908195496	-7.71231412887573	-3.7215371131897	0.0953977480530739	0.367247372865677	-0.0100497482344508
-2.88662171363831	-7.71454286575317	-3.72421932220459	0.0952925384044647	0.367036759853363	-0.0100380079820752
-2.88536930084229	-7.71182727813721	-3.71038174629211	0.0952316671609879	0.366972237825394	-0.00990275479853153
-2.88629794120789	-7.71468782424927	-3.71385836601257	0.0951383113861084	0.366862148046494	-0.00987259391695261
-2.88139486312866	-7.71382331848145	-3.71059942245483	0.095040924847126	0.366790413856506	-0.00982382614165545
-2.88001561164856	-7.70966863632202	-3.71574568748474	0.0949126407504082	0.36666738986969	-0.00965882651507854
-2.88084006309509	-7.71049928665161	-3.70030808448792	0.0947211012244225	0.366472393274307	-0.00958596915006638
-2.8796591758728	-7.71036005020142	-3.70936512947083	0.094566248357296	0.366458296775818	-0.009560770355165
-2.87754678726196	-7.70894908905029	-3.70453929901123	0.0944617092609406	0.366316378116608	-0.00947303790599108
-2.87514686584473	-7.70721578598022	-3.69815731048584	0.094359003007412	0.366191029548645	-0.00933306664228439
-2.87415194511414	-7.70941925048828	-3.69690036773682	0.0940733030438423	0.366128444671631	-0.00921936146914959
-2.87508869171143	-7.70729875564575	-3.69267463684082	0.093955859541893	0.365973114967346	-0.00913022831082344
-2.87358522415161	-7.70853900909424	-3.68794083595276	0.0938002541661263	0.365881204605103	-0.00903247203677893
-2.87494540214539	-7.70508861541748	-3.6871030330658	0.0937144160270691	0.365815579891205	-0.00889166537672281
-2.86848092079163	-7.69872236251831	-3.68246531486511	0.0934645533561707	0.365657061338425	-0.00876325834542513
-2.8672730922699	-7.70202159881592	-3.6795961856842	0.0931849703192711	0.365653306245804	-0.0085773253813386
-2.8690333366394	-7.69897842407227	-3.68123245239258	0.0930771231651306	0.365471690893173	-0.00837026536464691
-2.8661036491394	-7.69681596755981	-3.67483377456665	0.0929560512304306	0.365386873483658	-0.00805308297276497
-2.86650633811951	-7.69092559814453	-3.66774868965149	0.0928081944584847	0.365312159061432	-0.00770436087623239
-2.85857057571411	-7.68634748458862	-3.66978311538696	0.0925001055002213	0.36525547504425	-0.00732960272580385
-2.85767269134521	-7.67842483520508	-3.66220831871033	0.0922658368945122	0.365127682685852	-0.00693995971232653
-2.85615253448486	-7.67975425720215	-3.66794276237488	0.0919582545757294	0.365138024091721	-0.0066080498509109
-2.85739398002625	-7.67506265640259	-3.65786170959473	0.0917769372463226	0.365003705024719	-0.00629984075203538
-2.85043287277222	-7.67241859436035	-3.65958881378174	0.0914277508854866	0.365012645721436	-0.0059274286031723
-2.8464629650116	-7.66994619369507	-3.65703296661377	0.0912523940205574	0.364996135234833	-0.00563348038122058
-2.84587955474854	-7.66801357269287	-3.65219330787659	0.0909294113516808	0.364936202764511	-0.00536562409251928
-2.84618258476257	-7.66501331329346	-3.65109992027283	0.0906887650489807	0.364880621433258	-0.00512496801093221
-2.84800863265991	-7.66210460662842	-3.64720726013184	0.0904203206300735	0.364867001771927	-0.00491021852940321
-2.84499168395996	-7.66086673736572	-3.6367199420929	0.0900946035981178	0.364827930927277	-0.00473351730033755
-2.84044432640076	-7.65847253799438	-3.63561058044434	0.0898779109120369	0.364811837673187	-0.00459313997998834
-2.84359788894653	-7.65567636489868	-3.64139175415039	0.0895563885569572	0.364894598722458	-0.00448463577777147
-2.84134817123413	-7.65214681625366	-3.63654756546021	0.08927121758461	0.364829480648041	-0.00431533856317401
-2.84577465057373	-7.64949560165405	-3.62903952598572	0.0889773294329643	0.364854395389557	-0.00417558336630464
-2.84287786483765	-7.64943647384644	-3.63060474395752	0.0886810198426247	0.364894509315491	-0.00406275084242225
-2.83955359458923	-7.64516353607178	-3.62752628326416	0.0883398950099945	0.364971399307251	-0.00397518649697304
-2.84298801422119	-7.64046764373779	-3.63054037094116	0.0881115347146988	0.364935487508774	-0.00394252454861999
-2.84458661079407	-7.63921070098877	-3.63321542739868	0.0878319665789604	0.365053862333298	-0.00389582011848688
-2.84742403030396	-7.63406038284302	-3.61871147155762	0.0875174403190613	0.365054279565811	-0.00376616325229406
-2.84743690490723	-7.63755893707275	-3.62321996688843	0.0871743112802505	0.36519593000412	-0.003741450374946
-2.84991908073425	-7.63163709640503	-3.62057256698608	0.0869432538747787	0.365206569433212	-0.00361228897236288
-2.85187315940857	-7.62462186813354	-3.62042427062988	0.0867201760411263	0.365245670080185	-0.00357416504994035
-2.85595369338989	-7.62546157836914	-3.62233662605286	0.0864184200763702	0.36534783244133	-0.0035012848675251
-2.86011219024658	-7.62478303909302	-3.62013792991638	0.0861256122589111	0.365416496992111	-0.00336030195467174
-2.8595654964447	-7.61969661712646	-3.61555051803589	0.0859047472476959	0.365570366382599	-0.00338116264902055
-2.86113476753235	-7.61801815032959	-3.61635303497314	0.0856319442391396	0.365495204925537	-0.00333822099491954
-2.86455178260803	-7.617103099823	-3.61452913284302	0.0853784903883934	0.365638732910156	-0.00329652894288301
-2.86446642875671	-7.61708545684814	-3.6134819984436	0.0851097926497459	0.365662068128586	-0.00333027937449515
-2.8642520904541	-7.61471843719482	-3.61250281333923	0.0848319604992867	0.365731507539749	-0.00339737278409302
-2.86880230903625	-7.61340951919556	-3.60782885551453	0.084703765809536	0.365766376256943	-0.0033784625120461
-2.86909937858582	-7.60922527313232	-3.60990786552429	0.0845133438706398	0.365745306015015	-0.0034006314817816
-2.86929225921631	-7.61295318603516	-3.60814833641052	0.0841928720474243	0.36585396528244	-0.00348241557367146
-2.87262272834778	-7.61032867431641	-3.613609790802	0.0841291323304176	0.365934699773788	-0.00345758255571127
-2.87279510498047	-7.60941219329834	-3.60935020446777	0.0839549079537392	0.365890622138977	-0.00340457004494965
-2.87253451347351	-7.60420370101929	-3.60978126525879	0.0838495641946793	0.365968137979507	-0.0032435143366456
-2.87852716445923	-7.60238313674927	-3.606600522995	0.0836642235517502	0.366063594818115	-0.0031065687071532
-2.87881278991699	-7.59725332260132	-3.60966038703918	0.0835712105035782	0.36607027053833	-0.0029832455329597
-2.88178944587708	-7.59673261642456	-3.60044813156128	0.0834178552031517	0.366108596324921	-0.00276818848215044
-2.88538599014282	-7.59122610092163	-3.59913754463196	0.0833435505628586	0.366163969039917	-0.00259740836918354
-2.88323879241943	-7.58862161636353	-3.59370040893555	0.0831655859947205	0.366185396909714	-0.00242126104421914
-2.88586163520813	-7.58488798141479	-3.59723258018494	0.0829774215817451	0.366234332323074	-0.00227943249046803
-2.88902926445007	-7.58076477050781	-3.6048002243042	0.0829570814967155	0.366177469491959	-0.00215478800237179
-2.89206385612488	-7.58049154281616	-3.60021615028381	0.08286052942276	0.36614590883255	-0.00200190534815192
-2.89245510101318	-7.57817220687866	-3.5924608707428	0.082821898162365	0.366255044937134	-0.00180373957846314
-2.89202165603638	-7.57436895370483	-3.59512495994568	0.0826912075281143	0.366167157888412	-0.00172903132624924
-2.89363408088684	-7.57062482833862	-3.59562754631042	0.0826434940099716	0.366112172603607	-0.00160740804858506
-2.89656639099121	-7.57216024398804	-3.6011176109314	0.0826196074485779	0.366080284118652	-0.00144523673225194
-2.89932680130005	-7.56706714630127	-3.59418511390686	0.0826888531446457	0.366126477718353	-0.00129529624246061
-2.89730453491211	-7.56703090667725	-3.59609532356262	0.0826090946793556	0.366085559129715	-0.00130793871358037
-2.89755749702454	-7.56523418426514	-3.59878063201904	0.0826115608215332	0.365972638130188	-0.00119095738045871
-2.90153813362122	-7.56228065490723	-3.59972095489502	0.0826670676469803	0.365972220897675	-0.00105182116385549
-2.90404033660889	-7.56289052963257	-3.59421348571777	0.0827238112688065	0.365947037935257	-0.000918709556572139
-2.90732645988464	-7.55947208404541	-3.59534406661987	0.0827261731028557	0.365999579429626	-0.000791130762081593
-2.90459632873535	-7.55672216415405	-3.59487724304199	0.0827564522624016	0.365942060947418	-0.000661937112454325
-2.90960836410522	-7.5485200881958	-3.59759831428528	0.0829028189182281	0.365912079811096	-0.000449319515610114
-2.91152215003967	-7.5472993850708	-3.59760856628418	0.0829765051603317	0.365829288959503	-0.000228930846787989
-2.91676354408264	-7.54784345626831	-3.59580445289612	0.0831202194094658	0.365934699773788	3.43135652656201E-05
-2.91434049606323	-7.54400444030762	-3.59763193130493	0.0832364410161972	0.365906625986099	0.000276931998087093
-2.91471838951111	-7.53890085220337	-3.59910035133362	0.0832845717668533	0.365930318832397	0.00056755670811981
-2.91595864295959	-7.53486156463623	-3.60351872444153	0.0834649950265884	0.365848451852798	0.000805324292741716
-2.92004203796387	-7.53187274932861	-3.59980297088623	0.083585798740387	0.365854948759079	0.00111769733484834
-2.92103171348572	-7.53403568267822	-3.6009042263031	0.0837738737463951	0.365895926952362	0.00134468113537878
-2.92257905006409	-7.52627897262573	-3.60170340538025	0.0839618965983391	0.365913689136505	0.00160832703113556
-2.92259120941162	-7.52395534515381	-3.60750699043274	0.0841830596327782	0.365921497344971	0.0017697277944535
-2.92321300506592	-7.52013444900513	-3.60399341583252	0.0844235718250275	0.365800529718399	0.00207240576855838
-2.92993783950806	-7.52009439468384	-3.60592532157898	0.0845957472920418	0.365836352109909	0.00227627903223038
-2.92924332618713	-7.51939582824707	-3.60180640220642	0.0848619267344475	0.365829974412918	0.00234981719404459
-2.93092346191406	-7.51649618148804	-3.60907340049744	0.0851452201604843	0.365855574607849	0.00256785377860069
-2.9338960647583	-7.51055097579956	-3.61340022087097	0.0855459794402123	0.365836888551712	0.00268845050595701
-2.93319511413574	-7.51065111160278	-3.61267495155334	0.0856927633285522	0.365821570158005	0.0028645524289459
-2.93736863136292	-7.51151466369629	-3.61209869384766	0.0860079824924469	0.365797191858292	0.00297249224968255
-2.93824338912964	-7.51119470596313	-3.61661744117737	0.0862212032079697	0.365824908018112	0.00308901630342007
-2.93850040435791	-7.50925493240356	-3.61614227294922	0.0865716859698296	0.365772694349289	0.00322840386070311
-2.93954396247864	-7.50896549224854	-3.61724019050598	0.0868864953517914	0.365718096494675	0.00342273502610624
-2.94154334068298	-7.50384521484375	-3.6232635974884	0.0871816575527191	0.36565563082695	0.00348633131943643
-2.94215536117554	-7.50530004501343	-3.62204670906067	0.0874740779399872	0.365601241588593	0.00361454789526761
-2.94720578193665	-7.50340223312378	-3.61922788619995	0.0879088789224625	0.365541130304337	0.00375081039965153
-2.94423389434814	-7.50304412841797	-3.62727451324463	0.0882408767938614	0.36543869972229	0.00392876099795103
-2.94538116455078	-7.50479030609131	-3.62536883354187	0.0884282812476158	0.36534771323204	0.00401669926941395
-2.94766879081726	-7.50263118743896	-3.62320995330811	0.0887748673558235	0.365247368812561	0.00411886954680085
-2.95011401176453	-7.50416326522827	-3.62593913078308	0.0890739038586617	0.365118622779846	0.00416536116972566
-2.95246362686157	-7.50285387039185	-3.62419033050537	0.0894431844353676	0.36505126953125	0.00427998369559646
-2.95036196708679	-7.50180864334106	-3.62547397613525	0.0896969363093376	0.364847719669342	0.00435024220496416
-2.94889879226685	-7.50464963912964	-3.63201403617859	0.0899785310029984	0.364682286977768	0.0044475244358182
-2.95388245582581	-7.5067572593689	-3.62400197982788	0.0903245061635971	0.36453902721405	0.00452564563602209
-2.94835472106934	-7.50958919525146	-3.63217830657959	0.090607151389122	0.364347577095032	0.00456104846671224
-2.94979047775269	-7.51180696487427	-3.62593674659729	0.0908838957548141	0.364150285720825	0.00459228595718741
-2.94938826560974	-7.50908756256104	-3.62330937385559	0.0911865755915642	0.363945066928864	0.00457809958606958
-2.95007276535034	-7.51197147369385	-3.62599802017212	0.0913948193192482	0.363823622465134	0.00459384359419346
-2.95162177085876	-7.51270198822021	-3.62253594398499	0.0917131379246712	0.363687664270401	0.00466480385512114
-2.948481798172	-7.51335287094116	-3.62784361839294	0.092060849070549	0.363422214984894	0.00465844850987196
-2.95134902000427	-7.51112174987793	-3.62938237190247	0.09231948107481	0.363265067338943	0.00465525360777974
-2.95591807365417	-7.51115608215332	-3.62206864356995	0.0926038473844528	0.36302661895752	0.0046946108341217
-2.96036577224731	-7.5117449760437	-3.61986041069031	0.0929146707057953	0.362943828105927	0.00474738050252199
-2.95895600318909	-7.51042175292969	-3.62604689598084	0.0931948348879814	0.362751215696335	0.00484518241137266
-2.95960402488709	-7.50658226013184	-3.62487936019897	0.0934959128499031	0.362598985433578	0.005028803832829
-2.96024703979492	-7.50435209274292	-3.62756180763245	0.0938041806221008	0.362357765436172	0.00520621752366424
-2.96232771873474	-7.50250148773193	-3.62357497215271	0.0940006524324417	0.362254112958908	0.00546790240332484
-2.9603385925293	-7.5017147064209	-3.61987257003784	0.0942234843969345	0.362082958221436	0.00573136610910296
-2.96213340759277	-7.49973011016846	-3.63105010986328	0.0945303589105606	0.361956864595413	0.00592635339125991
-2.96194243431091	-7.49728393554688	-3.62014150619507	0.0947228968143463	0.361776232719421	0.00611860351637006
-2.96390652656555	-7.49387121200562	-3.61774396896362	0.0949471145868301	0.361538976430893	0.00636903103441
-2.96586990356445	-7.49726724624634	-3.62018895149231	0.0950528904795647	0.361455261707306	0.00648064631968737
-2.96430039405823	-7.49385929107666	-3.62088060379028	0.0952912047505379	0.361364275217056	0.00651263631880283
-2.9676501750946	-7.49090957641602	-3.62080311775208	0.0955212414264679	0.361171960830688	0.00659447070211172
-2.96925926208496	-7.48939180374146	-3.60877823829651	0.0955927520990372	0.361038088798523	0.00670114811509848
-2.97042560577393	-7.4922308921814	-3.61685037612915	0.0957859382033348	0.3609279692173	0.00667217653244734
-2.97438549995422	-7.49237585067749	-3.60892796516418	0.0959912538528442	0.360858649015427	0.00661166571080685
-2.97334456443787	-7.48716020584106	-3.61113619804382	0.0960603505373001	0.360615491867065	0.00655366526916623
-2.97678661346436	-7.48850393295288	-3.60684156417847	0.0961835011839867	0.360542088747025	0.00660520000383258
-2.97748994827271	-7.48567962646484	-3.61305785179138	0.0962362140417099	0.360421776771545	0.00651024142280221
-2.98182964324951	-7.4870080947876	-3.61101126670837	0.0962190851569176	0.360395133495331	0.00653186719864607
-2.98541593551636	-7.48486232757568	-3.60276865959167	0.0964222624897957	0.360327631235123	0.00659104203805327
-2.98471784591675	-7.47982692718506	-3.6032247543335	0.0962972491979599	0.360271275043488	0.00656956387683749
-2.98586821556091	-7.47797918319702	-3.59961915016174	0.0961834862828255	0.360252737998962	0.00665383972227573
-2.99019336700439	-7.47785663604736	-3.59726715087891	0.0961605533957481	0.360114902257919	0.00678091635927558
-2.98784613609314	-7.47418260574341	-3.59724497795105	0.0960393249988556	0.360115528106689	0.00679265288636088
-2.99077010154724	-7.47583055496216	-3.59957647323608	0.0959244221448898	0.360093325376511	0.00667869718745351
-2.99477648735046	-7.47281169891357	-3.58837962150574	0.0957741588354111	0.35999995470047	0.00647443579509854
-2.99839091300964	-7.47749757766724	-3.59147191047668	0.095556415617466	0.359949290752411	0.00614949315786362
-3.00054502487183	-7.4784688949585	-3.5812840461731	0.0953992605209351	0.360033422708511	0.00575703848153353
-3.00232672691345	-7.47972345352173	-3.57813453674316	0.0951760336756706	0.360011607408524	0.00518136285245419
-3.00780200958252	-7.48503017425537	-3.58424282073975	0.0948931723833084	0.359951615333557	0.00459602382034063
-3.01358795166016	-7.486083984375	-3.57503724098206	0.0947402864694595	0.359927356243134	0.00407892838120461
-3.01184916496277	-7.49362850189209	-3.5719850063324	0.0944350138306618	0.359937191009521	0.00348476506769657
-3.01489591598511	-7.4947395324707	-3.57371997833252	0.0942100510001183	0.359945774078369	0.00292172702029347
-3.00921058654785	-7.49507904052734	-3.57193779945374	0.0938910692930222	0.359862446784973	0.00231644650921226
-3.01657485961914	-7.49955987930298	-3.56498217582703	0.0936840549111366	0.359913557767868	0.00193960056640208
-3.01690006256104	-7.50735235214233	-3.56469416618347	0.0933793857693672	0.359934449195862	0.00150262739043683
-3.01418542861938	-7.51062488555908	-3.56370234489441	0.0929884687066078	0.359994202852249	0.00114768010098487
-3.01598501205444	-7.51022243499756	-3.55802226066589	0.0928524285554886	0.359920203685761	0.000802516471594572
-3.01515030860901	-7.51055288314819	-3.54805564880371	0.0925990119576454	0.359848171472549	0.000573264318518341
-3.0162832736969	-7.51892709732056	-3.54913020133972	0.0923069417476654	0.359935909509659	0.000226528776693158
-3.01415514945984	-7.51735830307007	-3.55292654037476	0.0920747146010399	0.359985053539276	-2.07635293918429E-05
-3.01347756385803	-7.52313947677612	-3.55121350288391	0.0918733850121498	0.360022306442261	-0.000237076776102185
-3.01367092132568	-7.52179431915283	-3.55200266838074	0.0916809141635895	0.360040217638016	-0.000471961247967556
-3.01164245605469	-7.52642011642456	-3.54732847213745	0.0914152339100838	0.360027313232422	-0.000722486991435289
-3.01639437675476	-7.5269660949707	-3.54399085044861	0.0912287160754204	0.360145092010498	-0.000995852518826723
-3.0171263217926	-7.53375053405762	-3.54708123207092	0.0910954549908638	0.360180795192719	-0.00127180863637477
-3.01358962059021	-7.53169059753418	-3.54510760307312	0.0911020562052727	0.360347449779511	-0.00152673153206706
-3.01507043838501	-7.53321647644043	-3.54395294189453	0.0908952727913857	0.360367953777313	-0.00164127524476498
-3.0153636932373	-7.53183221817017	-3.54665970802307	0.0909231454133987	0.360314607620239	-0.00187976961024106
-3.01528334617615	-7.53761672973633	-3.54874134063721	0.0908256396651268	0.360458731651306	-0.00200159219093621
-3.01991415023804	-7.53585624694824	-3.54523897171021	0.0909061506390572	0.360552847385406	-0.00209399708546698
-3.01753354072571	-7.53979349136353	-3.54907870292664	0.0908834189176559	0.360549449920654	-0.00212947116233408
-3.01499605178833	-7.53941679000854	-3.54823994636536	0.090895839035511	0.36064624786377	-0.00211408291943371
-3.01760959625244	-7.53869867324829	-3.55127716064453	0.0909832641482353	0.360660910606384	-0.0021101504098624
-3.01898956298828	-7.53934526443481	-3.54801559448242	0.0910646021366119	0.360713481903076	-0.0022142413072288
-3.02281951904297	-7.5387282371521	-3.55295372009277	0.0912284329533577	0.36076021194458	-0.002155247842893
-3.02766275405884	-7.53702354431152	-3.55352306365967	0.0914561152458191	0.36081525683403	-0.00215069763362408
-3.0268235206604	-7.53309488296509	-3.55505275726318	0.0916052311658859	0.360795974731445	-0.00217728805728257
-3.0297589302063	-7.53482389450073	-3.56042170524597	0.0917462930083275	0.360859900712967	-0.00216282019391656
-3.0343918800354	-7.53736543655396	-3.55717897415161	0.0919541195034981	0.360781937837601	-0.00223934091627598
-3.038330078125	-7.53367042541504	-3.55961799621582	0.0922446548938751	0.36073762178421	-0.00226469966582954
-3.04176759719849	-7.53019189834595	-3.5540509223938	0.0925401076674461	0.360708713531494	-0.00221406412310898
-3.04538774490356	-7.52534818649292	-3.5559389591217	0.0927707701921463	0.360596179962158	-0.00215298519469798
-3.0498046875	-7.52601957321167	-3.55835795402527	0.0929928570985794	0.360503524541855	-0.00209739524871111
-3.05434370040894	-7.52653360366821	-3.55462551116943	0.0932286977767944	0.360430717468262	-0.00190507574006915
-3.05931043624878	-7.52237796783447	-3.55441951751709	0.0934482291340828	0.360260039567947	-0.00173289142549038
-3.05790448188782	-7.52353286743164	-3.55505895614624	0.0936417505145073	0.36009818315506	-0.00157480570487678
-3.05841970443726	-7.51875686645508	-3.55723524093628	0.0938229784369469	0.359936267137527	-0.00139608711469918
-3.06560015678406	-7.51401424407959	-3.55301475524902	0.0941414311528206	0.359746247529984	-0.00120829697698355
-3.06614685058594	-7.51196432113647	-3.55041813850403	0.0943167135119438	0.359607070684433	-0.00102201267145574
-3.07008767127991	-7.50820446014404	-3.54592537879944	0.094543568789959	0.359345376491547	-0.000818903092294931
-3.06786847114563	-7.50590848922729	-3.55076432228088	0.0947070866823196	0.35909903049469	-0.000719783012755215
-3.0719199180603	-7.50375843048096	-3.54993009567261	0.094921700656414	0.358860075473785	-0.00057034712517634
-3.07615923881531	-7.50196409225464	-3.53857111930847	0.0950863808393478	0.358504861593246	-0.000411495595471933
-3.07915425300598	-7.49982833862305	-3.53644466400146	0.095238670706749	0.358333915472031	-0.000295245496090502
-3.07940053939819	-7.49930620193481	-3.53903746604919	0.0953645706176758	0.357922047376633	-0.000164722878253087
-3.08062052726746	-7.49310255050659	-3.53190755844116	0.0956123769283295	0.357655853033066	2.70166651716863E-06
-3.08573937416077	-7.48820543289185	-3.52737069129944	0.0957456678152084	0.357335299253464	0.000187639161595143
-3.08862709999084	-7.48688745498657	-3.52454924583435	0.0958063304424286	0.35698327422142	0.000298858503811061
-3.09062194824219	-7.48340654373169	-3.51861667633057	0.0958603695034981	0.356694489717484	0.000529729470144957
-3.09089732170105	-7.4813380241394	-3.52014207839966	0.0960338190197945	0.35638490319252	0.000698461197316647
-3.09554004669189	-7.4766788482666	-3.51031756401062	0.0960502475500107	0.356023520231247	0.000932699535042048
-3.09866809844971	-7.47074222564697	-3.5065016746521	0.0960394740104675	0.35567370057106	0.00116718176286668
-3.10245943069458	-7.47197103500366	-3.50189471244812	0.096010223031044	0.355436891317368	0.00138555630110204
-3.10154891014099	-7.46722745895386	-3.49757647514343	0.0960424989461899	0.355087846517563	0.00156562228221446
-3.10563063621521	-7.46279859542847	-3.49800777435303	0.0959223955869675	0.354788422584534	0.00171259301714599
-3.11003518104553	-7.4600944519043	-3.49045014381409	0.0958578661084175	0.354429304599762	0.00193565734662116
-3.11322498321533	-7.46035718917847	-3.49198317527771	0.0957711338996887	0.354275315999985	0.00200267415493727
-3.11609196662903	-7.45573139190674	-3.48245906829834	0.0955594927072525	0.353920131921768	0.00202941242605448
-3.1200430393219	-7.45284557342529	-3.48432230949402	0.0954384282231331	0.353706061840057	0.00202489085495472
-3.12382388114929	-7.45025587081909	-3.47840785980225	0.0953467935323715	0.353459984064102	0.00210258644074202
-3.12733173370361	-7.44756937026978	-3.47540497779846	0.095118060708046	0.35323828458786	0.00215449766255915
-3.12900066375732	-7.44556331634521	-3.46977138519287	0.0948932245373726	0.353005677461624	0.00209910026751459
-3.13529062271118	-7.44394731521606	-3.47077536582947	0.0946102887392044	0.352866619825363	0.00210178573615849
-3.13883781433105	-7.4419960975647	-3.46558022499084	0.0944036245346069	0.352703064680099	0.00202126218937337
-3.13848066329956	-7.44035243988037	-3.46830177307129	0.0940982848405838	0.352611482143402	0.00189899269025773
-3.14285445213318	-7.44166851043701	-3.460205078125	0.0937544107437134	0.352498352527618	0.00175680278334767
-3.14775538444519	-7.43954372406006	-3.45775270462036	0.0934413447976112	0.352446854114532	0.00160485494416207
-3.15132451057434	-7.43929386138916	-3.45953273773193	0.0930859744548798	0.352378994226456	0.00128115573897958
-3.15384340286255	-7.44103860855103	-3.45281147956848	0.0928140059113503	0.352393805980682	0.00111068109981716
-3.1545877456665	-7.43968534469604	-3.45176649093628	0.092457540333271	0.352349370718002	0.00086308951722458
-3.15728974342346	-7.43803548812866	-3.45397448539734	0.0921337902545929	0.352325320243835	0.000583829882089049
-3.15805101394653	-7.44178438186646	-3.45030784606934	0.0916443392634392	0.352354824542999	0.000206901822821237
-3.16213083267212	-7.44186973571777	-3.44726085662842	0.0913081765174866	0.352417528629303	-3.81403297069483E-05
-3.16223740577698	-7.44491004943848	-3.44970536231995	0.0909137949347496	0.35244432091713	-0.000430103449616581
-3.16248655319214	-7.44660091400146	-3.4419572353363	0.0905354097485542	0.352628022432327	-0.000705488433595747
-3.16037583351135	-7.44701719284058	-3.44333648681641	0.0900623053312302	0.352720826864243	-0.00110228813719004
-3.16355228424072	-7.44888925552368	-3.44357943534851	0.0896109938621521	0.352820336818695	-0.00150944758206606
-3.16456508636475	-7.4544095993042	-3.44113826751709	0.0891693383455276	0.352960139513016	-0.00185256090480834
-3.16819453239441	-7.45629692077637	-3.43912601470947	0.0888023227453232	0.353177547454834	-0.00230359472334385
-3.16801023483276	-7.4585337638855	-3.43877387046814	0.0883649587631226	0.353372067213058	-0.00272173574194312
-3.166339635849	-7.46149110794067	-3.44105625152588	0.0879835188388824	0.353619009256363	-0.00315611017867923
-3.16495966911316	-7.46543025970459	-3.44492888450623	0.0875666588544846	0.353876441717148	-0.0035365941002965
-3.16401290893555	-7.46695375442505	-3.44809198379517	0.0872328206896782	0.354166746139526	-0.00395380752161145
-3.16376686096191	-7.46767282485962	-3.44847702980042	0.086882621049881	0.354410946369171	-0.00437336741015315
-3.16758465766907	-7.47004508972168	-3.4514045715332	0.0865406394004822	0.354751467704773	-0.00467845238745213
-3.17107915878296	-7.4738655090332	-3.44853830337524	0.086307130753994	0.355056941509247	-0.00490640196949244
-3.16719937324524	-7.47326469421387	-3.45629405975342	0.0860212743282318	0.355367422103882	-0.0051403297111392
-3.16765189170837	-7.47393369674683	-3.46187114715576	0.0857904329895973	0.355801820755005	-0.00538675393909216
-3.17006707191467	-7.47466850280762	-3.46937155723572	0.0855824872851372	0.356116652488709	-0.00562196876853704
-3.1727728843689	-7.4745044708252	-3.47009372711182	0.0854581817984581	0.356507241725922	-0.00585588160902262
-3.1715042591095	-7.47463369369507	-3.48200869560242	0.0854314789175987	0.356913894414902	-0.00603895494714379
-3.17888760566711	-7.47908496856689	-3.48184108734131	0.0852935686707497	0.357327252626419	-0.00620400486513972
-3.17898797988892	-7.47995090484619	-3.48869800567627	0.0852451846003532	0.357777923345566	-0.00632459204643965
-3.18002557754517	-7.47890090942383	-3.49137425422668	0.0852320268750191	0.35819411277771	-0.00647852849215269
-3.18216323852539	-7.47798776626587	-3.50066018104553	0.0853439271450043	0.358665466308594	-0.00654863938689232
-3.18519473075867	-7.47547912597656	-3.50981783866882	0.0853467881679535	0.359077900648117	-0.00657179625704885
-3.18658208847046	-7.47706079483032	-3.51397705078125	0.0854274556040764	0.359509140253067	-0.00652054557576776
-3.18957996368408	-7.47872829437256	-3.52309131622314	0.0856213644146919	0.359959572553635	-0.00644252030178905
-3.18864369392395	-7.47549295425415	-3.53011083602905	0.0858226045966148	0.360385417938232	-0.00627876352518797
-3.18455505371094	-7.47414112091064	-3.53398275375366	0.0860272571444511	0.360787093639374	-0.00614876160398126
-3.18417000770569	-7.47423219680786	-3.55086469650269	0.0863215550780296	0.361092299222946	-0.00597217492759228
-3.18760848045349	-7.47054147720337	-3.55088710784912	0.0865987986326218	0.361447691917419	-0.00566733349114656
-3.18810892105103	-7.46851396560669	-3.56066846847534	0.0869450867176056	0.361763149499893	-0.00540409190580249
-3.19041705131531	-7.46793699264526	-3.57015252113342	0.0873396024107933	0.362074702978134	-0.00508154695853591
-3.19202923774719	-7.46694326400757	-3.57494235038757	0.0877571105957031	0.362425178289413	-0.0047464445233345
-3.1906144618988	-7.46395587921143	-3.58766913414001	0.0882369056344032	0.362615197896957	-0.0044699446298182
-3.19298458099365	-7.46131944656372	-3.59618973731995	0.0886241123080254	0.362908959388733	-0.00420589372515678
-3.19099187850952	-7.46578741073608	-3.59406852722168	0.0891097337007523	0.362922102212906	-0.00393108790740371
-3.19395995140076	-7.4650993347168	-3.6020336151123	0.0897120758891106	0.363266319036484	-0.00363036105409265
-3.18917107582092	-7.46584320068359	-3.61485266685486	0.0903114229440689	0.363308638334274	-0.0033391690813005
-3.18944501876831	-7.46508169174194	-3.62411499023438	0.0908896625041962	0.363523572683334	-0.00301632541231811
-3.18681931495667	-7.46211194992065	-3.62977647781372	0.0915471389889717	0.363499909639359	-0.0027410751208663
-3.18946170806885	-7.46399211883545	-3.6316876411438	0.092136986553669	0.363640993833542	-0.00240111816674471
-3.18767213821411	-7.46471977233887	-3.63554811477661	0.0929028317332268	0.3636654317379	-0.00204758415929973
-3.18562459945679	-7.4640007019043	-3.6427903175354	0.0936342999339104	0.363662362098694	-0.00165914301760495
-3.18685960769653	-7.46352815628052	-3.65268659591675	0.0943112373352051	0.363662630319595	-0.00124447769485414
-3.18400239944458	-7.46004056930542	-3.65161967277527	0.0951837003231049	0.363585352897644	-0.00072736490983516
-3.18454170227051	-7.46125745773315	-3.66282176971436	0.0958431884646416	0.363540768623352	-0.000182516479981132
-3.17653179168701	-7.45555210113525	-3.67271614074707	0.0966904163360596	0.363452613353729	0.000537661602720618
-3.17541265487671	-7.45352411270142	-3.67157578468323	0.097544826567173	0.36336088180542	0.00123411940876395
-3.17194128036499	-7.45134830474854	-3.67079186439514	0.0982072427868843	0.363188862800598	0.00189556321129203
-3.16820526123047	-7.44855642318726	-3.68387842178345	0.0990247800946236	0.363098204135895	0.00252140127122402
-3.16527509689331	-7.44555616378784	-3.6842954158783	0.0998417511582375	0.362885504961014	0.00319576193578541
-3.15844321250916	-7.44403314590454	-3.68587231636047	0.100609786808491	0.362679243087769	0.00395589228719473
-3.15840697288513	-7.44100379943848	-3.6917359828949	0.101400785148144	0.362517684698105	0.00466586602851748
-3.15170168876648	-7.43780279159546	-3.69147896766663	0.102176688611507	0.362294405698776	0.0052135600708425
-3.14779591560364	-7.43714284896851	-3.69852089881897	0.103022336959839	0.362193614244461	0.00587513018399477
-3.14123749732971	-7.43398714065552	-3.69717860221863	0.103718675673008	0.361944705247879	0.00638175429776311
-3.13785815238953	-7.43708515167236	-3.7039966583252	0.104510888457298	0.361733704805374	0.00697287358343601
-3.13397407531738	-7.43879747390747	-3.70087432861328	0.105254560709	0.361532926559448	0.00746007123962045
-3.12750768661499	-7.44219398498535	-3.70709729194641	0.105999074876308	0.361381709575653	0.00783260259777308
-3.12283062934875	-7.4394645690918	-3.70804667472839	0.106742180883884	0.361112684011459	0.0082253385335207
-3.11775159835815	-7.4460301399231	-3.70839667320251	0.107457555830479	0.360980033874512	0.00859032664448023
-3.11083722114563	-7.44817399978638	-3.72151136398315	0.108132004737854	0.360849976539612	0.00889637228101492
-3.1082124710083	-7.44472074508667	-3.71841335296631	0.108873479068279	0.36059907078743	0.00925825163722038
-3.10278034210205	-7.45153427124023	-3.72359776496887	0.109499484300613	0.360416740179062	0.00963841285556555
-3.09476327896118	-7.44874286651611	-3.72413492202759	0.110172763466835	0.360310554504395	0.00998627860099077
-3.0880560874939	-7.45034313201904	-3.72889995574951	0.110846042633057	0.360083788633347	0.0104854758828878
-3.08329939842224	-7.45428323745728	-3.73471546173096	0.111435614526272	0.359984874725342	0.0108708022162318
-3.07774972915649	-7.45788383483887	-3.73424053192139	0.112075366079807	0.359837353229523	0.0112082818523049
-3.07391881942749	-7.45777654647827	-3.73047709465027	0.112748198211193	0.359794676303864	0.011649003252387
-3.06565880775452	-7.45692110061646	-3.74149608612061	0.113290064036846	0.359615445137024	0.012065751478076
-3.06180763244629	-7.46019077301025	-3.74457430839539	0.113867871463299	0.359543740749359	0.0124024357646704
-3.05164003372192	-7.45808219909668	-3.74153614044189	0.114392429590225	0.359535425901413	0.0127688199281693
-3.0500590801239	-7.46268129348755	-3.74722290039063	0.114932477474213	0.359517633914948	0.0129948500543833
-3.04568290710449	-7.46203660964966	-3.74583625793457	0.115479573607445	0.359449446201324	0.0133490469306707
-3.03553199768066	-7.46689462661743	-3.76054692268372	0.115925922989845	0.359432280063629	0.0135728446766734
-3.03701615333557	-7.462571144104	-3.75616145133972	0.116440527141094	0.359380602836609	0.0138913029804826
-3.02922534942627	-7.46533155441284	-3.76117467880249	0.116834752261639	0.359435796737671	0.0141271455213428
-3.02540445327759	-7.46516275405884	-3.76163363456726	0.11727187037468	0.359461754560471	0.0144436722621322
-3.02678942680359	-7.4655442237854	-3.76206755638123	0.117791302502155	0.359426945447922	0.0147773819044232
-3.01853251457214	-7.46922159194946	-3.76094841957092	0.118092030286789	0.359483957290649	0.0150546692311764
-3.01332402229309	-7.4647388458252	-3.76740193367004	0.118555136024952	0.359453648328781	0.015299279242754
-3.01143789291382	-7.46996974945068	-3.76784515380859	0.118740037083626	0.359535336494446	0.0155192408710718
-3.00997805595398	-7.46442222595215	-3.76417207717896	0.119121737778187	0.359526127576828	0.0157344434410334
-3.00161147117615	-7.46676254272461	-3.76736545562744	0.119226045906544	0.359541565179825	0.0160468090325594
-2.99973702430725	-7.46760606765747	-3.77011823654175	0.119423069059849	0.359532088041306	0.0162159167230129
-2.99723505973816	-7.46912622451782	-3.76818108558655	0.119691789150238	0.359602481126785	0.0164051055908203
-2.99079561233521	-7.46374416351318	-3.76951599121094	0.119752541184425	0.359624266624451	0.0165488608181477
-2.99313426017761	-7.4647045135498	-3.77409958839417	0.119856245815754	0.359604269266129	0.0166825074702501
-2.9882230758667	-7.46404409408569	-3.76255464553833	0.119885869324207	0.359671205282211	0.0169200301170349
-2.989661693573	-7.46074247360229	-3.77265572547913	0.119994290173054	0.359596848487854	0.0169995557516813
-2.99025011062622	-7.46139001846313	-3.75967478752136	0.119992189109325	0.359507590532303	0.0171099342405796
-2.98473000526428	-7.46505165100098	-3.77026081085205	0.119887486100197	0.359533220529556	0.0171332843601704
-2.98772287368774	-7.46075916290283	-3.76292657852173	0.119931377470493	0.359505861997604	0.0172428488731384
-2.98463344573975	-7.46126174926758	-3.7631733417511	0.119665667414665	0.359418570995331	0.0172443371266127
-2.98510980606079	-7.46099996566772	-3.7607798576355	0.119695119559765	0.359409153461456	0.0172962713986635
-2.98760867118835	-7.457688331604	-3.75684785842896	0.119526095688343	0.359281659126282	0.0172829907387495
-2.9843316078186	-7.45881032943726	-3.75991058349609	0.119348421692848	0.359215795993805	0.0173078067600727
-2.98188257217407	-7.45782232284546	-3.74972534179688	0.11917407810688	0.359058946371078	0.0173552241176367
-2.98048949241638	-7.46034622192383	-3.74769377708435	0.118842966854572	0.35901090502739	0.0173711180686951
-2.98315453529358	-7.45538425445557	-3.74611735343933	0.118674658238888	0.358813732862473	0.0173874944448471
-2.98062992095947	-7.45954656600952	-3.73974776268005	0.118474401533604	0.358713120222092	0.0173649545758963
-2.98090076446533	-7.45628833770752	-3.73671913146973	0.118204429745674	0.358537048101425	0.017446069046855
-2.98148584365845	-7.45753908157349	-3.73306560516357	0.117970287799835	0.358402192592621	0.0174643788486719
-2.972900390625	-7.45438861846924	-3.7276713848114	0.117704518139362	0.358200281858444	0.0174870397895575
-2.9765260219574	-7.45093870162964	-3.72262978553772	0.117428243160248	0.358018070459366	0.0176002886146307
-2.97589921951294	-7.45483112335205	-3.714928150177	0.117155097424984	0.357909977436066	0.0177203640341759
-2.97422742843628	-7.44610023498535	-3.70756912231445	0.116905890405178	0.357602477073669	0.0178033113479614
-2.97305226325989	-7.44824457168579	-3.69954037666321	0.116501912474632	0.357502311468124	0.0179547611624002
-2.9726185798645	-7.44717645645142	-3.70173621177673	0.116232186555862	0.357226997613907	0.0179553329944611
-2.97101616859436	-7.44339370727539	-3.69208312034607	0.115900278091431	0.357143104076386	0.0181727521121502
-2.96677803993225	-7.44008493423462	-3.69163680076599	0.115537203848362	0.356933027505875	0.0182326529175043
-2.97097086906433	-7.44047260284424	-3.68102312088013	0.115262217819691	0.356757193803787	0.0184647664427757
-2.96277284622192	-7.43641567230225	-3.67437863349915	0.114853285253048	0.356466770172119	0.0185534320771694
-2.95996284484863	-7.43770265579224	-3.66945862770081	0.11448161303997	0.356232762336731	0.0186867024749517
-2.95886945724487	-7.43328380584717	-3.65831613540649	0.114107444882393	0.356012284755707	0.0187200680375099
-2.9545464515686	-7.43551063537598	-3.65887975692749	0.11368390917778	0.355714917182922	0.0187216848134995
-2.95539999008179	-7.43434762954712	-3.65321564674377	0.113375261425972	0.355537623167038	0.018795058131218
-2.94941067695618	-7.43786573410034	-3.64509224891663	0.112945340573788	0.355352491140366	0.0187099259346724
-2.94917392730713	-7.43280839920044	-3.64116024971008	0.112666822969913	0.355071395635605	0.0186962708830833
-2.94418907165527	-7.43869876861572	-3.62939310073853	0.112220510840416	0.354941576719284	0.0185522511601448
-2.94275450706482	-7.43791007995605	-3.62790179252625	0.111895643174648	0.354685097932816	0.0183899141848087
-2.94016861915588	-7.43899488449097	-3.62120747566223	0.11150549352169	0.354371190071106	0.0182305928319693
-2.94079160690308	-7.44460105895996	-3.61931610107422	0.111202776432037	0.35423618555069	0.0179300960153341
-2.93718886375427	-7.44147253036499	-3.61024236679077	0.110858343541622	0.354018867015839	0.0177072901278734
-2.93323874473572	-7.44441604614258	-3.60833191871643	0.11051083356142	0.353855103254318	0.0174837503582239
-2.93422889709473	-7.44934177398682	-3.60412836074829	0.110200546681881	0.353600293397903	0.017167566344142
-2.93211436271667	-7.44900703430176	-3.59969639778137	0.109942339360714	0.353419631719589	0.0169968605041504
-2.92845606803894	-7.44925832748413	-3.59329104423523	0.109661780297756	0.353141516447067	0.0167008303105831
-2.92991971969604	-7.45598554611206	-3.59201312065125	0.109360553324223	0.353007107973099	0.0165695324540138
-2.92210602760315	-7.45712614059448	-3.58963060379028	0.109046399593353	0.352836459875107	0.0164714474231005
-2.9227306842804	-7.45711803436279	-3.59194207191467	0.108825206756592	0.352616518735886	0.0163795910775661
-2.9195454120636	-7.45819044113159	-3.57950353622437	0.108520463109016	0.352428793907166	0.0164126455783844
-2.91210293769836	-7.46078395843506	-3.58081984519959	0.108311124145985	0.352290511131287	0.0163077767938375
-2.90753626823425	-7.45814180374146	-3.57762312889099	0.108115755021572	0.352051109075546	0.0164568834006786
-2.90896916389465	-7.461585521698	-3.57481074333191	0.10788818448782	0.35191348195076	0.0164516475051641
-2.90303492546082	-7.46277141571045	-3.57405638694763	0.107669927179813	0.351744383573532	0.0164654217660427
-2.89886975288391	-7.4598217010498	-3.56635761260986	0.107511788606644	0.351531565189362	0.0164727829396725
-2.8920533657074	-7.46509027481079	-3.56166458129883	0.107331223785877	0.351460933685303	0.0165203027427197
-2.89228534698486	-7.46489858627319	-3.56385850906372	0.10726310312748	0.351294308900833	0.0164551753550768
-2.88470220565796	-7.46466064453125	-3.56214308738709	0.107097670435905	0.351102113723755	0.0164591576904058
-2.88054180145264	-7.46812152862549	-3.55835795402527	0.106910578906536	0.350914239883423	0.0164732113480568
-2.87970113754272	-7.4695897102356	-3.55721879005432	0.106799691915512	0.350748509168625	0.0164657980203629
-2.87433004379272	-7.47121810913086	-3.55055522918701	0.106765285134315	0.350600898265839	0.0165243688970804
-2.86970639228821	-7.47020769119263	-3.55065989494324	0.106626890599728	0.350331604480743	0.0164509750902653
-2.86809611320496	-7.47421836853027	-3.55353474617004	0.106556989252567	0.350164502859116	0.0164856407791376
-2.85986328125	-7.47770929336548	-3.54505205154419	0.106456853449345	0.349975109100342	0.0165966860949993
-2.85781025886536	-7.47491550445557	-3.54556560516357	0.106338016688824	0.349784702062607	0.0165355168282986
-2.85362553596497	-7.48076772689819	-3.53401899337769	0.106269523501396	0.34945821762085	0.0164957232773304
-2.8490526676178	-7.48714828491211	-3.53172993659973	0.106156133115292	0.349346548318863	0.0163441151380539
-2.84290742874146	-7.48893404006958	-3.53679943084717	0.106187671422958	0.349008351564407	0.0161668751388788
-2.83969950675964	-7.49289846420288	-3.53203177452087	0.106083177030087	0.348716139793396	0.0159964933991432
-2.83495140075684	-7.50088930130005	-3.52805256843567	0.106043234467506	0.348478972911835	0.0157050881534815
-2.82817721366882	-7.50420808792114	-3.52754926681519	0.105967730283737	0.348162561655045	0.015444996766746
-2.82766723632813	-7.50649213790894	-3.51952195167542	0.106040716171265	0.347792953252792	0.0151000367477536
-2.82010293006897	-7.51516056060791	-3.51725697517395	0.105833791196346	0.347523361444473	0.0147176627069712
-2.81915259361267	-7.52288150787354	-3.51054453849792	0.105879493057728	0.347254872322083	0.0144118117168546
-2.81090712547302	-7.52571725845337	-3.50988221168518	0.105879060924053	0.346835523843765	0.0140287084504962
-2.80896139144897	-7.53220272064209	-3.50099492073059	0.105858027935028	0.346549451351166	0.0137382345274091
-2.80348062515259	-7.53802633285522	-3.49932932853699	0.105855107307434	0.346122086048126	0.0133974067866802
-2.7997829914093	-7.5451979637146	-3.49736261367798	0.105912283062935	0.345805138349533	0.0131152821704745
-2.79276633262634	-7.54847860336304	-3.49366641044617	0.105968981981277	0.345427930355072	0.0129461567848921
-2.78470802307129	-7.55381107330322	-3.49250507354736	0.105915538966656	0.345108836889267	0.0127022285014391
-2.78475642204285	-7.56063556671143	-3.48850655555725	0.106084324419498	0.344603002071381	0.0124000543728471
-2.77468800544739	-7.567458152771	-3.4828097820282	0.106126181781292	0.344271421432495	0.0122575890272856
-2.76974439620972	-7.57655620574951	-3.48087859153748	0.106172256171703	0.343915432691574	0.011931206099689
-2.76192355155945	-7.58062696456909	-3.47703766822815	0.106413058936596	0.343488752841949	0.0116677870973945
-2.75789260864258	-7.58856630325317	-3.47789525985718	0.106505766510963	0.343135744333267	0.0113724311813712
-2.75025963783264	-7.59343385696411	-3.46734666824341	0.106698714196682	0.342811942100525	0.0111082186922431
-2.74241876602173	-7.59604549407959	-3.47660994529724	0.106963582336903	0.34231048822403	0.0108491061255336
-2.73837232589722	-7.60400915145874	-3.46975779533386	0.107107818126678	0.341992884874344	0.0105915619060397
-2.73309731483459	-7.60999011993408	-3.46596693992615	0.107327237725258	0.34160652756691	0.0103828785941005
-2.72617077827454	-7.61755657196045	-3.46827125549316	0.107539467513561	0.341259837150574	0.0100773889571428
-2.72098755836487	-7.62399053573608	-3.46308970451355	0.107750907540321	0.340864926576614	0.00994156487286091
-2.72111773490906	-7.62589406967163	-3.46366667747498	0.108089581131935	0.340498238801956	0.00973851978778839
-2.71048426628113	-7.63385343551636	-3.46309351921082	0.108271203935146	0.340134233236313	0.00952565763145685
-2.70860934257507	-7.6353554725647	-3.4658362865448	0.108619943261147	0.339827388525009	0.00932722818106413
-2.70267009735107	-7.6408429145813	-3.46015024185181	0.108921185135841	0.339456647634506	0.00916275940835476
-2.69775700569153	-7.64774417877197	-3.46443843841553	0.109122820198536	0.339184373617172	0.00894937571138144
-2.6955361366272	-7.65284729003906	-3.45669889450073	0.109499923884869	0.338901340961456	0.00871896371245384
-2.69007325172424	-7.65750360488892	-3.45924687385559	0.109857015311718	0.338606297969818	0.00850645452737808
-2.68623638153076	-7.66077280044556	-3.46492600440979	0.110100403428078	0.338313013315201	0.00827846303582191
-2.67983627319336	-7.66912746429443	-3.46494126319885	0.110389523208141	0.33811092376709	0.0079345777630806
-2.67964124679565	-7.67462301254272	-3.46645522117615	0.110750287771225	0.337906032800674	0.00778261618688703
-2.67272615432739	-7.6757345199585	-3.46781134605408	0.11100047826767	0.337609469890594	0.00748837878927588
-2.66871762275696	-7.68392038345337	-3.47309565544128	0.111316524446011	0.337404191493988	0.00720383133739233
-2.66791915893555	-7.68834972381592	-3.47001457214355	0.111602902412415	0.337171375751495	0.00693751918151975
-2.65707588195801	-7.69420480728149	-3.46871662139893	0.111848086118698	0.337102651596069	0.00665157474577427
-2.65377140045166	-7.69775152206421	-3.47395324707031	0.112033486366272	0.336993813514709	0.00636024866253138
-2.65565156936646	-7.70040845870972	-3.47048354148865	0.112305767834187	0.336931645870209	0.00619203317910433
-2.65151000022888	-7.70698022842407	-3.47470903396606	0.112376935780048	0.336938381195068	0.00606653792783618
-2.64360380172729	-7.70479583740234	-3.47746992111206	0.112506605684757	0.336915820837021	0.00595113262534142
-2.64312124252319	-7.70891761779785	-3.47771644592285	0.112706027925014	0.336879551410675	0.00584328360855579
-2.64102911949158	-7.71609115600586	-3.48020315170288	0.112734399735928	0.336948692798615	0.00566888228058815
-2.63698577880859	-7.71864748001099	-3.48745608329773	0.112746447324753	0.337031215429306	0.00534932920709252
-2.63323330879211	-7.72027683258057	-3.48636722564697	0.112809561192989	0.336978048086166	0.00492239044979215
-2.63121891021729	-7.72489643096924	-3.48403286933899	0.112813510000706	0.337065100669861	0.00451339455321431
-2.63120031356812	-7.73385047912598	-3.4908766746521	0.112717777490616	0.337151885032654	0.00397103885188699
-2.62850975990295	-7.73762464523315	-3.48966526985168	0.112752318382263	0.337240129709244	0.00338762416504323
-2.62709856033325	-7.7423267364502	-3.48950719833374	0.112702436745167	0.33735403418541	0.00272981310263276
-2.62626814842224	-7.75021409988403	-3.49303841590881	0.112500406801701	0.337557971477509	0.00203218241222203
-2.62768363952637	-7.75885343551636	-3.49355387687683	0.112494215369225	0.33762800693512	0.00129970675334334
-2.62690424919128	-7.76366996765137	-3.49571490287781	0.112352252006531	0.337743818759918	0.000597537669818848
-2.62484955787659	-7.77108955383301	-3.4937858581543	0.112051598727703	0.337966442108154	-6.16605684626848E-05
-2.62802696228027	-7.77502679824829	-3.49453091621399	0.111870653927326	0.33810156583786	-0.000718273629900068
-2.62519025802612	-7.78256225585938	-3.49300837516785	0.111621618270874	0.338279455900192	-0.00131071859505028
-2.6245424747467	-7.78499698638916	-3.50263166427612	0.111456647515297	0.338515162467957	-0.00182393228169531
-2.61962604522705	-7.78916072845459	-3.49798369407654	0.111091323196888	0.338710248470306	-0.00232478021644056
-2.6202712059021	-7.79665756225586	-3.50075674057007	0.11071165651083	0.338856071233749	-0.00271159550175071
-2.62357258796692	-7.80102634429932	-3.49668335914612	0.110428370535374	0.339054614305496	-0.00319667905569077
-2.61871910095215	-7.80618286132813	-3.49494171142578	0.110037215054035	0.339180290699005	-0.00364888040348887
-2.61689066886902	-7.80863046646118	-3.49663376808167	0.109658464789391	0.339404970407486	-0.00410967133939266
-2.61485433578491	-7.81044578552246	-3.49556159973145	0.109222643077374	0.339521557092667	-0.00459775887429714
-2.61731576919556	-7.81592082977295	-3.49041795730591	0.10881370306015	0.339683920145035	-0.00516995182260871
-2.62193441390991	-7.82019948959351	-3.49323415756226	0.108443230390549	0.339798778295517	-0.00574988545849919
-2.61739420890808	-7.82546949386597	-3.48620128631592	0.107943817973137	0.339938908815384	-0.006329286377877
-2.61853861808777	-7.82363224029541	-3.4892885684967	0.107519045472145	0.340033560991287	-0.0070364149287343
-2.62017703056335	-7.83260154724121	-3.48112392425537	0.1069500669837	0.340123444795609	-0.00772718293592334
-2.62559294700623	-7.83835363388062	-3.48093438148499	0.10651346296072	0.340241521596909	-0.00837406795471907
-2.62233090400696	-7.84597015380859	-3.47588682174683	0.105912946164608	0.340310603380203	-0.00910716503858566
-2.62402248382568	-7.84526300430298	-3.47757077217102	0.105415791273117	0.340348094701767	-0.00978224352002144
-2.61876702308655	-7.84857988357544	-3.46922063827515	0.104822985827923	0.340355306863785	-0.010513867251575
-2.62058043479919	-7.85272407531738	-3.46587324142456	0.104269705712795	0.340272575616837	-0.0111902700737119
-2.61850833892822	-7.86052179336548	-3.46272397041321	0.103696569800377	0.34032216668129	-0.0118959173560143
-2.61838316917419	-7.86276626586914	-3.4570107460022	0.103121697902679	0.340337365865707	-0.0125435823574662
-2.61613321304321	-7.86916303634644	-3.4509072303772	0.102547824382782	0.340269476175308	-0.013243836350739
-2.61195611953735	-7.87199211120605	-3.4511730670929	0.101906903088093	0.3402980864048	-0.0138923451304436
-2.61448383331299	-7.87212467193604	-3.43685626983643	0.101404406130314	0.340162873268127	-0.0144321592524648
-2.61850881576538	-7.87800931930542	-3.43490624427795	0.100833147764206	0.340143889188766	-0.015099317766726
-2.61375212669373	-7.88412189483643	-3.42926573753357	0.100162997841835	0.340055674314499	-0.015687957406044
-2.61660861968994	-7.88817834854126	-3.42561435699463	0.0996071621775627	0.340075433254242	-0.016319302842021
-2.6133131980896	-7.89147090911865	-3.41521859169006	0.0990233048796654	0.339928299188614	-0.0169485248625278
-2.61585140228271	-7.8929328918457	-3.41694164276123	0.0984212011098862	0.339867800474167	-0.0175811927765608
-2.61727786064148	-7.8944354057312	-3.40433144569397	0.0978891104459763	0.339749246835709	-0.018146550282836
-2.61982131004334	-7.90009546279907	-3.4114727973938	0.0972401723265648	0.339666038751602	-0.0187524911016226
-2.62051391601563	-7.90510129928589	-3.39723300933838	0.0967317000031471	0.33956104516983	-0.0192385464906693
-2.62199354171753	-7.90842580795288	-3.39800834655762	0.0962235108017921	0.339490473270416	-0.0197469964623451
-2.61972069740295	-7.91085529327393	-3.39645528793335	0.095672033727169	0.339502066373825	-0.0202628318220377
-2.62292003631592	-7.91078519821167	-3.3857307434082	0.0952107384800911	0.33940377831459	-0.0207466725260019
-2.62379264831543	-7.91182804107666	-3.38824892044067	0.0946752801537514	0.339311599731445	-0.0212559755891562
-2.62610936164856	-7.9124321937561	-3.38406348228455	0.0942497551441193	0.339280337095261	-0.0216521564871073
-2.6255829334259	-7.91558122634888	-3.3782651424408	0.0936567708849907	0.339201897382736	-0.0220684427767992
-2.63055062294006	-7.91338872909546	-3.37331295013428	0.0932959690690041	0.339222133159637	-0.0224892310798168
-2.63310074806213	-7.91813802719116	-3.36614274978638	0.0927376449108124	0.339254528284073	-0.0228833872824907
-2.63242626190186	-7.92210531234741	-3.36701703071594	0.0923198536038399	0.339274495840073	-0.0232356134802103
-2.63697171211243	-7.92289733886719	-3.36193323135376	0.0919188857078552	0.339241832494736	-0.0236082896590233
-2.63791728019714	-7.92540216445923	-3.36523604393005	0.0915732309222221	0.339333444833755	-0.0239794999361038
-2.63825416564941	-7.92583751678467	-3.36233615875244	0.0912421271204948	0.339388936758041	-0.0242997221648693
-2.64223003387451	-7.92715167999268	-3.36191463470459	0.0909227952361107	0.339512288570404	-0.024603983387351
-2.6398618221283	-7.92655038833618	-3.36456274986267	0.0905474647879601	0.339581936597824	-0.0249025151133537
-2.64477777481079	-7.92666864395142	-3.36655426025391	0.0902663245797157	0.339612364768982	-0.0252069719135761
-2.64683151245117	-7.92333841323853	-3.3617525100708	0.0899557545781136	0.339781939983368	-0.0255149863660336
-2.65299081802368	-7.92806386947632	-3.3663318157196	0.0897174477577209	0.339864999055862	-0.0257241539657116
-2.65711450576782	-7.9248309135437	-3.35958313941956	0.0895207896828651	0.340008169412613	-0.0259571820497513
-2.65868616104126	-7.92500591278076	-3.35755896568298	0.0892776027321815	0.340162128210068	-0.0260876715183258
-2.6656506061554	-7.9259614944458	-3.36171793937683	0.0890870615839958	0.340373247861862	-0.026243332773447
-2.66694831848145	-7.92385625839233	-3.36336398124695	0.0888776481151581	0.340548247098923	-0.0263455398380756
-2.66982817649841	-7.92352962493896	-3.36215877532959	0.0886291712522507	0.340656399726868	-0.0264516584575176
-2.6711277961731	-7.92262554168701	-3.36165642738342	0.0885482579469681	0.340784072875977	-0.0264677163213491
-2.67129063606262	-7.91875314712524	-3.36239051818848	0.0883673503994942	0.340908527374268	-0.0264601726084948
-2.67296814918518	-7.91820240020752	-3.36844682693481	0.0882547944784164	0.341001689434052	-0.026443300768733
-2.6773693561554	-7.91797065734863	-3.36101388931274	0.0880811139941216	0.341106295585632	-0.0263261310756207
-2.67433524131775	-7.91339683532715	-3.36460494995117	0.0879986435174942	0.341094672679901	-0.0262447409331799
-2.67424726486206	-7.91035079956055	-3.36395931243896	0.0878604874014854	0.341098308563232	-0.0261236000806093
-2.67765641212463	-7.90797996520996	-3.35796761512756	0.0877781212329865	0.341090500354767	-0.0260107256472111
-2.67764687538147	-7.90557098388672	-3.35835266113281	0.0875968337059021	0.341097354888916	-0.0258979480713606
-2.67749762535095	-7.90606737136841	-3.35670495033264	0.0875679105520248	0.341017216444016	-0.0257912054657936
-2.68101477622986	-7.90431880950928	-3.35199999809265	0.0875076875090599	0.340884506702423	-0.0256592240184546
-2.67854762077332	-7.90195083618164	-3.34888052940369	0.0873776450753212	0.340758770704269	-0.0255705770105124
-2.68189024925232	-7.90081548690796	-3.34732437133789	0.087305098772049	0.340631306171417	-0.0254052560776472
-2.67951369285584	-7.90087604522705	-3.34987425804138	0.0871960297226906	0.340491086244583	-0.0252501200884581
-2.67836165428162	-7.89675092697144	-3.34216213226318	0.0871655493974686	0.340236365795136	-0.0251542739570141
-2.67766094207764	-7.89707231521606	-3.3337037563324	0.0870465561747551	0.339990615844727	-0.0251057893037796
-2.67720723152161	-7.8944730758667	-3.33429861068726	0.0869077891111374	0.339653134346008	-0.0250732526183128
-2.67590165138245	-7.89170837402344	-3.33617687225342	0.0868633687496185	0.339460700750351	-0.0249852016568184
-2.67791795730591	-7.89192819595337	-3.33015751838684	0.086775116622448	0.33912205696106	-0.0248275920748711
-2.67713761329651	-7.88935279846191	-3.32929968833923	0.0867151767015457	0.338819175958633	-0.0247784610837698
-2.67867469787598	-7.88727760314941	-3.32106900215149	0.0865105465054512	0.338561028242111	-0.0246176570653915
-2.67972040176392	-7.88231086730957	-3.31558895111084	0.0864043235778809	0.338219165802002	-0.0244768429547548
-2.6816132068634	-7.88148498535156	-3.31935238838196	0.086331382393837	0.337900161743164	-0.024249941110611
-2.68399572372437	-7.87915182113647	-3.31226301193237	0.0862480252981186	0.337593764066696	-0.024062380194664
-2.68671798706055	-7.87720251083374	-3.30834078788757	0.0860572904348373	0.337240397930145	-0.0237457491457462
-2.68415212631226	-7.87210273742676	-3.30428624153137	0.085943765938282	0.3370081782341	-0.0235273595899343
-2.68378782272339	-7.86757469177246	-3.30043911933899	0.0858511924743652	0.336698651313782	-0.0231397561728954
-2.68465447425842	-7.86125993728638	-3.30363154411316	0.0857132971286774	0.336491376161575	-0.0227711517363787
-2.68525409698486	-7.85659027099609	-3.2945728302002	0.0855973735451698	0.336219638586044	-0.0223527979105711
-2.68488717079163	-7.85382843017578	-3.29445099830627	0.0853819400072098	0.335960030555725	-0.0219811517745256
-2.68165922164917	-7.84966421127319	-3.29835176467896	0.085282176733017	0.335754126310349	-0.021623132750392
-2.68459892272949	-7.84647798538208	-3.28924894332886	0.0850819498300552	0.33555394411087	-0.0212844125926495
-2.68767905235291	-7.84152030944824	-3.28974294662476	0.0850037485361099	0.335404992103577	-0.0209926646202803
-2.6893515586853	-7.8399920463562	-3.28340744972229	0.0848507285118103	0.335230439901352	-0.0207932032644749
-2.69053244590759	-7.84272432327271	-3.29246807098389	0.0847219899296761	0.335187613964081	-0.0206453558057547
-2.69223928451538	-7.84101343154907	-3.28488278388977	0.0846398621797562	0.335058629512787	-0.0204297732561827
-2.69310784339905	-7.84127044677734	-3.28851675987244	0.0845850631594658	0.335035979747772	-0.0203048810362816
-2.69524669647217	-7.84212350845337	-3.28653836250305	0.0844292789697647	0.335046350955963	-0.020235899835825
-2.69577383995056	-7.84356737136841	-3.28618359565735	0.0843518450856209	0.335032761096954	-0.0202007777988911
-2.69854617118835	-7.84459829330444	-3.28898358345032	0.0842499509453774	0.335069388151169	-0.0201650355011225
-2.69892430305481	-7.84223413467407	-3.28775787353516	0.0842254608869553	0.335155010223389	-0.020211860537529
-2.69785523414612	-7.84629487991333	-3.28934288024902	0.0840582475066185	0.335257917642593	-0.0202857926487923
-2.6975085735321	-7.84975862503052	-3.30027842521667	0.0840778797864914	0.335353702306747	-0.0203501340001822
-2.70160603523254	-7.85110855102539	-3.29701590538025	0.0840215459465981	0.335543930530548	-0.0204384345561266
-2.70219206809998	-7.85183572769165	-3.29668736457825	0.0839041173458099	0.33564567565918	-0.0204580370336771
-2.70465970039368	-7.8527045249939	-3.30001616477966	0.0838524252176285	0.335930198431015	-0.020500723272562
-2.70644474029541	-7.85604047775269	-3.30627059936523	0.0837726294994354	0.336119681596756	-0.0205177590250969
-2.71127557754517	-7.85910081863403	-3.30752611160278	0.0837649777531624	0.336470007896423	-0.0204762667417526
-2.7123761177063	-7.85823202133179	-3.31115818023682	0.0837499052286148	0.336712777614594	-0.0205195639282465
-2.71223211288452	-7.86026573181152	-3.31609559059143	0.0836792439222336	0.33697035908699	-0.0204749032855034
-2.71536779403687	-7.8636040687561	-3.3182532787323	0.0836448818445206	0.33729362487793	-0.0204704478383064
-2.71466588973999	-7.86182403564453	-3.31786131858826	0.0836308002471924	0.337538182735443	-0.0205116830766201
-2.71865153312683	-7.86221361160278	-3.32009410858154	0.0836865529417992	0.337833493947983	-0.0204701013863087
-2.71933150291443	-7.86186027526855	-3.32964181900024	0.0836653783917427	0.338135927915573	-0.0204672403633595
-2.71745657920837	-7.86614274978638	-3.32861971855164	0.0835840180516243	0.338426142930985	-0.0204711984843016
-2.72035503387451	-7.86504745483398	-3.33646392822266	0.083500862121582	0.338672369718552	-0.0205239076167345
-2.71856069564819	-7.864577293396	-3.3441698551178	0.0834884271025658	0.338933765888214	-0.0205476190894842
-2.72211599349976	-7.86828565597534	-3.34593892097473	0.0834278240799904	0.339210450649261	-0.0205960143357515
-2.72143745422363	-7.86767387390137	-3.34221982955933	0.083359569311142	0.339363306760788	-0.0205834545195103
-2.72350692749023	-7.868736743927	-3.34771728515625	0.0832696706056595	0.339659750461578	-0.0206743627786636
-2.72364568710327	-7.87025928497314	-3.34674644470215	0.0831625610589981	0.339805454015732	-0.020699730142951
-2.72558856010437	-7.8723840713501	-3.3540940284729	0.0831742808222771	0.339974343776703	-0.020825557410717
-2.72729229927063	-7.8752613067627	-3.35010957717896	0.0830874219536781	0.340167969465256	-0.0208676643669605
-2.72659397125244	-7.87766885757446	-3.35454750061035	0.0829599499702454	0.340265095233917	-0.0209496133029461
-2.72375154495239	-7.87900066375732	-3.34964680671692	0.0830059200525284	0.340313792228699	-0.0209291446954012
-2.72454571723938	-7.87755250930786	-3.35245633125305	0.0828914418816566	0.340475648641586	-0.0208717156201601
-2.72172927856445	-7.87795686721802	-3.3514187335968	0.0828279182314873	0.340459823608398	-0.0207422133535147
-2.72006487846375	-7.87497663497925	-3.35226488113403	0.0827259197831154	0.340426594018936	-0.0205687452107668
-2.71736431121826	-7.87449169158936	-3.34351372718811	0.0825554430484772	0.340372562408447	-0.0203163605183363
-2.71527338027954	-7.87270736694336	-3.34440064430237	0.0823557749390602	0.340323001146317	-0.0200819279998541
-2.71394062042236	-7.87286567687988	-3.34055352210999	0.0822164118289948	0.34023642539978	-0.0198140759021044
-2.71248888969421	-7.87136173248291	-3.34011650085449	0.0819616317749023	0.340187609195709	-0.0194247625768185
-2.70817708969116	-7.86641883850098	-3.33327651023865	0.0818281769752502	0.340084105730057	-0.0190479848533869
-2.70470786094666	-7.86182975769043	-3.3327374458313	0.0816204249858856	0.339967370033264	-0.0186402853578329
-2.69769692420959	-7.85848951339722	-3.33211874961853	0.0813745334744453	0.339800953865051	-0.0181681998074055
-2.69735527038574	-7.85287046432495	-3.32023286819458	0.081164613366127	0.339658141136169	-0.017772201448679
-2.69291520118713	-7.84872722625732	-3.32091283798218	0.0808722600340843	0.339470267295837	-0.0173565000295639
-2.68575716018677	-7.8468279838562	-3.31048274040222	0.0806251689791679	0.339173376560211	-0.0169077422469854
-2.6862473487854	-7.841477394104	-3.30561256408691	0.0803718641400337	0.338994920253754	-0.0165139064192772
-2.68003964424133	-7.83775043487549	-3.30265617370605	0.0800891742110252	0.338748246431351	-0.0160703007131815
-2.6809229850769	-7.83224201202393	-3.29781126976013	0.0797824040055275	0.338478684425354	-0.0157229155302048
-2.67680835723877	-7.83141088485718	-3.29569220542908	0.0795514360070229	0.338287383317947	-0.0153000196442008
-2.67384219169617	-7.82749462127686	-3.28200721740723	0.0791703388094902	0.337995976209641	-0.0149251073598862
-2.67288756370544	-7.82415390014648	-3.28143405914307	0.0788963735103607	0.337779581546783	-0.0145664624869823
-2.67166543006897	-7.82229232788086	-3.27561688423157	0.0786081552505493	0.337593883275986	-0.0141543420031667
-2.6690981388092	-7.81710338592529	-3.27249455451965	0.0782949551939964	0.337348580360413	-0.013788253068924
-2.66995072364807	-7.81141042709351	-3.26902413368225	0.0779894962906837	0.337125718593597	-0.0133462501689792
-2.66516661643982	-7.80353403091431	-3.26478695869446	0.0776658430695534	0.33691480755806	-0.0128951547667384
-2.66475129127502	-7.79503154754639	-3.26068758964539	0.0773995965719223	0.336737185716629	-0.012387334369123
-2.66633796691895	-7.79092836380005	-3.25784087181091	0.076982744038105	0.33650529384613	-0.0118646137416363
-2.66455698013306	-7.78173828125	-3.25208139419556	0.0766952261328697	0.336433738470078	-0.0112340906634927
-2.66386866569519	-7.77563428878784	-3.24863958358765	0.0763555243611336	0.336229830980301	-0.0106464177370071
-2.66618943214417	-7.76795053482056	-3.24594449996948	0.0760097280144691	0.336188673973084	-0.0100106177851558
-2.6646785736084	-7.76045274734497	-3.24636268615723	0.0757798030972481	0.336066395044327	-0.00950858276337385
-2.66625285148621	-7.75741720199585	-3.24832797050476	0.0754842162132263	0.336080521345139	-0.00886692944914103
-2.66868877410889	-7.74926805496216	-3.24735903739929	0.0752166658639908	0.336013406515121	-0.00834958255290985
-2.67102861404419	-7.74367094039917	-3.24189209938049	0.0749647840857506	0.336017489433289	-0.00786556303501129
-2.67177271842957	-7.7390718460083	-3.24783372879028	0.0747341215610504	0.336023896932602	-0.00741671351715922
-2.66897082328796	-7.73528528213501	-3.23932838439941	0.074472188949585	0.336033195257187	-0.00704319775104523
-2.67034125328064	-7.73181295394897	-3.24599695205688	0.0742829814553261	0.336165845394135	-0.00667537050321698
-2.67069673538208	-7.72897052764893	-3.24423909187317	0.0741143897175789	0.336193144321442	-0.00638103531673551
-2.66764640808105	-7.72509527206421	-3.24358606338501	0.0739311501383781	0.336281478404999	-0.0060813776217401
-2.66840410232544	-7.72347021102905	-3.253342628479	0.0738609284162521	0.33648607134819	-0.00590532273054123
-2.66730070114136	-7.72326946258545	-3.25530910491943	0.0737211406230927	0.33668178319931	-0.00570650259032846
-2.66904139518738	-7.72294950485229	-3.25859928131104	0.0737241134047508	0.336848974227905	-0.00546688865870237
-2.67021799087524	-7.71905994415283	-3.26238656044006	0.0737152919173241	0.337072521448135	-0.00524227321147919
-2.67181324958801	-7.71677923202515	-3.2665228843689	0.073755070567131	0.337303966283798	-0.00512090045958757
-2.67428922653198	-7.7171688079834	-3.26846599578857	0.0736466646194458	0.337565988302231	-0.00493796030059457
-2.6733775138855	-7.71467971801758	-3.2799334526062	0.0737288892269135	0.337848484516144	-0.00481054373085499
-2.67705106735229	-7.71518182754517	-3.28267240524292	0.0738673284649849	0.338147938251495	-0.00460155587643385
-2.67975807189941	-7.71658420562744	-3.28769898414612	0.0740082487463951	0.338510930538177	-0.0045206374488771
-2.68305969238281	-7.71312713623047	-3.29372906684875	0.0741588249802589	0.338834434747696	-0.00431330734863877
-2.67809891700745	-7.71383857727051	-3.2969696521759	0.0742982625961304	0.339154452085495	-0.00407338934019208
-2.68154716491699	-7.71280097961426	-3.30477857589722	0.0745637118816376	0.339482367038727	-0.00387849193066359
-2.68451642990112	-7.71187210083008	-3.31046628952026	0.0747698247432709	0.339830756187439	-0.0037369451019913
-2.6854100227356	-7.71444654464722	-3.32116174697876	0.0749536380171776	0.340142786502838	-0.00353000196628273
-2.68799567222595	-7.71910333633423	-3.32773542404175	0.0752720087766647	0.340525209903717	-0.00341402064077556
-2.69245934486389	-7.71868228912354	-3.33355736732483	0.0756401941180229	0.340919137001038	-0.00329854968003929
-2.69172310829163	-7.72177600860596	-3.3423023223877	0.0759297460317612	0.341224730014801	-0.00315801799297333
-2.69229674339294	-7.72228956222534	-3.35163974761963	0.0763502717018127	0.341468304395676	-0.0030283322557807
-2.68790245056152	-7.72572469711304	-3.35803437232971	0.0767345130443573	0.341765910387039	-0.00278981798328459
-2.69027876853943	-7.72060775756836	-3.37413668632507	0.0772600546479225	0.342011272907257	-0.00263460096903145
-2.68945956230164	-7.72591638565063	-3.37413215637207	0.0775535479187965	0.342298835515976	-0.002366344910115
-2.68924903869629	-7.72997140884399	-3.38062381744385	0.0780218616127968	0.342523127794266	-0.00219065323472023
-2.69035005569458	-7.73121976852417	-3.38785576820374	0.078554593026638	0.34277418255806	-0.00202883873134851
-2.69098877906799	-7.73336601257324	-3.39703249931335	0.0790713876485825	0.342976719141006	-0.00172319251578301
-2.68485999107361	-7.73640966415405	-3.40219593048096	0.0795681849122047	0.343147963285446	-0.00140520115382969
-2.68331241607666	-7.73633003234863	-3.40719628334045	0.0802092999219894	0.343344420194626	-0.0010389368981123
-2.68218970298767	-7.73484182357788	-3.42133331298828	0.0808075815439224	0.343460500240326	-0.000626111461315304
-2.67947745323181	-7.7341194152832	-3.4177303314209	0.0813974514603615	0.34357538819313	-0.000224948074901477
-2.67818450927734	-7.73680067062378	-3.42703080177307	0.0819542855024338	0.343729496002197	0.000200984650291502
-2.67397093772888	-7.73541975021362	-3.43506264686584	0.0825876221060753	0.343756973743439	0.00060561386635527
-2.67030715942383	-7.74153184890747	-3.43765020370483	0.0830950886011124	0.343790799379349	0.00105623772833496
-2.664555311203	-7.74410486221313	-3.44122529029846	0.0837901905179024	0.343942314386368	0.0014188279164955
-2.66108870506287	-7.74301147460938	-3.4471447467804	0.0844678431749344	0.343984812498093	0.00181572278961539
-2.65778422355652	-7.74262857437134	-3.45803093910217	0.0851663276553154	0.343982130289078	0.00218606973066926
-2.65113520622253	-7.74693870544434	-3.45826864242554	0.0857589840888977	0.343907356262207	0.00259834085591137
-2.65002346038818	-7.75100898742676	-3.4653844833374	0.0863815024495125	0.343968480825424	0.00292618572711945
-2.64525508880615	-7.75098896026611	-3.46255898475647	0.0871359556913376	0.343906193971634	0.00337077933363616
-2.6412558555603	-7.75578451156616	-3.47624778747559	0.0877354666590691	0.343956023454666	0.00375338015146554
-2.63100981712341	-7.75511312484741	-3.47268509864807	0.0884783491492271	0.343910723924637	0.00416178535670042
-2.62849044799805	-7.7594051361084	-3.48163390159607	0.0891679674386978	0.343860268592834	0.0046397247351706
-2.6230571269989	-7.75560522079468	-3.48521161079407	0.0898303315043449	0.343771249055862	0.00509739853441715
-2.6132287979126	-7.76048231124878	-3.49119901657104	0.0904792696237564	0.343792974948883	0.00558117870241404
-2.61228537559509	-7.76332664489746	-3.4892520904541	0.0911620333790779	0.343735486268997	0.00604537315666676
-2.60913896560669	-7.76796674728394	-3.49934124946594	0.0917992666363716	0.343781918287277	0.00641767075285316
-2.60368776321411	-7.76837873458862	-3.49813270568848	0.0925812497735024	0.343696445226669	0.00679129408672452
-2.60183334350586	-7.7703332901001	-3.50128269195557	0.0931429415941238	0.343683481216431	0.00721808616071939
-2.60009145736694	-7.77080821990967	-3.50564360618591	0.0938768461346626	0.343626230955124	0.00750552536919713
-2.59643936157227	-7.77432012557983	-3.51286053657532	0.094511479139328	0.343531399965286	0.00782031938433647
-2.59463024139404	-7.77123737335205	-3.50838446617126	0.0951702296733856	0.343495577573776	0.00815733801573515
-2.58911156654358	-7.77259683609009	-3.51485896110535	0.0957214534282684	0.34343010187149	0.00854168646037579
-2.58707332611084	-7.77388572692871	-3.5154492855072	0.0962984263896942	0.343478411436081	0.00897704157978296
-2.58508348464966	-7.77406072616577	-3.52130126953125	0.0968732312321663	0.343364477157593	0.00934516452252865
-2.58206105232239	-7.77794599533081	-3.51718235015869	0.0973038449883461	0.34337905049324	0.00966053735464811
-2.58212375640869	-7.77711629867554	-3.51585030555725	0.0978241264820099	0.343289345502853	0.0100795924663544
-2.57588791847229	-7.7756233215332	-3.51750421524048	0.0982036218047142	0.343340873718262	0.0104681393131614
-2.57192492485046	-7.77533388137817	-3.51922750473022	0.0985446274280548	0.343232482671738	0.0107569545507431
-2.57452750205994	-7.77739191055298	-3.52084803581238	0.0988999009132385	0.343150347471237	0.0110277477651834
-2.57184171676636	-7.7750997543335	-3.51133346557617	0.099240206182003	0.343099266290665	0.0114102652296424
-2.56777763366699	-7.77479696273804	-3.51558232307434	0.0995137318968773	0.343033581972122	0.0116810277104378
-2.56299328804016	-7.77478122711182	-3.51814913749695	0.0996029302477837	0.342923790216446	0.0119817871600389
-2.56103181838989	-7.77450752258301	-3.51413154602051	0.0997524261474609	0.342819184064865	0.0122566437348723
-2.56299066543579	-7.77662992477417	-3.51117920875549	0.0998450964689255	0.342744559049606	0.0125871421769261
-2.55200433731079	-7.77526712417603	-3.5128800868988	0.0998770073056221	0.342633694410324	0.0127750877290964
-2.55305767059326	-7.77257204055786	-3.51437377929688	0.0998483076691628	0.342562258243561	0.0129663683474064
-2.54837226867676	-7.77590751647949	-3.50066494941711	0.0997548177838326	0.342263251543045	0.0131327044218779
-2.54778790473938	-7.77971029281616	-3.49906539916992	0.0995969548821449	0.342291325330734	0.0132257547229528
-2.54303121566772	-7.77861881256104	-3.50119066238403	0.0994797497987747	0.342177122831345	0.0132404444739223
-2.54168677330017	-7.7765998840332	-3.49121809005737	0.0992478430271149	0.341952919960022	0.0132623696699739
-2.54509019851685	-7.78099203109741	-3.4891152381897	0.0990609601140022	0.341860860586166	0.0131900440901518
-2.54260277748108	-7.78252696990967	-3.48156237602234	0.0987400338053703	0.341761648654938	0.0130426064133644
-2.53750562667847	-7.78011322021484	-3.48067712783813	0.0984828844666481	0.341530621051788	0.0128431404009461
-2.53727293014526	-7.78176164627075	-3.47232699394226	0.098038487136364	0.341307073831558	0.0127246454358101
-2.53923082351685	-7.78517770767212	-3.46117401123047	0.0975656136870384	0.341217249631882	0.0125370211899281
-2.54024863243103	-7.79079246520996	-3.46095752716064	0.0970375388860703	0.341101497411728	0.0122736748307943
-2.5337188243866	-7.78738355636597	-3.44704222679138	0.0964765772223473	0.340895444154739	0.01204704772681
-2.53643035888672	-7.79136610031128	-3.43623638153076	0.0958971083164215	0.340808749198914	0.0118327466771007
-2.53716707229614	-7.79009532928467	-3.43318939208984	0.0952874645590782	0.340628236532211	0.0114912837743759
-2.5339093208313	-7.79560708999634	-3.42528486251831	0.094583235681057	0.340537875890732	0.0111420368775725
-2.53596186637878	-7.79949855804443	-3.4189133644104	0.0938994437456131	0.340412437915802	0.0107477083802223
-2.53540658950806	-7.8016209602356	-3.41137528419495	0.0931444093585014	0.340262144804001	0.0102671617642045
-2.53378009796143	-7.80115985870361	-3.39831709861755	0.0924210995435715	0.340150594711304	0.00981861632317305
-2.53541970252991	-7.80589389801025	-3.39146518707275	0.0915612354874611	0.340018957853317	0.00933815352618694
-2.53498959541321	-7.80792617797852	-3.38678550720215	0.0907414630055428	0.339940518140793	0.00874222721904516
-2.53781604766846	-7.81230783462524	-3.38041424751282	0.0899015814065933	0.339873552322388	0.00821581017225981
-2.53799319267273	-7.81331205368042	-3.36614418029785	0.0891268774867058	0.339833676815033	0.00762282311916351
-2.53863406181335	-7.81394195556641	-3.35795426368713	0.0882086306810379	0.339745074510574	0.00703932764008641
-2.53613996505737	-7.81845617294312	-3.3530125617981	0.0872030481696129	0.339785635471344	0.00649475585669279
-2.54092645645142	-7.82106351852417	-3.34637761116028	0.0863035023212433	0.339733302593231	0.0059683732688427
-2.54602980613709	-7.81945705413818	-3.34150886535645	0.0854420065879822	0.339757531881332	0.00547028472647071
-2.54462242126465	-7.82165908813477	-3.33117532730103	0.0844983160495758	0.339863300323486	0.00501304119825363
-2.5469491481781	-7.82360219955444	-3.32660365104675	0.0836014971137047	0.339864581823349	0.00457812426611781
-2.5473210811615	-7.82209014892578	-3.32217955589294	0.0825785025954247	0.339992552995682	0.00416095554828644
-2.54748177528381	-7.81925201416016	-3.31758856773376	0.0815723836421967	0.340047776699066	0.00375086115673184
-2.55097317695618	-7.82179164886475	-3.30896496772766	0.0806595832109451	0.34013506770134	0.00326136732473969
-2.55458092689514	-7.82163000106812	-3.30369281768799	0.0797565206885338	0.340186595916748	0.00287672923877835
-2.55710005760193	-7.82256078720093	-3.30706310272217	0.0787388980388641	0.340435236692429	0.00248720753006637
-2.55851411819458	-7.82150602340698	-3.29441165924072	0.0779267698526382	0.340636730194092	0.00209173420444131
-2.55977153778076	-7.82072305679321	-3.29436802864075	0.0770644992589951	0.340824842453003	0.00167614163365215
-2.56132555007935	-7.81889295578003	-3.28891611099243	0.0761130377650261	0.341060191392899	0.00125087471678853
-2.56465792655945	-7.81933403015137	-3.29320740699768	0.0752638503909111	0.341271907091141	0.000926393317058682
-2.57120513916016	-7.81964778900146	-3.28645658493042	0.0744738653302193	0.341521620750427	0.000536600069608539
-2.5765962600708	-7.81869411468506	-3.28639197349548	0.0737092196941376	0.34184718132019	0.000312278396449983
-2.57726812362671	-7.81804704666138	-3.2854483127594	0.072906881570816	0.342101156711578	-3.27379784721415E-05
-2.58042573928833	-7.81648921966553	-3.27372312545776	0.0722505450248718	0.342496126890183	-0.000245122530031949
-2.57936954498291	-7.81204891204834	-3.28412866592407	0.0715122893452644	0.342685610055923	-0.000472192332381383
-2.58220672607422	-7.81253385543823	-3.27570033073425	0.0707569718360901	0.343006789684296	-0.00066681019961834
-2.58227229118347	-7.80777215957642	-3.27823114395142	0.0700592771172524	0.343327760696411	-0.000926361070014536
-2.58569169044495	-7.80856895446777	-3.27862310409546	0.0693885013461113	0.34360545873642	-0.00110435415990651
-2.5922474861145	-7.80531549453735	-3.27869462966919	0.0688016340136528	0.343954592943192	-0.0013002521591261
-2.59406113624573	-7.806640625	-3.2756028175354	0.0681917518377304	0.34424564242363	-0.00138146721292287
-2.59183263778687	-7.80416584014893	-3.27265334129334	0.0676495730876923	0.344422906637192	-0.0015845779562369
-2.59617710113525	-7.80335903167725	-3.27590775489807	0.0671464204788208	0.344768702983856	-0.00171255564782768
-2.59693217277527	-7.79889249801636	-3.26868510246277	0.0665896236896515	0.34498855471611	-0.00177079765126109
-2.59869289398193	-7.79722118377686	-3.26729512214661	0.0660727173089981	0.345191150903702	-0.00189498218242079
-2.59699821472168	-7.79391717910767	-3.27232909202576	0.0655820071697235	0.345395714044571	-0.00194508803542703
-2.60015296936035	-7.79026412963867	-3.26298832893372	0.0651658475399017	0.345565319061279	-0.00195757602341473
-2.60340523719788	-7.78898620605469	-3.26065182685852	0.064702995121479	0.345762550830841	-0.0019926424138248
-2.59943628311157	-7.78437995910645	-3.26343703269959	0.0643419250845909	0.345809280872345	-0.00197091372683644
-2.60436272621155	-7.78339576721191	-3.26283717155457	0.0638756528496742	0.34605473279953	-0.00188846152741462
-2.60158276557922	-7.7810378074646	-3.2640233039856	0.0635128691792488	0.346027106046677	-0.00182095007039607
-2.60119938850403	-7.77874183654785	-3.258061170578	0.0631438717246056	0.346117794513702	-0.00173255207482725
-2.60366296768188	-7.7729434967041	-3.25600290298462	0.0628604590892792	0.346114218235016	-0.00159521051682532
-2.60261511802673	-7.77194881439209	-3.25708055496216	0.0624663531780243	0.346139281988144	-0.00150950031820685
-2.60448789596558	-7.76840734481812	-3.2492036819458	0.0622168742120266	0.346053421497345	-0.00132786983158439
-2.60522794723511	-7.76291704177856	-3.24816918373108	0.0619136840105057	0.345964848995209	-0.00114008481614292
-2.60355091094971	-7.75863122940063	-3.24351453781128	0.0615813359618187	0.345860779285431	-0.000975617556832731
-2.60299825668335	-7.75433540344238	-3.24498176574707	0.0612562410533428	0.345750272274017	-0.000749451108276844
-2.60753488540649	-7.75121116638184	-3.23763537406921	0.0610436908900738	0.345565468072891	-0.00047686425386928
-2.60978078842163	-7.74655914306641	-3.23119330406189	0.0608226209878922	0.345449566841125	-0.000210650687222369
-2.60673236846924	-7.74304389953613	-3.23518681526184	0.060493566095829	0.345211237668991	7.94481165939942E-05
-2.60789752006531	-7.73512554168701	-3.23372840881348	0.0604453198611736	0.34507218003273	0.000305487308651209
-2.6102569103241	-7.73380708694458	-3.22575879096985	0.0602258443832397	0.344765245914459	0.000575987389311194
-2.60935831069946	-7.72999000549316	-3.22288680076599	0.060042716562748	0.344455778598785	0.000802949070930481
-2.61219024658203	-7.7226734161377	-3.21905636787415	0.0599132999777794	0.344184756278992	0.000979023869149387
-2.61280345916748	-7.72203731536865	-3.21911239624023	0.0597683452069759	0.343900442123413	0.001219671103172
-2.61500954627991	-7.71671628952026	-3.20717620849609	0.0596089065074921	0.343628585338593	0.00133483239915222
-2.61759281158447	-7.71635437011719	-3.20921277999878	0.0595707446336746	0.343274742364883	0.00158914132043719
-2.61864304542542	-7.71388816833496	-3.20813035964966	0.0592900365591049	0.342926859855652	0.00182229594793171
-2.61916208267212	-7.70818567276001	-3.20452761650085	0.0591847412288189	0.342609047889709	0.00201274524442852
-2.62078666687012	-7.704665184021	-3.19912600517273	0.0591472759842873	0.342352330684662	0.00227057910524309
-2.62104892730713	-7.6994104385376	-3.19574809074402	0.059015791863203	0.341922104358673	0.00244729244150221
-2.62217164039612	-7.69671249389648	-3.18393445014954	0.058858048170805	0.341538786888123	0.0026286500506103
-2.62529587745667	-7.69648551940918	-3.18550586700439	0.0586688742041588	0.341251313686371	0.00279123918153346
-2.62734794616699	-7.69120073318481	-3.18442821502686	0.0585806220769882	0.340921461582184	0.00300822779536247
-2.62943911552429	-7.68975353240967	-3.18275880813599	0.0584491156041622	0.340606123209	0.00309753604233265
-2.63382482528687	-7.68930149078369	-3.17932987213135	0.0583464503288269	0.340343326330185	0.00319888279773295
-2.63267207145691	-7.68818855285645	-3.17530226707459	0.0581566765904427	0.340024679899216	0.00328462314791977
-2.63480639457703	-7.68791770935059	-3.16790914535522	0.0580418668687344	0.339812159538269	0.00331145082600415
-2.63796329498291	-7.68343305587769	-3.16773676872253	0.0579260662198067	0.33969447016716	0.00341503717936575
-2.63777565956116	-7.68458032608032	-3.16239070892334	0.0577873922884464	0.339378982782364	0.0033497060649097
-2.63840532302856	-7.68233728408813	-3.1691312789917	0.0576366372406483	0.339237749576569	0.00337573699653149
-2.64251494407654	-7.68302249908447	-3.17088150978088	0.0575232207775116	0.339102953672409	0.00340203405357897
-2.64085292816162	-7.68125581741333	-3.16673588752747	0.0572845749557018	0.339110910892487	0.00334594375453889
-2.64749550819397	-7.68201732635498	-3.16600871086121	0.0571868903934956	0.338931202888489	0.00328847183845937
-2.65001773834229	-7.68245601654053	-3.16519546508789	0.0569918639957905	0.338969796895981	0.00308111356571317
-2.65241098403931	-7.68504667282104	-3.1664445400238	0.0568255372345448	0.338953971862793	0.00293431966565549
-2.65424156188965	-7.68398571014404	-3.16594219207764	0.0566837638616562	0.339027047157288	0.00271017965860665
-2.65857768058777	-7.68886232376099	-3.16422200202942	0.0565802380442619	0.339195102453232	0.00250437390059233
-2.65919780731201	-7.69092416763306	-3.16912770271301	0.0563742145895958	0.339290410280228	0.00215602270327508
-2.66190457344055	-7.6923885345459	-3.17325091362	0.0562814697623253	0.339605867862701	0.00194885965902358
-2.6636848449707	-7.69461250305176	-3.17157816886902	0.0562060661613941	0.339727193117142	0.00162716722115874
-2.66395497322083	-7.69806385040283	-3.17700719833374	0.0560157969594002	0.339998483657837	0.00134147680364549
-2.66849780082703	-7.69981813430786	-3.18572759628296	0.0559430979192257	0.340317279100418	0.00104021560400724
-2.67255783081055	-7.70333290100098	-3.18872547149658	0.0558021515607834	0.340727835893631	0.000788097619079053
-2.67466974258423	-7.70546197891235	-3.19483494758606	0.0557474941015244	0.341111421585083	0.000546408933587372
-2.68031644821167	-7.70215129852295	-3.19131755828857	0.0556691214442253	0.341505795717239	0.000324283231748268
-2.6826024055481	-7.70548248291016	-3.20167517662048	0.0556509755551815	0.341886609792709	0.000114590453449637
-2.68563199043274	-7.7086296081543	-3.21028518676758	0.0555606372654438	0.342418134212494	2.55414597631898E-05
-2.69183754920959	-7.71200561523438	-3.21520638465881	0.0554639808833599	0.342860877513886	-0.000221190377487801
-2.69322609901428	-7.71308374404907	-3.21766686439514	0.0553872063755989	0.343391537666321	-0.000295560137601569
-2.69378924369812	-7.71418952941895	-3.23390483856201	0.055322390049696	0.343878716230392	-0.000415577262174338
-2.69432401657104	-7.71422290802002	-3.22889637947083	0.0553022846579552	0.344485193490982	-0.000454461143817753
-2.69451761245728	-7.7152738571167	-3.24254846572876	0.055216122418642	0.344986349344254	-0.00056993227917701
-2.7002477645874	-7.71489429473877	-3.24854636192322	0.0551943220198154	0.34554797410965	-0.000730671745259315
-2.7027633190155	-7.71647930145264	-3.25919055938721	0.0551731698215008	0.346085250377655	-0.000831242767162621
-2.7079029083252	-7.71721363067627	-3.26188778877258	0.0551818385720253	0.346543848514557	-0.00106323487125337
-2.71246719360352	-7.72309494018555	-3.26810002326965	0.0552292242646217	0.347057849168777	-0.00124371249694377
-2.7161545753479	-7.72379636764526	-3.28157329559326	0.0553406663239002	0.347606956958771	-0.00146428227890283
-2.71493768692017	-7.72382020950317	-3.28160381317139	0.0554297007620335	0.348076373338699	-0.00165406952146441
-2.72133612632751	-7.72711610794067	-3.29469037055969	0.0555469207465649	0.348638385534287	-0.00180019834078848
-2.7234160900116	-7.72355175018311	-3.29633784294128	0.0555570349097252	0.349068909883499	-0.00194846780505031
-2.72094559669495	-7.72571182250977	-3.30311036109924	0.0556443743407726	0.349440485239029	-0.00205765478312969
-2.7236909866333	-7.72517442703247	-3.30725693702698	0.0556295812129974	0.349949151277542	-0.00205931277014315
-2.72476291656494	-7.73041248321533	-3.3121166229248	0.0557333268225193	0.350261926651001	-0.00206922786310315
-2.72711157798767	-7.72734403610229	-3.32321071624756	0.0558746568858624	0.350574880838394	-0.0019769137725234
-2.72416973114014	-7.72697973251343	-3.31929659843445	0.0559245832264423	0.350959628820419	-0.00191050837747753
-2.72516894340515	-7.73041009902954	-3.32850527763367	0.0560886040329933	0.351232081651688	-0.00173351960256696
-2.72416210174561	-7.73015880584717	-3.33007717132568	0.0562069453299046	0.351572275161743	-0.00157539756037295
-2.72040939331055	-7.72947311401367	-3.33325791358948	0.0562636703252792	0.351686775684357	-0.00147910404484719
-2.71819972991943	-7.72787618637085	-3.33853340148926	0.0563401989638805	0.351975381374359	-0.00136469048447907
-2.71801137924194	-7.73096418380737	-3.34193420410156	0.0564970299601555	0.352053105831146	-0.00129108864348382
-2.71902418136597	-7.73026132583618	-3.33936715126038	0.0567053109407425	0.352196365594864	-0.00117097410839051
-2.71592140197754	-7.73054647445679	-3.34377384185791	0.0568544752895832	0.352265655994415	-0.00115047767758369
-2.71654772758484	-7.73243522644043	-3.34892868995667	0.056991420686245	0.352376967668533	-0.000951224064920098
-2.71520376205444	-7.73020172119141	-3.34974956512451	0.0572014860808849	0.352380394935608	-0.000904521672055125
-2.71488809585571	-7.73270988464355	-3.35282778739929	0.0573798269033432	0.352396816015244	-0.000883101194631308
-2.71291995048523	-7.73218727111816	-3.35984921455383	0.0575956776738167	0.352387875318527	-0.000843231333419681
-2.7118399143219	-7.73197937011719	-3.35275220870972	0.057851005345583	0.352221071720123	-0.000770148646552116
-2.71146821975708	-7.73479747772217	-3.3542423248291	0.0580099560320377	0.352203845977783	-0.000688377709593624
-2.71058940887451	-7.73659467697144	-3.35708141326904	0.0581659488379955	0.352063566446304	-0.000622673484031111
-2.71095418930054	-7.7375020980835	-3.3568754196167	0.0584529787302017	0.351948201656342	-0.00043268539593555
-2.70638465881348	-7.7385516166687	-3.3541738986969	0.0585910491645336	0.351823419332504	-0.000176253655808978
-2.70566344261169	-7.74036455154419	-3.35693621635437	0.0587940588593483	0.351737588644028	0.000143532452057116
-2.70323395729065	-7.73989295959473	-3.35634660720825	0.0589421130716801	0.351555913686752	0.000433162873378024
-2.69876885414124	-7.73666954040527	-3.35435271263123	0.059174582362175	0.351383894681931	0.000766552053391933
-2.69747996330261	-7.73751354217529	-3.35722041130066	0.059337429702282	0.351295560598373	0.00116597604937851
-2.69779229164124	-7.7359504699707	-3.35456824302673	0.0595598705112934	0.351082146167755	0.00143642537295818
-2.6949028968811	-7.73539257049561	-3.35228610038757	0.0597453899681568	0.350838094949722	0.00175273162312806
-2.69479298591614	-7.7332124710083	-3.35274195671082	0.0599341429769993	0.350718170404434	0.00207938347011805
-2.69536781311035	-7.73409795761108	-3.35686755180359	0.0601705275475979	0.350570648908615	0.00236558238975704
-2.69619727134705	-7.73299646377563	-3.35366773605347	0.0603689551353455	0.350453823804855	0.00268889963626862
-2.69214582443237	-7.73521852493286	-3.35176658630371	0.0605688765645027	0.350272387266159	0.00301725184544921
-2.69075441360474	-7.73164081573486	-3.34540224075317	0.0608740597963333	0.350119769573212	0.00327057740651071
-2.68894720077515	-7.73086214065552	-3.35065197944641	0.0609877146780491	0.350000023841858	0.00364667130634189
-2.68774652481079	-7.72850275039673	-3.35314559936523	0.0612559355795383	0.349902808666229	0.00394987361505628
-2.68916869163513	-7.72741985321045	-3.3495180606842	0.0613813363015652	0.349741667509079	0.00422189431264997
-2.6849091053009	-7.73168659210205	-3.35506129264832	0.0615419410169125	0.349634528160095	0.00452096108347178
-2.6902186870575	-7.73000574111938	-3.34915113449097	0.0618001483380795	0.349506020545959	0.00478785019367933
-2.69069361686707	-7.73352193832397	-3.35884881019592	0.0620116367936134	0.349484235048294	0.00499640498310328
-2.68715071678162	-7.73151397705078	-3.35306668281555	0.0621484220027924	0.349312156438828	0.00518598454073071
-2.68582963943481	-7.73441934585571	-3.35942029953003	0.0623619519174099	0.349307149648666	0.00535834720358253
-2.68489623069763	-7.73400497436523	-3.35925436019897	0.0624467581510544	0.349260330200195	0.00540253892540932
-2.68747520446777	-7.73601245880127	-3.35521769523621	0.0625661760568619	0.349122434854507	0.00542530464008451
-2.68533062934875	-7.74220848083496	-3.3565821647644	0.0626743584871292	0.349121630191803	0.00537208700552583
-2.68672680854797	-7.74726057052612	-3.35721731185913	0.0626689195632935	0.34903946518898	0.00529836630448699
-2.68729519844055	-7.75581026077271	-3.36163854598999	0.0627152025699615	0.349101722240448	0.00508135790005326
-2.68726539611816	-7.75849628448486	-3.36046171188354	0.0627444386482239	0.349097639322281	0.00480882218107581
-2.68655872344971	-7.76295185089111	-3.36505341529846	0.0628002434968948	0.34912046790123	0.00453931977972388
-2.68635940551758	-7.76817846298218	-3.36677408218384	0.062779001891613	0.34912371635437	0.00427481718361378
-2.68710446357727	-7.77672910690308	-3.36593747138977	0.0627452358603477	0.349172800779343	0.00393055891618133
-2.68684959411621	-7.78305721282959	-3.36339473724365	0.0627518892288208	0.349338412284851	0.00346460333094001
-2.68986582756042	-7.79274940490723	-3.36546802520752	0.0627119764685631	0.3493911921978	0.00297130481339991
-2.69071340560913	-7.80388832092285	-3.36769652366638	0.062612883746624	0.349492788314819	0.0023095931392163
-2.6883339881897	-7.80979347229004	-3.37222766876221	0.062682032585144	0.349566698074341	0.00174747651908547
-2.6892557144165	-7.8192458152771	-3.37265086174011	0.0625555887818336	0.349726349115372	0.00115628505591303
-2.68586945533752	-7.83029890060425	-3.37669086456299	0.0625030770897865	0.349913686513901	0.00048251889529638
-2.68920135498047	-7.83583211898804	-3.37337350845337	0.0623402372002602	0.350112855434418	-0.000197208151803352
-2.6873254776001	-7.84695148468018	-3.37152767181396	0.0622608289122581	0.350304961204529	-0.000820820336230099
-2.68714499473572	-7.85717487335205	-3.38139224052429	0.0621170736849308	0.350507140159607	-0.00144931208342314
-2.68817925453186	-7.86976337432861	-3.38124561309814	0.0620630122721195	0.350862294435501	-0.00212111417204142
-2.68565464019775	-7.87589359283447	-3.38355898857117	0.0619620904326439	0.351013392210007	-0.0027510451618582
-2.68387603759766	-7.88141250610352	-3.38753986358643	0.0618581920862198	0.351259768009186	-0.00336068170145154
-2.68136048316956	-7.892493724823	-3.38709545135498	0.0618892163038254	0.351493239402771	-0.00382941449061036
-2.67593479156494	-7.89699983596802	-3.39994621276855	0.0617961771786213	0.351773589849472	-0.00428938493132591
-2.67265009880066	-7.90603494644165	-3.38932251930237	0.0616186447441578	0.352090448141098	-0.00460770260542631
-2.66595554351807	-7.91203260421753	-3.39852237701416	0.0615459717810154	0.352315634489059	-0.00487136049196124
-2.66348791122437	-7.91736173629761	-3.40002727508545	0.0614785254001617	0.352674454450607	-0.00502192601561546
-2.65619039535522	-7.91900396347046	-3.40753388404846	0.0614576824009418	0.35299488902092	-0.00504083884879947
-2.64694666862488	-7.92116928100586	-3.40961813926697	0.0615041665732861	0.353285193443298	-0.00493615539744496
-2.63862371444702	-7.92301321029663	-3.41956686973572	0.06149572879076	0.353628754615784	-0.00466992752626538
-2.63069128990173	-7.9221773147583	-3.41799068450928	0.0615210980176926	0.353890657424927	-0.00435849139466882
-2.6186683177948	-7.92372608184814	-3.41760277748108	0.0614171326160431	0.354117959737778	-0.00387196405790746
-2.60959219932556	-7.92336082458496	-3.41983318328857	0.0614161118865013	0.354412227869034	-0.00336999469436705
-2.60318899154663	-7.91864538192749	-3.42257976531982	0.0614798851311207	0.354690939188004	-0.00286006112582982
-2.59335470199585	-7.92143535614014	-3.43106341362	0.0614960789680481	0.35493528842926	-0.00224488158710301
-2.58445572853088	-7.91663026809692	-3.43128395080566	0.0615721084177494	0.355126529932022	-0.0017181970179081
-2.57368969917297	-7.91309690475464	-3.43261814117432	0.0617415644228458	0.355406910181046	-0.00100419588852674
-2.56244158744812	-7.90730047225952	-3.43765783309937	0.0617743097245693	0.355542540550232	-0.00037715322105214
-2.55222296714783	-7.90567302703857	-3.4361891746521	0.0617332085967064	0.355727344751358	0.000362013350240886
-2.54586791992188	-7.90034866333008	-3.43470501899719	0.0618451684713364	0.355879455804825	0.00106336188036948
-2.53814339637756	-7.90174245834351	-3.43718695640564	0.0619104504585266	0.3560431599617	0.00172951247077435
-2.52312207221985	-7.89425039291382	-3.44784092903137	0.0620987862348557	0.356089740991592	0.00249953102320433
-2.5172975063324	-7.88839817047119	-3.44544768333435	0.0622703991830349	0.356116324663162	0.00330438138917089
-2.50521945953369	-7.88216972351074	-3.44869804382324	0.062465351074934	0.356197565793991	0.00412631686776876
-2.49758696556091	-7.87771940231323	-3.44077777862549	0.0625765919685364	0.356160014867783	0.00486867036670446
-2.48753237724304	-7.87682008743286	-3.44490528106689	0.0627677142620087	0.356160283088684	0.00558539712801576
-2.47899293899536	-7.87255716323853	-3.44944500923157	0.0628836750984192	0.356120944023132	0.00629990454763174
-2.4715678691864	-7.86759757995605	-3.44956469535828	0.063038058578968	0.355976939201355	0.0069946157746017
-2.46518445014954	-7.8614673614502	-3.44172716140747	0.0633205249905586	0.355869233608246	0.00764026399701834
-2.45844006538391	-7.85737705230713	-3.43643426895142	0.0634275749325752	0.355736941099167	0.0083316070958972
-2.45345258712769	-7.85187435150146	-3.44162273406982	0.0635218769311905	0.355482488870621	0.00886515621095896
-2.44839191436768	-7.84890937805176	-3.4374828338623	0.0636264830827713	0.355286955833435	0.00946294236928225
-2.44755339622498	-7.84764003753662	-3.43579387664795	0.063771516084671	0.355129808187485	0.00993549171835184
-2.44433426856995	-7.84368944168091	-3.43136096000671	0.0638765543699265	0.354811072349548	0.0104386955499649
-2.43762612342834	-7.83722686767578	-3.42895817756653	0.0639226585626602	0.354561895132065	0.0108819222077727
-2.43423390388489	-7.83567333221436	-3.42748832702637	0.0639236122369766	0.35425677895546	0.0114757372066379
-2.43125677108765	-7.82903432846069	-3.42112469673157	0.063918761909008	0.353863686323166	0.0119526730850339
-2.42729043960571	-7.83049869537354	-3.4132924079895	0.0638104677200317	0.353544682264328	0.0123935835435987
-2.42289018630981	-7.82446670532227	-3.41154265403748	0.0639416798949242	0.353192150592804	0.0128688160330057
-2.41890358924866	-7.82070398330688	-3.39848184585571	0.0638472661375999	0.352780610322952	0.0133105246350169
-2.41527819633484	-7.81796884536743	-3.39895701408386	0.0637676119804382	0.352490067481995	0.0136800026521087
-2.41157197952271	-7.81867504119873	-3.38898825645447	0.0636454522609711	0.352006703615189	0.0139698972925544
-2.41218614578247	-7.81773948669434	-3.38675498962402	0.0635979399085045	0.351583033800125	0.0142510570585728
-2.40862727165222	-7.8127703666687	-3.37684917449951	0.0635848268866539	0.35119765996933	0.0144582614302635
-2.40835309028625	-7.81118106842041	-3.37426972389221	0.0634696781635284	0.35077777504921	0.0146453324705362
-2.40562200546265	-7.80653667449951	-3.36352181434631	0.0633843764662743	0.350409805774689	0.0147767467424273
-2.40803337097168	-7.80986833572388	-3.36045360565186	0.063251793384552	0.350054651498795	0.0148928705602884
-2.41237473487854	-7.80446100234985	-3.35648488998413	0.0631828159093857	0.3495973944664	0.0148641159757972
-2.40921497344971	-7.8055682182312	-3.34580111503601	0.0630377307534218	0.34932017326355	0.0149833224713802
-2.40725469589233	-7.80181264877319	-3.34225869178772	0.0630203634500504	0.348984777927399	0.0150198927149177
-2.41187238693237	-7.80072021484375	-3.34132266044617	0.0628976225852966	0.348683178424835	0.0151777882128954
-2.41128349304199	-7.79457759857178	-3.33011627197266	0.0628702640533447	0.348230451345444	0.0152114452794194
-2.4134373664856	-7.79626989364624	-3.33222818374634	0.0628156810998917	0.348034262657166	0.0153487315401435
-2.41621589660645	-7.79187726974487	-3.32577514648438	0.0626853629946709	0.347778290510178	0.0155251240357757
-2.41542649269104	-7.78799247741699	-3.32021355628967	0.0625748708844185	0.347557246685028	0.015714043751359
-2.41367840766907	-7.78674411773682	-3.32376337051392	0.0625040829181671	0.347317755222321	0.0158075857907534
-2.41663646697998	-7.78137302398682	-3.31622123718262	0.0623920522630215	0.347014456987381	0.0160311926156282
-2.41703915596008	-7.78304433822632	-3.31036567687988	0.0622992888092995	0.346930980682373	0.0161855593323708
-2.41560101509094	-7.78261852264404	-3.3100757598877	0.0622608587145805	0.346802681684494	0.0164306238293648
-2.41368126869202	-7.77746438980103	-3.31141138076782	0.0621917247772217	0.346669107675552	0.016455914825201
-2.41708493232727	-7.77631282806396	-3.31137084960938	0.0621805600821972	0.346533924341202	0.016648730263114
-2.41679406166077	-7.77818870544434	-3.30970168113709	0.0620309673249722	0.346549481153488	0.0168279651552439
-2.41895580291748	-7.77437782287598	-3.30823755264282	0.0620204135775566	0.346539109945297	0.0169962085783482
-2.41491389274597	-7.77302598953247	-3.31062006950378	0.0619942769408226	0.34647336602211	0.0171994604170322
-2.41728711128235	-7.77195024490356	-3.30737829208374	0.0620263628661633	0.346545040607452	0.017396567389369
-2.41833257675171	-7.76710557937622	-3.30755877494812	0.0619661696255207	0.346558302640915	0.0176061931997538
-2.42086291313171	-7.76545667648315	-3.31486845016479	0.0620868392288685	0.346664071083069	0.0178125891834497
-2.41825175285339	-7.76542854309082	-3.31091046333313	0.0620008334517479	0.346783459186554	0.0180212408304214
-2.41480660438538	-7.76365566253662	-3.31607604026794	0.0620369277894497	0.346911191940308	0.0182361416518688
-2.41398406028748	-7.76190376281738	-3.32084465026855	0.0621165074408054	0.347055792808533	0.0184253770858049
-2.41117429733276	-7.76339864730835	-3.31882262229919	0.0620706714689732	0.347204267978668	0.0186291802674532
-2.41194605827332	-7.76493263244629	-3.325514793396	0.0621571280062199	0.347346246242523	0.0187605954706669
-2.4101505279541	-7.76753616333008	-3.32637095451355	0.0621108300983906	0.347533464431763	0.0188549123704433
-2.40768146514893	-7.76650190353394	-3.33209657669067	0.062227126210928	0.347795307636261	0.018979799002409
-2.40460062026978	-7.76697015762329	-3.33692312240601	0.0624175332486629	0.347944051027298	0.0190205611288548
-2.40420079231262	-7.76689195632935	-3.34220671653748	0.0624591782689095	0.348174899816513	0.0190727449953556
-2.40242600440979	-7.76758289337158	-3.35182785987854	0.0625566020607948	0.348455518484116	0.0191142503172159
-2.40369486808777	-7.76993227005005	-3.35116171836853	0.0627293735742569	0.348641782999039	0.0191766079515219
-2.39787936210632	-7.76903676986694	-3.35625338554382	0.0628855749964714	0.348867624998093	0.0191922467201948
-2.39697289466858	-7.76876974105835	-3.36047863960266	0.0630381926894188	0.349107831716537	0.0193182993680239
-2.39392590522766	-7.77016305923462	-3.36841654777527	0.063124917447567	0.349384367465973	0.0193337593227625
-2.3915057182312	-7.77271127700806	-3.3752179145813	0.0632278397679329	0.349589973688126	0.0194008555263281
-2.39153861999512	-7.7746901512146	-3.37700057029724	0.06349828094244	0.349950939416885	0.0194501243531704
-2.39101982116699	-7.77265548706055	-3.37809634208679	0.0635871514678001	0.350162327289581	0.019493717700243
-2.38624715805054	-7.77437210083008	-3.38640141487122	0.0638122037053108	0.350355714559555	0.0195085424929857
-2.38569021224976	-7.77899646759033	-3.39169645309448	0.0639765858650208	0.350570738315582	0.0194040723145008
-2.38883638381958	-7.78295421600342	-3.40039038658142	0.0641713365912437	0.350726544857025	0.019315492361784
-2.38324737548828	-7.78474283218384	-3.39990162849426	0.0644213482737541	0.351000666618347	0.0191905163228512
-2.37894082069397	-7.78519725799561	-3.40879273414612	0.064564011991024	0.351187437772751	0.0190369449555874
-2.37708044052124	-7.79015684127808	-3.40935587882996	0.0648572519421577	0.351194947957993	0.0187385901808739
-2.37882113456726	-7.79850006103516	-3.41073083877563	0.0650108382105827	0.351327568292618	0.018444862216711
-2.37249374389648	-7.80235004425049	-3.41276288032532	0.0651727244257927	0.351472795009613	0.0181243177503347
-2.37111616134644	-7.8144154548645	-3.41975855827332	0.0654011517763138	0.351585894823074	0.017648920416832
-2.37345790863037	-7.81676626205444	-3.42073225975037	0.0657107830047607	0.351582795381546	0.0173673760145903
-2.369225025177	-7.82446765899658	-3.41882562637329	0.0659352242946625	0.351581126451492	0.016932912170887
-2.36517643928528	-7.83212089538574	-3.42189908027649	0.0661396011710167	0.351567476987839	0.0166087932884693
-2.35776782035828	-7.83717918395996	-3.42319774627686	0.0663384422659874	0.351492434740067	0.0162429362535477
-2.35222339630127	-7.84199953079224	-3.42337846755981	0.0666355341672897	0.351300179958344	0.0159830488264561
-2.35343265533447	-7.85054969787598	-3.4223530292511	0.0668474361300468	0.351281940937042	0.0157913584262133
-2.34858465194702	-7.85443019866943	-3.41713547706604	0.067107766866684	0.351170569658279	0.0157088115811348
-2.34292769432068	-7.86113357543945	-3.42677402496338	0.0672972649335861	0.350991815328598	0.0154835004359484
-2.34106254577637	-7.86470937728882	-3.41957998275757	0.0675490275025368	0.350814521312714	0.0154185015708208
-2.33703136444092	-7.86631345748901	-3.41502523422241	0.0677810460329056	0.350510716438293	0.0153507571667433
-2.33181858062744	-7.87271976470947	-3.41731643676758	0.0679852366447449	0.350289821624756	0.0151993585750461
-2.32928442955017	-7.87698459625244	-3.41410708427429	0.0682665631175041	0.350038826465607	0.0150553779676557
-2.32538866996765	-7.87875747680664	-3.41225123405457	0.0685405656695366	0.349660605192184	0.0149197801947594
-2.32027149200439	-7.88794994354248	-3.40737819671631	0.0686907768249512	0.349331885576248	0.0147891165688634
-2.31874418258667	-7.89106225967407	-3.40761613845825	0.0689060613512993	0.348997384309769	0.0145987886935472
-2.31791186332703	-7.89654779434204	-3.40241312980652	0.0691478922963142	0.348609864711761	0.0142948096618056
-2.31144976615906	-7.90156650543213	-3.39861965179443	0.0693811774253845	0.348253548145294	0.0141202751547098
-2.30892610549927	-7.90352487564087	-3.38960814476013	0.0695081800222397	0.34785470366478	0.0139455553144217
-2.30446004867554	-7.91092252731323	-3.3887574672699	0.0696384012699127	0.347382515668869	0.0137033453211188
-2.30419135093689	-7.91194343566895	-3.39199209213257	0.069844551384449	0.347036749124527	0.0135217122733593
-2.30056095123291	-7.91613483428955	-3.37688660621643	0.0699657648801804	0.346576809883118	0.0134155647829175
-2.29308819770813	-7.92133665084839	-3.37902879714966	0.0699975714087486	0.346155673265457	0.0133345983922482
-2.29307770729065	-7.92512464523315	-3.37300062179565	0.0700282230973244	0.345707058906555	0.0132271749898791
-2.29374599456787	-7.92727136611938	-3.36614108085632	0.0701442435383797	0.345314919948578	0.0131657104939222
-2.2879524230957	-7.92906951904297	-3.35892343521118	0.0702046975493431	0.344859182834625	0.0130966156721115
-2.28489327430725	-7.93237733840942	-3.35591006278992	0.0702637732028961	0.344478309154511	0.0130231389775872
-2.28080701828003	-7.93310451507568	-3.35098671913147	0.0702460110187531	0.343958079814911	0.0129530057311058
-2.28035354614258	-7.93859958648682	-3.34823751449585	0.0702359080314636	0.343658417463303	0.0128928814083338
-2.28090286254883	-7.94055891036987	-3.33360242843628	0.0702038109302521	0.343179970979691	0.0128046777099371
-2.2760808467865	-7.94402599334717	-3.3330500125885	0.0701478570699692	0.342749714851379	0.0125917140394449
-2.27395272254944	-7.9456582069397	-3.32741355895996	0.0700386092066765	0.342440128326416	0.0124497748911381
-2.27361130714417	-7.94747447967529	-3.31778359413147	0.0699663683772087	0.342010259628296	0.0122722759842873
-2.27043151855469	-7.9559850692749	-3.31312322616577	0.0698073282837868	0.341618329286575	0.012098228558898
-2.27030801773071	-7.95887899398804	-3.30753874778748	0.0696762725710869	0.341303408145905	0.011862026527524
-2.26330494880676	-7.95866966247559	-3.30388975143433	0.0695296972990036	0.340930819511414	0.011735868640244
-2.2661714553833	-7.95935916900635	-3.30083417892456	0.0693174749612808	0.340608865022659	0.0114725232124329
-2.26356029510498	-7.96738529205322	-3.28352546691895	0.0690510720014572	0.340204328298569	0.0112473461776972
-2.25828957557678	-7.97316646575928	-3.28147983551025	0.0687999278306961	0.340062886476517	0.0109985759481788
-2.25532364845276	-7.97538375854492	-3.27894759178162	0.0685094073414803	0.339694261550903	0.0106558678671718
-2.25255990028381	-7.97644853591919	-3.27201080322266	0.0682462677359581	0.339461833238602	0.0104262195527554
-2.25591254234314	-7.97919464111328	-3.26750087738037	0.0679247751832008	0.339239507913589	0.0101765664294362
-2.25479578971863	-7.98573303222656	-3.25793361663818	0.067506305873394	0.339022696018219	0.00979352090507746
-2.25244045257568	-7.98718070983887	-3.24945068359375	0.0671581253409386	0.33885845541954	0.0095237772911787
-2.25154900550842	-7.98920488357544	-3.2490930557251	0.0668859854340553	0.338691562414169	0.00911599490791559
-2.25171208381653	-7.99231147766113	-3.24628067016602	0.0664141178131104	0.338492184877396	0.00880159996449947
-2.25097393989563	-7.99264621734619	-3.2320601940155	0.0660418346524239	0.338326424360275	0.00848297029733658
-2.25450992584229	-7.99938488006592	-3.22942972183228	0.0656110420823097	0.338293582201004	0.00810840725898743
-2.24939274787903	-8.00089550018311	-3.23002338409424	0.065162755548954	0.3381667137146	0.00772240944206715
-2.25012040138245	-8.00580024719238	-3.22427678108215	0.0647223815321922	0.338107317686081	0.00732847396284342
-2.24851083755493	-8.00510501861572	-3.21766591072083	0.0642716139554977	0.338021874427795	0.00687181251123548
-2.24977278709412	-8.00949954986572	-3.20996689796448	0.0637641251087189	0.337940841913223	0.00645704800263047
-2.2527539730072	-8.01306056976318	-3.20838260650635	0.0632911399006844	0.337964773178101	0.0059445989318192
-2.25909852981567	-8.01685619354248	-3.2055492401123	0.0628207251429558	0.338022291660309	0.00536147272214293
-2.25840091705322	-8.02456665039063	-3.2062554359436	0.0622504241764545	0.338002651929855	0.00482107745483518
-2.25765347480774	-8.02790260314941	-3.20034980773926	0.0617827251553535	0.337982624769211	0.00422625476494432
-2.26081037521362	-8.02909183502197	-3.19391679763794	0.061358667910099	0.338082790374756	0.00371004571206868
-2.26351618766785	-8.03127002716064	-3.19586324691772	0.0608346983790398	0.338092893362045	0.0031012175604701
-2.26311373710632	-8.03834533691406	-3.19420480728149	0.0602830201387405	0.338114768266678	0.00258289044722915
-2.26902484893799	-8.04040718078613	-3.18325185775757	0.0598314851522446	0.338126331567764	0.0020395121537149
-2.27190113067627	-8.04641342163086	-3.1850004196167	0.0593381486833096	0.338279038667679	0.00153414555825293
-2.27316546440125	-8.05001640319824	-3.18082308769226	0.0588758811354637	0.338387250900269	0.00105547916609794
-2.27185034751892	-8.05172252655029	-3.17812991142273	0.0583959370851517	0.338470190763474	0.000634088180959225
-2.27421426773071	-8.05138683319092	-3.18097949028015	0.0580111108720303	0.338626980781555	0.00027157342992723
-2.27450847625732	-8.05003643035889	-3.18018746376038	0.0576105564832687	0.338677376508713	-4.50685256510042E-05
-2.27708959579468	-8.05375289916992	-3.17644095420837	0.0571729317307472	0.338889062404633	-0.000369864428648725
-2.28249287605286	-8.05329132080078	-3.18090867996216	0.0567754842340946	0.339013934135437	-0.000694360700435936
-2.28759241104126	-8.0576696395874	-3.17619204521179	0.0565242506563663	0.339259594678879	-0.00101131270639598
-2.28942632675171	-8.05882930755615	-3.17960333824158	0.0561400391161442	0.339471369981766	-0.00133202061988413
-2.29310894012451	-8.05762767791748	-3.17739367485046	0.0558729395270348	0.339679658412933	-0.00168522773310542
-2.29841113090515	-8.05919456481934	-3.17993259429932	0.0556343644857407	0.339957147836685	-0.00194687501061708
-2.29987072944641	-8.05830001831055	-3.1872615814209	0.055477861315012	0.34013107419014	-0.00229696533642709
-2.30385518074036	-8.05992698669434	-3.18363547325134	0.055241946130991	0.340315371751785	-0.00256167212501168
-2.30914068222046	-8.06147861480713	-3.18561100959778	0.0550922751426697	0.340543538331985	-0.00281763076782227
-2.31367421150208	-8.05750465393066	-3.17641639709473	0.0549635291099548	0.34082293510437	-0.00294485501945019
-2.31616544723511	-8.05826568603516	-3.1833872795105	0.0547814480960369	0.341028094291687	-0.00306561682373285
-2.3245096206665	-8.05813312530518	-3.18611145019531	0.0547373443841934	0.341323971748352	-0.00318417977541685
-2.33063197135925	-8.05322933197021	-3.19222402572632	0.0546737313270569	0.341566562652588	-0.00318811438046396
-2.33326506614685	-8.05250453948975	-3.18996906280518	0.0546216443181038	0.341871678829193	-0.00319513492286205
-2.33652424812317	-8.04680728912354	-3.19976902008057	0.0546134300529957	0.34208869934082	-0.00315411388874054
-2.3430814743042	-8.04264736175537	-3.19913721084595	0.0545438304543495	0.342263668775558	-0.00307971052825451
-2.34667944908142	-8.04159832000732	-3.20032501220703	0.0545135401189327	0.342552363872528	-0.0029200550634414
-2.3530101776123	-8.03240013122559	-3.19884729385376	0.0545729771256447	0.342727303504944	-0.00269078556448221
-2.35967183113098	-8.02861213684082	-3.2044563293457	0.0546641759574413	0.342970699071884	-0.00237988447770476
-2.36313080787659	-8.02335453033447	-3.20521640777588	0.0547130517661572	0.343189358711243	-0.00209553888998926
-2.36893343925476	-8.02101898193359	-3.2011570930481	0.0546963810920715	0.343378365039825	-0.00165763718541712
-2.3747570514679	-8.01196193695068	-3.21065807342529	0.0548076517879963	0.343581676483154	-0.00127692183014005
-2.37904834747314	-8.00942230224609	-3.21237993240356	0.0549098551273346	0.343780547380447	-0.000913812138605863
-2.38161945343018	-8.00317096710205	-3.21698355674744	0.0550289899110794	0.343926161527634	-0.000540493929293007
-2.38823795318604	-7.99351072311401	-3.21305418014526	0.0552422292530537	0.344037592411041	-0.00011531166092027
-2.39477443695068	-7.98352861404419	-3.22325420379639	0.0554416328668594	0.344206601381302	0.000291021628072485
-2.40317988395691	-7.97750425338745	-3.22133421897888	0.0555533431470394	0.344318032264709	0.000681119214277714
-2.41226863861084	-7.9723973274231	-3.22451686859131	0.0557888261973858	0.344462931156158	0.00115469214506447
-2.41959428787231	-7.96403217315674	-3.22024726867676	0.0559347681701183	0.344545871019363	0.00161289051175117
-2.42546534538269	-7.96359634399414	-3.22147488594055	0.0561003349721432	0.344672918319702	0.00203501968644559
-2.43239736557007	-7.9509162902832	-3.22838020324707	0.0563459284603596	0.344714045524597	0.00242324033752084
-2.4395637512207	-7.9435396194458	-3.22728204727173	0.0565655678510666	0.344736874103546	0.00278845825232565
-2.44493913650513	-7.93541765213013	-3.23024296760559	0.056724451482296	0.344759881496429	0.00314666237682104
-2.45260143280029	-7.92868709564209	-3.22643947601318	0.0569107010960579	0.344787567853928	0.00358366896398366
-2.4556028842926	-7.92367696762085	-3.23103785514832	0.0571012310683727	0.344751954078674	0.00401411997154355
-2.46551823616028	-7.91742897033691	-3.22621941566467	0.0573347881436348	0.344731450080872	0.00441495003178716
-2.48011350631714	-7.90980529785156	-3.22197651863098	0.057510782033205	0.344804346561432	0.00444238865748048
-2.48482584953308	-7.90437602996826	-3.22403049468994	0.0576505661010742	0.344677418470383	0.00447838706895709
-2.48551225662231	-7.9023003578186	-3.22298645973206	0.0577939338982105	0.344591438770294	0.00493149925023317
-2.48428773880005	-7.89623069763184	-3.23078846931458	0.0579076148569584	0.344514489173889	0.00555215962231159
-2.49319505691528	-7.88981580734253	-3.22204113006592	0.0580816902220249	0.344386070966721	0.00600306456908584
-2.50058126449585	-7.88448619842529	-3.22615957260132	0.0582645125687122	0.344350665807724	0.00608384516090155
-2.51410508155823	-7.87917518615723	-3.21999168395996	0.0583735667169094	0.344240844249725	0.00607230188325047
-2.52300524711609	-7.88190793991089	-3.21997237205505	0.0584149584174156	0.344127386808395	0.00599453411996365
-2.53183627128601	-7.87525177001953	-3.22404360771179	0.0585867017507553	0.34406366944313	0.00594235304743052
-2.53900289535522	-7.87349843978882	-3.22195315361023	0.0586891733109951	0.343905478715897	0.00594236608594656
-2.5405900478363	-7.86680698394775	-3.22136855125427	0.0587205700576305	0.343783795833588	0.00584199093282223
-2.55141305923462	-7.86472463607788	-3.21825242042542	0.0587504841387272	0.34364053606987	0.00588913727551699
-2.56043267250061	-7.86297607421875	-3.21474480628967	0.0588379874825478	0.343603938817978	0.00594701152294874
-2.56674361228943	-7.86027383804321	-3.21620774269104	0.0589215755462646	0.34342896938324	0.00602569617331028
-2.57319927215576	-7.86081552505493	-3.21050620079041	0.0589707419276237	0.343427240848541	0.00609185826033354
-2.57769656181335	-7.85602951049805	-3.2207567691803	0.0589752830564976	0.343391686677933	0.00613213796168566
-2.58301544189453	-7.85092926025391	-3.21833443641663	0.0590742155909538	0.343311011791229	0.00627953372895718
-2.58690023422241	-7.84840536117554	-3.21411895751953	0.0590017512440681	0.343306690454483	0.00634367763996124
-2.59377837181091	-7.84364795684814	-3.21867156028748	0.0591447912156582	0.343223750591278	0.00639701262116432
-2.60177659988403	-7.84009122848511	-3.21474504470825	0.0591699853539467	0.343226760625839	0.00626443373039365
-2.61066842079163	-7.84074258804321	-3.21083116531372	0.0591940768063068	0.343155205249786	0.00606483547016978
-2.61717963218689	-7.84362602233887	-3.21657729148865	0.0592007525265217	0.343331396579742	0.00595505302771926
-2.61792778968811	-7.83940029144287	-3.21972370147705	0.0591969564557076	0.343253463506699	0.00589551217854023
-2.62191319465637	-7.83779239654541	-3.21821808815002	0.0592645145952702	0.343391269445419	0.00590494321659207
-2.62457847595215	-7.83490991592407	-3.22133564949036	0.0592802464962006	0.343485027551651	0.00581609038636088
-2.6335756778717	-7.83320331573486	-3.22377443313599	0.0593256950378418	0.34358736872673	0.00568843632936478
-2.63848924636841	-7.83350658416748	-3.22915697097778	0.0593299344182014	0.343825876712799	0.00557090388610959
-2.64402318000793	-7.83257246017456	-3.22850656509399	0.0593668296933174	0.343960464000702	0.00553630338981748
-2.64510226249695	-7.83470106124878	-3.23306465148926	0.0592863745987415	0.344253748655319	0.00551550649106503
-2.64658331871033	-7.82968616485596	-3.23980975151062	0.0594043061137199	0.34449315071106	0.0055257179774344
-2.64596629142761	-7.82787322998047	-3.23883295059204	0.0594402365386486	0.34474304318428	0.00564333237707615
-2.64987182617188	-7.82575607299805	-3.24573874473572	0.0594765283167362	0.345037877559662	0.00573514122515917
-2.65088200569153	-7.82161903381348	-3.24944853782654	0.0595284588634968	0.345389664173126	0.00587877305224538
-2.65197110176086	-7.82154369354248	-3.2547914981842	0.0595686584711075	0.345729231834412	0.00619102735072374
-2.64738059043884	-7.81775045394897	-3.2583429813385	0.0596228092908859	0.34615620970726	0.00650896085426211
-2.64903473854065	-7.81314706802368	-3.27236175537109	0.0597427450120449	0.346543073654175	0.0068340920843184
-2.64599132537842	-7.80877733230591	-3.27875828742981	0.0597863309085369	0.346962004899979	0.00725746667012572
-2.64923977851868	-7.80204296112061	-3.27982687950134	0.0599672794342041	0.347452133893967	0.00771046057343483
-2.6512770652771	-7.80078792572021	-3.28709697723389	0.0601088143885136	0.347863614559174	0.00808766670525074
-2.65039706230164	-7.79859161376953	-3.30226612091064	0.0602507069706917	0.348382979631424	0.0085073821246624
-2.65301370620728	-7.79034280776978	-3.3072190284729	0.060515146702528	0.348877906799316	0.00885031558573246
-2.65301442146301	-7.78272151947021	-3.31660008430481	0.060739528387785	0.349276423454285	0.00924868974834681
-2.65985441207886	-7.78197050094604	-3.32528710365295	0.0609096996486187	0.349732905626297	0.00947234127670527
-2.65831136703491	-7.78234481811523	-3.32795691490173	0.0611377879977226	0.350180178880692	0.00983457919210196
-2.65169644355774	-7.77743434906006	-3.33620953559875	0.061387687921524	0.350576400756836	0.0103345112875104
-2.64993262290955	-7.77306747436523	-3.3400936126709	0.0616896264255047	0.351024985313416	0.0110420156270266
-2.64986109733582	-7.76711177825928	-3.34646010398865	0.0620215982198715	0.351372599601746	0.0115164211019874
-2.64409303665161	-7.76564168930054	-3.35126113891602	0.0621607154607773	0.351781219244003	0.0119026871398091
-2.64500045776367	-7.76450300216675	-3.36569428443909	0.0625138878822327	0.352207064628601	0.0121803879737854
-2.64011359214783	-7.76260042190552	-3.36976480484009	0.0628417208790779	0.352507472038269	0.0124382125213742
-2.63614583015442	-7.76377964019775	-3.37688708305359	0.0631051808595657	0.352742284536362	0.0127342585474253
-2.6331250667572	-7.76181030273438	-3.38365912437439	0.0633550733327866	0.353027552366257	0.0129836704581976
-2.62682819366455	-7.7604660987854	-3.38713550567627	0.0636727884411812	0.353198528289795	0.0130516085773706
-2.62752723693848	-7.76459884643555	-3.38899755477905	0.0640619397163391	0.353430688381195	0.0132697010412812
-2.6179792881012	-7.76178455352783	-3.38930988311768	0.0644017904996872	0.353577882051468	0.013376415707171
-2.61219644546509	-7.76302671432495	-3.39794206619263	0.0646939873695374	0.353636652231216	0.0133856358006597
-2.60838484764099	-7.76706838607788	-3.40083718299866	0.0649897903203964	0.353783845901489	0.0134611064568162
-2.60511326789856	-7.76999378204346	-3.39934778213501	0.0653509274125099	0.353770405054092	0.0135277770459652
-2.59859895706177	-7.76981496810913	-3.40190553665161	0.0655840113759041	0.353792637586594	0.0135966874659061
-2.59285998344421	-7.77172183990479	-3.40129327774048	0.0659286379814148	0.35374328494072	0.013683051802218
-2.58932566642761	-7.77003383636475	-3.40046334266663	0.0661195069551468	0.353700876235962	0.0136916991323233
-2.58641386032104	-7.77048397064209	-3.40461897850037	0.0664858520030975	0.353597193956375	0.0137399137020111
-2.58598828315735	-7.77321577072144	-3.39996719360352	0.0667038485407829	0.353482306003571	0.0138281220570207
-2.57977843284607	-7.77459669113159	-3.3992395401001	0.0669598206877708	0.353312492370605	0.0138058504089713
-2.58092069625854	-7.77369356155396	-3.40295672416687	0.0672193989157677	0.35315352678299	0.0137719130143523
-2.57813191413879	-7.77460145950317	-3.40272688865662	0.0674019083380699	0.352818340063095	0.0138065339997411
-2.58211660385132	-7.7751612663269	-3.39331817626953	0.0676582083106041	0.352593570947647	0.0137872193008661
-2.58031272888184	-7.77894639968872	-3.38991045951843	0.0677974447607994	0.352237015962601	0.0137203130871058
-2.57750749588013	-7.77775716781616	-3.38521599769592	0.0679543688893318	0.35193344950676	0.013737766072154
-2.5749180316925	-7.7747654914856	-3.38574743270874	0.0681586936116219	0.351525783538818	0.0137551724910736
-2.57961821556091	-7.77506971359253	-3.38176536560059	0.0683177933096886	0.351143658161163	0.0137968501076102
-2.5791974067688	-7.77485036849976	-3.37068772315979	0.0683960542082787	0.350656658411026	0.0138905588537455
-2.57934927940369	-7.77724409103394	-3.3677864074707	0.0685169994831085	0.350297868251801	0.0139164309948683
-2.5782744884491	-7.77535915374756	-3.36689400672913	0.0686250105500221	0.349838942289352	0.0139540247619152
-2.57714867591858	-7.77011108398438	-3.35701560974121	0.068776436150074	0.349338203668594	0.0140751888975501
-2.58067488670349	-7.76733112335205	-3.34638833999634	0.0688638612627983	0.348901212215424	0.0141433831304312
-2.58144235610962	-7.76918888092041	-3.34075212478638	0.0688026994466782	0.348462224006653	0.0141894519329071
-2.57996273040771	-7.76734685897827	-3.33622145652771	0.0688318461179733	0.347991138696671	0.0143507793545723
-2.58064198493958	-7.76257419586182	-3.3304386138916	0.0689597427845001	0.347498565912247	0.0144033702090383
-2.57968997955322	-7.761794090271	-3.32055854797363	0.0690146163105965	0.3469218313694	0.0145766586065292
-2.57902145385742	-7.75929880142212	-3.30949425697327	0.0689717084169388	0.346442192792892	0.0147821083664894
-2.57948589324951	-7.75859642028809	-3.30948519706726	0.0689737126231194	0.345976442098618	0.014863426797092
-2.57680463790894	-7.75629234313965	-3.30374550819397	0.0690382793545723	0.345502465963364	0.0150093035772443
-2.57542538642883	-7.75227499008179	-3.29478287696838	0.0690186470746994	0.345080345869064	0.015281074680388
-2.5787627696991	-7.7482123374939	-3.28436255455017	0.0690601021051407	0.344538748264313	0.0155281079933047
-2.57575917243958	-7.74814033508301	-3.28096032142639	0.0690268576145172	0.344150215387344	0.015749866142869
-2.57758975028992	-7.74403381347656	-3.27411508560181	0.0690275281667709	0.343728601932526	0.0160198900848627
-2.57617449760437	-7.74074697494507	-3.27216720581055	0.0689578354358673	0.343354523181915	0.0162768214941025
-2.5729877948761	-7.73082494735718	-3.26472473144531	0.0690776631236076	0.342920243740082	0.0167301539331675
-2.57408142089844	-7.72739362716675	-3.2558012008667	0.0690197646617889	0.342649340629578	0.0172287803143263
-2.57432270050049	-7.72272872924805	-3.25345873832703	0.0689853876829147	0.342323809862137	0.0174777824431658
-2.57424139976501	-7.72071409225464	-3.25069284439087	0.0688901394605637	0.341994673013687	0.0176478289067745
-2.57821106910706	-7.71476888656616	-3.24530720710754	0.0688033178448677	0.341663658618927	0.0178755037486553
-2.57688927650452	-7.71323108673096	-3.24282360076904	0.0687956288456917	0.341432988643646	0.0180442668497562
-2.57924938201904	-7.71344804763794	-3.23806524276733	0.0686700940132141	0.341190874576569	0.0181760434061289
-2.57905650138855	-7.71006488800049	-3.22798466682434	0.068582184612751	0.34089994430542	0.018398130312562
-2.5784068107605	-7.70793437957764	-3.23231244087219	0.0685411542654037	0.340722978115082	0.01856429874897
-2.57505893707275	-7.70605659484863	-3.22970032691956	0.0685137510299683	0.340498834848404	0.0188487600535154
-2.57375717163086	-7.70092487335205	-3.22252488136292	0.0683795511722565	0.340325772762299	0.0191301107406616
-2.57162928581238	-7.70098304748535	-3.22312116622925	0.0682620108127594	0.340130060911179	0.0193076804280281
-2.5716438293457	-7.70080804824829	-3.21524834632874	0.0681005492806435	0.340005576610565	0.0195249952375889
-2.56757521629334	-7.69845533370972	-3.21987628936768	0.0679902881383896	0.339979708194733	0.0195935331285
-2.56819009780884	-7.69830369949341	-3.2094452381134	0.0678372904658318	0.339804887771606	0.0196375362575054
-2.56995725631714	-7.69559717178345	-3.20690202713013	0.0677896067500114	0.339685648679733	0.0196224357932806
-2.56940388679504	-7.69961595535278	-3.21035265922546	0.0676444470882416	0.339676260948181	0.0194517727941275
-2.57011938095093	-7.69773769378662	-3.20720791816711	0.0674859508872032	0.339718550443649	0.0193046573549509
-2.56816959381104	-7.69571161270142	-3.21132636070251	0.0673984587192535	0.339560449123383	0.0191038940101862
-2.57268261909485	-7.69761085510254	-3.20663785934448	0.0671752616763115	0.339532077312469	0.018864406272769
-2.5734236240387	-7.70115041732788	-3.19683718681335	0.0669909417629242	0.339418768882751	0.0186632107943296
-2.57715463638306	-7.70377349853516	-3.19652891159058	0.0668450593948364	0.339458167552948	0.0183838289231062
-2.57414150238037	-7.70216989517212	-3.20169162750244	0.0666346102952957	0.339402079582214	0.0181101989001036
-2.57560539245605	-7.70293951034546	-3.19510364532471	0.0665072202682495	0.3393594622612	0.0177969504147768
-2.57946753501892	-7.7032642364502	-3.19269061088562	0.0663319155573845	0.339302986860275	0.0175149235874414
-2.57978367805481	-7.70533466339111	-3.18848443031311	0.0661138519644737	0.339277148246765	0.0171070955693722
-2.58340454101563	-7.71173524856567	-3.18671751022339	0.0658590570092201	0.339303016662598	0.016842532902956
-2.58305907249451	-7.71252393722534	-3.18580913543701	0.0656594783067703	0.339303851127625	0.0163988973945379
-2.58066082000732	-7.71832036972046	-3.18803405761719	0.0654101893305779	0.339309304952621	0.0159342754632235
-2.58283495903015	-7.71773481369019	-3.17863798141479	0.0651253536343575	0.339259624481201	0.0155449891462922
-2.583815574646	-7.72023248672485	-3.17938756942749	0.0648810938000679	0.339171558618546	0.015088202431798
-2.58373832702637	-7.7256031036377	-3.18178653717041	0.06462262570858	0.339225322008133	0.0146213490515947
-2.58662986755371	-7.73012924194336	-3.1774046421051	0.0643496066331863	0.339236974716187	0.0142484493553638
-2.58331274986267	-7.72950220108032	-3.1781268119812	0.0641932412981987	0.339191734790802	0.0137885846197605
-2.58185744285584	-7.73409175872803	-3.17675757408142	0.063958503305912	0.339138716459274	0.0134838996455073
-2.58569121360779	-7.73785400390625	-3.17256951332092	0.0636595115065575	0.339159995317459	0.0131080942228436
-2.58275890350342	-7.74100017547607	-3.16906547546387	0.0635228380560875	0.339119076728821	0.0127320140600204
-2.58573651313782	-7.74654626846313	-3.17148065567017	0.0632170364260674	0.339123666286469	0.0123617732897401
-2.5841076374054	-7.75137853622437	-3.17101788520813	0.0629861205816269	0.339145243167877	0.0120068611577153
-2.58275055885315	-7.75343608856201	-3.17343211174011	0.0628375038504601	0.339191228151321	0.0116643765941262
-2.58280277252197	-7.75316524505615	-3.17310476303101	0.0627728998661041	0.339203864336014	0.011371485888958
-2.58536243438721	-7.75380754470825	-3.16747760772705	0.0626229792833328	0.339134484529495	0.0111223896965384
-2.58474612236023	-7.75566959381104	-3.17266345024109	0.0625613778829575	0.339207828044891	0.0108383540064096
-2.59340047836304	-7.75852251052856	-3.17283892631531	0.0625537559390068	0.33924213051796	0.0105534046888351
-2.59455943107605	-7.75998306274414	-3.16837024688721	0.062488928437233	0.33931502699852	0.0102740479633212
-2.59612488746643	-7.75860548019409	-3.1746187210083	0.0626357346773148	0.339447140693665	0.010151912458241
-2.60246920585632	-7.75316667556763	-3.17682647705078	0.0627810433506966	0.339510530233383	0.010195042937994
-2.6039400100708	-7.75036859512329	-3.17648768424988	0.0629734173417091	0.339491784572601	0.0101117566227913
-2.60132050514221	-7.75411367416382	-3.17951607704163	0.0630549937486649	0.33955442905426	0.0101070143282413
-2.60683441162109	-7.7584433555603	-3.18197274208069	0.0631855875253677	0.33969783782959	0.0101431263610721
-2.6102147102356	-7.75868320465088	-3.18430519104004	0.0633774027228355	0.33985111117363	0.0102274967357516
-2.60885715484619	-7.75789594650269	-3.18857908248901	0.0635121837258339	0.339958399534225	0.0103347338736057
-2.60991549491882	-7.7543420791626	-3.19351720809937	0.0638031363487244	0.34005019068718	0.0103746522217989
-2.61707139015198	-7.75289964675903	-3.1949725151062	0.0639648661017418	0.34021058678627	0.0102669848129153
-2.61935043334961	-7.75180578231812	-3.191570520401	0.0641544088721275	0.340200066566467	0.0101997051388025
-2.61755752563477	-7.75180149078369	-3.20172929763794	0.064351350069046	0.340333849191666	0.0102540934458375
-2.6240861415863	-7.75077056884766	-3.20785570144653	0.0646154657006264	0.340572506189346	0.010404790751636
-2.62416434288025	-7.75248670578003	-3.20958185195923	0.0648657530546188	0.340632885694504	0.0105320010334253
-2.62463092803955	-7.74940061569214	-3.21135067939758	0.0651808604598045	0.340756624937058	0.0105504980310798
-2.62746095657349	-7.7510085105896	-3.22219824790955	0.0654209032654762	0.340847671031952	0.0106993326917291
-2.62943506240845	-7.74710845947266	-3.22637248039246	0.0657500252127647	0.340980976819992	0.0106801334768534
-2.62889790534973	-7.7453351020813	-3.22399282455444	0.0659886375069618	0.341088205575943	0.0108808064833283
-2.63833546638489	-7.74775838851929	-3.2351291179657	0.0663754343986511	0.341293960809708	0.0109695540741086
-2.64017081260681	-7.74497938156128	-3.23421382904053	0.0667944103479385	0.341383546590805	0.0111398454755545
-2.63994002342224	-7.74436140060425	-3.23616766929626	0.0672069936990738	0.341380149126053	0.0112403966486454
-2.64327621459961	-7.74349069595337	-3.2464656829834	0.0675311386585236	0.341456711292267	0.0114039732143283
-2.64524531364441	-7.74157285690308	-3.24418377876282	0.0679036527872086	0.341454744338989	0.0116083165630698
-2.6445939540863	-7.7417163848877	-3.24914646148682	0.0682360678911209	0.341489255428314	0.0118020325899124
-2.64603090286255	-7.73924875259399	-3.24762439727783	0.0685661435127258	0.341474324464798	0.0120690492913127
-2.64933156967163	-7.73620223999023	-3.2500159740448	0.0689762011170387	0.341494113206863	0.0123240491375327
-2.64587569236755	-7.73421382904053	-3.2540647983551	0.0691923424601555	0.341377407312393	0.0125686759129167
-2.64571189880371	-7.72975587844849	-3.25539636611938	0.0695421993732452	0.341309726238251	0.0128437783569098
-2.64086437225342	-7.73209142684937	-3.25139832496643	0.0697280988097191	0.341192841529846	0.0131268827244639
-2.63942289352417	-7.73131895065308	-3.25178790092468	0.0699347928166389	0.341127067804337	0.0133349997922778
-2.63815259933472	-7.73285245895386	-3.25115752220154	0.0700657963752747	0.340993672609329	0.0135983731597662
-2.63842177391052	-7.73152637481689	-3.25069260597229	0.0703109875321388	0.340803295373917	0.0138384634628892
-2.63392972946167	-7.72691774368286	-3.24474573135376	0.0704280734062195	0.340617686510086	0.0140257943421602
-2.6290225982666	-7.72774171829224	-3.24612331390381	0.0704756081104279	0.34046459197998	0.0142191806808114
-2.62964677810669	-7.72868490219116	-3.24255204200745	0.0706252604722977	0.340238898992538	0.0142826437950134
-2.62940692901611	-7.72751522064209	-3.24307942390442	0.0706558525562286	0.339994370937347	0.014449312351644
-2.62113976478577	-7.72749423980713	-3.23981285095215	0.0706601738929749	0.339734643697739	0.0144570376724005
-2.62060070037842	-7.72608995437622	-3.23375058174133	0.0706396028399467	0.339479714632034	0.0145630212500691
-2.61388754844666	-7.72594594955444	-3.23440432548523	0.0705226883292198	0.339319258928299	0.01457161270082
-2.6170117855072	-7.72985935211182	-3.23108625411987	0.0704562813043594	0.339004367589951	0.0145690171048045
-2.6196346282959	-7.72674894332886	-3.21645450592041	0.0703179091215134	0.338592559099197	0.014445330016315
-2.61084294319153	-7.72504425048828	-3.21179413795471	0.0701752454042435	0.338391274213791	0.0144605878740549
-2.60607409477234	-7.72649717330933	-3.21664333343506	0.0699361339211464	0.338153272867203	0.0145914666354656
-2.60709476470947	-7.72590351104736	-3.20634651184082	0.0698272734880447	0.337833821773529	0.0147523377090693
-2.60293078422546	-7.71782684326172	-3.19980478286743	0.0695232897996902	0.337683767080307	0.0148242553696036
-2.60154747962952	-7.71111392974854	-3.19550943374634	0.0691806152462959	0.33742755651474	0.014920343644917
-2.59856724739075	-7.71476793289185	-3.19173884391785	0.0687993466854095	0.337209463119507	0.0151191595941782
-2.60154461860657	-7.71324062347412	-3.17894315719604	0.0683962181210518	0.337114930152893	0.0153246056288481
-2.59474539756775	-7.70802307128906	-3.17949032783508	0.0680904760956764	0.336975365877151	0.0153588447719812
-2.59408068656921	-7.70766019821167	-3.17730212211609	0.0676738396286964	0.336986541748047	0.015293849632144
-2.59822607040405	-7.70200157165527	-3.17460250854492	0.0673164650797844	0.336882710456848	0.015202104113996
-2.59700751304626	-7.69334936141968	-3.16895842552185	0.0669520124793053	0.336768627166748	0.0151695068925619
-2.60132765769959	-7.69244909286499	-3.16898465156555	0.0665555372834206	0.336883872747421	0.0151665071025491
-2.6023166179657	-7.69159364700317	-3.16115283966064	0.0660642310976982	0.33688485622406	0.0152751328423619
-2.60410928726196	-7.68727254867554	-3.16001510620117	0.0657588392496109	0.336984187364578	0.0153178824111819
-2.60758185386658	-7.68274068832397	-3.16424512863159	0.0653531551361084	0.337207108736038	0.0152417439967394
-2.60908937454224	-7.67572021484375	-3.16262888908386	0.0649492740631104	0.337347656488419	0.0152910770848393
-2.61493444442749	-7.66851139068604	-3.15320229530334	0.0645691156387329	0.337459892034531	0.0152325220406055
-2.6197943687439	-7.66728115081787	-3.15909171104431	0.0641133561730385	0.337678194046021	0.0152732329443097
-2.62457942962646	-7.66322708129883	-3.15983986854553	0.0637020170688629	0.338114887475967	0.0153589118272066
-2.6249668598175	-7.65621376037598	-3.15974521636963	0.0633668527007103	0.33839213848114	0.0154294930398464
-2.63310194015503	-7.65163850784302	-3.1695339679718	0.0629298985004425	0.338722556829453	0.0154395746067166
-2.63857817649841	-7.64539003372192	-3.16583347320557	0.0626346617937088	0.339050769805908	0.0154380360618234
-2.64756488800049	-7.6422381401062	-3.16880702972412	0.0623231120407581	0.339553028345108	0.015454993583262
-2.65081167221069	-7.63646697998047	-3.16946411132813	0.0619805529713631	0.339948415756226	0.0153662776574492
-2.65727710723877	-7.63070487976074	-3.17687344551086	0.0616482347249985	0.340437650680542	0.0153104122728109
-2.66286420822144	-7.62436008453369	-3.17487025260925	0.0614067912101746	0.34087073802948	0.0151718268170953
-2.67350506782532	-7.61640024185181	-3.17909073829651	0.0611465200781822	0.34134578704834	0.0151360211893916
-2.68243598937988	-7.61839246749878	-3.18437194824219	0.0609558969736099	0.341798782348633	0.0150351757183671
-2.68969559669495	-7.61282730102539	-3.18317103385925	0.0607562512159348	0.342322558164597	0.0149255152791739
-2.69683909416199	-7.61011457443237	-3.18789076805115	0.0604764558374882	0.342887133359909	0.0147710461169481
-2.70179271697998	-7.60580015182495	-3.19446539878845	0.0603186972439289	0.343292355537415	0.0146559653803706
-2.70827722549438	-7.59902763366699	-3.19663143157959	0.0601295679807663	0.343738347291946	0.0146353570744395
-2.71937727928162	-7.59461355209351	-3.20248556137085	0.0600267425179482	0.344203859567642	0.0145454071462154
-2.72893381118774	-7.59170341491699	-3.20082902908325	0.059856791049242	0.34465965628624	0.0144254630431533
-2.73463773727417	-7.58997106552124	-3.20433330535889	0.0597469210624695	0.345019787549973	0.0143637452274561
-2.74405980110168	-7.58542108535767	-3.20992970466614	0.0595742948353291	0.345448166131973	0.0142879094928503
-2.74836802482605	-7.58182764053345	-3.21237421035767	0.0595134422183037	0.345740139484406	0.0141330994665623
-2.75750923156738	-7.57639741897583	-3.21542239189148	0.0593678466975689	0.346057146787643	0.0140912672504783
-2.76496076583862	-7.57020044326782	-3.21454834938049	0.059316985309124	0.34636852145195	0.0140298902988434
-2.7748658657074	-7.56897258758545	-3.2218279838562	0.0593508556485176	0.346541404724121	0.0139317633584142
-2.78130865097046	-7.56453800201416	-3.21754121780396	0.0591617561876774	0.346761554479599	0.0137668633833528
-2.78874182701111	-7.56016826629639	-3.21460556983948	0.0591627880930901	0.346921116113663	0.0136769758537412
-2.79503011703491	-7.55790853500366	-3.21955060958862	0.059090793132782	0.347068578004837	0.0135485110804439
-2.79991984367371	-7.55533409118652	-3.21363854408264	0.0591088868677616	0.347017377614975	0.0133179547265172
-2.80550479888916	-7.55278158187866	-3.21796631813049	0.0590120293200016	0.346989214420319	0.0131908468902111
-2.81401228904724	-7.54978084564209	-3.21034288406372	0.059028297662735	0.347009539604187	0.0130843697115779
-2.81952142715454	-7.55054616928101	-3.20830368995667	0.0590333864092827	0.346816092729568	0.0129647497087717
-2.82575368881226	-7.54808282852173	-3.20645999908447	0.0589940100908279	0.346809059381485	0.0128390742465854
-2.82708549499512	-7.54753351211548	-3.20069432258606	0.0589281842112541	0.346666127443314	0.012797930277884
-2.83123993873596	-7.54230546951294	-3.19836401939392	0.0590363405644894	0.346420377492905	0.0127471797168255
-2.83414101600647	-7.54295063018799	-3.19416570663452	0.0589746870100498	0.346116423606873	0.0126436585560441
-2.83716201782227	-7.54071426391602	-3.19318580627441	0.0589936263859272	0.345797389745712	0.0126293739303946
-2.84282159805298	-7.53801345825195	-3.18899345397949	0.0590496025979519	0.34550803899765	0.0126172117888927
-2.84848141670227	-7.5376091003418	-3.17784714698792	0.0590569376945496	0.345160782337189	0.0126316603273153
-2.84980940818787	-7.53803443908691	-3.17795348167419	0.0589867234230042	0.34485000371933	0.0125242816284299
-2.85380578041077	-7.53081130981445	-3.17377901077271	0.0589759387075901	0.344480693340302	0.0125441262498498
-2.85678839683533	-7.5268874168396	-3.16494464874268	0.0590467266738415	0.344156533479691	0.0125406477600336
-2.85813879966736	-7.52585315704346	-3.16296529769897	0.0590278692543507	0.343768358230591	0.0124562121927738
-2.86182451248169	-7.5232138633728	-3.16151309013367	0.058931864798069	0.343376696109772	0.0125790359452367
-2.86368155479431	-7.51853227615356	-3.1587176322937	0.0588732361793518	0.342984944581985	0.0126533005386591
-2.87050843238831	-7.51474094390869	-3.15428733825684	0.0590219721198082	0.342656224966049	0.0127299865707755
-2.87374067306519	-7.51209115982056	-3.14849376678467	0.0589280240237713	0.342396259307861	0.0128889549523592
-2.87410640716553	-7.51276111602783	-3.14158082008362	0.0588976368308067	0.342106938362122	0.0131199089810252
-2.88114476203918	-7.50715446472168	-3.14592671394348	0.0589068010449409	0.341894567012787	0.0132759585976601
-2.8828399181366	-7.50130558013916	-3.14240765571594	0.0589970834553242	0.34159380197525	0.0133507419377565
-2.88558411598206	-7.49802780151367	-3.14212417602539	0.0590001903474331	0.341388732194901	0.0134542267769575
-2.89205837249756	-7.49326181411743	-3.13930892944336	0.0590344816446304	0.341156810522079	0.013534220866859
-2.899569272995	-7.49043750762939	-3.13848853111267	0.0590880662202835	0.340991377830505	0.0135236671194434
-2.90447330474854	-7.48872756958008	-3.13387608528137	0.0590566508471966	0.340920835733414	0.0134065896272659
-2.90944051742554	-7.4905686378479	-3.13193702697754	0.0591097585856915	0.340905427932739	0.0133755439892411
-2.91478991508484	-7.48530197143555	-3.13353800773621	0.0590914860367775	0.340928643941879	0.0132917296141386
-2.91875505447388	-7.48373079299927	-3.13663983345032	0.0591740310192108	0.340886622667313	0.0130778783932328
-2.92488884925842	-7.48327732086182	-3.13786888122559	0.059165183454752	0.340967327356339	0.0128712244331837
-2.92777061462402	-7.48023223876953	-3.13717889785767	0.0592370070517063	0.341029495000839	0.0127907227724791
-2.93555426597595	-7.47512340545654	-3.13874125480652	0.0593344271183014	0.341169059276581	0.0127704367041588
-2.93972110748291	-7.47170400619507	-3.14045357704163	0.0592951215803623	0.341383010149002	0.0127145862206817
-2.94163823127747	-7.47418260574341	-3.14820885658264	0.0593085028231144	0.341632902622223	0.0127600021660328
-2.94599533081055	-7.46621322631836	-3.14971995353699	0.0593644790351391	0.341911882162094	0.0128099257126451
-2.9484338760376	-7.46374273300171	-3.15146064758301	0.0593798831105232	0.342177331447601	0.0127673158422112
-2.95658302307129	-7.45805549621582	-3.15966272354126	0.0593653693795204	0.342558652162552	0.0126350559294224
-2.96126651763916	-7.450035572052	-3.15829110145569	0.0595261678099632	0.34295317530632	0.0124764144420624
-2.96511268615723	-7.44734764099121	-3.15858626365662	0.0594416819512844	0.343249678611755	0.0123058622702956
-2.96656680107117	-7.44590854644775	-3.16579508781433	0.0593651607632637	0.343723326921463	0.0124122472479939
-2.96879315376282	-7.44491863250732	-3.17107057571411	0.0593449249863625	0.344163745641708	0.012551604770124
-2.97639536857605	-7.43661212921143	-3.17481565475464	0.0592592433094978	0.344622552394867	0.012543398886919
-2.98039078712463	-7.43778419494629	-3.17676973342896	0.0591489374637604	0.345240354537964	0.012465501204133
-2.98548030853271	-7.43097305297852	-3.18560695648193	0.0591263473033905	0.34573033452034	0.0123660638928413
-2.98746752738953	-7.42500448226929	-3.18965554237366	0.0591225065290928	0.346241682767868	0.0123643130064011
-2.99125504493713	-7.41783046722412	-3.19016313552856	0.058980081230402	0.346700996160507	0.0123664550483227
-2.99950194358826	-7.41062831878662	-3.20076036453247	0.0589744597673416	0.347148180007935	0.0123875038698316
-3.00431418418884	-7.40966272354126	-3.20929074287415	0.0588524974882603	0.347744524478912	0.0123695256188512
-3.01027297973633	-7.40279722213745	-3.20580363273621	0.0587786659598351	0.348267376422882	0.0123249776661396
-3.01352167129517	-7.40416288375854	-3.20902562141418	0.058673694729805	0.348829060792923	0.0122768189758062
-3.01561045646667	-7.39934873580933	-3.21798849105835	0.0585995130240917	0.349312394857407	0.0122178914025426
-3.0190098285675	-7.3938422203064	-3.21936273574829	0.0584843344986439	0.34977200627327	0.0122105926275253
-3.02317523956299	-7.38761520385742	-3.22084832191467	0.0584004819393158	0.350228816270828	0.0121377753093839
-3.02932167053223	-7.38169527053833	-3.22592234611511	0.0582976713776588	0.350683748722076	0.0120649030432105
-3.03436779975891	-7.37788820266724	-3.22894525527954	0.0581367462873459	0.351070702075958	0.0118734473362565
-3.04231190681458	-7.37392902374268	-3.22798609733582	0.0580168776214123	0.351484000682831	0.0116107314825058
-3.04213213920593	-7.3733229637146	-3.23336577415466	0.0578427687287331	0.351806640625	0.0114309508353472
-3.03941369056702	-7.36962509155273	-3.24221134185791	0.0576464049518108	0.352089434862137	0.0114487046375871
-3.04311370849609	-7.36323928833008	-3.24007105827332	0.0575814470648766	0.352329164743423	0.0115896835923195
-3.04824662208557	-7.3602933883667	-3.24484777450562	0.0574147440493107	0.352588683366776	0.0115372706204653
-3.05298924446106	-7.35666561126709	-3.24048757553101	0.0572505705058575	0.352783054113388	0.0112895406782627
-3.05791759490967	-7.35615873336792	-3.23174524307251	0.057014275342226	0.352993577718735	0.0110251782462001
-3.06191635131836	-7.35437536239624	-3.23657989501953	0.0569227635860443	0.353149741888046	0.0108184143900871
-3.06298875808716	-7.35131978988647	-3.23861837387085	0.0567504726350307	0.353063970804214	0.0106544401496649
-3.06859469413757	-7.34732437133789	-3.22870850563049	0.0566151291131973	0.353147327899933	0.0105984229594469
-3.07226848602295	-7.34105396270752	-3.22569608688354	0.0564548894762993	0.353085786104202	0.0103881070390344
-3.07884812355042	-7.34068250656128	-3.22344374656677	0.0563000291585922	0.353043258190155	0.0101391579955816
-3.08017754554749	-7.34222841262817	-3.21597027778625	0.055997971445322	0.353005439043045	0.00989097822457552
-3.08135747909546	-7.33954524993896	-3.21041035652161	0.0558108501136303	0.352897793054581	0.0096289124339819
-3.08121204376221	-7.33395576477051	-3.21563863754272	0.055634044110775	0.352806568145752	0.00952670723199844
-3.08378624916077	-7.33550453186035	-3.20856094360352	0.0553277991712093	0.352616429328918	0.00930765084922314
-3.0887348651886	-7.33464765548706	-3.20133590698242	0.0551537908613682	0.352432727813721	0.00896278396248817
-3.09510397911072	-7.33737134933472	-3.1874213218689	0.054891899228096	0.352040588855743	0.00856724753975868
-3.0921151638031	-7.33741426467896	-3.18648386001587	0.0545564815402031	0.351831585168839	0.00812419876456261
-3.08812952041626	-7.33805418014526	-3.17997646331787	0.054276492446661	0.351641416549683	0.00789596233516932
-3.08934330940247	-7.33437061309814	-3.17972016334534	0.0540880970656872	0.351304322481155	0.00771701568737626
-3.09208345413208	-7.33419799804688	-3.16917514801025	0.0537686161696911	0.350946217775345	0.00757123809307814
-3.0962061882019	-7.32934188842773	-3.16120600700378	0.0533553063869476	0.350707918405533	0.00738721759989858
-3.09795761108398	-7.32675790786743	-3.14802670478821	0.0531000792980194	0.350354224443436	0.00721303699538112
-3.10192966461182	-7.33100700378418	-3.14285469055176	0.0527050122618675	0.350048840045929	0.00708249304443598
-3.10394763946533	-7.32675790786743	-3.13757681846619	0.0524037703871727	0.349753856658936	0.00689998175948858
-3.10795760154724	-7.32115077972412	-3.13126540184021	0.0521842464804649	0.349451273679733	0.00674346787855029
-3.11416029930115	-7.31399011611938	-3.12995481491089	0.0518157221376896	0.3491550385952	0.00658715283498168
-3.11909103393555	-7.31003284454346	-3.12200307846069	0.0514564737677574	0.34884187579155	0.00641591940075159
-3.12604284286499	-7.30754137039185	-3.11893010139465	0.05104985460639	0.348584145307541	0.00619523413479328
-3.13622736930847	-7.30125665664673	-3.10759615898132	0.0507660508155823	0.348337113857269	0.00600788742303848
-3.1431097984314	-7.29351997375488	-3.10835242271423	0.0503643229603767	0.348081111907959	0.00588175188750029
-3.15165877342224	-7.29029321670532	-3.10224652290344	0.0500023514032364	0.347830444574356	0.00571257062256336
-3.15581631660461	-7.28580856323242	-3.09914302825928	0.0496025793254375	0.347605228424072	0.00557653186842799
-3.16362977027893	-7.28196048736572	-3.09429502487183	0.0492187477648258	0.347434729337692	0.00541687849909067
-3.16831612586975	-7.27391052246094	-3.09546303749084	0.0489106364548206	0.34731712937355	0.00520640751346946
-3.16773748397827	-7.27547550201416	-3.08978033065796	0.0484775304794312	0.347052693367004	0.004857262596488
-3.16686820983887	-7.27592086791992	-3.08911108970642	0.0481177791953087	0.346760541200638	0.00450777402147651
-3.17122316360474	-7.27158260345459	-3.08554530143738	0.0477956123650074	0.346574395895004	0.00427003111690283
-3.16858410835266	-7.27294015884399	-3.0843403339386	0.0474450811743736	0.34638637304306	0.00400481931865215
-3.17026019096375	-7.26881265640259	-3.08137941360474	0.0471705906093121	0.346253961324692	0.00401831232011318
-3.17645883560181	-7.26713085174561	-3.08298563957214	0.0469606555998325	0.346238881349564	0.00408675195649266
-3.17904329299927	-7.26653385162354	-3.06937980651855	0.046685978770256	0.346229612827301	0.00432142755016685
-3.18146514892578	-7.26265573501587	-3.07472491264343	0.0465213097631931	0.346200615167618	0.00458528660237789
-3.181800365448	-7.25872087478638	-3.07045984268188	0.0463185980916023	0.346364229917526	0.00497490586712956
-3.18464493751526	-7.25615215301514	-3.07364058494568	0.0462113805115223	0.34644877910614	0.0054282951168716
-3.19011902809143	-7.25027656555176	-3.07651162147522	0.046129185706377	0.346660941839218	0.00597428670153022
-3.18640351295471	-7.24191951751709	-3.0773069858551	0.046040952205658	0.34680712223053	0.00644027721136808
-3.18692803382874	-7.23300313949585	-3.08132243156433	0.0460090599954128	0.347012549638748	0.00688877608627081
-3.18815970420837	-7.22807168960571	-3.08792638778687	0.0460068210959435	0.347266882658005	0.00726955477148294
-3.1909613609314	-7.22453594207764	-3.08920836448669	0.0459815077483654	0.347562164068222	0.00757066765800118
-3.19674634933472	-7.21730184555054	-3.09501814842224	0.045989278703928	0.347957700490952	0.00787147413939238
-3.19845509529114	-7.21074151992798	-3.09799695014954	0.0460280627012253	0.348289489746094	0.00810674112290144
-3.20166540145874	-7.20586919784546	-3.09711337089539	0.0459788143634796	0.348567843437195	0.00825817976146936
-3.20549607276917	-7.20163822174072	-3.10612654685974	0.0460190437734127	0.349085569381714	0.008377680554986
-3.20993232727051	-7.19513654708862	-3.11078262329102	0.04601189494133	0.349529057741165	0.00856085028499365
-3.21146368980408	-7.19112157821655	-3.10972762107849	0.0459894947707653	0.349944412708282	0.00868327263742685
-3.2167112827301	-7.18559312820435	-3.12030863761902	0.045997466892004	0.350447356700897	0.00872782524675131
-3.21860861778259	-7.1829252243042	-3.12444543838501	0.0458637252449989	0.350955098867416	0.00886367727071047
-3.21798944473267	-7.17691612243652	-3.12438273429871	0.0457557700574398	0.351388096809387	0.00886732619255781
-3.22135829925537	-7.17061614990234	-3.12903189659119	0.0456604026257992	0.351941615343094	0.00898954924196005
-3.22309947013855	-7.16647672653198	-3.14772033691406	0.0454976968467236	0.352519273757935	0.00911549106240273
-3.22658061981201	-7.16203784942627	-3.1393620967865	0.0452802069485188	0.352967023849487	0.00927783269435167
-3.22357654571533	-7.15846872329712	-3.14484000205994	0.045015275478363	0.353517919778824	0.00950801838189363
-3.22274613380432	-7.15858888626099	-3.15162205696106	0.0447051972150803	0.354163348674774	0.00960011035203934
-3.22108507156372	-7.15044975280762	-3.15129613876343	0.0444622971117496	0.354690551757813	0.00974978413432837
-3.21762728691101	-7.14931011199951	-3.15693068504334	0.043987862765789	0.355245530605316	0.00985355768352747
-3.21668362617493	-7.14394044876099	-3.15558433532715	0.0435191243886948	0.355793416500092	0.0099287573248148
-3.21494436264038	-7.13913440704346	-3.17111682891846	0.0431289821863174	0.356470227241516	0.0100598856806755
-3.21493101119995	-7.13762331008911	-3.16918253898621	0.0426070727407932	0.356919139623642	0.0101760700345039
-3.20936751365662	-7.13478517532349	-3.16937494277954	0.0421535260975361	0.35752272605896	0.0104081705212593
-3.2093300819397	-7.12966442108154	-3.17343139648438	0.0416171029210091	0.358096271753311	0.0105477785691619
-3.2075309753418	-7.12539863586426	-3.17353653907776	0.0410801656544209	0.358727544546127	0.0105961617082357
-3.20293974876404	-7.12164974212646	-3.17705702781677	0.0404989272356033	0.359294325113297	0.0104820178821683
-3.20151901245117	-7.11957979202271	-3.17547750473022	0.0398677140474319	0.359842926263809	0.0104203792288899
-3.20334792137146	-7.11920595169067	-3.18039011955261	0.0390942022204399	0.360416650772095	0.0103094959631562
-3.20000791549683	-7.11893081665039	-3.17966079711914	0.038375698029995	0.360964119434357	0.0101894093677402
-3.20438456535339	-7.11735105514526	-3.17742586135864	0.0376709885895252	0.361462563276291	0.0100258067250252
-3.20288896560669	-7.11907958984375	-3.17622375488281	0.0368441194295883	0.362025201320648	0.00981553457677364
-3.20214056968689	-7.11796379089355	-3.17898416519165	0.0361085571348667	0.362557828426361	0.00944489426910877
-3.20450496673584	-7.11741781234741	-3.18027806282043	0.0353797078132629	0.363129466772079	0.00900586880743504
-3.20456957817078	-7.11649036407471	-3.17744088172913	0.0344877615571022	0.363604784011841	0.0085536353290081
-3.20802235603333	-7.11640644073486	-3.17798209190369	0.0337450690567493	0.36404225230217	0.00802273489534855
-3.20893144607544	-7.11890459060669	-3.17365050315857	0.0328377597033978	0.364470988512039	0.00750518776476383
-3.21126365661621	-7.12009477615356	-3.17234802246094	0.0321580022573471	0.364852905273438	0.00695683946833014
-3.21578407287598	-7.12169647216797	-3.16997194290161	0.0314827039837837	0.365260601043701	0.00638023903593421
-3.21783232688904	-7.12173414230347	-3.17367577552795	0.0307140909135342	0.365622490644455	0.00572324311360717
-3.22509527206421	-7.12342405319214	-3.16278028488159	0.0301008000969887	0.365967154502869	0.00513618579134345
-3.23000550270081	-7.12504959106445	-3.16140031814575	0.0294530000537634	0.366300106048584	0.00447312649339437
-3.23524236679077	-7.12328910827637	-3.16065883636475	0.0288143306970596	0.366582661867142	0.00369943073019385
-3.23775362968445	-7.12538290023804	-3.15727162361145	0.0282212514430285	0.36681792140007	0.00300217838957906
-3.24543952941895	-7.12565898895264	-3.16227078437805	0.0276800766587257	0.367055416107178	0.00227428390644491
-3.25315976142883	-7.12521982192993	-3.15697121620178	0.0271665789186955	0.367386549711227	0.00158520182594657
-3.26042246818542	-7.12350130081177	-3.15287661552429	0.0266656316816807	0.367471814155579	0.00102641410194337
-3.26513671875	-7.12264680862427	-3.15440607070923	0.0262192934751511	0.367631524801254	0.000460960814962164
-3.27420616149902	-7.1200590133667	-3.15041780471802	0.0257360767573118	0.367794185876846	-1.98925281438278E-05
-3.27918267250061	-7.11618709564209	-3.15300154685974	0.025262052193284	0.367944240570068	-0.0003795733791776
-3.28434443473816	-7.11508893966675	-3.14373826980591	0.0248645897954702	0.368111282587051	-0.000667963235173374
-3.2931227684021	-7.11200189590454	-3.14194774627686	0.0243803672492504	0.368225544691086	-0.000836159684695303
-3.29392313957214	-7.10721015930176	-3.14215016365051	0.024003654718399	0.368299007415771	-0.00086580531205982
-3.29949188232422	-7.10226249694824	-3.13760876655579	0.023583747446537	0.368380784988403	-0.00094880152028054
-3.30125665664673	-7.09901571273804	-3.13457870483398	0.0231907460838556	0.368460655212402	-0.000834847567602992
-3.30235004425049	-7.09366607666016	-3.13369274139404	0.0227989908307791	0.368529468774796	-0.000854899408295751
-3.30298280715942	-7.0860161781311	-3.13303589820862	0.0224204119294882	0.368526577949524	-0.000831851153634489
-3.30524563789368	-7.08136653900146	-3.13450813293457	0.0219870489090681	0.368537396192551	-0.000728393089957535
-3.30905175209045	-7.07570934295654	-3.12927842140198	0.0216276757419109	0.36853238940239	-0.000519917812198401
-3.30756855010986	-7.0667839050293	-3.12294220924377	0.021217105910182	0.36854550242424	-0.00021423411089927
-3.30867600440979	-7.06093788146973	-3.1206738948822	0.0208772085607052	0.368439137935638	8.18524858914316E-05
-3.31061792373657	-7.05130243301392	-3.11403632164001	0.0205095503479242	0.368405997753143	0.00046466346248053
-3.30832839012146	-7.04587984085083	-3.11566424369812	0.0201479755342007	0.3683702647686	0.000901955354493111
-3.30806422233582	-7.03839921951294	-3.1095654964447	0.0198175478726625	0.368273049592972	0.00139563868287951
-3.30432987213135	-7.03315305709839	-3.10760903358459	0.0194425713270903	0.368148773908615	0.00180796859785914
-3.30185174942017	-7.02845430374146	-3.10186433792114	0.0190527029335499	0.368120133876801	0.00229495042003691
-3.29668068885803	-7.02235126495361	-3.10079717636108	0.0187372285872698	0.367959141731262	0.00275478069670498
-3.29678249359131	-7.01275587081909	-3.0923638343811	0.018449105322361	0.367877542972565	0.00328660430386662
-3.28567481040955	-7.00334692001343	-3.09301018714905	0.0181645061820745	0.36764845252037	0.00371725531294942
-3.28383827209473	-6.99874973297119	-3.08929324150085	0.0177805498242378	0.367549121379852	0.00412913970649242
-3.28061294555664	-6.99644756317139	-3.0901825428009	0.017474178224802	0.367501318454742	0.00447966856881976
-3.28161382675171	-6.98947429656982	-3.07994866371155	0.0171945802867413	0.367177277803421	0.00490507623180747
-3.27616786956787	-6.98657178878784	-3.07301640510559	0.0168885700404644	0.366940468549728	0.00523974373936653
-3.27379941940308	-6.97967147827148	-3.07449960708618	0.0166292171925306	0.366703927516937	0.00540248770266771
-3.27487516403198	-6.97403621673584	-3.07437801361084	0.016576811671257	0.366513341665268	0.00589994248002768
-3.26891613006592	-6.97074747085571	-3.06556558609009	0.016503818333149	0.366001307964325	0.0067509151995182
-3.26638913154602	-6.9564380645752	-3.05373239517212	0.0166815835982561	0.365371227264404	0.00792897399514914
-3.27927708625793	-6.95039367675781	-3.05055069923401	0.0168302301317453	0.364989310503006	0.0088606383651495
-3.27810430526733	-6.94474124908447	-3.05651211738586	0.0167718958109617	0.364774286746979	0.00947910360991955
-3.26530766487122	-6.93726348876953	-3.0466365814209	0.0168779082596302	0.364099323749542	0.0102643864229321
-3.26573014259338	-6.93577909469604	-3.041743516922	0.0169107913970947	0.363496482372284	0.0105394469574094
-3.26736426353455	-6.94082498550415	-3.04305672645569	0.0168301239609718	0.363341063261032	0.0100539848208427
-3.26804184913635	-6.94793939590454	-3.04697132110596	0.0166737083345652	0.363198935985565	0.00912642665207386
-3.26904582977295	-6.95475053787231	-3.0451226234436	0.0164729207754135	0.363064140081406	0.00815675873309374
-3.27261328697205	-6.96495294570923	-3.03903222084045	0.0163473431020975	0.362888067960739	0.00731138233095407
-3.27150011062622	-6.9753565788269	-3.04510951042175	0.0162641722708941	0.362826853990555	0.00654814811423421
-3.26556730270386	-6.98354578018188	-3.05149149894714	0.0162359327077866	0.362881779670715	0.00581858865916729
-3.27139544487	-6.99109268188477	-3.04839754104614	0.0162625424563885	0.363006174564362	0.00521457754075527
-3.26695775985718	-6.99893140792847	-3.05300450325012	0.0162396915256977	0.363120436668396	0.0045179114677012
-3.26611948013306	-7.00599145889282	-3.05818367004395	0.0162589531391859	0.363328099250793	0.00386282708495855
-3.267991065979	-7.01206874847412	-3.06617259979248	0.0163201149553061	0.363689094781876	0.00317707238718867
-3.27027678489685	-7.01727199554443	-3.07240295410156	0.0163562688976526	0.364004909992218	0.00252433936111629
-3.27431845664978	-7.02332019805908	-3.07979893684387	0.0165551658719778	0.364463657140732	0.00185605115257204
-3.27897930145264	-7.02769613265991	-3.08507609367371	0.0167235285043716	0.364938646554947	0.00116402609273791
-3.28392577171326	-7.02985954284668	-3.10064554214478	0.0168858524411917	0.365436911582947	0.00047399420873262
-3.28911089897156	-7.03515243530273	-3.11123466491699	0.0170527473092079	0.366034328937531	-5.6742355809547E-05
-3.29536628723145	-7.03839111328125	-3.12193155288696	0.0173255149275064	0.366682291030884	-0.00058948848163709
-3.29978585243225	-7.04235792160034	-3.13395881652832	0.0175853855907917	0.367310136556625	-0.000985015532933176
-3.30707430839539	-7.04777765274048	-3.14493489265442	0.0179411955177784	0.368069738149643	-0.00140121299773455
-3.31263875961304	-7.05275249481201	-3.15789794921875	0.018192058429122	0.368873983621597	-0.00174871319904923
-3.31455373764038	-7.054518699646	-3.16727828979492	0.0185984801501036	0.369715481996536	-0.00212373561225832
-3.32005167007446	-7.05694198608398	-3.18554663658142	0.0190352965146303	0.370400756597519	-0.00242571579292417
-3.32203006744385	-7.05618143081665	-3.19707441329956	0.0194801166653633	0.371267110109329	-0.00274984235875309
-3.32638955116272	-7.06186866760254	-3.20834946632385	0.0198642257601023	0.372070759534836	-0.00302230147644877
-3.32942199707031	-7.06286144256592	-3.22168588638306	0.0203835964202881	0.372875273227692	-0.0032275253906846
-3.33317089080811	-7.06085777282715	-3.22511267662048	0.0208378694951534	0.37362539768219	-0.00338389468379319
-3.33492732048035	-7.06234645843506	-3.24038290977478	0.0213116947561502	0.374492198228836	-0.00345950992777944
-3.3391284942627	-7.0633397102356	-3.25540781021118	0.0218634605407715	0.375295549631119	-0.00346783851273358
-3.34455752372742	-7.06423282623291	-3.26036524772644	0.0222207047045231	0.376159757375717	-0.00345076038502157
-3.34481310844421	-7.06714630126953	-3.26958346366882	0.0228008534759283	0.376872777938843	-0.00338594662025571
-3.34918141365051	-7.06476879119873	-3.28466868400574	0.0232371799647808	0.37771663069725	-0.00331132346764207
-3.34971952438354	-7.06759023666382	-3.29056310653687	0.0237026028335094	0.378371834754944	-0.00322685623541474
-3.34830951690674	-7.0667781829834	-3.3064866065979	0.0241741724312305	0.379060357809067	-0.00322006875649095
-3.3490195274353	-7.06596040725708	-3.31579208374023	0.0246238112449646	0.37965914607048	-0.00307955918833613
-3.34632706642151	-7.06665754318237	-3.3170702457428	0.0250999517738819	0.38022968173027	-0.00298260315321386
-3.34604668617249	-7.06634998321533	-3.33200430870056	0.025547182187438	0.380704194307327	-0.00287416018545628
-3.34890794754028	-7.06695795059204	-3.33892154693604	0.0260267425328493	0.381286591291428	-0.00272703589871526
-3.34981489181519	-7.06760549545288	-3.34123492240906	0.0263538677245378	0.381595104932785	-0.00270453630946577
-3.35270142555237	-7.06651926040649	-3.34530282020569	0.0267907958477736	0.382081270217896	-0.00266548874787986
-3.35403633117676	-7.06646966934204	-3.35057902336121	0.0271492786705494	0.382446199655533	-0.00260036275722086
-3.35694980621338	-7.06742429733276	-3.35735893249512	0.0274295154958963	0.382782459259033	-0.00261986581608653
-3.35968446731567	-7.06614828109741	-3.35902762413025	0.0278170928359032	0.383090376853943	-0.0025480673648417
-3.35929322242737	-7.06177377700806	-3.35667300224304	0.0281203556805849	0.383280068635941	-0.00247029447928071
-3.35987305641174	-7.05765151977539	-3.36180925369263	0.0282799210399389	0.38346466422081	-0.00233952957205474
-3.3599169254303	-7.05375576019287	-3.36424875259399	0.0285423006862402	0.383577555418015	-0.00218825601041317
-3.36335039138794	-7.04690885543823	-3.36260914802551	0.0286654308438301	0.38355877995491	-0.00193065486382693
-3.36589956283569	-7.0466046333313	-3.36444616317749	0.0287891272455454	0.383573621511459	-0.00163066771347076
-3.36526608467102	-7.03853130340576	-3.35744690895081	0.0288664437830448	0.383430957794189	-0.00131471024360508
-3.36367893218994	-7.03477048873901	-3.35095477104187	0.0288992393761873	0.383216470479965	-0.000961787241976708
-3.36359858512878	-7.03029441833496	-3.3518123626709	0.0288459658622742	0.382958471775055	-0.000558213505428284
-3.36326599121094	-7.02374362945557	-3.34056782722473	0.0288101360201836	0.38263526558876	-0.000172888219822198
-3.35731339454651	-7.01667022705078	-3.33228826522827	0.0286964848637581	0.382206439971924	0.000267046561930329
-3.3478946685791	-7.01276922225952	-3.33127188682556	0.0284663494676352	0.3817318379879	0.00063496787333861
-3.34640145301819	-7.0081844329834	-3.31879615783691	0.0283542424440384	0.38121035695076	0.00111012428533286
-3.33710861206055	-7.00579643249512	-3.30428051948547	0.0280550010502338	0.380653411149979	0.00143810838926584
-3.33892130851746	-7.00112247467041	-3.28718304634094	0.0277721025049686	0.379830330610275	0.00173572963103652
-3.32686161994934	-6.99473857879639	-3.27239871025085	0.0274442154914141	0.3789122402668	0.00205492391251028
-3.31409597396851	-6.99195384979248	-3.2609531879425	0.0270056445151567	0.378229677677155	0.00228899554349482
-3.30898690223694	-6.98939514160156	-3.24835777282715	0.0266255158931017	0.377547383308411	0.00270988279953599
-3.29867339134216	-6.98611450195313	-3.24014282226563	0.0261827073991299	0.376717060804367	0.00292622158303857
-3.29480147361755	-6.97344732284546	-3.21938610076904	0.0257182028144598	0.375939071178436	0.00328643107786775
-3.28725862503052	-6.96527862548828	-3.20186018943787	0.0250309109687805	0.37495619058609	0.00365362106822431
-3.27946209907532	-6.9597544670105	-3.18512964248657	0.0243591945618391	0.374037593603134	0.00403512408956885
-3.27687120437622	-6.95777893066406	-3.17108249664307	0.0237018465995789	0.373147368431091	0.00456658005714417
-3.27759695053101	-6.94572114944458	-3.15765762329102	0.0230723209679127	0.372250139713287	0.00489553157240152
-3.27584934234619	-6.93888998031616	-3.1452100276947	0.0223614070564508	0.371320992708206	0.00520177884027362
-3.27607417106628	-6.93021965026855	-3.13206577301025	0.0216079372912645	0.370465964078903	0.00534365558996797
-3.27756071090698	-6.92204570770264	-3.11845254898071	0.0209072697907686	0.369641840457916	0.00552988331764936
-3.27882266044617	-6.91630411148071	-3.10120749473572	0.0201503317803144	0.368778109550476	0.0056485254317522
-3.27989411354065	-6.90823793411255	-3.09107375144959	0.0193544421344996	0.367867410182953	0.00574113195762038
-3.27946615219116	-6.90138292312622	-3.07692718505859	0.0185751263052225	0.36698505282402	0.00579771725460887
-3.28230786323547	-6.89759492874146	-3.06058025360107	0.0177029855549335	0.366186141967773	0.00574843119829893
-3.28489995002747	-6.89600515365601	-3.05061054229736	0.0169890355318785	0.365408569574356	0.00563853187486529
-3.29096221923828	-6.88767194747925	-3.04216504096985	0.0163169298321009	0.364639192819595	0.0055910493247211
-3.29065608978271	-6.88275384902954	-3.02998018264771	0.0155174303799868	0.363990008831024	0.00537266908213496
-3.29750418663025	-6.88041400909424	-3.02054023742676	0.0147109003737569	0.363332778215408	0.00523518864065409
-3.2995388507843	-6.87396478652954	-3.01662373542786	0.0141167510300875	0.362768232822418	0.00520104123279452
-3.29955744743347	-6.86822652816772	-3.00116896629334	0.0133005334064364	0.362148016691208	0.00502325035631657
-3.30341911315918	-6.86224269866943	-2.99474716186523	0.0126536916941404	0.361749440431595	0.00485221296548843
-3.30783104896545	-6.85802793502808	-2.98553276062012	0.0118604796007276	0.361353188753128	0.00472909025847912
-3.31558084487915	-6.85313034057617	-2.98160910606384	0.0111905243247747	0.361029237508774	0.00452869012951851
-3.32046627998352	-6.84721517562866	-2.97807765007019	0.0105007765814662	0.360707879066467	0.0043887672945857
-3.32662606239319	-6.8433952331543	-2.97383785247803	0.0098840082064271	0.360480129718781	0.00412486307322979
-3.33518862724304	-6.83725214004517	-2.96389150619507	0.00918262172490358	0.360387295484543	0.00390237080864608
-3.34328675270081	-6.83562660217285	-2.96317625045776	0.00855639856308699	0.360360532999039	0.00364028196781874
-3.35080742835999	-6.8329963684082	-2.96681880950928	0.00795694440603256	0.360300064086914	0.00335873663425446
-3.35865950584412	-6.83253860473633	-2.95956158638	0.00737521890550852	0.360312789678574	0.00303466781042516
-3.36850333213806	-6.83068323135376	-2.95999693870544	0.00681968405842781	0.36044117808342	0.00271745841018856
-3.37624073028564	-6.82863140106201	-2.96357846260071	0.00627286080271006	0.360568076372147	0.0023099894169718
-3.38435649871826	-6.82431840896606	-2.95883822441101	0.00592416198924184	0.360703587532043	0.00187977787572891
-3.38711190223694	-6.82138061523438	-2.96214485168457	0.00545537704601884	0.36091274023056	0.00145947886630893
-3.39642524719238	-6.82309484481812	-2.96217274665833	0.00505539495497942	0.361125409603119	0.0010056160390377
-3.40049600601196	-6.82264947891235	-2.97568368911743	0.00462420424446464	0.361392796039581	0.000436879199696705
-3.40660524368286	-6.82377052307129	-2.97005414962769	0.0042432677000761	0.361679434776306	-6.69618966639973E-05
-3.41542863845825	-6.8252477645874	-2.97342228889465	0.0039312937296927	0.36204794049263	-0.000578904175199568
-3.41630172729492	-6.82592439651489	-2.97435998916626	0.00355828111059964	0.362454921007156	-0.00114969897549599
-3.42464280128479	-6.83089637756348	-2.98006463050842	0.00330032617785037	0.362815648317337	-0.00165451248176396
-3.42953205108643	-6.83442831039429	-2.9886314868927	0.0030081553850323	0.363259702920914	-0.00220022560097277
-3.43547391891479	-6.83795309066772	-2.98454308509827	0.00282653351314366	0.363579988479614	-0.00281067891046405
-3.44782686233521	-6.83788585662842	-2.99253582954407	0.00273793796077371	0.363863617181778	-0.00344920204952359
-3.45618772506714	-6.84199523925781	-2.9980571269989	0.00262297037988901	0.364258050918579	-0.00421551242470741
-3.4666736125946	-6.84947872161865	-3.00063824653625	0.00249303388409317	0.364750564098358	-0.00494878087192774
-3.47238636016846	-6.85203552246094	-3.01203656196594	0.00238347239792347	0.36513090133667	-0.00556614436209202
-3.48241376876831	-6.85969209671021	-3.01649522781372	0.00222818716429174	0.365621864795685	-0.00627548154443502
-3.49321603775024	-6.86627292633057	-3.0182421207428	0.00214528129436076	0.366084754467011	-0.00715224724262953
-3.49786138534546	-6.87094306945801	-3.02160930633545	0.00204371404834092	0.366527855396271	-0.00787074118852615
-3.50638389587402	-6.87233734130859	-3.02885341644287	0.00193286361172795	0.366916388273239	-0.00843524560332298
-3.50668382644653	-6.87661266326904	-3.03876495361328	0.00200968235731125	0.367137789726257	-0.00921551138162613
-3.5134220123291	-6.88568067550659	-3.0439555644989	0.00198202230967581	0.367564290761948	-0.0100553026422858
-3.51693058013916	-6.89419651031494	-3.04625391960144	0.0020445603877306	0.367837220430374	-0.0110195940360427
-3.52656173706055	-6.89828443527222	-3.05264830589294	0.00214047636836767	0.368216991424561	-0.0118361245840788
-3.5292055606842	-6.90056133270264	-3.05875515937805	0.00219866074621677	0.368541091680527	-0.0125101869925857
-3.53506422042847	-6.90767049789429	-3.06026482582092	0.00227481639012694	0.368830442428589	-0.0131847467273474
-3.53797674179077	-6.91127061843872	-3.06597065925598	0.00237847212702036	0.36905911564827	-0.0138561325147748
-3.53867053985596	-6.9166407585144	-3.06410765647888	0.00258440594188869	0.369224548339844	-0.0145549615845084
-3.54572176933289	-6.92177772521973	-3.07422828674316	0.00278665334917605	0.369350522756577	-0.0151476114988327
-3.54690313339233	-6.92515707015991	-3.07468390464783	0.00299898930825293	0.369533002376556	-0.0156237930059433
-3.5431125164032	-6.92519569396973	-3.07827258110046	0.00328736659139395	0.369500488042831	-0.0160249006003141
-3.55007028579712	-6.93659830093384	-3.08159565925598	0.00351931690238416	0.369537591934204	-0.0167102124541998
-3.55244541168213	-6.94166946411133	-3.08130049705505	0.00381362019106746	0.369630366563797	-0.0174090825021267
-3.55087018013	-6.94839286804199	-3.08541321754456	0.00399478292092681	0.369578808546066	-0.0180752091109753
-3.55294895172119	-6.9506311416626	-3.08945965766907	0.00434101559221745	0.369479686021805	-0.0185451470315456
-3.55140042304993	-6.95466136932373	-3.09035062789917	0.00458998465910554	0.369481414556503	-0.0189538951963186
-3.55167579650879	-6.9593653678894	-3.09253025054932	0.00488370377570391	0.369268447160721	-0.019333690404892
-3.55002975463867	-6.96176052093506	-3.08748292922974	0.00531867844983935	0.369087189435959	-0.0194360986351967
-3.54787397384644	-6.96411514282227	-3.08353352546692	0.00568197667598724	0.368812918663025	-0.0194195583462715
-3.53671503067017	-6.96335315704346	-3.0890486240387	0.00606737891212106	0.368505507707596	-0.019449632614851
-3.53314995765686	-6.96856832504272	-3.0855712890625	0.0065095154568553	0.3681600689888	-0.0194291695952415
-3.52350163459778	-6.97061824798584	-3.08905529975891	0.0069116149097681	0.367777913808823	-0.0194098651409149
-3.52146553993225	-6.97160959243774	-3.08736395835876	0.00747287319973111	0.367389351129532	-0.019316652789712
-3.51295042037964	-6.9724645614624	-3.08771634101868	0.00793860200792551	0.366924315690994	-0.0191291235387325
-3.51101613044739	-6.97469425201416	-3.08425974845886	0.00845788978040218	0.366505324840546	-0.0188660621643066
-3.50402069091797	-6.97810840606689	-3.08800601959229	0.00899152550846338	0.36597403883934	-0.0184807870537043
-3.4949848651886	-6.97738313674927	-3.08784031867981	0.0097097372636199	0.365346193313599	-0.0179961770772934
-3.4913158416748	-6.97615337371826	-3.08379101753235	0.0104539943858981	0.364763736724854	-0.0175261572003365
-3.48726582527161	-6.97597932815552	-3.07879972457886	0.0111897960305214	0.364161044359207	-0.0170013140887022
-3.48438453674316	-6.97467756271362	-3.07565808296204	0.0118872066959739	0.363378167152405	-0.0165836103260517
-3.47704339027405	-6.97926425933838	-3.07398986816406	0.012627805583179	0.362701088190079	-0.0163362305611372
-3.47365498542786	-6.97855186462402	-3.06458592414856	0.0134573616087437	0.361930578947067	-0.0161278154700994
-3.46708655357361	-6.98607397079468	-3.06522870063782	0.0142677174881101	0.361142516136169	-0.0160032324492931
-3.46479368209839	-6.98884534835815	-3.06222581863403	0.0150841930881143	0.360288023948669	-0.0160097125917673
-3.46069574356079	-6.99449634552002	-3.06021213531494	0.0160053875297308	0.359474927186966	-0.016075823456049
-3.45772194862366	-7.00171566009521	-3.05800199508667	0.0168489757925272	0.358513921499252	-0.0162240155041218
-3.4514365196228	-7.00569152832031	-3.05402183532715	0.0177296176552773	0.357590228319168	-0.0163930542767048
-3.44662618637085	-7.01190805435181	-3.05363130569458	0.0185991581529379	0.356608957052231	-0.0165713466703892
-3.44053435325623	-7.0180606842041	-3.04956459999084	0.0194369275122881	0.355760365724564	-0.0167437978088856
-3.43414926528931	-7.02566289901733	-3.04454493522644	0.0202799942344427	0.354824036359787	-0.016840597614646
-3.42317533493042	-7.03198719024658	-3.03947901725769	0.0210390649735928	0.353973925113678	-0.0169027280062437
-3.41921448707581	-7.0337929725647	-3.04457902908325	0.0219448376446962	0.353162586688995	-0.0169693231582642
-3.41508412361145	-7.04326725006104	-3.04756546020508	0.0227077063173056	0.352478563785553	-0.0169387850910425
-3.40823769569397	-7.04555606842041	-3.04109025001526	0.0236238986253738	0.351780951023102	-0.0169730130583048
-3.40289258956909	-7.05197143554688	-3.0412232875824	0.0243230778723955	0.351072639226913	-0.0170411542057991
-3.39800691604614	-7.05631971359253	-3.03876113891602	0.0251733753830194	0.350421786308289	-0.0171368140727282
-3.39489936828613	-7.06090307235718	-3.04304695129395	0.025902584195137	0.349962800741196	-0.0172874014824629
-3.38825345039368	-7.06977987289429	-3.05058264732361	0.026667408645153	0.349523633718491	-0.0174712892621756
-3.38551378250122	-7.07508563995361	-3.04653739929199	0.0274201333522797	0.349060386419296	-0.0176294669508934
-3.3808388710022	-7.08245801925659	-3.05640888214111	0.0281107109040022	0.348718971014023	-0.0178652107715607
-3.38283276557922	-7.08550214767456	-3.055171251297	0.0288234520703554	0.348520666360855	-0.0181326270103455
-3.38476300239563	-7.09286832809448	-3.06293439865112	0.0295490212738514	0.34831029176712	-0.018460588529706
-3.38419413566589	-7.09908533096313	-3.07251811027527	0.0302602760493755	0.34819632768631	-0.0188546422868967
-3.38235235214233	-7.1066427230835	-3.07581257820129	0.0310551263391972	0.348161369562149	-0.0191402398049831
-3.38721799850464	-7.11212730407715	-3.08572363853455	0.0317473970353603	0.348190367221832	-0.0195391867309809
-3.39256644248962	-7.118812084198	-3.09165501594543	0.0324098281562328	0.348378717899323	-0.0200723297894001
-3.39788508415222	-7.12339115142822	-3.09934663772583	0.0330630354583263	0.348485559225082	-0.0206075310707092
-3.40435433387756	-7.13053417205811	-3.11120581626892	0.0337199904024601	0.348762720823288	-0.0211247187107801
-3.40623927116394	-7.13799571990967	-3.12422156333923	0.0343333929777145	0.349005281925201	-0.0216904580593109
-3.41407132148743	-7.14195728302002	-3.12550759315491	0.0349074341356754	0.349325954914093	-0.0221705939620733
-3.4138126373291	-7.15045261383057	-3.13612151145935	0.0354067385196686	0.349760979413986	-0.0226243622601032
-3.41726088523865	-7.16030311584473	-3.14346432685852	0.0358548499643803	0.350129067897797	-0.0231127701699734
-3.42163467407227	-7.16467142105103	-3.15648603439331	0.0364309325814247	0.350549399852753	-0.0235480014234781
-3.42372703552246	-7.1744704246521	-3.1606924533844	0.0367869734764099	0.350989490747452	-0.023983184248209
-3.42050743103027	-7.18238925933838	-3.16777634620667	0.0371293351054192	0.351450145244598	-0.0244217403233051
-3.4187126159668	-7.19311094284058	-3.17771601676941	0.0373740643262863	0.351985365152359	-0.0248840842396021
-3.41435146331787	-7.20314788818359	-3.18778562545776	0.0376830659806728	0.352420777082443	-0.0253497697412968
-3.41154718399048	-7.219482421875	-3.19283938407898	0.037817370146513	0.352949023246765	-0.0258114635944366
-3.40918254852295	-7.22382545471191	-3.19398975372314	0.03801204636693	0.353435277938843	-0.0261879973113537
-3.40681672096252	-7.23471879959106	-3.20316410064697	0.0381543785333633	0.35392764210701	-0.0267810560762882
-3.4009530544281	-7.24282550811768	-3.21387219429016	0.0382892861962318	0.354420363903046	-0.0273298546671867
-3.40010833740234	-7.25237321853638	-3.21505093574524	0.0383877232670784	0.354935109615326	-0.0278903935104609
-3.39866781234741	-7.2605447769165	-3.21820187568665	0.0384510792791843	0.355384528636932	-0.0284759439527988
-3.39923620223999	-7.26998519897461	-3.23024415969849	0.0384717732667923	0.355867683887482	-0.0290624480694532
-3.39863729476929	-7.27866172790527	-3.23078656196594	0.038502648472786	0.356260031461716	-0.0296455956995487
-3.39476823806763	-7.28746938705444	-3.2330162525177	0.0384732708334923	0.356678903102875	-0.0302211064845324
-3.39674401283264	-7.29469299316406	-3.23841738700867	0.0384685695171356	0.356974631547928	-0.0307744592428207
-3.39599776268005	-7.29988431930542	-3.24129414558411	0.0384279005229473	0.357271432876587	-0.0313278175890446
-3.39325928688049	-7.30652046203613	-3.24536061286926	0.0383094847202301	0.357449918985367	-0.0318402126431465
-3.3917510509491	-7.30967330932617	-3.24712777137756	0.0382569953799248	0.357580661773682	-0.032308641821146
-3.38995456695557	-7.31479549407959	-3.2405309677124	0.0382182411849499	0.357667297124863	-0.0327682979404926
-3.3856143951416	-7.32117462158203	-3.249187707901	0.0380781926214695	0.357686340808868	-0.0331586636602879
-3.38226938247681	-7.32452583312988	-3.24135518074036	0.037921629846096	0.357689052820206	-0.0335139930248261
-3.37725853919983	-7.33068227767944	-3.24110531806946	0.0376980341970921	0.357627242803574	-0.0338321328163147
-3.37427139282227	-7.33168697357178	-3.23166060447693	0.0374615117907524	0.357491225004196	-0.0341014564037323
-3.37274885177612	-7.33373117446899	-3.23372507095337	0.0372270680963993	0.357270330190659	-0.0343528427183628
-3.3652708530426	-7.33890914916992	-3.22807645797729	0.0368817336857319	0.35694408416748	-0.034633994102478
-3.36279797554016	-7.34158945083618	-3.22905468940735	0.0366194099187851	0.356669694185257	-0.0348822697997093
-3.35034203529358	-7.34446144104004	-3.21708106994629	0.0363339632749558	0.356272548437119	-0.0351004488766193
-3.3488175868988	-7.35001230239868	-3.20860123634338	0.0360062792897224	0.355862528085709	-0.0352175794541836
-3.33933234214783	-7.35340738296509	-3.20718336105347	0.0357121266424656	0.355319291353226	-0.0353473015129566
-3.33310270309448	-7.35701465606689	-3.20254635810852	0.0353999547660351	0.354742169380188	-0.0355142168700695
-3.32210469245911	-7.3584156036377	-3.19376230239868	0.035003274679184	0.354205787181854	-0.0355962701141834
-3.31350541114807	-7.36409187316895	-3.18180894851685	0.0347369499504566	0.353626638650894	-0.035702183842659
-3.30242800712585	-7.37002563476563	-3.170743227005	0.034343559294939	0.352918893098831	-0.0358779169619083
-3.28968405723572	-7.37515258789063	-3.16186356544495	0.0340944342315197	0.352244704961777	-0.035966519266367
-3.27705407142639	-7.37728881835938	-3.15269064903259	0.0336815752089024	0.351587623357773	-0.0360657274723053
-3.26702928543091	-7.38159084320068	-3.13955545425415	0.0333221629261971	0.350970953702927	-0.0361047610640526
-3.25527358055115	-7.38948535919189	-3.13476848602295	0.0328939519822598	0.350261479616165	-0.036211870610714
-3.24587440490723	-7.38918924331665	-3.12352728843689	0.0325508005917072	0.349586308002472	-0.0363197140395641
-3.23415493965149	-7.39562368392944	-3.11644959449768	0.0322610549628735	0.34899777173996	-0.0363799035549164
-3.22522282600403	-7.40035724639893	-3.11122393608093	0.0318715311586857	0.348469346761703	-0.0364658944308758
-3.21490025520325	-7.40286874771118	-3.10181593894959	0.0317037254571915	0.347910761833191	-0.0365963652729988
-3.20501375198364	-7.4050235748291	-3.1007559299469	0.0314377844333649	0.347409665584564	-0.0366335995495319
-3.19603514671326	-7.41023826599121	-3.09499359130859	0.0311640929430723	0.346924543380737	-0.0367363318800926
-3.18720674514771	-7.41459226608276	-3.09462857246399	0.030928073450923	0.346521139144897	-0.0368536897003651
-3.17850255966187	-7.41885757446289	-3.09107494354248	0.0306716933846474	0.346171587705612	-0.0368384756147861
-3.17042970657349	-7.42311191558838	-3.08311367034912	0.0304845869541168	0.34593254327774	-0.0368655659258366
-3.16449570655823	-7.42622518539429	-3.08019089698792	0.0303053427487612	0.345686197280884	-0.0368184298276901
-3.16000962257385	-7.42717504501343	-3.08190584182739	0.0301680993288755	0.34550866484642	-0.0368531830608845
-3.15576457977295	-7.42810440063477	-3.08241868019104	0.0299822352826595	0.345390409231186	-0.0368273705244064
-3.15084528923035	-7.43296527862549	-3.07868647575378	0.0298217013478279	0.345415502786636	-0.03687883913517
-3.14706134796143	-7.4378924369812	-3.08415460586548	0.0296184420585632	0.345451354980469	-0.0369756035506725
-3.14187979698181	-7.43926239013672	-3.08738350868225	0.0294548142701387	0.345539063215256	-0.0370785407721996
-3.13928747177124	-7.44191217422485	-3.09368681907654	0.0292641278356314	0.345658659934998	-0.0371438302099705
-3.13627004623413	-7.44188642501831	-3.08862209320068	0.0290412288159132	0.345889985561371	-0.0371812134981155
-3.13292646408081	-7.44483709335327	-3.0956859588623	0.0289144236594439	0.346117347478867	-0.0373080484569073
-3.13077688217163	-7.44653224945068	-3.1010217666626	0.028688158839941	0.346451669931412	-0.0373313054442406
-3.12965226173401	-7.44602155685425	-3.10513520240784	0.0285410713404417	0.34685280919075	-0.0373390577733517
-3.12919878959656	-7.44525671005249	-3.10734724998474	0.0283284299075603	0.347216665744781	-0.0374093949794769
-3.12433695793152	-7.44303703308105	-3.11747455596924	0.0281093586236238	0.347664594650269	-0.0374267548322678
-3.12360095977783	-7.44325733184814	-3.11868929862976	0.0278627444058657	0.34820768237114	-0.0374440141022205
-3.11951613426209	-7.44514560699463	-3.12523221969604	0.0276730824261904	0.348755687475204	-0.0373938716948032
-3.12091851234436	-7.44897699356079	-3.13394069671631	0.0273869056254625	0.349308013916016	-0.037346825003624
-3.11760568618774	-7.44525671005249	-3.14063286781311	0.0270941182971001	0.349888682365417	-0.037250179797411
-3.12210822105408	-7.44419050216675	-3.14508461952209	0.0268265716731548	0.350498825311661	-0.0371836349368095
-3.11480045318604	-7.44449329376221	-3.15032362937927	0.0265334583818913	0.351145774126053	-0.0371440723538399
-3.11551642417908	-7.44437122344971	-3.15553212165833	0.0263082385063171	0.351680457592011	-0.0370998829603195
-3.11188912391663	-7.44603157043457	-3.16260290145874	0.0259668044745922	0.352307766675949	-0.0370755232870579
-3.10927438735962	-7.44896078109741	-3.16910314559937	0.0256766900420189	0.352912485599518	-0.0370987765491009
-3.11152672767639	-7.44911432266235	-3.17868185043335	0.0253913141787052	0.353519648313522	-0.0371998623013496
-3.10729265213013	-7.45033359527588	-3.18007779121399	0.0251366216689348	0.354082435369492	-0.0373446010053158
-3.11169457435608	-7.45645475387573	-3.18512797355652	0.0248565468937159	0.354585230350494	-0.0375070534646511
-3.10444450378418	-7.45839834213257	-3.1923086643219	0.02462088316679	0.355051666498184	-0.0377803184092045
[truncated: 24,785 more rows]
