# Supplementary material for: Identification of Haptic Based Guiding Using Hard Reins
Source: PLoS One. 2015 Jul 22;10(7):e0132020. doi: 10.1371/journal.pone.0132020 (PMC4511788; doi:10.1371/journal.pone.0132020)
Supplement: S5 File — (ZIP) [file pone.0132020.s005.zip › Exp2_ForceData1/Subject4/path1/T3.csv]

Force X (N)	Force Y (N)	Force Z (N)	Torque X (N-m)	Torque Y (N-m)	Torque Z (N-m)	Frequency = 10000	Averaging Level = 16	F/T Serial Number = FT11772	Time Started = 05/12/2012 11:27:30
-1.29298710823059	-8.05271530151367	-4.53475189208984	0.00410990742966533	0.503687262535095	-0.0213231239467859
-1.28789222240448	-8.04836368560791	-4.5008692741394	0.0040039112791419	0.503526926040649	-0.0208505298942328
-1.27880203723907	-8.04615306854248	-4.5383734703064	0.00394731992855668	0.503422737121582	-0.0211347155272961
-1.28765332698822	-8.04253673553467	-4.56401300430298	0.00423072138801217	0.503306448459625	-0.0212836004793644
-1.29835951328278	-8.04028511047363	-4.54644775390625	0.00451156869530678	0.502887964248657	-0.0205891393125057
-1.30378413200378	-8.03668403625488	-4.49723386764526	0.00453219236806035	0.502789676189423	-0.0198802687227726
-1.29581463336945	-8.03320980072021	-4.49841737747192	0.00439215404912829	0.502728044986725	-0.019923334941268
-1.30223476886749	-8.03189563751221	-4.54219055175781	0.00445251166820526	0.502793312072754	-0.0202157832682133
-1.31362891197205	-8.02427387237549	-4.55670928955078	0.00481544574722648	0.502434372901917	-0.0199099183082581
-1.31901872158051	-8.02253150939941	-4.50270843505859	0.00487964181229472	0.50229150056839	-0.0189564414322376
-1.3127988576889	-8.01237678527832	-4.4846453666687	0.00477786781266332	0.502277851104736	-0.0187423024326563
-1.31113934516907	-8.01137733459473	-4.52614259719849	0.00477416254580021	0.502400577068329	-0.0190629847347736
-1.32164657115936	-8.00567531585693	-4.55354404449463	0.00504448404535651	0.502266466617584	-0.0189059339463711
-1.33408153057098	-8.00537300109863	-4.50082397460938	0.00510325841605663	0.502141416072845	-0.0180585458874702
-1.32876336574554	-7.9997353553772	-4.47518730163574	0.00511909928172827	0.502119541168213	-0.0175945851951838
-1.32669293880463	-7.99952697753906	-4.51035261154175	0.00495039625093341	0.502216815948486	-0.0177609100937843
-1.33468878269196	-7.99532413482666	-4.54564619064331	0.00534946471452713	0.502041101455688	-0.0179965309798718
-1.3480042219162	-7.99733638763428	-4.52564001083374	0.00554820708930492	0.501899600028992	-0.0177558306604624
-1.35099470615387	-7.9895715713501	-4.48028612136841	0.00561856618151069	0.501900553703308	-0.0172958560287952
-1.33874690532684	-7.99015951156616	-4.49962759017944	0.00534922163933516	0.501997709274292	-0.0174320787191391
-1.34325003623962	-7.9843430519104	-4.55210494995117	0.00571752339601517	0.502008140087128	-0.0177109967917204
-1.3571445941925	-7.98170280456543	-4.53720808029175	0.00604305975139141	0.501948058605194	-0.0173171777278185
-1.35802567005157	-7.97802686691284	-4.49523735046387	0.00620702281594276	0.501886904239655	-0.0167831443250179
-1.35771107673645	-7.98279047012329	-4.48649406433105	0.00591872679069638	0.501903295516968	-0.0167279671877623
-1.35700178146362	-7.97944784164429	-4.5314507484436	0.00607304740697145	0.502030372619629	-0.0172910261899233
-1.36941039562225	-7.98132038116455	-4.54463911056519	0.00635383604094386	0.501930892467499	-0.0171872489154339
-1.37372183799744	-7.97490501403809	-4.50391721725464	0.00648315856233239	0.501802146434784	-0.0166369695216417
-1.36613190174103	-7.97692966461182	-4.48594188690186	0.00633441796526313	0.501861095428467	-0.0165194850414991
-1.36177217960358	-7.97280073165894	-4.5350775718689	0.00647602370008826	0.501965284347534	-0.0171272363513708
-1.37297356128693	-7.97229385375977	-4.54587745666504	0.00675457296893001	0.501944959163666	-0.0172994397580624
-1.3883683681488	-7.9715633392334	-4.519859790802	0.00701235001906753	0.501932263374329	-0.0168382581323385
-1.38264286518097	-7.97129106521606	-4.48736095428467	0.00693081365898252	0.501890420913696	-0.0164967086166143
-1.37645721435547	-7.97426319122314	-4.50438833236694	0.00675945775583386	0.502115428447723	-0.016720924526453
-1.37958967685699	-7.9695930480957	-4.54885292053223	0.00711141619831324	0.502062559127808	-0.0170928463339806
-1.39445567131042	-7.96816253662109	-4.54837369918823	0.0074852928519249	0.502030491828918	-0.0167645532637835
-1.39859986305237	-7.96988725662231	-4.4978289604187	0.00760658970102668	0.501921355724335	-0.0161812379956245
-1.38959145545959	-7.96598863601685	-4.50031661987305	0.00747229577973485	0.502124607563019	-0.0162575785070658
-1.38730192184448	-7.9613037109375	-4.55301189422607	0.00780862057581544	0.502183318138123	-0.0166763383895159
-1.40401065349579	-7.95874404907227	-4.55747938156128	0.00826304219663143	0.502146601676941	-0.0163163002580404
-1.40734922885895	-7.95739459991455	-4.50630521774292	0.00852997694164515	0.502010762691498	-0.0155889168381691
-1.40232312679291	-7.96113967895508	-4.51881980895996	0.00838482845574617	0.502304077148438	-0.0158116333186626
-1.40735125541687	-7.95571994781494	-4.5726146697998	0.00873949285596609	0.502223432064056	-0.016123840585351
-1.42345762252808	-7.95584058761597	-4.5532488822937	0.00932317320257425	0.502134025096893	-0.0156295504420996
-1.41951966285706	-7.95395565032959	-4.50765943527222	0.00943996757268906	0.50201404094696	-0.0149387205019593
-1.41651570796967	-7.95095920562744	-4.53101301193237	0.00948684941977263	0.502187967300415	-0.0150505760684609
-1.41742050647736	-7.94561958312988	-4.58195209503174	0.0100052049383521	0.502110838890076	-0.0151448082178831
-1.43181109428406	-7.94108581542969	-4.55016326904297	0.0105542577803135	0.501974701881409	-0.0144058084115386
-1.42926275730133	-7.94326019287109	-4.51187992095947	0.0106312064453959	0.501781821250916	-0.0138249369338155
-1.42814862728119	-7.94300222396851	-4.53803157806396	0.0107277650386095	0.501962721347809	-0.0139810349792242
-1.43216598033905	-7.93757247924805	-4.57913160324097	0.0112098073586822	0.501786053180695	-0.0139507642015815
-1.44708025455475	-7.93068885803223	-4.54402685165405	0.0117364060133696	0.501461505889893	-0.0132560217753053
-1.44058275222778	-7.9316611289978	-4.51256322860718	0.0118604321032763	0.501278877258301	-0.0127338273450732
-1.43413400650024	-7.92872095108032	-4.5377779006958	0.0119829447939992	0.501276135444641	-0.0128539782017469
-1.43261611461639	-7.92394685745239	-4.57810926437378	0.0124681321904063	0.501069188117981	-0.0128352325409651
-1.4475724697113	-7.91989040374756	-4.55734825134277	0.013049241155386	0.500793933868408	-0.0121581442654133
-1.44661176204681	-7.91904067993164	-4.51623964309692	0.0132126063108444	0.500439822673798	-0.0114354658871889
-1.43768131732941	-7.92133235931396	-4.52452087402344	0.0132180275395513	0.500468969345093	-0.0113176479935646
-1.43528008460999	-7.91790103912354	-4.56975650787354	0.0136767718940973	0.500174701213837	-0.0114723155274987
-1.44505512714386	-7.91423988342285	-4.55816745758057	0.0141688454896212	0.499824106693268	-0.0107697453349829
-1.44447767734528	-7.91560935974121	-4.50997495651245	0.0144520187750459	0.499433368444443	-0.00997687224298716
-1.43339347839355	-7.91269302368164	-4.52260780334473	0.0144551619887352	0.499406278133392	-0.00981539394706488
-1.42568838596344	-7.9075345993042	-4.56752443313599	0.0149232456460595	0.499194502830505	-0.00997719075530767
-1.43855965137482	-7.90656805038452	-4.56991195678711	0.0154677899554372	0.498959690332413	-0.00938640348613262
-1.43909704685211	-7.90422010421753	-4.52974128723145	0.0158418715000153	0.498603284358978	-0.00858088210225105
-1.42996370792389	-7.91074705123901	-4.51534366607666	0.0158079098910093	0.498534709215164	-0.00819298438727856
-1.42378652095795	-7.90665245056152	-4.56117010116577	0.0161543376743793	0.498414844274521	-0.00835509411990643
-1.4299464225769	-7.90621709823608	-4.57891035079956	0.0165843423455954	0.498179852962494	-0.00807628594338894
-1.43306422233582	-7.90414476394653	-4.54575061798096	0.017107255756855	0.497824877500534	-0.00733146583661437
-1.42809498310089	-7.90362596511841	-4.50540924072266	0.0171293616294861	0.49775093793869	-0.00680949166417122
-1.4103125333786	-7.89875888824463	-4.54423236846924	0.0173150952905416	0.497714161872864	-0.00700068566948175
-1.42021548748016	-7.89858055114746	-4.58241987228394	0.0178755763918161	0.497603088617325	-0.00678723631426692
-1.42237901687622	-7.89557695388794	-4.53552007675171	0.0183599479496479	0.497433990240097	-0.00586752640083432
-1.4114807844162	-7.89907360076904	-4.5285530090332	0.0181567091494799	0.497617095708847	-0.00552314519882202
-1.40636789798737	-7.89205074310303	-4.57324552536011	0.0184944309294224	0.497643709182739	-0.00563511019572616
-1.4193651676178	-7.89110565185547	-4.58986616134644	0.0189940705895424	0.497596859931946	-0.00519181368872523
-1.42351448535919	-7.88784646987915	-4.55175161361694	0.0193429812788963	0.49742192029953	-0.00439028022810817
-1.41754817962646	-7.8877854347229	-4.52754163742065	0.0192928165197372	0.497692972421646	-0.00385656743310392
-1.40538311004639	-7.88122129440308	-4.5713677406311	0.0194402113556862	0.497867316007614	-0.00404182216152549
-1.419557929039	-7.88254308700562	-4.60085964202881	0.0199782941490412	0.497866213321686	-0.00381934875622392
-1.42821526527405	-7.87751245498657	-4.55931568145752	0.0203896593302488	0.497832059860229	-0.00301625416614115
-1.42338800430298	-7.88350439071655	-4.53620481491089	0.0202997401356697	0.498125046491623	-0.00263469642959535
-1.41649913787842	-7.88085889816284	-4.58006954193115	0.0204679388552904	0.498185962438583	-0.00293170753866434
-1.42966616153717	-7.87927579879761	-4.61105680465698	0.0209161769598722	0.498230785131454	-0.00289585534483194
-1.43664848804474	-7.87776279449463	-4.57195472717285	0.0212621204555035	0.498052507638931	-0.00221915985457599
-1.42705798149109	-7.88101291656494	-4.55225706100464	0.0211417488753796	0.49820739030838	-0.00207909080199897
-1.42220437526703	-7.87705326080322	-4.61054277420044	0.0215435437858105	0.498252242803574	-0.00245673768222332
-1.43902945518494	-7.8788595199585	-4.58952903747559	0.0220146831125021	0.498166292905808	-0.00195515621453524
-1.43339812755585	-7.87803649902344	-4.55342817306519	0.0219646971672773	0.498128741979599	-0.00144315289799124
-1.42499041557312	-7.88102579116821	-4.59471845626831	0.022091256454587	0.498237401247025	-0.00183190684765577
-1.43514716625214	-7.88311433792114	-4.60815668106079	0.0225482974201441	0.498042613267899	-0.00159860670100898
-1.43124902248383	-7.87956523895264	-4.55786085128784	0.0226039998233318	0.497905015945435	-0.000921840721275657
-1.41686761379242	-7.8833966255188	-4.58708572387695	0.0225898418575525	0.498044967651367	-0.00111924798693508
-1.42060518264771	-7.88151979446411	-4.61627388000488	0.0230762362480164	0.49782595038414	-0.00118163845036179
-1.42959713935852	-7.88472032546997	-4.56887483596802	0.0232597757130861	0.497759968042374	-0.000417250936152413
-1.41053700447083	-7.88439178466797	-4.57274723052979	0.0232078954577446	0.49765419960022	-0.000409542408306152
-1.41541826725006	-7.8886194229126	-4.61925077438354	0.0234384145587683	0.497683674097061	-0.000773314561229199
-1.42141842842102	-7.88436937332153	-4.60389184951782	0.0238360464572906	0.497290581464767	-0.000312002433929592
-1.41451978683472	-7.88648509979248	-4.55831432342529	0.0238363016396761	0.497300297021866	0.000247663934715092
-1.39846551418304	-7.88705492019653	-4.59473466873169	0.0238270703703165	0.497278332710266	-0.000136907285195775
-1.40863287448883	-7.88546943664551	-4.61682033538818	0.02432481944561	0.497054368257523	-6.18725680396892E-05
-1.40881049633026	-7.8900785446167	-4.56301403045654	0.0244565922766924	0.49690717458725	0.000578338571358472
-1.39525747299194	-7.89059734344482	-4.58537626266479	0.0244586952030659	0.496846497058868	0.000301780644804239
-1.40208160877228	-7.89625644683838	-4.61833763122559	0.0248364880681038	0.496728241443634	7.05216734786518E-05
-1.40495753288269	-7.89704179763794	-4.57839632034302	0.0251329727470875	0.496336132287979	0.000746375066228211
-1.39397037029266	-7.89781045913696	-4.55822610855103	0.0250069405883551	0.496450513601303	0.000802003487478942
-1.38162851333618	-7.89749765396118	-4.61938858032227	0.0252919234335423	0.496274650096893	0.000330107781337574
-1.39410972595215	-7.89796352386475	-4.6087007522583	0.0257810819894075	0.496043622493744	0.000718444585800171
-1.38692188262939	-7.9043288230896	-4.55635070800781	0.0257991161197424	0.495786935091019	0.00121649948414415
-1.37768709659576	-7.90523195266724	-4.56855535507202	0.0258515793830156	0.495915055274963	0.000972921552602202
-1.37147152423859	-7.90965414047241	-4.62243843078613	0.0260596051812172	0.49574002623558	0.000661522732116282
-1.38217198848724	-7.91075897216797	-4.59232902526855	0.026536475867033	0.49543297290802	0.0011955687077716
-1.36770486831665	-7.91796398162842	-4.55501747131348	0.0263686664402485	0.495245754718781	0.0015735540073365
-1.35412383079529	-7.91236925125122	-4.59864330291748	0.0265731383115053	0.495295912027359	0.00109940662514418
-1.36029720306396	-7.91603565216064	-4.61253690719604	0.0270922221243382	0.495077878236771	0.00120704551227391
-1.356778383255	-7.91900587081909	-4.56419944763184	0.0272496566176414	0.494912534952164	0.00183592352550477
-1.34752404689789	-7.92785453796387	-4.59654235839844	0.027123948559165	0.494961231946945	0.00134951004292816
-1.34588658809662	-7.92743682861328	-4.61649703979492	0.0276130847632885	0.494656562805176	0.00136665883474052
-1.34930241107941	-7.93005800247192	-4.56033182144165	0.0277628377079964	0.494562268257141	0.00200794031843543
-1.32680237293243	-7.93248987197876	-4.58165502548218	0.0276427380740643	0.494576126337051	0.00168303842656314
-1.3266007900238	-7.93354082107544	-4.62344932556152	0.0281309504061937	0.494465827941895	0.00145112816244364
-1.334348320961	-7.94062566757202	-4.58836078643799	0.0284520201385021	0.494174152612686	0.00204025022685528
-1.31841230392456	-7.94058179855347	-4.57212066650391	0.0283599868416786	0.49415585398674	0.00214182212948799
-1.31696689128876	-7.94774341583252	-4.62225151062012	0.0286472216248512	0.494186043739319	0.00168463261798024
-1.31978273391724	-7.94770097732544	-4.58155345916748	0.0290397070348263	0.493787556886673	0.00235975766554475
-1.30317628383636	-7.94942331314087	-4.57815027236938	0.0288330502808094	0.493840098381042	0.00235392176546156
-1.30011308193207	-7.9520001411438	-4.62460899353027	0.0292075201869011	0.493761122226715	0.00208312575705349
-1.30531537532806	-7.9511251449585	-4.58557653427124	0.0296236276626587	0.49343553185463	0.00278739677742124
-1.29021906852722	-7.96333694458008	-4.57772827148438	0.0293262954801321	0.493474006652832	0.00268846843391657
-1.28861117362976	-7.96163892745972	-4.62330532073975	0.0296947546303272	0.493249088525772	0.00232782820239663
-1.29059755802155	-7.9660496711731	-4.57608127593994	0.0297962054610252	0.492965877056122	0.00299124629236758
-1.2702522277832	-7.96662092208862	-4.57860040664673	0.0296636968851089	0.49295249581337	0.00281511968933046
-1.27095973491669	-7.96735715866089	-4.62057590484619	0.0300728585571051	0.492680490016937	0.00257124961353838
-1.27286720275879	-7.97366666793823	-4.56073093414307	0.0301993992179632	0.492492586374283	0.003212362062186
-1.25645887851715	-7.97428798675537	-4.5850977897644	0.0300590693950653	0.492365062236786	0.00281207030639052
-1.26567304134369	-7.9816837310791	-4.61145114898682	0.030452748760581	0.492203176021576	0.00252936105243862
-1.26206052303314	-7.9836311340332	-4.56817579269409	0.0304317194968462	0.491775780916214	0.00314735667780042
-1.23998284339905	-7.98453807830811	-4.58023595809937	0.0303408335894346	0.491777420043945	0.0027403230778873
-1.2515252828598	-7.98931694030762	-4.60041427612305	0.0307640228420496	0.491512984037399	0.00265040900558233
-1.24827682971954	-7.99229574203491	-4.55082511901855	0.0307141598314047	0.491216212511063	0.00312892463989556
-1.23510086536407	-7.99648857116699	-4.58150196075439	0.0306126046925783	0.491126269102097	0.00257931393571198
-1.24624419212341	-7.99808788299561	-4.581374168396	0.0308169908821583	0.490774810314178	0.00272759329527617
-1.22781217098236	-7.99669885635376	-4.53665733337402	0.030602840706706	0.490481495857239	0.00301929120905697
-1.22240436077118	-7.99914407730103	-4.58777379989624	0.0307037476450205	0.490396678447723	0.00245669274590909
-1.23149442672729	-7.99900388717651	-4.55153560638428	0.0309036709368229	0.489973902702332	0.00296369614079595
-1.21940040588379	-8.00327205657959	-4.54129695892334	0.0306098349392414	0.489789396524429	0.00283718039281666
-1.21999514102936	-8.00708484649658	-4.58200311660767	0.0307855680584908	0.489716947078705	0.00235265819355845
-1.22707152366638	-8.00791358947754	-4.53634881973267	0.0309045948088169	0.48905274271965	0.00284759164787829
-1.21378183364868	-8.01094722747803	-4.51529169082642	0.0304911807179451	0.489098638296127	0.00290291314013302
-1.20303761959076	-8.00687980651855	-4.56755018234253	0.0305831581354141	0.488871604204178	0.0022781640291214
-1.21769404411316	-8.00522613525391	-4.54457855224609	0.0307834576815367	0.488465577363968	0.00256997742690146
-1.20896875858307	-8.01528167724609	-4.49959325790405	0.0304195955395699	0.488213688135147	0.00286933430470526
-1.19953453540802	-8.01487159729004	-4.53979110717773	0.0302343815565109	0.488142639398575	0.00219989893957973
-1.20678865909576	-8.01130676269531	-4.54865407943726	0.0303308852016926	0.487714648246765	0.00222379504702985
-1.20368993282318	-8.01262855529785	-4.49026393890381	0.0302050281316042	0.487361401319504	0.00270565040409565
-1.19077384471893	-8.0161771774292	-4.49575471878052	0.0297611467540264	0.4872085750103	0.00240087555721402
-1.18785154819489	-8.01514053344727	-4.53964567184448	0.0298813600093126	0.486847549676895	0.00187735923100263
-1.19803214073181	-8.01609802246094	-4.49434852600098	0.0299273505806923	0.486589550971985	0.00228236592374742
-1.18553149700165	-8.01927661895752	-4.46931457519531	0.0295122042298317	0.486359000205994	0.00229619327001274
-1.17953729629517	-8.02382183074951	-4.50916719436646	0.0291308648884296	0.486302465200424	0.00165627943351865
-1.18602514266968	-8.02132415771484	-4.52507781982422	0.0292608626186848	0.485775113105774	0.00155521975830197
-1.19360172748566	-8.02384471893311	-4.46575784683228	0.0290130507200956	0.485595405101776	0.00201816600747406
-1.17951536178589	-8.02329635620117	-4.4547176361084	0.0285580959171057	0.485415071249008	0.00182641972787678
-1.17281746864319	-8.0246524810791	-4.50224113464355	0.0283908881247044	0.485418647527695	0.00106361508369446
-1.18350195884705	-8.0279598236084	-4.48622465133667	0.0284393969923258	0.484965860843658	0.00114544830285013
-1.18428981304169	-8.02701854705811	-4.4355206489563	0.0281007084995508	0.484897583723068	0.00126808579079807
-1.17163121700287	-8.03425216674805	-4.46801805496216	0.0275819413363934	0.484780699014664	0.000473445979878306
-1.18127632141113	-8.03232192993164	-4.49788618087769	0.0276954378932714	0.484613746404648	-0.000118165960884653
-1.18534171581268	-8.03481101989746	-4.45712232589722	0.0274522602558136	0.484278470277786	0.00011524713045219
-1.17842876911163	-8.03614711761475	-4.42060327529907	0.0270658768713474	0.484223425388336	3.42202038154937E-05
-1.1653927564621	-8.03644371032715	-4.45260381698608	0.0266749411821365	0.484321475028992	-0.00071841455064714
-1.17282712459564	-8.03616523742676	-4.49102878570557	0.0265852343291044	0.484326809644699	-0.0013015802251175
-1.18511199951172	-8.03839683532715	-4.46163034439087	0.0265803821384907	0.484122782945633	-0.00120025663636625
-1.18556189537048	-8.04169845581055	-4.42294836044312	0.0262750629335642	0.484177380800247	-0.00116426590830088
-1.17371547222137	-8.04423522949219	-4.42286586761475	0.025767108425498	0.484205842018127	-0.00169560813810676
-1.18225145339966	-8.04334449768066	-4.47363948822021	0.0255710985511541	0.484482914209366	-0.00251848739571869
-1.18915474414825	-8.04248714447021	-4.46378564834595	0.0256019588559866	0.484241187572479	-0.00251795817166567
-1.19506740570068	-8.04358673095703	-4.41835403442383	0.0252689868211746	0.484393805265427	-0.00227782805450261
-1.1793212890625	-8.04471969604492	-4.42996597290039	0.0248060785233974	0.484487593173981	-0.00283743371255696
-1.18990850448608	-8.04291915893555	-4.47494602203369	0.0248536132276058	0.484776794910431	-0.00366195756942034
-1.19852125644684	-8.0449161529541	-4.47213077545166	0.0249468013644218	0.484672367572784	-0.00384810264222324
-1.2064094543457	-8.04726886749268	-4.42404747009277	0.024659113958478	0.484803467988968	-0.00371958292089403
-1.19447600841522	-8.05054664611816	-4.42831707000732	0.0242529287934303	0.484945148229599	-0.00426587555557489
-1.19837641716003	-8.05224514007568	-4.47379446029663	0.0241408888250589	0.485278725624084	-0.00506591564044356
-1.2057021856308	-8.04925537109375	-4.47889471054077	0.024270337074995	0.48508757352829	-0.00530077563598752
-1.21793735027313	-8.05118751525879	-4.43266105651855	0.0240817591547966	0.485258162021637	-0.00508985994383693
-1.20590734481812	-8.05039978027344	-4.41577053070068	0.0238046757876873	0.485337376594543	-0.0051569864153862
-1.20112144947052	-8.05463695526123	-4.44132375717163	0.0235415659844875	0.485630244016647	-0.00580172566697001
-1.19882774353027	-8.05242824554443	-4.4752893447876	0.0235114321112633	0.485761910676956	-0.00642602425068617
-1.20883738994598	-8.05087566375732	-4.48542165756226	0.0236291792243719	0.485842019319534	-0.00667840242385864
-1.21972990036011	-8.05125713348389	-4.45340538024902	0.0237120036035776	0.48586967587471	-0.00646797241643071
-1.21592843532562	-8.05605506896973	-4.42134857177734	0.0234672445803881	0.485929369926453	-0.00635926192626357
-1.20815062522888	-8.055495262146	-4.43825054168701	0.0231443159282207	0.48621591925621	-0.00686867209151387
-1.20986068248749	-8.05508232116699	-4.48087596893311	0.023177633062005	0.486267656087875	-0.00741950981318951
-1.22316205501556	-8.05181789398193	-4.48795032501221	0.0233477186411619	0.486319094896317	-0.00742106325924397
-1.2259396314621	-8.04856967926025	-4.43071556091309	0.0233245193958282	0.486113339662552	-0.00696419645100832
-1.2150444984436	-8.05322742462158	-4.4329833984375	0.0229582078754902	0.486424446105957	-0.00713789975270629
-1.21090245246887	-8.04674911499023	-4.48607683181763	0.0230609271675348	0.486472636461258	-0.00781802833080292
-1.22402453422546	-8.04726505279541	-4.48784923553467	0.0233212877064943	0.486480861902237	-0.00766976363956928
-1.22799706459045	-8.04745101928711	-4.43935108184814	0.0232170317322016	0.486445844173431	-0.00732693867757916
-1.22274041175842	-8.04882717132568	-4.42449808120728	0.022951565682888	0.486644744873047	-0.00742584140971303
-1.21418058872223	-8.04718399047852	-4.46986961364746	0.022874541580677	0.486571758985519	-0.00804454181343317
-1.22832202911377	-8.04811668395996	-4.49586391448975	0.0231303665786982	0.486642628908157	-0.00830455776304007
-1.23236346244812	-8.04423904418945	-4.45603275299072	0.0232541654258966	0.486409366130829	-0.00797547586262226
-1.23001480102539	-8.04984092712402	-4.41767024993896	0.0229653306305408	0.486560106277466	-0.00785504654049873
-1.21280312538147	-8.04385280609131	-4.45514297485352	0.022929584607482	0.486576646566391	-0.00831541232764721
-1.22039020061493	-8.04615116119385	-4.49190282821655	0.0230371635407209	0.48665589094162	-0.00867873709648848
-1.23067009449005	-8.04108619689941	-4.48107528686523	0.0233763549476862	0.48650997877121	-0.00853306148201227
-1.23355710506439	-8.04562664031982	-4.44815540313721	0.0234037768095732	0.486517190933228	-0.00812143739312887
-1.22623658180237	-8.04601192474365	-4.43123149871826	0.0232173185795546	0.48657438158989	-0.00816511642187834
-1.22017252445221	-8.04961395263672	-4.47122383117676	0.0231639966368675	0.486656904220581	-0.00869648158550262
-1.23088085651398	-8.04866790771484	-4.50194787979126	0.0234925821423531	0.486668854951859	-0.00902343913912773
-1.23689758777618	-8.04870414733887	-4.47510051727295	0.0237150248140097	0.486485183238983	-0.00865544751286507
-1.23791813850403	-8.04920864105225	-4.43010663986206	0.0236890930682421	0.48657563328743	-0.00831275712698698
-1.22254359722137	-8.04554462432861	-4.45044326782227	0.023550795391202	0.486650049686432	-0.00854991376399994
-1.22251856327057	-8.0453929901123	-4.49507570266724	0.0238346848636866	0.486838608980179	-0.00899419654160738
-1.235182762146	-8.04630279541016	-4.50198554992676	0.0242194049060345	0.486722737550735	-0.00874650664627552
-1.24139046669006	-8.04501152038574	-4.45523118972778	0.0243073794990778	0.486887812614441	-0.00815681926906109
-1.22911071777344	-8.04198837280273	-4.44849872589111	0.02425317466259	0.487026333808899	-0.00812848471105099
-1.23202574253082	-8.04320621490479	-4.49967479705811	0.0243753474205732	0.487301617860794	-0.00850965362042189
-1.23629677295685	-8.03793048858643	-4.52168464660645	0.0248407833278179	0.487176686525345	-0.00846438948065043
-1.2496143579483	-8.04001331329346	-4.48319816589355	0.0250112246721983	0.487348794937134	-0.00788815040141344
-1.24129331111908	-8.03222751617432	-4.45543241500854	0.0249653607606888	0.487421631813049	-0.00759417610242963
-1.23253750801086	-8.03289127349854	-4.49399757385254	0.0250885859131813	0.487723797559738	-0.00785031914710999
-1.2377917766571	-8.02944850921631	-4.52777624130249	0.0254818741232157	0.487744063138962	-0.00791433546692133
-1.25622940063477	-8.02951622009277	-4.48739671707153	0.0258530341088772	0.487821936607361	-0.00723971100524068
-1.2454981803894	-8.02449512481689	-4.47105598449707	0.025808384642005	0.487959712743759	-0.0070372330956161
-1.24534392356873	-8.02872943878174	-4.52681732177734	0.025964317843318	0.488220632076263	-0.00747514236718416
-1.25584352016449	-8.02086067199707	-4.53634071350098	0.0264982730150223	0.487946063280106	-0.00715895928442478
-1.26178538799286	-8.01997089385986	-4.49312210083008	0.0266534555703402	0.487929493188858	-0.0064208535477519
-1.24562966823578	-8.0135383605957	-4.48512649536133	0.0266206990927458	0.487948060035706	-0.00628528837114573
-1.24938142299652	-8.00805473327637	-4.53823709487915	0.0270068552345037	0.488136440515518	-0.00656575569882989
-1.26027238368988	-8.00412940979004	-4.52979469299316	0.0275092925876379	0.487781375646591	-0.00598582020029426
-1.26527380943298	-8.00605487823486	-4.48458003997803	0.0276090763509274	0.487744748592377	-0.00525464955717325
-1.25111293792725	-8.00393104553223	-4.49070501327515	0.0276251994073391	0.487601190805435	-0.00514281122013927
-1.25296890735626	-8.00105381011963	-4.54230165481567	0.0279079154133797	0.487491220235825	-0.00528319133445621
-1.26246738433838	-7.99663019180298	-4.51599645614624	0.0283844731748104	0.48700413107872	-0.00442312890663743
-1.25399839878082	-7.99248361587524	-4.47260713577271	0.0283929537981749	0.486817359924316	-0.003760423976928
-1.24043679237366	-7.98938608169556	-4.51898145675659	0.0285330545157194	0.486613750457764	-0.00391097366809845
-1.24854123592377	-7.98508548736572	-4.51888847351074	0.0291868112981319	0.486115336418152	-0.00334509578533471
-1.24693286418915	-7.98476839065552	-4.46407413482666	0.0292189810425043	0.485793143510818	-0.00253798766061664
-1.23453748226166	-7.98090219497681	-4.50536966323853	0.0292980428785086	0.485487967729568	-0.00259119505062699
-1.24356639385223	-7.97842645645142	-4.52766370773315	0.0297424104064703	0.485008388757706	-0.00231625279411674
-1.23900985717773	-7.97638511657715	-4.4635705947876	0.030033765360713	0.484277486801147	-0.00132096477318555
-1.22599196434021	-7.97608804702759	-4.4582142829895	0.0298893749713898	0.484049052000046	-0.00106350937858224
-1.21267890930176	-7.96851778030396	-4.50409603118896	0.0302694533020258	0.483555108308792	-0.00123881176114082
-1.21792304515839	-7.96600675582886	-4.49474191665649	0.0306812301278114	0.482984751462936	-0.000600420928094536
-1.21629917621613	-7.96855735778809	-4.4508376121521	0.0307546518743038	0.482442826032639	0.000230751989874989
-1.19631469249725	-7.9690957069397	-4.46216678619385	0.0306070260703564	0.482215732336044	0.00021162279881537
-1.19667840003967	-7.96806192398071	-4.49634599685669	0.0309996902942657	0.481606423854828	0.000281056942185387
-1.19921159744263	-7.96371936798096	-4.44250726699829	0.0313367694616318	0.480967462062836	0.00125904916785657
-1.18135285377502	-7.96844053268433	-4.4279990196228	0.0311332698911428	0.480661362409592	0.00160379754379392
-1.16755676269531	-7.96329259872437	-4.47857570648193	0.0314805284142494	0.480272501707077	0.00137521256692708
-1.18073832988739	-7.961106300354	-4.47180128097534	0.0319623686373234	0.479895770549774	0.00192727043759078
-1.17165315151215	-7.95975255966187	-4.41726636886597	0.0321345590054989	0.479479998350143	0.0027205350343138
-1.15793097019196	-7.96428823471069	-4.43888425827026	0.0319933779537678	0.47941654920578	0.00254451832734048
-1.15755438804626	-7.96164751052856	-4.48834896087646	0.0324508436024189	0.47902238368988	0.00257880962453783
-1.16218566894531	-7.96172475814819	-4.43983936309814	0.0326967872679234	0.478758186101913	0.00337104639038444
-1.14107084274292	-7.96126079559326	-4.41632461547852	0.03261349350214	0.478588938713074	0.00373505987226963
-1.13256359100342	-7.96150255203247	-4.47323036193848	0.0328841172158718	0.478720724582672	0.00348125956952572
-1.14041745662689	-7.96097421646118	-4.47182464599609	0.0334087386727333	0.478462666273117	0.00406801979988813
-1.13321900367737	-7.9606785774231	-4.43215894699097	0.0335810333490372	0.478609204292297	0.00483002979308367
-1.12058556079865	-7.96644735336304	-4.4695405960083	0.0336543917655945	0.478795051574707	0.0046168421395123
-1.12922501564026	-7.95663785934448	-4.50341415405273	0.0342937894165516	0.47877511382103	0.00487379590049386
-1.12735557556152	-7.96295738220215	-4.4585108757019	0.0344104543328285	0.479035526514053	0.00568308122456074
-1.11158907413483	-7.96048402786255	-4.46911334991455	0.0345372594892979	0.479376494884491	0.00583211006596684
-1.11156702041626	-7.96234178543091	-4.52576780319214	0.0350350961089134	0.479876399040222	0.0055965525098145
-1.12047648429871	-7.96130132675171	-4.51071834564209	0.0356143712997437	0.480135500431061	0.00627306802198291
-1.11793923377991	-7.96076965332031	-4.49571561813354	0.0355730429291725	0.480792492628098	0.00654529081657529
-1.11818277835846	-7.96606159210205	-4.55999088287354	0.035981472581625	0.481352835893631	0.00625413050875068
-1.12705862522125	-7.96123600006104	-4.53134059906006	0.0364802479743958	0.481714099645615	0.00701030483469367
-1.11291944980621	-7.96919870376587	-4.52887868881226	0.0363560393452644	0.482491075992584	0.00728434883058071
-1.10747849941254	-7.96432638168335	-4.60038900375366	0.0368678085505962	0.483195453882217	0.00693692080676556
-1.12245225906372	-7.96613216400146	-4.57888507843018	0.0374404937028885	0.483863532543182	0.00764109753072262
-1.11101508140564	-7.96938323974609	-4.56906700134277	0.0374372750520706	0.484692990779877	0.00792184844613075
-1.11202883720398	-7.96872520446777	-4.63111782073975	0.0378761552274227	0.485521018505096	0.0075831119902432
-1.12052381038666	-7.97313928604126	-4.6040678024292	0.0383260846138	0.486116647720337	0.00840399879962206
-1.0989488363266	-7.9711537361145	-4.60565376281738	0.0383363515138626	0.486963421106339	0.00848200730979443
-1.10161828994751	-7.97152328491211	-4.66847085952759	0.0388952158391476	0.487912595272064	0.00824827328324318
-1.10466015338898	-7.97687149047852	-4.63344240188599	0.039165373891592	0.488633781671524	0.0090270210057497
-1.09416007995605	-7.97714853286743	-4.67876672744751	0.0393297113478184	0.489609926939011	0.0086244884878397
-1.10445928573608	-7.98105049133301	-4.68274736404419	0.0397812835872173	0.490228474140167	0.00908398255705833
-1.08577883243561	-7.98457145690918	-4.65977621078491	0.0396790057420731	0.491063475608826	0.00945229828357697
-1.08223950862885	-7.9804105758667	-4.72589778900146	0.0401564240455627	0.49183800816536	0.00907198712229729
-1.08794236183167	-7.98205757141113	-4.68802785873413	0.0404692105948925	0.492518424987793	0.00978572387248278
-1.07106232643127	-7.9862380027771	-4.71601867675781	0.040510818362236	0.493283361196518	0.00951932277530432
-1.07717096805573	-7.98627758026123	-4.73946905136108	0.041053295135498	0.493832558393478	0.00963937118649483
-1.06887102127075	-7.99247932434082	-4.7013988494873	0.0408954732120037	0.494560986757278	0.00992860738188028
-1.06424653530121	-7.99228668212891	-4.75239038467407	0.041406873613596	0.495100796222687	0.00951682217419147
-1.05834686756134	-7.99504613876343	-4.71325540542603	0.041345227509737	0.495533317327499	0.00993699952960014
-1.05387616157532	-7.99720478057861	-4.77262306213379	0.0414313636720181	0.496049135923386	0.00934508442878723
-1.05220210552216	-7.99889707565308	-4.72602033615112	0.0416236780583858	0.496296167373657	0.00991538818925619
-1.03982734680176	-7.99975776672363	-4.77221965789795	0.0416949838399887	0.496791392564774	0.00934367720037699
-1.04722249507904	-7.9996190071106	-4.73688364028931	0.0418977700173855	0.49700254201889	0.00974294263869524
-1.03298795223236	-8.00959014892578	-4.75457572937012	0.0414895974099636	0.497407853603363	0.00930250901728868
-1.03763651847839	-8.00786590576172	-4.75600433349609	0.041773047298193	0.497391641139984	0.00935635436326265
-1.01969683170319	-8.00706768035889	-4.73469591140747	0.0414674170315266	0.497624933719635	0.00925433076918125
-1.02685391902924	-8.00912857055664	-4.76529979705811	0.0417995117604733	0.497685611248016	0.00901603884994984
-1.0213897228241	-8.01493835449219	-4.73186922073364	0.0414901152253151	0.497815907001495	0.00914794579148293
-1.01800847053528	-8.01958465576172	-4.77403259277344	0.0415337681770325	0.497805386781693	0.00862891972064972
-1.0119069814682	-8.01605796813965	-4.72029161453247	0.0413279160857201	0.497561156749725	0.00901082064956427
-1.00071239471436	-8.01541996002197	-4.76464700698853	0.0412185862660408	0.497591078281403	0.0083302017301321
-1.01049017906189	-8.01976299285889	-4.71446466445923	0.041143860667944	0.497502118349075	0.00872817356139421
-1.00181865692139	-8.02223110198975	-4.75119066238403	0.0407961122691631	0.49742329120636	0.00793771259486675
-1.01000106334686	-8.02092361450195	-4.72122526168823	0.0407990999519825	0.497077882289886	0.00826974213123322
-0.99249655008316	-8.02011680603027	-4.73065567016602	0.0403376929461956	0.496991783380508	0.00764597579836845
-0.998670041561127	-8.02071380615234	-4.72182941436768	0.0403863973915577	0.496575832366943	0.00770571315661073
-0.98553878068924	-8.02029418945313	-4.69927167892456	0.039955161511898	0.496399492025375	0.00748887332156301
-0.997611224651337	-8.02304935455322	-4.72689867019653	0.0399455204606056	0.496057838201523	0.00699809659272432
-0.990994036197662	-8.02718734741211	-4.66719388961792	0.039383627474308	0.495633631944656	0.0072111040353775
-0.982285499572754	-8.02626895904541	-4.71716499328613	0.0391792245209217	0.49546018242836	0.00625625252723694
-0.992877185344696	-8.02662754058838	-4.67016458511353	0.0390451066195965	0.495037585496902	0.00639048777520657
-0.974048972129822	-8.03530788421631	-4.67252588272095	0.0382706709206104	0.494760304689407	0.00580804096534848
-0.980541050434113	-8.03047466278076	-4.69515132904053	0.0382480248808861	0.49431437253952	0.00521448394283652
-0.978640198707581	-8.03727054595947	-4.63696098327637	0.037702701985836	0.494012176990509	0.00531934760510921
-0.964553952217102	-8.03757381439209	-4.67978477478027	0.0373153313994408	0.493806928396225	0.00435230601578951
-0.975271999835968	-8.03967380523682	-4.66304397583008	0.0373921468853951	0.493477940559387	0.00417727418243885
-0.966427087783813	-8.0499382019043	-4.62696838378906	0.0366041958332062	0.493402361869812	0.00387785187922418
-0.967524766921997	-8.05028915405273	-4.67597532272339	0.036348283290863	0.493208467960358	0.00285126361995935
-0.975036859512329	-8.05111312866211	-4.63787984848022	0.0361563377082348	0.492946833372116	0.00284226937219501
-0.963483572006226	-8.05713081359863	-4.60647392272949	0.0354662463068962	0.492932170629501	0.00255223922431469
-0.958537459373474	-8.05759716033936	-4.66171932220459	0.0352326445281506	0.492987096309662	0.00153842614963651
-0.970137417316437	-8.06132411956787	-4.62154102325439	0.0349926613271236	0.492928087711334	0.0016791969537735
-0.956443250179291	-8.06233501434326	-4.61560678482056	0.0343053936958313	0.493017911911011	0.00111750606447458
-0.965975046157837	-8.06166553497314	-4.64730644226074	0.0341631956398487	0.493106067180634	0.000540374603588134
-0.969060003757477	-8.06495666503906	-4.59331846237183	0.0336353406310081	0.493243724107742	0.000989645719528198
-0.958231568336487	-8.0598030090332	-4.64958333969116	0.0333293974399567	0.493506997823715	0.000255563500104472
-0.972701191902161	-8.05646705627441	-4.62268924713135	0.0333208627998829	0.493572950363159	0.00041857038741
-0.970923483371735	-8.06865787506104	-4.6015453338623	0.0325830467045307	0.493924975395203	1.96598884940613E-05
-0.973188042640686	-8.06450271606445	-4.65146493911743	0.0323660410940647	0.494065165519714	-0.000852208177093416
-0.988814294338226	-8.0648250579834	-4.59785175323486	0.0321115888655186	0.494237899780273	-0.000618834863416851
-0.97133469581604	-8.06626224517822	-4.61239528656006	0.0315160043537617	0.494571357965469	-0.00124008092097938
-0.986414968967438	-8.06388664245605	-4.64294910430908	0.0315655656158924	0.494780898094177	-0.00168016110546887
-0.988681137561798	-8.06943702697754	-4.59168672561646	0.031002901494503	0.495103299617767	-0.00159951508976519
-0.989663004875183	-8.06947040557861	-4.64614343643188	0.0306085124611855	0.49539977312088	-0.002527407836169
-1.00586092472076	-8.06792259216309	-4.62510633468628	0.0305009335279465	0.495532512664795	-0.0025511123239994
-0.998636722564697	-8.07144260406494	-4.58914518356323	0.0297980681061745	0.495773583650589	-0.00268097431398928
-0.997376322746277	-8.06637191772461	-4.64826345443726	0.0295977722853422	0.496074020862579	-0.00368464807979763
-1.0163608789444	-8.0691442489624	-4.61051559448242	0.0294289942830801	0.496260106563568	-0.00349034089595079
-1.00683104991913	-8.07037353515625	-4.59474611282349	0.0286976210772991	0.496429055929184	-0.00380834215320647
-1.01238870620728	-8.06754779815674	-4.64023351669312	0.0284006744623184	0.496687263250351	-0.00468647293746471
-1.02562272548676	-8.06939125061035	-4.61249113082886	0.0281629469245672	0.496605038642883	-0.0045547392219305
-1.01979827880859	-8.06861686706543	-4.57131576538086	0.0275367349386215	0.496739208698273	-0.00468007801100612
-1.01712083816528	-8.06527805328369	-4.61605978012085	0.0270778480917215	0.496971309185028	-0.00548794073984027
-1.02734649181366	-8.06338119506836	-4.62282705307007	0.026992954313755	0.496713995933533	-0.00570015190169215
-1.03942883014679	-8.06804466247559	-4.56690311431885	0.0264511294662952	0.496795952320099	-0.00553507590666413
-1.02658236026764	-8.06525611877441	-4.56325674057007	0.0257806200534105	0.496774286031723	-0.00597258657217026
-1.02981674671173	-8.06854152679443	-4.60831356048584	0.0253666788339615	0.496727257966995	-0.00677458103746176
-1.04161214828491	-8.06343460083008	-4.59015130996704	0.0252746734768152	0.496391087770462	-0.00669750524684787
-1.04228138923645	-8.06397342681885	-4.54200649261475	0.0246232319623232	0.496380835771561	-0.00646965065971017
-1.02520763874054	-8.06232070922852	-4.56105279922485	0.0239821895956993	0.496187150478363	-0.00701208412647247
-1.03346753120422	-8.06231307983398	-4.59137964248657	0.0238069836050272	0.496113479137421	-0.00751107791438699
-1.04342126846313	-8.06219291687012	-4.55909776687622	0.0235629919916391	0.495764374732971	-0.00724466843530536
-1.03896176815033	-8.06416320800781	-4.52108716964722	0.0228675957769156	0.495626926422119	-0.00722468551248312
-1.03147041797638	-8.064866065979	-4.55733585357666	0.0222991742193699	0.495496094226837	-0.00793609768152237
-1.0427839756012	-8.06295013427734	-4.56473588943481	0.0222897753119469	0.495077222585678	-0.00807951018214226
-1.04636561870575	-8.06653690338135	-4.49759531021118	0.0217140186578035	0.494813501834869	-0.0077061546035111
-1.03244054317474	-8.0620641708374	-4.52236223220825	0.0212352275848389	0.494734436273575	-0.00827666744589806
-1.0404064655304	-8.06311798095703	-4.55775785446167	0.0210431925952435	0.494545578956604	-0.00872893072664738
-1.05007314682007	-8.05977249145508	-4.51032400131226	0.020924087613821	0.494159996509552	-0.00835325568914413
-1.04333627223969	-8.0676097869873	-4.49049425125122	0.0202221665531397	0.494121789932251	-0.00840751547366381
-1.04292035102844	-8.06206321716309	-4.53672409057617	0.0199621617794037	0.494007527828217	-0.00918214488774538
-1.05810475349426	-8.06142234802246	-4.52311182022095	0.0198639445006847	0.493674963712692	-0.00891198311001062
-1.05406403541565	-8.06118106842041	-4.46865224838257	0.019424868747592	0.493404984474182	-0.00852235779166222
-1.04783117771149	-8.05931854248047	-4.48446750640869	0.0189319495111704	0.493499547243118	-0.0089340852573514
-1.04666841030121	-8.05609798431396	-4.52054452896118	0.0188290067017078	0.493341982364655	-0.00937024131417274
-1.06511664390564	-8.05725955963135	-4.50948572158813	0.0188339464366436	0.493187099695206	-0.00910772196948528
-1.06755197048187	-8.05637073516846	-4.46081781387329	0.018476938828826	0.492998838424683	-0.00874538533389568
-1.06197726726532	-8.058274269104	-4.48239278793335	0.0180366020649672	0.493137151002884	-0.00917716044932604
-1.06864511966705	-8.05567359924316	-4.52388095855713	0.0180079061537981	0.492957949638367	-0.00953511614352465
-1.08137047290802	-8.05311870574951	-4.50364589691162	0.0180722400546074	0.492865234613419	-0.00931267812848091
-1.07781076431274	-8.05499172210693	-4.45550107955933	0.0177031457424164	0.492669731378555	-0.0090075358748436
-1.07116305828094	-8.05374240875244	-4.47264862060547	0.0173031315207481	0.492916017770767	-0.00942186452448368
-1.0700546503067	-8.05116939544678	-4.51196765899658	0.0172771848738194	0.492860108613968	-0.010026965290308
-1.0888260602951	-8.05401229858398	-4.50546979904175	0.0174025297164917	0.492917448282242	-0.00979171972721815
-1.09109997749329	-8.05172538757324	-4.45761728286743	0.0172047354280949	0.492817848920822	-0.00945174880325794
-1.08610653877258	-8.05785942077637	-4.45650339126587	0.0168449450284243	0.493073582649231	-0.00973229575902224
-1.08303844928741	-8.05547523498535	-4.50919580459595	0.01677923835814	0.49311751127243	-0.0104467207565904
-1.09472954273224	-8.05825138092041	-4.52138185501099	0.0168355442583561	0.493170619010925	-0.0105779198929667
-1.10336804389954	-8.05752182006836	-4.48728609085083	0.0169037394225597	0.492978930473328	-0.0103544276207685
-1.10293292999268	-8.06093978881836	-4.44949579238892	0.0165575090795755	0.493158370256424	-0.0102128637954593
-1.09204089641571	-8.05855941772461	-4.46554756164551	0.0162936560809612	0.493309319019318	-0.0106075033545494
-1.09036064147949	-8.05992984771729	-4.51052284240723	0.0162879880517721	0.493385910987854	-0.011171093210578
-1.10196268558502	-8.0563907623291	-4.51666641235352	0.0165828801691532	0.493405669927597	-0.0113442549481988
-1.1098438501358	-8.05983448028564	-4.48108196258545	0.0166522953659296	0.493304878473282	-0.0110211651772261
-1.10812962055206	-8.06386089324951	-4.45826196670532	0.0164147447794676	0.493478566408157	-0.0109629463404417
-1.09883630275726	-8.06485557556152	-4.48245811462402	0.0161872021853924	0.493574857711792	-0.01157230976969
-1.10304951667786	-8.07109069824219	-4.52132320404053	0.0162616018205881	0.493627220392227	-0.0121161909773946
-1.11010563373566	-8.0681848526001	-4.51864576339722	0.0164626110345125	0.493404150009155	-0.0120653761550784
-1.11494731903076	-8.07376575469971	-4.47178888320923	0.0163775943219662	0.493421584367752	-0.0117448605597019
-1.10328459739685	-8.07359409332275	-4.46289300918579	0.0161326676607132	0.493488162755966	-0.0120316473767161
-1.09425163269043	-8.0759162902832	-4.49750328063965	0.0160223674029112	0.49363961815834	-0.012707176618278
-1.09995627403259	-8.07758331298828	-4.52756404876709	0.0162945427000523	0.493539750576019	-0.0131896072998643
-1.11096692085266	-8.08225250244141	-4.50398540496826	0.0164738409221172	0.493423759937286	-0.0130332857370377
-1.10642230510712	-8.08552646636963	-4.46544408798218	0.0163982380181551	0.493407994508743	-0.0130511745810509
-1.09785592556	-8.09541797637939	-4.46917295455933	0.0161200016736984	0.493480831384659	-0.0135425608605146
-1.09649074077606	-8.09855651855469	-4.50548410415649	0.0161884482949972	0.493563264608383	-0.0143398325890303
-1.09796249866486	-8.1008358001709	-4.53643465042114	0.0165059007704258	0.493285983800888	-0.0147570772096515
-1.10386097431183	-8.10665225982666	-4.49626636505127	0.0166239198297262	0.493166297674179	-0.0146780619397759
-1.0957065820694	-8.10965633392334	-4.469810962677	0.0165639631450176	0.493079155683517	-0.0147192729637027
-1.08431100845337	-8.12213611602783	-4.47994613647461	0.0164466015994549	0.493189692497253	-0.015270090661943
-1.07799339294434	-8.12586116790771	-4.52399587631226	0.0166535619646311	0.493157923221588	-0.016110721975565
-1.08464515209198	-8.1325740814209	-4.54159736633301	0.0170425921678543	0.493120342493057	-0.016392445191741
-1.08929717540741	-8.13544273376465	-4.50308847427368	0.0173840038478374	0.493003219366074	-0.0162350758910179
-1.08154737949371	-8.14863586425781	-4.47607946395874	0.0172394216060638	0.493041276931763	-0.0163970682770014
-1.06908237934113	-8.15243148803711	-4.50474071502686	0.017281461507082	0.493071854114532	-0.0171364322304726
-1.06969463825226	-8.15892505645752	-4.54417991638184	0.0175411570817232	0.493241935968399	-0.0176499299705029
-1.07441377639771	-8.16346073150635	-4.55792760848999	0.0179008264094591	0.493303924798965	-0.0179141815751791
-1.07847630977631	-8.1631555557251	-4.53985977172852	0.0182163696736097	0.493211954832077	-0.0178201515227556
-1.0791482925415	-8.16820526123047	-4.50588083267212	0.0182916466146708	0.49349457025528	-0.0175767634063959
-1.07210659980774	-8.16794586181641	-4.50313997268677	0.0182783324271441	0.493790179491043	-0.0175816230475903
-1.05974698066711	-8.16819953918457	-4.53931665420532	0.0183944292366505	0.494195103645325	-0.0179546903818846
-1.06890320777893	-8.16707134246826	-4.58329486846924	0.018843213096261	0.494568973779678	-0.0182209797203541
-1.07844173908234	-8.16955375671387	-4.56937026977539	0.0192750003188849	0.494724184274673	-0.0177332889288664
-1.08024966716766	-8.16672515869141	-4.53061294555664	0.0194739289581776	0.495083898305893	-0.0172636806964874
-1.06824624538422	-8.16903400421143	-4.53721857070923	0.0194810535758734	0.495453000068665	-0.0171897821128368
-1.06668663024902	-8.17057132720947	-4.58567380905151	0.0197107456624508	0.495952546596527	-0.017530532553792
-1.07008004188538	-8.16775798797607	-4.61077737808228	0.0202097836881876	0.496062785387039	-0.0174309592694044
-1.07935082912445	-8.1680269241333	-4.59335041046143	0.0205565150827169	0.496174275875092	-0.0168989542871714
-1.08395421504974	-8.1637077331543	-4.57079696655273	0.0208669565618038	0.496354192495346	-0.016460407525301
-1.07334423065186	-8.16590023040771	-4.56000661849976	0.0208158437162638	0.496644735336304	-0.0162048228085041
-1.06689441204071	-8.16190719604492	-4.58730506896973	0.0210689008235931	0.49701327085495	-0.016401719301939
-1.06777608394623	-8.15955066680908	-4.62963581085205	0.0215079858899117	0.49724143743515	-0.0164267122745514
-1.08146965503693	-8.15766906738281	-4.62329483032227	0.0220387391746044	0.497415125370026	-0.0159330107271671
-1.0822240114212	-8.16035175323486	-4.58697986602783	0.0221990719437599	0.497432440519333	-0.0152348317205906
-1.07488083839417	-8.16077327728271	-4.58518266677856	0.0221037697046995	0.497763305902481	-0.0150315864011645
-1.06765449047089	-8.15551471710205	-4.62910842895508	0.0223780851811171	0.497810333967209	-0.015263014473021
-1.07801854610443	-8.15688800811768	-4.65219116210938	0.0227406974881887	0.49804025888443	-0.0151620302349329
-1.08500862121582	-8.15244960784912	-4.62116050720215	0.0231240168213844	0.497827678918839	-0.0145371817052364
-1.07941699028015	-8.15544605255127	-4.58674907684326	0.0229529533535242	0.498148232698441	-0.0140258371829987
-1.06245112419128	-8.14612102508545	-4.61196136474609	0.0230798106640577	0.498191148042679	-0.0142822070047259
-1.07295346260071	-8.14627265930176	-4.64636707305908	0.0233983621001244	0.498321056365967	-0.0141688324511051
-1.08497822284698	-8.14227294921875	-4.62167692184448	0.0237109921872616	0.49814373254776	-0.0135946031659842
-1.08110010623932	-8.14545440673828	-4.58458375930786	0.023602107539773	0.49824920296669	-0.013111749663949
-1.07083034515381	-8.14138889312744	-4.62487125396729	0.0235662069171667	0.498319327831268	-0.0133698601275682
-1.0851719379425	-8.13834476470947	-4.64675331115723	0.0239232629537582	0.498264342546463	-0.0132781025022268
-1.08790183067322	-8.13533687591553	-4.58926725387573	0.0239629130810499	0.497873336076736	-0.0125529086217284
-1.07776737213135	-8.13220405578613	-4.58989095687866	0.0237335078418255	0.497993737459183	-0.0125556588172913
-1.07305562496185	-8.12677669525146	-4.63336944580078	0.0239019747823477	0.497757971286774	-0.0128285437822342
-1.08927643299103	-8.12269306182861	-4.62936162948608	0.024228872731328	0.497550576925278	-0.0123995169997215
-1.08876585960388	-8.12423896789551	-4.58084297180176	0.0241987742483616	0.497214674949646	-0.0117435241118073
-1.0858428478241	-8.12144470214844	-4.56203889846802	0.0238382928073406	0.497207671403885	-0.0115952380001545
-1.07500839233398	-8.11830615997314	-4.60150098800659	0.0237610321491957	0.49680769443512	-0.0118424715474248
-1.0858325958252	-8.11693954467773	-4.61882591247559	0.0239404607564211	0.49659538269043	-0.0117864860221744
-1.08881533145905	-8.1102409362793	-4.56818056106567	0.0240173786878586	0.496073096990585	-0.0109639540314674
-1.08039474487305	-8.10805416107178	-4.5421576499939	0.023572038859129	0.495980083942413	-0.0108529711142182
-1.06970608234406	-8.10296630859375	-4.58532810211182	0.0236265081912279	0.495610654354095	-0.0112159242853522
-1.08422362804413	-8.1007080078125	-4.59689998626709	0.0238626096397638	0.495361566543579	-0.0109901009127498
-1.08590602874756	-8.09703922271729	-4.54649066925049	0.023836188018322	0.494846224784851	-0.0102838240563869
-1.08192300796509	-8.09658050537109	-4.51802253723145	0.0233937948942184	0.494741290807724	-0.00999978929758072
-1.07447302341461	-8.09302806854248	-4.53925323486328	0.0232006125152111	0.494473963975906	-0.0101709784939885
-1.0766716003418	-8.09249496459961	-4.57020092010498	0.0231358259916306	0.494241893291473	-0.0103106908500195
-1.08597075939178	-8.08601951599121	-4.55088090896606	0.0234134998172522	0.493777066469193	-0.00983960181474686
-1.08387446403503	-8.08638763427734	-4.50336217880249	0.0230504404753447	0.493488490581512	-0.00915795192122459
-1.07285273075104	-8.07853889465332	-4.50393962860107	0.022805405780673	0.493349939584732	-0.00919400993734598
-1.06496703624725	-8.07719898223877	-4.53754091262817	0.0225342400372028	0.493267416954041	-0.00944252964109182
-1.07426702976227	-8.06928825378418	-4.54865026473999	0.022782851010561	0.493097960948944	-0.00922511797398329
-1.08386862277985	-8.07081699371338	-4.49867677688599	0.02268410846591	0.492769181728363	-0.00859184376895428
-1.07320213317871	-8.06476402282715	-4.48290920257568	0.0223192740231752	0.492741405963898	-0.00851647555828094
-1.07166397571564	-8.06631183624268	-4.52636814117432	0.0221192520111799	0.492789387702942	-0.00885685347020626
-1.08385694026947	-8.05842018127441	-4.53390979766846	0.0222957339137793	0.492524772882462	-0.0087647745385766
-1.08938527107239	-8.05799961090088	-4.48125076293945	0.022066542878747	0.49248468875885	-0.0080949617549777
-1.07826852798462	-8.05324268341064	-4.47254943847656	0.0217334982007742	0.492542237043381	-0.00802808068692684
-1.07492995262146	-8.05089282989502	-4.52064895629883	0.0215807054191828	0.492667526006699	-0.00839065574109554
-1.0877890586853	-8.04451751708984	-4.52676010131836	0.021837018430233	0.492589116096497	-0.00818111840635538
-1.08990120887756	-8.04541683197021	-4.46818971633911	0.021630771458149	0.492727756500244	-0.00756722781807184
-1.08226847648621	-8.04026508331299	-4.48495435714722	0.0212784688919783	0.492863774299622	-0.00773242674767971
-1.08696806430817	-8.04409790039063	-4.52437829971313	0.0211825519800186	0.493116974830627	-0.00815691146999598
-1.09769105911255	-8.0366096496582	-4.52307653427124	0.0213456619530916	0.493172347545624	-0.00788342021405697
-1.10112154483795	-8.03120994567871	-4.49143934249878	0.0212240740656853	0.493251591920853	-0.00727779092267156
-1.09237897396088	-8.02824878692627	-4.4730339050293	0.0209728218615055	0.493587791919708	-0.00701534887775779
-1.08511316776276	-8.02518749237061	-4.51817417144775	0.0207392685115337	0.493873775005341	-0.00726166786625981
-1.09818232059479	-8.01729106903076	-4.53835344314575	0.0209975466132164	0.494140803813934	-0.0072102639824152
-1.10669779777527	-8.01746559143066	-4.50953435897827	0.0209510084241629	0.494338035583496	-0.00656534591689706
-1.10643184185028	-8.01421737670898	-4.47975873947144	0.0206409897655249	0.494726657867432	-0.0062463297508657
-1.09635353088379	-8.01425266265869	-4.50046491622925	0.0203119777143002	0.495043992996216	-0.00654052942991257
-1.10367143154144	-8.01045989990234	-4.55114269256592	0.0203622635453939	0.495418220758438	-0.00690677808597684
-1.11543476581573	-8.00782299041748	-4.52365064620972	0.020445691421628	0.495495438575745	-0.00635515619069338
-1.11761474609375	-8.00866317749023	-4.49060583114624	0.0201630145311356	0.495896637439728	-0.0060543161816895
-1.10229933261871	-8.00196266174316	-4.51509809494019	0.0198784116655588	0.496165454387665	-0.00627711229026318
-1.10274136066437	-7.99994087219238	-4.56061363220215	0.0199001505970955	0.496621489524841	-0.00660195201635361
-1.11248600482941	-7.99673986434937	-4.55551528930664	0.0200578775256872	0.49670684337616	-0.00625781388953328
-1.11426138877869	-7.99704694747925	-4.51509952545166	0.0199009627103806	0.497101694345474	-0.00578068103641272
-1.10351431369781	-7.9969425201416	-4.52093648910522	0.019487677142024	0.497475922107697	-0.00587566662579775
-1.10149228572845	-7.99865007400513	-4.57390213012695	0.0193716324865818	0.497926890850067	-0.00628971215337515
-1.11307454109192	-7.99037408828735	-4.57357168197632	0.0195768531411886	0.497974187135696	-0.00590279279276729
-1.11436545848846	-7.99123859405518	-4.52383089065552	0.0192711409181356	0.498382955789566	-0.00526096625253558
-1.09834885597229	-7.98451662063599	-4.54203271865845	0.018934603780508	0.498789578676224	-0.00529470853507519
-1.09916973114014	-7.98368167877197	-4.58984136581421	0.0189315304160118	0.499286830425262	-0.00561280502006412
-1.10966515541077	-7.98009157180786	-4.58238983154297	0.0190357379615307	0.499463975429535	-0.00532239815220237
-1.11413073539734	-7.98154973983765	-4.54139232635498	0.0187088660895824	0.499860465526581	-0.00488437432795763
-1.10176336765289	-7.98167753219604	-4.56285047531128	0.0184102263301611	0.500335037708282	-0.00524517288431525
-1.1096271276474	-7.97977447509766	-4.60971260070801	0.0184265710413456	0.500707507133484	-0.00552456919103861
-1.11842501163483	-7.97369909286499	-4.57163858413696	0.018420597538352	0.500846087932587	-0.00488592265173793
-1.10349595546722	-7.97142648696899	-4.5617733001709	0.0179769936949015	0.501346409320831	-0.00487481895834208
-1.10102903842926	-7.97051906585693	-4.62036943435669	0.0179026070982218	0.501806497573853	-0.00527474377304316
-1.11390709877014	-7.96523809432983	-4.60392713546753	0.0181427542120218	0.5019690990448	-0.00488696526736021
-1.11427652835846	-7.96927976608276	-4.56325387954712	0.0177072212100029	0.502518713474274	-0.00445281574502587
-1.10376083850861	-7.96554231643677	-4.60459613800049	0.0174904353916645	0.502884745597839	-0.00469846883788705
-1.11420500278473	-7.96496486663818	-4.63410997390747	0.0176554061472416	0.5031498670578	-0.00472185993567109
-1.11623287200928	-7.96314287185669	-4.57481908798218	0.017327044159174	0.503265678882599	-0.00408591842278838
-1.10354244709015	-7.96032857894897	-4.60534858703613	0.0169896632432938	0.503828763961792	-0.00433625793084502
-1.10645818710327	-7.95545148849487	-4.64183378219604	0.0171070173382759	0.504043102264404	-0.00451384764164686
-1.11821532249451	-7.9507737159729	-4.60109519958496	0.0170793477445841	0.504204392433167	-0.00386720942333341
-1.10997319221497	-7.95698595046997	-4.60106420516968	0.0165072362869978	0.504636526107788	-0.00395341031253338
-1.10945308208466	-7.95167922973633	-4.64866304397583	0.0165737196803093	0.50473153591156	-0.00426399568095803
-1.12420272827148	-7.94938993453979	-4.61165809631348	0.0165040902793407	0.504879772663116	-0.00361552299000323
-1.10980868339539	-7.94441509246826	-4.5937876701355	0.0160972364246845	0.505057752132416	-0.00343352975323796
-1.11147844791412	-7.93803453445435	-4.6486644744873	0.0160336904227734	0.505410373210907	-0.00388007657602429
-1.12057554721832	-7.93681955337524	-4.63938665390015	0.0161420423537493	0.505349636077881	-0.003479482838884
-1.12329578399658	-7.9340705871582	-4.58850765228271	0.0158823970705271	0.505566895008087	-0.00285750208422542
-1.10872101783752	-7.93417596817017	-4.61522150039673	0.0155034763738513	0.50573855638504	-0.0031301430426538
-1.11981570720673	-7.92687368392944	-4.65176582336426	0.0155790988355875	0.505723834037781	-0.0032344579230994
-1.12168431282043	-7.92802810668945	-4.59405279159546	0.0154482126235962	0.505598962306976	-0.00236271228641272
-1.10818207263947	-7.92274570465088	-4.59979152679443	0.0150980530306697	0.505708873271942	-0.00236456841230392
-1.10921120643616	-7.92125988006592	-4.6369366645813	0.0151321738958359	0.505824089050293	-0.00262501183897257
-1.11610233783722	-7.91602897644043	-4.62302780151367	0.0152305932715535	0.505582630634308	-0.00200883601792157
-1.1126788854599	-7.91775751113892	-4.57917165756226	0.0148432571440935	0.505609631538391	-0.00158674537669867
-1.10402297973633	-7.91287326812744	-4.62729454040527	0.0146575467661023	0.505607604980469	-0.00187792256474495
-1.11417472362518	-7.91155099868774	-4.6339545249939	0.0148192066699266	0.50549042224884	-0.00152513431385159
-1.10980129241943	-7.91067218780518	-4.57092809677124	0.0146121801808476	0.505114018917084	-0.000770107144489884
-1.09742796421051	-7.90523815155029	-4.59105062484741	0.014247328042984	0.505301475524902	-0.000842552573885769
-1.09940433502197	-7.90224409103394	-4.63326597213745	0.0144465751945972	0.505098402500153	-0.000878951628692448
-1.10623347759247	-7.89820766448975	-4.58234119415283	0.0143769094720483	0.504930436611176	-6.49645371595398E-05
-1.09496903419495	-7.9017653465271	-4.58219337463379	0.0139082511886954	0.505047678947449	-0.000211253602174111
-1.09494948387146	-7.89939975738525	-4.6231837272644	0.0140053750947118	0.504781901836395	-0.000344270665664226
-1.10305142402649	-7.89498996734619	-4.58612155914307	0.0141219403594732	0.50455766916275	0.000463476550066844
-1.08683979511261	-7.88896083831787	-4.55752992630005	0.0136440545320511	0.504455626010895	0.000862579909153283
-1.08013105392456	-7.88692951202393	-4.60752868652344	0.0135798556730151	0.504492461681366	0.00045831294846721
-1.09304666519165	-7.888023853302	-4.57912111282349	0.0137130729854107	0.504279732704163	0.00106559449341148
-1.07925093173981	-7.88373327255249	-4.5485053062439	0.0133861377835274	0.504189610481262	0.00159898190759122
-1.07074987888336	-7.88526964187622	-4.59923696517944	0.0131734702736139	0.504212260246277	0.00115725595969707
-1.08242058753967	-7.88035249710083	-4.58112668991089	0.013369370251894	0.503987312316895	0.00171645486261696
-1.07239973545074	-7.87871742248535	-4.54303216934204	0.0129373576492071	0.503990590572357	0.00224701222032309
-1.06092691421509	-7.8777928352356	-4.58514928817749	0.0127523085102439	0.504061877727509	0.00193385442253202
-1.07231056690216	-7.87327241897583	-4.58862495422363	0.0129226027056575	0.50397789478302	0.00229781027883291
-1.07266974449158	-7.87531757354736	-4.54065561294556	0.012725418433547	0.503968119621277	0.0028488882817328
-1.0605753660202	-7.87021446228027	-4.55259847640991	0.0123832058161497	0.504050016403198	0.00266898260451853
-1.06564283370972	-7.87203979492188	-4.59930276870728	0.0123748229816556	0.504137575626373	0.00251713581383228
-1.07589221000671	-7.86638402938843	-4.57333374023438	0.0124505031853914	0.504006385803223	0.00296136038377881
-1.06867146492004	-7.86777639389038	-4.53097343444824	0.0119835482910275	0.504079878330231	0.00337223568931222
-1.05565798282623	-7.86104011535645	-4.56672239303589	0.0118339406326413	0.504261493682861	0.00295321037992835
-1.06655025482178	-7.86183500289917	-4.59303379058838	0.0119662052020431	0.504373967647552	0.00307058799080551
-1.06944894790649	-7.85794687271118	-4.54147434234619	0.0118832802399993	0.504266560077667	0.00373360887169838
-1.0634788274765	-7.86230373382568	-4.563645362854	0.0114591578021646	0.504637718200684	0.0034566146787256
-1.06800031661987	-7.85962677001953	-4.59663200378418	0.0115090422332287	0.504613935947418	0.00328285270370543
-1.07273137569427	-7.8563666343689	-4.54891681671143	0.0114766098558903	0.504734516143799	0.00391941564157605
-1.05990040302277	-7.85654163360596	-4.56297159194946	0.01104801800102	0.505013704299927	0.00360641744919121
-1.06640291213989	-7.85333442687988	-4.60128259658813	0.0112444180995226	0.505022525787354	0.0033619103487581
-1.07664728164673	-7.85504531860352	-4.55083751678467	0.0111261298879981	0.505123496055603	0.00394326122477651
-1.06315338611603	-7.85513162612915	-4.56259393692017	0.0107557149603963	0.505395591259003	0.00363673083484173
-1.06879711151123	-7.85574245452881	-4.60749197006226	0.0107580497860909	0.50555145740509	0.00322776474058628
-1.07988893985748	-7.85327339172363	-4.57297992706299	0.0108960708603263	0.505508601665497	0.00380499986931682
-1.06861567497253	-7.84822273254395	-4.55114889144897	0.0105877099558711	0.505749523639679	0.00393216265365481
-1.06631875038147	-7.85285377502441	-4.59970617294312	0.010492492467165	0.506081879138947	0.00344346719793975
-1.07584655284882	-7.84641408920288	-4.58641147613525	0.0107757151126862	0.506022453308105	0.00382853508926928
-1.07581329345703	-7.85094594955444	-4.55419301986694	0.0102285426110029	0.50634104013443	0.00412542885169387
-1.06843161582947	-7.84945726394653	-4.61093330383301	0.0102632250636816	0.50642055273056	0.00352429365739226
-1.08321380615234	-7.84740161895752	-4.58599233627319	0.0104003362357616	0.506440818309784	0.00408963533118367
-1.07187020778656	-7.84710597991943	-4.56587171554565	0.00994663126766682	0.506742179393768	0.00421312171965837
-1.06712698936462	-7.84275388717651	-4.61707162857056	0.0100419288501143	0.506845533847809	0.00381064950488508
-1.08004713058472	-7.84265661239624	-4.57565402984619	0.0100509412586689	0.506970107555389	0.00444135209545493
-1.06677079200745	-7.84395408630371	-4.58666229248047	0.0096623906865716	0.507213473320007	0.00418866705149412
-1.07694578170776	-7.83814096450806	-4.62387371063232	0.00980874057859182	0.50721275806427	0.00410293368622661
-1.08194875717163	-7.84002828598022	-4.56420230865479	0.00958940386772156	0.507445156574249	0.00484478147700429
-1.06491732597351	-7.83385229110718	-4.59423112869263	0.00935641676187515	0.507600665092468	0.00453533791005611
-1.07696413993835	-7.83143663406372	-4.61945343017578	0.00957243610173464	0.507820606231689	0.00456958962604404
-1.07875680923462	-7.8349232673645	-4.57200860977173	0.00932465400546789	0.507914364337921	0.00513008376583457
-1.07566058635712	-7.83147096633911	-4.60956478118896	0.0091052083298564	0.508204698562622	0.00458739651367068
-1.09018659591675	-7.83277463912964	-4.62182712554932	0.00921902898699045	0.508217036724091	0.00477119348943233
-1.08665072917938	-7.82915449142456	-4.57539224624634	0.00906233489513397	0.508266866207123	0.00526559166610241
-1.07500565052032	-7.82997369766235	-4.6099157333374	0.0086972564458847	0.508588492870331	0.00485124345868826
-1.08737325668335	-7.82377958297729	-4.62802267074585	0.00890506338328123	0.508555829524994	0.00484258867800236
-1.09432864189148	-7.82362508773804	-4.5750150680542	0.00886814948171377	0.508662581443787	0.00536926137283444
-1.0813022851944	-7.82755661010742	-4.60056161880493	0.0084170326590538	0.508821368217468	0.0050537115894258
-1.09505438804626	-7.82196378707886	-4.62520265579224	0.00859357509762049	0.508831799030304	0.00490320706740022
-1.09972655773163	-7.82387828826904	-4.57342290878296	0.00830731727182865	0.508873581886292	0.00547823216766119
-1.0861953496933	-7.8213677406311	-4.60900497436523	0.00811350252479315	0.508907020092011	0.00495890807360411
-1.10111880302429	-7.8148021697998	-4.61705112457275	0.00836517568677664	0.50887143611908	0.0051325261592865
-1.10060703754425	-7.82170295715332	-4.56477689743042	0.00806116312742233	0.50883948802948	0.00557388458400965
-1.0942051410675	-7.81698417663574	-4.59632682800293	0.00775415822863579	0.508937954902649	0.00506689632311463
-1.10729432106018	-7.81870222091675	-4.62425231933594	0.00781046599149704	0.508763194084167	0.0050423820503056
-1.10568296909332	-7.81802082061768	-4.56365156173706	0.00769886886700988	0.508514940738678	0.00558517687022686
-1.09424209594727	-7.81744241714478	-4.58232355117798	0.00738619361072779	0.50862181186676	0.00527255050837994
-1.0994530916214	-7.81250524520874	-4.61455011367798	0.0075131393969059	0.508418440818787	0.00495179742574692
-1.10553538799286	-7.81408357620239	-4.5647120475769	0.00758863007649779	0.508211672306061	0.00561576476320624
-1.0942257642746	-7.81751537322998	-4.57295560836792	0.00703579792752862	0.508215188980103	0.0053961225785315
-1.10097646713257	-7.81381845474243	-4.60316753387451	0.0071673421189189	0.507859468460083	0.00513670034706593
-1.1035840511322	-7.81391000747681	-4.54538249969482	0.0070354281924665	0.50764399766922	0.00574441440403461
-1.08389914035797	-7.81424760818481	-4.56124353408813	0.00674937013536692	0.507481515407562	0.00541916815564036
-1.08860695362091	-7.80872201919556	-4.60161876678467	0.00693653896450996	0.507411956787109	0.00512221921235323
-1.10127389431	-7.81613445281982	-4.55311965942383	0.00693162996321917	0.507116377353668	0.00571647612378001
-1.08850407600403	-7.81347942352295	-4.53768825531006	0.00658658239990473	0.507040977478027	0.00569055741652846
-1.083376288414	-7.82026386260986	-4.58646202087402	0.00653569726273417	0.506968259811401	0.00512158824130893
-1.09350252151489	-7.81464672088623	-4.57372093200684	0.00682935398072004	0.506531596183777	0.00544779002666473
-1.08866477012634	-7.82107210159302	-4.53103399276733	0.00647380063310266	0.506597459316254	0.00592962885275483
-1.06952476501465	-7.81419086456299	-4.57469272613525	0.00641171494498849	0.506500899791718	0.0053462740033865
-1.08334541320801	-7.81603240966797	-4.57782077789307	0.00670970743522048	0.506382167339325	0.00562433293089271
-1.07944774627686	-7.82138776779175	-4.52656507492065	0.00649584457278252	0.506233155727386	0.00607508979737759
-1.0753378868103	-7.82132244110107	-4.56335353851318	0.0062707751058042	0.506435215473175	0.00560479983687401
-1.08280658721924	-7.82115268707275	-4.57310009002686	0.00650912523269653	0.506321966648102	0.00578000536188483
-1.07562971115112	-7.82065582275391	-4.52453947067261	0.00630429666489363	0.506201863288879	0.00625292165204883
-1.06704866886139	-7.82101583480835	-4.57180023193359	0.00624538632109761	0.506447196006775	0.00577037734910846
-1.07626223564148	-7.82288122177124	-4.56463861465454	0.00659735966473818	0.506229162216187	0.00616780063137412
-1.07123625278473	-7.82247829437256	-4.53537607192993	0.00640135956928134	0.506426930427551	0.00636751390993595
-1.0699508190155	-7.82554340362549	-4.58998346328735	0.006480498239398	0.506624102592468	0.00581249594688416
-1.07771289348602	-7.82371091842651	-4.55566215515137	0.00671009952202439	0.506424486637115	0.00652138283476233
-1.06561410427094	-7.82318115234375	-4.54847717285156	0.00635704677551985	0.506728827953339	0.00647657923400402
-1.06437361240387	-7.82409477233887	-4.59910583496094	0.00666705146431923	0.506836593151093	0.00622355192899704
-1.07223725318909	-7.82648801803589	-4.54626321792603	0.00670753186568618	0.506826758384705	0.00698156980797648
-1.0631810426712	-7.82757616043091	-4.58435106277466	0.00647933362051845	0.507125914096832	0.00652184570208192
-1.07171177864075	-7.82646751403809	-4.58920097351074	0.00677306810393929	0.507037878036499	0.00688587361946702
-1.05885350704193	-7.82189559936523	-4.54362535476685	0.00662906607612967	0.507095754146576	0.00732901971787214
-1.05253648757935	-7.82259750366211	-4.60484743118286	0.0066159819252789	0.507371246814728	0.00697421096265316
-1.0675368309021	-7.81996011734009	-4.57292795181274	0.00699187209829688	0.507372438907623	0.00764670129865408
-1.05442345142365	-7.82276916503906	-4.56264400482178	0.00673157721757889	0.507558941841125	0.00772848539054394
-1.05902922153473	-7.82236814498901	-4.61719608306885	0.00679774628952146	0.50767195224762	0.00737329805269837
-1.06325662136078	-7.82323455810547	-4.56912183761597	0.00693418364971876	0.507497012615204	0.00806535873562098
-1.05074799060822	-7.82173824310303	-4.57354831695557	0.00665110489353538	0.507740795612335	0.00804839283227921
-1.05293679237366	-7.8198823928833	-4.61378908157349	0.00699158990755677	0.507733702659607	0.00792937725782394
-1.05336689949036	-7.8208703994751	-4.55947494506836	0.00695235095918179	0.50779390335083	0.00853396952152252
-1.0448225736618	-7.82551193237305	-4.60147666931152	0.00679511995986104	0.507858753204346	0.00805153883993626
-1.05691361427307	-7.82144355773926	-4.59647130966187	0.00710763689130545	0.50765198469162	0.00845722202211618
-1.04126286506653	-7.81852102279663	-4.56979894638062	0.00689407344907522	0.50769704580307	0.00863292999565601
-1.04691314697266	-7.81870937347412	-4.61705303192139	0.00706540979444981	0.50771176815033	0.00836313609033823
-1.05166876316071	-7.82385635375977	-4.56816864013672	0.00713666528463364	0.507479131221771	0.00908635463565588
-1.043661236763	-7.82197666168213	-4.60501909255981	0.00701568834483624	0.507579803466797	0.00872239377349615
-1.05398726463318	-7.82087230682373	-4.60031366348267	0.00724010728299618	0.507371127605438	0.00897808093577623
-1.04328966140747	-7.81924533843994	-4.55554103851318	0.00707741174846888	0.507111251354218	0.00943074189126492
-1.03547215461731	-7.81858587265015	-4.60282421112061	0.00707203522324562	0.50715708732605	0.00900678802281618
-1.04270672798157	-7.81660413742065	-4.57566022872925	0.00736140320077538	0.506801724433899	0.0097086988389492
-1.0276780128479	-7.8151535987854	-4.55459117889404	0.00698498962447047	0.506807863712311	0.00988854374736547
-1.03229737281799	-7.81558609008789	-4.60958814620972	0.00713644875213504	0.506785690784454	0.00958752259612083
-1.03543043136597	-7.8132061958313	-4.55053281784058	0.0071587567217648	0.506416380405426	0.0105132898315787
-1.0168182849884	-7.80903959274292	-4.57682085037231	0.00690920324996114	0.506463348865509	0.010279405862093
-1.02241599559784	-7.80783224105835	-4.59786891937256	0.00721704261377454	0.50625216960907	0.0104120718315244
-1.02203094959259	-7.80785655975342	-4.54184198379517	0.00706427078694105	0.505986392498016	0.011182863265276
-1.01339793205261	-7.80681705474854	-4.57890510559082	0.00674648722633719	0.506090819835663	0.0108457030728459
-1.01931595802307	-7.80478191375732	-4.58273363113403	0.00698558008298278	0.505679726600647	0.011222904548049
-1.01561284065247	-7.80158472061157	-4.52643489837646	0.00676156487315893	0.505565643310547	0.0118788471445441
-1.00722146034241	-7.79643535614014	-4.57552003860474	0.00663730595260859	0.505659937858582	0.0115301720798016
-1.01634609699249	-7.79718637466431	-4.57633304595947	0.00682213483378291	0.505406677722931	0.0119595937430859
-1.01325142383575	-7.79374885559082	-4.52351713180542	0.0065252254717052	0.505372762680054	0.0125009408220649
-1.00979483127594	-7.79355001449585	-4.57532930374146	0.00637670652940869	0.505341231822968	0.0120741166174412
-1.02299070358276	-7.78980255126953	-4.54987287521362	0.00661297887563705	0.505105435848236	0.0126864267513156
-1.01456487178802	-7.79040098190308	-4.52677345275879	0.00617060111835599	0.505182087421417	0.0129633983597159
-1.01374471187592	-7.78580713272095	-4.57860898971558	0.00621637003496289	0.505106151103973	0.0126907713711262
-1.02371060848236	-7.78430509567261	-4.52440690994263	0.00630139326676726	0.504941761493683	0.0134251862764359
-1.0175507068634	-7.78508520126343	-4.54016256332397	0.0058411848731339	0.505037367343903	0.0132145686075091
-1.02685880661011	-7.78094244003296	-4.56316137313843	0.00604603439569473	0.504837214946747	0.0130826588720083
-1.0253244638443	-7.77836036682129	-4.51079845428467	0.00578929670155048	0.504751145839691	0.0137813994660974
-1.02221584320068	-7.77655935287476	-4.55721139907837	0.0056940452195704	0.504810810089111	0.0132648656144738
-1.03774785995483	-7.77418375015259	-4.52998971939087	0.00591336470097303	0.504590749740601	0.0136926379054785
-1.03344202041626	-7.77449655532837	-4.50819730758667	0.00551775051280856	0.504802763462067	0.0137514248490334
-1.03716886043549	-7.77700853347778	-4.56142568588257	0.0054661356844008	0.504817366600037	0.0131611302495003
-1.04844558238983	-7.77214622497559	-4.51664304733276	0.00555750913918018	0.504610002040863	0.013761842623353
-1.03762114048004	-7.77266454696655	-4.52199602127075	0.00517980614677072	0.504833936691284	0.0134106054902077
-1.04713904857635	-7.77268028259277	-4.55163717269897	0.00536692794412375	0.504731357097626	0.0131849404424429
-1.05215322971344	-7.77128410339355	-4.49949598312378	0.00523595185950398	0.504733502864838	0.0136920865625143
-1.04563939571381	-7.77376413345337	-4.52899646759033	0.00497796665877104	0.504855930805206	0.0132116302847862
-1.05714154243469	-7.76896476745605	-4.54341220855713	0.00527558941394091	0.504720628261566	0.0131397014483809
-1.05970060825348	-7.77214384078979	-4.49323463439941	0.00494966236874461	0.504836320877075	0.0135992579162121
-1.04844081401825	-7.76890182495117	-4.54062271118164	0.0048941308632493	0.504908859729767	0.0129547398537397
-1.06692910194397	-7.76658248901367	-4.54434633255005	0.00520590785890818	0.504931092262268	0.0130959870293736
-1.06105244159698	-7.77672386169434	-4.50046586990356	0.00483317160978913	0.505055606365204	0.013274404220283
-1.05853641033173	-7.77141332626343	-4.55667114257813	0.00484427344053984	0.505167186260223	0.0125647690147161
-1.07311046123505	-7.77336978912354	-4.52861309051514	0.00497648119926453	0.505083620548248	0.0128438184037805
-1.06098937988281	-7.77230215072632	-4.50210571289063	0.00476490799337626	0.505176603794098	0.0128160994499922
-1.05799794197083	-7.77381753921509	-4.5619215965271	0.00479290029034019	0.505311548709869	0.0120475059375167
-1.07217407226563	-7.77658796310425	-4.53581762313843	0.0050520203076303	0.505228638648987	0.0123849222436547
-1.06668519973755	-7.77750635147095	-4.50355291366577	0.00486911833286285	0.505383908748627	0.0124200042337179
-1.06528091430664	-7.78098201751709	-4.55646944046021	0.00485603464767337	0.505552232265472	0.0116142434999347
-1.07847440242767	-7.77866363525391	-4.54235887527466	0.00508758891373873	0.505404412746429	0.0118451453745365
-1.06385040283203	-7.78116130828857	-4.51763677597046	0.00480915140360594	0.505594611167908	0.0118477195501328
-1.06631743907928	-7.78269481658936	-4.57069873809814	0.00504441419616342	0.505791127681732	0.0112455766648054
-1.07593536376953	-7.78276538848877	-4.53045320510864	0.00523951696231961	0.505772948265076	0.0116353528574109
-1.06841087341309	-7.7869701385498	-4.53854656219482	0.00490320241078734	0.506100833415985	0.0112391645088792
-1.07653212547302	-7.79032373428345	-4.57728290557861	0.00514354975894094	0.506081283092499	0.0109213693067431
-1.07558465003967	-7.78496408462524	-4.52141284942627	0.00520181562751532	0.506103277206421	0.0114055285230279
-1.06297409534454	-7.78789472579956	-4.56754493713379	0.00506091769784689	0.506454825401306	0.0107383178547025
-1.07543420791626	-7.78632831573486	-4.57551956176758	0.00541192525997758	0.506386756896973	0.0108277788385749
-1.07735526561737	-7.78969526290894	-4.52829456329346	0.00532046565786004	0.506636023521423	0.0111238500103354
-1.06907868385315	-7.79094314575195	-4.57532596588135	0.00521293468773365	0.506863534450531	0.0104393372312188
-1.08091652393341	-7.79046297073364	-4.57386350631714	0.00559416227042675	0.506815373897552	0.0105558354407549
-1.0758820772171	-7.79481077194214	-4.54083251953125	0.00544482376426458	0.507130682468414	0.0108098760247231
-1.0721230506897	-7.79214906692505	-4.59817361831665	0.00561689119786024	0.507373809814453	0.0101164598017931
-1.07886433601379	-7.79632329940796	-4.55636882781982	0.00570010812953115	0.507411479949951	0.0106147546321154
-1.06925976276398	-7.79842567443848	-4.59575223922729	0.00556562561541796	0.507746279239655	0.0100237606093287
-1.08021521568298	-7.79630994796753	-4.57538509368896	0.0058987638913095	0.507682085037231	0.010373393073678
-1.06875789165497	-7.7947359085083	-4.56646060943604	0.00572230294346809	0.50798499584198	0.0103084752336144
-1.07341361045837	-7.79308319091797	-4.61815547943115	0.00605615228414536	0.508194208145142	0.00986235588788986
-1.0816855430603	-7.79737329483032	-4.56990671157837	0.00623091589659452	0.50827032327652	0.0104173421859741
-1.0735045671463	-7.7984766960144	-4.59535551071167	0.00606607273221016	0.508696377277374	0.00998708326369524
-1.08421158790588	-7.80026245117188	-4.62200880050659	0.00642910227179527	0.508761882781982	0.00981319788843393
-1.08169448375702	-7.7998833656311	-4.58130216598511	0.00635903468355536	0.508836627006531	0.0103429108858109
-1.0705680847168	-7.79816007614136	-4.62947750091553	0.00642482098191977	0.509188115596771	0.00977419223636389
-1.0861142873764	-7.79937124252319	-4.61686706542969	0.0067993002012372	0.509252488613129	0.0101632494479418
-1.07485330104828	-7.7994909286499	-4.5967059135437	0.00664751511067152	0.509558379650116	0.0101761193946004
-1.08275580406189	-7.79766464233398	-4.64888381958008	0.00697268918156624	0.509715020656586	0.00982433650642633
-1.08946108818054	-7.80053901672363	-4.59499025344849	0.00693790195509791	0.509885132312775	0.0104961348697543
-1.07696664333344	-7.7946891784668	-4.64584398269653	0.00706820422783494	0.510269582271576	0.00994924083352089
-1.09536504745483	-7.7959246635437	-4.64574766159058	0.00753174629062414	0.510387539863586	0.0102782621979713
-1.09011888504028	-7.79829597473145	-4.61848974227905	0.00729616172611713	0.510620415210724	0.0105176921933889
-1.09587454795837	-7.79380178451538	-4.66900491714478	0.00752438139170408	0.510822117328644	0.0101127056404948
-1.10086190700531	-7.79715919494629	-4.61971139907837	0.00763052515685558	0.510901212692261	0.0108232479542494
-1.08382749557495	-7.79127740859985	-4.65317821502686	0.00755048124119639	0.511108696460724	0.0104236360639334
-1.10008871555328	-7.78949689865112	-4.65780544281006	0.00811760779470205	0.511237323284149	0.0107031865045428
-1.09869730472565	-7.7907280921936	-4.62589359283447	0.00787296704947948	0.511389851570129	0.0110478019341826
-1.09652388095856	-7.78922939300537	-4.68589448928833	0.00805088598281145	0.511553943157196	0.0106065049767494
-1.106813788414	-7.78483152389526	-4.64093017578125	0.00823123380541801	0.511456668376923	0.0114021589979529
-1.09468495845795	-7.78736209869385	-4.64646291732788	0.00800836179405451	0.511701643466949	0.0113349286839366
-1.10178184509277	-7.77958250045776	-4.67721462249756	0.00843739323318005	0.511544108390808	0.0113872978836298
-1.1052542924881	-7.77737998962402	-4.62328147888184	0.00841419585049152	0.511624395847321	0.0120517620816827
-1.09845662117004	-7.77974510192871	-4.66838312149048	0.00834119878709316	0.511715531349182	0.0117201153188944
-1.11027097702026	-7.77319097518921	-4.65037536621094	0.0086476132273674	0.511400461196899	0.0123092997819185
-1.10189723968506	-7.76747703552246	-4.64096879959106	0.00839732587337494	0.511519849300385	0.0124556319788098
-1.10488212108612	-7.76697969436646	-4.68069458007813	0.00872844830155373	0.511453866958618	0.0123803494498134
-1.11052787303925	-7.76212978363037	-4.62472200393677	0.00870036147534847	0.511131882667542	0.0132023701444268
-1.10641598701477	-7.76257419586182	-4.66253805160522	0.00857201311737299	0.511183679103851	0.0128450114279985
-1.1173722743988	-7.76212072372437	-4.64227437973022	0.00880607776343822	0.510720491409302	0.0134238563477993
-1.09961593151093	-7.75263643264771	-4.62064838409424	0.00857764575630426	0.510527193546295	0.0136355347931385
-1.11069452762604	-7.74846982955933	-4.65729284286499	0.00889082904905081	0.510355710983276	0.0135964555665851
-1.110755443573	-7.75304079055786	-4.59637308120728	0.00880520604550838	0.510009586811066	0.0143302800133824
-1.10311794281006	-7.75025081634521	-4.6365795135498	0.00867586117237806	0.509824395179749	0.0138937421143055
-1.11878728866577	-7.74685859680176	-4.62581300735474	0.00882325414568186	0.509416341781616	0.0143248653039336
-1.10556054115295	-7.74888324737549	-4.5879430770874	0.00849933549761772	0.509014904499054	0.0146209364756942
-1.10209703445435	-7.74411630630493	-4.63492774963379	0.00870119966566563	0.508756697177887	0.0142876636236906
-1.11312639713287	-7.74289751052856	-4.57467794418335	0.0087107103317976	0.508351445198059	0.0150307202711701
-1.09843051433563	-7.74229335784912	-4.60451459884644	0.00841461028903723	0.508046686649323	0.0146252941340208
-1.11101067066193	-7.74078130722046	-4.60436105728149	0.0087139280512929	0.507524907588959	0.0147422477602959
-1.10480141639709	-7.74336910247803	-4.55446624755859	0.00829296745359898	0.507231891155243	0.0152466548606753
-1.09672677516937	-7.73672103881836	-4.60294532775879	0.00842217449098825	0.506909430027008	0.0146109433844686
-1.11016011238098	-7.73395729064941	-4.56657838821411	0.00855675339698792	0.506446480751038	0.0151687012985349
-1.09851145744324	-7.74071311950684	-4.55624628067017	0.00815520901232958	0.506209254264832	0.015011839568615
-1.10231792926788	-7.73852682113647	-4.58161592483521	0.00834819488227367	0.505728781223297	0.0147640788927674
-1.10583961009979	-7.73692750930786	-4.52448272705078	0.00811418052762747	0.505338072776794	0.01533243060112
-1.09494042396545	-7.73637914657593	-4.56374168395996	0.0079736215993762	0.5051309466362	0.014797318726778
-1.1084543466568	-7.73308515548706	-4.55630207061768	0.00830640643835068	0.504756510257721	0.0149375507608056
-1.10482025146484	-7.73729753494263	-4.51224279403687	0.00797029957175255	0.50454717874527	0.0152208991348743
-1.10454702377319	-7.73583793640137	-4.56128454208374	0.00786867272108793	0.504375994205475	0.0144790261983871
-1.11392343044281	-7.73433589935303	-4.53334522247314	0.00805710814893246	0.503960430622101	0.0148582169786096
-1.10507500171661	-7.73839473724365	-4.50471210479736	0.00765285920351744	0.503941059112549	0.0149360233917832
-1.10677576065063	-7.73599767684937	-4.55385446548462	0.00778696220368147	0.503708481788635	0.0142748057842255
-1.1145122051239	-7.73371744155884	-4.49784421920776	0.00792291667312384	0.503512859344482	0.014819048345089
-1.10532367229462	-7.74198436737061	-4.51962566375732	0.00746516045182943	0.503528892993927	0.014351287856698
-1.11719930171967	-7.73578119277954	-4.53548240661621	0.00774650182574987	0.50326943397522	0.0141777079552412
-1.11335039138794	-7.73572158813477	-4.49450159072876	0.00748429261147976	0.503236711025238	0.0144791128113866
-1.11016166210175	-7.73691034317017	-4.54310178756714	0.00745662767440081	0.503311514854431	0.0137593513354659
-1.12459290027618	-7.73634433746338	-4.52457046508789	0.00778802949935198	0.503240168094635	0.0139504009857774
-1.11898744106293	-7.74421882629395	-4.50234603881836	0.00734425848349929	0.503373861312866	0.0138958366587758
-1.12003970146179	-7.74304151535034	-4.55160903930664	0.00740157160907984	0.503476560115814	0.0132021782919765
-1.13190221786499	-7.74212646484375	-4.50845241546631	0.00753609044477344	0.503349304199219	0.0134865706786513
-1.11643755435944	-7.74609756469727	-4.51552772521973	0.00706677325069904	0.503580749034882	0.0130646331235766
-1.12545502185822	-7.74506330490112	-4.54890727996826	0.00739716365933418	0.503670752048492	0.0126769058406353
-1.13565790653229	-7.74801158905029	-4.49213552474976	0.00730927707627416	0.503861606121063	0.0130075262859464
-1.12547850608826	-7.74973011016846	-4.53530406951904	0.00706924265250564	0.504142820835114	0.0122476555407047
-1.14043760299683	-7.7523512840271	-4.54118251800537	0.00737558212131262	0.504140913486481	0.0121725024655461
-1.13454127311707	-7.75184488296509	-4.51271724700928	0.00705136358737946	0.504578530788422	0.012138931080699
-1.13351893424988	-7.75332593917847	-4.5701756477356	0.00710761640220881	0.504742980003357	0.0113651771098375
-1.14794898033142	-7.7564115524292	-4.52382040023804	0.00731412181630731	0.50493049621582	0.0117314085364342
-1.13948428630829	-7.76270341873169	-4.53171968460083	0.00686628697440028	0.505416929721832	0.0112007409334183
-1.14866197109222	-7.76205348968506	-4.572594165802	0.00716284709051251	0.505519509315491	0.0106066847220063
-1.15537893772125	-7.76246452331543	-4.52313280105591	0.00702368887141347	0.505669832229614	0.0109525704756379
-1.13970899581909	-7.76379776000977	-4.55707406997681	0.00673675583675504	0.506058514118195	0.0102329961955547
-1.1547327041626	-7.76718330383301	-4.57165336608887	0.0071436483412981	0.50627076625824	0.0100715830922127
-1.15638482570648	-7.77006721496582	-4.53264141082764	0.00688874442130327	0.506558656692505	0.0101953195407987
-1.15058290958405	-7.77051544189453	-4.58135938644409	0.00674229860305786	0.506843268871307	0.00931115355342627
-1.16630136966705	-7.7683253288269	-4.57369804382324	0.00703741144388914	0.50703489780426	0.00930698029696941
-1.16108703613281	-7.77513074874878	-4.5333776473999	0.00669170916080475	0.507201969623566	0.00942674651741982
-1.15827596187592	-7.76862382888794	-4.60024881362915	0.00669464329257607	0.507511734962463	0.00855918321758509
-1.17055249214172	-7.77486276626587	-4.56818866729736	0.00693742325529456	0.507673680782318	0.0087943347170949
-1.16539990901947	-7.7785177230835	-4.54240369796753	0.0064643737860024	0.507860779762268	0.00870739761739969
-1.16816294193268	-7.77668237686157	-4.60410308837891	0.00650725327432156	0.508018612861633	0.00796201732009649
-1.17388236522675	-7.77789163589478	-4.5496392250061	0.00645730504766107	0.507957935333252	0.00846430566161871
-1.15762579441071	-7.77419185638428	-4.57925462722778	0.00620553316548467	0.508223533630371	0.00789972860366106
-1.17236709594727	-7.77392292022705	-4.59171533584595	0.00658811163157225	0.508259952068329	0.0077859116718173
-1.17516160011292	-7.77936172485352	-4.54553842544556	0.00631616078317165	0.508394479751587	0.0081267012283206
-1.17283940315247	-7.78045892715454	-4.60278987884521	0.00621331157162786	0.508499681949615	0.00743805849924684
-1.18049919605255	-7.77836322784424	-4.55809450149536	0.0062310891225934	0.508427500724792	0.00789962615817785
-1.16482162475586	-7.77856874465942	-4.57278490066528	0.00592037942260504	0.508615255355835	0.00754555268213153
-1.17472326755524	-7.77439975738525	-4.59450435638428	0.00618955818936229	0.508453905582428	0.00744524691253901
-1.17713034152985	-7.77799701690674	-4.54072046279907	0.00597848789766431	0.508445024490356	0.00797370914369822
-1.17151808738708	-7.77852725982666	-4.58037281036377	0.00576733471825719	0.50853031873703	0.00730003556236625
-1.18192648887634	-7.77415609359741	-4.58140420913696	0.00604935083538294	0.508280277252197	0.00750946532934904
-1.17938780784607	-7.77363586425781	-4.53522157669067	0.00574195478111506	0.508325219154358	0.00798364728689194
-1.16556560993195	-7.77083969116211	-4.59014368057251	0.00573619920760393	0.508248805999756	0.00738259125500917
-1.18102443218231	-7.76718902587891	-4.57844161987305	0.00597977498546243	0.508131504058838	0.00773703632876277
-1.17690634727478	-7.77204513549805	-4.53710412979126	0.00573745416477323	0.508015930652618	0.00810958631336689
-1.1752952337265	-7.76688528060913	-4.58735036849976	0.00575067009776831	0.507926523685455	0.00756756542250514
-1.18512558937073	-7.76706457138062	-4.54942655563354	0.00577734829857945	0.507775962352753	0.00822295062243938
-1.16824805736542	-7.76662826538086	-4.54199886322021	0.00547278625890613	0.507741689682007	0.00816250592470169
-1.17299354076385	-7.7618236541748	-4.58889770507813	0.00569885829463601	0.507749438285828	0.00795411411672831
-1.18285298347473	-7.76408958435059	-4.53472137451172	0.00572045985609293	0.507642328739166	0.00873525440692902
-1.17014479637146	-7.75841188430786	-4.55314588546753	0.00556125724688172	0.507643640041351	0.00848548859357834
-1.18375313282013	-7.75944375991821	-4.58440446853638	0.00571512989699841	0.507568061351776	0.00841929856687784
-1.18544888496399	-7.76031970977783	-4.52045679092407	0.00566288596019149	0.507473766803741	0.0090311337262392
-1.17303323745728	-7.75482988357544	-4.55834245681763	0.00545550603419542	0.50754302740097	0.00856679119169712
-1.18818151950836	-7.75442504882813	-4.5708327293396	0.00581068778410554	0.507552921772003	0.00875243451446295
-1.18441915512085	-7.75485944747925	-4.52179384231567	0.00556248147040606	0.507430076599121	0.00918391719460487
-1.18256402015686	-7.75405931472778	-4.56994867324829	0.00550700491294265	0.50760143995285	0.00862780120223761
-1.19574236869812	-7.75308990478516	-4.56331348419189	0.00575082888826728	0.507445693016052	0.0090281879529357
-1.18682742118835	-7.75080871582031	-4.51725625991821	0.00544904824346304	0.507479131221771	0.00933689251542091
-1.17886161804199	-7.74969005584717	-4.56015634536743	0.00535390339791775	0.507623910903931	0.00892307236790657
-1.19318902492523	-7.7486424446106	-4.56946802139282	0.00568910781294107	0.507462561130524	0.00911432784050703
-1.19221520423889	-7.74731731414795	-4.51876211166382	0.00546769518405199	0.507597625255585	0.00948588084429502
-1.19067096710205	-7.75011205673218	-4.57097196578979	0.00527778500691056	0.50769829750061	0.00897284969687462
-1.20445001125336	-7.74664163589478	-4.54057836532593	0.00553011009469628	0.507441580295563	0.0094286035746336
-1.19530367851257	-7.74702739715576	-4.51952886581421	0.00512549933046103	0.507656872272491	0.00945256464183331
-1.19487619400024	-7.74431324005127	-4.57358264923096	0.00529707502573729	0.50760281085968	0.00899992790073156
-1.2061892747879	-7.74330615997314	-4.52860116958618	0.00540893292054534	0.507494568824768	0.00953298341482878
-1.19481468200684	-7.74855995178223	-4.52311563491821	0.00498599046841264	0.507585346698761	0.0093911262229085
-1.20100343227386	-7.7443585395813	-4.57060050964355	0.0051315575838089	0.507491230964661	0.00882147718220949
-1.21041786670685	-7.74962902069092	-4.51744890213013	0.00510428426787257	0.507434725761414	0.00939001142978668
-1.19399464130402	-7.74410629272461	-4.52591180801392	0.00488317431882024	0.507517158985138	0.00904936902225018
-1.20222425460815	-7.74015760421753	-4.56543684005737	0.00504425726830959	0.507473647594452	0.00866470113396645
-1.21049451828003	-7.74543905258179	-4.51400566101074	0.0049829613417387	0.507392108440399	0.00921647716313601
-1.20009124279022	-7.74351739883423	-4.53322124481201	0.0047333468683064	0.5074263215065	0.0088731087744236
-1.21188616752625	-7.74654388427734	-4.56560611724854	0.0049614105373621	0.507510662078857	0.00861172378063202
-1.21663725376129	-7.74166107177734	-4.51629257202148	0.00491917366161942	0.50725382566452	0.00922994408756495
-1.20867502689362	-7.74059820175171	-4.51174449920654	0.00459498353302479	0.507548630237579	0.00911357253789902
-1.20771765708923	-7.73764276504517	-4.56588172912598	0.00478254770860076	0.507495582103729	0.00861118547618389
-1.2214241027832	-7.73363542556763	-4.52719831466675	0.00501028774306178	0.507322549819946	0.00917935464531183
-1.21604669094086	-7.74366140365601	-4.52116727828979	0.00468166451901197	0.507589161396027	0.00903448462486267
-1.21957337856293	-7.73748302459717	-4.56499624252319	0.00488618016242981	0.507504522800446	0.00857760384678841
-1.23044919967651	-7.73919916152954	-4.51991510391235	0.00489424774423242	0.507411479949951	0.00908553693443537
-1.21892845630646	-7.73435211181641	-4.50703907012939	0.00462429923936725	0.507577121257782	0.00910203903913498
-1.22068357467651	-7.73407316207886	-4.56156206130981	0.00467074057087302	0.507882297039032	0.00859004259109497
-1.23007810115814	-7.73581409454346	-4.54205226898193	0.00492237042635679	0.507735967636108	0.00903080776333809
-1.22684562206268	-7.73499584197998	-4.50983953475952	0.00472659058868885	0.507868528366089	0.00919095706194639
-1.22904920578003	-7.73797082901001	-4.55910205841064	0.00473556900396943	0.508233189582825	0.00852127373218536
-1.24161291122437	-7.73099946975708	-4.55370616912842	0.00499270437285304	0.508022129535675	0.00872557051479816
-1.24260461330414	-7.73405599594116	-4.5098614692688	0.00479262927547097	0.508272230625153	0.00899786874651909
-1.23392510414124	-7.7310962677002	-4.56049633026123	0.00476922281086445	0.508446633815765	0.00829656515270472
-1.2516952753067	-7.73127794265747	-4.56433916091919	0.0051483828574419	0.508518755435944	0.00835257396101952
-1.25414454936981	-7.73814392089844	-4.51938056945801	0.0049506789073348	0.508607923984528	0.00861676875501871
-1.24899196624756	-7.73829889297485	-4.56107997894287	0.00484705157577991	0.50885421037674	0.00789959914982319
-1.26609086990356	-7.73766994476318	-4.55657052993774	0.00516350800171494	0.508861005306244	0.00794672872871161
-1.26057910919189	-7.73786115646362	-4.51918506622314	0.00497094541788101	0.508944451808929	0.00816006679087877
-1.25616896152496	-7.73535442352295	-4.56640529632568	0.00491459900513291	0.509274423122406	0.00735227158293128
-1.27059686183929	-7.73807525634766	-4.57985353469849	0.00517377443611622	0.50929206609726	0.0071830484084785
-1.2764288187027	-7.73814678192139	-4.53064393997192	0.00515285832807422	0.509386837482452	0.00760327745229006
-1.26882970333099	-7.74338674545288	-4.55895233154297	0.00493278168141842	0.509615123271942	0.00703416578471661
-1.28362619876862	-7.73673057556152	-4.58448123931885	0.00525809824466705	0.509652078151703	0.00678728008642793
-1.2898063659668	-7.73787212371826	-4.53152084350586	0.00519266864284873	0.509675860404968	0.00725797284394503
-1.27468168735504	-7.73553085327148	-4.55317401885986	0.004977370146662	0.509870648384094	0.00673428317531943
-1.29004311561584	-7.73432779312134	-4.58695936203003	0.00529981823638082	0.510009586811066	0.00645648455247283
-1.29746067523956	-7.73719787597656	-4.53669261932373	0.005259292665869	0.510049164295197	0.0069719972088933
-1.29042911529541	-7.73388814926147	-4.56758451461792	0.00502195814624429	0.510240495204926	0.00632877554744482
-1.30595421791077	-7.73430109024048	-4.58426713943481	0.00521299941465259	0.510235786437988	0.00628843205049634
-1.30413722991943	-7.73592948913574	-4.52690649032593	0.0050771264359355	0.510219871997833	0.0067226467654109
-1.29436779022217	-7.73453044891357	-4.56612825393677	0.00488888239488006	0.510489165782928	0.00611724192276597
-1.31016206741333	-7.73326396942139	-4.58151483535767	0.00522667914628983	0.510420620441437	0.00604540156200528
-1.30753922462463	-7.72927045822144	-4.53567838668823	0.00508376909419894	0.510469555854797	0.00640529207885265
-1.30460846424103	-7.73602199554443	-4.57936906814575	0.00476814340800047	0.510761916637421	0.00570803321897984
-1.31561279296875	-7.73011016845703	-4.57644462585449	0.00502155255526304	0.510510861873627	0.00582325924187899
-1.31515598297119	-7.73010206222534	-4.52872514724731	0.00487038632854819	0.510566055774689	0.00623763957992196
-1.30456697940826	-7.72690773010254	-4.5728325843811	0.00471124844625592	0.510744690895081	0.00572360772639513
-1.32071721553802	-7.7244930267334	-4.56543302536011	0.00505406921729445	0.510645508766174	0.00593001488596201
-1.31825923919678	-7.72590827941895	-4.53477621078491	0.00472781574353576	0.510745704174042	0.00608873413875699
-1.31745672225952	-7.72607135772705	-4.59031534194946	0.00479679182171822	0.510777175426483	0.00552567979320884
-1.32939457893372	-7.7236967086792	-4.54926919937134	0.00492544658482075	0.510655999183655	0.00601874757558107
-1.31640994548798	-7.72389364242554	-4.53137111663818	0.00448742043226957	0.510694086551666	0.00596512202173471
-1.31506109237671	-7.72003126144409	-4.58551692962646	0.00466717500239611	0.510691285133362	0.00546375568956137
-1.33029103279114	-7.7223539352417	-4.54565286636353	0.00474710576236248	0.51068902015686	0.00605502538383007
-1.3194979429245	-7.7232232093811	-4.53568887710571	0.00440424494445324	0.510730743408203	0.00601924024522305
-1.32427394390106	-7.72026872634888	-4.58516597747803	0.00449255015701056	0.510822296142578	0.00549946539103985
-1.33129692077637	-7.7210955619812	-4.54814767837524	0.004584482870996	0.510563015937805	0.006024987436831
-1.32250154018402	-7.71804809570313	-4.52888917922974	0.00433172378689051	0.510634005069733	0.00615437887609005
-1.31764721870422	-7.71740293502808	-4.5776162147522	0.0043903193436563	0.510750353336334	0.00560088781639934
-1.3292738199234	-7.71433210372925	-4.57073402404785	0.00459975190460682	0.510654866695404	0.00570371700450778
-1.33105194568634	-7.71790647506714	-4.52569532394409	0.00436412217095494	0.510671257972717	0.00623801816254854
-1.32384598255157	-7.71706008911133	-4.56578207015991	0.00421170657500625	0.510801076889038	0.00563126336783171
-1.33718240261078	-7.71365785598755	-4.57258462905884	0.00445119384676218	0.510744869709015	0.00574055453762412
-1.33642554283142	-7.71345281600952	-4.51664733886719	0.00428421841934323	0.51064670085907	0.00624000933021307
-1.32565081119537	-7.71220064163208	-4.5570707321167	0.0040743937715888	0.510844051837921	0.00570220407098532
-1.33891642093658	-7.7093300819397	-4.56217479705811	0.00432947790250182	0.510748565196991	0.00580725912004709
-1.33831202983856	-7.70990514755249	-4.51439237594604	0.0041388375684619	0.510772943496704	0.00624292949214578
-1.33244705200195	-7.71160650253296	-4.55589389801025	0.00378923956304789	0.511058628559113	0.00566461123526096
-1.340576171875	-7.70994853973389	-4.56163454055786	0.00401203986257315	0.510851621627808	0.00580944214016199
-1.34112048149109	-7.70498323440552	-4.51306772232056	0.00379752134904265	0.510838270187378	0.00624119304120541
-1.33173823356628	-7.70169162750244	-4.55471086502075	0.00359066599048674	0.51105010509491	0.00576772028580308
-1.34333860874176	-7.70019245147705	-4.5560417175293	0.00380138750188053	0.510950684547424	0.00595128023996949
-1.34205830097198	-7.70130157470703	-4.50997829437256	0.00351198366843164	0.51103675365448	0.00630373042076826
-1.33978605270386	-7.70281791687012	-4.55587100982666	0.00332233030349016	0.511111319065094	0.00573939271271229
-1.35394179821014	-7.69846343994141	-4.55787420272827	0.00362845207564533	0.510998129844666	0.00580857088789344
-1.35395574569702	-7.69948530197144	-4.50354099273682	0.00329230818897486	0.511003315448761	0.00623778440058231
-1.34029769897461	-7.69359445571899	-4.54921722412109	0.00308451591990888	0.511152446269989	0.00554231926798821
-1.35779821872711	-7.69619703292847	-4.55892705917358	0.00335296802222729	0.511208415031433	0.00559090683236718
-1.35266625881195	-7.69780206680298	-4.51149940490723	0.00306542334146798	0.511205196380615	0.00588497100397944
-1.34697282314301	-7.69712066650391	-4.55525207519531	0.00291933165863156	0.511266589164734	0.00525288935750723
-1.35912001132965	-7.69943809509277	-4.56058645248413	0.00307202385738492	0.511236906051636	0.0053766262717545
-1.35697722434998	-7.69463300704956	-4.50635147094727	0.00289461435750127	0.511232435703278	0.00577153405174613
-1.34497165679932	-7.69604635238647	-4.54107999801636	0.00263517326675355	0.511568486690521	0.00526251085102558
-1.35436928272247	-7.69412326812744	-4.56078672409058	0.00291302148252726	0.511461853981018	0.00520255416631699
-1.35904622077942	-7.69522094726563	-4.5087366104126	0.00270327064208686	0.511587500572205	0.00570345623418689
-1.34790098667145	-7.69509840011597	-4.54386901855469	0.00251667643897235	0.511850595474243	0.00511550670489669
-1.36181330680847	-7.69203567504883	-4.56020879745483	0.0027846519369632	0.511792182922363	0.00513315480202436
-1.36067938804626	-7.69438505172729	-4.5101318359375	0.00249696266837418	0.512042045593262	0.00557130761444569
-1.34824025630951	-7.68963479995728	-4.56104135513306	0.00242659053765237	0.51222038269043	0.00485610170289874
-1.36625027656555	-7.68945217132568	-4.56194829940796	0.00263123866170645	0.512395024299622	0.00507495133206248
-1.36256551742554	-7.69685459136963	-4.52777051925659	0.002295205835253	0.512598991394043	0.00521854218095541
-1.35880041122437	-7.69138431549072	-4.58181238174438	0.00241344911046326	0.512777209281921	0.00461207609623671
-1.37115037441254	-7.6941385269165	-4.53212738037109	0.00243919622153044	0.512932538986206	0.0051517141982913
-1.35424387454987	-7.69078826904297	-4.55037021636963	0.00211067544296384	0.513227224349976	0.00490165129303932
-1.36407732963562	-7.68645477294922	-4.58937644958496	0.00244113896042109	0.513460516929626	0.0046537877060473
-1.36799168586731	-7.69249773025513	-4.53856468200684	0.00224563712254167	0.513705730438232	0.00512087158858776
-1.36060583591461	-7.69316530227661	-4.58653354644775	0.00210118107497692	0.514098584651947	0.00449008541181684
-1.37398326396942	-7.68989324569702	-4.58867025375366	0.00241863098926842	0.51425176858902	0.00475491583347321
-1.36741328239441	-7.69320201873779	-4.54915428161621	0.00206843414343894	0.514464676380157	0.00514069013297558
-1.36170256137848	-7.68872356414795	-4.60546588897705	0.00216393102891743	0.51483279466629	0.00456124730408192
-1.37683749198914	-7.68704080581665	-4.59754085540771	0.00247654458507895	0.515072584152222	0.00494859786704183
-1.37177515029907	-7.68912506103516	-4.56298446655273	0.00209355866536498	0.515316903591156	0.00527659105136991
-1.36923789978027	-7.6880350112915	-4.61915302276611	0.00219083344563842	0.515651285648346	0.00473433500155807
-1.37788844108582	-7.68899059295654	-4.5842227935791	0.00227592187002301	0.515640795230865	0.00541145261377096
-1.36156976222992	-7.68166923522949	-4.59398317337036	0.00208830460906029	0.515980064868927	0.00524144433438778
-1.37367784976959	-7.68465423583984	-4.62997150421143	0.00247167563065887	0.516243278980255	0.00508488202467561
-1.37600922584534	-7.68601274490356	-4.58304691314697	0.00241291266866028	0.516364395618439	0.0057209637016058
-1.36703312397003	-7.68331050872803	-4.60702562332153	0.00227010436356068	0.516637206077576	0.00536563759669662
-1.37294387817383	-7.68504905700684	-4.64467620849609	0.00253047002479434	0.516803085803986	0.00526190595701337
-1.37443292140961	-7.68605518341064	-4.59199047088623	0.00254762312397361	0.516813993453979	0.00596967013552785
-1.36121881008148	-7.68368434906006	-4.6290864944458	0.0023981649428606	0.517082035541534	0.00559853622689843
-1.37331759929657	-7.68292236328125	-4.62487506866455	0.00274532241746783	0.517159223556519	0.00598980486392975
-1.35728061199188	-7.68175888061523	-4.59480762481689	0.00254685524851084	0.517245352268219	0.00629498297348619
-1.36110925674438	-7.68197584152222	-4.65224695205688	0.00274599157273769	0.517432332038879	0.00593740539625287
-1.36630535125732	-7.68165874481201	-4.59855556488037	0.00282185431569815	0.517430603504181	0.0067823906429112
-1.35258412361145	-7.67657232284546	-4.64436721801758	0.00280092167668045	0.517597615718842	0.00643633771687746
-1.36739981174469	-7.6730055809021	-4.64507293701172	0.00316236191429198	0.517609179019928	0.00685601448640227
-1.35982537269592	-7.68344306945801	-4.60411214828491	0.00295332330279052	0.517719447612762	0.00722289644181728
-1.35904371738434	-7.67839860916138	-4.66199445724487	0.00316165341064334	0.517757833003998	0.00683515192940831
-1.36557245254517	-7.67861366271973	-4.61395263671875	0.0032203181181103	0.517649829387665	0.00759345199912786
-1.35013484954834	-7.67492151260376	-4.61943197250366	0.00307021965272725	0.517714381217957	0.00742852408438921
-1.35774374008179	-7.67361974716187	-4.65772533416748	0.00344649818725884	0.517715930938721	0.007283722050488
-1.36108708381653	-7.67514419555664	-4.61042404174805	0.0034409393556416	0.517610251903534	0.00793309975415468
-1.34808719158173	-7.67531776428223	-4.6372184753418	0.00330985733307898	0.517659783363342	0.00759524991735816
-1.3646821975708	-7.67282724380493	-4.66199731826782	0.00372841418720782	0.517612993717194	0.00760125648230314
-1.36024737358093	-7.67294311523438	-4.60324096679688	0.00366425816901028	0.51731288433075	0.00826917495578527
-1.34729051589966	-7.66945791244507	-4.64631128311157	0.00359237543307245	0.517376065254211	0.00783517491072416
-1.3629162311554	-7.67205476760864	-4.63492488861084	0.00410529179498553	0.517094552516937	0.00822711829096079
-1.35499179363251	-7.67312955856323	-4.60551309585571	0.00384892080910504	0.516903877258301	0.00857344083487988
-1.35623788833618	-7.66953611373901	-4.65274524688721	0.00403196970000863	0.516841173171997	0.00810156390070915
-1.36096048355103	-7.66965198516846	-4.60590696334839	0.00412890641018748	0.51645702123642	0.00884025916457176
-1.34314858913422	-7.6684455871582	-4.62607908248901	0.00395869743078947	0.516367733478546	0.00855899415910244
-1.35451924800873	-7.66509389877319	-4.6489200592041	0.00441307947039604	0.516042113304138	0.00871383678168058
-1.35255408287048	-7.66759252548218	-4.59224605560303	0.00430863071233034	0.515827417373657	0.00932185724377632
-1.34611225128174	-7.66889381408691	-4.64219379425049	0.00436460925266147	0.515664577484131	0.00884698145091534
-1.35565340518951	-7.66659307479858	-4.60202074050903	0.0045434208586812	0.515240967273712	0.00943083129823208
-1.33955895900726	-7.66653919219971	-4.60687685012817	0.00427149794995785	0.515089988708496	0.00932534877210855
-1.34755575656891	-7.66153192520142	-4.62362813949585	0.00473959092050791	0.514716386795044	0.00946387276053429
-1.3449718952179	-7.66436100006104	-4.57196474075317	0.00456437887623906	0.514381349086761	0.0101440865546465
-1.33610653877258	-7.66580152511597	-4.61513757705688	0.00449339905753732	0.514251947402954	0.00971549563109875
-1.34707689285278	-7.66238451004028	-4.59157228469849	0.00477784825488925	0.513684689998627	0.0102841313928366
-1.33706223964691	-7.66248989105225	-4.56600761413574	0.00450654281303287	0.513639450073242	0.0106399310752749
-1.33385229110718	-7.66033792495728	-4.61391162872314	0.0047860941849649	0.513310372829437	0.0102778086438775
-1.34220409393311	-7.65524768829346	-4.57046222686768	0.00502298818901181	0.512912392616272	0.0110032819211483
-1.33228778839111	-7.66415405273438	-4.5693736076355	0.00465555163100362	0.512865006923676	0.0109316213056445
-1.3341760635376	-7.66007089614868	-4.60816144943237	0.00492470618337393	0.512441337108612	0.0106501635164022
-1.34197688102722	-7.65589570999146	-4.5495753288269	0.00497855711728334	0.512113630771637	0.0113624930381775
-1.32348704338074	-7.65360260009766	-4.56346082687378	0.00476260157302022	0.511999845504761	0.0111429588869214
-1.3355016708374	-7.65148544311523	-4.59421110153198	0.00514840055257082	0.51177591085434	0.0112135037779808
-1.341881275177	-7.65322589874268	-4.53458690643311	0.00507960794493556	0.511590182781219	0.0118962023407221
-1.32694458961487	-7.65120601654053	-4.56932210922241	0.00492455856874585	0.511487722396851	0.0115972552448511
-1.34222912788391	-7.64983320236206	-4.58536863327026	0.00533552234992385	0.511270523071289	0.0117597272619605
-1.34325158596039	-7.65047311782837	-4.52548122406006	0.00523111131042242	0.511100113391876	0.0125315198674798
-1.33080983161926	-7.64302968978882	-4.56593132019043	0.00521236378699541	0.511167287826538	0.0122294081375003
-1.34528601169586	-7.64345264434814	-4.56640148162842	0.00552213145419955	0.511037945747375	0.0126026598736644
-1.33435201644897	-7.64550638198853	-4.53460502624512	0.00524965161457658	0.510891616344452	0.012974445708096
-1.34099960327148	-7.6405782699585	-4.58159589767456	0.00552516244351864	0.510960102081299	0.0126998890191317
-1.34889602661133	-7.64155435562134	-4.52829456329346	0.00552911357954144	0.51079398393631	0.0135017680004239
-1.33263444900513	-7.6357421875	-4.55830430984497	0.00544532248750329	0.510863125324249	0.0133097050711513
-1.34572243690491	-7.63439607620239	-4.57684087753296	0.00594192929565907	0.510819971561432	0.0134186875075102
-1.34537065029144	-7.64022493362427	-4.52318906784058	0.00581243447959423	0.510845303535461	0.0140636786818504
-1.33898138999939	-7.63729763031006	-4.56664133071899	0.005761309992522	0.51095712184906	0.013593727722764
-1.35233056545258	-7.63751649856567	-4.57735395431519	0.00605881167575717	0.510816276073456	0.0138279320672154
-1.34323167800903	-7.63654947280884	-4.53129529953003	0.00589376920834184	0.510830640792847	0.01421601139009
-1.33640038967133	-7.63343048095703	-4.58913850784302	0.00605155201628804	0.5108402967453	0.013697705231607
-1.35316145420074	-7.63508939743042	-4.5571551322937	0.00628190161660314	0.510852873325348	0.014241537079215
-1.33726644515991	-7.634850025177	-4.54922819137573	0.0060637416318059	0.510930061340332	0.0140972603112459
-1.34711730480194	-7.63561344146729	-4.5912127494812	0.00625415006652474	0.510978519916534	0.0137198129668832
-1.35041952133179	-7.63812351226807	-4.53722620010376	0.00623099133372307	0.51086950302124	0.0143874380737543
-1.33496654033661	-7.63080358505249	-4.58068609237671	0.00619380595162511	0.510946750640869	0.0139188608154655
-1.35254490375519	-7.63530015945435	-4.56815099716187	0.00654579885303974	0.510964632034302	0.0143423974514008
-1.34331321716309	-7.64066791534424	-4.5431022644043	0.00622899085283279	0.510996162891388	0.0145008200779557
-1.34143650531769	-7.63721323013306	-4.59503650665283	0.00647173263132572	0.510898172855377	0.0141126476228237
-1.34811115264893	-7.63602685928345	-4.54388093948364	0.00651035225018859	0.510764241218567	0.0148032400757074
-1.32985460758209	-7.63419628143311	-4.5598292350769	0.00641171215102077	0.510887682437897	0.0145105542615056
-1.34232068061829	-7.63450860977173	-4.57830619812012	0.00678019877523184	0.510785937309265	0.0145741468295455
-1.33923602104187	-7.63735246658325	-4.54774045944214	0.00658640125766397	0.510858297348022	0.0147442240267992
-1.34285032749176	-7.63977956771851	-4.6041693687439	0.0068682013079524	0.510856211185455	0.0142222493886948
-1.34741628170013	-7.63568639755249	-4.5467414855957	0.00692733284085989	0.510598361492157	0.0147202983498573
-1.33343935012817	-7.63805866241455	-4.57741832733154	0.00679127732291818	0.510682284832001	0.0141608314588666
-1.34583055973053	-7.63813447952271	-4.57078409194946	0.00706163281574845	0.510509788990021	0.0144018651917577
-1.33790373802185	-7.63385391235352	-4.54759311676025	0.00688619259744883	0.51053261756897	0.0144940773025155
-1.34488022327423	-7.63768529891968	-4.6015248298645	0.00721431337296963	0.51052725315094	0.0140657667070627
-1.34882938861847	-7.63502216339111	-4.53902435302734	0.00723407231271267	0.510189414024353	0.0148267475888133
-1.33209002017975	-7.63443851470947	-4.57256937026978	0.00711997877806425	0.510308921337128	0.0144466608762741
-1.34884226322174	-7.63439416885376	-4.57912158966064	0.00748796854168177	0.510183453559875	0.0147674074396491
-1.34215939044952	-7.63603067398071	-4.54636430740356	0.00725277932360768	0.510015368461609	0.0150417573750019
-1.3420284986496	-7.63303375244141	-4.59527730941772	0.00741111021488905	0.509905815124512	0.0145909124985337
-1.35451638698578	-7.63015460968018	-4.54182291030884	0.00757224531844258	0.50967001914978	0.0152946077287197
-1.33636975288391	-7.62829494476318	-4.54254055023193	0.00741885975003242	0.509539067745209	0.0152030056342483
-1.34382247924805	-7.62602186203003	-4.5849347114563	0.00767174689099193	0.50940328836441	0.0148104662075639
-1.35180747509003	-7.62698745727539	-4.53795051574707	0.00780655723065138	0.509157001972198	0.0154517190530896
-1.341273188591	-7.62767124176025	-4.55584716796875	0.00768169760704041	0.509037256240845	0.0152088683098555
-1.35102307796478	-7.62755727767944	-4.58725881576538	0.00800834782421589	0.50879955291748	0.0150524349883199
-1.35137140750885	-7.6296238899231	-4.52458524703979	0.00800981279462576	0.508400082588196	0.0157497767359018
-1.33977878093719	-7.62621068954468	-4.54669952392578	0.00790602527558804	0.508350014686584	0.0154589610174298
-1.34569346904755	-7.62628746032715	-4.56540822982788	0.00822062510997057	0.507945418357849	0.0155912656337023
-1.34248030185699	-7.62246990203857	-4.51934432983398	0.00816627964377403	0.507670044898987	0.0162457469850779
-1.33750808238983	-7.62281322479248	-4.5665020942688	0.00817272253334522	0.507544159889221	0.0157360415905714
-1.34632277488708	-7.6219334602356	-4.52254629135132	0.00831028446555138	0.507127225399017	0.0163938794285059
-1.33080494403839	-7.61971092224121	-4.53010368347168	0.00808724761009216	0.507056891918182	0.0163980983197689
-1.33913600444794	-7.61590957641602	-4.56251239776611	0.00847132690250874	0.506788432598114	0.0164117440581322
-1.33823001384735	-7.62166833877563	-4.50135469436646	0.00844318419694901	0.506437718868256	0.0171971749514341
-1.33160305023193	-7.61836338043213	-4.55037450790405	0.00842332933098078	0.506362497806549	0.0167838726192713
-1.34779572486877	-7.61869525909424	-4.52049398422241	0.00861206371337175	0.506017684936523	0.0174039490520954
-1.32785034179688	-7.61265897750854	-4.51732063293457	0.00839924346655607	0.505822122097015	0.0173929873853922
-1.33708167076111	-7.6125807762146	-4.54814434051514	0.00876335054636002	0.505555331707001	0.0173992849886417
-1.33945560455322	-7.61450672149658	-4.49266052246094	0.00868897512555122	0.505324125289917	0.0180679652839899
-1.33289527893066	-7.61320686340332	-4.54143381118774	0.00872289761900902	0.505197823047638	0.0176919661462307
-1.34327363967896	-7.61001586914063	-4.50982570648193	0.00903289578855038	0.504755020141602	0.0183666441589594
-1.33345663547516	-7.61010789871216	-4.49756240844727	0.00885945744812489	0.504616260528564	0.0186003297567368
-1.33414304256439	-7.60678911209106	-4.54528713226318	0.00920141581445932	0.504356503486633	0.0182188618928194
-1.34698903560638	-7.60511112213135	-4.50309658050537	0.00943500734865665	0.504133641719818	0.0188388079404831
-1.33543622493744	-7.61008644104004	-4.50415658950806	0.00911071710288525	0.504034340381622	0.0188661217689514
-1.344761967659	-7.60423946380615	-4.53786945343018	0.00955262780189514	0.503613471984863	0.0187721829861403
-1.3475329875946	-7.60501432418823	-4.4790825843811	0.00965810287743807	0.50345504283905	0.0194680877029896
-1.33554983139038	-7.60321044921875	-4.51693487167358	0.00957904942333698	0.503347098827362	0.0190877728164196
-1.3524876832962	-7.59941244125366	-4.52025413513184	0.010171196423471	0.50320291519165	0.0192934442311525
-1.34930038452148	-7.60134363174438	-4.48686075210571	0.0100091649219394	0.50317370891571	0.0197206381708384
-1.35322284698486	-7.60144567489624	-4.54023742675781	0.0102055575698614	0.503034830093384	0.0194064509123564
-1.36143696308136	-7.59773778915405	-4.48869705200195	0.0104886833578348	0.502862572669983	0.0202527921646833
-1.3510981798172	-7.595787525177	-4.51614713668823	0.010388788767159	0.503047823905945	0.0200785286724567
-1.36088275909424	-7.59255027770996	-4.52673196792603	0.0109033724293113	0.502843976020813	0.0204881224781275
-1.3575918674469	-7.59403800964355	-4.48708915710449	0.0107579650357366	0.502958595752716	0.0209475662559271
-1.36013531684875	-7.59130620956421	-4.54621839523315	0.0109508996829391	0.503245651721954	0.0206452403217554
-1.3681161403656	-7.58660840988159	-4.50737333297729	0.0112853264436126	0.503062546253204	0.0214863382279873
-1.36007416248322	-7.58239030838013	-4.51808452606201	0.0111970147117972	0.503251791000366	0.0215348470956087
-1.3743371963501	-7.58214235305786	-4.5517053604126	0.0117080202326179	0.50333696603775	0.0215226504951715
-1.37487542629242	-7.58300447463989	-4.50436496734619	0.011763428337872	0.503459215164185	0.0220824033021927
-1.37354469299316	-7.58339738845825	-4.5593786239624	0.0118049448356032	0.503721952438354	0.0215495321899652
-1.39021408557892	-7.5834789276123	-4.5275559425354	0.0121501227840781	0.503767073154449	0.0220600347965956
-1.37659764289856	-7.58007144927979	-4.53038311004639	0.0121444771066308	0.504080057144165	0.0220025219023228
-1.38775599002838	-7.57600116729736	-4.5726957321167	0.0127037186175585	0.504258811473846	0.0218223500996828
-1.39074206352234	-7.58306646347046	-4.52694129943848	0.0128083331510425	0.504447400569916	0.0223905798047781
-1.39306282997131	-7.5810227394104	-4.58364772796631	0.0130049474537373	0.504688203334808	0.0218041948974133
-1.40427243709564	-7.57885265350342	-4.54323673248291	0.0133016854524612	0.504810452461243	0.022388506680727
-1.38687193393707	-7.58259105682373	-4.5599536895752	0.0131146153435111	0.505068957805634	0.0221682488918304
-1.39773714542389	-7.57922458648682	-4.58516931533813	0.0137364566326141	0.505061149597168	0.0222047511488199
-1.40066373348236	-7.57954454421997	-4.54100561141968	0.0137578500434756	0.505354046821594	0.0227247588336468
-1.39735925197601	-7.583655834198	-4.59683084487915	0.0139244832098484	0.505559027194977	0.0221171900629997
-1.40938568115234	-7.58384943008423	-4.56408357620239	0.0143014406785369	0.505449295043945	0.0226088613271713
-1.39796698093414	-7.58393812179565	-4.57703733444214	0.0141933290287852	0.505869686603546	0.0223335865885019
-1.40394532680511	-7.58519554138184	-4.60868883132935	0.0145755242556334	0.505935966968536	0.022173335775733
-1.4009290933609	-7.58798742294312	-4.56344652175903	0.0145756993442774	0.505973935127258	0.022579338401556
-1.39580833911896	-7.58942270278931	-4.61610317230225	0.0145832737907767	0.506348311901093	0.0218648109585047
-1.40759122371674	-7.58990383148193	-4.59157037734985	0.0147755788639188	0.506242036819458	0.0223310459405184
-1.39232957363129	-7.58428573608398	-4.57819700241089	0.0146463317796588	0.506446778774261	0.0225454512983561
-1.39449119567871	-7.58334398269653	-4.61854314804077	0.014905403368175	0.50669938325882	0.0222343690693378
-1.39395117759705	-7.59119558334351	-4.58140754699707	0.0148845948278904	0.506757438182831	0.0225473213940859
-1.38826072216034	-7.59470653533936	-4.62721729278564	0.0147242015227675	0.506976425647736	0.0215476006269455
-1.39534068107605	-7.59798812866211	-4.60442924499512	0.0150105617940426	0.506885349750519	0.0213775280863047
-1.38458693027496	-7.59923267364502	-4.59334659576416	0.0147287892177701	0.507046639919281	0.0208890922367573
-1.38977873325348	-7.60411405563354	-4.63869094848633	0.0150558045133948	0.507207572460175	0.0201175287365913
-1.39087450504303	-7.60678195953369	-4.58567714691162	0.0149699039757252	0.507223546504974	0.0204857122153044
-1.38728976249695	-7.60964202880859	-4.63701391220093	0.0149910235777497	0.507456362247467	0.0199614744633436
-1.39220881462097	-7.60715913772583	-4.5981502532959	0.0151631217449903	0.50735604763031	0.0205273404717445
-1.37733197212219	-7.61174488067627	-4.62619352340698	0.0149284172803164	0.507630109786987	0.0200713481754065
-1.38409852981567	-7.61698865890503	-4.62156963348389	0.0151563184335828	0.507537961006165	0.0200255960226059
-1.37204396724701	-7.61840915679932	-4.59464263916016	0.014886942692101	0.507749319076538	0.0198999438434839
-1.3754506111145	-7.62052011489868	-4.65197563171387	0.0149822002276778	0.507881939411163	0.0192020032554865
-1.37543475627899	-7.62736654281616	-4.59641408920288	0.0148214111104608	0.507902681827545	0.0196214653551579
-1.36522901058197	-7.62538003921509	-4.64240837097168	0.0147749735042453	0.508083641529083	0.0186830423772335
-1.38192975521088	-7.62870073318481	-4.64808416366577	0.0151128713041544	0.508174479007721	0.0184110552072525
-1.37829864025116	-7.63591337203979	-4.60072708129883	0.0147867724299431	0.508333683013916	0.0185045544058084
-1.37449109554291	-7.63382148742676	-4.65012121200562	0.0148820029571652	0.508498191833496	0.0181262977421284
-1.37919592857361	-7.63326168060303	-4.61480617523193	0.0148672927170992	0.508534371852875	0.0189289674162865
-1.36616587638855	-7.63109159469604	-4.64008808135986	0.0146060260012746	0.508864164352417	0.0185052286833525
-1.3783928155899	-7.62987852096558	-4.64193153381348	0.0149571532383561	0.508975148200989	0.0186811182647944
-1.37066280841827	-7.63271760940552	-4.62918710708618	0.0146025521680713	0.509238064289093	0.0185419414192438
-1.3786084651947	-7.63956069946289	-4.67065048217773	0.0147763565182686	0.509383141994476	0.0181492026895285
-1.37107491493225	-7.63559055328369	-4.62119245529175	0.014536346308887	0.509425103664398	0.0184867829084396
-1.36091709136963	-7.63620901107788	-4.66907691955566	0.0144647052511573	0.509723424911499	0.0178458634763956
-1.37267410755157	-7.64045143127441	-4.64149761199951	0.0145617835223675	0.509725272655487	0.0182197690010071
-1.36347711086273	-7.63739061355591	-4.63753461837769	0.0143235186114907	0.51007479429245	0.0180675592273474
-1.37468838691711	-7.63909816741943	-4.67577123641968	0.0145580982789397	0.510197103023529	0.017771715298295
-1.37121820449829	-7.64599275588989	-4.63178491592407	0.0141981868073344	0.510399580001831	0.0180476550012827
-1.36990857124329	-7.64308547973633	-4.6864275932312	0.0142943356186152	0.510554909706116	0.0173959527164698
-1.37892961502075	-7.64439392089844	-4.63331651687622	0.0143348462879658	0.510708212852478	0.0178364124149084
-1.37094712257385	-7.64801979064941	-4.66591930389404	0.0139143830165267	0.51104873418808	0.0171298384666443
-1.38167929649353	-7.64780521392822	-4.67317771911621	0.0141035243868828	0.510946750640869	0.0169996749609709
-1.37396907806396	-7.64718389511108	-4.63025426864624	0.0137838022783399	0.511252105236053	0.017105320468545
-1.37049496173859	-7.64674806594849	-4.68377304077148	0.0136409951373935	0.511522114276886	0.0163078457117081
-1.38282871246338	-7.64745283126831	-4.64755821228027	0.0136726591736078	0.511505603790283	0.0167408604174852
-1.37515461444855	-7.65351152420044	-4.66158962249756	0.0131782349199057	0.511822044849396	0.0160871054977179
-1.38540101051331	-7.65534448623657	-4.67016077041626	0.0132027165964246	0.511829376220703	0.015954852104187
-1.37435507774353	-7.65161848068237	-4.63811302185059	0.0127437664195895	0.511931598186493	0.015934044495225
-1.37813401222229	-7.64866590499878	-4.68624448776245	0.0127425789833069	0.512087345123291	0.0154025238007307
-1.38583731651306	-7.65101099014282	-4.631516456604	0.0123213119804859	0.512201368808746	0.0156281664967537
-1.38412320613861	-7.65345907211304	-4.68329048156738	0.0120726525783539	0.512318909168243	0.01474354788661
-1.39474499225616	-7.65204238891602	-4.63691091537476	0.0118916565552354	0.51223760843277	0.0150083098560572
-1.38236618041992	-7.65399980545044	-4.65119743347168	0.0112499659880996	0.512508392333984	0.0143358316272497
-1.39240086078644	-7.65303373336792	-4.6697850227356	0.0111939869821072	0.512412846088409	0.0138939265161753
-1.39368975162506	-7.65173625946045	-4.60985231399536	0.0107529172673821	0.512387037277222	0.013961274176836
-1.39024949073792	-7.65745401382446	-4.65676259994507	0.0101396860554814	0.512534260749817	0.0129197463393211
-1.40394341945648	-7.65547370910645	-4.62836360931396	0.0100053017958999	0.51229065656662	0.0128655675798655
-1.39246237277985	-7.65492868423462	-4.6074686050415	0.00937361270189285	0.512330830097198	0.0123341213911772
-1.40251207351685	-7.66113519668579	-4.65103530883789	0.00919947400689125	0.512370705604553	0.0115611953660846
-1.40828084945679	-7.66178035736084	-4.59147119522095	0.00873306021094322	0.512137711048126	0.0116118798032403
-1.3990478515625	-7.66678524017334	-4.61850357055664	0.00809742789715528	0.512179434299469	0.0106290811672807
-1.41081404685974	-7.6667594909668	-4.59824752807617	0.00782988965511322	0.511829555034637	0.0104837352409959
-1.39695346355438	-7.6628303527832	-4.57100009918213	0.00709228496998549	0.511744618415833	0.0100906202569604
-1.39743995666504	-7.66481304168701	-4.61119508743286	0.00676924968138337	0.511635899543762	0.00918967742472887
-1.40632772445679	-7.66436624526978	-4.5569543838501	0.00645219767466187	0.511297464370728	0.00935946684330702
-1.39687418937683	-7.66549301147461	-4.56761503219604	0.0057089077308774	0.511214435100555	0.00863826274871826
-1.40932726860046	-7.67078542709351	-4.58808851242065	0.00549769913777709	0.510997772216797	0.00802591536194086
-1.41076266765594	-7.67214822769165	-4.52079486846924	0.00501202512532473	0.510558605194092	0.00815251283347607
-1.40290570259094	-7.66910839080811	-4.54043245315552	0.00434233015403152	0.510640203952789	0.00733418064191937
-1.40874183177948	-7.67090034484863	-4.57060670852661	0.00408625695854425	0.51032966375351	0.00659968331456184
-1.41585600376129	-7.66733169555664	-4.516526222229	0.00370193785056472	0.510038435459137	0.00664970511570573
-1.40503036975861	-7.67706203460693	-4.50599336624146	0.00280176941305399	0.509959399700165	0.00606741104274988
-1.40607094764709	-7.67686223983765	-4.54456663131714	0.00256322021596134	0.509600222110748	0.00521389301866293
-1.41459310054779	-7.67553758621216	-4.49585866928101	0.00216163345612586	0.509346902370453	0.00535478629171848
-1.39859247207642	-7.67519569396973	-4.48005199432373	0.00143185758497566	0.509093582630157	0.00488186348229647
-1.39709961414337	-7.67646598815918	-4.51939535140991	0.00110218767076731	0.509059190750122	0.00399545999243855
-1.40755140781403	-7.67968893051147	-4.47749376296997	0.000843572954181582	0.508591771125793	0.00421232031658292
-1.39556860923767	-7.67846822738647	-4.4569239616394	0.000180415605427697	0.508492290973663	0.00377326505258679
-1.3952728509903	-7.68552684783936	-4.49757814407349	-0.000280921231023967	0.508434355258942	0.00285602756775916
-1.40315246582031	-7.68039178848267	-4.48755311965942	-0.000354409974534065	0.508023858070374	0.00265641370788217
-1.40681064128876	-7.68378877639771	-4.43263387680054	-0.000913211260922253	0.507931113243103	0.00282660056836903
-1.38850557804108	-7.68024253845215	-4.4479923248291	-0.00149401661474258	0.507847666740417	0.00221654889173806
-1.39076137542725	-7.68110418319702	-4.47883653640747	-0.00158350076526403	0.507827281951904	0.00158422999083996
-1.39822351932526	-7.68015909194946	-4.4522533416748	-0.00174833729397506	0.507526040077209	0.00182768667582422
-1.39200448989868	-7.67970085144043	-4.42461490631104	-0.00245001050643623	0.507658779621124	0.00160440895706415
-1.38931941986084	-7.68077373504639	-4.47040128707886	-0.00273848045617342	0.5076704621315	0.000906706205569208
-1.39824843406677	-7.67335605621338	-4.46093654632568	-0.00281693669967353	0.507551252841949	0.00108795624691993
-1.39894282817841	-7.67643117904663	-4.40332508087158	-0.00332641461864114	0.507568061351776	0.00141250225715339
-1.38533616065979	-7.6710147857666	-4.43690824508667	-0.00376230222173035	0.507752299308777	0.000808016513474286
-1.39539384841919	-7.66934251785278	-4.4805703163147	-0.00373347825370729	0.507900893688202	0.000364955572877079
-1.40642213821411	-7.6666522026062	-4.43854379653931	-0.00375103810802102	0.507789611816406	0.000699563592206687
-1.39934408664703	-7.67231702804565	-4.41612958908081	-0.00442173331975937	0.508015513420105	0.000677869888022542
-1.39652121067047	-7.66751384735107	-4.45960855484009	-0.00461932737380266	0.50822114944458	-0.000108209846075624
-1.40929067134857	-7.66451597213745	-4.46460199356079	-0.00460633775219321	0.508268594741821	-9.35357020352967E-05
-1.41202485561371	-7.66219091415405	-4.41953277587891	-0.00480418372899294	0.508227288722992	0.000233272628975101
-1.40080881118774	-7.66591167449951	-4.41710090637207	-0.00541058229282498	0.508536577224731	-9.48254528339021E-05
-1.39245784282684	-7.65884923934937	-4.46333599090576	-0.00546992244198918	0.508728742599487	-0.000844210502691567
-1.40822720527649	-7.66129446029663	-4.47624635696411	-0.00542521942406893	0.508835971355438	-0.000926110078580678
-1.41545987129211	-7.65821695327759	-4.42467164993286	-0.00550081953406334	0.508850157260895	-0.000491537968628109
-1.40603828430176	-7.66427087783813	-4.41799640655518	-0.00604446418583393	0.509083271026611	-0.00067496084375307
-1.40180921554565	-7.66028499603271	-4.4611644744873	-0.00618892163038254	0.509345650672913	-0.0013525125104934
-1.41427183151245	-7.659264087677	-4.48871803283691	-0.0060947947204113	0.50933712720871	-0.00137389299925417
-1.4199914932251	-7.65699529647827	-4.43651580810547	-0.00614151963964105	0.509305477142334	-0.000921376049518585
-1.41126728057861	-7.65889167785645	-4.41668319702148	-0.00663325050845742	0.509472727775574	-0.000925042026210576
-1.40719783306122	-7.65084409713745	-4.4728569984436	-0.00666621746495366	0.509666264057159	-0.0015941389137879
-1.42045712471008	-7.65385150909424	-4.46892309188843	-0.00648942403495312	0.509665250778198	-0.00142554379999638
-1.42358386516571	-7.6503701210022	-4.42294025421143	-0.00667448900640011	0.509654760360718	-0.00103494804352522
-1.41553390026093	-7.6539478302002	-4.44641351699829	-0.0070841140113771	0.509897470474243	-0.00160675798542798
-1.42401099205017	-7.65066814422607	-4.48191595077515	-0.0069487695582211	0.509670197963715	-0.00185891531873494
-1.43499410152435	-7.6489372253418	-4.42679262161255	-0.00695315515622497	0.509675621986389	-0.0013355677947402
-1.4248229265213	-7.64870119094849	-4.41370630264282	-0.00726814055815339	0.509651780128479	-0.00140569359064102
-1.41915941238403	-7.64519166946411	-4.46843194961548	-0.00735934311524034	0.509780824184418	-0.00202100980095565
-1.43330264091492	-7.64508008956909	-4.46795988082886	-0.00715819839388132	0.509573698043823	-0.00197303900495172
-1.43635904788971	-7.6459059715271	-4.41733455657959	-0.00715617975220084	0.509538590908051	-0.00156235636677593
-1.42586016654968	-7.64841938018799	-4.43758916854858	-0.00754287373274565	0.509470999240875	-0.00202359259128571
-1.43433105945587	-7.64013385772705	-4.47616863250732	-0.00729022407904267	0.509357690811157	-0.00237878202460706
-1.44073009490967	-7.64511346817017	-4.433021068573	-0.00726343365386128	0.509040713310242	-0.00182695453986526
-1.4289528131485	-7.64015054702759	-4.40678644180298	-0.00754592847079039	0.508975028991699	-0.00170732627157122
-1.42120409011841	-7.63866710662842	-4.44240999221802	-0.00764082418754697	0.508966505527496	-0.00208953628316522
-1.42951130867004	-7.63607692718506	-4.47028923034668	-0.00732840085402131	0.508776903152466	-0.00212725391611457
-1.44443869590759	-7.63741827011108	-4.42141437530518	-0.00719864759594202	0.508585095405579	-0.00143767648842186
-1.43180918693542	-7.63056564331055	-4.40401935577393	-0.0073333247564733	0.508524775505066	-0.00123234873171896
-1.42889297008514	-7.63417530059814	-4.44492292404175	-0.00742363277822733	0.508514583110809	-0.00168453971855342
-1.44070553779602	-7.62416887283325	-4.46236801147461	-0.00704221148043871	0.508201777935028	-0.00145819294266403
-1.44795262813568	-7.62630081176758	-4.41252470016479	-0.0069777718745172	0.508044302463531	-0.000653101422358304
-1.43075489997864	-7.61865425109863	-4.41831159591675	-0.00716588413342834	0.50796365737915	-0.00065194204216823
-1.43377816677094	-7.61493444442749	-4.46159505844116	-0.00690369354560971	0.507953703403473	-0.000846480776090175
-1.44100952148438	-7.61102056503296	-4.45876693725586	-0.00655347853899002	0.507654845714569	-0.000378750439267606
-1.45001578330994	-7.61044311523438	-4.41141748428345	-0.00642880704253912	0.507590293884277	0.000358931632945314
-1.43998301029205	-7.60324335098267	-4.40221786499023	-0.00649101752787828	0.507617354393005	0.000522976275533438
-1.44182002544403	-7.60469341278076	-4.45714569091797	-0.00639254273846745	0.507669806480408	0.000248931901296601
-1.45652306079865	-7.59580183029175	-4.458411693573	-0.00582878012210131	0.507334589958191	0.000658963224850595
-1.45865046977997	-7.5964560508728	-4.41350698471069	-0.00580161111429334	0.507250487804413	0.00149143009912223
-1.4430673122406	-7.58768177032471	-4.43144845962524	-0.00576986093074083	0.507264375686646	0.00149093102663755
-1.45453131198883	-7.5829439163208	-4.47443580627441	-0.00523725105449557	0.507317125797272	0.00163224746938795
-1.46329307556152	-7.58245277404785	-4.4343409538269	-0.0048823906108737	0.507163345813751	0.00255787838250399
-1.45552229881287	-7.57543754577637	-4.42180347442627	-0.00496170809492469	0.507232010364532	0.00295099872164428
-1.4557523727417	-7.57590389251709	-4.47637319564819	-0.0047180587425828	0.507307410240173	0.00274637853726745
-1.46758937835693	-7.57116889953613	-4.47920083999634	-0.00413053948432207	0.507182478904724	0.00323715037666261
-1.47242200374603	-7.56688213348389	-4.43300008773804	-0.00393190467730165	0.507100880146027	0.00406533619388938
-1.45937895774841	-7.56138515472412	-4.43871974945068	-0.00386761175468564	0.507275283336639	0.00435079913586378
-1.46531713008881	-7.55887174606323	-4.49693536758423	-0.00339788617566228	0.507480561733246	0.00425406685099006
-1.47706699371338	-7.54986953735352	-4.46902179718018	-0.00276420009322464	0.507402777671814	0.00511811533942819
-1.47428977489471	-7.55213785171509	-4.44707679748535	-0.00276442780159414	0.50768780708313	0.00568585051223636
-1.47685134410858	-7.54641532897949	-4.50615215301514	-0.00236984645016491	0.50786954164505	0.00561905605718493
-1.49183523654938	-7.53932285308838	-4.49957847595215	-0.00183092046063393	0.507825970649719	0.00639417208731174
-1.4899080991745	-7.53660488128662	-4.45768737792969	-0.00163045793306082	0.507978737354279	0.00721744121983647
-1.48374772071838	-7.52910375595093	-4.49538040161133	-0.00132936972659081	0.508338809013367	0.00717530259862542
-1.49337339401245	-7.52564001083374	-4.53772878646851	-0.000737644964829087	0.508573710918427	0.00749723380431533
-1.50454306602478	-7.5189528465271	-4.48760032653809	-0.000234171631745994	0.508769154548645	0.0085199223831296
-1.4973236322403	-7.51646041870117	-4.50923728942871	-0.000194480380741879	0.509170174598694	0.00875083170831203
-1.50252866744995	-7.5122766494751	-4.55134248733521	0.000401749421143904	0.509255707263947	0.00884099863469601
-1.5141042470932	-7.51218128204346	-4.51205778121948	0.000743351003620774	0.509612321853638	0.00985581986606121
-1.50122797489166	-7.50238227844238	-4.53305625915527	0.00089944590581581	0.509949088096619	0.0099971629679203
-1.51015436649323	-7.49669361114502	-4.58344459533691	0.00156478537246585	0.510326623916626	0.0101223923265934
-1.5232150554657	-7.49781227111816	-4.53915452957153	0.00200752331875265	0.510578274726868	0.0110833011567593
-1.51576912403107	-7.49646425247192	-4.56064701080322	0.00219287490472198	0.510923206806183	0.0111848739907146
-1.52634763717651	-7.4935302734375	-4.6057596206665	0.00279988488182426	0.511326014995575	0.0111489510163665
-1.5369131565094	-7.48664951324463	-4.57191705703735	0.00336535554379225	0.511420905590057	0.0120476735755801
-1.53215384483337	-7.48319101333618	-4.57178783416748	0.0034845897462219	0.511912286281586	0.0124327167868614
-1.534255027771	-7.47884321212769	-4.63270616531372	0.00410907110199332	0.512155473232269	0.0123965246602893
-1.54196667671204	-7.47347497940063	-4.58565998077393	0.00458560651168227	0.512285530567169	0.0133583545684814
-1.53799319267273	-7.47411918640137	-4.63510751724243	0.0047261449508369	0.51276171207428	0.0132294101640582
-1.55142760276794	-7.46999454498291	-4.62525606155396	0.0055162631906569	0.512761771678925	0.0140297003090382
-1.54069805145264	-7.46498870849609	-4.61786985397339	0.00569851277396083	0.513038694858551	0.0145626571029425
-1.55002319812775	-7.45790433883667	-4.66689968109131	0.00647590681910515	0.513328611850739	0.0146810952574015
-1.56096971035004	-7.45838069915771	-4.62220335006714	0.00688938936218619	0.51336932182312	0.0156696084886789
-1.55599391460419	-7.45145654678345	-4.66227006912231	0.00720930518582463	0.513705730438232	0.015604056417942
-1.57362163066864	-7.44918966293335	-4.66814279556274	0.00782178994268179	0.513859927654266	0.016275217756629
-1.56436717510223	-7.44050121307373	-4.63892650604248	0.00795169733464718	0.513997435569763	0.0171751286834478
-1.5666002035141	-7.4310131072998	-4.70106744766235	0.00857093557715416	0.514311552047729	0.017243355512619
-1.58350956439972	-7.42802429199219	-4.66131019592285	0.00918416772037745	0.514438271522522	0.0184943210333586
-1.57609343528748	-7.42104387283325	-4.6814079284668	0.0094876317307353	0.514743149280548	0.0188495051115751
-1.5935572385788	-7.41128396987915	-4.71943378448486	0.0102779362350702	0.514868319034576	0.0193628035485744
-1.60391116142273	-7.40361022949219	-4.67276763916016	0.0106576746329665	0.514988601207733	0.0206467099487782
-1.59208989143372	-7.39644718170166	-4.72787141799927	0.0110630607232451	0.515195548534393	0.0206861700862646
-1.61530661582947	-7.39154100418091	-4.70069885253906	0.0117496205493808	0.515368759632111	0.021799610927701
-1.60516309738159	-7.38884973526001	-4.70702362060547	0.011828476563096	0.515528619289398	0.022226495668292
-1.61941957473755	-7.38067722320557	-4.73276615142822	0.0125426314771175	0.515522718429565	0.0227901078760624
-1.61024558544159	-7.3741283416748	-4.70689153671265	0.0129311513155699	0.515695095062256	0.0235548075288534
-1.6215922832489	-7.37190532684326	-4.75391674041748	0.0136794475838542	0.515773296356201	0.0238263700157404
-1.6261043548584	-7.36945533752441	-4.70807313919067	0.0141426222398877	0.515828788280487	0.0248507019132376
-1.62188112735748	-7.36965084075928	-4.75944805145264	0.0146331265568733	0.51587450504303	0.0246902834624052
-1.62395584583282	-7.3646559715271	-4.72027587890625	0.0149794388562441	0.515729665756226	0.0256933309137821
-1.61684894561768	-7.35951137542725	-4.76235389709473	0.0154451811686158	0.515972495079041	0.0256726481020451
-1.62999904155731	-7.36042404174805	-4.72670888900757	0.0159861985594034	0.515939474105835	0.0266737956553698
-1.6218581199646	-7.35890626907349	-4.77256202697754	0.0162327475845814	0.516174614429474	0.026525691151619
-1.62620186805725	-7.3578052520752	-4.73014736175537	0.0166352465748787	0.515993714332581	0.027521163225174
-1.61593532562256	-7.35063648223877	-4.76877164840698	0.0170893371105194	0.516142606735229	0.027421809732914
-1.6268162727356	-7.35206031799316	-4.74122190475464	0.0176673606038094	0.51613312959671	0.0281525980681181
-1.62601816654205	-7.35459470748901	-4.7867259979248	0.0178920850157738	0.516293406486511	0.0274558831006289
-1.63287901878357	-7.35688734054565	-4.73959875106812	0.0181978475302458	0.516049683094025	0.0274695828557014
-1.61562919616699	-7.34851551055908	-4.77913904190063	0.0185272246599197	0.516078591346741	0.0276886578649282
-1.62316632270813	-7.34412479400635	-4.7387957572937	0.0190654434263706	0.515798568725586	0.0295398849993944
-1.61219751834869	-7.33871078491211	-4.78514099121094	0.0193890873342752	0.515750646591187	0.0298617519438267
-1.6217223405838	-7.33703994750977	-4.75737142562866	0.0198662783950567	0.515519142150879	0.0306155253201723
-1.59803712368011	-7.3381986618042	-4.76800155639648	0.0198792386800051	0.515408098697662	0.0304282698780298
-1.60167646408081	-7.33702802658081	-4.7366771697998	0.0203726422041655	0.514999032020569	0.0310443136841059
-1.5926901102066	-7.33764219284058	-4.76896667480469	0.0205554496496916	0.514834642410278	0.0309567172080278
-1.59469556808472	-7.3358678817749	-4.73865509033203	0.0209497138857841	0.514328122138977	0.03175950050354
-1.5720626115799	-7.33454513549805	-4.76258993148804	0.0211740583181381	0.513960897922516	0.0315759107470512
-1.57478070259094	-7.33776187896729	-4.71563482284546	0.0215409584343433	0.513503849506378	0.0324101522564888
-1.56518638134003	-7.33771133422852	-4.76061248779297	0.0217564627528191	0.513356864452362	0.0321363210678101
-1.56541228294373	-7.33931398391724	-4.71226263046265	0.0219879858195782	0.512763798236847	0.0328633338212967
-1.54915547370911	-7.34294652938843	-4.74247884750366	0.0220677554607391	0.512491762638092	0.0325357466936111
-1.53724503517151	-7.34182691574097	-4.70377635955811	0.0223383884876966	0.512002766132355	0.0332621745765209
-1.53821635246277	-7.34211349487305	-4.72992610931396	0.0226125195622444	0.511669516563416	0.0329355522990227
-1.52778923511505	-7.34803342819214	-4.68904161453247	0.0226216614246368	0.511240482330322	0.0335622169077396
-1.51397264003754	-7.34870147705078	-4.72867107391357	0.0228307582437992	0.510897397994995	0.0330062322318554
-1.51038932800293	-7.34598398208618	-4.67222356796265	0.0229483153671026	0.510476469993591	0.0337104834616184
-1.50760138034821	-7.35052156448364	-4.72341537475586	0.0231807287782431	0.510381281375885	0.0338048115372658
-1.50080835819244	-7.34847402572632	-4.66528844833374	0.0231153108179569	0.509882628917694	0.0347356460988522
-1.49087703227997	-7.34914445877075	-4.71571397781372	0.0233446210622787	0.509735763072968	0.0343872793018818
-1.48454654216766	-7.35098314285278	-4.66749048233032	0.0234441980719566	0.509482681751251	0.0351135842502117
-1.48284268379211	-7.35269069671631	-4.70244598388672	0.0237486641854048	0.509208261966705	0.0347809605300426
-1.48068392276764	-7.35551452636719	-4.66326999664307	0.0237333476543427	0.509031236171722	0.0353098176419735
-1.47950029373169	-7.35739994049072	-4.695068359375	0.024117685854435	0.508732914924622	0.0351573564112186
-1.46754765510559	-7.35684823989868	-4.66882228851318	0.0241427607834339	0.508372962474823	0.0353088304400444
-1.48337888717651	-7.36238431930542	-4.67020606994629	0.0245950017124414	0.508202135562897	0.0354831628501415
-1.46496319770813	-7.36465930938721	-4.68155097961426	0.0245019551366568	0.508135974407196	0.0350844152271748
-1.47651159763336	-7.36636400222778	-4.65420198440552	0.0247585456818342	0.507911086082459	0.0351117178797722
-1.46183836460114	-7.37151718139648	-4.68034315109253	0.0246458854526281	0.507816076278687	0.0342546664178371
-1.4717812538147	-7.37416744232178	-4.64073133468628	0.0249406024813652	0.507381081581116	0.0347364880144596
-1.46549022197723	-7.37134122848511	-4.68026113510132	0.0251362640410662	0.507403314113617	0.034677866846323
-1.46014058589935	-7.36937570571899	-4.62986993789673	0.0252601504325867	0.507210671901703	0.0354798622429371
-1.45673906803131	-7.37203931808472	-4.67968559265137	0.0253045409917831	0.50715583562851	0.0352057367563248
-1.45568978786469	-7.37263870239258	-4.63234329223633	0.0251832604408264	0.506902277469635	0.0357199087738991
-1.45187878608704	-7.37261533737183	-4.67504644393921	0.0254062339663506	0.506789445877075	0.0353179201483727
-1.44162559509277	-7.37447595596313	-4.62240695953369	0.0253986455500126	0.506508708000183	0.0357893407344818
-1.45331203937531	-7.3756628036499	-4.64909887313843	0.0256398059427738	0.506327152252197	0.0357069075107574
-1.44210171699524	-7.37608766555786	-4.6435399055481	0.0254335980862379	0.506349325180054	0.0356770195066929
-1.44547283649445	-7.37559604644775	-4.62728261947632	0.0255899280309677	0.50596821308136	0.0361463278532028
-1.44091367721558	-7.37413311004639	-4.64189624786377	0.0255564078688622	0.505834937095642	0.0359918102622032
-1.44935154914856	-7.37537622451782	-4.60291194915771	0.0256350580602884	0.505511105060577	0.0365293174982071
-1.44575333595276	-7.37134885787964	-4.64858675003052	0.0256782546639442	0.505421102046967	0.0360725447535515
-1.44667148590088	-7.36867380142212	-4.59076929092407	0.0255405716598034	0.504988372325897	0.0366246402263641
-1.45458233356476	-7.36969089508057	-4.62386035919189	0.025599492713809	0.504808664321899	0.0363029800355434
-1.44811201095581	-7.36516427993774	-4.59388542175293	0.0252186004072428	0.504581809043884	0.0365708395838737
-1.45301246643066	-7.36373710632324	-4.5929741859436	0.0252090077847242	0.504023551940918	0.0366561487317085
-1.44528150558472	-7.36117029190063	-4.58554935455322	0.0248827245086432	0.503681361675262	0.0365521349012852
-1.45894718170166	-7.35981559753418	-4.5652232170105	0.0249171741306782	0.503173530101776	0.036859180778265
-1.45037281513214	-7.35834932327271	-4.58064317703247	0.0245006997138262	0.502897560596466	0.0365476310253143
-1.45716059207916	-7.35497808456421	-4.52852725982666	0.0241879038512707	0.502230525016785	0.0370153449475765
-1.45580303668976	-7.34961938858032	-4.56420946121216	0.0238390807062387	0.501740694046021	0.0364627353847027
-1.46347367763519	-7.35502767562866	-4.5060887336731	0.0234660189598799	0.501131415367126	0.0369285456836224
-1.46081387996674	-7.35001277923584	-4.54149723052979	0.0230210665613413	0.500534117221832	0.0363852232694626
-1.4628678560257	-7.34727716445923	-4.48270797729492	0.0225223917514086	0.499845325946808	0.0368038304150105
-1.46482443809509	-7.34605836868286	-4.51825761795044	0.0220944341272116	0.499339044094086	0.0362107492983341
-1.47103822231293	-7.34524726867676	-4.45957565307617	0.0214176196604967	0.498561590909958	0.0367038697004318
-1.46850144863129	-7.33904886245728	-4.49774742126465	0.02098773047328	0.497936546802521	0.0360338725149632
-1.48141050338745	-7.3377628326416	-4.43726587295532	0.0203865878283978	0.497215330600739	0.0365722887217999
-1.47734820842743	-7.33714151382446	-4.46017265319824	0.0195741783827543	0.496701180934906	0.0359614416956902
-1.49673318862915	-7.33023977279663	-4.42234182357788	0.0191350262612104	0.495840609073639	0.0363199226558208
-1.48558855056763	-7.32469511032104	-4.40789175033569	0.018177404999733	0.495266318321228	0.036040410399437
-1.50513398647308	-7.32108688354492	-4.42952966690063	0.0177921783179045	0.494650334119797	0.0358473733067513
-1.50936150550842	-7.32217407226563	-4.37612819671631	0.0168565660715103	0.494071692228317	0.0360153689980507
-1.51657819747925	-7.31708288192749	-4.41371536254883	0.0162026658654213	0.493447631597519	0.0353629663586617
-1.529656291008	-7.31053113937378	-4.34813594818115	0.0155013520270586	0.492802709341049	0.0358636155724525
-1.51795923709869	-7.30511999130249	-4.35855484008789	0.0145166097208858	0.492309927940369	0.0353461802005768
-1.53879106044769	-7.29816627502441	-4.36324834823608	0.0140989497303963	0.491762638092041	0.0353598706424236
-1.5448704957962	-7.29476022720337	-4.3140754699707	0.0131202032789588	0.491401731967926	0.0355462916195393
-1.54857134819031	-7.29327964782715	-4.35967683792114	0.0123519748449326	0.490975975990295	0.0348667800426483
-1.56580281257629	-7.28295993804932	-4.31308794021606	0.0117850918322802	0.490454196929932	0.0353213809430599
-1.55873847007751	-7.28316354751587	-4.29761648178101	0.0106981955468655	0.490209668874741	0.035083469003439
-1.56896412372589	-7.27602529525757	-4.32873010635376	0.0102521069347858	0.489835828542709	0.034744169563055
-1.57627189159393	-7.26894998550415	-4.27027273178101	0.00953635573387146	0.489502459764481	0.0352139584720135
-1.57512414455414	-7.26788854598999	-4.30751800537109	0.00856930483132601	0.489386826753616	0.0345800742506981
-1.5917261838913	-7.25801229476929	-4.29088401794434	0.00817767530679703	0.488984435796738	0.0347951650619507
-1.5889710187912	-7.25328922271729	-4.25635242462158	0.00720891728997231	0.488961398601532	0.0349821820855141
-1.59398889541626	-7.24933052062988	-4.30274248123169	0.00664578238502145	0.488841950893402	0.0344734862446785
-1.60943472385406	-7.24138069152832	-4.25635719299316	0.00620333850383759	0.488623648881912	0.0349617265164852
-1.60194194316864	-7.24592971801758	-4.24566459655762	0.00524306809529662	0.488726198673248	0.0348150506615639
-1.60578978061676	-7.23937129974365	-4.29020023345947	0.00472966674715281	0.488682597875595	0.0343212932348251
-1.62208235263824	-7.23111820220947	-4.2446174621582	0.00428770529106259	0.488681644201279	0.0348172560334206
-1.60941255092621	-7.23191499710083	-4.24077177047729	0.00347058684565127	0.488823175430298	0.034702256321907
-1.61687469482422	-7.22641229629517	-4.2837700843811	0.00325289205648005	0.488802313804626	0.0343830101191998
-1.63099503517151	-7.22676038742065	-4.23097133636475	0.00275582796894014	0.489035129547119	0.0350055731832981
-1.61884713172913	-7.22090530395508	-4.23952341079712	0.00198524398729205	0.489297419786453	0.0346620157361031
-1.63347327709198	-7.21920299530029	-4.27976608276367	0.00185507908463478	0.489539921283722	0.0343827083706856
-1.63785934448242	-7.21849012374878	-4.22721767425537	0.00124030141159892	0.489791721105576	0.0350140556693077
-1.6239321231842	-7.20939922332764	-4.25984287261963	0.000836342165712267	0.490118414163589	0.0345457941293716
-1.64391350746155	-7.20712614059448	-4.28484153747559	0.000751913001295179	0.490557461977005	0.034603189677
-1.64214766025543	-7.21522569656372	-4.23987817764282	0.000171563355252147	0.49096417427063	0.0349331982433796
-1.64059746265411	-7.21148443222046	-4.28853797912598	-0.000123407779028639	0.491429835557938	0.0343159064650536
-1.65427851676941	-7.21020221710205	-4.27750873565674	-0.000295907346298918	0.491800487041473	0.0347882360219955
-1.64060592651367	-7.20722055435181	-4.25737047195435	-0.000781654380261898	0.492354929447174	0.034758847206831
-1.64504134654999	-7.20491313934326	-4.31019020080566	-0.000800682231783867	0.492930859327316	0.0343253873288631
-1.65507841110229	-7.20826816558838	-4.26394367218018	-0.000925077474676073	0.493444472551346	0.0348873697221279
-1.64532840251923	-7.20866632461548	-4.29324388504028	-0.00129861175082624	0.494085013866425	0.0344750322401524
-1.6599086523056	-7.21041774749756	-4.33125352859497	-0.00118735758587718	0.494705826044083	0.0343365743756294
-1.65916454792023	-7.20958232879639	-4.28066158294678	-0.00144679308868945	0.495233803987503	0.0348624773323536
-1.64867520332336	-7.20864629745483	-4.3392915725708	-0.00157726556062698	0.496018528938293	0.0342713035643101
-1.66550874710083	-7.21026849746704	-4.33403730392456	-0.00133990368340164	0.496606022119522	0.0345762707293034
-1.65582478046417	-7.21481800079346	-4.32364559173584	-0.00178840453736484	0.497248411178589	0.0346562042832375
-1.66210830211639	-7.20989656448364	-4.37383222579956	-0.00158009049482644	0.498003453016281	0.0342509523034096
-1.66463184356689	-7.21186828613281	-4.32812023162842	-0.00165780959650874	0.498564064502716	0.0348539836704731
-1.65114593505859	-7.21309041976929	-4.37808465957642	-0.00175509369000793	0.49934446811676	0.0343759693205357
-1.66567659378052	-7.21390867233276	-4.37244749069214	-0.00134905509185046	0.499940574169159	0.0347942262887955
-1.65764808654785	-7.22054672241211	-4.37418603897095	-0.0016617578221485	0.500902116298676	0.0347553379833698
-1.66236245632172	-7.22001600265503	-4.42400121688843	-0.0013787504285574	0.5015509724617	0.0344982147216797
-1.65745222568512	-7.21793222427368	-4.38564538955688	-0.00131866673473269	0.502102494239807	0.0351003743708134
-1.64893138408661	-7.21946477890015	-4.44372129440308	-0.00113246170803905	0.502964377403259	0.03458621352911
-1.65823924541473	-7.22326231002808	-4.41935110092163	-0.000817523745354265	0.503601908683777	0.0352205410599709
-1.64876890182495	-7.22253894805908	-4.45445013046265	-0.000770373910199851	0.504377603530884	0.0349044911563396
-1.65816128253937	-7.22701215744019	-4.46982145309448	-0.000299190869554877	0.505011856555939	0.0351646170020103
-1.64612066745758	-7.22852039337158	-4.45113658905029	-0.000351217080606148	0.505759179592133	0.0353613272309303
-1.64281165599823	-7.2297306060791	-4.50508689880371	0.000194142179680057	0.506293118000031	0.0351359508931637
-1.63502860069275	-7.23349285125732	-4.46558380126953	0.000325484870700166	0.507016658782959	0.0356032177805901
-1.63276529312134	-7.23755979537964	-4.53069257736206	0.000742490694392473	0.507721126079559	0.0350172445178032
-1.63589835166931	-7.24336957931519	-4.49248933792114	0.0010877123568207	0.508158504962921	0.035680964589119
-1.62181949615479	-7.24338531494141	-4.55797719955444	0.00135978730395436	0.508959710597992	0.0352095514535904
-1.62009394168854	-7.24763298034668	-4.51829385757446	0.00179531867615879	0.509515583515167	0.0358096919953823
-1.60597157478333	-7.25385236740112	-4.57112503051758	0.00194852263666689	0.510263562202454	0.035374641418457
-1.6068023443222	-7.25409317016602	-4.54420042037964	0.0025095664896071	0.510635554790497	0.0360066555440426
-1.5924825668335	-7.25730562210083	-4.59941720962524	0.00289266183972359	0.511380195617676	0.0355780012905598
-1.59322190284729	-7.2643928527832	-4.56687450408936	0.00336976977996528	0.511880934238434	0.0362528935074806
-1.58073461055756	-7.26908826828003	-4.61698770523071	0.00364632601849735	0.512481153011322	0.0358750447630882
-1.58090126514435	-7.27101612091064	-4.58533906936646	0.00420986069366336	0.512866318225861	0.0365064404904842
-1.56498908996582	-7.27175378799438	-4.63839864730835	0.00464704819023609	0.513489544391632	0.0361993983387947
-1.57040572166443	-7.27952003479004	-4.62113046646118	0.00531214382499456	0.513836145401001	0.0367270894348621
-1.55482399463654	-7.28606462478638	-4.65426397323608	0.00554777542129159	0.514301598072052	0.0364107489585876
-1.55026853084564	-7.28936910629272	-4.62355518341064	0.00619222177192569	0.514448046684265	0.0370982512831688
-1.53810238838196	-7.29057168960571	-4.67422103881836	0.00681878300383687	0.51488870382309	0.036759078502655
-1.53678560256958	-7.29844522476196	-4.63742160797119	0.00729396287351847	0.514985144138336	0.0374880358576775
-1.52065765857697	-7.29987907409668	-4.69123554229736	0.00770102953538299	0.515371561050415	0.0370953604578972
-1.51434719562531	-7.30511426925659	-4.65592813491821	0.00831521302461624	0.515264511108398	0.0378741025924683
-1.49881553649902	-7.30753993988037	-4.70592355728149	0.00889061763882637	0.515511453151703	0.037742018699646
-1.49504673480988	-7.31879901885986	-4.67280149459839	0.0093089509755373	0.515621483325958	0.0383765287697315
-1.48585450649261	-7.31775999069214	-4.70380401611328	0.00985818263143301	0.515450000762939	0.0383994318544865
-1.47041487693787	-7.31474924087524	-4.68433523178101	0.010272204875946	0.515532255172729	0.0388819798827171
-1.47182142734528	-7.32085132598877	-4.72045707702637	0.011033782735467	0.515530169010162	0.0389924831688404
-1.45748949050903	-7.33260726928711	-4.69982194900513	0.0112413633614779	0.515543580055237	0.0392000861465931
-1.45738196372986	-7.33126878738403	-4.71341371536255	0.0119256703183055	0.515243828296661	0.0393027551472187
-1.43896639347076	-7.32850694656372	-4.71158981323242	0.0122379111126065	0.515307486057281	0.0394958145916462
-1.44483149051666	-7.33082246780396	-4.71479320526123	0.0130762178450823	0.515183687210083	0.0403380021452904
-1.43266451358795	-7.33542108535767	-4.73147535324097	0.0132761225104332	0.515159785747528	0.0405543558299541
-1.42399609088898	-7.33242034912109	-4.704909324646	0.0137865282595158	0.514800369739532	0.0412922166287899
-1.42482304573059	-7.33373546600342	-4.74668455123901	0.0144898844882846	0.514854311943054	0.0411836691200733
-1.42100739479065	-7.34020853042603	-4.70999240875244	0.0145938657224178	0.514670431613922	0.041658092290163
-1.41849780082703	-7.33801651000977	-4.73426866531372	0.0152210397645831	0.514234781265259	0.041619673371315
-1.40963554382324	-7.3339319229126	-4.72209978103638	0.0155402766540647	0.514223158359528	0.0419759787619114
-1.41995453834534	-7.34051132202148	-4.71950817108154	0.0161023046821356	0.513958990573883	0.0423821546137333
-1.40756475925446	-7.33877277374268	-4.74419450759888	0.0164071060717106	0.5135897397995	0.0422281287610531
-1.40751647949219	-7.33740520477295	-4.69748210906982	0.0168102830648422	0.513391017913818	0.0429516062140465
-1.41237914562225	-7.33774566650391	-4.73510217666626	0.0174382999539375	0.513091325759888	0.0428853556513786
-1.40081655979156	-7.3402738571167	-4.71493482589722	0.0174595862627029	0.512710332870483	0.0430916137993336
-1.40816879272461	-7.33627843856812	-4.70457363128662	0.0180254112929106	0.512208521366119	0.0436004139482975
-1.39866995811462	-7.33605098724365	-4.72948503494263	0.0181880667805672	0.511970639228821	0.0434382371604443
-1.39718151092529	-7.33769607543945	-4.68450689315796	0.0184574238955975	0.511412441730499	0.0440783612430096
-1.40074169635773	-7.33511734008789	-4.706223487854	0.0188359599560499	0.510973274707794	0.0439717322587967
-1.39625525474548	-7.33525419235229	-4.69652795791626	0.0189493447542191	0.510692119598389	0.0441913232207298
-1.3964124917984	-7.33372354507446	-4.66538190841675	0.0193072184920311	0.509977102279663	0.0446602702140808
-1.39225506782532	-7.33274269104004	-4.70004653930664	0.0194987300783396	0.509553790092468	0.0443975031375885
-1.39639663696289	-7.33539581298828	-4.65607833862305	0.0195778235793114	0.509031713008881	0.0448718853294849
-1.39171326160431	-7.33236789703369	-4.66157960891724	0.0198197532445192	0.508431017398834	0.0449268780648708
-1.38777112960815	-7.3287410736084	-4.65718269348145	0.0198469776660204	0.50794392824173	0.0448643527925015
-1.40122473239899	-7.32901191711426	-4.62964391708374	0.0201437026262283	0.507165551185608	0.0453196875751019
-1.38882768154144	-7.32699871063232	-4.65300178527832	0.0200594309717417	0.506646335124969	0.0449628233909607
-1.3928656578064	-7.32506084442139	-4.59745836257935	0.0200401172041893	0.505923330783844	0.0454816967248917
-1.40441787242889	-7.32424020767212	-4.62141847610474	0.0203343722969294	0.505318880081177	0.0453171506524086
-1.39535200595856	-7.32596826553345	-4.59452867507935	0.0199535936117172	0.504632472991943	0.0453479513525963
-1.40711784362793	-7.32459449768066	-4.58807706832886	0.020202836021781	0.503793776035309	0.0455579236149788
-1.40077459812164	-7.31988763809204	-4.58715867996216	0.0199874136596918	0.503232479095459	0.0453354716300964
-1.41809415817261	-7.31936550140381	-4.55296039581299	0.0200000554323196	0.502477645874023	0.0457558184862137
-1.40409851074219	-7.3202805519104	-4.56758737564087	0.0196893531829119	0.501820266246796	0.045373547822237
-1.41879916191101	-7.31916379928589	-4.53237819671631	0.0197203010320663	0.500944316387177	0.0458164140582085
-1.41577076911926	-7.31394815444946	-4.54134941101074	0.0193866789340973	0.500354290008545	0.0454498194158077
-1.43140697479248	-7.31498575210571	-4.5047869682312	0.019399942830205	0.499504715204239	0.0458891540765762
-1.42399072647095	-7.31309700012207	-4.52797794342041	0.0189972463995218	0.498858422040939	0.0454059764742851
-1.43127250671387	-7.31273746490479	-4.47594165802002	0.0188832860440016	0.498022586107254	0.0459255687892437
-1.43819737434387	-7.31098985671997	-4.50469875335693	0.0186960399150848	0.497475206851959	0.0454123839735985
-1.44629609584808	-7.31059551239014	-4.45290231704712	0.018279954791069	0.496683657169342	0.0458566509187222
-1.44510567188263	-7.30809020996094	-4.48322296142578	0.0181222949177027	0.495984554290771	0.045436155050993
-1.44995558261871	-7.30361938476563	-4.42588806152344	0.017730712890625	0.495391190052032	0.0457691550254822
-1.46161067485809	-7.30258655548096	-4.46774530410767	0.0176189094781876	0.494862824678421	0.045379851013422
-1.46609568595886	-7.30512762069702	-4.41106414794922	0.0171221047639847	0.494231402873993	0.0457128845155239
-1.47343778610229	-7.29840183258057	-4.44645690917969	0.016982039436698	0.493597239255905	0.0453120581805706
-1.47274255752563	-7.29294395446777	-4.39717578887939	0.0165524911135435	0.493106156587601	0.045569721609354
-1.49024212360382	-7.2915735244751	-4.43397569656372	0.0164683014154434	0.492639720439911	0.045065775513649
-1.49732232093811	-7.29095220565796	-4.38633346557617	0.015975546091795	0.492273241281509	0.0453389249742031
-1.50469326972961	-7.28980684280396	-4.41626834869385	0.0158120226114988	0.49186983704567	0.0448939502239227
-1.50556969642639	-7.28709268569946	-4.37323427200317	0.0152963828295469	0.491483092308044	0.0449901819229126
-1.52194571495056	-7.2834734916687	-4.40987014770508	0.015175954438746	0.491262555122375	0.0444273017346859
-1.52795267105103	-7.28421545028687	-4.36009120941162	0.0147072477266192	0.49107837677002	0.0446818210184574
-1.53131747245789	-7.28279495239258	-4.41067552566528	0.0145738776773214	0.490931898355484	0.0440102033317089
-1.53535318374634	-7.28434085845947	-4.35181140899658	0.0140928812325001	0.490762561559677	0.0441741459071636
-1.54605627059937	-7.28093242645264	-4.39035987854004	0.0140317287296057	0.49061307311058	0.0435412488877773
-1.54762840270996	-7.27924585342407	-4.36266136169434	0.0135729182511568	0.490765631198883	0.0434596724808216
-1.55678796768188	-7.28068256378174	-4.40060234069824	0.0136352768167853	0.490832895040512	0.0428021363914013
-1.55824601650238	-7.2873740196228	-4.3590407371521	0.0130554521456361	0.490921020507813	0.0428385585546494
-1.56546807289124	-7.28485012054443	-4.40306329727173	0.0130171244964004	0.491106390953064	0.0419257245957851
-1.57391583919525	-7.28665018081665	-4.35404253005981	0.0127362739294767	0.491233170032501	0.0421300046145916
-1.56426513195038	-7.28891801834106	-4.39978885650635	0.0123936226591468	0.491716384887695	0.0412484332919121
-1.58454072475433	-7.28798770904541	-4.38172769546509	0.0125948991626501	0.491940855979919	0.0412157587707043
-1.58101105690002	-7.29613637924194	-4.39255332946777	0.0120528154075146	0.492484241724014	0.0405871644616127
-1.5927255153656	-7.29724931716919	-4.40628147125244	0.0120687680318952	0.492811173200607	0.0402056574821472
-1.58320355415344	-7.29462814331055	-4.37489795684814	0.0117228701710701	0.493225604295731	0.0399970524013042
-1.58708655834198	-7.29919004440308	-4.42965221405029	0.0116681279614568	0.493919402360916	0.0390826128423214
-1.59979975223541	-7.30031728744507	-4.39067459106445	0.0116029195487499	0.494432300329208	0.0391772352159023
-1.59747207164764	-7.30700492858887	-4.44964551925659	0.0113378427922726	0.495175063610077	0.0382008701562881
-1.60909926891327	-7.30819272994995	-4.4198112487793	0.011423896998167	0.495609223842621	0.0381283909082413
-1.60041427612305	-7.31594324111938	-4.44403743743896	0.0109545197337866	0.496440023183823	0.0372901856899261
-1.61473202705383	-7.31896162033081	-4.45704507827759	0.0111945820972323	0.496933579444885	0.0368761196732521
-1.6078439950943	-7.32038974761963	-4.44009780883789	0.0108515108004212	0.497691959142685	0.036453478038311
-1.61923038959503	-7.32609748840332	-4.49001359939575	0.0109130991622806	0.498418092727661	0.0356181263923645
-1.61959564685822	-7.33377742767334	-4.45351123809814	0.0106426095589995	0.499040871858597	0.0355045944452286
-1.62028753757477	-7.33405828475952	-4.51499700546265	0.0107156708836555	0.499790668487549	0.0345156192779541
-1.62832725048065	-7.33834266662598	-4.46743774414063	0.0105533692985773	0.500425755977631	0.0345533043146133
-1.62122106552124	-7.34425783157349	-4.5183162689209	0.0103344013914466	0.501257598400116	0.0334573797881603
-1.63627183437347	-7.34610319137573	-4.49885034561157	0.0104556968435645	0.501694679260254	0.0334548093378544
-1.62334632873535	-7.34621429443359	-4.51211738586426	0.010155058465898	0.502495765686035	0.0327561609447002
-1.64002132415771	-7.35568475723267	-4.53844451904297	0.0103694805875421	0.503091871738434	0.0323207564651966
-1.63363480567932	-7.36265325546265	-4.52167892456055	0.00992118194699287	0.503764152526855	0.031949445605278
-1.6448427438736	-7.36282444000244	-4.55730533599854	0.0100805219262838	0.504125714302063	0.0312806218862534
-1.63815021514893	-7.36327266693115	-4.52288246154785	0.00983828585594893	0.504673004150391	0.0312561318278313
-1.64012491703033	-7.36745595932007	-4.57849502563477	0.00992176961153746	0.505346238613129	0.0302911922335625
-1.64647591114044	-7.37444448471069	-4.53942108154297	0.00984511617571115	0.505651831626892	0.030474666506052
-1.64179193973541	-7.37847089767456	-4.56931734085083	0.00952416379004717	0.506237685680389	0.029528496786952
-1.65105366706848	-7.38169479370117	-4.57463598251343	0.00962030794471502	0.506466388702393	0.0292675383388996
-1.63608276844025	-7.38553380966187	-4.54608249664307	0.00927102100104094	0.506731867790222	0.0290080811828375
-1.63534045219421	-7.38867521286011	-4.58726739883423	0.00949725601822138	0.507052361965179	0.0283111706376076
-1.63828718662262	-7.39218425750732	-4.5520224571228	0.00914628431200981	0.507405996322632	0.0282326713204384
-1.6390974521637	-7.39801502227783	-4.60582828521729	0.0092084938660264	0.507707536220551	0.0273763630539179
-1.64224469661713	-7.39863681793213	-4.55450057983398	0.00906371232122183	0.50767993927002	0.0275606382638216
-1.63051509857178	-7.40390300750732	-4.59191846847534	0.00873465463519096	0.508077144622803	0.0266712605953217
-1.64271306991577	-7.4062614440918	-4.59361457824707	0.00895174592733383	0.508099853992462	0.0264895595610142
-1.63577401638031	-7.40689849853516	-4.55432987213135	0.00857651233673096	0.50825446844101	0.0263825822621584
-1.63871598243713	-7.41013956069946	-4.61132764816284	0.00857276376336813	0.508398175239563	0.0255286823958158
-1.64651584625244	-7.41368389129639	-4.55855083465576	0.00844298303127289	0.508246302604675	0.0257812067866325
-1.63205111026764	-7.40931034088135	-4.57948589324951	0.00813412386924028	0.508472561836243	0.0251012649387121
-1.64822828769684	-7.4145188331604	-4.59548044204712	0.0082917520776391	0.508454203605652	0.0248333904892206
-1.64107275009155	-7.41888666152954	-4.55229949951172	0.00785338133573532	0.508327662944794	0.0248794462531805
-1.64020550251007	-7.42009687423706	-4.59646701812744	0.00776905659586191	0.508264124393463	0.0240659285336733
-1.64427387714386	-7.42239284515381	-4.54450654983521	0.00757511612027884	0.508050203323364	0.0243769884109497
-1.62802278995514	-7.42226219177246	-4.5789475440979	0.00728976493701339	0.508061945438385	0.0236792881041765
-1.64199459552765	-7.42201519012451	-4.56204032897949	0.00747642340138555	0.507778525352478	0.0237050466239452
-1.63731110095978	-7.42849111557007	-4.54671859741211	0.00695509556680918	0.507752358913422	0.0234152600169182
-1.64446580410004	-7.43418550491333	-4.56528568267822	0.00701302150264382	0.507423937320709	0.0230385027825832
-1.63309967517853	-7.43132972717285	-4.53152179718018	0.00659090559929609	0.507161319255829	0.0229224655777216
-1.63515412807465	-7.43255710601807	-4.56711339950562	0.00662511819973588	0.506962835788727	0.0221913121640682
-1.63959670066833	-7.4387059211731	-4.50985050201416	0.00641534803435206	0.506776869297028	0.0223894398659468
-1.63758945465088	-7.44104480743408	-4.56212425231934	0.00619393074885011	0.506586074829102	0.0215161610394716
-1.64591634273529	-7.44176149368286	-4.50747871398926	0.00612784363329411	0.506191551685333	0.0218380279839039
-1.63253533840179	-7.44272708892822	-4.52820014953613	0.00574159016832709	0.506077289581299	0.0212373044341803
-1.64333260059357	-7.44268083572388	-4.52501821517944	0.00582574307918549	0.505692720413208	0.0212119463831186
-1.63569140434265	-7.44293642044067	-4.4843544960022	0.00543991941958666	0.505568981170654	0.0212282985448837
-1.63855123519897	-7.44765663146973	-4.53423881530762	0.00531235663220286	0.505402684211731	0.0205263141542673
-1.64320588111877	-7.44696092605591	-4.48702096939087	0.00521988188847899	0.504960298538208	0.0209461208432913
-1.62943458557129	-7.44350147247314	-4.49775791168213	0.0048402245156467	0.50486421585083	0.0205297097563744
-1.64108467102051	-7.4461522102356	-4.51179456710815	0.00502388877794147	0.504706859588623	0.020407872274518
-1.63528275489807	-7.44846773147583	-4.4626293182373	0.00462391320616007	0.504476070404053	0.0206763539463282
-1.62939524650574	-7.44472551345825	-4.51499128341675	0.00452572060748935	0.504356384277344	0.0199350528419018
-1.64265441894531	-7.44786500930786	-4.46326732635498	0.00447938311845064	0.504064977169037	0.0203952733427286
-1.62097179889679	-7.44693088531494	-4.46889448165894	0.00401420006528497	0.504049837589264	0.0199384000152349
-1.62954771518707	-7.44834232330322	-4.50281667709351	0.00424992805346847	0.50398850440979	0.0195593871176243
-1.63476967811584	-7.45038461685181	-4.44360446929932	0.00398716283962131	0.503904044628143	0.0199467036873102
-1.62394428253174	-7.45108795166016	-4.49426746368408	0.00372998579405248	0.503970682621002	0.0192221440374851
-1.63802635669708	-7.45109939575195	-4.48369169235229	0.00393906841054559	0.503834664821625	0.0193030759692192
-1.62832701206207	-7.45376396179199	-4.44079685211182	0.00350957829505205	0.503755509853363	0.0195160489529371
-1.62068331241608	-7.45096635818481	-4.49434232711792	0.0034305639564991	0.503986179828644	0.018822206184268
-1.63360726833344	-7.45431089401245	-4.47112703323364	0.00363304349593818	0.503946006298065	0.0190346017479897
-1.62548589706421	-7.45609474182129	-4.44412422180176	0.00330443680286407	0.504041254520416	0.0190650913864374
-1.62617933750153	-7.4553279876709	-4.50106287002563	0.00329416221939027	0.50427371263504	0.0183248054236174
-1.63270473480225	-7.45586776733398	-4.45891904830933	0.00325995730236173	0.504226684570313	0.0187348071485758
-1.61858701705933	-7.45412349700928	-4.48048448562622	0.0030813857447356	0.504495143890381	0.0182755626738071
-1.62965381145477	-7.45627498626709	-4.49200868606567	0.0034180055372417	0.504623353481293	0.0181886702775955
-1.62611770629883	-7.4628791809082	-4.46270275115967	0.00299640116281807	0.504877984523773	0.0181447844952345
-1.62682521343231	-7.46514415740967	-4.51756572723389	0.00309297279454768	0.505057752132416	0.0175621379166842
-1.62831735610962	-7.46282529830933	-4.46689176559448	0.00296027795411646	0.505231082439423	0.0179478675127029
-1.61840891838074	-7.46118402481079	-4.50897073745728	0.00291780475527048	0.505760371685028	0.0173485465347767
-1.63239431381226	-7.461829662323	-4.51873207092285	0.00322860386222601	0.50588470697403	0.0174416154623032
-1.62747514247894	-7.46366548538208	-4.48024654388428	0.00299990805797279	0.506298065185547	0.017575467005372
-1.62950885295868	-7.46659994125366	-4.54271173477173	0.00302407937124372	0.506768941879272	0.0169566981494427
-1.63636553287506	-7.46788930892944	-4.49897193908691	0.00307910796254873	0.506975173950195	0.0174548998475075
-1.62312769889832	-7.46488618850708	-4.54487895965576	0.00300889275968075	0.507565379142761	0.0168997906148434
-1.63845300674438	-7.46649646759033	-4.54060506820679	0.00328303431160748	0.507879137992859	0.0170178189873695
-1.62677001953125	-7.46592664718628	-4.53143787384033	0.00310817104764283	0.508422195911407	0.0169304236769676
-1.63697373867035	-7.4680962562561	-4.56513118743896	0.00343892071396112	0.5087930560112	0.0167070608586073
-1.63926124572754	-7.46869611740112	-4.53157329559326	0.00331145012751222	0.509393870830536	0.0169837325811386
-1.63532364368439	-7.46702003479004	-4.5926570892334	0.00358346127904952	0.509911835193634	0.0163944140076637
-1.64397180080414	-7.46784019470215	-4.54803848266602	0.00370403076522052	0.510379076004028	0.0169067941606045
-1.63986253738403	-7.47157049179077	-4.59861040115356	0.00357281533069909	0.511075973510742	0.0163032859563828
-1.64950954914093	-7.46844911575317	-4.59248685836792	0.00399366579949856	0.511335730552673	0.0165969915688038
-1.63882350921631	-7.46537351608276	-4.59061050415039	0.0039274231530726	0.511965155601501	0.0165809504687786
-1.64919078350067	-7.46193742752075	-4.6284351348877	0.00442133005708456	0.512651383876801	0.0164480376988649
-1.64854538440704	-7.47008323669434	-4.60039758682251	0.00431852554902434	0.513230681419373	0.0167058631777763
-1.64673316478729	-7.46929740905762	-4.65689945220947	0.00461929989978671	0.513662815093994	0.0163528379052877
-1.64103698730469	-7.46430110931396	-4.60827302932739	0.00468234671279788	0.514141619205475	0.0168494321405888
-1.63849008083344	-7.46142864227295	-4.6680121421814	0.00496778963133693	0.514820396900177	0.0164664890617132
-1.64575099945068	-7.46503162384033	-4.62918663024902	0.00525034731253982	0.515245616436005	0.0170577988028526
-1.64147126674652	-7.46735954284668	-4.68742084503174	0.00537134055048227	0.515922367572784	0.0165132749825716
-1.64440190792084	-7.46410274505615	-4.64917039871216	0.00562049215659499	0.516201138496399	0.0171334333717823
-1.63008916378021	-7.46318292617798	-4.69132661819458	0.00571025069803	0.516797661781311	0.0167592819780111
-1.63943445682526	-7.46494150161743	-4.66522264480591	0.00610432121902704	0.517134189605713	0.0171966459602118
-1.63224029541016	-7.46326398849487	-4.70785617828369	0.00622659036889672	0.517719984054565	0.0169077347964048
-1.64248502254486	-7.46514320373535	-4.68116188049316	0.00656730215996504	0.517911672592163	0.0174472965300083
-1.62291240692139	-7.4654107093811	-4.70527076721191	0.00653876224532723	0.518439114093781	0.01710613258183
-1.63285005092621	-7.46574687957764	-4.69942331314087	0.00702164741232991	0.518613815307617	0.0175240393728018
-1.62079131603241	-7.46439409255981	-4.70887041091919	0.00699217105284333	0.519032776355743	0.0173985902220011
-1.63421154022217	-7.46466493606567	-4.72154426574707	0.00756708160042763	0.519225001335144	0.0175721887499094
-1.62305867671967	-7.46550893783569	-4.70556497573853	0.00738721713423729	0.519550621509552	0.0176298525184393
-1.62401342391968	-7.46522092819214	-4.72803449630737	0.00783832930028439	0.519601166248322	0.0177513584494591
-1.61520731449127	-7.46253442764282	-4.7069845199585	0.00780187640339136	0.519843935966492	0.0178918242454529
-1.62624669075012	-7.46182250976563	-4.73685264587402	0.00834478996694088	0.519867837429047	0.0178752597421408
-1.61746633052826	-7.4610710144043	-4.73031663894653	0.00826418772339821	0.520124018192291	0.0179830025881529
-1.62306702136993	-7.46176767349243	-4.71803760528564	0.00853155553340912	0.519986033439636	0.0183518324047327
-1.60954511165619	-7.45912790298462	-4.72638463973999	0.00847192481160164	0.520063102245331	0.0183155965059996
-1.62258017063141	-7.4583420753479	-4.72927474975586	0.00886774808168411	0.519868552684784	0.018734872341156
-1.6129367351532	-7.45628309249878	-4.72882699966431	0.00882168859243393	0.519944071769714	0.0186731535941362
-1.61713206768036	-7.45538234710693	-4.72350740432739	0.00912775844335556	0.519783139228821	0.019021412357688
-1.60453248023987	-7.45200729370117	-4.72674751281738	0.00894916523247957	0.519711673259735	0.0190695691853762
-1.6164163351059	-7.44845867156982	-4.71542501449585	0.0093483766540885	0.519328773021698	0.0194758679717779
-1.6048526763916	-7.44544076919556	-4.72322750091553	0.00920082256197929	0.519350290298462	0.0194623190909624
-1.61520278453827	-7.44498443603516	-4.70391845703125	0.00945440679788589	0.519026041030884	0.0199579335749149
-1.59924876689911	-7.44615793228149	-4.72578191757202	0.00927373487502337	0.518845617771149	0.0198175180703402
-1.60975384712219	-7.43947553634644	-4.7018780708313	0.00961054861545563	0.518507540225983	0.0203718282282352
-1.60151374340057	-7.43660402297974	-4.72824239730835	0.00958811305463314	0.518445670604706	0.0201167855411768
-1.61064660549164	-7.43939352035522	-4.68278121948242	0.00970529112964869	0.518036603927612	0.0207103937864304
-1.60009479522705	-7.43681049346924	-4.71206045150757	0.00962276943027973	0.517823994159698	0.0203494019806385
-1.60844445228577	-7.4329571723938	-4.66836071014404	0.00972127169370651	0.517419338226318	0.0209935363382101
-1.60234582424164	-7.43042659759521	-4.7126407623291	0.00983456801623106	0.517288386821747	0.0205170102417469
-1.60925781726837	-7.43056058883667	-4.6658935546875	0.00976596772670746	0.516948640346527	0.0210373513400555
-1.61006486415863	-7.42648363113403	-4.69692659378052	0.0098440982401371	0.516615927219391	0.0206688717007637
-1.6102876663208	-7.4262261390686	-4.64906072616577	0.00970409251749516	0.516364336013794	0.021245090290904
-1.60658407211304	-7.42338418960571	-4.69682741165161	0.00990063138306141	0.51609194278717	0.0207725558429956
-1.61283874511719	-7.42332887649536	-4.64743328094482	0.00976575072854757	0.515761196613312	0.021321015432477
-1.60910880565643	-7.42262554168701	-4.6863579750061	0.00972560979425907	0.515418469905853	0.0208922810852528
-1.61155939102173	-7.41640710830688	-4.62750005722046	0.00966607965528965	0.515012800693512	0.021502073854208
-1.60892152786255	-7.41757965087891	-4.674147605896	0.00972132291644812	0.514887809753418	0.0210531912744045
-1.61332821846008	-7.41824388504028	-4.62175416946411	0.00953873433172703	0.514560997486115	0.0215809568762779
-1.61168646812439	-7.41422319412231	-4.66476202011108	0.0094964848831296	0.514218747615814	0.0211629457771778
-1.61326932907104	-7.41091632843018	-4.60767936706543	0.00934387743473053	0.513899266719818	0.0217831302434206
-1.60626542568207	-7.40575885772705	-4.65667581558228	0.00932828709483147	0.513812243938446	0.0214189514517784
-1.6147369146347	-7.40731191635132	-4.60180521011353	0.00917965918779373	0.51349139213562	0.022010924294591
-1.61045670509338	-7.40515661239624	-4.64746761322021	0.00902686268091202	0.513359606266022	0.0215878337621689
-1.61492693424225	-7.40004301071167	-4.59347915649414	0.00880403444170952	0.512970805168152	0.022255377843976
-1.60552382469177	-7.39659309387207	-4.6276969909668	0.00866374373435974	0.512970507144928	0.0218135174363852
-1.61767137050629	-7.39598608016968	-4.58471488952637	0.00870485790073872	0.512763857841492	0.0224109850823879
-1.61295032501221	-7.39781904220581	-4.62456560134888	0.00830670259892941	0.512695848941803	0.0219586454331875
-1.61976337432861	-7.39250421524048	-4.57596111297607	0.00827045366168022	0.51243394613266	0.0225128587335348
-1.60406935214996	-7.38941717147827	-4.60168981552124	0.00792114995419979	0.512418925762177	0.0221079383045435
-1.61527383327484	-7.38995790481567	-4.59160137176514	0.00811356119811535	0.512197315692902	0.0225071422755718
-1.61031365394592	-7.38753032684326	-4.5862283706665	0.00766849098727107	0.512231111526489	0.0223080702126026
-1.62201678752899	-7.39188766479492	-4.60106706619263	0.00766722811385989	0.51211404800415	0.0224116295576096
-1.60985338687897	-7.38791227340698	-4.57079219818115	0.00717703625559807	0.512145102024078	0.0225192178040743
-1.61487805843353	-7.38643646240234	-4.5863471031189	0.00724909733980894	0.51201468706131	0.0224308725446463
-1.61298024654388	-7.38155603408813	-4.56152009963989	0.00690931547433138	0.512078106403351	0.0226274486631155
-1.62225115299225	-7.38556337356567	-4.59804773330688	0.0069696269929409	0.512133538722992	0.0223787184804678
-1.61726033687592	-7.38564729690552	-4.55206966400146	0.00639191828668118	0.512125432491302	0.0227011907845736
-1.6122704744339	-7.38102960586548	-4.59876394271851	0.00636948784813285	0.512182354927063	0.0222428031265736
-1.6172684431076	-7.38123559951782	-4.54901552200317	0.0061782468110323	0.512213408946991	0.0228214971721172
-1.61223518848419	-7.38198328018188	-4.58776187896729	0.00591134326532483	0.512420773506165	0.0222964081913233
-1.62229514122009	-7.38345575332642	-4.55281352996826	0.00581964571028948	0.512405216693878	0.0228472538292408
-1.61278593540192	-7.38130807876587	-4.59560775756836	0.00554746249690652	0.51264876127243	0.0222434159368277
-1.62141621112823	-7.37965726852417	-4.55498933792114	0.0054899463430047	0.512676060199738	0.0227855518460274
-1.61228549480438	-7.38183403015137	-4.58955478668213	0.0051310146227479	0.512916743755341	0.0223080795258284
-1.62102878093719	-7.37934541702271	-4.5606803894043	0.00510264746844769	0.512859165668488	0.0227403175085783
-1.60811960697174	-7.37934637069702	-4.57901382446289	0.00474977446720004	0.513226211071014	0.0222989339381456
-1.62252426147461	-7.38026857376099	-4.57817363739014	0.00489530339837074	0.513359248638153	0.0225351769477129
-1.61010992527008	-7.38606071472168	-4.57058668136597	0.00425454648211598	0.513553738594055	0.0223732180893421
-1.61507081985474	-7.38378381729126	-4.57986402511597	0.00443057110533118	0.513639390468597	0.0223972406238317
-1.60572040081024	-7.38388538360596	-4.58215713500977	0.00408695079386234	0.513833701610565	0.0221134293824434
-1.61685872077942	-7.38448047637939	-4.58492803573608	0.00427048932760954	0.514131546020508	0.02224225923419
-1.60254430770874	-7.39290857315063	-4.5869140625	0.00366290821693838	0.514429867267609	0.0221162103116512
-1.60968744754791	-7.39181613922119	-4.58273792266846	0.00371859641745687	0.514388680458069	0.0221837162971497
-1.59575796127319	-7.38879156112671	-4.57480335235596	0.00332422298379242	0.514685690402985	0.0222532078623772
-1.60690927505493	-7.38761281967163	-4.60991859436035	0.00360359600745142	0.515104532241821	0.0220858361572027
-1.60212504863739	-7.39832305908203	-4.56837224960327	0.00312757724896073	0.515317678451538	0.0223441906273365
-1.60173797607422	-7.39773750305176	-4.61985015869141	0.00316991354338825	0.5155109167099	0.0219116862863302
-1.59268069267273	-7.39605569839478	-4.58105516433716	0.00293133361265063	0.5156609416008	0.0222478322684765
-1.59056150913239	-7.39813041687012	-4.62815046310425	0.00297116511501372	0.516045331954956	0.0216805543750525
-1.59479403495789	-7.40499305725098	-4.58906030654907	0.0027884878218174	0.516342103481293	0.02200086414814
-1.59465670585632	-7.40908432006836	-4.63700866699219	0.00271137896925211	0.516643106937408	0.0213177148252726
-1.59228539466858	-7.41006946563721	-4.59205675125122	0.00256241788156331	0.51679003238678	0.0217343866825104
-1.58327651023865	-7.40910196304321	-4.64358997344971	0.00258273654617369	0.517095565795898	0.0211578998714685
-1.58897817134857	-7.41737413406372	-4.60339307785034	0.00262655992992222	0.517296612262726	0.0216407161206007
-1.58398497104645	-7.42230701446533	-4.65828084945679	0.00258841924369335	0.517601907253265	0.0209533963352442
-1.59059619903564	-7.42495679855347	-4.62301540374756	0.00262993364594877	0.517711460590363	0.0213372297585011
-1.5718948841095	-7.42744970321655	-4.64399385452271	0.00230309064500034	0.518117249011993	0.0208767522126436
-1.58020186424255	-7.4314022064209	-4.63562679290771	0.00254195858724415	0.518206417560577	0.021068274974823
-1.5693359375	-7.43359327316284	-4.64958763122559	0.00223082024604082	0.518630743026733	0.0208391975611448
-1.58138060569763	-7.4350118637085	-4.65235090255737	0.00247932760976255	0.518724322319031	0.0210280399769545
-1.56479978561401	-7.4420166015625	-4.6448540687561	0.0020426434930414	0.519088983535767	0.0209375154227018
-1.56739807128906	-7.4420485496521	-4.67192983627319	0.0021860683336854	0.519241392612457	0.0208913739770651
-1.56120324134827	-7.44114828109741	-4.64358711242676	0.00197947514243424	0.519477367401123	0.0210470501333475
-1.57516980171204	-7.43794584274292	-4.6774582862854	0.00224796892143786	0.519724547863007	0.0208635907620192
-1.61789119243622	-7.38382196426392	-4.64323425292969	0.00256346235983074	0.520590543746948	0.0224284008145332
-1.63751101493835	-7.37662887573242	-4.69100952148438	0.00269150058738887	0.520858466625214	0.0212882496416569
-1.65208351612091	-7.36618566513062	-4.66800689697266	0.00289232959039509	0.521571099758148	0.0225902143865824
-1.69567537307739	-7.34427213668823	-4.64098167419434	0.0028640404343605	0.520507097244263	0.0241415724158287
-1.62479186058044	-7.32725667953491	-4.636314868927	0.00179074879270047	0.521429657936096	0.0244321823120117
-1.60657691955566	-7.35556173324585	-4.71414756774902	0.00196987902745605	0.521778881549835	0.0260499026626349
-1.62464904785156	-7.34405374526978	-4.63095045089722	0.00152120064012706	0.52098548412323	0.026990033686161
-1.61979734897614	-7.34373760223389	-4.67816257476807	0.00151187961455435	0.521267771720886	0.0258620735257864
-1.59606564044952	-7.33564329147339	-4.63895416259766	0.00107014528475702	0.521453142166138	0.0276593044400215
-1.60541665554047	-7.36641883850098	-4.65205717086792	0.000878758262842894	0.520646750926971	0.0262153092771769
-1.58358061313629	-7.38330554962158	-4.61789989471436	0.00041509498259984	0.520459175109863	0.0258683897554874
-1.57900655269623	-7.37963056564331	-4.66051959991455	0.000445039855549112	0.520152866840363	0.0244656000286341
-1.58485627174377	-7.40233564376831	-4.60882234573364	0.000169092236319557	0.519893705844879	0.023526880890131
-1.57900249958038	-7.42247629165649	-4.64748620986938	-3.45183980243746E-06	0.519402384757996	0.0221162401139736
-1.5716187953949	-7.42154121398926	-4.5946569442749	-0.000275170139502734	0.51890230178833	0.0214025322347879
-1.56375920772552	-7.44797801971436	-4.64301633834839	-0.000576857477426529	0.518949389457703	0.0202145017683506
-1.58644843101501	-7.46276617050171	-4.59130859375	-0.000310166535200551	0.518041014671326	0.020015699788928
-1.56396877765656	-7.44372367858887	-4.61239385604858	-0.000565742433536798	0.517827332019806	0.0185871366411448
-1.56974542140961	-7.43845558166504	-4.5950026512146	-0.000484106101794168	0.517486095428467	0.0189224723726511
-1.55554223060608	-7.46648788452148	-4.58392810821533	-0.00149252510163933	0.517240583896637	0.0185019001364708
-1.55025470256805	-7.45532369613647	-4.58270502090454	-0.0017482788534835	0.516666889190674	0.0187484156340361
-1.5289968252182	-7.44196844100952	-4.54324340820313	-0.00246423040516675	0.516438782215118	0.0193000510334969
-1.52337992191315	-7.43688917160034	-4.57980442047119	-0.00277048209682107	0.515998959541321	0.019305806607008
-1.52625226974487	-7.4396448135376	-4.51982355117798	-0.0033094733953476	0.515798330307007	0.0204908549785614
-1.52463603019714	-7.43715620040894	-4.54914474487305	-0.00379340955987573	0.515339493751526	0.0199310202151537
-1.53746545314789	-7.43964147567749	-4.52470207214355	-0.00388738885521889	0.514884769916534	0.0197963044047356
-1.52205157279968	-7.43365097045898	-4.49140167236328	-0.00462526408955455	0.514695346355438	0.0195137225091457
-1.52727234363556	-7.4384183883667	-4.53972148895264	-0.00475358637049794	0.514333069324493	0.0183554328978062
-1.53924477100372	-7.45456981658936	-4.47530651092529	-0.00507547240704298	0.513686001300812	0.0180525723844767
-1.52382230758667	-7.45752859115601	-4.49739217758179	-0.0057293544523418	0.513516366481781	0.0165235232561827
-1.52831470966339	-7.44865751266479	-4.50552988052368	-0.00567831285297871	0.513014733791351	0.0160187464207411
-1.53153431415558	-7.46527051925659	-4.44697189331055	-0.00618025567382574	0.512536764144897	0.0159355439245701
-1.5217616558075	-7.46873235702515	-4.47563409805298	-0.00649492815136909	0.512085497379303	0.0146587854251266
-1.53177833557129	-7.46058702468872	-4.47578525543213	-0.00623752782121301	0.511749923229218	0.0144230863079429
-1.52718496322632	-7.46696376800537	-4.43747901916504	-0.00675179995596409	0.511468887329102	0.0144222686067224
-1.53009140491486	-7.46992588043213	-4.48384094238281	-0.00694820005446672	0.5111083984375	0.0136351026594639
-1.54716897010803	-7.46814346313477	-4.44211530685425	-0.00704164896160364	0.510680675506592	0.0139862224459648
-1.52978730201721	-7.46571731567383	-4.41843509674072	-0.00766394659876823	0.510484337806702	0.013931012712419
-1.52914333343506	-7.45579481124878	-4.47202825546265	-0.00760993687435985	0.510259985923767	0.0135516338050365
-1.55193567276001	-7.45650434494019	-4.42178058624268	-0.00780752673745155	0.509905457496643	0.0142059465870261
-1.54438996315002	-7.45868110656738	-4.39503765106201	-0.00833471305668354	0.509681582450867	0.0140987206250429
-1.55216157436371	-7.45479822158813	-4.44569635391235	-0.00859964173287153	0.509619534015656	0.0134210782125592
-1.56443154811859	-7.44420433044434	-4.40548086166382	-0.00870243925601244	0.509358942508698	0.0139084486290812
-1.56224191188812	-7.43980550765991	-4.38873100280762	-0.00917761400341988	0.509080469608307	0.0139272641390562
-1.56955897808075	-7.44216299057007	-4.43331146240234	-0.009361507371068	0.509103953838348	0.013279072009027
-1.58198547363281	-7.43337392807007	-4.40651750564575	-0.00928890891373158	0.508814036846161	0.013569388538599
-1.58519315719604	-7.43263578414917	-4.36198329925537	-0.00979484803974628	0.508749544620514	0.0137445973232388
-1.582972407341	-7.43025827407837	-4.41530418395996	-0.0101471599191427	0.508591413497925	0.0132056083530188
-1.6006246805191	-7.42892980575562	-4.4140100479126	-0.0101242065429688	0.508435189723969	0.0132469106465578
-1.5981969833374	-7.42492866516113	-4.3620982170105	-0.0104580633342266	0.508075296878815	0.0137726962566376
-1.59394562244415	-7.42010593414307	-4.38624668121338	-0.0107608772814274	0.508271992206573	0.0133336894214153
-1.60853362083435	-7.41585063934326	-4.41043043136597	-0.0106289675459266	0.508025407791138	0.0131816109642386
-1.61875510215759	-7.41560554504395	-4.35201930999756	-0.010811623185873	0.507852673530579	0.0136558301746845
-1.60654258728027	-7.41878747940063	-4.37417697906494	-0.0112879509106278	0.507877171039581	0.0133194560185075
-1.61580526828766	-7.40880584716797	-4.40716600418091	-0.0111342296004295	0.507586419582367	0.0129628414288163
-1.63057029247284	-7.41311693191528	-4.36640501022339	-0.0112421195954084	0.507476568222046	0.0134492348879576
-1.61943376064301	-7.4098539352417	-4.34822225570679	-0.0116956774145365	0.507419586181641	0.0134849585592747
-1.61250269412994	-7.40378427505493	-4.40200042724609	-0.0118432324379683	0.50756698846817	0.0129531333222985
-1.62639045715332	-7.40056991577148	-4.38261413574219	-0.0117412814870477	0.507282018661499	0.0134001970291138
-1.62709891796112	-7.3994026184082	-4.34014225006104	-0.0120199834927917	0.507371783256531	0.013805203139782
-1.61967694759369	-7.39804124832153	-4.38098859786987	-0.0123030850663781	0.507544875144959	0.0133599443361163
-1.6323207616806	-7.38882160186768	-4.39681339263916	-0.0120060406625271	0.507381498813629	0.0135824838653207
-1.63602578639984	-7.39194345474243	-4.33756637573242	-0.0123583311215043	0.507478713989258	0.0140825742855668
-1.62206935882568	-7.38541841506958	-4.38143968582153	-0.0125036640092731	0.507583200931549	0.0135201038792729
-1.63414645195007	-7.37959766387939	-4.40465879440308	-0.0121796736493707	0.507698535919189	0.0135827902704477
-1.63623940944672	-7.38596200942993	-4.3533296585083	-0.0123876230791211	0.50773024559021	0.0141616556793451
-1.62880110740662	-7.38434934616089	-4.38955974578857	-0.0125033911317587	0.507998943328857	0.0135780731216073
-1.64080309867859	-7.38382577896118	-4.41046285629272	-0.0122875915840268	0.508102297782898	0.0136381294578314
-1.63482928276062	-7.3857946395874	-4.37233877182007	-0.0123729631304741	0.508271932601929	0.0141358617693186
-1.61954891681671	-7.38537740707397	-4.40441179275513	-0.0124723771587014	0.508628487586975	0.0135240452364087
-1.63250863552094	-7.38280153274536	-4.41927003860474	-0.0120867528021336	0.508767604827881	0.0135840428993106
-1.63064563274384	-7.38560390472412	-4.37355279922485	-0.0120942685753107	0.509066104888916	0.0139755355194211
-1.61613738536835	-7.39649963378906	-4.42037296295166	-0.012417683377862	0.509601712226868	0.0133711881935596
-1.62577903270721	-7.38568830490112	-4.45028638839722	-0.0119751812890172	0.509813368320465	0.0132079506292939
-1.62947487831116	-7.39156770706177	-4.40079545974731	-0.0119785452261567	0.510236382484436	0.0137573992833495
-1.61756718158722	-7.39344692230225	-4.45039033889771	-0.0119593646377325	0.510837614536285	0.0131380064412951
-1.63368260860443	-7.38777923583984	-4.4639048576355	-0.0114631317555904	0.511343061923981	0.0132791148498654
-1.63248300552368	-7.39690542221069	-4.43002605438232	-0.0116204041987658	0.51192033290863	0.013542334549129
-1.62910103797913	-7.39719533920288	-4.48732566833496	-0.0115613099187613	0.512522041797638	0.012878299690783
-1.63872110843658	-7.39766550064087	-4.49180221557617	-0.011167568154633	0.512977004051209	0.0131515832617879
-1.63307082653046	-7.39814615249634	-4.46192407608032	-0.0112583609297872	0.513638973236084	0.0135011402890086
-1.62660694122314	-7.39686298370361	-4.51868867874146	-0.011006354354322	0.514349937438965	0.0129237845540047
-1.64255559444427	-7.39816999435425	-4.52342557907104	-0.0106300795450807	0.514906406402588	0.0132229831069708
-1.63628911972046	-7.39688730239868	-4.49448251724243	-0.010565722361207	0.515559315681458	0.0134777342900634
-1.638916015625	-7.40190076828003	-4.55899095535278	-0.0104428566992283	0.516478717327118	0.0129005191847682
-1.65196907520294	-7.40264749526978	-4.55211019515991	-0.00992539618164301	0.516756176948547	0.0132575863972306
-1.64152121543884	-7.39886951446533	-4.53743839263916	-0.00994506478309631	0.517506241798401	0.0134012922644615
-1.64809417724609	-7.39914035797119	-4.59672784805298	-0.00951729435473681	0.518189191818237	0.0129870697855949
-1.65329003334045	-7.40588998794556	-4.5525221824646	-0.00929997861385345	0.51872980594635	0.0135211674496531
-1.64495706558228	-7.40716314315796	-4.60617256164551	-0.00921241194009781	0.519431829452515	0.0129117239266634
-1.65832912921906	-7.41030311584473	-4.60073471069336	-0.00877387821674347	0.519908368587494	0.0131930690258741
-1.6413414478302	-7.40986204147339	-4.59620666503906	-0.0087780961766839	0.520506322383881	0.0131553309038281
-1.6477187871933	-7.40545511245728	-4.64470148086548	-0.00823846459388733	0.521081805229187	0.0128063699230552
-1.65679132938385	-7.41238451004028	-4.6015625	-0.0080047519877553	0.521562099456787	0.0133184706792235
-1.6480256319046	-7.4170560836792	-4.65346479415894	-0.00774020981043577	0.522140979766846	0.0126631762832403
-1.65785801410675	-7.41617918014526	-4.63220024108887	-0.00732576753944159	0.522482633590698	0.0130386929959059
-1.64129686355591	-7.42069244384766	-4.65650415420532	-0.00733752269297838	0.523086190223694	0.0126205328851938
-1.65124797821045	-7.42681503295898	-4.66796445846558	-0.00679078698158264	0.523267328739166	0.0126776257529855
-1.64131617546082	-7.42660093307495	-4.64082431793213	-0.0067614377476275	0.523738145828247	0.0127170970663428
-1.64590156078339	-7.42812824249268	-4.70076847076416	-0.00625414121896029	0.524100005626678	0.0122277205809951
-1.64739406108856	-7.43385124206543	-4.64519023895264	-0.00622284319251776	0.524319410324097	0.012761477380991
-1.63447666168213	-7.43371438980103	-4.70698118209839	-0.00589581532403827	0.524695932865143	0.0120848333463073
-1.64839935302734	-7.43518257141113	-4.67885875701904	-0.0054213241674006	0.524900376796722	0.0124495141208172
-1.63601398468018	-7.44287586212158	-4.68325805664063	-0.00557040190324187	0.525222420692444	0.0122346403077245
-1.64503037929535	-7.44230175018311	-4.709885597229	-0.00501845497637987	0.52518093585968	0.0119384294375777
-1.63822317123413	-7.441734790802	-4.66700410842896	-0.0049511082470417	0.525339305400848	0.0122890928760171
-1.63476300239563	-7.44388866424561	-4.71985054016113	-0.00461813574656844	0.525481045246124	0.0116502698510885
-1.64144730567932	-7.45186042785645	-4.67576551437378	-0.00434240512549877	0.525416731834412	0.0120130591094494
-1.63061428070068	-7.45682382583618	-4.71856641769409	-0.0042390008457005	0.525486707687378	0.0112617816776037
-1.63661062717438	-7.46028661727905	-4.68411684036255	-0.00388274993747473	0.52524608373642	0.0115998610854149
-1.61806607246399	-7.45995092391968	-4.70553922653198	-0.00388893159106374	0.525189936161041	0.0111086582764983
-1.62541997432709	-7.46148538589478	-4.69241189956665	-0.00336031313054264	0.524921476840973	0.0112958839163184
-1.61751925945282	-7.46925830841064	-4.68843412399292	-0.00355765130370855	0.524951577186584	0.011065904982388
-1.62227880954742	-7.47729587554932	-4.71916961669922	-0.00307032791897655	0.524623394012451	0.010829652659595
-1.61013102531433	-7.47491025924683	-4.67329835891724	-0.00313829886727035	0.524341464042664	0.0112293232232332
-1.60120260715485	-7.47800064086914	-4.71903133392334	-0.00288012227974832	0.524147033691406	0.0106800589710474
-1.60646629333496	-7.48031330108643	-4.66857481002808	-0.00264674820937216	0.523796379566193	0.0112833101302385
-1.59207248687744	-7.48368310928345	-4.69761228561401	-0.00264829071238637	0.523549914360046	0.0107947010546923
-1.60114717483521	-7.48523378372192	-4.68804407119751	-0.00219047581776977	0.523091912269592	0.0110053922981024
-1.59008896350861	-7.48971271514893	-4.65105009078979	-0.00246769725345075	0.522881269454956	0.0112316561862826
-1.58334946632385	-7.48791217803955	-4.70305967330933	-0.00217447173781693	0.522560358047485	0.0107081383466721
-1.58768320083618	-7.49121713638306	-4.65122222900391	-0.00203170557506382	0.522144317626953	0.0113341668620706
-1.57624328136444	-7.49143934249878	-4.69230031967163	-0.00207289285026491	0.521906793117523	0.0107817985117435
-1.58560955524445	-7.49282693862915	-4.64603757858276	-0.00174556334968656	0.521319270133972	0.0113497413694859
-1.56482458114624	-7.4929027557373	-4.65813589096069	-0.00188968400470912	0.521095395088196	0.0110774105414748
-1.57897412776947	-7.49221563339233	-4.68143081665039	-0.00146132486406714	0.520749509334564	0.0111238546669483
-1.5722748041153	-7.49866580963135	-4.62610244750977	-0.00152173056267202	0.520301759243011	0.0115750804543495
-1.56640088558197	-7.49829816818237	-4.67560911178589	-0.00148028775583953	0.519963145256042	0.0109761320054531
-1.57576262950897	-7.49769067764282	-4.6302342414856	-0.00133744371123612	0.519440412521362	0.011579598300159
-1.55198776721954	-7.49591541290283	-4.63161182403564	-0.00157913472503424	0.519148111343384	0.0113282073289156
-1.56070828437805	-7.49424362182617	-4.64966917037964	-0.00111307320185006	0.518646955490112	0.0114091541618109
-1.56007885932922	-7.49610757827759	-4.59588193893433	-0.00136972777545452	0.518376529216766	0.0118324365466833
-1.55447471141815	-7.49681615829468	-4.64799928665161	-0.00137625401839614	0.518056035041809	0.0113153168931603
-1.56401228904724	-7.49363470077515	-4.60887670516968	-0.00110395613592118	0.517543733119965	0.0118312556296587
-1.55176711082458	-7.49870252609253	-4.58227825164795	-0.00151364016346633	0.517285346984863	0.0118780145421624
-1.55118155479431	-7.49225282669067	-4.63666343688965	-0.00138686306308955	0.51694256067276	0.0113958027213812
-1.55705344676971	-7.49235391616821	-4.57438945770264	-0.00133942405227572	0.516527712345123	0.0119466371834278
-1.54732489585876	-7.49679279327393	-4.59769105911255	-0.00165895698592067	0.516318142414093	0.01147685572505
-1.55513405799866	-7.49136400222778	-4.61827945709229	-0.00148323504254222	0.515889644622803	0.0112674338743091
-1.56082928180695	-7.49320554733276	-4.54961013793945	-0.00160436274018139	0.515523195266724	0.0118255792185664
-1.54313933849335	-7.4892406463623	-4.57682180404663	-0.00192133884411305	0.515312075614929	0.0113479606807232
-1.55679249763489	-7.4843602180481	-4.59278440475464	-0.00171088799834251	0.515104234218597	0.0111634405329823
-1.55991804599762	-7.48695945739746	-4.53991746902466	-0.00190973642747849	0.514669954776764	0.0117186577990651
-1.55347657203674	-7.48317861557007	-4.56600141525269	-0.00221153139136732	0.514545798301697	0.0111584402620792
-1.56649088859558	-7.48432207107544	-4.58163452148438	-0.00214565941132605	0.514240205287933	0.0110752219334245
-1.56227493286133	-7.48356008529663	-4.51457166671753	-0.00247640861198306	0.513772785663605	0.0115625970065594
-1.55611252784729	-7.47866582870483	-4.55990171432495	-0.00264766695909202	0.513721168041229	0.0109290173277259
-1.56934630870819	-7.47653245925903	-4.53868627548218	-0.00263472716324031	0.513375103473663	0.0112425405532122
-1.55941581726074	-7.47696113586426	-4.49814128875732	-0.00301545695401728	0.513211965560913	0.0113634327426553
-1.56234812736511	-7.4767861366272	-4.55172252655029	-0.00334514724090695	0.513120472431183	0.0107056451961398
-1.57764077186584	-7.47186660766602	-4.51313304901123	-0.00334261753596365	0.512667000293732	0.0110798384994268
-1.56916320323944	-7.4675817489624	-4.48310995101929	-0.00373663660138845	0.512543022632599	0.0112070860341191
-1.56812727451324	-7.46394443511963	-4.53205728530884	-0.00393626280128956	0.512512683868408	0.0106616886332631
-1.58242034912109	-7.45980739593506	-4.50407218933105	-0.00391116784885526	0.512170910835266	0.011107929982245
-1.58177518844604	-7.46218633651733	-4.46842527389526	-0.00449217343702912	0.512174248695374	0.0111286761239171
-1.57986783981323	-7.46056795120239	-4.52610492706299	-0.00462028104811907	0.512008786201477	0.0104943616315722
-1.59537649154663	-7.4561767578125	-4.48445653915405	-0.00464329915121198	0.511732518672943	0.0108635844662786
-1.58597874641418	-7.46114063262939	-4.44883871078491	-0.00524729769676924	0.511603236198425	0.0109247146174312
-1.58385980129242	-7.45474147796631	-4.50483083724976	-0.00543620996177197	0.511608719825745	0.0102762384340167
-1.6012442111969	-7.45325374603271	-4.47557020187378	-0.00543787283822894	0.511366724967957	0.0106110200285912
-1.59268474578857	-7.45386552810669	-4.44049978256226	-0.00592058431357145	0.511319935321808	0.0106994565576315
-1.59854710102081	-7.45084476470947	-4.49571228027344	-0.0061949472874403	0.51132470369339	0.00996654108166695
-1.61165714263916	-7.44794607162476	-4.45877361297607	-0.00617190636694431	0.511037766933441	0.0103737330064178
-1.60546350479126	-7.44692373275757	-4.43303298950195	-0.00668392097577453	0.511008203029633	0.0105020338669419
-1.5992990732193	-7.445387840271	-4.47976160049438	-0.00693863118067384	0.511071026325226	0.00982811581343412
-1.61303627490997	-7.44177579879761	-4.47091007232666	-0.00682052969932556	0.510797619819641	0.0100811785086989
-1.6168440580368	-7.4436674118042	-4.42347240447998	-0.00730169005692005	0.510873854160309	0.0103061124682426
-1.60860395431519	-7.44298553466797	-4.47076749801636	-0.0076216715388	0.510802030563354	0.00967732258141041
-1.62221848964691	-7.44028854370117	-4.46088314056396	-0.00751989148557186	0.510733902454376	0.00984876789152622
-1.61768090724945	-7.4436149597168	-4.41422271728516	-0.00804436579346657	0.510669827461243	0.0102010909467936
-1.60673344135284	-7.43720579147339	-4.46944713592529	-0.00816702470183373	0.510709285736084	0.00961759500205517
-1.62317705154419	-7.4369649887085	-4.45471572875977	-0.00807176344096661	0.510727286338806	0.00981939118355513
-1.61600565910339	-7.43951892852783	-4.41660785675049	-0.00853579584509134	0.510671615600586	0.0100848460569978
-1.60936975479126	-7.44041681289673	-4.45720148086548	-0.00878938660025597	0.510859370231628	0.00947525072842836
-1.61462962627411	-7.44198131561279	-4.4774317741394	-0.00872142612934113	0.510702192783356	0.00937110465019941
-1.62311565876007	-7.43990135192871	-4.4257550239563	-0.00881441868841648	0.510787069797516	0.00983544159680605
-1.60655951499939	-7.43958950042725	-4.42146444320679	-0.00925856363028288	0.51093989610672	0.00970317982137203
-1.60100567340851	-7.44198846817017	-4.47361326217651	-0.00926339253783226	0.5110924243927	0.00906814262270927
-1.6123948097229	-7.44651556015015	-4.46601533889771	-0.00910446606576443	0.511037647724152	0.00925202667713165
-1.60830640792847	-7.44662046432495	-4.42251634597778	-0.00922303460538387	0.511250853538513	0.00958030205219984
-1.59563934803009	-7.45320320129395	-4.44984197616577	-0.00962952338159084	0.511472344398499	0.00902227684855461
-1.6013423204422	-7.45013809204102	-4.4923734664917	-0.00931315310299397	0.511559784412384	0.00872935261577368
-1.60647237300873	-7.45680475234985	-4.44613218307495	-0.009323850274086	0.511657059192657	0.00926205329596996
-1.58813679218292	-7.45666170120239	-4.44724798202515	-0.00956127606332302	0.512006938457489	0.00904509797692299
-1.58560085296631	-7.45852088928223	-4.49940776824951	-0.00939322263002396	0.512486040592194	0.00844645779579878
-1.59344601631165	-7.46219205856323	-4.4946870803833	-0.0090482085943222	0.512505352497101	0.00872309133410454
-1.58946287631989	-7.46655702590942	-4.45246267318726	-0.00921095442026854	0.512968480587006	0.00892964098602533
-1.57778942584991	-7.47106266021729	-4.5155291557312	-0.00918960385024548	0.513440549373627	0.00829664990305901
-1.58702385425568	-7.47249984741211	-4.5063533782959	-0.00882987678050995	0.513587057590485	0.00855202879756689
-1.57839024066925	-7.4786434173584	-4.48374795913696	-0.00907791871577501	0.514137804508209	0.00876321364194155
-1.56571054458618	-7.47493934631348	-4.541335105896	-0.00884195975959301	0.514682948589325	0.00815833266824484
-1.58317160606384	-7.48137331008911	-4.53984069824219	-0.00836676172912121	0.515086889266968	0.00848099868744612
-1.57342493534088	-7.48890113830566	-4.52207803726196	-0.00852232147008181	0.515615940093994	0.00864234194159508
-1.56964993476868	-7.48820352554321	-4.58233118057251	-0.00821896456182003	0.516119718551636	0.00804080814123154
-1.58346581459045	-7.49247264862061	-4.55040502548218	-0.00787884742021561	0.516466796398163	0.00856058951467276
-1.56391501426697	-7.49374580383301	-4.55088567733765	-0.00786872208118439	0.516972482204437	0.00847890041768551
-1.56712913513184	-7.4919810295105	-4.61006164550781	-0.00740036042407155	0.517600774765015	0.00808455515652895
-1.57162129878998	-7.50190114974976	-4.57269382476807	-0.00714194914326072	0.518065214157104	0.00863042380660772
-1.56036388874054	-7.50247859954834	-4.58545351028442	-0.00711347907781601	0.518668055534363	0.00839864183217287
-1.56767570972443	-7.50660085678101	-4.64107465744019	-0.00661993445828557	0.519221246242523	0.00801039393991232
-1.56801784038544	-7.50950336456299	-4.59404611587524	-0.00635760184377432	0.519538819789886	0.00857957173138857
-1.55520808696747	-7.51155853271484	-4.63599395751953	-0.00634927442297339	0.520260155200958	0.00806966330856085
-1.5651593208313	-7.51660442352295	-4.65178680419922	-0.00581670179963112	0.520625174045563	0.0080601628869772
-1.55505228042603	-7.51940393447876	-4.61783409118652	-0.00571336923167109	0.52109283208847	0.00842561479657888
-1.55067670345306	-7.52104091644287	-4.67498159408569	-0.00553677650168538	0.521677374839783	0.00778620317578316
-1.55551433563232	-7.52583694458008	-4.64658498764038	-0.00519290054216981	0.52184671163559	0.00834166910499334
-1.53700304031372	-7.52507209777832	-4.66175508499146	-0.00519332755357027	0.522400856018066	0.00815144460648298
-1.54447758197784	-7.52741003036499	-4.69701337814331	-0.00457397801801562	0.522781014442444	0.00809792522341013
-1.53804492950439	-7.53543663024902	-4.65388631820679	-0.00462290737777948	0.522996962070465	0.00860031601041555
-1.52963876724243	-7.53452777862549	-4.70529794692993	-0.00447609229013324	0.52348667383194	0.00800207164138556
-1.53880083560944	-7.53967618942261	-4.68532514572144	-0.00410187104716897	0.523626565933228	0.00846602022647858
-1.51344692707062	-7.53852796554565	-4.67984247207642	-0.00427146162837744	0.523865163326263	0.00837875530123711
-1.51325023174286	-7.53986024856567	-4.727698802948	-0.00382757885381579	0.524065315723419	0.0080077787861228
-1.5148446559906	-7.54741811752319	-4.67678070068359	-0.00372524769045413	0.524142265319824	0.00862224027514458
-1.49987173080444	-7.54830074310303	-4.70034217834473	-0.00386513420380652	0.524321615695953	0.0082923686131835
-1.50527763366699	-7.55270624160767	-4.72395086288452	-0.00348141859285533	0.524339854717255	0.00820181705057621
-1.49890875816345	-7.55293846130371	-4.67222356796265	-0.00359381269663572	0.524398922920227	0.00865516811609268
-1.48953211307526	-7.55241298675537	-4.72856569290161	-0.00342125282622874	0.524452447891235	0.00813575647771358
-1.4936112165451	-7.55496740341187	-4.68499898910522	-0.00329463998787105	0.524317920207977	0.00877924170345068
-1.47911560535431	-7.55829572677612	-4.70928764343262	-0.00365194701589644	0.524429500102997	0.00837283488363028
-1.48401761054993	-7.55517768859863	-4.68637084960938	-0.00336188054643571	0.524030447006226	0.00881085358560085
-1.46650302410126	-7.55402946472168	-4.68382263183594	-0.00367505685426295	0.524042189121246	0.00878514908254147
-1.47450864315033	-7.55313634872437	-4.7192587852478	-0.00355297024361789	0.523964941501617	0.00869831815361977
-1.47395360469818	-7.55707406997681	-4.65992164611816	-0.00375010841526091	0.523739337921143	0.00928853079676628
-1.46493673324585	-7.55514526367188	-4.70146369934082	-0.00392831116914749	0.523598432540894	0.00877343025058508
-1.47394526004791	-7.55163383483887	-4.66321563720703	-0.003962985239923	0.523254811763763	0.0093924468383193
-1.45403707027435	-7.54844570159912	-4.64796590805054	-0.0044350647367537	0.523031294345856	0.00941390451043844
-1.45846664905548	-7.54563283920288	-4.68532943725586	-0.00443902425467968	0.522888720035553	0.00914340373128653
-1.45857036113739	-7.54604434967041	-4.62615728378296	-0.00473477086052299	0.522584855556488	0.00975730270147324
-1.45127189159393	-7.54545307159424	-4.6733832359314	-0.00503814872354269	0.522388756275177	0.00920186378061771
-1.46064388751984	-7.54294204711914	-4.64228820800781	-0.00513317063450813	0.521973729133606	0.00969635415822268
-1.44795835018158	-7.54124116897583	-4.6142315864563	-0.00582727417349815	0.521862089633942	0.0097661092877388
-1.44866347312927	-7.53768873214722	-4.65925264358521	-0.0059537086635828	0.521575570106506	0.00934755336493254
-1.45679664611816	-7.53332996368408	-4.59924364089966	-0.00623543839901686	0.521308541297913	0.00993088167160749
-1.44219791889191	-7.53672218322754	-4.6146354675293	-0.00704597728326917	0.521192491054535	0.00951612554490566
-1.45472645759583	-7.53098440170288	-4.62142133712769	-0.00702055590227246	0.520797431468964	0.00958129856735468
-1.44958114624023	-7.52594327926636	-4.5607967376709	-0.00766064366325736	0.52070152759552	0.0100278006866574
-1.44384574890137	-7.52275323867798	-4.61475992202759	-0.00813246518373489	0.520557105541229	0.00945248734205961
-1.45526719093323	-7.51366853713989	-4.57994842529297	-0.0081944465637207	0.520210444927216	0.0099243875592947
-1.44668519496918	-7.5201473236084	-4.55562353134155	-0.00909451488405466	0.520270526409149	0.00993236992508173
-1.45032393932343	-7.51238536834717	-4.59964990615845	-0.009432103484869	0.520060420036316	0.0094976807013154
-1.46109890937805	-7.50645065307617	-4.54616069793701	-0.00974599923938513	0.519772529602051	0.0101442085579038
-1.44122564792633	-7.50505256652832	-4.53900861740112	-0.0105134528130293	0.519649147987366	0.00994804687798023
-1.45464634895325	-7.50011301040649	-4.57623291015625	-0.0105225471779704	0.519349336624146	0.00956747774034739
-1.46469032764435	-7.5002908706665	-4.51577854156494	-0.0109984036535025	0.519217729568481	0.00992446579039097
-1.45025229454041	-7.50192928314209	-4.52343797683716	-0.0118249487131834	0.519128382205963	0.00937286484986544
-1.45555591583252	-7.49931812286377	-4.55528259277344	-0.0121427634730935	0.519018530845642	0.00883583631366491
-1.46497118473053	-7.49527311325073	-4.50429964065552	-0.0124727543443441	0.518509030342102	0.00936774630099535
-1.4482616186142	-7.4926609992981	-4.49378776550293	-0.0131667396053672	0.518564701080322	0.00912818033248186
-1.45462727546692	-7.49208927154541	-4.53539562225342	-0.0133848115801811	0.518473982810974	0.00867698341608047
-1.46300482749939	-7.49084377288818	-4.48790740966797	-0.0136890774592757	0.518064260482788	0.0091285789385438
-1.455930352211	-7.49325132369995	-4.46504974365234	-0.0145310238003731	0.518103539943695	0.00890395417809486
-1.45420849323273	-7.49038791656494	-4.51497745513916	-0.0148752545937896	0.517896115779877	0.00818538479506969
-1.46848833560944	-7.48856353759766	-4.48180341720581	-0.015203888528049	0.517668545246124	0.00838058348745108
-1.45805668830872	-7.49117803573608	-4.45203304290771	-0.0159703455865383	0.517572402954102	0.00831383373588324
-1.45616912841797	-7.48611927032471	-4.49855756759644	-0.0162908229976892	0.51742297410965	0.00761731155216694
-1.46376848220825	-7.48948574066162	-4.44452905654907	-0.0166208669543266	0.517268538475037	0.00788491871207953
-1.45108938217163	-7.49521493911743	-4.45656156539917	-0.0172770544886589	0.517185747623444	0.00729523785412312
-1.45978713035583	-7.49319553375244	-4.48264789581299	-0.0173468850553036	0.516835272312164	0.00690161110833287
-1.46535301208496	-7.49819135665894	-4.42008352279663	-0.0179405361413956	0.516721963882446	0.00713515980169177
-1.4481143951416	-7.49176788330078	-4.43063497543335	-0.0184924751520157	0.516673862934113	0.00664938613772392
-1.44969737529755	-7.49666976928711	-4.47204971313477	-0.0186732802540064	0.51652866601944	0.00602095574140549
-1.46006083488464	-7.49813365936279	-4.44688129425049	-0.0187164973467588	0.516249656677246	0.0061757224611938
-1.46015202999115	-7.49876928329468	-4.40945625305176	-0.0193004831671715	0.516245186328888	0.00609664944931865
-1.45372426509857	-7.49662637710571	-4.45978975296021	-0.0198080949485302	0.5162034034729	0.00529948202893138
-1.47287464141846	-7.49386930465698	-4.45563173294067	-0.0198319479823112	0.515985250473022	0.00521518848836422
-1.47966372966766	-7.4823637008667	-4.3960976600647	-0.0203100331127644	0.516024172306061	0.00569505197927356
-1.47673714160919	-7.47185802459717	-4.42396831512451	-0.020759841427207	0.516352534294128	0.00513063231483102
-1.49302577972412	-7.46737813949585	-4.46030521392822	-0.0207908600568771	0.516229450702667	0.0050387354567647
-1.50507390499115	-7.45789813995361	-4.39477920532227	-0.0211316496133804	0.51586651802063	0.00592771824449301
-1.47513854503632	-7.46005344390869	-4.38448524475098	-0.0221343152225018	0.516108870506287	0.0060373991727829
-1.45423626899719	-7.46122980117798	-4.45207548141479	-0.0225869379937649	0.516250729560852	0.0059351003728807
-1.47745561599731	-7.46380805969238	-4.4338903427124	-0.0227598026394844	0.516059517860413	0.00640421221032739
-1.47269856929779	-7.46372699737549	-4.38713026046753	-0.0232045035809278	0.515836954116821	0.00662294309586287
-1.4607560634613	-7.46426010131836	-4.40573167800903	-0.0237074177712202	0.516127824783325	0.00636776350438595
-1.46551883220673	-7.47167778015137	-4.43290233612061	-0.0237997639924288	0.515741884708405	0.00552283274009824
-1.46233952045441	-7.4806809425354	-4.3954873085022	-0.0239129457622766	0.515828251838684	0.00549178803339601
-1.45525479316711	-7.49175977706909	-4.38709020614624	-0.0245248228311539	0.51581335067749	0.00469623412936926
-1.45568430423737	-7.49753665924072	-4.42953538894653	-0.0248129703104496	0.515983641147614	0.00329949450679123
-1.45774078369141	-7.50462245941162	-4.44293832778931	-0.0248932670801878	0.515639185905457	0.00289079453796148
-1.45496833324432	-7.50645542144775	-4.38134145736694	-0.0252677947282791	0.515602231025696	0.00296920421533287
-1.43862116336823	-7.52107667922974	-4.38973617553711	-0.0257109105587006	0.515793323516846	0.00240155542269349
-1.43818318843842	-7.53074312210083	-4.44230556488037	-0.0257518924772739	0.515895068645477	0.00142266659531742
-1.44571280479431	-7.5294303894043	-4.43585348129272	-0.0256149191409349	0.515860080718994	0.00114324910100549
-1.44436705112457	-7.52483463287354	-4.39195489883423	-0.0257939118891954	0.515922009944916	0.00146416248753667
-1.43270826339722	-7.54511070251465	-4.40972518920898	-0.0264446474611759	0.516321122646332	0.000793892133515328
-1.43302643299103	-7.54337644577026	-4.45804882049561	-0.0264170449227095	0.516471207141876	0.000323472660966218
-1.44142556190491	-7.54137229919434	-4.40811157226563	-0.0265960767865181	0.516653060913086	0.00086078786989674
-1.42264258861542	-7.53556489944458	-4.40232849121094	-0.0270607154816389	0.516948163509369	0.000791901489719749
-1.41972661018372	-7.53951168060303	-4.4477219581604	-0.0272756610065699	0.517472147941589	0.000347816763678566
-1.43298947811127	-7.54036235809326	-4.46311521530151	-0.027092644944787	0.517657876014709	0.000296717422315851
-1.43979716300964	-7.54053735733032	-4.41296815872192	-0.0274157356470823	0.518141210079193	0.000672811002004892
-1.42592263221741	-7.53906965255737	-4.44696855545044	-0.0278076119720936	0.518616676330566	0.000184020711458288
-1.43987059593201	-7.54310941696167	-4.4903302192688	-0.0276832710951567	0.519145786762238	-0.000306577334413305
-1.44663333892822	-7.54637336730957	-4.45346546173096	-0.0276724752038717	0.519159436225891	-2.51143428613432E-05
-1.43989539146423	-7.54419851303101	-4.43334007263184	-0.0279610697180033	0.519591569900513	-0.00017082950216718
-1.43591392040253	-7.54184484481812	-4.49711561203003	-0.0278764795511961	0.520183503627777	-0.000990553642623127
-1.4510326385498	-7.54566287994385	-4.48362684249878	-0.0276913270354271	0.520487785339355	-0.000949428416788578
-1.44794988632202	-7.55733346939087	-4.45707750320435	-0.0281122755259275	0.52098673582077	-0.00108437042217702
-1.43869256973267	-7.55430793762207	-4.5072774887085	-0.0282011441886425	0.521313428878784	-0.00183908559847623
-1.45185494422913	-7.55748414993286	-4.52916955947876	-0.0279528293758631	0.52162104845047	-0.00195756391622126
-1.46039175987244	-7.55999803543091	-4.48564434051514	-0.0278811976313591	0.52189564704895	-0.0016640416579321
-1.45000123977661	-7.56854963302612	-4.48718452453613	-0.0282103642821312	0.522431552410126	-0.00200666813179851
-1.44741189479828	-7.56448650360107	-4.5497670173645	-0.0279699023813009	0.522752285003662	-0.00274256290867925
-1.45941412448883	-7.56669950485229	-4.51158714294434	-0.0277640391141176	0.523105084896088	-0.00239699939265847
-1.45052027702332	-7.57056188583374	-4.50974464416504	-0.0281524416059256	0.523540437221527	-0.00240987120196223
-1.44739866256714	-7.57243871688843	-4.55597877502441	-0.0280382223427296	0.523773014545441	-0.00305562396533787
-1.46298563480377	-7.57220077514648	-4.54407978057861	-0.0278364941477776	0.523945033550262	-0.00266472226940095
-1.44942235946655	-7.56854200363159	-4.51391696929932	-0.0279183890670538	0.524247109889984	-0.00239536934532225
-1.44604218006134	-7.56839370727539	-4.57136011123657	-0.0279310643672943	0.524751484394073	-0.00286106229759753
-1.45824265480042	-7.57039165496826	-4.56401538848877	-0.0275161787867546	0.524727284908295	-0.00251147802919149
-1.45380008220673	-7.56879711151123	-4.53152179718018	-0.027644507586956	0.525121629238129	-0.00209513795562088
-1.45177137851715	-7.5704140663147	-4.59436893463135	-0.0275828670710325	0.525494158267975	-0.00257554487325251
-1.46366083621979	-7.57042264938354	-4.58971452713013	-0.0271769408136606	0.525581955909729	-0.00231292610988021
-1.4616791009903	-7.56986522674561	-4.54389142990112	-0.0272857621312141	0.525786101818085	-0.00167388597037643
-1.44419014453888	-7.56808996200562	-4.59870767593384	-0.0271630585193634	0.526037454605103	-0.00212884205393493
-1.46555066108704	-7.56711053848267	-4.60457277297974	-0.0266962256282568	0.526306629180908	-0.00179753452539444
-1.45814299583435	-7.57074451446533	-4.56171083450317	-0.0268463138490915	0.526455104351044	-0.00132166489493102
-1.45226430892944	-7.57064628601074	-4.6145339012146	-0.0267676003277302	0.526804089546204	-0.00174765719566494
-1.46540725231171	-7.57376003265381	-4.59932994842529	-0.0264759846031666	0.526758253574371	-0.00120600173249841
-1.45270347595215	-7.56729316711426	-4.57717990875244	-0.0264929495751858	0.527025878429413	-0.000935379764996469
-1.44768571853638	-7.56682205200195	-4.63388347625732	-0.0262463092803955	0.527356207370758	-0.00127003237139434
-1.46172273159027	-7.57136106491089	-4.61127042770386	-0.0258975587785244	0.527327716350555	-0.000616676523350179
-1.45102953910828	-7.56808805465698	-4.59710216522217	-0.0259456690400839	0.527568280696869	-0.000311075302306563
-1.45610237121582	-7.56991004943848	-4.65386962890625	-0.0256423149257898	0.527849018573761	-0.000623474770691246
-1.46418631076813	-7.56808567047119	-4.6107759475708	-0.025309544056654	0.527757048606873	0.000140825286507607
-1.45249330997467	-7.565758228302	-4.63819026947021	-0.0253708828240633	0.528162717819214	-0.000164414741448127
-1.45867252349854	-7.56610870361328	-4.65821981430054	-0.0248288810253143	0.528203547000885	2.36303330893861E-05
-1.45777034759521	-7.57042360305786	-4.61077737808228	-0.0248083285987377	0.528355062007904	0.000602786662057042
-1.45487463474274	-7.56800556182861	-4.66773319244385	-0.0245448518544436	0.528641939163208	8.92215248313732E-05
-1.46594202518463	-7.5715913772583	-4.62750625610352	-0.0242278687655926	0.528521656990051	0.000837680534459651
-1.44758152961731	-7.5681324005127	-4.63155508041382	-0.0242071244865656	0.52869325876236	0.000748924212530255
-1.45389306545258	-7.57035779953003	-4.68143701553345	-0.0237013213336468	0.528969824314117	0.000418300158344209
-1.45950400829315	-7.57300186157227	-4.64076328277588	-0.0232776701450348	0.528794646263123	0.00116413983050734
-1.44795787334442	-7.57518577575684	-4.66344928741455	-0.0232620798051357	0.52909642457962	0.000883066211827099
-1.458855509758	-7.57904958724976	-4.6924033164978	-0.0227845758199692	0.529152750968933	0.000798655964899808
-1.4558470249176	-7.57903528213501	-4.6418571472168	-0.0225355643779039	0.529110908508301	0.00139301375020295
-1.44406819343567	-7.57941102981567	-4.69676828384399	-0.0223131999373436	0.529400825500488	0.000833131198305637
-1.46047341823578	-7.58321142196655	-4.68011522293091	-0.0217715576291084	0.529384732246399	0.00128708221018314
-1.4435042142868	-7.58269453048706	-4.66028165817261	-0.0216736830770969	0.52945864200592	0.00131537462584674
-1.45180547237396	-7.58492660522461	-4.71315956115723	-0.0212156418710947	0.529681086540222	0.000937886943574995
-1.45698010921478	-7.58988475799561	-4.66495800018311	-0.0209044627845287	0.529674768447876	0.00158751022536308
-1.44375312328339	-7.58800888061523	-4.71290397644043	-0.0205932073295116	0.529855608940125	0.00107615778688341
-1.46196007728577	-7.58812618255615	-4.70247840881348	-0.0199555866420269	0.529917418956757	0.00142710912041366
-1.4532767534256	-7.6029372215271	-4.6929235458374	-0.0200084801763296	0.530052781105042	0.00137064070440829
-1.45846581459045	-7.59754276275635	-4.71980667114258	-0.0194492544978857	0.529952704906464	0.00116304913535714
-1.45176517963409	-7.59737253189087	-4.68206977844238	-0.0192699879407883	0.53003191947937	0.00158773397561163
-1.45036518573761	-7.59879732131958	-4.73315763473511	-0.0188128240406513	0.530213475227356	0.00105330918449908
-1.46226108074188	-7.60218143463135	-4.70061779022217	-0.0183286555111408	0.530171751976013	0.0015689036808908
-1.4552515745163	-7.60777187347412	-4.73122406005859	-0.0183120518922806	0.530369937419891	0.00102987757418305
-1.47106552124023	-7.6072416305542	-4.72169160842896	-0.0176781732589006	0.530311167240143	0.00123056815937161
-1.45949792861938	-7.60830497741699	-4.70025396347046	-0.0177075918763876	0.530358195304871	0.00135048374067992
-1.46366858482361	-7.6063346862793	-4.73871898651123	-0.0170897990465164	0.53031712770462	0.000943657185416669
-1.4711537361145	-7.60876083374023	-4.6933798789978	-0.0168896540999413	0.530323326587677	0.00146245711948723
-1.46556925773621	-7.61164617538452	-4.73538494110107	-0.0167222693562508	0.530330240726471	0.000856903614476323
-1.47913122177124	-7.61067581176758	-4.73724842071533	-0.0162209421396255	0.530184507369995	0.000964464212302119
-1.47802007198334	-7.61442708969116	-4.6990270614624	-0.0162442233413458	0.530185997486115	0.00118906318675727
-1.47480225563049	-7.60994100570679	-4.74983930587769	-0.0158697478473186	0.530101656913757	0.000618840917013586
-1.48778057098389	-7.61305141448975	-4.70235395431519	-0.0154562089592218	0.529895901679993	0.00107613834552467
-1.48025977611542	-7.61778497695923	-4.72900295257568	-0.0156625658273697	0.529892921447754	0.000515205902047455
-1.49446034431458	-7.61352968215942	-4.71875524520874	-0.0151747390627861	0.529474318027496	0.000624922395218164
-1.48658847808838	-7.61300468444824	-4.69934415817261	-0.0151142552495003	0.529335379600525	0.000564992777071893
-1.49331176280975	-7.61482715606689	-4.73302936553955	-0.0147794792428613	0.529039204120636	0.000150233317981474
-1.50234222412109	-7.62072420120239	-4.68254089355469	-0.0147300576791167	0.528711318969727	0.000557928171474487
-1.49726605415344	-7.61980676651001	-4.71505928039551	-0.0147118866443634	0.52850353717804	-0.000182239629793912
-1.50942850112915	-7.62157535552979	-4.69699144363403	-0.0144303692504764	0.527962744235992	7.6675087257172E-06
[truncated: 20,507 more rows]
