# Supplementary material for: Identification of Haptic Based Guiding Using Hard Reins
Source: PLoS One. 2015 Jul 22;10(7):e0132020. doi: 10.1371/journal.pone.0132020 (PMC4511788; doi:10.1371/journal.pone.0132020)
Supplement: S5 File — (ZIP) [file pone.0132020.s005.zip › Exp2_ForceData1/Subject4/path1/T4.csv]

Force X (N)	Force Y (N)	Force Z (N)	Torque X (N-m)	Torque Y (N-m)	Torque Z (N-m)	Frequency = 10000	Averaging Level = 16	F/T Serial Number = FT11772	Time Started = 05/12/2012 11:30:32
-0.783018529415131	-7.97211694717407	-4.41278457641602	0.0455429442226887	0.472207874059677	0.0648587346076965
-0.787431240081787	-7.97112131118774	-4.40986156463623	0.0454952567815781	0.472404569387436	0.0650470778346062
-0.788542151451111	-7.9671745300293	-4.40161228179932	0.0457063131034374	0.472480148077011	0.0651484280824661
-0.796985149383545	-7.96418476104736	-4.41325712203979	0.0457289814949036	0.472763270139694	0.0653388798236847
-0.797224402427673	-7.96081972122192	-4.41192007064819	0.0458873696625233	0.472820103168488	0.0653556436300278
-0.80908215045929	-7.95854473114014	-4.42912483215332	0.0459697172045708	0.472992897033691	0.0655598342418671
-0.812335610389709	-7.95142507553101	-4.42011499404907	0.046121284365654	0.473176330327988	0.065549261868
-0.819283246994019	-7.94863748550415	-4.42562389373779	0.0461217127740383	0.473292320966721	0.0657072439789772
-0.827746152877808	-7.94016456604004	-4.42417240142822	0.0462238267064095	0.473548471927643	0.0655609667301178
-0.834699213504791	-7.93508243560791	-4.43062162399292	0.046358048915863	0.473659247159958	0.065605491399765
-0.843437910079956	-7.93305444717407	-4.4297456741333	0.0463958345353603	0.473839789628983	0.0655537247657776
-0.848269164562225	-7.92869424819946	-4.4215030670166	0.0465059392154217	0.473979115486145	0.0655362233519554
-0.859278976917267	-7.92298173904419	-4.43044662475586	0.0464498959481716	0.474195718765259	0.0656303316354752
-0.862273752689362	-7.91948413848877	-4.42187595367432	0.0465362332761288	0.474254101514816	0.0655350685119629
-0.874696969985962	-7.91353178024292	-4.43900871276855	0.0465261451900005	0.474449038505554	0.0657732635736465
-0.880297064781189	-7.90692520141602	-4.43076801300049	0.046639695763588	0.474608868360519	0.0657769814133644
-0.88487046957016	-7.90108585357666	-4.43689203262329	0.0465896055102348	0.474651306867599	0.0660013109445572
-0.893717050552368	-7.89874219894409	-4.42974138259888	0.0465644299983978	0.474915832281113	0.0659555718302727
-0.897443354129791	-7.8917121887207	-4.43270063400269	0.0467383489012718	0.474989354610443	0.0659797713160515
-0.906580030918121	-7.88848924636841	-4.42763948440552	0.0465497486293316	0.475060313940048	0.0660662353038788
-0.90997302532196	-7.88272380828857	-4.42146778106689	0.0466795153915882	0.47509628534317	0.0659992173314095
-0.921177268028259	-7.88264322280884	-4.43226623535156	0.0466162785887718	0.475179046392441	0.0662494525313377
-0.92179936170578	-7.87528896331787	-4.42984771728516	0.0466497540473938	0.475275903940201	0.0662366971373558
-0.931519269943237	-7.87160205841064	-4.44093418121338	0.0466288700699806	0.475378334522247	0.0663542747497559
-0.93373042345047	-7.86635637283325	-4.42836475372314	0.0466489195823669	0.47542017698288	0.0663675144314766
-0.933636903762817	-7.86263561248779	-4.42634534835815	0.0466735363006592	0.475374817848206	0.0665187239646912
-0.940290510654449	-7.85982036590576	-4.42950439453125	0.046541977673769	0.475520521402359	0.066585473716259
-0.940275132656097	-7.8547625541687	-4.42791604995728	0.0466496646404266	0.475459665060043	0.066641204059124
-0.943115949630737	-7.85408878326416	-4.42511796951294	0.0464909598231316	0.475518524646759	0.0668564215302467
-0.944180309772491	-7.84998083114624	-4.41407680511475	0.0465407706797123	0.475566774606705	0.0668624266982079
-0.952225983142853	-7.84679555892944	-4.42886257171631	0.0464283041656017	0.475689351558685	0.0670450180768967
-0.954265713691711	-7.84369993209839	-4.41905641555786	0.0464173145592213	0.475685834884644	0.0668592378497124
-0.959693729877472	-7.84205055236816	-4.4255747795105	0.0463292822241783	0.475703239440918	0.0670220330357552
-0.962380230426788	-7.83751344680786	-4.41776609420776	0.0463812947273254	0.475843787193298	0.066986620426178
-0.963991165161133	-7.83240413665771	-4.42043256759644	0.0463948473334312	0.475816309452057	0.0669739469885826
-0.967293918132782	-7.83171129226685	-4.42005634307861	0.0462530478835106	0.475908517837524	0.0669657662510872
-0.965045213699341	-7.83027029037476	-4.42082595825195	0.0463399402797222	0.475820660591125	0.0669815763831139
-0.967442989349365	-7.83080720901489	-4.41861820220947	0.0461688227951527	0.475835889577866	0.0672231167554855
-0.970663845539093	-7.82578802108765	-4.41195583343506	0.0461043529212475	0.475919514894485	0.0670575946569443
-0.975625813007355	-7.82239961624146	-4.42750597000122	0.0462179258465767	0.475899219512939	0.0671829506754875
-0.973660171031952	-7.81909370422363	-4.41622543334961	0.0462465770542622	0.475984990596771	0.06721431016922
-0.974943339824677	-7.82215881347656	-4.41741704940796	0.0461947731673718	0.475999474525452	0.0673624575138092
-0.974894046783447	-7.81674432754517	-4.4139404296875	0.0461049489676952	0.476087868213654	0.0674063935875893
-0.975272417068481	-7.81096649169922	-4.41583395004272	0.0462594144046307	0.476031601428986	0.0674535483121872
-0.975741028785706	-7.8125901222229	-4.41939878463745	0.0461517535150051	0.476082026958466	0.0677411481738091
-0.978167355060577	-7.81121015548706	-4.41745471954346	0.0462542101740837	0.47622475028038	0.0677995756268501
-0.980391144752502	-7.80849409103394	-4.42360877990723	0.046274472028017	0.476267486810684	0.0680335089564323
-0.976545453071594	-7.80440711975098	-4.41853332519531	0.0462299063801765	0.476398110389709	0.0680348947644234
-0.981694102287292	-7.80290603637695	-4.43232297897339	0.0463367141783237	0.476466953754425	0.0683258026838303
-0.982567667961121	-7.79968976974487	-4.42570400238037	0.0463933125138283	0.476619094610214	0.0683686435222626
-0.979347765445709	-7.8012261390686	-4.42310094833374	0.0464454926550388	0.476548373699188	0.0684564784169197
-0.985988438129425	-7.7978687286377	-4.42545366287231	0.0464320480823517	0.476813137531281	0.0685525089502335
-0.98289167881012	-7.79503059387207	-4.42575454711914	0.0465744771063328	0.47685968875885	0.0686504542827606
-0.990619242191315	-7.79402351379395	-4.43458938598633	0.0464975163340569	0.477089613676071	0.068783737719059
-0.992327392101288	-7.7886848449707	-4.43215322494507	0.0466760620474815	0.477236837148666	0.0688351914286613
-0.997879505157471	-7.78786468505859	-4.43817949295044	0.0466957911849022	0.47740837931633	0.0690845176577568
-0.996980845928192	-7.78785228729248	-4.42818927764893	0.0467160865664482	0.477583527565002	0.0692038834095001
-1.00029909610748	-7.78641319274902	-4.45355749130249	0.0468146987259388	0.47777783870697	0.0694699585437775
-1.0008043050766	-7.78098726272583	-4.43930721282959	0.0469347536563873	0.477962851524353	0.0695296600461006
-1.00164818763733	-7.78063488006592	-4.44874095916748	0.0470689199864864	0.47808837890625	0.0697523355484009
-1.00747227668762	-7.77619552612305	-4.44464302062988	0.0471103228628635	0.47834849357605	0.0699378699064255
-1.00607562065125	-7.7759313583374	-4.44514083862305	0.0472195781767368	0.478532731533051	0.0699501633644104
-1.01180911064148	-7.77149629592896	-4.45146512985229	0.0472069680690765	0.478714495897293	0.070159949362278
-1.01604390144348	-7.77254152297974	-4.4472279548645	0.047430407255888	0.478929728269577	0.0701885521411896
-1.01896476745605	-7.76998710632324	-4.45358800888062	0.0473946183919907	0.4790118932724	0.0703731700778008
-1.02163565158844	-7.76646757125854	-4.45566701889038	0.0475076958537102	0.479216754436493	0.0703172609210014
-1.02458477020264	-7.76861667633057	-4.46912288665771	0.0475893020629883	0.479332119226456	0.0704831480979919
-1.02768731117249	-7.76443576812744	-4.46486282348633	0.0476703159511089	0.479513883590698	0.0705219432711601
-1.03070461750031	-7.76388740539551	-4.47023677825928	0.0476721562445164	0.479566395282745	0.0706385597586632
-1.0358692407608	-7.76038122177124	-4.46303987503052	0.0477378331124783	0.47985178232193	0.0707432255148888
-1.03024923801422	-7.75906801223755	-4.46721887588501	0.0478614568710327	0.479768186807632	0.070659264922142
-1.03503596782684	-7.75806570053101	-4.46984910964966	0.0478248782455921	0.479781478643417	0.07088553160429
-1.03620660305023	-7.75946855545044	-4.46193265914917	0.0479142926633358	0.479907333850861	0.0708960518240929
-1.03972291946411	-7.75727319717407	-4.46662092208862	0.0478739440441132	0.47992792725563	0.0710412412881851
-1.03888130187988	-7.7544412612915	-4.46159172058105	0.0477785393595696	0.479923933744431	0.0709423124790192
-1.0431467294693	-7.75420141220093	-4.47666358947754	0.0477855391800404	0.47992017865181	0.0709981620311737
-1.04519391059875	-7.75264692306519	-4.46112632751465	0.0478025786578655	0.480025500059128	0.0709279999136925
-1.04253220558167	-7.74964141845703	-4.45943450927734	0.0477420650422573	0.479968905448914	0.070951871573925
-1.05042433738708	-7.75089073181152	-4.46087121963501	0.0476999767124653	0.479955732822418	0.0710402950644493
-1.05122244358063	-7.74625062942505	-4.45723295211792	0.0477184653282166	0.480000048875809	0.070933997631073
-1.05320250988007	-7.74759006500244	-4.45781135559082	0.0476290062069893	0.47982120513916	0.0710783153772354
-1.05333662033081	-7.74506425857544	-4.45095539093018	0.0475020185112953	0.479838311672211	0.0710303038358688
-1.05529749393463	-7.74307584762573	-4.45685434341431	0.0475299395620823	0.479686617851257	0.0709804743528366
-1.05802690982819	-7.74399709701538	-4.45274496078491	0.0473354458808899	0.479763627052307	0.0708282291889191
-1.05883753299713	-7.7423357963562	-4.44227313995361	0.0473452620208263	0.479570657014847	0.0706981495022774
-1.06322753429413	-7.74269723892212	-4.44030618667603	0.0471936538815498	0.479510098695755	0.0707514062523842
-1.06057071685791	-7.73662281036377	-4.42996120452881	0.0471613146364689	0.479365915060043	0.0705846548080444
-1.06405413150787	-7.74388694763184	-4.43977499008179	0.0470273494720459	0.47916641831398	0.0705761015415192
-1.06711804866791	-7.73923301696777	-4.43019676208496	0.0468975193798542	0.479201257228851	0.070473700761795
-1.06794440746307	-7.74190759658813	-4.4342999458313	0.0468822792172432	0.478901118040085	0.0704281032085419
-1.06878459453583	-7.73689842224121	-4.42587566375732	0.0466745160520077	0.478816211223602	0.0702520981431007
-1.06956374645233	-7.7369270324707	-4.42854833602905	0.0466759093105793	0.478610932826996	0.0701911449432373
-1.07021284103394	-7.73411798477173	-4.41727256774902	0.0463750176131725	0.478472024202347	0.0701551735401154
-1.06933331489563	-7.73296594619751	-4.4146900177002	0.0463047847151756	0.478311270475388	0.0699985325336456
-1.07458484172821	-7.73646831512451	-4.40272283554077	0.0461179688572884	0.47815328836441	0.0699465945363045
-1.0708829164505	-7.73027849197388	-4.39976930618286	0.0460217595100403	0.478059709072113	0.0698198303580284
-1.07198870182037	-7.73318290710449	-4.40151882171631	0.0458561107516289	0.477788656949997	0.0698314979672432
-1.07881808280945	-7.73240947723389	-4.40181493759155	0.0457684844732285	0.477831453084946	0.0698059126734734
-1.07328128814697	-7.7321081161499	-4.39716196060181	0.0456601120531559	0.47750648856163	0.0698018670082092
-1.07697689533234	-7.72881460189819	-4.39308404922485	0.0454040504992008	0.477528214454651	0.0696393325924873
-1.07798707485199	-7.72608661651611	-4.39557600021362	0.0453902035951614	0.477310985326767	0.0695784762501717
-1.08093678951263	-7.72281742095947	-4.39118766784668	0.0452263467013836	0.477304250001907	0.0695680901408196
-1.08185315132141	-7.72013902664185	-4.37884092330933	0.0451008528470993	0.477223783731461	0.0694691240787506
-1.08542740345001	-7.72620153427124	-4.38925886154175	0.0449511408805847	0.477166503667831	0.0694740265607834
-1.08894300460815	-7.71903800964355	-4.38041019439697	0.0448934584856033	0.477176368236542	0.0693851709365845
-1.08589899539948	-7.72034311294556	-4.38656806945801	0.0448676832020283	0.477094441652298	0.0694324895739555
-1.09207963943481	-7.7174596786499	-4.38357257843018	0.0446752682328224	0.477168053388596	0.0694305226206779
-1.09161591529846	-7.71459627151489	-4.38764667510986	0.0447397045791149	0.477079272270203	0.0693552643060684
-1.09379994869232	-7.71060419082642	-4.37796878814697	0.0445631816983223	0.477152794599533	0.069297231733799
-1.0941196680069	-7.70770978927612	-4.37870645523071	0.0444896817207336	0.477202087640762	0.0691997781395912
-1.0994725227356	-7.70916843414307	-4.3816704750061	0.0444679409265518	0.477275520563126	0.069119781255722
-1.10195004940033	-7.69994735717773	-4.37236642837524	0.0442929118871689	0.477361619472504	0.0686609447002411
-1.10835754871368	-7.70939493179321	-4.38113260269165	0.0442969091236591	0.477363795042038	0.0682943612337112
-1.11188781261444	-7.70745944976807	-4.38575506210327	0.044278722256422	0.477485567331314	0.0679785311222076
-1.10702288150787	-7.71320772171021	-4.3820104598999	0.0442266911268234	0.477372705936432	0.0678467452526093
-1.11372876167297	-7.71146965026855	-4.37964868545532	0.044105276465416	0.477608263492584	0.0676852837204933
-1.1095335483551	-7.71162128448486	-4.3812689781189	0.0440874211490154	0.477540284395218	0.0676302686333656
-1.11268842220306	-7.71211528778076	-4.38350296020508	0.0438776053488255	0.477621376514435	0.0675278007984161
-1.11465215682983	-7.70997381210327	-4.36984157562256	0.0438186042010784	0.477717876434326	0.0674576535820961
-1.11603975296021	-7.71047210693359	-4.3783483505249	0.0438171662390232	0.477809101343155	0.0676311254501343
-1.11974966526031	-7.70436906814575	-4.37685108184814	0.0436780042946339	0.477945744991302	0.067730687558651
-1.11800563335419	-7.70751857757568	-4.38414621353149	0.0436364226043224	0.477945566177368	0.0678318217396736
-1.11916387081146	-7.70180082321167	-4.3808970451355	0.0434963442385197	0.478202104568481	0.0679692476987839
-1.1213835477829	-7.70212316513062	-4.3788595199585	0.0434567667543888	0.478127777576447	0.068012610077858
-1.11892676353455	-7.69923543930054	-4.37575340270996	0.0433053039014339	0.478330343961716	0.0680343434214592
-1.12349808216095	-7.69717884063721	-4.37548685073853	0.0433102771639824	0.478482514619827	0.0678658410906792
-1.12606978416443	-7.69827890396118	-4.37817621231079	0.0432964600622654	0.478485763072968	0.0678856521844864
-1.1305627822876	-7.69845533370972	-4.38126230239868	0.0431302450597286	0.478754192590714	0.0677775740623474
-1.12800979614258	-7.70006084442139	-4.37736082077026	0.0431531928479671	0.47873866558075	0.0676720514893532
-1.13426530361176	-7.69519472122192	-4.38741016387939	0.0432047098875046	0.478931337594986	0.0675133615732193
-1.13379633426666	-7.69815635681152	-4.38619089126587	0.043098334223032	0.478985607624054	0.067343957722187
-1.1359771490097	-7.69842863082886	-4.38735580444336	0.0430329740047455	0.479109644889832	0.0673504918813705
-1.14073002338409	-7.69661283493042	-4.38325786590576	0.0430128313601017	0.479158371686935	0.067155234515667
-1.13872969150543	-7.69253969192505	-4.3860559463501	0.0430093072354794	0.479266554117203	0.0672033503651619
-1.14279174804688	-7.69289493560791	-4.39108562469482	0.0429340489208698	0.479499906301498	0.0671515017747879
-1.14599883556366	-7.69300222396851	-4.39206790924072	0.0430145598948002	0.479535043239594	0.0672357529401779
-1.14817190170288	-7.69131135940552	-4.38857555389404	0.0428888276219368	0.479713290929794	0.0671768337488174
-1.14707636833191	-7.69225645065308	-4.38850927352905	0.0428677201271057	0.47976541519165	0.0672054067254066
-1.15096771717072	-7.68807077407837	-4.39964532852173	0.0428643003106117	0.479870289564133	0.067198321223259
-1.15231585502625	-7.68740653991699	-4.39086771011353	0.0428680293262005	0.479912251234055	0.0671923905611038
-1.15149307250977	-7.68721675872803	-4.3928394317627	0.0427527278661728	0.47997772693634	0.0672494396567345
-1.15455377101898	-7.68449592590332	-4.38871002197266	0.0426177568733692	0.480156183242798	0.0671883970499039
-1.15526604652405	-7.68403720855713	-4.39390707015991	0.0427180975675583	0.480189353227615	0.0671999529004097
-1.15898418426514	-7.68153810501099	-4.39988374710083	0.0425830632448196	0.480384349822998	0.0672553554177284
-1.15813755989075	-7.68380928039551	-4.3865442276001	0.0425888746976852	0.480351567268372	0.067301481962204
-1.15847492218018	-7.6773567199707	-4.39745950698853	0.0425260327756405	0.480481684207916	0.0673222914338112
-1.15990841388702	-7.67890405654907	-4.39266490936279	0.04243278875947	0.480456799268723	0.0672935768961906
-1.15740668773651	-7.67914485931396	-4.39088296890259	0.0424641706049442	0.480493605136871	0.067390039563179
-1.16225945949554	-7.67624044418335	-4.38846158981323	0.0423323847353458	0.480643302202225	0.0674906745553017
-1.15422201156616	-7.67462110519409	-4.38926458358765	0.0423998832702637	0.480502516031265	0.0675411149859428
-1.16107833385468	-7.67735052108765	-4.40055513381958	0.0422462895512581	0.480712443590164	0.0674997046589851
-1.15638697147369	-7.6789026260376	-4.39573669433594	0.0423092357814312	0.480645328760147	0.0675012692809105
-1.15485668182373	-7.67575025558472	-4.39715528488159	0.0422187075018883	0.480732291936874	0.067551277577877
-1.15041971206665	-7.67932653427124	-4.39497423171997	0.0422311015427113	0.480708628892899	0.0675952136516571
-1.1503814458847	-7.67639780044556	-4.40105772018433	0.04220175370574	0.480765521526337	0.0677058845758438
-1.14974939823151	-7.67494773864746	-4.40081691741943	0.042181458324194	0.48084819316864	0.0677293017506599
-1.1475236415863	-7.67839765548706	-4.40146684646606	0.0422204174101353	0.480876922607422	0.0678911954164505
-1.14900374412537	-7.67802238464355	-4.39692258834839	0.0421861112117767	0.481059193611145	0.0680408775806427
-1.14121389389038	-7.67750692367554	-4.40488815307617	0.0422627963125706	0.481013089418411	0.0681539475917816
-1.14116394519806	-7.67537927627563	-4.41193819046021	0.0422772616147995	0.4812231361866	0.0683426260948181
-1.14074873924255	-7.67918682098389	-4.41153335571289	0.0424154996871948	0.481300055980682	0.0685293227434158
-1.13654112815857	-7.6772255897522	-4.41599369049072	0.0424280241131783	0.481445550918579	0.0687871649861336
-1.13357174396515	-7.68048191070557	-4.40921449661255	0.0424937941133976	0.48160246014595	0.0689127743244171
-1.13204216957092	-7.6786961555481	-4.42301654815674	0.0427076667547226	0.481782615184784	0.0691586211323738
-1.12943923473358	-7.67716217041016	-4.42393589019775	0.0427825003862381	0.48189115524292	0.0693636015057564
-1.12275862693787	-7.68132781982422	-4.42918252944946	0.0429158695042133	0.482112348079681	0.0696921572089195
-1.12463760375977	-7.67916488647461	-4.43652868270874	0.0430716462433338	0.482333332300186	0.0698879659175873
-1.11422145366669	-7.68406915664673	-4.44093322753906	0.0433179549872875	0.48238542675972	0.0699970498681068
-1.11762714385986	-7.68460321426392	-4.4539999961853	0.0433605313301086	0.48274165391922	0.0700879171490669
-1.1168053150177	-7.68827629089355	-4.45917654037476	0.0436290241777897	0.482924282550812	0.0701673626899719
-1.11486005783081	-7.68741464614868	-4.46180391311646	0.0437512993812561	0.483172804117203	0.0703715458512306
-1.10952377319336	-7.68905162811279	-4.46077108383179	0.0440262034535408	0.483360439538956	0.0705408900976181
-1.1068127155304	-7.69107532501221	-4.47413921356201	0.0441966764628887	0.483573466539383	0.0707162097096443
-1.10681235790253	-7.68767547607422	-4.4733247756958	0.0442629009485245	0.483888238668442	0.0709004551172256
-1.0991153717041	-7.69266653060913	-4.48011636734009	0.0444457344710827	0.484157770872116	0.0712167322635651
-1.09960114955902	-7.69027996063232	-4.48813581466675	0.044541247189045	0.484461337327957	0.0715238451957703
-1.09007942676544	-7.69155788421631	-4.49315166473389	0.0448718965053558	0.484596818685532	0.0717426240444183
-1.08734965324402	-7.69214487075806	-4.50134897232056	0.0449410267174244	0.484849542379379	0.0720629841089249
-1.08598458766937	-7.6928882598877	-4.49397802352905	0.045158002525568	0.485122501850128	0.072253979742527
-1.08502650260925	-7.69081449508667	-4.5020866394043	0.0453485623002052	0.485315293073654	0.0724143460392952
-1.08549284934998	-7.68688488006592	-4.51820802688599	0.045550636947155	0.485525190830231	0.0726816579699516
-1.08305978775024	-7.69368171691895	-4.51311445236206	0.0457102954387665	0.48569518327713	0.0728375241160393
-1.08248996734619	-7.69086694717407	-4.52091503143311	0.0458838492631912	0.485924750566483	0.0730592608451843
-1.07825636863708	-7.68965244293213	-4.52332830429077	0.0460472479462624	0.486009776592255	0.0731748417019844
-1.07953751087189	-7.69256591796875	-4.51837491989136	0.0463468283414841	0.486041277647018	0.0733457952737808
-1.07655644416809	-7.68877983093262	-4.52996397018433	0.0462853275239468	0.486169844865799	0.073685809969902
-1.07368397712708	-7.69080972671509	-4.52831363677979	0.0464489907026291	0.486309677362442	0.0737316086888313
-1.07294607162476	-7.68843650817871	-4.53631448745728	0.0466401539742947	0.486343801021576	0.0740017890930176
-1.06969857215881	-7.68760871887207	-4.52474594116211	0.0466622710227966	0.486415147781372	0.0742357224225998
-1.07016623020172	-7.68590259552002	-4.51907062530518	0.0468213967978954	0.48641961812973	0.074284054338932
-1.07510137557983	-7.68546009063721	-4.54245710372925	0.0468438901007175	0.486374497413635	0.0745455324649811
-1.07237458229065	-7.68222808837891	-4.53249502182007	0.0469762235879898	0.486412346363068	0.0746321752667427
-1.06783378124237	-7.67854928970337	-4.53109121322632	0.0469633787870407	0.486239105463028	0.0748457610607147
-1.0700376033783	-7.68147277832031	-4.526939868927	0.0468482859432697	0.486250758171082	0.0749398022890091
-1.07108688354492	-7.67897129058838	-4.52243280410767	0.0469734892249107	0.486182659864426	0.0750720649957657
-1.0730664730072	-7.67323780059814	-4.52646636962891	0.0469970665872097	0.485986828804016	0.0753690972924232
-1.06973028182983	-7.66910314559937	-4.5244345664978	0.0468885079026222	0.485884040594101	0.0754888579249382
-1.06883096694946	-7.66955137252808	-4.51542234420776	0.0468995198607445	0.485691279172897	0.0755497366189957
-1.07346391677856	-7.6690993309021	-4.51498699188232	0.0468028150498867	0.485599398612976	0.0757991373538971
-1.07367730140686	-7.66325616836548	-4.51587867736816	0.0467299520969391	0.485382586717606	0.0758324861526489
-1.07210659980774	-7.66310167312622	-4.51680946350098	0.0467050224542618	0.485190510749817	0.0759735330939293
-1.07851672172546	-7.65932035446167	-4.50937747955322	0.0466385558247566	0.485059857368469	0.0760545805096626
-1.07665431499481	-7.65490961074829	-4.50274610519409	0.0466237626969814	0.484775513410568	0.0759972333908081
-1.08060479164124	-7.65591239929199	-4.50116443634033	0.0465430915355682	0.484604269266129	0.0761467814445496
-1.08099210262299	-7.65425586700439	-4.48613500595093	0.0463610365986824	0.484424084424973	0.0761087909340858
-1.08220219612122	-7.65246152877808	-4.48602962493896	0.0464085079729557	0.484103977680206	0.0762845724821091
-1.0845582485199	-7.64886331558228	-4.4945592880249	0.0462538376450539	0.48390594124794	0.0762545764446259
-1.08683681488037	-7.64712476730347	-4.48196125030518	0.0462211258709431	0.483552515506744	0.0762632712721825
-1.08516669273376	-7.64471006393433	-4.47111368179321	0.046117264777422	0.483295440673828	0.0764015093445778
-1.09109103679657	-7.6399188041687	-4.4731593132019	0.0460653752088547	0.48315304517746	0.0764623135328293
-1.09156823158264	-7.64115142822266	-4.46906566619873	0.0460799895226955	0.482818603515625	0.0765230879187584
-1.09374988079071	-7.63704204559326	-4.46031761169434	0.0459752306342125	0.48254582285881	0.0766768604516983
-1.09614324569702	-7.63274908065796	-4.45608234405518	0.0458852723240852	0.482324928045273	0.0766436234116554
-1.09567749500275	-7.63574504852295	-4.45317840576172	0.0459301248192787	0.481980383396149	0.0767850801348686
-1.10173809528351	-7.6296215057373	-4.45402669906616	0.0458457507193089	0.481933325529099	0.0769322887063026
-1.09926319122314	-7.62893772125244	-4.44147062301636	0.0458480939269066	0.48156264424324	0.0769712179899216
-1.10305082798004	-7.62741041183472	-4.45243883132935	0.0458091050386429	0.48132511973381	0.0770828425884247
-1.10564482212067	-7.62339401245117	-4.43850421905518	0.0458768121898174	0.481145113706589	0.0772061347961426
-1.10661101341248	-7.62519073486328	-4.4276876449585	0.0459039211273193	0.480836540460587	0.0773281753063202
-1.1057208776474	-7.61780881881714	-4.4440484046936	0.0458122529089451	0.480677783489227	0.0774920284748077
-1.10815584659576	-7.61856079101563	-4.43357563018799	0.0459485426545143	0.480450719594955	0.0775738507509232
-1.10846042633057	-7.61385822296143	-4.43217706680298	0.0460265278816223	0.48021474480629	0.0778159946203232
-1.1069084405899	-7.61285972595215	-4.42359209060669	0.0460386835038662	0.480088293552399	0.0778960511088371
-1.10247385501862	-7.6148362159729	-4.41847848892212	0.0461110807955265	0.479775190353394	0.0779940411448479
-1.10737824440002	-7.61200857162476	-4.43112182617188	0.0461009740829468	0.479729562997818	0.0783046782016754
-1.1067042350769	-7.61090326309204	-4.42055177688599	0.0463219471275806	0.479547262191772	0.0784035697579384
-1.09984266757965	-7.60828351974487	-4.43097829818726	0.0465073734521866	0.479245454072952	0.0785636901855469
-1.10240066051483	-7.60953903198242	-4.42469215393066	0.0465216189622879	0.479196757078171	0.0787689015269279
-1.09722685813904	-7.60627937316895	-4.41092872619629	0.0468253716826439	0.478982269763947	0.0788254663348198
-1.09966039657593	-7.6047420501709	-4.43119716644287	0.046978022903204	0.478804737329483	0.0789982005953789
-1.09298861026764	-7.6050820350647	-4.42264795303345	0.0472116768360138	0.478733122348785	0.0790579989552498
-1.09059751033783	-7.60391473770142	-4.41926431655884	0.0474109947681427	0.478614330291748	0.0792250260710716
-1.09337306022644	-7.60910272598267	-4.41574859619141	0.0475177578628063	0.478686660528183	0.0792577266693115
-1.08558225631714	-7.60679197311401	-4.42392253875732	0.047850277274847	0.478643804788589	0.079233206808567
-1.08888077735901	-7.60950946807861	-4.43106126785278	0.0479983650147915	0.478566855192184	0.0795498862862587
-1.08460676670074	-7.60898351669312	-4.42398834228516	0.0481998100876808	0.478658944368362	0.0795696005225182
-1.07885921001434	-7.61136770248413	-4.42802333831787	0.0484744720160961	0.478646099567413	0.0796430185437202
-1.07837295532227	-7.6116361618042	-4.43423509597778	0.0487295389175415	0.478719592094421	0.079801432788372
-1.07285404205322	-7.61117267608643	-4.42423391342163	0.0489154867827892	0.478818982839584	0.0799383744597435
-1.06614744663239	-7.61697340011597	-4.44498348236084	0.0492971315979958	0.478730916976929	0.0800387859344482
-1.06834971904755	-7.61783456802368	-4.44549036026001	0.0494692139327526	0.479012966156006	0.0801883116364479
-1.06231606006622	-7.61555767059326	-4.4427695274353	0.0497426614165306	0.478871792554855	0.0802744626998901
-1.05420196056366	-7.62210941314697	-4.44203186035156	0.0499253608286381	0.478936910629272	0.0802952870726585
-1.05323255062103	-7.62426280975342	-4.44885635375977	0.0500367283821106	0.479181498289108	0.0803342312574387
-1.0489364862442	-7.62611150741577	-4.4416036605835	0.0504861809313297	0.479145437479019	0.0804809704422951
-1.0448362827301	-7.62696409225464	-4.45967054367065	0.050586499273777	0.479188084602356	0.080499179661274
-1.04259049892426	-7.6275806427002	-4.45423889160156	0.0507334992289543	0.479310184717178	0.0804935991764069
-1.03573405742645	-7.63495063781738	-4.45065975189209	0.0509493723511696	0.479347497224808	0.0805619657039642
-1.03221619129181	-7.63270998001099	-4.4720892906189	0.0509986057877541	0.479576706886292	0.0806074291467667
-1.02663826942444	-7.63745784759521	-4.46506261825562	0.0512286089360714	0.479601562023163	0.0805571749806404
-1.02315938472748	-7.6418399810791	-4.4597749710083	0.0513215810060501	0.479632288217545	0.0805440992116928
-1.02174198627472	-7.63824415206909	-4.47092247009277	0.0513125248253345	0.479759573936462	0.0805682241916656
-1.01351428031921	-7.64380693435669	-4.46975946426392	0.0514541044831276	0.479764699935913	0.0804109498858452
-1.01183307170868	-7.64680957794189	-4.46865510940552	0.0514877997338772	0.479898422956467	0.0804184004664421
-1.00734627246857	-7.6484055519104	-4.46429061889648	0.0514515340328217	0.479934185743332	0.0803121626377106
-1.00346326828003	-7.65203762054443	-4.46420526504517	0.051520511507988	0.479988694190979	0.0802413299679756
-1.00079894065857	-7.65360069274902	-4.48116397857666	0.0515718944370747	0.480138748884201	0.0803891643881798
-0.993976593017578	-7.65687370300293	-4.47493267059326	0.0516475290060043	0.480179399251938	0.0803142935037613
-0.989338338375092	-7.65703201293945	-4.48305511474609	0.0517508201301098	0.480210483074188	0.0802644416689873
-0.985545456409454	-7.66268873214722	-4.4790940284729	0.0516375824809074	0.480336517095566	0.080220140516758
-0.984040379524231	-7.66196298599243	-4.47061109542847	0.0518109761178494	0.480325132608414	0.0801362246274948
-0.983820617198944	-7.66430521011353	-4.48998355865479	0.0518196150660515	0.480385810136795	0.080177441239357
-0.981534838676453	-7.6672945022583	-4.48592519760132	0.0518826693296433	0.480480998754501	0.0800152495503426
-0.977127373218536	-7.66649293899536	-4.48067665100098	0.0518449060618877	0.480488866567612	0.0799690559506416
-0.977042555809021	-7.66965818405151	-4.48740243911743	0.0517636574804783	0.480623573064804	0.080114983022213
-0.971778094768524	-7.66731595993042	-4.48613023757935	0.0520088747143745	0.480673551559448	0.0801882371306419
-0.96846079826355	-7.67343425750732	-4.4931788444519	0.0521386936306953	0.480628162622452	0.0805859044194222
-0.964853882789612	-7.66892337799072	-4.49316501617432	0.0522257164120674	0.480759501457214	0.0807395130395889
-0.960365056991577	-7.67451524734497	-4.49616193771362	0.0523489229381084	0.48077467083931	0.0807938426733017
-0.958548903465271	-7.67415809631348	-4.49606275558472	0.0524790398776531	0.480816185474396	0.0809802040457726
-0.960622847080231	-7.6706690788269	-4.49275159835815	0.0525567419826984	0.480959057807922	0.081119529902935
-0.953574538230896	-7.6769847869873	-4.50241422653198	0.0527073703706265	0.480754435062408	0.0812136754393578
-0.958043992519379	-7.67592334747314	-4.50579214096069	0.0527852028608322	0.480960756540298	0.0814077407121658
-0.957060515880585	-7.67224216461182	-4.49627542495728	0.0529273562133312	0.480931669473648	0.0814842879772186
-0.948702454566956	-7.67270135879517	-4.50072813034058	0.0530569963157177	0.480752825737	0.0815476328134537
-0.954756259918213	-7.67275047302246	-4.49917364120483	0.0530660375952721	0.480820953845978	0.0816903710365295
-0.951801419258118	-7.67285299301147	-4.48972463607788	0.0531597025692463	0.480639070272446	0.0816716179251671
-0.953011274337769	-7.67067193984985	-4.49620676040649	0.0532493218779564	0.480566412210464	0.0817094147205353
-0.95811939239502	-7.66901969909668	-4.49197959899902	0.0532430484890938	0.480552136898041	0.0818027555942535
-0.950661063194275	-7.67069005966187	-4.48353719711304	0.0532105676829815	0.48032334446907	0.081781692802906
-0.954053699970245	-7.67164278030396	-4.48750591278076	0.0531576611101627	0.480247348546982	0.0816116034984589
-0.959188997745514	-7.67089796066284	-4.4735107421875	0.0531405545771122	0.479992866516113	0.0814915522933006
-0.960739016532898	-7.67158699035645	-4.45963668823242	0.053049374371767	0.479701787233353	0.0812469720840454
-0.962428629398346	-7.66992092132568	-4.475914478302	0.0529107823967934	0.479545801877975	0.0811662301421165
-0.960531949996948	-7.67116546630859	-4.46002721786499	0.0527583807706833	0.479138642549515	0.0809977576136589
-0.960767924785614	-7.67236423492432	-4.44648933410645	0.0527256093919277	0.478847563266754	0.080874927341938
-0.964417338371277	-7.67053651809692	-4.4545841217041	0.052546601742506	0.478613078594208	0.0807982683181763
-0.962901055812836	-7.67497539520264	-4.44093084335327	0.0523710809648037	0.478205591440201	0.0806610956788063
-0.964212000370026	-7.6720404624939	-4.43830060958862	0.0522749610245228	0.477841019630432	0.0807249695062637
-0.96521383523941	-7.67397689819336	-4.42577266693115	0.0520122461020947	0.477523416280746	0.0804752707481384
-0.966466724872589	-7.6744384765625	-4.42020988464355	0.0519764944911003	0.477017372846603	0.0803351402282715
-0.97111439704895	-7.67439889907837	-4.41135549545288	0.0515856370329857	0.476559489965439	0.0803193971514702
-0.96923691034317	-7.6724853515625	-4.39980888366699	0.0514233782887459	0.476113051176071	0.0801453292369843
-0.97400975227356	-7.67323684692383	-4.40910673141479	0.0512606576085091	0.475619316101074	0.0801354497671127
-0.978147625923157	-7.67048645019531	-4.39224767684937	0.0510818064212799	0.475167125463486	0.0800366178154945
-0.974764883518219	-7.66653203964233	-4.38426303863525	0.050824262201786	0.474644362926483	0.0799124762415886
-0.981436252593994	-7.66878843307495	-4.37936401367188	0.0505254417657852	0.474142342805862	0.0798294469714165
-0.984227776527405	-7.66594696044922	-4.37500667572021	0.0503338351845741	0.473716914653778	0.0796603262424469
-0.989020228385925	-7.66730499267578	-4.36941194534302	0.0500529855489731	0.473080217838287	0.079686738550663
-0.990989685058594	-7.66275882720947	-4.36123180389404	0.049726240336895	0.472667723894119	0.0794318914413452
-0.993640780448914	-7.66027784347534	-4.35975885391235	0.0495950356125832	0.472044855356216	0.079247809946537
-0.998414099216461	-7.66434907913208	-4.34798145294189	0.0492473393678665	0.471692264080048	0.0791290327906609
-0.997871339321136	-7.66413927078247	-4.33712387084961	0.0489553175866604	0.471145749092102	0.0789746418595314
-1.00171852111816	-7.66447734832764	-4.32709169387817	0.0486719161272049	0.470669865608215	0.0789555385708809
-1.00326836109161	-7.65560531616211	-4.32230615615845	0.0484663769602776	0.470241963863373	0.0787061750888824
-1.00683343410492	-7.66181659698486	-4.32140874862671	0.0481720753014088	0.46976238489151	0.0786516219377518
-1.01244127750397	-7.66205835342407	-4.32195949554443	0.0478364042937756	0.469408959150314	0.0784803330898285
-1.00892198085785	-7.66027402877808	-4.31133413314819	0.0476293750107288	0.468759894371033	0.0784381926059723
-1.01122808456421	-7.6584677696228	-4.30278587341309	0.0472959689795971	0.468529403209686	0.0782350525259972
-1.01338577270508	-7.66209888458252	-4.3036413192749	0.047178216278553	0.468075662851334	0.0779748857021332
-1.01479506492615	-7.66204118728638	-4.29329681396484	0.0468477420508862	0.467802554368973	0.0778348073363304
-1.01352226734161	-7.6613507270813	-4.29020166397095	0.0467054434120655	0.467425256967545	0.0775525867938995
-1.01837813854218	-7.66544914245605	-4.28806591033936	0.0464094243943691	0.467119455337524	0.0774510949850082
-1.01656579971313	-7.66259241104126	-4.28053617477417	0.0462044961750507	0.46681272983551	0.0771075934171677
-1.01330018043518	-7.66794919967651	-4.28573322296143	0.0459680706262589	0.466431349515915	0.0769127383828163
-1.01977157592773	-7.66937160491943	-4.27911996841431	0.0456636063754559	0.466269224882126	0.076619103550911
-1.01936495304108	-7.6707592010498	-4.27564811706543	0.0455715730786324	0.465967029333115	0.0764537379145622
-1.01913034915924	-7.67146682739258	-4.26956081390381	0.0452801510691643	0.465815186500549	0.0761763378977776
-1.01738774776459	-7.67610836029053	-4.27648401260376	0.0451628193259239	0.465514063835144	0.075860857963562
-1.01600730419159	-7.67642307281494	-4.26659965515137	0.0448816865682602	0.465391367673874	0.0755578503012657
-1.01341915130615	-7.67892408370972	-4.26113224029541	0.0447777546942234	0.465201586484909	0.075262725353241
-1.01768624782562	-7.68286275863647	-4.25998735427856	0.0445532575249672	0.465122312307358	0.0750789865851402
-1.00854980945587	-7.68109655380249	-4.25482130050659	0.0442984737455845	0.464943796396255	0.0747389569878578
-1.01198208332062	-7.68731784820557	-4.26075458526611	0.0440452918410301	0.464906483888626	0.0744906738400459
-1.0077201128006	-7.69077062606812	-4.2583179473877	0.0439644977450371	0.464880019426346	0.0741639509797096
-1.00803744792938	-7.69299936294556	-4.26118087768555	0.0438430123031139	0.464839667081833	0.0741564482450485
-1.00488758087158	-7.69464874267578	-4.26226139068604	0.0438066907227039	0.464864373207092	0.073961153626442
-1.00475680828094	-7.69738435745239	-4.26605081558228	0.0437981858849525	0.464832633733749	0.073971688747406
-0.999973773956299	-7.69868946075439	-4.26888942718506	0.0438232086598873	0.464968502521515	0.0737851858139038
-1.00137746334076	-7.70574378967285	-4.28356313705444	0.0438587367534637	0.464964985847473	0.0737699940800667
-0.994633197784424	-7.7057728767395	-4.27419567108154	0.0438348911702633	0.465090692043304	0.0735998302698135
-0.994050800800323	-7.71298503875732	-4.28287887573242	0.0438558720052242	0.465145468711853	0.0735817924141884
-0.990938544273376	-7.71323156356812	-4.27957391738892	0.0439666919410229	0.465281635522842	0.0734045952558517
-0.987237155437469	-7.71303176879883	-4.28397560119629	0.0440679825842381	0.465373396873474	0.073235310614109
-0.986331701278687	-7.72188091278076	-4.28213977813721	0.0440587475895882	0.465593546628952	0.0730105489492416
-0.983110785484314	-7.72385787963867	-4.2869610786438	0.0442308634519577	0.465688079595566	0.0728619024157524
-0.983548998832703	-7.72901487350464	-4.28978204727173	0.0441636145114899	0.465890794992447	0.0726766660809517
-0.978561043739319	-7.73214149475098	-4.29216861724854	0.0443924143910408	0.465956926345825	0.0724671185016632
-0.980034649372101	-7.73416566848755	-4.29883575439453	0.0443949513137341	0.466191530227661	0.0723610296845436
-0.977045774459839	-7.74051332473755	-4.29699945449829	0.0445211380720139	0.46630933880806	0.0721347332000732
-0.9799964427948	-7.74059724807739	-4.30656147003174	0.0445967093110085	0.466570496559143	0.0721654519438744
-0.971666932106018	-7.74859619140625	-4.3029351234436	0.0448156856000423	0.466602981090546	0.0719423070549965
-0.972249209880829	-7.75451803207397	-4.32372188568115	0.0447391122579575	0.466865569353104	0.0719035342335701
-0.96909099817276	-7.75930070877075	-4.32151746749878	0.0449523590505123	0.466957092285156	0.0715449079871178
-0.964446604251862	-7.76218700408936	-4.32867336273193	0.0449483953416348	0.46707010269165	0.07146006077528
-0.960433125495911	-7.77033376693726	-4.32412576675415	0.0450691282749176	0.467271000146866	0.0711461380124092
-0.956420063972473	-7.76973247528076	-4.33794641494751	0.045228436589241	0.467294722795486	0.0710314735770226
-0.953807651996613	-7.77702283859253	-4.33148145675659	0.0452123433351517	0.467402338981628	0.0707973539829254
-0.951472043991089	-7.78212976455688	-4.33574724197388	0.045303750783205	0.467491626739502	0.0706420987844467
-0.948402047157288	-7.78462696075439	-4.33536958694458	0.0453261770308018	0.467589646577835	0.0704307928681374
-0.944118618965149	-7.79105043411255	-4.3385796546936	0.0454086810350418	0.467623054981232	0.0700980871915817
-0.946229338645935	-7.79471635818481	-4.34814977645874	0.0454461798071861	0.467806041240692	0.0700672492384911
-0.94081038236618	-7.80150413513184	-4.33845043182373	0.0455273948609829	0.467718929052353	0.0698177441954613
-0.939912140369415	-7.80178546905518	-4.34831380844116	0.0454964898526669	0.467889666557312	0.0697577446699142
-0.934636950492859	-7.80663156509399	-4.34381628036499	0.0456216968595982	0.467839151620865	0.0695042908191681
-0.936114311218262	-7.80819129943848	-4.3546085357666	0.0455246679484844	0.467949271202087	0.0694794356822968
-0.931133151054382	-7.81457710266113	-4.34785509109497	0.0456665642559528	0.467887163162231	0.0693046748638153
-0.930948138237	-7.81207370758057	-4.36184883117676	0.0457685552537441	0.467949032783508	0.069333478808403
-0.925670444965363	-7.81640100479126	-4.34797334671021	0.0457172282040119	0.467973798513412	0.0692682713270187
-0.924560785293579	-7.8197808265686	-4.35811901092529	0.0457134917378426	0.468046903610229	0.0693184733390808
-0.918187499046326	-7.82246112823486	-4.35400915145874	0.0457717627286911	0.467895209789276	0.0691063404083252
-0.91704398393631	-7.82406425476074	-4.36136054992676	0.0457312315702438	0.467922985553741	0.06900405138731
-0.913964986801147	-7.82648324966431	-4.35692977905273	0.0458050109446049	0.46791872382164	0.0690058246254921
-0.912279725074768	-7.83034992218018	-4.3543906211853	0.0457801707088947	0.467840373516083	0.0689420327544212
-0.91164243221283	-7.82831573486328	-4.36041784286499	0.0457207784056664	0.467836409807205	0.068908765912056
-0.909872829914093	-7.8316822052002	-4.36070823669434	0.0458690375089645	0.467741340398788	0.0687639266252518
-0.907856047153473	-7.83192873001099	-4.36846542358398	0.0458582378923893	0.467793494462967	0.0688947141170502
-0.904735624790192	-7.83411026000977	-4.35334062576294	0.0457868091762066	0.467700451612473	0.0688110664486885
-0.905861556529999	-7.83585119247437	-4.36004447937012	0.0459118336439133	0.467727959156036	0.0687990039587021
-0.901824414730072	-7.83819627761841	-4.35943508148193	0.0458242818713188	0.467632800340652	0.0687395930290222
-0.901000022888184	-7.84085559844971	-4.3541464805603	0.0458678267896175	0.467523366212845	0.0687078684568405
-0.901306986808777	-7.8404335975647	-4.35959148406982	0.0458244271576405	0.467602252960205	0.0687628090381622
-0.900837004184723	-7.84106254577637	-4.35463380813599	0.0458273701369762	0.46741983294487	0.0686489194631577
-0.90206104516983	-7.83979225158691	-4.36717939376831	0.0458046570420265	0.467456638813019	0.0686928182840347
-0.899116277694702	-7.84491300582886	-4.35069274902344	0.045750442892313	0.467290312051773	0.0684796646237373
-0.900344550609589	-7.84287738800049	-4.36268472671509	0.0458820424973965	0.467277109622955	0.0685780569911003
-0.895936071872711	-7.84335947036743	-4.34570074081421	0.0458251088857651	0.467207551002502	0.0684853717684746
-0.895257949829102	-7.84475708007813	-4.3542857170105	0.045780573040247	0.467176228761673	0.0684258788824081
-0.895791232585907	-7.84938287734985	-4.35239887237549	0.045703299343586	0.467100113630295	0.068281501531601
-0.893561184406281	-7.85087585449219	-4.35089492797852	0.0457524731755257	0.466946661472321	0.0681776627898216
-0.893026530742645	-7.85027742385864	-4.35682964324951	0.0456975810229778	0.466975152492523	0.0681930482387543
-0.892160534858704	-7.85539388656616	-4.34562683105469	0.045768991112709	0.46682196855545	0.0679231435060501
-0.892388641834259	-7.85338878631592	-4.36063051223755	0.0456241555511951	0.466824501752853	0.0678269416093826
-0.888620734214783	-7.85837459564209	-4.35113954544067	0.045731071382761	0.46677628159523	0.0675976797938347
-0.889545619487762	-7.85688352584839	-4.3571662902832	0.0457317233085632	0.466765493154526	0.0677551031112671
-0.885086834430695	-7.85783767700195	-4.34987354278564	0.0456906296312809	0.466663509607315	0.0676195397973061
-0.883598923683167	-7.86102724075317	-4.3566107749939	0.0457121953368187	0.466599017381668	0.067531630396843
-0.889422655105591	-7.86094951629639	-4.3581223487854	0.0456810221076012	0.466750741004944	0.0675845593214035
-0.883571684360504	-7.86065864562988	-4.34894037246704	0.0458175614476204	0.466659158468246	0.0675752684473991
-0.883587837219238	-7.85916137695313	-4.35771512985229	0.0457588136196136	0.466778367757797	0.0677072405815125
-0.882971465587616	-7.86308765411377	-4.35350894927979	0.0459223128855228	0.466730833053589	0.0675492882728577
-0.880704939365387	-7.86320114135742	-4.36822366714478	0.0457910634577274	0.466919273138046	0.0674936771392822
-0.877357602119446	-7.86916923522949	-4.36326122283936	0.045969270169735	0.466856211423874	0.0672707408666611
-0.880873680114746	-7.86654090881348	-4.37544727325439	0.0460507497191429	0.466984033584595	0.0671411678195
-0.877023458480835	-7.87337684631348	-4.36353826522827	0.0461312420666218	0.467059224843979	0.066904217004776
-0.884437561035156	-7.87434005737305	-4.37407684326172	0.0462129265069962	0.467237234115601	0.0667951479554176
-0.879844188690186	-7.87469482421875	-4.37173414230347	0.0463473349809647	0.467273205518723	0.0665782690048218
-0.878338932991028	-7.8759593963623	-4.37656307220459	0.0463816449046135	0.467318058013916	0.0664970129728317
-0.88332998752594	-7.87501192092896	-4.3783860206604	0.0465155728161335	0.467616200447083	0.0665850192308426
-0.883355677127838	-7.87753629684448	-4.36713027954102	0.0467147454619408	0.467676997184753	0.0666100680828094
-0.881799042224884	-7.87406778335571	-4.39026165008545	0.0467755235731602	0.467946350574493	0.0668304562568665
-0.883401870727539	-7.87676525115967	-4.38985013961792	0.0470507778227329	0.468094170093536	0.0669280663132668
-0.881187856197357	-7.87109184265137	-4.40619611740112	0.0471611022949219	0.468358188867569	0.0673424899578094
-0.878220319747925	-7.87639570236206	-4.38988733291626	0.0473627708852291	0.468396127223969	0.0674717947840691
-0.876357316970825	-7.87259149551392	-4.40689706802368	0.0475536659359932	0.468632817268372	0.0677267536520958
-0.873523056507111	-7.8722710609436	-4.40493011474609	0.0477419942617416	0.468785673379898	0.0677319467067719
-0.873526215553284	-7.87797117233276	-4.41165637969971	0.0478141233325005	0.468906223773956	0.0677788853645325
-0.871742844581604	-7.87770366668701	-4.40847301483154	0.0480473302304745	0.469151765108109	0.0677364617586136
-0.871399462223053	-7.88019037246704	-4.40984916687012	0.0482104867696762	0.469155937433243	0.0677430555224419
-0.868539214134216	-7.87876892089844	-4.41458225250244	0.0483164563775063	0.469376593828201	0.0678131207823753
-0.871824562549591	-7.8818793296814	-4.41645193099976	0.0485679171979427	0.469520002603531	0.067761056125164
-0.873028159141541	-7.87981224060059	-4.43244409561157	0.0486279651522636	0.469704806804657	0.0678325518965721
-0.866203367710114	-7.88391590118408	-4.42093944549561	0.0486842058598995	0.469752371311188	0.0678412988781929
-0.870195627212524	-7.87998485565186	-4.43009471893311	0.0488201305270195	0.46990829706192	0.0679607912898064
-0.862635612487793	-7.88093185424805	-4.41898393630981	0.0488479137420654	0.469824105501175	0.0678809359669685
-0.863080501556396	-7.88042449951172	-4.43325042724609	0.0489811077713966	0.469943135976791	0.067839078605175
-0.866566896438599	-7.87933111190796	-4.42807149887085	0.0490519553422928	0.47007143497467	0.067880891263485
-0.860034108161926	-7.88163137435913	-4.42738962173462	0.0490154661238194	0.469920009374619	0.0677807852625847
-0.863348960876465	-7.87597179412842	-4.41898441314697	0.0490125194191933	0.470053970813751	0.0676803812384605
-0.861664891242981	-7.8773307800293	-4.41876220703125	0.0489605143666267	0.470024883747101	0.0674840360879898
-0.862586736679077	-7.87765216827393	-4.42760324478149	0.0487994737923145	0.470038533210754	0.0673004910349846
-0.862761616706848	-7.87875652313232	-4.41892099380493	0.0487772300839424	0.469925701618195	0.067042239010334
-0.864612638950348	-7.87145948410034	-4.42590522766113	0.0486122407019138	0.469992846250534	0.0668913498520851
-0.866027176380157	-7.87342834472656	-4.41263914108276	0.048559095710516	0.469809949398041	0.0666689723730087
-0.868621408939362	-7.87315607070923	-4.41507577896118	0.0484246239066124	0.469888389110565	0.0663029477000237
-0.865016341209412	-7.87521409988403	-4.40979480743408	0.0482921712100506	0.469576478004456	0.0658745095133781
-0.867552995681763	-7.87665367126465	-4.404372215271	0.0479131303727627	0.469633311033249	0.0654440969228745
-0.868438541889191	-7.87606716156006	-4.39761209487915	0.0477746576070786	0.46943187713623	0.0649683997035027
-0.869505882263184	-7.87385416030884	-4.39616060256958	0.047434825450182	0.469302743673325	0.0645655021071434
-0.869042336940765	-7.87307643890381	-4.37948179244995	0.0472035557031631	0.469072699546814	0.0642792135477066
-0.871405303478241	-7.86734437942505	-4.38079357147217	0.0470161661505699	0.469027549028397	0.0641906559467316
-0.863669633865356	-7.86929082870483	-4.37373733520508	0.0467413365840912	0.468717068433762	0.064100593328476
-0.867570698261261	-7.86910820007324	-4.37600994110107	0.0466802455484867	0.468690395355225	0.0640866532921791
-0.865797519683838	-7.86651039123535	-4.37173509597778	0.0464288145303726	0.468526929616928	0.0639914274215698
-0.866395056247711	-7.86468553543091	-4.3708758354187	0.0462710410356522	0.468493223190308	0.0639100223779678
-0.864015281200409	-7.86333179473877	-4.36327505111694	0.0462144054472446	0.46828693151474	0.0638651326298714
-0.864032864570618	-7.86019945144653	-4.36339044570923	0.0462234988808632	0.468256324529648	0.0639999955892563
-0.864231109619141	-7.86284160614014	-4.36270618438721	0.0462103523313999	0.468101054430008	0.0640056505799294
-0.862060904502869	-7.86464405059814	-4.36399126052856	0.0461060479283333	0.468059986829758	0.0641084834933281
-0.862663745880127	-7.85940313339233	-4.36550760269165	0.0461194217205048	0.468004435300827	0.0640077739953995
-0.867032587528229	-7.86068534851074	-4.35968732833862	0.0462716557085514	0.46798574924469	0.0642526298761368
-0.861348152160645	-7.85759353637695	-4.35039377212524	0.0460881851613522	0.467950195074081	0.0643132999539375
-0.865885615348816	-7.85976028442383	-4.35575485229492	0.0460588857531548	0.467802703380585	0.064397044479847
-0.864282131195068	-7.85072183609009	-4.35143327713013	0.0461317971348763	0.467845171689987	0.0644475668668747
-0.864805400371552	-7.85437202453613	-4.35911846160889	0.0460439771413803	0.46781462430954	0.0646891668438911
-0.864002466201782	-7.84806299209595	-4.35326719284058	0.0460415929555893	0.467775344848633	0.064681202173233
-0.862940013408661	-7.84738922119141	-4.35007476806641	0.0458451360464096	0.467611968517303	0.0647477805614471
-0.863621592521667	-7.8447322845459	-4.34934902191162	0.0459199845790863	0.46770390868187	0.0647113770246506
-0.862342357635498	-7.84328889846802	-4.35081768035889	0.0458109006285667	0.467526912689209	0.0648894309997559
-0.857983350753784	-7.84344577789307	-4.34696960449219	0.0457862243056297	0.467460125684738	0.0647566467523575
-0.859236061573029	-7.843346118927	-4.35714292526245	0.0456712171435356	0.467501699924469	0.0647356659173965
-0.853680849075317	-7.84289693832397	-4.34390449523926	0.0455692559480667	0.46746364235878	0.0645477920770645
-0.859602034091949	-7.83951044082642	-4.35321569442749	0.0455022901296616	0.467470705509186	0.0645639523863792
-0.853376746177673	-7.84001350402832	-4.34430408477783	0.0455776453018188	0.467515766620636	0.0644408091902733
-0.856086730957031	-7.84055042266846	-4.3542046546936	0.0454299189150333	0.467490166425705	0.0644301921129227
-0.853492915630341	-7.84049272537231	-4.34170055389404	0.0454948507249355	0.467459499835968	0.06424430757761
-0.850810706615448	-7.84070825576782	-4.35338163375854	0.0453665554523468	0.467592120170593	0.0642307996749878
-0.853082656860352	-7.84025144577026	-4.34742164611816	0.0453529246151447	0.467631012201309	0.0640037134289742
-0.851589500904083	-7.8375825881958	-4.35815238952637	0.0453022569417953	0.467709302902222	0.0639825984835625
-0.849966943264008	-7.83920478820801	-4.34813785552979	0.0453215725719929	0.467716544866562	0.0637880861759186
-0.853712499141693	-7.83801937103271	-4.36146402359009	0.0453626736998558	0.467921853065491	0.063882477581501
-0.84819096326828	-7.83598375320435	-4.34976530075073	0.0452848896384239	0.467992395162582	0.0638545900583267
-0.852427244186401	-7.83212518692017	-4.35835027694702	0.0453840792179108	0.468197166919708	0.0640483796596527
-0.84582245349884	-7.83114242553711	-4.35454845428467	0.0453834198415279	0.468217462301254	0.0640935376286507
-0.848442077636719	-7.8288106918335	-4.35912227630615	0.0453788004815578	0.468342363834381	0.0641834512352943
-0.852141320705414	-7.82611083984375	-4.36228084564209	0.0453262738883495	0.468704730272293	0.0643007904291153
-0.850357949733734	-7.82402563095093	-4.35860919952393	0.0454070940613747	0.468786776065826	0.0644223764538765
-0.853565394878387	-7.81926679611206	-4.36588048934937	0.045427605509758	0.469076126813889	0.0645975843071938
-0.852947056293488	-7.81720876693726	-4.36168336868286	0.0455309897661209	0.469208240509033	0.0644491836428642
-0.858412146568298	-7.81208848953247	-4.36905241012573	0.0454187877476215	0.469531714916229	0.0644311830401421
-0.858548939228058	-7.81635999679565	-4.36915969848633	0.0454699322581291	0.469659090042114	0.0643005296587944
-0.866666913032532	-7.80878448486328	-4.3792405128479	0.0455182604491711	0.470045924186707	0.0642750486731529
-0.864850461483002	-7.80870389938354	-4.38057231903076	0.045586109161377	0.470158070325851	0.0641154050827026
-0.870832741260529	-7.80940341949463	-4.39000701904297	0.0455840937793255	0.470578134059906	0.0639625042676926
-0.871914565563202	-7.80790710449219	-4.38644170761108	0.0457029491662979	0.470771491527557	0.0637960508465767
-0.873898327350616	-7.80721998214722	-4.39924335479736	0.0457330979406834	0.471059143543243	0.0637910887598991
-0.877685844898224	-7.80626535415649	-4.3941068649292	0.0457869656383991	0.471277296543121	0.0637686029076576
-0.878826558589935	-7.80645132064819	-4.39787292480469	0.0457446724176407	0.471561431884766	0.0637523084878922
-0.882393956184387	-7.80344915390015	-4.39295148849487	0.04586361348629	0.471806347370148	0.0636299178004265
-0.886646568775177	-7.8045825958252	-4.40022468566895	0.0458873808383942	0.472082883119583	0.0635441616177559
-0.89019787311554	-7.79942178726196	-4.40684175491333	0.0459210947155952	0.472409576177597	0.0635653957724571
-0.888486385345459	-7.7987380027771	-4.40712451934814	0.04601726308465	0.472594141960144	0.0635782405734062
-0.894238710403442	-7.79917669296265	-4.41883230209351	0.0459752269089222	0.473028033971787	0.063634030520916
-0.891899883747101	-7.79725980758667	-4.41431045532227	0.0461723953485489	0.473062753677368	0.0634979233145714
-0.894895553588867	-7.79884195327759	-4.42837858200073	0.0461677424609661	0.473496794700623	0.0634198486804962
-0.897033512592316	-7.80023002624512	-4.41989278793335	0.0462006032466888	0.473663121461868	0.0631477162241936
-0.900867462158203	-7.79941749572754	-4.42402410507202	0.046197347342968	0.47399976849556	0.06301199644804
-0.905095279216766	-7.79881572723389	-4.42821598052979	0.0462696142494679	0.474168837070465	0.0627268999814987
-0.90534919500351	-7.80156564712524	-4.42778491973877	0.046294379979372	0.474374413490295	0.0625039786100388
-0.91234415769577	-7.79878759384155	-4.42870903015137	0.0462716482579708	0.474691599607468	0.0621787384152412
-0.911080956459045	-7.80316495895386	-4.43376016616821	0.0463021248579025	0.474812000989914	0.0618599951267242
-0.919413149356842	-7.80285549163818	-4.43045663833618	0.0461742021143436	0.4752297103405	0.0615283027291298
-0.916175723075867	-7.80205202102661	-4.43385791778564	0.0462415590882301	0.475227147340775	0.0611282736063004
-0.924717247486115	-7.80317735671997	-4.43804836273193	0.0461274981498718	0.475616097450256	0.060784000903368
-0.927649080753326	-7.80374813079834	-4.44152927398682	0.0461553521454334	0.475762337446213	0.0603530146181583
-0.934274077415466	-7.80558061599731	-4.43695688247681	0.0459580570459366	0.475998878479004	0.0599771104753017
-0.931650876998901	-7.80702590942383	-4.43127250671387	0.0458745360374451	0.47612190246582	0.0594948977231979
-0.942507207393646	-7.80629444122314	-4.43733882904053	0.0457502342760563	0.476419806480408	0.0590252541005611
-0.941033065319061	-7.81086301803589	-4.43196153640747	0.0455343164503574	0.476506680250168	0.0584989711642265
-0.948455512523651	-7.81458711624146	-4.44056034088135	0.0452555492520332	0.476787000894547	0.0579290278255939
-0.954063057899475	-7.81322383880615	-4.43454122543335	0.0450486689805985	0.477143824100494	0.0573736950755119
-0.950723111629486	-7.81975078582764	-4.44009017944336	0.04470419511199	0.477305173873901	0.0567285716533661
-0.960325121879578	-7.82099676132202	-4.44421291351318	0.044289231300354	0.477788507938385	0.0562051571905613
-0.95729124546051	-7.82100391387939	-4.44097852706909	0.0440920777618885	0.47787144780159	0.0557692535221577
-0.962964773178101	-7.82345390319824	-4.4440746307373	0.0436200574040413	0.478077203035355	0.0554098784923553
-0.965470194816589	-7.82303047180176	-4.44581604003906	0.0434090457856655	0.478276699781418	0.0550185665488243
-0.970694780349731	-7.81988859176636	-4.44379472732544	0.0430553890764713	0.478499293327332	0.0546384379267693
-0.967928886413574	-7.81905555725098	-4.43970203399658	0.0427876710891724	0.478572189807892	0.0543358288705349
-0.974401772022247	-7.81626462936401	-4.44616889953613	0.0424856469035149	0.478737860918045	0.054034560918808
-0.969224452972412	-7.8170485496521	-4.4320387840271	0.0421812199056149	0.478680551052094	0.0537166185677052
-0.974719822406769	-7.81478881835938	-4.43345308303833	0.0419028550386429	0.478985905647278	0.053519319742918
-0.979054391384125	-7.81328725814819	-4.42884826660156	0.0415886342525482	0.478864103555679	0.0532144755125046
-0.974866211414337	-7.80984210968018	-4.42216205596924	0.0413220077753067	0.479023903608322	0.0529744438827038
-0.978680431842804	-7.80633735656738	-4.42542171478271	0.0409767813980579	0.47920161485672	0.052677221596241
-0.979745745658875	-7.81029558181763	-4.42832565307617	0.0408056676387787	0.479190975427628	0.0525662712752819
-0.979722499847412	-7.80718517303467	-4.42305707931519	0.0402947850525379	0.479419618844986	0.0523364394903183
-0.979243218898773	-7.80596542358398	-4.41805124282837	0.0400475822389126	0.479409724473953	0.0522579327225685
-0.982641160488129	-7.79929876327515	-4.41926908493042	0.0397883616387844	0.479523807764053	0.0521715693175793
-0.97693544626236	-7.8014760017395	-4.42191505432129	0.0394564643502235	0.479491412639618	0.0520895011723042
-0.98036915063858	-7.79499912261963	-4.41587781906128	0.0391226746141911	0.47971323132515	0.0520911328494549
-0.975898623466492	-7.79177665710449	-4.41094493865967	0.0388219505548477	0.479651629924774	0.0521676316857338
-0.978393137454987	-7.78643417358398	-4.40979671478271	0.0385093428194523	0.479870021343231	0.0522036962211132
-0.974107265472412	-7.78397417068481	-4.40967988967896	0.0382108725607395	0.479848891496658	0.0523462221026421
-0.97642982006073	-7.77845144271851	-4.39997005462646	0.0379762463271618	0.47999370098114	0.0524524115025997
-0.974039137363434	-7.77446556091309	-4.4098334312439	0.0377599932253361	0.479974001646042	0.0525414347648621
-0.976410329341888	-7.77054357528687	-4.40609121322632	0.0373762771487236	0.480193644762039	0.0526999682188034
-0.973392188549042	-7.76424884796143	-4.40042304992676	0.0371624045073986	0.480212777853012	0.052758976817131
-0.979026973247528	-7.76306581497192	-4.39407348632813	0.0368359982967377	0.480350196361542	0.0529241561889648
-0.971935331821442	-7.7548713684082	-4.39233493804932	0.0366084910929203	0.480466485023499	0.052967444062233
-0.97963160276413	-7.75555229187012	-4.39405345916748	0.0362694971263409	0.480659484863281	0.0531181655824184
-0.973608314990997	-7.75131750106812	-4.39208936691284	0.0360977873206139	0.480677396059036	0.0531573630869389
-0.976757943630219	-7.75085639953613	-4.39496517181396	0.0357948541641235	0.480715543031693	0.0533504262566566
-0.975884437561035	-7.74451208114624	-4.39105796813965	0.0356941111385822	0.480860531330109	0.053405299782753
-0.978381216526031	-7.74350070953369	-4.39990854263306	0.0353810638189316	0.481003522872925	0.0536039471626282
-0.976531445980072	-7.73794507980347	-4.38888120651245	0.03517185151577	0.481113642454147	0.0536347627639771
-0.97987288236618	-7.73281812667847	-4.40082216262817	0.0349118188023567	0.4813092648983	0.0538381896913052
-0.979237854480743	-7.73452043533325	-4.3939847946167	0.0346777774393559	0.481500238180161	0.0537936501204968
-0.985198259353638	-7.72775459289551	-4.40830707550049	0.0344370566308498	0.481691241264343	0.0539851188659668
-0.980201005935669	-7.72480773925781	-4.3964900970459	0.0342325642704964	0.481867223978043	0.0539521276950836
-0.990136444568634	-7.7213454246521	-4.40766716003418	0.0339347273111343	0.482194632291794	0.0541120804846287
-0.990567326545715	-7.72086572647095	-4.3943567276001	0.0337986908853054	0.482312053442001	0.0540394894778728
-0.992158114910126	-7.71374464035034	-4.40582990646362	0.033504843711853	0.482559144496918	0.0541182719171047
-0.996128499507904	-7.71387910842896	-4.40205526351929	0.0332715474069119	0.48278746008873	0.053989190608263
-1.00028252601624	-7.70754718780518	-4.41342830657959	0.0331207364797592	0.48303097486496	0.0540367364883423
-1.00427329540253	-7.70767593383789	-4.40253496170044	0.0328757837414742	0.483218520879745	0.0539547614753246
-1.01033639907837	-7.70301389694214	-4.40850114822388	0.0326944142580032	0.483547687530518	0.0539694651961327
-1.00948321819305	-7.69695520401001	-4.39904499053955	0.0324016734957695	0.483729869127274	0.0538706593215466
-1.01721060276031	-7.69841814041138	-4.40138149261475	0.0322186648845673	0.483902931213379	0.053798034787178
-1.02315449714661	-7.6941237449646	-4.40402173995972	0.0319593250751495	0.484218269586563	0.053851306438446
-1.02284419536591	-7.6880407333374	-4.39854097366333	0.0317114666104317	0.48427227139473	0.05386957898736
-1.02870094776154	-7.68502140045166	-4.40390825271606	0.0314337313175201	0.484508037567139	0.0539465397596359
-1.03377902507782	-7.68401956558228	-4.39829111099243	0.0312903560698032	0.48463100194931	0.0538351982831955
-1.03728783130646	-7.67808198928833	-4.39764499664307	0.0309027526527643	0.484826862812042	0.053928654640913
-1.04131090641022	-7.67572402954102	-4.40094089508057	0.0307060908526182	0.484915316104889	0.0538715310394764
-1.04472899436951	-7.66986703872681	-4.39625310897827	0.0304732844233513	0.485061585903168	0.0538894757628441
-1.04691696166992	-7.66971397399902	-4.39102125167847	0.0301730539649725	0.485090792179108	0.0539053715765476
-1.058518409729	-7.66054344177246	-4.39840459823608	0.0298861637711525	0.485249906778336	0.0539400279521942
-1.05643486976624	-7.65808582305908	-4.3866114616394	0.0296884551644325	0.48514997959137	0.0538992173969746
-1.06367075443268	-7.65552854537964	-4.3897876739502	0.029265059158206	0.485376834869385	0.0539004467427731
-1.06220138072968	-7.65289545059204	-4.38647603988647	0.0290453601628542	0.485191732645035	0.0539100170135498
-1.07017087936401	-7.64963531494141	-4.38287830352783	0.0286662299185991	0.485325574874878	0.0538976565003395
-1.07058429718018	-7.64799785614014	-4.38098907470703	0.0285512395203114	0.485147207975388	0.0538340210914612
-1.07656228542328	-7.64404010772705	-4.37814235687256	0.0281057190150023	0.485239684581757	0.0538982227444649
-1.07725644111633	-7.64166927337646	-4.3701024055481	0.0278609339147806	0.485053032636642	0.0538806095719337
-1.08191132545471	-7.6365122795105	-4.36806011199951	0.0275259334594011	0.485020250082016	0.0539430528879166
-1.0842353105545	-7.63533306121826	-4.3614354133606	0.027260409668088	0.484821170568466	0.0539436191320419
-1.08930814266205	-7.6279559135437	-4.35978364944458	0.0269643310457468	0.484817951917648	0.0539124570786953
-1.08655107021332	-7.62908458709717	-4.35274457931519	0.0266541801393032	0.484510689973831	0.0539139583706856
-1.09622895717621	-7.62249231338501	-4.35262680053711	0.0263097882270813	0.484600156545639	0.053916547447443
-1.09061098098755	-7.62301301956177	-4.34746932983398	0.0261723790317774	0.484310567378998	0.0539347529411316
-1.0976859331131	-7.62119770050049	-4.34456729888916	0.0258565731346607	0.484265565872192	0.0539390183985233
-1.09761273860931	-7.61982202529907	-4.33828544616699	0.025594737380743	0.484066605567932	0.0540426895022392
-1.09519016742706	-7.6180944442749	-4.32676839828491	0.0252684447914362	0.483918100595474	0.0540316179394722
-1.09976160526276	-7.61573839187622	-4.33160018920898	0.0251122377812862	0.48371633887291	0.0541783832013607
-1.09699726104736	-7.61247110366821	-4.32715129852295	0.0247700959444046	0.483556479215622	0.0541795529425144
-1.10036444664001	-7.61248445510864	-4.33431577682495	0.024645809084177	0.483411520719528	0.054338563233614
-1.10198831558228	-7.60638761520386	-4.32187032699585	0.0244665965437889	0.483338177204132	0.0543201565742493
-1.10581171512604	-7.60667562484741	-4.32223653793335	0.0242191515862942	0.483195900917053	0.0545165613293648
-1.10179257392883	-7.60223579406738	-4.31241464614868	0.0241294875741005	0.483104526996613	0.0545577742159367
-1.10851263999939	-7.59946870803833	-4.31994199752808	0.023946413770318	0.483020037412643	0.054891511797905
-1.10598957538605	-7.59706211090088	-4.30720090866089	0.0238563772290945	0.482866942882538	0.0550064481794834
-1.10732448101044	-7.59321975708008	-4.31729316711426	0.0237178858369589	0.482912749052048	0.0552555993199348
-1.10778820514679	-7.59611368179321	-4.30347871780396	0.0236393790692091	0.482751756906509	0.0552775152027607
-1.11124277114868	-7.59095287322998	-4.31067848205566	0.023459754884243	0.48276025056839	0.0554186291992664
-1.11095786094666	-7.59402179718018	-4.30737066268921	0.0234310142695904	0.482728034257889	0.0554426088929176
-1.1122887134552	-7.58829498291016	-4.31162738800049	0.0233414694666862	0.482825130224228	0.0556204356253147
-1.11204564571381	-7.59140396118164	-4.30378007888794	0.0232684798538685	0.482722520828247	0.0558290854096413
-1.11532616615295	-7.58590316772461	-4.30980682373047	0.0233130976557732	0.482803463935852	0.0560321919620037
-1.1141791343689	-7.58545064926147	-4.30781126022339	0.0232829134911299	0.482810139656067	0.0562564022839069
-1.11960768699646	-7.57942962646484	-4.31159257888794	0.0233315043151379	0.482921659946442	0.0565241798758507
-1.11297225952148	-7.57982540130615	-4.31240320205688	0.023405134677887	0.482868254184723	0.0568577609956265
-1.1181343793869	-7.57866477966309	-4.31055068969727	0.0233598761260509	0.483061641454697	0.0572115406394005
-1.11306869983673	-7.57537984848022	-4.31700277328491	0.0234851073473692	0.482992112636566	0.0575533099472523
-1.11319077014923	-7.57219409942627	-4.31686735153198	0.023414570838213	0.483153969049454	0.0578014142811298
-1.11308968067169	-7.57192134857178	-4.32820987701416	0.0235808193683624	0.483166009187698	0.0582579858601093
-1.11394858360291	-7.5698504447937	-4.32440090179443	0.0235625058412552	0.483350306749344	0.0585464648902416
-1.11291778087616	-7.56670379638672	-4.32960891723633	0.0238114893436432	0.483338236808777	0.0590565614402294
-1.11160802841187	-7.56485605239868	-4.32730340957642	0.0237851310521364	0.483503729104996	0.0593602880835533
-1.11068069934845	-7.56839656829834	-4.33370113372803	0.0239550191909075	0.483430117368698	0.0598045885562897
-1.11217093467712	-7.559401512146	-4.3363823890686	0.024082375690341	0.483632892370224	0.060223076492548
-1.10570502281189	-7.56143283843994	-4.3420844078064	0.0242122281342745	0.483498066663742	0.0606052987277508
-1.1076432466507	-7.56000566482544	-4.33620452880859	0.024325592443347	0.483760982751846	0.0610662773251534
-1.10363745689392	-7.55655241012573	-4.34445428848267	0.0245543513447046	0.483650833368301	0.0615778565406799
-1.10116970539093	-7.55386734008789	-4.33804082870483	0.0246340073645115	0.483748197555542	0.0620192661881447
-1.10104382038116	-7.55272102355957	-4.34710454940796	0.0249269101768732	0.483792066574097	0.062511034309864
-1.09729146957397	-7.55034732818604	-4.34800577163696	0.0249434597790241	0.483834356069565	0.0628963857889175
-1.09380912780762	-7.55026531219482	-4.35822868347168	0.025275582447648	0.483765631914139	0.0633825659751892
-1.09356641769409	-7.54707956314087	-4.35263586044312	0.0254294648766518	0.483873158693314	0.0638841092586517
-1.08748006820679	-7.54666519165039	-4.3542275428772	0.0255355387926102	0.483853071928024	0.0642996281385422
-1.08910238742828	-7.54633474349976	-4.35568952560425	0.0256417356431484	0.483840882778168	0.0647319257259369
-1.08296895027161	-7.54383087158203	-4.36198139190674	0.0259856805205345	0.4837526679039	0.065185084939003
-1.08279120922089	-7.54539966583252	-4.36093187332153	0.026016142219305	0.483845889568329	0.0656652748584747
-1.07994401454926	-7.54133129119873	-4.36018037796021	0.0263756792992353	0.483796387910843	0.0660963803529739
-1.07936382293701	-7.54164171218872	-4.36344861984253	0.0264061186462641	0.48373931646347	0.0667625367641449
-1.07217764854431	-7.54158449172974	-4.36161231994629	0.0266351625323296	0.483602404594421	0.0671185180544853
-1.07166647911072	-7.54101467132568	-4.37813568115234	0.0268315803259611	0.48360213637352	0.0677400603890419
-1.06567776203156	-7.53763246536255	-4.37475776672363	0.0270244106650352	0.483501791954041	0.0681345015764236
-1.06616199016571	-7.53743410110474	-4.38211917877197	0.027241125702858	0.483392834663391	0.0687384903430939
-1.06240284442902	-7.53480672836304	-4.37546730041504	0.0275256391614676	0.48331955075264	0.0692092627286911
-1.05832886695862	-7.53477144241333	-4.38283157348633	0.027679456397891	0.483082145452499	0.0698348358273506
-1.05633342266083	-7.53663635253906	-4.37647008895874	0.0278421696275473	0.483027815818787	0.0702468752861023
-1.05074977874756	-7.53059768676758	-4.38437080383301	0.0281282179057598	0.482796728610992	0.0708047822117805
-1.05040776729584	-7.53226327896118	-4.38260364532471	0.0282105412334204	0.482752740383148	0.0712342411279678
-1.04806673526764	-7.53153896331787	-4.38394260406494	0.0285998452454805	0.482474476099014	0.0717035159468651
-1.04350972175598	-7.53022289276123	-4.37934732437134	0.0287442989647388	0.482315748929977	0.0723175853490829
-1.03970241546631	-7.52825355529785	-4.37160778045654	0.0289413519203663	0.482017815113068	0.0727670267224312
-1.04162931442261	-7.52402067184448	-4.39073801040649	0.0291905552148819	0.481906056404114	0.0734352543950081
-1.03538489341736	-7.52217960357666	-4.37405061721802	0.0295081287622452	0.481602430343628	0.0739620327949524
-1.03240668773651	-7.51506614685059	-4.38320446014404	0.0296896509826183	0.481316387653351	0.0746392831206322
-1.02981185913086	-7.51847982406616	-4.37638902664185	0.0299659445881844	0.481149852275848	0.0749795213341713
-1.03315126895905	-7.50702667236328	-4.38237905502319	0.0303084310144186	0.480841428041458	0.0752128213644028
-1.03483319282532	-7.50594234466553	-4.37792348861694	0.0305010303854942	0.480697751045227	0.0755018293857574
-1.02721011638641	-7.51011037826538	-4.36241149902344	0.0308155585080385	0.480286121368408	0.0758906155824661
-1.02091085910797	-7.51409196853638	-4.38108777999878	0.0308583583682776	0.480097711086273	0.0765911340713501
-1.01054549217224	-7.51588916778564	-4.37475776672363	0.0310015399008989	0.47981995344162	0.0770911425352097
-1.00437474250793	-7.51873826980591	-4.37697076797485	0.0312732569873333	0.479578733444214	0.0777918100357056
-1.00009119510651	-7.51586627960205	-4.37135601043701	0.0315073989331722	0.479463934898376	0.0782689228653908
-0.990351736545563	-7.51262235641479	-4.37104797363281	0.031780868768692	0.479169487953186	0.0785589069128037
-0.994882583618164	-7.51345920562744	-4.3727331161499	0.0319283567368984	0.479066401720047	0.0789742469787598
-0.990415036678314	-7.51464414596558	-4.37148857116699	0.0322331078350544	0.47896346449852	0.0792012363672256
-0.990773737430573	-7.51448726654053	-4.37822151184082	0.032573189586401	0.478802651166916	0.0795450657606125
-0.985384166240692	-7.5136022567749	-4.37373113632202	0.0326703973114491	0.478860050439835	0.079674631357193
-0.983096957206726	-7.51420831680298	-4.3786792755127	0.0329519584774971	0.478740513324738	0.0798792466521263
-0.982144892215729	-7.51695251464844	-4.37883567810059	0.0331705361604691	0.4787417948246	0.0802167281508446
-0.976299166679382	-7.51312685012817	-4.37643432617188	0.0334459319710732	0.478745937347412	0.0803903341293335
-0.975805044174194	-7.51845788955688	-4.39289236068726	0.0336909890174866	0.478653341531754	0.0806867405772209
-0.977674126625061	-7.51890230178833	-4.39355564117432	0.0338514894247055	0.478787004947662	0.0809033885598183
-0.96917724609375	-7.51789808273315	-4.39387893676758	0.0341572724282742	0.478691041469574	0.0811500325798988
-0.966157674789429	-7.51912355422974	-4.39500522613525	0.0342251062393188	0.478878229856491	0.0813107341527939
-0.961463987827301	-7.520592212677	-4.39555406570435	0.0343893244862556	0.478980839252472	0.0815127864480019
-0.95900285243988	-7.52498817443848	-4.39631175994873	0.0346810631453991	0.478978037834167	0.0819287076592445
-0.958153545856476	-7.52192878723145	-4.3997597694397	0.0347978994250298	0.479085236787796	0.0820255503058434
-0.949416399002075	-7.52919101715088	-4.40178251266479	0.0350227281451225	0.479123950004578	0.0820911824703217
-0.951654195785522	-7.52643060684204	-4.40884923934937	0.0351389832794666	0.479265749454498	0.0821583569049835
-0.949241816997528	-7.52695369720459	-4.4037036895752	0.0353627428412437	0.479372709989548	0.0821528062224388
-0.939330220222473	-7.53220653533936	-4.41037082672119	0.0355282612144947	0.479416012763977	0.0822679698467255
-0.939582824707031	-7.53571128845215	-4.41793823242188	0.0356297269463539	0.479708641767502	0.0823519304394722
-0.934742331504822	-7.53609180450439	-4.42102813720703	0.035897720605135	0.479730546474457	0.0825066417455673
-0.932134211063385	-7.53251886367798	-4.42742776870728	0.0360648855566978	0.479970335960388	0.0826763138175011
-0.925439476966858	-7.54260969161987	-4.42057275772095	0.0362054742872715	0.479915857315063	0.0827207043766975
-0.919715762138367	-7.54812097549438	-4.43052911758423	0.0363220646977425	0.480061233043671	0.0828435271978378
-0.913777351379395	-7.54708385467529	-4.43099880218506	0.0364497639238834	0.480194717645645	0.082959458231926
-0.904114365577698	-7.54803371429443	-4.43168687820435	0.03666652739048	0.480130851268768	0.083001896739006
-0.904759049415588	-7.55189275741577	-4.44279289245605	0.0367117822170258	0.480403482913971	0.0831196829676628
-0.901952385902405	-7.55752515792847	-4.44250392913818	0.0369108691811562	0.480457752943039	0.0830893069505692
-0.902053892612457	-7.56052732467651	-4.43364286422729	0.0370732396841049	0.480551898479462	0.0830440148711205
-0.897984325885773	-7.5611424446106	-4.43673706054688	0.0371484830975533	0.480647176504135	0.0828671306371689
-0.898089706897736	-7.56501150131226	-4.44175434112549	0.0374281294643879	0.480709701776505	0.0827485322952271
-0.899125874042511	-7.56435012817383	-4.45446491241455	0.0374673120677471	0.480877488851547	0.0826770141720772
-0.893175721168518	-7.57217359542847	-4.44534730911255	0.0376466810703278	0.48082822561264	0.0825270265340805
-0.895912528038025	-7.57281446456909	-4.45903015136719	0.0377430319786072	0.480990588665009	0.0823682174086571
-0.891040027141571	-7.57833528518677	-4.46072769165039	0.0379073694348335	0.480980038642883	0.0821291133761406
-0.891375720500946	-7.58223247528076	-4.45699167251587	0.0379512868821621	0.48098236322403	0.081838570535183
-0.893786072731018	-7.5866870880127	-4.45898675918579	0.0379648394882679	0.481085807085037	0.081516370177269
-0.891426980495453	-7.59375429153442	-4.45763874053955	0.0380809530615807	0.481050580739975	0.0810679644346237
-0.8949094414711	-7.5954008102417	-4.46982860565186	0.0381052419543266	0.481130748987198	0.0808419436216354
-0.889520168304443	-7.5998740196228	-4.4569354057312	0.0381557606160641	0.480975866317749	0.0804293006658554
-0.891437113285065	-7.60691452026367	-4.46724081039429	0.0382293872535229	0.480981945991516	0.0801604464650154
-0.893098592758179	-7.61023616790771	-4.4688868522644	0.0382247641682625	0.481000989675522	0.0798008888959885
-0.890747547149658	-7.61412382125854	-4.45209360122681	0.0383291393518448	0.480821162462235	0.079442210495472
-0.888656139373779	-7.61839056015015	-4.46321058273315	0.0382397472858429	0.480770766735077	0.0791871920228004
-0.892114460468292	-7.62234210968018	-4.46188879013062	0.0383626967668533	0.480789065361023	0.0786954760551453
-0.890425503253937	-7.62520265579224	-4.46534109115601	0.0383787304162979	0.480628401041031	0.0783418342471123
-0.892827272415161	-7.6292986869812	-4.45563983917236	0.0382205508649349	0.480557769536972	0.0778784155845642
-0.892291367053986	-7.63320779800415	-4.45062875747681	0.038273710757494	0.480366379022598	0.0774514228105545
-0.895434498786926	-7.63534832000732	-4.46111726760864	0.0381825976073742	0.480340152978897	0.0771520808339119
-0.89342188835144	-7.63749122619629	-4.45265436172485	0.0382056124508381	0.480112433433533	0.076779879629612
-0.894862055778503	-7.63602638244629	-4.45965147018433	0.0381684191524982	0.48002752661705	0.0766473412513733
-0.891773223876953	-7.64294290542603	-4.44909715652466	0.0382162109017372	0.479924261569977	0.0763489603996277
-0.88799786567688	-7.64391565322876	-4.45900774002075	0.0382075794041157	0.479613423347473	0.076190285384655
-0.890504240989685	-7.64793968200684	-4.45678663253784	0.0382130555808544	0.479601562023163	0.076007217168808
-0.887390494346619	-7.64713191986084	-4.45016098022461	0.0384274534881115	0.47934103012085	0.0758905932307243
-0.887493133544922	-7.64855718612671	-4.450364112854	0.0383647792041302	0.479303926229477	0.0758392140269279
-0.887872815132141	-7.65204524993896	-4.44563245773315	0.0385504476726055	0.479072749614716	0.0756267979741097
-0.891116142272949	-7.65180778503418	-4.45282697677612	0.0386216156184673	0.479000866413116	0.0757171437144279
-0.887900471687317	-7.65295743942261	-4.44891595840454	0.03876993060112	0.478786200284958	0.0755748897790909
-0.891268372535706	-7.65317392349243	-4.45056486129761	0.0388263985514641	0.478686839342117	0.0756389945745468
-0.890993297100067	-7.65248012542725	-4.44400835037231	0.0389429740607738	0.478552997112274	0.0755200833082199
-0.887285530567169	-7.6503701210022	-4.44894123077393	0.0391219444572926	0.478401005268097	0.0755552053451538
-0.890387773513794	-7.65390920639038	-4.44988346099854	0.0390800349414349	0.478353470563889	0.0755516737699509
-0.891091883182526	-7.65006637573242	-4.44005155563354	0.0393688380718231	0.478120088577271	0.0756502375006676
-0.894717812538147	-7.64808559417725	-4.44968366622925	0.0393945649266243	0.478157520294189	0.0758183151483536
-0.890615463256836	-7.64558458328247	-4.43938827514648	0.0396486856043339	0.477905631065369	0.0757891312241554
-0.897617161273956	-7.645827293396	-4.45111703872681	0.0397411100566387	0.477833956480026	0.0759828239679337
-0.896057367324829	-7.64153623580933	-4.43790817260742	0.039849765598774	0.477685540914536	0.0759415626525879
-0.89270943403244	-7.64104413986206	-4.44274139404297	0.0399565175175667	0.477480113506317	0.0759862065315247
-0.897852838039398	-7.64219951629639	-4.43587636947632	0.040013961493969	0.477406710386276	0.0759803727269173
-0.898382663726807	-7.64433336257935	-4.42714166641235	0.0401617474853992	0.477205157279968	0.0758723095059395
-0.900647640228271	-7.64236879348755	-4.43178272247314	0.0401271879673004	0.476952612400055	0.075940728187561
-0.900843262672424	-7.63763093948364	-4.43236398696899	0.0402200073003769	0.476848244667053	0.0757924392819405
-0.900794684886932	-7.6383204460144	-4.43893814086914	0.0403498262166977	0.476536840200424	0.0757929980754852
-0.903322100639343	-7.64072799682617	-4.4208779335022	0.0402642264962196	0.476510137319565	0.075747549533844
-0.898004591464996	-7.63570928573608	-4.4148268699646	0.0403850190341473	0.476140946149826	0.0755511671304703
-0.899649083614349	-7.63927841186523	-4.42016458511353	0.0403829403221607	0.475939303636551	0.0755188539624214
-0.901691555976868	-7.64220428466797	-4.41589164733887	0.0402981899678707	0.47578227519989	0.0754138454794884
-0.901371240615845	-7.64189481735229	-4.41499137878418	0.0404139384627342	0.475445687770844	0.0752448514103889
-0.903752028942108	-7.64055299758911	-4.40368318557739	0.0403025411069393	0.475306123495102	0.0749862119555473
-0.900483131408691	-7.64151811599731	-4.40463209152222	0.0402777381241322	0.475086152553558	0.0747780948877335
-0.903339862823486	-7.64361476898193	-4.40698766708374	0.0402936488389969	0.47485813498497	0.0747596025466919
-0.903435528278351	-7.64035034179688	-4.39400386810303	0.0402131676673889	0.474735021591187	0.0745414346456528
-0.900756120681763	-7.64871597290039	-4.39722776412964	0.0401852838695049	0.474430441856384	0.074298307299614
-0.906760096549988	-7.64665126800537	-4.4012975692749	0.0400636084377766	0.474390357732773	0.0740088820457459
-0.904795348644257	-7.6497974395752	-4.38942050933838	0.0400828197598457	0.474071443080902	0.073791392147541
-0.905043244361877	-7.64973163604736	-4.38112497329712	0.0399358011782169	0.473942637443542	0.0734981670975685
-0.9065802693367	-7.64815139770508	-4.38178777694702	0.0398885011672974	0.473845630884171	0.0731281861662865
-0.905941784381866	-7.65411901473999	-4.38295984268188	0.0399148091673851	0.473590344190598	0.0730239823460579
-0.904984474182129	-7.65378427505493	-4.37757968902588	0.0396769233047962	0.473516553640366	0.0727424398064613
-0.905628502368927	-7.65607309341431	-4.3765606880188	0.0397925935685635	0.473268181085587	0.0724381655454636
-0.905131995677948	-7.65554809570313	-4.38299083709717	0.0396595187485218	0.47326123714447	0.0721773877739906
-0.902974665164948	-7.65782260894775	-4.37282133102417	0.0395941995084286	0.473007142543793	0.0719141587615013
-0.902824223041534	-7.65779876708984	-4.36825847625732	0.039513360708952	0.473053932189941	0.0717369243502617
-0.907686710357666	-7.65704441070557	-4.36469697952271	0.0394417308270931	0.472999930381775	0.0714211016893387
-0.903560101985931	-7.66201686859131	-4.36899566650391	0.0393970310688019	0.472867339849472	0.071200504899025
-0.906848907470703	-7.66357612609863	-4.37063264846802	0.0392657369375229	0.472940713167191	0.0709294229745865
-0.905628204345703	-7.66549921035767	-4.36754989624023	0.0393789745867252	0.472855806350708	0.0707349479198456
-0.909891903400421	-7.66464805603027	-4.36198377609253	0.0392243824899197	0.472910046577454	0.0704187676310539
-0.906487762928009	-7.67026615142822	-4.36088037490845	0.039089597761631	0.47291499376297	0.0701401382684708
-0.910052239894867	-7.66655731201172	-4.3692626953125	0.0391309559345245	0.472896337509155	0.0698128342628479
-0.905773460865021	-7.67295980453491	-4.36646604537964	0.0391040556132793	0.472834140062332	0.0694301426410675
-0.908222436904907	-7.67473411560059	-4.36387586593628	0.0390281900763512	0.473013877868652	0.0691486895084381
-0.911280035972595	-7.67578649520874	-4.36021900177002	0.0390430353581905	0.472974210977554	0.0687883868813515
-0.906596720218658	-7.67705202102661	-4.35989427566528	0.0389954969286919	0.472996383905411	0.0685348808765411
-0.907689869403839	-7.68073511123657	-4.36546564102173	0.0388834737241268	0.473227441310883	0.0681832283735275
-0.910202622413635	-7.6844277381897	-4.36880874633789	0.0388908945024014	0.473212391138077	0.0680043026804924
-0.910270154476166	-7.6830472946167	-4.36368942260742	0.0388553515076637	0.473462074995041	0.0677792727947235
-0.909579575061798	-7.68762159347534	-4.36575412750244	0.0388503149151802	0.473460257053375	0.0676086023449898
-0.910961747169495	-7.68519830703735	-4.36942148208618	0.038782324641943	0.473595023155212	0.0673661604523659
-0.909132957458496	-7.69047594070435	-4.36954689025879	0.0387871004641056	0.473595947027206	0.067043773829937
-0.910994708538055	-7.69158220291138	-4.36966180801392	0.0386991836130619	0.473855555057526	0.0668189898133278
-0.912928581237793	-7.69061517715454	-4.36682462692261	0.0386233888566494	0.473883211612701	0.0664562731981277
-0.913616955280304	-7.69396877288818	-4.36730623245239	0.0385719798505306	0.473990797996521	0.0661390945315361
-0.913942456245422	-7.69569206237793	-4.36707639694214	0.0384404622018337	0.474166542291641	0.0658361688256264
-0.916307926177979	-7.70114946365356	-4.37072229385376	0.0385228432714939	0.474203407764435	0.0656091049313545
-0.914501070976257	-7.70188570022583	-4.36438035964966	0.0382701829075813	0.474334985017776	0.0651945322751999
-0.914532423019409	-7.70624876022339	-4.36745071411133	0.0383174382150173	0.474384874105453	0.0649275779724121
-0.911061763763428	-7.70466423034668	-4.36043119430542	0.0381359122693539	0.474460512399673	0.0646484717726707
-0.910609483718872	-7.71097946166992	-4.37190961837769	0.0380232408642769	0.47447881102562	0.0643718838691711
-0.914849996566772	-7.70904779434204	-4.3691086769104	0.0379201583564281	0.474604040384293	0.0641100481152534
-0.90545916557312	-7.71273946762085	-4.36602687835693	0.0377966687083244	0.474523723125458	0.0638176873326302
-0.913596034049988	-7.7141695022583	-4.35846376419067	0.0375611186027527	0.474674791097641	0.0635838508605957
-0.909031331539154	-7.71977853775024	-4.36308908462524	0.0375149138271809	0.474567592144012	0.0632611289620399
-0.907719552516937	-7.71873807907104	-4.3593897819519	0.0373404324054718	0.474575489759445	0.0628789216279984
-0.907462120056152	-7.72000551223755	-4.36835145950317	0.0372736714780331	0.474505364894867	0.0625071451067925
-0.90789806842804	-7.7259316444397	-4.35545492172241	0.0371747426688671	0.474579304456711	0.0622154846787453
-0.908998608589172	-7.72649812698364	-4.35594701766968	0.037010982632637	0.474608182907104	0.0618575252592564
-0.909836649894714	-7.73183965682983	-4.35470581054688	0.0367674194276333	0.474541217088699	0.0615840777754784
-0.904995977878571	-7.72753715515137	-4.34431505203247	0.0366921424865723	0.474472939968109	0.0612385794520378
-0.911604404449463	-7.73363828659058	-4.34967708587646	0.0365047305822372	0.47444611787796	0.0609462261199951
-0.905158817768097	-7.73337507247925	-4.34389972686768	0.0363793075084686	0.474378615617752	0.0606050156056881
-0.907358586788177	-7.73796415328979	-4.34555435180664	0.0361346229910851	0.474348574876785	0.0603963062167168
-0.907297730445862	-7.73855066299438	-4.33992719650269	0.0360628291964531	0.474236398935318	0.060067243874073
-0.905285716056824	-7.73978996276855	-4.33942079544067	0.0357836745679379	0.474144905805588	0.0599565394222736
-0.901425361633301	-7.74006366729736	-4.32841634750366	0.035697303712368	0.473982661962509	0.0596916377544403
-0.904023945331573	-7.74245548248291	-4.33293676376343	0.035447034984827	0.473995685577393	0.0596047453582287
-0.900643587112427	-7.74650764465332	-4.32180213928223	0.0353119261562824	0.473815470933914	0.0591857805848122
-0.902854144573212	-7.74517440795898	-4.33098316192627	0.035127729177475	0.473656624555588	0.0589216388761997
-0.898518264293671	-7.75092744827271	-4.31477117538452	0.0349485315382481	0.473485767841339	0.058409009128809
-0.90185534954071	-7.75406122207642	-4.31952428817749	0.0347551330924034	0.473415374755859	0.0581675097346306
-0.895941972732544	-7.75675821304321	-4.30997085571289	0.0346234999597073	0.473187416791916	0.0577389150857925
-0.89941281080246	-7.75560569763184	-4.31452989578247	0.0343560203909874	0.47310596704483	0.057492271065712
-0.897103011608124	-7.76148653030396	-4.30111742019653	0.0342154540121555	0.472861766815186	0.0571523308753967
-0.897544503211975	-7.76211404800415	-4.30361127853394	0.0340375602245331	0.472772806882858	0.0569180138409138
-0.898309707641602	-7.76324081420898	-4.29623174667358	0.0339916124939919	0.472569614648819	0.0566336251795292
-0.895382344722748	-7.76462841033936	-4.29168939590454	0.0337047055363655	0.472369015216827	0.0563465431332588
-0.894206047058105	-7.76679277420044	-4.29375076293945	0.0335033908486366	0.472154825925827	0.0561147071421146
-0.892621517181396	-7.76902723312378	-4.28554201126099	0.0333406813442707	0.471994578838348	0.0559055060148239
-0.890240967273712	-7.77209758758545	-4.29121541976929	0.0331668108701706	0.471889704465866	0.055694468319416
-0.888458013534546	-7.77330207824707	-4.28533506393433	0.0330047495663166	0.471621513366699	0.0555382780730724
-0.888970196247101	-7.77687931060791	-4.2821216583252	0.0328472256660461	0.471609830856323	0.0553794167935848
-0.886275768280029	-7.7762565612793	-4.28060913085938	0.0327377393841743	0.471311062574387	0.0552277155220509
-0.890679895877838	-7.77941131591797	-4.27608203887939	0.0325076729059219	0.471296370029449	0.0550061389803886
-0.885282456874847	-7.78210210800171	-4.27097511291504	0.0324909687042236	0.471081972122192	0.0548540726304054
-0.882900297641754	-7.78440618515015	-4.26955032348633	0.0323026105761528	0.471029877662659	0.0546695850789547
-0.882017314434052	-7.78472375869751	-4.27937126159668	0.0322704873979092	0.470856487751007	0.0545235201716423
-0.880812227725983	-7.78567457199097	-4.26791477203369	0.0321411676704884	0.470891356468201	0.0543530732393265
-0.881964981555939	-7.79098510742188	-4.27966499328613	0.0321071818470955	0.470775753259659	0.0542730912566185
-0.873886466026306	-7.79103136062622	-4.26992893218994	0.0320318043231964	0.470725685358047	0.0540614984929562
-0.880494594573975	-7.79636907577515	-4.27462482452393	0.0320058986544609	0.470729440450668	0.054074477404356
-0.87561571598053	-7.79458475112915	-4.26647186279297	0.0320120044052601	0.470683306455612	0.0538422875106335
-0.879541993141174	-7.79732418060303	-4.28054094314575	0.0319133065640926	0.470786094665527	0.0538889281451702
-0.876083135604858	-7.80212211608887	-4.26908206939697	0.0320431441068649	0.470724284648895	0.0537131540477276
-0.87625777721405	-7.80052471160889	-4.27802038192749	0.0320176146924496	0.470867663621902	0.0537318736314774
-0.877051174640656	-7.80566501617432	-4.27151966094971	0.0320804491639137	0.470853567123413	0.0535903982818127
-0.874208450317383	-7.80450487136841	-4.28481674194336	0.0320762693881989	0.470902562141418	0.0536005757749081
-0.87297922372818	-7.80941104888916	-4.27943754196167	0.0321932174265385	0.471039116382599	0.0534620620310307
-0.873971164226532	-7.80751037597656	-4.28497838973999	0.0321887582540512	0.471078783273697	0.0534855127334595
-0.871488928794861	-7.80981779098511	-4.28106069564819	0.0323691442608833	0.471191495656967	0.0534714832901955
-0.872681498527527	-7.81139421463013	-4.28830862045288	0.0324210524559021	0.471346735954285	0.0534707084298134
-0.870274186134338	-7.81507682800293	-4.29554033279419	0.0325886085629463	0.471490323543549	0.0535710155963898
-0.866234362125397	-7.81547784805298	-4.29736995697021	0.0327251069247723	0.471492171287537	0.0536120645701885
-0.867276549339294	-7.81433534622192	-4.30598735809326	0.0327648147940636	0.471699804067612	0.0537369623780251
-0.868917882442474	-7.81724691390991	-4.30886030197144	0.032877366989851	0.471839874982834	0.05382926389575
-0.862247467041016	-7.81921434402466	-4.31313180923462	0.032994419336319	0.471979767084122	0.0539423301815987
-0.867629408836365	-7.81962966918945	-4.3181848526001	0.0332320556044579	0.47217383980751	0.0540765561163425
-0.86521452665329	-7.82100677490234	-4.31835889816284	0.0332465432584286	0.472361743450165	0.0540987811982632
-0.865446150302887	-7.8230996131897	-4.32964277267456	0.0335041917860508	0.472460508346558	0.0542735792696476
-0.867260754108429	-7.82268571853638	-4.3294358253479	0.0336094126105309	0.472684234380722	0.0542922876775265
-0.866450667381287	-7.82637071609497	-4.33821153640747	0.0338481552898884	0.472791731357574	0.0543965250253677
-0.867000579833984	-7.82303905487061	-4.34069681167603	0.0339286327362061	0.47302371263504	0.0543517582118511
-0.868621706962585	-7.83109903335571	-4.354332447052	0.0341028049588203	0.473106473684311	0.0545433349907398
-0.86822646856308	-7.82979583740234	-4.34497404098511	0.0343121401965618	0.473269462585449	0.0544716343283653
-0.869694828987122	-7.83263206481934	-4.35737037658691	0.0344416163861752	0.473352998495102	0.0546740107238293
-0.868353724479675	-7.83209037780762	-4.35628604888916	0.0346891805529594	0.473584145307541	0.0546741522848606
-0.867966651916504	-7.83351802825928	-4.36960124969482	0.0348066948354244	0.473712742328644	0.0548478104174137
-0.867670655250549	-7.83595180511475	-4.36481475830078	0.0349596850574017	0.473829388618469	0.054799672216177
-0.869732916355133	-7.8370304107666	-4.38020944595337	0.0350860729813576	0.47401750087738	0.0549982190132141
-0.870893061161041	-7.84060716629028	-4.37002325057983	0.035246267914772	0.474065780639648	0.0549721382558346
-0.872366666793823	-7.84067296981812	-4.38506841659546	0.035415031015873	0.474179893732071	0.0551693849265575
-0.869180560112	-7.84547662734985	-4.37936210632324	0.0355057716369629	0.474205106496811	0.0551400519907475
-0.875553250312805	-7.8421516418457	-4.38842535018921	0.0356673114001751	0.474359303712845	0.0553144812583923
-0.869735300540924	-7.84553098678589	-4.37990951538086	0.0358149260282516	0.474283069372177	0.05540856346488
-0.874252200126648	-7.84558582305908	-4.39294147491455	0.0359046086668968	0.474530816078186	0.0555692873895168
-0.868428826332092	-7.84554386138916	-4.38974571228027	0.0360960103571415	0.474327772855759	0.0556149147450924
-0.872252523899078	-7.84795951843262	-4.39650917053223	0.0361582599580288	0.474445194005966	0.0557981692254543
-0.867898523807526	-7.84820699691772	-4.39467573165894	0.0363816730678082	0.474406123161316	0.0559307560324669
-0.867580592632294	-7.85054874420166	-4.39936113357544	0.0363207645714283	0.474414855241776	0.0560470893979073
-0.867042779922485	-7.85054111480713	-4.398277759552	0.0365232676267624	0.474360466003418	0.0562087409198284
-0.869040846824646	-7.84797286987305	-4.39263582229614	0.0365231968462467	0.474381804466248	0.0562820956110954
-0.863936424255371	-7.85290193557739	-4.39970111846924	0.0366538427770138	0.474298357963562	0.0563686676323414
-0.86732417345047	-7.85057544708252	-4.40584659576416	0.0367510840296745	0.474319130182266	0.0564736165106297
-0.862143456935883	-7.85324048995972	-4.40144920349121	0.0368492193520069	0.474052429199219	0.0565237104892731
-0.865355253219604	-7.85272407531738	-4.40231800079346	0.0369113236665726	0.474209368228912	0.0566758029162884
-0.861566543579102	-7.85241556167603	-4.40427684783936	0.037033349275589	0.473920792341232	0.0568215325474739
-0.862630486488342	-7.85317707061768	-4.40103816986084	0.0371035635471344	0.474004954099655	0.057029090821743
-0.858546733856201	-7.85509347915649	-4.40371894836426	0.0371445901691914	0.473928809165955	0.0571652837097645
-0.855261087417603	-7.85504817962646	-4.40316343307495	0.0371169969439507	0.473890244960785	0.0572912395000458
-0.85370409488678	-7.85669231414795	-4.40959501266479	0.0372852943837643	0.473847508430481	0.0573969297111034
-0.853962600231171	-7.85641813278198	-4.40187120437622	0.0372456125915051	0.47379344701767	0.0575645789504051
-0.850971460342407	-7.85437440872192	-4.40789842605591	0.037370078265667	0.473680019378662	0.0577006377279758
-0.853443026542664	-7.85527181625366	-4.4001202583313	0.0373889543116093	0.473674207925797	0.0579059235751629
-0.845593869686127	-7.85338878631592	-4.40111541748047	0.0375466048717499	0.473573446273804	0.0580304116010666
-0.851199448108673	-7.8555588722229	-4.40117788314819	0.0375042818486691	0.473652720451355	0.0581880919635296
-0.844565331935883	-7.85319662094116	-4.40194225311279	0.0376470424234867	0.473524570465088	0.0583147779107094
-0.845804691314697	-7.8549427986145	-4.40120983123779	0.0376910604536533	0.473574221134186	0.0585409738123417
-0.842715501785278	-7.85167837142944	-4.40649700164795	0.0377921424806118	0.47346231341362	0.0587570071220398
-0.840331256389618	-7.85292530059814	-4.39795207977295	0.0377346090972424	0.473421841859818	0.059063047170639
-0.836196064949036	-7.8547739982605	-4.40248394012451	0.0379835702478886	0.473347574472427	0.0592325069010258
-0.831547856330872	-7.85416078567505	-4.40720510482788	0.0379134975373745	0.473401755094528	0.059566605836153
-0.827274024486542	-7.8565502166748	-4.40007448196411	0.0380585268139839	0.473344713449478	0.059744369238615
-0.827501118183136	-7.85426807403564	-4.40760183334351	0.0380216091871262	0.473330229520798	0.0600612424314022
-0.820420205593109	-7.85522365570068	-4.40712881088257	0.038158256560564	0.473266780376434	0.0602634027600288
-0.81728333234787	-7.85582160949707	-4.4151816368103	0.0381471365690231	0.473296523094177	0.0606825947761536
-0.812512099742889	-7.85653734207153	-4.40351104736328	0.0382794961333275	0.473163813352585	0.0607582256197929
-0.807753264904022	-7.8558144569397	-4.41557836532593	0.0382591001689434	0.473177820444107	0.0610768161714077
-0.806033730506897	-7.8582763671875	-4.40809679031372	0.0383975803852081	0.473189443349838	0.0611484050750732
-0.797974586486816	-7.85773992538452	-4.42548608779907	0.0384302921593189	0.473198890686035	0.0615596324205399
-0.791297972202301	-7.86077070236206	-4.41189098358154	0.0384511351585388	0.473177343606949	0.0617024414241314
-0.790025889873505	-7.85701990127563	-4.41698837280273	0.0386438220739365	0.473127722740173	0.0619373470544815
-0.786396920681	-7.85724544525146	-4.41094446182251	0.0386054068803787	0.473163604736328	0.0621554292738438
-0.778396785259247	-7.86147975921631	-4.41372537612915	0.0387140400707722	0.473099231719971	0.0622689574956894
-0.777953922748566	-7.85994672775269	-4.42198705673218	0.038790624588728	0.473208099603653	0.0625676065683365
-0.770989537239075	-7.86218452453613	-4.41351175308228	0.0389140844345093	0.4730424284935	0.0626567378640175
-0.766807079315186	-7.85928297042847	-4.42654180526733	0.0389019250869751	0.473119556903839	0.0629118457436562
-0.764930486679077	-7.86440277099609	-4.42446804046631	0.0390832647681236	0.47315776348114	0.0629267990589142
-0.762123465538025	-7.86108016967773	-4.4324426651001	0.0390707440674305	0.473194479942322	0.0631143227219582
-0.755378484725952	-7.86404323577881	-4.4225606918335	0.0390918105840683	0.473147392272949	0.0631997957825661
-0.754078090190887	-7.86348438262939	-4.42384910583496	0.039199847728014	0.473134756088257	0.0634665042161942
-0.746422350406647	-7.8633885383606	-4.42232131958008	0.0392091646790504	0.473203718662262	0.0635705813765526
-0.743874907493591	-7.8641357421875	-4.42474031448364	0.0393476262688637	0.473209202289581	0.0636310279369354
-0.743445575237274	-7.8604793548584	-4.43000316619873	0.0393464677035809	0.473270088434219	0.0637466534972191
-0.737427532672882	-7.86368131637573	-4.42344188690186	0.0394949652254581	0.473182111978531	0.0638247802853584
-0.739981472492218	-7.85916137695313	-4.42643785476685	0.0393908247351646	0.473297029733658	0.0641137957572937
-0.737421870231628	-7.86527061462402	-4.42436408996582	0.0394846424460411	0.473223060369492	0.0640776678919792
-0.734971582889557	-7.85906314849854	-4.4349308013916	0.0394544079899788	0.473278373479843	0.0642684251070023
-0.731513321399689	-7.86056661605835	-4.42876815795898	0.0395210236310959	0.473265618085861	0.064299114048481
-0.735867202281952	-7.86048126220703	-4.43242168426514	0.0395914129912853	0.473301976919174	0.0644534826278687
-0.732496559619904	-7.85819149017334	-4.42009210586548	0.0394985713064671	0.473238706588745	0.0644044429063797
-0.735414862632751	-7.85690259933472	-4.42755365371704	0.0394672974944115	0.473247706890106	0.0643894523382187
-0.735672175884247	-7.85185813903809	-4.41970539093018	0.0394915826618671	0.473292499780655	0.0644133612513542
-0.731587648391724	-7.85466480255127	-4.41385459899902	0.0394885800778866	0.473092794418335	0.0645051822066307
-0.732115149497986	-7.85090017318726	-4.42153358459473	0.0393518023192883	0.473105847835541	0.0646455362439156
-0.733500897884369	-7.85195350646973	-4.41777276992798	0.0393436439335346	0.473013013601303	0.064550906419754
-0.736945271492004	-7.85008859634399	-4.42631149291992	0.0392708629369736	0.473033756017685	0.0646729022264481
-0.739327073097229	-7.84906101226807	-4.41296052932739	0.0392442457377911	0.472873508930206	0.0645634979009628
-0.74113529920578	-7.84523677825928	-4.41448259353638	0.0391961634159088	0.47282087802887	0.0645509883761406
-0.738839089870453	-7.84010982513428	-4.40119934082031	0.0389992706477642	0.472783505916595	0.0643652528524399
-0.740669310092926	-7.84383487701416	-4.39766120910645	0.0389465503394604	0.472592115402222	0.0642055422067642
-0.746615409851074	-7.83873748779297	-4.39967060089111	0.0387882106006145	0.472582191228867	0.0642080307006836
-0.74873423576355	-7.83875846862793	-4.39107608795166	0.038728728890419	0.472324728965759	0.0640396326780319
-0.749330699443817	-7.83453559875488	-4.39498519897461	0.0384995639324188	0.472281128168106	0.064065545797348
-0.754509091377258	-7.83433866500854	-4.38335561752319	0.0384262204170227	0.472154051065445	0.0638688877224922
-0.756475627422333	-7.82940101623535	-4.39148139953613	0.0382777452468872	0.4720718562603	0.0638302266597748
-0.758804380893707	-7.83217287063599	-4.37625122070313	0.0381692796945572	0.471806526184082	0.0635912790894508
-0.760686159133911	-7.82837533950806	-4.38176488876343	0.0380594991147518	0.471711844205856	0.0634307712316513
-0.76292210817337	-7.82734203338623	-4.36311769485474	0.0378026999533176	0.471554964780808	0.0631240978837013
-0.769461154937744	-7.82620048522949	-4.36527299880981	0.0376657992601395	0.471409410238266	0.0629819706082344
-0.768972337245941	-7.82072448730469	-4.35575485229492	0.037500724196434	0.471110999584198	0.0627363622188568
-0.773024439811707	-7.81840944290161	-4.34961414337158	0.0372952967882156	0.470983266830444	0.0625522211194038
-0.779652178287506	-7.81529521942139	-4.34179162979126	0.037169586867094	0.470746904611588	0.0623947232961655
-0.778921246528625	-7.81442260742188	-4.34078121185303	0.0369584150612354	0.47050416469574	0.0622586496174335
-0.780657470226288	-7.81346797943115	-4.32727718353271	0.0367842875421047	0.470286160707474	0.0620160065591335
-0.783583760261536	-7.81132221221924	-4.32711410522461	0.0365228578448296	0.470115125179291	0.0618165023624897
-0.784522831439972	-7.80808019638062	-4.31726694107056	0.0363311804831028	0.469817191362381	0.0615979954600334
-0.787478089332581	-7.80372905731201	-4.31720972061157	0.0361123755574226	0.469624251127243	0.0613805875182152
-0.788207054138184	-7.80271816253662	-4.30558919906616	0.03592674061656	0.46933901309967	0.0611834824085236
-0.790404558181763	-7.79884052276611	-4.30458831787109	0.035754133015871	0.469180345535278	0.0610634535551071
-0.787844777107239	-7.7981481552124	-4.29615211486816	0.0354804471135139	0.468826472759247	0.0608680546283722
-0.796158969402313	-7.79357433319092	-4.28832530975342	0.0353079214692116	0.468784093856812	0.0608293078839779
-0.793852686882019	-7.79064178466797	-4.28098821640015	0.0350898392498493	0.468396425247192	0.0606813430786133
-0.793885290622711	-7.7890305519104	-4.27448511123657	0.0347568355500698	0.468309134244919	0.0605558529496193
-0.79628324508667	-7.78582048416138	-4.26825761795044	0.0346694923937321	0.468056350946426	0.0603998489677906
-0.7970170378685	-7.78261995315552	-4.26637411117554	0.0344587564468384	0.467923223972321	0.0602768659591675
-0.797887086868286	-7.77974939346313	-4.26500701904297	0.0342893935739994	0.467702180147171	0.0601201392710209
-0.801480889320374	-7.77846813201904	-4.2623987197876	0.0340936295688152	0.467616409063339	0.0600092597305775
-0.801299870014191	-7.77815628051758	-4.26074075698853	0.0338731147348881	0.467407941818237	0.0598517917096615
-0.805097222328186	-7.77262878417969	-4.25503015518188	0.0337557047605515	0.467311531305313	0.0597692392766476
-0.802512049674988	-7.77019071578979	-4.25600910186768	0.0336548760533333	0.467244029045105	0.0596735142171383
-0.806445956230164	-7.76807546615601	-4.24996376037598	0.0334877744317055	0.467229396104813	0.0595895163714886
-0.802686095237732	-7.76670074462891	-4.25137090682983	0.0334304794669151	0.467057257890701	0.0595386549830437
-0.80628490447998	-7.76776218414307	-4.24937343597412	0.0332513824105263	0.467095941305161	0.0594138130545616
-0.806005239486694	-7.76271200180054	-4.25009775161743	0.0332303047180176	0.467064052820206	0.0594137720763683
-0.806784749031067	-7.76334619522095	-4.24651670455933	0.0331219919025898	0.467124313116074	0.0592669658362865
-0.804925680160522	-7.76319646835327	-4.25620174407959	0.0331646986305714	0.467144310474396	0.0592699348926544
-0.803705394268036	-7.76300954818726	-4.24688720703125	0.0330749936401844	0.467229217290878	0.0591325536370277
-0.80892539024353	-7.75527381896973	-4.25824689865112	0.0331073626875877	0.467308819293976	0.0591798573732376
-0.804923295974731	-7.75993680953979	-4.2504620552063	0.0330964922904968	0.467404782772064	0.0590313822031021
-0.808582246303558	-7.75697040557861	-4.25665616989136	0.0331437848508358	0.46757835149765	0.0590475127100945
-0.802698910236359	-7.75846004486084	-4.25199604034424	0.0331651978194714	0.467602133750916	0.0588964186608791
-0.806208848953247	-7.76004838943481	-4.26003313064575	0.0331737585365772	0.467952221632004	0.0588635839521885
-0.80051976442337	-7.75629091262817	-4.25389385223389	0.0334038846194744	0.467981070280075	0.0587383024394512
-0.805322170257568	-7.75628566741943	-4.27130508422852	0.0333156250417233	0.46825960278511	0.0586914755403996
-0.800329625606537	-7.76045274734497	-4.26760816574097	0.033472191542387	0.468392789363861	0.0586529634892941
-0.800910413265228	-7.76016283035278	-4.26967811584473	0.0334722474217415	0.46865051984787	0.0586674585938454
-0.797333121299744	-7.76077890396118	-4.27331447601318	0.0336762554943562	0.46882101893425	0.0586453229188919
-0.798888623714447	-7.75818586349487	-4.28154802322388	0.0337565056979656	0.469032943248749	0.0586049146950245
-0.792885661125183	-7.76118612289429	-4.28526592254639	0.0338062196969986	0.469186335802078	0.0585772693157196
-0.796621799468994	-7.75889492034912	-4.28997993469238	0.0339834988117218	0.469469040632248	0.0586427375674248
-0.787262201309204	-7.76466226577759	-4.29825305938721	0.0341022424399853	0.469590902328491	0.058614406734705
-0.791248500347137	-7.76203012466431	-4.29324197769165	0.0341684520244598	0.469882816076279	0.0586824640631676
-0.786884844303131	-7.76110315322876	-4.30155897140503	0.0343812443315983	0.470022052526474	0.0587199777364731
-0.785338759422302	-7.7641077041626	-4.30376672744751	0.0344328209757805	0.470296800136566	0.0588067509233952
-0.783531010150909	-7.7632360458374	-4.31157493591309	0.0345982685685158	0.470372080802917	0.0588572584092617
-0.779191136360168	-7.76388025283813	-4.30777215957642	0.0346455983817577	0.470627546310425	0.0588535964488983
-0.779968082904816	-7.76730346679688	-4.32018423080444	0.0348586477339268	0.470766961574554	0.0589190013706684
-0.77880185842514	-7.76514530181885	-4.32167196273804	0.0348868370056152	0.470983117818832	0.0589574575424194
-0.777331650257111	-7.76718902587891	-4.33252382278442	0.0350583717226982	0.47107720375061	0.0590964592993259
-0.776775896549225	-7.76399707794189	-4.32516765594482	0.0351563766598701	0.471246927976608	0.0590842925012112
-0.774122536182404	-7.76808071136475	-4.33408403396606	0.0352307334542274	0.471293658018112	0.0591551549732685
-0.776238322257996	-7.76491451263428	-4.33007574081421	0.0353484004735947	0.471472054719925	0.0591857805848122
-0.773251712322235	-7.76507043838501	-4.34016942977905	0.0354240871965885	0.471472829580307	0.0594106763601303
-0.772573947906494	-7.76708269119263	-4.33067226409912	0.0355274863541126	0.471679389476776	0.0594955198466778
-0.772305727005005	-7.76451730728149	-4.34188413619995	0.0356197729706764	0.471608459949493	0.0597107149660587
-0.770711839199066	-7.76685571670532	-4.33906745910645	0.0356700085103512	0.471673130989075	0.0597477927803993
-0.770842432975769	-7.76314973831177	-4.34946775436401	0.0357432775199413	0.471694588661194	0.0599121116101742
-0.768485605716705	-7.76706647872925	-4.3382363319397	0.0357518158853054	0.471656888723373	0.0599794127047062
-0.770126163959503	-7.76421451568604	-4.3443021774292	0.0358458124101162	0.471658945083618	0.0601761490106583
-0.765571236610413	-7.76346969604492	-4.33963012695313	0.0358672514557838	0.471546232700348	0.0602400936186314
-0.767187237739563	-7.76266860961914	-4.34399461746216	0.0358546525239944	0.47155749797821	0.0603263638913631
-0.764256596565247	-7.7631139755249	-4.34272384643555	0.0358617044985294	0.471369028091431	0.0603737980127335
-0.765354633331299	-7.76242399215698	-4.34669256210327	0.035858154296875	0.471281439065933	0.0604600347578526
-0.768339514732361	-7.76035976409912	-4.33853340148926	0.0359020084142685	0.471218109130859	0.0605175383388996
-0.765320897102356	-7.7614312171936	-4.33847188949585	0.0357966013252735	0.471058815717697	0.0607059262692928
-0.764606893062592	-7.75985860824585	-4.33767509460449	0.0358552597463131	0.47088360786438	0.0607546269893646
-0.765364170074463	-7.76090621948242	-4.33247423171997	0.0357448197901249	0.470776379108429	0.0608952343463898
-0.761821448802948	-7.75854015350342	-4.33600044250488	0.0357889756560326	0.470519572496414	0.0609533600509167
-0.767433047294617	-7.75431871414185	-4.33833122253418	0.0357789322733879	0.470424026250839	0.0609752237796783
-0.762200236320496	-7.75616264343262	-4.32884931564331	0.0357231460511684	0.470154613256454	0.0610617771744728
-0.765311002731323	-7.75618076324463	-4.33082151412964	0.0356674566864967	0.470100343227386	0.0611314103007317
-0.763559877872467	-7.75409507751465	-4.32547760009766	0.0356536209583282	0.46975976228714	0.0612158104777336
-0.766889274120331	-7.75627470016479	-4.32739877700806	0.0355701483786106	0.46979558467865	0.0612587817013264
-0.76748651266098	-7.75068187713623	-4.32043743133545	0.035595029592514	0.469408184289932	0.0613259077072144
-0.765410542488098	-7.75032711029053	-4.31552934646606	0.035432044416666	0.469377428293228	0.0614072680473328
-0.767523944377899	-7.74866724014282	-4.31813097000122	0.035455547273159	0.469222247600555	0.0614175833761692
-0.765726983547211	-7.74542140960693	-4.31269693374634	0.0354715548455715	0.469069987535477	0.0615851245820522
-0.766058206558228	-7.74402809143066	-4.31469011306763	0.0353829897940159	0.468985378742218	0.0616701990365982
-0.768377602100372	-7.74553108215332	-4.30700731277466	0.0355002209544182	0.468835234642029	0.0618815682828426
-0.764405846595764	-7.73888826370239	-4.30320930480957	0.0354229249060154	0.468727082014084	0.0619374178349972
-0.770037472248077	-7.74316215515137	-4.31025981903076	0.0353463999927044	0.46863055229187	0.0621264353394508
-0.765960037708282	-7.7337646484375	-4.30202436447144	0.0354325324296951	0.468580693006516	0.0621121823787689
-0.769773840904236	-7.73937463760376	-4.30956125259399	0.0353348776698112	0.468532294034958	0.0622347109019756
-0.767119288444519	-7.73503971099854	-4.30627489089966	0.0353884510695934	0.468460649251938	0.0622639283537865
-0.76983517408371	-7.73373174667358	-4.3084135055542	0.0353889055550098	0.46844956278801	0.0624245218932629
-0.770228147506714	-7.73205232620239	-4.30338573455811	0.0355080515146255	0.468448847532272	0.0624398253858089
-0.770796775817871	-7.73038148880005	-4.30199193954468	0.0354151353240013	0.468451261520386	0.0626507326960564
-0.768626153469086	-7.73012113571167	-4.3037052154541	0.0356075800955296	0.46845281124115	0.0626397132873535
-0.769216775894165	-7.7291784286499	-4.30581092834473	0.035567969083786	0.468514174222946	0.0628068372607231
-0.764808714389801	-7.72796297073364	-4.30340576171875	0.0356396436691284	0.468497276306152	0.0627960786223412
-0.770396173000336	-7.72900819778442	-4.31835651397705	0.0357037261128426	0.468641817569733	0.0629329308867455
-0.765411019325256	-7.73074197769165	-4.31216764450073	0.0358592048287392	0.468644559383392	0.062886618077755
-0.770446956157684	-7.7306170463562	-4.32076358795166	0.0358466319739819	0.468902111053467	0.0630989819765091
-0.764335811138153	-7.72865438461304	-4.31092500686646	0.0359522327780724	0.468857169151306	0.0631001144647598
-0.766770303249359	-7.72479629516602	-4.32316112518311	0.036059781908989	0.469074368476868	0.0633054599165916
-0.764520764350891	-7.72833919525146	-4.32021141052246	0.03617924451828	0.469134747982025	0.0633182302117348
-0.764110386371613	-7.72624540328979	-4.32852125167847	0.0362815000116825	0.469309419393539	0.0634234249591827
-0.763234198093414	-7.72971963882446	-4.3288254737854	0.0364376977086067	0.469459712505341	0.0633986666798592
-0.765652000904083	-7.7287163734436	-4.33924531936646	0.0365314446389675	0.469711035490036	0.063463494181633
-0.761727571487427	-7.72869110107422	-4.3447732925415	0.0367057360708714	0.469844341278076	0.0634649023413658
-0.760411381721497	-7.72812557220459	-4.34783220291138	0.0367795862257481	0.470081865787506	0.0634519457817078
-0.761506974697113	-7.73245143890381	-4.35588455200195	0.0369567573070526	0.470300525426865	0.0635303407907486
-0.764231264591217	-7.72955513000488	-4.35170364379883	0.0371585562825203	0.470497816801071	0.0635734349489212
-0.760612607002258	-7.73097562789917	-4.36434030532837	0.0372815281152725	0.470805644989014	0.0636218190193176
-0.764263331890106	-7.72876644134521	-4.36624097824097	0.0374803468585014	0.47103750705719	0.0637343376874924
-0.756620228290558	-7.73075437545776	-4.37090253829956	0.0375932864844799	0.471268057823181	0.0638723969459534
-0.759125292301178	-7.72853469848633	-4.37869739532471	0.0377692244946957	0.471560269594193	0.0638808980584145
-0.760156452655792	-7.73023271560669	-4.38223648071289	0.0380251705646515	0.47180438041687	0.0640630200505257
-0.760807394981384	-7.72793006896973	-4.38582801818848	0.0380566641688347	0.472196012735367	0.0640885755419731
-0.757526457309723	-7.73295593261719	-4.39846324920654	0.0383656844496727	0.472413450479507	0.0642238929867744
-0.758587181568146	-7.72884559631348	-4.39681816101074	0.03848996758461	0.472744107246399	0.0642552748322487
-0.757390081882477	-7.73399972915649	-4.41050052642822	0.0387003533542156	0.473064988851547	0.0643017515540123
-0.760326683521271	-7.73052930831909	-4.41450262069702	0.0389128364622593	0.473452240228653	0.0642873123288155
-0.756369888782501	-7.73369026184082	-4.42112684249878	0.0391096137464046	0.473654210567474	0.0643978044390678
-0.758097529411316	-7.73162651062012	-4.42064714431763	0.039204515516758	0.474042057991028	0.0644564032554626
-0.757904052734375	-7.73504495620728	-4.42892408370972	0.0394985415041447	0.474243998527527	0.0644662231206894
-0.752969622612	-7.73231315612793	-4.43340826034546	0.0395817048847675	0.474553942680359	0.064408540725708
-0.758458912372589	-7.73361539840698	-4.43564128875732	0.0397944822907448	0.474812239408493	0.0643639415502548
-0.753531277179718	-7.73143863677979	-4.4336633682251	0.0398359596729279	0.475124061107636	0.0644717216491699
-0.747413218021393	-7.73408794403076	-4.43681669235229	0.0399465002119541	0.475276112556458	0.0646013393998146
-0.751603901386261	-7.73430871963501	-4.43608617782593	0.0400802046060562	0.475506782531738	0.0646808594465256
-0.747189104557037	-7.73181009292603	-4.43896436691284	0.0402516536414623	0.475679606199265	0.0646103024482727
-0.747850596904755	-7.73782920837402	-4.44491147994995	0.0402369685471058	0.475827544927597	0.0646895170211792
-0.749891757965088	-7.73830223083496	-4.44979667663574	0.0404592640697956	0.476024150848389	0.0646423846483231
-0.745087265968323	-7.7386212348938	-4.44352722167969	0.0405082553625107	0.475985288619995	0.0647823810577393
-0.742400407791138	-7.7369499206543	-4.44749307632446	0.0404993109405041	0.476141512393951	0.0647135227918625
-0.739998996257782	-7.73807382583618	-4.45299530029297	0.0406475812196732	0.476142972707748	0.064704529941082
-0.737381637096405	-7.73903703689575	-4.44971227645874	0.0405801348388195	0.476161360740662	0.0647317320108414
-0.73138839006424	-7.74044704437256	-4.4534912109375	0.0406616218388081	0.476100444793701	0.064727395772934
-0.732402682304382	-7.7414722442627	-4.44430065155029	0.0406230576336384	0.476155579090118	0.0648316591978073
-0.725763976573944	-7.73898601531982	-4.44225215911865	0.0405936315655708	0.476062089204788	0.0646891221404076
-0.722889304161072	-7.74601888656616	-4.44318342208862	0.040430523455143	0.475952237844467	0.064807690680027
-0.721826195716858	-7.74277973175049	-4.44472455978394	0.0404516495764256	0.475882291793823	0.0648540779948235
-0.716675460338593	-7.74509620666504	-4.44189739227295	0.0403511635959148	0.47565495967865	0.0650518238544464
-0.718389272689819	-7.74508047103882	-4.43639469146729	0.0403489731252193	0.475588709115982	0.0649911239743233
-0.71257495880127	-7.74429512023926	-4.43930244445801	0.0402711927890778	0.475321561098099	0.0651235654950142
-0.709251761436462	-7.74264001846313	-4.4408016204834	0.0401508472859859	0.475277662277222	0.0651037991046906
-0.706239581108093	-7.74513912200928	-4.43584680557251	0.0401350595057011	0.475009083747864	0.0651606097817421
-0.707039594650269	-7.74335050582886	-4.42762041091919	0.0400000922381878	0.474843502044678	0.0651848614215851
-0.701426863670349	-7.74181461334229	-4.42424726486206	0.0398978255689144	0.474612265825272	0.0651916638016701
-0.702559769153595	-7.7453441619873	-4.42009735107422	0.0397345535457134	0.47443625330925	0.0652812421321869
-0.6981560587883	-7.74390697479248	-4.42133474349976	0.0396874137222767	0.474136590957642	0.0652282238006592
-0.698605179786682	-7.74179649353027	-4.41408109664917	0.0395822860300541	0.473961353302002	0.065359927713871
-0.696180999279022	-7.74461030960083	-4.41291284561157	0.039490818977356	0.47381255030632	0.0653831213712692
-0.696218311786652	-7.74509525299072	-4.40804052352905	0.0393427275121212	0.473491668701172	0.0656245946884155
-0.690694808959961	-7.74027490615845	-4.4016056060791	0.0392910949885845	0.473326832056046	0.0655830651521683
-0.693251550197601	-7.74067687988281	-4.41002416610718	0.0391838885843754	0.473062872886658	0.0657982528209686
-0.687840402126312	-7.74276065826416	-4.39711427688599	0.0391062386333942	0.472897440195084	0.0656875446438789
-0.691394805908203	-7.74231195449829	-4.40348243713379	0.0389634110033512	0.472681879997253	0.0657977983355522
-0.68513435125351	-7.73876333236694	-4.38839387893677	0.0389386340975761	0.472493946552277	0.0658452361822128
-0.692136824131012	-7.73998117446899	-4.40104246139526	0.0388184860348701	0.472382098436356	0.0660063847899437
-0.688309729099274	-7.73890113830566	-4.38406372070313	0.0387899540364742	0.472180366516113	0.0659641847014427
-0.687649190425873	-7.73479413986206	-4.39277505874634	0.0387043692171574	0.471999943256378	0.0660457238554955
-0.687148988246918	-7.73740339279175	-4.38334846496582	0.0385769829154015	0.471902549266815	0.0659521222114563
-0.68952476978302	-7.7339129447937	-4.38892269134521	0.0385802052915096	0.471767514944077	0.0659851059317589
-0.689793348312378	-7.73568868637085	-4.36814880371094	0.0384824983775616	0.471625238656998	0.0659290701150894
-0.693123281002045	-7.73644924163818	-4.37754344940186	0.0384893119335175	0.471593618392944	0.0659059956669807
-0.692535698413849	-7.73744440078735	-4.37331390380859	0.0384048670530319	0.471437722444534	0.0658239126205444
-0.695543229579926	-7.73596525192261	-4.37217330932617	0.0384171791374683	0.471364140510559	0.0657149702310562
-0.698095858097076	-7.7361044883728	-4.37733745574951	0.0382897667586803	0.47137588262558	0.0657450929284096
-0.697635769844055	-7.73650121688843	-4.36622428894043	0.0383580550551414	0.471179455518723	0.0656384453177452
-0.696874797344208	-7.73524332046509	-4.37672185897827	0.0382187739014626	0.47120863199234	0.0657254680991173
-0.699186503887177	-7.73944997787476	-4.36232852935791	0.03826018050313	0.471121340990067	0.0655579566955566
-0.702852308750153	-7.73334646224976	-4.37345409393311	0.0381092913448811	0.471223711967468	0.0656551867723465
-0.70198005437851	-7.73625755310059	-4.36946058273315	0.0381696857511997	0.471123933792114	0.0656225085258484
-0.706033885478973	-7.73040437698364	-4.37466287612915	0.0381861627101898	0.471153646707535	0.0657835677266121
-0.703557789325714	-7.73122453689575	-4.36257648468018	0.0381649471819401	0.471101611852646	0.0657062828540802
-0.707908391952515	-7.73251533508301	-4.3640923500061	0.0380863696336746	0.471177697181702	0.065731018781662
-0.703547179698944	-7.73111343383789	-4.36145496368408	0.038110077381134	0.471037626266479	0.0655500590801239
-0.707468092441559	-7.73322868347168	-4.36964988708496	0.0380376689136028	0.471118181943893	0.0653644353151321
-0.709582626819611	-7.73195791244507	-4.36642599105835	0.0380635112524033	0.471040278673172	0.065229520201683
-0.707361698150635	-7.73583507537842	-4.36168098449707	0.0380225852131844	0.471055448055267	0.0651978850364685
-0.71005791425705	-7.73407363891602	-4.35793685913086	0.0380358062684536	0.471063911914825	0.0651157945394516
-0.710420787334442	-7.73417806625366	-4.3647255897522	0.0380103960633278	0.471036642789841	0.064972460269928
-0.711549878120422	-7.73516416549683	-4.36430788040161	0.0379250161349773	0.471109688282013	0.0648694112896919
-0.709053516387939	-7.73881435394287	-4.35774755477905	0.0380014628171921	0.471078455448151	0.0648449957370758
-0.712744116783142	-7.73503065109253	-4.36642694473267	0.0378802753984928	0.471125960350037	0.0648410990834236
-0.708576261997223	-7.73597717285156	-4.35548639297485	0.0379520878195763	0.47109517455101	0.0647813603281975
-0.712852597236633	-7.73598146438599	-4.36491250991821	0.0378957092761993	0.471221655607224	0.0648359730839729
-0.709301948547363	-7.73603820800781	-4.36230182647705	0.0379492826759815	0.471091240644455	0.0647943243384361
-0.709078252315521	-7.73614692687988	-4.37015247344971	0.0378618761897087	0.471262574195862	0.0647639706730843
-0.705992341041565	-7.73733949661255	-4.36467885971069	0.0378783419728279	0.471215695142746	0.0647284612059593
-0.708665311336517	-7.7358455657959	-4.36203765869141	0.0378447473049164	0.471263498067856	0.0647463202476501
-0.702955365180969	-7.74015855789185	-4.35617589950562	0.0377726927399635	0.471148103475571	0.0646138340234756
-0.705623209476471	-7.73835277557373	-4.35971546173096	0.0378231666982174	0.471138656139374	0.0645541325211525
-0.708025991916656	-7.73792123794556	-4.35974168777466	0.0377645306289196	0.47120463848114	0.0644620507955551
-0.702700257301331	-7.74122524261475	-4.3559832572937	0.0378047078847885	0.471203416585922	0.0644277855753899
-0.706165850162506	-7.74132061004639	-4.36227893829346	0.0377383902668953	0.471267104148865	0.064431443810463
-0.702310025691986	-7.74230623245239	-4.36058950424194	0.0378017090260983	0.471131950616837	0.0643352642655373
-0.705348432064056	-7.74299430847168	-4.36663913726807	0.0376920662820339	0.471216648817062	0.0643288120627403
-0.704767346382141	-7.74412870407104	-4.35839891433716	0.0377612821757793	0.47122597694397	0.064281053841114
-0.704020142555237	-7.7435097694397	-4.36352825164795	0.0377274751663208	0.471264481544495	0.0642741695046425
-0.700988590717316	-7.74445343017578	-4.35765647888184	0.0377028100192547	0.471159160137177	0.0641987323760986
-0.701075553894043	-7.74875688552856	-4.36301803588867	0.0376634933054447	0.471167594194412	0.0640998631715775
-0.701259672641754	-7.745924949646	-4.36031723022461	0.0376361794769764	0.471144378185272	0.0640571191906929
-0.697043120861053	-7.74967670440674	-4.36389636993408	0.0375929027795792	0.471102386713028	0.064073845744133
-0.699806928634644	-7.74850368499756	-4.35391807556152	0.0375150889158249	0.471127569675446	0.0641119927167892
-0.692891776561737	-7.74652576446533	-4.35713672637939	0.0375815369188786	0.471004515886307	0.0641017556190491
-0.694948136806488	-7.74988555908203	-4.36162996292114	0.0374593660235405	0.471158534288406	0.0640944540500641
-0.693637311458588	-7.74875402450562	-4.36375141143799	0.0375451296567917	0.471002072095871	0.0640515834093094
-0.693053364753723	-7.75252628326416	-4.36049795150757	0.0373892746865749	0.47113162279129	0.0640823468565941
-0.690573930740356	-7.75362968444824	-4.35660791397095	0.0374958738684654	0.470969527959824	0.0640547275543213
-0.693844556808472	-7.75238800048828	-4.36030101776123	0.037494134157896	0.47103077173233	0.063980296254158
-0.691019833087921	-7.75587749481201	-4.35479974746704	0.0374188162386417	0.470934271812439	0.0638769268989563
-0.690343976020813	-7.75450372695923	-4.36184072494507	0.0374741330742836	0.470955550670624	0.063782200217247
-0.693136930465698	-7.75697612762451	-4.35471200942993	0.0373189523816109	0.470943063497543	0.0638365224003792
-0.684599459171295	-7.75814199447632	-4.35470819473267	0.0373737178742886	0.470779061317444	0.063808485865593
-0.686339318752289	-7.75708150863647	-4.35988569259644	0.037205807864666	0.470885962247849	0.0638117045164108
-0.684644162654877	-7.75948286056519	-4.35843467712402	0.0372665412724018	0.470704138278961	0.0638255253434181
-0.682032763957977	-7.75926780700684	-4.35621166229248	0.0372334308922291	0.470703512430191	0.0639022141695023
-0.678025722503662	-7.7623496055603	-4.35168361663818	0.0372215397655964	0.470628768205643	0.0639346316456795
-0.681419312953949	-7.76270580291748	-4.36062860488892	0.0371995270252228	0.470664203166962	0.0639017000794411
-0.67723685503006	-7.76291275024414	-4.35129165649414	0.0371480137109756	0.470560550689697	0.0638647526502609
-0.674915254116058	-7.76592206954956	-4.36087894439697	0.0371255986392498	0.470443934202194	0.0638825595378876
-0.677258729934692	-7.76420545578003	-4.35116100311279	0.0371055416762829	0.470468938350677	0.0639355629682541
-0.669391393661499	-7.76797676086426	-4.3526496887207	0.0370606295764446	0.470402508974075	0.0639543384313583
-0.67214161157608	-7.76614665985107	-4.3533353805542	0.0371051393449306	0.470432728528976	0.0639423653483391
-0.665731430053711	-7.76741695404053	-4.35547733306885	0.0372038148343563	0.47031044960022	0.0640778243541718
-0.663857161998749	-7.76957702636719	-4.35538673400879	0.0370083376765251	0.470372349023819	0.0641696229577065
-0.662789106369019	-7.76933240890503	-4.35812759399414	0.0371794551610947	0.470206737518311	0.0643579438328743
-0.660913288593292	-7.76865816116333	-4.36217594146729	0.0370330214500427	0.470287024974823	0.0644594207406044
-0.65908020734787	-7.77136564254761	-4.35265254974365	0.0370766147971153	0.470191538333893	0.0645728930830956
-0.65804386138916	-7.76955938339233	-4.36846303939819	0.0371564701199532	0.47027114033699	0.0646694079041481
-0.654789984226227	-7.76996946334839	-4.35835838317871	0.0371499955654144	0.47026202082634	0.064735621213913
-0.655059456825256	-7.77221012115479	-4.36113548278809	0.0371291525661945	0.470319986343384	0.0648535788059235
-0.654775083065033	-7.77234888076782	-4.35392141342163	0.037099976092577	0.470350712537766	0.0647830665111542
-0.650488555431366	-7.7728910446167	-4.36105680465698	0.0372360683977604	0.470334500074387	0.0648573189973831
-0.654171466827393	-7.77422475814819	-4.36715698242188	0.0371865145862103	0.470488727092743	0.0648239180445671
-0.649349570274353	-7.77698230743408	-4.36804628372192	0.0373406000435352	0.470493257045746	0.0649167746305466
-0.652095198631287	-7.77489566802979	-4.36427402496338	0.0372918993234634	0.470587849617004	0.0649774000048637
-0.645673155784607	-7.77925252914429	-4.36585092544556	0.0373573340475559	0.470500439405441	0.0649819523096085
-0.647467017173767	-7.77831411361694	-4.37222719192505	0.0373808406293392	0.470636069774628	0.0650046914815903
-0.646507382392883	-7.78098583221436	-4.36940288543701	0.0373933538794518	0.470631957054138	0.0650222599506378
-0.644090294837952	-7.78136730194092	-4.37493515014648	0.0374387204647064	0.470729529857636	0.0650841072201729
-0.64814680814743	-7.78027486801147	-4.36783027648926	0.0375043787062168	0.470767259597778	0.0651296451687813
-0.641383469104767	-7.77957010269165	-4.37298917770386	0.0375178456306458	0.470771431922913	0.0652029737830162
-0.643393993377686	-7.78058862686157	-4.3731484413147	0.0374901182949543	0.47096911072731	0.0651627704501152
-0.642444014549255	-7.78301668167114	-4.37996768951416	0.0376792848110199	0.470895051956177	0.0653012618422508
-0.641637444496155	-7.78281497955322	-4.37272453308105	0.0375382602214813	0.471103101968765	0.0653316900134087
-0.638013005256653	-7.7883563041687	-4.37978601455688	0.0376047305762768	0.471028596162796	0.0653498992323875
-0.6427161693573	-7.78516435623169	-4.38345718383789	0.0376597680151463	0.471175998449326	0.0653327032923698
-0.637646913528442	-7.78799915313721	-4.38036203384399	0.0377314053475857	0.471024572849274	0.0653268247842789
-0.639461398124695	-7.78853511810303	-4.38019180297852	0.0377131700515747	0.471208840608597	0.0653967633843422
-0.640694916248322	-7.78760242462158	-4.37773704528809	0.0377827174961567	0.471187233924866	0.0653580948710442
-0.635450780391693	-7.78934335708618	-4.38096475601196	0.0377560555934906	0.471131980419159	0.0653656646609306
-0.634565532207489	-7.78942346572876	-4.38389539718628	0.0377171896398067	0.471333384513855	0.065369538962841
-0.635920941829681	-7.79190921783447	-4.38373231887817	0.0378981418907642	0.471282422542572	0.0655800700187683
-0.634510338306427	-7.78902673721313	-4.38253211975098	0.0377181321382523	0.471304148435593	0.0656150877475739
-0.632931411266327	-7.79248571395874	-4.37926912307739	0.037830650806427	0.47124645113945	0.0657125189900398
-0.635022699832916	-7.78827619552612	-4.38478088378906	0.0378301851451397	0.471319198608398	0.0657767653465271
-0.628378689289093	-7.79131126403809	-4.38495874404907	0.0378121249377728	0.471171259880066	0.0658468380570412
-0.63111287355423	-7.78956651687622	-4.38253450393677	0.0377405397593975	0.471307963132858	0.0659982934594154
-0.629128456115723	-7.78845596313477	-4.37806797027588	0.0377471558749676	0.471140533685684	0.0660424754023552
-0.624971985816956	-7.78683519363403	-4.37111377716064	0.0376720502972603	0.471170723438263	0.0661451444029808
-0.627744257450104	-7.78622961044312	-4.38010263442993	0.037680447101593	0.471087425947189	0.0661370977759361
-0.626075685024261	-7.78770923614502	-4.38245391845703	0.0376697927713394	0.471075743436813	0.0663019865751266
-0.6224365234375	-7.78585577011108	-4.37273359298706	0.037544708698988	0.471017241477966	0.0663641467690468
-0.622243165969849	-7.7902626991272	-4.37592029571533	0.0375403724610806	0.470948755741119	0.0665005668997765
-0.620244562625885	-7.78448724746704	-4.36972379684448	0.037455428391695	0.470923006534576	0.0665407925844193
-0.618864357471466	-7.78927946090698	-4.38002395629883	0.0373600162565708	0.47079148888588	0.0665904805064201
-0.619995534420013	-7.78782844543457	-4.37197637557983	0.0372928120195866	0.470760732889175	0.0666624456644058
-0.616933405399323	-7.7883939743042	-4.38009595870972	0.0373240895569324	0.470557898283005	0.0667449161410332
-0.622192442417145	-7.78620195388794	-4.36711454391479	0.0371916629374027	0.470580607652664	0.0667396858334541
-0.616959035396576	-7.78744459152222	-4.36829042434692	0.0371305011212826	0.470303684473038	0.0668636858463287
-0.615531146526337	-7.7853741645813	-4.35858726501465	0.0369520969688892	0.470268487930298	0.0668533369898796
-0.610816776752472	-7.78707361221313	-4.36053371429443	0.0369479320943356	0.470137625932693	0.0668787434697151
-0.611384630203247	-7.78659820556641	-4.35946750640869	0.0367568954825401	0.470018029212952	0.0669348761439323
-0.606025218963623	-7.78538799285889	-4.35094261169434	0.0367076881229877	0.469829082489014	0.0669787973165512
-0.610029995441437	-7.78707361221313	-4.3472375869751	0.0365009792149067	0.469745665788651	0.0671754702925682
-0.601826310157776	-7.78589057922363	-4.3384165763855	0.0364621579647064	0.469542473554611	0.0671543851494789
-0.605047047138214	-7.7880482673645	-4.34507656097412	0.0363041050732136	0.469479084014893	0.0673090219497681
-0.599213480949402	-7.78627061843872	-4.34391307830811	0.0362660586833954	0.469368189573288	0.0672939866781235
-0.59832751750946	-7.78802061080933	-4.34423160552979	0.0361282527446747	0.469103634357452	0.0674802362918854
-0.5953209400177	-7.78723478317261	-4.33724737167358	0.0360391661524773	0.469087153673172	0.0674048364162445
-0.596042454242706	-7.7865104675293	-4.33429574966431	0.0360186547040939	0.468866556882858	0.0675608962774277
-0.592877626419067	-7.78657388687134	-4.33364248275757	0.0358063504099846	0.468794971704483	0.0674701333045959
-0.592746615409851	-7.78804636001587	-4.33978605270386	0.0358674749732018	0.468613415956497	0.0675656273961067
-0.592522263526917	-7.7873330116272	-4.32419919967651	0.0357406064867973	0.468579739332199	0.0676435604691505
-0.586417138576508	-7.78421211242676	-4.32240772247314	0.0357132628560066	0.46843084692955	0.0676489844918251
-0.588258922100067	-7.78944206237793	-4.32441234588623	0.0355211049318314	0.468453943729401	0.0676980838179588
-0.583747267723084	-7.78712177276611	-4.32076072692871	0.0355628170073032	0.468332588672638	0.0676695704460144
-0.57989102602005	-7.79051160812378	-4.32533931732178	0.0354260392487049	0.468193799257278	0.0678636357188225
-0.580262303352356	-7.78850793838501	-4.32318592071533	0.0353755839169025	0.468256324529648	0.0678550377488136
-0.578912019729614	-7.7877345085144	-4.3247184753418	0.035396333783865	0.468180119991302	0.0680488049983978
-0.576618671417236	-7.78732872009277	-4.32339000701904	0.0352877452969551	0.468169689178467	0.0680431500077248
-0.574454247951508	-7.7922625541687	-4.32859516143799	0.0353245809674263	0.468166440725327	0.0681357532739639
-0.574734926223755	-7.78978538513184	-4.32195520401001	0.0353344492614269	0.468274295330048	0.0681660175323486
-0.571109533309937	-7.78947257995605	-4.31653881072998	0.0353431031107903	0.468271166086197	0.0681011006236076
-0.573476791381836	-7.79554748535156	-4.32364797592163	0.0352502875030041	0.468358486890793	0.068212516605854
-0.573444843292236	-7.79134845733643	-4.32170057296753	0.0353247486054897	0.468488931655884	0.0683223828673363
-0.569562375545502	-7.79383134841919	-4.32671165466309	0.0352727323770523	0.468476891517639	0.0687370821833611
-0.567049562931061	-7.79162311553955	-4.33064889907837	0.0353716239333153	0.46871230006218	0.068929947912693
-0.561289966106415	-7.7940821647644	-4.33340501785278	0.0354705974459648	0.468683332204819	0.0692231431603432
-0.557408034801483	-7.79325008392334	-4.3325834274292	0.0354358293116093	0.468925327062607	0.0693618133664131
-0.555785834789276	-7.79709529876709	-4.34002256393433	0.0355947054922581	0.468946814537048	0.06947061419487
-0.553826153278351	-7.79734897613525	-4.34331941604614	0.0355638302862644	0.469165563583374	0.0695366710424423
-0.550349295139313	-7.79744958877563	-4.3420524597168	0.0357129797339439	0.469262480735779	0.0694783106446266
-0.551776468753815	-7.80266714096069	-4.34802341461182	0.0357732363045216	0.469429224729538	0.0695931389927864
-0.550423383712769	-7.80386877059937	-4.35092687606812	0.0358866527676582	0.469577789306641	0.0695488154888153
-0.547102630138397	-7.80752944946289	-4.3602147102356	0.0358578227460384	0.469568938016891	0.0697864964604378
-0.545362412929535	-7.80638647079468	-4.35365200042725	0.0359834507107735	0.469813466072083	0.069816879928112
-0.546165943145752	-7.80664920806885	-4.36392831802368	0.0361663550138474	0.469936370849609	0.070076659321785
-0.542398035526276	-7.80779790878296	-4.36165523529053	0.0361050926148891	0.470169484615326	0.0701333358883858
-0.53734302520752	-7.81346082687378	-4.3721923828125	0.0362932533025742	0.470156997442245	0.0703668370842934
-0.540205657482147	-7.81014013290405	-4.36803913116455	0.0362724252045155	0.470412373542786	0.0705715268850327
-0.533626079559326	-7.80816888809204	-4.370445728302	0.0363936498761177	0.470448851585388	0.0707090049982071
-0.533383667469025	-7.81404447555542	-4.36923885345459	0.0363918542861938	0.470613539218903	0.0708819776773453
-0.53016197681427	-7.81253671646118	-4.37083768844604	0.0365022532641888	0.470659255981445	0.0709283128380775
-0.528833210468292	-7.81583023071289	-4.37582969665527	0.0364759601652622	0.470685750246048	0.0711589381098747
-0.52465432882309	-7.81743860244751	-4.37507390975952	0.036452017724514	0.470882713794708	0.0712288394570351
-0.522579610347748	-7.81513500213623	-4.38659381866455	0.0365578830242157	0.470704734325409	0.0714087784290314
-0.519237995147705	-7.81388330459595	-4.37836503982544	0.0364436954259872	0.470791697502136	0.0714509040117264
-0.515928745269775	-7.8154821395874	-4.37723064422607	0.0365872159600258	0.470764726400375	0.0716191604733467
-0.516959428787231	-7.81572866439819	-4.37881803512573	0.0365021340548992	0.47078663110733	0.0718125402927399
-0.506072580814362	-7.81197690963745	-4.37129306793213	0.0363823845982552	0.470623672008514	0.0719574093818665
-0.504404306411743	-7.81597328186035	-4.3734335899353	0.0362423062324524	0.470626294612885	0.0721632540225983
-0.496850252151489	-7.81240844726563	-4.37462949752808	0.0361286699771881	0.470769584178925	0.0720966309309006
-0.493432760238647	-7.81595087051392	-4.38190031051636	0.0357780791819096	0.470678746700287	0.072372168302536
-0.489858239889145	-7.80812978744507	-4.37407159805298	0.035685371607542	0.470757812261581	0.0725463107228279
-0.48845848441124	-7.80943250656128	-4.37793684005737	0.0356116071343422	0.470497965812683	0.0728615969419479
-0.488000422716141	-7.80737590789795	-4.3711109161377	0.0354409962892532	0.470382839441299	0.0729493796825409
-0.486807256937027	-7.80573225021362	-4.376220703125	0.0354701615869999	0.470168679952621	0.0730595365166664
-0.489544600248337	-7.80402660369873	-4.36132001876831	0.0352349914610386	0.470075577497482	0.0731831267476082
-0.481619030237198	-7.80165910720825	-4.35535383224487	0.0350174903869629	0.469797343015671	0.0731778889894485
-0.488821595907211	-7.80501174926758	-4.35757637023926	0.0348185189068317	0.469578266143799	0.0732204616069794
-0.485289603471756	-7.80214738845825	-4.34447240829468	0.0347024090588093	0.469327747821808	0.0731290951371193
-0.487792521715164	-7.80257368087769	-4.345627784729	0.0345768555998802	0.469018161296844	0.0733267962932587
-0.48792764544487	-7.79945421218872	-4.33682870864868	0.0343687795102596	0.468880623579025	0.0732662007212639
-0.487545222043991	-7.79889869689941	-4.34379863739014	0.0342833064496517	0.468548268079758	0.0733434036374092
-0.486935824155808	-7.79432821273804	-4.33211612701416	0.033976573497057	0.468380242586136	0.0733324959874153
-0.486798018217087	-7.79174041748047	-4.32374477386475	0.0338958241045475	0.468037873506546	0.0733852162957191
-0.48884379863739	-7.79197025299072	-4.31945371627808	0.0336134992539883	0.467949599027634	0.0735287517309189
-0.484333515167236	-7.78642988204956	-4.31054306030273	0.0334306582808495	0.46759444475174	0.0735238343477249
-0.492028415203094	-7.78941965103149	-4.30541229248047	0.0332367643713951	0.467432677745819	0.0736250430345535
-0.487208247184753	-7.78471422195435	-4.29758930206299	0.0331215113401413	0.46720626950264	0.0736244842410088
-0.491402268409729	-7.78112173080444	-4.29573917388916	0.0328105762600899	0.46691358089447	0.0737403258681297
-0.492104381322861	-7.77943277359009	-4.29128646850586	0.0327447131276131	0.466756731271744	0.0736987516283989
-0.49323245882988	-7.77856111526489	-4.29073095321655	0.0325299613177776	0.466554075479507	0.0738554671406746
-0.492577701807022	-7.77850914001465	-4.28046941757202	0.0322741270065308	0.46635577082634	0.0737095847725868
-0.497453182935715	-7.77454662322998	-4.29250049591064	0.0321996212005615	0.466184735298157	0.073816329240799
-0.495783179998398	-7.77324056625366	-4.27848815917969	0.0321112796664238	0.466086655855179	0.0737196728587151
-0.498912483453751	-7.77241563796997	-4.28486204147339	0.0319079644978046	0.466005057096481	0.0737758278846741
-0.499345898628235	-7.77065563201904	-4.26834297180176	0.0317198634147644	0.465873569250107	0.0737215876579285
-0.4981609582901	-7.76856231689453	-4.27200031280518	0.0316377207636833	0.46568301320076	0.0737196654081345
-0.499682247638702	-7.77186679840088	-4.26644563674927	0.0313687957823277	0.465787142515183	0.0736218988895416
-0.503292500972748	-7.76814556121826	-4.26429319381714	0.0314553901553154	0.465646237134933	0.0735543817281723
-0.505269169807434	-7.77114534378052	-4.2587947845459	0.0311833675950766	0.465717017650604	0.0735834166407585
-0.508753299713135	-7.76767253875732	-4.2587423324585	0.0312063917517662	0.465705245733261	0.073481097817421
-0.510015428066254	-7.76797151565552	-4.26276016235352	0.0310197900980711	0.465709924697876	0.0735421478748322
-0.509256720542908	-7.76964044570923	-4.254563331604	0.0309538841247559	0.465735077857971	0.0733611732721329
-0.514630734920502	-7.76966762542725	-4.26871776580811	0.0308461170643568	0.465814471244812	0.0733612701296806
-0.514635562896729	-7.76976728439331	-4.2620849609375	0.030859112739563	0.465871870517731	0.0731896385550499
-0.517794907093048	-7.76931715011597	-4.26633930206299	0.0307127293199301	0.466035574674606	0.0732267796993256
-0.518410563468933	-7.77062606811523	-4.25287485122681	0.0307563431560993	0.466025680303574	0.0730525031685829
-0.519368827342987	-7.77058172225952	-4.2685079574585	0.0305822882801294	0.466194778680801	0.073055125772953
-0.523272395133972	-7.77019023895264	-4.26828765869141	0.0306076910346746	0.466393768787384	0.0728408843278885
-0.525399565696716	-7.76835823059082	-4.28293800354004	0.030510975047946	0.466560631990433	0.0728417113423347
-0.525047302246094	-7.77437019348145	-4.27472019195557	0.0304876212030649	0.466690480709076	0.0726267322897911
-0.52827924489975	-7.77365303039551	-4.28322839736938	0.030463820323348	0.466916471719742	0.0725909844040871
-0.524246096611023	-7.77605581283569	-4.27321529388428	0.0304153300821781	0.467067241668701	0.0723409205675125
-0.530261695384979	-7.77771759033203	-4.28662538528442	0.0304036978632212	0.467335939407349	0.0722583904862404
-0.52670681476593	-7.7807297706604	-4.28952407836914	0.0304008647799492	0.46748811006546	0.0719696432352066
-0.530805349349976	-7.78456783294678	-4.29537057876587	0.0304372720420361	0.467690497636795	0.071808747947216
-0.533231377601624	-7.78380680084229	-4.29136323928833	0.0305303987115622	0.46797314286232	0.0715987384319305
-0.533827185630798	-7.79002094268799	-4.29064273834229	0.0304753817617893	0.468147069215775	0.0713351219892502
-0.537197470664978	-7.78917789459229	-4.29728603363037	0.0304446928203106	0.468508422374725	0.0712266564369202
-0.5341717004776	-7.79499959945679	-4.30730295181274	0.0305455513298512	0.468676179647446	0.0709132328629494
-0.537724196910858	-7.79284334182739	-4.32091379165649	0.0305926185101271	0.468986123800278	0.0707840099930763
-0.535820662975311	-7.79905843734741	-4.30870866775513	0.0305484049022198	0.469144612550735	0.0705025121569633
-0.54031366109848	-7.80131196975708	-4.32364988327026	0.0305691603571177	0.469448953866959	0.0704189091920853
-0.537232875823975	-7.8039665222168	-4.31786251068115	0.0306658688932657	0.469604253768921	0.0701249986886978
-0.536701798439026	-7.80627536773682	-4.32776498794556	0.0306978225708008	0.469919681549072	0.0698573514819145
-0.540689051151276	-7.80908203125	-4.3308687210083	0.0307390037924051	0.470200926065445	0.0696729198098183
-0.538158357143402	-7.81350612640381	-4.32931280136108	0.0307513829320669	0.47030645608902	0.0695085823535919
-0.538819134235382	-7.81187105178833	-4.33416128158569	0.0306991320103407	0.470630764961243	0.0693288594484329
-0.537343323230743	-7.81822538375854	-4.33690690994263	0.0308582615107298	0.470854341983795	0.0690207108855248
-0.540004014968872	-7.81812572479248	-4.35172700881958	0.0308360997587442	0.471124410629272	0.0688923448324203
-0.536683678627014	-7.82706642150879	-4.3474178314209	0.0308529399335384	0.471282541751862	0.0686431229114532
-0.540770411491394	-7.82803106307983	-4.35348272323608	0.0308185797184706	0.471604824066162	0.0684564262628555
-0.536571562290192	-7.82832956314087	-4.35495090484619	0.0308676734566689	0.471676081418991	0.068203516304493
-0.536485612392426	-7.83237218856812	-4.36559152603149	0.0308789145201445	0.471946775913239	0.0679915323853493
-0.539060592651367	-7.8363151550293	-4.3665509223938	0.0309470202773809	0.472210764884949	0.0678318962454796
-0.535324931144714	-7.84015464782715	-4.36168527603149	0.0309981238096952	0.472335338592529	0.0676218196749687
-0.534847915172577	-7.84089183807373	-4.36994600296021	0.0309123750776052	0.472485035657883	0.0674328580498695
-0.536623358726501	-7.84465932846069	-4.36786794662476	0.0309525113552809	0.472758263349533	0.0671275481581688
-0.536728203296661	-7.84615993499756	-4.3818244934082	0.0309330206364393	0.472989410161972	0.0670183971524239
-0.533582150936127	-7.85378694534302	-4.3753547668457	0.0309335868805647	0.473062574863434	0.0668061077594757
-0.534901976585388	-7.853919506073	-4.38452339172363	0.030858101323247	0.47330430150032	0.0667268559336662
-0.53260338306427	-7.85543918609619	-4.37592601776123	0.0309099592268467	0.473404556512833	0.0664447769522667
-0.53598964214325	-7.85831451416016	-4.3884334564209	0.0308083947747946	0.473630666732788	0.0663543194532394
-0.529633104801178	-7.85931634902954	-4.38414812088013	0.0308769624680281	0.473709881305695	0.0661106780171394
-0.528825163841248	-7.86362314224243	-4.3920726776123	0.0307410210371017	0.473876297473907	0.0659345239400864
-0.531049489974976	-7.86332750320435	-4.3893141746521	0.0307839326560497	0.474013179540634	0.0657345876097679
-0.529714167118073	-7.86540365219116	-4.38458633422852	0.0306850671768188	0.474128127098084	0.0656508430838585
-0.527246415615082	-7.86767959594727	-4.38654088973999	0.0305864252150059	0.474249124526978	0.0653683915734291
-0.529107809066772	-7.86850357055664	-4.38600015640259	0.0305385943502188	0.474310517311096	0.0652143135666847
-0.53004777431488	-7.8672022819519	-4.39292526245117	0.030394421890378	0.474475413560867	0.0650359690189362
-0.527581453323364	-7.8696756362915	-4.38543939590454	0.0303627755492926	0.474505096673965	0.0648293495178223
-0.53079891204834	-7.86869525909424	-4.3909707069397	0.0301753617823124	0.474674165248871	0.0646819099783897
-0.528339266777039	-7.86952447891235	-4.38316440582275	0.0301378928124905	0.474597066640854	0.064422570168972
-0.53139853477478	-7.87126970291138	-4.38904285430908	0.0298804268240929	0.474773377180099	0.0642511397600174
-0.52860027551651	-7.86963176727295	-4.38395404815674	0.029842434450984	0.474611222743988	0.0640953779220581
-0.533108770847321	-7.86857891082764	-4.37935066223145	0.029631981626153	0.474739760160446	0.0639854446053505
-0.531580746173859	-7.86867761611938	-4.37735319137573	0.0294649768620729	0.474697053432465	0.0637811720371246
-0.532317399978638	-7.86794185638428	-4.38037157058716	0.0293558891862631	0.474704474210739	0.0636876448988914
-0.532884180545807	-7.86389780044556	-4.37384414672852	0.0291172619909048	0.474743604660034	0.0634843111038208
-0.532840967178345	-7.86600160598755	-4.37230205535889	0.0288797598332167	0.474659979343414	0.0633418411016464
-0.540539383888245	-7.86555004119873	-4.36294460296631	0.0285939127206802	0.474783211946487	0.0631745979189873
-0.534444034099579	-7.86447525024414	-4.36387920379639	0.0284227579832077	0.474618256092072	0.0629304498434067
-0.539943397045136	-7.86732196807861	-4.36298036575317	0.0281475763767958	0.474768579006195	0.0626520663499832
-0.536292612552643	-7.86520338058472	-4.36059427261353	0.0280436221510172	0.474632382392883	0.0623583644628525
-0.542278945446014	-7.86637783050537	-4.36108160018921	0.0276725832372904	0.474641352891922	0.0621414966881275
-0.54272198677063	-7.8647084236145	-4.35198879241943	0.0276112854480743	0.474593073129654	0.0620406046509743
-0.54084324836731	-7.86453008651733	-4.34635162353516	0.0272314380854368	0.474654972553253	0.0618528909981251
-0.54331511259079	-7.86365795135498	-4.34525203704834	0.0270412638783455	0.474533796310425	0.0615779347717762
-0.546018838882446	-7.85943126678467	-4.34491014480591	0.0268169566988945	0.474571198225021	0.0613776706159115
-0.543443977832794	-7.8648476600647	-4.3434739112854	0.0265963096171618	0.47447082400322	0.0611456781625748
-0.552459478378296	-7.85880470275879	-4.34183740615845	0.0263778194785118	0.474595844745636	0.0609046667814255
-0.54669576883316	-7.86205387115479	-4.33963108062744	0.0261584687978029	0.474478989839554	0.0606698282063007
-0.553593337535858	-7.85957622528076	-4.33546733856201	0.0258614104241133	0.474665731191635	0.0604764334857464
-0.552064299583435	-7.85690975189209	-4.32614040374756	0.025705523788929	0.474650770425797	0.0601875148713589
-0.553435206413269	-7.85781526565552	-4.32586288452148	0.0253325253725052	0.474796235561371	0.0599346868693829
-0.55802971124649	-7.85632658004761	-4.32865619659424	0.025214821100235	0.47491979598999	0.0596243105828762
-0.561798214912415	-7.85653209686279	-4.33117008209229	0.0249103419482708	0.475138455629349	0.0593817681074142
-0.562061369419098	-7.85626888275146	-4.32590436935425	0.0247593335807323	0.475230008363724	0.0590305328369141
-0.569207787513733	-7.85870504379272	-4.32578754425049	0.0244344566017389	0.475493729114532	0.0587488524615765
-0.566130995750427	-7.85438776016235	-4.32587385177612	0.0242816675454378	0.475653827190399	0.0583043657243252
-0.576342284679413	-7.86057949066162	-4.32597780227661	0.0239762626588345	0.475983262062073	0.057934794574976
-0.577779769897461	-7.85567855834961	-4.32472467422485	0.0238684192299843	0.476163417100906	0.0575228109955788
-0.583878815174103	-7.85902833938599	-4.33000087738037	0.0235565770417452	0.476392686367035	0.0572174042463303
-0.588703691959381	-7.85484933853149	-4.32917642593384	0.023472847416997	0.476665616035461	0.056762620806694
-0.591627180576324	-7.85904216766357	-4.32378959655762	0.0231142863631248	0.476958483457565	0.0564128719270229
-0.592984139919281	-7.85599851608276	-4.33677434921265	0.0230081621557474	0.477246969938278	0.0560361593961716
-0.59759134054184	-7.85863733291626	-4.33534383773804	0.0227505639195442	0.477515608072281	0.055677767843008
-0.603756248950958	-7.85970544815063	-4.33632516860962	0.0226033683866262	0.477761626243591	0.0553608164191246
-0.604921042919159	-7.85658407211304	-4.33666324615479	0.022408926859498	0.478017240762711	0.054949801415205
-0.609367907047272	-7.85773468017578	-4.34105825424194	0.0221989415585995	0.478320807218552	0.0546033717691898
-0.611368000507355	-7.86053037643433	-4.34127521514893	0.0219787508249283	0.478560328483582	0.0541833341121674
-0.612693965435028	-7.85960054397583	-4.34159994125366	0.0218126159161329	0.478748261928558	0.0537820681929588
-0.618142187595367	-7.86261558532715	-4.3393759727478	0.0216601565480232	0.479010373353958	0.0534308403730392
-0.618410766124725	-7.86147451400757	-4.34578466415405	0.0213732849806547	0.479171812534332	0.0530626177787781
-0.623343288898468	-7.86269664764404	-4.34274911880493	0.021252827718854	0.479317754507065	0.052749615162611
-0.624936282634735	-7.86236333847046	-4.34233474731445	0.0210590958595276	0.479550272226334	0.0523867346346378
-0.624798059463501	-7.86357927322388	-4.3371410369873	0.0208048857748508	0.47971373796463	0.0520522594451904
-0.63104373216629	-7.86145305633545	-4.34282207489014	0.0207395143806934	0.479879260063171	0.0516788475215435
-0.632296323776245	-7.86393594741821	-4.34035587310791	0.0204895529896021	0.479892730712891	0.0513747818768024
-0.637612581253052	-7.86529541015625	-4.34539318084717	0.0203314740210772	0.480122238397598	0.0510621927678585
-0.637083828449249	-7.86281681060791	-4.3462347984314	0.0202422849833965	0.48006546497345	0.0507199205458164
-0.644523859024048	-7.86680221557617	-4.33887910842896	0.0199613310396671	0.480247378349304	0.0504289679229259
-0.642650365829468	-7.86558866500854	-4.34291076660156	0.0198469310998917	0.48012113571167	0.0500916801393032
-0.652035176753998	-7.86369466781616	-4.33439302444458	0.0196481570601463	0.48027104139328	0.0498236492276192
-0.650931417942047	-7.86412572860718	-4.33874607086182	0.0195933897048235	0.480083137750626	0.0495924651622772
-0.651465535163879	-7.8621187210083	-4.33556413650513	0.019240491092205	0.480165332555771	0.0495065338909626
-0.665361285209656	-7.85353755950928	-4.33349227905273	0.0193884093314409	0.479891151189804	0.0505867227911949
-0.678000152111053	-7.83144664764404	-4.32932138442993	0.0196885913610458	0.479488074779511	0.0519569851458073
-0.705841064453125	-7.83767080307007	-4.33915758132935	0.0202530510723591	0.479050993919373	0.0509952306747437
-0.723081707954407	-7.85098505020142	-4.33186817169189	0.0202254895120859	0.478849053382874	0.0485908016562462
-0.710760653018951	-7.86780452728271	-4.32996606826782	0.0197111293673515	0.478412508964539	0.0473323352634907
-0.681629598140717	-7.87614774703979	-4.31105852127075	0.0192440487444401	0.477903574705124	0.0473521798849106
-0.654810130596161	-7.88371849060059	-4.30881214141846	0.019049771130085	0.477503180503845	0.0482343696057796
-0.635678470134735	-7.89219522476196	-4.30669593811035	0.0189775545150042	0.477330029010773	0.0491373315453529
-0.620584964752197	-7.88274621963501	-4.31467342376709	0.0189355202019215	0.47699636220932	0.0499217621982098
-0.618240416049957	-7.87869787216187	-4.30399131774902	0.0189370289444923	0.476946890354156	0.0501692704856396
-0.621907293796539	-7.8674111366272	-4.30122947692871	0.0186769403517246	0.476811587810516	0.0504546165466309
-0.630671679973602	-7.86219358444214	-4.28829145431519	0.0185449291020632	0.47660818696022	0.0502817928791046
-0.645092189311981	-7.8541955947876	-4.28936862945557	0.0183972027152777	0.476606786251068	0.0502959303557873
-0.651073694229126	-7.85164451599121	-4.27414655685425	0.0182826034724712	0.476394534111023	0.0500738807022572
-0.660924196243286	-7.84879016876221	-4.27721500396729	0.0182437319308519	0.476409703493118	0.0499185882508755
-0.65509444475174	-7.85646963119507	-4.27915906906128	0.0182183664292097	0.476194769144058	0.0493610166013241
-0.663600981235504	-7.85880374908447	-4.28739595413208	0.0182050056755543	0.476307272911072	0.0487823374569416
-0.660257816314697	-7.85926485061646	-4.27785873413086	0.0182702410966158	0.476208627223969	0.0481192916631699
-0.66907411813736	-7.86092519760132	-4.27664136886597	0.0181125439703465	0.476236164569855	0.0476623922586441
-0.661040484905243	-7.86229372024536	-4.27099323272705	0.0180884674191475	0.47613126039505	0.0474574193358421
-0.668337285518646	-7.85833835601807	-4.27148056030273	0.0180880483239889	0.476058065891266	0.0472239069640636
-0.67129373550415	-7.85925912857056	-4.26866149902344	0.0180282481014729	0.47615522146225	0.0471535995602608
-0.676503539085388	-7.85824203491211	-4.27691268920898	0.0181159153580666	0.476195126771927	0.0472384914755821
-0.678029716014862	-7.85332822799683	-4.27642583847046	0.0180825721472502	0.476241081953049	0.0473083294928074
-0.6801877617836	-7.85508489608765	-4.28065586090088	0.0181155670434237	0.476167112588882	0.0475027598440647
-0.678542971611023	-7.85455703735352	-4.26907730102539	0.0181027632206678	0.476132273674011	0.0475449375808239
-0.680254757404327	-7.85583114624023	-4.27907609939575	0.0180728286504745	0.476208299398422	0.0476930253207684
-0.671353995800018	-7.84814929962158	-4.27304029464722	0.0180930905044079	0.476172596216202	0.0477844327688217
-0.674550950527191	-7.84616947174072	-4.28116226196289	0.0180985685437918	0.476184874773026	0.0481248013675213
-0.673408210277557	-7.84955453872681	-4.27220487594604	0.0181289333850145	0.476203471422195	0.048255980014801
-0.671644806861877	-7.84386968612671	-4.28250503540039	0.0180886294692755	0.476219266653061	0.0486435033380985
-0.672693371772766	-7.8410062789917	-4.27273321151733	0.0182405933737755	0.476194053888321	0.0488941743969917
-0.670493721961975	-7.8390851020813	-4.27729511260986	0.0182195417582989	0.476237535476685	0.0493805259466171
-0.671107351779938	-7.84400796890259	-4.27880382537842	0.0183098465204239	0.476237446069717	0.0495273992419243
-0.67328554391861	-7.84018182754517	-4.28247833251953	0.0183325782418251	0.476294577121735	0.0497080981731415
-0.668694257736206	-7.84054374694824	-4.27984237670898	0.0184703078120947	0.47625744342804	0.0499079041182995
-0.669457972049713	-7.83944082260132	-4.28425121307373	0.0185173805803061	0.476226210594177	0.0500182658433914
-0.67221200466156	-7.84122228622437	-4.28766059875488	0.0185794122517109	0.476328253746033	0.050173208117485
-0.669378161430359	-7.8376317024231	-4.2897744178772	0.0186725556850433	0.476264208555222	0.0503472611308098
-0.672221660614014	-7.83693981170654	-4.2906641960144	0.0186810828745365	0.47645714879036	0.0506168305873871
-0.667599558830261	-7.83596467971802	-4.29406023025513	0.0187878590077162	0.476241737604141	0.0508097447454929
-0.671485185623169	-7.83512115478516	-4.28923225402832	0.018870335072279	0.476480066776276	0.0510676465928555
-0.670034646987915	-7.83771276473999	-4.29941844940186	0.0189956352114677	0.476399213075638	0.0513814836740494
-0.669159710407257	-7.83365106582642	-4.29675722122192	0.0190027188509703	0.476443588733673	0.0515224114060402
-0.67240834236145	-7.83126258850098	-4.29773712158203	0.0192504189908504	0.47646689414978	0.0517583675682545
-0.669873356819153	-7.83179140090942	-4.30186367034912	0.0192565508186817	0.476466953754425	0.0519031882286072
-0.67229163646698	-7.83523511886597	-4.30890798568726	0.0194172970950603	0.476473361253738	0.0521210134029388
-0.667600691318512	-7.83314085006714	-4.29849481582642	0.0195918083190918	0.476492792367935	0.0522639751434326
-0.670749366283417	-7.83267974853516	-4.31407403945923	0.019631689414382	0.476542681455612	0.052626945078373
-0.669043123722076	-7.83161497116089	-4.30902910232544	0.0198936350643635	0.476549208164215	0.0527672953903675
-0.6723672747612	-7.83207273483276	-4.31711196899414	0.0199465285986662	0.476623803377151	0.053129568696022
-0.672820031642914	-7.83373022079468	-4.30525922775269	0.0201643276959658	0.476630210876465	0.0533197149634361
-0.673509955406189	-7.82937002182007	-4.32078552246094	0.020227400586009	0.476656585931778	0.053655244410038
-0.671392202377319	-7.83158683776855	-4.31245756149292	0.0204128194600344	0.47668781876564	0.0537589527666569
-0.66960871219635	-7.83177042007446	-4.32480382919312	0.0205477755516768	0.476666271686554	0.0540901832282543
-0.668015837669373	-7.83493804931641	-4.32241678237915	0.0207839123904705	0.47666209936142	0.0542543306946754
-0.67028933763504	-7.83258581161499	-4.33017349243164	0.0208604298532009	0.476769894361496	0.0545954555273056
-0.663930118083954	-7.83213376998901	-4.33244848251343	0.0210727509111166	0.476713806390762	0.0548883937299252
-0.664498925209045	-7.83086824417114	-4.33421802520752	0.021170312538743	0.476781815290451	0.055252343416214
-0.66303426027298	-7.83147001266479	-4.33233594894409	0.0214152224361897	0.476801663637161	0.0555603504180908
-0.664396822452545	-7.83101987838745	-4.33893013000488	0.0215113535523415	0.476970732212067	0.0559650473296642
-0.656420648097992	-7.83264303207397	-4.34152841567993	0.0217855684459209	0.476781219244003	0.0562203601002693
-0.66080778837204	-7.83175325393677	-4.34685945510864	0.0218299180269241	0.476967513561249	0.0565437451004982
-0.658793985843658	-7.83259868621826	-4.35091209411621	0.0221738684922457	0.476954907178879	0.0568021908402443
-0.662236571311951	-7.83187007904053	-4.35782480239868	0.0222238283604383	0.477002918720245	0.0570897273719311
-0.659731268882751	-7.83370351791382	-4.35671949386597	0.0225925892591476	0.477007836103439	0.0573695115745068
-0.660489559173584	-7.83207321166992	-4.36613750457764	0.0225936453789473	0.477062672376633	0.0575482062995434
-0.660671353340149	-7.83409023284912	-4.3612847328186	0.0228805635124445	0.477031052112579	0.0578330345451832
-0.663640201091766	-7.82975339889526	-4.36722087860107	0.0230219177901745	0.477124154567719	0.057988278567791
-0.659444391727448	-7.83415365219116	-4.37307119369507	0.0232295095920563	0.477112591266632	0.0582287423312664
-0.663388192653656	-7.83022356033325	-4.36704349517822	0.0233906358480453	0.477145701646805	0.05837656930089
-0.659815907478333	-7.83347129821777	-4.37891054153442	0.0235288720577955	0.477064162492752	0.0585671924054623
-0.662163019180298	-7.83222627639771	-4.37875032424927	0.0236986577510834	0.477217853069305	0.0587808676064014
-0.661609411239624	-7.83281803131104	-4.3798885345459	0.0239179413765669	0.477046698331833	0.0590688847005367
-0.659995079040527	-7.82908344268799	-4.37626361846924	0.0240748021751642	0.477170050144196	0.0592198669910431
-0.662655413150787	-7.83507394790649	-4.38295412063599	0.0242198463529348	0.477087110280991	0.059511985629797
-0.657813489437103	-7.83370780944824	-4.38305187225342	0.0242956280708313	0.477073937654495	0.0595607310533524
-0.663455545902252	-7.83161783218384	-4.39262056350708	0.0245194137096405	0.477078884840012	0.0598977208137512
-0.660261511802673	-7.83182144165039	-4.38119459152222	0.0246849320828915	0.47704091668129	0.0599491074681282
-0.6621253490448	-7.83301019668579	-4.39539241790771	0.0247822292149067	0.477046102285385	0.0602584891021252
-0.656992197036743	-7.83051061630249	-4.38821315765381	0.0249473247677088	0.476969331502914	0.0603964067995548
-0.658550083637238	-7.83029937744141	-4.39359092712402	0.0251100137829781	0.476912558078766	0.0606524646282196
-0.659995794296265	-7.83435964584351	-4.38959503173828	0.0252286624163389	0.47701296210289	0.0607594400644302
-0.65916645526886	-7.83040761947632	-4.39770698547363	0.025368819013238	0.476806849241257	0.0609661787748337
-0.657787203788757	-7.83274698257446	-4.39915895462036	0.0255329478532076	0.476831495761871	0.0610927492380142
-0.65915185213089	-7.83108139038086	-4.40617561340332	0.0257032718509436	0.476733803749084	0.0612664930522442
-0.658595860004425	-7.8330340385437	-4.38973951339722	0.0257391948252916	0.476680994033813	0.0614192262291908
-0.658114492893219	-7.83193302154541	-4.39866971969604	0.025927122682333	0.476588517427444	0.061625748872757
-0.65478926897049	-7.82802200317383	-4.39552879333496	0.0260756872594357	0.476609796285629	0.0617628209292889
-0.655106067657471	-7.83060836791992	-4.39635848999023	0.0262400731444359	0.476508051156998	0.0618687942624092
-0.655989646911621	-7.82960176467896	-4.40121221542358	0.0262782964855433	0.476506322622299	0.0621263235807419
-0.653895974159241	-7.82973194122314	-4.39327907562256	0.0264497250318527	0.476332455873489	0.0623051784932613
-0.654707729816437	-7.8305721282959	-4.40276622772217	0.026474229991436	0.476423025131226	0.0625683590769768
-0.654621720314026	-7.82786226272583	-4.39438390731812	0.0266890544444323	0.476221472024918	0.0626449212431908
-0.654646754264832	-7.82436180114746	-4.40379476547241	0.0267794150859118	0.476334035396576	0.0629118233919144
-0.65322083234787	-7.82770967483521	-4.40430402755737	0.0269780587404966	0.476239562034607	0.0629643574357033
-0.654401123523712	-7.82366418838501	-4.41039228439331	0.0271519515663385	0.476237922906876	0.0632212832570076
-0.651975214481354	-7.82583665847778	-4.40075063705444	0.027298990637064	0.476127833127975	0.0633465498685837
-0.655449271202087	-7.82139682769775	-4.41102504730225	0.0274421814829111	0.476205050945282	0.0636231824755669
-0.650336623191834	-7.8207836151123	-4.40967464447021	0.0276187341660261	0.476049214601517	0.0637154504656792
-0.654291868209839	-7.82210969924927	-4.41491317749023	0.0277332458645105	0.476158618927002	0.0639738366007805
-0.6523197889328	-7.82019948959351	-4.41153287887573	0.0279179066419601	0.476105034351349	0.0641231015324593
-0.651278793811798	-7.81930541992188	-4.41372299194336	0.0280340183526278	0.476065397262573	0.0643615797162056
-0.653757214546204	-7.81718015670776	-4.41104602813721	0.0281939562410116	0.476120471954346	0.0645530521869659
-0.653213083744049	-7.81649112701416	-4.40978336334229	0.0283632669597864	0.476073205471039	0.0646753683686256
-0.656496584415436	-7.81315469741821	-4.41180610656738	0.0284354966133833	0.476122558116913	0.0648221150040627
-0.653607249259949	-7.81605768203735	-4.419029712677	0.0286025796085596	0.476097285747528	0.0649717524647713
-0.658309698104858	-7.81012630462646	-4.41591739654541	0.0286835990846157	0.476144462823868	0.0651433244347572
-0.654513359069824	-7.81281995773315	-4.4165678024292	0.028872836381197	0.476083338260651	0.0652796700596809
-0.659387409687042	-7.8070011138916	-4.41901826858521	0.0289925076067448	0.476216197013855	0.065465122461319
-0.650616884231567	-7.81023120880127	-4.41811084747314	0.0290490295737982	0.476085007190704	0.0656161904335022
-0.65692675113678	-7.80954933166504	-4.42389965057373	0.0291465446352959	0.476302146911621	0.065752275288105
-0.654356122016907	-7.80974149703979	-4.42865133285522	0.0293048750609159	0.476153165102005	0.0658704563975334
-0.655521214008331	-7.80828189849854	-4.42764234542847	0.029356773942709	0.47619953751564	0.0660308748483658
-0.653253972530365	-7.80877542495728	-4.42318868637085	0.0295522976666689	0.476157248020172	0.0661560669541359
-0.654776513576508	-7.80504560470581	-4.42657423019409	0.0295701120048761	0.476248800754547	0.066221185028553
-0.651070773601532	-7.80801677703857	-4.42461490631104	0.0296483226120472	0.47611728310585	0.0663208812475204
-0.654477894306183	-7.80316543579102	-4.4296760559082	0.0297224093228579	0.476205438375473	0.0664474442601204
-0.654125034809113	-7.80360412597656	-4.42631006240845	0.0298513919115067	0.476181536912918	0.0664922297000885
-0.654588162899017	-7.80090808868408	-4.42936229705811	0.0298737455159426	0.476165980100632	0.0666673183441162
-0.65674352645874	-7.79855394363403	-4.42343091964722	0.0299453195184469	0.476188749074936	0.0666762292385101
-0.655162990093231	-7.79983472824097	-4.42621517181396	0.0300115067511797	0.47614049911499	0.0667254775762558
-0.658523321151733	-7.79839897155762	-4.42770004272461	0.0299922414124012	0.476272881031036	0.0666859075427055
-0.655945777893066	-7.80022525787354	-4.42414379119873	0.0301647372543812	0.476226508617401	0.0667492523789406
-0.656265437602997	-7.79740810394287	-4.42518424987793	0.0300763864070177	0.476248204708099	0.0667428970336914
-0.656693041324615	-7.79959392547607	-4.4279351234436	0.0302174333482981	0.476151764392853	0.0666726976633072
-0.659008920192719	-7.79735851287842	-4.42946624755859	0.030183894559741	0.476246953010559	0.0666159689426422
-0.65754109621048	-7.80005121231079	-4.42645883560181	0.0302353035658598	0.476161509752274	0.0664825364947319
-0.659355401992798	-7.80026245117188	-4.42409324645996	0.0301882717758417	0.476232975721359	0.066423773765564
-0.659527003765106	-7.79860877990723	-4.42464160919189	0.0303347539156675	0.476101070642471	0.0662984102964401
-0.660804033279419	-7.7995491027832	-4.42400646209717	0.0302682742476463	0.476150363683701	0.0662131905555725
-0.662040293216705	-7.79950714111328	-4.42137289047241	0.0302673019468784	0.47611403465271	0.065917082130909
-0.662144601345062	-7.80411911010742	-4.42651844024658	0.0303488671779633	0.47611728310585	0.0658995732665062
-0.662274122238159	-7.80003643035889	-4.41912078857422	0.0302136316895485	0.476122051477432	0.0656183585524559
-0.661949813365936	-7.80402040481567	-4.42313146591187	0.030267896130681	0.476027697324753	0.0654898807406425
-0.664546728134155	-7.80177211761475	-4.41844701766968	0.0302366334944963	0.47609531879425	0.0652707740664482
-0.66144722700119	-7.80766248703003	-4.4200267791748	0.0302084852010012	0.475937485694885	0.0649899542331696
-0.665265083312988	-7.80538272857666	-4.4178204536438	0.0301170405000448	0.476014047861099	0.064788818359375
-0.65991348028183	-7.80698537826538	-4.42764472961426	0.0301548466086388	0.475797772407532	0.0645556524395943
-0.665738165378571	-7.81107473373413	-4.4214916229248	0.0300653390586376	0.475936621427536	0.0643105581402779
-0.662892282009125	-7.81135606765747	-4.41761589050293	0.0301506146788597	0.475776880979538	0.0640982016921043
-0.662053525447845	-7.81284379959106	-4.41584825515747	0.029959674924612	0.475860893726349	0.0638184323906899
-0.663280487060547	-7.81262063980103	-4.42139863967896	0.0300952903926373	0.475714534521103	0.0635882690548897
-0.662872910499573	-7.81298780441284	-4.41196393966675	0.0299232732504606	0.475727289915085	0.0633160173892975
-0.663586735725403	-7.81471872329712	-4.41721725463867	0.029998417943716	0.475680261850357	0.0630800426006317
-0.669048607349396	-7.81459188461304	-4.4078574180603	0.02990547940135	0.475719422101974	0.0629078224301338
-0.662092506885529	-7.81159687042236	-4.41228246688843	0.0299544148147106	0.475579798221588	0.0626213997602463
-0.668993234634399	-7.8170862197876	-4.41076946258545	0.0297587290406227	0.475637823343277	0.0625099986791611
-0.665190577507019	-7.81673526763916	-4.40735626220703	0.0298122446984053	0.475599616765976	0.0622491389513016
-0.668510496616364	-7.81759262084961	-4.41008758544922	0.0297088157385588	0.475503712892532	0.0621823519468308
-0.66767829656601	-7.81589698791504	-4.40594863891602	0.0297795105725527	0.475592583417892	0.061968844383955
-0.671470284461975	-7.8169207572937	-4.40954303741455	0.0297112390398979	0.47559580206871	0.0618982426822186
-0.671121835708618	-7.81768369674683	-4.40485334396362	0.0296778324991465	0.475609958171844	0.0616833008825779
-0.675253570079803	-7.81675720214844	-4.41488599777222	0.0296746846288443	0.475597947835922	0.0614973269402981
-0.672105312347412	-7.81609678268433	-4.40294170379639	0.0296835340559483	0.475606888532639	0.0611770153045654
-0.67962658405304	-7.81677103042603	-4.41453409194946	0.0296735018491745	0.4756118953228	0.0610451921820641
-0.679897129535675	-7.81535243988037	-4.40443563461304	0.0296882707625628	0.475630521774292	0.0607610270380974
-0.680836856365204	-7.81485271453857	-4.41477823257446	0.0296606495976448	0.475625276565552	0.0606807731091976
-0.68374890089035	-7.816725730896	-4.40265417098999	0.0296424925327301	0.475737363100052	0.0603670515120029
-0.683199048042297	-7.81506109237671	-4.40846014022827	0.0296390894800425	0.475624263286591	0.0602160580456257
-0.689913392066956	-7.81776523590088	-4.40387725830078	0.0295944605022669	0.475718319416046	0.0599630810320377
-0.689126372337341	-7.81512022018433	-4.41113758087158	0.0296389106661081	0.475680559873581	0.059885811060667
-0.691719532012939	-7.81585836410522	-4.40006399154663	0.0295342709869146	0.475675910711288	0.0597320944070816
-0.692574977874756	-7.81337451934814	-4.40387392044067	0.0295506194233894	0.475680708885193	0.0596311464905739
-0.694888055324554	-7.81275653839111	-4.39962100982666	0.0294842105358839	0.475692421197891	0.0595477595925331
-0.696582674980164	-7.81107711791992	-4.40271282196045	0.0294815618544817	0.475687295198441	0.0594732202589512
-0.698689222335815	-7.80781078338623	-4.40154838562012	0.0294107962399721	0.475725382566452	0.0593484044075012
-0.700552225112915	-7.80802297592163	-4.40646266937256	0.0294432286173105	0.475699543952942	0.0591836348176003
-0.706532716751099	-7.8072075843811	-4.40157175064087	0.0294373109936714	0.47573584318161	0.0590971708297729
-0.704672694206238	-7.80762434005737	-4.40262508392334	0.0293843373656273	0.47571662068367	0.0589199140667915
-0.709536194801331	-7.80702304840088	-4.39373540878296	0.0293365754187107	0.475747913122177	0.058758869767189
-0.712062001228333	-7.80568408966064	-4.39648246765137	0.0293075274676085	0.475729197263718	0.0585899353027344
-0.711517214775085	-7.80605173110962	-4.39544630050659	0.029264722019434	0.47565558552742	0.058374784886837
-0.717651188373566	-7.80354785919189	-4.40230655670166	0.0293035861104727	0.475763261318207	0.0581728853285313
-0.71685802936554	-7.80559825897217	-4.39887237548828	0.0292516443878412	0.475671112537384	0.057968657463789
-0.718119204044342	-7.80583095550537	-4.39886903762817	0.0292371921241283	0.475703120231628	0.0577697120606899
-0.714956998825073	-7.80685758590698	-4.39583969116211	0.0291902031749487	0.475605338811874	0.0576272010803223
-0.722129225730896	-7.80787801742554	-4.39200592041016	0.029134152457118	0.475712686777115	0.057463277131319
-0.72186017036438	-7.80738973617554	-4.39397811889648	0.0291846822947264	0.475682944059372	0.0573053508996964
-0.721992671489716	-7.80941724777222	-4.38981199264526	0.0291389599442482	0.47569066286087	0.0571538805961609
-0.722665131092072	-7.80747985839844	-4.39586687088013	0.0291638374328613	0.475706726312637	0.0569649413228035
-0.726530253887177	-7.80912780761719	-4.3928394317627	0.029039466753602	0.475753992795944	0.0568336844444275
-0.723393082618713	-7.81114435195923	-4.39192962646484	0.0291481446474791	0.475677281618118	0.056626919656992
-0.725062429904938	-7.81286382675171	-4.39069795608521	0.0290980786085129	0.475795298814774	0.0564902685582638
-0.725465595722198	-7.8133373260498	-4.3920841217041	0.0291829630732536	0.475772857666016	0.0562908090651035
-0.726127982139587	-7.8151068687439	-4.39280986785889	0.0291842650622129	0.475878983736038	0.0561769790947437
-0.722355544567108	-7.81544303894043	-4.398193359375	0.0292163696140051	0.475885629653931	0.056036364287138
-0.726629614830017	-7.8176736831665	-4.39505290985107	0.0292256791144609	0.475995898246765	0.0558949150145054
-0.721352636814117	-7.81827878952026	-4.39866304397583	0.0293561834841967	0.475974977016449	0.0557161569595337
-0.722699403762817	-7.82339143753052	-4.40004873275757	0.029235290363431	0.476164638996124	0.0556081980466843
-0.722562372684479	-7.82233142852783	-4.40835571289063	0.0293920692056417	0.476202189922333	0.0554169006645679
-0.722572982311249	-7.82695531845093	-4.40714120864868	0.0293508116155863	0.476305603981018	0.0554218329489231
-0.721312522888184	-7.82619047164917	-4.40601825714111	0.0295448563992977	0.476386427879334	0.0552692748606205
-0.719946026802063	-7.82571792602539	-4.40622758865356	0.0295270215719938	0.476570159196854	0.0552526526153088
-0.721386432647705	-7.8321967124939	-4.41164684295654	0.0297017395496368	0.476664870977402	0.055198397487402
-0.720450401306152	-7.83188819885254	-4.41557741165161	0.0297686643898487	0.476834893226624	0.0551691614091396
-0.71634840965271	-7.82930374145508	-4.42082023620605	0.0298930052667856	0.47686094045639	0.0550784356892109
-0.716270744800568	-7.83482980728149	-4.42238712310791	0.0299253966659307	0.477080732584	0.0551056675612926
-0.714080274105072	-7.83862018585205	-4.41959810256958	0.0300488453358412	0.477128654718399	0.0549886301159859
-0.714036285877228	-7.83908462524414	-4.43173885345459	0.0300885792821646	0.477253884077072	0.0550351217389107
-0.713308930397034	-7.84175968170166	-4.42576742172241	0.0302731096744537	0.477381765842438	0.0549275353550911
-0.712123453617096	-7.84180927276611	-4.43702363967896	0.0302989427000284	0.477576047182083	0.0549965463578701
-0.710113823413849	-7.84115171432495	-4.43467044830322	0.0305684488266706	0.477645546197891	0.054860383272171
-0.708919942378998	-7.84193134307861	-4.43871259689331	0.0305444225668907	0.477768033742905	0.0548484325408936
-0.7056804895401	-7.84806823730469	-4.44115018844604	0.0306672062724829	0.477835536003113	0.0548034124076366
-0.707156360149384	-7.84683465957642	-4.44147920608521	0.0307582523673773	0.478021770715714	0.0547498054802418
-0.703147113323212	-7.84872770309448	-4.4387526512146	0.0308374613523483	0.478045582771301	0.0547730661928654
-0.707669317722321	-7.84584951400757	-4.44103288650513	0.0308425612747669	0.478152304887772	0.0548106282949448
-0.700575828552246	-7.84802627563477	-4.43970251083374	0.0309957563877106	0.478088825941086	0.0548408329486847
-0.703804433345795	-7.84669160842896	-4.45122289657593	0.0310308914631605	0.478268891572952	0.0548472218215466
-0.700879573822021	-7.84629583358765	-4.44585704803467	0.0310636293143034	0.478144764900208	0.0549385957419872
-0.70011168718338	-7.84649515151978	-4.44788837432861	0.0310102552175522	0.478203505277634	0.0549848154187202
-0.70058661699295	-7.84584283828735	-4.44566011428833	0.0311892628669739	0.478054523468018	0.0550357475876808
-0.704517543315887	-7.8456654548645	-4.44117403030396	0.031081909313798	0.478125512599945	0.0550734251737595
-0.698683202266693	-7.84560251235962	-4.43730068206787	0.0310773476958275	0.477946549654007	0.0550096184015274
-0.703749537467957	-7.84101343154907	-4.44300603866577	0.0310964491218328	0.477919638156891	0.0550910830497742
-0.699363529682159	-7.84395027160645	-4.43923425674438	0.03104043379426	0.477638930082321	0.0550366155803204
-0.706301808357239	-7.84316825866699	-4.42893171310425	0.0309748221188784	0.477674454450607	0.0551190301775932
-0.702446460723877	-7.84079265594482	-4.42448043823242	0.0309150367975235	0.477404087781906	0.0551606342196465
-0.703857004642487	-7.83609771728516	-4.42181634902954	0.0307905618101358	0.477228909730911	0.0552264153957367
-0.702857553958893	-7.83374786376953	-4.41540241241455	0.03072564676404	0.476974815130234	0.055259495973587
-0.704300999641418	-7.83512783050537	-4.4095311164856	0.0305891502648592	0.476882457733154	0.0553909651935101
-0.704385280609131	-7.82918548583984	-4.41065549850464	0.0305171385407448	0.476616144180298	0.0554201900959015
-0.706848740577698	-7.8279447555542	-4.40357971191406	0.0303628947585821	0.476357489824295	0.0555250495672226
-0.706403791904449	-7.82730722427368	-4.39683532714844	0.0302368756383657	0.476141363382339	0.0555739440023899
-0.707621395587921	-7.82547330856323	-4.39319658279419	0.0300704762339592	0.475843250751495	0.0556858368217945
-0.703189969062805	-7.82025384902954	-4.3756217956543	0.0299698263406754	0.475613832473755	0.0556268915534019
-0.709022045135498	-7.82131814956665	-4.3814845085144	0.0297216847538948	0.475416421890259	0.055678978562355
-0.705473780632019	-7.817946434021	-4.37542676925659	0.0296616349369287	0.475056350231171	0.0556615516543388
-0.70887553691864	-7.81907367706299	-4.37288999557495	0.0293758623301983	0.474825650453568	0.0557609722018242
-0.708845794200897	-7.81624555587769	-4.36530542373657	0.0293497424572706	0.47461661696434	0.0557208992540836
-0.710651159286499	-7.81207036972046	-4.36265850067139	0.0290958397090435	0.474336951971054	0.0558602586388588
-0.710053265094757	-7.81081008911133	-4.35604810714722	0.0290756858885288	0.474100023508072	0.0557170212268829
-0.713278472423553	-7.80916786193848	-4.35715484619141	0.0288968812674284	0.473905831575394	0.0559205859899521
-0.711495280265808	-7.80761051177979	-4.34322261810303	0.0287831109017134	0.47366589307785	0.0557686015963554
-0.714476764202118	-7.80543327331543	-4.34846878051758	0.0286153554916382	0.473561674356461	0.055921271443367
-0.712509274482727	-7.8047399520874	-4.33667039871216	0.0285887159407139	0.473312348127365	0.0558234304189682
-0.717984259128571	-7.80230522155762	-4.34521770477295	0.0283927172422409	0.473290055990219	0.0560161471366882
-0.716994762420654	-7.80166721343994	-4.33582353591919	0.0283237025141716	0.473101168870926	0.056000079959631
-0.717836916446686	-7.79843664169312	-4.33248329162598	0.0282487813383341	0.47297939658165	0.0561089292168617
-0.715359508991241	-7.80021667480469	-4.32447290420532	0.0282353200018406	0.472826242446899	0.0560269951820374
-0.719403505325317	-7.79298400878906	-4.33047485351563	0.0280784275382757	0.472930818796158	0.0561230219900608
-0.719980239868164	-7.79378366470337	-4.33164358139038	0.0281756576150656	0.472828656435013	0.0561079643666744
-0.723720550537109	-7.7905158996582	-4.33377265930176	0.0280395746231079	0.472919642925262	0.0561837553977966
-0.721335291862488	-7.79433965682983	-4.32869529724121	0.0281370114535093	0.472845584154129	0.0561881177127361
-0.723487257957459	-7.78941869735718	-4.33290767669678	0.0281707141548395	0.472981095314026	0.0562920048832893
-0.72359174489975	-7.79163455963135	-4.33190441131592	0.0281647853553295	0.473042011260986	0.0563631802797318
-0.728807032108307	-7.78808975219727	-4.32975721359253	0.028174152597785	0.47319969534874	0.0565159097313881
-0.722977459430695	-7.79204797744751	-4.33474636077881	0.028280820697546	0.473249018192291	0.056536328047514
-0.731416463851929	-7.78755378723145	-4.33837604522705	0.028281144797802	0.473451226949692	0.0566539950668812
-0.726592421531677	-7.78716707229614	-4.33546924591064	0.0284457374364138	0.47351810336113	0.056745819747448
-0.728150963783264	-7.78697919845581	-4.34717607498169	0.0284488964825869	0.473765820264816	0.0567453391849995
-0.731937229633331	-7.78960180282593	-4.34630823135376	0.0286442842334509	0.473879843950272	0.0569644086062908
-0.732258677482605	-7.78674507141113	-4.34380149841309	0.0285796839743853	0.474086761474609	0.0570493601262569
-0.731502413749695	-7.78839159011841	-4.35798072814941	0.0287633035331964	0.474205285310745	0.0572677031159401
-0.731629252433777	-7.78382635116577	-4.35689878463745	0.0289093907922506	0.474438011646271	0.0574048832058907
-0.734177887439728	-7.78872728347778	-4.36040067672729	0.0289726778864861	0.474574238061905	0.0576102510094643
-0.730153143405914	-7.78402423858643	-4.35976552963257	0.0291087161749601	0.474795997142792	0.0577749274671078
-0.729691326618195	-7.78852272033691	-4.37365388870239	0.0292764063924551	0.4749755859375	0.0579915791749954
-0.732453465461731	-7.78710031509399	-4.37540531158447	0.0294187422841787	0.475262463092804	0.0581774115562439
-0.728055715560913	-7.78938961029053	-4.38138389587402	0.0295307356864214	0.475313663482666	0.0584419555962086
-0.728606164455414	-7.78998756408691	-4.37824821472168	0.0295903198421001	0.475586503744125	0.058542151004076
-0.728830218315125	-7.79001522064209	-4.38959455490112	0.0298862233757973	0.475741654634476	0.0587124414741993
-0.725151658058167	-7.79192876815796	-4.39057540893555	0.0299000144004822	0.475994229316711	0.058768305927515
-0.722121953964233	-7.7933030128479	-4.40496397018433	0.0301698576658964	0.476002484560013	0.0589234866201878
-0.724155247211456	-7.79373502731323	-4.40061330795288	0.0302191320806742	0.476309895515442	0.0591115280985832
-0.717570960521698	-7.79450511932373	-4.40495204925537	0.0303984042257071	0.476365447044373	0.0592419356107712
-0.721043109893799	-7.7990870475769	-4.40455436706543	0.0304295960813761	0.476586043834686	0.059446856379509
-0.712326347827911	-7.79836750030518	-4.41378450393677	0.0306825824081898	0.476671993732452	0.0595185644924641
-0.713383972644806	-7.80254507064819	-4.41702365875244	0.0306819044053555	0.476840019226074	0.0597404129803181
-0.709864974021912	-7.80547952651978	-4.42299270629883	0.030890079215169	0.476955980062485	0.0598807744681835
-0.709835767745972	-7.80335807800293	-4.42329025268555	0.0309461560100317	0.47701233625412	0.0602141842246056
-0.70410680770874	-7.80574655532837	-4.42388916015625	0.0311763491481543	0.477184325456619	0.0602419041097164
-0.704872906208038	-7.80608129501343	-4.43873596191406	0.0312575548887253	0.477292090654373	0.0603732168674469
-0.701471745967865	-7.80592489242554	-4.43469762802124	0.0313650146126747	0.47740712761879	0.0602759197354317
-0.700827240943909	-7.80866241455078	-4.4441032409668	0.0313823260366917	0.47744345664978	0.0605993308126926
-0.696038782596588	-7.8082275390625	-4.43655014038086	0.0315961502492428	0.477605521678925	0.0608347095549107
-0.69049859046936	-7.80951738357544	-4.43775320053101	0.0316375978291035	0.477581381797791	0.0611434243619442
-0.691004991531372	-7.80869817733765	-4.44262504577637	0.0317143648862839	0.477799326181412	0.0612076185643673
-0.686323583126068	-7.80995607376099	-4.44349670410156	0.0318805910646915	0.477737486362457	0.0613520629703999
-0.686480343341827	-7.81062984466553	-4.44097518920898	0.0318381190299988	0.477849692106247	0.0616012960672379
-0.680427312850952	-7.81176900863647	-4.43923377990723	0.0320205353200436	0.477723389863968	0.0618208982050419
-0.680414915084839	-7.81255006790161	-4.45292282104492	0.0320242866873741	0.477791845798492	0.0621457919478416
-0.677653312683105	-7.81096029281616	-4.44241809844971	0.0321575440466404	0.477797567844391	0.0623079277575016
-0.677403151988983	-7.81285190582275	-4.45861101150513	0.0322019420564175	0.47779706120491	0.0627075210213661
-0.671732425689697	-7.81011772155762	-4.44669008255005	0.0323401317000389	0.477782398462296	0.0628597214818001
-0.667023420333862	-7.80933427810669	-4.45888423919678	0.032312273979187	0.477692097425461	0.0632562190294266
-0.667837798595428	-7.81275653839111	-4.44949817657471	0.0323881730437279	0.477823317050934	0.0633814409375191
-0.659210801124573	-7.80838775634766	-4.45448637008667	0.0325034819543362	0.477642059326172	0.0637598410248756
-0.658824861049652	-7.80652236938477	-4.45049619674683	0.0325428619980812	0.477674067020416	0.0640934631228447
-0.657365024089813	-7.80626821517944	-4.44333791732788	0.0326964892446995	0.477541089057922	0.0644888952374458
-0.656633079051971	-7.80418968200684	-4.44951677322388	0.0326644480228424	0.477532386779785	0.0648655965924263
-0.653559148311615	-7.80165338516235	-4.44557762145996	0.0327400043606758	0.477422386407852	0.0650733113288879
-0.656490683555603	-7.79823637008667	-4.45066928863525	0.0327691622078419	0.477400690317154	0.0654884651303291
-0.652244985103607	-7.79786491394043	-4.44758033752441	0.0329360514879227	0.477327436208725	0.0657402500510216
-0.655263245105743	-7.79561042785645	-4.45143890380859	0.0329359285533428	0.477207839488983	0.0662630647420883
-0.65373033285141	-7.79488182067871	-4.44442272186279	0.0330513752996922	0.47709921002388	0.0665183961391449
-0.652195513248444	-7.78701782226563	-4.44811773300171	0.0331991277635098	0.476806908845901	0.0669146478176117
-0.654874622821808	-7.78700256347656	-4.4365873336792	0.0331634469330311	0.476683259010315	0.0672026798129082
-0.651706159114838	-7.78103160858154	-4.43243360519409	0.0334075279533863	0.47629714012146	0.0676157101988792
-0.655772626399994	-7.77715253829956	-4.41517162322998	0.0334312580525875	0.476066023111343	0.0679625645279884
-0.653343379497528	-7.77597665786743	-4.41692447662354	0.0335929654538631	0.475703060626984	0.0681388303637505
-0.655900180339813	-7.7732195854187	-4.41787004470825	0.0335788428783417	0.475540637969971	0.0684305429458618
-0.652863919734955	-7.77456092834473	-4.40560865402222	0.0335794277489185	0.475190550088882	0.0685488879680634
-0.6562859416008	-7.77281808853149	-4.41372203826904	0.0334624201059341	0.475060105323792	0.068827860057354
-0.654470443725586	-7.7715048789978	-4.39726257324219	0.0334892086684704	0.474802792072296	0.0689120888710022
-0.654821872711182	-7.76461601257324	-4.40468549728394	0.0334276892244816	0.474520325660706	0.0692268013954163
-0.652984321117401	-7.76747512817383	-4.39738893508911	0.0333032496273518	0.474357753992081	0.069333553314209
-0.652587056159973	-7.76261138916016	-4.39596557617188	0.0333214439451694	0.474035829305649	0.0695772841572762
-0.649670004844666	-7.76163148880005	-4.3823561668396	0.0330783650279045	0.473781257867813	0.0697708800435066
-0.647151231765747	-7.75741624832153	-4.37409973144531	0.0331408977508545	0.473460167646408	0.0700463727116585
-0.648469746112823	-7.75593185424805	-4.3743577003479	0.0328868553042412	0.473273783922195	0.0702130794525146
-0.646305084228516	-7.75792837142944	-4.36464548110962	0.0328231975436211	0.472898364067078	0.0702863410115242
-0.653716146945953	-7.75181722640991	-4.37087726593018	0.0327314026653767	0.472821563482285	0.0705583021044731
-0.647180199623108	-7.75341272354126	-4.35828495025635	0.0326704643666744	0.472470760345459	0.0705924928188324
-0.6476069688797	-7.75021123886108	-4.35669326782227	0.0324502699077129	0.472215890884399	0.0707632526755333
-0.647911250591278	-7.75024318695068	-4.34976291656494	0.0324730165302753	0.471960037946701	0.0707089677453041
-0.649824142456055	-7.74646425247192	-4.35621786117554	0.0322530940175056	0.471831291913986	0.0709209218621254
-0.648542881011963	-7.74732303619385	-4.34410905838013	0.0321829319000244	0.47159019112587	0.0710129141807556
-0.649127304553986	-7.74234008789063	-4.34077119827271	0.0321643874049187	0.471378147602081	0.0711970776319504
-0.647839725017548	-7.74050712585449	-4.33850288391113	0.0320007652044296	0.471304506063461	0.071239061653614
-0.651366055011749	-7.7407922744751	-4.34268140792847	0.0319689810276031	0.471129804849625	0.0712799876928329
-0.650445580482483	-7.73683023452759	-4.33594560623169	0.0318290442228317	0.471099615097046	0.0713370144367218
-0.649851858615875	-7.73777770996094	-4.32677030563354	0.0318463779985905	0.47089895606041	0.0713508278131485
-0.654637038707733	-7.73262691497803	-4.33032751083374	0.0317035093903542	0.4709592461586	0.0714978501200676
-0.656922698020935	-7.73248529434204	-4.32268190383911	0.0316873267292976	0.470846116542816	0.0714342966675758
-0.657180547714233	-7.72898578643799	-4.32605981826782	0.0315214656293392	0.470856428146362	0.0715731605887413
-0.659410297870636	-7.72801303863525	-4.32533597946167	0.0315947383642197	0.470821022987366	0.0715119764208794
-0.661051511764526	-7.7247953414917	-4.33390283584595	0.0315190404653549	0.470889151096344	0.0716401785612106
-0.658713102340698	-7.72598600387573	-4.32277536392212	0.0314472280442715	0.470857352018356	0.0716068521142006
-0.663586378097534	-7.72381782531738	-4.32890510559082	0.0313427448272705	0.470937520265579	0.0717298835515976
-0.661836087703705	-7.71856784820557	-4.32034540176392	0.0313394628465176	0.470929861068726	0.0716535821557045
-0.662897527217865	-7.71951007843018	-4.32433938980103	0.0313223712146282	0.470981866121292	0.0716636404395103
-0.667016088962555	-7.71897506713867	-4.32149887084961	0.0312802791595459	0.471101552248001	0.0716284811496735
-0.667056083679199	-7.72171115875244	-4.32027816772461	0.0311981085687876	0.471138834953308	0.0716472417116165
-0.666601359844208	-7.71596193313599	-4.31712484359741	0.0311634931713343	0.471351236104965	0.0716352388262749
-0.667997479438782	-7.71839189529419	-4.32246112823486	0.0311534870415926	0.471377819776535	0.0715840011835098
-0.668866872787476	-7.71593284606934	-4.33091354370117	0.0310901273041964	0.471561372280121	0.0716225430369377
-0.664898693561554	-7.71826934814453	-4.32736730575562	0.0311327874660492	0.471607863903046	0.071583591401577
-0.67218953371048	-7.71592855453491	-4.33605718612671	0.0311716925352812	0.471854567527771	0.071592316031456
-0.667829811573029	-7.71801948547363	-4.32794427871704	0.0312506966292858	0.471997052431107	0.0714617744088173
-0.671075165271759	-7.71836233139038	-4.34362602233887	0.03115657530725	0.472175687551498	0.0712786912918091
-0.670190811157227	-7.71972990036011	-4.33744525909424	0.0312870554625988	0.472300380468369	0.0711498633027077
-0.673184990882874	-7.72248697280884	-4.34005689620972	0.0312338955700397	0.472535014152527	0.0709716305136681
-0.674004435539246	-7.72252368927002	-4.33751153945923	0.0313018970191479	0.472682803869247	0.0708001777529716
-0.677264094352722	-7.72525596618652	-4.34073734283447	0.0313925035297871	0.472853600978851	0.0705795735120773
-0.67810070514679	-7.72511768341064	-4.34020233154297	0.0313240624964237	0.473034769296646	0.0704134851694107
-0.67668741941452	-7.72665357589722	-4.3439359664917	0.0314350984990597	0.473128497600555	0.0702222660183907
-0.68041867017746	-7.72718000411987	-4.3496208190918	0.0314097553491592	0.473347514867783	0.0700281709432602
-0.681267440319061	-7.73153257369995	-4.35080718994141	0.0314449742436409	0.473522305488586	0.0698620304465294
-0.68259859085083	-7.73141527175903	-4.35473394393921	0.0313984341919422	0.473690956830978	0.0697327926754951
-0.679946601390839	-7.73291635513306	-4.35834741592407	0.0315952487289906	0.473688453435898	0.069554977118969
-0.684877991676331	-7.73260450363159	-4.35880851745605	0.0314735099673271	0.474005222320557	0.0693468824028969
-0.683569490909576	-7.73582983016968	-4.3620433807373	0.0316005200147629	0.474040627479553	0.0692074000835419
-0.687184512615204	-7.73565816879272	-4.36707067489624	0.0315465107560158	0.474129617214203	0.0690342932939529
-0.684943377971649	-7.73884439468384	-4.3557596206665	0.0316759571433067	0.47418874502182	0.0689033791422844
-0.686895966529846	-7.73764133453369	-4.36153745651245	0.0316289663314819	0.474345415830612	0.0686711668968201
-0.687938570976257	-7.73932695388794	-4.36397314071655	0.0316492803394794	0.474318742752075	0.0684175342321396
-0.691684126853943	-7.74294376373291	-4.37066602706909	0.0316447429358959	0.474429756402969	0.068257100880146
-0.694747865200043	-7.7400918006897	-4.35662412643433	0.0316897556185722	0.474532723426819	0.0680462941527367
-0.692204594612122	-7.74302053451538	-4.3611798286438	0.0317274369299412	0.474385201931	0.067861832678318
-0.696846485137939	-7.74637031555176	-4.36902904510498	0.0315897725522518	0.474598735570908	0.0676892399787903
-0.692879915237427	-7.74798965454102	-4.37193441390991	0.0316980071365833	0.474471360445023	0.0675335675477982
-0.69916558265686	-7.74877023696899	-4.37057447433472	0.0316222943365574	0.47454959154129	0.0674508735537529
-0.695336520671844	-7.74979162216187	-4.36121606826782	0.0316636934876442	0.474408954381943	0.0673126727342606
-0.700739800930023	-7.74975872039795	-4.36972951889038	0.0316864103078842	0.474441766738892	0.0671306177973747
-0.699090480804443	-7.75269031524658	-4.36801910400391	0.031699676066637	0.474345207214355	0.0669582560658455
-0.700871169567108	-7.75494384765625	-4.36761236190796	0.0316632613539696	0.474337249994278	0.0668662339448929
-0.700909018516541	-7.75561475753784	-4.35765838623047	0.0316535271704197	0.474234908819199	0.0667838528752327
-0.700222790241241	-7.75768423080444	-4.3623218536377	0.0316659025847912	0.47417613863945	0.066643089056015
-0.706780612468719	-7.75989961624146	-4.3650369644165	0.0315672010183334	0.4742331802845	0.0665165185928345
-0.70279198884964	-7.75779867172241	-4.36664438247681	0.0317029468715191	0.474033683538437	0.0664535611867905
-0.708651602268219	-7.76120471954346	-4.36715793609619	0.0315581671893597	0.47404807806015	0.0663433521986008
-0.708459675312042	-7.7626428604126	-4.36511421203613	0.0317406728863716	0.473903685808182	0.06639464199543
-0.711019933223724	-7.75921058654785	-4.36080884933472	0.0316537022590637	0.473897784948349	0.0663758814334869
-0.711886346340179	-7.7619743347168	-4.36920833587646	0.031713854521513	0.473681718111038	0.0663563087582588
-0.71329653263092	-7.75879812240601	-4.36693906784058	0.0317282490432262	0.473718613386154	0.0663233771920204
-0.710704267024994	-7.76158809661865	-4.36632251739502	0.031755618751049	0.473577678203583	0.0663305297493935
-0.720585227012634	-7.75938081741333	-4.36294746398926	0.0317297838628292	0.473572969436646	0.0663675740361214
-0.71626091003418	-7.75980186462402	-4.35952377319336	0.0318336114287376	0.473355233669281	0.0663429424166679
-0.719538569450378	-7.75798273086548	-4.36069393157959	0.0317812077701092	0.473371088504791	0.0663852468132973
-0.721288204193115	-7.75693368911743	-4.35731315612793	0.0318466275930405	0.473256140947342	0.0664070248603821
-0.721786379814148	-7.75680112838745	-4.35724496841431	0.0318113975226879	0.473229199647903	0.0664385482668877
-0.723236918449402	-7.75545692443848	-4.3555908203125	0.0318839512765408	0.473171502351761	0.0664525777101517
-0.725731551647186	-7.75731897354126	-4.3585638999939	0.0319320149719715	0.473051905632019	0.0666383281350136
-0.725202023983002	-7.75161361694336	-4.34941101074219	0.031901903450489	0.473057210445404	0.0666655823588371
-0.728001773357391	-7.75671577453613	-4.36402034759521	0.0319255776703358	0.472948431968689	0.0667163878679276
-0.73244571685791	-7.75368499755859	-4.36146354675293	0.0319957919418812	0.472998708486557	0.0667435377836227
-0.729532361030579	-7.75634956359863	-4.36237382888794	0.0321162827312946	0.472764074802399	0.0668102353811264
-0.733352184295654	-7.75303983688354	-4.35679531097412	0.0320719964802265	0.472885191440582	0.0669507756829262
-0.732183575630188	-7.75005865097046	-4.35747480392456	0.0322197005152702	0.472750931978226	0.0669240280985832
-0.73258239030838	-7.75229692459106	-4.35526418685913	0.0322594791650772	0.47278568148613	0.0669670403003693
-0.734713912010193	-7.75218820571899	-4.3566746711731	0.0323119647800922	0.472831547260284	0.066874161362648
-0.737332344055176	-7.75267171859741	-4.36511373519897	0.0324184708297253	0.472813308238983	0.0670096129179001
-0.738368391990662	-7.75145244598389	-4.35934638977051	0.0323819518089294	0.47289252281189	0.0669729560613632
-0.74010181427002	-7.75604152679443	-4.36451530456543	0.0325624421238899	0.472861289978027	0.0669877454638481
-0.746262729167938	-7.75160646438599	-4.37178611755371	0.0326618924736977	0.473024070262909	0.0670309588313103
-0.74346661567688	-7.75239562988281	-4.37380409240723	0.0327453352510929	0.472959131002426	0.0670426264405251
-0.7490593791008	-7.75329399108887	-4.37049388885498	0.0328054912388325	0.47317236661911	0.0670594200491905
-0.750361680984497	-7.75093269348145	-4.37117958068848	0.0329917408525944	0.473248720169067	0.0669888779520988
-0.753432869911194	-7.7510929107666	-4.37722826004028	0.0331252329051495	0.473412394523621	0.0669731870293617
-0.754535019397736	-7.75336790084839	-4.37313890457153	0.0331030786037445	0.47350338101387	0.0669203102588654
-0.757388412952423	-7.75401163101196	-4.38085508346558	0.0332951135933399	0.473693281412125	0.0669739171862602
-0.764454007148743	-7.75055599212646	-4.38716459274292	0.0333270616829395	0.473915755748749	0.0668499991297722
-0.76259571313858	-7.75759935379028	-4.39784145355225	0.0335159301757813	0.473917454481125	0.0667453408241272
-0.771272838115692	-7.7549877166748	-4.38998222351074	0.0336683988571167	0.474256217479706	0.0666963160037994
-0.768253743648529	-7.75693035125732	-4.39966201782227	0.0337990149855614	0.474266707897186	0.0665764212608337
-0.774754166603088	-7.75629377365112	-4.39668750762939	0.0338637568056583	0.47455495595932	0.0665011703968048
-0.775330245494843	-7.75429439544678	-4.39940500259399	0.0340404808521271	0.474698930978775	0.0663331598043442
-0.778457283973694	-7.75748348236084	-4.40509366989136	0.034093264490366	0.474898129701614	0.0663318112492561
-0.777992784976959	-7.7577805519104	-4.40381097793579	0.0341834723949432	0.475101172924042	0.0661936402320862
-0.78313022851944	-7.76050281524658	-4.41042947769165	0.0344322770833969	0.475295662879944	0.0662509873509407
-0.786064326763153	-7.75679111480713	-4.40844535827637	0.034463182091713	0.475567221641541	0.0661268308758736
-0.785932719707489	-7.7627911567688	-4.42342567443848	0.034687951207161	0.4757100045681	0.0660055503249168
-0.793251156806946	-7.76293182373047	-4.42778158187866	0.0347332544624805	0.475990146398544	0.0658508315682411
-0.792631685733795	-7.76390075683594	-4.42308139801025	0.0348355695605278	0.476110249757767	0.0657221376895905
-0.794045209884644	-7.76333522796631	-4.42283916473389	0.0349193848669529	0.476300179958344	0.0655971094965935
-0.794198393821716	-7.76514053344727	-4.42872667312622	0.034988421946764	0.476536571979523	0.0653226003050804
-0.797307431697845	-7.76969814300537	-4.4345850944519	0.0351771526038647	0.476673632860184	0.0652686133980751
-0.800689458847046	-7.76669931411743	-4.43322324752808	0.0351008027791977	0.476876467466354	0.0650829821825027
-0.800384879112244	-7.77194833755493	-4.43297529220581	0.0352135114371777	0.476981818675995	0.0649296045303345
-0.804518520832062	-7.76983404159546	-4.44307279586792	0.0352944694459438	0.477186858654022	0.0647371411323547
-0.803464949131012	-7.7706470489502	-4.43950986862183	0.0353522673249245	0.477181077003479	0.0645472407341003
-0.804124355316162	-7.77387523651123	-4.43872261047363	0.0353327356278896	0.477346271276474	0.0644044950604439
-0.810341715812683	-7.77290916442871	-4.4382209777832	0.0352434255182743	0.477510452270508	0.0641513466835022
-0.80744332075119	-7.774001121521	-4.43793249130249	0.0353571064770222	0.477477222681046	0.0639677122235298
-0.813816606998444	-7.771888256073	-4.44665384292603	0.0353960283100605	0.477738082408905	0.0637887492775917
-0.809547185897827	-7.77472496032715	-4.44164657592773	0.0354764387011528	0.477658301591873	0.063757412135601
-0.813310742378235	-7.77527856826782	-4.4476146697998	0.0354308038949966	0.477819085121155	0.0636720657348633
-0.810356736183167	-7.77649211883545	-4.44191455841064	0.0353949144482613	0.477806895971298	0.0636062249541283
-0.811136543750763	-7.77721977233887	-4.44883489608765	0.035424005240202	0.477874040603638	0.0635370388627052
-0.814262926578522	-7.77639150619507	-4.44039964675903	0.0353978388011456	0.477938503026962	0.0633887425065041
-0.809740245342255	-7.77623176574707	-4.43973684310913	0.0353810004889965	0.477892071008682	0.0632823929190636
-0.817116260528564	-7.7742133140564	-4.44173812866211	0.0353202037513256	0.478016793727875	0.0631101131439209
-0.813465535640717	-7.77841138839722	-4.44447994232178	0.035316850990057	0.47790452837944	0.062964491546154
-0.815371513366699	-7.77790212631226	-4.44404649734497	0.0352617390453815	0.47796642780304	0.0629093050956726
-0.816050350666046	-7.77800178527832	-4.43543434143066	0.0352857671678066	0.477866649627686	0.0628018602728844
-0.8174809217453	-7.77587509155273	-4.43648147583008	0.0351875573396683	0.477925568819046	0.0627603605389595
-0.814270853996277	-7.77659225463867	-4.4310474395752	0.0351095460355282	0.477743655443192	0.0626568719744682
-0.817629098892212	-7.77626371383667	-4.44124698638916	0.0350909717381001	0.477842003107071	0.0626505836844444
-0.815511643886566	-7.77471542358398	-4.4284930229187	0.0349892489612103	0.477674424648285	0.0625849887728691
-0.814862430095673	-7.77649211883545	-4.42498254776001	0.0349215641617775	0.477642774581909	0.0625934153795242
-0.817714929580688	-7.77459239959717	-4.42066144943237	0.0347531549632549	0.47758737206459	0.062515877187252
-0.812052309513092	-7.77552366256714	-4.42286252975464	0.0347160361707211	0.477444469928741	0.0625114366412163
-0.812458753585815	-7.77211427688599	-4.4213695526123	0.0345786958932877	0.477472245693207	0.0624532513320446
-0.810600817203522	-7.77430629730225	-4.4209451675415	0.0346191376447678	0.477313160896301	0.0624917224049568
-0.814498007297516	-7.77122735977173	-4.41346073150635	0.0343997813761234	0.477327525615692	0.0625081583857536
-0.812343001365662	-7.77229690551758	-4.4117956161499	0.0343483798205853	0.477136522531509	0.0624720752239227
-0.81405907869339	-7.76933193206787	-4.41989183425903	0.0342860966920853	0.477155536413193	0.06247428804636
-0.813228666782379	-7.76798582077026	-4.40913820266724	0.0341997072100639	0.477005451917648	0.0625099837779999
-0.809730648994446	-7.76835155487061	-4.40503168106079	0.0341383628547192	0.47698900103569	0.0625368431210518
-0.814393818378448	-7.76461791992188	-4.40040254592896	0.0340213216841221	0.476925641298294	0.0625765398144722
-0.809822618961334	-7.76527547836304	-4.40157604217529	0.0339404717087746	0.476855963468552	0.0626587048172951
-0.813198506832123	-7.76159381866455	-4.40339136123657	0.033772736787796	0.476890236139297	0.0626410841941834
-0.811507821083069	-7.76348686218262	-4.40310621261597	0.0337810814380646	0.476794302463531	0.0627103820443153
-0.811860918998718	-7.75987339019775	-4.39615821838379	0.0335840880870819	0.476820468902588	0.062699981033802
-0.810080528259277	-7.76108026504517	-4.39724445343018	0.0335994511842728	0.476655423641205	0.0627244561910629
-0.813924610614777	-7.75611114501953	-4.39890718460083	0.0334808491170406	0.476781368255615	0.0626914799213409
-0.80986475944519	-7.757972240448	-4.39957857131958	0.0334512516856194	0.476675063371658	0.0626814588904381
-0.816601455211639	-7.75862598419189	-4.39783191680908	0.0333555154502392	0.47680190205574	0.0627123042941093
-0.814582705497742	-7.75277900695801	-4.3865909576416	0.0332684554159641	0.476644396781921	0.0626999139785767
-0.811930119991302	-7.7533278465271	-4.38494062423706	0.033168762922287	0.476811856031418	0.0627523213624954
-0.81709098815918	-7.74735355377197	-4.38847875595093	0.0331269092857838	0.476818889379501	0.0626561045646667
-0.819728672504425	-7.74842071533203	-4.38784503936768	0.0331596732139587	0.476838886737823	0.0627977252006531
-0.819519817829132	-7.74737405776978	-4.38706254959106	0.0329626128077507	0.476998925209045	0.0627673789858818
-0.822040379047394	-7.74604797363281	-4.38472700119019	0.032952606678009	0.476985365152359	0.0627396404743195
-0.827869355678558	-7.74159049987793	-4.3934006690979	0.0329806804656982	0.47718220949173	0.0626346915960312
-0.826400637626648	-7.74119567871094	-4.38772392272949	0.0328900143504143	0.477153182029724	0.062520295381546
-0.830084562301636	-7.74224424362183	-4.39119625091553	0.032848197966814	0.477339297533035	0.0625398978590965
-0.834378719329834	-7.73671340942383	-4.38183307647705	0.0328242033720016	0.477450907230377	0.0625000670552254
-0.831500172615051	-7.73611879348755	-4.39129066467285	0.0328080207109451	0.477442115545273	0.0624931752681732
-0.836138129234314	-7.73701953887939	-4.39128446578979	0.0326019152998924	0.477664321660995	0.0624301135540009
-0.836787283420563	-7.73748874664307	-4.38663721084595	0.0327086448669434	0.477755457162857	0.0624292083084583
-0.838141739368439	-7.73268270492554	-4.38917684555054	0.0325692482292652	0.477933645248413	0.0623824819922447
-0.839128971099854	-7.73230123519897	-4.38344097137451	0.0325343534350395	0.477970153093338	0.062314759939909
-0.839760065078735	-7.73054552078247	-4.3893895149231	0.0324792079627514	0.478109538555145	0.062310304492712
-0.845134615898132	-7.72824096679688	-4.38295936584473	0.0323193147778511	0.478268265724182	0.0623292736709118
-0.84005218744278	-7.72594404220581	-4.38754081726074	0.0322987996041775	0.478302657604218	0.0623297169804573
-0.846959114074707	-7.72648763656616	-4.38789033889771	0.0321474894881248	0.478591501712799	0.062331210821867
-0.845004737377167	-7.72288036346436	-4.38697576522827	0.0321756564080715	0.478535979986191	0.0623090192675591
-0.848251402378082	-7.72256135940552	-4.38950252532959	0.0320223979651928	0.478714257478714	0.0623494759202003
-0.848838746547699	-7.72221183776855	-4.3875994682312	0.0320514552295208	0.478774011135101	0.0623386166989803
-0.850518763065338	-7.71700239181519	-4.38840484619141	0.0319114476442337	0.478952586650848	0.0623110681772232
-0.850593745708466	-7.71774005889893	-4.38835716247559	0.0318093001842499	0.478986144065857	0.0622642040252686
-0.853615403175354	-7.71765375137329	-4.39291381835938	0.0317454226315022	0.479233384132385	0.0622716993093491
-0.853055119514465	-7.71728420257568	-4.38503694534302	0.0316770859062672	0.479159444570541	0.0622189678251743
-0.85317063331604	-7.71586799621582	-4.38720083236694	0.0315277390182018	0.479406505823135	0.0622478760778904
-0.855730295181274	-7.71509504318237	-4.37984180450439	0.031349278986454	0.479441732168198	0.0621704272925854
-0.852732062339783	-7.71366453170776	-4.38891172409058	0.0313857719302177	0.479518055915833	0.0621705055236816
-0.857575595378876	-7.7120475769043	-4.38803148269653	0.0311115030199289	0.479703485965729	0.0621149279177189
-0.855879008769989	-7.71277856826782	-4.38692951202393	0.0311338510364294	0.479775488376617	0.0621544159948826
-0.857789635658264	-7.71095561981201	-4.38613510131836	0.0309086441993713	0.479901343584061	0.0621088147163391
-0.858117818832397	-7.71442461013794	-4.38518476486206	0.0308285523205996	0.479911476373672	0.0620763152837753
-0.860548734664917	-7.71005058288574	-4.39353036880493	0.030699398368597	0.4800845682621	0.0619926899671555
-0.857033848762512	-7.71310329437256	-4.38611507415771	0.0304762236773968	0.480102002620697	0.0619446188211441
-0.856412410736084	-7.71354007720947	-4.3871603012085	0.0302539952099323	0.48013624548912	0.0619799681007862
-0.860713303089142	-7.71039438247681	-4.37824583053589	0.0300653260201216	0.480158358812332	0.0619578212499619
-0.853842735290527	-7.70648956298828	-4.38311624526978	0.0299502238631248	0.480131059885025	0.0620528124272823
-0.859387576580048	-7.70776510238647	-4.38345193862915	0.0297497529536486	0.480262100696564	0.0620612353086472
-0.855189561843872	-7.70947122573853	-4.3800892829895	0.0297283697873354	0.480115681886673	0.0622127614915371
-0.85785585641861	-7.70730829238892	-4.37935304641724	0.0294417962431908	0.480247020721436	0.0622452944517136
-0.857320845127106	-7.70757484436035	-4.3702507019043	0.0292927380651236	0.47998183965683	0.0622776933014393
-0.858019053936005	-7.7031397819519	-4.38063669204712	0.029174230992794	0.480009585618973	0.0623222887516022
-0.858354866504669	-7.7036566734314	-4.37280559539795	0.0289995409548283	0.479760110378265	0.0623310841619968
-0.856303930282593	-7.70144462585449	-4.36618232727051	0.0288493614643812	0.479801028966904	0.0624400600790977
-0.860309839248657	-7.69858074188232	-4.35690641403198	0.0286813657730818	0.479672700166702	0.0623991303145885
-0.858052551746368	-7.69825792312622	-4.3582558631897	0.0285041462630033	0.479465425014496	0.0624572671949863
-0.858104348182678	-7.69573736190796	-4.35811471939087	0.0282864067703485	0.479440361261368	0.0624603405594826
-0.860862553119659	-7.69655990600586	-4.35556030273438	0.0282763764262199	0.479248046875	0.0625977069139481
-0.860906422138214	-7.69363069534302	-4.34618663787842	0.0280061103403568	0.479178726673126	0.0626011118292809
-0.861899614334106	-7.69309234619141	-4.3493390083313	0.0279081836342812	0.479026585817337	0.062771737575531
-0.861590623855591	-7.68984985351563	-4.33822345733643	0.0276678800582886	0.478880614042282	0.062835767865181
-0.85941469669342	-7.68950748443604	-4.34488201141357	0.027573948726058	0.478661179542542	0.0629846155643463
-0.860124588012695	-7.68707895278931	-4.33717584609985	0.0273962635546923	0.478606820106506	0.0630706921219826
-0.859660446643829	-7.68554353713989	-4.32874155044556	0.0273370519280434	0.478309720754623	0.0631727501749992
-0.859680116176605	-7.68566846847534	-4.32313108444214	0.027075732126832	0.478267699480057	0.0633759722113609
-0.860118508338928	-7.68022346496582	-4.32128763198853	0.0270403139293194	0.478042095899582	0.063389852643013
-0.859087944030762	-7.67840147018433	-4.32094573974609	0.0268913581967354	0.477830231189728	0.0636281371116638
-0.859152972698212	-7.67787599563599	-4.31623315811157	0.0267185755074024	0.477731913328171	0.0637062638998032
-0.859398782253265	-7.68082666397095	-4.31267118453979	0.026659868657589	0.477524429559708	0.0639330446720123
-0.859929740428925	-7.67295742034912	-4.30414485931396	0.0264449883252382	0.477456986904144	0.0640474706888199
-0.859039127826691	-7.67685651779175	-4.31026554107666	0.0263927355408669	0.477242320775986	0.0642345398664474
-0.860312700271606	-7.67254781723022	-4.31157398223877	0.0262843668460846	0.477143824100494	0.0643714889883995
-0.853819906711578	-7.67242240905762	-4.31422328948975	0.026233222335577	0.476911097764969	0.0645501911640167
-0.855660200119019	-7.67209720611572	-4.30829524993896	0.0260636527091265	0.476833045482636	0.0647210776805878
-0.852229833602905	-7.67175436019897	-4.30518531799316	0.0260723643004894	0.476662814617157	0.0648860335350037
-0.848564982414246	-7.6723108291626	-4.29575300216675	0.0259071830660105	0.476586759090424	0.0650012940168381
-0.847544729709625	-7.6715612411499	-4.30253505706787	0.0259711910039186	0.476406306028366	0.0651460736989975
-0.84576952457428	-7.66949987411499	-4.29885530471802	0.0258663278073072	0.476471334695816	0.0653154626488686
-0.846614003181458	-7.6715784072876	-4.30227613449097	0.0258663892745972	0.476365625858307	0.0654648765921593
-0.846167802810669	-7.67244386672974	-4.30450487136841	0.0257742628455162	0.476384490728378	0.0656609982252121
-0.839933276176453	-7.66896724700928	-4.3049783706665	0.0258439518511295	0.476278394460678	0.0658073946833611
-0.842574596405029	-7.67257833480835	-4.30258417129517	0.0257679857313633	0.4764084815979	0.0660282745957375
-0.838981688022614	-7.67034482955933	-4.30162334442139	0.0259258206933737	0.476368129253387	0.0661269873380661
-0.836256325244904	-7.6740837097168	-4.30861330032349	0.0258540660142899	0.476434618234634	0.0664439275860786
-0.832826197147369	-7.67490100860596	-4.30614852905273	0.0260000471025705	0.47651594877243	0.0664762109518051
-0.835489451885223	-7.6764497756958	-4.31063890457153	0.0260098893195391	0.476548254489899	0.0667715445160866
-0.830183029174805	-7.67530536651611	-4.31372499465942	0.0260854288935661	0.47676345705986	0.0667934492230415
-0.831222712993622	-7.67942953109741	-4.32897853851318	0.0262422263622284	0.476826757192612	0.0671139881014824
-0.822015583515167	-7.68039894104004	-4.32421064376831	0.0263239685446024	0.476990222930908	0.0672829672694206
-0.821975409984589	-7.68018865585327	-4.33443784713745	0.0264263525605202	0.477157324552536	0.0675367936491966
-0.822289407253265	-7.68001747131348	-4.32822799682617	0.0265155844390392	0.477360099554062	0.0677419230341911
-0.813797175884247	-7.68362140655518	-4.33951044082642	0.0267063155770302	0.47745281457901	0.067947544157505
-0.81512862443924	-7.68593311309814	-4.33630990982056	0.0267182793468237	0.477732062339783	0.0682030618190765
-0.811570703983307	-7.68798875808716	-4.34574937820435	0.0270716864615679	0.477890640497208	0.0684115365147591
-0.808673858642578	-7.68954133987427	-4.34679841995239	0.0270686484873295	0.478102445602417	0.0687465593218803
-0.804207980632782	-7.68879175186157	-4.35325336456299	0.0272932089865208	0.478267073631287	0.0689083337783813
-0.799456059932709	-7.69428825378418	-4.37261247634888	0.0274294670671225	0.478483587503433	0.0692042410373688
-0.79408323764801	-7.69623899459839	-4.36484575271606	0.0275867767632008	0.478649348020554	0.0693698972463608
-0.790634036064148	-7.69988536834717	-4.37801742553711	0.0277372822165489	0.478798240423203	0.0696819499135017
-0.787300109863281	-7.69951629638672	-4.37297868728638	0.027825865894556	0.478976160287857	0.0698539465665817
-0.774316728115082	-7.70223617553711	-4.37901067733765	0.0280163027346134	0.479044526815414	0.070047453045845
-0.775392591953278	-7.70630216598511	-4.38546943664551	0.0280526746064425	0.479253768920898	0.0702831968665123
-0.771151065826416	-7.70695352554321	-4.38891410827637	0.0283375009894371	0.479348987340927	0.0704826265573502
-0.767018675804138	-7.71040439605713	-4.39190340042114	0.028333717957139	0.479423075914383	0.0708121359348297
-0.761002779006958	-7.71186351776123	-4.38929796218872	0.0285358503460884	0.479515820741653	0.0708422213792801
-0.759700417518616	-7.71719169616699	-4.40847301483154	0.0285657066851854	0.479661792516708	0.0711892023682594
-0.751603484153748	-7.71522378921509	-4.40352535247803	0.0286855027079582	0.479691237211227	0.0712340101599693
-0.747874557971954	-7.7205810546875	-4.41016340255737	0.0287720933556557	0.479656904935837	0.0714311897754669
-0.748138666152954	-7.72050142288208	-4.40085363388062	0.0287964381277561	0.479791015386581	0.0715141370892525
-0.737983763217926	-7.72197437286377	-4.40638542175293	0.0289067998528481	0.479681968688965	0.071550264954567
-0.73724901676178	-7.72561645507813	-4.40765285491943	0.0288814250379801	0.479673355817795	0.0716752111911774
-0.734009802341461	-7.72599077224731	-4.40665626525879	0.0289843492209911	0.479734361171722	0.0717075243592262
-0.734439432621002	-7.73152208328247	-4.40587711334229	0.0289777480065823	0.479644387960434	0.0719146728515625
-0.728994369506836	-7.72887516021729	-4.40691995620728	0.0289624482393265	0.479569464921951	0.0718636512756348
-0.727859795093536	-7.73348617553711	-4.41846513748169	0.0290448926389217	0.479441374540329	0.0718946009874344
-0.726235747337341	-7.73279905319214	-4.40830039978027	0.0289960186928511	0.479484677314758	0.0719685703516006
-0.722471356391907	-7.73242378234863	-4.40485763549805	0.0290643349289894	0.479317963123322	0.0719312280416489
-0.723993122577667	-7.73517179489136	-4.40844869613647	0.0288960188627243	0.479180574417114	0.0719871148467064
-0.724499583244324	-7.73455476760864	-4.4074273109436	0.0288869962096214	0.479196935892105	0.0719445049762726
-0.724225401878357	-7.73797798156738	-4.40398597717285	0.0288930181413889	0.478890001773834	0.0721313580870628
-0.722087562084198	-7.73411226272583	-4.39854431152344	0.0286716353148222	0.478816539049149	0.071972168982029
-0.724785566329956	-7.73426675796509	-4.39740419387817	0.0287962201982737	0.478504776954651	0.0719566643238068
-0.727483987808228	-7.73504495620728	-4.3984317779541	0.0286255497485399	0.478541105985641	0.0719974488019943
-0.724281191825867	-7.73227453231812	-4.38610219955444	0.0284699257463217	0.478261142969131	0.0719423666596413
-0.72978013753891	-7.73342132568359	-4.382887840271	0.0283492896705866	0.478033751249313	0.0719920322299004
-0.727240443229675	-7.72776365280151	-4.37624645233154	0.0283427387475967	0.477928191423416	0.0719445869326591
-0.727928638458252	-7.73409795761108	-4.37885189056396	0.0282167810946703	0.477568119764328	0.0719529837369919
-0.731590747833252	-7.72737073898315	-4.37576580047607	0.0280511900782585	0.47754031419754	0.0719750747084618
-0.731253147125244	-7.72912836074829	-4.37086772918701	0.0280262883752584	0.477114200592041	0.0719788148999214
-0.734627544879913	-7.72591304779053	-4.36605834960938	0.0277895852923393	0.477010130882263	0.0719221830368042
-0.734536528587341	-7.72355031967163	-4.36463212966919	0.0276850424706936	0.476752191781998	0.0718634426593781
-0.738947808742523	-7.72238111495972	-4.35560894012451	0.0275332070887089	0.476624250411987	0.0719457343220711
-0.741968929767609	-7.71737146377563	-4.34696245193481	0.0274341739714146	0.4764683842659	0.0718390494585037
-0.745149493217468	-7.72081327438354	-4.34970664978027	0.0272906795144081	0.476268321275711	0.0718859955668449
-0.747232019901276	-7.7150707244873	-4.34253597259521	0.0271284598857164	0.476070582866669	0.0717785507440567
-0.748055636882782	-7.71494579315186	-4.34462213516235	0.0270186588168144	0.475815504789352	0.0717765912413597
-0.75532990694046	-7.71239471435547	-4.33439874649048	0.0268774181604385	0.475780516862869	0.0717715546488762
-0.753349244594574	-7.70995903015137	-4.33238554000854	0.026809936389327	0.475417286157608	0.0717360973358154
-0.758223831653595	-7.70734262466431	-4.32275342941284	0.0266517996788025	0.475400179624558	0.0716164857149124
-0.760682642459869	-7.70521354675293	-4.32411432266235	0.0265647657215595	0.475211650133133	0.0715244114398956
-0.76672238111496	-7.7051043510437	-4.31668663024902	0.0264279413968325	0.475162029266357	0.071494497358799
-0.764786660671234	-7.70338821411133	-4.30802345275879	0.0262816566973925	0.474942177534103	0.0713867545127869
-0.770964324474335	-7.70460891723633	-4.30634355545044	0.0261071752756834	0.474883705377579	0.071335107088089
-0.771328330039978	-7.70043897628784	-4.29811382293701	0.0260566007345915	0.474712878465652	0.0711176320910454
-0.771548271179199	-7.70621109008789	-4.30594301223755	0.0259010046720505	0.474537283182144	0.0710213035345078
-0.77737957239151	-7.70333623886108	-4.30368375778198	0.02578997425735	0.474553346633911	0.070844367146492
-0.777356684207916	-7.70379114151001	-4.30038690567017	0.02570566162467	0.474356323480606	0.0707083567976952
-0.777467310428619	-7.70233392715454	-4.29602527618408	0.0255140457302332	0.474342614412308	0.0704939439892769
-0.780090093612671	-7.70671701431274	-4.30062866210938	0.025521993637085	0.47419810295105	0.0703411996364594
-0.783054172992706	-7.70355415344238	-4.29783344268799	0.0253707878291607	0.474244356155396	0.0700818225741386
-0.780349969863892	-7.70911598205566	-4.29414892196655	0.0253724474459887	0.474126279354095	0.0699207559227943
-0.784333527088165	-7.70611047744751	-4.29152488708496	0.0252642724663019	0.474129557609558	0.0697191134095192
-0.780693173408508	-7.70650482177734	-4.28262138366699	0.0251707639545202	0.47404557466507	0.0694654583930969
-0.783040702342987	-7.71068239212036	-4.28678703308105	0.0251262914389372	0.474065363407135	0.0692663341760635
-0.781375586986542	-7.71062135696411	-4.28761053085327	0.0251151621341705	0.474011093378067	0.0689720436930656
-0.783153355121613	-7.71361970901489	-4.29046487808228	0.025000736117363	0.474013835191727	0.0687726736068726
-0.781776070594788	-7.71416091918945	-4.28341722488403	0.0250646416097879	0.47407004237175	0.0684645771980286
-0.785061657428741	-7.71936368942261	-4.28719139099121	0.0249456148594618	0.474058240652084	0.0683360025286675
-0.780600011348724	-7.71970796585083	-4.28179168701172	0.0250036902725697	0.473974049091339	0.0679602101445198
-0.785499751567841	-7.72109746932983	-4.2905855178833	0.0249387789517641	0.474086791276932	0.0678093656897545
-0.780602395534515	-7.72781229019165	-4.28346014022827	0.0249094646424055	0.47409799695015	0.0674587860703468
-0.783148944377899	-7.72869539260864	-4.29836750030518	0.0249374434351921	0.474250584840775	0.0672987848520279
-0.779408276081085	-7.73250293731689	-4.28965520858765	0.0250162910670042	0.474227547645569	0.0669558495283127
-0.782268524169922	-7.73261499404907	-4.30582332611084	0.0250790156424046	0.474434107542038	0.0668382942676544
-0.777308523654938	-7.73857450485229	-4.29273319244385	0.0251700114458799	0.474449753761292	0.0665582120418549
-0.778631567955017	-7.74176025390625	-4.30450391769409	0.0251213498413563	0.47456482052803	0.0664463564753532
-0.776196241378784	-7.74501657485962	-4.31158924102783	0.0252765286713839	0.474691450595856	0.0661547109484673
-0.77788382768631	-7.74512720108032	-4.31990051269531	0.0253694951534271	0.474834412336349	0.0660321861505508
-0.773889362812042	-7.75136280059814	-4.31275081634521	0.0254062637686729	0.475011557340622	0.0657184645533562
-0.775912582874298	-7.75443267822266	-4.32063245773315	0.0255991593003273	0.475167870521545	0.0656193718314171
-0.773313105106354	-7.7570538520813	-4.32221126556396	0.0255929529666901	0.475315451622009	0.0653504803776741
-0.774511098861694	-7.76243352890015	-4.33263826370239	0.0257477164268494	0.475540310144424	0.0652107894420624
-0.770548164844513	-7.76179027557373	-4.33074951171875	0.0259332899004221	0.475632697343826	0.06500443816185
-0.772757053375244	-7.76671266555786	-4.34021663665771	0.02599604614079	0.475919842720032	0.0648702383041382
-0.77370947599411	-7.76863574981689	-4.34171867370605	0.0261545833200216	0.476096302270889	0.0647403821349144
-0.771707952022552	-7.77078628540039	-4.34900522232056	0.0262683592736721	0.476215541362762	0.0646134316921234
-0.773798286914825	-7.77119731903076	-4.34873914718628	0.0263923406600952	0.47648674249649	0.0645010471343994
-0.773649096488953	-7.77455139160156	-4.34937620162964	0.0265664849430323	0.476725995540619	0.0643736496567726
-0.771481275558472	-7.7784218788147	-4.3566255569458	0.0266454163938761	0.476948887109756	0.0642134547233582
-0.772936761379242	-7.77970457077026	-4.36422634124756	0.0269024092704058	0.477103143930435	0.0640724822878838
-0.775733768939972	-7.7815899848938	-4.37267398834229	0.0269240848720074	0.477361410856247	0.063911534845829
-0.771997332572937	-7.78863859176636	-4.37073421478271	0.0271168742328882	0.477501273155212	0.0638051629066467
-0.775178790092468	-7.78815793991089	-4.38106346130371	0.0271853376179934	0.477819591760635	0.0637294873595238
-0.77149373292923	-7.78833198547363	-4.38524770736694	0.0275011733174324	0.477882772684097	0.0635373219847679
-0.773999452590942	-7.79204368591309	-4.39481925964355	0.027466643601656	0.478240728378296	0.0634266287088394
-0.774050712585449	-7.7930760383606	-4.3959846496582	0.0277462769299746	0.478350579738617	0.063342846930027
-0.776614129543304	-7.7956976890564	-4.39924001693726	0.0278061293065548	0.478690534830093	0.0632306635379791
-0.773040652275085	-7.79797792434692	-4.40085649490356	0.0279853790998459	0.478798449039459	0.0630799159407616
[truncated: 20,941 more rows]
