# Supplementary material for: Identification of Haptic Based Guiding Using Hard Reins
Source: PLoS One. 2015 Jul 22;10(7):e0132020. doi: 10.1371/journal.pone.0132020 (PMC4511788; doi:10.1371/journal.pone.0132020)
Supplement: S5 File — (ZIP) [file pone.0132020.s005.zip › Exp2_ForceData1/Subject4/path1/T5.csv]

Force X (N)	Force Y (N)	Force Z (N)	Torque X (N-m)	Torque Y (N-m)	Torque Z (N-m)	Frequency = 10000	Averaging Level = 16	F/T Serial Number = FT11772	Time Started = 05/12/2012 11:35:12
0.741963803768158	-8.61096477508545	-4.04696226119995	-5.13101895194268E-06	0.44424906373024	0.0366619154810905
0.732869803905487	-8.60767936706543	-4.04292392730713	-0.000245221774093807	0.44320011138916	0.0364037565886974
0.722838222980499	-8.59573936462402	-4.01110029220581	-0.000532371748704463	0.442291259765625	0.0363527312874794
0.719210982322693	-8.59592819213867	-4.00554800033569	-0.00090825476218015	0.441491991281509	0.0361593030393124
0.705827057361603	-8.58662796020508	-3.99420309066772	-0.00113366229925305	0.440476596355438	0.0361394286155701
0.69434267282486	-8.58369636535645	-3.95661616325378	-0.00139481003861874	0.439564108848572	0.0362956523895264
0.684948146343231	-8.57034111022949	-3.95429635047913	-0.0017532737692818	0.438654720783234	0.036239355802536
0.668700993061066	-8.5622444152832	-3.94150972366333	-0.0020698222797364	0.43784162402153	0.036375530064106
0.663252830505371	-8.56075000762939	-3.91566920280457	-0.00253928755410016	0.436966240406036	0.0366176813840866
0.655699908733368	-8.5516471862793	-3.90752220153809	-0.00280471751466393	0.436309933662415	0.0365887172520161
0.644872725009918	-8.54302024841309	-3.8889639377594	-0.00309396698139608	0.435520708560944	0.0371444933116436
0.640538573265076	-8.53530311584473	-3.88396000862122	-0.00336083839647472	0.435016214847565	0.037504255771637
0.625962018966675	-8.526123046875	-3.88201832771301	-0.00364956632256508	0.434649378061295	0.0378532148897648
0.618800640106201	-8.52059268951416	-3.8610532283783	-0.00392714701592922	0.434502869844437	0.0381909757852554
0.611833989620209	-8.51352500915527	-3.86614465713501	-0.00421047583222389	0.434272557497025	0.0380884632468224
0.60929536819458	-8.50580883026123	-3.85722327232361	-0.00441331090405583	0.434198170900345	0.0381595902144909
0.600518524646759	-8.50790596008301	-3.86033773422241	-0.0045461505651474	0.434281826019287	0.0381760038435459
0.591465830802917	-8.50181865692139	-3.8628294467926	-0.00469506718218327	0.434507757425308	0.0379181765019894
0.573610901832581	-8.49540233612061	-3.86196494102478	-0.00468201236799359	0.434897601604462	0.0379396975040436
0.565074265003204	-8.49236488342285	-3.86834669113159	-0.00470910919830203	0.435325860977173	0.0376666337251663
0.54981255531311	-8.48506641387939	-3.87792921066284	-0.00459271064028144	0.435686558485031	0.0374914929270744
0.537948846817017	-8.48473167419434	-3.86827659606934	-0.00463116355240345	0.436147332191467	0.0371207483112812
0.535127460956573	-8.48077011108398	-3.87703680992126	-0.00454527232795954	0.436545848846436	0.0364745631814003
0.527722179889679	-8.4810962677002	-3.88605546951294	-0.00433961302042007	0.436802864074707	0.0357837155461311
0.526082754135132	-8.48849582672119	-3.89069199562073	-0.00423137843608856	0.437046349048615	0.0349021703004837
0.522186934947968	-8.49269771575928	-3.88273930549622	-0.00405363086611032	0.437120258808136	0.0337457656860352
0.530591189861298	-8.50380420684814	-3.89551591873169	-0.00378514267504215	0.437204271554947	0.0325359217822552
0.545515656471252	-8.51467132568359	-3.89177393913269	-0.00354568217881024	0.436995208263397	0.0306094139814377
0.537839472293854	-8.52018070220947	-3.89036059379578	-0.00274953688494861	0.436599045991898	0.0296182036399841
0.537316739559174	-8.53245639801025	-3.90100145339966	-0.00233480590395629	0.43641796708107	0.0297968350350857
0.531387448310852	-8.53876686096191	-3.90059232711792	-0.00199417630210519	0.436563819646835	0.0286451019346714
0.523703873157501	-8.53839588165283	-3.90323567390442	-0.0017670817906037	0.436752617359161	0.0277791768312454
0.507262647151947	-8.54449367523193	-3.91474580764771	-0.00189483631402254	0.437644064426422	0.0285243578255177
0.506412982940674	-8.54014110565186	-3.91992044448853	-0.00205712672322989	0.438531517982483	0.0289861857891083
0.507445693016052	-8.52988243103027	-3.92440676689148	-0.00213393103331327	0.439078837633133	0.0285026337951422
0.503685534000397	-8.52956867218018	-3.93681311607361	-0.00193059735465795	0.43970999121666	0.0285160671919584
0.500186204910278	-8.53081798553467	-3.93660664558411	-0.00145226053427905	0.439935892820358	0.0285770017653704
0.494777679443359	-8.52988815307617	-3.93668818473816	-0.00125696754548699	0.440290749073029	0.0278648938983679
0.48125621676445	-8.53912544250488	-3.96329927444458	-0.00108432094566524	0.440944373607636	0.0272030681371689
0.481660515069962	-8.5399866104126	-3.95522165298462	-0.00117039575707167	0.441647291183472	0.0268215332180262
0.487704396247864	-8.54861354827881	-3.96657609939575	-0.00128651421982795	0.442354828119278	0.0258906707167625
0.486410886049271	-8.55559635162354	-3.98300909996033	-0.00125531374942511	0.442690849304199	0.0251006465405226
0.490895301103592	-8.5659818649292	-3.97525191307068	-0.00116892927326262	0.443046152591705	0.0248846635222435
0.494806915521622	-8.56976795196533	-3.98213005065918	-0.00109727354720235	0.443431705236435	0.0243309512734413
0.500110387802124	-8.56629943847656	-3.99342942237854	-0.000916354358196259	0.443644791841507	0.0240514148026705
0.504384100437164	-8.57126808166504	-3.97904467582703	-0.00103069934993982	0.443818092346191	0.0243067648261786
0.515533089637756	-8.57146167755127	-3.98669838905334	-0.00121366651728749	0.44407132267952	0.0241328123956919
0.51529860496521	-8.57352066040039	-3.98627090454102	-0.00140541652217507	0.444293916225433	0.024276303127408
0.527853310108185	-8.57733058929443	-3.98728132247925	-0.00158714863937348	0.444391191005707	0.0244421437382698
0.538676083087921	-8.57965755462646	-3.98732662200928	-0.00172393384855241	0.444465041160584	0.024046016857028
0.54493921995163	-8.58657741546631	-3.99219274520874	-0.0017534758662805	0.44446137547493	0.0238715186715126
0.550354659557343	-8.59117984771729	-3.98042845726013	-0.0018487285124138	0.444306492805481	0.0236498583108187
0.557795643806458	-8.59109973907471	-3.97947859764099	-0.0019079193007201	0.444282531738281	0.0234320163726807
0.55966317653656	-8.59245204925537	-3.98329544067383	-0.00192600337322801	0.443891406059265	0.0233332011848688
0.563720345497131	-8.59271717071533	-3.9600350856781	-0.00204363162629306	0.443584263324738	0.0232916548848152
0.566944360733032	-8.59318923950195	-3.96831583976746	-0.00204841955564916	0.443208873271942	0.0227394662797451
0.566384434700012	-8.59002590179443	-3.95260620117188	-0.00205801078118384	0.442724764347076	0.0227427650243044
0.563984513282776	-8.5938081741333	-3.93901610374451	-0.00209570676088333	0.442306220531464	0.022786770015955
0.563446998596191	-8.58556652069092	-3.93431687355042	-0.00208208407275379	0.441752374172211	0.0224676877260208
0.555720627307892	-8.58232021331787	-3.92583250999451	-0.00192798557691276	0.441185116767883	0.0225588940083981
0.54532790184021	-8.57781887054443	-3.90745425224304	-0.00206730258651078	0.440683245658875	0.022810285910964
0.543473720550537	-8.56271171569824	-3.9036078453064	-0.00194370409008116	0.440052300691605	0.0226620715111494
0.533207476139069	-8.55760383605957	-3.89300560951233	-0.00190136022865772	0.439397305250168	0.0224978048354387
0.523882329463959	-8.55712890625	-3.88214731216431	-0.00192107784096152	0.438802540302277	0.022433502599597
0.510890126228333	-8.54869270324707	-3.86890459060669	-0.00190916145220399	0.438310772180557	0.0222992170602083
0.497365534305573	-8.5366792678833	-3.86554312705994	-0.00175435747951269	0.437661826610565	0.0221299044787884
0.48600772023201	-8.53769874572754	-3.8533399105072	-0.00200830982066691	0.437593311071396	0.0220022350549698
0.484634399414063	-8.53737449645996	-3.85837578773499	-0.0024654041044414	0.437661290168762	0.0217475052922964
0.484035581350327	-8.52603340148926	-3.84596419334412	-0.00274111633189023	0.437538027763367	0.0217301063239574
0.489048421382904	-8.52616691589355	-3.84215760231018	-0.00307909050025046	0.437437534332275	0.0217027999460697
0.492535889148712	-8.52581405639648	-3.83792805671692	-0.00332579063251615	0.437436133623123	0.0217078570276499
0.48770347237587	-8.52219295501709	-3.84629082679749	-0.00347085460089147	0.43755704164505	0.0219157561659813
0.482232332229614	-8.5131664276123	-3.8428521156311	-0.00370111037045717	0.437576711177826	0.0221740286797285
0.48473447561264	-8.51072597503662	-3.83461380004883	-0.00406086957082152	0.437873780727386	0.0225439481437206
0.478902071714401	-8.50348567962646	-3.84583353996277	-0.00429387204349041	0.438017934560776	0.0230093821883202
0.475365400314331	-8.49337005615234	-3.82538509368896	-0.00446620723232627	0.438139468431473	0.0235862229019403
0.467430233955383	-8.4888391494751	-3.83461165428162	-0.00460189068689942	0.43825501203537	0.023773830384016
0.458031624555588	-8.47402572631836	-3.83828473091125	-0.00457519851624966	0.438406318426132	0.0238445624709129
0.440492302179337	-8.47238349914551	-3.82467126846313	-0.00475110672414303	0.438740164041519	0.0241239294409752
0.431909590959549	-8.46484661102295	-3.83482527732849	-0.00481520406901836	0.438968777656555	0.023979090154171
0.399140298366547	-8.45145988464355	-3.8392128944397	-0.00499763479456306	0.439444780349731	0.0236946865916252
0.323946982622147	-8.43585300445557	-3.83476066589355	-0.00480761798098683	0.440214723348618	0.0213630460202694
0.34641033411026	-8.49541091918945	-3.83538484573364	-0.00530161382630467	0.440744668245316	0.015595655888319
0.29572719335556	-8.52046775817871	-3.88801574707031	-0.00663891946896911	0.444867849349976	0.013507291674614
0.315147012472153	-8.4938268661499	-3.92883110046387	-0.0081332866102457	0.449289262294769	0.0157112888991833
0.348128646612167	-8.47631168365479	-3.95939064025879	-0.0087891723960638	0.452351868152618	0.0175012201070786
0.337454378604889	-8.46771907806396	-4.00600004196167	-0.00784056354314089	0.454746752977371	0.0178286600857973
0.305180191993713	-8.46558380126953	-4.03059720993042	-0.00632938835769892	0.456850528717041	0.0182391479611397
0.263860791921616	-8.45787048339844	-4.05643129348755	-0.00528221763670444	0.458323270082474	0.0172435101121664
0.194572672247887	-8.42974472045898	-4.07241678237915	-0.00487120123580098	0.460062652826309	0.0159265473484993
0.199518352746964	-8.43232345581055	-4.06184101104736	-0.00526231387630105	0.460984617471695	0.0147639038041234
0.161614760756493	-8.43484401702881	-4.08425998687744	-0.00597456796094775	0.462235629558563	0.0143577083945274
0.153246492147446	-8.42801380157471	-4.08475208282471	-0.00613435870036483	0.462706089019775	0.0144734438508749
0.148472011089325	-8.43425369262695	-4.07697057723999	-0.00638295710086823	0.462390124797821	0.0141016440466046
0.135806173086166	-8.40964603424072	-4.06923913955688	-0.00615501683205366	0.462305516004562	0.0148399090394378
0.13177901506424	-8.40796089172363	-4.05914306640625	-0.00630644196644425	0.462135702371597	0.0154554331675172
0.135493665933609	-8.40667247772217	-4.04264211654663	-0.00693315407261252	0.461651682853699	0.0148345474153757
0.13115468621254	-8.40051364898682	-4.04330205917358	-0.00770117808133364	0.462131768465042	0.0151163944974542
0.140717074275017	-8.3947229385376	-4.03219032287598	-0.00855299085378647	0.461925834417343	0.0152497291564941
0.160247057676315	-8.41140842437744	-4.01745748519897	-0.00922356825321913	0.461434364318848	0.0137937068939209
0.144348099827766	-8.4105167388916	-4.01780462265015	-0.00950693339109421	0.461185872554779	0.0135387666523457
0.158850908279419	-8.42006874084473	-4.01120376586914	-0.00955280754715204	0.46033900976181	0.0136318877339363
0.153261885046959	-8.43866539001465	-3.99930214881897	-0.009854756295681	0.459739834070206	0.0122710876166821
0.141167223453522	-8.42017269134521	-3.99623322486877	-0.00992797687649727	0.459418714046478	0.0119410622864962
0.166352182626724	-8.42571830749512	-3.97586536407471	-0.010770314373076	0.458740741014481	0.0123796723783016
0.169616430997849	-8.42574596405029	-3.96700167655945	-0.0115953562781215	0.458191722631454	0.0126833887770772
0.176172122359276	-8.40752220153809	-3.95886993408203	-0.0118739157915115	0.457604438066483	0.0134217282757163
0.195703104138374	-8.40995597839355	-3.93799662590027	-0.0124600436538458	0.456345587968826	0.0134795727208257
0.193287819623947	-8.40291023254395	-3.92627811431885	-0.0129783330485225	0.455601036548615	0.0136067699640989
0.202225774526596	-8.40198135375977	-3.924800157547	-0.0135189862921834	0.454929500818253	0.0139425145462155
0.20810030400753	-8.39621353149414	-3.89745616912842	-0.0141344061121345	0.453912198543549	0.014123591594398
0.217475652694702	-8.38919448852539	-3.88617897033691	-0.0145949898287654	0.453242570161819	0.0142284883186221
0.225880444049835	-8.39174842834473	-3.88469171524048	-0.0152314379811287	0.452306538820267	0.0141485659405589
0.222723722457886	-8.39377307891846	-3.86814451217651	-0.0157730355858803	0.451605528593063	0.0145552139729261
0.232330843806267	-8.38244819641113	-3.85460877418518	-0.0159832630306482	0.450584948062897	0.0140165286138654
0.228464677929878	-8.38589000701904	-3.84590363502502	-0.0165113266557455	0.449804127216339	0.0137961152940989
0.225820630788803	-8.37976741790771	-3.84824371337891	-0.0167161654680967	0.449271947145462	0.0143110873177648
0.224432975053787	-8.37665462493896	-3.82373452186584	-0.0172604974359274	0.448545813560486	0.0143386945128441
0.210217893123627	-8.37589263916016	-3.82471179962158	-0.0178836472332478	0.448383897542953	0.0142035316675901
0.225506410002708	-8.36524772644043	-3.83406329154968	-0.0183363761752844	0.448029905557632	0.0141424145549536
0.212791785597801	-8.3621654510498	-3.81661605834961	-0.0188551936298609	0.447744637727737	0.0145080517977476
0.215430662035942	-8.3607349395752	-3.81584286689758	-0.0190883968025446	0.447474151849747	0.0143700391054153
0.202886939048767	-8.35726070404053	-3.8182361125946	-0.019538976252079	0.447417676448822	0.0148019986227155
0.207598701119423	-8.34853076934814	-3.82368659973145	-0.0196785256266594	0.447310149669647	0.0148147400468588
0.206642791628838	-8.34429454803467	-3.80598425865173	-0.0199447255581617	0.447140336036682	0.0146599542349577
0.196264386177063	-8.34026432037354	-3.8101224899292	-0.0201424229890108	0.447268784046173	0.0154155176132917
0.202272281050682	-8.33561515808105	-3.82425212860107	-0.0203887689858675	0.447379916906357	0.0158657319843769
0.183409333229065	-8.32662773132324	-3.82536458969116	-0.0205638688057661	0.447602450847626	0.0159382577985525
0.182101279497147	-8.32090187072754	-3.81776833534241	-0.0207206085324287	0.447970688343048	0.0164417661726475
0.178988203406334	-8.31842041015625	-3.82841753959656	-0.0210602059960365	0.448485344648361	0.0168576948344707
0.182563900947571	-8.30919456481934	-3.83588790893555	-0.0213261023163795	0.448830902576447	0.0171466208994389
0.180390208959579	-8.30463886260986	-3.83467197418213	-0.021362841129303	0.449394166469574	0.0175396520644426
0.180105999112129	-8.29854202270508	-3.84052348136902	-0.0213788468390703	0.449622094631195	0.0176864452660084
0.173663139343262	-8.29372215270996	-3.84807014465332	-0.0212203618139029	0.450181186199188	0.0180065371096134
0.164168864488602	-8.29005336761475	-3.85639619827271	-0.021368095651269	0.450794130563736	0.0184604376554489
0.176440209150314	-8.28947353363037	-3.8614981174469	-0.0215892437845469	0.4514279961586	0.0183853805065155
0.175344899296761	-8.28018474578857	-3.87348580360413	-0.021350285038352	0.451781004667282	0.0181004330515862
0.172017201781273	-8.28572082519531	-3.87456130981445	-0.0211875289678574	0.452395230531693	0.0186859555542469
0.166695207357407	-8.28766918182373	-3.89024662971497	-0.0210984405130148	0.453168720006943	0.0190066061913967
0.155815973877907	-8.27544212341309	-3.90196752548218	-0.0209582541137934	0.453901708126068	0.0190833862870932
0.156271517276764	-8.27856731414795	-3.91024923324585	-0.021098829805851	0.455042272806168	0.0196857862174511
0.147225543856621	-8.27299499511719	-3.93420910835266	-0.0212947335094213	0.456444144248962	0.0200103428214788
0.142198771238327	-8.25973224639893	-3.93855285644531	-0.0213735159486532	0.45744788646698	0.0200608465820551
0.136054933071136	-8.25989723205566	-3.95809316635132	-0.0215274691581726	0.458742737770081	0.0204915143549442
0.119290061295033	-8.25261878967285	-3.97305989265442	-0.0211965497583151	0.460038155317307	0.0209689289331436
0.11207427829504	-8.24356555938721	-3.97844123840332	-0.0212281066924334	0.461268812417984	0.0211311914026737
0.100347809493542	-8.23964214324951	-4.00301170349121	-0.021329602226615	0.462608814239502	0.021158616989851
0.0870022252202034	-8.23181533813477	-4.01639175415039	-0.0212745983153582	0.464047372341156	0.0213703569024801
0.0872104838490486	-8.22445774078369	-4.02595090866089	-0.0214063785970211	0.465372532606125	0.0217588059604168
0.0716881826519966	-8.22531509399414	-4.05916881561279	-0.0214640647172928	0.466757118701935	0.0219704043120146
0.0600244849920273	-8.21437644958496	-4.05902910232544	-0.0215595848858356	0.468311667442322	0.0224989540874958
0.067201241850853	-8.20699691772461	-4.07721948623657	-0.0218095425516367	0.469377845525742	0.0226923543959856
0.0655687525868416	-8.19552993774414	-4.07517099380493	-0.0217058155685663	0.469890385866165	0.022931108251214
0.0476913787424564	-8.18766021728516	-4.08572292327881	-0.0214101709425449	0.470715790987015	0.0238955467939377
0.0489767268300056	-8.17661762237549	-4.09277820587158	-0.0210388004779816	0.470629036426544	0.0243366602808237
0.0350642241537571	-8.16464614868164	-4.0743579864502	-0.0205760393291712	0.470156937837601	0.0244128573685884
0.0202392488718033	-8.16512775421143	-4.08253240585327	-0.0201378632336855	0.470048666000366	0.0248641092330217
0.000897420919500291	-8.15464782714844	-4.07697629928589	-0.0201467182487249	0.469924420118332	0.0258292406797409
-0.0131777450442314	-8.13685512542725	-4.07463932037354	-0.0204375721514225	0.469916880130768	0.0265649165958166
-0.0305165573954582	-8.12942886352539	-4.05717515945435	-0.0210184175521135	0.469999760389328	0.027880571782589
-0.0336104817688465	-8.11711692810059	-4.06284856796265	-0.0218564830720425	0.469953000545502	0.0285594016313553
-0.0380246751010418	-8.09592723846436	-4.03618240356445	-0.0222470629960299	0.469269692897797	0.0289195887744427
-0.0391857251524925	-8.09066200256348	-4.01652431488037	-0.0225704200565815	0.468419909477234	0.0295452978461981
-0.0398530587553978	-8.08182716369629	-4.01191568374634	-0.0225416403263807	0.467237263917923	0.0302861668169498
-0.0347164198756218	-8.07700443267822	-3.98049116134644	-0.0227695312350988	0.46589994430542	0.0304283369332552
-0.0321513526141644	-8.08821582794189	-3.97604870796204	-0.0229635331779718	0.46445819735527	0.0296546909958124
-0.0146227553486824	-8.0956859588623	-3.94422364234924	-0.0229575224220753	0.462404847145081	0.0288087986409664
-0.0110998563468456	-8.10918426513672	-3.92653656005859	-0.0230381358414888	0.460316479206085	0.027996513992548
-0.00433152820914984	-8.12993049621582	-3.9105281829834	-0.0227813571691513	0.458072751760483	0.027057284489274
0.00661121634766459	-8.142014503479	-3.8781840801239	-0.0227813683450222	0.455593436956406	0.0258634705096483
0.0120471110567451	-8.15192317962646	-3.86558771133423	-0.0227910988032818	0.452972441911697	0.024943646043539
0.0126631744205952	-8.16143321990967	-3.83214044570923	-0.0230010114610195	0.450434744358063	0.0245870687067509
0.0188740473240614	-8.16431713104248	-3.80713701248169	-0.0232750959694386	0.448093235492706	0.0244045779109001
0.0272590145468712	-8.16326808929443	-3.78916263580322	-0.0235251151025295	0.445439249277115	0.0243867039680481
0.0276877116411924	-8.15861988067627	-3.75579738616943	-0.0237856153398752	0.442917704582214	0.0249774511903524
0.025997580960393	-8.15989875793457	-3.72969460487366	-0.0240896474570036	0.440579473972321	0.0257563982158899
0.0312672406435013	-8.14481639862061	-3.71580696105957	-0.0240498725324869	0.438090324401855	0.0265718959271908
0.0283876471221447	-8.13800716400146	-3.69644331932068	-0.0241880510002375	0.435741484165192	0.0276525560766459
0.0326907820999622	-8.13321113586426	-3.67785930633545	-0.0243459902703762	0.43361622095108	0.0286273397505283
0.0354402884840965	-8.12650966644287	-3.66017270088196	-0.0245591923594475	0.431586086750031	0.0293560903519392
0.0410131551325321	-8.11610698699951	-3.64679074287415	-0.0245097652077675	0.429510891437531	0.0299933757632971
0.0460198931396008	-8.11570835113525	-3.62855005264282	-0.0246387515217066	0.427692949771881	0.0306169744580984
0.0647552534937859	-8.11739158630371	-3.62148642539978	-0.0248172450810671	0.425952196121216	0.0311026126146317
0.0787752270698547	-8.11336517333984	-3.60806488990784	-0.0250178389251232	0.424369990825653	0.0317022502422333
0.0975681394338608	-8.11339282989502	-3.60581111907959	-0.0250544082373381	0.422817140817642	0.0322024412453175
0.12423925101757	-8.11246299743652	-3.58612489700317	-0.0253156945109367	0.421460419893265	0.0328718051314354
0.144613966345787	-8.11784553527832	-3.59249019622803	-0.0253862850368023	0.420438081026077	0.0333346985280514
0.157941311597824	-8.11790466308594	-3.5810022354126	-0.0254183299839497	0.419439047574997	0.0338944457471371
0.18298128247261	-8.11821269989014	-3.57893443107605	-0.0254288427531719	0.418688088655472	0.0343823805451393
0.202621564269066	-8.12205505371094	-3.58164548873901	-0.025508776307106	0.418229997158051	0.0346124172210693
0.217516914010048	-8.12766361236572	-3.59586930274963	-0.0255897454917431	0.417998731136322	0.0351060219109058
0.234911561012268	-8.1253547668457	-3.59722685813904	-0.02556212246418	0.417852193117142	0.035653579980135
0.257636368274689	-8.12716484069824	-3.59783577919006	-0.0256210993975401	0.418161779642105	0.0361610688269138
0.277615487575531	-8.13018226623535	-3.62080550193787	-0.0256285388022661	0.418569892644882	0.0365534760057926
0.29386442899704	-8.13438320159912	-3.62802958488464	-0.025622533634305	0.419268727302551	0.0372998230159283
0.312696039676666	-8.13637065887451	-3.63802456855774	-0.0256442558020353	0.420249700546265	0.0380531921982765
0.331133663654327	-8.13240337371826	-3.66914343833923	-0.0256001371890306	0.421545445919037	0.038588609546423
0.348703622817993	-8.13558959960938	-3.7016818523407	-0.0254161972552538	0.422963231801987	0.0394965074956417
0.362105369567871	-8.13625240325928	-3.71191883087158	-0.0252826195210218	0.424701452255249	0.040523212403059
0.37853941321373	-8.13764095306396	-3.74803328514099	-0.0250971466302872	0.4266297519207	0.0415902100503445
0.390330851078033	-8.13719367980957	-3.78756952285767	-0.0247576665133238	0.428667783737183	0.0425519421696663
0.402158051729202	-8.13436412811279	-3.80457210540771	-0.024492260068655	0.430884540081024	0.043524406850338
0.4131700694561	-8.14092922210693	-3.85668325424194	-0.0242622122168541	0.433361351490021	0.0442796014249325
0.42125329375267	-8.13608741760254	-3.88750505447388	-0.0238433890044689	0.435775369405746	0.0450443364679813
0.433056324720383	-8.13852691650391	-3.92018413543701	-0.0235856212675571	0.438403010368347	0.0454904064536095
0.444586634635925	-8.14740657806396	-3.95459413528442	-0.0231310054659843	0.440902680158615	0.0458091087639332
0.459677785634995	-8.15139484405518	-3.9794487953186	-0.0227904636412859	0.443542391061783	0.0455700047314167
0.47323551774025	-8.16357231140137	-4.01816892623901	-0.0224274713546038	0.44608536362648	0.045088604092598
0.487477123737335	-8.17891025543213	-4.04721021652222	-0.0219885185360909	0.448500633239746	0.0443416722118855
0.505134701728821	-8.18829250335693	-4.08048725128174	-0.0214537419378757	0.450817197561264	0.0431490428745747
0.513876974582672	-8.21256923675537	-4.10013198852539	-0.021046981215477	0.453043520450592	0.0420360639691353
0.52868115901947	-8.23019695281982	-4.1310715675354	-0.0204867348074913	0.45495617389679	0.0402475707232952
0.537218153476715	-8.24871444702148	-4.14101696014404	-0.0200611278414726	0.45679584145546	0.0386579521000385
0.549725770950317	-8.27253150939941	-4.16590309143066	-0.0196440052241087	0.458417534828186	0.0369202271103859
0.557760834693909	-8.29298686981201	-4.17124557495117	-0.0193384103477001	0.459719717502594	0.0352094918489456
0.570978224277496	-8.30666446685791	-4.18634080886841	-0.0189426466822624	0.460650950670242	0.0331591032445431
0.572744607925415	-8.33473300933838	-4.19702005386353	-0.0186189487576485	0.461624503135681	0.0313408710062504
0.588405549526215	-8.3538122177124	-4.20448732376099	-0.0184873733669519	0.462076753377914	0.02941052056849
0.599428832530975	-8.36995697021484	-4.20699739456177	-0.0183696206659079	0.462477296590805	0.0276661403477192
0.615716457366943	-8.394455909729	-4.20408964157104	-0.0185524076223373	0.462765663862228	0.0258986745029688
0.630344390869141	-8.41216659545898	-4.20633220672607	-0.0185467787086964	0.462587624788284	0.0242242403328419
0.648597478866577	-8.43233394622803	-4.20108795166016	-0.0187691543251276	0.462480843067169	0.0227290634065866
0.661834895610809	-8.44939517974854	-4.1875786781311	-0.0188526678830385	0.461930721998215	0.0213164892047644
0.681615710258484	-8.4665355682373	-4.1832594871521	-0.0190215930342674	0.461375683546066	0.0199262443929911
0.693664193153381	-8.47593688964844	-4.16426610946655	-0.0190702900290489	0.460578203201294	0.0189455170184374
0.710040926933289	-8.49259471893311	-4.16266107559204	-0.0192714538425207	0.459701687097549	0.0181158911436796
0.72552889585495	-8.50871276855469	-4.15484714508057	-0.0193331576883793	0.458968609571457	0.016848485916853
0.733332812786102	-8.52002906799316	-4.13567352294922	-0.0194482672959566	0.45819216966629	0.0158917140215635
0.7559415102005	-8.53679752349854	-4.13507318496704	-0.0196351632475853	0.457344979047775	0.0150145357474685
0.764183700084686	-8.54879188537598	-4.12859296798706	-0.019633574411273	0.45668238401413	0.0144009795039892
0.778678357601166	-8.56376361846924	-4.11947250366211	-0.0196997430175543	0.456114023923874	0.0134715931490064
0.792897880077362	-8.57917213439941	-4.11746025085449	-0.0198402665555477	0.455491572618485	0.0126211857423186
0.797062993049622	-8.59153366088867	-4.11057043075562	-0.0197564698755741	0.454958766698837	0.0121523765847087
0.807440757751465	-8.59609222412109	-4.10417413711548	-0.0196299646049738	0.454419136047363	0.0116677461192012
0.814022541046143	-8.60449886322021	-4.1018214225769	-0.0195728950202465	0.4540875852108	0.0111964829266071
0.819120407104492	-8.6157283782959	-4.10470247268677	-0.0194319058209658	0.453584015369415	0.0106740519404411
0.818452000617981	-8.62094020843506	-4.08832836151123	-0.0193022005259991	0.453170746564865	0.0101492190733552
0.821022927761078	-8.62643146514893	-4.08450746536255	-0.0192238781601191	0.45278000831604	0.00967642292380333
0.82494592666626	-8.62735271453857	-4.0899920463562	-0.0190837774425745	0.452332645654678	0.00924939662218094
0.818528592586517	-8.63802146911621	-4.07181549072266	-0.0189077686518431	0.45185974240303	0.00869700778275728
0.819701790809631	-8.64430522918701	-4.07604885101318	-0.0188562031835318	0.451522171497345	0.007548903580755
0.812822759151459	-8.64632606506348	-4.06680870056152	-0.0186519864946604	0.451042413711548	0.00683112721890211
0.808304786682129	-8.64401912689209	-4.05901908874512	-0.018610380589962	0.450524538755417	0.00664661638438702
0.807820916175842	-8.64254188537598	-4.05012130737305	-0.0185181237757206	0.450048685073853	0.00638532964512706
0.799593150615692	-8.64172840118408	-4.04966449737549	-0.0184861570596695	0.449607253074646	0.0062429690733552
0.791268765926361	-8.63566398620605	-4.04021978378296	-0.0183806959539652	0.448999911546707	0.00625324808061123
0.793187916278839	-8.6356782913208	-4.0215163230896	-0.0183760356158018	0.448592811822891	0.00623534340411425
0.792075157165527	-8.62838268280029	-4.02258777618408	-0.0183651521801949	0.448054969310761	0.00623965542763472
0.78556627035141	-8.62180614471436	-4.01100969314575	-0.0183227155357599	0.447579145431519	0.00671887397766113
0.783550798892975	-8.61291408538818	-4.00457906723022	-0.0182811301201582	0.447079211473465	0.00727419555187225
0.783383131027222	-8.60173416137695	-3.99556446075439	-0.0183683671057224	0.446713507175446	0.00795911438763142
0.774664342403412	-8.5870304107666	-3.992506980896	-0.0181987881660461	0.446261256933212	0.00881129875779152
0.765354335308075	-8.57113170623779	-3.97552275657654	-0.0181724075227976	0.445836961269379	0.0101010948419571
0.756177127361298	-8.55810451507568	-3.96604204177856	-0.0181573703885078	0.445584923028946	0.0113084707409143
0.750031471252441	-8.53718852996826	-3.96590375900269	-0.0180259924381971	0.445079833269119	0.0119777461513877
0.736998558044434	-8.52122116088867	-3.95987319946289	-0.0178194642066956	0.444534599781036	0.0128234969452024
0.718542277812958	-8.50882053375244	-3.94206070899963	-0.0175824034959078	0.444100826978683	0.0140877328813076
0.702734887599945	-8.49065780639648	-3.93509316444397	-0.0174168143421412	0.443769961595535	0.0152804888784885
0.677809953689575	-8.46664524078369	-3.93155694007874	-0.0170343574136496	0.44318214058876	0.0162935722619295
0.6556476354599	-8.45063591003418	-3.9135115146637	-0.0168124549090862	0.442756563425064	0.0175705682486296
0.640430867671967	-8.43578433990479	-3.91500687599182	-0.016642963513732	0.442369133234024	0.0188077744096518
0.61682915687561	-8.41172695159912	-3.90632343292236	-0.0165113601833582	0.442109167575836	0.0201367381960154
0.59838205575943	-8.39537811279297	-3.89461851119995	-0.0163655653595924	0.441743671894073	0.0214631017297506
0.585855960845947	-8.37691688537598	-3.88514304161072	-0.0163558721542358	0.44151183962822	0.0226981863379478
0.564248561859131	-8.36416721343994	-3.89097166061401	-0.0162798706442118	0.441417932510376	0.0238566938787699
0.542585611343384	-8.33992290496826	-3.87605500221252	-0.0160856787115335	0.441263377666473	0.0250902194529772
0.52751499414444	-8.32668495178223	-3.87613892555237	-0.0160603765398264	0.441220909357071	0.0260906144976616
0.508140027523041	-8.31127452850342	-3.88082718849182	-0.0160016100853682	0.441189527511597	0.0268345717340708
0.487503916025162	-8.29779529571533	-3.86928296089172	-0.01585803180933	0.441222369670868	0.0277339555323124
0.469159871339798	-8.28252696990967	-3.87663698196411	-0.0157117377966642	0.441374331712723	0.0282738115638494
0.448491960763931	-8.26694393157959	-3.87594199180603	-0.0154846766963601	0.441502422094345	0.0286149755120277
0.431569814682007	-8.26023006439209	-3.86714506149292	-0.015374694019556	0.441717982292175	0.0290997754782438
0.416375458240509	-8.24802684783936	-3.88598299026489	-0.0151301231235266	0.441868811845779	0.0292392540723085
0.396194249391556	-8.24393367767334	-3.88042235374451	-0.0149180330336094	0.44205179810524	0.0295338574796915
0.380873739719391	-8.23354721069336	-3.8768937587738	-0.0146838305518031	0.442259132862091	0.0297253411263227
0.361873894929886	-8.22142505645752	-3.89562320709229	-0.0143568823114038	0.442502975463867	0.0297809205949306
0.344515234231949	-8.21608543395996	-3.87958812713623	-0.0140496985986829	0.442608028650284	0.0301917716860771
0.333645403385162	-8.20913124084473	-3.89251852035522	-0.013802345842123	0.442823380231857	0.0304059125483036
0.317576944828033	-8.19970607757568	-3.89834141731262	-0.0135133601725101	0.443032652139664	0.0308330040425062
0.308358699083328	-8.1898136138916	-3.89280939102173	-0.013404443860054	0.443273633718491	0.0313961207866669
0.300102829933167	-8.18559837341309	-3.90647959709167	-0.0131784593686461	0.443437308073044	0.0316835157573223
0.288397967815399	-8.17497539520264	-3.89599323272705	-0.0129264676943421	0.443667948246002	0.0323582924902439
0.284915149211884	-8.16689682006836	-3.9084267616272	-0.0128452656790614	0.443955957889557	0.0329374521970749
0.274732440710068	-8.15537643432617	-3.91347813606262	-0.0126724084839225	0.44423571228981	0.0334730744361877
0.271798610687256	-8.15019416809082	-3.90685415267944	-0.0125773437321186	0.444674670696259	0.0341910794377327
0.270324677228928	-8.14132976531982	-3.92716598510742	-0.0125697609037161	0.444945722818375	0.0346178822219372
0.26008877158165	-8.13630676269531	-3.92077589035034	-0.0124255707487464	0.445452332496643	0.0350873991847038
0.260696440935135	-8.13185214996338	-3.9344654083252	-0.0124721713364124	0.445934176445007	0.0350597389042377
0.254249960184097	-8.12294483184814	-3.93768739700317	-0.0124059356749058	0.446440160274506	0.0350740626454353
0.248359650373459	-8.12475490570068	-3.93953585624695	-0.0123990625143051	0.447062700986862	0.0351293198764324
0.245733603835106	-8.1213321685791	-3.95750951766968	-0.0124065028503537	0.447550654411316	0.0347311720252037
0.236924082040787	-8.12252140045166	-3.95273280143738	-0.0124067217111588	0.448178261518478	0.0344114825129509
0.233489990234375	-8.12278461456299	-3.96471858024597	-0.0124495141208172	0.448847264051437	0.0337257646024227
0.228720650076866	-8.12242221832275	-3.97850656509399	-0.0124006327241659	0.44937852025032	0.0332175940275192
0.225569024682045	-8.12460231781006	-3.97324728965759	-0.0124777257442474	0.450108826160431	0.0327506437897682
0.225734114646912	-8.12609672546387	-3.99000787734985	-0.0125675136223435	0.450751781463623	0.0321774855256081
0.226612329483032	-8.12915706634521	-3.99237728118896	-0.0127756735309958	0.451426327228546	0.0317198969423771
0.222335889935493	-8.13220882415771	-3.9913182258606	-0.0129604451358318	0.452109903097153	0.0312237571924925
0.223543167114258	-8.13195705413818	-4.00578355789185	-0.0131499748677015	0.452705919742584	0.0307485163211823
0.222036615014076	-8.13112449645996	-4.00842761993408	-0.0133032146841288	0.453374803066254	0.0301394201815128
0.211981520056725	-8.12844181060791	-4.01184701919556	-0.0134165994822979	0.453942745923996	0.0300786718726158
0.213819593191147	-8.12749671936035	-4.02381658554077	-0.0135904643684626	0.454558581113815	0.0300849210470915
0.207189172506332	-8.12261199951172	-4.01677846908569	-0.0137249771505594	0.454942286014557	0.0292317941784859
0.203385159373283	-8.13274192810059	-4.02966070175171	-0.0139770321547985	0.455326467752457	0.0277580264955759
0.199692964553833	-8.13915634155273	-4.03319025039673	-0.0138148255646229	0.455433130264282	0.026100954040885
0.194203540682793	-8.14721584320068	-4.02634811401367	-0.0138310333713889	0.455528020858765	0.0245345663279295
0.186607956886292	-8.15943431854248	-4.03454685211182	-0.0137031637132168	0.455585122108459	0.0225980337709188
0.173669546842575	-8.16470909118652	-4.02939891815186	-0.0136037059128284	0.455430775880814	0.0211154241114855
0.170335799455643	-8.17362785339355	-4.02575302124023	-0.013636851683259	0.455475777387619	0.020078407600522
0.156152844429016	-8.17700290679932	-4.03698396682739	-0.0134821692481637	0.455319702625275	0.0192386191338301
0.150421634316444	-8.17204570770264	-4.01165294647217	-0.0135584278032184	0.455144166946411	0.0187729243189096
0.146365746855736	-8.17555809020996	-4.02530336380005	-0.0137142669409513	0.455067038536072	0.0184473544359207
0.145175248384476	-8.17200660705566	-4.01270961761475	-0.0137718301266432	0.454807341098785	0.0184583347290754
0.139893740415573	-8.16936492919922	-3.9982602596283	-0.0139696737751365	0.454782754182816	0.0187360346317291
0.144166722893715	-8.16439723968506	-4.01381587982178	-0.0141641413792968	0.454492568969727	0.0188125483691692
0.145000413060188	-8.16185569763184	-3.98671793937683	-0.0143609624356031	0.454348921775818	0.0191968120634556
0.141611337661743	-8.1572093963623	-3.98672580718994	-0.0146878957748413	0.454252272844315	0.0195207260549068
0.143377080559731	-8.14983940124512	-3.99120473861694	-0.0148046528920531	0.454159587621689	0.0197594072669744
0.144263610243797	-8.15284538269043	-3.97957324981689	-0.0149697512388229	0.453977942466736	0.0202137660235167
0.150475651025772	-8.15465354919434	-3.9774158000946	-0.0151225086301565	0.453682780265808	0.0203807931393385
0.149695336818695	-8.15505695343018	-3.97994232177734	-0.0151442904025316	0.453526556491852	0.0204066317528486
0.152971044182777	-8.15881538391113	-3.9754045009613	-0.0152705321088433	0.453302443027496	0.020542411133647
0.159745380282402	-8.1626615524292	-3.9652533531189	-0.0154718412086368	0.453150153160095	0.0203530211001635
0.164296701550484	-8.16743659973145	-3.96175312995911	-0.015568383038044	0.452919185161591	0.0203651525080204
0.170306444168091	-8.16931343078613	-3.95990443229675	-0.0156667921692133	0.452484786510468	0.0203380770981312
0.176914483308792	-8.17571544647217	-3.95254158973694	-0.0158894713968039	0.45223343372345	0.0202759578824043
0.178342625498772	-8.17991924285889	-3.95216941833496	-0.0160054545849562	0.451848536729813	0.0201653130352497
0.185685411095619	-8.1827278137207	-3.93651962280273	-0.0162131115794182	0.451516002416611	0.0203087273985147
0.196365565061569	-8.18882846832275	-3.94182705879211	-0.0163976587355137	0.451113134622574	0.0203052889555693
0.20275767147541	-8.18911266326904	-3.93218779563904	-0.0166271645575762	0.450727969408035	0.0204529408365488
0.208656042814255	-8.19409275054932	-3.92428517341614	-0.0168050192296505	0.45047190785408	0.0208618547767401
0.218699932098389	-8.19176578521729	-3.92147088050842	-0.0170237012207508	0.450027883052826	0.0211188942193985
0.223358228802681	-8.19462776184082	-3.90777850151062	-0.0170607082545757	0.449645966291428	0.0215003825724125
0.231432035565376	-8.19979286193848	-3.91135835647583	-0.0173603650182486	0.44938001036644	0.0217375941574574
0.240183755755425	-8.19402885437012	-3.9043562412262	-0.0174172874540091	0.448953032493591	0.0218900721520185
0.245399862527847	-8.19808864593506	-3.89714598655701	-0.0174775160849094	0.448666363954544	0.0221827309578657
0.257126152515411	-8.20357227325439	-3.88779497146606	-0.0176865942776203	0.448299080133438	0.022265512496233
0.263474494218826	-8.204833984375	-3.88239121437073	-0.0177740249782801	0.447984844446182	0.0221784822642803
0.268621355295181	-8.21020030975342	-3.88438749313354	-0.0177374016493559	0.447448223829269	0.0222053863108158
0.278924971818924	-8.21669960021973	-3.87495493888855	-0.0179325267672539	0.447275638580322	0.0221338495612144
0.285978645086288	-8.21878719329834	-3.88199257850647	-0.0179206002503634	0.446959316730499	0.0220854822546244
0.292226612567902	-8.22054481506348	-3.86967015266418	-0.0179788339883089	0.446655511856079	0.0222346466034651
0.30319681763649	-8.22528457641602	-3.86612963676453	-0.0182092152535915	0.446559399366379	0.0224095117300749
0.308513015508652	-8.22482967376709	-3.8661048412323	-0.0181291531771421	0.44622215628624	0.0225994437932968
0.319851338863373	-8.22935962677002	-3.85409235954285	-0.0181694496423006	0.445930033922195	0.0230414997786283
0.329557776451111	-8.23183536529541	-3.86669039726257	-0.0181596260517836	0.445764631032944	0.0233342871069908
0.331959247589111	-8.22726917266846	-3.85392189025879	-0.0181626081466675	0.445597529411316	0.0237336177378893
0.343256294727325	-8.23249912261963	-3.84882020950317	-0.0182706490159035	0.445583492517471	0.0240263938903809
0.35546612739563	-8.23293972015381	-3.8530707359314	-0.0183938723057508	0.445338875055313	0.0243013631552458
0.358361423015594	-8.23493671417236	-3.84668731689453	-0.018414119258523	0.445205569267273	0.0247957836836576
0.366301029920578	-8.23683452606201	-3.84298229217529	-0.0184853691607714	0.445074945688248	0.0252214539796114
0.37734380364418	-8.23380661010742	-3.84632849693298	-0.0185805261135101	0.44496476650238	0.0255678873509169
0.382877141237259	-8.2360897064209	-3.85060620307922	-0.0186549797654152	0.4448202252388	0.0260808169841766
0.391725152730942	-8.23627376556396	-3.83295583724976	-0.0187564808875322	0.444773405790329	0.0267094038426876
0.393912792205811	-8.23517322540283	-3.8426673412323	-0.0189357046037912	0.444871157407761	0.0270563438534737
0.40151971578598	-8.23364925384521	-3.84938359260559	-0.0190055333077908	0.444823980331421	0.0272257011383772
0.404962748289108	-8.23601341247559	-3.83366870880127	-0.0190822072327137	0.444862097501755	0.0275900810956955
0.412559151649475	-8.23706150054932	-3.8436644077301	-0.0192803461104631	0.444851607084274	0.0275728050619364
0.40339320898056	-8.23953056335449	-3.84471368789673	-0.0192919559776783	0.44503390789032	0.0274192746728659
0.390064030885696	-8.24018287658691	-3.84512591362	-0.0194209702312946	0.445272654294968	0.0271524097770453
0.366335391998291	-8.24076366424561	-3.84655356407166	-0.0196309089660645	0.445950359106064	0.0263539180159569
0.346825927495956	-8.25022888183594	-3.86196398735046	-0.0199620891362429	0.44692263007164	0.0252922009676695
0.359083116054535	-8.25002574920654	-3.86475825309753	-0.0207294840365648	0.448108673095703	0.0247194096446037
0.377538412809372	-8.24354648590088	-3.87141299247742	-0.0217256508767605	0.449593365192413	0.0247807055711746
0.393313556909561	-8.24577617645264	-3.89264678955078	-0.0223099980503321	0.450479626655579	0.0246929042041302
0.408469200134277	-8.24713802337646	-3.8879873752594	-0.0224169958382845	0.451385408639908	0.0251106228679419
0.410771697759628	-8.24489307403564	-3.91017436981201	-0.0224413443356752	0.45259153842926	0.0251958128064871
0.402659147977829	-8.23399925231934	-3.92217493057251	-0.0223580542951822	0.453522205352783	0.024651313200593
0.389380931854248	-8.23879146575928	-3.92853879928589	-0.0225629974156618	0.454602986574173	0.0241854395717382
0.384298205375671	-8.23649883270264	-3.94524574279785	-0.0225718040019274	0.455550462007523	0.0234897490590811
0.37024661898613	-8.23959350585938	-3.95094108581543	-0.0224779937416315	0.456254810094833	0.0229760874062777
0.352485448122025	-8.24871826171875	-3.95956206321716	-0.0224788431078196	0.457153886556625	0.0223001465201378
0.344472974538803	-8.24227523803711	-3.97548031806946	-0.0221930202096701	0.457473695278168	0.021699633449316
0.3354172706604	-8.24433994293213	-3.97209668159485	-0.0222141910344362	0.457823634147644	0.0218160729855299
0.335600972175598	-8.24044132232666	-3.97102284431458	-0.0223764274269342	0.457971483469009	0.0219157710671425
0.324747264385223	-8.23271179199219	-3.96490883827209	-0.0224021766334772	0.458121836185455	0.0221325661987066
0.32692477107048	-8.23693180084229	-3.96420907974243	-0.0228340961039066	0.458349287509918	0.022497370839119
0.325690418481827	-8.22241973876953	-3.96728992462158	-0.0230847336351871	0.458356857299805	0.0227857772260904
0.325171411037445	-8.22472667694092	-3.95406126976013	-0.0234411135315895	0.458422213792801	0.0229775812476873
0.330428898334503	-8.22411346435547	-3.96293449401855	-0.0239692199975252	0.458591490983963	0.0229182988405228
0.325510829687119	-8.21849250793457	-3.94943475723267	-0.0242754444479942	0.458646655082703	0.0229123402386904
0.328813135623932	-8.22353267669678	-3.95667791366577	-0.0246751774102449	0.458869993686676	0.0224263463169336
0.329045921564102	-8.22327327728271	-3.95445013046265	-0.0248814560472965	0.459020972251892	0.021656284108758
0.329486012458801	-8.22654056549072	-3.94029498100281	-0.0252427458763123	0.459077656269073	0.0210460275411606
0.335518091917038	-8.23739433288574	-3.95479321479797	-0.0255983602255583	0.459295481443405	0.0202126614749432
0.327409565448761	-8.23870468139648	-3.95234656333923	-0.0257122572511435	0.459466546773911	0.0193924158811569
0.322541296482086	-8.24518966674805	-3.95090556144714	-0.0258917175233364	0.459750652313232	0.0183557830750942
0.320059299468994	-8.25441837310791	-3.96085453033447	-0.0262093041092157	0.460087865591049	0.0173349995166063
0.315442353487015	-8.26012420654297	-3.95287990570068	-0.0264957845211029	0.460454106330872	0.0166591368615627
0.318887323141098	-8.26236057281494	-3.96000623703003	-0.0267317146062851	0.460700422525406	0.0160738155245781
0.317120432853699	-8.26084041595459	-3.95867300033569	-0.0268117021769285	0.460855901241302	0.0156969018280506
0.302070111036301	-8.26804637908936	-3.9555196762085	-0.0269451308995485	0.461210936307907	0.0155825363472104
0.300748258829117	-8.26540565490723	-3.96754670143127	-0.0270339697599411	0.46142390370369	0.0153048429638147
0.299209207296371	-8.26410865783691	-3.96188402175903	-0.0273423623293638	0.46169301867485	0.0153063340112567
0.301526188850403	-8.25951862335205	-3.95792841911316	-0.0277576819062233	0.461889088153839	0.0155078005045652
0.300613105297089	-8.25288486480713	-3.96278047561646	-0.0280995387583971	0.462140679359436	0.0157170109450817
0.304746359586716	-8.25719451904297	-3.96016144752502	-0.0284222681075335	0.462203353643417	0.0160232372581959
0.308916360139847	-8.25018692016602	-3.94826102256775	-0.0286859795451164	0.461881041526794	0.0159704592078924
0.310521751642227	-8.24645137786865	-3.94048547744751	-0.0287777688354254	0.461482524871826	0.0157523639500141
0.312381446361542	-8.25049686431885	-3.93487882614136	-0.028872461989522	0.461115747690201	0.0155697073787451
0.318240523338318	-8.25269603729248	-3.93243837356567	-0.0290117673575878	0.460658818483353	0.0151308439671993
0.317821234464645	-8.25821495056152	-3.92368793487549	-0.0290363971143961	0.460151195526123	0.0149182612076402
0.322537332773209	-8.25405788421631	-3.910231590271	-0.0290694367140532	0.459748804569244	0.0147051829844713
0.329287439584732	-8.25867080688477	-3.90625095367432	-0.0293457992374897	0.459313631057739	0.0145234558731318
0.327519834041595	-8.26169776916504	-3.90606594085693	-0.0294142551720142	0.458823829889297	0.0142914829775691
0.332489669322968	-8.26562309265137	-3.88414549827576	-0.0294395796954632	0.458382278680801	0.0140756657347083
0.340324699878693	-8.27047824859619	-3.89735770225525	-0.0296690333634615	0.458195626735687	0.0136633589863777
0.348172515630722	-8.26840019226074	-3.88127446174622	-0.029791921377182	0.457744926214218	0.0132788233458996
0.352791398763657	-8.2764253616333	-3.86941909790039	-0.0300568994134665	0.457520127296448	0.0131374094635248
0.363416790962219	-8.28289794921875	-3.87794637680054	-0.0302905850112438	0.457431137561798	0.0123590473085642
0.369684398174286	-8.28756141662598	-3.87275767326355	-0.0305511243641377	0.457454234361649	0.0118803130462766
0.372214287519455	-8.29235744476318	-3.86764359474182	-0.0308449454605579	0.457516610622406	0.0117859877645969
0.383412390947342	-8.29181480407715	-3.8665623664856	-0.0311276372522116	0.457821846008301	0.0116883404552937
0.38685816526413	-8.29414463043213	-3.87211871147156	-0.0313324704766274	0.457906037569046	0.0115469880402088
0.39245742559433	-8.29424858093262	-3.87715864181519	-0.0314816012978554	0.458390116691589	0.0116807837039232
0.405692368745804	-8.29573345184326	-3.87527418136597	-0.0318512544035912	0.458860993385315	0.0119611751288176
0.414074033498764	-8.28409099578857	-3.88925814628601	-0.0319263301789761	0.459207117557526	0.0122255217283964
0.419247597455978	-8.28620529174805	-3.88474869728088	-0.0321596711874008	0.459982514381409	0.0126751773059368
0.426181077957153	-8.2843074798584	-3.89624118804932	-0.0323810055851936	0.46047630906105	0.0127743892371655
0.414187967777252	-8.27582168579102	-3.89386057853699	-0.0324101820588112	0.46116504073143	0.0128338122740388
0.413058906793594	-8.27622890472412	-3.90067648887634	-0.0326484479010105	0.461892694234848	0.0129120945930481
0.409631311893463	-8.27154922485352	-3.91254377365112	-0.0328110083937645	0.462715864181519	0.012798247858882
0.400040090084076	-8.26959228515625	-3.91122484207153	-0.0329582132399082	0.463533371686935	0.0126994559541345
0.404560834169388	-8.27236080169678	-3.92975783348084	-0.0332710109651089	0.464296132326126	0.0126207955181599
0.397221475839615	-8.26571083068848	-3.93253636360168	-0.0334840677678585	0.465144455432892	0.0127068469300866
0.394253820180893	-8.25932312011719	-3.93534994125366	-0.033546656370163	0.465782463550568	0.0127727193757892
0.387103229761124	-8.25828647613525	-3.94098114967346	-0.0336528047919273	0.466409265995026	0.0126615287736058
0.370636194944382	-8.25811958312988	-3.94655179977417	-0.0337095148861408	0.467238217592239	0.0124844936653972
0.365507841110229	-8.25376415252686	-3.95448017120361	-0.0339511185884476	0.467906326055527	0.0123883625492454
0.357226222753525	-8.2495174407959	-3.96290707588196	-0.0340964943170547	0.468455731868744	0.0122801996767521
0.346634268760681	-8.24729919433594	-3.9587619304657	-0.0343067608773708	0.469137489795685	0.0123574668541551
0.347699671983719	-8.24605464935303	-3.96213054656982	-0.0346611253917217	0.469828724861145	0.0120864883065224
0.353563785552979	-8.24640941619873	-3.96949505805969	-0.0349951758980751	0.470290154218674	0.0121188377961516
0.351869076490402	-8.24019813537598	-3.96646595001221	-0.0351673066616058	0.470607995986938	0.0125617077574134
0.355873763561249	-8.23411655426025	-3.96218132972717	-0.03539028018713	0.47099769115448	0.012829159386456
0.356439590454102	-8.2348518371582	-3.97981715202332	-0.0355627574026585	0.471433043479919	0.0127389580011368
0.352071136236191	-8.23052787780762	-3.96570348739624	-0.0357997678220272	0.471685260534287	0.012547324411571
0.353024989366531	-8.22438049316406	-3.96980977058411	-0.0361522845923901	0.472080618143082	0.012312876060605
0.351422756910324	-8.22977542877197	-3.97745966911316	-0.0362861454486847	0.472249865531921	0.0118033261969686
0.347043007612228	-8.22686862945557	-3.96159243583679	-0.0365154929459095	0.472358554601669	0.011478585191071
0.339520424604416	-8.2261962890625	-3.97027993202209	-0.0366655848920345	0.472585648298264	0.010995208285749
0.327957659959793	-8.22313213348389	-3.97172117233276	-0.0366924777626991	0.472658157348633	0.0105865374207497
0.321674942970276	-8.22482395172119	-3.9596004486084	-0.0368955135345459	0.472807139158249	0.0100998608395457
0.312290668487549	-8.22462940216064	-3.96941208839417	-0.0370717793703079	0.472836464643478	0.00938658695667982
0.305602729320526	-8.22020816802979	-3.95215559005737	-0.0371585637331009	0.472837954759598	0.0092578548938036
0.296837598085403	-8.2221040725708	-3.95916056632996	-0.0372754633426666	0.472826033830643	0.00909921620041132
0.288431257009506	-8.21406364440918	-3.95099520683289	-0.0372496359050274	0.472662478685379	0.00884836167097092
0.274987936019897	-8.21634292602539	-3.94270849227905	-0.037452407181263	0.472792357206345	0.00880500301718712
0.272960364818573	-8.20924186706543	-3.94354367256165	-0.0376542024314404	0.47269681096077	0.0086054028943181
0.270394831895828	-8.20760440826416	-3.94263124465942	-0.0377608872950077	0.472555249929428	0.00876365881413221
0.268491148948669	-8.20639610290527	-3.93310689926147	-0.0380407571792603	0.472578316926956	0.00916312728077173
0.267190247774124	-8.19680118560791	-3.92943596839905	-0.038118377327919	0.472360283136368	0.00946041755378246
0.261468768119812	-8.19678401947021	-3.93077898025513	-0.0382038056850433	0.472244888544083	0.00982008129358292
0.262853235006332	-8.19511795043945	-3.92257523536682	-0.0384442023932934	0.472168445587158	0.00993537902832031
0.258283346891403	-8.1972770690918	-3.9153425693512	-0.0386839061975479	0.472224563360214	0.00981746055185795
0.258079916238785	-8.1885986328125	-3.92552638053894	-0.0387141034007072	0.472188770771027	0.00999064743518829
0.261624336242676	-8.19383525848389	-3.91578888893127	-0.0391675978899002	0.472434997558594	0.0103792147710919
0.272749453783035	-8.19251441955566	-3.92145085334778	-0.0393960364162922	0.472271978855133	0.0108214691281319
0.266344279050827	-8.18745708465576	-3.90107202529907	-0.039381206035614	0.471968531608582	0.0109197199344635
0.264443814754486	-8.1938009262085	-3.90769791603088	-0.039297092705965	0.471936821937561	0.0107059739530087
0.26365002989769	-8.1934700012207	-3.90829157829285	-0.0392657294869423	0.471866339445114	0.0104307197034359
0.253072053194046	-8.19577312469482	-3.89948606491089	-0.0391718298196793	0.471823275089264	0.0105484407395124
0.258085787296295	-8.19246959686279	-3.89986443519592	-0.0392242558300495	0.471806168556213	0.0108270971104503
0.261571288108826	-8.19206142425537	-3.91162085533142	-0.0393274240195751	0.471879452466965	0.011312042362988
0.259870886802673	-8.18758678436279	-3.904625415802	-0.0391393713653088	0.471722006797791	0.011795929633081
0.263979524374008	-8.18458938598633	-3.89736413955688	-0.0391473025083542	0.471661120653152	0.0120493462309241
0.257634907960892	-8.19063949584961	-3.91155552864075	-0.0390918664634228	0.471809953451157	0.0121925678104162
0.258016347885132	-8.18379688262939	-3.9054799079895	-0.0391875170171261	0.471988201141357	0.0126123875379562
0.265025019645691	-8.18107223510742	-3.9072368144989	-0.0392684116959572	0.472180098295212	0.0131205031648278
0.262675046920776	-8.18003463745117	-3.91179013252258	-0.0393231362104416	0.472349166870117	0.0136801246553659
0.257217973470688	-8.17586708068848	-3.90561246871948	-0.0392619594931602	0.472611099481583	0.0143444025889039
0.252530127763748	-8.17346096038818	-3.91127753257751	-0.0392960272729397	0.472865045070648	0.0145257376134396
0.247918486595154	-8.16900539398193	-3.92176342010498	-0.0391698740422726	0.473207533359528	0.0147423418238759
0.236931890249252	-8.16938495635986	-3.89985299110413	-0.0392386727035046	0.473679035902023	0.0150808142498136
0.231180146336555	-8.16489505767822	-3.93402791023254	-0.0392044112086296	0.474187165498734	0.0152462823316455
0.220664471387863	-8.15966987609863	-3.92569756507874	-0.0391215421259403	0.4744932949543	0.0157168470323086
0.21218329668045	-8.15938854217529	-3.92483425140381	-0.0392310209572315	0.475021064281464	0.0159935280680656
0.202977538108826	-8.15652084350586	-3.94215488433838	-0.0391638837754726	0.475598573684692	0.0159025061875582
0.191577062010765	-8.15325260162354	-3.93741869926453	-0.0391679182648659	0.476044118404388	0.0164597015827894
0.185293197631836	-8.14651203155518	-3.94715356826782	-0.0390911363065243	0.476541668176651	0.0170633438974619
0.172340393066406	-8.13805484771729	-3.95560312271118	-0.0389518104493618	0.476877719163895	0.0176828671246767
0.160977780818939	-8.13875675201416	-3.94645428657532	-0.0389616265892982	0.477452516555786	0.0175848174840212
0.145092442631721	-8.13583564758301	-3.96596360206604	-0.0388969443738461	0.477782398462296	0.0172464717179537
0.138030171394348	-8.13174915313721	-3.95749711990356	-0.0389350354671478	0.478030025959015	0.0176030434668064
0.13463793694973	-8.13216781616211	-3.96495676040649	-0.0389529131352901	0.478380471467972	0.0176895949989557
0.132473185658455	-8.12764453887939	-3.96820616722107	-0.0390821509063244	0.478659152984619	0.0180792454630136
0.136892735958099	-8.12437152862549	-3.96288895606995	-0.0391230508685112	0.478851556777954	0.0189486537128687
0.138440951704979	-8.1228551864624	-3.96961569786072	-0.0391521342098713	0.47878435254097	0.0197530724108219
0.132966116070747	-8.12077331542969	-3.96872711181641	-0.0392919480800629	0.479118585586548	0.0199450626969337
0.135180935263634	-8.11834526062012	-3.97273755073547	-0.0393646880984306	0.479254305362701	0.0201486349105835
0.134612888097763	-8.11552143096924	-3.96732044219971	-0.0394651032984257	0.479105442762375	0.0208723265677691
0.133549347519875	-8.11311817169189	-3.96879076957703	-0.0394833907485008	0.479075819253922	0.0210783984512091
0.126655459403992	-8.12110900878906	-3.96496200561523	-0.0395251885056496	0.479311674833298	0.0211489219218493
0.134774640202522	-8.12150382995605	-3.97342205047607	-0.0396194867789745	0.478999018669128	0.0207821894437075
0.12389475107193	-8.12026500701904	-3.96622538566589	-0.0395368449389935	0.478950530290604	0.0208517946302891
0.127005651593208	-8.12667560577393	-3.96465635299683	-0.0396681018173695	0.47904634475708	0.0209192652255297
0.12625278532505	-8.12422466278076	-3.96907877922058	-0.0394680462777615	0.478699535131454	0.0210199765861034
0.122891671955585	-8.13175010681152	-3.95965480804443	-0.0395072959363461	0.478652954101563	0.0210336800664663
0.123893968760967	-8.13174629211426	-3.96234536170959	-0.0394838191568851	0.478524684906006	0.020811902359128
0.12474263459444	-8.13368988037109	-3.96698927879334	-0.0393732562661171	0.478308767080307	0.0209506060928106
0.122232705354691	-8.13582801818848	-3.9657416343689	-0.039274986833334	0.478185832500458	0.021120322868228
0.122028023004532	-8.13709259033203	-3.95757031440735	-0.0391181334853172	0.47788479924202	0.0211137887090445
0.12795415520668	-8.14134120941162	-3.96112155914307	-0.0390548072755337	0.47775274515152	0.0210796799510717
0.126322478055954	-8.14556789398193	-3.95512843132019	-0.0389019958674908	0.477472186088562	0.0209777615964413
0.132878690958023	-8.14654731750488	-3.95880317687988	-0.0388886407017708	0.477195054292679	0.0207165405154228
0.136577144265175	-8.14704608917236	-3.95881628990173	-0.0387941859662533	0.477110356092453	0.0208171401172876
0.139202430844307	-8.14686584472656	-3.95278358459473	-0.0386255756020546	0.476791769266129	0.0215563233941793
0.143678963184357	-8.15212440490723	-3.96173810958862	-0.0384709872305393	0.476476430892944	0.0215376149863005
0.139824941754341	-8.1525411605835	-3.9492199420929	-0.0382427424192429	0.476327985525131	0.021412156522274
0.148754760622978	-8.15297603607178	-3.96148109436035	-0.0380484014749527	0.476045072078705	0.0214559268206358
0.14998684823513	-8.15411472320557	-3.9579496383667	-0.0379263088107109	0.475716382265091	0.0216731391847134
0.155396565794945	-8.15560150146484	-3.94783139228821	-0.0377260632812977	0.4754578769207	0.0219357907772064
0.156152963638306	-8.15452861785889	-3.96248579025269	-0.0375379584729671	0.475091755390167	0.0218868162482977
0.155362784862518	-8.15722179412842	-3.94948482513428	-0.0373228117823601	0.474791795015335	0.0221607331186533
0.155109465122223	-8.1567325592041	-3.95565867424011	-0.0371555797755718	0.474585056304932	0.0223334152251482
0.157173484563828	-8.15169048309326	-3.9609100818634	-0.0368862152099609	0.474295169115067	0.0227325242012739
0.155939042568207	-8.14934635162354	-3.94609355926514	-0.0367997400462627	0.473918616771698	0.0232515763491392
0.15776239335537	-8.1487455368042	-3.95955777168274	-0.0365751683712006	0.473660290241241	0.0233102198690176
0.152493610978127	-8.15025520324707	-3.945965051651	-0.036424558609724	0.473347067832947	0.023131787776947
0.15479002892971	-8.15039157867432	-3.95302891731262	-0.0362322293221951	0.473243206739426	0.0232985503971577
0.159684121608734	-8.15057754516602	-3.95394134521484	-0.0360649898648262	0.472785413265228	0.0236570034176111
0.166567698121071	-8.15031337738037	-3.94277787208557	-0.0360020212829113	0.472441107034683	0.0238600391894579
0.164888858795166	-8.14750576019287	-3.94973731040955	-0.0357136763632298	0.472143858671188	0.0245444662868977
0.166861221194267	-8.14252758026123	-3.94110465049744	-0.0354655086994171	0.471651375293732	0.0252789594233036
0.1598149985075	-8.13346099853516	-3.94942426681519	-0.035173837095499	0.471306592226028	0.0259385909885168
0.166053593158722	-8.12925815582275	-3.93924450874329	-0.0350194498896599	0.470852464437485	0.0268499869853258
0.16841122508049	-8.12564563751221	-3.9419994354248	-0.0349316857755184	0.470293611288071	0.0274298135191202
0.166826337575912	-8.12343502044678	-3.93254733085632	-0.0347414314746857	0.46980345249176	0.0283583197742701
0.167798340320587	-8.11779594421387	-3.93161511421204	-0.034592367708683	0.469214379787445	0.0290388707071543
0.165809318423271	-8.10897922515869	-3.93065428733826	-0.0344199053943157	0.468698889017105	0.02958969399333
0.164204254746437	-8.10834121704102	-3.91952109336853	-0.0343317203223705	0.468348175287247	0.0303802508860826
0.168495759367943	-8.10085201263428	-3.92516994476318	-0.0342158526182175	0.467594087123871	0.0309943426400423
0.162227034568787	-8.09560203552246	-3.91387438774109	-0.0340424701571465	0.467052906751633	0.0320161767303944
0.159155637025833	-8.09075260162354	-3.90823769569397	-0.0339989885687828	0.466558992862701	0.032892819494009
0.157154634594917	-8.0831241607666	-3.90792918205261	-0.0337062291800976	0.465748488903046	0.0333720371127129
0.152396813035011	-8.0864429473877	-3.89763021469116	-0.0336592122912407	0.465374499559402	0.033724170178175
0.157338425517082	-8.07933902740479	-3.90204310417175	-0.033593226224184	0.464767694473267	0.034247811883688
0.162314683198929	-8.07799530029297	-3.89683246612549	-0.0334480851888657	0.464284628629684	0.0350628793239594
0.163256764411926	-8.0759801864624	-3.88937711715698	-0.0334051810204983	0.463770121335983	0.0356914810836315
0.164723575115204	-8.07728004455566	-3.8978853225708	-0.0332163833081722	0.463438808917999	0.0364182442426682
0.170576468110085	-8.06993865966797	-3.89485549926758	-0.0331102423369884	0.462996870279312	0.0370932035148144
0.163397505879402	-8.06831359863281	-3.89202046394348	-0.0327764786779881	0.462547361850739	0.0377156026661396
0.1650460511446	-8.07216358184814	-3.8991687297821	-0.0326872505247593	0.462292432785034	0.0380483046174049
0.16057550907135	-8.06599712371826	-3.9005069732666	-0.0324677862226963	0.462229043245316	0.0385446511209011
0.169820129871368	-8.0684061050415	-3.90047073364258	-0.0323483683168888	0.461964756250381	0.0391026325523853
0.171763479709625	-8.06967830657959	-3.90554261207581	-0.0322482511401176	0.461927235126495	0.0392314083874226
0.16556479036808	-8.07041358947754	-3.9031126499176	-0.0319640375673771	0.461852163076401	0.0394190438091755
0.16963417828083	-8.07102298736572	-3.92191481590271	-0.0318175293505192	0.461971312761307	0.0393871553242207
0.166127756237984	-8.06769752502441	-3.9190936088562	-0.0315066799521446	0.461999773979187	0.0396373011171818
0.173844441771507	-8.06766891479492	-3.92520976066589	-0.0313847810029984	0.46216681599617	0.0398511476814747
0.170104920864105	-8.07095241546631	-3.93460536003113	-0.0311334431171417	0.462225705385208	0.0397713854908943
0.175571545958519	-8.07185840606689	-3.93005228042603	-0.0310158003121614	0.462431311607361	0.0395769365131855
0.172189131379128	-8.07849216461182	-3.9482114315033	-0.0307448413223028	0.462676465511322	0.0394464433193207
0.16492486000061	-8.07647228240967	-3.9494948387146	-0.0304792392998934	0.462868481874466	0.0393790565431118
0.16140516102314	-8.08365821838379	-3.9591953754425	-0.0301812570542097	0.462966978549957	0.0390295945107937
0.140103623270988	-8.091872215271	-3.95560574531555	-0.0298637375235558	0.463238716125488	0.0391608029603958
0.134972244501114	-8.092529296875	-3.95977544784546	-0.0293908175081015	0.46307361125946	0.0391871519386768
0.134056389331818	-8.09055137634277	-3.95440006256104	-0.029084000736475	0.463057041168213	0.0396107919514179
0.139801561832428	-8.08643913269043	-3.94803071022034	-0.0289671402424574	0.463004291057587	0.0399521552026272
0.153556287288666	-8.07894420623779	-3.96161985397339	-0.0287422277033329	0.46286153793335	0.0399540960788727
0.157458022236824	-8.08963298797607	-3.93438744544983	-0.0287573300302029	0.46246862411499	0.039940919727087
0.172654718160629	-8.09721946716309	-3.95780849456787	-0.0287395250052214	0.462209731340408	0.0394610874354839
0.181393280625343	-8.10196876525879	-3.94286179542542	-0.0286764670163393	0.461898267269135	0.0393850728869438
0.192437097430229	-8.10826969146729	-3.94838881492615	-0.0287316013127565	0.461614578962326	0.0394499152898788
0.202753365039825	-8.10856246948242	-3.95472884178162	-0.0285279210656881	0.461196571588516	0.0398227535188198
0.213200643658638	-8.10824871063232	-3.93863081932068	-0.0285774562507868	0.460755527019501	0.0401856079697609
0.220184832811356	-8.11377620697021	-3.94001698493958	-0.0284144785255194	0.460279315710068	0.040284376591444
0.231197968125343	-8.11301136016846	-3.93090653419495	-0.0283562038093805	0.459696173667908	0.0402991324663162
0.232865557074547	-8.11568641662598	-3.92945432662964	-0.0284319631755352	0.459178030490875	0.0402678214013577
0.24399434030056	-8.11991786956787	-3.91451787948608	-0.0284491758793592	0.45857971906662	0.0403748638927937
0.250831782817841	-8.12088775634766	-3.92614936828613	-0.0284665171056986	0.457934975624084	0.0401141084730625
0.253166168928146	-8.12573432922363	-3.90151381492615	-0.0285635944455862	0.45738685131073	0.040112093091011
0.257972806692123	-8.12923145294189	-3.90692067146301	-0.0286396238952875	0.456810086965561	0.0399283766746521
0.261883944272995	-8.13209629058838	-3.90546941757202	-0.0286287013441324	0.456183314323425	0.0398232154548168
0.261157214641571	-8.13663005828857	-3.89131951332092	-0.0286688655614853	0.455659329891205	0.0396526753902435
0.258118063211441	-8.14099597930908	-3.89192771911621	-0.0287653375416994	0.455165207386017	0.0394200906157494
0.2559734582901	-8.14339828491211	-3.87662243843079	-0.0288735590875149	0.454790651798248	0.0392630957067013
0.256511300802231	-8.14882755279541	-3.87796831130981	-0.0290878489613533	0.454397797584534	0.0390541255474091
0.252271384000778	-8.14570331573486	-3.87661933898926	-0.029132679104805	0.454027980566025	0.0391263253986835
0.255530506372452	-8.14350605010986	-3.86389994621277	-0.0293214824050665	0.453646838665009	0.0390273332595825
0.251760393381119	-8.14538383483887	-3.86269879341125	-0.0293435249477625	0.453459143638611	0.0390741638839245
0.255148559808731	-8.14890098571777	-3.86404323577881	-0.0294531788676977	0.453186124563217	0.0391488038003445
0.248410612344742	-8.14334869384766	-3.85385823249817	-0.0294416788965464	0.452827662229538	0.0391438156366348
0.248728647828102	-8.14745426177979	-3.86098170280457	-0.0295742359012365	0.452853202819824	0.0391174964606762
0.250199347734451	-8.14768314361572	-3.85934686660767	-0.0296459533274174	0.452597349882126	0.0388858504593372
0.247654929757118	-8.15250873565674	-3.85301685333252	-0.0297107230871916	0.452548056840897	0.0388530641794205
0.249994486570358	-8.15597343444824	-3.86427879333496	-0.0297756064683199	0.452693253755569	0.038656048476696
0.244048669934273	-8.14858722686768	-3.86246371269226	-0.0297263357788324	0.452663749456406	0.0386446304619312
0.244489833712578	-8.15506649017334	-3.86068177223206	-0.0298453979194164	0.452843487262726	0.0386760011315346
0.243049651384354	-8.15303421020508	-3.87545704841614	-0.0297519322484732	0.453002125024796	0.0387193635106087
0.243305623531342	-8.15048599243164	-3.86768770217896	-0.0297995582222939	0.453217506408691	0.0389193147420883
0.24601112306118	-8.15365982055664	-3.87346529960632	-0.0297873988747597	0.453464180231094	0.0392160154879093
0.24871814250946	-8.15357494354248	-3.87830758094788	-0.0299065113067627	0.453685432672501	0.0395384803414345
0.248009607195854	-8.14905452728271	-3.87689614295959	-0.0299524292349815	0.454006612300873	0.0397870466113091
0.251187413930893	-8.14637565612793	-3.88171482086182	-0.0300130825489759	0.454449415206909	0.0401774756610394
0.253979623317719	-8.14953708648682	-3.89458799362183	-0.030111925676465	0.454780340194702	0.0403607003390789
0.252174586057663	-8.14267539978027	-3.88433790206909	-0.0301472619175911	0.455107092857361	0.0406916663050652
0.255503594875336	-8.14536380767822	-3.9041166305542	-0.0302416738122702	0.45554056763649	0.0408273935317993
0.251801133155823	-8.14500141143799	-3.90108847618103	-0.0303092859685421	0.455896228551865	0.0410611853003502
0.255647152662277	-8.13949966430664	-3.91371655464172	-0.0303136128932238	0.456259071826935	0.0411216653883457
0.252335280179977	-8.14472770690918	-3.91079092025757	-0.030330715700984	0.456786930561066	0.0413784943521023
0.252803534269333	-8.1413688659668	-3.92922639846802	-0.0303352419286966	0.456995725631714	0.0413690134882927
0.250277727842331	-8.14098072052002	-3.91830086708069	-0.0302868112921715	0.457328766584396	0.0416830629110336
0.255425244569778	-8.1417989730835	-3.92614793777466	-0.0303423963487148	0.457748204469681	0.041685800999403
0.251389145851135	-8.13817882537842	-3.93229651451111	-0.0301712024956942	0.457875996828079	0.0418346226215363
0.254785746335983	-8.13792324066162	-3.93256163597107	-0.0303226299583912	0.458144575357437	0.0418619625270367
0.255760908126831	-8.14072704315186	-3.94348669052124	-0.0302808918058872	0.458347409963608	0.0419919341802597
0.260927975177765	-8.14187145233154	-3.93879866600037	-0.0302752591669559	0.458475947380066	0.0420047007501125
0.261494159698486	-8.1406831741333	-3.94303560256958	-0.0302888862788677	0.45856836438179	0.0418660081923008
0.267550438642502	-8.14201736450195	-3.94126796722412	-0.0304431729018688	0.458660662174225	0.0418421998620033
0.272904306650162	-8.14756107330322	-3.95282673835754	-0.0303716324269772	0.458725303411484	0.041516374796629
0.270976006984711	-8.14896011352539	-3.94425296783447	-0.0304189547896385	0.458769053220749	0.0414498783648014
0.277535140514374	-8.15218734741211	-3.95565938949585	-0.0303749088197947	0.458808213472366	0.0411075241863728
0.277334332466125	-8.1506175994873	-3.95081734657288	-0.0302413664758205	0.458715170621872	0.0409961454570293
0.277327299118042	-8.15435981750488	-3.9557638168335	-0.0302628930658102	0.458652317523956	0.0407479219138622
0.282519787549973	-8.1555233001709	-3.95149064064026	-0.0301871541887522	0.458681434392929	0.0406607016921043
0.286656260490417	-8.15580177307129	-3.96231937408447	-0.0301562305539846	0.458443850278854	0.0404845885932446
0.28668999671936	-8.15201854705811	-3.94685292243958	-0.0300250481814146	0.458332598209381	0.0405212789773941
0.294865697622299	-8.15616416931152	-3.9576268196106	-0.0300271101295948	0.458202809095383	0.0403393767774105
0.29219776391983	-8.15654468536377	-3.95317554473877	-0.0300773326307535	0.457958281040192	0.0404437631368637
0.29675430059433	-8.15212345123291	-3.95184636116028	-0.0299328248947859	0.457684695720673	0.04021817445755
0.295165032148361	-8.15953063964844	-3.94588327407837	-0.029901560395956	0.457614928483963	0.0402775853872299
0.302862793207169	-8.15747165679932	-3.95483756065369	-0.0298220664262772	0.45718389749527	0.0400229133665562
0.301158785820007	-8.15757465362549	-3.94197988510132	-0.0298135802149773	0.45690131187439	0.0400654189288616
0.302248179912567	-8.15906047821045	-3.94020795822144	-0.0298701450228691	0.456664383411407	0.0399288311600685
0.301419198513031	-8.15898990631104	-3.93861532211304	-0.0297682825475931	0.456221550703049	0.0399612262845039
0.306614249944687	-8.15595531463623	-3.93567514419556	-0.0298328474164009	0.456024318933487	0.0398311875760555
0.309828162193298	-8.15743637084961	-3.93121528625488	-0.0297897011041641	0.455698788166046	0.0400655455887318
0.314438581466675	-8.15970706939697	-3.93308448791504	-0.0300143957138062	0.455381065607071	0.0401926077902317
0.319846600294113	-8.15071868896484	-3.92580890655518	-0.0299691502004862	0.454974740743637	0.0404719933867455
0.326062560081482	-8.15317249298096	-3.92129158973694	-0.0302270371466875	0.454862505197525	0.0407053977251053
0.323831886053085	-8.1455545425415	-3.92659592628479	-0.0301117971539497	0.454466193914413	0.0406184233725071
0.32749742269516	-8.14675617218018	-3.91291236877441	-0.0304109510034323	0.454430103302002	0.0404352284967899
0.328623116016388	-8.1471700668335	-3.91219735145569	-0.0305969435721636	0.454275280237198	0.040224589407444
0.331477999687195	-8.15165710449219	-3.90870475769043	-0.0309486426413059	0.454275012016296	0.0398353859782219
0.32102233171463	-8.14332866668701	-3.90356063842773	-0.0310404077172279	0.454299032688141	0.0396081022918224
0.321078032255173	-8.1474781036377	-3.90441703796387	-0.031360499560833	0.454410910606384	0.0394847355782986
0.312522500753403	-8.1433744430542	-3.90777850151062	-0.0314057357609272	0.454442620277405	0.0392913743853569
0.311323404312134	-8.1404504776001	-3.90647530555725	-0.0316209010779858	0.45470866560936	0.0391478687524796
0.303030788898468	-8.13797187805176	-3.89914774894714	-0.0317341610789299	0.454920440912247	0.0390248075127602
0.30132207274437	-8.13802146911621	-3.91315197944641	-0.0319063439965248	0.455011516809464	0.0387970916926861
0.28807720541954	-8.13331317901611	-3.91310524940491	-0.0319511108100414	0.455358237028122	0.0386729873716831
0.284796237945557	-8.1315860748291	-3.90649390220642	-0.0320203229784966	0.455743551254272	0.0385404415428638
0.275744885206223	-8.13122272491455	-3.92835068702698	-0.032129667699337	0.455957144498825	0.0383135378360748
0.267620891332626	-8.12313652038574	-3.91257286071777	-0.0321972258388996	0.456179469823837	0.0382151864469051
0.258686155080795	-8.1209831237793	-3.92723941802979	-0.0323268920183182	0.456546872854233	0.0382498763501644
0.241716653108597	-8.11017513275146	-3.91667747497559	-0.0322727113962173	0.456675201654434	0.0388075895607471
0.231948256492615	-8.10037517547607	-3.91855788230896	-0.0322282165288925	0.456823170185089	0.0392258614301682
0.214890018105507	-8.09299182891846	-3.9201557636261	-0.0322199091315269	0.457002282142639	0.0393808148801327
0.20982551574707	-8.08589553833008	-3.92310357093811	-0.0323289930820465	0.456967651844025	0.039221815764904
0.209414035081863	-8.08612442016602	-3.91928434371948	-0.0326014831662178	0.457150369882584	0.0389756895601749
0.213082656264305	-8.08577919006348	-3.91795134544373	-0.0330176800489426	0.457188874483109	0.0387697257101536
0.223830848932266	-8.07822608947754	-3.92453002929688	-0.0333071127533913	0.457187384366989	0.0388389751315117
0.217482700943947	-8.07698917388916	-3.90678477287292	-0.0335121713578701	0.457321584224701	0.0392995290458202
0.220651119947433	-8.07276248931885	-3.92916941642761	-0.0338240228593349	0.457366347312927	0.039578452706337
0.213076874613762	-8.06180667877197	-3.91036939620972	-0.0339858122169971	0.457387983798981	0.0401934757828712
0.206608414649963	-8.05310344696045	-3.91095995903015	-0.0343063101172447	0.457575857639313	0.0405509509146214
0.196554839611053	-8.04580879211426	-3.92039036750793	-0.0344242081046104	0.457651227712631	0.0409500040113926
0.186024740338326	-8.03642463684082	-3.91393208503723	-0.0347622148692608	0.457850128412247	0.0410790927708149
0.175291925668716	-8.027587890625	-3.90900182723999	-0.0349946729838848	0.457924753427505	0.0417738296091557
0.165891498327255	-8.0165319442749	-3.90791392326355	-0.0352597273886204	0.4579738676548	0.0426752120256424
0.146698608994484	-8.00129508972168	-3.90921664237976	-0.0353919491171837	0.458050608634949	0.0434137918055058
0.134637460112572	-7.99050045013428	-3.90130424499512	-0.035582922399044	0.458177477121353	0.0441321097314358
0.121822282671928	-7.98007965087891	-3.91385316848755	-0.0357034206390381	0.458058148622513	0.0448151342570782
0.113808453083038	-7.96672534942627	-3.90101194381714	-0.0359254702925682	0.457877427339554	0.0451313331723213
0.10328271985054	-7.96071195602417	-3.90356183052063	-0.036138754338026	0.457913190126419	0.0454756654798985
0.102448590099812	-7.94865417480469	-3.90120244026184	-0.0364194475114346	0.457621395587921	0.0461740680038929
0.0940397903323174	-7.93659830093384	-3.89556121826172	-0.0366946421563625	0.457384288311005	0.0463280342519283
0.0861288458108902	-7.93411540985107	-3.88937664031982	-0.0370334908366203	0.457233071327209	0.0467323586344719
0.0830871686339378	-7.92381381988525	-3.89781045913696	-0.0373378433287144	0.45679447054863	0.0467986315488815
0.0766613483428955	-7.91564607620239	-3.87968158721924	-0.0377694070339203	0.456385463476181	0.0472417101264
0.0732565075159073	-7.90864896774292	-3.88215732574463	-0.0381194762885571	0.456028789281845	0.0473579578101635
0.0655532553792	-7.90106678009033	-3.87483072280884	-0.038479246199131	0.455682575702667	0.0475680083036423
0.057628657668829	-7.88646697998047	-3.86633205413818	-0.0386740975081921	0.455115973949432	0.0477565079927444
0.0441137365996838	-7.88386058807373	-3.86495089530945	-0.0389097929000854	0.454652935266495	0.0481404773890972
0.033328901976347	-7.87502431869507	-3.86628365516663	-0.039321668446064	0.454150319099426	0.0482391193509102
0.0205381438136101	-7.86026477813721	-3.85809540748596	-0.0394888781011105	0.453663855791092	0.0489891991019249
0.0272603519260883	-7.84826040267944	-3.85086226463318	-0.0396558493375778	0.452681541442871	0.0500803962349892
0.00837081577628851	-7.84610223770142	-3.85070109367371	-0.0396536961197853	0.45180356502533	0.0499900206923485
0.0188719742000103	-7.84540843963623	-3.85004281997681	-0.0398903787136078	0.451115906238556	0.0495543852448463
0.00689837615936995	-7.84750652313232	-3.83224296569824	-0.0403168350458145	0.450449287891388	0.0488903634250164
0.0120757203549147	-7.85055351257324	-3.83473920822144	-0.0410532169044018	0.449934542179108	0.0481886155903339
0.00434446707367897	-7.83634042739868	-3.81898164749146	-0.0416267663240433	0.449442327022552	0.0482645109295845
0.0113144712522626	-7.83766222000122	-3.81812739372253	-0.041976984590292	0.448733329772949	0.0481857061386108
0.00215083919465542	-7.84577941894531	-3.81662368774414	-0.04225679859519	0.448100566864014	0.0471923537552357
-0.00650078803300858	-7.84165906906128	-3.80362915992737	-0.0427512228488922	0.447906255722046	0.0466283708810806
0.00518593611195683	-7.84195709228516	-3.80773830413818	-0.0432907901704311	0.44756606221199	0.0463972315192223
-0.00227810186333954	-7.84030532836914	-3.80027985572815	-0.0438285395503044	0.447489440441132	0.0461289286613464
0.015162811614573	-7.83678150177002	-3.80384969711304	-0.0442846268415451	0.447342246770859	0.0463028848171234
0.00722159445285797	-7.84582376480103	-3.80605721473694	-0.0443765819072723	0.44723916053772	0.0456441529095173
0.00853226892650127	-7.85049819946289	-3.81055974960327	-0.0445570163428783	0.447367966175079	0.044589951634407
0.0144070414826274	-7.86108827590942	-3.82396268844604	-0.0447891503572464	0.44744411110878	0.0440548621118069
0.0151835000142455	-7.86251258850098	-3.81550693511963	-0.0449045598506927	0.447443932294846	0.0435411296784878
0.00573802459985018	-7.87543153762817	-3.83309030532837	-0.045094259083271	0.448081076145172	0.0421473905444145
0.0306471865624189	-7.88138771057129	-3.83590269088745	-0.0451522059738636	0.448206454515457	0.0415742285549641
0.0248373001813889	-7.89389705657959	-3.84524512290955	-0.0450304597616196	0.448396772146225	0.0405946932733059
0.0507351793348789	-7.90642023086548	-3.85653114318848	-0.0448621995747089	0.448575288057327	0.039641622453928
0.0426343306899071	-7.92018842697144	-3.86666417121887	-0.0448497720062733	0.449277281761169	0.0383487083017826
0.0693270713090897	-7.93227100372314	-3.86821556091309	-0.0448505841195583	0.449551671743393	0.0370261110365391
0.0526918172836304	-7.94881868362427	-3.8917453289032	-0.0450358912348747	0.450589179992676	0.0359930507838726
0.0761855915188789	-7.9443187713623	-3.89624571800232	-0.0447985716164112	0.451075792312622	0.0362317562103271
0.0825363770127296	-7.9546046257019	-3.90879154205322	-0.0448175929486752	0.451617836952209	0.0359567292034626
0.0820139721035957	-7.96262884140015	-3.9291820526123	-0.0445812381803989	0.452312976121902	0.0356769822537899
0.110499583184719	-7.96450185775757	-3.93780207633972	-0.0445900745689869	0.452949464321136	0.0358168669044971
0.128440201282501	-7.97198581695557	-3.94845247268677	-0.0444091856479645	0.453460156917572	0.0356559604406357
0.139403909444809	-7.98445606231689	-3.95725393295288	-0.0445583797991276	0.454348891973495	0.0348346717655659
0.143563717603683	-7.99151039123535	-3.97563409805298	-0.0450347103178501	0.455520451068878	0.0342984087765217
0.16595059633255	-7.98633050918579	-3.97942590713501	-0.0449377819895744	0.456256955862045	0.0346249267458916
0.163084149360657	-7.99615526199341	-3.99454760551453	-0.0449385643005371	0.457046508789063	0.0340540446341038
0.176190137863159	-8.003098487854	-4.00732469558716	-0.0447754971683025	0.457586973905563	0.0336704514920712
0.187905877828598	-8.01052093505859	-4.01293420791626	-0.0446410700678825	0.45814460515976	0.032985907047987
0.192649409174919	-8.02079391479492	-4.02729558944702	-0.0447328574955463	0.458705008029938	0.0322148054838181
0.208780318498611	-8.0308141708374	-4.03225660324097	-0.0448095016181469	0.459530472755432	0.0318772196769714
0.23052579164505	-8.03858089447021	-4.04757738113403	-0.0447188802063465	0.459839850664139	0.031239515170455
0.239628806710243	-8.05283641815186	-4.04948949813843	-0.0444619953632355	0.460173785686493	0.0307665392756462
0.236449137330055	-8.07224559783936	-4.05721521377563	-0.0445251241326332	0.460865944623947	0.029953034594655
0.260591626167297	-8.06916618347168	-4.06898546218872	-0.0441773720085621	0.460934787988663	0.0296373832970858
0.270129680633545	-8.08289432525635	-4.05932903289795	-0.0440396517515183	0.46095672249794	0.0293208491057158
0.272062629461288	-8.09523963928223	-4.0682373046875	-0.0439433194696903	0.46127712726593	0.0287381075322628
0.29120147228241	-8.09653759002686	-4.06490087509155	-0.0437816865742207	0.461098998785019	0.0286584291607141
0.306629747152328	-8.10433387756348	-4.06438827514648	-0.0436860881745815	0.460746586322784	0.0285622049123049
0.303287178277969	-8.10980796813965	-4.06405544281006	-0.0436627455055714	0.460852533578873	0.0282013639807701
0.330165475606918	-8.10873508453369	-4.05870008468628	-0.043680552393198	0.460470706224442	0.0283923409879208
0.340830028057098	-8.11322021484375	-4.04983234405518	-0.0436939485371113	0.459960758686066	0.0284171011298895
0.340204894542694	-8.11999034881592	-4.05385875701904	-0.0437355786561966	0.459758579730988	0.0283469781279564
0.351786822080612	-8.11652088165283	-4.04424381256104	-0.0436522923409939	0.459109574556351	0.0284938402473927
0.362552583217621	-8.11820602416992	-4.03222608566284	-0.0436923839151859	0.458484917879105	0.0285116340965033
0.368887960910797	-8.1249475479126	-4.03421211242676	-0.0437098704278469	0.457957893610001	0.0285036619752645
0.378086239099503	-8.11706733703613	-4.02026271820068	-0.0437180027365685	0.457173764705658	0.0288591887801886
0.385306417942047	-8.1198263168335	-4.01448154449463	-0.0438585504889488	0.456558018922806	0.0290668159723282
0.382320404052734	-8.12190818786621	-4.00839519500732	-0.043871633708477	0.455837458372116	0.0291764736175537
0.393427968025208	-8.11987495422363	-3.98880243301392	-0.0440697222948074	0.455136626958847	0.0293928887695074
0.399892628192902	-8.12179565429688	-3.99262022972107	-0.0442510098218918	0.454531967639923	0.0295985881239176
0.401983320713043	-8.12138557434082	-3.97596669197083	-0.0444084964692593	0.453851193189621	0.0297629479318857
0.409729242324829	-8.12191772460938	-3.9664044380188	-0.0445892065763474	0.453217148780823	0.0299258921295404
0.415627062320709	-8.11826610565186	-3.96379423141479	-0.0446442998945713	0.452478855848312	0.0301471557468176
0.416685551404953	-8.11571598052979	-3.9443576335907	-0.0447237454354763	0.45190092921257	0.0307098831981421
0.417306512594223	-8.11710262298584	-3.94302821159363	-0.0450073219835758	0.451466709375381	0.0309437606483698
0.421872138977051	-8.10526084899902	-3.94056224822998	-0.0450207516551018	0.450945258140564	0.0313177593052387
0.419527113437653	-8.10342884063721	-3.91488718986511	-0.0452937670052052	0.450354844331741	0.0315576754510403
0.41458061337471	-8.1051607131958	-3.91994118690491	-0.0454846620559692	0.44998487830162	0.031466007232666
0.410766541957855	-8.10058975219727	-3.90889549255371	-0.0455139838159084	0.449598997831345	0.0318025313317776
0.409332245588303	-8.10120582580566	-3.89717817306519	-0.0457229763269424	0.449196040630341	0.031993456184864
0.403521239757538	-8.09741115570068	-3.90134167671204	-0.0457445494830608	0.448897629976273	0.03176149725914
0.397839814424515	-8.095139503479	-3.89021921157837	-0.0457988940179348	0.448505997657776	0.0319193676114082
0.394847005605698	-8.09456539154053	-3.88700151443481	-0.045923613011837	0.448196530342102	0.0318615511059761
0.389153957366943	-8.09242630004883	-3.88356828689575	-0.0460639521479607	0.447992950677872	0.0317697413265705
0.384119778871536	-8.08999729156494	-3.88581943511963	-0.0460652001202106	0.447873771190643	0.0318476185202599
0.381727933883667	-8.08797836303711	-3.86801624298096	-0.0462374649941921	0.447717696428299	0.0319611616432667
0.38346853852272	-8.09167766571045	-3.88423037528992	-0.046420868486166	0.447750687599182	0.031833179295063
0.381185322999954	-8.08615303039551	-3.88128042221069	-0.0465025529265404	0.447722107172012	0.031797431409359
0.374738752841949	-8.0890588760376	-3.87052416801453	-0.046606857329607	0.447944462299347	0.0316303037106991
0.374476373195648	-8.0901985168457	-3.88678383827209	-0.0466410592198372	0.448114484548569	0.0312198866158724
0.370048761367798	-8.08858203887939	-3.87634968757629	-0.0467576459050179	0.448398143053055	0.031205115839839
0.36848384141922	-8.08972454071045	-3.88310194015503	-0.0470388829708099	0.44894078373909	0.0311460681259632
0.370303124189377	-8.08279228210449	-3.89419412612915	-0.0469835251569748	0.449189275503159	0.0309495460242033
0.3623406291008	-8.08689498901367	-3.88776254653931	-0.0470190495252609	0.44972825050354	0.0308826118707657
0.361434102058411	-8.09060001373291	-3.90374183654785	-0.0471745990216732	0.450351446866989	0.0308458674699068
0.350393950939178	-8.08428001403809	-3.90656757354736	-0.0471139512956142	0.45100212097168	0.0310668516904116
0.354597508907318	-8.08451461791992	-3.92308115959167	-0.0471904613077641	0.451781868934631	0.0314241424202919
0.357043415307999	-8.07657051086426	-3.92787075042725	-0.0473085828125477	0.452353000640869	0.0313318781554699
0.350897490978241	-8.07778739929199	-3.93042874336243	-0.0473251454532146	0.453119486570358	0.0316447801887989
0.346085965633392	-8.07463836669922	-3.94368195533752	-0.0475638583302498	0.454015523195267	0.03186110034585
0.343074709177017	-8.06675052642822	-3.94852471351624	-0.047781940549612	0.454906314611435	0.0318931974470615
0.346688508987427	-8.06992244720459	-3.95854544639587	-0.0481325350701809	0.455655574798584	0.0319087542593479
0.352345049381256	-8.06993389129639	-3.96706891059875	-0.0483037605881691	0.456469357013702	0.0317640602588654
0.353148221969604	-8.06850624084473	-3.97308254241943	-0.0485519394278526	0.457145214080811	0.0316758751869202
0.355318516492844	-8.07469367980957	-3.9869532585144	-0.0487361662089825	0.457771986722946	0.031424667686224
0.348026871681213	-8.07182312011719	-3.99060678482056	-0.0488146804273129	0.458546042442322	0.0313743427395821
0.355603843927383	-8.06805419921875	-3.99405741691589	-0.0489947907626629	0.459141224622726	0.031279481947422
0.354021787643433	-8.07426643371582	-4.00999212265015	-0.0491563975811005	0.459480553865433	0.0311022438108921
0.34719654917717	-8.06927585601807	-3.99861598014832	-0.0492747463285923	0.460051000118256	0.0309630036354065
0.349290490150452	-8.07387924194336	-4.01915407180786	-0.0495948456227779	0.460534065961838	0.0308031663298607
0.353736519813538	-8.07379055023193	-4.00607585906982	-0.0498450212180614	0.460705071687698	0.0303367767482996
0.35065683722496	-8.07784652709961	-4.01321315765381	-0.0500635951757431	0.460847645998001	0.0291622150689363
0.351558744907379	-8.09032535552979	-4.0106086730957	-0.0503994934260845	0.461111277341843	0.0282448343932629
0.352295070886612	-8.09175872802734	-4.00701522827148	-0.0505458004772663	0.461050897836685	0.0275948811322451
0.359758734703064	-8.10185241699219	-4.00360059738159	-0.0506984144449234	0.46080881357193	0.026945736259222
0.353342801332474	-8.10648536682129	-3.9957492351532	-0.050841573625803	0.460748225450516	0.0261562652885914
0.359211504459381	-8.10374450683594	-4.0057430267334	-0.0508673749864101	0.460598558187485	0.0252916496247053
0.358839064836502	-8.11553287506104	-3.98624610900879	-0.0509174577891827	0.460056304931641	0.0250171255320311
0.358273267745972	-8.11841869354248	-3.98793482780457	-0.0510819256305695	0.459851294755936	0.0243936125189066
0.36233127117157	-8.11756896972656	-3.99012994766235	-0.0511651374399662	0.45962256193161	0.0240414179861546
0.371983617544174	-8.11812305450439	-3.97524404525757	-0.0512603931128979	0.458986043930054	0.0239254757761955
0.365472942590714	-8.12827587127686	-3.97146391868591	-0.0514684394001961	0.458758056163788	0.0232017077505589
0.372470647096634	-8.12503528594971	-3.96418261528015	-0.0514639988541603	0.458318680524826	0.0230573434382677
0.377325236797333	-8.12704849243164	-3.95271301269531	-0.0515711009502411	0.457628697156906	0.0228711906820536
0.374719470739365	-8.13359260559082	-3.94648480415344	-0.0517437793314457	0.457285583019257	0.0223601292818785
0.37306797504425	-8.12907123565674	-3.9506676197052	-0.0518028028309345	0.456848949193954	0.0219929534941912
0.381598591804504	-8.13419246673584	-3.92409491539001	-0.0518858060240746	0.456207871437073	0.0219159163534641
0.376663684844971	-8.138840675354	-3.93477010726929	-0.0518804229795933	0.455765128135681	0.0215383693575859
0.379198729991913	-8.13352489471436	-3.92586731910706	-0.0518714301288128	0.455081284046173	0.0211707632988691
0.373218446969986	-8.1430025100708	-3.91210770606995	-0.0519440174102783	0.454807251691818	0.0210137218236923
0.375842958688736	-8.1416187286377	-3.90631532669067	-0.052004411816597	0.454140931367874	0.0207903869450092
0.37589755654335	-8.14400291442871	-3.90660500526428	-0.0521210692822933	0.453639000654221	0.0206893086433411
0.376366883516312	-8.13846111297607	-3.89731907844543	-0.0520080551505089	0.45295861363411	0.0205053109675646
0.367556005716324	-8.14528179168701	-3.87774419784546	-0.0521457716822624	0.452727317810059	0.0201655570417643
0.374915182590485	-8.14395713806152	-3.88268232345581	-0.0522020347416401	0.452041625976563	0.0199721250683069
0.364951401948929	-8.13988399505615	-3.87091302871704	-0.0521352104842663	0.451614022254944	0.0200289506465197
0.368561625480652	-8.14371967315674	-3.86681652069092	-0.0520650073885918	0.451135665178299	0.0201574191451073
0.368196666240692	-8.14389705657959	-3.86259198188782	-0.0521816089749336	0.450657695531845	0.0200980789959431
0.367996901273727	-8.1356315612793	-3.86330676078796	-0.0521038547158241	0.450143814086914	0.0202804952859879
0.358894258737564	-8.1301908493042	-3.84652090072632	-0.0520679354667664	0.449707627296448	0.0205925758928061
0.360711932182312	-8.12856578826904	-3.84256649017334	-0.052177369594574	0.4493428170681	0.0208676364272833
0.358922094106674	-8.12203216552734	-3.83926725387573	-0.0522037446498871	0.448939770460129	0.0210523214191198
0.350495338439941	-8.11901664733887	-3.82755088806152	-0.0521385259926319	0.448531031608582	0.021405728533864
0.351204037666321	-8.11633110046387	-3.83154034614563	-0.0521647967398167	0.448007106781006	0.0215707793831825
0.338263630867004	-8.11196231842041	-3.82683849334717	-0.0522315353155136	0.447775214910507	0.0214722380042076
0.340453267097473	-8.10888576507568	-3.82015442848206	-0.052128367125988	0.447306573390961	0.0217211432754993
0.332899898290634	-8.10518836975098	-3.8025209903717	-0.0521386601030827	0.446896016597748	0.0221542436629534
0.332800954580307	-8.10082244873047	-3.81172752380371	-0.0521774664521217	0.446554511785507	0.0224021133035421
0.326620817184448	-8.09226703643799	-3.81152009963989	-0.0521185547113419	0.44624337553978	0.0225374884903431
0.32032722234726	-8.09049606323242	-3.79878687858582	-0.0521019995212555	0.445924818515778	0.0228084269911051
0.318728923797607	-8.08639049530029	-3.8034930229187	-0.0520530939102173	0.445474445819855	0.0229462441056967
0.318048566579819	-8.08383846282959	-3.80460739135742	-0.0519836470484734	0.445114731788635	0.0230404175817966
0.312677323818207	-8.08058834075928	-3.80307054519653	-0.051838181912899	0.444817513227463	0.0232009328901768
0.309106171131134	-8.07524585723877	-3.77953791618347	-0.0518474616110325	0.444390892982483	0.0236310791224241
0.305840402841568	-8.07354927062988	-3.78859519958496	-0.0519138649106026	0.444207906723022	0.0237130597233772
0.306219220161438	-8.06686401367188	-3.79120278358459	-0.0518621243536472	0.443915128707886	0.0238585956394672
0.304133117198944	-8.06434917449951	-3.78950619697571	-0.0517084188759327	0.443559974431992	0.0241876933723688
0.297370404005051	-8.0610933303833	-3.77622008323669	-0.0517663694918156	0.443349540233612	0.0245063751935959
0.302538484334946	-8.0607738494873	-3.78601121902466	-0.0517831780016422	0.443190574645996	0.0246206894516945
0.296206176280975	-8.05475616455078	-3.78563022613525	-0.0516826957464218	0.44292277097702	0.0248749386519194
0.291415929794312	-8.05187225341797	-3.78338265419006	-0.0515436306595802	0.442795008420944	0.0250634979456663
0.290019750595093	-8.05182933807373	-3.77738237380981	-0.0514855273067951	0.442669361829758	0.0252872779965401
0.290435910224915	-8.05072784423828	-3.78209829330444	-0.0514384992420673	0.442529618740082	0.0253508668392897
0.289756894111633	-8.04752540588379	-3.78278851509094	-0.051371093839407	0.44247031211853	0.0254052858799696
0.286749571561813	-8.04870510101318	-3.78792977333069	-0.0512067005038261	0.442322909832001	0.0254844576120377
0.281172960996628	-8.04539394378662	-3.78126859664917	-0.0510401576757431	0.442235559225082	0.0257898028939962
0.283422559499741	-8.04818725585938	-3.78187847137451	-0.051070936024189	0.442276388406754	0.0259445495903492
0.28420478105545	-8.04120922088623	-3.78848743438721	-0.0509029999375343	0.442092448472977	0.0260399580001831
0.281732022762299	-8.04477691650391	-3.78641605377197	-0.0506975427269936	0.442088305950165	0.026220740750432
0.280877113342285	-8.0437068939209	-3.78802895545959	-0.0505716949701309	0.442146748304367	0.0263830982148647
0.281303465366364	-8.04584312438965	-3.79588770866394	-0.0504833459854126	0.442277163267136	0.0264463238418102
0.282245099544525	-8.04284763336182	-3.79802703857422	-0.0502963922917843	0.442256987094879	0.0264588538557291
0.281115561723709	-8.04397106170654	-3.79170036315918	-0.0500572212040424	0.442326694726944	0.0266819484531879
0.282214105129242	-8.04801654815674	-3.80710864067078	-0.0498846098780632	0.442411124706268	0.0267406925559044
0.283637076616287	-8.04645347595215	-3.80832576751709	-0.0497281812131405	0.442536652088165	0.0267485268414021
0.282902836799622	-8.0490140914917	-3.81571793556213	-0.0494490563869476	0.442590147256851	0.0267944540828466
0.282499551773071	-8.04816246032715	-3.80910587310791	-0.0493081584572792	0.442779213190079	0.0268543101847172
0.284477263689041	-8.05546855926514	-3.82816386222839	-0.0491136610507965	0.442882895469666	0.0265385024249554
0.284688085317612	-8.05637645721436	-3.83021068572998	-0.0488309822976589	0.443051606416702	0.0264296755194664
0.287071257829666	-8.05731868743896	-3.82772707939148	-0.0484906211495399	0.443171352148056	0.0264222044497728
0.291872143745422	-8.06171035766602	-3.829745054245	-0.0482591018080711	0.44327312707901	0.0263118613511324
0.284742891788483	-8.06487846374512	-3.84839916229248	-0.0480033159255981	0.443521499633789	0.0262958630919456
0.286372780799866	-8.06681060791016	-3.84591388702393	-0.0477784089744091	0.443767726421356	0.0263386555016041
0.292207390069962	-8.06937980651855	-3.855717420578	-0.0475597232580185	0.444104343652725	0.0263276696205139
0.294099867343903	-8.07116508483887	-3.86979246139526	-0.0472704470157623	0.444280594587326	0.0261904392391443
0.29471355676651	-8.07319068908691	-3.86116504669189	-0.0469400733709335	0.444577276706696	0.026578089222312
0.296702325344086	-8.07258129119873	-3.87390279769897	-0.0467911101877689	0.444884955883026	0.0269179865717888
0.298663258552551	-8.06966686248779	-3.88416123390198	-0.0464132130146027	0.445253103971481	0.0268534440547228
0.299449980258942	-8.07672214508057	-3.90166425704956	-0.0460519380867481	0.445583283901215	0.0268245190382004
0.296650826931	-8.07730388641357	-3.89326548576355	-0.0457482039928436	0.44587454199791	0.0268234442919493
0.308251559734344	-8.08419799804688	-3.90611171722412	-0.0456908494234085	0.44620755314827	0.0266676973551512
0.311815708875656	-8.08698272705078	-3.92341566085815	-0.0453621409833431	0.44663792848587	0.0263396091759205
0.313273400068283	-8.09187030792236	-3.92043924331665	-0.0450790822505951	0.446935713291168	0.0265933163464069
0.318226337432861	-8.08981227874756	-3.92564344406128	-0.0448248535394669	0.44730544090271	0.0267410185188055
0.317080646753311	-8.09040355682373	-3.94071912765503	-0.0446679629385471	0.447719305753708	0.0268605295568705
0.318834155797958	-8.09256458282471	-3.95336627960205	-0.0442659631371498	0.447949707508087	0.0270704347640276
0.325760185718536	-8.09256649017334	-3.94552302360535	-0.044145405292511	0.448291391134262	0.0272936895489693
0.329683274030685	-8.09773349761963	-3.9657244682312	-0.0439974553883076	0.448565781116486	0.0272541604936123
0.326899111270905	-8.09791946411133	-3.966961145401	-0.0437580421566963	0.448906272649765	0.0273727010935545
0.331947386264801	-8.09965133666992	-3.96189975738525	-0.0435519218444824	0.449175626039505	0.0274469200521708
0.337108761072159	-8.10143184661865	-3.97401690483093	-0.0433244332671165	0.449283093214035	0.0273411441594362
0.337736457586288	-8.10445594787598	-3.97894883155823	-0.0431406646966934	0.449439197778702	0.0274003800004721
0.344905376434326	-8.10799694061279	-3.97914814949036	-0.0430347286164761	0.449690937995911	0.0273044444620609
0.347350507974625	-8.10701942443848	-3.98157858848572	-0.0427284799516201	0.449557244777679	0.0271735470741987
0.346876919269562	-8.11161804199219	-3.97685790061951	-0.0426352880895138	0.449783802032471	0.0273156967014074
0.35693371295929	-8.11744594573975	-3.97773051261902	-0.0425779744982719	0.449779748916626	0.0271996539086103
0.355596333742142	-8.11281108856201	-3.9793484210968	-0.0423167273402214	0.449691832065582	0.0271757133305073
0.360064059495926	-8.11902046203613	-3.97970128059387	-0.0422888696193695	0.449750810861588	0.0272090174257755
0.367033094167709	-8.11857032775879	-3.9771249294281	-0.0422226451337337	0.449725955724716	0.0271776933223009
0.365603804588318	-8.1187219619751	-3.97241592407227	-0.0420234352350235	0.449538707733154	0.0271555762737989
0.370175957679749	-8.12228584289551	-3.97502589225769	-0.0419219881296158	0.449447840452194	0.0272023025900126
0.372683882713318	-8.12302303314209	-3.97433972358704	-0.0418864153325558	0.44937652349472	0.0272913165390491
0.372322976589203	-8.12187767028809	-3.970290184021	-0.0417191311717033	0.449185192584991	0.0274334643036127
0.379956871271133	-8.12329769134521	-3.96780800819397	-0.0416620634496212	0.449057161808014	0.0274878181517124
0.38085350394249	-8.12479496002197	-3.97018718719482	-0.0415174998342991	0.449035465717316	0.0275586992502213
0.378647029399872	-8.12322616577148	-3.96427989006042	-0.0412978790700436	0.448769390583038	0.0276783183217049
0.385777771472931	-8.12370777130127	-3.96660566329956	-0.0413056388497353	0.448700875043869	0.0277769695967436
0.382682353258133	-8.12582206726074	-3.96738505363464	-0.041104469448328	0.448572009801865	0.02776113525033
0.38353306055069	-8.12154197692871	-3.95515441894531	-0.0409933887422085	0.448358774185181	0.0279657319188118
0.386245131492615	-8.12365341186523	-3.96157574653625	-0.0409345999360085	0.448233097791672	0.0280211605131626
0.389140278100967	-8.12107944488525	-3.95847272872925	-0.0408101230859756	0.448047965764999	0.0281194821000099
0.384964019060135	-8.12170886993408	-3.95243859291077	-0.0406601838767529	0.447993725538254	0.02837885171175
0.3868428170681	-8.12050914764404	-3.96320009231567	-0.0405945554375649	0.44780707359314	0.0284384116530418
0.389376908540726	-8.1211633682251	-3.95765614509583	-0.0404932536184788	0.447706997394562	0.0286970343440771
0.385009169578552	-8.11973476409912	-3.95113348960876	-0.040352076292038	0.44756007194519	0.0290404465049505
0.389904797077179	-8.11070728302002	-3.95263671875	-0.0402217917144299	0.447525769472122	0.0291411206126213
0.387813597917557	-8.11478137969971	-3.95427417755127	-0.0401054881513119	0.447309255599976	0.029401171952486
0.385681807994843	-8.10970306396484	-3.94551301002502	-0.0400375798344612	0.447185188531876	0.0296757835894823
0.380293756723404	-8.10900974273682	-3.94776463508606	-0.0398471690714359	0.447179168462753	0.0298392437398434
0.382004290819168	-8.10469436645508	-3.94697189331055	-0.0397865734994411	0.446996241807938	0.0302759110927582
0.383008062839508	-8.09862804412842	-3.94385075569153	-0.0397826060652733	0.446935176849365	0.0304867252707481
0.379064917564392	-8.0955867767334	-3.9463198184967	-0.0396084673702717	0.446848630905151	0.0308668315410614
0.380693525075912	-8.09055423736572	-3.93426322937012	-0.0395780429244041	0.446653306484222	0.0312357880175114
0.376376181840897	-8.08721923828125	-3.94402050971985	-0.0395711064338684	0.446632206439972	0.0314798392355442
0.371260821819305	-8.08024787902832	-3.93909907341003	-0.0394607670605183	0.446514457464218	0.0317841731011868
0.371732980012894	-8.07874393463135	-3.92915225028992	-0.0394803620874882	0.446360349655151	0.0320742800831795
0.371875911951065	-8.07539081573486	-3.93900084495544	-0.0394379422068596	0.446239978075027	0.0323349423706532
0.363646328449249	-8.07506656646729	-3.93235731124878	-0.0394129455089569	0.445955902338028	0.0326561331748962
0.366012632846832	-8.0697717666626	-3.92411279678345	-0.0393833667039871	0.445896625518799	0.0328783243894577
0.36366331577301	-8.06527900695801	-3.92555809020996	-0.0393296852707863	0.44556051492691	0.0330445058643818
0.362190306186676	-8.06523513793945	-3.91494297981262	-0.0392697900533676	0.445290803909302	0.0333822853863239
0.359370768070221	-8.06390953063965	-3.91601705551147	-0.0393760055303574	0.445227921009064	0.0334745310246944
0.358309924602509	-8.05569458007813	-3.9176025390625	-0.0391963124275208	0.444839239120483	0.033518310636282
0.354890197515488	-8.05852699279785	-3.90791010856628	-0.0393083021044731	0.444710731506348	0.0337744988501072
0.355775088071823	-8.05368709564209	-3.90580010414124	-0.0393381789326668	0.444490313529968	0.0338404253125191
0.348933011293411	-8.04785346984863	-3.89965224266052	-0.0392019413411617	0.444224447011948	0.0341046266257763
0.352657407522202	-8.05453300476074	-3.90010643005371	-0.0393452793359756	0.444176256656647	0.0342810116708279
0.343827366828918	-8.04648876190186	-3.89919781684875	-0.0391980372369289	0.44396635890007	0.0342983677983284
0.332797259092331	-8.05142307281494	-3.88689875602722	-0.0392148792743683	0.44388872385025	0.0345326848328114
0.324848383665085	-8.049973487854	-3.89091372489929	-0.0391924269497395	0.443823784589767	0.03470154479146
0.306416720151901	-8.04060840606689	-3.87878561019897	-0.0389312133193016	0.443712174892426	0.0351114422082901
0.303858637809753	-8.04100513458252	-3.87836480140686	-0.0389623679220676	0.443671017885208	0.0355687029659748
0.299309372901917	-8.03537559509277	-3.88016700744629	-0.0388966426253319	0.443663388490677	0.0359117388725281
0.287575483322144	-8.0310640335083	-3.86991572380066	-0.0387875810265541	0.44358503818512	0.0364273563027382
0.285630971193314	-8.03126049041748	-3.87951397895813	-0.0387336499989033	0.443503201007843	0.0366462953388691
0.272635370492935	-8.02744960784912	-3.87569046020508	-0.0386268496513367	0.443649351596832	0.0369268916547298
0.270844042301178	-8.02613544464111	-3.8703191280365	-0.0385643430054188	0.443642109632492	0.0373290330171585
0.268095254898071	-8.02279949188232	-3.87430644035339	-0.0385460071265697	0.443632692098618	0.0375925973057747
0.260551601648331	-8.0241584777832	-3.87317490577698	-0.0384829640388489	0.443680763244629	0.0380873158574104
0.258592486381531	-8.02083778381348	-3.87486124038696	-0.0385073833167553	0.443707883358002	0.0384528748691082
0.26132595539093	-8.01466369628906	-3.8769314289093	-0.0384277813136578	0.443724066019058	0.0386782810091972
0.256038069725037	-8.01569366455078	-3.87599301338196	-0.0384071134030819	0.44383704662323	0.0391794927418232
0.257720917463303	-8.01170349121094	-3.87596344947815	-0.0383873991668224	0.443851053714752	0.0394589938223362
0.252921372652054	-8.01207256317139	-3.87866473197937	-0.0382904037833214	0.443919509649277	0.0398639738559723
0.251606434583664	-8.00997638702393	-3.87409687042236	-0.0382699221372604	0.443971931934357	0.0402844771742821
0.252627521753311	-8.00247287750244	-3.87828469276428	-0.0382439158856869	0.44405472278595	0.0404816158115864
0.251253962516785	-8.00800895690918	-3.87897801399231	-0.03819490224123	0.444104313850403	0.0408857502043247
0.252519100904465	-8.00482749938965	-3.8782742023468	-0.0382171645760536	0.444104671478271	0.0409780256450176
0.24983423948288	-8.00687408447266	-3.88015651702881	-0.0381083190441132	0.444164842367172	0.0410190001130104
0.250207990407944	-8.00727558135986	-3.88419079780579	-0.0381158478558064	0.444214820861816	0.0412015095353127
0.25306898355484	-8.00935363769531	-3.88111448287964	-0.0381120815873146	0.444210827350616	0.0409301891922951
0.247948482632637	-8.01366710662842	-3.88943243026733	-0.0380285158753395	0.444298535585403	0.0407074205577374
0.247339516878128	-8.01772308349609	-3.8850736618042	-0.0380320139229298	0.444370478391647	0.0403547063469887
0.247188746929169	-8.0217866897583	-3.88908815383911	-0.0381577052175999	0.44451043009758	0.0400584191083908
0.244310259819031	-8.02410125732422	-3.89265251159668	-0.0380049683153629	0.444535493850708	0.0399824008345604
0.248013094067574	-8.02681350708008	-3.89128351211548	-0.0380278564989567	0.44469553232193	0.0396724119782448
0.245615512132645	-8.03261470794678	-3.88988733291626	-0.0379878170788288	0.444736778736115	0.0393363051116467
0.241110175848007	-8.03803539276123	-3.89430236816406	-0.0380368120968342	0.44491171836853	0.0390406139194965
0.244131401181221	-8.03688526153564	-3.89752602577209	-0.0379844754934311	0.445088982582092	0.0385793335735798
0.23762184381485	-8.04354095458984	-3.89954161643982	-0.0379814021289349	0.445424824953079	0.0384630896151066
0.23799641430378	-8.04651737213135	-3.90836477279663	-0.0380266681313515	0.445614188909531	0.0379860699176788
0.234375908970833	-8.05231666564941	-3.90911650657654	-0.0379057452082634	0.445788264274597	0.0374918431043625
0.232176631689072	-8.05845069885254	-3.91321277618408	-0.0380047783255577	0.446161270141602	0.0370640531182289
0.229511082172394	-8.056227684021	-3.92201614379883	-0.037934735417366	0.446526795625687	0.0363526791334152
0.22891466319561	-8.06575584411621	-3.92799472808838	-0.0379628837108612	0.446966469287872	0.0357978083193302
0.232839182019234	-8.07058811187744	-3.93456864356995	-0.0379650145769119	0.447247445583344	0.0354353711009026
0.225288569927216	-8.06716251373291	-3.93230891227722	-0.0378516353666782	0.447477042675018	0.0352000333368778
0.230640977621078	-8.07455253601074	-3.93793892860413	-0.0377990715205669	0.447786688804626	0.0347502343356609
0.222435384988785	-8.07985591888428	-3.94022154808044	-0.0378428809344769	0.448266595602036	0.0338619649410248
0.223439544439316	-8.07971858978271	-3.94072413444519	-0.0377802774310112	0.448600560426712	0.0339794084429741
0.226300626993179	-8.08177471160889	-3.95124697685242	-0.0378223732113838	0.448736160993576	0.0342422649264336
0.216380640864372	-8.07872295379639	-3.9495677947998	-0.0376914404332638	0.449100136756897	0.0341867059469223
0.219646498560905	-8.07630729675293	-3.95774722099304	-0.0376549065113068	0.449241101741791	0.034393597394228
0.223467409610748	-8.07641124725342	-3.95644545555115	-0.0375591404736042	0.449270844459534	0.0345092378556728
0.216866925358772	-8.07617855072021	-3.95035743713379	-0.0373734347522259	0.449324250221252	0.0348067879676819
0.225654646754265	-8.07263374328613	-3.95997881889343	-0.0373740307986736	0.4493148624897	0.0351304039359093
0.220938727259636	-8.07277679443359	-3.95404410362244	-0.0371690951287746	0.449290603399277	0.0350048318505287
0.224319472908974	-8.07451343536377	-3.95639777183533	-0.0370355024933815	0.449087888002396	0.0349687747657299
0.22594390809536	-8.0756254196167	-3.95716691017151	-0.0370318703353405	0.448949545621872	0.0345512740314007
0.228054359555244	-8.07995986938477	-3.94712591171265	-0.0369456484913826	0.44867143034935	0.0344298928976059
0.224306464195251	-8.08183479309082	-3.94530248641968	-0.0370348170399666	0.44844263792038	0.0344245433807373
0.232724860310555	-8.07822513580322	-3.94405889511108	-0.037093423306942	0.448146402835846	0.0343676544725895
0.229154035449028	-8.07928943634033	-3.92911982536316	-0.0372040830552578	0.448004901409149	0.0347398333251476
0.233435437083244	-8.07414627075195	-3.92923736572266	-0.0372540466487408	0.447531372308731	0.0351431220769882
0.23664578795433	-8.07638740539551	-3.92236685752869	-0.0373904854059219	0.447235524654388	0.0356273464858532
0.241254672408104	-8.06816864013672	-3.91267991065979	-0.0374098047614098	0.44668972492218	0.0362496972084045
0.246348947286606	-8.062819480896	-3.90781497955322	-0.0373738072812557	0.446045607328415	0.0364536680281162
0.239326149225235	-8.06703662872314	-3.90244483947754	-0.0373339951038361	0.44554403424263	0.0366051979362965
0.246532112360001	-8.06372356414795	-3.88508057594299	-0.0372549071907997	0.444915473461151	0.036905150860548
0.24320775270462	-8.06492614746094	-3.87826180458069	-0.0373313575983047	0.444234490394592	0.0368751361966133
0.236223235726357	-8.06554985046387	-3.87646412849426	-0.0372635126113892	0.443650513887405	0.0368183627724648
0.244204983115196	-8.06153583526611	-3.85784292221069	-0.0373235307633877	0.442989438772202	0.0371951386332512
0.245642647147179	-8.06427097320557	-3.86669182777405	-0.037249032407999	0.442292124032974	0.0370921455323696
0.244468420743942	-8.06676483154297	-3.84950542449951	-0.0371941700577736	0.441564321517944	0.0369043238461018
0.249481722712517	-8.07077980041504	-3.83238625526428	-0.0372750610113144	0.441063195466995	0.0365811139345169
0.249510556459427	-8.07530307769775	-3.83660316467285	-0.0372445769608021	0.440415978431702	0.0363404676318169
0.254206359386444	-8.07710742950439	-3.81365871429443	-0.0372649990022182	0.439824312925339	0.0363110415637493
0.256098508834839	-8.08469867706299	-3.82623195648193	-0.0371964313089848	0.439320504665375	0.0358739271759987
0.259048014879227	-8.08716583251953	-3.81942558288574	-0.0371752604842186	0.438822090625763	0.0352450981736183
0.251385599374771	-8.09575843811035	-3.80693101882935	-0.0372765883803368	0.4386365711689	0.0350643955171108
0.262027710676193	-8.09506130218506	-3.80904364585876	-0.0372221618890762	0.438215434551239	0.0351406596601009
0.261100351810455	-8.09850406646729	-3.80165386199951	-0.0370443612337112	0.437845021486282	0.0353510938584805
0.254612654447556	-8.100830078125	-3.80511522293091	-0.0369711332023144	0.437852114439011	0.0354361347854137
0.259987980127335	-8.09388065338135	-3.80339288711548	-0.0368088223040104	0.437623858451843	0.0359174571931362
0.260537415742874	-8.0943078994751	-3.80688571929932	-0.0364438109099865	0.437313705682755	0.0358141511678696
0.247899830341339	-8.10508918762207	-3.80860328674316	-0.036474421620369	0.437532186508179	0.0352957807481289
0.252240031957626	-8.10597896575928	-3.80463552474976	-0.0364787466824055	0.43768122792244	0.0353989042341709
0.252513080835342	-8.09996128082275	-3.8144633769989	-0.0361361838877201	0.437520444393158	0.0359267070889473
0.24962006509304	-8.10618591308594	-3.80968284606934	-0.0358935743570328	0.437856316566467	0.0359830223023891
0.24444979429245	-8.10669708251953	-3.82311844825745	-0.0355820655822754	0.438105762004852	0.0354474633932114
0.232990294694901	-8.1118631362915	-3.82235980033875	-0.0354214943945408	0.438497573137283	0.0350524485111237
0.233575209975243	-8.113356590271	-3.82545948028564	-0.0353777073323727	0.438900947570801	0.0350974537432194
0.235858097672462	-8.11320781707764	-3.8416109085083	-0.0352336540818214	0.439481437206268	0.0353959538042545
0.224523514509201	-8.10914516448975	-3.84388995170593	-0.0348288491368294	0.439918339252472	0.0357721708714962
0.225694850087166	-8.11228942871094	-3.85336327552795	-0.0344725735485554	0.440198659896851	0.0358999110758305
0.216389238834381	-8.11368465423584	-3.8667516708374	-0.0341931283473969	0.44093057513237	0.036103293299675
0.210064694285393	-8.10879230499268	-3.88285946846008	-0.0338355302810669	0.441547095775604	0.0365502908825874
0.20602560043335	-8.10119152069092	-3.87641048431396	-0.03365159034729	0.442067444324493	0.0371999703347683
0.204610288143158	-8.10226249694824	-3.90030670166016	-0.0334746278822422	0.442732006311417	0.0377580635249615
0.200380131602287	-8.09244823455811	-3.90176630020142	-0.0331161096692085	0.443160474300385	0.0384023487567902
0.18822930753231	-8.09252071380615	-3.90182781219482	-0.0327953398227692	0.443914085626602	0.0390120595693588
0.196854293346405	-8.08726119995117	-3.92652893066406	-0.0325794219970703	0.444172322750092	0.0395542122423649
0.193825766444206	-8.07974052429199	-3.91775369644165	-0.0322855673730373	0.444746851921082	0.0404290519654751
0.195814281702042	-8.07728862762451	-3.92694854736328	-0.0320502817630768	0.445095837116241	0.0412835851311684
0.200602367520332	-8.07303905487061	-3.9388108253479	-0.0317242182791233	0.445353269577026	0.0420180484652519
0.194842353463173	-8.07407283782959	-3.928879737854	-0.0314364247024059	0.445756256580353	0.0426614917814732
0.209139257669449	-8.07112693786621	-3.94451141357422	-0.0313035510480404	0.446109414100647	0.0432326383888721
0.215886056423187	-8.06447315216064	-3.94300293922424	-0.0308023542165756	0.445893943309784	0.0441245771944523
0.209930926561356	-8.0718469619751	-3.95526552200317	-0.0306036975234747	0.446233153343201	0.044671218842268
0.233572483062744	-8.0647497177124	-3.95271563529968	-0.0302613992244005	0.446003347635269	0.0449458211660385
0.222148850560188	-8.07004547119141	-3.9502124786377	-0.0299717672169209	0.446099549531937	0.045391321182251
0.229891180992126	-8.0719575881958	-3.95646595954895	-0.0298629384487867	0.446081906557083	0.0454861111938953
0.228682845830917	-8.06725025177002	-3.95560336112976	-0.02978759072721	0.445995837450027	0.0454369597136974
0.242970615625381	-8.07478904724121	-3.94354557991028	-0.0295281689614058	0.445793837308884	0.0455870777368546
0.230376720428467	-8.07766151428223	-3.95152306556702	-0.0294903982430696	0.445792108774185	0.0453842170536518
0.241240575909615	-8.07553195953369	-3.93886828422546	-0.029367383569479	0.44576957821846	0.0454779043793678
0.242980301380157	-8.08216953277588	-3.95636463165283	-0.0294834189116955	0.445909053087235	0.0451716780662537
0.255502581596375	-8.07591915130615	-3.94234466552734	-0.0292611196637154	0.445306688547134	0.0457292310893536
0.26472944021225	-8.07979011535645	-3.94048190116882	-0.029112696647644	0.445153594017029	0.0460200719535351
0.25079607963562	-8.07958316802979	-3.94124865531921	-0.0289294477552176	0.445063799619675	0.0457374751567841
0.259262830018997	-8.07754039764404	-3.93896985054016	-0.0290035996586084	0.444953322410584	0.0457640290260315
0.263179212808609	-8.0737771987915	-3.93501853942871	-0.0288439802825451	0.444379836320877	0.0461339801549912
0.260904937982559	-8.07609176635742	-3.93164968490601	-0.0288150534033775	0.4442498087883	0.046582393348217
0.265330791473389	-8.07326316833496	-3.92790031433105	-0.0288798082619905	0.444079875946045	0.0465711168944836
0.273769855499268	-8.07088470458984	-3.92250895500183	-0.0286029130220413	0.443551868200302	0.0468293130397797
0.263624966144562	-8.07765293121338	-3.91840791702271	-0.0288474205881357	0.443400293588638	0.0468454398214817
0.267718851566315	-8.0630931854248	-3.91317224502563	-0.0288865678012371	0.443368345499039	0.0471544936299324
0.284279704093933	-8.06362628936768	-3.90932536125183	-0.0291620697826147	0.443123608827591	0.0478544346988201
0.293706476688385	-8.05103206634521	-3.90678906440735	-0.0287762209773064	0.442298769950867	0.0484965592622757
0.271650671958923	-8.06392955780029	-3.90054535865784	-0.0289229173213243	0.442659109830856	0.0482900552451611
0.284754574298859	-8.05308151245117	-3.90953135490417	-0.0292111113667488	0.442598611116409	0.0482266321778297
0.285292327404022	-8.04739952087402	-3.89367604255676	-0.0294096227735281	0.44229456782341	0.0487524271011353
0.303162425756454	-8.03608512878418	-3.89584374427795	-0.0292146727442741	0.442077040672302	0.04959387332201
0.296156793832779	-8.03526592254639	-3.89765810966492	-0.0291039887815714	0.441926807165146	0.0502253510057926
0.307452946901321	-8.03303050994873	-3.8897123336792	-0.0292011722922325	0.441559970378876	0.0502214729785919
0.296665579080582	-8.03362274169922	-3.88443636894226	-0.0295035354793072	0.441686242818832	0.0504929833114147
0.312015235424042	-8.02215480804443	-3.88282227516174	-0.0300286393612623	0.441698610782623	0.0512378960847855
0.315704077482224	-8.01564788818359	-3.87915468215942	-0.0303984824568033	0.441568970680237	0.0518405884504318
0.332301616668701	-8.01183795928955	-3.88560247421265	-0.0304770972579718	0.441511869430542	0.0521803945302963
0.362879753112793	-8.02929306030273	-3.901282787323	-0.030038783326745	0.441094726324081	0.0510486289858818
0.340911239385605	-8.04926490783691	-3.89222860336304	-0.0300199799239635	0.440912842750549	0.0497655160725117
0.273691356182098	-8.05676078796387	-3.88571500778198	-0.029688935726881	0.441005259752274	0.0488665625452995
0.265531808137894	-8.06440734863281	-3.88453412055969	-0.0294083151966333	0.441120535135269	0.0487624034285545
0.29937219619751	-8.03448677062988	-3.88406896591187	-0.029326718300581	0.440880209207535	0.0500177480280399
0.292585253715515	-8.02490901947021	-3.86416745185852	-0.0293883215636015	0.440987437963486	0.0513889417052269
0.276866316795349	-8.03896141052246	-3.89240527153015	-0.0295912809669971	0.441565811634064	0.0511378906667233
0.273141115903854	-8.02917194366455	-3.87495613098145	-0.0298006627708673	0.441701620817184	0.0509962812066078
0.289997756481171	-8.03176879882813	-3.88406777381897	-0.0302240401506424	0.441939920186996	0.0514033958315849
0.287892043590546	-8.02152919769287	-3.88368153572083	-0.0302104353904724	0.442127525806427	0.0519853644073009
0.311513602733612	-8.01701927185059	-3.88811373710632	-0.0302087962627411	0.442319273948669	0.0526701621711254
0.317380666732788	-8.01983642578125	-3.89349150657654	-0.0299768131226301	0.442007005214691	0.053219486027956
0.305536419153214	-8.02766036987305	-3.88860774040222	-0.0297878757119179	0.441961944103241	0.0532564148306847
0.300236731767654	-8.0318717956543	-3.89786505699158	-0.0298514161258936	0.44230392575264	0.0526571087539196
0.293027967214584	-8.02645015716553	-3.88846445083618	-0.0300385933369398	0.44255068898201	0.0519675873219967
0.31707826256752	-8.0323486328125	-3.89751291275024	-0.0302057452499866	0.4423987865448	0.0514964610338211
0.31461963057518	-8.02920722961426	-3.88292527198792	-0.0303222350776196	0.442681103944778	0.051764577627182
0.3327576816082	-8.02567863464355	-3.90876245498657	-0.0304534323513508	0.44283664226532	0.0516002364456654
0.331276297569275	-8.02975177764893	-3.89724278450012	-0.0308060124516487	0.443102926015854	0.0512212589383125
0.339344471693039	-8.02776336669922	-3.9011652469635	-0.0312572754919529	0.443883329629898	0.0510284006595612
0.359335422515869	-8.01801013946533	-3.91006970405579	-0.0312692560255528	0.443859606981277	0.0512740537524223
0.344820082187653	-8.02853870391846	-3.90954637527466	-0.0313268452882767	0.44409316778183	0.0509696081280708
0.342668443918228	-8.0405216217041	-3.92168307304382	-0.0310314502567053	0.444212287664413	0.0501570291817188
0.322642534971237	-8.05905437469482	-3.92976307868958	-0.0311350151896477	0.444751769304276	0.0485389940440655
0.333204716444016	-8.05362606048584	-3.93674063682556	-0.0311186015605927	0.444971024990082	0.0470714122056961
0.300889998674393	-8.06658935546875	-3.92856764793396	-0.0314307101070881	0.445623755455017	0.0464313887059689
0.306573748588562	-8.06151294708252	-3.94846630096436	-0.0316392555832863	0.446192979812622	0.0458236448466778
0.317146629095078	-8.05642890930176	-3.94201636314392	-0.0317738503217697	0.446366161108017	0.0457495078444481
0.308367371559143	-8.05741214752197	-3.9406304359436	-0.0315884202718735	0.446355760097504	0.0458491519093513
0.289203703403473	-8.05770301818848	-3.95319986343384	-0.0315944850444794	0.447008460760117	0.0459184944629669
0.293729096651077	-8.05267810821533	-3.94808387756348	-0.0321807228028774	0.447953462600708	0.0458264611661434
0.312441557645798	-8.04161548614502	-3.9581937789917	-0.0324911288917065	0.448060184717178	0.0455757193267345
0.298393279314041	-8.04550647735596	-3.95636343955994	-0.0325824543833733	0.448365062475204	0.0458659455180168
0.284594893455505	-8.05154037475586	-3.96364831924438	-0.0327778793871403	0.449071943759918	0.0455531105399132
0.269599616527557	-8.05275058746338	-3.97885990142822	-0.0328420735895634	0.449557214975357	0.0450672656297684
0.267639249563217	-8.04356861114502	-3.97323775291443	-0.0329227186739445	0.44999960064888	0.0445898063480854
0.284444451332092	-8.0363712310791	-3.97149968147278	-0.0326104126870632	0.449613124132156	0.0446584820747375
0.263356924057007	-8.04605197906494	-3.98128008842468	-0.0325029976665974	0.449809044599533	0.044553741812706
0.268492430448532	-8.04233551025391	-3.98152589797974	-0.0323060229420662	0.449674367904663	0.0442785136401653
0.26238751411438	-8.04584980010986	-3.98063111305237	-0.0324410647153854	0.449685782194138	0.043417677283287
0.257720798254013	-8.04518890380859	-3.99300456047058	-0.0323885306715965	0.449788928031921	0.0427412763237953
0.256161630153656	-8.04419422149658	-3.9754900932312	-0.0327766202390194	0.449758499860764	0.0426239930093288
0.267889827489853	-8.04110717773438	-3.98994088172913	-0.0329011082649231	0.449631214141846	0.0426376163959503
0.272753208875656	-8.03068351745605	-3.98251056671143	-0.032655593007803	0.449071228504181	0.0432106927037239
0.273428648710251	-8.03140354156494	-3.96713185310364	-0.0325570181012154	0.448723524808884	0.0436477772891521
0.289432913064957	-8.02715682983398	-3.97085857391357	-0.0323973633348942	0.447893083095551	0.0437019914388657
0.257506519556046	-8.02586460113525	-3.93889546394348	-0.0325739681720734	0.447681337594986	0.0435156188905239
0.255608052015305	-8.02264881134033	-3.94392418861389	-0.0328980684280396	0.447588711977005	0.0432451255619526
0.252696216106415	-8.02014446258545	-3.94292330741882	-0.0334402918815613	0.447522342205048	0.0428326204419136
0.265437632799149	-8.01465225219727	-3.91755104064941	-0.0335476659238338	0.446978479623795	0.0431552492082119
0.27102518081665	-8.01044750213623	-3.92339992523193	-0.0334489829838276	0.44640240073204	0.0437125526368618
0.274364113807678	-8.01236248016357	-3.91604590415955	-0.0332152992486954	0.445779591798782	0.0442060939967632
0.265928953886032	-8.01536750793457	-3.90747904777527	-0.033123716711998	0.445304781198502	0.04421017318964
0.266139894723892	-7.99777269363403	-3.89096188545227	-0.0330041013658047	0.444607317447662	0.0438250377774239
0.267510741949081	-7.9992504119873	-3.8978419303894	-0.0328962467610836	0.444127798080444	0.0442780926823616
0.257476389408112	-7.99901151657104	-3.87698078155518	-0.0328201130032539	0.443427830934525	0.0449221767485142
0.258484870195389	-8.00100708007813	-3.87223720550537	-0.03285913169384	0.442847460508347	0.0451622866094112
0.243892282247543	-7.99978160858154	-3.87545990943909	-0.0326220467686653	0.44246968626976	0.0448832735419273
0.248443529009819	-7.99456310272217	-3.85405874252319	-0.0327613353729248	0.44220969080925	0.0449550449848175
0.260065913200378	-7.99727344512939	-3.86088824272156	-0.0329574607312679	0.441733092069626	0.0449941642582417
0.257129967212677	-7.9948148727417	-3.85251951217651	-0.0328151248395443	0.441285789012909	0.045348759740591
0.262947410345078	-7.99942111968994	-3.8417763710022	-0.0328815206885338	0.441126644611359	0.0453622378408909
0.270590424537659	-7.99445247650146	-3.84796595573425	-0.0329737775027752	0.440815269947052	0.0449994653463364
0.276528775691986	-7.99034595489502	-3.8398540019989	-0.0329579450190067	0.440488427877426	0.0449961386620998
0.277565836906433	-7.99422216415405	-3.83232879638672	-0.0329230688512325	0.440286815166473	0.0450356379151344
0.280424416065216	-7.98610925674438	-3.8380012512207	-0.0329645574092865	0.440303564071655	0.0447221100330353
0.277366787195206	-7.9884819984436	-3.83925867080688	-0.0328165851533413	0.44010329246521	0.0446348749101162
0.279895067214966	-7.98477268218994	-3.83499932289124	-0.0327372811734676	0.440006703138351	0.0444254167377949
0.275507837533951	-7.98710775375366	-3.84417104721069	-0.032553818076849	0.439925372600555	0.0441638678312302
0.273448050022125	-7.98825979232788	-3.8467001914978	-0.0324406810104847	0.439771682024002	0.0439153201878071
0.267561048269272	-7.98655366897583	-3.84488081932068	-0.0322619155049324	0.439833581447601	0.0433902926743031
0.260978877544403	-7.98739147186279	-3.84480309486389	-0.0321588814258575	0.439993053674698	0.0432445555925369
0.262052416801453	-7.98413372039795	-3.84879565238953	-0.0322056449949741	0.44015771150589	0.0429618842899799
0.257500737905502	-7.98102569580078	-3.84420943260193	-0.0321118161082268	0.440155237913132	0.0427529029548168
0.259222716093063	-7.98982238769531	-3.84843230247498	-0.0321877039968967	0.440391451120377	0.0426064468920231
0.262584388256073	-7.98540925979614	-3.8483030796051	-0.0319842807948589	0.440499722957611	0.0424219779670238
0.256103903055191	-7.98741865158081	-3.84729242324829	-0.0317924804985523	0.440659731626511	0.0423833690583706
0.26226344704628	-7.99072504043579	-3.86210536956787	-0.0317826867103577	0.440883606672287	0.042166955769062
0.252145946025848	-7.9888710975647	-3.85996913909912	-0.0316919311881065	0.441116273403168	0.0419373922049999
0.25130170583725	-7.99265241622925	-3.86095952987671	-0.0315542630851269	0.441357791423798	0.0416556037962437
0.247985020279884	-7.9985818862915	-3.87029385566711	-0.0314888246357441	0.441613644361496	0.0412645377218723
0.24026158452034	-7.99846935272217	-3.87403416633606	-0.0313205793499947	0.441877156496048	0.0410040654242039
0.243718236684799	-8.00013637542725	-3.87266850471497	-0.0312272645533085	0.442037165164948	0.0407859906554222
0.240011304616928	-8.00516033172607	-3.88438057899475	-0.0311473365873098	0.44240728020668	0.0405483357608318
0.236222177743912	-8.00563812255859	-3.88394165039063	-0.0308770127594471	0.442633718252182	0.0403191335499287
0.239328175783157	-8.00397777557373	-3.88387584686279	-0.0308491867035627	0.442958891391754	0.0400600358843803
0.234731554985046	-8.00979614257813	-3.90155959129334	-0.0306845977902412	0.443362414836884	0.0398688092827797
0.230947256088257	-8.0084285736084	-3.89808702468872	-0.0305228997021914	0.443679362535477	0.0397797040641308
0.236939802765846	-8.00762367248535	-3.91202878952026	-0.0304946564137936	0.444084107875824	0.0396201722323895
0.235476151108742	-8.00747585296631	-3.91783404350281	-0.030310096219182	0.444511115550995	0.0396470278501511
0.234544768929482	-8.007737159729	-3.91845679283142	-0.030184930190444	0.444806218147278	0.0396918468177319
0.236716657876968	-8.00836181640625	-3.934006690979	-0.0300922226160765	0.44522351026535	0.0395951122045517
0.236034497618675	-8.00252437591553	-3.93891406059265	-0.0298788920044899	0.44562903046608	0.0397662818431854
0.23472997546196	-8.00165748596191	-3.93180894851685	-0.0297811627388	0.445942580699921	0.0398212634027004
0.234690070152283	-7.99838352203369	-3.95355892181396	-0.0296562127768993	0.446322798728943	0.0397834256291389
0.230209797620773	-7.9925422668457	-3.95134043693542	-0.0294226296246052	0.446576654911041	0.0398328825831413
0.228811785578728	-7.99183940887451	-3.95034646987915	-0.0293195527046919	0.446951150894165	0.0399531461298466
0.224685236811638	-7.991126537323	-3.96348118782043	-0.0291186105459929	0.447233319282532	0.0397769659757614
0.217890039086342	-7.98505592346191	-3.95563173294067	-0.0289178807288408	0.447448551654816	0.040009893476963
0.216605395078659	-7.98757839202881	-3.96684455871582	-0.0288576185703278	0.447743147611618	0.0398917645215988
0.208278253674507	-7.98275804519653	-3.97035050392151	-0.0286540426313877	0.447837054729462	0.0399265512824059
0.204204916954041	-7.98086500167847	-3.96354913711548	-0.0284564271569252	0.448090076446533	0.0401398502290249
0.202055126428604	-7.98135900497437	-3.98223185539246	-0.0283754132688046	0.448063969612122	0.0401139035820961
0.192738503217697	-7.97615051269531	-3.96765804290771	-0.0281595159322023	0.448117285966873	0.0402457490563393
0.185252025723457	-7.98175954818726	-3.98047852516174	-0.028028566390276	0.448110640048981	0.0396774485707283
0.179518431425095	-7.97949647903442	-3.97604084014893	-0.027827175334096	0.447971433401108	0.0395899601280689
0.169938683509827	-7.98205995559692	-3.96578884124756	-0.0276376847177744	0.44787260890007	0.0400873459875584
0.169189959764481	-7.97696495056152	-3.97722744941711	-0.0275366846472025	0.447486042976379	0.0400269702076912
0.163513526320457	-7.97458553314209	-3.97103118896484	-0.0272537637501955	0.44722443819046	0.0400534123182297
0.163720414042473	-7.9786262512207	-3.96603894233704	-0.0273041669279337	0.446924984455109	0.0400633700191975
0.159404590725899	-7.97725439071655	-3.97002720832825	-0.0269796419888735	0.446395039558411	0.0400564447045326
0.156643018126488	-7.97965574264526	-3.95101928710938	-0.0269344802945852	0.446057051420212	0.0400448627769947
0.157298862934113	-7.98512887954712	-3.95716857910156	-0.0269253086298704	0.445463627576828	0.0397712104022503
0.153121009469032	-7.98273706436157	-3.94748115539551	-0.0267118066549301	0.444920212030411	0.0396897122263908
0.155480891466141	-7.98792409896851	-3.94218158721924	-0.0267912447452545	0.444584637880325	0.0395974516868591
0.161676809191704	-7.98689556121826	-3.93387269973755	-0.0268037654459476	0.443975031375885	0.0393899418413639
0.158617243170738	-7.98972797393799	-3.92550754547119	-0.0267462152987719	0.443503648042679	0.0391013137996197
0.166303336620331	-7.99559307098389	-3.92778253555298	-0.026792960241437	0.44301164150238	0.0386958085000515
0.170232966542244	-7.99703931808472	-3.92535495758057	-0.0269457250833511	0.442686498165131	0.0383766070008278
0.173620879650116	-7.99980354309082	-3.9139461517334	-0.0268151182681322	0.44226461648941	0.0380715690553188
0.183134138584137	-8.00484275817871	-3.90831542015076	-0.0270810034126043	0.441946536302567	0.0378523319959641
0.184897154569626	-8.00851726531982	-3.91395449638367	-0.0270527265965939	0.441726744174957	0.0376418642699718
0.189642712473869	-8.00683784484863	-3.91024112701416	-0.0270830951631069	0.441402703523636	0.0376329384744167
0.198112919926643	-8.00994873046875	-3.90628552436829	-0.0272922832518816	0.441296756267548	0.0376401469111443
0.200248926877975	-8.01405429840088	-3.91203427314758	-0.0272469408810139	0.441127389669418	0.0376822054386139
0.207015737891197	-8.01051235198975	-3.89400815963745	-0.0273570045828819	0.440946906805038	0.0378008969128132
0.213434457778931	-8.01344013214111	-3.9097797870636	-0.0274397134780884	0.440966963768005	0.0378190390765667
0.213159546256065	-8.00982761383057	-3.90628886222839	-0.0274159647524357	0.440950930118561	0.0379390269517899
0.216478288173676	-8.00861358642578	-3.89782691001892	-0.0274470541626215	0.441118061542511	0.0382125191390514
0.223321348428726	-8.01058387756348	-3.91130566596985	-0.0274269375950098	0.441137135028839	0.0382713191211224
0.223484590649605	-8.00935459136963	-3.90725064277649	-0.0273762177675962	0.441269814968109	0.0386398620903492
0.225010573863983	-8.00847244262695	-3.90428781509399	-0.0274875573813915	0.441424697637558	0.0388845726847649
0.228966727852821	-8.0032320022583	-3.91718292236328	-0.0274436045438051	0.441663891077042	0.0389510281383991
0.228515714406967	-8.00614547729492	-3.91658639907837	-0.027357941493392	0.441827327013016	0.0392456129193306
0.232161894440651	-8.00421619415283	-3.91777062416077	-0.0273733790963888	0.441923946142197	0.039368461817503
0.232971012592316	-8.00297355651855	-3.92619204521179	-0.0273570083081722	0.44232103228569	0.0394578389823437
0.234489619731903	-7.99987459182739	-3.92972612380981	-0.0271995943039656	0.442413419485092	0.0396919809281826
0.233635261654854	-7.9991660118103	-3.92166423797607	-0.0272386949509382	0.442683905363083	0.0399164520204067
0.235689342021942	-7.99904155731201	-3.93815565109253	-0.0272193923592567	0.442945182323456	0.0398998148739338
0.235684722661972	-7.99886798858643	-3.94093656539917	-0.0272272452712059	0.443043857812881	0.0400547794997692
0.24241241812706	-8.00095081329346	-3.93143463134766	-0.0272814650088549	0.443317085504532	0.0399217717349529
0.241251796483994	-8.00228691101074	-3.95627927780151	-0.0272976271808147	0.443443149328232	0.0394970811903477
0.236883595585823	-8.00578594207764	-3.93718361854553	-0.0271956417709589	0.443486660718918	0.0391657240688801
0.236316204071045	-8.01075649261475	-3.95212030410767	-0.027208486571908	0.443578094244003	0.0385877043008804
0.232325255870819	-8.00896549224854	-3.95003581047058	-0.027091708034277	0.443590104579926	0.0379205122590065
0.226605445146561	-8.02042388916016	-3.94843506813049	-0.0269739031791687	0.44366517663002	0.0376778095960617
0.232044503092766	-8.01827716827393	-3.95229721069336	-0.0268645063042641	0.443443238735199	0.0373552888631821
0.230408132076263	-8.01791191101074	-3.95053219795227	-0.0266452673822641	0.443224281072617	0.0375675372779369
0.236392870545387	-8.01811599731445	-3.94436931610107	-0.0265578180551529	0.442937314510345	0.0376974679529667
0.244221419095993	-8.01049900054932	-3.94730138778687	-0.0264880768954754	0.44252735376358	0.03788061439991
0.243222072720528	-8.0093879699707	-3.94431090354919	-0.0263468734920025	0.44208899140358	0.0383818186819553
0.250649183988571	-8.00836563110352	-3.94209146499634	-0.0262423679232597	0.441614389419556	0.0390243232250214
0.25248795747757	-8.00201797485352	-3.93467998504639	-0.0260844044387341	0.441146075725555	0.0397595353424549
0.255132108926773	-7.997230052948	-3.93701148033142	-0.0259350873529911	0.440588563680649	0.0403997413814068
0.264196813106537	-7.99463987350464	-3.92111492156982	-0.0259103383868933	0.440047979354858	0.0406849049031734
0.264065891504288	-7.9865665435791	-3.91573524475098	-0.0257138926535845	0.439459085464478	0.0413829497992992
0.269906401634216	-7.98302984237671	-3.91081857681274	-0.0255631487816572	0.438811659812927	0.0420319922268391
0.270122051239014	-7.97828197479248	-3.90892052650452	-0.0255362559109926	0.438282281160355	0.0425148494541645
0.272434592247009	-7.97378730773926	-3.90493273735046	-0.025378979742527	0.437615394592285	0.0430889837443829
0.278398305177689	-7.97111177444458	-3.89318084716797	-0.025309456512332	0.437010616064072	0.0433162562549114
0.278464198112488	-7.97136688232422	-3.89075541496277	-0.0251688994467258	0.436428129673004	0.0433796420693398
0.277949243783951	-7.96998262405396	-3.88602328300476	-0.0250257253646851	0.435752034187317	0.0432710871100426
0.277585506439209	-7.96799278259277	-3.87781000137329	-0.0249273721128702	0.435359448194504	0.0431432835757732
0.280836552381516	-7.96933507919312	-3.86956095695496	-0.0247855186462402	0.434727042913437	0.0431031920015812
0.284220993518829	-7.96787405014038	-3.86592173576355	-0.0247569605708122	0.434195160865784	0.0430908091366291
0.283797234296799	-7.96927547454834	-3.87197828292847	-0.0246420800685883	0.433807611465454	0.0431479439139366
0.280227482318878	-7.96458911895752	-3.85694360733032	-0.0244804453104734	0.433308899402618	0.043574009090662
0.287805646657944	-7.96132898330688	-3.85809588432312	-0.0243978556245565	0.43290302157402	0.0437543466687202
0.282410174608231	-7.96115493774414	-3.85484099388123	-0.024333942681551	0.432614833116531	0.0438186824321747
0.281112670898438	-7.95695400238037	-3.85048270225525	-0.0242067705839872	0.432270616292953	0.0438941046595573
0.282414734363556	-7.96533203125	-3.85442614555359	-0.0242521930485964	0.431965321302414	0.0432190261781216
0.280602872371674	-7.97338104248047	-3.85542988777161	-0.0239835381507874	0.431557923555374	0.0415037833154202
0.276805549860001	-7.97462606430054	-3.84168529510498	-0.023891594260931	0.43136328458786	0.0412364453077316
0.280379742383957	-7.96990823745728	-3.86165881156921	-0.0237744245678186	0.431184530258179	0.0425815396010876
0.27559557557106	-7.95299386978149	-3.8444242477417	-0.0236272141337395	0.431124836206436	0.0445063821971416
0.27518829703331	-7.93973159790039	-3.84570050239563	-0.0237033553421497	0.431107074022293	0.0454986467957497
0.27655029296875	-7.93481063842773	-3.85630774497986	-0.0235952716320753	0.431100577116013	0.0453893393278122
0.272956341505051	-7.93843173980713	-3.84278607368469	-0.0235367231070995	0.431095361709595	0.0450317747890949
0.276981085538864	-7.94332790374756	-3.85425043106079	-0.0234998613595963	0.431056469678879	0.0442558079957962
0.279004722833633	-7.94546365737915	-3.85470199584961	-0.0233449265360832	0.430961042642593	0.0436653755605221
0.281440228223801	-7.94906616210938	-3.85057091712952	-0.0231850910931826	0.431064009666443	0.0434479676187038
0.288827389478683	-7.94927453994751	-3.85769891738892	-0.0231067761778831	0.43103352189064	0.04302017390728
0.286184370517731	-7.95443296432495	-3.86352300643921	-0.0229491237550974	0.431053042411804	0.042814377695322
0.279196888208389	-7.95513248443604	-3.86367440223694	-0.0227258875966072	0.431090235710144	0.0425844639539719
0.283643066883087	-7.95652151107788	-3.86646842956543	-0.0225799698382616	0.431141138076782	0.0421849861741066
0.278779059648514	-7.9620509147644	-3.87467837333679	-0.0223813746124506	0.431099593639374	0.0417907126247883
0.281833678483963	-7.96503973007202	-3.86261248588562	-0.0222314354032278	0.431158304214478	0.0414312928915024
0.285151451826096	-7.9686541557312	-3.87757015228271	-0.0221454631537199	0.431133240461349	0.0409827828407288
0.288576751947403	-7.96678018569946	-3.88276052474976	-0.0218547228723764	0.430954545736313	0.0405463241040707
0.290003567934036	-7.97621202468872	-3.87023520469666	-0.0217993408441544	0.431155651807785	0.0400185473263264
0.290567398071289	-7.98318672180176	-3.88032555580139	-0.0217100940644741	0.431010693311691	0.0392999015748501
0.286786824464798	-7.98104476928711	-3.87902975082397	-0.0214511547237635	0.431007236242294	0.0386218056082726
0.285883665084839	-7.99189043045044	-3.88376617431641	-0.0214369352906942	0.431080102920532	0.0377529673278332
0.286006778478622	-7.9923620223999	-3.88912200927734	-0.0212625954300165	0.431073397397995	0.0368390418589115
0.279885917901993	-7.99760866165161	-3.87840342521667	-0.0210274867713451	0.431054025888443	0.0361959189176559
0.280843049287796	-8.0024471282959	-3.88588285446167	-0.0210255719721317	0.431055128574371	0.0354634560644627
0.2782261967659	-8.0036792755127	-3.88711309432983	-0.0208529774099588	0.431046038866043	0.034726157784462
0.272888094186783	-8.00681591033936	-3.8867928981781	-0.0207085870206356	0.43087312579155	0.0341488532721996
0.271954089403152	-8.00681591033936	-3.87895607948303	-0.0207086093723774	0.43093878030777	0.0337237603962421
0.273076891899109	-8.00889873504639	-3.88645887374878	-0.0206265859305859	0.430870622396469	0.0330794788897038
0.268541872501373	-8.01018524169922	-3.87490797042847	-0.0205502174794674	0.430774569511414	0.0323931761085987
0.27086067199707	-8.0105676651001	-3.87120938301086	-0.0205398313701153	0.430712968111038	0.0316270105540752
0.27475842833519	-8.01867198944092	-3.88003134727478	-0.0206045228987932	0.43069589138031	0.0306207463145256
0.269023656845093	-8.02452754974365	-3.87794280052185	-0.0206017531454563	0.430671066045761	0.0299265403300524
0.268449246883392	-8.02354431152344	-3.86923861503601	-0.0205878429114819	0.430546969175339	0.0292258094996214
0.270983010530472	-8.02890300750732	-3.87095284461975	-0.0206372682005167	0.430611312389374	0.0282793641090393
0.270517826080322	-8.03297138214111	-3.8767557144165	-0.0206807665526867	0.43046560883522	0.0271641183644533
0.26992654800415	-8.0381383895874	-3.86458444595337	-0.0206324327737093	0.430428683757782	0.0262525957077742
0.268744498491287	-8.04300308227539	-3.8671612739563	-0.0206645336002111	0.430391907691956	0.0252931900322437
0.270420998334885	-8.04366493225098	-3.86226773262024	-0.0205931533128023	0.430372148752213	0.0243085511028767
0.275336086750031	-8.04865550994873	-3.87469863891602	-0.0205741040408611	0.430319041013718	0.0232718158513308
0.271711081266403	-8.05259132385254	-3.87173247337341	-0.0204837378114462	0.430265992879868	0.0223705917596817
0.268560618162155	-8.05816555023193	-3.87354874610901	-0.0204501822590828	0.430267721414566	0.0216852426528931
0.268004894256592	-8.05770397186279	-3.85920238494873	-0.020344253629446	0.430314034223557	0.02124666236341
0.272357195615768	-8.05797290802002	-3.86799812316895	-0.0202616285532713	0.430402755737305	0.0209752321243286
0.266290128231049	-8.05401706695557	-3.87488842010498	-0.0202130414545536	0.430433005094528	0.0209580324590206
0.26678341627121	-8.05308151245117	-3.87781596183777	-0.0200420282781124	0.430415242910385	0.0211506839841604
0.266058474779129	-8.04731178283691	-3.86692929267883	-0.0198530070483685	0.430470734834671	0.0214956700801849
0.270168751478195	-8.04569244384766	-3.87645220756531	-0.019701074808836	0.43049493432045	0.0217481814324856
0.268339276313782	-8.03760528564453	-3.87450361251831	-0.0194774903357029	0.430494159460068	0.0220138784497976
0.261817187070847	-8.03578853607178	-3.87979292869568	-0.0191692523658276	0.430505961179733	0.0223952662199736
0.25853955745697	-8.03127479553223	-3.87366318702698	-0.0189052801579237	0.430520951747894	0.0228821635246277
0.256635159254074	-8.02856540679932	-3.88065099716187	-0.018751060590148	0.430657505989075	0.0232141464948654
0.256188124418259	-8.02152442932129	-3.88312315940857	-0.0183767918497324	0.430479884147644	0.0234958976507187
0.248154625296593	-8.02103137969971	-3.88127446174622	-0.0179695058614016	0.430549800395966	0.0237926244735718
0.246045917272568	-8.01620006561279	-3.88830041885376	-0.017628151923418	0.430454641580582	0.0241121239960194
0.249741390347481	-8.01580905914307	-3.89040207862854	-0.0173401292413473	0.430427879095078	0.0242211613804102
0.244119063019753	-8.01109313964844	-3.89509224891663	-0.0168668664991856	0.430334091186523	0.024062717333436
0.238637641072273	-8.01569747924805	-3.88732933998108	-0.0164736397564411	0.430291801691055	0.0237507056444883
0.239798232913017	-8.01989364624023	-3.89347100257874	-0.0161807350814343	0.430154234170914	0.0234633553773165
0.240552008152008	-8.01228809356689	-3.89800238609314	-0.0158362779766321	0.430159837007523	0.0241240151226521
0.234567761421204	-8.00112342834473	-3.906902551651	-0.0152707910165191	0.429962903261185	0.0250422134995461
0.235506847500801	-7.99783563613892	-3.88948798179626	-0.0149287013337016	0.429820001125336	0.0255907215178013
0.235286936163902	-7.99552345275879	-3.8968334197998	-0.0146050928160548	0.429603070020676	0.0253063347190619
0.230225190520287	-7.99983549118042	-3.89632081985474	-0.0143013261258602	0.429566830396652	0.024617912247777
0.228659272193909	-8.00537014007568	-3.9016900062561	-0.0138177713379264	0.429214298725128	0.0238661970943213
0.226097285747528	-8.00860118865967	-3.89501929283142	-0.0134587856009603	0.428999781608582	0.0232474151998758
0.228184089064598	-8.00893592834473	-3.89294385910034	-0.013093032874167	0.428722083568573	0.0233344007283449
0.231146201491356	-8.00065422058105	-3.89567899703979	-0.0127038154751062	0.428537279367447	0.0241538640111685
0.224373340606689	-7.99128198623657	-3.90056085586548	-0.0123422127217054	0.428355664014816	0.0252016391605139
0.221237227320671	-7.98099231719971	-3.8891453742981	-0.0119381537660956	0.428148806095123	0.0261921565979719
0.220420837402344	-7.97731971740723	-3.88565492630005	-0.0117898425087333	0.428001999855042	0.0269201751798391
0.22164411842823	-7.96642208099365	-3.8864893913269	-0.0114917689934373	0.427795052528381	0.0273400489240885
0.222381249070168	-7.97033786773682	-3.89493703842163	-0.0111556788906455	0.427636861801147	0.0272929184138775
0.220135569572449	-7.96782207489014	-3.88388681411743	-0.0108476709574461	0.42740923166275	0.0271462462842464
0.222643047571182	-7.9694709777832	-3.87857365608215	-0.010757221840322	0.427294492721558	0.0270303413271904
0.221299663186073	-7.96771478652954	-3.88495922088623	-0.0104031022638083	0.427200824022293	0.0268115010112524
0.217405155301094	-7.9696102142334	-3.88841462135315	-0.0100946659222245	0.427182823419571	0.0267597213387489
0.212895452976227	-7.96625947952271	-3.88631677627563	-0.00971187558025122	0.427139520645142	0.026649821549654
0.217721581459045	-7.96500682830811	-3.8840115070343	-0.00944135617464781	0.427231758832932	0.0268568899482489
0.221732825040817	-7.96570682525635	-3.88715934753418	-0.0093240812420845	0.427250295877457	0.0270172897726297
0.220511674880981	-7.96611833572388	-3.89551639556885	-0.0089426152408123	0.427397906780243	0.0265455208718777
0.221482887864113	-7.98763561248779	-3.89860892295837	-0.00874109752476215	0.427444040775299	0.023746257647872
0.228758364915848	-8.02006244659424	-3.90342092514038	-0.00863668788224459	0.427589356899261	0.0190728399902582
0.22784124314785	-8.02343273162842	-3.91059827804565	-0.00837485771626234	0.42771327495575	0.0190833248198032
0.233168497681618	-7.99622344970703	-3.91009283065796	-0.00799790862947702	0.428007215261459	0.0233855657279491
0.241154938936234	-7.96890306472778	-3.91818022727966	-0.00793440267443657	0.42840838432312	0.0266063641756773
0.245059981942177	-7.9535870552063	-3.91737914085388	-0.00794658623635769	0.429043024778366	0.0274035390466452
0.248636528849602	-7.9510931968689	-3.92433309555054	-0.00803348701447248	0.429332494735718	0.0279725380241871
0.251338928937912	-7.94944477081299	-3.92086434364319	-0.00779101252555847	0.429621577262878	0.0278439167886972
0.256887018680573	-7.96199703216553	-3.93509984016418	-0.00772709166631103	0.43018850684166	0.0267468374222517
0.264038264751434	-7.9628324508667	-3.93748807907104	-0.00745205115526915	0.430585741996765	0.0257216915488243
0.263360202312469	-7.96861505508423	-3.94465351104736	-0.00709862401708961	0.431047648191452	0.0253815315663815
0.268031567335129	-7.97093057632446	-3.94977736473084	-0.00671447860077024	0.431571841239929	0.0254278518259525
0.268389672040939	-7.97694110870361	-3.95589113235474	-0.00645111361518502	0.432237863540649	0.0253323968499899
0.26600182056427	-7.97609090805054	-3.97743344306946	-0.00600556656718254	0.432786375284195	0.0250840727239847
0.259673565626144	-7.9792947769165	-3.96450924873352	-0.00561123667284846	0.433485805988312	0.0250384155660868
0.260131031274796	-7.98262023925781	-3.9862003326416	-0.00534465536475182	0.43401500582695	0.0248655751347542
0.256758004426956	-7.98236799240112	-3.99516677856445	-0.00509730819612741	0.4346804022789	0.0247498508542776
0.25508725643158	-7.982750415802	-3.99399137496948	-0.00472062220796943	0.435166746377945	0.0248268190771341
0.259091734886169	-7.98361206054688	-3.99764728546143	-0.00454441225156188	0.435664057731628	0.0248927399516106
0.25338226556778	-7.986159324646	-4.00841760635376	-0.0042077130638063	0.436197370290756	0.0250591319054365
0.252128332853317	-7.9834418296814	-4.00492095947266	-0.00390450982376933	0.436640620231628	0.0252839792519808
0.251119524240494	-7.98487710952759	-4.00624227523804	-0.0037301485426724	0.437103271484375	0.0256174337118864
0.247516214847565	-7.98074769973755	-4.02289152145386	-0.00339570851065218	0.437454074621201	0.0258448459208012
0.240284323692322	-7.97836971282959	-4.01191568374634	-0.00310645531862974	0.437675535678864	0.0263567715883255
0.238895937800407	-7.97881889343262	-4.01643133163452	-0.00292713195085526	0.437875270843506	0.0267510991543531
0.235026240348816	-7.96752166748047	-4.02289724349976	-0.00261872820556164	0.437999486923218	0.0270234793424606
0.229496687650681	-7.96930122375488	-4.00509214401245	-0.00231913826428354	0.438003659248352	0.027351813390851
0.229772225022316	-7.97054624557495	-4.00688314437866	-0.00210496480576694	0.437879592180252	0.0274379402399063
0.229915767908096	-7.96994018554688	-4.0119309425354	-0.00183580862358212	0.437754422426224	0.0273794271051884
0.230233818292618	-7.97221422195435	-4.00519704818726	-0.00158886425197124	0.437385588884354	0.0274849776178598
0.23442779481411	-7.97350406646729	-3.98827600479126	-0.00154802994802594	0.437011510133743	0.0272687375545502
0.231542810797691	-7.97547292709351	-3.99343681335449	-0.00137632817495614	0.436641812324524	0.0270185265690088
0.231721386313438	-7.97456312179565	-3.97500085830688	-0.00114060298074037	0.436106324195862	0.0267912372946739
0.230515584349632	-7.9817943572998	-3.96906614303589	-0.00115374533925205	0.435662686824799	0.0265146289020777
0.227799654006958	-7.98647975921631	-3.97581458091736	-0.000967680651228875	0.435006946325302	0.0262097548693419
0.229593947529793	-7.98565816879272	-3.94521021842957	-0.000841854605823755	0.434517592191696	0.0262341219931841
0.231372892856598	-7.98938179016113	-3.94730615615845	-0.000825616472866386	0.433947056531906	0.0261599123477936
0.227389678359032	-7.98608493804932	-3.93606495857239	-0.00086477748118341	0.433248609304428	0.0261587202548981
0.226406708359718	-7.98925828933716	-3.92012786865234	-0.000818848027847707	0.432689100503922	0.0263005997985601
0.229202404618263	-7.99016427993774	-3.91225504875183	-0.000856335973367095	0.432099670171738	0.0260024815797806
0.226260676980019	-7.98776578903198	-3.90657949447632	-0.000731800508219749	0.431474030017853	0.0262720007449389
0.224120154976845	-7.98508167266846	-3.89516925811768	-0.000760058057494462	0.430821686983109	0.0267570782452822
0.223974600434303	-7.97888851165771	-3.88640165328979	-0.000787545461207628	0.430313616991043	0.0270659569650888
0.21829828619957	-7.97711420059204	-3.87663650512695	-0.000732701329980046	0.429679751396179	0.0272672902792692
0.213892713189125	-7.97395658493042	-3.86571955680847	-0.000711496220901608	0.429216116666794	0.0275195371359587
0.214799463748932	-7.98084497451782	-3.85911774635315	-0.000824204937089235	0.428781807422638	0.0277347639203072
0.209404051303864	-7.96843099594116	-3.8556113243103	-0.000671663030516356	0.42815363407135	0.0279434788972139
0.20748682320118	-7.96911764144897	-3.83632946014404	-0.000770070939324796	0.427856117486954	0.0284205246716738
0.209096744656563	-7.96574544906616	-3.8434054851532	-0.000830859993584454	0.427558779716492	0.0286454241722822
0.198145598173141	-7.95621776580811	-3.82997846603394	-0.000661551661323756	0.427220016717911	0.0291252285242081
0.197074607014656	-7.95558500289917	-3.82841229438782	-0.000814478204119951	0.427020937204361	0.0296121221035719
0.198541805148125	-7.95217847824097	-3.82982325553894	-0.00085420795949176	0.426848530769348	0.0299132168292999
0.192475870251656	-7.94724178314209	-3.82339096069336	-0.000828264805022627	0.426636725664139	0.0304878745228052
0.18950392305851	-7.93948745727539	-3.81993436813354	-0.000818666827399284	0.426468372344971	0.0311342496424913
0.187242597341537	-7.9363579750061	-3.81502366065979	-0.000888252397999167	0.426521778106689	0.0317696258425713
0.181908711791039	-7.93125200271606	-3.82077407836914	-0.000819679873529822	0.426451802253723	0.0323737822473049
0.178455173969269	-7.92275094985962	-3.80994200706482	-0.000832744990475476	0.426399976015091	0.0332447811961174
0.178867384791374	-7.91610670089722	-3.82121467590332	-0.000898768776096404	0.426502138376236	0.0340174213051796
0.176470503211021	-7.90667009353638	-3.81663370132446	-0.000835360318887979	0.426516711711884	0.0347467064857483
0.172275453805923	-7.90197706222534	-3.80531215667725	-0.000915794109459966	0.426692873239517	0.0356961637735367
0.174460962414742	-7.89484453201294	-3.82243275642395	-0.000940393190830946	0.42667880654335	0.0363136939704418
0.174109265208244	-7.88859701156616	-3.81192469596863	-0.000920643447898328	0.426839709281921	0.0370890721678734
0.169761061668396	-7.88357973098755	-3.81110835075378	-0.001055589877069	0.427035629749298	0.0378117077052593
0.174889832735062	-7.87277269363403	-3.81879830360413	-0.000980852637439966	0.427194595336914	0.0384000688791275
0.170564115047455	-7.8733057975769	-3.81305408477783	-0.00104507512878627	0.427312880754471	0.0391095690429211
0.1722801476717	-7.86654615402222	-3.81520843505859	-0.00117453897837549	0.427480846643448	0.0396115928888321
0.168519511818886	-7.86172676086426	-3.82659125328064	-0.00123969581909478	0.427712291479111	0.040037102997303
0.167399778962135	-7.85533380508423	-3.82774686813354	-0.00138557597529143	0.427851647138596	0.0404375530779362
0.168574303388596	-7.85264301300049	-3.81738758087158	-0.00153251539450139	0.428054302930832	0.0407716333866119
0.16805337369442	-7.85320901870728	-3.83290553092957	-0.0017404027748853	0.428385436534882	0.0409884192049503
0.164640471339226	-7.84772920608521	-3.82953858375549	-0.00183664856012911	0.428551137447357	0.041234128177166
0.168442025780678	-7.84906673431396	-3.82405591011047	-0.00216058362275362	0.42883163690567	0.0414425134658813
0.164027914404869	-7.84497690200806	-3.83675241470337	-0.00232373946346343	0.429044395685196	0.04141965508461
0.16100449860096	-7.84324789047241	-3.82586455345154	-0.00262188329361379	0.429360240697861	0.0416529513895512
0.165827378630638	-7.84090566635132	-3.83552932739258	-0.00295227160677314	0.429673433303833	0.0416091158986092
0.163636863231659	-7.8351263999939	-3.8351776599884	-0.00318700913339853	0.429912984371185	0.0415787994861603
0.163292810320854	-7.84044456481934	-3.8275625705719	-0.00352998450398445	0.430362850427628	0.0416434742510319
0.162613525986671	-7.83472871780396	-3.83999156951904	-0.00397842098027468	0.430559635162354	0.0411926731467247
0.162026152014732	-7.83248996734619	-3.83362603187561	-0.00430142553523183	0.430860072374344	0.0410811528563499
0.157083094120026	-7.83762550354004	-3.83089375495911	-0.00487980013713241	0.43134930729866	0.0406183078885078
0.157382801175117	-7.83336496353149	-3.84234499931335	-0.00521339336410165	0.431481271982193	0.03983274102211
0.151537358760834	-7.8370099067688	-3.84151411056519	-0.00571067957207561	0.431847900152206	0.0391309224069119
0.155488088726997	-7.84243440628052	-3.84107112884521	-0.00630896771326661	0.432145714759827	0.0381471924483776
0.146223276853561	-7.84400224685669	-3.83495593070984	-0.00683809258043766	0.432410895824432	0.0370372012257576
0.148512199521065	-7.8523736000061	-3.83485460281372	-0.00741556659340858	0.432645440101624	0.0359119288623333
0.150361031293869	-7.85714387893677	-3.83642292022705	-0.00810610689222813	0.432964563369751	0.0346076600253582
0.147072017192841	-7.86227464675903	-3.8323872089386	-0.00865686032921076	0.433069050312042	0.0333997122943401
0.149695068597794	-7.87052440643311	-3.8272716999054	-0.00937627907842398	0.433178275823593	0.0322775356471539
0.154196515679359	-7.87359857559204	-3.82237792015076	-0.0101452600210905	0.433412939310074	0.0311877783387899
0.156559333205223	-7.87534379959106	-3.82232165336609	-0.0106508731842041	0.433475703001022	0.030196787789464
0.159571170806885	-7.87793397903442	-3.80637335777283	-0.0114645436406136	0.433561831712723	0.0295432023704052
0.169535592198372	-7.87977170944214	-3.80954647064209	-0.0122468639165163	0.433599203824997	0.0287743248045444
0.170991882681847	-7.87761211395264	-3.80805230140686	-0.0129750082269311	0.433618515729904	0.0281443893909454
0.172563314437866	-7.87918710708618	-3.80139660835266	-0.0136504396796227	0.433635383844376	0.0275223255157471
0.178523227572441	-7.88386487960815	-3.78643703460693	-0.0145835662260652	0.433577865362167	0.0267072897404432
0.178261175751686	-7.88661050796509	-3.79052114486694	-0.015350578352809	0.433591842651367	0.0259510949254036
0.176320090889931	-7.88210105895996	-3.78465890884399	-0.0160513203591108	0.433440983295441	0.025262363255024
0.17573156952858	-7.88657474517822	-3.76641535758972	-0.0169025212526321	0.433499842882156	0.0248182993382216
0.177834153175354	-7.88736152648926	-3.76178908348084	-0.0177145898342133	0.433224320411682	0.024251215159893
0.176556915044785	-7.88936758041382	-3.75625872612	-0.0185875259339809	0.433138072490692	0.0237653590738773
0.171943724155426	-7.88239288330078	-3.74977517127991	-0.0192739441990852	0.432936877012253	0.0234228763729334
0.163704410195351	-7.88460540771484	-3.72577667236328	-0.0201533660292625	0.432634800672531	0.0232848301529884
0.162786364555359	-7.87954521179199	-3.72485280036926	-0.020927295088768	0.432443022727966	0.0230670515447855
0.155063033103943	-7.87458086013794	-3.7187180519104	-0.0217711068689823	0.432244956493378	0.0229574218392372
0.148910865187645	-7.87142705917358	-3.71353483200073	-0.0223919712007046	0.431890845298767	0.0229393318295479
0.144171819090843	-7.86365842819214	-3.69525742530823	-0.0232484955340624	0.431501537561417	0.0232232436537743
0.14026828110218	-7.85866641998291	-3.69071841239929	-0.0240616332739592	0.431217551231384	0.0232811495661736
0.133654519915581	-7.85237836837769	-3.69126462936401	-0.0247832033783197	0.430912137031555	0.0234343316406012
0.126264825463295	-7.84437942504883	-3.68563795089722	-0.0253103114664555	0.430476099252701	0.0237300135195255
0.120566040277481	-7.83832693099976	-3.66633868217468	-0.0260039232671261	0.430119097232819	0.0242157131433487
0.115169242024422	-7.83265447616577	-3.66529607772827	-0.0267456080764532	0.42974865436554	0.0246135890483856
0.113814458250999	-7.82049322128296	-3.65849542617798	-0.0274353437125683	0.429339855909348	0.0250036343932152
0.107951261103153	-7.81460237503052	-3.65329718589783	-0.02794642560184	0.428944230079651	0.0254608374089003
0.102575033903122	-7.80582284927368	-3.6373598575592	-0.0285340193659067	0.428614109754562	0.0259377211332321
0.103183910250664	-7.80464124679565	-3.63589096069336	-0.0292777046561241	0.428357064723969	0.0261471942067146
0.101453088223934	-7.79413080215454	-3.63569784164429	-0.0297807492315769	0.427968561649323	0.0261414423584938
0.0941848531365395	-7.79144716262817	-3.62463784217834	-0.0303187053650618	0.427745342254639	0.0262240096926689
0.0954563915729523	-7.78932857513428	-3.62213516235352	-0.0309222675859928	0.427509605884552	0.0261769685894251
0.0934644341468811	-7.79306316375732	-3.61566209793091	-0.0316556133329868	0.427387118339539	0.0260020513087511
0.0976255089044571	-7.78569221496582	-3.61731958389282	-0.0321821831166744	0.427214086055756	0.0256882347166538
0.093225434422493	-7.78613615036011	-3.60806751251221	-0.0326530188322067	0.427165031433105	0.0255293920636177
0.0911779776215553	-7.78689956665039	-3.6061224937439	-0.0331268720328808	0.42701655626297	0.0252093486487865
0.0991872772574425	-7.79337739944458	-3.61147975921631	-0.0338336601853371	0.42712590098381	0.0248700454831123
0.100210338830948	-7.79385042190552	-3.60903906822205	-0.0343011878430843	0.427265614271164	0.0244308821856976
0.0985689014196396	-7.79569530487061	-3.61265325546265	-0.0346637815237045	0.427364885807037	0.0241414438933134
0.0955459550023079	-7.79565334320068	-3.60786819458008	-0.0350556187331676	0.427540928125381	0.0238784719258547
0.0998186022043228	-7.80083608627319	-3.60471940040588	-0.0354660004377365	0.427848786115646	0.0234789196401834
0.100637018680573	-7.80432367324829	-3.61467957496643	-0.0358042232692242	0.428005337715149	0.0229174084961414
0.0968101993203163	-7.8070764541626	-3.62023210525513	-0.0360531099140644	0.428372710943222	0.0222796890884638
0.0952653512358665	-7.80862092971802	-3.61499261856079	-0.0364195629954338	0.428748339414597	0.0215081609785557
0.096056841313839	-7.81861019134521	-3.61635828018188	-0.0367704927921295	0.42924240231514	0.0206562709063292
0.0984973832964897	-7.82440280914307	-3.63316679000854	-0.0370419658720493	0.429657608270645	0.0195770151913166
0.0969636589288712	-7.83276796340942	-3.63463068008423	-0.0373646803200245	0.430242598056793	0.0188225321471691
0.0989997461438179	-7.83615016937256	-3.64129185676575	-0.0375932306051254	0.430755287408829	0.0182007737457752
0.0986851751804352	-7.84212398529053	-3.63354659080505	-0.0378957241773605	0.431315749883652	0.0176877547055483
0.102783277630806	-7.84860277175903	-3.6475932598114	-0.0381465069949627	0.432038605213165	0.0170832350850105
0.10658148676157	-7.85147285461426	-3.65723896026611	-0.03836739808321	0.432773858308792	0.0166411194950342
0.105932094156742	-7.8565845489502	-3.67628169059753	-0.0384165532886982	0.43333500623703	0.0162760876119137
0.106970906257629	-7.85805988311768	-3.66840219497681	-0.038544449955225	0.433987617492676	0.0160543955862522
0.108885727822781	-7.86268997192383	-3.67980575561523	-0.0386259146034718	0.434660166501999	0.0158042218536139
0.105626434087753	-7.86568307876587	-3.69025301933289	-0.0386478900909424	0.435473412275314	0.0156228076666594
0.110587954521179	-7.87020444869995	-3.70838522911072	-0.0386480018496513	0.436056315898895	0.0152293024584651
0.107351586222649	-7.87039089202881	-3.716801404953	-0.0384631752967834	0.43665400147438	0.0151726249605417
0.102983832359314	-7.8668646812439	-3.72471785545349	-0.0383093953132629	0.437310814857483	0.0151862287893891
0.0995923653244972	-7.87185001373291	-3.722416639328	-0.0382360219955444	0.437908738851547	0.015170119702816
0.0999564751982689	-7.87417840957642	-3.73474860191345	-0.038064282387495	0.438443630933762	0.0150717543438077
0.0961082875728607	-7.87411737442017	-3.75469422340393	-0.0380045957863331	0.438991248607636	0.015122183598578
0.0944152846932411	-7.86836194992065	-3.75964760780334	-0.0376420058310032	0.439325511455536	0.0151894502341747
0.0872002020478249	-7.86947202682495	-3.75817370414734	-0.0374764464795589	0.43988174200058	0.0154474303126335
0.0840446949005127	-7.87081146240234	-3.76789259910584	-0.0372817367315292	0.440261840820313	0.0157416760921478
0.0795853808522224	-7.86741352081299	-3.77149963378906	-0.0371558479964733	0.440658897161484	0.0159630440175533
0.0749755799770355	-7.86380529403687	-3.78075504302979	-0.0368565768003464	0.440945714712143	0.0162525083869696
0.0671093091368675	-7.85996532440186	-3.7802894115448	-0.0366599783301353	0.441170811653137	0.0166915729641914
0.0647522509098053	-7.85670232772827	-3.78585839271545	-0.0363531149923801	0.441339761018753	0.0170665010809898
0.0664645731449127	-7.85525131225586	-3.79044532775879	-0.0363385528326035	0.441577613353729	0.0175164807587862
0.0632492452859879	-7.85267114639282	-3.79708337783813	-0.0361111797392368	0.441680997610092	0.017823813483119
0.0553116835653782	-7.84789037704468	-3.78854155540466	-0.0358810946345329	0.441778570413589	0.0182742048054934
0.051752682775259	-7.84695625305176	-3.79445624351501	-0.0357350744307041	0.441791892051697	0.0185786411166191
0.0522476248443127	-7.84431266784668	-3.79637622833252	-0.0356594137847424	0.441951602697372	0.0188241936266422
0.0464136190712452	-7.84521818161011	-3.80887079238892	-0.0355288311839104	0.441871136426926	0.0189519356936216
0.043746218085289	-7.84213161468506	-3.79787731170654	-0.0352773740887642	0.441852599382401	0.0192058589309454
0.0397068522870541	-7.84107685089111	-3.79696154594421	-0.0351987145841122	0.441935032606125	0.0194352902472019
0.0354539342224598	-7.83474063873291	-3.80836486816406	-0.0350422114133835	0.441917896270752	0.0195368211716414
0.03255470469594	-7.83849954605103	-3.80788254737854	-0.0348358675837517	0.441875547170639	0.0194726027548313
0.0287561733275652	-7.84092426300049	-3.79796028137207	-0.0346850343048573	0.441843926906586	0.0195685550570488
0.0252320989966393	-7.84246683120728	-3.81032347679138	-0.034590732306242	0.441850543022156	0.0196097455918789
0.0239510033279657	-7.83933591842651	-3.81600737571716	-0.034370131790638	0.441822201013565	0.0193560421466827
0.0178886167705059	-7.8436918258667	-3.81215524673462	-0.0341059826314449	0.441809833049774	0.0195829141885042
0.018615422770381	-7.8447151184082	-3.81003594398499	-0.0339117012917995	0.441744357347488	0.0193606372922659
0.0133625408634543	-7.8451771736145	-3.81654691696167	-0.0337879694998264	0.441859006881714	0.0192912220954895
0.0118779223412275	-7.84575462341309	-3.82850193977356	-0.0334568358957767	0.441916882991791	0.0195054020732641
0.00100086547899991	-7.8471508026123	-3.82271862030029	-0.0331527702510357	0.441895097494125	0.0197541806846857
0.00557656399905682	-7.83998155593872	-3.82875370979309	-0.0327701009809971	0.441941320896149	0.0199543554335833
-0.00143706379458308	-7.84217834472656	-3.8325879573822	-0.0325491242110729	0.442008942365646	0.0201708078384399
-0.00282503757625818	-7.83836126327515	-3.8446307182312	-0.0321057587862015	0.441914975643158	0.0206487532705069
-0.00932466611266136	-7.83663463592529	-3.83647894859314	-0.0316114723682404	0.441907197237015	0.0211303494870663
-0.011933371424675	-7.83782482147217	-3.84760522842407	-0.0312887988984585	0.442004889249802	0.0214611627161503
-0.024082213640213	-7.82926368713379	-3.85544061660767	-0.030799824744463	0.442168593406677	0.0221642199903727
-0.0221950747072697	-7.82503604888916	-3.87142038345337	-0.0302637033164501	0.442002803087235	0.0235428269952536
-0.0269332434982061	-7.82401609420776	-3.86470746994019	-0.0296145249158144	0.441962778568268	0.023678183555603
-0.0345407463610172	-7.82137870788574	-3.87531161308289	-0.0291800051927567	0.442108660936356	0.0250066872686148
-0.039080485701561	-7.80482864379883	-3.88186478614807	-0.0285266675055027	0.441926568746567	0.0265787374228239
-0.045393068343401	-7.80432271957397	-3.88505601882935	-0.0278853811323643	0.441905230283737	0.0276585482060909
-0.0377292782068253	-7.79890775680542	-3.89431834220886	-0.0273889936506748	0.441737681627274	0.0284740924835205
-0.0353696122765541	-7.79884815216064	-3.89942979812622	-0.0268768481910229	0.441715389490128	0.0285329557955265
-0.0332608781754971	-7.79376173019409	-3.91015958786011	-0.0262639094144106	0.441459804773331	0.0292308013886213
-0.0303416140377522	-7.79676103591919	-3.90413379669189	-0.0258660726249218	0.441482871770859	0.0298588834702969
-0.00559248402714729	-7.80075836181641	-3.91928577423096	-0.0254717487841845	0.441300868988037	0.0297211185097694
-0.00433917623013258	-7.80111265182495	-3.92353010177612	-0.0249774344265461	0.441224187612534	0.0282307621091604
-0.0020002075470984	-7.80515336990356	-3.91776633262634	-0.0247172005474567	0.441163539886475	0.0290579628199339
0.00798484031111002	-7.80914354324341	-3.92574715614319	-0.0244045481085777	0.441059768199921	0.0294625107198954
0.0166906155645847	-7.81285905838013	-3.9329080581665	-0.0239893812686205	0.440955340862274	0.0280201192945242
0.0129170957952738	-7.81482124328613	-3.93469762802124	-0.0236178562045097	0.440819293260574	0.0273090749979019
0.020536495372653	-7.82271718978882	-3.93854880332947	-0.0235304683446884	0.440735995769501	0.0271831732243299
0.00725232204422355	-7.82689046859741	-3.94060659408569	-0.0232703778892756	0.440593212842941	0.0269011203199625
0.00192901573609561	-7.82320737838745	-3.93109607696533	-0.0231162048876286	0.440610945224762	0.0279294773936272
0.013321097008884	-7.82504415512085	-3.94159889221191	-0.0229283794760704	0.440444111824036	0.0266299434006214
0.0165330991148949	-7.83052492141724	-3.95092535018921	-0.0229100715368986	0.440387159585953	0.0253134164959192
0.0260997619479895	-7.84163475036621	-3.94075584411621	-0.0228643100708723	0.440116614103317	0.0247428305447102
0.0231271050870419	-7.84719800949097	-3.93240451812744	-0.022922595962882	0.440068304538727	0.0244343616068363
0.0354317985475063	-7.85118532180786	-3.94342613220215	-0.0230759587138891	0.440150618553162	0.0234547629952431
0.0325502976775169	-7.85191059112549	-3.94599986076355	-0.0231153126806021	0.440024614334106	0.0223762355744839
0.0173646099865437	-7.8604998588562	-3.93171668052673	-0.0231796186417341	0.440110713243485	0.0225025583058596
0.0113978264853358	-7.85374546051025	-3.93722796440125	-0.0233124513179064	0.440128982067108	0.0231606233865023
0.0175087749958038	-7.85445022583008	-3.9360933303833	-0.0233732722699642	0.440044611692429	0.0227267984300852
0.0234524961560965	-7.85545206069946	-3.94535493850708	-0.023344686254859	0.439834117889404	0.0215868838131428
0.0262225214391947	-7.85548877716064	-3.92362189292908	-0.0235388875007629	0.43972060084343	0.0214291960000992
0.0330321453511715	-7.85814046859741	-3.93503713607788	-0.0237755142152309	0.439667016267776	0.0214198417961597
0.021899214014411	-7.85650062561035	-3.92570233345032	-0.0240162126719952	0.439725428819656	0.0212538000196218
0.0203823950141668	-7.85716342926025	-3.92983412742615	-0.0241094827651978	0.439670592546463	0.0204384904354811
0.00897885393351316	-7.85558128356934	-3.91483688354492	-0.0243382304906845	0.439655601978302	0.020197281613946
0.0044788895174861	-7.8557767868042	-3.92337274551392	-0.0244616605341434	0.439559608697891	0.02060242369771
-0.00405975570902228	-7.84883737564087	-3.91684699058533	-0.0246530193835497	0.439457893371582	0.0207453537732363
-0.00739733967930079	-7.84525442123413	-3.91414046287537	-0.0247159004211426	0.439531654119492	0.0214983597397804
-0.00223838887177408	-7.84253263473511	-3.91129589080811	-0.0249559264630079	0.43930572271347	0.0213421657681465
0.00314324023202062	-7.84099578857422	-3.90712356567383	-0.0250935629010201	0.439198762178421	0.0207481887191534
0.00408690562471747	-7.84059381484985	-3.90596675872803	-0.0251711420714855	0.438957571983337	0.0204725954681635
-7.41476833354682E-05	-7.84722566604614	-3.89760947227478	-0.0253186225891113	0.438939929008484	0.0204162243753672
0.00718920817598701	-7.84959936141968	-3.89957451820374	-0.025498079136014	0.438723623752594	0.0194864459335804
0.0033491114154458	-7.85062646865845	-3.89631080627441	-0.0255540478974581	0.43848791718483	0.0182759165763855
-0.0010502211516723	-7.85269498825073	-3.89505815505981	-0.0256702341139317	0.438230454921722	0.0179596934467554
-0.00511636957526207	-7.85957765579224	-3.87659215927124	-0.0258365198969841	0.437970459461212	0.0177946947515011
-0.00454218918457627	-7.86066198348999	-3.8852207660675	-0.025983951985836	0.437840670347214	0.0174766853451729
-0.00980480015277863	-7.85434246063232	-3.87497520446777	-0.0260778740048409	0.43756577372551	0.016781747341156
-0.00910990685224533	-7.85681343078613	-3.87308502197266	-0.0261300355195999	0.437292277812958	0.0162182170897722
-0.00756209064275026	-7.86060619354248	-3.86012744903564	-0.0264165066182613	0.43699511885643	0.0159554556012154
-0.00591759057715535	-7.86597394943237	-3.86917638778687	-0.026545150205493	0.436844021081924	0.0156105887144804
-0.0146054616197944	-7.86330413818359	-3.85901546478271	-0.0266588591039181	0.436652004718781	0.0152446832507849
-0.0145088573917747	-7.86566352844238	-3.85708045959473	-0.0267198104411364	0.436460703611374	0.0146939093247056
-0.0159399379044771	-7.8643217086792	-3.83943939208984	-0.0269358418881893	0.436177760362625	0.0146684627979994
-0.016531178727746	-7.86999177932739	-3.84336686134338	-0.0271486192941666	0.43598997592926	0.0145730506628752
-0.0199483223259449	-7.86145162582397	-3.84349870681763	-0.027215326204896	0.435823321342468	0.0145288361236453
-0.0279742386192083	-7.8635892868042	-3.84202003479004	-0.0272568464279175	0.435605823993683	0.0147398002445698
-0.0313722006976604	-7.85937976837158	-3.82530426979065	-0.0273181200027466	0.435398608446121	0.0149430902674794
-0.0373055599629879	-7.85690498352051	-3.8223352432251	-0.0274148434400558	0.435230612754822	0.0151909729465842
-0.0376171916723251	-7.85972452163696	-3.82012534141541	-0.0274895150214434	0.435011237859726	0.0151844024658203
-0.039115447551012	-7.85819625854492	-3.82891631126404	-0.0275966674089432	0.434779822826386	0.01530572026968
-0.0471040345728397	-7.8533763885498	-3.81873440742493	-0.0275652073323727	0.434577018022537	0.0157773047685623
-0.0440956801176071	-7.85054779052734	-3.81829690933228	-0.0275488886982203	0.43424579501152	0.0157458409667015
-0.0416656397283077	-7.85235834121704	-3.80357670783997	-0.0276230461895466	0.433907717466354	0.0155418301001191
-0.0381402559578419	-7.85244989395142	-3.80919671058655	-0.0276634003967047	0.433637201786041	0.0158868823200464
-0.0394473932683468	-7.85122394561768	-3.80847573280334	-0.0276675876230001	0.433376342058182	0.016158739104867
-0.0405577458441257	-7.85226058959961	-3.81075048446655	-0.0274966917932034	0.433105438947678	0.0161802135407925
-0.0446955524384975	-7.85084104537964	-3.79361248016357	-0.027489960193634	0.432825684547424	0.016387578099966
-0.0473857000470161	-7.85243844985962	-3.79170799255371	-0.0274289269000292	0.432544350624084	0.0167430583387613
-0.0437022149562836	-7.84987354278564	-3.78956770896912	-0.0273515861481428	0.432297378778458	0.0170798096805811
-0.0440200753509998	-7.84789180755615	-3.79664182662964	-0.0273112077265978	0.431889057159424	0.0173501521348953
-0.0466298125684261	-7.84478044509888	-3.79003000259399	-0.0271189380437136	0.431499123573303	0.0178805869072676
-0.0494170822203159	-7.84188508987427	-3.78412842750549	-0.0270137470215559	0.431220889091492	0.0184433702379465
-0.045774769037962	-7.83945941925049	-3.7814416885376	-0.026948107406497	0.431027263402939	0.0190255511552095
-0.0420502163469791	-7.83720397949219	-3.77883148193359	-0.0268059633672237	0.430548787117004	0.0194721110165119
-0.0470997616648674	-7.83142995834351	-3.7712128162384	-0.0266015958040953	0.43019112944603	0.0199654474854469
-0.0507374443113804	-7.82495641708374	-3.77576875686646	-0.0263745728880167	0.429763853549957	0.0205247327685356
-0.053431648761034	-7.82560157775879	-3.76548480987549	-0.0262856222689152	0.429483741521835	0.0211106929928064
-0.0455800704658031	-7.82766819000244	-3.76887726783752	-0.0261389464139938	0.429143637418747	0.0211726576089859
-0.0482127368450165	-7.82280969619751	-3.76426982879639	-0.0259788483381271	0.42868372797966	0.0213087908923626
-0.0506236664950848	-7.82231330871582	-3.76805925369263	-0.0256768427789211	0.428235620260239	0.0216104444116354
-0.0510467849671841	-7.82461881637573	-3.75204658508301	-0.0255507379770279	0.427844971418381	0.0218611173331738
-0.0462973080575466	-7.82449388504028	-3.76154756546021	-0.0253908820450306	0.427472501993179	0.0218369886279106
-0.0470404401421547	-7.824866771698	-3.75767540931702	-0.0252804439514875	0.427114635705948	0.0217985473573208
-0.0491543300449848	-7.82587909698486	-3.76027607917786	-0.0250954367220402	0.426753312349319	0.0219148751348257
-0.0477569326758385	-7.82549619674683	-3.74083471298218	-0.0249743890017271	0.426333129405975	0.0220555327832699
-0.0482063144445419	-7.82974720001221	-3.74806904792786	-0.0248573068529367	0.426050513982773	0.0221446435898542
-0.0440732352435589	-7.82498502731323	-3.74788236618042	-0.0247815772891045	0.425826370716095	0.0223206765949726
-0.0469193756580353	-7.82561206817627	-3.75671458244324	-0.0245933420956135	0.4255031645298	0.0225786287337542
-0.0489026457071304	-7.82327747344971	-3.7448570728302	-0.0244440920650959	0.425275057554245	0.0234788879752159
-0.0391248092055321	-7.82629442214966	-3.73980188369751	-0.0243597533553839	0.424936980009079	0.0229063779115677
-0.0379333533346653	-7.8253378868103	-3.72915697097778	-0.024214206263423	0.424682140350342	0.0231991373002529
-0.0342175476253033	-7.82830953598022	-3.73310208320618	-0.0240491852164268	0.424405544996262	0.0237887874245644
-0.0351674892008305	-7.82878971099854	-3.74176001548767	-0.0239332541823387	0.424282371997833	0.0239590667188168
-0.034869771450758	-7.82633352279663	-3.74117398262024	-0.02365493029356	0.423957854509354	0.0240190234035254
-0.0399200804531574	-7.82504558563232	-3.72587037086487	-0.0235198494046927	0.423734664916992	0.0243685469031334
-0.0352775789797306	-7.82594442367554	-3.73498630523682	-0.023358142003417	0.42344057559967	0.0246257726103067
-0.0365002974867821	-7.82496976852417	-3.73503279685974	-0.023225074633956	0.42336294054985	0.0248632803559303
-0.0408531092107296	-7.82394218444824	-3.74219107627869	-0.0229698847979307	0.423139065504074	0.0251313969492912
-0.0401780381798744	-7.81959962844849	-3.72823858261108	-0.0227343942970037	0.422893196344376	0.0256034731864929
-0.0422285012900829	-7.8195686340332	-3.72972273826599	-0.0226594209671021	0.422758460044861	0.0260033644735813
-0.0371820442378521	-7.81674909591675	-3.73374843597412	-0.0225453432649374	0.422656983137131	0.0263935625553131
-0.042600940912962	-7.81239223480225	-3.73476648330688	-0.0223243944346905	0.422424405813217	0.0269645620137453
-0.0491541102528572	-7.80943012237549	-3.72845101356506	-0.0221213474869728	0.42232558131218	0.0283688548952341
-0.0367758199572563	-7.80914354324341	-3.72932529449463	-0.0220953952521086	0.422216147184372	0.0281885396689177
-0.0340425632894039	-7.80595970153809	-3.72277593612671	-0.0218687243759632	0.422085672616959	0.0285405367612839
-0.0327780544757843	-7.80575037002563	-3.73433685302734	-0.02158840931952	0.42182457447052	0.0294651631265879
-0.0376264452934265	-7.79997873306274	-3.7263548374176	-0.0213477984070778	0.421609610319138	0.0300846137106419
-0.0366330370306969	-7.80061101913452	-3.73289823532104	-0.0211967416107655	0.421602547168732	0.0304309409111738
-0.0398616455495358	-7.7957558631897	-3.72362112998962	-0.0209857616573572	0.421544402837753	0.0308514814823866
-0.0465920530259609	-7.78835678100586	-3.73395228385925	-0.0207454804331064	0.421445220708847	0.0318623706698418
-0.0465494841337204	-7.78592109680176	-3.72995162010193	-0.0204519685357809	0.421254634857178	0.0320738106966019
-0.0469709187746048	-7.78684377670288	-3.72882628440857	-0.0203254036605358	0.421219736337662	0.0325345434248447
-0.0432403646409512	-7.78440284729004	-3.73516798019409	-0.019973998889327	0.421150326728821	0.0330930687487125
-0.0484794452786446	-7.77884149551392	-3.73437523841858	-0.0197470299899578	0.421046733856201	0.0337463952600956
-0.0480099581182003	-7.77224922180176	-3.7326455116272	-0.0195033885538578	0.420974522829056	0.0342060178518295
-0.0517545267939568	-7.77344083786011	-3.74009037017822	-0.0193202868103981	0.42112210392952	0.0346269384026527
-0.0535187534987926	-7.77185869216919	-3.7426929473877	-0.0191005878150463	0.421020567417145	0.0349390394985676
-0.0554310753941536	-7.76362705230713	-3.73514699935913	-0.018805218860507	0.421107411384583	0.035440769046545
-0.0597297139465809	-7.76257085800171	-3.74388432502747	-0.0186090897768736	0.42113071680069	0.0362492278218269
-0.0576162561774254	-7.75572347640991	-3.75427937507629	-0.0183749180287123	0.42125415802002	0.0367523804306984
-0.059839740395546	-7.75360298156738	-3.7552285194397	-0.0181445330381393	0.421308726072311	0.0370023138821125
-0.0629534497857094	-7.74751472473145	-3.74847626686096	-0.0178771615028381	0.421350240707397	0.0376684255897999
-0.0667480677366257	-7.7512264251709	-3.76481986045837	-0.0177028607577086	0.42158979177475	0.0384470820426941
-0.0684215500950813	-7.74486827850342	-3.7765166759491	-0.017410671338439	0.421668201684952	0.0385903418064117
-0.0757457837462425	-7.74193239212036	-3.75938606262207	-0.0171603616327047	0.421889424324036	0.0392135605216026
-0.0754189044237137	-7.7409782409668	-3.78325724601746	-0.0168703198432922	0.422140449285507	0.0396371111273766
-0.077965036034584	-7.73534393310547	-3.77718257904053	-0.0164917893707752	0.422184646129608	0.0400086902081966
-0.0791004151105881	-7.73619699478149	-3.78515315055847	-0.0162959955632687	0.422454655170441	0.0405466221272945
-0.0764903649687767	-7.73349523544312	-3.79935503005981	-0.0159496907144785	0.422628164291382	0.0407614186406136
-0.0782012119889259	-7.73546028137207	-3.79698538780212	-0.0156077351421118	0.422772198915482	0.0411126017570496
-0.0805241838097572	-7.72945833206177	-3.80218362808228	-0.0152268810197711	0.422975718975067	0.0416937842965126
-0.0832607075572014	-7.72868728637695	-3.81102442741394	-0.0149855324998498	0.423209697008133	0.0420925207436085
-0.08153036236763	-7.72927284240723	-3.82702207565308	-0.0145522132515907	0.423366785049438	0.0424159318208694
-0.0827322602272034	-7.7264609336853	-3.81661987304688	-0.0141705889254808	0.423585891723633	0.0431177876889706
-0.0756303891539574	-7.72748565673828	-3.83665752410889	-0.0138700427487493	0.423719078302383	0.0434285774827003
-0.0747238472104073	-7.72367095947266	-3.83880138397217	-0.0133989369496703	0.423869222402573	0.0439597479999065
-0.0715573355555534	-7.72534322738647	-3.84299802780151	-0.0128740258514881	0.424134105443954	0.044529989361763
-0.0702320486307144	-7.7240777015686	-3.85467839241028	-0.0124439643695951	0.424257338047028	0.0450777597725391
-0.0686415135860443	-7.72443389892578	-3.86718988418579	-0.0119118988513947	0.424297690391541	0.0457107052206993
-0.0686999633908272	-7.72336387634277	-3.87061667442322	-0.0114347878843546	0.424509584903717	0.0461878068745136
-0.0637154579162598	-7.71603584289551	-3.8773090839386	-0.0108970431610942	0.424678474664688	0.0468138977885246
-0.06484654545784	-7.72000217437744	-3.88604474067688	-0.0103422170504928	0.424828380346298	0.0478145740926266
-0.0575155839323998	-7.72010660171509	-3.89473748207092	-0.00984470173716545	0.424973428249359	0.0486182197928429
-0.0495339557528496	-7.71623468399048	-3.8984808921814	-0.00938822515308857	0.425055652856827	0.0491479821503162
-0.0444962121546268	-7.71615314483643	-3.91297006607056	-0.00872853863984346	0.424954801797867	0.0498899854719639
-0.0317650884389877	-7.71906518936157	-3.91610074043274	-0.0081443302333355	0.425050348043442	0.0507794171571732
-0.0294989794492722	-7.71734094619751	-3.92440128326416	-0.00747969653457403	0.424964249134064	0.0516733303666115
-0.0234877001494169	-7.71910619735718	-3.92183136940002	-0.00682952720671892	0.424924433231354	0.0526815466582775
-0.0200151856988668	-7.71940088272095	-3.93228840827942	-0.00635254057124257	0.425119400024414	0.053546279668808
-0.00932053569704294	-7.71860599517822	-3.94423222541809	-0.00568884005770087	0.425051242113113	0.0538297444581985
0.000676827679853886	-7.7192964553833	-3.94209313392639	-0.00499398354440928	0.424686431884766	0.0546287298202515
-0.00536472769454122	-7.73422384262085	-3.95220685005188	-0.00419139349833131	0.424795657396317	0.0551811493933201
0.0140069238841534	-7.72797441482544	-3.94869184494019	-0.00346496351994574	0.424356520175934	0.0556072704493999
0.0215790495276451	-7.73223829269409	-3.95752096176147	-0.0028020718600601	0.424294531345367	0.0560493990778923
0.0481691993772984	-7.7209677696228	-3.95822286605835	-0.00211553485132754	0.423900783061981	0.0569825135171413
0.0569988712668419	-7.74552154541016	-3.99035167694092	-0.00130919029470533	0.424194931983948	0.0575562603771687
0.0395758859813213	-7.75796508789063	-3.97064518928528	-0.000471364124678075	0.423607617616653	0.0580382645130157
0.0501140654087067	-7.74993658065796	-3.98719525337219	0.000426131242420524	0.423428565263748	0.0585068948566914
0.059624969959259	-7.74047756195068	-3.98083806037903	0.00121470273006707	0.422866404056549	0.0593176782131195
0.0602917708456516	-7.76293325424194	-3.9803900718689	0.00194982753600925	0.422940760850906	0.06003088504076
0.0852502286434174	-7.76773738861084	-4.00183486938477	0.00286417896859348	0.422625601291656	0.0601901151239872
0.096915990114212	-7.76296949386597	-3.99121761322021	0.00374265760183334	0.422338247299194	0.0609644241631031
0.107775002717972	-7.77270793914795	-4.00384426116943	0.00456146011129022	0.422218590974808	0.0615247637033463
0.12409832328558	-7.77093267440796	-4.01328468322754	0.00548553839325905	0.421766012907028	0.0620655417442322
0.120661355555058	-7.78370666503906	-3.99839973449707	0.00622829189524055	0.421617358922958	0.0628182291984558
0.131356164813042	-7.79238128662109	-4.03421926498413	0.00713348155841231	0.421763032674789	0.0633414015173912
0.142426997423172	-7.78655242919922	-4.01119422912598	0.00796565040946007	0.42136025428772	0.0639395341277123
0.149964898824692	-7.79503202438354	-4.02606248855591	0.00872997846454382	0.421356081962585	0.0643443092703819
0.140634581446648	-7.80565452575684	-4.02225685119629	0.00950013007968664	0.421389490365982	0.0649211034178734
0.159510225057602	-7.81267213821411	-4.0294189453125	0.0102529721334577	0.421445518732071	0.0651158317923546
0.167156457901001	-7.80493783950806	-4.02552795410156	0.0110686896368861	0.42148557305336	0.0655523762106895
0.18369048833847	-7.80671215057373	-4.03139162063599	0.0118838176131248	0.421150535345078	0.0660770907998085
0.167779758572578	-7.82096815109253	-4.03578233718872	0.0125583661720157	0.421674787998199	0.0663413926959038
0.182271137833595	-7.81966114044189	-4.0247950553894	0.0132803712040186	0.421500623226166	0.0669287666678429
0.165705651044846	-7.82900142669678	-4.03095436096191	0.0136587433516979	0.421666830778122	0.0672283694148064
0.164861157536507	-7.82842302322388	-4.03210926055908	0.0139905009418726	0.422686249017715	0.0677499622106552
0.204284399747849	-7.81850099563599	-4.02453899383545	0.0145124029368162	0.422325164079666	0.0684578940272331
0.186762586236	-7.83199310302734	-4.02214622497559	0.0150325149297714	0.422572672367096	0.068768173456192
0.191546320915222	-7.83517408370972	-4.02770805358887	0.0154175832867622	0.423265308141708	0.0689416378736496
0.205412834882736	-7.84168004989624	-4.01264810562134	0.0154167283326387	0.423475831747055	0.0698902308940887
0.199017629027367	-7.83658504486084	-4.03717041015625	0.0155209442600608	0.424460411071777	0.0700557827949524
0.262182712554932	-7.82353591918945	-4.00034856796265	0.016045743599534	0.423310369253159	0.071309968829155
0.182623878121376	-7.84247064590454	-4.01677894592285	0.0163473188877106	0.424989014863968	0.0711860060691834
0.25116166472435	-7.84032154083252	-4.02301168441772	0.0169703681021929	0.424586027860641	0.0729507058858871
0.240029215812683	-7.81686878204346	-3.9868700504303	0.0170096550136805	0.424333274364471	0.074230894446373
0.23101706802845	-7.82597637176514	-4.01154565811157	0.0174726936966181	0.42556819319725	0.075448751449585
0.239262789487839	-7.82642221450806	-3.99895668029785	0.0166213009506464	0.426259964704514	0.0761868581175804
0.276674389839172	-7.83031558990479	-3.98754787445068	0.0162498485296965	0.426510840654373	0.0773361101746559
0.269288569688797	-7.84135007858276	-3.96566200256348	0.0163807719945908	0.426584988832474	0.0791033133864403
0.286388248205185	-7.83815860748291	-3.96979832649231	0.0161404237151146	0.427302986383438	0.0872004181146622
0.368217438459396	-7.78795433044434	-3.96735835075378	0.0162939354777336	0.426890045404434	0.0898983851075172
0.439672619104385	-7.75129175186157	-3.92564511299133	0.015736261382699	0.42649257183075	0.090189702808857
0.455391824245453	-7.7766432762146	-3.92090892791748	0.0150668239220977	0.426768749952316	0.0910681858658791
0.46822988986969	-7.77514934539795	-3.89175224304199	0.0143965957686305	0.4263836145401	0.0927528440952301
0.474076747894287	-7.73469495773315	-3.87090063095093	0.0148765463382006	0.426213979721069	0.0962060242891312
0.469101756811142	-7.69071054458618	-3.8688645362854	0.0155337611213326	0.426476180553436	0.0988053008913994
0.465701580047607	-7.65787506103516	-3.85453867912292	0.0146447233855724	0.425568819046021	0.10062263906002
0.454379230737686	-7.62984704971313	-3.86287975311279	0.0142946094274521	0.4255091547966	0.102028764784336
0.448513239622116	-7.62594890594482	-3.88461542129517	0.0138858240097761	0.42553985118866	0.102484717965126
0.44378936290741	-7.59850311279297	-3.88143515586853	0.0141262598335743	0.424917370080948	0.102708756923676
0.438629895448685	-7.5985894203186	-3.87247252464294	0.0141482707113028	0.424010574817657	0.102439455688
0.440589666366577	-7.6046838760376	-3.85859751701355	0.0143178347498178	0.422856420278549	0.102463699877262
0.442898333072662	-7.6052303314209	-3.84455490112305	0.0147206969559193	0.421859979629517	0.102498658001423
0.448925137519836	-7.5915904045105	-3.84088206291199	0.0153305288404226	0.420836001634598	0.102498546242714
0.441241294145584	-7.58360433578491	-3.84317374229431	0.0159643199294806	0.419626533985138	0.102675065398216
0.432397454977036	-7.58839702606201	-3.83494186401367	0.016528706997633	0.418250560760498	0.102667175233364
0.432719618082047	-7.58160209655762	-3.81334662437439	0.0172470714896917	0.416874051094055	0.102765820920467
0.425406694412231	-7.58693599700928	-3.81275081634521	0.0177565980702639	0.415682882070541	0.102583728730679
0.42316997051239	-7.59070539474487	-3.80367040634155	0.0184219796210527	0.414272546768188	0.10221903771162
0.407015204429626	-7.59668731689453	-3.79979825019836	0.0189786106348038	0.412695646286011	0.101731352508068
0.414203256368637	-7.58626937866211	-3.78533053398132	0.0195803176611662	0.411175817251205	0.10133208334446
0.413664489984512	-7.58307647705078	-3.77567195892334	0.0202108789235353	0.409664213657379	0.101025328040123
0.405272126197815	-7.59501075744629	-3.7706286907196	0.0206996947526932	0.408256590366364	0.10054799169302
0.405639380216599	-7.59481287002563	-3.76891469955444	0.0212653186172247	0.406835913658142	0.0999587327241898
0.396418511867523	-7.59386348724365	-3.76096153259277	0.0218444243073463	0.405624091625214	0.0994491279125214
0.387682020664215	-7.59428358078003	-3.75435161590576	0.0223967023193836	0.404450416564941	0.098852701485157
0.376126676797867	-7.60773611068726	-3.74898982048035	0.0227955095469952	0.403475612401962	0.0982788056135178
0.374027073383331	-7.61535358428955	-3.7427020072937	0.0233005825430155	0.402669012546539	0.0978268682956696
0.371842592954636	-7.61136245727539	-3.74989533424377	0.0239372011274099	0.40169620513916	0.0973076373338699
0.372475236654282	-7.61129140853882	-3.74264478683472	0.0245931595563889	0.400959998369217	0.0970001816749573
0.368162512779236	-7.61633348464966	-3.73687148094177	0.0251631569117308	0.400288105010986	0.0968546494841576
0.366942435503006	-7.62083578109741	-3.74411869049072	0.0258867889642715	0.399688839912415	0.0967024713754654
0.368898183107376	-7.61866235733032	-3.74261879920959	0.0264033395797014	0.399310141801834	0.0966519564390183
0.36638206243515	-7.62341022491455	-3.74168705940247	0.0270006824284792	0.398970633745193	0.0967359393835068
0.374883353710175	-7.62076425552368	-3.74492335319519	0.027546864002943	0.398846298456192	0.0968980193138123
0.371325671672821	-7.6227970123291	-3.73855495452881	0.0280342306941748	0.39881157875061	0.09729965031147
0.381690442562103	-7.62504863739014	-3.746502161026	0.0285563804209232	0.398853421211243	0.0977087393403053
0.389252126216888	-7.62620449066162	-3.76058125495911	0.0290054865181446	0.399024575948715	0.0980925858020782
0.395590841770172	-7.62688064575195	-3.75258493423462	0.0293614640831947	0.399102300405502	0.0986208096146584
0.401149570941925	-7.62846517562866	-3.76073813438416	0.0298416167497635	0.39947834610939	0.0990869477391243
0.416518062353134	-7.63119554519653	-3.75927662849426	0.0299088582396507	0.399759531021118	0.0995340868830681
0.42157781124115	-7.62843942642212	-3.75939631462097	0.0299061331897974	0.400182068347931	0.0999828428030014
0.430926471948624	-7.6366753578186	-3.77474665641785	0.0301215387880802	0.400695830583572	0.100426822900772
0.439354747533798	-7.62770700454712	-3.76996064186096	0.0303211305290461	0.401262104511261	0.100933194160461
0.45037317276001	-7.63526201248169	-3.77271485328674	0.0305833518505096	0.40177521109581	0.10158982872963
0.462850391864777	-7.63888168334961	-3.78781747817993	0.030763266608119	0.402384042739868	0.101950824260712
0.468762546777725	-7.63750171661377	-3.78872680664063	0.0310174282640219	0.402905106544495	0.102433793246746
0.482268244028091	-7.63376760482788	-3.78902912139893	0.0314355567097664	0.403547435998917	0.102925926446915
0.487750023603439	-7.63401174545288	-3.80051159858704	0.0317080542445183	0.404209345579147	0.103472337126732
0.504501163959503	-7.63495111465454	-3.79978036880493	0.0320840775966644	0.404899597167969	0.104044251143932
0.514259815216064	-7.63375282287598	-3.80890226364136	0.0325990915298462	0.405619114637375	0.104478493332863
0.527090549468994	-7.63429594039917	-3.82386422157288	0.0332086868584156	0.406152635812759	0.104965060949326
0.541448473930359	-7.63699722290039	-3.81839728355408	0.0335625223815441	0.406835705041885	0.105322301387787
0.545851111412048	-7.6371898651123	-3.81298780441284	0.0338391810655594	0.407496899366379	0.105510048568249
0.554381310939789	-7.64770030975342	-3.81044030189514	0.0338987335562706	0.408092021942139	0.105565994977951
0.566385746002197	-7.65432643890381	-3.82036709785461	0.0339694730937481	0.408753037452698	0.105319447815418
0.573388814926147	-7.65440988540649	-3.82178664207459	0.0341314040124416	0.409287005662918	0.105150148272514
0.576065897941589	-7.66170930862427	-3.82295966148376	0.0342595279216766	0.409864842891693	0.104655578732491
0.578587830066681	-7.67083692550659	-3.81931900978088	0.0341021604835987	0.41019269824028	0.10372094810009
0.577936410903931	-7.68072032928467	-3.80436778068542	0.0338312424719334	0.410510897636414	0.102639272809029
0.572989583015442	-7.69892549514771	-3.80081939697266	0.0334529653191566	0.41084161400795	0.101097479462624
0.570680856704712	-7.71504020690918	-3.78858971595764	0.0329864919185638	0.411051064729691	0.0993276536464691
0.569568157196045	-7.72336196899414	-3.78481841087341	0.0325422957539558	0.411124587059021	0.0976252555847168
0.568232417106628	-7.73675775527954	-3.77256965637207	0.0320776328444481	0.411343604326248	0.0948968455195427
0.559450089931488	-7.765061378479	-3.74966216087341	0.0311812926083803	0.411415308713913	0.0915713757276535
0.549885869026184	-7.79972314834595	-3.72647142410278	0.030259108170867	0.411022543907166	0.0880815833806992
0.551505327224731	-7.82960748672485	-3.70344591140747	0.0290122665464878	0.410930693149567	0.0866007059812546
0.588252186775208	-7.79409408569336	-3.68553471565247	0.0278224311769009	0.410053282976151	0.0924014896154404
0.604795277118683	-7.72383499145508	-3.6676664352417	0.026718083769083	0.409121930599213	0.0957674235105515
0.611508131027222	-7.68782806396484	-3.6519992351532	0.0252018943428993	0.408413022756577	0.0956216156482697
0.595688164234161	-7.70476388931274	-3.66206002235413	0.0237176958471537	0.407786458730698	0.0922308042645454
0.577215135097504	-7.71028423309326	-3.65065097808838	0.0221985764801502	0.406582325696945	0.0899428501725197
0.563777387142181	-7.69500112533569	-3.62736034393311	0.0210034176707268	0.405965328216553	0.0991535261273384
0.577648520469666	-7.60491275787354	-3.61464214324951	0.0200362857431173	0.405186116695404	0.108631558716297
0.560423254966736	-7.51737308502197	-3.58056616783142	0.0193352233618498	0.404858499765396	0.108261503279209
0.545475363731384	-7.50057792663574	-3.58693337440491	0.0182245802134275	0.404612928628922	0.108160145580769
0.532192707061768	-7.51970720291138	-3.58833432197571	0.017583429813385	0.403617352247238	0.108379833400249
0.531898200511932	-7.51123428344727	-3.57300114631653	0.0170257445424795	0.403008550405502	0.108145356178284
0.5293248295784	-7.51232385635376	-3.55769205093384	0.0164540838450193	0.402408093214035	0.107551097869873
0.514390707015991	-7.5151195526123	-3.54914093017578	0.015951756387949	0.401820361614227	0.10691212117672
0.500163376331329	-7.50690364837646	-3.5486855506897	0.0153777124360204	0.401630282402039	0.10618568956852
0.478571832180023	-7.50642251968384	-3.5361213684082	0.0148515468463302	0.401125580072403	0.105790287256241
0.455314725637436	-7.50997924804688	-3.52706241607666	0.0142766246572137	0.400678306818008	0.10589512437582
0.448459357023239	-7.49824666976929	-3.52079772949219	0.0135271111503243	0.400135487318039	0.106280609965324
0.440362423658371	-7.47843074798584	-3.51929259300232	0.0128886289894581	0.399659514427185	0.106617659330368
0.429523587226868	-7.46643161773682	-3.52020335197449	0.0121984779834747	0.399505168199539	0.106683634221554
0.411676675081253	-7.45228719711304	-3.50696516036987	0.0111875897273421	0.39906907081604	0.106889106333256
0.409238368272781	-7.44636678695679	-3.49908399581909	0.0103627229109406	0.39898219704628	0.107047080993652
0.404770314693451	-7.4332103729248	-3.50670027732849	0.00933466851711273	0.398786276578903	0.10708424448967
0.401175677776337	-7.42228889465332	-3.49148082733154	0.00827253237366676	0.398619443178177	0.107201509177685
0.396197021007538	-7.42236280441284	-3.47933387756348	0.00704253511503339	0.398528903722763	0.107129968702793
0.393066823482513	-7.41768550872803	-3.46689677238464	0.00595091283321381	0.398662358522415	0.106927335262299
0.382133662700653	-7.41873788833618	-3.47700524330139	0.00496651791036129	0.398637592792511	0.106590092182159
0.379063487052917	-7.41366815567017	-3.46564340591431	0.0038488341961056	0.398714542388916	0.106211602687836
0.375241845846176	-7.40512084960938	-3.46122288703918	0.00270909210667014	0.398923337459564	0.106613621115685
0.363944530487061	-7.40274906158447	-3.46275568008423	0.00157458742614836	0.399261772632599	0.106518946588039
0.362975031137466	-7.38697910308838	-3.46451592445374	0.000543617061339319	0.399513304233551	0.106120340526104
0.363098710775375	-7.37533617019653	-3.46372675895691	-0.000526569318026304	0.400067239999771	0.105928860604763
0.362489372491837	-7.37173700332642	-3.46246695518494	-0.00162078614812344	0.400484144687653	0.105313770473003
0.357614755630493	-7.38002300262451	-3.46465635299683	-0.00263638072647154	0.401111662387848	0.104657530784607
0.357796132564545	-7.37884092330933	-3.46314191818237	-0.00364715466275811	0.401599138975143	0.103582091629505
0.357119202613831	-7.37652635574341	-3.4745180606842	-0.00457971263676882	0.402177751064301	0.102342896163464
0.348418205976486	-7.38363885879517	-3.46648502349854	-0.00553344888612628	0.402862966060638	0.10114561021328
0.345961302518845	-7.39273595809937	-3.48004508018494	-0.00649381196126342	0.403607457876205	0.0996472835540771
0.342950850725174	-7.40185213088989	-3.47548723220825	-0.00742331333458424	0.404255598783493	0.0981237292289734
0.346878498792648	-7.40214347839355	-3.48628091812134	-0.00821048952639103	0.405045062303543	0.0962360799312592
0.3455550968647	-7.41281509399414	-3.47796249389648	-0.00907835271209478	0.405789345502853	0.0944938436150551
0.348813414573669	-7.4191837310791	-3.49960851669312	-0.00976307224482298	0.406583249568939	0.0922916978597641
0.343825846910477	-7.43088483810425	-3.49461221694946	-0.010524564422667	0.407305806875229	0.0901397168636322
0.347917526960373	-7.44195795059204	-3.5037260055542	-0.0113712046295404	0.408122003078461	0.0882038474082947
0.350548833608627	-7.44367265701294	-3.49684548377991	-0.0122773973271251	0.408887416124344	0.0864804163575172
0.353144824504852	-7.4537410736084	-3.51263570785522	-0.013103848323226	0.40984520316124	0.0844990834593773
0.346443921327591	-7.45798587799072	-3.50322890281677	-0.0140480194240808	0.410617887973785	0.0830889269709587
0.341930985450745	-7.46774864196777	-3.52043223381042	-0.0150757599622011	0.411604225635529	0.0812995284795761
0.338305652141571	-7.46900510787964	-3.50656127929688	-0.0159232430160046	0.412388950586319	0.0798363611102104
0.32904326915741	-7.47333335876465	-3.51221132278442	-0.0170138273388147	0.413356810808182	0.0780322998762131
0.326673567295074	-7.48366689682007	-3.51206302642822	-0.0179364122450352	0.414226204156876	0.0765382051467896
0.321455419063568	-7.48615789413452	-3.52082490921021	-0.0189621783792973	0.415010184049606	0.0747831240296364
0.31598636507988	-7.49039840698242	-3.51423144340515	-0.0198488254100084	0.41579407453537	0.0733973383903503
0.329471558332443	-7.49679946899414	-3.5031750202179	-0.0206563957035542	0.415454775094986	0.0715310350060463
0.320243239402771	-7.5029878616333	-3.49222421646118	-0.0211052522063255	0.415479242801666	0.0695289596915245
0.318816244602203	-7.5074291229248	-3.4887912273407	-0.021285604685545	0.415824472904205	0.0679180026054382
0.314386337995529	-7.50649785995483	-3.49226832389832	-0.0216306708753109	0.415764629840851	0.0662471428513527
0.308783173561096	-7.50930213928223	-3.47293043136597	-0.0219767428934574	0.415755480527878	0.0647800639271736
0.302076876163483	-7.51472473144531	-3.47060608863831	-0.0224304459989071	0.415901720523834	0.063080221414566
0.292822510004044	-7.51466178894043	-3.47387266159058	-0.0227354541420937	0.415822446346283	0.0613698251545429
0.279838770627975	-7.51981258392334	-3.45573425292969	-0.0232162941247225	0.416020303964615	0.0600745975971222
0.270897090435028	-7.52235841751099	-3.45612168312073	-0.0235398225486279	0.416001349687576	0.0587304569780827
0.256496340036392	-7.51989269256592	-3.45193958282471	-0.0238158404827118	0.416042596101761	0.0578207261860371
0.252439111471176	-7.52115964889526	-3.44278001785278	-0.0243594236671925	0.416098177433014	0.0571738220751286
0.243075087666512	-7.50957679748535	-3.44324588775635	-0.0246161743998528	0.416066616773605	0.0565196946263313
0.2352225035429	-7.51379156112671	-3.42892122268677	-0.025019358843565	0.416011452674866	0.0560985766351223
0.233622059226036	-7.51439666748047	-3.43039870262146	-0.0254951473325491	0.416045337915421	0.0555872656404972
0.219543427228928	-7.503173828125	-3.41968584060669	-0.0258506163954735	0.415993362665176	0.0551941953599453
0.216249510645866	-7.5036506652832	-3.41926217079163	-0.026362331584096	0.415981769561768	0.0549698062241077
0.215315833687782	-7.5018949508667	-3.42036318778992	-0.0267845317721367	0.416015833616257	0.0546650029718876
0.207929193973541	-7.49547958374023	-3.41034197807312	-0.0270502027124166	0.415873646736145	0.0546551421284676
0.209809869527817	-7.49045944213867	-3.41143560409546	-0.0274529568850994	0.415774375200272	0.0546367466449738
0.209963113069534	-7.4837498664856	-3.40090584754944	-0.0278368704020977	0.415742665529251	0.0546814426779747
0.210098907351494	-7.47817707061768	-3.39658880233765	-0.0281340200453997	0.415581196546555	0.0547824762761593
0.221846461296082	-7.46905565261841	-3.38733100891113	-0.0285519938915968	0.415570110082626	0.0549724437296391
0.223490536212921	-7.46549701690674	-3.39697170257568	-0.0289190094918013	0.415523141622543	0.0551265738904476
0.227063179016113	-7.45552825927734	-3.38621020317078	-0.0292207021266222	0.415380656719208	0.0553420819342136
0.232265919446945	-7.45117712020874	-3.37186074256897	-0.0295460969209671	0.415439665317535	0.0555798932909966
0.23684997856617	-7.44861459732056	-3.38751935958862	-0.0298658683896065	0.4153932929039	0.055593628436327
0.238844752311707	-7.43936824798584	-3.36478209495544	-0.030086874961853	0.415417194366455	0.0558088161051273
0.239574924111366	-7.43638849258423	-3.36635136604309	-0.0304310265928507	0.415528059005737	0.0558895952999592
0.244059383869171	-7.42897176742554	-3.37239003181458	-0.0306835435330868	0.415642559528351	0.0558151267468929
0.243124380707741	-7.43006753921509	-3.36372685432434	-0.0308474767953157	0.415695339441299	0.0559240020811558
0.244275614619255	-7.42360639572144	-3.36139321327209	-0.0311344787478447	0.415786802768707	0.0558005124330521
0.239824756979942	-7.419264793396	-3.3669867515564	-0.031319048255682	0.41604095697403	0.0556259602308273
0.239516019821167	-7.41750574111938	-3.36406016349792	-0.0315026193857193	0.416184812784195	0.0556148625910282
0.238451227545738	-7.41216850280762	-3.35995626449585	-0.0317015498876572	0.416352391242981	0.0553798452019691
0.230763375759125	-7.41121959686279	-3.37123775482178	-0.0318785682320595	0.416593432426453	0.0551979802548885
0.226993277668953	-7.40673112869263	-3.36397862434387	-0.0320337861776352	0.416681677103043	0.0550878085196018
0.224340304732323	-7.40716123580933	-3.36679220199585	-0.0323302112519741	0.416918277740479	0.0549579001963139
0.216539189219475	-7.40430116653442	-3.37840270996094	-0.0324654541909695	0.417036861181259	0.0547568090260029
0.21443384885788	-7.40115404129028	-3.3607280254364	-0.0327172875404358	0.417154848575592	0.0546933561563492
0.208559185266495	-7.40282344818115	-3.37725424766541	-0.0328767225146294	0.417430371046066	0.0544136948883533
0.198502764105797	-7.39872264862061	-3.3737633228302	-0.0330365598201752	0.417439967393875	0.0543031841516495
0.192262247204781	-7.40290117263794	-3.36991333961487	-0.0332778580486774	0.417687147855759	0.0543151162564754
0.189849182963371	-7.39844131469727	-3.37914538383484	-0.0334315150976181	0.417763650417328	0.0540391355752945
0.180462241172791	-7.39565229415894	-3.37481641769409	-0.0335219502449036	0.417848855257034	0.0541088879108429
0.172008827328682	-7.39913606643677	-3.36917090415955	-0.033779188990593	0.418056011199951	0.0541699193418026
0.17213898897171	-7.39119434356689	-3.37186431884766	-0.0339014604687691	0.418109983205795	0.054089792072773
0.164970099925995	-7.3927435874939	-3.37530589103699	-0.0339795723557472	0.418228834867477	0.0542431510984898
0.164233312010765	-7.39008760452271	-3.37823104858398	-0.0341021865606308	0.418400853872299	0.0543906763195992
0.160329833626747	-7.38843488693237	-3.37967205047607	-0.0342294201254845	0.418586492538452	0.0544712245464325
0.144950613379478	-7.38162422180176	-3.38322424888611	-0.0340958721935749	0.41870191693306	0.0547105371952057
0.116188377141953	-7.3808445930481	-3.37235736846924	-0.0342375114560127	0.418950140476227	0.0549184195697308
0.0834782123565674	-7.37904977798462	-3.37333559989929	-0.0342283137142658	0.419215977191925	0.0551339238882065
0.042582955211401	-7.36787128448486	-3.35861325263977	-0.0340763926506042	0.419468849897385	0.0557295121252537
0.023210097104311	-7.37235879898071	-3.35805439949036	-0.0342500023543835	0.419767409563065	0.0565876699984074
0.0188214927911758	-7.37117719650269	-3.35720372200012	-0.034079909324646	0.42005443572998	0.05782226100564
0.0252532921731472	-7.36579465866089	-3.35329079627991	-0.0339229069650173	0.420254409313202	0.0598012208938599
0.0463157035410404	-7.35645246505737	-3.36807537078857	-0.0337357372045517	0.420487374067307	0.0617793127894402
0.0614754669368267	-7.34456872940063	-3.37897729873657	-0.0333971008658409	0.420796304941177	0.063502237200737
0.0754028335213661	-7.33705806732178	-3.37804770469666	-0.0329782739281654	0.421082139015198	0.064748078584671
0.0900893807411194	-7.3264365196228	-3.39290237426758	-0.032743014395237	0.42120561003685	0.0654722154140472
0.0967983826994896	-7.3259973526001	-3.40157651901245	-0.0324595496058464	0.421342074871063	0.0661450549960136
0.107556261122227	-7.31783723831177	-3.41120076179504	-0.0321908183395863	0.421413034200668	0.0667265951633453
0.12508562207222	-7.3127703666687	-3.42621970176697	-0.0319962725043297	0.421366393566132	0.0672678500413895
0.135832279920578	-7.310715675354	-3.41953325271606	-0.0318556353449821	0.421369701623917	0.0682375356554985
0.159038946032524	-7.30764293670654	-3.4434757232666	-0.0317330956459045	0.420988410711288	0.0692032799124718
0.176454424858093	-7.30718278884888	-3.43086314201355	-0.0316143669188023	0.420766085386276	0.0707009062170982
0.192167788743973	-7.30564117431641	-3.43698573112488	-0.0315327346324921	0.42052948474884	0.072421133518219
0.211476609110832	-7.2978630065918	-3.44322776794434	-0.0313894860446453	0.42035973072052	0.0740282237529755
0.227627471089363	-7.29614067077637	-3.43693041801453	-0.0311926063150167	0.419974714517593	0.0758611559867859
0.241851523518562	-7.29440498352051	-3.44298982620239	-0.0311137344688177	0.419666826725006	0.0772824212908745
0.252557933330536	-7.29045867919922	-3.45011687278748	-0.0309232920408249	0.419470697641373	0.0784146636724472
0.263155430555344	-7.29268980026245	-3.44593524932861	-0.0308822598308325	0.419287264347076	0.0791599377989769
0.270977944135666	-7.30395555496216	-3.46035575866699	-0.0306782424449921	0.418956935405731	0.0788661167025566
0.277730584144592	-7.31078863143921	-3.44541645050049	-0.0305006019771099	0.418659240007401	0.0788096711039543
0.292329996824265	-7.32194375991821	-3.4634428024292	-0.0303080882877111	0.418387621641159	0.0785999223589897
0.307589739561081	-7.3231520652771	-3.45544099807739	-0.0300308112055063	0.418050318956375	0.0788891837000847
0.324614733457565	-7.3241548538208	-3.46058130264282	-0.0297181010246277	0.417893052101135	0.0791259109973907
0.335395008325577	-7.32759666442871	-3.46376752853394	-0.0293233096599579	0.417591631412506	0.0793576911091805
0.350236266851425	-7.3228759765625	-3.45934963226318	-0.0289961248636246	0.417494684457779	0.0797671154141426
0.362194031476974	-7.32288122177124	-3.47483348846436	-0.0286210719496012	0.417353749275208	0.0799411088228226
0.364612907171249	-7.3253755569458	-3.47460460662842	-0.0282062515616417	0.417267888784409	0.0802443847060204
0.377029418945313	-7.31878519058228	-3.47466588020325	-0.0277810301631689	0.417176336050034	0.0803888738155365
0.373164266347885	-7.32612609863281	-3.48763918876648	-0.027302036061883	0.41716742515564	0.0806325897574425
0.379989743232727	-7.32710266113281	-3.49167060852051	-0.0269118901342154	0.417058914899826	0.0808344706892967
0.383314996957779	-7.32344055175781	-3.49171900749207	-0.0263559650629759	0.416944444179535	0.081283301115036
0.388530880212784	-7.32729578018188	-3.48986864089966	-0.0260475594550371	0.416894346475601	0.0816143155097961
0.392305284738541	-7.32604742050171	-3.49852204322815	-0.0254843886941671	0.416477710008621	0.0820456892251968
0.393985390663147	-7.33033323287964	-3.48910880088806	-0.0251051597297192	0.416430443525314	0.082609698176384
0.399303048849106	-7.31905937194824	-3.49825119972229	-0.0244420524686575	0.415950089693069	0.0839099958539009
0.404582798480988	-7.30894899368286	-3.49630856513977	-0.0239537414163351	0.415763229131699	0.0863638520240784
0.404360294342041	-7.28954553604126	-3.49738335609436	-0.0233245771378279	0.415437370538712	0.0889854282140732
0.415373593568802	-7.27549600601196	-3.50372457504272	-0.0228944718837738	0.415238857269287	0.0917389467358589
0.421905905008316	-7.2553882598877	-3.50718450546265	-0.0225286521017551	0.414769470691681	0.0939179286360741
0.426451057195663	-7.25183343887329	-3.50889277458191	-0.0222272649407387	0.414509773254395	0.0959718823432922
0.42667680978775	-7.24635171890259	-3.50888156890869	-0.0218858849257231	0.414206385612488	0.0975334048271179
0.433839797973633	-7.24367141723633	-3.51932454109192	-0.0216170493513346	0.413837820291519	0.0991156920790672
0.446413308382034	-7.23220300674438	-3.5190441608429	-0.021269490942359	0.41331934928894	0.100975766777992
0.450792729854584	-7.2308931350708	-3.51470303535461	-0.0211240258067846	0.412977695465088	0.102436289191246
0.443488597869873	-7.23255681991577	-3.52141785621643	-0.0209420416504145	0.412493348121643	0.103485912084579
0.432653784751892	-7.23469352722168	-3.52498173713684	-0.0205850545316935	0.412129104137421	0.10454498231411
0.414653778076172	-7.23226118087769	-3.5260317325592	-0.0201867334544659	0.411769181489944	0.10574647039175
0.401687204837799	-7.23133611679077	-3.53047847747803	-0.019753310829401	0.411352008581162	0.106863640248775
0.403976321220398	-7.23467302322388	-3.54485893249512	-0.0194720774888992	0.410753935575485	0.107767000794411
0.40614852309227	-7.23309183120728	-3.53891730308533	-0.0189234670251608	0.41008672118187	0.108589828014374
0.415565133094788	-7.24138069152832	-3.54526734352112	-0.0185937061905861	0.409490436315537	0.109457306563854
0.415803849697113	-7.23789882659912	-3.55068254470825	-0.0179378651082516	0.408730804920197	0.110355846583843
0.413568198680878	-7.24397230148315	-3.55295395851135	-0.0174649134278297	0.407922148704529	0.111095659434795
0.409961760044098	-7.23692274093628	-3.54952502250671	-0.0166993457823992	0.407113343477249	0.111972771584988
0.393554896116257	-7.24627780914307	-3.54741644859314	-0.0159643795341253	0.406466156244278	0.112745732069016
0.393410801887512	-7.24312019348145	-3.55556654930115	-0.0151122473180294	0.405608683824539	0.113481037318707
0.390991479158401	-7.23384475708008	-3.54543328285217	-0.0143069373443723	0.404892414808273	0.114132896065712
0.420527815818787	-7.23643016815186	-3.56628465652466	-0.0135799683630466	0.404231309890747	0.114939548075199
0.39919975399971	-7.24237108230591	-3.56053590774536	-0.0126469507813454	0.403512805700302	0.115683577954769
0.400510758161545	-7.24816370010376	-3.55970597267151	-0.0119282444939017	0.402792900800705	0.116365186870098
0.427634686231613	-7.24658346176147	-3.59749817848206	-0.0107102505862713	0.40222504734993	0.117322757840157
0.421157628297806	-7.2414026260376	-3.57474803924561	-0.0100105572491884	0.401446998119354	0.117974229156971
0.42020109295845	-7.24862623214722	-3.5859751701355	-0.00897651445120573	0.400838762521744	0.11857994645834
0.434340059757233	-7.25786924362183	-3.62086772918701	-0.00774694932624698	0.400313347578049	0.119679257273674
0.430163502693176	-7.25290107727051	-3.63505506515503	-0.00644259434193373	0.399506509304047	0.120662242174149
0.452171087265015	-7.24568939208984	-3.64118695259094	-0.00504969758912921	0.398663401603699	0.121631287038326
0.469774842262268	-7.23583173751831	-3.63191533088684	-0.00410876562818885	0.397534966468811	0.122489936649799
0.500987350940704	-7.22858762741089	-3.63130760192871	-0.00240673823282123	0.396282404661179	0.124257765710354
0.525260210037231	-7.23666191101074	-3.64531993865967	-0.000877706450410187	0.395323604345322	0.12568724155426
0.530120491981506	-7.24258375167847	-3.64203286170959	0.000986032537184656	0.394443690776825	0.126783207058907
0.541077136993408	-7.23726463317871	-3.63902497291565	0.00264498521573842	0.393584907054901	0.127741128206253
0.540055871009827	-7.23774576187134	-3.64933466911316	0.00442653149366379	0.392838269472122	0.128680214285851
0.564020216464996	-7.25264072418213	-3.63205194473267	0.00574776576831937	0.391514182090759	0.129795283079147
0.607642114162445	-7.23655557632446	-3.60531949996948	0.00683171721175313	0.389513343572617	0.130505606532097
0.632115304470062	-7.2221245765686	-3.56978297233582	0.00774129293859005	0.38737165927887	0.130565449595451
0.6567263007164	-7.2239818572998	-3.54578304290771	0.00875046476721764	0.385738253593445	0.13108965754509
0.654147148132324	-7.22807502746582	-3.53487014770508	0.0102541102096438	0.384150058031082	0.132093444466591
0.638793289661407	-7.22207307815552	-3.56742000579834	0.0132186766713858	0.383484750986099	0.133602976799011
0.637859642505646	-7.23046588897705	-3.59761428833008	0.0155836446210742	0.382522821426392	0.135384723544121
0.647546291351318	-7.22598314285278	-3.57916331291199	0.0173525810241699	0.380886346101761	0.13704851269722
0.655930876731873	-7.21726417541504	-3.56019330024719	0.0190020315349102	0.379128247499466	0.138591602444649
0.711481511592865	-7.19702625274658	-3.53562426567078	0.0205234792083502	0.376703262329102	0.141029953956604
0.749217927455902	-7.16940069198608	-3.49613165855408	0.0219022147357464	0.374455511569977	0.143377438187599
0.777307569980621	-7.16103267669678	-3.46520781517029	0.0230265762656927	0.372344076633453	0.145658016204834
0.82055789232254	-7.15128803253174	-3.42428517341614	0.0240401215851307	0.370216876268387	0.148177847266197
0.833087921142578	-7.1414909362793	-3.40268683433533	0.0253538843244314	0.368184953927994	0.150154009461403
0.83292418718338	-7.13428974151611	-3.39486360549927	0.0270079616457224	0.366150349378586	0.151779249310493
0.832641184329987	-7.13567447662354	-3.40742635726929	0.0290240980684757	0.364102065563202	0.153826981782913
0.831938028335571	-7.13070011138916	-3.36060166358948	0.0304457899183035	0.361526191234589	0.15572564303875
0.870399832725525	-7.11423110961914	-3.29697775840759	0.0310272537171841	0.358344495296478	0.157821178436279
0.842626392841339	-7.06771898269653	-3.23936629295349	0.0318107828497887	0.355814725160599	0.158097341656685
0.886727452278137	-7.09459781646729	-3.20964503288269	0.0317198112607002	0.35228443145752	0.16103233397007
0.916125893592834	-7.05501270294189	-3.21498513221741	0.034266572445631	0.350127756595612	0.163981169462204
0.929933965206146	-7.06203317642212	-3.23773670196533	0.0370819121599197	0.348703503608704	0.165942847728729
0.942324161529541	-7.05353689193726	-3.21255373954773	0.0390129722654819	0.346454441547394	0.167117848992348
0.936721980571747	-7.03703737258911	-3.15584754943848	0.0400726683437824	0.343534022569656	0.168617501854897
0.927094042301178	-7.00841522216797	-3.11878752708435	0.0414543636143208	0.340673983097076	0.171168521046638
0.931029856204987	-6.99156713485718	-3.09173369407654	0.0426113605499268	0.338065266609192	0.173722594976425
0.923549354076386	-6.96162414550781	-3.06269001960754	0.0442572347819805	0.335792809724808	0.175819084048271
0.924555778503418	-6.95426940917969	-3.04619789123535	0.045588705688715	0.333249092102051	0.177400454878807
0.970084726810455	-6.94899749755859	-3.01181578636169	0.0465391464531422	0.330267935991287	0.179695799946785
1.03209698200226	-6.92652225494385	-2.95716524124146	0.0472196973860264	0.326915919780731	0.183091163635254
1.01621782779694	-6.89084339141846	-2.93264150619507	0.0490210652351379	0.324458390474319	0.184263944625854
1.03248858451843	-6.91891527175903	-2.89791560173035	0.0496188960969448	0.321338057518005	0.185306534171104
1.05702865123749	-6.92097234725952	-2.82481336593628	0.0493316613137722	0.317818254232407	0.186661839485168
1.05350351333618	-6.895179271698	-2.78082752227783	0.0499064102768898	0.314941793680191	0.187557741999626
1.03715884685516	-6.88157892227173	-2.73283958435059	0.0499831885099411	0.311661452054977	0.187808245420456
1.06842446327209	-6.88470411300659	-2.68678212165833	0.0494246035814285	0.308066368103027	0.188978552818298
1.07368588447571	-6.84555673599243	-2.64991641044617	0.0499166212975979	0.305108666419983	0.189896687865257
1.08779644966125	-6.86755418777466	-2.65497517585754	0.0505115203559399	0.302681982517242	0.191077008843422
1.07227861881256	-6.864173412323	-2.62021112442017	0.0511185973882675	0.3000548183918	0.192175894975662
1.07408821582794	-6.88635969161987	-2.59313535690308	0.0513389520347118	0.29771700501442	0.193834111094475
1.06198883056641	-6.86548519134521	-2.57282423973084	0.0527895502746105	0.295649707317352	0.194084092974663
1.08134162425995	-6.89824247360229	-2.54429888725281	0.0526398308575153	0.293031752109528	0.194172009825706
1.09901070594788	-6.8867506980896	-2.49421644210815	0.0527193620800972	0.290224343538284	0.195347651839256
1.09018647670746	-6.87113523483276	-2.4660325050354	0.053301852196455	0.287985950708389	0.195978909730911
1.12648177146912	-6.86398553848267	-2.43704104423523	0.053864162415266	0.285278081893921	0.198539689183235
1.16497194766998	-6.80938720703125	-2.41392493247986	0.0554553829133511	0.282871603965759	0.202717497944832
1.21533477306366	-6.77740144729614	-2.41558456420898	0.0574283860623837	0.280791103839874	0.206956714391708
1.23849248886108	-6.72662734985352	-2.39366412162781	0.0595044009387493	0.278839588165283	0.210052028298378
1.27501666545868	-6.724937915802	-2.35527873039246	0.0601920671761036	0.276048719882965	0.212963536381721
1.33494663238525	-6.72568798065186	-2.29207873344421	0.0600197240710258	0.272772461175919	0.216260269284248
1.3860992193222	-6.70036363601685	-2.26810550689697	0.0611007213592529	0.270639002323151	0.218923717737198
1.40177750587463	-6.68661832809448	-2.2766101360321	0.063000962138176	0.269416362047195	0.221155315637589
1.40570795536041	-6.68611431121826	-2.26216554641724	0.0639899969100952	0.267588466405869	0.223261103034019
1.41202437877655	-6.67265892028809	-2.20100617408752	0.0638298019766808	0.264872819185257	0.224633753299713
1.42167234420776	-6.64663076400757	-2.12915277481079	0.0629979595541954	0.261539995670319	0.225676730275154
1.45926487445831	-6.59580898284912	-2.07423710823059	0.0627255290746689	0.258024126291275	0.228441938757896
1.46254062652588	-6.5454478263855	-2.05479502677917	0.0638966858386993	0.255573809146881	0.231859430670738
1.4657347202301	-6.54041481018066	-2.05223751068115	0.065119281411171	0.253419369459152	0.236010864377022
1.44135940074921	-6.49341249465942	-2.02604603767395	0.066698431968689	0.251514852046967	0.242611899971962
1.42221140861511	-6.37729072570801	-2.01051068305969	0.0683738589286804	0.250472813844681	0.25772288441658
1.37892639636993	-6.31694269180298	-2.00176811218262	0.0693364515900612	0.249651849269867	0.264139890670776
1.30774486064911	-6.2683744430542	-1.99614202976227	0.0699198171496391	0.249311104416847	0.266754686832428
1.31549572944641	-6.28690910339355	-1.98224484920502	0.0686132088303566	0.247683495283127	0.271715581417084
1.31406021118164	-6.24564409255981	-1.97540819644928	0.0686717927455902	0.246478945016861	0.277264147996902
1.30444657802582	-6.21672344207764	-1.99551999568939	0.0694400444626808	0.246157675981522	0.281721323728561
1.26446008682251	-6.1812891960144	-2.01734495162964	0.0709135010838509	0.24678872525692	0.285425513982773
1.22824144363403	-6.17117023468018	-2.02642464637756	0.0713798776268959	0.246461510658264	0.289726197719574
1.21610975265503	-6.16902017593384	-2.00432085990906	0.0710491761565208	0.245128259062767	0.293226063251495
1.21958792209625	-6.14289426803589	-1.95803213119507	0.0698655620217323	0.243374884128571	0.294842302799225
1.18420004844666	-6.09162139892578	-1.9302704334259	0.069152370095253	0.241691827774048	0.295740991830826
1.17432379722595	-6.06875610351563	-1.91615414619446	0.0681447014212608	0.239767715334892	0.297756850719452
1.14905619621277	-6.03319597244263	-1.91071033477783	0.0677098110318184	0.238185748457909	0.301398158073425
1.16860008239746	-5.99476385116577	-1.91812252998352	0.0680480822920799	0.237150147557259	0.304816544055939
1.12166857719421	-5.96088027954102	-1.92743372917175	0.0682425200939178	0.236597090959549	0.30643504858017
1.09925746917725	-5.95653533935547	-1.91889977455139	0.0675750002264977	0.235199511051178	0.309388846158981
1.07789433002472	-5.94036769866943	-1.88199102878571	0.0668925642967224	0.233601123094559	0.313157379627228
1.07459461688995	-5.92658996582031	-1.89538395404816	0.0669118314981461	0.232509106397629	0.315601825714111
1.05717706680298	-5.90255641937256	-1.89957547187805	0.0673752576112747	0.232063159346581	0.317053318023682
1.07476449012756	-5.90283870697021	-1.89737808704376	0.066934272646904	0.230957090854645	0.318342745304108
1.04531538486481	-5.89642477035522	-1.89240229129791	0.0663904175162315	0.230303093791008	0.319750845432281
1.00025391578674	-5.89734792709351	-1.87160706520081	0.0661595314741135	0.229417696595192	0.32248717546463
0.948010265827179	-5.89048910140991	-1.86312997341156	0.066373236477375	0.22864542901516	0.324760586023331
0.883342862129211	-5.89522504806519	-1.86663448810577	0.066390298306942	0.22782002389431	0.323022603988647
0.837313532829285	-5.91097784042358	-1.84197103977203	0.0653233826160431	0.226364955306053	0.319772750139236
0.855919301509857	-5.93307256698608	-1.78514802455902	0.0628598108887672	0.22371718287468	0.320342391729355
0.824831247329712	-5.87050008773804	-1.76599359512329	0.0625531002879143	0.222500577569008	0.321617871522903
0.785532653331757	-5.85617828369141	-1.79958117008209	0.0631553679704666	0.221949011087418	0.323587447404861
0.793014526367188	-5.86330842971802	-1.82383692264557	0.0634891241788864	0.2209632396698	0.324390351772308
0.776415705680847	-5.89054536819458	-1.78949320316315	0.0619101449847221	0.219424232840538	0.322030067443848
0.753843188285828	-5.9088659286499	-1.73907315731049	0.0598203577101231	0.216928616166115	0.318007797002792
0.683563947677612	-5.90549659729004	-1.68398880958557	0.0579597502946854	0.214941784739494	0.315518230199814
0.661858797073364	-5.88569688796997	-1.66187763214111	0.0567281283438206	0.212254166603088	0.314993053674698
0.639155864715576	-5.91934776306152	-1.61771988868713	0.054085161536932	0.209445476531982	0.311055481433868
[truncated: 11,393 more rows]
