# Supplementary material for: Identification of Haptic Based Guiding Using Hard Reins
Source: PLoS One. 2015 Jul 22;10(7):e0132020. doi: 10.1371/journal.pone.0132020 (PMC4511788; doi:10.1371/journal.pone.0132020)
Supplement: S5 File — (ZIP) [file pone.0132020.s005.zip › Exp2_ForceData1/Subject4/path1/T6.csv]

Force X (N)	Force Y (N)	Force Z (N)	Torque X (N-m)	Torque Y (N-m)	Torque Z (N-m)	Frequency = 10000	Averaging Level = 16	F/T Serial Number = FT11772	Time Started = 05/12/2012 11:36:34
-3.38367700576782	-5.61179828643799	-4.52785301208496	0.0369728356599808	0.539406061172485	0.0613702051341534
-3.38749742507935	-5.61544561386108	-4.53468942642212	0.0371613949537277	0.539175570011139	0.0614495240151882
-3.3892023563385	-5.6149263381958	-4.53013563156128	0.0373336710035801	0.539178013801575	0.0616032518446445
-3.38731837272644	-5.61926078796387	-4.52781105041504	0.0375905558466911	0.539155125617981	0.0617206543684006
-3.39075016975403	-5.6212043762207	-4.52717208862305	0.0378369837999344	0.538956344127655	0.0618507862091064
-3.39523720741272	-5.61783838272095	-4.52280521392822	0.0381301492452621	0.538866758346558	0.0619633197784424
-3.39435005187988	-5.61470365524292	-4.52274703979492	0.0383925922214985	0.53873884677887	0.0620883777737617
-3.39342188835144	-5.61535549163818	-4.52825784683228	0.0385461486876011	0.538629770278931	0.062252938747406
-3.39620566368103	-5.61661243438721	-4.53704500198364	0.0388990752398968	0.538589477539063	0.0624404810369015
-3.40531873703003	-5.61962985992432	-4.53584003448486	0.0391080528497696	0.538474500179291	0.062565341591835
-3.40615487098694	-5.61464023590088	-4.53092765808105	0.0392685085535049	0.538392961025238	0.0627434402704239
-3.40574049949646	-5.61391639709473	-4.52747631072998	0.0395235195755959	0.538404762744904	0.0629510805010796
-3.40863370895386	-5.61454963684082	-4.53686046600342	0.0397707670927048	0.538405120372772	0.063276581466198
-3.40815424919128	-5.61551237106323	-4.53535270690918	0.040076456964016	0.538322567939758	0.0636686086654663
-3.41125845909119	-5.61183166503906	-4.53097724914551	0.0403290614485741	0.538242816925049	0.063946321606636
-3.41051340103149	-5.60527658462524	-4.53699588775635	0.0406224802136421	0.538260698318481	0.0642243176698685
-3.41026592254639	-5.60749769210815	-4.53921031951904	0.0409055277705193	0.538180112838745	0.0645119398832321
-3.41430425643921	-5.61217927932739	-4.54929351806641	0.0411670617759228	0.538184404373169	0.0647272244095802
-3.41913294792175	-5.60660314559937	-4.54472160339355	0.0414266623556614	0.538230836391449	0.0649885237216949
-3.42065000534058	-5.60383224487305	-4.54525136947632	0.0417885668575764	0.538335263729095	0.0653304904699326
-3.42440724372864	-5.60717010498047	-4.54266309738159	0.0421216636896133	0.538356602191925	0.0656547993421555
-3.42527341842651	-5.60098505020142	-4.54145240783691	0.042395643889904	0.538285493850708	0.0658733919262886
-3.42669367790222	-5.596839427948	-4.54634714126587	0.0426518209278584	0.538350462913513	0.0661032423377037
-3.43470978736877	-5.5971245765686	-4.55638790130615	0.0429790318012238	0.538403809070587	0.0664089024066925
-3.43744111061096	-5.59670257568359	-4.56055355072021	0.0432328507304192	0.538352251052856	0.0668268799781799
-3.44079303741455	-5.59437608718872	-4.55982065200806	0.0435011498630047	0.538436532020569	0.0670666694641113
-3.44374966621399	-5.59627437591553	-4.55784702301025	0.0437371246516705	0.538559913635254	0.0673616603016853
-3.45037508010864	-5.59247159957886	-4.55945873260498	0.0440498813986778	0.53850781917572	0.0676432996988297
-3.45393490791321	-5.58841276168823	-4.5600438117981	0.0442976355552673	0.538531124591827	0.0678722783923149
-3.4530348777771	-5.58786201477051	-4.5682053565979	0.0445926003158093	0.538519680500031	0.0682410150766373
-3.45403409004211	-5.59133338928223	-4.5690860748291	0.044863622635603	0.538536071777344	0.0686837881803513
-3.45677852630615	-5.58944368362427	-4.57203245162964	0.0450877211987972	0.5385782122612	0.0690373107790947
-3.45678043365479	-5.58636522293091	-4.56681680679321	0.0453918687999249	0.538731873035431	0.0693323835730553
-3.46107840538025	-5.58603048324585	-4.57084798812866	0.0457180887460709	0.538776993751526	0.0697031393647194
-3.46323347091675	-5.58368635177612	-4.57232666015625	0.0460079945623875	0.538758039474487	0.0699324086308479
-3.46461987495422	-5.57823419570923	-4.57301712036133	0.0462435744702816	0.53879976272583	0.0701083093881607
-3.46952867507935	-5.58171415328979	-4.58435010910034	0.0465432070195675	0.538778066635132	0.0703898817300797
-3.47405862808228	-5.58287000656128	-4.58398199081421	0.0467075332999229	0.538945913314819	0.0707054063677788
-3.47565889358521	-5.58113193511963	-4.57869672775269	0.0469180196523666	0.538907170295715	0.0709820240736008
-3.4806694984436	-5.57676601409912	-4.57843446731567	0.0472229085862637	0.538823664188385	0.0710780397057533
-3.49031758308411	-5.57311153411865	-4.58071041107178	0.0474007204174995	0.538821160793304	0.0712047517299652
-3.49040627479553	-5.57441425323486	-4.58481597900391	0.0476243160665035	0.53881174325943	0.0714783892035484
-3.49215650558472	-5.5683741569519	-4.59108781814575	0.0478296205401421	0.53863000869751	0.0718284025788307
-3.49137830734253	-5.56597089767456	-4.58849191665649	0.0480461679399014	0.538629949092865	0.0722136870026588
-3.49652647972107	-5.56768560409546	-4.5884222984314	0.0482438467442989	0.538585364818573	0.0726700499653816
-3.49779438972473	-5.56375646591187	-4.57619476318359	0.0484368316829205	0.538466930389404	0.0730586126446724
-3.49157905578613	-5.56117153167725	-4.58603715896606	0.0485968254506588	0.538372397422791	0.073285199701786
-3.49398469924927	-5.56674003601074	-4.59011030197144	0.0487171337008476	0.538252651691437	0.0736154690384865
-3.49772143363953	-5.5679235458374	-4.58863019943237	0.0488555580377579	0.538196623325348	0.073988102376461
-3.49288439750671	-5.56472635269165	-4.58756256103516	0.0489792637526989	0.538125574588776	0.0741797164082527
-3.49453997612	-5.56604909896851	-4.5844349861145	0.0492201261222363	0.53790682554245	0.0744451209902763
-3.49910044670105	-5.56435871124268	-4.58136081695557	0.0493365339934826	0.53796249628067	0.0747243314981461
-3.49209213256836	-5.56309366226196	-4.58467960357666	0.0495197810232639	0.537753522396088	0.0748879462480545
-3.49458599090576	-5.56369066238403	-4.59244918823242	0.0496387109160423	0.537651479244232	0.0750664696097374
-3.49436163902283	-5.56430768966675	-4.59038114547729	0.049661323428154	0.537678718566895	0.075354665517807
-3.4913923740387	-5.56536626815796	-4.58673477172852	0.0498333014547825	0.537517130374908	0.0755235701799393
-3.49326324462891	-5.565345287323	-4.58353757858276	0.049909632652998	0.537493646144867	0.075376845896244
-3.49588394165039	-5.56430196762085	-4.58488082885742	0.049873773008585	0.537304043769836	0.0751479640603065
-3.4991557598114	-5.56459093093872	-4.58157300949097	0.0499423146247864	0.537186920642853	0.0752523019909859
-3.498699426651	-5.56199932098389	-4.59066963195801	0.0499398745596409	0.537075877189636	0.0753879621624947
-3.49498891830444	-5.56415128707886	-4.59385538101196	0.0500191673636436	0.53713321685791	0.0756343752145767
-3.49347901344299	-5.56319427490234	-4.58182334899902	0.0501121394336224	0.536988079547882	0.0759619772434235
-3.48539423942566	-5.5598258972168	-4.57463932037354	0.0501376986503601	0.536961078643799	0.0762184411287308
-3.47750496864319	-5.55865621566772	-4.58697652816772	0.0502064637839794	0.536916494369507	0.0764321610331535
-3.47676706314087	-5.5672435760498	-4.58764219284058	0.0502202399075031	0.536957383155823	0.0764766857028008
-3.46658968925476	-5.56620979309082	-4.57937431335449	0.0501732751727104	0.536990344524384	0.0766735449433327
-3.46291399002075	-5.57228755950928	-4.5792088508606	0.0502417348325253	0.537004709243774	0.076637789607048
-3.46363425254822	-5.56765270233154	-4.57701206207275	0.0503299422562122	0.53702974319458	0.0764566212892532
-3.45623540878296	-5.56673669815063	-4.58772802352905	0.0503215007483959	0.537078499794006	0.0763518065214157
-3.45298957824707	-5.57527303695679	-4.58647108078003	0.0502878986299038	0.537063181400299	0.0762239024043083
-3.45029163360596	-5.5745096206665	-4.58765983581543	0.0502515397965908	0.537183403968811	0.0759573429822922
-3.44876742362976	-5.58195066452026	-4.58034610748291	0.0502557642757893	0.537371277809143	0.0757055953145027
-3.44266796112061	-5.58245611190796	-4.57748937606812	0.0501624159514904	0.537285804748535	0.0752623826265335
-3.43702483177185	-5.58213138580322	-4.58205699920654	0.0500715672969818	0.537392318248749	0.0746793448925018
-3.43862223625183	-5.58690500259399	-4.58681488037109	0.0499844886362553	0.537437975406647	0.0741461664438248
-3.43640851974487	-5.58524560928345	-4.57692193984985	0.0498095713555813	0.537480592727661	0.073767177760601
-3.42922186851501	-5.59229421615601	-4.57964563369751	0.0496965833008289	0.537661075592041	0.0733507871627808
-3.42168426513672	-5.59179019927979	-4.57914543151855	0.0495627969503403	0.53766006231308	0.073064386844635
-3.41265606880188	-5.59319639205933	-4.57009935379028	0.049481350928545	0.537723660469055	0.0727876499295235
-3.40506458282471	-5.59841346740723	-4.58377361297607	0.0493467636406422	0.537799715995789	0.072539322078228
-3.39371728897095	-5.60171413421631	-4.58946990966797	0.0492407232522964	0.538007199764252	0.0722390189766884
-3.38280129432678	-5.60734224319458	-4.57098627090454	0.0490059480071068	0.538106262683868	0.0718299001455307
-3.37742185592651	-5.60807323455811	-4.57025194168091	0.0488527305424213	0.5381178855896	0.0713326334953308
-3.36499381065369	-5.60943412780762	-4.5685830116272	0.0486538968980312	0.538342595100403	0.0707362294197083
-3.3601233959198	-5.6179633140564	-4.56749486923218	0.0483595430850983	0.538417518138886	0.0701300054788589
-3.35560369491577	-5.62089061737061	-4.57397174835205	0.0481787584722042	0.538526773452759	0.0696117058396339
-3.34443831443787	-5.62125825881958	-4.57491970062256	0.0479206368327141	0.538619637489319	0.0691253393888474
-3.33660912513733	-5.62381792068481	-4.5687780380249	0.0476251132786274	0.538721680641174	0.0687364265322685
-3.33144068717957	-5.62774801254272	-4.5580005645752	0.0473329201340675	0.538682281970978	0.0682661160826683
-3.32042002677917	-5.62598705291748	-4.56060171127319	0.0470701083540916	0.538835406303406	0.067672923207283
-3.30756855010986	-5.63433885574341	-4.56892728805542	0.0468639135360718	0.538762986660004	0.067238837480545
-3.29878544807434	-5.63879299163818	-4.56767988204956	0.046527374535799	0.538825511932373	0.0668333768844604
-3.28661704063416	-5.63846111297607	-4.56324338912964	0.0462422929704189	0.538910269737244	0.0663779154419899
-3.27185416221619	-5.64238357543945	-4.55765724182129	0.0459362529218197	0.538958132266998	0.0659451559185982
-3.2627809047699	-5.64253759384155	-4.55264377593994	0.0457694157958031	0.538968682289124	0.0654899328947067
-3.25139570236206	-5.64344787597656	-4.55217885971069	0.0453842468559742	0.538943886756897	0.0650303959846497
-3.23677539825439	-5.64362812042236	-4.55286312103271	0.0451143756508827	0.538973391056061	0.0646247863769531
-3.22723412513733	-5.64617824554443	-4.5498251914978	0.0448107570409775	0.538816630840302	0.0642037391662598
-3.21718406677246	-5.64767456054688	-4.55890989303589	0.0444499999284744	0.538909435272217	0.0637805014848709
-3.20649337768555	-5.6511082649231	-4.55177068710327	0.0441759899258614	0.538971424102783	0.0633772239089012
-3.19395804405212	-5.65494775772095	-4.54013586044312	0.0439249351620674	0.538856029510498	0.0630285367369652
-3.18141078948975	-5.6500768661499	-4.53513336181641	0.0436072647571564	0.538840651512146	0.0625753030180931
-3.16594624519348	-5.65270614624023	-4.54087066650391	0.0433458276093006	0.538819074630737	0.0622229836881161
-3.15467262268066	-5.66067552566528	-4.53558254241943	0.0431481711566448	0.538839995861053	0.0618773140013218
-3.14649629592896	-5.6618070602417	-4.53924989700317	0.0428862906992435	0.538698434829712	0.0614277832210064
-3.13080954551697	-5.66198873519897	-4.53129768371582	0.04252690076828	0.538788318634033	0.0610276237130165
-3.11732292175293	-5.66616582870483	-4.53404521942139	0.0422914549708366	0.538733243942261	0.0606482774019241
-3.10725021362305	-5.66676568984985	-4.53147745132446	0.0421744510531425	0.538754761219025	0.0603270754218102
-3.09478259086609	-5.66486930847168	-4.52549314498901	0.0419808775186539	0.538707971572876	0.0598473288118839
-3.08164477348328	-5.6670355796814	-4.52777814865112	0.0418012365698814	0.538719952106476	0.0593827776610851
-3.06876683235168	-5.67454957962036	-4.52840232849121	0.0415350645780563	0.538663744926453	0.0589159727096558
-3.05650663375854	-5.6807804107666	-4.52960348129272	0.0414462126791477	0.538707554340363	0.0584514588117599
-3.04235029220581	-5.67815256118774	-4.52905416488647	0.0413230955600739	0.538794934749603	0.0581305027008057
-3.03193593025208	-5.67999315261841	-4.52562046051025	0.041250329464674	0.538909137248993	0.0578221157193184
-3.02126431465149	-5.68423175811768	-4.52691745758057	0.0410974286496639	0.538931906223297	0.0574203319847584
-3.01022386550903	-5.68603277206421	-4.52493047714233	0.0410458780825138	0.538972437381744	0.0570118352770805
-2.99911236763	-5.68560171127319	-4.52881383895874	0.0409533195197582	0.53912216424942	0.0565186254680157
-2.98441100120544	-5.68776321411133	-4.53066349029541	0.0409378744661808	0.53920990228653	0.0561761185526848
-2.97933793067932	-5.69234752655029	-4.53397607803345	0.0409199222922325	0.53932923078537	0.0558827333152294
-2.96773624420166	-5.69230937957764	-4.53849458694458	0.0409553498029709	0.539418339729309	0.0556625649333
-2.95752286911011	-5.69351291656494	-4.53447437286377	0.0409405268728733	0.539594709873199	0.0553463399410248
-2.94746255874634	-5.6975212097168	-4.53999423980713	0.040995366871357	0.539906919002533	0.0550857521593571
-2.93611240386963	-5.70003414154053	-4.53671884536743	0.0410621985793114	0.54008549451828	0.0549051016569138
-2.92767786979675	-5.70000267028809	-4.53876066207886	0.0411838628351688	0.540199995040894	0.0546337254345417
-2.92258667945862	-5.70081520080566	-4.53918361663818	0.0413163416087627	0.54038143157959	0.0542329587042332
-2.91066122055054	-5.70368194580078	-4.54795742034912	0.0414495058357716	0.540634036064148	0.0538653247058392
-2.90110898017883	-5.70944261550903	-4.55364799499512	0.0414894819259644	0.540879964828491	0.053608488291502
-2.89417672157288	-5.71375608444214	-4.55734872817993	0.041742917150259	0.54112696647644	0.053372897207737
-2.89075636863709	-5.71656847000122	-4.56059217453003	0.0419357046484947	0.541382789611816	0.0530961230397224
-2.88137459754944	-5.7173490524292	-4.56218194961548	0.0420760400593281	0.541620194911957	0.0528345555067062
-2.87469601631165	-5.71887493133545	-4.55971527099609	0.0422276332974434	0.541956961154938	0.0525222793221474
-2.86732888221741	-5.72442531585693	-4.56473112106323	0.0424101538956165	0.542265295982361	0.0523581653833389
-2.8635413646698	-5.72807693481445	-4.56735515594482	0.0425419174134731	0.54240608215332	0.0522031895816326
-2.86010336875916	-5.7270336151123	-4.56946468353271	0.0427612513303757	0.542691886425018	0.0518761575222015
-2.8543918132782	-5.72579050064087	-4.57598114013672	0.0429514534771442	0.542894124984741	0.0516386330127716
-2.84787392616272	-5.72823572158813	-4.57690000534058	0.0430359020829201	0.543133497238159	0.0514783710241318
-2.84584450721741	-5.73470497131348	-4.58108949661255	0.0432446487247944	0.543222188949585	0.051270879805088
-2.84288763999939	-5.73616504669189	-4.59039068222046	0.0434622317552567	0.543380558490753	0.0511566177010536
-2.83754301071167	-5.73914194107056	-4.5921802520752	0.043487299233675	0.543589949607849	0.0510980375111103
-2.83225750923157	-5.73844623565674	-4.58834791183472	0.0436155274510384	0.543698072433472	0.0510530695319176
-2.82615399360657	-5.74204111099243	-4.58632564544678	0.043646551668644	0.54381388425827	0.0509814843535423
-2.82350397109985	-5.74342918395996	-4.58182954788208	0.0437928400933743	0.543805658817291	0.050922017544508
-2.82015180587769	-5.74174499511719	-4.58712196350098	0.0437700860202312	0.543744444847107	0.0508523620665073
-2.81792879104614	-5.7409143447876	-4.58321332931519	0.0438369438052177	0.543783068656921	0.0508049987256527
-2.81024694442749	-5.73991632461548	-4.58233880996704	0.0439091995358467	0.543745815753937	0.0508035160601139
-2.80664420127869	-5.74473333358765	-4.58849048614502	0.0438392460346222	0.543650031089783	0.0507824085652828
-2.80474996566772	-5.74635410308838	-4.59094953536987	0.0438484288752079	0.543519556522369	0.0507197752594948
-2.80180311203003	-5.74297094345093	-4.59498405456543	0.0437991693615913	0.543367385864258	0.0506446212530136
-2.79627752304077	-5.74412965774536	-4.58893537521362	0.0438577570021153	0.543274223804474	0.0506174005568028
-2.79295134544373	-5.74845504760742	-4.57696151733398	0.0437522307038307	0.543072581291199	0.0507167801260948
-2.79406905174255	-5.74701595306396	-4.57206010818481	0.043646402657032	0.542802572250366	0.0506738647818565
-2.79093194007874	-5.743980884552	-4.57369899749756	0.0435741394758224	0.542617082595825	0.0506167486310005
-2.78256011009216	-5.74377536773682	-4.57813215255737	0.0434546545147896	0.542280912399292	0.0505574382841587
-2.78069806098938	-5.74398374557495	-4.57201194763184	0.0434636138379574	0.542017340660095	0.0505496710538864
-2.78088736534119	-5.74564933776855	-4.57541465759277	0.0432959869503975	0.541712880134583	0.0506416633725166
-2.7788462638855	-5.74749326705933	-4.57547092437744	0.0431469120085239	0.54146933555603	0.050696536898613
-2.77622580528259	-5.74574279785156	-4.56570100784302	0.0430750660598278	0.541154861450195	0.0506905093789101
-2.77456283569336	-5.74579668045044	-4.56510543823242	0.0430091135203838	0.540843963623047	0.0506716333329678
-2.77502489089966	-5.74373149871826	-4.55933856964111	0.0428683720529079	0.54051673412323	0.0508094243705273
-2.77428102493286	-5.74114513397217	-4.56269931793213	0.0427626557648182	0.54024863243103	0.0508676283061504
-2.76920819282532	-5.73957109451294	-4.56034851074219	0.0426829382777214	0.539970517158508	0.0509318932890892
-2.77118349075317	-5.74403238296509	-4.56155300140381	0.0426495932042599	0.539669215679169	0.0509321950376034
-2.77411031723022	-5.74261379241943	-4.56215333938599	0.0425909012556076	0.539380133152008	0.0509543418884277
-2.77650618553162	-5.74072408676147	-4.55971956253052	0.0425761491060257	0.539268493652344	0.0510248206555843
-2.78270077705383	-5.73791170120239	-4.55401754379272	0.0424491837620735	0.539112627506256	0.0510411150753498
-2.7843337059021	-5.73895025253296	-4.5515832901001	0.0425042696297169	0.538922071456909	0.0511402636766434
-2.78451585769653	-5.73766946792603	-4.54799270629883	0.0425286330282688	0.538670599460602	0.0511715263128281
-2.79419732093811	-5.73521661758423	-4.54760408401489	0.0425327271223068	0.538551986217499	0.0512591376900673
-2.79673099517822	-5.73090600967407	-4.55575752258301	0.0425717458128929	0.538355052471161	0.0513306632637978
-2.8010618686676	-5.72789669036865	-4.5544114112854	0.0426490046083927	0.53832221031189	0.051429808139801
-2.80869650840759	-5.72917318344116	-4.55610036849976	0.0428153239190578	0.538245141506195	0.051642369478941
-2.81601333618164	-5.72840547561646	-4.5509204864502	0.0429071858525276	0.538161098957062	0.0518540479242802
-2.82238054275513	-5.7247166633606	-4.56072807312012	0.043039083480835	0.538148939609528	0.0521250553429127
-2.82878446578979	-5.72281455993652	-4.55908489227295	0.0430724881589413	0.538147628307343	0.0523911900818348
-2.83724474906921	-5.72278594970703	-4.56172609329224	0.0432524494826794	0.538156807422638	0.0527019500732422
-2.84529852867126	-5.71646976470947	-4.55696201324463	0.0434884056448936	0.538140892982483	0.0530832931399345
-2.85133481025696	-5.7098069190979	-4.56358194351196	0.0437524504959583	0.538187861442566	0.0534631051123142
-2.85838484764099	-5.70540237426758	-4.56672334671021	0.043967641890049	0.53825855255127	0.0538104474544525
-2.86695384979248	-5.70225858688354	-4.57364416122437	0.044188629835844	0.538379967212677	0.0541765280067921
-2.87828755378723	-5.70543098449707	-4.5809760093689	0.0444813594222069	0.538443803787231	0.0546638667583466
-2.88603544235229	-5.70179033279419	-4.58319997787476	0.0448339618742466	0.538492560386658	0.0551389902830124
-2.89392066001892	-5.69540786743164	-4.58335065841675	0.0451187863945961	0.538676083087921	0.0557017512619495
-2.90070343017578	-5.69230031967163	-4.58052062988281	0.0454097576439381	0.538803398609161	0.0562296211719513
-2.90818738937378	-5.69291830062866	-4.58093881607056	0.0458724088966846	0.539008677005768	0.0567762665450573
-2.92126655578613	-5.68838453292847	-4.589928150177	0.0462591908872128	0.539173126220703	0.0572732724249363
-2.92776012420654	-5.6805739402771	-4.59329509735107	0.0467103123664856	0.539278149604797	0.0578239187598228
-2.93526864051819	-5.67950391769409	-4.59579229354858	0.0470855422317982	0.539385557174683	0.0583946853876114
-2.94621062278748	-5.6793041229248	-4.60575342178345	0.047517903149128	0.539601743221283	0.0589580498635769
-2.95442390441895	-5.67483377456665	-4.60386323928833	0.0479836985468864	0.539888203144073	0.0595199391245842
-2.96220183372498	-5.67240905761719	-4.6129207611084	0.0483839251101017	0.540178894996643	0.0601532682776451
-2.97092127799988	-5.67272424697876	-4.60573720932007	0.0489204227924347	0.540295839309692	0.0608448050916195
-2.98346948623657	-5.66581630706787	-4.61376762390137	0.0493119619786739	0.540419399738312	0.0614744238555431
-2.98738384246826	-5.66029500961304	-4.61560821533203	0.0498219169676304	0.540640830993652	0.0620662569999695
-2.99560570716858	-5.66233015060425	-4.62802457809448	0.0503456704318523	0.540841579437256	0.0627813786268234
-3.0075991153717	-5.66063404083252	-4.63336944580078	0.0507909320294857	0.540997684001923	0.0634713023900986
-3.01536917686462	-5.6584677696228	-4.62659597396851	0.0512269213795662	0.541196823120117	0.0641373917460442
-3.02112293243408	-5.65647459030151	-4.63207626342773	0.0516582913696766	0.541368961334229	0.0647821575403214
-3.02843236923218	-5.65275049209595	-4.63881874084473	0.0521562807261944	0.541414201259613	0.0655113682150841
-3.03786206245422	-5.64695978164673	-4.6317286491394	0.0526444315910339	0.541468679904938	0.066180482506752
-3.04410290718079	-5.64736938476563	-4.64264488220215	0.0530460476875305	0.541516721248627	0.0668830722570419
-3.05441570281982	-5.64325666427612	-4.65036916732788	0.0535269305109978	0.541498601436615	0.0676524192094803
-3.06035590171814	-5.63772869110107	-4.63951110839844	0.053839061409235	0.541594445705414	0.0685029551386833
-3.07136797904968	-5.63413858413696	-4.63466215133667	0.0542532093822956	0.541494905948639	0.0691860988736153
-3.07326197624207	-5.6257176399231	-4.63980770111084	0.0546355322003365	0.541327774524689	0.0699029341340065
-3.07976388931274	-5.62775564193726	-4.64351892471313	0.0549908727407455	0.541155219078064	0.0706952959299088
-3.08710360527039	-5.62249755859375	-4.64088010787964	0.0553900524973869	0.540951192378998	0.0715613663196564
-3.09054398536682	-5.61707162857056	-4.64277505874634	0.0556324385106564	0.54073292016983	0.0723337233066559
-3.09943032264709	-5.61635303497314	-4.62331867218018	0.0559099577367306	0.54044508934021	0.0731480047106743
-3.10601139068604	-5.60797882080078	-4.62871074676514	0.0561800822615623	0.540085911750793	0.0739093124866486
-3.10804009437561	-5.60474681854248	-4.63279390335083	0.0564474612474442	0.539584457874298	0.0745147243142128
-3.11606621742249	-5.60710000991821	-4.63090562820435	0.0565773099660873	0.539146065711975	0.0752008482813835
-3.12125706672668	-5.6019344329834	-4.61840963363647	0.0567221641540527	0.538779139518738	0.0759478509426117
-3.12457752227783	-5.59687805175781	-4.61639213562012	0.0569397248327732	0.53811103105545	0.0764728859066963
-3.13199234008789	-5.59391307830811	-4.60679388046265	0.056988850235939	0.537509322166443	0.0770429745316505
-3.13356471061707	-5.59157848358154	-4.60533666610718	0.0571147948503494	0.536796569824219	0.0775576084852219
-3.13628101348877	-5.59112739562988	-4.60265445709229	0.0570999570190907	0.536060750484467	0.0780639424920082
-3.14270901679993	-5.59108257293701	-4.59531021118164	0.0570737905800343	0.53544008731842	0.0784615650773048
-3.14342260360718	-5.58863162994385	-4.57445096969604	0.0571129135787487	0.534442842006683	0.0789173021912575
-3.14261269569397	-5.58407545089722	-4.5716404914856	0.0570264011621475	0.533668458461761	0.0792370215058327
-3.14891362190247	-5.58791399002075	-4.56755828857422	0.0569708719849586	0.532842636108398	0.079550214111805
-3.15581750869751	-5.58748245239258	-4.56236267089844	0.056904599070549	0.532034993171692	0.079770915210247
-3.1540219783783	-5.58885765075684	-4.55207586288452	0.0566807612776756	0.531206250190735	0.0799239128828049
-3.16073751449585	-5.59258556365967	-4.54154634475708	0.0565487407147884	0.530330836772919	0.0800401791930199
-3.16182231903076	-5.58465337753296	-4.5357518196106	0.0564630664885044	0.529450178146362	0.0802249386906624
-3.16704225540161	-5.58937931060791	-4.53063631057739	0.0561638250946999	0.528530955314636	0.0803550630807877
-3.17109942436218	-5.59270477294922	-4.52518796920776	0.0560686402022839	0.527697503566742	0.0803985223174095
-3.17428183555603	-5.59215116500854	-4.51651382446289	0.0558288656175137	0.526925146579742	0.0804140716791153
-3.18108296394348	-5.59641647338867	-4.50560712814331	0.0556672401726246	0.526130080223084	0.0802794843912125
-3.18272161483765	-5.59372711181641	-4.49834966659546	0.0555239096283913	0.525215446949005	0.080150842666626
-3.18294668197632	-5.59334945678711	-4.49251317977905	0.0552019812166691	0.524451375007629	0.0800879001617432
-3.19195985794067	-5.59860134124756	-4.48731565475464	0.0550697706639767	0.523674309253693	0.0799891650676727
-3.19917607307434	-5.59748888015747	-4.48458814620972	0.0548452995717525	0.522863626480103	0.0796747207641602
-3.20278310775757	-5.60341739654541	-4.47765111923218	0.054596658796072	0.522352337837219	0.0793591439723969
-3.20575308799744	-5.60621070861816	-4.46598672866821	0.054366409778595	0.521709859371185	0.0791410580277443
-3.21281838417053	-5.60109901428223	-4.45522832870483	0.0542180687189102	0.520962774753571	0.0788477510213852
-3.21328115463257	-5.60316133499146	-4.46029424667358	0.0540531724691391	0.52044004201889	0.0784898996353149
-3.21763253211975	-5.61478710174561	-4.45467948913574	0.0538343116641045	0.51990932226181	0.078077994287014
-3.22097611427307	-5.61567735671997	-4.44889831542969	0.0536491088569164	0.519365429878235	0.077643558382988
-3.22005367279053	-5.61773681640625	-4.44198703765869	0.0534524768590927	0.518880009651184	0.0772691816091537
-3.22363209724426	-5.62551784515381	-4.43444633483887	0.0532900653779507	0.518511950969696	0.0769340097904205
-3.22476673126221	-5.63056373596191	-4.42915153503418	0.0530988909304142	0.518102526664734	0.0765653029084206
-3.22437000274658	-5.63260269165039	-4.42680692672729	0.0529712624847889	0.517790138721466	0.0761523172259331
-3.21771740913391	-5.63473892211914	-4.42613315582275	0.0527911484241486	0.5174241065979	0.0756362602114677
-3.21386432647705	-5.64021825790405	-4.42438316345215	0.0526114776730537	0.517107486724854	0.0750461593270302
-3.21562504768372	-5.65105581283569	-4.42426586151123	0.0525648295879364	0.516811728477478	0.0746370926499367
-3.21144938468933	-5.65547466278076	-4.42729711532593	0.0523692481219769	0.516622543334961	0.0741434097290039
-3.2088623046875	-5.66197395324707	-4.41856670379639	0.0522593595087528	0.516561150550842	0.0736414864659309
-3.20634651184082	-5.67084884643555	-4.41002035140991	0.05204838514328	0.516405940055847	0.0730712413787842
-3.2000105381012	-5.67330694198608	-4.41129446029663	0.0519756376743317	0.516175210475922	0.0725853145122528
-3.19829916954041	-5.67686367034912	-4.4176173210144	0.0519373901188374	0.516131997108459	0.0720988437533379
-3.19191670417786	-5.68195867538452	-4.41327905654907	0.0518119633197784	0.516061186790466	0.0715577974915504
-3.18640780448914	-5.69013118743896	-4.41208600997925	0.051715362817049	0.516072809696198	0.0710225254297256
-3.17984938621521	-5.69965648651123	-4.41406536102295	0.0515531376004219	0.516053795814514	0.0704687982797623
-3.17636680603027	-5.7060489654541	-4.41735029220581	0.0514980331063271	0.516066670417786	0.0699762925505638
-3.16571879386902	-5.70696020126343	-4.41583681106567	0.0514337755739689	0.516011893749237	0.0695427060127258
-3.16000247001648	-5.71607685089111	-4.41416120529175	0.051334585994482	0.516094148159027	0.069030225276947
-3.15065670013428	-5.71963167190552	-4.41355562210083	0.0511915050446987	0.516175985336304	0.0686041563749313
-3.14188933372498	-5.72460222244263	-4.40520858764648	0.0511842668056488	0.516316056251526	0.068265900015831
-3.13383173942566	-5.73020505905151	-4.40466594696045	0.0510587505996227	0.516383647918701	0.0679296776652336
-3.12574911117554	-5.73507881164551	-4.40347480773926	0.0509528405964375	0.516425013542175	0.0676281154155731
-3.11390709877014	-5.734694480896	-4.40582609176636	0.0509071536362171	0.516557693481445	0.0673743635416031
-3.10140323638916	-5.73653888702393	-4.40603590011597	0.0508583188056946	0.516646146774292	0.0671027079224586
-3.08818697929382	-5.73896503448486	-4.41028022766113	0.0508278571069241	0.516708254814148	0.066871203482151
-3.07903861999512	-5.74754285812378	-4.40752601623535	0.0506643056869507	0.516903340816498	0.0666899159550667
-3.07037997245789	-5.75070333480835	-4.41557884216309	0.0505590513348579	0.517008900642395	0.0665418058633804
-3.05904698371887	-5.75481462478638	-4.40994596481323	0.0505085550248623	0.517104923725128	0.0664445236325264
-3.04839324951172	-5.75671243667603	-4.41287612915039	0.0503477230668068	0.517262935638428	0.0662856325507164
-3.03668570518494	-5.75875568389893	-4.41120004653931	0.0503171123564243	0.517381966114044	0.0661499202251434
-3.0262987613678	-5.76038360595703	-4.40936136245728	0.0503193847835064	0.517535090446472	0.0659809932112694
-3.01718354225159	-5.76009321212769	-4.4042911529541	0.050281960517168	0.517555952072144	0.0658338740468025
-3.01214814186096	-5.76479291915894	-4.40607070922852	0.0502164177596569	0.517585694789886	0.0657205432653427
-3.00293159484863	-5.7613844871521	-4.40966558456421	0.0502017922699451	0.517640352249146	0.065543420612812
-2.99165201187134	-5.76258134841919	-4.41355466842651	0.0501490533351898	0.517701745033264	0.0654036402702332
-2.98175740242004	-5.76584482192993	-4.4119873046875	0.0501711927354336	0.517677307128906	0.0652014762163162
-2.97892999649048	-5.77274131774902	-4.41345834732056	0.0502043217420578	0.51765650510788	0.0650117546319962
-2.97161030769348	-5.77366924285889	-4.41777515411377	0.050115805119276	0.517606914043427	0.0648264735937119
-2.96383666992188	-5.77713394165039	-4.41524600982666	0.0500976108014584	0.517670691013336	0.0646396726369858
-2.95655083656311	-5.78190803527832	-4.41380739212036	0.0501585677266121	0.517669439315796	0.0644795894622803
-2.95294809341431	-5.78691434860229	-4.41138172149658	0.0501978322863579	0.517654538154602	0.0641919672489166
-2.94867563247681	-5.78819847106934	-4.41135311126709	0.050230860710144	0.517524063587189	0.0639472752809525
-2.94320106506348	-5.78966569900513	-4.41587495803833	0.0501792803406715	0.517413377761841	0.063600979745388
-2.93868923187256	-5.79168224334717	-4.41306781768799	0.0502161681652069	0.517407774925232	0.0633277520537376
-2.93163728713989	-5.79385232925415	-4.41628408432007	0.0502550676465034	0.517302751541138	0.0630709007382393
-2.92516446113586	-5.79566431045532	-4.4162745475769	0.0503611043095589	0.517132520675659	0.0628805458545685
-2.9242160320282	-5.80222320556641	-4.41944885253906	0.0504374615848064	0.517029821872711	0.0627225860953331
-2.91834378242493	-5.80569839477539	-4.42146444320679	0.050559364259243	0.516888082027435	0.0626018419861794
-2.91774249076843	-5.80869770050049	-4.42796564102173	0.0506043061614037	0.516778230667114	0.062546968460083
-2.91606664657593	-5.8089656829834	-4.42900419235229	0.0507650040090084	0.516606152057648	0.0625520870089531
-2.91158390045166	-5.807541847229	-4.42744541168213	0.0508352741599083	0.516535222530365	0.0625563412904739
-2.90984606742859	-5.81048822402954	-4.42933750152588	0.0508743189275265	0.516441345214844	0.062600389122963
-2.91001200675964	-5.81368684768677	-4.42701768875122	0.0510809533298016	0.516321420669556	0.0626875683665276
-2.90758848190308	-5.81387615203857	-4.42476415634155	0.0512733198702335	0.516093671321869	0.0627966448664665
-2.90883421897888	-5.81374502182007	-4.42610549926758	0.0514407865703106	0.51596212387085	0.0628724470734596
-2.91099619865417	-5.80883932113647	-4.42762660980225	0.0517117008566856	0.515734195709229	0.0629470497369766
-2.91178870201111	-5.80908584594727	-4.42559957504272	0.051922868937254	0.515558540821075	0.0630169436335564
-2.90905499458313	-5.80830526351929	-4.43116092681885	0.0521715581417084	0.515395045280457	0.0630809217691422
-2.9100182056427	-5.81004047393799	-4.43499422073364	0.0524276308715343	0.515188276767731	0.0632674247026443
-2.91751313209534	-5.81441926956177	-4.43266248703003	0.0526819936931133	0.514926910400391	0.0634870976209641
-2.91940450668335	-5.81637001037598	-4.44094181060791	0.0530387349426746	0.514708757400513	0.0637659505009651
-2.92079520225525	-5.81542682647705	-4.43792867660522	0.053282156586647	0.514513850212097	0.0639745444059372
-2.92229080200195	-5.81047058105469	-4.43945360183716	0.0535411424934864	0.514382421970367	0.064203642308712
-2.92061328887939	-5.81222152709961	-4.43599843978882	0.0538333356380463	0.514246582984924	0.0646142140030861
-2.92615914344788	-5.81704568862915	-4.43674278259277	0.0542484745383263	0.514102816581726	0.0648781210184097
-2.92818117141724	-5.81467866897583	-4.43292188644409	0.0545255728065968	0.513892710208893	0.0652576684951782
-2.93318247795105	-5.81594228744507	-4.44024848937988	0.0549790225923061	0.513761341571808	0.0656430050730705
-2.93710875511169	-5.81400632858276	-4.44065809249878	0.0553819462656975	0.513592302799225	0.0659419596195221
-2.94201445579529	-5.80968713760376	-4.44297170639038	0.0558318682014942	0.513486444950104	0.066303975880146
-2.94220471382141	-5.81341886520386	-4.44850730895996	0.0561590678989887	0.51343822479248	0.0666729658842087
-2.94822192192078	-5.81353282928467	-4.45423555374146	0.0565649569034576	0.513280153274536	0.067115843296051
-2.9516167640686	-5.81466913223267	-4.46065855026245	0.057006161659956	0.513189315795898	0.0675436928868294
-2.95775890350342	-5.81519651412964	-4.46319007873535	0.0574513897299767	0.51316624879837	0.0679780244827271
-2.95875835418701	-5.81712007522583	-4.46640014648438	0.057873111218214	0.513291358947754	0.0683809369802475
-2.96464133262634	-5.81506872177124	-4.46612167358398	0.0583534389734268	0.513352513313293	0.0688858032226563
-2.972008228302	-5.81567716598511	-4.46833324432373	0.0588145889341831	0.513328731060028	0.0693999901413918
-2.97707319259644	-5.81166362762451	-4.46413421630859	0.0593105554580688	0.513421893119812	0.0698360875248909
-2.97759342193604	-5.80955743789673	-4.47854042053223	0.0597019866108894	0.513585329055786	0.0702161937952042
-2.98302149772644	-5.81116104125977	-4.48555564880371	0.0602097399532795	0.513770937919617	0.0706621035933495
-2.98639607429504	-5.81780099868774	-4.49344968795776	0.0607378780841827	0.513915240764618	0.0710617899894714
-2.99548673629761	-5.81725549697876	-4.50016593933105	0.0612072832882404	0.514114677906036	0.0715329349040985
-2.99951076507568	-5.81482172012329	-4.50211477279663	0.0616804771125317	0.514407694339752	0.0719575211405754
-3.00278186798096	-5.81910800933838	-4.50340175628662	0.0622169449925423	0.514719784259796	0.0723524764180183
-3.0117039680481	-5.81894397735596	-4.50499868392944	0.0627096518874168	0.515010058879852	0.0726440027356148
-3.01758337020874	-5.81467628479004	-4.51454639434814	0.0631074234843254	0.515320777893066	0.072928823530674
-3.02090191841125	-5.81502628326416	-4.51841878890991	0.0634873136878014	0.515730202198029	0.0732433423399925
-3.0286750793457	-5.82086515426636	-4.53327608108521	0.0638579130172729	0.516106009483337	0.0735386535525322
-3.03306579589844	-5.82121086120605	-4.54824590682983	0.0642079710960388	0.516515731811523	0.0738440155982971
-3.03993773460388	-5.82054853439331	-4.55144882202148	0.0646519437432289	0.517074704170227	0.0741749331355095
-3.04398441314697	-5.81749677658081	-4.55046939849854	0.0650099068880081	0.517722129821777	0.0745944753289223
-3.05532264709473	-5.81552267074585	-4.55282783508301	0.0655183792114258	0.518370449542999	0.0750878229737282
-3.05672454833984	-5.80991458892822	-4.56529712677002	0.0661235153675079	0.518797218799591	0.0756251662969589
-3.05938959121704	-5.80827569961548	-4.57252979278564	0.0665538311004639	0.519416868686676	0.0762006714940071
-3.06577491760254	-5.81377077102661	-4.58422422409058	0.0671173557639122	0.520063877105713	0.0767445266246796
-3.07011270523071	-5.81278991699219	-4.59880256652832	0.0677414461970329	0.52078503370285	0.077178418636322
-3.07183051109314	-5.81229639053345	-4.60229873657227	0.0682940483093262	0.521498501300812	0.0775544047355652
-3.08044934272766	-5.81218528747559	-4.60513544082642	0.0690069273114204	0.522175014019012	0.0779773071408272
-3.08353519439697	-5.81111288070679	-4.62069177627563	0.0695882067084312	0.522950232028961	0.0784624963998795
-3.08712530136108	-5.8095064163208	-4.63406038284302	0.0701786875724792	0.523635625839233	0.0788403749465942
-3.09678888320923	-5.81152391433716	-4.64524936676025	0.0707182958722115	0.524394094944	0.0792548283934593
-3.0993127822876	-5.81172132492065	-4.64434671401978	0.0713212192058563	0.52532434463501	0.0797114670276642
-3.10475087165833	-5.80706357955933	-4.65716552734375	0.0718566328287125	0.525995552539825	0.0801705569028854
-3.10948657989502	-5.8069109916687	-4.66231536865234	0.0723725482821465	0.526792347431183	0.0806844532489777
-3.11485862731934	-5.80308532714844	-4.67693281173706	0.0730705782771111	0.527554988861084	0.0811631232500076
-3.11989378929138	-5.80094194412231	-4.69423580169678	0.0735301226377487	0.528428912162781	0.0816885009407997
-3.12418985366821	-5.79963350296021	-4.69194841384888	0.0741101428866386	0.52921998500824	0.0822312384843826
-3.12880563735962	-5.78990936279297	-4.70035839080811	0.0746198371052742	0.530017614364624	0.0826699361205101
-3.13360834121704	-5.79127407073975	-4.71790647506714	0.0751458406448364	0.530828654766083	0.0831765234470367
-3.13680768013	-5.78653860092163	-4.72293853759766	0.0754609629511833	0.531591713428497	0.0837368369102478
-3.14107823371887	-5.78342247009277	-4.72396945953369	0.0758923962712288	0.532380044460297	0.0842854529619217
-3.1494574546814	-5.77108573913574	-4.73059988021851	0.0763793513178825	0.533094584941864	0.0847695097327232
-3.1528742313385	-5.76987361907959	-4.74552345275879	0.0766541659832001	0.533762574195862	0.0852223485708237
-3.16061115264893	-5.76048517227173	-4.7405800819397	0.0769227147102356	0.534544467926025	0.0857006385922432
-3.16538691520691	-5.75651693344116	-4.74490118026733	0.0771405547857285	0.53505676984787	0.0860861390829086
-3.17253088951111	-5.74309301376343	-4.75680208206177	0.0774300172924995	0.535711109638214	0.0867043733596802
-3.17569613456726	-5.73837375640869	-4.76152324676514	0.077574297785759	0.53621506690979	0.0874309316277504
-3.17878985404968	-5.72870826721191	-4.75753927230835	0.0776893794536591	0.536847829818726	0.0881382077932358
-3.18085741996765	-5.72248506546021	-4.76505899429321	0.0778288245201111	0.537270367145538	0.0887226909399033
-3.18191480636597	-5.71674489974976	-4.76862764358521	0.07780771702528	0.537676274776459	0.089456669986248
-3.18683195114136	-5.70835304260254	-4.76906776428223	0.0778144523501396	0.538102686405182	0.0901357606053352
-3.18786263465881	-5.69729518890381	-4.76561784744263	0.0776176080107689	0.538344025611877	0.090642474591732
-3.1914381980896	-5.69267702102661	-4.77094078063965	0.077592134475708	0.538482487201691	0.0911625474691391
-3.19700527191162	-5.68222332000732	-4.75582361221313	0.0772854909300804	0.538664102554321	0.0918082296848297
-3.20019316673279	-5.6674222946167	-4.76501083374023	0.0771731361746788	0.538747489452362	0.0924103856086731
-3.20225858688354	-5.65929412841797	-4.76068544387817	0.0768473520874977	0.538738310337067	0.093001589179039
-3.20493197441101	-5.64932060241699	-4.75495100021362	0.0766056478023529	0.538664698600769	0.0936057791113853
-3.20893478393555	-5.63735103607178	-4.74282932281494	0.0762624889612198	0.538532137870789	0.0941378995776176
-3.21064281463623	-5.63298988342285	-4.74636173248291	0.0758353471755981	0.538281083106995	0.0946888998150826
-3.21203327178955	-5.62148380279541	-4.73756647109985	0.0753920897841454	0.538036108016968	0.095268115401268
-3.21769142150879	-5.61103248596191	-4.72803640365601	0.0750496834516525	0.537741303443909	0.0959363952279091
-3.21506023406982	-5.59946823120117	-4.7331166267395	0.0744870528578758	0.537253618240356	0.0963704064488411
-3.22066736221313	-5.59112977981567	-4.71809911727905	0.0738826245069504	0.536918163299561	0.0969449579715729
-3.22465968132019	-5.57875299453735	-4.70171165466309	0.0733709707856178	0.536317408084869	0.0974236130714417
-3.22330498695374	-5.56717252731323	-4.70304393768311	0.0727469846606255	0.535749912261963	0.0980742648243904
-3.22885990142822	-5.55563497543335	-4.69113731384277	0.0721810013055801	0.535218238830566	0.0988263636827469
-3.23413562774658	-5.54621028900146	-4.67514419555664	0.0715553760528564	0.534546494483948	0.0995499491691589
-3.23629474639893	-5.52478837966919	-4.66586303710938	0.0709353759884834	0.533925235271454	0.100240848958492
-3.24133944511414	-5.52019023895264	-4.66891241073608	0.0702286288142204	0.533176362514496	0.100856557488441
-3.24609923362732	-5.50695514678955	-4.64690637588501	0.0695430710911751	0.532525241374969	0.101440824568272
-3.25250792503357	-5.49314785003662	-4.64024448394775	0.0689171180129051	0.53174239397049	0.101956702768803
-3.25954508781433	-5.48443031311035	-4.6254301071167	0.0682053789496422	0.530887961387634	0.102360486984253
-3.26825857162476	-5.4769811630249	-4.62243175506592	0.0674925222992897	0.530260324478149	0.102827876806259
-3.27360725402832	-5.46162796020508	-4.60270881652832	0.066757932305336	0.529369652271271	0.103153750300407
-3.28394317626953	-5.45689296722412	-4.60185718536377	0.0661991089582443	0.528604447841644	0.10351375490427
-3.29162883758545	-5.44762563705444	-4.58596897125244	0.0654041916131973	0.527831375598907	0.103853642940521
-3.3018364906311	-5.43681764602661	-4.57222843170166	0.0648471936583519	0.527092337608337	0.104168526828289
-3.31264638900757	-5.4300594329834	-4.56155633926392	0.0642194151878357	0.526247918605804	0.10432905703783
-3.31760907173157	-5.424400806427	-4.5571494102478	0.0635127201676369	0.525514960289001	0.104590244591236
-3.33197832107544	-5.41428422927856	-4.53975582122803	0.0628367811441422	0.524814367294312	0.10477414727211
-3.33355593681335	-5.40863418579102	-4.53655958175659	0.0622346252202988	0.524012982845306	0.104870483279228
-3.34686255455017	-5.40773057937622	-4.52117824554443	0.0615964531898499	0.523313701152802	0.105067133903503
-3.35191249847412	-5.39785623550415	-4.52034378051758	0.0609877184033394	0.522612631320953	0.105157241225243
-3.36734437942505	-5.39366054534912	-4.49525785446167	0.0603735111653805	0.521961748600006	0.10527466237545
-3.36683678627014	-5.38723659515381	-4.49436092376709	0.0599040240049362	0.521230578422546	0.105187319219112
-3.38308429718018	-5.38763427734375	-4.49164247512817	0.0592557564377785	0.520642697811127	0.105277046561241
-3.38666033744812	-5.3795485496521	-4.47416353225708	0.0587510168552399	0.520096898078918	0.105374149978161
-3.39967894554138	-5.37401676177979	-4.47271823883057	0.0582737401127815	0.519446671009064	0.105375349521637
-3.40288996696472	-5.37220525741577	-4.47083711624146	0.0578073486685753	0.51895272731781	0.105421304702759
-3.41215062141418	-5.36954784393311	-4.46409130096436	0.0573694705963135	0.518416583538055	0.105398021638393
-3.42327570915222	-5.36916446685791	-4.45629072189331	0.0568998791277409	0.518160283565521	0.105413690209389
-3.42995667457581	-5.36313724517822	-4.44100332260132	0.0565766915678978	0.517588376998901	0.10536340624094
-3.43665385246277	-5.35912561416626	-4.44347524642944	0.0562655702233315	0.517200529575348	0.105266839265823
-3.44874453544617	-5.36222124099731	-4.44438505172729	0.0559692084789276	0.516952931880951	0.105220071971416
-3.45413684844971	-5.35635614395142	-4.43611860275269	0.0555965229868889	0.516672194004059	0.105137221515179
-3.4618604183197	-5.35913038253784	-4.43781471252441	0.0553789474070072	0.516449570655823	0.105078972876072
-3.47092700004578	-5.35538578033447	-4.43424606323242	0.055148646235466	0.516231894493103	0.105021081864834
-3.47534537315369	-5.34736347198486	-4.4330883026123	0.0550299361348152	0.516123414039612	0.10491968691349
-3.48277568817139	-5.35283041000366	-4.43484592437744	0.0548160187900066	0.515945434570313	0.10494451969862
-3.48961758613586	-5.35386753082275	-4.43817663192749	0.0547576174139977	0.516030371189117	0.104875184595585
-3.49571824073792	-5.35441923141479	-4.43308448791504	0.0546369925141335	0.516180634498596	0.104832507669926
-3.50173091888428	-5.35458898544312	-4.43230819702148	0.0546110086143017	0.51611065864563	0.10469263792038
-3.50328230857849	-5.35277080535889	-4.4308910369873	0.0546230189502239	0.51626592874527	0.104622013866901
-3.51225566864014	-5.35731172561646	-4.44393157958984	0.0547903850674629	0.516388833522797	0.10456582903862
-3.51167392730713	-5.35993432998657	-4.44091272354126	0.0547576509416103	0.516696095466614	0.104485385119915
-3.5175998210907	-5.36139249801636	-4.44175386428833	0.0548782646656036	0.516969859600067	0.104453936219215
-3.52153873443604	-5.36116552352905	-4.44615268707275	0.0551137961447239	0.517138302326202	0.10428449511528
-3.52163648605347	-5.37210893630981	-4.45811462402344	0.0552672632038593	0.517531394958496	0.10419237613678
-3.52460789680481	-5.37547492980957	-4.46039009094238	0.0554721467196941	0.517941296100616	0.104085206985474
-3.52520537376404	-5.38027238845825	-4.46203470230103	0.0557169914245605	0.518357634544373	0.10400103032589
-3.52683448791504	-5.38379096984863	-4.46704387664795	0.0559471994638443	0.518773078918457	0.10379059612751
-3.52745318412781	-5.3838038444519	-4.47161769866943	0.0562447011470795	0.519159436225891	0.103526316583157
-3.52758479118347	-5.39352560043335	-4.48807954788208	0.0566628761589527	0.519714713096619	0.103430986404419
-3.52641868591309	-5.39856433868408	-4.48911952972412	0.0568746030330658	0.52029412984848	0.103458642959595
-3.52518916130066	-5.40324115753174	-4.49118757247925	0.0573148354887962	0.520656585693359	0.103372618556023
-3.52035593986511	-5.4080662727356	-4.4937219619751	0.0577966496348381	0.521239161491394	0.103287056088448
-3.52150774002075	-5.41384220123291	-4.50755500793457	0.0581073686480522	0.521610975265503	0.103238016366959
-3.51518130302429	-5.42115831375122	-4.51142597198486	0.0584841705858707	0.522139668464661	0.103202141821384
-3.51781320571899	-5.42638492584229	-4.51387405395508	0.058870941400528	0.522647440433502	0.103216953575611
-3.50286889076233	-5.4270453453064	-4.52226400375366	0.0593207664787769	0.522965610027313	0.103085055947304
-3.50168967247009	-5.43941116333008	-4.52993726730347	0.0597293749451637	0.523340463638306	0.103172913193703
-3.49391865730286	-5.44333600997925	-4.5361967086792	0.0600944608449936	0.523785710334778	0.103173896670341
-3.4886486530304	-5.44793844223022	-4.53543663024902	0.0605350583791733	0.523987412452698	0.103192158043385
-3.47613072395325	-5.45656871795654	-4.54525375366211	0.0609586536884308	0.52426016330719	0.103141076862812
-3.46850895881653	-5.46229982376099	-4.54935836791992	0.0612703189253807	0.52441668510437	0.103133350610733
-3.45945382118225	-5.46885204315186	-4.54640865325928	0.0617311373353004	0.524775922298431	0.10319684445858
-3.44742608070374	-5.47712278366089	-4.55735921859741	0.0620422326028347	0.524809300899506	0.103049874305725
-3.43586206436157	-5.48683595657349	-4.56017780303955	0.06253532320261	0.524834752082825	0.10300325602293
-3.42215418815613	-5.49374580383301	-4.55571413040161	0.0627697184681892	0.524948418140411	0.102838166058064
-3.41404318809509	-5.50340986251831	-4.55111074447632	0.0632283240556717	0.524839639663696	0.102699257433414
-3.39668679237366	-5.50315141677856	-4.55658149719238	0.0635051429271698	0.5246861577034	0.102493830025196
-3.3875298500061	-5.52142763137817	-4.57406282424927	0.0639043301343918	0.52444851398468	0.102186843752861
-3.37083888053894	-5.52749013900757	-4.56161260604858	0.064106322824955	0.524360120296478	0.101956337690353
-3.35925388336182	-5.54018402099609	-4.55963659286499	0.0644356086850166	0.524042546749115	0.101364865899086
-3.34396433830261	-5.54602432250977	-4.55797529220581	0.0646341815590858	0.523635625839233	0.100413665175438
-3.33525729179382	-5.55365657806396	-4.55505800247192	0.064719095826149	0.52313894033432	0.0997891873121262
-3.32462787628174	-5.56096792221069	-4.55617618560791	0.0649759247899055	0.522879123687744	0.0994647070765495
-3.30844807624817	-5.57032918930054	-4.5454158782959	0.0651011541485786	0.522271037101746	0.0993971973657608
-3.28991174697876	-5.57119989395142	-4.54235124588013	0.0652804300189018	0.521820545196533	0.098979614675045
-3.2748384475708	-5.58647489547729	-4.54594945907593	0.0654361844062805	0.521239578723907	0.0986426398158073
-3.26312732696533	-5.5913553237915	-4.53425168991089	0.0654233023524284	0.520701766014099	0.098205029964447
-3.24508500099182	-5.59943103790283	-4.53521490097046	0.0655522793531418	0.520058810710907	0.0977048724889755
-3.23162126541138	-5.60471200942993	-4.52310276031494	0.0656102076172829	0.519350707530975	0.0971709713339806
-3.22060751914978	-5.61847066879272	-4.52713394165039	0.0656065419316292	0.518748760223389	0.0965301245450974
-3.20480799674988	-5.621741771698	-4.53051710128784	0.065637119114399	0.518121957778931	0.0959485322237015
-3.19525933265686	-5.63207626342773	-4.50762319564819	0.0656493455171585	0.51752233505249	0.0953246504068375
-3.18437337875366	-5.63807439804077	-4.50569152832031	0.0655849352478981	0.516747176647186	0.0945800915360451
-3.16563987731934	-5.64421319961548	-4.50149297714233	0.0654210820794106	0.516120970249176	0.0939319133758545
-3.15360188484192	-5.65401315689087	-4.49280643463135	0.0654481947422028	0.515423476696014	0.0932957604527473
-3.13648796081543	-5.66148614883423	-4.4918999671936	0.0653714761137962	0.514871299266815	0.0925969704985619
-3.12536358833313	-5.67243528366089	-4.47569036483765	0.0652222409844399	0.514170348644257	0.0920141935348511
-3.11233305931091	-5.67230749130249	-4.4748330116272	0.0651920586824417	0.513646841049194	0.0913625657558441
-3.0972535610199	-5.68399572372437	-4.48092174530029	0.0651829466223717	0.512974560260773	0.0906952470541
-3.08658146858215	-5.69088983535767	-4.46801233291626	0.0649358257651329	0.512497425079346	0.0901618525385857
-3.06875729560852	-5.69396352767944	-4.45568656921387	0.0648522228002548	0.512030184268951	0.0895776748657227
-3.05621600151062	-5.70167398452759	-4.4577317237854	0.0647896900773048	0.511475324630737	0.0890384241938591
-3.0462691783905	-5.70400142669678	-4.4560284614563	0.0647250264883041	0.511143267154694	0.0884323045611382
-3.02899980545044	-5.71181201934814	-4.45337772369385	0.0645425915718079	0.510695576667786	0.0878365561366081
-3.01645970344543	-5.7171630859375	-4.44867467880249	0.0645241215825081	0.510387301445007	0.0872431173920631
-3.00269770622253	-5.72443437576294	-4.44949722290039	0.0643783062696457	0.510222971439362	0.0867315009236336
-2.98847270011902	-5.73729372024536	-4.44219779968262	0.0642563477158546	0.510025858879089	0.0861617848277092
-2.97261643409729	-5.73707389831543	-4.43541049957275	0.064238466322422	0.509737312793732	0.0854704827070236
-2.95617198944092	-5.74445152282715	-4.43792200088501	0.0640823766589165	0.509746670722961	0.0848020166158676
-2.94145131111145	-5.75607061386108	-4.43907594680786	0.0640693381428719	0.509731948375702	0.0842151865363121
-2.92922306060791	-5.76389169692993	-4.43831920623779	0.0640561431646347	0.509668231010437	0.0834780111908913
-2.91236233711243	-5.76923274993896	-4.43722009658813	0.0640172436833382	0.509797036647797	0.0828868821263313
-2.89633178710938	-5.78112030029297	-4.44075298309326	0.0640557855367661	0.509816110134125	0.0821488499641418
-2.88438987731934	-5.78985452651978	-4.43873310089111	0.0640467181801796	0.509879410266876	0.0815340653061867
-2.86691284179688	-5.79312610626221	-4.4280891418457	0.0640998557209969	0.510032653808594	0.0808016955852509
-2.84749174118042	-5.80211067199707	-4.43834972381592	0.0641219690442085	0.510220110416412	0.0802020058035851
-2.82955455780029	-5.8176007270813	-4.44880962371826	0.0642275139689446	0.510452508926392	0.0795553922653198
-2.80560874938965	-5.82736539840698	-4.4491982460022	0.0641507282853127	0.510737597942352	0.0789375305175781
-2.7829167842865	-5.83508253097534	-4.44061279296875	0.0642347559332848	0.511136710643768	0.0784196853637695
-2.76592969894409	-5.84449338912964	-4.44365835189819	0.0642638728022575	0.511490046977997	0.0778898969292641
-2.74246287345886	-5.85345077514648	-4.44800472259521	0.0643542408943176	0.511706709861755	0.0773183479905128
-2.72087693214417	-5.86188411712646	-4.4512186050415	0.0644249767065048	0.512172698974609	0.0767319649457932
-2.707195520401	-5.87220907211304	-4.45586824417114	0.0645959675312042	0.512627363204956	0.0761534571647644
-2.69189929962158	-5.88111686706543	-4.46364068984985	0.0646740645170212	0.513029336929321	0.0756219550967216
-2.67186808586121	-5.89180374145508	-4.46736240386963	0.0647115781903267	0.513562858104706	0.0750624388456345
-2.65682625770569	-5.90371036529541	-4.46236705780029	0.0647539272904396	0.514116585254669	0.0745571553707123
-2.64281225204468	-5.90841913223267	-4.46623086929321	0.0648520216345787	0.51451575756073	0.0739616826176643
-2.62764406204224	-5.9170994758606	-4.4704647064209	0.0649966150522232	0.514975726604462	0.0732217580080032
-2.61013150215149	-5.93025398254395	-4.4744553565979	0.0650425776839256	0.5154989361763	0.0725653097033501
-2.59299468994141	-5.94065952301025	-4.48341655731201	0.0650988817214966	0.515885591506958	0.0719265267252922
-2.57910776138306	-5.94926738739014	-4.48935556411743	0.0650926753878593	0.51631623506546	0.0712494701147079
-2.56701445579529	-5.9582314491272	-4.48259496688843	0.0651799142360687	0.516795814037323	0.070666715502739
-2.55557894706726	-5.96861171722412	-4.48135995864868	0.0651722475886345	0.517126202583313	0.0700423121452332
-2.54416060447693	-5.97433996200562	-4.48481178283691	0.0651836544275284	0.517434597015381	0.0693477243185043
-2.52528762817383	-5.98156929016113	-4.48207807540894	0.0651471763849258	0.517694592475891	0.0686714053153992
-2.51151347160339	-5.99736499786377	-4.492600440979	0.0651951655745506	0.517940580844879	0.0680541768670082
-2.49560976028442	-6.00813150405884	-4.49847221374512	0.0650723055005074	0.518154978752136	0.0675474852323532
-2.47909069061279	-6.02023315429688	-4.48918104171753	0.0649227350950241	0.518389225006104	0.0669845044612885
-2.46367049217224	-6.02870082855225	-4.48285579681396	0.0646961852908134	0.518607914447784	0.066430389881134
-2.45543551445007	-6.03536987304688	-4.47431373596191	0.0645444020628929	0.518659174442291	0.0657935068011284
-2.45404076576233	-6.04014492034912	-4.48262453079224	0.0641698986291885	0.518924534320831	0.065128780901432
-2.43954491615295	-6.04669046401978	-4.48584175109863	0.0635543614625931	0.519437432289124	0.0643532946705818
-2.42530655860901	-6.04910945892334	-4.48770141601563	0.0630400329828262	0.519680500030518	0.0636290535330772
-2.41739153862	-6.05786514282227	-4.48824548721313	0.0626302734017372	0.519764065742493	0.0630388855934143
-2.40819048881531	-6.06263780593872	-4.49416065216064	0.0623989813029766	0.519785106182098	0.0626293197274208
-2.40086555480957	-6.06673955917358	-4.48208808898926	0.0620077252388	0.519793689250946	0.0622831508517265
-2.38978362083435	-6.0716552734375	-4.47063302993774	0.0618273206055164	0.519625306129456	0.0618189685046673
-2.39235591888428	-6.07669591903687	-4.47035932540894	0.0615365654230118	0.519418597221375	0.0612589754164219
-2.38667941093445	-6.07813453674316	-4.46862173080444	0.0611291974782944	0.519257545471191	0.0605535805225372
-2.37615036964417	-6.07921552658081	-4.47323894500732	0.0607427768409252	0.518948614597321	0.0596525222063065
-2.37280583381653	-6.08298635482788	-4.47087240219116	0.0605308786034584	0.518727779388428	0.0588494911789894
-2.36852741241455	-6.09289312362671	-4.46878671646118	0.0601594299077988	0.518440783023834	0.0583329983055592
-2.36273574829102	-6.09325981140137	-4.46267795562744	0.0598162859678268	0.51809149980545	0.0579608678817749
-2.36018037796021	-6.09746837615967	-4.45924091339111	0.059487096965313	0.517769157886505	0.0575915984809399
-2.35072779655457	-6.099196434021	-4.46085739135742	0.0590272359549999	0.517610371112823	0.0572810731828213
-2.34284806251526	-6.09475183486938	-4.45341634750366	0.0587401911616325	0.51735508441925	0.0570651851594448
-2.33614706993103	-6.09576272964478	-4.4478702545166	0.0584338456392288	0.517085731029511	0.0569425188004971
-2.33378648757935	-6.09399318695068	-4.44574403762817	0.0581484362483025	0.516745626926422	0.0568351298570633
-2.33342885971069	-6.09612894058228	-4.43981647491455	0.0578367672860622	0.516400456428528	0.0567659512162209
-2.33386611938477	-6.09346342086792	-4.43626308441162	0.0575175657868385	0.516156613826752	0.056718785315752
-2.33094835281372	-6.09109878540039	-4.4366626739502	0.0572670474648476	0.515937566757202	0.0564979203045368
-2.32802128791809	-6.08682584762573	-4.43775224685669	0.0570205301046371	0.515749573707581	0.0562608428299427
-2.32203125953674	-6.08893203735352	-4.43406534194946	0.0567081831395626	0.515547335147858	0.0561524443328381
-2.32176947593689	-6.09180879592896	-4.43852043151855	0.0564663261175156	0.515465915203094	0.0559905096888542
-2.321284532547	-6.08934211730957	-4.43616056442261	0.0561837293207645	0.515351891517639	0.0558601878583431
-2.31546640396118	-6.0906982421875	-4.43941831588745	0.0558379478752613	0.515340447425842	0.0557995550334454
-2.30539798736572	-6.09171390533447	-4.43420696258545	0.0555096305906773	0.515394270420074	0.0557248070836067
-2.29999685287476	-6.08831596374512	-4.43090486526489	0.0553586483001709	0.51523232460022	0.055658370256424
-2.29483675956726	-6.09150266647339	-4.43116903305054	0.055292721837759	0.515222072601318	0.0555840581655502
-2.28813195228577	-6.09451341629028	-4.42438936233521	0.0552152171730995	0.515151023864746	0.0555205941200256
-2.28416061401367	-6.09448575973511	-4.42467498779297	0.0551514253020287	0.515105426311493	0.0553011782467365
-2.28017902374268	-6.09536266326904	-4.42011117935181	0.0551161579787731	0.515014410018921	0.0550351701676846
-2.27601194381714	-6.09625768661499	-4.41721725463867	0.0549575090408325	0.515035927295685	0.0547075197100639
-2.26909828186035	-6.09580755233765	-4.42503881454468	0.0548226945102215	0.515184760093689	0.054409246891737
-2.26270127296448	-6.09273242950439	-4.42497110366821	0.0547496564686298	0.515181303024292	0.0541882216930389
-2.25500535964966	-6.09674263000488	-4.42591238021851	0.0545635484158993	0.515429973602295	0.0541523806750774
-2.25148272514343	-6.10050535202026	-4.42623138427734	0.0541488863527775	0.516018569469452	0.0540269948542118
-2.23993706703186	-6.09703731536865	-4.4297981262207	0.0537055805325508	0.516626358032227	0.0538656078279018
-2.23076581954956	-6.09969329833984	-4.43187761306763	0.0533902980387211	0.517131686210632	0.0538596883416176
-2.22414040565491	-6.09549474716187	-4.43933534622192	0.0531866699457169	0.517758965492249	0.0539565533399582
-2.2114577293396	-6.09370136260986	-4.44524908065796	0.0530387908220291	0.518280565738678	0.0541736111044884
-2.20449066162109	-6.08860445022583	-4.44783782958984	0.0529015585780144	0.518835067749023	0.0543034784495831
-2.19411063194275	-6.08679151535034	-4.4491868019104	0.0528788156807423	0.519298315048218	0.0543077923357487
-2.18733429908752	-6.08804607391357	-4.44888830184937	0.0528179742395878	0.519830644130707	0.0541424825787544
-2.18459391593933	-6.08924102783203	-4.44447326660156	0.0528793707489967	0.520150303840637	0.0539188124239445
-2.18384552001953	-6.09082508087158	-4.44734287261963	0.0528712123632431	0.52056872844696	0.0535973757505417
-2.18337726593018	-6.09150362014771	-4.44857311248779	0.0528211705386639	0.521070182323456	0.053187970072031
-2.1779637336731	-6.08830070495605	-4.45251893997192	0.052687231451273	0.521551132202148	0.0528824292123318
-2.16629266738892	-6.08359813690186	-4.45403337478638	0.0525196120142937	0.522049844264984	0.0527067296206951
-2.15733075141907	-6.08039617538452	-4.4612922668457	0.0523574203252792	0.522663652896881	0.0526641942560673
-2.14434051513672	-6.07945156097412	-4.46211814880371	0.052166510373354	0.523176789283752	0.0526375696063042
-2.14177846908569	-6.07704162597656	-4.47204065322876	0.0520784482359886	0.523797452449799	0.0524850860238075
-2.14307975769043	-6.07591199874878	-4.47972249984741	0.0519574619829655	0.524442553520203	0.0523266270756722
-2.1257016658783	-6.07436037063599	-4.47624921798706	0.0519230999052525	0.524852514266968	0.0521553568542004
-2.12276482582092	-6.07246541976929	-4.4859185218811	0.05197823792696	0.525231540203094	0.0521633289754391
-2.11663961410522	-6.07634830474854	-4.47422742843628	0.0520092397928238	0.525660812854767	0.0522452853620052
-2.10827660560608	-6.07472610473633	-4.47613954544067	0.0519358217716217	0.52584433555603	0.0521234683692455
-2.10718727111816	-6.07124710083008	-4.47759103775024	0.0520123839378357	0.526037991046906	0.0519030503928661
-2.10590386390686	-6.06955909729004	-4.47970247268677	0.0519986227154732	0.526293575763702	0.0515762902796268
-2.09735107421875	-6.06609630584717	-4.48637247085571	0.0519982129335403	0.526498198509216	0.0513181537389755
-2.09174132347107	-6.06403541564941	-4.48338508605957	0.0518477633595467	0.526763737201691	0.0510902889072895
-2.08315181732178	-6.06584453582764	-4.48435401916504	0.05175906047225	0.526895999908447	0.0509901270270348
-2.07954692840576	-6.06717872619629	-4.48846483230591	0.0516654662787914	0.527114272117615	0.0508771687746048
-2.07260084152222	-6.06345748901367	-4.48992824554443	0.0515377223491669	0.527217209339142	0.050760667771101
-2.06355667114258	-6.06474161148071	-4.49060440063477	0.0513621903955936	0.527486503124237	0.0506570264697075
-2.05733609199524	-6.06546592712402	-4.49004173278809	0.051172997802496	0.527666985988617	0.050494734197855
-2.05494523048401	-6.06642627716064	-4.48198699951172	0.0510125271975994	0.527720391750336	0.0503299199044704
-2.05343174934387	-6.06058931350708	-4.47990036010742	0.0508149564266205	0.527883172035217	0.0500582829117775
-2.04923748970032	-6.05831050872803	-4.48275136947632	0.0506357662379742	0.528104245662689	0.049753125756979
-2.04122400283813	-6.05890369415283	-4.48785591125488	0.0504699796438217	0.528232276439667	0.0493842922151089
-2.0418598651886	-6.06112241744995	-4.4867262840271	0.0503276847302914	0.528307914733887	0.0491130873560905
-2.03960585594177	-6.06549263000488	-4.4935302734375	0.0501662418246269	0.52838122844696	0.0488198474049568
-2.03884744644165	-6.0620322227478	-4.48697900772095	0.0499382019042969	0.52841192483902	0.0484830290079117
-2.03517627716064	-6.06287670135498	-4.48018169403076	0.0496753454208374	0.528521537780762	0.0481048375368118
-2.03518867492676	-6.06435632705688	-4.48386192321777	0.0495486259460449	0.528606355190277	0.0477782264351845
-2.03596091270447	-6.06544256210327	-4.4814977645874	0.0494008958339691	0.528599262237549	0.0474928766489029
-2.03693056106567	-6.06450510025024	-4.47940540313721	0.0492096729576588	0.528524279594421	0.0471687763929367
-2.03819894790649	-6.06509304046631	-4.47782754898071	0.048961129039526	0.52851539850235	0.0468693412840366
-2.03911542892456	-6.06081962585449	-4.47435331344604	0.0488278158009052	0.528419613838196	0.0465397164225578
-2.03719758987427	-6.06318378448486	-4.47650337219238	0.0486050434410572	0.528346121311188	0.0462074354290962
-2.03800010681152	-6.06727695465088	-4.48010063171387	0.0484416708350182	0.528238296508789	0.0459046363830566
-2.042564868927	-6.06646299362183	-4.48303747177124	0.0482695624232292	0.528236567974091	0.0456250607967377
-2.04539155960083	-6.0650200843811	-4.48196315765381	0.0481167435646057	0.528059303760529	0.045369103550911
-2.04528069496155	-6.06592607498169	-4.47663927078247	0.0477843135595322	0.527981281280518	0.0451220385730267
-2.04549431800842	-6.06447267532349	-4.47394227981567	0.0475288890302181	0.527940213680267	0.0449019931256771
-2.0490198135376	-6.0670166015625	-4.47008323669434	0.047342449426651	0.527820944786072	0.0447231493890285
-2.05575776100159	-6.06827926635742	-4.46548938751221	0.0472194366157055	0.52764093875885	0.0444835983216763
-2.05697083473206	-6.06378030776978	-4.46889209747314	0.0470378883183002	0.527388870716095	0.0442916415631771
-2.05725765228271	-6.06171941757202	-4.46858167648315	0.0468234419822693	0.527239918708801	0.0440973527729511
-2.05875325202942	-6.0613226890564	-4.46758651733398	0.046624518930912	0.527139127254486	0.0439080074429512
-2.06200218200684	-6.0576810836792	-4.46845674514771	0.0464453212916851	0.526966214179993	0.0438101552426815
-2.06395220756531	-6.05854940414429	-4.46124649047852	0.0462770685553551	0.526897609233856	0.0437913872301579
-2.06480765342712	-6.05984544754028	-4.4624228477478	0.0459971465170383	0.52665764093399	0.043694332242012
-2.06966757774353	-6.06139469146729	-4.46581792831421	0.0457852631807327	0.526447415351868	0.0436956286430359
-2.07558107376099	-6.0640082359314	-4.46264982223511	0.0456865355372429	0.526273012161255	0.0436894446611404
-2.07826995849609	-6.05725812911987	-4.46626901626587	0.0455246977508068	0.526101887226105	0.0436837933957577
-2.07924747467041	-6.05791425704956	-4.464111328125	0.0453253164887428	0.525889098644257	0.0437429361045361
-2.08033871650696	-6.05686330795288	-4.46173572540283	0.045122854411602	0.525726199150085	0.0438172183930874
-2.08561158180237	-6.05165004730225	-4.46377611160278	0.045055091381073	0.525538980960846	0.0438927039504051
-2.08660173416138	-6.04881954193115	-4.46103620529175	0.0449295416474342	0.525377631187439	0.0439966768026352
-2.09060406684875	-6.04679536819458	-4.45693302154541	0.0448312163352966	0.525274872779846	0.0441295988857746
-2.09405374526978	-6.04645729064941	-4.45337963104248	0.0446566380560398	0.525139689445496	0.0442708730697632
-2.09795260429382	-6.04232883453369	-4.45937919616699	0.0446019656956196	0.524876475334167	0.0444514714181423
-2.09859585762024	-6.04151916503906	-4.45048856735229	0.0444557592272758	0.524810194969177	0.0446283258497715
-2.10074663162231	-6.03760766983032	-4.44930171966553	0.0443988926708698	0.524642884731293	0.0449097417294979
-2.10285329818726	-6.03541707992554	-4.44463396072388	0.0443173944950104	0.524467051029205	0.045197457075119
-2.10388112068176	-6.03047561645508	-4.4495906829834	0.0442413166165352	0.524354159832001	0.0455311127007008
-2.10915684700012	-6.02721261978149	-4.44831705093384	0.0442314706742764	0.524194002151489	0.045868594199419
-2.10961604118347	-6.02387523651123	-4.44933795928955	0.044196180999279	0.524015486240387	0.0462936908006668
-2.11340999603271	-6.01897954940796	-4.44283485412598	0.0441430285573006	0.52387535572052	0.0467131696641445
-2.11623072624207	-6.01329755783081	-4.44463348388672	0.0441247560083866	0.523751258850098	0.0472095720469952
-2.11841797828674	-6.0070366859436	-4.44119834899902	0.0441574975848198	0.523659586906433	0.047661442309618
-2.11937713623047	-6.00188541412354	-4.44649600982666	0.0440951250493526	0.52356481552124	0.0480760410428047
-2.12104988098145	-5.9989070892334	-4.44464111328125	0.0440763793885708	0.523473560810089	0.0485553033649921
-2.12108540534973	-5.9919548034668	-4.44874286651611	0.0441089458763599	0.523382008075714	0.0489994995296001
-2.12488913536072	-5.99072313308716	-4.45032215118408	0.0441735163331032	0.523252248764038	0.049485620111227
-2.13126015663147	-5.99009132385254	-4.45066404342651	0.0442104265093803	0.52318811416626	0.0498679615557194
-2.13381600379944	-5.98778438568115	-4.4538311958313	0.0442550778388977	0.523116886615753	0.0502882227301598
-2.13881134986877	-5.98723173141479	-4.45322608947754	0.0442599058151245	0.523026645183563	0.0505700670182705
-2.1426362991333	-5.98344087600708	-4.45230102539063	0.0443125069141388	0.522921860218048	0.0508575215935707
-2.14612102508545	-5.98320531845093	-4.4557638168335	0.0444270335137844	0.522855281829834	0.0510499216616154
-2.14701771736145	-5.98300933837891	-4.45021772384644	0.0444579087197781	0.522749304771423	0.0512344352900982
-2.15111041069031	-5.98212337493896	-4.44937419891357	0.0445084609091282	0.522742986679077	0.0513980388641357
-2.14941239356995	-5.98338222503662	-4.44954681396484	0.0445966944098473	0.522657871246338	0.0515069328248501
-2.15142440795898	-5.98423671722412	-4.44581985473633	0.0446485765278339	0.522620439529419	0.051584929227829
-2.15210223197937	-5.98596954345703	-4.44564580917358	0.0446991249918938	0.522526264190674	0.051739763468504
-2.154949426651	-5.98904657363892	-4.44107580184937	0.0448400974273682	0.522472202777863	0.0518317706882954
-2.15693736076355	-5.98989772796631	-4.44435596466064	0.0448593907058239	0.522358059883118	0.0519423969089985
-2.16062712669373	-5.99305009841919	-4.44311380386353	0.0449642837047577	0.522282779216766	0.0520787872374058
-2.16157531738281	-5.99395608901978	-4.44177484512329	0.0450837686657906	0.52212005853653	0.0522052049636841
-2.16578602790833	-5.99623823165894	-4.44689702987671	0.0452029295265675	0.521953761577606	0.0522412359714508
-2.16881394386292	-5.99764919281006	-4.43894529342651	0.0452713035047054	0.521778404712677	0.052288044244051
-2.17093443870544	-5.99873018264771	-4.43891382217407	0.0453348159790039	0.521643459796906	0.0523383766412735
-2.17371559143066	-5.99765586853027	-4.44237375259399	0.0454407148063183	0.521535813808441	0.0523820146918297
-2.17372560501099	-6.00145816802979	-4.44405508041382	0.0455103181302547	0.521327495574951	0.0524303540587425
-2.17200899124146	-6.00384187698364	-4.44428682327271	0.0455957837402821	0.521152675151825	0.0524860396981239
-2.17469644546509	-6.00977897644043	-4.44012022018433	0.0457097142934799	0.520969152450562	0.0525581687688828
-2.17733788490295	-6.01330995559692	-4.44142818450928	0.0458029136061668	0.520772755146027	0.052551981061697
-2.18069100379944	-6.01657772064209	-4.439697265625	0.0458864197134972	0.52050107717514	0.0525810793042183
-2.18779397010803	-6.01980400085449	-4.44573163986206	0.0460102595388889	0.520348072052002	0.0525304079055786
-2.18665289878845	-6.02086687088013	-4.4396390914917	0.0461282432079315	0.520049870014191	0.0525648444890976
-2.19236993789673	-6.02759122848511	-4.44231605529785	0.0461929216980934	0.519895911216736	0.0525557547807693
-2.19363355636597	-6.02747583389282	-4.44522190093994	0.0463239923119545	0.519673883914948	0.0525662340223789
-2.19653654098511	-6.03173542022705	-4.44022130966187	0.0464718453586102	0.519477248191834	0.0526660084724426
-2.19839024543762	-6.03312301635742	-4.43212175369263	0.0465364381670952	0.519306719303131	0.0526729412376881
-2.20112371444702	-6.03809356689453	-4.43480443954468	0.0466648377478123	0.519156694412231	0.0527629293501377
-2.20504236221313	-6.03733110427856	-4.43845891952515	0.0468436852097511	0.518974602222443	0.0528657101094723
-2.20614314079285	-6.04173040390015	-4.43462657928467	0.0469919964671135	0.518851757049561	0.0528952665627003
-2.21067452430725	-6.04470491409302	-4.43139600753784	0.0472149364650249	0.518638432025909	0.053004514425993
-2.21167707443237	-6.04844093322754	-4.43089532852173	0.047343373298645	0.51846843957901	0.0531117506325245
-2.21916460990906	-6.04923248291016	-4.42881202697754	0.0475001260638237	0.518326997756958	0.0532714240252972
-2.2249801158905	-6.0486364364624	-4.42799758911133	0.0476903915405273	0.518196284770966	0.0533297583460808
-2.22714757919312	-6.04880285263062	-4.42802381515503	0.0478541925549507	0.518002390861511	0.0534247905015945
-2.23079228401184	-6.04743528366089	-4.43063020706177	0.0480228625237942	0.517947316169739	0.0534977242350578
-2.23595094680786	-6.05112028121948	-4.43492937088013	0.0481378510594368	0.517866432666779	0.0536329448223114
-2.23868632316589	-6.05073833465576	-4.4325156211853	0.0482677072286606	0.51777458190918	0.053757406771183
-2.24318599700928	-6.0512580871582	-4.43521118164063	0.0484604239463806	0.517733573913574	0.0539083890616894
-2.24710869789124	-6.05447816848755	-4.43936920166016	0.0485986284911633	0.517646372318268	0.0540218055248261
-2.25052165985107	-6.05736064910889	-4.43909025192261	0.0487078130245209	0.517524778842926	0.0540889389812946
-2.25601077079773	-6.05901622772217	-4.43788242340088	0.0488092191517353	0.517459511756897	0.0541948042809963
-2.25907444953918	-6.06227874755859	-4.4389910697937	0.0490463376045227	0.517452359199524	0.0542463958263397
-2.26416826248169	-6.06643152236938	-4.4375524520874	0.0491981878876686	0.517374932765961	0.0543705970048904
-2.26550507545471	-6.06760168075562	-4.44543743133545	0.0492909885942936	0.517322361469269	0.0544373653829098
-2.26919913291931	-6.06874656677246	-4.43946361541748	0.049379151314497	0.517291486263275	0.0546019002795219
-2.27036762237549	-6.06929540634155	-4.44176197052002	0.0495156534016132	0.517183899879456	0.0547345280647278
-2.2746319770813	-6.06884431838989	-4.43711137771606	0.0495850369334221	0.517172038555145	0.0548688396811485
-2.27339005470276	-6.073326587677	-4.44293928146362	0.0496432222425938	0.517174005508423	0.0549888201057911
-2.27562856674194	-6.07388830184937	-4.44452667236328	0.0497278906404972	0.517120838165283	0.0551230572164059
-2.27930927276611	-6.07464742660522	-4.43510293960571	0.0498689860105515	0.517116069793701	0.0551760010421276
-2.27944278717041	-6.0803165435791	-4.44012451171875	0.0499251559376717	0.516970098018646	0.0552449934184551
-2.28522777557373	-6.07958221435547	-4.43801403045654	0.0499902106821537	0.516888082027435	0.0552236996591091
-2.28704023361206	-6.08295392990112	-4.43590259552002	0.0500151440501213	0.516851127147675	0.0551580674946308
-2.29063391685486	-6.08146572113037	-4.43529367446899	0.0500807799398899	0.516734659671783	0.0551736168563366
-2.29278564453125	-6.08191728591919	-4.43960380554199	0.0500831268727779	0.516612410545349	0.0551374480128288
-2.29695796966553	-6.08169364929199	-4.43912553787231	0.0500103794038296	0.516531467437744	0.0550962686538696
-2.29469871520996	-6.08128643035889	-4.43404102325439	0.0500673688948154	0.516434073448181	0.0551420412957668
-2.29728150367737	-6.08418941497803	-4.43755102157593	0.0500693581998348	0.516305267810822	0.055193804204464
-2.29836654663086	-6.08443450927734	-4.44288778305054	0.0500132031738758	0.516108632087708	0.055347628891468
-2.30321431159973	-6.08633089065552	-4.43986082077026	0.0500184521079063	0.516061663627625	0.0554736293852329
-2.30464363098145	-6.08328866958618	-4.44174385070801	0.0499280169606209	0.515953838825226	0.0556582435965538
-2.30145621299744	-6.0827488899231	-4.4398045539856	0.0498894229531288	0.515797734260559	0.0558812692761421
-2.30339407920837	-6.08074140548706	-4.43220710754395	0.0498059988021851	0.515675485134125	0.0561056919395924
-2.30133390426636	-6.07765197753906	-4.43838834762573	0.0496478863060474	0.515604257583618	0.0564326532185078
-2.30117750167847	-6.0732159614563	-4.42667865753174	0.0495650693774223	0.515489041805267	0.0567532815039158
-2.30262875556946	-6.0701756477356	-4.42847633361816	0.0495271310210228	0.515387058258057	0.0570424534380436
-2.29954719543457	-6.06971502304077	-4.42367792129517	0.0493483990430832	0.515268445014954	0.0573900453746319
-2.3015034198761	-6.06344175338745	-4.42151403427124	0.0493499264121056	0.515117764472961	0.0576695799827576
-2.29823040962219	-6.05853414535522	-4.42330598831177	0.0492288209497929	0.515001952648163	0.0579872503876686
-2.30327796936035	-6.05315160751343	-4.41530179977417	0.0491150543093681	0.514798521995544	0.0583681352436543
-2.30156850814819	-6.04548788070679	-4.41726541519165	0.0489396192133427	0.514691770076752	0.058700367808342
-2.29813647270203	-6.03912115097046	-4.41764736175537	0.0488120391964912	0.514561533927917	0.0591381378471851
-2.29613351821899	-6.03380155563354	-4.41461229324341	0.0487368404865265	0.514481425285339	0.0595688223838806
-2.29681587219238	-6.02631044387817	-4.41406202316284	0.0486265234649181	0.514376819133759	0.0600464232265949
-2.29428768157959	-6.02248620986938	-4.41748189926147	0.0485739149153233	0.514230191707611	0.0604587011039257
-2.29129433631897	-6.01711940765381	-4.41537046432495	0.0484228953719139	0.514138877391815	0.0609630644321442
-2.2895679473877	-6.01276540756226	-4.41069936752319	0.0482976995408535	0.514001727104187	0.061460554599762
-2.29153275489807	-6.00406217575073	-4.41174030303955	0.0482339300215244	0.513900995254517	0.0618979148566723
-2.28893876075745	-5.99959754943848	-4.40914011001587	0.0481595508754253	0.513855397701263	0.0623129270970821
-2.28929972648621	-5.99448442459106	-4.4094614982605	0.0479900911450386	0.513715922832489	0.0627119764685631
-2.2824113368988	-5.99099111557007	-4.40580797195435	0.0479109100997448	0.513748407363892	0.0631315186619759
-2.27806234359741	-5.98449897766113	-4.40563058853149	0.0478095263242722	0.513762652873993	0.0635111778974533
-2.27527236938477	-5.98137235641479	-4.39950466156006	0.0477268546819687	0.513727903366089	0.0638125166296959
-2.27229571342468	-5.98027849197388	-4.40092182159424	0.0477031879127026	0.513681471347809	0.0640875175595284
-2.27318525314331	-5.97715282440186	-4.39551258087158	0.0476788058876991	0.513753652572632	0.0643116310238838
-2.27420783042908	-5.97251796722412	-4.39833498001099	0.0476399324834347	0.51360410451889	0.0644994378089905
-2.2747700214386	-5.96735811233521	-4.3906135559082	0.047528188675642	0.513579130172729	0.0645074248313904
-2.26945996284485	-5.96616458892822	-4.39919805526733	0.0475358366966248	0.513579547405243	0.0645671710371971
-2.26591610908508	-5.96725177764893	-4.39449787139893	0.0475195832550526	0.513519704341888	0.0645834282040596
-2.26209163665771	-5.97055006027222	-4.39478445053101	0.0474233962595463	0.513575494289398	0.0646160393953323
-2.26675891876221	-5.97238111495972	-4.39857530593872	0.04747274518013	0.513679087162018	0.0646084621548653
-2.26427888870239	-5.97566938400269	-4.39941120147705	0.0474353358149529	0.513658225536346	0.0645827800035477
-2.26430130004883	-5.97512006759644	-4.39779043197632	0.0474531352519989	0.513665616512299	0.0645268261432648
-2.26519131660461	-5.97502279281616	-4.39638900756836	0.0473674573004246	0.513698279857636	0.0643796920776367
-2.26384472846985	-5.98007917404175	-4.39111232757568	0.0474016591906548	0.513803839683533	0.0642729997634888
-2.26377487182617	-5.98208379745483	-4.39194822311401	0.0473829507827759	0.513842046260834	0.0640710294246674
-2.26364874839783	-5.98829078674316	-4.39100980758667	0.0473512150347233	0.5137739777565	0.063870832324028
-2.26410961151123	-5.99364757537842	-4.39220237731934	0.0473726876080036	0.513805866241455	0.063701756298542
-2.26477789878845	-5.99554586410522	-4.39635038375854	0.0474040135741234	0.513773381710052	0.0634577795863152
-2.26604294776917	-5.99904870986938	-4.39281463623047	0.0474108830094337	0.513759136199951	0.0631478205323219
-2.26717162132263	-6.0009298324585	-4.39487934112549	0.0474022850394249	0.513730704784393	0.0628277659416199
-2.26860165596008	-6.00558662414551	-4.39192581176758	0.0473507419228554	0.513755202293396	0.0625027790665627
-2.26896405220032	-6.01049566268921	-4.39464807510376	0.0474357344210148	0.513657450675964	0.062207393348217
-2.26887774467468	-6.0164966583252	-4.39711284637451	0.0474163927137852	0.513597428798676	0.0618622824549675
-2.27131724357605	-6.02196979522705	-4.39908027648926	0.0474718250334263	0.51352858543396	0.0616013072431087
-2.27482414245605	-6.02893447875977	-4.39967250823975	0.0474400445818901	0.51347815990448	0.0613202974200249
-2.27621507644653	-6.03685569763184	-4.40352773666382	0.0473874807357788	0.513316452503204	0.0610069409012794
-2.28017687797546	-6.04312801361084	-4.40438079833984	0.0474027954041958	0.513218760490417	0.0607303529977798
-2.28177714347839	-6.04920387268066	-4.40532684326172	0.0474390089511871	0.513142943382263	0.060418862849474
-2.28509306907654	-6.05208444595337	-4.40817785263062	0.0473903305828571	0.512996017932892	0.0601050481200218
-2.28908681869507	-6.05950355529785	-4.40580987930298	0.0474394746124744	0.512850761413574	0.0598522983491421
-2.29383754730225	-6.062903881073	-4.40948247909546	0.0474497601389885	0.512725114822388	0.0595778562128544
-2.29270625114441	-6.06754732131958	-4.40538501739502	0.0473349504172802	0.512558460235596	0.0593265742063522
-2.29743695259094	-6.07451629638672	-4.39960718154907	0.047392625361681	0.512444913387299	0.0590637773275375
-2.29644560813904	-6.07968997955322	-4.40432119369507	0.0473393388092518	0.512258768081665	0.0588153786957264
-2.29984474182129	-6.08584833145142	-4.40347909927368	0.0474169105291367	0.5120769739151	0.0585888139903545
-2.30502939224243	-6.0886607170105	-4.39833784103394	0.0474253222346306	0.511863887310028	0.0583639331161976
-2.3061683177948	-6.09533452987671	-4.39786672592163	0.0474026091396809	0.511543273925781	0.0581522211432457
-2.31012749671936	-6.09751081466675	-4.40154886245728	0.0474693700671196	0.511298000812531	0.0579515136778355
-2.31185936927795	-6.10234403610229	-4.40172481536865	0.0474720411002636	0.511027753353119	0.0577681623399258
-2.31371903419495	-6.10878133773804	-4.39903450012207	0.0474480986595154	0.510724365711212	0.0576117113232613
-2.31634044647217	-6.10887432098389	-4.40119504928589	0.0475293509662151	0.510453402996063	0.0574894063174725
-2.31635355949402	-6.11210584640503	-4.39836978912354	0.0475314930081367	0.510130703449249	0.0573552176356316
-2.31778979301453	-6.11618995666504	-4.39394187927246	0.047544751316309	0.509870529174805	0.0572771206498146
-2.31538367271423	-6.11690950393677	-4.39483070373535	0.047621313482523	0.509498536586761	0.0572035871446133
-2.31539344787598	-6.12047147750854	-4.3917407989502	0.0476080775260925	0.509132564067841	0.0572722926735878
-2.31457877159119	-6.12370443344116	-4.39024782180786	0.0476574450731277	0.508732259273529	0.0573242418467999
-2.31452107429504	-6.12495565414429	-4.38630962371826	0.047629252076149	0.508389353752136	0.0574068315327168
-2.31428599357605	-6.12823247909546	-4.38528919219971	0.047758013010025	0.507986962795258	0.0574723221361637
-2.31233644485474	-6.13354778289795	-4.38303899765015	0.0478295013308525	0.507596552371979	0.0576123967766762
-2.31243443489075	-6.13591384887695	-4.38115787506104	0.0478511266410351	0.507216453552246	0.0577843524515629
-2.31043815612793	-6.13556480407715	-4.37880373001099	0.0478952080011368	0.506848931312561	0.0578948818147182
-2.31019425392151	-6.1387152671814	-4.37677478790283	0.0479702278971672	0.506456315517426	0.0580439195036888
-2.30898761749268	-6.1400580406189	-4.38032388687134	0.0480396337807179	0.506071269512177	0.0582146383821964
-2.30488610267639	-6.13919401168823	-4.37455749511719	0.0481010265648365	0.505693554878235	0.0583592653274536
-2.30570149421692	-6.14033937454224	-4.37185668945313	0.0481630899012089	0.505328774452209	0.0585351698100567
-2.30145168304443	-6.13760280609131	-4.3687105178833	0.048261471092701	0.505038142204285	0.0586806982755661
-2.29902195930481	-6.14014720916748	-4.36730098724365	0.0483688339591026	0.504758536815643	0.0588868595659733
-2.29697728157043	-6.14475011825562	-4.36485290527344	0.048480436205864	0.504425883293152	0.059044174849987
-2.29328441619873	-6.14638471603394	-4.35181045532227	0.0485800951719284	0.50404018163681	0.0591800287365913
-2.29110360145569	-6.14860963821411	-4.35559177398682	0.0486375615000725	0.503704905509949	0.0593178011476994
-2.28962206840515	-6.15196228027344	-4.34874248504639	0.0487989969551563	0.503332078456879	0.0594530664384365
-2.28809356689453	-6.15215730667114	-4.34981346130371	0.048885527998209	0.503048121929169	0.0595681592822075
-2.2861795425415	-6.15163803100586	-4.34827518463135	0.0490636974573135	0.502770602703094	0.0596198663115501
-2.28605771064758	-6.15672492980957	-4.3444709777832	0.049208402633667	0.502546727657318	0.0596460662782192
-2.28198957443237	-6.15439224243164	-4.34658336639404	0.0493139252066612	0.502177357673645	0.0596997030079365
-2.28074097633362	-6.1569128036499	-4.34327411651611	0.0495184883475304	0.501906454563141	0.0597663372755051
-2.27947688102722	-6.1599292755127	-4.34254312515259	0.0496550314128399	0.501745581626892	0.0597560442984104
-2.27784705162048	-6.16306734085083	-4.34637260437012	0.0498126819729805	0.501492977142334	0.0597197525203228
-2.2765588760376	-6.16442012786865	-4.34379529953003	0.049982562661171	0.501330852508545	0.0596934147179127
-2.27721476554871	-6.16664409637451	-4.34029006958008	0.0501601621508598	0.501259922981262	0.0596827119588852
-2.27414464950562	-6.16778564453125	-4.34166049957275	0.0503116734325886	0.501097440719604	0.0595865584909916
-2.27371454238892	-6.17237424850464	-4.3427357673645	0.050478745251894	0.500982463359833	0.0594842024147511
-2.27423501014709	-6.17451667785645	-4.34251880645752	0.0506622605025768	0.500940918922424	0.0594117641448975
-2.26993870735168	-6.17714309692383	-4.34338283538818	0.0507767535746098	0.500906527042389	0.0593291670084
-2.26791667938232	-6.18210554122925	-4.34827470779419	0.0509654730558395	0.500834941864014	0.0592724420130253
-2.26450777053833	-6.18529462814331	-4.34859848022461	0.0511894896626472	0.500859498977661	0.0591578036546707
-2.26324081420898	-6.18627405166626	-4.35462999343872	0.0513506308197975	0.500872611999512	0.0590627491474152
-2.25735306739807	-6.19195508956909	-4.35464382171631	0.0514289923012257	0.500846385955811	0.0589265003800392
-2.254967212677	-6.19164848327637	-4.35756254196167	0.0516534671187401	0.500981509685516	0.0588099993765354
-2.25094819068909	-6.19620800018311	-4.3575611114502	0.0518205761909485	0.501074016094208	0.0587218031287193
-2.24648404121399	-6.19934129714966	-4.36110830307007	0.0520296953618526	0.501166939735413	0.0587554015219212
-2.24204158782959	-6.20094013214111	-4.36430883407593	0.0521313361823559	0.501302123069763	0.0588399022817612
-2.23741269111633	-6.20355558395386	-4.36753129959106	0.0522539690136909	0.501523852348328	0.0588984116911888
-2.23257851600647	-6.20156574249268	-4.36705160140991	0.0523907579481602	0.501676857471466	0.0590897835791111
-2.22667527198792	-6.20265197753906	-4.37394905090332	0.052595354616642	0.50183492898941	0.0592182502150536
-2.22456407546997	-6.20386266708374	-4.38020133972168	0.0528624504804611	0.502071380615234	0.059505820274353
-2.21918773651123	-6.20510387420654	-4.37398052215576	0.0530453249812126	0.502193033695221	0.0596680603921413
-2.21654725074768	-6.20570182800293	-4.38457679748535	0.0531992167234421	0.502403438091278	0.0598440282046795
-2.21258187294006	-6.20307302474976	-4.38485765457153	0.0534920245409012	0.50260978937149	0.060040257871151
-2.20987033843994	-6.20122909545898	-4.38392353057861	0.0536960959434509	0.502798199653625	0.0602733641862869
-2.20336604118347	-6.20216608047485	-4.39208602905273	0.0538802817463875	0.503048360347748	0.0605640709400177
-2.19408822059631	-6.19941854476929	-4.39297819137573	0.0540318265557289	0.503286242485046	0.0609184168279171
-2.18737554550171	-6.19185495376587	-4.39366865158081	0.0541617684066296	0.503567814826965	0.0612800531089306
-2.17635035514832	-6.18754816055298	-4.39076995849609	0.0542934350669384	0.503932416439056	0.0617632977664471
-2.16743350028992	-6.18570518493652	-4.39342832565308	0.0543898902833462	0.504186570644379	0.0623547099530697
-2.16123294830322	-6.17958211898804	-4.39295864105225	0.0544555373489857	0.504456341266632	0.0628888979554176
-2.15026021003723	-6.17165327072144	-4.39163255691528	0.0546297505497932	0.504673361778259	0.0634166151285172
-2.14734053611755	-6.16665267944336	-4.3903865814209	0.0546973384916782	0.504931449890137	0.0640086978673935
-2.14277076721191	-6.15959501266479	-4.39540863037109	0.0547966547310352	0.505223333835602	0.0646140426397324
-2.13506484031677	-6.15024137496948	-4.38956737518311	0.0549833662807941	0.505422294139862	0.0651528835296631
-2.13016510009766	-6.14260864257813	-4.39844560623169	0.0551585331559181	0.505674004554749	0.0656526535749435
-2.12422633171082	-6.13563346862793	-4.39869546890259	0.0553909093141556	0.505815923213959	0.0660971850156784
-2.11689710617065	-6.13222646713257	-4.40497493743896	0.0555202886462212	0.505927681922913	0.0664092749357224
-2.11544370651245	-6.13089418411255	-4.40653610229492	0.055826798081398	0.506091296672821	0.066750280559063
-2.10954642295837	-6.12641954421997	-4.40858030319214	0.0559938028454781	0.506109297275543	0.0670655965805054
-2.10674524307251	-6.12354850769043	-4.41264343261719	0.0561063624918461	0.506301045417786	0.0673608556389809
-2.09818506240845	-6.11801719665527	-4.41797924041748	0.0561374463140965	0.50639533996582	0.067719891667366
-2.0865159034729	-6.11475944519043	-4.4095516204834	0.0562915727496147	0.506607532501221	0.0682071149349213
-2.07809853553772	-6.11369466781616	-4.406569480896	0.0563688278198242	0.506732225418091	0.0686791837215424
-2.06925868988037	-6.10846424102783	-4.40803813934326	0.056545551866293	0.506781280040741	0.0691587403416634
-2.06377673149109	-6.10488605499268	-4.40185642242432	0.0566897988319397	0.506927073001862	0.0696724206209183
-2.06211161613464	-6.10137271881104	-4.40065383911133	0.056801650673151	0.507022678852081	0.0700798258185387
-2.05695295333862	-6.09521484375	-4.40519189834595	0.056871447712183	0.507052958011627	0.0703993737697601
-2.04935956001282	-6.09537887573242	-4.40043497085571	0.0567573383450508	0.507203459739685	0.0705910921096802
-2.04658508300781	-6.08896112442017	-4.4029688835144	0.0567898340523243	0.507492244243622	0.0707216113805771
-2.04115986824036	-6.08981084823608	-4.40563869476318	0.0568270497024059	0.507784128189087	0.0708396732807159
-2.04169130325317	-6.09318876266479	-4.41064262390137	0.0569367930293083	0.507911384105682	0.0709473416209221
-2.03943705558777	-6.09375143051147	-4.41227769851685	0.0569466762244701	0.508130490779877	0.0710008814930916
-2.03443503379822	-6.09033918380737	-4.41272163391113	0.0569969192147255	0.508405566215515	0.0709158703684807
-2.03263282775879	-6.09548044204712	-4.41338920593262	0.0570114441215992	0.508627712726593	0.0708181709051132
-2.03872919082642	-6.09891748428345	-4.41167020797729	0.0571662336587906	0.508847832679749	0.0706118866801262
-2.04379868507385	-6.10380935668945	-4.40944910049438	0.0573646724224091	0.50897079706192	0.0703288614749908
-2.04479289054871	-6.10423564910889	-4.41408061981201	0.0575337707996368	0.509037435054779	0.0699670314788818
-2.04663681983948	-6.108473777771	-4.41538715362549	0.0576301552355289	0.509136080741882	0.0695815682411194
-2.04497456550598	-6.10964727401733	-4.42159652709961	0.0577931217849255	0.509263098239899	0.0691588670015335
-2.04975128173828	-6.11988067626953	-4.42489290237427	0.0578861944377422	0.50929319858551	0.0687813237309456
-2.04892206192017	-6.13055992126465	-4.42782926559448	0.0580012947320938	0.509382784366608	0.0684127360582352
-2.0463387966156	-6.13270044326782	-4.43259239196777	0.0581048652529716	0.509434700012207	0.0680901706218719
-2.04617214202881	-6.13845872879028	-4.42880535125732	0.0581171363592148	0.509560883045197	0.0679485499858856
-2.04241442680359	-6.14421033859253	-4.42831134796143	0.0581739246845245	0.509650051593781	0.0678168162703514
-2.04541540145874	-6.15017652511597	-4.4305477142334	0.0582728832960129	0.509670734405518	0.0676871910691261
-2.04744362831116	-6.15524435043335	-4.42588090896606	0.0582473650574684	0.509765148162842	0.0675327703356743
-2.04836845397949	-6.15680837631226	-4.42937135696411	0.0583355762064457	0.509764730930328	0.0673345625400543
-2.05004668235779	-6.16123723983765	-4.43140172958374	0.0584197826683521	0.509805381298065	0.0670505166053772
-2.04978275299072	-6.16413688659668	-4.4374532699585	0.0584291145205498	0.509877562522888	0.066792368888855
-2.05246329307556	-6.17260503768921	-4.44085264205933	0.0585601888597012	0.509812355041504	0.0665873065590858
-2.05685472488403	-6.18195009231567	-4.44499158859253	0.0586036220192909	0.509772121906281	0.0662141218781471
-2.06115794181824	-6.18694591522217	-4.4470477104187	0.0586493089795113	0.509754419326782	0.0658562481403351
-2.06354188919067	-6.19319629669189	-4.44454097747803	0.058662410825491	0.509810209274292	0.0655247122049332
-2.06518626213074	-6.20181655883789	-4.44983863830566	0.0586747229099274	0.509897768497467	0.0652519315481186
-2.06236815452576	-6.2078070640564	-4.44631767272949	0.0586690828204155	0.509886205196381	0.0649335905909538
-2.06901931762695	-6.21507835388184	-4.44392871856689	0.058756310492754	0.509817957878113	0.0646841898560524
-2.07160115242004	-6.21834802627563	-4.44159603118896	0.0587911456823349	0.50966602563858	0.0644675567746162
-2.07264828681946	-6.2234354019165	-4.44174289703369	0.0586865320801735	0.509581208229065	0.0642073377966881
-2.07210254669189	-6.2254433631897	-4.44742202758789	0.0587131716310978	0.509592056274414	0.0639386102557182
-2.07103085517883	-6.23200750350952	-4.4516978263855	0.0587430186569691	0.509532392024994	0.0637207701802254
-2.07745766639709	-6.23949861526489	-4.45246887207031	0.0586559548974037	0.509446561336517	0.0635652095079422
-2.08134603500366	-6.24483776092529	-4.44987726211548	0.0586375184357166	0.509378254413605	0.0634628310799599
-2.08534383773804	-6.24514627456665	-4.45018339157104	0.0586340241134167	0.509355783462524	0.0633427649736404
-2.08578205108643	-6.2478461265564	-4.44897413253784	0.0585505925118923	0.509440779685974	0.0631709471344948
-2.08639407157898	-6.25483655929565	-4.44899940490723	0.0585366487503052	0.509389758110046	0.0630429312586784
-2.0902144908905	-6.25590753555298	-4.45251750946045	0.0585076436400414	0.509340405464172	0.0628964453935623
-2.0936222076416	-6.25565385818481	-4.45007085800171	0.0585348755121231	0.509263515472412	0.0627970471978188
-2.09609627723694	-6.25869274139404	-4.44925117492676	0.0584695115685463	0.509283661842346	0.0626507699489594
-2.09775018692017	-6.25948572158813	-4.44826650619507	0.058464702218771	0.509346902370453	0.0625406056642532
-2.09993267059326	-6.26273345947266	-4.44995594024658	0.0583984218537807	0.50936621427536	0.0624409765005112
-2.10224604606628	-6.26793193817139	-4.45554637908936	0.0584193281829357	0.509362995624542	0.0623339898884296
-2.10172724723816	-6.26485395431519	-4.4605073928833	0.0584541484713554	0.509408891201019	0.0623671635985374
-2.10977578163147	-6.26980972290039	-4.45749807357788	0.0585523918271065	0.509522795677185	0.0624425075948238
-2.11081004142761	-6.27178621292114	-4.46027612686157	0.0585261657834053	0.509699702262878	0.0625338330864906
-2.10828900337219	-6.27309560775757	-4.45288038253784	0.0585627146065235	0.509754419326782	0.0624842271208763
-2.11183214187622	-6.27295637130737	-4.45606136322021	0.0586171373724937	0.509758114814758	0.0625082924962044
-2.11766219139099	-6.27179479598999	-4.46055746078491	0.058738898485899	0.509804725646973	0.0625330284237862
-2.11577105522156	-6.26707935333252	-4.45790004730225	0.0588551573455334	0.509861648082733	0.0625929236412048
-2.11517357826233	-6.2665376663208	-4.46368408203125	0.0589426644146442	0.509992778301239	0.0626423135399818
-2.11248898506165	-6.26704931259155	-4.46678113937378	0.0590461902320385	0.510045647621155	0.06281778216362
-2.11501312255859	-6.27406597137451	-4.4718337059021	0.0591344982385635	0.510141849517822	0.0629726871848106
-2.11602282524109	-6.27372455596924	-4.47252988815308	0.0592468157410622	0.51027649641037	0.063152477145195
-2.11185455322266	-6.27073907852173	-4.47566652297974	0.0593382120132446	0.510353147983551	0.0633499845862389
-2.1067419052124	-6.26758575439453	-4.47814130783081	0.0594660975039005	0.510538816452026	0.0635844990611076
-2.10654234886169	-6.266676902771	-4.47578811645508	0.0595684796571732	0.510744094848633	0.063812181353569
-2.10079407691956	-6.26769685745239	-4.47555732727051	0.0596614703536034	0.510906457901001	0.0640848353505135
-2.09991908073425	-6.26620006561279	-4.47566747665405	0.0598042868077755	0.510967254638672	0.0642865225672722
-2.09944915771484	-6.26401948928833	-4.47254419326782	0.0599409230053425	0.511150717735291	0.0644918531179428
-2.09621167182922	-6.26050567626953	-4.4786114692688	0.06002002581954	0.511308431625366	0.064717173576355
-2.09266996383667	-6.25724649429321	-4.47856426239014	0.0601791366934776	0.511532843112946	0.0649166703224182
-2.08788990974426	-6.25819206237793	-4.48588895797729	0.0603031329810619	0.511716842651367	0.065142422914505
-2.08774471282959	-6.25532197952271	-4.49462556838989	0.0605054385960102	0.511820793151855	0.0653401613235474
-2.09028911590576	-6.25640535354614	-4.48998928070068	0.0606692396104336	0.511991202831268	0.0656670480966568
-2.08900260925293	-6.24992179870605	-4.49266958236694	0.0607012547552586	0.512262523174286	0.0660059750080109
-2.08515429496765	-6.24594879150391	-4.49028587341309	0.0607914477586746	0.512516796588898	0.0663230940699577
-2.0876293182373	-6.24477672576904	-4.49002027511597	0.0608935691416264	0.512725651264191	0.0665658190846443
-2.09000611305237	-6.24050426483154	-4.49511098861694	0.0608847178518772	0.512887954711914	0.0667748227715492
-2.08725738525391	-6.23512506484985	-4.49901533126831	0.0608938634395599	0.513161242008209	0.0669738799333572
-2.08425521850586	-6.23230218887329	-4.49924278259277	0.0609743110835552	0.513466536998749	0.0672197714447975
-2.07855439186096	-6.22797012329102	-4.50085544586182	0.0609608292579651	0.513731241226196	0.0673734769225121
-2.08123850822449	-6.22787094116211	-4.50544118881226	0.0609463341534138	0.514044344425201	0.0675565227866173
-2.07902598381042	-6.22123622894287	-4.50723123550415	0.0609880164265633	0.514202058315277	0.0677865222096443
-2.08053159713745	-6.21823692321777	-4.50612878799438	0.0610514171421528	0.514340460300446	0.0680340826511383
-2.08525896072388	-6.21307754516602	-4.50772857666016	0.0611275844275951	0.514595448970795	0.0683293044567108
-2.0885899066925	-6.21033954620361	-4.50435066223145	0.0612387806177139	0.514734983444214	0.068521186709404
-2.09241104125977	-6.20306301116943	-4.49932765960693	0.0611985921859741	0.514737606048584	0.0686354339122772
-2.09192132949829	-6.1945948600769	-4.49899530410767	0.0612206719815731	0.514728963375092	0.0687002837657928
-2.09416055679321	-6.19238996505737	-4.50403118133545	0.06118443608284	0.514848232269287	0.0687432885169983
-2.09531497955322	-6.19244718551636	-4.50931882858276	0.0611558184027672	0.514813899993896	0.0689347460865974
-2.09515476226807	-6.18718814849854	-4.50572299957275	0.0610974915325642	0.514767289161682	0.0691143050789833
-2.09612846374512	-6.18091583251953	-4.50236225128174	0.0609667152166367	0.514717161655426	0.0694001689553261
-2.09283924102783	-6.17582750320435	-4.49637508392334	0.06081423163414	0.514700174331665	0.0695744976401329
-2.09410166740417	-6.17343044281006	-4.49033117294312	0.0606812350451946	0.514610290527344	0.0698992237448692
-2.09642791748047	-6.16854906082153	-4.48849391937256	0.0605282820761204	0.514502882957459	0.0701238960027695
-2.09528255462646	-6.1596040725708	-4.4813928604126	0.0603389963507652	0.514264166355133	0.0703723281621933
-2.09649181365967	-6.15276718139648	-4.48453140258789	0.0601509362459183	0.514090478420258	0.0705772265791893
-2.1011164188385	-6.14935636520386	-4.48251008987427	0.0599488914012909	0.513836026191711	0.0707185938954353
-2.10571336746216	-6.14822435379028	-4.48848390579224	0.0597277916967869	0.513573348522186	0.0707554966211319
-2.10687446594238	-6.14396238327026	-4.48020696640015	0.0595217309892178	0.513349652290344	0.0708112865686417
-2.11063957214355	-6.14087057113647	-4.47701025009155	0.0592801943421364	0.513099908828735	0.0708448514342308
-2.11183905601501	-6.13668537139893	-4.46705913543701	0.059070996940136	0.512811779975891	0.0708762258291245
-2.1188108921051	-6.13160085678101	-4.45716333389282	0.0589001961052418	0.512429475784302	0.0708536952733994
-2.12078404426575	-6.13042402267456	-4.45078897476196	0.0585352182388306	0.51199859380722	0.0707943215966225
-2.12578368186951	-6.12619352340698	-4.44811964035034	0.0582363717257977	0.511663556098938	0.0707244873046875
-2.1256582736969	-6.12185621261597	-4.44578218460083	0.0579537115991116	0.511343479156494	0.0706261247396469
-2.13086795806885	-6.11950969696045	-4.44199275970459	0.0576235763728619	0.510966539382935	0.0705508887767792
-2.1385805606842	-6.11957168579102	-4.43640851974487	0.0573552809655666	0.510554432868958	0.0705296993255615
-2.14026284217834	-6.11725950241089	-4.43720960617065	0.0570598132908344	0.510187745094299	0.070438414812088
-2.14633369445801	-6.11256313323975	-4.42809152603149	0.0567061379551888	0.509812712669373	0.0703545287251472
-2.14889526367188	-6.11153745651245	-4.42713356018066	0.0563033223152161	0.509540617465973	0.0703577324748039
-2.15199089050293	-6.10938358306885	-4.42117214202881	0.0559558421373367	0.509195983409882	0.0703121647238731
-2.15744972229004	-6.10505151748657	-4.41429615020752	0.0556341670453548	0.508830845355988	0.0703386217355728
-2.1623547077179	-6.09820747375488	-4.4044075012207	0.0553831793367863	0.508485615253448	0.0702953636646271
-2.16947531700134	-6.09314489364624	-4.40233707427979	0.0550164952874184	0.508153676986694	0.0701991990208626
-2.17170238494873	-6.09191942214966	-4.40324831008911	0.0547143556177616	0.507950842380524	0.0701428204774857
-2.17593789100647	-6.0933313369751	-4.39788341522217	0.0543695725500584	0.507554829120636	0.0700837150216103
-2.17998790740967	-6.09230327606201	-4.40144300460815	0.0539949350059032	0.507274746894836	0.0700687319040298
-2.18581199645996	-6.08787441253662	-4.3940167427063	0.0536723956465721	0.507035315036774	0.0700012296438217
-2.19274544715881	-6.08677053451538	-4.38581991195679	0.0533192493021488	0.506896793842316	0.0699408128857613
-2.19496488571167	-6.08176898956299	-4.38208818435669	0.0530802011489868	0.506741762161255	0.0699202120304108
-2.20075750350952	-6.08563995361328	-4.3802695274353	0.0528067275881767	0.506569087505341	0.0698961243033409
-2.20366811752319	-6.0816912651062	-4.37595319747925	0.0525513105094433	0.506339967250824	0.0699786320328712
-2.20922684669495	-6.08066320419312	-4.37549114227295	0.0522191077470779	0.506146609783173	0.0699287056922913
-2.21135950088501	-6.07523012161255	-4.36942100524902	0.0520403571426868	0.506009042263031	0.0699430108070374
-2.21683597564697	-6.07383680343628	-4.37131118774414	0.0518512241542339	0.506027460098267	0.0697965994477272
-2.2209324836731	-6.07040691375732	-4.3705096244812	0.0516012161970139	0.505905985832214	0.0697768330574036
-2.22214198112488	-6.07179689407349	-4.36803150177002	0.0513923764228821	0.50590991973877	0.0696995556354523
-2.22600436210632	-6.07525300979614	-4.3713207244873	0.0512526817619801	0.50592714548111	0.0696143582463264
-2.23293137550354	-6.07494926452637	-4.37219142913818	0.0511045046150684	0.505987882614136	0.06959168612957
-2.23370790481567	-6.07760047912598	-4.38155460357666	0.050967201590538	0.506074249744415	0.0694802552461624
-2.23825263977051	-6.07271289825439	-4.37783527374268	0.0508173070847988	0.506263673305511	0.0694319233298302
-2.23836922645569	-6.07279062271118	-4.37535333633423	0.0506846755743027	0.506401479244232	0.0694223046302795
-2.24082684516907	-6.075843334198	-4.37801361083984	0.0506581813097	0.506633281707764	0.0693992674350739
-2.24323725700378	-6.07558536529541	-4.36724472045898	0.050661988556385	0.506843268871307	0.0694026872515678
-2.24950742721558	-6.07495975494385	-4.37034845352173	0.0506455264985561	0.50703090429306	0.0693894773721695
-2.24837756156921	-6.07112503051758	-4.371994972229	0.0506036765873432	0.507253050804138	0.069445788860321
-2.2516942024231	-6.06869649887085	-4.38073348999023	0.0506926961243153	0.507575333118439	0.069483183324337
-2.25324463844299	-6.06778955459595	-4.37847185134888	0.0506742373108864	0.507962703704834	0.0695088803768158
-2.2526159286499	-6.07001161575317	-4.38631916046143	0.0507048889994621	0.508332371711731	0.0695043727755547
-2.25778222084045	-6.07120370864868	-4.39301443099976	0.0507803559303284	0.508748829364777	0.0695419013500214
-2.25797820091248	-6.06870079040527	-4.39736747741699	0.050947267562151	0.509103178977966	0.0695781633257866
-2.26015448570251	-6.06764698028564	-4.40520477294922	0.0510217398405075	0.509489059448242	0.06962700933218
-2.2605881690979	-6.0666036605835	-4.40343856811523	0.0511431694030762	0.509988784790039	0.0696910098195076
-2.26284599304199	-6.06611108779907	-4.4067587852478	0.0513058714568615	0.510446667671204	0.0698021426796913
-2.27003502845764	-6.06603908538818	-4.40574502944946	0.0514687411487103	0.510862708091736	0.0699002966284752
-2.27182459831238	-6.06282997131348	-4.41000843048096	0.05158456787467	0.511332273483276	0.0699485167860985
-2.26800394058228	-6.05965185165405	-4.4186954498291	0.0517834611237049	0.511764287948608	0.0700062066316605
-2.26623630523682	-6.05818557739258	-4.42462873458862	0.0519257485866547	0.512168765068054	0.0701316669583321
-2.27038359642029	-6.06107234954834	-4.42651748657227	0.0520527847111225	0.512617588043213	0.0702664703130722
-2.27197551727295	-6.0607705116272	-4.43134307861328	0.0522664375603199	0.513048350811005	0.0704110637307167
-2.27104520797729	-6.0580940246582	-4.43748044967651	0.0524276308715343	0.513513207435608	0.0705577954649925
-2.26856207847595	-6.05653762817383	-4.43523120880127	0.0525328852236271	0.513990998268127	0.0706972032785416
-2.26759052276611	-6.05665922164917	-4.44269990921021	0.0527611561119556	0.514427125453949	0.0708153992891312
-2.27385139465332	-6.0557107925415	-4.43843650817871	0.0528872609138489	0.514672696590424	0.070967897772789
-2.2724301815033	-6.051842212677	-4.44645738601685	0.0530591644346714	0.515026450157166	0.0711917504668236
-2.2699556350708	-6.04605054855347	-4.45152235031128	0.0533687807619572	0.515358805656433	0.0713478848338127
-2.27280211448669	-6.04731130599976	-4.46216917037964	0.0534716956317425	0.515720367431641	0.0715297237038612
-2.27509260177612	-6.04685020446777	-4.45929193496704	0.0535726062953472	0.5159752368927	0.0717878714203835
-2.27238583564758	-6.04307842254639	-4.45752811431885	0.0537035912275314	0.516412675380707	0.0721122696995735
-2.27409148216248	-6.04124069213867	-4.4614109992981	0.053946565836668	0.516623079776764	0.0723977088928223
-2.27731251716614	-6.03840303421021	-4.45805168151855	0.0541278906166554	0.516849219799042	0.0726141706109047
-2.27440881729126	-6.03349924087524	-4.46470165252686	0.0542228855192661	0.517050266265869	0.0727367773652077
-2.27197408676147	-6.02769374847412	-4.46904945373535	0.0543915592133999	0.517220556735992	0.0730514898896217
-2.2729024887085	-6.0285496711731	-4.47240972518921	0.0545741468667984	0.517384588718414	0.0733498632907867
-2.27204346656799	-6.02375745773315	-4.46845626831055	0.0546468012034893	0.517538905143738	0.0737072378396988
-2.27366828918457	-6.01983547210693	-4.47480535507202	0.0547368638217449	0.517711520195007	0.0740062370896339
-2.27535939216614	-6.01880407333374	-4.47685146331787	0.0548006072640419	0.517789840698242	0.0744513794779778
-2.27379703521729	-6.01295518875122	-4.46745729446411	0.0549808703362942	0.517748117446899	0.0748380050063133
-2.27472496032715	-5.99892616271973	-4.46505069732666	0.055057417601347	0.517792880535126	0.0752820745110512
-2.274742603302	-5.99521970748901	-4.47174167633057	0.0551757961511612	0.517719626426697	0.0757204592227936
-2.27850723266602	-5.9957971572876	-4.47878360748291	0.0551264211535454	0.517630398273468	0.0761747062206268
-2.28036236763	-5.98918724060059	-4.47467851638794	0.0551909729838371	0.517630636692047	0.0766663402318954
-2.27911877632141	-5.98168802261353	-4.47170925140381	0.0552593506872654	0.517578363418579	0.07716004550457
-2.28104209899902	-5.97733497619629	-4.46190643310547	0.0553157068789005	0.517363548278809	0.077580414712429
-2.28507542610168	-5.96973371505737	-4.46817350387573	0.0552929192781448	0.51717334985733	0.0779452994465828
-2.28103041648865	-5.96472692489624	-4.46451377868652	0.055277157574892	0.516997337341309	0.0784355327486992
-2.28322434425354	-5.96271848678589	-4.46668338775635	0.0553669109940529	0.516764283180237	0.0788501799106598
-2.28211498260498	-5.95808601379395	-4.46841382980347	0.0552982464432716	0.516561508178711	0.0792384818196297
-2.28508901596069	-5.95457172393799	-4.46396541595459	0.0553986243903637	0.516438484191895	0.0796467512845993
-2.28947496414185	-5.9459080696106	-4.45774364471436	0.0554202236235142	0.51609081029892	0.0801413208246231
-2.29483723640442	-5.94237947463989	-4.45234107971191	0.0553438998758793	0.515674233436584	0.0805227607488632
-2.29231023788452	-5.93439674377441	-4.45138168334961	0.0553930699825287	0.515436053276062	0.0808147415518761
-2.29689741134644	-5.93220996856689	-4.45790910720825	0.0554823018610477	0.515092253684998	0.0811607241630554
-2.3021228313446	-5.93066644668579	-4.45566844940186	0.0554806739091873	0.514705240726471	0.0816027522087097
-2.30358147621155	-5.92407894134521	-4.44474220275879	0.0554670132696629	0.514336347579956	0.0819045230746269
-2.30451512336731	-5.92277145385742	-4.44262027740479	0.0555850453674793	0.514087677001953	0.0821875035762787
-2.30887651443481	-5.91827583312988	-4.43893194198608	0.0556288547813892	0.513685584068298	0.0825008749961853
-2.31315326690674	-5.91373252868652	-4.43663024902344	0.0556751489639282	0.513318061828613	0.082732580602169
-2.31879615783691	-5.91149759292603	-4.43742990493774	0.0558274947106838	0.513018786907196	0.0828942209482193
-2.32142424583435	-5.91130399703979	-4.44351243972778	0.0558647513389587	0.512714803218842	0.0832067877054214
-2.32293796539307	-5.90896606445313	-4.43791151046753	0.0558748692274094	0.512556850910187	0.0834532976150513
-2.32964730262756	-5.90742063522339	-4.42884731292725	0.055960476398468	0.512261807918549	0.0837371796369553
-2.33616375923157	-5.90311527252197	-4.42966365814209	0.0561335533857346	0.511993527412415	0.0839128568768501
-2.3367440700531	-5.89955282211304	-4.43547868728638	0.0561629459261894	0.511743187904358	0.0841551497578621
-2.34418416023254	-5.90148591995239	-4.43343353271484	0.0562840588390827	0.511555552482605	0.0844220221042633
-2.34613108634949	-5.90235662460327	-4.43658447265625	0.0563692338764668	0.511322140693665	0.0846972540020943
-2.34758067131042	-5.90196752548218	-4.43349075317383	0.0564684122800827	0.511203348636627	0.0848503559827805
-2.35209488868713	-5.90363311767578	-4.42596483230591	0.0565834827721119	0.51098096370697	0.0850889682769775
-2.35891795158386	-5.90038633346558	-4.42688417434692	0.0567131787538528	0.510875880718231	0.0852817296981812
-2.35801792144775	-5.90132474899292	-4.43408298492432	0.0568983107805252	0.510710179805756	0.0853202268481255
-2.36362600326538	-5.90578365325928	-4.44006729125977	0.0571104511618614	0.510632216930389	0.0855292230844498
-2.36835408210754	-5.90894079208374	-4.43213367462158	0.0572409965097904	0.510486483573914	0.0857272148132324
-2.36798214912415	-5.9086275100708	-4.43148565292358	0.057533361017704	0.510516762733459	0.0859361961483955
-2.3716881275177	-5.91049289703369	-4.43507671356201	0.0577493272721767	0.510400652885437	0.0860702618956566
-2.37799525260925	-5.9135684967041	-4.43501377105713	0.0580265037715435	0.510342836380005	0.0862070173025131
-2.37590527534485	-5.91584444046021	-4.44299125671387	0.0582698844373226	0.510371685028076	0.0863109976053238
-2.3759458065033	-5.91771984100342	-4.4387903213501	0.0586297698318958	0.510352730751038	0.0864717215299606
-2.37846541404724	-5.92331695556641	-4.44426822662354	0.0588728971779346	0.510333180427551	0.0866042077541351
-2.38353371620178	-5.92521715164185	-4.44973850250244	0.0591151677072048	0.51043838262558	0.0867427513003349
-2.38349270820618	-5.92901468276978	-4.44887781143188	0.0595106929540634	0.510427832603455	0.0869689211249352
-2.38252687454224	-5.93171119689941	-4.44384288787842	0.0597928017377853	0.510306596755981	0.0870743915438652
-2.38059687614441	-5.92760276794434	-4.45668077468872	0.0601139776408672	0.51033878326416	0.0871966406702995
-2.38561582565308	-5.93638277053833	-4.46418619155884	0.0604870691895485	0.510428905487061	0.0874155461788177
-2.38612079620361	-5.93583011627197	-4.45938491821289	0.0609062276780605	0.510427474975586	0.0876110941171646
-2.3839430809021	-5.93921756744385	-4.4636607170105	0.061138492077589	0.510476589202881	0.0879126116633415
-2.38341164588928	-5.94644355773926	-4.46219396591187	0.0616246536374092	0.510481178760529	0.0881236493587494
-2.38250112533569	-5.94335031509399	-4.46498107910156	0.0620198547840118	0.510531008243561	0.0882681831717491
-2.38411068916321	-5.94613885879517	-4.47330570220947	0.0624587871134281	0.510501980781555	0.0885313227772713
-2.38328075408936	-5.95179176330566	-4.47925186157227	0.0627706125378609	0.510474562644959	0.0887140184640884
-2.38441228866577	-5.95128345489502	-4.47689247131348	0.0633117631077766	0.510622322559357	0.0890631973743439
-2.38353061676025	-5.95249080657959	-4.4719672203064	0.0636704787611961	0.510464191436768	0.0893285796046257
-2.38353800773621	-5.94913578033447	-4.48684883117676	0.0640717670321465	0.51046359539032	0.0895545929670334
-2.38484930992126	-5.9530782699585	-4.48711967468262	0.0644676685333252	0.51047295331955	0.0898809358477592
-2.39040350914001	-5.95739316940308	-4.49063968658447	0.0649311915040016	0.510389685630798	0.0901809707283974
-2.38910365104675	-5.95990085601807	-4.49356698989868	0.065363772213459	0.510456323623657	0.0905033722519875
-2.39225363731384	-5.95510578155518	-4.49041318893433	0.065888799726963	0.510320961475372	0.0908721014857292
-2.39542388916016	-5.95419406890869	-4.49139213562012	0.0663917735219002	0.510197818279266	0.0911108925938606
-2.39119839668274	-5.95838832855225	-4.49444437026978	0.0667274743318558	0.510029911994934	0.0914785712957382
-2.38978266716003	-5.96136856079102	-4.49839735031128	0.0671326741576195	0.509927809238434	0.0920051708817482
-2.39535522460938	-5.95939493179321	-4.49720144271851	0.0675695165991783	0.509895622730255	0.0923770666122437
-2.39720129966736	-5.96155405044556	-4.49780464172363	0.0679263919591904	0.509630918502808	0.092813216149807
-2.39723443984985	-5.95484304428101	-4.49833583831787	0.0683849230408669	0.509397745132446	0.0931705012917519
-2.39791059494019	-5.96124029159546	-4.50838470458984	0.0689112693071365	0.509061992168427	0.0936601236462593
-2.39424657821655	-5.96515035629272	-4.50001907348633	0.069162629544735	0.508737027645111	0.0942223519086838
-2.39315700531006	-5.9645562171936	-4.49067115783691	0.0695649236440659	0.508312284946442	0.0946999341249466
-2.39446353912354	-5.96408176422119	-4.49570941925049	0.0700232088565826	0.507819831371307	0.0951545983552933
-2.38824009895325	-5.96887254714966	-4.48979568481445	0.0701387748122215	0.507222652435303	0.0956010743975639
-2.38627004623413	-5.97385740280151	-4.48721599578857	0.0704415068030357	0.506587445735931	0.096036471426487
-2.37961077690125	-5.97371625900269	-4.48807430267334	0.0707642212510109	0.506024777889252	0.0965834259986877
-2.37613725662231	-5.97969579696655	-4.47565889358521	0.0709727928042412	0.505313992500305	0.097470223903656
-2.37003040313721	-5.97552061080933	-4.47407960891724	0.0711596608161926	0.504623830318451	0.0984005257487297
-2.35749292373657	-5.97432851791382	-4.47807741165161	0.0713462010025978	0.503752112388611	0.0992068871855736
-2.36092495918274	-5.9791374206543	-4.46800565719604	0.0715913325548172	0.503081440925598	0.100064836442471
-2.35180354118347	-5.97819662094116	-4.46515369415283	0.0717484280467033	0.502272486686707	0.100627526640892
-2.34860396385193	-5.97865962982178	-4.44837474822998	0.0720482096076012	0.501309633255005	0.101248435676098
-2.34096240997314	-5.97691631317139	-4.44617605209351	0.0722949951887131	0.50049090385437	0.101690523326397
-2.33259773254395	-5.98562383651733	-4.4461841583252	0.0725757628679276	0.499563008546829	0.101981736719608
-2.33167338371277	-5.98705005645752	-4.44439744949341	0.072691835463047	0.498806416988373	0.10239239782095
-2.32776141166687	-5.99066162109375	-4.43259143829346	0.0729559808969498	0.497979730367661	0.102717511355877
-2.32896280288696	-5.98841953277588	-4.4259557723999	0.0731112509965897	0.497085571289063	0.102974653244019
-2.32343983650208	-5.99011611938477	-4.42313241958618	0.0733721405267715	0.49626550078392	0.103173576295376
-2.32004499435425	-5.99994611740112	-4.4124608039856	0.0734966695308685	0.495292872190475	0.103449501097202
-2.32255601882935	-6.00272798538208	-4.4159197807312	0.0736135691404343	0.494593977928162	0.103535711765289
-2.32329726219177	-6.01095533370972	-4.4040207862854	0.0735693499445915	0.493771374225616	0.103607892990112
-2.32440876960754	-6.00204992294312	-4.39019775390625	0.0736453607678413	0.493029981851578	0.103641584515572
-2.32139420509338	-6.00468826293945	-4.40465831756592	0.0738332867622375	0.492434233427048	0.103754378855228
-2.32359790802002	-6.01802968978882	-4.39691352844238	0.0738755762577057	0.491568297147751	0.103903196752071
-2.32427096366882	-6.02237319946289	-4.38357877731323	0.0737108811736107	0.490979254245758	0.104031272232533
-2.32212209701538	-6.02604055404663	-4.37560033798218	0.0735928416252136	0.490491181612015	0.104042179882526
-2.33354091644287	-6.03331708908081	-4.37616968154907	0.0732659697532654	0.490151673555374	0.103698246181011
-2.33642220497131	-6.0446515083313	-4.3702130317688	0.0724019631743431	0.490441530942917	0.103359133005142
-2.32127213478088	-6.035240650177	-4.3778076171875	0.0716440752148628	0.490520387887955	0.103381656110287
-2.31728219985962	-6.0241174697876	-4.3754940032959	0.0716252699494362	0.490715563297272	0.103851713240147
-2.32072997093201	-6.03187370300293	-4.38049983978271	0.0717735663056374	0.490732580423355	0.104760117828846
-2.30724501609802	-6.03296613693237	-4.37521696090698	0.0717907175421715	0.490837395191193	0.105179846286774
-2.29609298706055	-6.03072023391724	-4.38392686843872	0.0722145736217499	0.490506500005722	0.105551607906818
-2.30312609672546	-6.03647232055664	-4.37999153137207	0.0727991163730621	0.490411162376404	0.105874553322792
-2.3092634677887	-6.04431390762329	-4.3747181892395	0.0732350796461105	0.490552425384521	0.106084384024143
-2.32613348960876	-6.0531210899353	-4.37844228744507	0.0733356848359108	0.490742295980453	0.105917721986771
-2.3308584690094	-6.04897785186768	-4.38802146911621	0.0735182240605354	0.491442620754242	0.105644188821316
-2.32253527641296	-6.04012250900269	-4.41571474075317	0.0740653872489929	0.491827458143234	0.105934403836727
-2.29889488220215	-6.03186273574829	-4.40423536300659	0.0747968554496765	0.4914790391922	0.106806710362434
-2.30606746673584	-6.0338888168335	-4.39673089981079	0.076010450720787	0.491356790065765	0.107390068471432
-2.30066204071045	-6.03444004058838	-4.41081571578979	0.0771954581141472	0.491171628236771	0.107797294855118
-2.28142023086548	-6.03557872772217	-4.4128794670105	0.0779388844966888	0.490874111652374	0.108265645802021
-2.27892804145813	-6.04120016098022	-4.40897989273071	0.0785414949059486	0.490575551986694	0.108881324529648
-2.28538608551025	-6.04821395874023	-4.4143443107605	0.0788110047578812	0.490380614995956	0.109081417322159
-2.29605007171631	-6.05328416824341	-4.40275526046753	0.0788394510746002	0.490590900182724	0.109251946210861
-2.2996141910553	-6.05174827575684	-4.41060495376587	0.078622579574585	0.490802347660065	0.109276905655861
-2.29052257537842	-6.06019639968872	-4.42941474914551	0.0781037509441376	0.491060554981232	0.109221950173378
-2.28503036499023	-6.04332637786865	-4.42582845687866	0.0776053890585899	0.491678923368454	0.109559781849384
-2.25549983978271	-6.03715658187866	-4.42925977706909	0.0771783664822578	0.492030501365662	0.110132038593292
-2.23251056671143	-6.03083848953247	-4.4224009513855	0.0773149952292442	0.491696774959564	0.111139722168446
-2.24099159240723	-6.02533721923828	-4.42047452926636	0.0781422182917595	0.491130411624908	0.111944139003754
-2.24217891693115	-6.04537153244019	-4.43136978149414	0.0783982872962952	0.491377085447311	0.11248591542244
-2.22737526893616	-6.0451340675354	-4.42519235610962	0.0787255465984344	0.491372644901276	0.113024808466434
-2.22278642654419	-6.03951168060303	-4.41105318069458	0.0791224837303162	0.490752279758453	0.113190941512585
-2.23981332778931	-6.04821920394897	-4.42846584320068	0.0798840820789337	0.490361213684082	0.113053448498249
-2.24335122108459	-6.06550979614258	-4.43756294250488	0.0800615549087524	0.490324825048447	0.112809382379055
-2.23652076721191	-6.06280422210693	-4.42725276947021	0.0801617130637169	0.489694774150848	0.112604677677155
-2.2305281162262	-6.06191873550415	-4.4120945930481	0.0802077353000641	0.488588750362396	0.112507879734039
-2.22944760322571	-6.05382490158081	-4.41626834869385	0.080049954354763	0.48820972442627	0.112495101988316
-2.22235035896301	-6.05639696121216	-4.41239786148071	0.0793641433119774	0.487510353326797	0.112524032592773
-2.22010612487793	-6.04725122451782	-4.40262651443481	0.0790019705891609	0.486852765083313	0.112810969352722
-2.22397899627686	-6.03896045684814	-4.39669799804688	0.0788624584674835	0.486174792051315	0.113348811864853
-2.21255230903625	-6.02922582626343	-4.39262962341309	0.0789773836731911	0.48562753200531	0.114114694297314
-2.21683216094971	-6.04200315475464	-4.38905048370361	0.0790327042341232	0.484904915094376	0.114838056266308
-2.22275424003601	-6.06154298782349	-4.38252305984497	0.0783823356032372	0.485225141048431	0.115116260945797
-2.19148898124695	-6.04888677597046	-4.37889051437378	0.0778759270906448	0.485479354858398	0.115422956645489
-2.1880419254303	-6.03869295120239	-4.37700176239014	0.0773235708475113	0.48565149307251	0.115683294832706
-2.15018320083618	-6.03905153274536	-4.39128971099854	0.0774746537208557	0.485468864440918	0.116776071488857
-2.13632416725159	-6.02473163604736	-4.37158298492432	0.0780448392033577	0.484690845012665	0.117994949221611
-2.14874529838562	-6.0368504524231	-4.37537717819214	0.0787988305091858	0.484202474355698	0.118831381201744
-2.15115356445313	-6.03918790817261	-4.36923265457153	0.0787700638175011	0.48386088013649	0.119096420705318
-2.15876317024231	-6.02502679824829	-4.36975049972534	0.0784355327486992	0.483478963375092	0.119478322565556
-2.17686891555786	-6.02315378189087	-4.35627365112305	0.0774029940366745	0.483374267816544	0.119974784553051
-2.20351362228394	-6.02174663543701	-4.34813594818115	0.0763355791568756	0.483154326677322	0.120371289551258
-2.22246837615967	-5.99720430374146	-4.35944843292236	0.0756188258528709	0.483186691999435	0.120886422693729
-2.235271692276	-5.97391414642334	-4.36377239227295	0.075276605784893	0.483037322759628	0.121674418449402
-2.23865795135498	-5.95601081848145	-4.37569141387939	0.0752821713685989	0.482910126447678	0.122984685003757
-2.24278283119202	-5.95182800292969	-4.35419845581055	0.0750208422541618	0.482862204313278	0.124440111219883
-2.23875308036804	-5.93979024887085	-4.36014223098755	0.074784055352211	0.483026206493378	0.125700488686562
-2.24283719062805	-5.93907499313354	-4.35746002197266	0.0744105726480484	0.483629822731018	0.12712000310421
-2.245361328125	-5.93345403671265	-4.36151504516602	0.0736928358674049	0.484850376844406	0.128555402159691
-2.23957657814026	-5.92529439926147	-4.37108516693115	0.0733647271990776	0.485842198133469	0.129945993423462
-2.26864099502563	-5.91638517379761	-4.38098287582397	0.0731805637478828	0.487331092357636	0.131239950656891
-2.27321743965149	-5.905837059021	-4.40069246292114	0.073096327483654	0.488852828741074	0.131891801953316
-2.28492951393127	-5.90723466873169	-4.41350603103638	0.072376511991024	0.491066634654999	0.131455436348915
-2.29342532157898	-5.88279962539673	-4.41572713851929	0.0720924660563469	0.492700338363647	0.132744371891022
-2.29401206970215	-5.86649656295776	-4.44179677963257	0.0719028785824776	0.494806677103043	0.133922725915909
-2.29194283485413	-5.84624481201172	-4.444580078125	0.0722521543502808	0.496096432209015	0.134278804063797
-2.33981966972351	-5.85762166976929	-4.45187044143677	0.0722686722874641	0.497410446405411	0.134593784809113
-2.38679885864258	-5.84810638427734	-4.47410249710083	0.0721286907792091	0.499452859163284	0.134510576725006
-2.43099570274353	-5.82755994796753	-4.48921394348145	0.0715305581688881	0.501489579677582	0.134179532527924
-2.47701001167297	-5.81060409545898	-4.50473117828369	0.0708054974675179	0.503363132476807	0.133902996778488
-2.51372957229614	-5.80114603042603	-4.51627731323242	0.0699028074741364	0.5051309466362	0.133783340454102
-2.54721689224243	-5.79867744445801	-4.53732824325562	0.0688022300601006	0.507256269454956	0.133171945810318
-2.57635688781738	-5.78267002105713	-4.53519773483276	0.0673660784959793	0.509155511856079	0.133001253008842
-2.51781487464905	-5.728928565979	-4.5338454246521	0.0665547400712967	0.510036289691925	0.134283676743507
-2.39564204216003	-5.68206787109375	-4.34827613830566	0.0667434334754944	0.504279971122742	0.138170853257179
-2.38778042793274	-5.67437314987183	-4.25844860076904	0.0690935701131821	0.501032054424286	0.140767604112625
-2.29568386077881	-5.68112087249756	-4.22499179840088	0.0718617513775826	0.499625146389008	0.140616253018379
-2.22107815742493	-5.70151233673096	-4.1113657951355	0.0725791975855827	0.496644228696823	0.140385702252388
-2.15859580039978	-5.70970582962036	-4.05453586578369	0.0737299546599388	0.494869112968445	0.13972570002079
-2.11968898773193	-5.70014381408691	-4.01937818527222	0.0746670216321945	0.493545353412628	0.139303535223007
-2.12471556663513	-5.70322465896606	-4.00004768371582	0.0757053941488266	0.492537289857864	0.137905195355415
-2.17154765129089	-5.71301555633545	-3.98053979873657	0.0764956846833229	0.491950035095215	0.134837538003922
-2.19909811019897	-5.72198438644409	-3.99377536773682	0.0771830976009369	0.491381704807281	0.13157220184803
-2.22843432426453	-5.73205518722534	-3.97367906570435	0.0773209854960442	0.490886867046356	0.128701403737068
-2.25015902519226	-5.74345922470093	-3.94100546836853	0.0771028399467468	0.490182340145111	0.12598879635334
-2.25448036193848	-5.7681622505188	-3.93482971191406	0.0767866000533104	0.489677637815475	0.123547501862049
-2.26414847373962	-5.77758884429932	-3.90155172348022	0.0761938393115997	0.488850742578506	0.120898902416229
-2.26165556907654	-5.79639720916748	-3.89598822593689	0.0756038278341293	0.488358676433563	0.118791952729225
-2.26663970947266	-5.81368112564087	-3.88248682022095	0.0749413818120956	0.487777024507523	0.116779796779156
-2.26592874526978	-5.809898853302	-3.85423827171326	0.0741055086255074	0.486743986606598	0.114887103438377
-2.27223539352417	-5.81676626205444	-3.85057306289673	0.0732705891132355	0.485895305871964	0.113269440829754
-2.29427576065063	-5.84108972549438	-3.82773923873901	0.0724143087863922	0.484799534082413	0.111356720328331
-2.30231952667236	-5.85002756118774	-3.8053879737854	0.071420893073082	0.483665555715561	0.109683334827423
-2.30195236206055	-5.86195707321167	-3.77627086639404	0.0701331868767738	0.482348203659058	0.108333192765713
-2.30493521690369	-5.88127565383911	-3.75855088233948	0.0690703317523003	0.481090873479843	0.106770113110542
-2.3053560256958	-5.88236618041992	-3.72922086715698	0.0679321214556694	0.4796042740345	0.1050059273839
-2.30052804946899	-5.88289594650269	-3.70755171775818	0.0666671320796013	0.478202134370804	0.103412240743637
-2.29556941986084	-5.89461612701416	-3.68712687492371	0.0654376894235611	0.47674086689949	0.102071009576321
-2.29870843887329	-5.91467428207397	-3.66759181022644	0.0641674473881722	0.475320190191269	0.10046025365591
-2.30400037765503	-5.93469524383545	-3.65028667449951	0.0629271566867828	0.473917335271835	0.0986009016633034
-2.30662965774536	-5.9527907371521	-3.62648034095764	0.0616427212953568	0.472397714853287	0.0968498364090919
-2.30578398704529	-5.96418190002441	-3.60240626335144	0.0603116080164909	0.471047580242157	0.0953911542892456
-2.2996609210968	-5.97585391998291	-3.58242034912109	0.0592358708381653	0.469763785600662	0.0944737941026688
-2.29302048683167	-5.9865870475769	-3.56578350067139	0.0581709109246731	0.468575596809387	0.0936271026730537
-2.28256464004517	-5.99314451217651	-3.53436183929443	0.05696627125144	0.467401713132858	0.0929704234004021
-2.27565598487854	-6.00099992752075	-3.5064709186554	0.0558298192918301	0.46624419093132	0.0923878252506256
-2.27486824989319	-6.01234579086304	-3.48975443840027	0.0549143925309181	0.465399473905563	0.0915833860635757
-2.27750372886658	-6.01851749420166	-3.47475218772888	0.0543022453784943	0.464596390724182	0.0906731635332108
-2.27702856063843	-6.02779293060303	-3.46251010894775	0.0534262470901012	0.463890463113785	0.0900891721248627
-2.27830219268799	-6.0347146987915	-3.43950510025024	0.0526684783399105	0.463165879249573	0.0896533653140068
-2.27650141716003	-6.03810453414917	-3.4213855266571	0.0519962273538113	0.462611645460129	0.0890213400125504
-2.27696990966797	-6.04058980941772	-3.41193580627441	0.0515353642404079	0.462112307548523	0.0885962769389153
-2.27680253982544	-6.04256725311279	-3.40357804298401	0.050902359187603	0.46188673377037	0.0883512124419212
-2.2720890045166	-6.04133224487305	-3.39155077934265	0.0505069568753242	0.46156433224678	0.0884022861719131
-2.2736485004425	-6.04622554779053	-3.38156390190125	0.0502953454852104	0.461542546749115	0.0884617045521736
-2.2748703956604	-6.04523515701294	-3.36805868148804	0.0501246750354767	0.46167916059494	0.0886870250105858
-2.27398252487183	-6.04764795303345	-3.35739946365356	0.0499113202095032	0.461729526519775	0.0889917090535164
-2.27212762832642	-6.04777097702026	-3.340092420578	0.0496332943439484	0.46196112036705	0.0894489884376526
-2.28711295127869	-6.04927968978882	-3.33478975296021	0.0496368072926998	0.46260204911232	0.0899878218770027
-2.28422236442566	-6.04197788238525	-3.33988666534424	0.0501654110848904	0.463263481855392	0.0919555127620697
-2.28885865211487	-6.01104211807251	-3.36088681221008	0.0513718873262405	0.464614003896713	0.094137616455555
-2.28918409347534	-5.99575233459473	-3.37069487571716	0.0519778914749622	0.465663820505142	0.0963454395532608
-2.29506635665894	-5.97217273712158	-3.36925935745239	0.052654791623354	0.466817021369934	0.0980521366000175
-2.29308986663818	-5.955078125	-3.38293504714966	0.0533542186021805	0.467995584011078	0.0998312011361122
-2.29909205436707	-5.9399938583374	-3.39357209205627	0.0543107762932777	0.469347953796387	0.101678185164928
-2.30454444885254	-5.93225145339966	-3.40735793113709	0.0552488081157207	0.470739006996155	0.103630296885967
-2.306645154953	-5.92401456832886	-3.41908478736877	0.0562135726213455	0.471981674432755	0.105599194765091
-2.30980658531189	-5.919837474823	-3.43252062797546	0.0572476834058762	0.473625481128693	0.107491739094257
-2.30288696289063	-5.90785360336304	-3.44602656364441	0.0582919642329216	0.475221335887909	0.109735853970051
-2.29850292205811	-5.90112972259521	-3.4593358039856	0.0593551434576511	0.476653635501862	0.111897774040699
-2.29322290420532	-5.89691686630249	-3.47557950019836	0.0603876933455467	0.478108316659927	0.113890714943409
-2.28316497802734	-5.89417839050293	-3.48743033409119	0.0613966770470142	0.479856491088867	0.115605942904949
-2.27976036071777	-5.89427804946899	-3.50251460075378	0.0625997111201286	0.481447815895081	0.117002166807652
-2.28019237518311	-5.89629554748535	-3.51930403709412	0.0636184588074684	0.482832908630371	0.117895320057869
-2.27331042289734	-5.90706968307495	-3.54442524909973	0.0645999163389206	0.484216392040253	0.118561565876007
-2.27388215065002	-5.91641187667847	-3.5526978969574	0.0655470043420792	0.485586196184158	0.119271881878376
-2.26200294494629	-5.91951465606689	-3.55768918991089	0.0663704946637154	0.486764550209045	0.119868040084839
-2.25270080566406	-5.93092679977417	-3.56475472450256	0.0670997425913811	0.487753123044968	0.120503015816212
-2.23841738700867	-5.92994594573975	-3.57114768028259	0.0676598846912384	0.488536536693573	0.120965205132961
-2.22471618652344	-5.93828916549683	-3.58367848396301	0.0682791024446487	0.489175170660019	0.121233746409416
-2.20909357070923	-5.94550132751465	-3.58546137809753	0.0686840564012527	0.489868879318237	0.121594741940498
-2.19381284713745	-5.94893646240234	-3.57817339897156	0.0690166726708412	0.49029552936554	0.121892586350441
-2.17995476722717	-5.9510350227356	-3.58831524848938	0.0693245455622673	0.490589648485184	0.122116714715958
-2.16629981994629	-5.96178770065308	-3.58803606033325	0.06953214854002	0.490952908992767	0.122255444526672
-2.15314269065857	-5.96458721160889	-3.59747290611267	0.0698430240154266	0.491088896989822	0.122368089854717
-2.14070200920105	-5.97313213348389	-3.59642219543457	0.0698241740465164	0.491209477186203	0.122508734464645
-2.12221360206604	-5.97220277786255	-3.602215051651	0.0700661018490791	0.491070508956909	0.122557953000069
-2.10008811950684	-5.98050260543823	-3.60989284515381	0.0701349750161171	0.490813940763474	0.122619271278381
-2.08009958267212	-5.98661756515503	-3.60440683364868	0.0699495822191238	0.4906045794487	0.1229377835989
-2.058274269104	-5.98887014389038	-3.60416388511658	0.0698139071464539	0.49005001783371	0.123159326612949
-2.03996348381042	-5.98852634429932	-3.6024317741394	0.0697136968374252	0.48960742354393	0.123717837035656
-2.01044058799744	-5.99289846420288	-3.60729694366455	0.0695972442626953	0.488949686288834	0.124384589493275
-1.98950016498566	-5.9916820526123	-3.61137175559998	0.0693004578351974	0.488342851400375	0.125363186001778
-1.96305584907532	-5.98929738998413	-3.59495067596436	0.0690644010901451	0.487516224384308	0.126455679535866
-1.93689572811127	-5.9831428527832	-3.59967064857483	0.0687990412116051	0.486574441194534	0.127629354596138
-1.91165328025818	-5.98108720779419	-3.58589816093445	0.068515732884407	0.485610663890839	0.128973782062531
-1.87901210784912	-5.98039817810059	-3.57075524330139	0.0679097697138786	0.484435349702835	0.130425080657005
-1.8488826751709	-5.99361562728882	-3.5351996421814	0.0671597644686699	0.483230412006378	0.131119295954704
-1.83780181407928	-6.02531766891479	-3.49862694740295	0.0658472031354904	0.482187420129776	0.130037546157837
-1.83850085735321	-6.0097336769104	-3.51938915252686	0.066419780254364	0.481621593236923	0.131057947874069
-1.81775844097137	-6.01943016052246	-3.53170275688171	0.0666195303201675	0.481252908706665	0.132441535592079
-1.81282126903534	-6.00383949279785	-3.51449584960938	0.0664524212479591	0.480263829231262	0.133669301867485
-1.80218088626862	-5.99893760681152	-3.51368761062622	0.0661495104432106	0.479361563920975	0.134253457188606
-1.79910337924957	-5.99886178970337	-3.51375770568848	0.065757267177105	0.478257685899735	0.135147407650948
-1.79863893985748	-5.99658346176147	-3.51186871528625	0.0656014755368233	0.477451086044312	0.136020690202713
-1.80897295475006	-6.00106763839722	-3.49617552757263	0.0653914660215378	0.476287245750427	0.137293994426727
-1.80658388137817	-6.00197458267212	-3.49861145019531	0.0652768388390541	0.475196063518524	0.13851498067379
-1.80253684520721	-6.00837087631226	-3.49804401397705	0.0651594623923302	0.474129885435104	0.139851450920105
-1.7899454832077	-6.00577163696289	-3.47968602180481	0.0649778619408607	0.472910016775131	0.141582801938057
-1.77685499191284	-6.00766086578369	-3.47103452682495	0.0649173930287361	0.47196352481842	0.143065974116325
-1.76358830928802	-6.00839138031006	-3.45907330513	0.0648119673132896	0.470719218254089	0.144317373633385
-1.74116599559784	-6.01804876327515	-3.44821739196777	0.0648733377456665	0.46972644329071	0.145427018404007
-1.72217214107513	-6.02292013168335	-3.44525051116943	0.0650012344121933	0.468787401914597	0.146451786160469
-1.7040011882782	-6.03041791915894	-3.42819857597351	0.0651584938168526	0.467836171388626	0.147597223520279
-1.68559646606445	-6.03906488418579	-3.4213080406189	0.0654683262109756	0.466820895671844	0.148244693875313
-1.6541234254837	-6.05010318756104	-3.3988299369812	0.0654710382223129	0.465608835220337	0.148965656757355
-1.6256251335144	-6.05859756469727	-3.37848424911499	0.0655467957258224	0.464646279811859	0.149026393890381
-1.60124051570892	-6.08608341217041	-3.33149790763855	0.0648797377943993	0.463854074478149	0.148333147168159
-1.57014644145966	-6.06839895248413	-3.31989145278931	0.0656773597002029	0.463265627622604	0.148918077349663
-1.56448602676392	-6.08240699768066	-3.34178304672241	0.0667178258299828	0.463446140289307	0.148221582174301
-1.55188262462616	-6.10363292694092	-3.32447385787964	0.0667916610836983	0.46326357126236	0.148122325539589
-1.55011963844299	-6.06828165054321	-3.34853291511536	0.0683859139680862	0.463506311178207	0.148253619670868
-1.54297578334808	-6.08635759353638	-3.37669825553894	0.0691535249352455	0.463559180498123	0.148316666483879
-1.54458248615265	-6.07660722732544	-3.38841247558594	0.069750651717186	0.463361740112305	0.148575514554977
-1.55242991447449	-6.07707595825195	-3.39017534255981	0.0703519880771637	0.463277548551559	0.148864656686783
-1.543123960495	-6.08586120605469	-3.39184188842773	0.0709289908409119	0.46275395154953	0.149352729320526
-1.51719868183136	-6.10098886489868	-3.38090944290161	0.0713908225297928	0.462161630392075	0.149845063686371
-1.49488055706024	-6.12729358673096	-3.34595847129822	0.0712562501430511	0.461926907300949	0.149385422468185
-1.45289313793182	-6.145432472229	-3.33546352386475	0.0713227987289429	0.461688965559006	0.150364637374878
-1.44286632537842	-6.09955549240112	-3.35767650604248	0.0735903382301331	0.462083220481873	0.152137070894241
-1.4276202917099	-6.11735486984253	-3.39053916931152	0.0749202370643616	0.462391227483749	0.152989655733109
-1.41515374183655	-6.108726978302	-3.3691418170929	0.0755922645330429	0.46211189031601	0.153581812977791
-1.39657735824585	-6.09783267974854	-3.36486864089966	0.0758389458060265	0.461533784866333	0.153505623340607
-1.37501621246338	-6.09586906433105	-3.36336255073547	0.076442651450634	0.461399525403976	0.153698951005936
-1.36984574794769	-6.09872055053711	-3.36406397819519	0.07754747569561	0.461535423994064	0.154407888650894
-1.37591993808746	-6.09915924072266	-3.37716245651245	0.0790582224726677	0.461820989847183	0.155290693044662
-1.36526775360107	-6.10692882537842	-3.3796067237854	0.0802444294095039	0.461681097745895	0.155377194285393
-1.336789727211	-6.10280179977417	-3.36768913269043	0.0809121131896973	0.461358189582825	0.155008763074875
-1.30335700511932	-6.10793304443359	-3.36055946350098	0.0815874859690666	0.461173623800278	0.155168682336807
-1.27382254600525	-6.09479475021362	-3.36561751365662	0.0826723575592041	0.461138695478439	0.155466169118881
-1.26203644275665	-6.09298229217529	-3.37978148460388	0.0840395390987396	0.461046636104584	0.156196862459183
-1.2564160823822	-6.09699583053589	-3.37638640403748	0.0852040350437164	0.461048364639282	0.156637087464333
-1.25395584106445	-6.09714937210083	-3.37821936607361	0.0859975963830948	0.460697025060654	0.156647965312004
-1.23867678642273	-6.09826898574829	-3.36527585983276	0.0865004360675812	0.460056811571121	0.156984224915504
-1.22118437290192	-6.09199237823486	-3.36507368087769	0.0876592099666595	0.459570109844208	0.157096967101097
-1.21364319324493	-6.10975217819214	-3.358318567276	0.0884056910872459	0.458962559700012	0.156774446368217
-1.19542396068573	-6.12456226348877	-3.35424995422363	0.0889125466346741	0.458188980817795	0.157060012221336
-1.17025136947632	-6.12406444549561	-3.34237909317017	0.0896028503775597	0.457454800605774	0.157323509454727
-1.15415120124817	-6.1247992515564	-3.3302481174469	0.0903447270393372	0.456549257040024	0.157740861177444
-1.13835644721985	-6.13824605941772	-3.33384966850281	0.0909999012947083	0.455636560916901	0.157313287258148
-1.13087403774261	-6.15690660476685	-3.31759095191956	0.0912001430988312	0.454593628644943	0.15673939883709
-1.12133204936981	-6.1651930809021	-3.30755376815796	0.0913903638720512	0.453518360853195	0.156316176056862
-1.11125040054321	-6.17417621612549	-3.30765986442566	0.0919005051255226	0.452310681343079	0.156743779778481
-1.11391234397888	-6.18181276321411	-3.31428074836731	0.0925201624631882	0.451267868280411	0.156680762767792
-1.1196266412735	-6.19851875305176	-3.29104018211365	0.09288340061903	0.450038373470306	0.155893981456757
-1.11977076530457	-6.21979522705078	-3.28668069839478	0.0924996137619019	0.44844463467598	0.156478568911552
-1.133265376091	-6.1905665397644	-3.28992986679077	0.0937028676271439	0.446910858154297	0.157587662339211
-1.14460432529449	-6.21403551101685	-3.28474855422974	0.0940707176923752	0.445272505283356	0.156635537743568
-1.15516459941864	-6.2184796333313	-3.24413228034973	0.0932912155985832	0.443223088979721	0.15568134188652
-1.14309906959534	-6.20898199081421	-3.22990942001343	0.0933695137500763	0.441038727760315	0.156231984496117
-1.14334976673126	-6.20720672607422	-3.22002363204956	0.0941231772303581	0.439380526542664	0.156192407011986
-1.08621644973755	-6.25544548034668	-3.17538046836853	0.0928377509117126	0.436988025903702	0.156579524278641
-1.0676087141037	-6.22005128860474	-3.12759685516357	0.0930990725755692	0.434958636760712	0.15815569460392
-1.01611006259918	-6.22994613647461	-3.11041235923767	0.0934533849358559	0.432715713977814	0.160575598478317
-1.02879357337952	-6.20012950897217	-3.07547092437744	0.0946367606520653	0.430834800004959	0.161652565002441
-1.03505754470825	-6.21923589706421	-3.050616979599	0.0947780087590218	0.428614974021912	0.161762058734894
-1.06034779548645	-6.19749450683594	-3.0442259311676	0.095487505197525	0.426502466201782	0.161195069551468
-1.07245576381683	-6.18859100341797	-3.02881717681885	0.0959472730755806	0.424065709114075	0.160324960947037
-1.08937072753906	-6.16174077987671	-3.01518177986145	0.0969080701470375	0.421990394592285	0.158702000975609
-1.08862280845642	-6.18579626083374	-3.01308917999268	0.0966623425483704	0.419694632291794	0.157304555177689
-1.09657418727875	-6.16356182098389	-2.98948359489441	0.0970236584544182	0.417102843523026	0.156505465507507
-1.11187887191772	-6.15604877471924	-2.96128940582275	0.0975800976157188	0.414898842573166	0.156254887580872
-1.09916198253632	-6.15585660934448	-2.95338559150696	0.0975300073623657	0.41230234503746	0.157071992754936
-1.10367584228516	-6.13380813598633	-2.9351224899292	0.0980625450611115	0.409574717283249	0.15747232735157
-1.11475276947021	-6.12257432937622	-2.90276527404785	0.0980476140975952	0.407201170921326	0.158225059509277
-1.10408425331116	-6.09959983825684	-2.87949347496033	0.098750427365303	0.404310345649719	0.160042777657509
-1.11798524856567	-6.10216188430786	-2.86631083488464	0.0992966666817665	0.401914596557617	0.160852670669556
-1.08733725547791	-6.10121393203735	-2.82164144515991	0.0992961525917053	0.398772299289703	0.161454170942307
-1.09923577308655	-6.1069483757019	-2.80858159065247	0.099600113928318	0.39663365483284	0.161427885293961
-1.09882605075836	-6.1149468421936	-2.79633736610413	0.100291423499584	0.393620491027832	0.163123995065689
-1.10248732566833	-6.14564371109009	-2.78336906433105	0.101071797311306	0.391637802124023	0.162897989153862
-1.06258714199066	-6.13651275634766	-2.74065089225769	0.100839860737324	0.388535112142563	0.163019791245461
-1.06511759757996	-6.11692810058594	-2.73015570640564	0.102134995162487	0.386344015598297	0.163458809256554
-1.06723010540009	-6.13882350921631	-2.70466709136963	0.102435924112797	0.383812248706818	0.164581030607224
-1.07877862453461	-6.11804533004761	-2.6716034412384	0.103354744613171	0.381788432598114	0.165760308504105
-1.06405985355377	-6.11228942871094	-2.65896368026733	0.104441151022911	0.379330098628998	0.166778147220612
-1.05072212219238	-6.08485507965088	-2.63180232048035	0.105748526751995	0.376960098743439	0.16769278049469
-1.01506638526917	-6.05107831954956	-2.61496829986572	0.107280164957047	0.374796539545059	0.169531226158142
-1.00684213638306	-6.05381917953491	-2.59941601753235	0.108162634074688	0.372569859027863	0.17097282409668
-1.00885367393494	-6.03391551971436	-2.57399153709412	0.109477624297142	0.370824038982391	0.172868326306343
-1.02273833751678	-6.03472280502319	-2.55704975128174	0.110886424779892	0.368849247694016	0.174501225352287
-1.01870501041412	-6.03049278259277	-2.54083681106567	0.112268723547459	0.366879224777222	0.176143273711205
-0.98541271686554	-6.01632356643677	-2.53816032409668	0.114167980849743	0.364890873432159	0.177364692091942
-0.969008147716522	-6.01946449279785	-2.52522611618042	0.11550647765398	0.36290031671524	0.17793396115303
-0.946954488754272	-6.02548933029175	-2.50031447410584	0.116705864667892	0.361351639032364	0.179213955998421
-0.939637243747711	-6.03840398788452	-2.47334313392639	0.117898970842361	0.359437614679337	0.180562913417816
-0.935063123703003	-6.05869770050049	-2.46103143692017	0.119314186275005	0.35777473449707	0.181975558400154
-0.928387582302094	-6.03447151184082	-2.48672151565552	0.122116178274155	0.356449455022812	0.184320107102394
-0.899481177330017	-6.08032655715942	-2.46689391136169	0.123279862105846	0.354680061340332	0.18516431748867
-0.914513826370239	-6.09171676635742	-2.45396733283997	0.124582700431347	0.353721916675568	0.186112076044083
-0.884493589401245	-6.03339672088623	-2.44705128669739	0.126281380653381	0.3518927693367	0.188751697540283
-0.847227990627289	-5.97452163696289	-2.42864680290222	0.12818144261837	0.350340962409973	0.19135345518589
-0.768844127655029	-6.0060920715332	-2.41389513015747	0.1299729347229	0.349150687456131	0.19367827475071
-0.739109098911285	-6.04566192626953	-2.41562986373901	0.131143853068352	0.348031491041183	0.194398567080498
-0.680921614170074	-6.05791473388672	-2.39640498161316	0.132024496793747	0.346630394458771	0.194970935583115
-0.649447679519653	-6.027184009552	-2.39463257789612	0.134197890758514	0.345832288265228	0.197063699364662
-0.621799230575562	-6.03738689422607	-2.38626956939697	0.135667592287064	0.344789266586304	0.199764773249626
-0.611606001853943	-6.04826879501343	-2.39552426338196	0.137392863631248	0.343850642442703	0.20134137570858
-0.607952833175659	-6.04742527008057	-2.39612054824829	0.13910149037838	0.342956036329269	0.203243777155876
-0.583443522453308	-6.03432130813599	-2.39157700538635	0.141087979078293	0.34198921918869	0.205242171883583
-0.552477896213531	-6.02714061737061	-2.38147830963135	0.142358258366585	0.340716034173965	0.20814023911953
-0.565640866756439	-5.99380826950073	-2.3772714138031	0.144627273082733	0.340001404285431	0.21211251616478
-0.540802180767059	-5.99713373184204	-2.36680197715759	0.1458610445261	0.338360607624054	0.215461060404778
-0.546673238277435	-5.98110818862915	-2.35068225860596	0.147349014878273	0.33776581287384	0.21729975938797
-0.497834056615829	-6.00337553024292	-2.35892796516418	0.148300856351852	0.33635950088501	0.217266663908958
-0.522632837295532	-5.99215364456177	-2.38334894180298	0.149887025356293	0.336413949728012	0.216499984264374
-0.528923809528351	-6.01819229125977	-2.35012435913086	0.149732783436775	0.335571020841599	0.216130420565605
-0.537456452846527	-6.00285911560059	-2.34477972984314	0.150485545396805	0.334981799125671	0.217362925410271
-0.525718748569489	-5.9653000831604	-2.35627031326294	0.152035295963287	0.33405002951622	0.220291838049889
-0.543834328651428	-5.97324371337891	-2.36207675933838	0.153074115514755	0.333681166172028	0.221746683120728
-0.528938353061676	-5.98287296295166	-2.36181330680847	0.153257861733437	0.332531571388245	0.222619980573654
-0.512826204299927	-5.96945190429688	-2.36612343788147	0.154093816876411	0.331663757562637	0.224174439907074
-0.484420448541641	-5.97080898284912	-2.35099864006042	0.154514864087105	0.330405175685883	0.225910738110542
-0.464270770549774	-5.97892808914185	-2.33627676963806	0.154894635081291	0.329553931951523	0.22688353061676
-0.455338895320892	-5.97339916229248	-2.35400581359863	0.155638203024864	0.328916877508163	0.227173238992691
-0.447987705469131	-5.98540544509888	-2.35941743850708	0.15571466088295	0.328035950660706	0.228752583265305
-0.436885625123978	-5.95557355880737	-2.34650850296021	0.156588941812515	0.327107906341553	0.230940267443657
-0.428846508264542	-5.97037649154663	-2.33991193771362	0.15679469704628	0.326569646596909	0.231351137161255
-0.43497234582901	-5.93846225738525	-2.33280634880066	0.15735499560833	0.325500786304474	0.233674287796021
-0.434916138648987	-5.89394187927246	-2.35385417938232	0.158492416143417	0.324603796005249	0.238218054175377
-0.447497487068176	-5.8760814666748	-2.33574748039246	0.159136116504669	0.323348164558411	0.240597754716873
-0.451051950454712	-5.85961580276489	-2.32109904289246	0.159500941634178	0.322645843029022	0.242417126893997
-0.455181211233139	-5.81097745895386	-2.31340026855469	0.159832820296288	0.321371912956238	0.246536910533905
-0.446299105882645	-5.78072071075439	-2.31740140914917	0.160549744963646	0.32040935754776	0.251497149467468
-0.440455913543701	-5.74814701080322	-2.32701921463013	0.161012291908264	0.319611668586731	0.255702257156372
-0.444560319185257	-5.73932313919067	-2.31368947029114	0.160842955112457	0.318455666303635	0.25810432434082
-0.434184104204178	-5.70443773269653	-2.31635546684265	0.16131117939949	0.317447245121002	0.260463207960129
-0.433047980070114	-5.68807077407837	-2.30824708938599	0.161455675959587	0.316695332527161	0.262944400310516
-0.430232763290405	-5.6750316619873	-2.2864682674408	0.161126747727394	0.315638899803162	0.265100091695786
-0.440076768398285	-5.64572620391846	-2.27781915664673	0.161430150270462	0.314849138259888	0.267675578594208
-0.469397217035294	-5.6074743270874	-2.28294610977173	0.161871522665024	0.314128547906876	0.270863354206085
-0.490115255117416	-5.57968187332153	-2.28883099555969	0.162093624472618	0.313402712345123	0.274097502231598
-0.498100340366364	-5.54790115356445	-2.27871131896973	0.162159413099289	0.312312632799149	0.276759296655655
-0.525386691093445	-5.51394176483154	-2.27824831008911	0.162422820925713	0.311647474765778	0.278946757316589
-0.537708222866058	-5.48632097244263	-2.2628653049469	0.162508562207222	0.31057196855545	0.281785994768143
-0.550562143325806	-5.4619197845459	-2.25177693367004	0.162768587470055	0.309829711914063	0.284462481737137
-0.55729603767395	-5.43185663223267	-2.24518609046936	0.162801027297974	0.308764845132828	0.286831259727478
-0.545249938964844	-5.42225217819214	-2.22709059715271	0.162463694810867	0.307257324457169	0.288381367921829
-0.557313203811646	-5.40769004821777	-2.19963955879211	0.162225410342216	0.306374400854111	0.288810431957245
-0.57458621263504	-5.39007902145386	-2.18642616271973	0.161842823028564	0.305341213941574	0.28922700881958
-0.559775412082672	-5.37026882171631	-2.17602181434631	0.161468282341957	0.304130971431732	0.291061729192734
-0.560567915439606	-5.33736038208008	-2.16434168815613	0.161549836397171	0.303385555744171	0.29331573843956
-0.550369799137115	-5.34361457824707	-2.13884830474854	0.16069595515728	0.302027016878128	0.294003218412399
-0.559901297092438	-5.32093858718872	-2.10503959655762	0.160144925117493	0.301195621490479	0.294646263122559
-0.55890166759491	-5.27673768997192	-2.10673666000366	0.160284399986267	0.30034077167511	0.297216653823853
-0.521644294261932	-5.26349449157715	-2.10240840911865	0.159753203392029	0.298796385526657	0.299933105707169
-0.53402853012085	-5.25070810317993	-2.06525731086731	0.159269973635674	0.298255503177643	0.300687342882156
-0.540148198604584	-5.22876787185669	-2.05032587051392	0.15875081717968	0.29714897274971	0.301550567150116
-0.53979355096817	-5.2086329460144	-2.04915046691895	0.158585742115974	0.296184629201889	0.303143054246902
-0.54413229227066	-5.18665456771851	-2.03881692886353	0.158300369977951	0.295391052961349	0.304739862680435
-0.546286821365356	-5.17120933532715	-2.02412605285645	0.157820776104927	0.294533878564835	0.305524528026581
-0.557963013648987	-5.16613149642944	-1.99988734722137	0.157143890857697	0.293610662221909	0.30552938580513
-0.576411485671997	-5.1649489402771	-1.97136688232422	0.156405299901962	0.292689710855484	0.305874943733215
-0.593561112880707	-5.14910793304443	-1.95957672595978	0.156345278024673	0.292141705751419	0.306819140911102
-0.601993203163147	-5.14907550811768	-1.95706140995026	0.15592922270298	0.291324585676193	0.307370811700821
-0.619795024394989	-5.13369512557983	-1.95056629180908	0.155694708228111	0.290583312511444	0.307399183511734
-0.648271143436432	-5.10821628570557	-1.94614613056183	0.155561208724976	0.290167540311813	0.307524740695953
-0.641452014446259	-5.10392761230469	-1.92394685745239	0.154642134904861	0.288863301277161	0.308372735977173
-0.659154951572418	-5.07960939407349	-1.92818677425385	0.154811263084412	0.288519829511642	0.308545589447021
-0.663875043392181	-5.09621906280518	-1.90450370311737	0.153678834438324	0.287367075681686	0.308964759111404
-0.67928683757782	-5.07408475875854	-1.90550076961517	0.153614550828934	0.286744982004166	0.310063451528549
-0.692685186862946	-5.07685232162476	-1.89619588851929	0.152745172381401	0.285666167736053	0.312421828508377
-0.713104724884033	-5.04249000549316	-1.8851283788681	0.152311772108078	0.284317970275879	0.315604478120804
-0.705591082572937	-5.00939893722534	-1.89270627498627	0.152047425508499	0.28323683142662	0.319468438625336
-0.749547839164734	-4.98511409759521	-1.86106789112091	0.150823816657066	0.281820207834244	0.3227678835392
-0.759443938732147	-4.96315240859985	-1.82354879379272	0.14973321557045	0.280093997716904	0.326628863811493
-0.772037029266357	-4.93423700332642	-1.8006843328476	0.149173080921173	0.278901010751724	0.331098586320877
-0.771459102630615	-4.9074969291687	-1.75145435333252	0.148163035511971	0.277183681726456	0.335663855075836
-0.771389663219452	-4.88984251022339	-1.72286081314087	0.147300541400909	0.275800943374634	0.339898496866226
-0.779617190361023	-4.84904003143311	-1.70523774623871	0.146987646818161	0.274596601724625	0.343647867441177
-0.775441229343414	-4.80060815811157	-1.65815997123718	0.146229058504105	0.273347169160843	0.347455710172653
-0.77592933177948	-4.7737865447998	-1.6109265089035	0.14528851211071	0.272251158952713	0.351569473743439
-0.789330422878265	-4.75213861465454	-1.58878290653229	0.144950896501541	0.271947592496872	0.356058716773987
-0.787004590034485	-4.72197866439819	-1.56303071975708	0.144802585244179	0.271234810352325	0.360668778419495
-0.795903921127319	-4.69405555725098	-1.55018734931946	0.144664138555527	0.271097660064697	0.365670412778854
-0.790407061576843	-4.66871309280396	-1.51807916164398	0.144423931837082	0.27058133482933	0.369594722986221
-0.809270203113556	-4.63898468017578	-1.4995379447937	0.144352719187737	0.270507335662842	0.372097432613373
-0.813229620456696	-4.62678337097168	-1.45757508277893	0.143751129508018	0.270118236541748	0.374622970819473
-0.844642281532288	-4.60888624191284	-1.44247984886169	0.143895328044891	0.270662009716034	0.376860380172729
-0.856138944625854	-4.58791875839233	-1.41553151607513	0.143608972430229	0.270689427852631	0.380062848329544
-0.85125595331192	-4.55765724182129	-1.38367545604706	0.143873080611229	0.271189481019974	0.383532762527466
-0.864414155483246	-4.55373334884644	-1.36270391941071	0.143774107098579	0.271597862243652	0.38519474864006
-0.871276557445526	-4.54681921005249	-1.31957352161407	0.143599539995193	0.271880030632019	0.386693269014359
-0.893989086151123	-4.52659559249878	-1.30857622623444	0.143869310617447	0.272730141878128	0.388050436973572
-0.900066435337067	-4.50906038284302	-1.2904109954834	0.143969163298607	0.273205816745758	0.38974791765213
-0.928932189941406	-4.49077033996582	-1.28010046482086	0.144468203186989	0.274138122797012	0.391972750425339
-0.916223883628845	-4.47132778167725	-1.25003802776337	0.144476771354675	0.27431133389473	0.393137514591217
-0.96204137802124	-4.48297691345215	-1.22383391857147	0.144389107823372	0.275710314512253	0.392114371061325
-0.985054194927216	-4.50703573226929	-1.18571543693542	0.143446862697601	0.275823593139648	0.393960058689117
-0.999577283859253	-4.46245861053467	-1.19354677200317	0.144886210560799	0.276798516511917	0.395508527755737
-1.04056096076965	-4.47313213348389	-1.19909346103668	0.14506259560585	0.27815580368042	0.39552441239357
-1.05532383918762	-4.46915674209595	-1.16814625263214	0.144609019160271	0.27819961309433	0.396063148975372
-1.05713284015656	-4.45490217208862	-1.16598546504974	0.14511051774025	0.278780907392502	0.39566758275032
-1.08560574054718	-4.48340606689453	-1.12921404838562	0.144112139940262	0.279185652732849	0.394528746604919
-1.07731521129608	-4.5039587020874	-1.09007167816162	0.143362835049629	0.279091000556946	0.394674122333527
-1.10497760772705	-4.51132583618164	-1.09278571605682	0.143237575888634	0.279415726661682	0.395892411470413
-1.10659670829773	-4.50550985336304	-1.08513653278351	0.143324106931686	0.279294669628143	0.398380160331726
-1.10097348690033	-4.4991660118103	-1.07253062725067	0.143176630139351	0.279248476028442	0.399788975715637
-1.04819107055664	-4.50007629394531	-1.03146684169769	0.142025500535965	0.278028309345245	0.400418162345886
-1.04185914993286	-4.51160287857056	-0.995808899402618	0.140523418784142	0.277654469013214	0.400998532772064
-1.04050195217133	-4.51454162597656	-0.944386661052704	0.138465791940689	0.275908827781677	0.405848741531372
-1.06911098957062	-4.44499778747559	-0.968548238277435	0.1393161714077	0.275679528713226	0.411914855241776
-1.09773850440979	-4.39017486572266	-1.00074887275696	0.13943612575531	0.274729073047638	0.417964518070221
-1.15079402923584	-4.31562423706055	-0.997121095657349	0.139190018177032	0.273413598537445	0.423221319913864
-1.19964325428009	-4.26693677902222	-0.979087352752686	0.137908786535263	0.271540731191635	0.428098618984222
-1.18920338153839	-4.22075939178467	-0.938882112503052	0.136271372437477	0.269122153520584	0.431833624839783
-1.20060467720032	-4.22891235351563	-0.88549792766571	0.134044140577316	0.267215073108673	0.435039550065994
-1.15399634838104	-4.23322200775146	-0.817070543766022	0.132143720984459	0.264651298522949	0.43760621547699
-1.13342845439911	-4.28783273696899	-0.764958381652832	0.130441933870316	0.263305008411407	0.438409596681595
-1.12424969673157	-4.316575050354	-0.712441325187683	0.128686159849167	0.26187527179718	0.440603673458099
-1.10463523864746	-4.31931161880493	-0.664190471172333	0.127959132194519	0.260575115680695	0.443120926618576
-1.09312844276428	-4.30744647979736	-0.660471081733704	0.127331554889679	0.259678989648819	0.446081966161728
-1.08566999435425	-4.25506210327148	-0.658712208271027	0.12722459435463	0.258844047784805	0.448010385036469
-1.07994949817657	-4.23319292068481	-0.63100266456604	0.126062303781509	0.257556289434433	0.448712587356567
-1.09132301807404	-4.19869232177734	-0.608291208744049	0.124808214604855	0.25633105635643	0.449781715869904
-1.12968647480011	-4.19543409347534	-0.573024690151215	0.123328648507595	0.255098462104797	0.451271027326584
-1.18692886829376	-4.17895460128784	-0.555750489234924	0.12246585637331	0.253943860530853	0.454499065876007
-1.27193450927734	-4.16774606704712	-0.57612407207489	0.122225567698479	0.253280162811279	0.457876145839691
-1.36959278583527	-4.14001083374023	-0.577525198459625	0.121478408575058	0.252191066741943	0.461859822273254
-1.46076810359955	-4.08971500396729	-0.610024929046631	0.121030315756798	0.250852763652802	0.466242164373398
-1.58277523517609	-4.04463005065918	-0.59846955537796	0.119952760636806	0.249112412333488	0.470846772193909
-1.64582180976868	-4.01126194000244	-0.583925306797028	0.118511021137238	0.24687285721302	0.475584000349045
-1.65590918064117	-4.00444984436035	-0.571187555789948	0.116461701691151	0.243804097175598	0.479991286993027
-1.63161635398865	-4.0150580406189	-0.51374763250351	0.113649167120457	0.240374222397804	0.482345968484879
-1.61737322807312	-4.08623790740967	-0.429414212703705	0.109975971281528	0.236915111541748	0.484124958515167
-1.587482213974	-4.10552978515625	-0.387411803007126	0.107250280678272	0.233407661318779	0.486292809247971
-1.56356418132782	-4.10837030410767	-0.372365295886993	0.105358421802521	0.230322510004044	0.489820271730423
-1.58286237716675	-4.09028100967407	-0.37430277466774	0.104116655886173	0.227913156151772	0.494128584861755
-1.58974432945251	-4.04728317260742	-0.370433002710342	0.102365374565125	0.224916115403175	0.499710261821747
-1.60992670059204	-3.98859715461731	-0.376893728971481	0.100784339010715	0.221791490912437	0.505451083183289
-1.64173722267151	-3.95158505439758	-0.369229525327683	0.0986570715904236	0.218898460268974	0.511890232563019
-1.65474474430084	-3.91925024986267	-0.35370260477066	0.0959596335887909	0.215578094124794	0.5184406042099
-1.62157940864563	-3.89776825904846	-0.318723648786545	0.0934015139937401	0.212108761072159	0.524939954280853
-1.58258378505707	-3.8870906829834	-0.282591998577118	0.0908219963312149	0.20920404791832	0.530809044837952
-1.54347825050354	-3.89474201202393	-0.234085276722908	0.0878006592392921	0.206241145730019	0.536612868309021
-1.4958291053772	-3.87340497970581	-0.182355776429176	0.0853189751505852	0.203552812337875	0.542917132377625
-1.44992613792419	-3.85958385467529	-0.169314906001091	0.0834982171654701	0.201390609145164	0.548307359218597
-1.4279363155365	-3.86405181884766	-0.185215979814529	0.08216842263937	0.199381113052368	0.552932500839233
-1.46713936328888	-3.80466151237488	-0.204056918621063	0.081642746925354	0.198300510644913	0.557727932929993
-1.55047988891602	-3.75140762329102	-0.195247694849968	0.0810908824205399	0.19724152982235	0.562481462955475
-1.60191881656647	-3.70117855072021	-0.225386813282967	0.0808850452303886	0.196561619639397	0.567890048027039
-1.67154455184937	-3.67448306083679	-0.23512901365757	0.0802634060382843	0.195644423365593	0.573084533214569
-1.71428692340851	-3.65624451637268	-0.234193935990334	0.0793761238455772	0.194645047187805	0.578270614147186
-1.74179971218109	-3.66490578651428	-0.261525183916092	0.0792046636343002	0.194109231233597	0.582626938819885
-1.76097822189331	-3.65861320495605	-0.256327778100967	0.0782915875315666	0.192878589034081	0.586884319782257
-1.75687301158905	-3.64588737487793	-0.240309208631516	0.0773237943649292	0.192094877362251	0.590802729129791
-1.7209061384201	-3.65678739547729	-0.263360679149628	0.0766860619187355	0.191329166293144	0.594348549842834
-1.69589495658875	-3.6575243473053	-0.264878481626511	0.0762350410223007	0.190989911556244	0.598604619503021
-1.66451632976532	-3.67042756080627	-0.282205075025558	0.0757729634642601	0.190663114190102	0.60379296541214
-1.64869332313538	-3.65900444984436	-0.310091108083725	0.0759070590138435	0.190640553832054	0.609113693237305
-1.64542675018311	-3.64347362518311	-0.325422555208206	0.0756786167621613	0.190746262669563	0.614543497562408
-1.65148150920868	-3.6342396736145	-0.340125769376755	0.0754408612847328	0.190892264246941	0.619930684566498
-1.64859080314636	-3.64102602005005	-0.380207091569901	0.0755769014358521	0.19107012450695	0.624654233455658
-1.61638128757477	-3.64232420921326	-0.421213269233704	0.0756993964314461	0.191267997026443	0.629029333591461
-1.59549021720886	-3.64247441291809	-0.434519857168198	0.075320765376091	0.191196143627167	0.633582711219788
-1.55387270450592	-3.66527342796326	-0.456149756908417	0.0753118023276329	0.191315516829491	0.638288676738739
-1.50622463226318	-3.67698049545288	-0.472680479288101	0.074983187019825	0.19122901558876	0.643340468406677
-1.44138050079346	-3.69357013702393	-0.506646394729614	0.0750347748398781	0.191131070256233	0.648351669311523
-1.38749957084656	-3.72793054580688	-0.508606970310211	0.0746011957526207	0.191015258431435	0.653444766998291
-1.31599187850952	-3.74254512786865	-0.526578962802887	0.0743051245808601	0.190663829445839	0.65797233581543
-1.2507096529007	-3.77843904495239	-0.535973072052002	0.0738639608025551	0.190589755773544	0.662178218364716
-1.18964529037476	-3.79510450363159	-0.548946738243103	0.0735152289271355	0.19011127948761	0.665582060813904
-1.11909568309784	-3.83367276191711	-0.538265109062195	0.0727095901966095	0.189723163843155	0.669064164161682
-1.0473884344101	-3.86147356033325	-0.542294502258301	0.0721899941563606	0.189160197973251	0.672632396221161
-0.983826875686646	-3.87254333496094	-0.523521900177002	0.0716180875897408	0.188428610563278	0.675920486450195
-0.93564373254776	-3.89274215698242	-0.499919563531876	0.0708844438195229	0.188038781285286	0.678677678108215
-0.881582200527191	-3.91660952568054	-0.494357734918594	0.070055864751339	0.187259405851364	0.680189430713654
-0.853070437908173	-3.93119025230408	-0.485349267721176	0.0693259760737419	0.186656564474106	0.680929243564606
-0.814871847629547	-3.94268393516541	-0.465204030275345	0.068525142967701	0.185959607362747	0.681451439857483
-0.752907693386078	-3.96408987045288	-0.445476710796356	0.0676301866769791	0.18491505086422	0.680896162986755
-0.678194880485535	-4.00825786590576	-0.412847727537155	0.066640168428421	0.18377722799778	0.679137706756592
-0.614614307880402	-4.04941701889038	-0.369332671165466	0.0653204545378685	0.182561323046684	0.677234768867493
-0.574933111667633	-4.09719371795654	-0.308637708425522	0.0638795420527458	0.181467488408089	0.675266206264496
-0.529603540897369	-4.15798234939575	-0.290341675281525	0.0624074935913086	0.180264323949814	0.673483431339264
-0.487850427627563	-4.19197750091553	-0.255940705537796	0.0611841678619385	0.178853824734688	0.67109078168869
-0.447567701339722	-4.23763179779053	-0.217347607016563	0.0597760714590549	0.177792772650719	0.667759358882904
-0.40952929854393	-4.29079341888428	-0.186761602759361	0.0578741990029812	0.176222190260887	0.663449048995972
-0.348295360803604	-4.35664892196655	-0.117121882736683	0.0553727336227894	0.174555897712708	0.659422516822815
-0.300518542528152	-4.41155958175659	-0.0664732083678246	0.0530266389250755	0.172941148281097	0.656906008720398
-0.279931128025055	-4.42648220062256	-0.02454355917871	0.0511683598160744	0.17188586294651	0.656481742858887
-0.267940789461136	-4.40712738037109	-0.00967088527977467	0.0503834709525108	0.170732393860817	0.655579924583435
-0.254917323589325	-4.37505578994751	-0.0136311929672956	0.0494751520454884	0.169415965676308	0.653950393199921
-0.26936200261116	-4.35885429382324	0.0137557070702314	0.0481724813580513	0.168088063597679	0.651442229747772
-0.271250277757645	-4.3623046875	0.0237092711031437	0.0468911528587341	0.166386842727661	0.650320112705231
-0.236296206712723	-4.36444520950317	0.0509175732731819	0.0451890677213669	0.164341568946838	0.651712894439697
-0.181370511651039	-4.38034296035767	0.0717689022421837	0.0433665104210377	0.162119597196579	0.654319584369659
-0.119198441505432	-4.39357137680054	0.112686775624752	0.0414654463529587	0.16011269390583	0.656581878662109
-0.0346290767192841	-4.39107465744019	0.138896390795708	0.0392894819378853	0.15732516348362	0.658427298069
0.0426164828240871	-4.39594173431396	0.172789722681046	0.0369263403117657	0.155093476176262	0.659865200519562
0.116834260523319	-4.40247249603271	0.224695086479187	0.0346022397279739	0.152574092149734	0.661175906658173
0.196429595351219	-4.41074705123901	0.248236194252968	0.0323489382863045	0.150363057851791	0.661915302276611
0.265271008014679	-4.43263292312622	0.276466250419617	0.030050890520215	0.148471817374229	0.662594079971313
0.324725538492203	-4.46560955047607	0.300960779190063	0.0278285723179579	0.146491900086403	0.662829160690308
0.365418583154678	-4.4934139251709	0.333478689193726	0.0253479219973087	0.144618779420853	0.662822902202606
0.416943490505219	-4.52073383331299	0.373242020606995	0.0229361560195684	0.142934709787369	0.66276878118515
0.47572261095047	-4.55522155761719	0.403209269046783	0.0207227375358343	0.14095301926136	0.661885738372803
0.521555542945862	-4.60001754760742	0.441748410463333	0.0178831852972507	0.139151021838188	0.661294460296631
0.576368570327759	-4.6064453125	0.514911711215973	0.0150009924545884	0.137117519974709	0.661317825317383
0.631574094295502	-4.60590744018555	0.536492705345154	0.0123537015169859	0.135214328765869	0.662081599235535
0.663366317749023	-4.61563777923584	0.594040632247925	0.00963503029197454	0.133280456066132	0.663098752498627
0.687479197978973	-4.61191940307617	0.652990341186523	0.00675423163920641	0.131245568394661	0.663364410400391
0.717580854892731	-4.61242246627808	0.686923861503601	0.00424160435795784	0.128911808133125	0.662409722805023
0.738216280937195	-4.62819623947144	0.744571626186371	0.00164194183889776	0.126483097672462	0.661575257778168
0.742585003376007	-4.63237524032593	0.804553687572479	-0.000903149018995464	0.124262519180775	0.660374283790588
0.758738815784454	-4.64058542251587	0.837044179439545	-0.00338571052998304	0.122076101601124	0.659370958805084
0.775106489658356	-4.63687944412231	0.882374227046967	-0.00556991994380951	0.119828999042511	0.658582270145416
0.78071391582489	-4.62546920776367	0.920130550861359	-0.00757153937593102	0.117829449474812	0.657804250717163
0.806870579719543	-4.62797021865845	0.935277163982391	-0.00970321986824274	0.115745201706886	0.657035350799561
0.823786854743958	-4.64797210693359	0.989969909191132	-0.0122682247310877	0.113155387341976	0.656179547309875
0.848096370697021	-4.64637231826782	1.03924429416656	-0.0148222539573908	0.110956959426403	0.655774474143982
0.869542300701141	-4.65997552871704	1.0788859128952	-0.0172607358545065	0.108631752431393	0.655047476291656
0.901040554046631	-4.67232179641724	1.1133086681366	-0.0196777675300837	0.106084033846855	0.653746247291565
0.936484813690186	-4.69894456863403	1.12375009059906	-0.0212230980396271	0.104004271328449	0.652460813522339
0.944321095943451	-4.72296190261841	1.18084335327148	-0.0235711634159088	0.101762771606445	0.651071965694427
0.976836681365967	-4.7750186920166	1.20946431159973	-0.0257543530315161	0.0995654985308647	0.649654269218445
1.01945984363556	-4.79890775680542	1.27030634880066	-0.0283049363642931	0.0969022959470749	0.649003922939301
1.05920445919037	-4.83954763412476	1.32797801494598	-0.0307482816278934	0.0943090096116066	0.647839367389679
1.1152663230896	-4.85056734085083	1.3389333486557	-0.0324253365397453	0.0922458842396736	0.646124303340912
1.1712521314621	-4.86110639572144	1.3929318189621	-0.0345536470413208	0.08973278850317	0.644543409347534
1.24600601196289	-4.87502384185791	1.44054055213928	-0.0371958315372467	0.0873671099543571	0.641918241977692
1.2859799861908	-4.89989137649536	1.494060754776	-0.0398472025990486	0.0853459239006042	0.638464868068695
1.3134800195694	-4.92762327194214	1.53715777397156	-0.0418396033346653	0.0834353268146515	0.636170744895935
1.33848512172699	-4.945143699646	1.5540646314621	-0.0430697537958622	0.0820037350058556	0.634033858776093
1.35462808609009	-4.94334840774536	1.55846202373505	-0.043963048607111	0.0809251517057419	0.631146013736725
1.37207770347595	-4.95881700515747	1.56754100322723	-0.045121718198061	0.0795618742704391	0.626163065433502
1.39085924625397	-4.99311876296997	1.62266671657562	-0.0470082685351372	0.0777758732438087	0.62274843454361
1.40321803092957	-4.99558639526367	1.65645253658295	-0.0486449562013149	0.0762878656387329	0.620053172111511
1.40732455253601	-4.99259901046753	1.67662382125854	-0.0497362911701202	0.0751330256462097	0.618072390556335
1.4155740737915	-4.98956918716431	1.70113945007324	-0.0509373694658279	0.0738743096590042	0.617154121398926
1.42884528636932	-4.9975528717041	1.73984742164612	-0.052157074213028	0.0727672949433327	0.616158545017242
1.47893440723419	-5.01906061172485	1.7504049539566	-0.0533347427845001	0.0716711580753326	0.614455103874207
1.51623499393463	-5.05039501190186	1.78311157226563	-0.0547158867120743	0.0705218613147736	0.612259864807129
1.52364063262939	-5.07824087142944	1.81981933116913	-0.0560431070625782	0.0698414221405983	0.610554277896881
1.50711679458618	-5.08653926849365	1.84491801261902	-0.0568694844841957	0.0694312453269959	0.608948051929474
1.4754626750946	-5.09077167510986	1.88721656799316	-0.0578999370336533	0.0689288824796677	0.606148719787598
1.45082890987396	-5.09749984741211	1.87685334682465	-0.058201014995575	0.0689553990960121	0.601401627063751
1.42519950866699	-5.09010028839111	1.86094462871552	-0.0578283481299877	0.0687510818243027	0.59752231836319
1.36976206302643	-5.07965087890625	1.83044862747192	-0.057474073022604	0.0690466687083244	0.594605624675751
1.33831644058228	-5.05274868011475	1.82615566253662	-0.0571512319147587	0.0693086832761765	0.593955397605896
1.34638357162476	-5.03646421432495	1.79428839683533	-0.0567510537803173	0.0691583752632141	0.594749391078949
1.34726965427399	-5.053062915802	1.78848361968994	-0.0569533705711365	0.0691412538290024	0.596756160259247
1.38742971420288	-5.05130910873413	1.77195489406586	-0.0572575107216835	0.068731501698494	0.599079668521881
1.45056879520416	-5.09414386749268	1.74638748168945	-0.0580530352890491	0.0676489472389221	0.59887170791626
1.45983779430389	-5.11818075180054	1.77867949008942	-0.0590258613228798	0.0669861286878586	0.59976065158844
1.48544692993164	-5.10313606262207	1.7783887386322	-0.059714786708355	0.0660940632224083	0.601045787334442
1.51701843738556	-5.09308481216431	1.76168322563171	-0.059809435158968	0.065506212413311	0.602054178714752
1.53299152851105	-5.08666181564331	1.75412571430206	-0.0601271949708462	0.0646770596504211	0.602339386940002
1.55562365055084	-5.08438777923584	1.72412490844727	-0.0602592006325722	0.0642971247434616	0.601865351200104
1.58875632286072	-5.08003759384155	1.70931661128998	-0.0605480372905731	0.0636190846562386	0.601303398609161
1.608966588974	-5.08134365081787	1.67923176288605	-0.0608407855033875	0.062565341591835	0.600673317909241
1.59485292434692	-5.08399295806885	1.68861448764801	-0.0617228746414185	0.061560582369566	0.600167393684387
1.57766389846802	-5.06110811233521	1.6596086025238	-0.061900969594717	0.0607005059719086	0.600034236907959
1.56295108795166	-5.04720401763916	1.62742459774017	-0.0621300972998142	0.0597291886806488	0.60100269317627
1.53625047206879	-5.02757549285889	1.61624395847321	-0.0627767220139503	0.0582826435565948	0.602413058280945
1.52406144142151	-5.00552940368652	1.60297524929047	-0.0633424744009972	0.0571953319013119	0.603038311004639
1.53461253643036	-4.98568534851074	1.58304035663605	-0.064406506717205	0.0556496419012547	0.60221666097641
1.51536297798157	-4.96884489059448	1.56067168712616	-0.0652573108673096	0.0543227009475231	0.601074457168579
1.43752133846283	-4.93994379043579	1.54610884189606	-0.0658933892846107	0.0532606765627861	0.600669741630554
1.32098782062531	-4.90299224853516	1.51817274093628	-0.0660731270909309	0.0527465268969536	0.601462364196777
1.20357513427734	-4.83375120162964	1.45402276515961	-0.0657346397638321	0.0520050674676895	0.602360785007477
1.09424340724945	-4.78450441360474	1.36737811565399	-0.065080814063549	0.0515157729387283	0.60322242975235
1.0057600736618	-4.76147317886353	1.31111836433411	-0.065362423658371	0.0501888319849968	0.604283034801483
0.925061523914337	-4.7318868637085	1.28030228614807	-0.066046342253685	0.048805259168148	0.605581998825073
0.887733221054077	-4.71249437332153	1.2609224319458	-0.0671474933624268	0.0467274598777294	0.606597304344177
0.844952523708344	-4.70099401473999	1.26145815849304	-0.0687888935208321	0.0447754599153996	0.607408404350281
0.808760106563568	-4.69031000137329	1.26296424865723	-0.0705749243497849	0.0424502268433571	0.607815325260162
0.772943437099457	-4.65927267074585	1.25772142410278	-0.0719521716237068	0.0401306971907616	0.607163548469543
0.764877736568451	-4.65909862518311	1.24404680728912	-0.0735655203461647	0.0377599969506264	0.604624152183533
0.737532019615173	-4.65382242202759	1.24856901168823	-0.0756972655653954	0.0349456034600735	0.60114973783493
0.661942780017853	-4.5770435333252	1.24530947208405	-0.0764349773526192	0.0333642475306988	0.599884390830994
0.658777892589569	-4.48073673248291	1.17960941791534	-0.0759744122624397	0.0320770554244518	0.601522147655487
0.670284807682037	-4.50796508789063	1.2110002040863	-0.0795383080840111	0.0291464999318123	0.59954309463501
0.599441885948181	-4.46838521957397	1.2353093624115	-0.0814010053873062	0.0270040594041348	0.596069097518921
0.541492402553558	-4.45235395431519	1.22878670692444	-0.0833409428596497	0.0254347287118435	0.596687972545624
0.502870738506317	-4.4056978225708	1.2039383649826	-0.0847268998622894	0.0240672919899225	0.59784871339798
0.48206153512001	-4.37320947647095	1.18619644641876	-0.0865267887711525	0.0225095842033625	0.600323259830475
0.466229289770126	-4.32307624816895	1.20012557506561	-0.08814837038517	0.0206721089780331	0.60241574048996
0.462261080741882	-4.30176639556885	1.22161674499512	-0.0902884528040886	0.0190916545689106	0.602705597877502
0.40565100312233	-4.27279758453369	1.25578558444977	-0.0929174944758415	0.0177610814571381	0.606459617614746
0.347653776407242	-4.19662475585938	1.27462673187256	-0.0944149345159531	0.0166811253875494	0.610638678073883
0.345842659473419	-4.16730880737305	1.26926004886627	-0.096016950905323	0.0155469225719571	0.611107051372528
0.30857390165329	-4.1359658241272	1.26024842262268	-0.0974304229021072	0.0153286810964346	0.610690236091614
0.255031496286392	-4.11451864242554	1.240234375	-0.0987744182348251	0.0151741206645966	0.612138628959656
0.243429318070412	-4.07253694534302	1.20809829235077	-0.0997313186526299	0.0148356771096587	0.614518821239471
0.231714054942131	-4.04328727722168	1.21074247360229	-0.101013943552971	0.0148210451006889	0.614155352115631
0.202308103442192	-4.05097532272339	1.19246363639832	-0.102517552673817	0.0152936009690166	0.614254951477051
0.165388032793999	-4.03422880172729	1.1480610370636	-0.103432334959507	0.015623589977622	0.616045892238617
0.122788764536381	-4.00256681442261	1.12170886993408	-0.104090586304665	0.01610367000103	0.617859423160553
0.101702138781548	-3.98977851867676	1.08143961429596	-0.104723058640957	0.0169547591358423	0.620283007621765
0.084196962416172	-3.99216985702515	1.03589630126953	-0.105810433626175	0.0175207108259201	0.622151374816895
0.0749910250306129	-3.99976253509521	1.01385200023651	-0.10740765184164	0.0177067052572966	0.624739408493042
0.084046795964241	-3.95689296722412	0.994107246398926	-0.108165122568607	0.0180461741983891	0.629260897636414
0.100338630378246	-3.91520547866821	0.953220903873444	-0.108306534588337	0.0187941193580627	0.63475227355957
0.11330834031105	-3.9006814956665	0.923983037471771	-0.109656773507595	0.0190242417156696	0.640000462532043
0.108699589967728	-3.88105440139771	0.945751845836639	-0.111383058130741	0.0188075285404921	0.64346706867218
0.145154610276222	-3.86212778091431	0.926959216594696	-0.112081363797188	0.0188773237168789	0.646063446998596
0.153811499476433	-3.84509062767029	0.893779277801514	-0.112980671226978	0.0195235833525658	0.648916065692902
0.16367270052433	-3.86245107650757	0.881596922874451	-0.114346846938133	0.0197370424866676	0.652089178562164
0.165457382798195	-3.84672379493713	0.876235783100128	-0.115656912326813	0.0199496913701296	0.654803454875946
0.197858586907387	-3.84336137771606	0.863458156585693	-0.116557121276855	0.0201436020433903	0.656658351421356
0.223333388566971	-3.84792137145996	0.857418239116669	-0.11769961565733	0.0202287193387747	0.658258676528931
0.243380174040794	-3.84034204483032	0.838075518608093	-0.118645176291466	0.020411366596818	0.660401940345764
0.238864988088608	-3.85480308532715	0.844575703144073	-0.119914785027504	0.0205714963376522	0.663244605064392
0.252836257219315	-3.85703063011169	0.845603168010712	-0.121167190372944	0.0207252558320761	0.6658656001091
0.261337369680405	-3.8548731803894	0.828177213668823	-0.121969446539879	0.0210140235722065	0.668563008308411
0.247490584850311	-3.84750986099243	0.826946437358856	-0.122748479247093	0.0213642083108425	0.670871496200562
0.234740361571312	-3.842205286026	0.802066087722778	-0.123483121395111	0.0215571578592062	0.673124849796295
0.221793174743652	-3.82842922210693	0.805473327636719	-0.124309584498405	0.0217327028512955	0.67530083656311
0.239239364862442	-3.83860111236572	0.790745198726654	-0.125618815422058	0.0217527151107788	0.676866590976715
0.248082280158997	-3.8366117477417	0.797692477703094	-0.127088204026222	0.0214590951800346	0.678326308727264
0.259756833314896	-3.84219717979431	0.800637722015381	-0.128564536571503	0.0213013123720884	0.680248200893402
0.27368089556694	-3.81964635848999	0.800687551498413	-0.129760771989822	0.020853228867054	0.682222068309784
0.281533062458038	-3.82954668998718	0.810083150863647	-0.131247133016586	0.0205321181565523	0.683912992477417
0.304228216409683	-3.84560084342957	0.814665019512177	-0.133089184761047	0.0197109580039978	0.684401154518127
0.324793010950089	-3.84041357040405	0.832551240921021	-0.134687930345535	0.0189792905002832	0.684325754642487
0.3495132625103	-3.84604477882385	0.832775294780731	-0.136372894048691	0.0182285830378532	0.684505641460419
0.382423460483551	-3.8539764881134	0.850974023342133	-0.138165757060051	0.0169872939586639	0.685084283351898
0.420572012662888	-3.8728506565094	0.87662661075592	-0.140207469463348	0.0159837584942579	0.685846209526062
0.455753356218338	-3.8812255859375	0.891228199005127	-0.142136007547379	0.0149349272251129	0.686013877391815
0.481989115476608	-3.88482117652893	0.92093026638031	-0.144145935773849	0.0134944207966328	0.686420440673828
0.502986907958984	-3.89754319190979	0.940382063388824	-0.145955786108971	0.0124902408570051	0.686900436878204
0.53252649307251	-3.92572069168091	0.948544502258301	-0.14783950150013	0.0114553049206734	0.686739265918732
0.542084753513336	-3.92360782623291	0.967326402664185	-0.149527549743652	0.0103306118398905	0.686014950275421
0.556557714939117	-3.93573474884033	0.98323655128479	-0.151385366916656	0.00937408581376076	0.685273170471191
0.586112797260284	-3.96521091461182	0.986688911914825	-0.153500512242317	0.00832308921962976	0.683911144733429
0.621078372001648	-3.98382091522217	1.00217187404633	-0.15525233745575	0.00695753749459982	0.681560039520264
0.63189572095871	-4.01676321029663	1.02738809585571	-0.157254055142403	0.00601669680327177	0.67927473783493
0.627979397773743	-4.03593397140503	1.0279084444046	-0.159309357404709	0.00492438254877925	0.677444279193878
0.631392657756805	-4.04494190216064	1.05329585075378	-0.161185294389725	0.00376575184054673	0.675497472286224
0.635214388370514	-4.06964349746704	1.05776035785675	-0.163093894720078	0.00292005063965917	0.673131108283997
0.638639628887177	-4.06555986404419	1.06702554225922	-0.164645612239838	0.00188126030843705	0.671682953834534
0.679156959056854	-4.08996152877808	1.07417368888855	-0.166933119297028	0.000360754318535328	0.671193182468414
0.718733429908752	-4.08826351165771	1.11821722984314	-0.168892279267311	-0.00169690581969917	0.670586228370667
0.754493951797485	-4.09104108810425	1.12340593338013	-0.170548796653748	-0.00314937508665025	0.670402348041534
0.763952434062958	-4.09125471115112	1.1630973815918	-0.172463417053223	-0.00431480212137103	0.669619202613831
0.775052666664124	-4.10426950454712	1.18104994297028	-0.174875915050507	-0.00573397427797318	0.668437540531158
0.781736850738525	-4.08650541305542	1.20883524417877	-0.176603093743324	-0.00735694169998169	0.666596531867981
0.79329240322113	-4.09597396850586	1.20235097408295	-0.178284645080566	-0.00851532537490129	0.665383100509644
0.802267014980316	-4.0960488319397	1.22263741493225	-0.179705530405045	-0.00959506537765265	0.664462625980377
0.772423565387726	-4.0844349861145	1.23583292961121	-0.18071511387825	-0.0101496782153845	0.662776052951813
0.735333502292633	-4.06603097915649	1.18861138820648	-0.180109590291977	-0.00993163511157036	0.66015762090683
0.598992526531219	-4.04563045501709	1.1871463060379	-0.178761392831802	-0.00741690630093217	0.653379559516907
0.754122853279114	-4.20795726776123	1.32324910163879	-0.184458673000336	-0.0139894029125571	0.648520946502686
0.773508489131927	-4.20991516113281	1.48056852817535	-0.188246011734009	-0.0176378600299358	0.6454998254776
0.89265912771225	-4.29743671417236	1.61366450786591	-0.193161115050316	-0.0246716644614935	0.641548216342926
0.912693619728088	-4.34146308898926	1.69931042194366	-0.196140855550766	-0.0295774415135384	0.633390367031097
0.942059397697449	-4.31050157546997	1.75031578540802	-0.197383791208267	-0.034260131418705	0.628928482532501
0.788968443870544	-4.37804317474365	1.80936098098755	-0.199547544121742	-0.0382267534732819	0.620088577270508
0.710329651832581	-4.31369113922119	1.78781926631927	-0.199978902935982	-0.042023453861475	0.615487396717072
0.622552931308746	-4.34064197540283	1.80297029018402	-0.201680317521095	-0.0447031855583191	0.6083824634552
0.603258490562439	-4.38734006881714	1.84286677837372	-0.204406827688217	-0.0484952293336391	0.603546917438507
0.597170233726501	-4.36152410507202	1.86481869220734	-0.206343695521355	-0.0519800335168839	0.600906372070313
0.619384348392487	-4.35808086395264	1.94781947135925	-0.209192454814911	-0.0560214966535568	0.597949206829071
0.621900677680969	-4.35949420928955	2.02141642570496	-0.212060257792473	-0.0600276663899422	0.595207870006561
0.619484543800354	-4.42037773132324	2.05792951583862	-0.214828446507454	-0.0634736269712448	0.591335415840149
0.581225216388702	-4.42824411392212	2.09493494033813	-0.217100635170937	-0.066855825483799	0.586317718029022
0.571217179298401	-4.41204595565796	2.1285297870636	-0.219050079584122	-0.0703685060143471	0.581176698207855
0.55463320016861	-4.4106764793396	2.16549229621887	-0.220777943730354	-0.0736059844493866	0.575993239879608
0.550817847251892	-4.39107084274292	2.20529174804688	-0.222701609134674	-0.0769569352269173	0.571645200252533
0.564847111701965	-4.39775419235229	2.2570173740387	-0.224974766373634	-0.0803414359688759	0.567358613014221
0.584667325019836	-4.41746234893799	2.32725691795349	-0.228345841169357	-0.0836654677987099	0.562793374061584
0.540034115314484	-4.39819478988647	2.45918989181519	-0.231975570321083	-0.0875674113631248	0.559397339820862
0.526773571968079	-4.49134540557861	2.46186447143555	-0.234662592411041	-0.0904593020677567	0.554558753967285
0.534886181354523	-4.56970262527466	2.36480188369751	-0.235365033149719	-0.092675007879734	0.545935451984406
0.47540071606636	-4.52332782745361	2.39212965965271	-0.236946851015091	-0.0962114855647087	0.53848934173584
0.452437490224838	-4.45159149169922	2.44061827659607	-0.238716274499893	-0.0995816290378571	0.533852338790894
0.430846810340881	-4.43020629882813	2.47122502326965	-0.241151049733162	-0.102772571146488	0.531695485115051
0.455116152763367	-4.43294095993042	2.51246905326843	-0.243852883577347	-0.105295151472092	0.53193724155426
0.43912199139595	-4.39938116073608	2.53897666931152	-0.246159121394157	-0.107428342103958	0.529237985610962
0.447430193424225	-4.38567209243774	2.58924603462219	-0.249062702059746	-0.110233977437019	0.524178802967072
0.479734361171722	-4.34689807891846	2.63069081306458	-0.250910937786102	-0.113435856997967	0.518600046634674
0.413343161344528	-4.34203481674194	2.64167714118958	-0.25269615650177	-0.114855587482452	0.509640038013458
0.348117679357529	-4.32711601257324	2.63254737854004	-0.253375947475433	-0.117024071514606	0.501015305519104
0.270750045776367	-4.2992057800293	2.57524418830872	-0.252211600542068	-0.117735743522644	0.491926997900009
0.271918445825577	-4.31764125823975	2.5633556842804	-0.253461807966232	-0.119926437735558	0.485415518283844
0.260323941707611	-4.31523847579956	2.53942775726318	-0.254980206489563	-0.121368274092674	0.47871595621109
0.265508502721787	-4.30938482284546	2.52627182006836	-0.256081968545914	-0.123276956379414	0.470615774393082
0.279331535100937	-4.3076605796814	2.50189757347107	-0.257311463356018	-0.125238850712776	0.461886495351791
0.294418454170227	-4.28458976745605	2.52435970306396	-0.258880645036697	-0.127600356936455	0.453110933303833
0.221458673477173	-4.32592391967773	2.54874491691589	-0.261587798595428	-0.129747182130814	0.44352263212204
0.142929777503014	-4.39779043197632	2.54923963546753	-0.263960093259811	-0.131685435771942	0.434381037950516
0.0701204985380173	-4.42819833755493	2.55097389221191	-0.266102939844131	-0.133256942033768	0.424249738454819
0.0247089546173811	-4.41675519943237	2.58068823814392	-0.268056035041809	-0.135460197925568	0.415534168481827
-0.0365140177309513	-4.40560722351074	2.61597466468811	-0.269861727952957	-0.137226641178131	0.408901751041412
-0.0721897482872009	-4.43524789810181	2.59400534629822	-0.271599024534225	-0.138848379254341	0.403777897357941
-0.106856025755405	-4.4484395980835	2.61561179161072	-0.273444294929504	-0.140763893723488	0.399490386247635
-0.129213467240334	-4.45298433303833	2.67604875564575	-0.276236295700073	-0.143202006816864	0.39514285326004
-0.140183106064796	-4.47352266311646	2.71828484535217	-0.279059559106827	-0.145696103572845	0.392547875642776
-0.165962502360344	-4.50042343139648	2.74564838409424	-0.281481593847275	-0.147842839360237	0.388812482357025
-0.164550751447678	-4.53953504562378	2.76973485946655	-0.284137070178986	-0.150516554713249	0.384216010570526
-0.237372398376465	-4.50383472442627	2.77986335754395	-0.285274416208267	-0.151982620358467	0.380334854125977
-0.281990200281143	-4.48771858215332	2.79053044319153	-0.286400765180588	-0.153512835502625	0.377277165651321
-0.301331222057343	-4.49031782150269	2.79626274108887	-0.288135975599289	-0.155276373028755	0.374693423509598
-0.314402103424072	-4.4410228729248	2.81108927726746	-0.289305657148361	-0.157056778669357	0.372361272573471
-0.322041988372803	-4.42110061645508	2.8500509262085	-0.291368901729584	-0.15900032222271	0.370078593492508
-0.31744509935379	-4.41292095184326	2.86512279510498	-0.293246299028397	-0.161014199256897	0.368472158908844
-0.304276525974274	-4.40342044830322	2.89064645767212	-0.295284152030945	-0.162963628768921	0.366665333509445
-0.335064947605133	-4.41546392440796	2.89726710319519	-0.297647476196289	-0.164821028709412	0.36360165476799
-0.379679262638092	-4.42886924743652	2.93702864646912	-0.299514979124069	-0.16679348051548	0.358660161495209
-0.4688700735569	-4.42383909225464	2.96270155906677	-0.301754772663116	-0.167799800634384	0.350724130868912
-0.895457744598389	-4.21272087097168	2.83783650398254	-0.297067791223526	-0.163485512137413	0.33900448679924
-1.49811458587646	-3.88245892524719	2.48263359069824	-0.281710028648376	-0.137897953391075	0.331645488739014
-0.275678873062134	-5.00512027740479	2.81534218788147	-0.307478189468384	-0.157807126641273	0.353680342435837
-1.08562731742859	-4.22395849227905	2.8406457901001	-0.301766723394394	-0.142877340316772	0.339931041002274
-0.59186577796936	-4.61586284637451	3.09402585029602	-0.310691386461258	-0.156937941908836	0.344725430011749
-0.457385957241058	-4.85485458374023	2.9762761592865	-0.316843569278717	-0.157787337899208	0.335965245962143
-0.531409382820129	-4.69388246536255	3.10974478721619	-0.316960215568542	-0.163050085306168	0.32561132311821
-0.596102476119995	-4.75954723358154	3.04786038398743	-0.321211665868759	-0.164701893925667	0.320574909448624
-0.643844783306122	-4.74331045150757	2.97456097602844	-0.320660054683685	-0.167100310325623	0.314758092164993
-0.664875864982605	-4.77011632919312	2.94341063499451	-0.323481947183609	-0.168874815106392	0.312371104955673
-0.616006672382355	-4.76380205154419	3.04336142539978	-0.327313035726547	-0.172832101583481	0.310806930065155
-0.652515292167664	-4.74186229705811	3.0484185218811	-0.330132812261581	-0.174417451024055	0.30877685546875
-0.672168731689453	-4.75499105453491	3.0837996006012	-0.332482129335403	-0.177209302783012	0.308940082788467
-0.695128262042999	-4.80279493331909	3.03500938415527	-0.334227114915848	-0.178481072187424	0.305460453033447
-0.666401207447052	-4.87369060516357	3.06114220619202	-0.337580323219299	-0.182013288140297	0.301827281713486
-0.683151423931122	-4.90002012252808	3.12413024902344	-0.34198009967804	-0.184921458363533	0.295846849679947
-0.678602755069733	-4.92833805084229	3.21443438529968	-0.346326798200607	-0.188405558466911	0.291673839092255
-0.740880846977234	-4.92817640304565	3.2169394493103	-0.348972231149673	-0.189666599035263	0.289649695158005
-0.744650602340698	-4.88663291931152	3.16775417327881	-0.34880667924881	-0.190679371356964	0.289449363946915
-0.738841533660889	-4.84493350982666	3.10247111320496	-0.349256068468094	-0.191221252083778	0.289505541324615
-0.713421761989594	-4.85132551193237	3.10386919975281	-0.351471483707428	-0.192693039774895	0.288653552532196
-0.707198441028595	-4.89069509506226	3.06037092208862	-0.353592902421951	-0.193198621273041	0.285540342330933
-0.751505136489868	-4.92317056655884	3.06121397018433	-0.356092751026154	-0.194247826933861	0.282341003417969
-0.756046533584595	-4.95310544967651	3.06237697601318	-0.359182089567184	-0.195055991411209	0.278579384088516
-0.791703820228577	-4.98027849197388	3.09198570251465	-0.362883776426315	-0.195838123559952	0.275615751743317
-0.816925883293152	-4.9844012260437	3.06098747253418	-0.364676356315613	-0.196238040924072	0.273105382919312
-0.843120038509369	-4.99150705337524	2.97877907752991	-0.365844786167145	-0.195378690958023	0.270895779132843
-0.840080559253693	-5.01489591598511	2.97416305541992	-0.368589818477631	-0.196205481886864	0.269081175327301
-0.913786470890045	-5.01788520812988	2.97806358337402	-0.371934324502945	-0.194732636213303	0.266780346632004
-0.911113619804382	-4.99603033065796	2.98660039901733	-0.374505639076233	-0.194549843668938	0.267017692327499
-0.922793209552765	-4.91979169845581	2.94800281524658	-0.374687105417252	-0.19270832836628	0.266816884279251
-0.905965864658356	-4.97732067108154	2.91924095153809	-0.378327250480652	-0.190579608082771	0.265361845493317
-0.93216073513031	-4.97607278823853	2.90324211120605	-0.38087186217308	-0.188429623842239	0.26511824131012
-0.957913041114807	-4.94402456283569	2.84146690368652	-0.381477445363998	-0.184863433241844	0.264905840158463
-0.973586022853851	-4.9819803237915	2.78542613983154	-0.383455753326416	-0.181559875607491	0.264249682426453
-1.0102037191391	-5.0096583366394	2.71638870239258	-0.385134398937225	-0.177813529968262	0.263009876012802
-1.06207835674286	-4.98399829864502	2.68516135215759	-0.387201279401779	-0.174434915184975	0.260042250156403
-1.12463843822479	-4.98813199996948	2.6503427028656	-0.389410942792892	-0.171971589326859	0.256440371274948
-1.15708422660828	-4.97726154327393	2.62332582473755	-0.39098596572876	-0.171055197715759	0.253779143095016
-1.20046269893646	-4.96320772171021	2.61897444725037	-0.392284959554672	-0.171116799116135	0.252900749444962
-1.22790598869324	-4.96650362014771	2.61222290992737	-0.393105626106262	-0.171112239360809	0.253598600625992
-1.25362908840179	-4.96883773803711	2.63939189910889	-0.393968224525452	-0.17117628455162	0.254233747720718
-1.2974556684494	-4.96793794631958	2.64124321937561	-0.394175499677658	-0.17103186249733	0.253369331359863
-1.35020017623901	-4.96414566040039	2.66567873954773	-0.394155591726303	-0.170514687895775	0.252985090017319
-1.32141506671906	-4.99965858459473	2.6828510761261	-0.394776254892349	-0.17113696038723	0.253878951072693
-1.31903100013733	-5.01409244537354	2.69019556045532	-0.39512425661087	-0.171146601438522	0.25437405705452
-1.32865262031555	-5.04100799560547	2.68959140777588	-0.395203828811646	-0.170239314436913	0.254756361246109
-1.31439816951752	-5.06581258773804	2.68813920021057	-0.395244508981705	-0.169338807463646	0.25495445728302
-1.34081339836121	-5.09210824966431	2.71845173835754	-0.395410388708115	-0.168860569596291	0.254055023193359
-1.37985634803772	-5.14043521881104	2.74579668045044	-0.395981341600418	-0.169032737612724	0.251351982355118
-1.47956693172455	-5.15084409713745	2.75323224067688	-0.396483808755875	-0.168831363320351	0.247810438275337
-1.33461773395538	-5.2454195022583	2.75449991226196	-0.398403137922287	-0.170923620462418	0.245863005518913
-1.2787823677063	-5.27569532394409	2.76289343833923	-0.400176346302032	-0.172716930508614	0.242579236626625
-1.27954268455505	-5.30105781555176	2.78575563430786	-0.40181964635849	-0.174360781908035	0.238231614232063
-1.2707793712616	-5.35446786880493	2.83177137374878	-0.403787106275558	-0.176597356796265	0.234348446130753
-1.23494482040405	-5.40240049362183	2.87001442909241	-0.405424028635025	-0.179624855518341	0.230786472558975
-1.1899665594101	-5.4492392539978	2.88261747360229	-0.407402992248535	-0.182449668645859	0.226591318845749
-1.16433966159821	-5.47249364852905	2.90606713294983	-0.409004956483841	-0.185036167502403	0.222004026174545
-1.14318025112152	-5.51623153686523	2.91808700561523	-0.41086083650589	-0.187459096312523	0.218345761299133
-1.12421822547913	-5.55251741409302	2.93351554870605	-0.412583023309708	-0.190049141645432	0.215041920542717
-1.12903690338135	-5.58314228057861	2.95564532279968	-0.414453983306885	-0.192237600684166	0.211962625384331
-1.13400101661682	-5.61257219314575	2.98487114906311	-0.416276186704636	-0.194452598690987	0.20879228413105
-1.14041614532471	-5.6426944732666	2.99747681617737	-0.418283224105835	-0.196494057774544	0.20549900829792
-1.14777541160583	-5.66550922393799	3.00316596031189	-0.420051962137222	-0.19824643433094	0.202021569013596
-1.14042437076569	-5.69618606567383	3.01760506629944	-0.421810954809189	-0.199991896748543	0.199268445372581
-1.14803028106689	-5.71849012374878	3.03564119338989	-0.423552632331848	-0.201809838414192	0.196626305580139
-1.16154658794403	-5.73351192474365	3.04326677322388	-0.425043940544128	-0.203324824571609	0.194379523396492
-1.17519736289978	-5.74768161773682	3.0552396774292	-0.426485806703568	-0.204694181680679	0.193062275648117
-1.18945729732513	-5.74564456939697	3.0739963054657	-0.427692800760269	-0.206241279840469	0.192445367574692
-1.19883155822754	-5.74075031280518	3.09164500236511	-0.42897093296051	-0.207703411579132	0.192513585090637
-1.19739818572998	-5.74193286895752	3.09325051307678	-0.430327266454697	-0.20909520983696	0.192554339766502
-1.20147550106049	-5.74175548553467	3.11352014541626	-0.431715756654739	-0.210338845849037	0.192890852689743
-1.2209507226944	-5.73280096054077	3.12436699867249	-0.432996302843094	-0.211453706026077	0.193057298660278
-1.24033033847809	-5.72072076797485	3.13572025299072	-0.434296548366547	-0.212348654866219	0.193458721041679
-1.26008486747742	-5.7108793258667	3.14310526847839	-0.435746103525162	-0.213043674826622	0.193596795201302
-1.28343164920807	-5.68990039825439	3.14731526374817	-0.436903864145279	-0.213678434491158	0.193903625011444
-1.31542706489563	-5.66918706893921	3.15112590789795	-0.438097476959229	-0.21404305100441	0.194237157702446
-1.36104440689087	-5.65097284317017	3.15748453140259	-0.43940207362175	-0.214360758662224	0.194629445672035
-1.39596283435822	-5.63293170928955	3.16544890403748	-0.440685838460922	-0.21456415951252	0.195050597190857
-1.42728221416473	-5.61328792572021	3.15494728088379	-0.441833525896072	-0.214664712548256	0.195218577980995
-1.46007513999939	-5.60369873046875	3.15405035018921	-0.443122535943985	-0.214527517557144	0.195419028401375
-1.49396407604218	-5.57875490188599	3.16389536857605	-0.44433456659317	-0.214489161968231	0.196269005537033
-1.52494966983795	-5.55398082733154	3.14422941207886	-0.445339798927307	-0.214123174548149	0.196740701794624
-1.54690706729889	-5.54191064834595	3.14656543731689	-0.446528792381287	-0.213675558567047	0.197308555245399
-1.57031607627869	-5.52193403244019	3.13548541069031	-0.44766491651535	-0.21316584944725	0.197879284620285
-1.5873214006424	-5.5042142868042	3.12725830078125	-0.448836714029312	-0.212644651532173	0.198178857564926
-1.61000502109528	-5.49080801010132	3.12439179420471	-0.449894309043884	-0.211905956268311	0.198410362005234
-1.63947129249573	-5.47374820709229	3.12273073196411	-0.450920283794403	-0.211100697517395	0.199078902602196
-1.66244256496429	-5.46557140350342	3.10290932655334	-0.451643198728561	-0.20986419916153	0.198496848344803
-1.66439831256866	-5.45637559890747	3.09875011444092	-0.452597260475159	-0.208814859390259	0.197552055120468
-1.66221344470978	-5.44667530059814	3.06706643104553	-0.453306823968887	-0.20816458761692	0.196946203708649
-1.67591166496277	-5.42845249176025	3.06560301780701	-0.453685611486435	-0.206991791725159	0.196476697921753
-1.70300674438477	-5.41447401046753	3.04814791679382	-0.453778326511383	-0.205934792757034	0.195544213056564
-1.72977864742279	-5.40801239013672	3.0236918926239	-0.453979939222336	-0.204706802964211	0.193775653839111
-1.75076103210449	-5.40429782867432	3.00112676620483	-0.454121023416519	-0.203467428684235	0.191874876618385
-1.76992082595825	-5.39611101150513	2.96362113952637	-0.454291373491287	-0.202225342392921	0.190235137939453
-1.78370141983032	-5.38224411010742	2.94685363769531	-0.454300671815872	-0.200881645083427	0.188986718654633
-1.80257499217987	-5.37236928939819	2.9255063533783	-0.45400869846344	-0.199563205242157	0.187770128250122
-1.819420337677	-5.37265920639038	2.89509892463684	-0.453818172216415	-0.198416829109192	0.185987174510956
-1.83509242534637	-5.3788685798645	2.88472270965576	-0.453652024269104	-0.197175085544586	0.184721142053604
-1.84994983673096	-5.37822723388672	2.86177086830139	-0.453420221805573	-0.19590251147747	0.183638855814934
-1.86150550842285	-5.37648725509644	2.84132289886475	-0.452965080738068	-0.194695994257927	0.182380974292755
-1.87055420875549	-5.3844838142395	2.82751846313477	-0.452689945697784	-0.193429827690125	0.181572780013084
-1.88883090019226	-5.38148736953735	2.81293344497681	-0.452217251062393	-0.192348271608353	0.180867120623589
-1.89650440216064	-5.38436555862427	2.79566526412964	-0.451848566532135	-0.191106125712395	0.180351242423058
-1.90632367134094	-5.37809228897095	2.77354431152344	-0.451118022203445	-0.189872473478317	0.18024268746376
-1.9167149066925	-5.37412023544312	2.7641339302063	-0.450411766767502	-0.188770145177841	0.180511504411697
-1.94120836257935	-5.36397933959961	2.74310779571533	-0.44957759976387	-0.187584966421127	0.180734932422638
-1.95519518852234	-5.36035919189453	2.7341845035553	-0.448931574821472	-0.186406806111336	0.180783122777939
-1.97614681720734	-5.35118579864502	2.71345853805542	-0.447950005531311	-0.185332760214806	0.180706113576889
-1.99030125141144	-5.35030937194824	2.69804286956787	-0.447215288877487	-0.184253185987473	0.181071057915688
-2.00204300880432	-5.34375619888306	2.67927169799805	-0.446542263031006	-0.183327868580818	0.181235194206238
-2.03413224220276	-5.33920192718506	2.6819474697113	-0.445934891700745	-0.182196781039238	0.180769443511963
-2.04605197906494	-5.33580255508423	2.67114090919495	-0.445408284664154	-0.181503906846046	0.180518269538879
-2.05988740921021	-5.33088350296021	2.65968990325928	-0.444684445858002	-0.181171298027039	0.180624857544899
-2.07921314239502	-5.32455253601074	2.65944671630859	-0.444182932376862	-0.180687204003334	0.179894611239433
-2.08959889411926	-5.32604551315308	2.65819978713989	-0.44345685839653	-0.180537909269333	0.179241746664047
-2.09083008766174	-5.33181238174438	2.65173387527466	-0.442847669124603	-0.180544480681419	0.179185450077057
-2.10085535049438	-5.33742427825928	2.64975929260254	-0.442278027534485	-0.180753663182259	0.179549098014832
-2.1141529083252	-5.35177898406982	2.66020894050598	-0.442019879817963	-0.18074306845665	0.178837597370148
-2.15480446815491	-5.35569620132446	2.66908931732178	-0.441567957401276	-0.180636167526245	0.177178367972374
-2.16916942596436	-5.37167024612427	2.66630816459656	-0.441485434770584	-0.181058049201965	0.175548329949379
-2.18280100822449	-5.37959480285645	2.66640377044678	-0.440936386585236	-0.181551858782768	0.174615636467934
-2.18255472183228	-5.38586807250977	2.66861510276794	-0.44050732254982	-0.182371690869331	0.174148172140121
-2.19035744667053	-5.40350437164307	2.68035578727722	-0.440159052610397	-0.183374956250191	0.173324137926102
-2.20391702651978	-5.41269445419312	2.69763731956482	-0.43969401717186	-0.184318795800209	0.172268599271774
-2.21428036689758	-5.43824005126953	2.70135545730591	-0.43951416015625	-0.18531833589077	0.170762538909912
-2.21795511245728	-5.46989965438843	2.7192497253418	-0.439643859863281	-0.186598509550095	0.169631406664848
-2.22826337814331	-5.47670936584473	2.73457598686218	-0.439582258462906	-0.187426760792732	0.168667897582054
-2.22877073287964	-5.50165033340454	2.75026869773865	-0.439928531646729	-0.188646465539932	0.16779987514019
-2.22435283660889	-5.51179122924805	2.76589560508728	-0.44012126326561	-0.189926013350487	0.16759717464447
-2.23607921600342	-5.51969766616821	2.77435684204102	-0.440368980169296	-0.191043630242348	0.167783677577972
-2.22654342651367	-5.53007555007935	2.78426814079285	-0.440861731767654	-0.191926091909409	0.167929872870445
-2.22179484367371	-5.52920198440552	2.80602693557739	-0.441036283969879	-0.193102031946182	0.167994305491447
-2.20934963226318	-5.52875089645386	2.81822967529297	-0.441385626792908	-0.194548591971397	0.168458491563797
-2.20536613464355	-5.54041576385498	2.83070802688599	-0.441619247198105	-0.195964694023132	0.169121131300926
-2.20078873634338	-5.54418420791626	2.86437320709229	-0.441899508237839	-0.197635069489479	0.169400334358215
-2.1993772983551	-5.55457496643066	2.8838894367218	-0.442148268222809	-0.199355706572533	0.169899746775627
-2.19199204444885	-5.56103038787842	2.90870094299316	-0.442464381456375	-0.201214492321014	0.170621559023857
-2.18413090705872	-5.56715106964111	2.93207216262817	-0.442650139331818	-0.20329438149929	0.171179085969925
-2.17771220207214	-5.58134937286377	2.94921636581421	-0.442995876073837	-0.205439478158951	0.172000706195831
-2.17804837226868	-5.59756088256836	2.98887014389038	-0.443230301141739	-0.207572922110558	0.172489389777184
-2.17587399482727	-5.60545539855957	3.0078432559967	-0.443318396806717	-0.210175573825836	0.172154232859612
-2.18236494064331	-5.62148141860962	3.03468227386475	-0.443352907896042	-0.212757781147957	0.171774253249168
-2.18819832801819	-5.63270616531372	3.06224274635315	-0.443394780158997	-0.215187057852745	0.171162188053131
-2.20500588417053	-5.64851474761963	3.09162425994873	-0.443418264389038	-0.217526465654373	0.170453533530235
-2.21858429908752	-5.66254043579102	3.10364079475403	-0.443481475114822	-0.21982741355896	0.169402986764908
-2.23322701454163	-5.68216133117676	3.12524318695068	-0.443785101175308	-0.221851512789726	0.168704271316528
-2.24284267425537	-5.68993997573853	3.1473867893219	-0.443937599658966	-0.223634883761406	0.16787576675415
-2.26372098922729	-5.70368337631226	3.16287183761597	-0.44416955113411	-0.225238680839539	0.166738390922546
-2.27160620689392	-5.71549320220947	3.17839455604553	-0.444252610206604	-0.22676794230938	0.165379598736763
-2.27387189865112	-5.73169851303101	3.18818831443787	-0.444590866565704	-0.228226631879807	0.164557218551636
-2.25278425216675	-5.7377028465271	3.20696568489075	-0.444867521524429	-0.229895830154419	0.164206877350807
-2.23115372657776	-5.75294494628906	3.20192360877991	-0.444596379995346	-0.231357336044312	0.163680657744408
-2.23100733757019	-5.77934408187866	3.20301413536072	-0.444666802883148	-0.232545375823975	0.162427619099617
-2.21684002876282	-5.79527711868286	3.21125769615173	-0.444815069437027	-0.233900979161263	0.160500064492226
-2.21240091323853	-5.79986810684204	3.22636866569519	-0.444939255714417	-0.235203087329865	0.159159496426582
-2.21184134483337	-5.81827354431152	3.22820401191711	-0.445051968097687	-0.236353605985641	0.157901659607887
-2.19732761383057	-5.83678722381592	3.24656343460083	-0.445040494203568	-0.237117379903793	0.156694114208221
-2.17907547950745	-5.86280822753906	3.24778413772583	-0.444947004318237	-0.238002762198448	0.156160712242126
-2.15267848968506	-5.88671588897705	3.23249292373657	-0.444793730974197	-0.238592535257339	0.155032008886337
-2.12549901008606	-5.91551399230957	3.23505401611328	-0.444555938243866	-0.239645808935165	0.153702646493912
-2.11624455451965	-5.93850374221802	3.25128221511841	-0.444367587566376	-0.240383148193359	0.15215677022934
-2.10800385475159	-5.96012878417969	3.26007270812988	-0.444159865379334	-0.241113215684891	0.15050108730793
-2.08236455917358	-5.98267555236816	3.2478973865509	-0.443914502859116	-0.241762965917587	0.148698076605797
-2.053955078125	-5.99692440032959	3.24506831169128	-0.443594187498093	-0.24246883392334	0.147390708327293
-2.02724647521973	-6.00828456878662	3.25632405281067	-0.443265557289124	-0.243402794003487	0.146455109119415
-2.01331543922424	-6.02839231491089	3.26533961296082	-0.442825525999069	-0.244131803512573	0.145393028855324
-1.99468147754669	-6.04189538955688	3.27815985679626	-0.442514181137085	-0.245016112923622	0.144029200077057
-1.97547090053558	-6.05810308456421	3.26429557800293	-0.441994845867157	-0.245899811387062	0.142657443881035
-1.96227300167084	-6.06965780258179	3.26335263252258	-0.441391468048096	-0.246701374650002	0.141565203666687
-1.95117807388306	-6.08633184432983	3.28398466110229	-0.440794438123703	-0.247700184583664	0.140204519033432
-1.94520127773285	-6.1015887260437	3.28568625450134	-0.44003027677536	-0.248876243829727	0.138354882597923
-1.9477276802063	-6.10960578918457	3.28069043159485	-0.43924617767334	-0.249848991632462	0.137298464775085
-1.93666815757751	-6.14538288116455	3.29754662513733	-0.438969105482101	-0.251213908195496	0.13607482612133
-1.93177676200867	-6.16278123855591	3.30523085594177	-0.438562631607056	-0.252637267112732	0.1341373026371
-1.92348384857178	-6.17266607284546	3.31631970405579	-0.438029110431671	-0.253796488046646	0.132377713918686
-1.92189931869507	-6.18990564346313	3.32264757156372	-0.437515676021576	-0.255283832550049	0.130942076444626
-1.93057334423065	-6.2119197845459	3.33387017250061	-0.437341064214706	-0.256764829158783	0.12992562353611
-1.90799582004547	-6.23281526565552	3.35401725769043	-0.437161892652512	-0.258683890104294	0.129460066556931
-1.90053725242615	-6.21200370788574	3.37424254417419	-0.435651123523712	-0.26067915558815	0.128349959850311
-1.90017116069794	-6.25987863540649	3.36961340904236	-0.435918927192688	-0.261709809303284	0.12668576836586
-1.87073194980621	-6.26655244827271	3.40351223945618	-0.435418874025345	-0.263442367315292	0.125027224421501
-1.84683382511139	-6.2787389755249	3.4322292804718	-0.435643583536148	-0.265323251485825	0.124254427850246
-1.79833912849426	-6.29633092880249	3.46041822433472	-0.435852587223053	-0.267395436763763	0.122612409293652
-1.79305469989777	-6.3228235244751	3.48050332069397	-0.436283141374588	-0.269149512052536	0.120702512562275
-1.77491891384125	-6.3350625038147	3.49468159675598	-0.436636805534363	-0.271264493465424	0.11913476139307
-1.75038254261017	-6.36221790313721	3.50888848304749	-0.436851888895035	-0.273305416107178	0.117706440389156
-1.72796940803528	-6.38353061676025	3.5477557182312	-0.437141388654709	-0.27609321475029	0.116781286895275
-1.72234809398651	-6.39990091323853	3.56424570083618	-0.437599390745163	-0.278678566217422	0.114811360836029
-1.69961452484131	-6.42715930938721	3.5878643989563	-0.437910139560699	-0.281314820051193	0.112527213990688
-1.71596205234528	-6.45093441009521	3.61521053314209	-0.438277125358582	-0.283919543027878	0.110913589596748
-1.73728322982788	-6.45380306243896	3.6444935798645	-0.438717991113663	-0.28649765253067	0.110519714653492
-1.74645292758942	-6.474365234375	3.66081881523132	-0.439346134662628	-0.288944363594055	0.108912840485573
-1.75623023509979	-6.49141073226929	3.68338060379028	-0.440087229013443	-0.291569471359253	0.106467604637146
-1.76280009746552	-6.51008081436157	3.70296359062195	-0.441007435321808	-0.294373482465744	0.104123316705227
-1.7712607383728	-6.52812671661377	3.72806525230408	-0.441633999347687	-0.297290563583374	0.101608999073505
-1.77537763118744	-6.53498077392578	3.76330518722534	-0.442250430583954	-0.30036473274231	0.0993959754705429
-1.78462910652161	-6.55354595184326	3.78916192054749	-0.4428491294384	-0.303421169519424	0.0971641689538956
-1.79154133796692	-6.56251049041748	3.80329060554504	-0.443364143371582	-0.306245863437653	0.0949788689613342
-1.7974020242691	-6.57922267913818	3.82385063171387	-0.444001227617264	-0.309177815914154	0.0931503251194954
-1.81321263313293	-6.59376764297485	3.85078907012939	-0.444705277681351	-0.312121599912643	0.0911651849746704
-1.82980298995972	-6.60461473464966	3.86774015426636	-0.445220082998276	-0.315021425485611	0.0888914689421654
-1.85641610622406	-6.61452436447144	3.90071964263916	-0.445674031972885	-0.317793220281601	0.08669763058424
-1.88848459720612	-6.61361074447632	3.92612671852112	-0.446117967367172	-0.320551574230194	0.0845340490341187
-1.91540718078613	-6.61101341247559	3.93494963645935	-0.44652795791626	-0.323091596364975	0.0825260281562805
-1.95638084411621	-6.61284065246582	3.94716286659241	-0.447023421525955	-0.325382769107819	0.0806903168559074
-1.99603307247162	-6.60678386688232	3.95700764656067	-0.447522968053818	-0.327358335256577	0.0790900588035584
-2.03444862365723	-6.59766578674316	3.96583676338196	-0.447895795106888	-0.329281866550446	0.0776696130633354
-2.08314037322998	-6.57860612869263	3.97719478607178	-0.448448032140732	-0.331105828285217	0.0762793868780136
-2.13109540939331	-6.56654262542725	3.97190833091736	-0.448714345693588	-0.332569271326065	0.0749760866165161
-2.1675078868866	-6.55192279815674	3.96388459205627	-0.448874592781067	-0.333791166543961	0.0739074423909187
-2.21105861663818	-6.54233074188232	3.98030495643616	-0.449083268642426	-0.335062086582184	0.0728778392076492
-2.25612735748291	-6.52519226074219	3.969966173172	-0.449126273393631	-0.336251437664032	0.0716852620244026
-2.30256199836731	-6.5175633430481	3.97458291053772	-0.449035108089447	-0.337053745985031	0.0708757638931274
-2.33770775794983	-6.50587224960327	3.97328782081604	-0.448949843645096	-0.338198721408844	0.0703567191958427
-2.36595153808594	-6.49483156204224	3.97892332077026	-0.448878675699234	-0.33884409070015	0.0702301859855652
-2.39017534255981	-6.47259140014648	3.95618510246277	-0.448594093322754	-0.339079797267914	0.0702873170375824
-2.42311978340149	-6.45283842086792	3.92849779129028	-0.448285341262817	-0.339423090219498	0.0702230185270309
-2.46281957626343	-6.43915700912476	3.92626929283142	-0.448103785514832	-0.339665859937668	0.070406936109066
-2.50023055076599	-6.42254400253296	3.91456508636475	-0.447477787733078	-0.339627087116241	0.0703595131635666
-2.53320956230164	-6.40377712249756	3.89909315109253	-0.44715416431427	-0.339502334594727	0.0702366158366203
-2.55386877059937	-6.38699769973755	3.88852214813232	-0.446920543909073	-0.339292645454407	0.0706480592489243
-2.5772430896759	-6.38245630264282	3.8654510974884	-0.446805089712143	-0.338561832904816	0.0714766755700111
-2.60295677185059	-6.37205982208252	3.86005187034607	-0.446579396724701	-0.337718427181244	0.0721836388111115
-2.62063455581665	-6.35219478607178	3.84156179428101	-0.446396052837372	-0.336894989013672	0.0725438445806503
-2.64322400093079	-6.3470025062561	3.81491994857788	-0.44625386595726	-0.335766106843948	0.0732340514659882
-2.6658947467804	-6.33276224136353	3.7930383682251	-0.446032792329788	-0.334488183259964	0.0739563778042793
-2.68578338623047	-6.33381366729736	3.78017258644104	-0.445985794067383	-0.333205819129944	0.074568510055542
-2.71187877655029	-6.31730985641479	3.77288413047791	-0.445667237043381	-0.33185350894928	0.0746933296322823
-2.72238683700562	-6.3240385055542	3.73766875267029	-0.445697873830795	-0.330562293529511	0.0748532339930534
-2.74900078773499	-6.32004690170288	3.72161316871643	-0.445451498031616	-0.328879773616791	0.0747033208608627
-2.78181123733521	-6.31598854064941	3.69853806495667	-0.444919168949127	-0.327215582132339	0.074375681579113
-2.81048154830933	-6.32154369354248	3.67812299728394	-0.444670110940933	-0.325747221708298	0.0733550935983658
-2.84322261810303	-6.31273031234741	3.65540146827698	-0.443941295146942	-0.32417893409729	0.0719888508319855
-2.87213921546936	-6.33499431610107	3.62000966072083	-0.44366791844368	-0.322531491518021	0.0710606798529625
-2.90075635910034	-6.34071254730225	3.61695694923401	-0.443463623523712	-0.321145832538605	0.0693638846278191
-2.93035912513733	-6.35016965866089	3.59885358810425	-0.44293001294136	-0.319492101669312	0.067729726433754
-2.94509863853455	-6.36247682571411	3.57225275039673	-0.442620277404785	-0.318137437105179	0.0661582797765732
-2.96615862846375	-6.3741021156311	3.55381894111633	-0.442166894674301	-0.31672003865242	0.0646437853574753
-2.97165155410767	-6.39880275726318	3.53750061988831	-0.442139953374863	-0.315491169691086	0.0633467957377434
-2.98104858398438	-6.40407133102417	3.52084732055664	-0.442103922367096	-0.313603460788727	0.0612396933138371
-2.99042272567749	-6.41630268096924	3.47703552246094	-0.442262053489685	-0.311083912849426	0.0583099275827408
-2.99482774734497	-6.4379711151123	3.4584972858429	-0.44321072101593	-0.308783531188965	0.0558370612561703
-3.00060153007507	-6.44489622116089	3.43678951263428	-0.443785578012466	-0.306318402290344	0.053990300744772
-3.01008558273315	-6.46907138824463	3.40371131896973	-0.44486129283905	-0.303642809391022	0.0528272017836571
-3.02904152870178	-6.46521282196045	3.3867073059082	-0.445575058460236	-0.301260948181152	0.0514141172170639
-3.06492829322815	-6.43860197067261	3.34813380241394	-0.445536315441132	-0.298605173826218	0.0504693686962128
-3.08372592926025	-6.43558835983276	3.31530833244324	-0.445722013711929	-0.296527653932571	0.0508266240358353
-3.11598443984985	-6.43077945709229	3.30865621566772	-0.445835471153259	-0.294806092977524	0.0510466024279594
-3.15828490257263	-6.40775060653687	3.28544783592224	-0.445082008838654	-0.292844355106354	0.0515647977590561
-3.18314361572266	-6.40205717086792	3.252765417099	-0.444445699453354	-0.291364967823029	0.0529966168105602
-3.21198463439941	-6.40606021881104	3.26895546913147	-0.444503486156464	-0.290811836719513	0.0544936805963516
-3.23665046691895	-6.39524555206299	3.28547954559326	-0.444398015737534	-0.290448546409607	0.0556276366114616
-3.26796436309814	-6.38373136520386	3.27915811538696	-0.443744987249374	-0.289910674095154	0.0565723478794098
-3.31249809265137	-6.3574161529541	3.26904511451721	-0.442642897367477	-0.289715439081192	0.0574737787246704
-3.32862424850464	-6.35657119750977	3.27061724662781	-0.442057222127914	-0.290150821208954	0.0588554702699184
-3.35481595993042	-6.34912061691284	3.29197573661804	-0.441809505224228	-0.291100919246674	0.0596320182085037
-3.38423705101013	-6.32768201828003	3.29673981666565	-0.441289514303207	-0.291638493537903	0.0602605640888214
-3.39145088195801	-6.32514476776123	3.30134248733521	-0.441260457038879	-0.29258793592453	0.0609740279614925
-3.41609358787537	-6.31363153457642	3.33296489715576	-0.441482543945313	-0.293766409158707	0.0610191114246845
-3.42964577674866	-6.31631517410278	3.35082960128784	-0.441612511873245	-0.29507640004158	0.0610185600817204
-3.44854021072388	-6.31285810470581	3.35889220237732	-0.441386520862579	-0.296505004167557	0.0608262233436108
-3.46676325798035	-6.30554962158203	3.3588171005249	-0.440932095050812	-0.298018485307693	0.0596641674637794
-3.46861362457275	-6.31843280792236	3.37759113311768	-0.441271901130676	-0.29998967051506	0.0581100918352604
-3.48829221725464	-6.32267189025879	3.41117691993713	-0.441615760326386	-0.302116930484772	0.0561962313950062
-3.49486207962036	-6.33785200119019	3.43605542182922	-0.442154198884964	-0.304073631763458	0.0543393827974796
[truncated: 14,989 more rows]
