# Supplementary material for: Identification of Haptic Based Guiding Using Hard Reins
Source: PLoS One. 2015 Jul 22;10(7):e0132020. doi: 10.1371/journal.pone.0132020 (PMC4511788; doi:10.1371/journal.pone.0132020)
Supplement: S5 File — (ZIP) [file pone.0132020.s005.zip › Exp2_ForceData1/Subject4/path1/T7.csv]

Force X (N)	Force Y (N)	Force Z (N)	Torque X (N-m)	Torque Y (N-m)	Torque Z (N-m)	Frequency = 10000	Averaging Level = 16	F/T Serial Number = FT11772	Time Started = 05/12/2012 11:41:43
0.703194379806519	1.70529317855835	0.31459704041481	-0.00525014335289598	-0.010790397413075	0.126535013318062
0.703975260257721	1.70445728302002	0.323606342077255	-0.00524715660139918	-0.0108309341594577	0.125876158475876
0.720000684261322	1.69550454616547	0.314063757658005	-0.00559561140835285	-0.0109267206862569	0.12491700053215
0.730085253715515	1.68193340301514	0.320917963981628	-0.00607995642349124	-0.0108068455010653	0.124153599143028
0.730646908283234	1.68332934379578	0.34296390414238	-0.00616781553253531	-0.0108420047909021	0.123619206249714
0.732888460159302	1.67238473892212	0.344661116600037	-0.00628755521029234	-0.0109448675066233	0.122899390757084
0.738563120365143	1.67012012004852	0.334156483411789	-0.0065433862619102	-0.0108753144741058	0.122045688331127
0.75198233127594	1.65953540802002	0.336185812950134	-0.00693973107263446	-0.0108514260500669	0.121170029044151
0.751174867153168	1.645427942276	0.354316353797913	-0.00726265693083405	-0.0106277531012893	0.120664693415165
0.750549256801605	1.6503654718399	0.360265612602234	-0.00723260222002864	-0.0108883623033762	0.119899585843086
0.759627223014832	1.63970243930817	0.352101683616638	-0.00759355956688523	-0.0108447857201099	0.119057260453701
0.77031672000885	1.62932229042053	0.354335248470306	-0.00812197010964155	-0.0106176966801286	0.118367351591587
0.772447884082794	1.62793827056885	0.371595054864883	-0.00823604594916105	-0.0108092399314046	0.117923863232136
0.780792891979218	1.61741518974304	0.366812765598297	-0.00858510751277208	-0.0109897730872035	0.117083303630352
0.787479281425476	1.60867393016815	0.361293077468872	-0.0091309305280447	-0.0107141304761171	0.116312712430954
0.789342761039734	1.59535932540894	0.372571289539337	-0.0094472598284483	-0.0107657825574279	0.115546464920044
0.763802707195282	1.58148789405823	0.376833468675613	-0.00985306967049837	-0.0107038551941514	0.112379930913448
0.788398027420044	1.57937133312225	0.359639376401901	-0.0104434471577406	-0.0105869565159082	0.111967086791992
0.813255608081818	1.58501136302948	0.376488864421844	-0.0108930133283138	-0.0108892479911447	0.114062786102295
0.816026568412781	1.58356213569641	0.380470544099808	-0.0110462596639991	-0.011430537328124	0.115174554288387
0.813250541687012	1.57390165328979	0.382290214300156	-0.0117193553596735	-0.0114579265937209	0.114295624196529
0.80136626958847	1.56133008003235	0.406958967447281	-0.012410962022841	-0.0117316078394651	0.113092765212059
0.796578586101532	1.56897687911987	0.407945573329926	-0.0125476745888591	-0.0120426705107093	0.1121796220541
0.796313464641571	1.56027293205261	0.390775233507156	-0.0130702154710889	-0.012031739577651	0.111309461295605
0.800686538219452	1.55000054836273	0.400138825178146	-0.0137394051998854	-0.0122384438291192	0.110916122794151
0.786393105983734	1.54597735404968	0.412132441997528	-0.0142105733975768	-0.0127725899219513	0.11012490093708
0.782057762145996	1.5365344285965	0.400442123413086	-0.0149472439661622	-0.012933162972331	0.108840815722942
0.771826684474945	1.52996611595154	0.417414397001266	-0.0157105661928654	-0.0130946226418018	0.108192153275013
0.761967897415161	1.53595173358917	0.430667877197266	-0.0161583535373211	-0.0137266414240003	0.107943177223206
0.76377135515213	1.52266311645508	0.420026332139969	-0.0170925501734018	-0.0140563063323498	0.107399478554726
0.753522634506226	1.51705706119537	0.440042555332184	-0.0177610516548157	-0.014489590190351	0.107076622545719
0.742160439491272	1.52061152458191	0.435977548360825	-0.0184317566454411	-0.0151539137586951	0.106297135353088
0.743942618370056	1.50957334041595	0.438085407018662	-0.0194001216441393	-0.0156100867316127	0.105538710951805
0.732983589172363	1.5043785572052	0.450925648212433	-0.0200288090854883	-0.0161556750535965	0.105166539549828
0.731787860393524	1.49455368518829	0.442874491214752	-0.0211074352264404	-0.016669599339366	0.10441317409277
0.72763204574585	1.48924720287323	0.462831348180771	-0.0220945794135332	-0.0172159075737	0.10391341894865
0.715348660945892	1.49025499820709	0.460973352193832	-0.0228319745510817	-0.0179753694683313	0.103280797600746
0.713185250759125	1.47696840763092	0.458595722913742	-0.0240813791751862	-0.0184506122022867	0.102604426443577
0.692041158676147	1.4769424200058	0.461517989635468	-0.0249815452843905	-0.0189916491508484	0.102285861968994
0.686672747135162	1.47184348106384	0.457381010055542	-0.0261671841144562	-0.019447535276413	0.101521328091621
0.660310685634613	1.46974945068359	0.472059339284897	-0.0272367317229509	-0.0199515912681818	0.100985608994961
0.643517017364502	1.47236931324005	0.453833401203156	-0.0283198766410351	-0.0205598901957273	0.100492559373379
0.637733697891235	1.47215282917023	0.465025722980499	-0.0295250751078129	-0.0211145300418139	0.100927218794823
0.622728228569031	1.48299312591553	0.462129354476929	-0.0304741114377975	-0.0219084285199642	0.100970610976219
0.615335881710052	1.47891986370087	0.471111118793488	-0.0317549370229244	-0.0224592089653015	0.100883029401302
0.598920881748199	1.48202729225159	0.464419692754745	-0.0325796082615852	-0.023297818377614	0.100596822798252
0.590256750583649	1.47825849056244	0.480117440223694	-0.0337706133723259	-0.0238048862665892	0.100451499223709
0.577163815498352	1.48671090602875	0.477224797010422	-0.0346547812223434	-0.0246486328542233	0.100365154445171
0.581843197345734	1.48331499099731	0.475289940834045	-0.0358494631946087	-0.02524309232831	0.100141189992428
0.56415593624115	1.48241460323334	0.484918266534805	-0.0366613492369652	-0.0260574612766504	0.100007802248001
0.560851693153381	1.47824251651764	0.476340264081955	-0.0377574898302555	-0.0264861285686493	0.0997188314795494
0.543606698513031	1.48744070529938	0.492885768413544	-0.0384967923164368	-0.0271780788898468	0.0996504351496696
0.541825354099274	1.48627638816833	0.492740631103516	-0.039491880685091	-0.0276003815233707	0.0993892550468445
0.528481423854828	1.49082350730896	0.501435458660126	-0.0401036143302917	-0.0282304137945175	0.0992576330900192
0.524960279464722	1.48704195022583	0.493887454271317	-0.0409113094210625	-0.0286133252084255	0.0989617109298706
0.507140457630157	1.48920035362244	0.507040560245514	-0.0414951778948307	-0.0290942974388599	0.0988877639174461
0.507486164569855	1.49093377590179	0.500385940074921	-0.0424397699534893	-0.029372937977314	0.0986324027180672
0.4890476167202	1.49456429481506	0.506427407264709	-0.0427630990743637	-0.0297512337565422	0.0985247939825058
0.480819076299667	1.48765182495117	0.504343450069427	-0.0434086807072163	-0.0297231301665306	0.0982756763696671
0.463801741600037	1.48971378803253	0.49629282951355	-0.0438412949442863	-0.0299574043601751	0.097917303442955
0.458224833011627	1.48285472393036	0.497012287378311	-0.0444697439670563	-0.0298641752451658	0.0977174267172813
0.446623682975769	1.48351001739502	0.487784802913666	-0.0447210222482681	-0.0299644954502583	0.0974196940660477
0.436257392168045	1.48150408267975	0.491041272878647	-0.0451073199510574	-0.0297535974532366	0.0973594710230827
0.431578814983368	1.48241055011749	0.476461052894592	-0.0454825423657894	-0.029475374147296	0.0969980284571648
0.419288814067841	1.48250758647919	0.477991580963135	-0.0456826090812683	-0.0293022561818361	0.0968986675143242
0.418861448764801	1.47598612308502	0.463943898677826	-0.0459357425570488	-0.028932236135006	0.096632644534111
0.405181139707565	1.47627425193787	0.464920222759247	-0.0459854975342751	-0.0285388845950365	0.0966615602374077
0.410063177347183	1.47503614425659	0.452434718608856	-0.0462680347263813	-0.0279384665191174	0.0965261310338974
0.396541833877563	1.47910630702972	0.446758538484573	-0.0460991598665714	-0.0276353824883699	0.0964148566126823
0.399814546108246	1.47292304039001	0.429702609777451	-0.0461336262524128	-0.0268590655177832	0.0964463129639626
0.394357651472092	1.47897887229919	0.420398324728012	-0.0457806698977947	-0.0263663399964571	0.0965574979782104
0.393801718950272	1.47263073921204	0.414704263210297	-0.0456549860537052	-0.02549909055233	0.0968296974897385
0.391823291778564	1.47637152671814	0.396319180727005	-0.0453753061592579	-0.0248166862875223	0.0969651490449905
0.389441132545471	1.47625374794006	0.392213344573975	-0.0451401174068451	-0.0237342175096273	0.097248949110508
0.390486896038055	1.47522115707397	0.37082827091217	-0.0446862205862999	-0.0228064022958279	0.0972598195075989
0.386250793933868	1.47165775299072	0.369484633207321	-0.0443531349301338	-0.0217408407479525	0.0975292772054672
0.387054055929184	1.47521269321442	0.339994043111801	-0.0438022501766682	-0.0206542443484068	0.0974938943982124
0.382788687944412	1.47231006622314	0.337086319923401	-0.043237067759037	-0.0194693189114332	0.0978610143065453
0.384406059980392	1.46699476242065	0.308263421058655	-0.0429555326700211	-0.0182168055325747	0.0978627577424049
0.375799834728241	1.46816968917847	0.296205341815948	-0.042355764657259	-0.0170910805463791	0.0983124077320099
0.377987891435623	1.46380186080933	0.27068230509758	-0.0417552776634693	-0.015731593593955	0.098438486456871
0.368036091327667	1.4560683965683	0.263056308031082	-0.0410874709486961	-0.014389761723578	0.098713643848896
0.367627412080765	1.44729053974152	0.232198476791382	-0.0407057590782642	-0.0128864366561174	0.0984188169240952
0.356042444705963	1.44490694999695	0.220449894666672	-0.0399057455360889	-0.0115109756588936	0.0989615097641945
0.372804701328278	1.43984186649323	0.194285929203033	-0.0394314974546433	-0.0102124828845263	0.0995031446218491
0.371193766593933	1.43599653244019	0.184426471590996	-0.0385741777718067	-0.00896056089550257	0.100334264338017
0.378061652183533	1.43122029304504	0.155578091740608	-0.0380506813526154	-0.00774192856624722	0.10038186609745
0.375548273324966	1.41889429092407	0.147822976112366	-0.0374070331454277	-0.00636360887438059	0.100891456007957
0.377776265144348	1.41508185863495	0.117633856832981	-0.0366548001766205	-0.00515836803242564	0.101185135543346
0.381061017513275	1.40460693836212	0.106754049658775	-0.036213543266058	-0.00356030440889299	0.102022089064121
0.385770857334137	1.40840911865234	0.097682923078537	-0.035310260951519	-0.00249120523221791	0.102353237569332
0.394238889217377	1.39697265625	0.0600596405565739	-0.0348470509052277	-0.00122102710884064	0.102613791823387
0.388931691646576	1.38650333881378	0.0500441528856754	-0.0341793783009052	4.9947473598877E-05	0.103054635226727
0.39069002866745	1.37679481506348	0.0192253794521093	-0.0335123129189014	0.00117288390174508	0.103052340447903
0.390110373497009	1.36582636833191	0.00878625083714724	-0.0329499058425426	0.00261756428517401	0.103272840380669
0.385598421096802	1.36626541614532	-0.0165252983570099	-0.0320210605859756	0.0036312798038125	0.103495948016644
0.401020169258118	1.35136210918427	-0.0372831001877785	-0.0316960252821445	0.00480723893269897	0.103674665093422
0.393813818693161	1.3389720916748	-0.0439105927944183	-0.0308991279453039	0.00588948745280504	0.104155972599983
0.396826833486557	1.33360660076141	-0.0720396488904953	-0.0302663072943687	0.00692443130537868	0.104144416749477
0.40866681933403	1.32726716995239	-0.0855547711253166	-0.0296934954822063	0.00803409330546856	0.104900255799294
0.41531041264534	1.33068108558655	-0.101439900696278	-0.0288676340132952	0.00871529057621956	0.10595890879631
0.434193938970566	1.32592189311981	-0.12687511742115	-0.0285355728119612	0.00951304193586111	0.106913574039936
0.442109256982803	1.31925547122955	-0.130716562271118	-0.0279582142829895	0.0103343846276402	0.10804457962513
0.450543731451035	1.32402789592743	-0.148495867848396	-0.0271459184587002	0.010786971077323	0.109020560979843
0.474039196968079	1.31716990470886	-0.170381277799606	-0.0267655085772276	0.0115872053429484	0.110130801796913
0.481854856014252	1.31648671627045	-0.177334740757942	-0.0261830072849989	0.0123354224488139	0.111607871949673
0.495930820703506	1.32844531536102	-0.193082943558693	-0.0254741255193949	0.0126693462952971	0.11294736713171
0.51705938577652	1.32221591472626	-0.220046862959862	-0.0251268427819014	0.0132500287145376	0.114095114171505
0.532183885574341	1.32845962047577	-0.221856743097305	-0.0246900133788586	0.0139400344341993	0.115494795143604
0.543952405452728	1.33165168762207	-0.226984575390816	-0.0240229070186615	0.0142379617318511	0.117112658917904
0.550589203834534	1.33410811424255	-0.249550312757492	-0.0235612764954567	0.014780911616981	0.118571035563946
0.55979859828949	1.33979523181915	-0.272767215967178	-0.0229662768542767	0.0150563810020685	0.119886070489883
0.573671162128448	1.33432924747467	-0.290347129106522	-0.0227075107395649	0.0157213322818279	0.121379792690277
0.581749022006989	1.33736145496368	-0.300862073898315	-0.0220914371311665	0.0162176582962275	0.123200982809067
0.584935367107391	1.33357751369476	-0.302922695875168	-0.0216217488050461	0.0166768170893192	0.125207588076591
0.584644973278046	1.34635448455811	-0.317375123500824	-0.0209768116474152	0.016908647492528	0.12706333398819
0.583157539367676	1.35174334049225	-0.327703297138214	-0.020339434966445	0.0172305814921856	0.128831341862679
0.587241113185883	1.36411643028259	-0.341564953327179	-0.0198464076966047	0.0174020081758499	0.130423441529274
0.590222418308258	1.36872363090515	-0.352201670408249	-0.0193956904113293	0.0177779514342546	0.132188826799393
0.606153666973114	1.37395691871643	-0.376261353492737	-0.0190203431993723	0.0178922768682241	0.134137615561485
0.605931282043457	1.38115882873535	-0.378540903329849	-0.0187638700008392	0.0182280968874693	0.135958209633827
0.615640819072723	1.3858550786972	-0.388257831335068	-0.0183911342173815	0.0182870980352163	0.137501984834671
0.62077522277832	1.39444994926453	-0.382056534290314	-0.0180578473955393	0.018519464880228	0.138553187251091
0.617791891098022	1.39068186283112	-0.376655995845795	-0.0177636165171862	0.0188000183552504	0.139694094657898
0.623957574367523	1.40506100654602	-0.377742677927017	-0.0173035301268101	0.0188179388642311	0.141116723418236
0.626907765865326	1.40510666370392	-0.379180163145065	-0.0169463511556387	0.0191212985664606	0.14259360730648
0.63601291179657	1.41209149360657	-0.390348792076111	-0.0166250821202993	0.0190943572670221	0.144005298614502
0.638972699642181	1.42241632938385	-0.395249158143997	-0.0161967948079109	0.019291277974844	0.145317867398262
0.644429087638855	1.42092704772949	-0.401099622249603	-0.0159165803343058	0.0195242296904325	0.146650537848473
0.651935636997223	1.43040478229523	-0.406156688928604	-0.0154578369110823	0.01959946192801	0.147914692759514
0.655308961868286	1.43672227859497	-0.410535514354706	-0.0151277678087354	0.0197521056979895	0.149189159274101
0.662648916244507	1.43383741378784	-0.418042480945587	-0.0148312337696552	0.019850417971611	0.150427535176277
0.665506899356842	1.44490742683411	-0.419567048549652	-0.0145505284890532	0.0198481902480125	0.151639938354492
0.672565042972565	1.44690465927124	-0.419836670160294	-0.0143660716712475	0.0199562031775713	0.152665331959724
0.678758800029755	1.44435131549835	-0.42466527223587	-0.0141322836279869	0.0199307668954134	0.153617516160011
0.68644517660141	1.45114874839783	-0.428210079669952	-0.013866531662643	0.0199139714241028	0.154568493366241
0.688670754432678	1.44964706897736	-0.423584640026093	-0.0136779854074121	0.0199619475752115	0.155482038855553
0.695152044296265	1.44727408885956	-0.426983773708344	-0.0135389138013124	0.0199683737009764	0.156317174434662
0.707388997077942	1.455681681633	-0.416297048330307	-0.0134520540013909	0.0197626668959856	0.157162949442863
0.708662033081055	1.458735704422	-0.418342173099518	-0.0131893269717693	0.0197402350604534	0.157990664243698
0.709184646606445	1.45643365383148	-0.418896019458771	-0.0130981653928757	0.0197475217282772	0.15894915163517
0.715346395969391	1.45823848247528	-0.418201476335526	-0.0130477026104927	0.0194727052003145	0.159669935703278
0.716801404953003	1.46217846870422	-0.415870606899261	-0.0129284970462322	0.0193914696574211	0.16015912592411
0.723821341991425	1.45816326141357	-0.410912781953812	-0.0129762385040522	0.0192239303141832	0.160711973905563
0.731268286705017	1.45333194732666	-0.414947599172592	-0.0130799459293485	0.0189768113195896	0.161227613687515
0.738971412181854	1.46002089977264	-0.417357623577118	-0.0130001436918974	0.0186845920979977	0.161971315741539
0.744160890579224	1.46117949485779	-0.406616002321243	-0.0130052315071225	0.0184134971350431	0.162627622485161
0.744271516799927	1.45300960540771	-0.413938999176025	-0.0129884127527475	0.0180846247822046	0.163217663764954
0.746628224849701	1.45288848876953	-0.412460535764694	-0.0130059253424406	0.0176902413368225	0.163613215088844
0.750380337238312	1.45215880870819	-0.409393638372421	-0.0129635343328118	0.017273185774684	0.163961216807365
0.749369442462921	1.45021903514862	-0.404607892036438	-0.0129403760656714	0.0168766286224127	0.164400696754456
0.748819172382355	1.45014643669128	-0.393280327320099	-0.0129176639020443	0.016496317461133	0.165138080716133
0.750178456306458	1.4467339515686	-0.388544023036957	-0.0129291629418731	0.0159622170031071	0.165709763765335
0.748454868793488	1.44193434715271	-0.382101505994797	-0.0130439307540655	0.0156318359076977	0.166124582290649
0.754005670547485	1.43144381046295	-0.370373547077179	-0.0131083633750677	0.015302718617022	0.166010335087776
0.757072031497955	1.418252825737	-0.369698911905289	-0.0132884215563536	0.0150058241561055	0.166145801544189
0.769033968448639	1.40598523616791	-0.358795821666718	-0.0134769733995199	0.0145510332658887	0.166548579931259
0.773772418498993	1.4042295217514	-0.366463959217072	-0.0134177142754197	0.014311857521534	0.16684864461422
0.78120231628418	1.39535021781921	-0.359307765960693	-0.0135990530252457	0.01407206710428	0.167305007576942
0.785051047801971	1.38241124153137	-0.354207277297974	-0.0136285936459899	0.0138040948659182	0.167498126626015
0.791018128395081	1.37745893001556	-0.365330785512924	-0.0136789092794061	0.0134786209091544	0.167679876089096
0.795018196105957	1.37225949764252	-0.365015894174576	-0.0136828115209937	0.0131548773497343	0.167605221271515
0.798074126243591	1.3587247133255	-0.365612715482712	-0.0136908758431673	0.0130407772958279	0.167495518922806
0.803364515304565	1.35077226161957	-0.372186779975891	-0.0137491282075644	0.0128177125006914	0.167652308940887
0.814161062240601	1.34228110313416	-0.37188446521759	-0.0137024605646729	0.0124868489801884	0.167802438139915
0.820544481277466	1.32792985439301	-0.369192987680435	-0.0137058086693287	0.0123873502016068	0.167952880263329
0.833818972110748	1.31949770450592	-0.366099715232849	-0.0136620840057731	0.0121030462905765	0.168301045894623
0.849930286407471	1.31053292751312	-0.374413192272186	-0.0136167453601956	0.0118509968742728	0.168615698814392
0.856230735778809	1.3009204864502	-0.370843976736069	-0.0134516032412648	0.0116332517936826	0.168982580304146
0.870126783847809	1.2948431968689	-0.365650445222855	-0.0133932419121265	0.0114720994606614	0.169331222772598
0.883048057556152	1.28142189979553	-0.362787246704102	-0.0133774848654866	0.0113439792767167	0.169720947742462
0.902188658714294	1.26894986629486	-0.368856877088547	-0.0133501887321472	0.0111057953909039	0.170430734753609
0.923983991146088	1.26517140865326	-0.36042445898056	-0.0133255273103714	0.0109307933598757	0.171242386102676
0.941096723079681	1.25308609008789	-0.365057379007339	-0.0134338866919279	0.0107379592955112	0.171785816550255
0.963656485080719	1.24311077594757	-0.369909793138504	-0.0135440826416016	0.0105428472161293	0.172072872519493
0.982839405536652	1.23733067512512	-0.379449248313904	-0.0135191613808274	0.010131323710084	0.172692537307739
1.00323963165283	1.2348530292511	-0.38663524389267	-0.0135620152577758	0.00970804691314697	0.173326507210732
1.01655626296997	1.22752439975739	-0.385652154684067	-0.013634012080729	0.00936701707541943	0.173643350601196
1.03211104869843	1.22024822235107	-0.387073487043381	-0.0136783635243773	0.00883445981889963	0.174332782626152
1.05181658267975	1.22142505645752	-0.385633081197739	-0.0137231079861522	0.00820502359420061	0.175094202160835
1.06378793716431	1.21364557743073	-0.38146784901619	-0.0136656314134598	0.00764615600928664	0.175658643245697
1.07955515384674	1.21237933635712	-0.362275421619415	-0.0137905115261674	0.00705201691016555	0.176278114318848
1.09050500392914	1.20585668087006	-0.358752191066742	-0.0138694029301405	0.00660650711506605	0.176910012960434
1.10745823383331	1.19871401786804	-0.360292106866837	-0.0140772890299559	0.00606932444497943	0.177751407027245
1.12530517578125	1.19697320461273	-0.351587444543839	-0.0141124725341797	0.00548283522948623	0.178614273667336
1.13690483570099	1.1951607465744	-0.355229049921036	-0.014172725379467	0.00491000711917877	0.179437860846519
1.14887249469757	1.193155169487	-0.359812319278717	-0.0143135031685233	0.00460413238033652	0.180099785327911
1.16028356552124	1.1951539516449	-0.365005433559418	-0.014326679520309	0.00394483236595988	0.180635720491409
1.16707324981689	1.20100069046021	-0.365063637495041	-0.0143522964790463	0.00328740896657109	0.181336894631386
1.17528438568115	1.20487248897552	-0.363564223051071	-0.014216186478734	0.00254638795740902	0.181855216622353
1.17804253101349	1.20354557037354	-0.349567264318466	-0.0142041835933924	0.00196715141646564	0.182031899690628
1.18071568012238	1.2010258436203	-0.337569355964661	-0.0143042895942926	0.00150327279698104	0.182038336992264
1.1908586025238	1.19375240802765	-0.325893878936768	-0.0144364386796951	0.00105231930501759	0.182120561599731
1.20776855945587	1.19707000255585	-0.316597044467926	-0.0145135400816798	0.00039089540950954	0.182473838329315
1.21168625354767	1.19402480125427	-0.312641680240631	-0.0145561918616295	-8.91875170054846E-05	0.182427868247032
1.21676707267761	1.19022738933563	-0.308280438184738	-0.0147242713719606	-0.000430364452768117	0.182260349392891
1.22630405426025	1.1839587688446	-0.312782883644104	-0.0148280626162887	-0.000964822655078024	0.181935235857964
1.23156249523163	1.18381941318512	-0.317701727151871	-0.0148455994203687	-0.00142733938992023	0.181536629796028
1.23296964168549	1.1850757598877	-0.309933811426163	-0.0149655733257532	-0.00193459063302726	0.181271880865097
1.22813129425049	1.18056130409241	-0.304816991090775	-0.015135015361011	-0.00219477084465325	0.180891498923302
1.22883474826813	1.18148910999298	-0.312714040279388	-0.015232153236866	-0.00281595252454281	0.18044039607048
1.22517335414886	1.18002891540527	-0.304419368505478	-0.0153671149164438	-0.00318283354863524	0.179959267377853
1.22029459476471	1.17622482776642	-0.302586734294891	-0.0155821414664388	-0.00355328619480133	0.179342910647392
1.219881772995	1.17158043384552	-0.29839488863945	-0.0158560257405043	-0.00401839427649975	0.178572326898575
1.22080206871033	1.17028093338013	-0.2934390604496	-0.0161274690181017	-0.00449984194710851	0.177793398499489
1.21962809562683	1.16538679599762	-0.28384855389595	-0.0163217037916183	-0.00485166860744357	0.176916539669037
1.21901774406433	1.15719389915466	-0.276979446411133	-0.0168024227023125	-0.00522391917183995	0.176025629043579
1.22141802310944	1.15134537220001	-0.276446551084518	-0.0169675648212433	-0.00562398973852396	0.174975320696831
1.2207328081131	1.14511978626251	-0.268688172101974	-0.0173174664378166	-0.00592960650101304	0.173876047134399
1.21681845188141	1.13631558418274	-0.260182619094849	-0.0177079625427723	-0.0061797141097486	0.172754138708115
1.21581399440765	1.13031446933746	-0.262489259243011	-0.01806272380054	-0.0064553958363831	0.171638861298561
1.21169173717499	1.12331199645996	-0.262690663337708	-0.0184125509113073	-0.00663371989503503	0.170609071850777
1.20655047893524	1.11752140522003	-0.25473415851593	-0.0189148131757975	-0.00677950819954276	0.169497191905975
1.20258367061615	1.11064314842224	-0.249431356787682	-0.0192064084112644	-0.00707279052585363	0.16830962896347
1.19208633899689	1.10313975811005	-0.249562829732895	-0.0195176657289267	-0.00709590688347816	0.16726179420948
1.19152653217316	1.09237408638	-0.242818310856819	-0.0199497696012259	-0.00716561265289783	0.166053578257561
1.18902099132538	1.08516049385071	-0.236929967999458	-0.0202659722417593	-0.00741021474823356	0.164809182286263
1.17557466030121	1.07453584671021	-0.231123223900795	-0.0205155704170465	-0.0072775580920279	0.163662075996399
1.17177820205688	1.07024049758911	-0.223699122667313	-0.0205514710396528	-0.00751078734174371	0.162665233016014
1.15577006340027	1.06439006328583	-0.212333738803864	-0.0207900423556566	-0.00746763963252306	0.161744639277458
1.14592838287354	1.05428469181061	-0.201959878206253	-0.0209010951220989	-0.0075642135925591	0.160832136869431
1.1330988407135	1.05049586296082	-0.199267685413361	-0.0208456870168447	-0.00757240317761898	0.159922555088997
1.12334656715393	1.0434981584549	-0.199136286973953	-0.0208792611956596	-0.0075022061355412	0.159105971455574
1.11707544326782	1.04419946670532	-0.209174171090126	-0.0208530426025391	-0.00759606994688511	0.158239021897316
1.10812056064606	1.03951001167297	-0.212150201201439	-0.0209053214639425	-0.00738203013315797	0.157510370016098
1.107421875	1.0342869758606	-0.224262312054634	-0.0208521299064159	-0.00740440469235182	0.156852811574936
1.09847974777222	1.02733957767487	-0.226494640111923	-0.0208710674196482	-0.00699125044047832	0.156338751316071
1.1028516292572	1.0218118429184	-0.22589685022831	-0.0209826156497002	-0.00687151215970516	0.156009837985039
1.09796702861786	1.01791775226593	-0.217813849449158	-0.0209563728421927	-0.00657287612557411	0.155837744474411
1.09416198730469	1.00730097293854	-0.214879408478737	-0.020885681733489	-0.00645356345921755	0.155800119042397
1.08928918838501	1.01415908336639	-0.210086613893509	-0.0205982755869627	-0.0064427531324327	0.15593558549881
1.08450639247894	1.01411557197571	-0.218041345477104	-0.0204954482614994	-0.00646138796582818	0.155925244092941
1.08562588691711	1.01987445354462	-0.219284445047379	-0.0202834326773882	-0.00652149086818099	0.156034097075462
1.08663821220398	1.01717436313629	-0.226494327187538	-0.0202650651335716	-0.00634540617465973	0.156215578317642
1.08999478816986	1.01462817192078	-0.237716764211655	-0.0202421694993973	-0.00643942505121231	0.156339600682259
1.08571064472198	1.01282584667206	-0.239132195711136	-0.0203275736421347	-0.00628717010840774	0.156764328479767
1.09184980392456	1.01188349723816	-0.242310538887978	-0.0203091707080603	-0.00653227977454662	0.157233402132988
1.08915221691132	1.01382696628571	-0.229813128709793	-0.0201796516776085	-0.00660125957801938	0.15791192650795
1.08598530292511	1.01652467250824	-0.220926091074944	-0.0199961606413126	-0.00707209808751941	0.158712550997734
1.07947528362274	1.02391815185547	-0.217686489224434	-0.0197349656373262	-0.00749838910996914	0.159351199865341
1.07744991779327	1.02385485172272	-0.209585249423981	-0.0194762069731951	-0.00810029171407223	0.15991185605526
1.07834076881409	1.0299232006073	-0.20465449988842	-0.0191425811499357	-0.00881288014352322	0.160347059369087
1.07376146316528	1.02583265304565	-0.207698404788971	-0.0189476795494556	-0.00945982430130243	0.160769924521446
1.07682871818542	1.03103232383728	-0.216677129268646	-0.0187027808278799	-0.0102395946159959	0.160993039608002
1.08817708492279	1.0324444770813	-0.203933909535408	-0.0185892302542925	-0.010892553254962	0.161406472325325
1.09776377677917	1.03107690811157	-0.19825741648674	-0.0184685476124287	-0.0116799734532833	0.16212297976017
1.09931457042694	1.02972388267517	-0.18853035569191	-0.0182846486568451	-0.0122027089819312	0.162914171814919
1.10839414596558	1.0342036485672	-0.187748610973358	-0.0180087685585022	-0.0130803612992167	0.163676530122757
1.10717678070068	1.0392758846283	-0.167260006070137	-0.0177212152630091	-0.0140010472387075	0.1645378023386
1.1060938835144	1.04062962532043	-0.162599951028824	-0.017469709739089	-0.0147581389173865	0.165472730994225
1.10611617565155	1.05857110023499	-0.149916872382164	-0.0170984230935574	-0.0156151419505477	0.166663751006126
1.10587430000305	1.06407845020294	-0.156090006232262	-0.0169735625386238	-0.0162356924265623	0.167793050408363
1.11247527599335	1.07624709606171	-0.157239571213722	-0.0167976729571819	-0.0168591700494289	0.168867021799088
1.11656153202057	1.07824611663818	-0.15544368326664	-0.0167848449200392	-0.0173268746584654	0.170278489589691
1.12913429737091	1.09214103221893	-0.151365280151367	-0.0166136100888252	-0.0179400220513344	0.171513214707375
1.12220811843872	1.0986362695694	-0.13618092238903	-0.0163851547986269	-0.0182866938412189	0.173095539212227
1.1372731924057	1.10737347602844	-0.136215284466743	-0.0161357242614031	-0.018915755674243	0.173960268497467
1.12725210189819	1.12518191337585	-0.108276307582855	-0.0158654488623142	-0.0194910280406475	0.17532305419445
1.11075365543365	1.12194669246674	-0.118494600057602	-0.0158436819911003	-0.0193045753985643	0.17614771425724
1.13849723339081	1.14919412136078	-0.102436408400536	-0.0156373735517263	-0.020242003723979	0.177465975284576
1.10234618186951	1.14672124385834	-0.114362969994545	-0.0157812274992466	-0.0196577869355679	0.178427174687386
1.14448726177216	1.16850805282593	-0.116046153008938	-0.0154757704585791	-0.0201968532055616	0.178997933864594
1.11749696731567	1.18139612674713	-0.112430833280087	-0.0154931182041764	-0.0202329531311989	0.180392727255821
1.12246608734131	1.17771291732788	-0.115075148642063	-0.0152473608031869	-0.0203441921621561	0.182054728269577
1.10991978645325	1.20022284984589	-0.126069992780685	-0.015765406191349	-0.0196708049625158	0.182736739516258
1.14912295341492	1.22226083278656	-0.115027643740177	-0.0156220402568579	-0.0200832914561033	0.183913052082062
1.09514272212982	1.21136283874512	-0.126860082149506	-0.0159656070172787	-0.0192572269588709	0.184632182121277
1.13094413280487	1.22969353199005	-0.123974598944187	-0.0161594431847334	-0.0193503964692354	0.185932278633118
1.09774172306061	1.24001038074493	-0.133302912116051	-0.0165761131793261	-0.0184496305882931	0.186385124921799
1.10663223266602	1.24625504016876	-0.129125282168388	-0.0168840177357197	-0.0180292949080467	0.187413170933723
1.07542240619659	1.26577687263489	-0.131629422307014	-0.0174985341727734	-0.0167212747037411	0.188317492604256
1.10009491443634	1.27546727657318	-0.139369025826454	-0.017790038138628	-0.016314884647727	0.189119338989258
1.07157516479492	1.2777978181839	-0.141256898641586	-0.0180432870984077	-0.0154573805630207	0.188910484313965
1.09991753101349	1.29238820075989	-0.109218686819077	-0.0178603455424309	-0.0159335546195507	0.188556015491486
1.08560216426849	1.28563845157623	-0.09567791223526	-0.0176904909312725	-0.0154896415770054	0.187550768256187
1.09262382984161	1.27696347236633	-0.0767986327409744	-0.0174452662467957	-0.0154983606189489	0.18669356405735
1.10647547245026	1.27829873561859	-0.0724053531885147	-0.0170187130570412	-0.0150656523182988	0.185650527477264
1.10921704769135	1.26913034915924	-0.0648297071456909	-0.0168234277516603	-0.0145968375727534	0.184321075677872
1.10913825035095	1.26128661632538	-0.0704752579331398	-0.0163302905857563	-0.0141470218077302	0.182880759239197
1.09707260131836	1.25004708766937	-0.0786520168185234	-0.0157965086400509	-0.0134144658222795	0.181105494499207
1.08335316181183	1.2400016784668	-0.0984372869133949	-0.015441132709384	-0.0126897431910038	0.179333984851837
1.07224488258362	1.23456740379333	-0.103928759694099	-0.0150728076696396	-0.012218271382153	0.177498683333397
1.06095397472382	1.21606540679932	-0.112566731870174	-0.0146866571158171	-0.0115061672404408	0.176017165184021
1.05801749229431	1.20657467842102	-0.117915645241737	-0.0144012626260519	-0.0110276965424418	0.174781918525696
1.05024945735931	1.20117223262787	-0.110400758683681	-0.0140627082437277	-0.0105313789099455	0.173778146505356
1.04690074920654	1.18818402290344	-0.11606727540493	-0.0136268641799688	-0.0100026354193687	0.172844722867012
1.041996717453	1.18044114112854	-0.121404655277729	-0.0132853053510189	-0.00970487110316753	0.17185765504837
1.04693245887756	1.17613959312439	-0.116252660751343	-0.0129205146804452	-0.0091406237334013	0.171179711818695
1.05082786083221	1.17236983776093	-0.130511194467545	-0.0125927804037929	-0.00878353696316481	0.170549914240837
1.04812359809875	1.16447854042053	-0.135896027088165	-0.0121005652472377	-0.00828617624938488	0.169792413711548
1.05356156826019	1.15889942646027	-0.140637367963791	-0.0117725506424904	-0.00773584796115756	0.169208481907845
1.06244838237762	1.16007852554321	-0.155784577131271	-0.0113195851445198	-0.00722131319344044	0.168740689754486
1.0650497674942	1.15645551681519	-0.161069184541702	-0.0108003476634622	-0.00656355125829577	0.168176591396332
1.06891989707947	1.15204310417175	-0.168860912322998	-0.0104017239063978	-0.00594163034111261	0.167585730552673
1.07024550437927	1.15831351280212	-0.17840875685215	-0.00981041789054871	-0.00530097866430879	0.16687037050724
1.06608068943024	1.15737342834473	-0.186149880290031	-0.00918889604508877	-0.00443825032562017	0.166398152709007
1.07225322723389	1.14915430545807	-0.193150788545609	-0.0087570957839489	-0.00374545971862972	0.165909737348557
1.07212960720062	1.15043771266937	-0.209249496459961	-0.00811075139790773	-0.0028536468744278	0.16534548997879
1.06946516036987	1.15099060535431	-0.214942753314972	-0.00751539831981063	-0.0020292173139751	0.164824321866035
1.06599152088165	1.14455544948578	-0.229967474937439	-0.00692770862951875	-0.00117306411266327	0.16425396502018
1.06654465198517	1.15070414543152	-0.244371965527534	-0.006146558560431	-0.000381238351110369	0.163857400417328
1.06253325939178	1.14790332317352	-0.253165990114212	-0.00566499959677458	0.000507274293340743	0.163615986704826
1.06467819213867	1.1430743932724	-0.2740278840065	-0.00500450655817986	0.0012698348145932	0.163314193487167
1.05914640426636	1.14990997314453	-0.279997229576111	-0.0043562725186348	0.00216318224556744	0.163168832659721
1.05889332294464	1.14629244804382	-0.28928878903389	-0.00382164702750742	0.00303704501129687	0.163110867142677
1.0545951128006	1.14402210712433	-0.306838512420654	-0.00321518699638546	0.00367786665447056	0.163008719682693
1.05451905727386	1.14626240730286	-0.311362385749817	-0.0025345825124532	0.00444228760898113	0.163027182221413
1.04720199108124	1.14978420734406	-0.32571080327034	-0.00208718865178525	0.00528824841603637	0.163169473409653
1.04458367824554	1.14545631408691	-0.333131492137909	-0.00149372755549848	0.00583080947399139	0.163290753960609
1.0394504070282	1.15307581424713	-0.340437978506088	-0.000926181324757636	0.00650113541632891	0.163437217473984
1.02701985836029	1.15890693664551	-0.350058794021606	-0.000370841327821836	0.00721491500735283	0.16366358101368
1.02694261074066	1.15552067756653	-0.361334323883057	6.64228500681929E-05	0.00767433410510421	0.163898214697838
1.02113211154938	1.16419196128845	-0.377085626125336	0.000671042827889323	0.00826387200504541	0.164009049534798
1.00946128368378	1.16831803321838	-0.380608081817627	0.00112003565300256	0.00885765347629786	0.164250642061234
1.00361490249634	1.16369903087616	-0.388616889715195	0.00149786518886685	0.00930845644325018	0.164411142468452
0.994282126426697	1.17071855068207	-0.402184009552002	0.00195844750851393	0.00986517872661352	0.164571106433868
0.984845995903015	1.17379093170166	-0.406825631856918	0.00248221843503416	0.0103433057665825	0.165021762251854
0.977950990200043	1.17830991744995	-0.41881737112999	0.00284405727870762	0.0107632353901863	0.165699884295464
0.968211352825165	1.18694996833801	-0.432597637176514	0.00330217694863677	0.0110705066472292	0.166595950722694
0.961301147937775	1.2000116109848	-0.446645557880402	0.00389891839586198	0.0113683454692364	0.167468890547752
0.961251020431519	1.20924842357635	-0.446547567844391	0.0043666772544384	0.0113839637488127	0.168336555361748
0.957803249359131	1.2215656042099	-0.454463064670563	0.00505742523819208	0.0113132419064641	0.169125348329544
0.94709849357605	1.23261725902557	-0.456936985254288	0.00569823384284973	0.0113962581381202	0.17000550031662
0.940967381000519	1.2447361946106	-0.463212847709656	0.00638094777241349	0.0114024877548218	0.171030789613724
0.940575420856476	1.25230085849762	-0.452555626630783	0.00680466601625085	0.0112193757668138	0.171930134296417
0.934595108032227	1.2575443983078	-0.454257696866989	0.00731446268036962	0.0112364403903484	0.172803640365601
0.932497501373291	1.26265561580658	-0.452696740627289	0.0077460128813982	0.0112077286466956	0.173715949058533
0.928745031356812	1.27029311656952	-0.446588724851608	0.00816343352198601	0.011088440194726	0.174349308013916
0.92445033788681	1.27886641025543	-0.459442138671875	0.00850109197199345	0.0109928194433451	0.174996197223663
0.921886384487152	1.28850948810577	-0.468898296356201	0.00884032342582941	0.0110829714685678	0.175800979137421
0.922148883342743	1.30269813537598	-0.47013059258461	0.00926795601844788	0.0109671074897051	0.17652502655983
0.919589340686798	1.30885100364685	-0.466170638799667	0.00977716781198978	0.0105512868613005	0.177250280976295
0.912793934345245	1.31238341331482	-0.461366385221481	0.0102790659293532	0.0103170573711395	0.178021550178528
0.911999046802521	1.31743311882019	-0.459048628807068	0.0106293503195047	0.0104504311457276	0.178958892822266
0.928132772445679	1.32550489902496	-0.460971385240555	0.0106922630220652	0.0104017462581396	0.179644823074341
0.93424779176712	1.32965910434723	-0.453598618507385	0.0106486659497023	0.0102279856801033	0.180014565587044
0.938849091529846	1.33713233470917	-0.472719192504883	0.0109215676784515	0.0101971682161093	0.180299401283264
0.931628584861755	1.34114634990692	-0.469402223825455	0.0112104006111622	0.0098761972039938	0.180607154965401
0.924591898918152	1.35097992420197	-0.464843720197678	0.0115213664248586	0.00965400505810976	0.180964723229408
0.920990526676178	1.35666465759277	-0.451767116785049	0.0115296756848693	0.00958571676164865	0.181382164359093
0.929541349411011	1.36269009113312	-0.456643968820572	0.0114630227908492	0.00962830614298582	0.181715682148933
0.935778200626373	1.36393392086029	-0.44737634062767	0.0112374480813742	0.00946558266878128	0.181895792484283
0.945632517337799	1.36508512496948	-0.460412114858627	0.0112703703343868	0.00926706939935684	0.181742683053017
0.94250762462616	1.36131870746613	-0.468099355697632	0.011350454762578	0.00894293375313282	0.181599617004395
0.937659442424774	1.36940097808838	-0.460951149463654	0.0114692375063896	0.00868910364806652	0.181676670908928
0.93701183795929	1.37339997291565	-0.453429669141769	0.0113307163119316	0.00832065567374229	0.181882157921791
0.936812877655029	1.38249838352203	-0.444762766361237	0.011162699200213	0.00816850643604994	0.182001933455467
0.937461674213409	1.38429582118988	-0.437634378671646	0.011012464761734	0.00805491395294666	0.182172939181328
0.944191873073578	1.3755978345871	-0.438302397727966	0.0105311693623662	0.00774278677999973	0.182159826159477
0.949622988700867	1.37199246883392	-0.445807278156281	0.0102750835940242	0.00737759750336409	0.181863203644753
0.953468501567841	1.37694990634918	-0.448414444923401	0.0101004121825099	0.00693075405433774	0.181548088788986
0.950928330421448	1.38366687297821	-0.444240748882294	0.0100585743784904	0.00643796566873789	0.181402742862701
0.9466193318367	1.38835394382477	-0.432139247655869	0.00980779808014631	0.00597572606056929	0.181241974234581
0.936820387840271	1.38078546524048	-0.4137963950634	0.00951214041560888	0.00567046599462628	0.180994033813477
0.938960015773773	1.37860727310181	-0.406371027231216	0.00897430442273617	0.00537654710933566	0.180611491203308
0.942552924156189	1.37747240066528	-0.407545298337936	0.00847881101071835	0.00503586232662201	0.180260643362999
0.947563648223877	1.38080728054047	-0.414138346910477	0.00804996490478516	0.00460087275132537	0.179821997880936
0.938839733600616	1.38482439517975	-0.416501343250275	0.00759077537804842	0.00422547338530421	0.179345369338989
0.934409439563751	1.38036441802979	-0.411614209413528	0.00724210171028972	0.00379709503613412	0.178858757019043
0.926472902297974	1.38221573829651	-0.398440390825272	0.00680513214319944	0.00322885275818408	0.178336888551712
0.921343445777893	1.37881326675415	-0.387144148349762	0.00637885555624962	0.00290436949580908	0.177782297134399
0.918275117874146	1.37965047359467	-0.383708536624908	0.00577947031706572	0.00248719635419548	0.177078410983086
0.91642290353775	1.37128126621246	-0.370956033468246	0.00518846651539207	0.00224547693505883	0.176332429051399
0.909475743770599	1.36501717567444	-0.365484118461609	0.00450053857639432	0.00192718929611146	0.175329104065895
0.910651981830597	1.35597324371338	-0.375245004892349	0.00390839064493775	0.0017081021796912	0.174221783876419
0.911215126514435	1.35293459892273	-0.370203912258148	0.00348478881642222	0.00120832840912044	0.173040688037872
0.909081220626831	1.35030317306519	-0.364102125167847	0.0030671029817313	0.000621498737018555	0.171673342585564
0.901282846927643	1.34633374214172	-0.35829371213913	0.00280372682027519	0.000224235947825946	0.17058028280735
0.892887055873871	1.34090626239777	-0.343602508306503	0.00240927864797413	-4.91219871037174E-05	0.169440999627113
0.891699075698853	1.33935153484344	-0.339752376079559	0.00213472917675972	-0.000525156094226986	0.16826319694519
0.882331550121307	1.33651661872864	-0.327388286590576	0.00185727956704795	-0.000678436656016856	0.167063325643539
0.874208331108093	1.32588148117065	-0.330561816692352	0.00150688772555441	-0.000807630363851786	0.165947392582893
0.868924260139465	1.32472395896912	-0.321336597204208	0.00130620854906738	-0.00109754549339414	0.164944440126419
0.860095381736755	1.32495272159576	-0.310070693492889	0.00115659227594733	-0.00121048314031214	0.164024114608765
0.853583931922913	1.31954383850098	-0.305231213569641	0.00100567622575909	-0.00122734857723117	0.163198038935661
0.849475502967834	1.31802451610565	-0.305048197507858	0.000789883255492896	-0.00121978553943336	0.162444859743118
0.843926429748535	1.32034385204315	-0.303134620189667	0.000846503127831966	-0.0012513444526121	0.161768063902855
0.835553586483002	1.3138792514801	-0.292948603630066	0.000713824236299843	-0.00101635430473834	0.161051258444786
0.833707928657532	1.31011605262756	-0.295213341712952	0.000670270004775375	-0.000919771671760827	0.160322949290276
0.827718436717987	1.31355512142181	-0.289939969778061	0.000749644823372364	-0.000624196312855929	0.159743711352348
0.822048842906952	1.30871260166168	-0.295289576053619	0.000703732366673648	-0.000201817601919174	0.159178718924522
0.820418417453766	1.31063091754913	-0.291707307100296	0.000859133200719953	-7.67850215197541E-05	0.158549070358276
0.811725199222565	1.31141626834869	-0.295011311769485	0.000969550223089755	0.000497535045724362	0.158039152622223
0.799876093864441	1.30918836593628	-0.293472826480865	0.00111336191184819	0.00101721589453518	0.157421216368675
0.798837006092072	1.31392085552216	-0.295757472515106	0.00139150233007967	0.00144949252717197	0.156805247068405
0.784732580184937	1.31162488460541	-0.299768269062042	0.0015804881695658	0.00213929894380271	0.156178176403046
0.777595996856689	1.30739569664001	-0.299795925617218	0.00189103803131729	0.00260004797019064	0.155481085181236
0.773817658424377	1.31266701221466	-0.297585040330887	0.00220884755253792	0.00316147529520094	0.154853075742722
0.763164401054382	1.30447244644165	-0.301963686943054	0.00250129797495902	0.00390429026447237	0.154292523860931
0.758795261383057	1.30223655700684	-0.305386364459991	0.00283436151221395	0.00436443695798516	0.153691172599792
0.749935388565063	1.30603337287903	-0.304212868213654	0.00329235033132136	0.0050213816575706	0.153095528483391
0.741098046302795	1.30272972583771	-0.315532267093658	0.00353511050343513	0.00568426214158535	0.152525261044502
0.732702374458313	1.3038067817688	-0.324790775775909	0.00401880824938416	0.00625345250591636	0.151966646313667
0.721641659736633	1.30657482147217	-0.324464589357376	0.0043932106345892	0.00694385776296258	0.151446864008904
0.713951647281647	1.30510306358337	-0.335585176944733	0.00472528114914894	0.00760638900101185	0.150964856147766
0.704816997051239	1.30740010738373	-0.345462292432785	0.00521477265283465	0.00811898335814476	0.150616675615311
0.694888770580292	1.31139445304871	-0.344673544168472	0.00555131258442998	0.00876748841255903	0.150304943323135
0.689652025699615	1.30913484096527	-0.353208690881729	0.00597759941592813	0.00939010363072157	0.150093838572502
0.683749854564667	1.31325745582581	-0.358346462249756	0.00643986323848367	0.00984091032296419	0.149823054671288
0.670039176940918	1.32140326499939	-0.36070191860199	0.00689102243632078	0.0104016223922372	0.149671629071236
0.66174978017807	1.3229238986969	-0.373562932014465	0.00723712937906384	0.0109417587518692	0.149569630622864
0.656263411045074	1.32825863361359	-0.38190957903862	0.00764331361278892	0.0113407205790281	0.149461418390274
0.640117645263672	1.33371829986572	-0.383542507886887	0.00800833012908697	0.0119227282702923	0.149417191743851
0.637158513069153	1.33541536331177	-0.396565675735474	0.00830222852528095	0.0123811438679695	0.149395555257797
0.630240976810455	1.3366025686264	-0.404117912054062	0.00864376686513424	0.0127792423591018	0.149289309978485
0.622843503952026	1.3454555273056	-0.408482104539871	0.00893951300531626	0.0131462477147579	0.149243354797363
0.614005565643311	1.34684181213379	-0.419079571962357	0.00925292819738388	0.0135786319151521	0.149226054549217
0.606282114982605	1.35204493999481	-0.426536917686462	0.00944794621318579	0.0137672210112214	0.149174526333809
0.595590114593506	1.35998821258545	-0.431656241416931	0.00983827188611031	0.0140242977067828	0.149069398641586
0.585116863250732	1.36022984981537	-0.443047106266022	0.00994237698614597	0.0143009107559919	0.148946598172188
0.577596306800842	1.36465513706207	-0.445790857076645	0.0101328557357192	0.0143637275323272	0.148736208677292
0.568256795406342	1.37262225151062	-0.450919628143311	0.010258074849844	0.0144035946577787	0.148489400744438
0.556179046630859	1.37522506713867	-0.459813505411148	0.0103426445275545	0.014590130187571	0.148324996232986
0.542043030261993	1.37820863723755	-0.463625967502594	0.0104425074532628	0.0145828360691667	0.147970303893089
0.53461080789566	1.38784742355347	-0.464953124523163	0.0106128947809339	0.0144694605842233	0.147610902786255
0.520074427127838	1.38862729072571	-0.472692459821701	0.0106162559241056	0.0145290037617087	0.147425040602684
0.505239367485046	1.38968586921692	-0.474101960659027	0.010630713775754	0.0144897336140275	0.14719133079052
0.495168209075928	1.39954996109009	-0.485248208045959	0.0106865614652634	0.0143731357529759	0.147086188197136
0.480261206626892	1.40357112884521	-0.482970982789993	0.010796676389873	0.0144211295992136	0.146986588835716
0.467529684305191	1.4033305644989	-0.482636868953705	0.0108071323484182	0.014416515827179	0.146945685148239
0.458275377750397	1.41126275062561	-0.487080991268158	0.0109226051717997	0.0142963659018278	0.146920919418335
0.441542327404022	1.41993761062622	-0.490987360477448	0.0110633755102754	0.0142639754340053	0.14691449701786
0.426196038722992	1.42198860645294	-0.495083957910538	0.0110335070639849	0.0143242077901959	0.147061809897423
0.417511075735092	1.43126976490021	-0.492030173540115	0.0111985513940454	0.0142663652077317	0.147093683481216
0.39884677529335	1.44030070304871	-0.497563272714615	0.0112815843895078	0.0143330171704292	0.147255346179008
0.385628342628479	1.44227015972137	-0.499103188514709	0.0112986071035266	0.014342893846333	0.147284641861916
0.377676606178284	1.45429170131683	-0.49501183629036	0.0114969424903393	0.0142739526927471	0.147361740469933
0.365631729364395	1.45845019817352	-0.49509185552597	0.011595269665122	0.014361310750246	0.147448852658272
0.350971132516861	1.46256947517395	-0.497170299291611	0.0117862829938531	0.0142774842679501	0.147366270422935
0.346280753612518	1.47306406497955	-0.491585820913315	0.0120988609269261	0.0141147682443261	0.1472048163414
0.330223739147186	1.47811663150787	-0.498279809951782	0.0122782057151198	0.0142094967886806	0.146989017724991
0.319540470838547	1.48138415813446	-0.496020287275314	0.0123722339048982	0.0142326988279819	0.146731913089752
0.314754396677017	1.49224293231964	-0.495731681585312	0.0126548847183585	0.014273326843977	0.146567687392235
0.306104451417923	1.49476373195648	-0.503961622714996	0.0127860149368644	0.014413301832974	0.146326422691345
0.296711087226868	1.49439799785614	-0.505682826042175	0.0129272239282727	0.0147916013374925	0.1460812240839
0.294630616903305	1.50306594371796	-0.505579769611359	0.0131464200094342	0.0149880098178983	0.145872354507446
0.289735794067383	1.50392365455627	-0.507101476192474	0.0132964942604303	0.01527030300349	0.145701691508293
0.283687174320221	1.50641822814941	-0.510072767734528	0.013360888697207	0.015622210688889	0.145511165261269
0.282257080078125	1.51368749141693	-0.504813611507416	0.0136252529919147	0.0160431079566479	0.145306065678596
0.274607747793198	1.51351010799408	-0.512892246246338	0.0138509124517441	0.016671983525157	0.145151704549789
0.270382225513458	1.51548624038696	-0.514870464801788	0.0140956565737724	0.0171789024025202	0.144843801856041
0.267019420862198	1.52384674549103	-0.519136548042297	0.0143244005739689	0.0178618431091309	0.14447982609272
0.264237344264984	1.5203857421875	-0.533318340778351	0.0144966971129179	0.0187261383980513	0.144174471497536
0.262060850858688	1.52067077159882	-0.545071303844452	0.0148203084245324	0.019489161670208	0.143763959407806
0.265871107578278	1.52712798118591	-0.547847270965576	0.0153083084151149	0.020247096195817	0.143272131681442
0.266421616077423	1.52494251728058	-0.558107793331146	0.0158621501177549	0.0212256703525782	0.142809137701988
0.267663329839706	1.52133643627167	-0.565264701843262	0.0163526013493538	0.0221369229257107	0.142217308282852
0.278714507818222	1.52300333976746	-0.577138066291809	0.0170134175568819	0.0230463296175003	0.141574159264565
0.286045134067535	1.51746010780334	-0.581107914447784	0.0176558420062065	0.0241902079433203	0.14090271294117
0.290884494781494	1.51000559329987	-0.596042513847351	0.0181876122951508	0.0253121666610241	0.140061691403389
0.303455114364624	1.50785028934479	-0.601296484470367	0.0189584419131279	0.026397967711091	0.139251381158829
0.304507672786713	1.50267481803894	-0.611744225025177	0.0196923390030861	0.0276049263775349	0.13835246860981
0.308845669031143	1.49499440193176	-0.619413733482361	0.0203561317175627	0.0289007592946291	0.137560665607452
0.318877249956131	1.48651266098022	-0.627161085605621	0.0212076492607594	0.0302068553864956	0.13671638071537
0.320458054542542	1.48702132701874	-0.640726566314697	0.0219815503805876	0.0314226560294628	0.135830670595169
0.325876742601395	1.47645246982574	-0.64908230304718	0.0228213351219893	0.0329728871583939	0.134887501597404
0.328489452600479	1.46509611606598	-0.658473312854767	0.0235647074878216	0.0344650968909264	0.134043633937836
0.340603351593018	1.45913064479828	-0.667892396450043	0.0244032312184572	0.03586595505476	0.13309533894062
0.348419576883316	1.45158517360687	-0.675504148006439	0.0252892598509789	0.0373773537576199	0.132170006632805
0.354981273412704	1.44099271297455	-0.688519716262817	0.0259666163474321	0.0390436388552189	0.131319984793663
0.369449228048325	1.42726838588715	-0.70214581489563	0.0267051458358765	0.0405739173293114	0.130257338285446
0.380908519029617	1.41974627971649	-0.72181648015976	0.0274886135011911	0.0420887321233749	0.129240795969963
0.390205562114716	1.41223776340485	-0.741954743862152	0.0283414125442505	0.0436822064220905	0.128033623099327
0.402222096920013	1.39851081371307	-0.760527789592743	0.0291207246482372	0.0452062524855137	0.126953199505806
0.408741533756256	1.38993048667908	-0.781811118125916	0.0299671292304993	0.0467073805630207	0.125818192958832
0.414637953042984	1.38636839389801	-0.79737800359726	0.0309338513761759	0.048137903213501	0.124793872237206
0.415536850690842	1.38092088699341	-0.803350448608398	0.0319325551390648	0.0495744682848454	0.123853169381619
0.416618525981903	1.37750613689423	-0.798452019691467	0.0328718014061451	0.0511261560022831	0.123020455241203
0.419252336025238	1.36673736572266	-0.8166424036026	0.0336087346076965	0.0526827573776245	0.122149847447872
0.424546450376511	1.35504412651062	-0.828901350498199	0.0342320203781128	0.0542162768542767	0.121173389256001
0.430480033159256	1.34694230556488	-0.850809693336487	0.0349469818174839	0.0558126866817474	0.120120488107204
0.429482787847519	1.34510540962219	-0.873932898044586	0.0358300320804119	0.0573362000286579	0.118917383253574
0.425711154937744	1.34583187103271	-0.89708548784256	0.0366257317364216	0.0588102340698242	0.117815002799034
0.418672531843185	1.34402942657471	-0.908622324466705	0.0376217886805534	0.0600855760276318	0.116859495639801
0.407300621271133	1.34296572208405	-0.904453814029694	0.0383761152625084	0.0615805760025978	0.116076186299324
0.402620792388916	1.33707869052887	-0.911226272583008	0.0391042307019234	0.0630531311035156	0.115261100232601
0.397965848445892	1.33660101890564	-0.927783846855164	0.0397307053208351	0.064459353685379	0.114338360726833
0.39579650759697	1.33534693717957	-0.955528438091278	0.0403812006115913	0.0658687353134155	0.113227047026157
0.385111063718796	1.33848202228546	-0.976264834403992	0.0411331616342068	0.0669920817017555	0.112324371933937
0.369501024484634	1.34116792678833	-0.988294541835785	0.041921891272068	0.0681192874908447	0.111503027379513
0.358495533466339	1.34000957012177	-0.982306182384491	0.0424919091165066	0.0693021863698959	0.110728852450848
0.347115218639374	1.33600616455078	-0.989269137382507	0.0428116917610168	0.070417158305645	0.109827898442745
0.339275121688843	1.3360835313797	-1.01596760749817	0.043258935213089	0.071407362818718	0.108746163547039
0.323186725378037	1.3477635383606	-1.0275514125824	0.0438010096549988	0.0721725225448608	0.107946701347828
0.307307332754135	1.35661578178406	-1.03113508224487	0.0442650727927685	0.0728519186377525	0.107304014265537
0.285870939493179	1.35768616199493	-1.02599847316742	0.0444759279489517	0.0735951513051987	0.106778465211391
0.278701454401016	1.36454451084137	-1.03562450408936	0.0446060337126255	0.074130654335022	0.106124937534332
0.262227803468704	1.37037646770477	-1.04576683044434	0.0446882098913193	0.0747353285551071	0.10541245341301
0.245764434337616	1.3808286190033	-1.06602597236633	0.0448127239942551	0.075175479054451	0.104769393801689
0.222871571779251	1.39126074314117	-1.06371963024139	0.0451169013977051	0.0753210261464119	0.104301907122135
0.198549509048462	1.40523636341095	-1.05774855613708	0.0452739931643009	0.0754825174808502	0.103956654667854
0.178878501057625	1.41255068778992	-1.05794131755829	0.0452235639095306	0.0754666775465012	0.103654712438583
0.165060266852379	1.4168154001236	-1.0618724822998	0.0449083596467972	0.075579397380352	0.103267997503281
0.14934566617012	1.43159675598145	-1.0740932226181	0.0447846874594688	0.0754257515072823	0.102876670658588
0.127509146928787	1.44593584537506	-1.0741229057312	0.0448598228394985	0.0750485062599182	0.102750018239021
0.10535591095686	1.46233463287354	-1.06014323234558	0.0446908138692379	0.0746566131711006	0.10273527354002
0.0864543616771698	1.47233617305756	-1.04974400997162	0.0443484857678413	0.0742666348814964	0.10276285558939
0.0726716965436935	1.48372495174408	-1.04461371898651	0.043867502361536	0.0738544315099716	0.102667018771172
0.0669979751110077	1.49375927448273	-1.05176758766174	0.0433641076087952	0.0732132941484451	0.102421388030052
0.0562698245048523	1.50895619392395	-1.05682826042175	0.0429328791797161	0.0723516419529915	0.102233588695526
0.0361582152545452	1.52562737464905	-1.05127060413361	0.0424910485744476	0.0714531242847443	0.102240368723869
0.0123507417738438	1.53846216201782	-1.03775894641876	0.0421234518289566	0.0705613493919373	0.102573409676552
-0.00439220247790217	1.54770827293396	-1.01751971244812	0.0415429249405861	0.069516658782959	0.103057816624641
-0.0220528114587069	1.5629870891571	-1.00397872924805	0.0410210601985455	0.0684288516640663	0.103609621524811
-0.0415890030562878	1.57910430431366	-0.995069146156311	0.0403890833258629	0.067295528948307	0.104145631194115
-0.0538678802549839	1.59270143508911	-0.986173808574677	0.03950160369277	0.0661143735051155	0.104546092450619
-0.0671345219016075	1.60800528526306	-0.975071907043457	0.038665808737278	0.0648292973637581	0.104720182716846
-0.0762577727437019	1.62461936473846	-0.974488496780396	0.0378975979983807	0.0634721666574478	0.104990072548389
-0.0954934805631638	1.63902938365936	-0.969920217990875	0.0371452644467354	0.0621375516057014	0.105572208762169
-0.106436505913734	1.65548741817474	-0.953331589698792	0.0363897755742073	0.0605570301413536	0.106168314814568
-0.12560473382473	1.67878925800323	-0.929918944835663	0.0356533080339432	0.0589214861392975	0.106603369116783
-0.140272721648216	1.68964111804962	-0.911028861999512	0.0347330793738365	0.0574545711278915	0.107080332934856
-0.1574477404356	1.70331192016602	-0.898230671882629	0.0338637866079807	0.0558738298714161	0.107539616525173
-0.174146458506584	1.72224283218384	-0.872708857059479	0.033011082559824	0.0540959537029266	0.107854686677456
-0.184522449970245	1.73627889156342	-0.859225332736969	0.0321239829063416	0.0524918958544731	0.10807915776968
-0.202344670891762	1.74650621414185	-0.841274261474609	0.0312654487788677	0.0508863776922226	0.108338370919228
-0.215676814317703	1.7583247423172	-0.815282821655273	0.0303720142692328	0.0491027310490608	0.108598954975605
-0.225607171654701	1.76788806915283	-0.798064172267914	0.0295333750545979	0.0474090091884136	0.108717992901802
-0.243294849991798	1.77446818351746	-0.782714366912842	0.0284879896789789	0.0459080748260021	0.108755707740784
-0.259947836399078	1.79093301296234	-0.764229774475098	0.0276226941496134	0.0441120602190495	0.108709938824177
-0.268294811248779	1.80012905597687	-0.746564090251923	0.0266279019415379	0.0424675717949867	0.108742982149124
-0.288116306066513	1.80875301361084	-0.732094943523407	0.0257153976708651	0.0409051105380058	0.108525909483433
-0.304403901100159	1.81995141506195	-0.720816910266876	0.0248531252145767	0.0393027178943157	0.108437731862068
-0.318735003471375	1.82334160804749	-0.710418999195099	0.0237811207771301	0.0379559397697449	0.10840217769146
-0.330985814332962	1.8364177942276	-0.689228355884552	0.0227615479379892	0.0364665500819683	0.108317226171494
-0.346343398094177	1.84270668029785	-0.668339431285858	0.0217331442981958	0.0353001430630684	0.108491525053978
-0.357110589742661	1.84970414638519	-0.649581909179688	0.0207155756652355	0.0338412970304489	0.108783200383186
-0.376378685235977	1.86282455921173	-0.624224245548248	0.019821772351861	0.0326493158936501	0.109087556600571
-0.394740611314774	1.87572479248047	-0.615639686584473	0.0190023574978113	0.0313766002655029	0.109221272170544
-0.413210600614548	1.89194571971893	-0.602795243263245	0.0181074179708958	0.0303388070315123	0.109301753342152
-0.420866876840591	1.89986610412598	-0.5969398021698	0.017039816826582	0.0293152816593647	0.109320193529129
-0.437132358551025	1.90602290630341	-0.592143952846527	0.0160498023033142	0.0285009555518627	0.109249286353588
-0.44465571641922	1.91337025165558	-0.579643726348877	0.0150686930865049	0.0277216210961342	0.109296031296253
-0.463962197303772	1.92594480514526	-0.56032258272171	0.0142034403979778	0.0269841402769089	0.109337046742439
-0.478331863880157	1.93445348739624	-0.540228426456451	0.0134633639827371	0.0260959677398205	0.109247751533985
-0.498251914978027	1.94526743888855	-0.527341485023499	0.0129074929282069	0.0251388140022755	0.108808159828186
-0.502432942390442	1.95108926296234	-0.526148915290833	0.0123561965301633	0.0242633391171694	0.108349099755287
-0.509382247924805	1.95354855060577	-0.517471492290497	0.0116139063611627	0.023847758769989	0.107954509556293
-0.512397289276123	1.95535397529602	-0.499207824468613	0.0109663922339678	0.0231579598039389	0.107665471732616
-0.531221449375153	1.9587390422821	-0.475096315145493	0.0105656068772078	0.0226260498166084	0.107425756752491
-0.542773008346558	1.97129595279694	-0.464487671852112	0.0102302115410566	0.0219461806118488	0.106590770184994
-0.546967208385468	1.96518528461456	-0.47315177321434	0.0096385795623064	0.0216024238616228	0.105847954750061
-0.552472651004791	1.96489977836609	-0.457702219486237	0.00901405792683363	0.0213479604572058	0.10508669167757
-0.568081438541412	1.96714627742767	-0.439869552850723	0.00870017521083355	0.0209255013614893	0.104510046541691
-0.588704884052277	1.97024405002594	-0.423645824193954	0.00843364745378494	0.0206989981234074	0.103806331753731
-0.59874415397644	1.97655248641968	-0.425042122602463	0.0081383166834712	0.0201558768749237	0.102887697517872
-0.59601503610611	1.97028064727783	-0.419515609741211	0.00758309941738844	0.0201589316129684	0.102249391376972
-0.614508986473084	1.96800446510315	-0.395698875188828	0.00727776344865561	0.019977355375886	0.101714313030243
-0.626568794250488	1.97225189208984	-0.391341149806976	0.00711823860183358	0.0196048375219107	0.100965678691864
-0.632867634296417	1.96995997428894	-0.391097486019135	0.00673776818439364	0.0195181705057621	0.100127674639225
-0.637619853019714	1.96996009349823	-0.379921764135361	0.00625996850430965	0.0193312261253595	0.0993035361170769
-0.654272079467773	1.96497941017151	-0.362175226211548	0.00599647220224142	0.0191770549863577	0.0987113267183304
-0.671110808849335	1.97224128246307	-0.35425540804863	0.0059366999194026	0.0189421102404594	0.0979409515857697
-0.670264065265656	1.97130465507507	-0.365150094032288	0.00556097226217389	0.0187407769262791	0.097039133310318
-0.673610329627991	1.96119773387909	-0.345690995454788	0.00509075215086341	0.0188783071935177	0.096509762108326
-0.683824956417084	1.97128105163574	-0.322796493768692	0.00502906972542405	0.0185775365680456	0.0958602204918861
-0.686311483383179	1.96668255329132	-0.326854199171066	0.00475348113104701	0.0183794610202312	0.0949299484491348
-0.682766973972321	1.96031248569489	-0.324644446372986	0.00428374297916889	0.0184783823788166	0.094087652862072
-0.685434460639954	1.95860660076141	-0.307335674762726	0.00408530561253428	0.0183868873864412	0.0933824330568314
-0.693101167678833	1.95646142959595	-0.30485263466835	0.00396633287891746	0.0181172639131546	0.0924755558371544
-0.687217831611633	1.94467055797577	-0.312291651964188	0.00347007159143686	0.0183998923748732	0.0915205925703049
-0.687060952186584	1.94139230251312	-0.290048509836197	0.00334983412176371	0.0183935593813658	0.0908776372671127
-0.689281582832336	1.9394052028656	-0.290089279413223	0.0034166881814599	0.0183562375605106	0.089990071952343
-0.681053459644318	1.92700290679932	-0.291613399982452	0.00297069945372641	0.0186410825699568	0.0890268012881279
-0.686030268669128	1.92015206813812	-0.272070378065109	0.00283329142257571	0.0189636573195457	0.088279590010643
-0.69271457195282	1.92118656635284	-0.27267387509346	0.00299404468387365	0.0189922135323286	0.0873339548707008
-0.689882636070251	1.91218817234039	-0.285786956548691	0.00277251354418695	0.0193660017102957	0.0863008350133896
-0.690927803516388	1.90476644039154	-0.276056796312332	0.00261977058835328	0.0198950618505478	0.0855729132890701
-0.6919304728508	1.90037965774536	-0.276371657848358	0.00283349747769535	0.0201435331255198	0.0848476588726044
-0.688308358192444	1.88941776752472	-0.289028406143188	0.00274685281328857	0.0206391755491495	0.0838926881551743
-0.69000768661499	1.88427150249481	-0.277510643005371	0.00269792741164565	0.0213316716253757	0.0832972899079323
-0.695150375366211	1.88295722007751	-0.277033746242523	0.00296222371980548	0.0217602662742138	0.0825254693627357
-0.683866202831268	1.87140262126923	-0.293512344360352	0.00283809611573815	0.0224811732769012	0.0817826986312866
-0.687344133853912	1.86475419998169	-0.287074476480484	0.00303354766219854	0.0231179539114237	0.081366091966629
-0.682456135749817	1.85952126979828	-0.300416886806488	0.0032694477122277	0.0239363461732864	0.0806451812386513
-0.670139729976654	1.85761773586273	-0.306065082550049	0.00328952190466225	0.0247134063392878	0.0800752863287926
-0.676981508731842	1.85106837749481	-0.300453245639801	0.00358708179555833	0.0254701431840658	0.0796988606452942
-0.672281444072723	1.84327638149261	-0.322406709194183	0.00387834385037422	0.0263796038925648	0.0789224207401276
-0.661878347396851	1.837193608284	-0.322800606489182	0.00394129753112793	0.0274478457868099	0.0783538147807121
-0.657967865467072	1.83155977725983	-0.322799474000931	0.00442483508959413	0.0282626692205668	0.0780199021100998
-0.655309438705444	1.82831883430481	-0.345009237527847	0.00468955049291253	0.0293558817356825	0.0773763358592987
-0.640879511833191	1.81757462024689	-0.346197605133057	0.00482205115258694	0.0305703561753035	0.0768629163503647
-0.640451312065125	1.81455302238464	-0.3531454205513	0.00529346242547035	0.0315269641578197	0.0765872895717621
-0.636800169944763	1.80929481983185	-0.365747630596161	0.00574037618935108	0.0326223261654377	0.0762052461504936
-0.623458921909332	1.80533087253571	-0.391732960939407	0.00612199585884809	0.0338275320827961	0.0757928118109703
-0.613610923290253	1.79244041442871	-0.394937098026276	0.00639612041413784	0.0351057164371014	0.0760680288076401
-0.615813732147217	1.79527258872986	-0.406573414802551	0.00697946082800627	0.03629270195961	0.0764144659042358
-0.600581884384155	1.7955105304718	-0.435923010110855	0.00729741621762514	0.0375224910676479	0.0764243304729462
-0.582545638084412	1.78900682926178	-0.452188313007355	0.00751636223867536	0.0389014519751072	0.0766467973589897
-0.588103830814362	1.78752744197845	-0.449550241231918	0.00793876778334379	0.040329348295927	0.0770446062088013
-0.582876801490784	1.78875064849854	-0.480358362197876	0.00856352876871824	0.0415570773184299	0.0771995261311531
-0.569641768932343	1.77978301048279	-0.51103949546814	0.00878915470093489	0.0430335439741611	0.077431708574295
-0.561730802059174	1.77628839015961	-0.527092218399048	0.00917952507734299	0.0447480827569962	0.0781651213765144
-0.552724063396454	1.77051436901093	-0.540374994277954	0.00961195677518845	0.0460818223655224	0.0789540112018585
-0.554215490818024	1.77469575405121	-0.555437982082367	0.0101909600198269	0.047555286437273	0.0792796388268471
-0.539375185966492	1.76505041122437	-0.601384520530701	0.0105214659124613	0.0489102564752102	0.0783557966351509
-0.527420163154602	1.74300134181976	-0.621918976306915	0.010710921138525	0.050518911331892	0.077566422522068
-0.519795477390289	1.73296058177948	-0.627209365367889	0.0112427799031138	0.0517748855054379	0.0773959681391716
-0.51923793554306	1.71878230571747	-0.639551877975464	0.0117963347584009	0.0530658364295959	0.0774469152092934
-0.504700362682343	1.71393942832947	-0.655843496322632	0.0125341964885592	0.0540524162352085	0.0775357559323311
-0.488254487514496	1.70416498184204	-0.683482587337494	0.0129603398963809	0.0551607646048069	0.0776793509721756
-0.471702635288239	1.69951772689819	-0.707110702991486	0.0134825427085161	0.0562123171985149	0.0779276564717293
-0.450172632932663	1.68748962879181	-0.719055891036987	0.013862757012248	0.057328138500452	0.0784624367952347
-0.432819902896881	1.68598973751068	-0.727815389633179	0.0144515633583069	0.0581481903791428	0.0790987089276314
-0.420371502637863	1.67273890972137	-0.729784727096558	0.014850621111691	0.0590263605117798	0.0798436030745506
-0.407329142093658	1.67827045917511	-0.743398129940033	0.0156245213001966	0.0597412660717964	0.0805558115243912
-0.398628085851669	1.67421424388885	-0.750544190406799	0.0161192957311869	0.0604578144848347	0.0812721252441406
-0.379933774471283	1.68106424808502	-0.764988780021667	0.0166527442634106	0.0608941279351711	0.0819614306092262
-0.362774103879929	1.67419910430908	-0.774122774600983	0.0170757304877043	0.0616622418165207	0.082624226808548
-0.338165819644928	1.67046177387238	-0.804572105407715	0.0174207706004381	0.0621040463447571	0.0833024606108665
-0.325637519359589	1.6686954498291	-0.803178250789642	0.0177573021501303	0.0626903101801872	0.0841620787978172
-0.309383362531662	1.66540098190308	-0.811399042606354	0.018113236874342	0.0630943775177002	0.0850910544395447
-0.292665809392929	1.66798961162567	-0.813633382320404	0.018447432667017	0.0633900836110115	0.0861044973134995
-0.280392110347748	1.66500461101532	-0.81697028875351	0.0188697464764118	0.0636785700917244	0.08719602227211
-0.268259316682816	1.67314076423645	-0.820270657539368	0.0192568730562925	0.0637681856751442	0.0883083716034889
-0.254641383886337	1.66885733604431	-0.823593318462372	0.0194007474929094	0.0639709308743477	0.0893995389342308
-0.235073819756508	1.66457295417786	-0.828423619270325	0.0196411516517401	0.063938595354557	0.0904796272516251
-0.222579032182693	1.66991353034973	-0.84366911649704	0.0199214946478605	0.0638409331440926	0.0913672745227814
-0.203617304563522	1.66577887535095	-0.845045983791351	0.0199580322951078	0.0637857094407082	0.0923301950097084
-0.184517934918404	1.66212928295135	-0.845860779285431	0.0199517905712128	0.0633921548724175	0.0934288054704666
-0.175106719136238	1.66440415382385	-0.844933450222015	0.020007636398077	0.0630632787942886	0.0947319194674492
-0.163784205913544	1.6618777513504	-0.844742000102997	0.0199430882930756	0.0626991167664528	0.0961772128939629
-0.145145684480667	1.66677010059357	-0.846978843212128	0.0198609512299299	0.0620479732751846	0.0977776795625687
-0.134680181741714	1.672243475914	-0.855760097503662	0.0197581686079502	0.0614110231399536	0.0993508920073509
-0.120724819600582	1.66962659358978	-0.846032679080963	0.0194670371711254	0.0606874078512192	0.100988388061523
-0.104946628212929	1.67021894454956	-0.849575996398926	0.0192056577652693	0.0598200038075447	0.102559715509415
-0.0890918895602226	1.6773784160614	-0.859164178371429	0.0189643763005733	0.0589348860085011	0.104024112224579
-0.0792832300066948	1.67953264713287	-0.850882351398468	0.0186572894454002	0.0579057782888412	0.10558857768774
-0.0676269680261612	1.68032956123352	-0.839663326740265	0.0183448288589716	0.0568530596792698	0.107106886804104
-0.0482074059545994	1.68729758262634	-0.835947155952454	0.0180341117084026	0.0554204136133194	0.108502134680748
-0.0296444538980722	1.68767929077148	-0.810621082782745	0.0177007112652063	0.0539922080934048	0.109608694911003
-0.0166104398667812	1.68181550502777	-0.799422800540924	0.0175002496689558	0.0525703802704811	0.110651507973671
0.00242501241154969	1.67720937728882	-0.793522894382477	0.0171362981200218	0.0510171614587307	0.111554495990276
0.0185991823673248	1.67958116531372	-0.779833614826202	0.0168809611350298	0.049452867358923	0.112327381968498
0.0277296006679535	1.67428719997406	-0.761804163455963	0.016487892717123	0.0480210036039352	0.113022364675999
0.0429057292640209	1.66793870925903	-0.75226902961731	0.0160675514489412	0.0465852208435535	0.113628305494785
0.0592490434646606	1.66695070266724	-0.740424454212189	0.0157193560153246	0.0450047552585602	0.114190310239792
0.0656637847423553	1.66198778152466	-0.720981955528259	0.0152873899787664	0.0437452271580696	0.114739462733269
0.080012172460556	1.65651404857635	-0.712830245494843	0.0147925335913897	0.0422621257603168	0.11522763967514
0.0957244262099266	1.65472030639648	-0.688081800937653	0.0143680386245251	0.0408789701759815	0.115742452442646
0.105933636426926	1.64400863647461	-0.670352458953857	0.0139795988798141	0.0395666100084782	0.116289630532265
0.121844127774239	1.64019763469696	-0.656644463539124	0.0134863536804914	0.03817218542099	0.116799853742123
0.132249400019646	1.63604915142059	-0.627303242683411	0.0130465766415	0.0369804352521896	0.117263942956924
0.141973584890366	1.63012313842773	-0.618056952953339	0.0125957783311605	0.0356455929577351	0.117722474038601
0.151556149125099	1.62957847118378	-0.609735071659088	0.012290789745748	0.0345728658139706	0.118092060089111
0.166335925459862	1.62180709838867	-0.609542846679688	0.0117214787751436	0.0334605686366558	0.118411473929882
0.180175021290779	1.62376379966736	-0.597658097743988	0.0112802591174841	0.0325047485530376	0.118692874908447
0.195206105709076	1.61314952373505	-0.596441328525543	0.0108264116570354	0.0317558161914349	0.118966653943062
0.209202915430069	1.60954189300537	-0.592069208621979	0.0103960782289505	0.030908266082406	0.119143173098564
0.217933818697929	1.59520888328552	-0.584352850914001	0.00985588505864143	0.0304096695035696	0.119433499872684
0.233727589249611	1.58798468112946	-0.57149338722229	0.00949766952544451	0.0297274831682444	0.119548864662647
0.242567226290703	1.58065891265869	-0.559277951717377	0.00904559995979071	0.0293049197643995	0.119652777910233
0.251347988843918	1.5707198381424	-0.552121341228485	0.00873847771435976	0.0287808645516634	0.119722560048103
0.255914449691772	1.56558215618134	-0.538465797901154	0.00850244145840406	0.0284092798829079	0.119563691318035
0.269696682691574	1.55342245101929	-0.532378613948822	0.00815023761242628	0.0281237345188856	0.11942246556282
0.274145841598511	1.55077683925629	-0.535400927066803	0.00802346505224705	0.0278442073613405	0.119025737047195
0.282939285039902	1.53840935230255	-0.542543053627014	0.00758968060836196	0.0277972146868706	0.118592597544193
0.29874849319458	1.52809655666351	-0.546125590801239	0.00723356753587723	0.0277329087257385	0.11808979511261
0.310645341873169	1.50816929340363	-0.549633979797363	0.00672255223616958	0.0278281569480896	0.117679625749588
0.328526586294174	1.50348150730133	-0.54038679599762	0.00643579289317131	0.0278514325618744	0.11730719357729
0.334391176700592	1.48368334770203	-0.52923309803009	0.00600407179445028	0.028161533176899	0.117117628455162
0.345567166805267	1.4754159450531	-0.52955287694931	0.00586017826572061	0.0281365625560284	0.116773836314678
0.351046591997147	1.46321702003479	-0.522978007793427	0.00563038466498256	0.028481375426054	0.116409189999104
0.367698103189468	1.45519137382507	-0.536044478416443	0.00537863513454795	0.0286146625876427	0.115763157606125
0.380818963050842	1.43910884857178	-0.551212072372437	0.00496577797457576	0.0291798152029514	0.115164428949356
0.398126870393753	1.42753303050995	-0.566775262355804	0.00470173312351108	0.0296648442745209	0.114643976092339
0.404906243085861	1.41487693786621	-0.564515829086304	0.00434096949175	0.030265973880887	0.114131636917591
0.418546557426453	1.39900624752045	-0.556699156761169	0.00401208503171802	0.0308048501610756	0.113675802946091
0.420389741659164	1.38897788524628	-0.54551374912262	0.00382668850943446	0.0314095541834831	0.113216996192932
0.428177714347839	1.37574052810669	-0.552731990814209	0.00366447912529111	0.0318563282489777	0.112644389271736
0.437451511621475	1.36387765407562	-0.564009368419647	0.0036407767329365	0.0324404984712601	0.111845299601555
0.454345673322678	1.34531915187836	-0.584256529808044	0.00328356353566051	0.0330860055983067	0.110982656478882
0.463789135217667	1.33278727531433	-0.591274261474609	0.00304064713418484	0.0339003205299377	0.110147625207901
0.483404517173767	1.31595027446747	-0.595842480659485	0.00275412248447537	0.0344436503946781	0.109450362622738
0.494020789861679	1.30697500705719	-0.58090478181839	0.00254372181370854	0.0349626019597054	0.109020002186298
0.502552688121796	1.29360628128052	-0.566467821598053	0.00249852892011404	0.035198487341404	0.10860201716423
0.502445101737976	1.283482670784	-0.567808032035828	0.00276348227635026	0.0355106666684151	0.108036920428276
0.52173376083374	1.2670783996582	-0.580700099468231	0.00280134379863739	0.0357944294810295	0.107278384268284
0.535790383815765	1.2555296421051	-0.587428510189056	0.00283075962215662	0.0361322090029716	0.106482781469822
0.55777496099472	1.24424266815186	-0.59569787979126	0.00268265162594616	0.0365070141851902	0.105958819389343
0.574580729007721	1.23552787303925	-0.591678082942963	0.00253254105336964	0.0369120202958584	0.105481795966625
0.58763188123703	1.21127581596375	-0.58525562286377	0.0025205104611814	0.0372956357896328	0.105223812162876
0.582210302352905	1.21056807041168	-0.582053542137146	0.00285047618672252	0.0376200154423714	0.104985535144806
0.587383687496185	1.20832419395447	-0.5925053358078	0.00290799862705171	0.0377885736525059	0.10453961789608
0.594036161899567	1.21087098121643	-0.597898602485657	0.00301794544793665	0.0380473919212818	0.104139186441898
0.603286981582642	1.19766938686371	-0.603702247142792	0.00275099324062467	0.0383759662508965	0.103803500533104
0.611184537410736	1.18885087966919	-0.600659191608429	0.00265548401512206	0.0387983247637749	0.103677421808243
0.614690780639648	1.18040299415588	-0.594019412994385	0.00273961038328707	0.0390421748161316	0.103625737130642
0.609320044517517	1.18694353103638	-0.582369685173035	0.00273599568754435	0.0392194427549839	0.103537201881409
0.609906852245331	1.17953073978424	-0.584579765796661	0.00279471627436578	0.0392728820443153	0.103415198624134
0.607214629650116	1.17855000495911	-0.587017476558685	0.00283675943501294	0.0393905304372311	0.103145122528076
0.613376140594482	1.16863775253296	-0.607086479663849	0.00270442920736969	0.0394579283893108	0.102836787700653
0.608668982982636	1.16520059108734	-0.610375106334686	0.00247077061794698	0.0397728718817234	0.102638222277164
0.611643552780151	1.15916180610657	-0.604898035526276	0.00227140286006033	0.0397346094250679	0.102556452155113
0.600075483322144	1.1600501537323	-0.587489545345306	0.00214264146052301	0.0395679324865341	0.102610751986504
0.597399294376373	1.15947020053864	-0.590224266052246	0.00203964323736727	0.0392133891582489	0.102590724825859
0.592124760150909	1.16300821304321	-0.586550951004028	0.00187932641711086	0.0390311293303967	0.102528691291809
0.595535695552826	1.15842425823212	-0.603933095932007	0.00152829114813358	0.0387463644146919	0.102431960403919
0.596167922019959	1.15637838840485	-0.598333299160004	0.00102456635795534	0.0385369509458542	0.10246604681015
0.599328100681305	1.15135359764099	-0.603447556495667	0.000639454170595855	0.0381722562015057	0.102576576173306
0.589656114578247	1.15198838710785	-0.580449044704437	0.000400859164074063	0.037839949131012	0.102788701653481
0.577941298484802	1.15020298957825	-0.571730732917786	0.000179764319909737	0.0372676402330399	0.103035636246204
0.572316467761993	1.15559685230255	-0.575842678546906	4.83916410303209E-05	0.0368170626461506	0.103158310055733
0.572024643421173	1.15456318855286	-0.585541486740112	-0.000291231495793909	0.036219909787178	0.103108324110508
0.569832742214203	1.15246307849884	-0.58609539270401	-0.00074991665314883	0.0358979627490044	0.103199452161789
0.567451953887939	1.15053737163544	-0.58123517036438	-0.00118509330786765	0.03548539057374	0.103369802236557
0.555771768093109	1.14915561676025	-0.568692803382874	-0.00145404692739248	0.0351486466825008	0.103705048561096
0.543792843818665	1.15021121501923	-0.554987668991089	-0.00165047449991107	0.0346605516970158	0.104045405983925
0.530580639839172	1.15966415405273	-0.556159377098084	-0.00164425524417311	0.0341039672493935	0.10437785089016
0.524717628955841	1.15864944458008	-0.570288300514221	-0.00185237708501518	0.0336264073848724	0.104560323059559
0.520734190940857	1.15973269939423	-0.572302520275116	-0.00213701045140624	0.0334053635597229	0.104810141026974
0.519857704639435	1.16165137290955	-0.560741603374481	-0.00228214776143432	0.0329306274652481	0.105143427848816
0.513210773468018	1.15705168247223	-0.549483358860016	-0.00237761647440493	0.0325469262897968	0.105614051222801
0.50100189447403	1.16804528236389	-0.543398857116699	-0.00204013171605766	0.0320221707224846	0.106016598641872
0.490405559539795	1.16979360580444	-0.547244608402252	-0.00195358041673899	0.0316868610680103	0.106378018856049
0.489717841148376	1.17490613460541	-0.549395859241486	-0.00185587769374251	0.0311475265771151	0.106577813625336
0.483616828918457	1.1708996295929	-0.549054086208344	-0.00180565135087818	0.0311694238334894	0.10692897439003
0.483893245458603	1.17401206493378	-0.549086928367615	-0.00168860307894647	0.0308514386415482	0.10741775482893
0.473566442728043	1.17051386833191	-0.541997671127319	-0.00153372157365084	0.0308162085711956	0.108071982860565
0.462569385766983	1.18205177783966	-0.531981408596039	-0.00103833398316056	0.0304345097392797	0.108646683394909
0.451256364583969	1.18378412723541	-0.535286903381348	-0.000759511545766145	0.0302771702408791	0.109195314347744
0.453289359807968	1.19135701656342	-0.545706212520599	-0.000461467483546585	0.030065668746829	0.109610848128796
0.451917499303818	1.19095468521118	-0.548612356185913	-0.000376195210264996	0.0300315394997597	0.110235966742039
0.448641002178192	1.1939445734024	-0.534861207008362	-3.5785858926829E-05	0.0299885924905539	0.111040033400059
0.441040515899658	1.19612050056458	-0.528084218502045	0.000397262687329203	0.029953783378005	0.111916176974773
0.432200878858566	1.20544397830963	-0.530298292636871	0.000998730887658894	0.0297361388802528	0.112674862146378
0.426002264022827	1.21220672130585	-0.533287405967712	0.00151677231770009	0.0296546947211027	0.113414995372295
0.425523906946182	1.2196033000946	-0.54378080368042	0.00205730483867228	0.029474463313818	0.114073216915131
0.426815688610077	1.21934545040131	-0.555326998233795	0.00235574040561914	0.0295294150710106	0.114797815680504
0.429864376783371	1.22574043273926	-0.559249877929688	0.00284316367469728	0.0294516906142235	0.11555091291666
0.426140159368515	1.22230136394501	-0.559206128120422	0.00320249469950795	0.0296273920685053	0.11639966070652
0.428084075450897	1.23033928871155	-0.550474047660828	0.00370730040594935	0.0294824931770563	0.117381528019905
0.423590332269669	1.23562407493591	-0.550917446613312	0.00418336503207684	0.029575927183032	0.118389680981636
0.425140023231506	1.24440789222717	-0.548373818397522	0.00479381950572133	0.0292923748493195	0.119312644004822
0.416349023580551	1.25376749038696	-0.544361054897308	0.00539582315832376	0.0291676688939333	0.120248541235924
0.419519931077957	1.25752460956573	-0.556323289871216	0.00592739367857575	0.0289493445307016	0.120917670428753
0.418639212846756	1.27040934562683	-0.554641902446747	0.00653100060299039	0.0288911387324333	0.12165829539299
0.416133731603622	1.26890087127686	-0.558704257011414	0.00694648083299398	0.0289264395833015	0.122403159737587
0.420863538980484	1.2739804983139	-0.565154254436493	0.00747240008786321	0.0286817159503698	0.123067945241928
0.421473860740662	1.27929496765137	-0.567699134349823	0.0078625837340951	0.0286926850676537	0.123775020241737
0.422873228788376	1.28297483921051	-0.570667922496796	0.0082477955147624	0.0285444427281618	0.124489806592464
0.422082364559174	1.29112207889557	-0.569952845573425	0.008660938590765	0.0285226050764322	0.125282794237137
0.422148555517197	1.29315340518951	-0.571577966213226	0.00893632229417562	0.02855134755373	0.126077547669411
0.422082722187042	1.30145859718323	-0.565890848636627	0.00936381332576275	0.0282417517155409	0.126800999045372
0.416949719190598	1.30924999713898	-0.56672465801239	0.00987652037292719	0.0282023791223764	0.127399072051048
0.411421984434128	1.31047761440277	-0.56683212518692	0.0102481693029404	0.0280424952507019	0.12805962562561
0.409201890230179	1.32046067714691	-0.566749930381775	0.0106114279478788	0.0278257764875889	0.12869219481945
0.407655566930771	1.32535171508789	-0.555391013622284	0.0109083009883761	0.0277902465313673	0.129309311509132
0.404042065143585	1.32676208019257	-0.558459937572479	0.011329397559166	0.0275057349354029	0.129901811480522
0.393627315759659	1.33707714080811	-0.552223742008209	0.0117699895054102	0.0273878928273916	0.130447372794151
0.38790163397789	1.3376749753952	-0.549785733222961	0.0120986243709922	0.0271823033690453	0.131057113409042
0.388537257909775	1.35007154941559	-0.551934778690338	0.0125519093126059	0.0270076598972082	0.131566062569618
0.380690574645996	1.35332310199738	-0.550834953784943	0.0128552066162229	0.0269028022885323	0.132114186882973
0.379689157009125	1.35222291946411	-0.555863082408905	0.0131927961483598	0.0267288666218519	0.132600545883179
0.381459057331085	1.3608455657959	-0.558857679367065	0.0136274350807071	0.0265871249139309	0.133059442043304
0.376410454511642	1.36343204975128	-0.547846853733063	0.0139278462156653	0.0265041757375002	0.1335079818964
0.376883953809738	1.36530780792236	-0.55171138048172	0.0142526114359498	0.0263996552675962	0.133938670158386
0.3792964220047	1.37453353404999	-0.559846341609955	0.0146351512521505	0.0262762885540724	0.134370535612106
0.373923122882843	1.37730133533478	-0.551020681858063	0.0149089284241199	0.0262384470552206	0.135268479585648
0.376568526029587	1.38436639308929	-0.552720963954926	0.0152097940444946	0.0261813923716545	0.136303305625916
0.375287652015686	1.39726340770721	-0.555195152759552	0.0156045565381646	0.0260758753865957	0.137171804904938
0.371090114116669	1.40088403224945	-0.554466009140015	0.0157852284610271	0.0262271966785192	0.137860715389252
0.371015101671219	1.40387141704559	-0.556249856948853	0.016156155616045	0.0262262877076864	0.138439550995827
0.37096044421196	1.4119108915329	-0.566411852836609	0.0165724959224463	0.0262196902185678	0.13892374932766
0.369905918836594	1.41903877258301	-0.563293814659119	0.0168570969253778	0.0263639912009239	0.139284521341324
0.365944027900696	1.4159642457962	-0.56468003988266	0.01722501963377	0.0265003051608801	0.139689102768898
0.368110209703445	1.42621433734894	-0.568180680274963	0.0176723152399063	0.0265917498618364	0.140089437365532
0.363080471754074	1.43116438388824	-0.572163045406342	0.0179651714861393	0.0268049761652946	0.140510126948357
0.364127099514008	1.43103873729706	-0.575067460536957	0.0183365773409605	0.0270103104412556	0.140817552804947
0.364876121282578	1.43579137325287	-0.58000385761261	0.0187227744609118	0.0271859653294086	0.141117885708809
0.36200076341629	1.43844449520111	-0.587261438369751	0.0190464444458485	0.027405047789216	0.14132758975029
0.35939809679985	1.44293189048767	-0.596428036689758	0.0193389821797609	0.0278061628341675	0.141530692577362
0.351441383361816	1.44436359405518	-0.604731440544128	0.0197292994707823	0.028060445562005	0.141896054148674
0.353168368339539	1.45546770095825	-0.610706269741058	0.0201046876609325	0.0282454770058393	0.142314314842224
0.346193879842758	1.45858764648438	-0.61524909734726	0.0204425416886806	0.0285943485796452	0.142764151096344
0.337826907634735	1.46663880348206	-0.618481397628784	0.020780960097909	0.0289475191384554	0.143287986516953
0.335850238800049	1.47370457649231	-0.616267263889313	0.0210780072957277	0.029310142621398	0.143917009234428
0.328738689422607	1.48189973831177	-0.617636561393738	0.0213939100503922	0.0295580551028252	0.144577622413635
0.32860404253006	1.49205839633942	-0.616236448287964	0.0216581281274557	0.0299889221787453	0.14527191221714
0.320515096187592	1.49675595760345	-0.615495324134827	0.0219061616808176	0.0303174685686827	0.145962178707123
0.320669859647751	1.49697196483612	-0.619378864765167	0.0220271740108728	0.0306617580354214	0.146485969424248
0.321583360433578	1.4978951215744	-0.617309987545013	0.0220685675740242	0.0310354400426149	0.146938621997833
0.321290552616119	1.50286173820496	-0.632079720497131	0.0222325008362532	0.0314023569226265	0.147228643298149
0.316568970680237	1.50649011135101	-0.641208529472351	0.0223572812974453	0.0317721702158451	0.147486016154289
0.311614483594894	1.50777542591095	-0.646380841732025	0.0225150808691978	0.0320588685572147	0.147657454013824
0.309273660182953	1.52063190937042	-0.650746405124664	0.0227887257933617	0.0321506895124912	0.147916957736015
0.299511551856995	1.52140533924103	-0.653116405010223	0.0231026839464903	0.0323384776711464	0.148165836930275
0.290029764175415	1.52853047847748	-0.649138987064362	0.0232894401997328	0.0326222106814384	0.148519039154053
0.281402468681335	1.53258228302002	-0.647506475448608	0.0234037730842829	0.03302938118577	0.148949056863785
0.279957830905914	1.53263437747955	-0.647201359272003	0.0233315862715244	0.0332988426089287	0.149259403347969
0.281063675880432	1.53631782531738	-0.653320968151093	0.0233723372220993	0.0335943512618542	0.14954648911953
0.276017189025879	1.53800094127655	-0.670930206775665	0.0235081017017365	0.0337334461510181	0.149534717202187
0.268898725509644	1.5433589220047	-0.679755806922913	0.0237392820417881	0.0339246466755867	0.149790272116661
0.256063610315323	1.5506294965744	-0.67746239900589	0.0240104105323553	0.034148633480072	0.150026470422745
0.246867254376411	1.55672478675842	-0.669363856315613	0.0241534020751715	0.0342355817556381	0.150411948561668
0.240241676568985	1.55573558807373	-0.662842273712158	0.0241272170096636	0.0345424339175224	0.150857165455818
0.24323545396328	1.55692994594574	-0.674691677093506	0.0240553170442581	0.0348813012242317	0.151083588600159
0.242058739066124	1.5575704574585	-0.679438889026642	0.0240386053919792	0.0350550822913647	0.151351377367973
0.236834511160851	1.56801462173462	-0.687021911144257	0.0242454782128334	0.035200722515583	0.15165701508522
0.231333211064339	1.57662987709045	-0.698511719703674	0.0244431272149086	0.0353531986474991	0.152052253484726
0.222483843564987	1.58603262901306	-0.700187265872955	0.0246110744774342	0.0354436486959457	0.152557790279388
0.212758898735046	1.59398913383484	-0.69631814956665	0.0248205084353685	0.0356201641261578	0.153206422924995
0.209200024604797	1.59820628166199	-0.688441574573517	0.0249536111950874	0.0358674973249435	0.15376290678978
0.211095869541168	1.60594749450684	-0.698176085948944	0.0250518638640642	0.0361467823386192	0.15434493124485
0.211055800318718	1.61329472064972	-0.698909819126129	0.0251544993370771	0.0363155379891396	0.154762521386147
0.207585245370865	1.61982011795044	-0.708886384963989	0.0252865441143513	0.036376841366291	0.155302003026009
0.202075824141502	1.62745523452759	-0.710456728935242	0.0256372634321451	0.0364209935069084	0.156035974621773
0.202288180589676	1.64144885540009	-0.702978074550629	0.0259509366005659	0.0364626087248325	0.156948521733284
0.205399930477142	1.64371538162231	-0.69428426027298	0.0260924138128757	0.0365456379950047	0.157890692353249
0.207785218954086	1.64999568462372	-0.705697894096375	0.0262302905321121	0.0367465056478977	0.158693924546242
0.207257643342018	1.66072237491608	-0.717345058917999	0.0263823661953211	0.036742839962244	0.159380853176117
0.199018731713295	1.67498505115509	-0.715076148509979	0.0269075911492109	0.0365722142159939	0.16031938791275
0.192400276660919	1.68522870540619	-0.699127793312073	0.0270657259970903	0.0365209951996803	0.161452785134315
0.191024780273438	1.68984162807465	-0.701813876628876	0.0272894892841578	0.0364621989428997	0.162251546978951
0.195672735571861	1.69928956031799	-0.70377379655838	0.0274936724454165	0.0363395363092422	0.162908345460892
0.182566568255425	1.71028530597687	-0.711925029754639	0.0279506277292967	0.0360848195850849	0.163591772317886
0.172514364123344	1.72056138515472	-0.696444630622864	0.0283579137176275	0.0357979461550713	0.164519816637039
0.171674460172653	1.72530364990234	-0.684709191322327	0.0284922160208225	0.0355368070304394	0.165363654494286
0.176606982946396	1.72938394546509	-0.689346790313721	0.0285338163375854	0.0352203398942947	0.165947020053864
0.172531083226204	1.7395898103714	-0.69308990240097	0.0287861283868551	0.0346203818917274	0.166562929749489
0.164570450782776	1.74784505367279	-0.681732535362244	0.02904530800879	0.0340919718146324	0.167371526360512
0.165233537554741	1.74603819847107	-0.667700052261353	0.0290772095322609	0.0335434451699257	0.168067619204521
0.16878704726696	1.74842774868011	-0.676396191120148	0.0290867425501347	0.0329507514834404	0.168464869260788
0.166665658354759	1.75267517566681	-0.673367142677307	0.0293788202106953	0.0321250855922699	0.168848648667336
0.150983422994614	1.75677406787872	-0.66277551651001	0.0297515746206045	0.0312859043478966	0.169536873698235
0.154840067028999	1.76161825656891	-0.646669805049896	0.0297221038490534	0.0304619837552309	0.170137420296669
0.158007517457008	1.76597082614899	-0.64623361825943	0.0297437217086554	0.0296900384128094	0.170537114143372
0.160664275288582	1.76903259754181	-0.651297271251678	0.0298303421586752	0.0286557152867317	0.170876786112785
0.145907819271088	1.76513159275055	-0.636713743209839	0.0301894415169954	0.0276795458048582	0.171416044235229
0.142130449414253	1.7583122253418	-0.625935077667236	0.0304538011550903	0.026952289044857	0.172142207622528
0.142137065529823	1.76783084869385	-0.618104577064514	0.0305188074707985	0.0261133871972561	0.172715812921524
0.138870149850845	1.78074204921722	-0.626237213611603	0.030696477741003	0.0251624211668968	0.173289507627487
0.126976758241653	1.795539021492	-0.620527267456055	0.0310512334108353	0.0241771042346954	0.174042329192162
0.115953370928764	1.79547786712646	-0.596932411193848	0.0314529314637184	0.0233237165957689	0.175048530101776
0.114474721252918	1.79383194446564	-0.580267071723938	0.0316211245954037	0.0224786885082722	0.175912871956825
0.12234852463007	1.80040955543518	-0.575284600257874	0.0317920111119747	0.021273685619235	0.176604151725769
0.13466614484787	1.80388498306274	-0.588232636451721	0.0325053036212921	0.020390598103404	0.177659586071968
0.125504806637764	1.80258560180664	-0.597470104694366	0.0333840735256672	0.0198268294334412	0.178877159953117
0.110687419772148	1.8158050775528	-0.587261438369751	0.0338555127382278	0.0191168449819088	0.179789915680885
0.114713370800018	1.830162525177	-0.592819809913635	0.0343313105404377	0.0182986930012703	0.180655092000961
0.106429778039455	1.84491813182831	-0.589391469955444	0.0352290123701096	0.0176672227680683	0.181654185056686
0.103978857398033	1.84498298168182	-0.562349081039429	0.0359546318650246	0.0169615540653467	0.182977497577667
0.126110970973969	1.82758259773254	-0.551974415779114	0.0366610288619995	0.0162916462868452	0.184155255556107
0.13056118786335	1.83971500396729	-0.568363726139069	0.0378181934356689	0.0156720820814371	0.184984624385834
0.129164591431618	1.85332190990448	-0.557707190513611	0.0389629267156124	0.0149982040748	0.186010479927063
0.126022547483444	1.85827898979187	-0.555348932743073	0.0398916825652123	0.0147206764668226	0.186727210879326
0.129610985517502	1.86209380626678	-0.5716712474823	0.0407398082315922	0.0144470892846584	0.187220826745033
0.134462118148804	1.86814451217651	-0.5674809217453	0.0419092401862144	0.0140283321961761	0.188323333859444
0.138736933469772	1.86333382129669	-0.556606650352478	0.0427360460162163	0.0138154653832316	0.189211219549179
0.141575574874878	1.86155724525452	-0.574761271476746	0.0438628904521465	0.0135780088603497	0.189879104495049
0.140449047088623	1.86600375175476	-0.557785749435425	0.0448632538318634	0.0132462475448847	0.190892726182938
0.151105344295502	1.87593150138855	-0.568684339523315	0.0458552278578281	0.0131025621667504	0.191690936684608
0.158080399036407	1.88019728660583	-0.575112819671631	0.0470909588038921	0.0129225058481097	0.192693561315536
0.155220851302147	1.88238179683685	-0.571070313453674	0.0480972938239574	0.0128822037950158	0.193881779909134
0.168456137180328	1.88725578784943	-0.585466980934143	0.0489211715757847	0.0129580060020089	0.194601684808731
0.175745010375977	1.90103101730347	-0.583421587944031	0.0498931556940079	0.0127491327002645	0.195838734507561
0.197573199868202	1.90836644172668	-0.579183995723724	0.0507872067391872	0.0125186676159501	0.197137594223022
0.192450165748596	1.91306090354919	-0.594053268432617	0.0523624755442142	0.0119768194854259	0.198050409555435
0.197594225406647	1.90951991081238	-0.582899689674377	0.0536453425884247	0.0116942021995783	0.199512153863907
0.212355017662048	1.91546940803528	-0.59820944070816	0.0546934492886066	0.0115791065618396	0.200399145483971
0.21269454061985	1.92403078079224	-0.579341590404511	0.0556865818798542	0.0112360334023833	0.201626822352409
0.226232767105103	1.92852163314819	-0.595907628536224	0.0563927181065083	0.0112350611016154	0.202762946486473
0.232451230287552	1.94508850574493	-0.593743085861206	0.0576428100466728	0.010900410823524	0.204331532120705
0.248124569654465	1.94364941120148	-0.597225546836853	0.0585339590907097	0.0106319114565849	0.205940723419189
0.25124254822731	1.9583797454834	-0.596070230007172	0.060080386698246	0.00982033833861351	0.207429021596909
0.266891956329346	1.95904505252838	-0.584390461444855	0.0614000707864761	0.00921330787241459	0.209046050906181
0.275829553604126	1.9696980714798	-0.585035026073456	0.0629275143146515	0.00845016166567802	0.210109442472458
0.282915979623795	1.97892463207245	-0.56900691986084	0.0643466040492058	0.00750888837501407	0.210900768637657
0.290405720472336	1.97371912002563	-0.562429666519165	0.0657292082905769	0.00628070067614317	0.211310878396034
0.328603446483612	1.96966981887817	-0.545291006565094	0.0674156844615936	0.00534156803041697	0.212645784020424
0.360204517841339	1.99884569644928	-0.540166735649109	0.0692342519760132	0.00448560575023294	0.214426890015602
0.375324130058289	1.99034631252289	-0.519690990447998	0.0706034377217293	0.00345845171250403	0.215853407979012
0.399830758571625	1.97693872451782	-0.508827328681946	0.0724050030112267	0.00258446275256574	0.217429876327515
0.433592140674591	1.98482978343964	-0.498265266418457	0.0736896842718124	0.00195235409773886	0.21826659142971
0.448200553655624	1.99765539169312	-0.486953645944595	0.0758321136236191	0.00104577140882611	0.21950389444828
0.456339567899704	1.99567103385925	-0.504314661026001	0.0775951445102692	0.000505031202919781	0.220659166574478
0.471777826547623	2.00434255599976	-0.467631042003632	0.0788484290242195	-0.000168206111993641	0.221303641796112
0.508158326148987	2.00430989265442	-0.458737730979919	0.0802774503827095	-0.00081465404946357	0.222534850239754
0.532993197441101	2.0043351650238	-0.461192488670349	0.0819819718599319	-0.00116663950029761	0.224290028214455
0.530613958835602	2.00023603439331	-0.462300211191177	0.0835259705781937	-0.00170478236395866	0.225653618574142
0.538034796714783	2.00892877578735	-0.461275488138199	0.0849060490727425	-0.00223647593520582	0.226504385471344
0.54776006937027	2.01211905479431	-0.473209112882614	0.0864038392901421	-0.00258649163879454	0.227430552244186
0.552707314491272	2.01834440231323	-0.473031669855118	0.0879199653863907	-0.0033223342616111	0.228349626064301
0.568996667861938	2.011549949646	-0.467656135559082	0.0889836549758911	-0.00392275955528021	0.229271546006203
0.587219715118408	2.00262761116028	-0.457383871078491	0.0902519673109055	-0.00479202903807163	0.230005204677582
0.597916185855865	2.00971865653992	-0.440960645675659	0.0913609862327576	-0.0055306158028543	0.230878964066505
0.627593517303467	2.0213942527771	-0.427947103977203	0.0923721194267273	-0.00656763184815645	0.231672957539558
0.635997116565704	2.01438212394714	-0.408392697572708	0.0932629555463791	-0.00737575627863407	0.232635393738747
0.647486209869385	2.02004170417786	-0.405186384916306	0.0947240591049194	-0.00841931905597448	0.233651041984558
0.660510301589966	2.02218413352966	-0.402158737182617	0.0956835895776749	-0.00939351413398981	0.234309136867523
0.666875541210175	2.02461647987366	-0.383995622396469	0.0964343473315239	-0.0103337522596121	0.235046416521072
0.678509175777435	2.03258037567139	-0.363505512475967	0.0971290841698647	-0.0115434052422643	0.235730201005936
0.695203542709351	2.03672313690186	-0.355457425117493	0.0978242605924606	-0.0126086184754968	0.236880749464035
0.716465413570404	2.04552268981934	-0.336301207542419	0.0983900055289268	-0.013703353703022	0.237537205219269
0.735772132873535	2.03820395469666	-0.323825180530548	0.0988271832466125	-0.0147237349301577	0.237978875637054
0.739259839057922	2.04702305793762	-0.314429670572281	0.0993328094482422	-0.015680281445384	0.238099321722984
0.75262451171875	2.04433727264404	-0.297834545373917	0.099547952413559	-0.0168361123651266	0.237939611077309
0.76915842294693	2.04024982452393	-0.277936726808548	0.0996145308017731	-0.0175235886126757	0.237527787685394
0.763656437397003	2.03319907188416	-0.235074564814568	0.0994418114423752	-0.0184713210910559	0.237104147672653
0.774383127689362	2.03392577171326	-0.234851822257042	0.0998582392930985	-0.0194029901176691	0.237831309437752
0.784293472766876	2.03502202033997	-0.254390627145767	0.100958712399006	-0.0201718844473362	0.238937869668007
0.761609554290771	2.02896809577942	-0.251333981752396	0.101458206772804	-0.0208758562803268	0.239608511328697
0.757964611053467	2.04801654815674	-0.246003463864326	0.101764053106308	-0.0220446828752756	0.239518314599991
0.750616788864136	2.0484504699707	-0.247600942850113	0.101836428046227	-0.0231430381536484	0.239573732018471
0.741231799125671	2.04178953170776	-0.237980782985687	0.101919464766979	-0.0241247247904539	0.23974122107029
0.758670747280121	2.04736924171448	-0.240468963980675	0.102497674524784	-0.0253946539014578	0.241168931126595
0.745637834072113	2.05043482780457	-0.214565053582191	0.102546006441116	-0.0265751369297504	0.241455420851707
0.765345513820648	2.04151129722595	-0.209434658288956	0.102675333619118	-0.0279715936630964	0.242348402738571
0.787993729114532	2.05995750427246	-0.192879155278206	0.103023290634155	-0.0293574370443821	0.243363231420517
0.799237012863159	2.07762169837952	-0.182544559240341	0.103340409696102	-0.0308356024324894	0.244049564003944
0.807344973087311	2.06847167015076	-0.179465800523758	0.103548660874367	-0.0321516804397106	0.245265066623688
0.791193187236786	2.08784937858582	-0.152518570423126	0.103955417871475	-0.0332720056176186	0.246475175023079
0.799645066261292	2.09550046920776	-0.145762115716934	0.104492902755737	-0.0345943532884121	0.247677609324455
0.807833969593048	2.10337615013123	-0.134773626923561	0.104760728776455	-0.0357384867966175	0.249143302440643
0.804708659648895	2.1124210357666	-0.116426415741444	0.105072937905788	-0.0368629284203053	0.250083684921265
0.800539374351501	2.11083221435547	-0.116225093603134	0.105717658996582	-0.0378391966223717	0.251101642847061
0.802863121032715	2.10913944244385	-0.10713080316782	0.105939090251923	-0.0389730110764503	0.251676857471466
0.822207987308502	2.11307883262634	-0.0905802622437477	0.106189832091331	-0.0400886237621307	0.252341449260712
0.813173532485962	2.12083077430725	-0.075445644557476	0.106558330357075	-0.0408430807292461	0.253180772066116
0.829076707363129	2.12770843505859	-0.0745700225234032	0.106955640017986	-0.0418478772044182	0.254058122634888
0.837968945503235	2.13391256332397	-0.0568223483860493	0.107129521667957	-0.0425140485167503	0.255304545164108
0.843301594257355	2.1471586227417	-0.0428622923791409	0.107747063040733	-0.043238952755928	0.25663349032402
0.84780353307724	2.14652299880981	-0.0423288345336914	0.108079761266708	-0.0439686663448811	0.257603675127029
0.860578000545502	2.15715837478638	-0.0361227504909039	0.108471497893333	-0.0444838665425777	0.258580982685089
0.86572790145874	2.16901254653931	-0.0298355724662542	0.108832083642483	-0.0450423583388329	0.25971132516861
0.861103653907776	2.17172145843506	-0.0153016829863191	0.109135381877422	-0.0456627495586872	0.26083779335022
0.868688344955444	2.18491578102112	-0.0109582850709558	0.109395176172256	-0.0463486649096012	0.26177716255188
0.868509232997894	2.18646907806396	0.0054313107393682	0.109469532966614	-0.0469054728746414	0.26237416267395
0.869037389755249	2.19228839874268	0.0199493430554867	0.109457075595856	-0.0476837493479252	0.262713134288788
0.866004407405853	2.19916605949402	0.0484143830835819	0.109324641525745	-0.0484067462384701	0.262798070907593
0.867259979248047	2.20555424690247	0.0459068194031715	0.109021686017513	-0.0493071377277374	0.262872874736786
0.86292427778244	2.21386861801147	0.0698673129081726	0.108812436461449	-0.0501700155436993	0.26326385140419
0.867111802101135	2.22285032272339	0.0847786664962769	0.108608059585094	-0.0513522736728191	0.26358687877655
0.855588376522064	2.23121976852417	0.0825146064162254	0.108102880418301	-0.0523625612258911	0.263621032238007
0.856353104114532	2.24200439453125	0.094488151371479	0.107537120580673	-0.0533432997763157	0.264041304588318
0.853653371334076	2.25073051452637	0.110311739146709	0.106904782354832	-0.0545390360057354	0.264379352331162
0.844516277313232	2.25294828414917	0.121927753090858	0.106251150369644	-0.055703230202198	0.264592707157135
0.843537926673889	2.2537956237793	0.132617920637131	0.105378694832325	-0.0569488815963268	0.264683216810226
0.831471145153046	2.24308228492737	0.148850202560425	0.104435786604881	-0.0583139173686504	0.264612317085266
0.847291886806488	2.25143647193909	0.172048926353455	0.103542886674404	-0.0598589479923248	0.264590173959732
0.873884677886963	2.27480673789978	0.186543479561806	0.102187938988209	-0.0611899197101593	0.264434844255447
0.892014980316162	2.25588059425354	0.209993049502373	0.101070053875446	-0.0624973960220814	0.26440641283989
0.894563972949982	2.25104212760925	0.231048941612244	0.0999273881316185	-0.0639197528362274	0.263008862733841
0.916626513004303	2.23733019828796	0.275069683790207	0.098431259393692	-0.0653075873851776	0.261681735515594
0.895614743232727	2.21600866317749	0.308339595794678	0.0966356843709946	-0.0666956901550293	0.260717839002609
0.90083909034729	2.23960757255554	0.302935779094696	0.0963585749268532	-0.0682357400655746	0.261097997426987
0.904026567935944	2.22449588775635	0.295212954282761	0.095462866127491	-0.0694946274161339	0.260473638772964
0.875272274017334	2.23468947410584	0.304280668497086	0.094640240073204	-0.0707978755235672	0.259308159351349
0.861284196376801	2.24997401237488	0.308380603790283	0.093457505106926	-0.0725888162851334	0.258505553007126
0.847326278686523	2.24871158599854	0.327321320772171	0.0922151878476143	-0.073890320956707	0.258784651756287
0.829540431499481	2.24846768379211	0.327639371156693	0.0914505198597908	-0.0751413926482201	0.259178400039673
0.809318721294403	2.2461211681366	0.352284640073776	0.0902742221951485	-0.0764917656779289	0.259710341691971
0.803633749485016	2.2464280128479	0.356306105852127	0.0894592553377151	-0.0781117752194405	0.260318458080292
0.821970999240875	2.25243043899536	0.373094379901886	0.0882578641176224	-0.0793310478329659	0.260379999876022
0.830276608467102	2.25264286994934	0.413792818784714	0.0871401280164719	-0.080618754029274	0.260104835033417
0.815458178520203	2.24812841415405	0.431885302066803	0.0857415273785591	-0.0816601365804672	0.259508222341537
0.810016453266144	2.24636149406433	0.451396346092224	0.0851194262504578	-0.0830437690019608	0.260425835847855
0.821747422218323	2.25403237342834	0.453011393547058	0.0846041962504387	-0.0839001685380936	0.260870039463043
0.81431770324707	2.26502084732056	0.477045178413391	0.0839500725269318	-0.0849441736936569	0.260532051324844
0.826943874359131	2.25604772567749	0.479806512594223	0.0830355584621429	-0.0854244455695152	0.259119421243668
0.812175571918488	2.24675536155701	0.514134645462036	0.082306295633316	-0.0862359628081322	0.257496058940887
0.816722631454468	2.23656678199768	0.546141982078552	0.0810027346014977	-0.0870212316513062	0.256897479295731
0.822761416435242	2.24582052230835	0.533078789710999	0.0810773745179176	-0.0878195762634277	0.257251381874084
0.8148512840271	2.23727345466614	0.546618640422821	0.0807521417737007	-0.0883959904313087	0.257295191287994
0.817574501037598	2.24693202972412	0.536490857601166	0.0801528766751289	-0.0890929028391838	0.256753325462341
0.816652655601501	2.25608325004578	0.554458975791931	0.0796300321817398	-0.0900465548038483	0.256648510694504
0.824576914310455	2.25596809387207	0.560388445854187	0.0786920711398125	-0.0907807201147079	0.256661385297775
0.821997463703156	2.26637625694275	0.577349603176117	0.0781674832105637	-0.0917563065886498	0.256949365139008
0.821197092533112	2.2530255317688	0.606416404247284	0.0772553011775017	-0.0925293937325478	0.256898760795593
0.808537185192108	2.24448990821838	0.614833474159241	0.0763647258281708	-0.0935147032141685	0.256400167942047
0.801009654998779	2.24447393417358	0.644665598869324	0.0754815340042114	-0.0946426689624786	0.257144808769226
0.806565523147583	2.25057911872864	0.636173009872437	0.0750250071287155	-0.0955446735024452	0.258015155792236
0.801867067813873	2.25943326950073	0.640003383159637	0.0747494846582413	-0.0967168360948563	0.258564859628677
0.802255988121033	2.26645851135254	0.660929203033447	0.0737645328044891	-0.0977226123213768	0.258618295192719
0.811733663082123	2.27756190299988	0.664065301418304	0.0729542076587677	-0.0990156307816505	0.258454233407974
0.809251964092255	2.28020000457764	0.698163986206055	0.0719645321369171	-0.100181639194489	0.259213209152222
0.814318656921387	2.27878308296204	0.706595182418823	0.0708142295479774	-0.101251743733883	0.259880870580673
0.807874202728271	2.28332686424255	0.712605953216553	0.0703685507178307	-0.102609351277351	0.260975986719131
0.803633511066437	2.283940076828	0.728995382785797	0.0697520598769188	-0.10358227789402	0.261783301830292
0.800928831100464	2.28923010826111	0.733905553817749	0.0687882825732231	-0.104773819446564	0.261844336986542
0.797340154647827	2.30443572998047	0.761612415313721	0.0682936832308769	-0.105940937995911	0.262446790933609
0.805575549602509	2.29874444007874	0.76678329706192	0.0673889294266701	-0.106713563203812	0.262832373380661
0.803338170051575	2.30920934677124	0.769649982452393	0.0669113770127296	-0.107789106667042	0.264046162366867
0.796141564846039	2.33060479164124	0.775026261806488	0.0669433623552322	-0.10856906324625	0.26596012711525
0.790453135967255	2.33698272705078	0.756260275840759	0.0665249302983284	-0.10913709551096	0.266855597496033
0.776679456233978	2.35240769386292	0.763735413551331	0.0662707164883614	-0.109894625842571	0.267358362674713
0.786374092102051	2.351895570755	0.784698009490967	0.0657706186175346	-0.110540792346001	0.268229961395264
0.799013257026672	2.34355998039246	0.780802309513092	0.0651840791106224	-0.110986985266209	0.268391609191895
0.784749090671539	2.33324646949768	0.816219508647919	0.0645948126912117	-0.111563928425312	0.267860174179077
0.798078596591949	2.31516575813293	0.836744010448456	0.0637880712747574	-0.11193860322237	0.267413318157196
0.792466878890991	2.30222868919373	0.836126625537872	0.0633700042963028	-0.112410247325897	0.26697102189064
0.795776009559631	2.30685806274414	0.861344039440155	0.0629332065582275	-0.112897679209709	0.267845243215561
0.817720115184784	2.32688450813293	0.848077058792114	0.0627753734588623	-0.113251700997353	0.270017981529236
0.81567794084549	2.35427522659302	0.831771850585938	0.0633395537734032	-0.11348120868206	0.272300601005554
0.820587575435638	2.37069964408875	0.847670555114746	0.0633424147963524	-0.11366380751133	0.274544417858124
0.837482810020447	2.38627886772156	0.824434101581573	0.0634159445762634	-0.113797590136528	0.276964068412781
0.839606523513794	2.40149307250977	0.818670570850372	0.0639986321330071	-0.113968268036842	0.280023723840714
0.868446528911591	2.40544581413269	0.81899631023407	0.0639609694480896	-0.113922506570816	0.282331526279449
0.887594163417816	2.41196894645691	0.817544758319855	0.0643013939261436	-0.113959982991219	0.283593714237213
0.880287945270538	2.39030051231384	0.841286838054657	0.0637592077255249	-0.113625071942806	0.283977270126343
0.885261178016663	2.38666749000549	0.837072610855103	0.0637820512056351	-0.113646626472473	0.284733712673187
0.893924593925476	2.3908224105835	0.834794938564301	0.0643085390329361	-0.113472975790501	0.286990940570831
0.906595587730408	2.40113568305969	0.810375690460205	0.0649158731102943	-0.113248370587826	0.288830369710922
0.903837382793427	2.4226508140564	0.815001308917999	0.0654456689953804	-0.113327369093895	0.290947616100311
0.91990739107132	2.43938851356506	0.791894793510437	0.065711498260498	-0.113268069922924	0.293070644140244
0.949611186981201	2.45173859596252	0.802509367465973	0.0659873858094215	-0.113251723349094	0.296253174543381
0.978509366512299	2.46779632568359	0.79472553730011	0.0661784783005714	-0.113406553864479	0.29893359541893
1.00064313411713	2.46633458137512	0.811426162719727	0.0660857707262039	-0.113560356199741	0.301344215869904
1.03057157993317	2.47365522384644	0.802060008049011	0.0663107708096504	-0.113758727908134	0.303023248910904
1.02770256996155	2.45751047134399	0.847995102405548	0.065421387553215	-0.113656111061573	0.303624480962753
1.04119563102722	2.47411179542542	0.843522727489471	0.065637469291687	-0.114228017628193	0.305790454149246
1.06948184967041	2.49559998512268	0.81673139333725	0.0660772696137428	-0.114399239420891	0.308740824460983
1.06048083305359	2.51317262649536	0.833259165287018	0.0660320818424225	-0.114885315299034	0.310677230358124
1.06810772418976	2.54627132415771	0.819478213787079	0.0659155547618866	-0.115417055785656	0.313542097806931
1.08983206748962	2.57844853401184	0.82273256778717	0.0660886615514755	-0.116005204617977	0.317205458879471
1.11640775203705	2.59281396865845	0.815478801727295	0.0660993009805679	-0.116633728146553	0.320034772157669
1.13748323917389	2.59876179695129	0.836023569107056	0.0654805153608322	-0.117208711802959	0.321550965309143
1.14264869689941	2.59114933013916	0.880898654460907	0.0646732226014137	-0.118054278194904	0.322391390800476
1.14796304702759	2.59158635139465	0.882956445217133	0.0642748698592186	-0.118724524974823	0.322727590799332
1.15173184871674	2.59657049179077	0.894521534442902	0.0637366697192192	-0.119447275996208	0.322926133871078
1.16490197181702	2.60760354995728	0.898126482963562	0.0633743479847908	-0.120483838021755	0.325151085853577
1.17147946357727	2.63717913627625	0.90756356716156	0.0630690827965736	-0.121550746262074	0.3285051882267
1.18108904361725	2.67633771896362	0.911392331123352	0.0626885816454887	-0.12281472235918	0.331455886363983
1.1923999786377	2.6877179145813	0.925351440906525	0.0618854649364948	-0.124174498021603	0.333136647939682
1.1884765625	2.70097756385803	0.955829381942749	0.060808178037405	-0.12550051510334	0.332811623811722
1.17953252792358	2.68570184707642	0.993730962276459	0.0589125491678715	-0.127076968550682	0.332647830247879
1.18338346481323	2.6972975730896	1.01168096065521	0.0580949224531651	-0.128776505589485	0.334741175174713
1.1608190536499	2.70493984222412	1.02169346809387	0.0575164742767811	-0.130166292190552	0.335566163063049
1.13862216472626	2.71488642692566	1.02959072589874	0.0563696138560772	-0.131866917014122	0.336272001266479
1.13721179962158	2.73581027984619	1.03300809860229	0.0556322000920773	-0.133532479405403	0.337818175554276
1.12745201587677	2.74022603034973	1.05339503288269	0.0548598617315292	-0.134913921356201	0.339199632406235
1.14222586154938	2.75167369842529	1.07225263118744	0.0540207996964455	-0.136598274111748	0.339899927377701
1.11085104942322	2.74620079994202	1.09906589984894	0.0526211112737656	-0.137835815548897	0.338582009077072
1.11777436733246	2.72926211357117	1.1300847530365	0.0511490367352962	-0.13958153128624	0.338344782590866
1.08765459060669	2.73204493522644	1.15001690387726	0.0503954701125622	-0.140887975692749	0.33843606710434
1.07312083244324	2.75117802619934	1.16165697574615	0.049286637455225	-0.142679408192635	0.340502619743347
1.04719471931458	2.78411149978638	1.15821027755737	0.0488156788051128	-0.14401975274086	0.342921882867813
1.0269170999527	2.79970026016235	1.15067112445831	0.0482843741774559	-0.145362541079521	0.344926118850708
1.01669883728027	2.8141028881073	1.16899800300598	0.047362707555294	-0.146961763501167	0.344728857278824
1.04991686344147	2.80042338371277	1.18157458305359	0.0461682006716728	-0.148575708270073	0.343770205974579
1.01236391067505	2.78857612609863	1.22763895988464	0.045118760317564	-0.149734392762184	0.341837495565414
1.0404200553894	2.77468109130859	1.25643074512482	0.0433455146849155	-0.152325689792633	0.342916578054428
1.05519425868988	2.81817650794983	1.25742411613464	0.0431595966219902	-0.154031008481979	0.34801784157753
1.08941221237183	2.84419894218445	1.27165126800537	0.0425518602132797	-0.156360179185867	0.351499199867249
1.09403109550476	2.8593955039978	1.2831038236618	0.0416711494326591	-0.158345028758049	0.351880699396133
1.13966846466064	2.86766004562378	1.29700815677643	0.0397635847330093	-0.161045923829079	0.354143708944321
1.16086232662201	2.9110803604126	1.31225192546844	0.0392438508570194	-0.163592413067818	0.358627736568451
1.1948254108429	2.93779325485229	1.30365669727325	0.0385114997625351	-0.165791273117065	0.3625807762146
1.22835850715637	2.9438488483429	1.31739974021912	0.037315484136343	-0.168237179517746	0.363976895809174
1.25141763687134	2.9199001789093	1.36279439926147	0.0354201979935169	-0.170231878757477	0.362233579158783
1.26041972637177	2.90399050712585	1.40016233921051	0.0334179289638996	-0.173090130090714	0.361946851015091
1.26896941661835	2.93485260009766	1.39385294914246	0.0331753864884377	-0.175188884139061	0.366626381874084
1.24805045127869	2.96374177932739	1.38237500190735	0.0328925028443336	-0.177354753017426	0.371589362621307
1.24682235717773	2.99793648719788	1.40962505340576	0.0315600149333477	-0.180443570017815	0.375751376152039
1.2357531785965	3.04175090789795	1.42716979980469	0.0306629594415426	-0.182621747255325	0.378677427768707
1.24392819404602	3.06541299819946	1.45709216594696	0.029119711369276	-0.185636579990387	0.381187796592712
1.2406667470932	3.08023691177368	1.48492920398712	0.0276604220271111	-0.187997192144394	0.383793443441391
1.20012152194977	3.09192419052124	1.50929975509644	0.0263429526239634	-0.190196245908737	0.386323779821396
1.1797308921814	3.11102652549744	1.5191832780838	0.0256631039083004	-0.192582845687866	0.389012426137924
1.18052816390991	3.14136815071106	1.5215505361557	0.0250115096569061	-0.194871291518211	0.392416507005692
1.1808260679245	3.16731476783752	1.54221189022064	0.0238391179591417	-0.197419553995132	0.394667863845825
1.16740453243256	3.16889643669128	1.56753158569336	0.0227146688848734	-0.19978840649128	0.395880132913589
1.11463022232056	3.20927691459656	1.5761604309082	0.0220018997788429	-0.201881900429726	0.400346010923386
1.10181653499603	3.27320051193237	1.55848503112793	0.0219081565737724	-0.203980982303619	0.407893151044846
1.1408531665802	3.29549598693848	1.55322706699371	0.0211381278932095	-0.206293940544128	0.411419630050659
1.12465119361877	3.30563950538635	1.56932365894318	0.0196657218039036	-0.207745730876923	0.412333101034164
1.10643792152405	3.32312655448914	1.58719503879547	0.0184459444135427	-0.209598362445831	0.416167289018631
1.07307052612305	3.33814454078674	1.58139288425446	0.0178084056824446	-0.211081728339195	0.420375376939774
1.02203762531281	3.35217785835266	1.59393620491028	0.0168350897729397	-0.212838664650917	0.422946989536285
0.995681583881378	3.3747444152832	1.59386658668518	0.0161722283810377	-0.214502945542336	0.425264716148376
0.990207612514496	3.38285446166992	1.59521615505219	0.0150433899834752	-0.216220840811729	0.4267238676548
1.04518723487854	3.37114524841309	1.62403738498688	0.0135637931525707	-0.218732178211212	0.424932956695557
1.04031240940094	3.37110567092896	1.65007603168488	0.0119101805612445	-0.219505116343498	0.424148231744766
1.05779945850372	3.40626907348633	1.67946755886078	0.0107653504237533	-0.22170777618885	0.428701996803284
1.00854361057281	3.40929889678955	1.70058810710907	0.0101509662345052	-0.223222956061363	0.431876569986343
0.982115149497986	3.42543339729309	1.70877492427826	0.00982748158276081	-0.225317686796188	0.435010105371475
0.967359364032745	3.44546008110046	1.69347953796387	0.00953821092844009	-0.227487832307816	0.436186999082565
0.983196496963501	3.43970632553101	1.70030653476715	0.00964508019387722	-0.230521649122238	0.43541619181633
1.05224943161011	3.39195203781128	1.74174356460571	0.00914582423865795	-0.23386250436306	0.430988281965256
1.07445752620697	3.3702871799469	1.79091656208038	0.00702244974672794	-0.234978377819061	0.428412288427353
1.13892030715942	3.42546606063843	1.82850801944733	0.005760433152318	-0.236772581934929	0.435218155384064
1.15200614929199	3.42544031143188	1.89946687221527	0.00486577628180385	-0.240261182188988	0.438610911369324
1.13725161552429	3.38810658454895	1.92476916313171	0.00423468183726072	-0.243219628930092	0.437455087900162
1.10002088546753	3.41043019294739	1.9225606918335	0.00418652500957251	-0.245631113648415	0.438645780086517
1.05088341236115	3.4349799156189	1.91903328895569	0.0048128655180335	-0.248415589332581	0.441417366266251
0.987009525299072	3.44926428794861	1.94250047206879	0.00559332920238376	-0.251638948917389	0.442716509103775
1.01670432090759	3.45035910606384	1.94172215461731	0.00629543093964458	-0.254368424415588	0.445024073123932
1.0701732635498	3.47355794906616	2.02099871635437	0.00507313571870327	-0.257776200771332	0.44449645280838
1.11370372772217	3.39777088165283	2.06699538230896	0.00310406787320971	-0.260395616292953	0.440551787614822
1.11306846141815	3.43539571762085	2.08406138420105	0.00328009575605392	-0.262031316757202	0.447535246610641
1.10025310516357	3.47234487533569	2.14053678512573	0.00413932418450713	-0.265682518482208	0.453464478254318
1.06188547611237	3.47037172317505	2.17921757698059	0.00516535481438041	-0.269115418195724	0.45571705698967
1.07777202129364	3.47164273262024	2.16492486000061	0.00574382208287716	-0.271137207746506	0.458340287208557
1.12827920913696	3.50091934204102	2.1637179851532	0.00562791898846626	-0.273574471473694	0.459818780422211
1.12403428554535	3.50263571739197	2.15724492073059	0.00552302226424217	-0.275642544031143	0.461515933275223
1.14901840686798	3.50807976722717	2.17796325683594	0.00555171677842736	-0.278046697378159	0.464088618755341
1.20279133319855	3.50050759315491	2.21053457260132	0.00466363877058029	-0.280375689268112	0.464517116546631
1.21823275089264	3.50088047981262	2.24218058586121	0.00346520682796836	-0.281286746263504	0.467061161994934
1.23377549648285	3.52109050750732	2.27333307266235	0.00276525504887104	-0.283133417367935	0.47218719124794
1.22359335422516	3.53502941131592	2.31744003295898	0.0024286734405905	-0.285385012626648	0.476659268140793
1.20855093002319	3.54654788970947	2.31130576133728	0.00269183865748346	-0.287077456712723	0.479015976190567
1.17509245872498	3.56360197067261	2.30436396598816	0.00246656290255487	-0.288825243711472	0.480445772409439
1.15701591968536	3.58531045913696	2.3010413646698	0.00228373380377889	-0.290853142738342	0.481994539499283
1.16861343383789	3.60216236114502	2.32249593734741	0.00232427287846804	-0.293071091175079	0.483612269163132
1.21885824203491	3.59728288650513	2.36648797988892	0.00110969168599695	-0.295215249061584	0.484535276889801
1.25780868530273	3.64824604988098	2.40215253829956	0.000659476907458156	-0.297473341226578	0.488039612770081
1.25283527374268	3.68965649604797	2.39094996452332	0.00112148176413029	-0.299073904752731	0.493321388959885
1.23231816291809	3.6889853477478	2.42217373847961	0.00105525820981711	-0.301248610019684	0.497953742742538
1.20578920841217	3.70503401756287	2.42433834075928	0.000879052211530507	-0.302979469299316	0.500767648220062
1.17210471630096	3.7242169380188	2.42565965652466	0.000191612343769521	-0.304518133401871	0.503178000450134
1.14606118202209	3.77146649360657	2.44448065757751	0.000177447858732194	-0.30635991692543	0.506539106369019
1.12728273868561	3.82673692703247	2.42882895469666	0.000819357519503683	-0.308051139116287	0.510839343070984
1.11907923221588	3.85383129119873	2.44372224807739	0.000936833384912461	-0.309691727161407	0.516672670841217
1.12523567676544	3.87071418762207	2.46783757209778	0.00121791253332049	-0.311548143625259	0.522340178489685
1.12414836883545	3.89323139190674	2.50484919548035	0.00155350158456713	-0.313212841749191	0.527209877967834
1.11384797096252	3.92208456993103	2.51501798629761	0.00224119983613491	-0.314512878656387	0.531837463378906
1.13031363487244	3.9364447593689	2.53650784492493	0.00234583183191717	-0.316557645797729	0.535567760467529
1.12792086601257	3.96464085578918	2.54996228218079	0.00257715652696788	-0.318389922380447	0.539926946163177
1.13786351680756	3.97408843040466	2.5717785358429	0.00248933606781065	-0.320017486810684	0.544437110424042
1.15558993816376	4.0041675567627	2.59170055389404	0.00258030276745558	-0.321997851133347	0.548497319221497
1.19428980350494	4.02545881271362	2.60654711723328	0.00305793713778257	-0.324120104312897	0.551803708076477
1.21611607074738	4.03294897079468	2.62307739257813	0.00328196212649345	-0.326061069965363	0.554849326610565
1.2335901260376	4.05776977539063	2.64424848556519	0.00336159206926823	-0.327692598104477	0.559599876403809
1.25579559803009	4.07841300964355	2.67072176933289	0.00325224990956485	-0.329688757658005	0.565425455570221
1.24831330776215	4.10623645782471	2.68043065071106	0.00352109572850168	-0.331367582082748	0.570492923259735
1.23739898204803	4.12982368469238	2.69114565849304	0.00355347385630012	-0.332625865936279	0.575358986854553
1.21092796325684	4.13151121139526	2.70372891426086	0.00314376968890429	-0.334034889936447	0.577715158462524
1.23290741443634	4.20252799987793	2.73030996322632	0.0029780906625092	-0.335556447505951	0.581492841243744
1.20514130592346	4.20601892471313	2.7474193572998	0.00284322560764849	-0.336650848388672	0.58453893661499
1.20684993267059	4.19173669815063	2.72523641586304	0.00308148865588009	-0.337635397911072	0.587448716163635
1.17742216587067	4.18402338027954	2.74697065353394	0.00334015837870538	-0.339161574840546	0.589050471782684
1.1676812171936	4.18845653533936	2.78496718406677	0.00392369646579027	-0.341248214244843	0.589980602264404
1.20943868160248	4.19801425933838	2.7777795791626	0.00451887398958206	-0.342964947223663	0.589597105979919
1.24655044078827	4.17438173294067	2.80524206161499	0.00410165544599295	-0.345291793346405	0.587571024894714
1.26516807079315	4.13056230545044	2.8227105140686	0.0041502732783556	-0.34763303399086	0.585086405277252
1.28756666183472	4.07905101776123	2.84139513969421	0.00394934415817261	-0.349672079086304	0.582264840602875
1.31744599342346	4.05533695220947	2.87378430366516	0.00361629691906273	-0.352484524250031	0.577729463577271
1.33996963500977	4.02191781997681	2.88770389556885	0.00301850005052984	-0.354509919881821	0.573310256004334
1.36353552341461	3.984219789505	2.90719509124756	0.00216906820423901	-0.356731504201889	0.569726347923279
1.36411964893341	3.95879006385803	2.94704461097717	0.00129979208577424	-0.358978509902954	0.567103147506714
1.36794924736023	3.92657136917114	2.95958209037781	0.000335112563334405	-0.361116528511047	0.564225971698761
1.37355005741119	3.89435267448425	2.96858930587769	-0.000680390978232026	-0.362960606813431	0.561035811901093
1.37991952896118	3.87160515785217	2.99382328987122	-0.00186432700138539	-0.364590585231781	0.557642221450806
1.37687921524048	3.85329675674438	3.00601959228516	-0.00307493773289025	-0.366006940603256	0.554851531982422
1.39531552791595	3.82960748672485	3.0185227394104	-0.00403601536527276	-0.367635250091553	0.552156686782837
1.4396436214447	3.78719234466553	3.04364514350891	-0.0054094628430903	-0.369128793478012	0.547473013401031
1.46577417850494	3.73289966583252	3.06140542030334	-0.00691739330068231	-0.369684398174286	0.542635083198547
1.50453102588654	3.69109344482422	3.08305740356445	-0.00808199867606163	-0.370297789573669	0.5387282371521
1.512810587883	3.65922665596008	3.10418438911438	-0.00932803843170404	-0.370404720306396	0.534419000148773
1.5373762845993	3.61766457557678	3.11135053634644	-0.0106494193896651	-0.36966946721077	0.529252350330353
1.59651505947113	3.56316590309143	3.11553287506104	-0.0120807718485594	-0.368988662958145	0.523716270923615
1.65654051303864	3.49591612815857	3.11744809150696	-0.0134703759104013	-0.367968440055847	0.518398582935333
1.68154871463776	3.41533708572388	3.13208889961243	-0.0146578075364232	-0.367955446243286	0.515093445777893
1.66204011440277	3.41714239120483	3.11780953407288	-0.0162043236196041	-0.369408369064331	0.513246119022369
1.65610539913177	3.42302083969116	3.11686253547668	-0.0178987234830856	-0.371265113353729	0.516563892364502
1.66619181632996	3.46189498901367	3.20905351638794	-0.0193049795925617	-0.375938922166824	0.523746728897095
1.67793583869934	3.5510151386261	3.24784326553345	-0.0213877577334642	-0.381428241729736	0.530525207519531
1.69621121883392	3.61527609825134	3.28805732727051	-0.0241591073572636	-0.387663066387177	0.536772727966309
1.71759974956512	3.64819002151489	3.38413500785828	-0.0269600301980972	-0.394523948431015	0.542875170707703
1.70319676399231	3.67802691459656	3.44663500785828	-0.0297076683491468	-0.401544749736786	0.547586917877197
1.68097305297852	3.70226669311523	3.5165159702301	-0.0325149521231651	-0.40877428650856	0.550840556621552
1.65182209014893	3.71760869026184	3.59449148178101	-0.03525560349226	-0.415710359811783	0.552502393722534
1.62815058231354	3.73837327957153	3.65754985809326	-0.038347065448761	-0.422821223735809	0.552598237991333
1.60408079624176	3.74876523017883	3.7258722782135	-0.0419558696448803	-0.429305106401443	0.55288302898407
1.58799290657043	3.76228475570679	3.7978777885437	-0.0452798418700695	-0.435520976781845	0.554857790470123
1.56436097621918	3.7837381362915	3.86825370788574	-0.0485089123249054	-0.441616028547287	0.557314336299896
1.53445100784302	3.79615426063538	3.9260106086731	-0.0516309849917889	-0.447173327207565	0.559573829174042
1.52932858467102	3.8033332824707	3.99316215515137	-0.0550097338855267	-0.452508747577667	0.560273349285126
1.52955996990204	3.78377342224121	4.02891731262207	-0.0584935434162617	-0.457231253385544	0.55849027633667
1.48796832561493	3.80453181266785	4.07180023193359	-0.0623946115374565	-0.460724294185638	0.557937860488892
1.52688550949097	3.81175756454468	4.13772010803223	-0.065847359597683	-0.465356022119522	0.558672249317169
1.50295758247375	3.78679490089417	4.19149541854858	-0.0695588290691376	-0.468535244464874	0.556546568870544
1.49444901943207	3.77558135986328	4.21866369247437	-0.0729156360030174	-0.47124519944191	0.554896950721741
1.5546373128891	3.76495671272278	4.25506639480591	-0.0764312967658043	-0.474397152662277	0.551095902919769
1.61895167827606	3.74383640289307	4.29341602325439	-0.0800913721323013	-0.476507246494293	0.544402182102203
1.680703997612	3.71717476844788	4.32339239120483	-0.0835510864853859	-0.478367805480957	0.538531303405762
1.69637668132782	3.69053149223328	4.36442613601685	-0.0855912193655968	-0.480555027723312	0.534826040267944
1.65212595462799	3.67580986022949	4.41262245178223	-0.0867591351270676	-0.482559531927109	0.534347653388977
1.62490200996399	3.65757083892822	4.43478918075562	-0.0874559134244919	-0.484370738267899	0.532827377319336
1.57474732398987	3.66325092315674	4.43421268463135	-0.0880835503339767	-0.48535144329071	0.531435012817383
1.49762225151062	3.67814183235168	4.43685150146484	-0.0892795398831367	-0.485750764608383	0.531624436378479
1.40860486030579	3.6998827457428	4.4433069229126	-0.090689405798912	-0.486065894365311	0.533639013767242
1.33178877830505	3.71975159645081	4.44025611877441	-0.0921448916196823	-0.486487358808517	0.535161197185516
1.27163112163544	3.73900985717773	4.42377138137817	-0.0937023088335991	-0.486842274665833	0.536812722682953
1.22523391246796	3.75503873825073	4.41604900360107	-0.0956407263875008	-0.487181305885315	0.53847324848175
1.1395947933197	3.77531337738037	4.41890811920166	-0.0975159034132957	-0.487447321414948	0.541233420372009
1.0533858537674	3.81153559684753	4.41561603546143	-0.0993465632200241	-0.487499415874481	0.545108556747437
1.01932787895203	3.83773326873779	4.41734600067139	-0.101105324923992	-0.488267570734024	0.547946631908417
0.989454746246338	3.86438608169556	4.41333532333374	-0.102787129580975	-0.488988429307938	0.549035608768463
0.966839790344238	3.88646554946899	4.40164470672607	-0.1046526953578	-0.489500641822815	0.550340831279755
0.935820758342743	3.89389610290527	4.41079664230347	-0.106245376169682	-0.490248769521713	0.551640748977661
0.918692350387573	3.89495706558228	4.4224681854248	-0.107757784426212	-0.491107672452927	0.553208351135254
0.896323084831238	3.90195894241333	4.43284845352173	-0.109112910926342	-0.491962403059006	0.554390966892242
0.90219384431839	3.9151713848114	4.44699621200562	-0.110451452434063	-0.492820173501968	0.555405914783478
0.907447874546051	3.90925002098084	4.44724273681641	-0.111637510359287	-0.493699967861176	0.556427419185638
0.910431623458862	3.908451795578	4.4545316696167	-0.112861141562462	-0.494648844003677	0.557468593120575
0.918800592422485	3.90208029747009	4.46954679489136	-0.114076897501945	-0.495794296264648	0.558028995990753
0.922785520553589	3.9087061882019	4.48174858093262	-0.114993780851364	-0.496759921312332	0.558365225791931
0.92074853181839	3.91267824172974	4.48922491073608	-0.1160534247756	-0.497486263513565	0.558961987495422
0.932271957397461	3.91993594169617	4.48780632019043	-0.117046199738979	-0.498166739940643	0.560550689697266
0.946594536304474	3.92953491210938	4.49470233917236	-0.118332371115685	-0.498817384243011	0.562654614448547
0.95045530796051	3.94911551475525	4.48979663848877	-0.119365550577641	-0.498994737863541	0.56503289937973
0.954303562641144	3.95989298820496	4.4964747428894	-0.120543345808983	-0.499115377664566	0.567204415798187
0.96206670999527	3.97257614135742	4.50737380981445	-0.121875859797001	-0.499156951904297	0.568769633769989
0.952436029911041	3.98735070228577	4.50719690322876	-0.123172335326672	-0.499135762453079	0.569202780723572
0.932500123977661	3.96292567253113	4.50106287002563	-0.12424349039793	-0.498761236667633	0.56841915845871
0.941271543502808	3.93541789054871	4.52964639663696	-0.126167312264442	-0.499482244253159	0.56752747297287
0.961172044277191	3.92685985565186	4.56883811950684	-0.129123747348785	-0.500980794429779	0.567215502262115
0.983965516090393	3.90617513656616	4.57793617248535	-0.13222761452198	-0.502125084400177	0.566668033599854
0.997118353843689	3.90312385559082	4.59002685546875	-0.134741932153702	-0.50380927324295	0.565210342407227
0.992316246032715	3.91179251670837	4.62535333633423	-0.137574270367622	-0.505438387393951	0.563423275947571
0.989363670349121	3.91332626342773	4.63963174819946	-0.139956578612328	-0.507166624069214	0.561302840709686
0.97341525554657	3.9028148651123	4.64458656311035	-0.142050459980965	-0.508522808551788	0.558742105960846
0.966961443424225	3.90193867683411	4.65185642242432	-0.144280597567558	-0.509524941444397	0.555908799171448
0.967727065086365	3.90143656730652	4.68004941940308	-0.146583706140518	-0.510847866535187	0.553459763526917
0.967901885509491	3.90157198905945	4.69370031356812	-0.148748174309731	-0.511377215385437	0.551512837409973
0.959021985530853	3.89811015129089	4.70051240921021	-0.15066622197628	-0.511826753616333	0.548211336135864
0.902856588363647	3.88924670219421	4.71128797531128	-0.152091532945633	-0.511463522911072	0.539504110813141
0.918489813804626	3.80557918548584	4.70936965942383	-0.153759866952896	-0.511850297451019	0.531786561012268
0.984951317310333	3.76883125305176	4.7225513458252	-0.1560889929533	-0.512624502182007	0.533695578575134
1.0548642873764	3.77113771438599	4.74384546279907	-0.159045904874802	-0.513394057750702	0.536427795886993
1.0841406583786	3.79497861862183	4.76441192626953	-0.161654636263847	-0.514396071434021	0.535465717315674
1.10021257400513	3.80243158340454	4.77198219299316	-0.163784101605415	-0.515333533287048	0.534319341182709
1.10646855831146	3.80534148216248	4.78387212753296	-0.165954679250717	-0.516641318798065	0.533742189407349
1.09745383262634	3.80109810829163	4.79597663879395	-0.168228790163994	-0.517736911773682	0.532282412052155
1.09039485454559	3.77902555465698	4.81552362442017	-0.170391842722893	-0.5189129114151	0.528766274452209
1.08293175697327	3.75493025779724	4.83427858352661	-0.172521755099297	-0.520343661308289	0.523793399333954
1.07241463661194	3.72891283035278	4.8731803894043	-0.174992635846138	-0.521680653095245	0.519051909446716
1.08950185775757	3.70129561424255	4.90088844299316	-0.177625119686127	-0.52332615852356	0.515325605869293
1.11277985572815	3.6677610874176	4.93136548995972	-0.180097162723541	-0.524830460548401	0.511836290359497
1.14598155021667	3.63515520095825	4.95134210586548	-0.18253181874752	-0.526644825935364	0.508013427257538
1.1598893404007	3.60144686698914	4.96971988677979	-0.184987053275108	-0.528145670890808	0.50330924987793
0.88648796081543	3.54605031013489	4.91338729858398	-0.18885301053524	-0.524378061294556	0.499503374099731
0.673446178436279	3.52294278144836	4.57261562347412	-0.193580836057663	-0.511049091815948	0.498679727315903
1.09121012687683	3.58734560012817	4.70691299438477	-0.196457639336586	-0.519023954868317	0.500949084758759
1.00214302539825	3.60712051391602	4.84427881240845	-0.200331017374992	-0.522342443466187	0.494323551654816
1.00184941291809	3.54063105583191	4.79062938690186	-0.202759474515915	-0.523399949073792	0.49413675069809
1.11794984340668	3.50891375541687	4.74850940704346	-0.205532237887383	-0.525194108486176	0.491133540868759
1.18937921524048	3.4810631275177	4.79964923858643	-0.208996117115021	-0.528647363185883	0.484546035528183
1.22078573703766	3.41280293464661	4.89070129394531	-0.211388692259789	-0.533664524555206	0.476126253604889
1.26214563846588	3.34594106674194	4.91279935836792	-0.2132718116045	-0.538000106811523	0.467865467071533
1.33642113208771	3.29285883903503	4.94803667068481	-0.215013563632965	-0.543207287788391	0.459430664777756
1.40669333934784	3.24014043807983	5.02100563049316	-0.216953590512276	-0.54911881685257	0.452009350061417
1.43970882892609	3.19183135032654	5.07077741622925	-0.218707919120789	-0.554522156715393	0.445244461297989
1.48697555065155	3.15098357200623	5.117844581604	-0.220690235495567	-0.559892654418945	0.438982754945755
1.49937725067139	3.11366987228394	5.17847537994385	-0.222670450806618	-0.564986169338226	0.433098167181015
1.5232253074646	3.06044578552246	5.24627542495728	-0.224810674786568	-0.569698333740234	0.427546590566635
1.59432804584503	2.98155641555786	5.2767596244812	-0.226657748222351	-0.574993848800659	0.422713607549667
1.6559739112854	2.9397394657135	5.34151268005371	-0.228677153587341	-0.580807030200958	0.417260855436325
1.7162059545517	2.96932053565979	5.46913433074951	-0.232012987136841	-0.58685028553009	0.414120852947235
1.77347850799561	2.98411870002747	5.59803819656372	-0.235801115632057	-0.592855632305145	0.411788463592529
1.78979730606079	2.91218996047974	5.58668279647827	-0.238205909729004	-0.59661602973938	0.407792866230011
1.77039182186127	2.85194611549377	5.55363655090332	-0.239630848169327	-0.600561141967773	0.402155369520187
1.69972503185272	2.86624670028687	5.62732648849487	-0.240894287824631	-0.606045126914978	0.395439505577087
1.62738180160522	2.87941694259644	5.69528007507324	-0.242236420512199	-0.610516846179962	0.388007134199142
1.62108266353607	2.87913084030151	5.75279474258423	-0.244349777698517	-0.61481910943985	0.384009838104248
1.63232398033142	2.85093927383423	5.80122232437134	-0.246429249644279	-0.618709206581116	0.382594078779221
1.58666121959686	2.82615232467651	5.84133529663086	-0.248310446739197	-0.621712863445282	0.379094690084457
1.55887746810913	2.81719398498535	5.87882328033447	-0.250277787446976	-0.625185370445251	0.375128209590912
1.56226599216461	2.81419920921326	5.90964031219482	-0.252465575933456	-0.627914190292358	0.372320055961609
1.54791808128357	2.79013538360596	5.89155960083008	-0.254391819238663	-0.629884004592896	0.369676202535629
1.51096796989441	2.7500479221344	5.86055612564087	-0.256489187479019	-0.631760835647583	0.366704702377319
1.44909262657166	2.73068237304688	5.8452296257019	-0.258087545633316	-0.633359849452972	0.36307156085968
1.3889901638031	2.73623752593994	5.82909822463989	-0.259833663702011	-0.635374069213867	0.358614921569824
1.36605775356293	2.72682929039001	5.85009241104126	-0.261846899986267	-0.637998878955841	0.354863375425339
1.37675034999847	2.73389887809753	5.88326740264893	-0.263335734605789	-0.641460597515106	0.351844072341919
1.39789974689484	2.72598314285278	5.93435287475586	-0.265347898006439	-0.644926905632019	0.34832164645195
1.40077257156372	2.7163245677948	5.97465229034424	-0.267083197832108	-0.647871673107147	0.344958603382111
1.43154633045197	2.67854189872742	5.98589372634888	-0.269521594047546	-0.650277376174927	0.341658294200897
1.46769404411316	2.66283822059631	6.03284978866577	-0.271766632795334	-0.652947902679443	0.339402884244919
1.47883892059326	2.65388870239258	6.06286239624023	-0.27407842874527	-0.655682504177094	0.33757957816124
1.4731696844101	2.64721393585205	6.1180944442749	-0.276358962059021	-0.658636629581451	0.336313307285309
1.49477505683899	2.63087272644043	6.11744260787964	-0.278748989105225	-0.661169469356537	0.333339393138886
1.52251052856445	2.62327837944031	6.17489576339722	-0.281089007854462	-0.664403855800629	0.330962091684341
1.53674805164337	2.61191844940186	6.18031597137451	-0.283419996500015	-0.666814029216766	0.32738134264946
1.54545342922211	2.58852291107178	6.22030830383301	-0.285737633705139	-0.66955953836441	0.323558986186981
1.56003499031067	2.58366179466248	6.22934579849243	-0.287814438343048	-0.671789944171906	0.319179624319077
1.54507565498352	2.55834150314331	6.27943515777588	-0.290530979633331	-0.67359459400177	0.31690639257431
1.51386344432831	2.54912948608398	6.28220558166504	-0.292853862047195	-0.674447059631348	0.314100980758667
1.51480305194855	2.52606248855591	6.3093204498291	-0.294776290655136	-0.675865769386292	0.310754954814911
1.50233471393585	2.50627088546753	6.32547426223755	-0.297025799751282	-0.677211821079254	0.30600905418396
1.52237069606781	2.49068427085876	6.36279010772705	-0.298993647098541	-0.679006814956665	0.303456246852875
1.53548657894135	2.4684796333313	6.37853670120239	-0.301677614450455	-0.679612517356873	0.300786674022675
1.55880534648895	2.48204565048218	6.43329238891602	-0.303569167852402	-0.681506097316742	0.301053553819656
1.59356617927551	2.46933197975159	6.47348642349243	-0.306163609027863	-0.681977808475494	0.300719290971756
1.61949837207794	2.44602513313293	6.44878339767456	-0.309067964553833	-0.681268453598022	0.294238060712814
1.68654775619507	2.48317694664001	6.44303417205811	-0.309340685606003	-0.681928396224976	0.287242621183395
1.70410645008087	2.44236254692078	6.45369529724121	-0.310360670089722	-0.682280659675598	0.282431900501251
1.64061594009399	2.37473154067993	6.42505073547363	-0.31190499663353	-0.681529998779297	0.2772416472435
1.6853973865509	2.38401198387146	6.45450067520142	-0.311641544103622	-0.683330595493317	0.274667412042618
1.68896186351776	2.365558385849	6.49823236465454	-0.312113493680954	-0.683734059333801	0.272883921861649
1.69607734680176	2.31660461425781	6.54025745391846	-0.314100384712219	-0.683434545993805	0.271113783121109
1.69220972061157	2.30156064033508	6.55797672271729	-0.316378086805344	-0.682501971721649	0.266912370920181
1.69147372245789	2.31083297729492	6.58559799194336	-0.318154513835907	-0.681920349597931	0.26386970281601
1.63730943202972	2.28874897956848	6.56890821456909	-0.319757610559464	-0.67958128452301	0.260327249765396
1.64102625846863	2.2734100818634	6.57185792922974	-0.32104679942131	-0.678431570529938	0.257189154624939
1.66107630729675	2.26213812828064	6.57318496704102	-0.32210972905159	-0.677452743053436	0.254026085138321
1.65311193466187	2.24470043182373	6.58023405075073	-0.323869854211807	-0.675960004329681	0.25106543302536
1.65196669101715	2.24908351898193	6.56081199645996	-0.324747174978256	-0.673820793628693	0.247166201472282
1.70499205589294	2.23125624656677	6.54059076309204	-0.325400918722153	-0.672480404376984	0.242505684494972
1.65442478656769	2.21885585784912	6.54923915863037	-0.326049536466599	-0.670521914958954	0.238725438714027
1.72524499893188	2.17964506149292	6.56043910980225	-0.327245861291885	-0.669839262962341	0.235706880688667
1.67370903491974	2.16340947151184	6.58364915847778	-0.32810440659523	-0.667930066585541	0.231397226452827
1.57871305942535	2.14407658576965	6.56356954574585	-0.328951328992844	-0.664533674716949	0.228513419628143
1.55395448207855	2.11394262313843	6.57309007644653	-0.330767959356308	-0.662887871265411	0.226929366588593
1.4516407251358	2.11165356636047	6.53631639480591	-0.332509785890579	-0.658707201480865	0.222106128931046
1.4805018901825	2.1289975643158	6.49906921386719	-0.333011627197266	-0.657212615013123	0.219021439552307
1.48837804794312	2.09566807746887	6.50330066680908	-0.334518432617188	-0.655656337738037	0.217001289129257
1.44809079170227	2.07769870758057	6.51500654220581	-0.335564225912094	-0.653717458248138	0.214232742786407
1.45744109153748	2.07252764701843	6.53346347808838	-0.336552739143372	-0.65212619304657	0.212201669812202
1.45509624481201	2.05947279930115	6.52175283432007	-0.338067471981049	-0.649644017219543	0.208247676491737
1.47333562374115	2.05701518058777	6.50646829605103	-0.338831961154938	-0.647561609745026	0.205294921994209
1.45811259746552	2.03556203842163	6.52968263626099	-0.340052753686905	-0.645601868629456	0.203788012266159
1.49461662769318	1.98225629329681	6.57788324356079	-0.342029333114624	-0.644590616226196	0.202671974897385
1.41375982761383	1.92945694923401	6.49571561813354	-0.345446437597275	-0.639138758182526	0.196526736021042
1.45620036125183	2.01642036437988	6.5214319229126	-0.344596952199936	-0.637748420238495	0.191976085305214
1.48307299613953	1.99386370182037	6.52818870544434	-0.344342291355133	-0.637604951858521	0.19033183157444
1.44498682022095	1.93003165721893	6.56923389434814	-0.345320671796799	-0.637345016002655	0.18827748298645
1.37554895877838	1.77545428276062	6.5550799369812	-0.350165396928787	-0.63245815038681	0.182474195957184
1.39578974246979	1.82700514793396	6.4988694190979	-0.351653337478638	-0.628083348274231	0.175325945019722
1.50193417072296	1.89990639686584	6.58881950378418	-0.351540774106979	-0.628125488758087	0.173072308301926
1.4433696269989	1.73085761070251	6.60869264602661	-0.356435179710388	-0.625015735626221	0.169123500585556
1.31761586666107	1.66972672939301	6.56309175491333	-0.360252320766449	-0.618795812129974	0.161622226238251
1.39577805995941	1.73013150691986	6.54605293273926	-0.360964864492416	-0.616215348243713	0.155874699354172
1.43010723590851	1.75205326080322	6.54620695114136	-0.360216021537781	-0.615064859390259	0.153791666030884
1.36015009880066	1.73354530334473	6.55459785461426	-0.359121888875961	-0.614445626735687	0.153285756707191
1.30171394348145	1.70407521724701	6.5672755241394	-0.358524471521378	-0.614561975002289	0.152183905243874
1.30546176433563	1.69125854969025	6.55698394775391	-0.357464551925659	-0.61489599943161	0.150925979018211
1.30842697620392	1.67860186100006	6.56173753738403	-0.356616199016571	-0.615499258041382	0.149952128529549
1.30334377288818	1.66062009334564	6.61812400817871	-0.35637766122818	-0.617198646068573	0.148952439427376
1.23621773719788	1.65230166912079	6.63439607620239	-0.356459736824036	-0.617908954620361	0.147641092538834
1.27025365829468	1.63258218765259	6.68274116516113	-0.35613539814949	-0.62080192565918	0.145817622542381
1.17915225028992	1.61160516738892	6.67803859710693	-0.356405645608902	-0.621042907238007	0.144197553396225
1.17714881896973	1.61670315265656	6.68903589248657	-0.356180995702744	-0.622556746006012	0.142641514539719
1.13488864898682	1.61720252037048	6.70898151397705	-0.357148110866547	-0.623995900154114	0.141767680644989
1.09732532501221	1.66913974285126	6.74877262115479	-0.3574498295784	-0.625661015510559	0.141091898083687
1.04062044620514	1.66449725627899	6.76906108856201	-0.358936607837677	-0.626479923725128	0.14117705821991
0.984452545642853	1.6791718006134	6.77983045578003	-0.359990179538727	-0.62759405374527	0.141624048352242
0.938828825950623	1.69568002223969	6.77647066116333	-0.360772013664246	-0.627903282642365	0.141768380999565
0.911722004413605	1.71393668651581	6.78640747070313	-0.361660093069077	-0.628807663917542	0.141665682196617
0.861669063568115	1.7251797914505	6.78975105285645	-0.362378567457199	-0.62930154800415	0.140954568982124
0.813747048377991	1.72371852397919	6.79694080352783	-0.362801879644394	-0.629808127880096	0.140634879469872
0.772759735584259	1.71773827075958	6.79689168930054	-0.363199025392532	-0.629658102989197	0.141811296343803
0.747823655605316	1.71787965297699	6.78330755233765	-0.363346934318542	-0.62916362285614	0.142987981438637
0.731367826461792	1.73288202285767	6.77332019805908	-0.363376915454865	-0.627951323986053	0.144240513443947
0.719262957572937	1.73053598403931	6.77267932891846	-0.363432288169861	-0.626656770706177	0.142140418291092
0.677709877490997	1.71209764480591	6.75484561920166	-0.363299190998077	-0.62427031993866	0.139908239245415
0.640576481819153	1.65616142749786	6.73728322982788	-0.363227695226669	-0.622022867202759	0.136887282133102
0.565643131732941	1.60885715484619	6.75013017654419	-0.362739384174347	-0.619924426078796	0.132186651229858
0.509999692440033	1.57888507843018	6.75451278686523	-0.362361609935761	-0.618318378925323	0.127678826451302
0.452328741550446	1.53803074359894	6.74006509780884	-0.362161368131638	-0.616793751716614	0.122536450624466
0.393444508314133	1.47981655597687	6.71461772918701	-0.362011879682541	-0.615435242652893	0.117740489542484
0.314250141382217	1.43704462051392	6.73088407516479	-0.362124055624008	-0.614624977111816	0.112662799656391
0.225629672408104	1.40975785255432	6.76241636276245	-0.36254096031189	-0.614511549472809	0.108161129057407
0.168392926454544	1.36759126186371	6.77071619033813	-0.363062679767609	-0.614655792713165	0.103322342038155
0.0445593893527985	1.36791503429413	6.83937168121338	-0.364544987678528	-0.61677348613739	0.0967963859438896
-0.0709161758422852	1.35012602806091	6.88042688369751	-0.367290288209915	-0.620620965957642	0.0925645083189011
-0.159134447574615	1.33590388298035	6.87010955810547	-0.370092004537582	-0.624393165111542	0.0906656831502914
-0.190557062625885	1.31694316864014	6.85809993743896	-0.373991578817368	-0.628996789455414	0.090585745871067
-0.195997521281242	1.32171499729156	6.91014432907104	-0.377745658159256	-0.634672343730927	0.0909360274672508
-0.191427513957024	1.31749975681305	6.96723079681396	-0.381507486104965	-0.640277683734894	0.0918623208999634
-0.14231213927269	1.30372357368469	7.02917146682739	-0.384488612413406	-0.646509766578674	0.0938946977257729
-0.0878242179751396	1.30022728443146	7.09930801391602	-0.387351244688034	-0.652052283287048	0.0954758077859879
0.00266199978068471	1.29078483581543	7.17816066741943	-0.389622867107391	-0.657466888427734	0.0972039997577667
0.0648980885744095	1.26208484172821	7.23570919036865	-0.392156183719635	-0.66237998008728	0.0986823961138725
0.125006675720215	1.23988378047943	7.28523778915405	-0.3944471180439	-0.666993021965027	0.0989009514451027
0.173773944377899	1.21818435192108	7.34119558334351	-0.396447986364365	-0.671147763729095	0.0989722833037376
0.201626151800156	1.19795501232147	7.36213636398315	-0.398246258497238	-0.674428582191467	0.0983878597617149
0.233850985765457	1.16892349720001	7.40886068344116	-0.39974382519722	-0.678100526332855	0.0979130268096924
0.25532254576683	1.11288607120514	7.44563007354736	-0.401630580425262	-0.680748105049133	0.0967720076441765
0.293709397315979	1.06774628162384	7.45300674438477	-0.403084278106689	-0.683138906955719	0.0949714109301567
0.352812826633453	1.03403103351593	7.49625968933105	-0.404265820980072	-0.68611478805542	0.0939445346593857
0.408991783857346	1.00923359394073	7.51824474334717	-0.405409276485443	-0.688505291938782	0.0935699492692947
0.438077121973038	0.978910624980927	7.51262807846069	-0.406388759613037	-0.689847707748413	0.0936276763677597
0.4606893658638	0.958600580692291	7.5046591758728	-0.407829582691193	-0.690762102603912	0.0926967263221741
0.464864522218704	0.966009378433228	7.53069639205933	-0.408701121807098	-0.692532002925873	0.0919426158070564
0.472538441419601	0.956883907318115	7.5768027305603	-0.409701734781265	-0.694077610969543	0.0918658450245857
0.470745444297791	0.95220673084259	7.59128904342651	-0.410239964723587	-0.695428729057312	0.0915552750229836
0.483151853084564	0.928065419197083	7.6194109916687	-0.411423057317734	-0.696266174316406	0.0921072512865067
0.499370843172073	0.911595642566681	7.62648582458496	-0.412816822528839	-0.696922242641449	0.0922283232212067
0.538854956626892	0.911784768104553	7.62116384506226	-0.414146482944489	-0.697355449199677	0.0920112431049347
0.537774801254272	0.916902899742126	7.65711784362793	-0.415229082107544	-0.698547720909119	0.0928756892681122
0.547087073326111	0.89209371805191	7.65568017959595	-0.41691330075264	-0.698881864547729	0.0936175361275673
0.53588330745697	0.892102122306824	7.64752435684204	-0.41817569732666	-0.698412120342255	0.0928830876946449
0.56595778465271	0.897110044956207	7.65739107131958	-0.419844835996628	-0.698672235012054	0.09271140396595
0.577399551868439	0.886411249637604	7.7017035484314	-0.421026676893234	-0.699253082275391	0.093687042593956
0.592933118343353	0.852844059467316	7.69197130203247	-0.423052459955215	-0.698459565639496	0.0936733335256577
0.626407861709595	0.840230762958527	7.70030832290649	-0.424245446920395	-0.698139905929565	0.0933381617069244
0.658589422702789	0.829117476940155	7.69426870346069	-0.425905346870422	-0.697516441345215	0.0932946279644966
0.686784386634827	0.821428656578064	7.70849275588989	-0.426809877157211	-0.697421908378601	0.0936268866062164
0.707277894020081	0.803090214729309	7.69177341461182	-0.427998751401901	-0.696973204612732	0.0932037979364395
0.745591819286346	0.787769258022308	7.71070289611816	-0.428603261709213	-0.696974337100983	0.0932501628994942
0.778168320655823	0.757374823093414	7.6974778175354	-0.429593861103058	-0.6969193816185	0.0930401310324669
0.791837513446808	0.733109652996063	7.72238779067993	-0.430142104625702	-0.69721657037735	0.0930998846888542
0.811278343200684	0.70966237783432	7.72443151473999	-0.430834025144577	-0.697480142116547	0.092811718583107
0.82702761888504	0.677356064319611	7.73542261123657	-0.431805700063705	-0.697809457778931	0.093173660337925
0.829619348049164	0.648984730243683	7.737624168396	-0.432541847229004	-0.698245286941528	0.0925784930586815
0.851284444332123	0.61612331867218	7.75655078887939	-0.433452427387238	-0.698926031589508	0.0920839682221413
0.868152916431427	0.595679461956024	7.76741981506348	-0.434065967798233	-0.700090408325195	0.0916971042752266
0.891617357730865	0.55937135219574	7.78767728805542	-0.435008883476257	-0.701174676418304	0.0915860086679459
0.899740040302277	0.537824392318726	7.81817102432251	-0.435474127531052	-0.70262223482132	0.0915240868926048
0.919565379619598	0.508158087730408	7.82943248748779	-0.436503857374191	-0.704002618789673	0.0911002904176712
0.929973423480988	0.48996514081955	7.85600471496582	-0.437195241451263	-0.705473721027374	0.09107656031847
0.942351698875427	0.463277518749237	7.86256265640259	-0.438334673643112	-0.707134902477264	0.0905801430344582
0.947613060474396	0.433498173952103	7.89565324783325	-0.439587891101837	-0.708652675151825	0.0903782695531845
0.945679426193237	0.41304612159729	7.92100477218628	-0.440824180841446	-0.710439145565033	0.0897359326481819
0.968479692935944	0.383697032928467	7.94414854049683	-0.442411512136459	-0.712054133415222	0.0890917032957077
0.957051396369934	0.355405002832413	7.97390365600586	-0.443618655204773	-0.713721215724945	0.0886766165494919
0.959497570991516	0.329912543296814	7.97931718826294	-0.445164293050766	-0.715408802032471	0.0877514332532883
0.954972684383392	0.302919030189514	8.00902557373047	-0.446641504764557	-0.716734111309052	0.0873341038823128
0.946768701076508	0.296617954969406	8.03897380828857	-0.447762429714203	-0.718507885932922	0.0869823843240738
0.955385029315948	0.274261623620987	8.04349803924561	-0.449383229017258	-0.720138907432556	0.0864254385232925
0.959514498710632	0.245410680770874	8.07531070709229	-0.450860917568207	-0.721479058265686	0.0862205773591995
0.951774001121521	0.235355362296104	8.10053157806396	-0.451845079660416	-0.723219871520996	0.0857198536396027
0.956637501716614	0.216971144080162	8.09646034240723	-0.453065276145935	-0.724923491477966	0.08492211997509
0.964451551437378	0.195993557572365	8.11249160766602	-0.454483032226563	-0.726131796836853	0.0844206213951111
0.96761280298233	0.181202858686447	8.14298343658447	-0.455408692359924	-0.72748589515686	0.0840676724910736
0.966001152992249	0.170563369989395	8.15252494812012	-0.456520140171051	-0.728848338127136	0.0836083143949509
0.972613632678986	0.151201128959656	8.1571569442749	-0.457748979330063	-0.729829430580139	0.0828198716044426
0.975974857807159	0.139261096715927	8.17639446258545	-0.458834767341614	-0.730720937252045	0.0822280123829842
0.95908385515213	0.125436827540398	8.19048690795898	-0.459890693426132	-0.731551229953766	0.0817336142063141
0.951941907405853	0.122750110924244	8.18649387359619	-0.460798382759094	-0.732371747493744	0.08083176612854
0.955805778503418	0.111472196877003	8.18911743164063	-0.461792677640915	-0.732855319976807	0.0801512449979782
0.947484493255615	0.0979203656315804	8.1961612701416	-0.462665498256683	-0.733079016208649	0.0798016563057899
0.939426004886627	0.097249835729599	8.20773506164551	-0.463047385215759	-0.733643710613251	0.0795370489358902
0.926809430122375	0.0959016978740692	8.20004844665527	-0.463613867759705	-0.733935236930847	0.0790476351976395
0.926314115524292	0.095643974840641	8.19199657440186	-0.464131534099579	-0.734060645103455	0.0782550722360611
0.92308384180069	0.0909615457057953	8.19707202911377	-0.464518517255783	-0.734171092510223	0.0776866376399994
0.90539562702179	0.0879713594913483	8.20689010620117	-0.464665293693542	-0.734082698822021	0.0771433115005493
0.891963005065918	0.0910903960466385	8.19030475616455	-0.464581787586212	-0.734241485595703	0.0763488262891769
0.879669427871704	0.0812688022851944	8.17326927185059	-0.464912295341492	-0.734080851078033	0.0757172405719757
0.870988667011261	0.0777390003204346	8.17934799194336	-0.464981406927109	-0.733729541301727	0.0753722190856934
0.86437201499939	0.0642465725541115	8.17235946655273	-0.465154886245728	-0.733339369297028	0.0749935135245323
0.849406599998474	0.0663009732961655	8.17376041412354	-0.465022802352905	-0.733124554157257	0.0744953751564026
0.845121920108795	0.0641937404870987	8.15143871307373	-0.465082734823227	-0.732837975025177	0.073597863316536
0.842113196849823	0.0535133294761181	8.14155960083008	-0.465428173542023	-0.73200511932373	0.0728562474250793
0.839012026786804	0.0439612194895744	8.13407707214355	-0.465466529130936	-0.731345117092133	0.072223886847496
0.820672154426575	0.0364206992089748	8.13033008575439	-0.465310513973236	-0.730577290058136	0.0716588348150253
0.811643183231354	0.0378400683403015	8.11428070068359	-0.465069502592087	-0.729982674121857	0.0709708854556084
0.813339233398438	0.026884913444519	8.08486461639404	-0.465224117040634	-0.729067087173462	0.0701756924390793
0.792043268680573	0.00691608292981982	8.088623046875	-0.465188950300217	-0.727962017059326	0.0696152150630951
0.771935880184174	0.00272479373961687	8.08899021148682	-0.464990079402924	-0.727324843406677	0.0688155144453049
0.760785758495331	-0.0105180162936449	8.05691432952881	-0.464996457099915	-0.726562142372131	0.0677236467599869
0.742992222309113	-0.0315985567867756	8.05928421020508	-0.464976698160172	-0.725549578666687	0.0672816410660744
0.725216329097748	-0.0305536650121212	8.05245780944824	-0.464517772197723	-0.725084006786346	0.066848449409008
0.723889648914337	-0.0334363952279091	8.01856422424316	-0.464517891407013	-0.724402129650116	0.0661135315895081
0.705374896526337	-0.0436602272093296	8.02027893066406	-0.464649528264999	-0.724096357822418	0.0661424174904823
0.632689237594604	-0.0457572713494301	8.03560066223145	-0.464464485645294	-0.722908854484558	0.0658799856901169
0.615412592887878	-0.0584473758935928	8.00343608856201	-0.464511394500732	-0.721655130386353	0.065240889787674
0.633103847503662	-0.0469635426998138	7.98666858673096	-0.465025931596756	-0.720949649810791	0.0652510300278664
0.626473784446716	-0.0280018169432878	7.99116086959839	-0.465319007635117	-0.720676720142365	0.0655448883771896
0.595867574214935	-0.0205526035279036	7.98288726806641	-0.465509563684464	-0.720371067523956	0.0651887133717537
0.57331907749176	-0.0285520367324352	7.98322296142578	-0.465941429138184	-0.719423532485962	0.0650036185979843
0.548244416713715	-0.0252397526055574	7.98306751251221	-0.465943515300751	-0.718827664852142	0.0645610839128494
0.548035323619843	-0.0219532866030931	7.97226476669312	-0.466449350118637	-0.718872964382172	0.0636688396334648
0.562641143798828	-0.0402148999273777	7.96951150894165	-0.467337846755981	-0.718733072280884	0.063135989010334
0.530797898769379	-0.0486749820411205	7.97917699813843	-0.467744588851929	-0.718351721763611	0.0621897503733635
0.510907411575317	-0.0543469935655594	7.96200561523438	-0.468002438545227	-0.718474686145782	0.0613497793674469
0.503446817398071	-0.0654571503400803	7.96013689041138	-0.468510925769806	-0.718441486358643	0.0604597292840481
0.477350473403931	-0.0670708790421486	7.97657680511475	-0.468665242195129	-0.718361914157867	0.0598337538540363
0.463193982839584	-0.0694575533270836	7.96535396575928	-0.46884959936142	-0.718791663646698	0.0591612160205841
0.448276191949844	-0.080710381269455	7.96322965621948	-0.469435214996338	-0.718924403190613	0.0584657154977322
0.416656881570816	-0.0907496958971024	7.98343229293823	-0.469916433095932	-0.719145059585571	0.0584341660141945
0.392142593860626	-0.0850243866443634	7.97814464569092	-0.470252931118011	-0.719528257846832	0.0582867190241814
0.385967791080475	-0.0959274396300316	7.96917772293091	-0.471090644598007	-0.719663500785828	0.0580383725464344
0.376299649477005	-0.102925322949886	7.98976993560791	-0.47189873456955	-0.719838261604309	0.0583712868392468
0.370767921209335	-0.0872021988034248	7.99018287658691	-0.472504168748856	-0.719944536685944	0.0584635250270367
0.382416635751724	-0.0799453258514404	7.98044013977051	-0.473268419504166	-0.720101475715637	0.0587815195322037
0.389214694499969	-0.0811588391661644	8.00309467315674	-0.473831117153168	-0.72034877538681	0.0593277588486671
0.393056452274323	-0.0767285525798798	7.99920797348022	-0.473894029855728	-0.720903277397156	0.0596094690263271
0.39784973859787	-0.0841930955648422	7.98932075500488	-0.474254310131073	-0.72130823135376	0.0586507804691792
0.399783462285995	-0.106210105121136	8.00101375579834	-0.474647551774979	-0.721498072147369	0.0578912496566772
0.394226551055908	-0.110007077455521	8.0155725479126	-0.474451392889023	-0.721921980381012	0.0571277365088463
0.396968573331833	-0.122363977134228	8.01111793518066	-0.474627643823624	-0.722541272640228	0.0562969744205475
0.405169129371643	-0.134273394942284	8.01429176330566	-0.475081831216812	-0.723048090934753	0.0551052838563919
0.413318037986755	-0.145935773849487	8.02697277069092	-0.475499629974365	-0.723539471626282	0.0541774220764637
0.394781351089478	-0.162351176142693	8.03042411804199	-0.475792825222015	-0.723866283893585	0.0531035028398037
0.389047741889954	-0.178318411111832	8.02709293365479	-0.476071536540985	-0.724282562732697	0.0513898581266403
0.387029200792313	-0.190437480807304	8.02341651916504	-0.476456701755524	-0.724557399749756	0.0497481450438499
0.370429545640945	-0.205726712942123	8.03818607330322	-0.476683557033539	-0.724906802177429	0.0482260771095753
0.36163854598999	-0.21151377260685	8.0365514755249	-0.476931303739548	-0.72540956735611	0.0466495230793953
0.368567049503326	-0.229152530431747	8.02997970581055	-0.47746878862381	-0.725640535354614	0.0451655387878418
0.36275851726532	-0.250322759151459	8.04690742492676	-0.477872371673584	-0.725589334964752	0.0441994033753872
0.347150087356567	-0.249162316322327	8.05550098419189	-0.477967381477356	-0.72599059343338	0.0430418848991394
0.360156238079071	-0.256856739521027	8.04089450836182	-0.478239446878433	-0.726439535617828	0.0413742251694202
0.349398732185364	-0.275349915027618	8.05480766296387	-0.478521823883057	-0.72618955373764	0.0402587875723839
0.309046506881714	-0.281036257743835	8.06496715545654	-0.478280961513519	-0.726445078849792	0.0386522971093655
0.288618296384811	-0.309552907943726	8.05206108093262	-0.478505313396454	-0.726802289485931	0.0370137467980385
0.260762482881546	-0.334898710250854	8.05557632446289	-0.478786051273346	-0.726504683494568	0.0360226072371006
0.228134945034981	-0.344828099012375	8.07190322875977	-0.478990435600281	-0.726344466209412	0.0352377779781818
0.218759179115295	-0.342933863401413	8.05924606323242	-0.478993207216263	-0.726451992988586	0.0342984944581985
0.214272007346153	-0.36134922504425	8.05378532409668	-0.479368984699249	-0.726025640964508	0.0334083437919617
0.189168781042099	-0.37236750125885	8.07391166687012	-0.479566484689713	-0.725616812705994	0.0326231643557549
0.174567446112633	-0.367473870515823	8.05680656433105	-0.479393661022186	-0.725131750106812	0.0320746898651123
0.166143506765366	-0.381300121545792	8.03976535797119	-0.479686856269836	-0.724330902099609	0.0316996164619923
0.141040280461311	-0.379398018121719	8.03808689117432	-0.479635655879974	-0.723338961601257	0.031707301735878
0.116035163402557	-0.356785327196121	8.02022457122803	-0.479344516992569	-0.722620785236359	0.0307361874729395
0.098871186375618	-0.357962369918823	8.00650215148926	-0.479479104280472	-0.721450388431549	0.029899725690484
0.0606653802096844	-0.363812923431396	8.00422954559326	-0.479238212108612	-0.720056176185608	0.0299353860318661
0.0406528934836388	-0.357052117586136	7.99224138259888	-0.47876638174057	-0.719420611858368	0.0295228380709887
0.0562916472554207	-0.382160395383835	7.96204042434692	-0.4790098965168	-0.718370258808136	0.0289988201111555
0.043979749083519	-0.400587171316147	7.9537672996521	-0.479119330644608	-0.716699123382568	0.0286823231726885
0.0518653094768524	-0.39488896727562	7.93202829360962	-0.478919684886932	-0.715500831604004	0.0283688344061375
0.0528398603200912	-0.400535494089127	7.92185497283936	-0.479089736938477	-0.713805317878723	0.0281804651021957
0.0344716385006905	-0.397347927093506	7.91355657577515	-0.478674054145813	-0.712252914905548	0.0284591857343912
0.0140530616044998	-0.382369667291641	7.90709924697876	-0.4779172539711	-0.711296260356903	0.0282808467745781
0.010818456299603	-0.389106810092926	7.88779592514038	-0.47734659910202	-0.710034847259521	0.0281514134258032
-0.0167525839060545	-0.393322587013245	7.86182880401611	-0.476604521274567	-0.708507239818573	0.0278414916247129
-0.0203470215201378	-0.389100700616837	7.82885503768921	-0.476314038038254	-0.706811606884003	0.0274510569870472
-0.0327723063528538	-0.381886929273605	7.82744407653809	-0.475939780473709	-0.704985558986664	0.0276447981595993
-0.0499878786504269	-0.360872626304626	7.80305862426758	-0.475407183170319	-0.70341819524765	0.0277212075889111
-0.0627041012048721	-0.353519052267075	7.78489875793457	-0.474826872348785	-0.701851069927216	0.0277039427310228
-0.0905428752303123	-0.346186250448227	7.77400684356689	-0.473891228437424	-0.700704038143158	0.027818763628602
-0.110248021781445	-0.344461262226105	7.73185300827026	-0.473179370164871	-0.698994994163513	0.0275185443460941
-0.13491053879261	-0.337416291236877	7.72115850448608	-0.472231656312943	-0.697453022003174	0.0276014003902674
-0.146972924470901	-0.316790878772736	7.69406938552856	-0.471537619829178	-0.696122527122498	0.0275948066264391
-0.186592653393745	-0.298344075679779	7.69680833816528	-0.470525145530701	-0.694895029067993	0.0280668549239635
-0.216472804546356	-0.274324685335159	7.67871999740601	-0.469177395105362	-0.694271206855774	0.028475284576416
-0.209781870245934	-0.298816859722137	7.67557430267334	-0.468263119459152	-0.693747341632843	0.0284649766981602
-0.231403559446335	-0.316939175128937	7.63152074813843	-0.468194872140884	-0.691712915897369	0.0272264406085014
-0.229515567421913	-0.310194820165634	7.61646795272827	-0.468108922243118	-0.689670860767365	0.0273840669542551
-0.218204900622368	-0.297136545181274	7.59809637069702	-0.46820867061615	-0.68794196844101	0.027737058699131
-0.234000191092491	-0.279047846794128	7.60244417190552	-0.467315673828125	-0.686048805713654	0.0285488460212946
-0.255063444375992	-0.264976531267166	7.57776594161987	-0.466192573308945	-0.684950351715088	0.0292373355478048
-0.245641767978668	-0.266998291015625	7.57462787628174	-0.464450836181641	-0.68502277135849	0.0297205336391926
-0.27477040886879	-0.295077562332153	7.5412769317627	-0.463856160640717	-0.68359899520874	0.0288818348199129
-0.273427665233612	-0.291689842939377	7.51596307754517	-0.463236153125763	-0.682115793228149	0.0284178834408522
-0.267813175916672	-0.290067851543427	7.51536178588867	-0.463361799716949	-0.680293202400208	0.0285258498042822
-0.282749682664871	-0.278495103120804	7.49202251434326	-0.462932050228119	-0.678705632686615	0.028399396687746
-0.293672919273376	-0.295220732688904	7.49216747283936	-0.462360858917236	-0.67732572555542	0.0288607776165009
-0.271450012922287	-0.30626767873764	7.48675584793091	-0.461476176977158	-0.676995098590851	0.0284376330673695
-0.266224890947342	-0.323808819055557	7.48510694503784	-0.460778415203094	-0.67655223608017	0.0280290860682726
-0.257243901491165	-0.329212218523026	7.46509265899658	-0.460520416498184	-0.675131738185883	0.0275897774845362
-0.235373243689537	-0.331867396831512	7.45372819900513	-0.460593163967133	-0.67414265871048	0.0274084154516459
-0.236721739172935	-0.323575377464294	7.45421314239502	-0.460763156414032	-0.672842800617218	0.027587877586484
-0.213797152042389	-0.326672732830048	7.4416561126709	-0.46065679192543	-0.671807765960693	0.0277761854231358
-0.209998309612274	-0.327407211065292	7.43941450119019	-0.460519462823868	-0.671381056308746	0.027757802978158
-0.20531302690506	-0.337888985872269	7.44997644424438	-0.460237592458725	-0.671381831169128	0.0277483575046062
-0.197733506560326	-0.347073018550873	7.44021987915039	-0.460103332996368	-0.671405136585236	0.0275243259966373
-0.198261573910713	-0.35932058095932	7.45461177825928	-0.460229873657227	-0.67146772146225	0.027654156088829
-0.199967086315155	-0.363752812147141	7.46728277206421	-0.46065878868103	-0.671580493450165	0.028014512732625
-0.178846061229706	-0.38347527384758	7.4670352935791	-0.460840255022049	-0.672407627105713	0.028454527258873
-0.160549327731133	-0.416043758392334	7.47655582427979	-0.461416989564896	-0.672804594039917	0.0284553337842226
-0.141959086060524	-0.435854345560074	7.47729587554932	-0.462297588586807	-0.672824203968048	0.0282033234834671
-0.111895903944969	-0.43972173333168	7.47573709487915	-0.463119596242905	-0.673101365566254	0.0287619326263666
-0.0956844687461853	-0.442639946937561	7.50453662872314	-0.463643372058868	-0.673359453678131	0.0298757907003164
-0.0800711512565613	-0.450258404016495	7.5156421661377	-0.464350312948227	-0.67356413602829	0.0306654684245586
-0.0722548961639404	-0.446044862270355	7.52553749084473	-0.464353144168854	-0.674638867378235	0.0311798248440027
-0.05419896915555	-0.451512724161148	7.54153680801392	-0.46455192565918	-0.675369381904602	0.0319174118340015
-0.0482009872794151	-0.450706779956818	7.54392051696777	-0.464984625577927	-0.676272630691528	0.0325363986194134
-0.0549356117844582	-0.450705379247665	7.55524873733521	-0.465317964553833	-0.677043497562408	0.0333608649671078
-0.0599871054291725	-0.4543576836586	7.54928064346313	-0.465918689966202	-0.677742719650269	0.0338155254721642
-0.0624352730810642	-0.451846182346344	7.5648193359375	-0.46634230017662	-0.678882777690887	0.0344884358346462
-0.0665650218725204	-0.458479523658752	7.58572578430176	-0.467370986938477	-0.679863929748535	0.0347617082297802
-0.0788497179746628	-0.46553561091423	7.59753799438477	-0.467767387628555	-0.681111991405487	0.0346432402729988
-0.0738154351711273	-0.485157251358032	7.60949468612671	-0.468513280153275	-0.682007789611816	0.0347067713737488
-0.0817439705133438	-0.476125180721283	7.61323261260986	-0.469195395708084	-0.682972192764282	0.0344966240227222
-0.0949936732649803	-0.473188698291779	7.6390118598938	-0.470196515321732	-0.683646678924561	0.0349121689796448
-0.111742869019508	-0.467016965150833	7.6356143951416	-0.470844835042953	-0.684518158435822	0.0352008491754532
-0.126607239246368	-0.463544309139252	7.65597820281982	-0.47152441740036	-0.685002148151398	0.0359130688011646
-0.136513859033585	-0.45340222120285	7.64974117279053	-0.471986651420593	-0.685675859451294	0.0363825336098671
-0.144354090094566	-0.440537601709366	7.66158151626587	-0.47230339050293	-0.686120808124542	0.0372381098568439
-0.161401256918907	-0.428972184658051	7.64850950241089	-0.472358256578445	-0.686596989631653	0.0379092060029507
-0.180900603532791	-0.413068741559982	7.64801263809204	-0.472548067569733	-0.686618328094482	0.0389293804764748
-0.208581686019897	-0.39122000336647	7.64397001266479	-0.472261339426041	-0.686880946159363	0.0398688800632954
-0.221043601632118	-0.379777640104294	7.64114236831665	-0.472287684679031	-0.686803340911865	0.0408490039408207
-0.248794347047806	-0.357355147600174	7.63289785385132	-0.4719378054142	-0.686708152294159	0.0420168973505497
-0.260044574737549	-0.341475784778595	7.61582899093628	-0.47187751531601	-0.686303913593292	0.0431590229272842
-0.289377808570862	-0.318407148122787	7.6157865524292	-0.471672862768173	-0.685856878757477	0.0447363629937172
-0.29726567864418	-0.294185668230057	7.5947003364563	-0.471626102924347	-0.685223340988159	0.0462002791464329
-0.318599194288254	-0.270560741424561	7.59241199493408	-0.47140634059906	-0.684146225452423	0.0485604293644428
-0.335904568433762	-0.236846268177032	7.56499767303467	-0.471030622720718	-0.683272361755371	0.0504876151680946
-0.362248420715332	-0.210536822676659	7.55426073074341	-0.470653176307678	-0.681994259357452	0.0526560246944427
-0.397851467132568	-0.171197131276131	7.53039073944092	-0.469956696033478	-0.680869102478027	0.0545664951205254
-0.412643581628799	-0.142259508371353	7.50727415084839	-0.469551026821136	-0.679559826850891	0.0564230643212795
-0.460404098033905	-0.105457343161106	7.49473142623901	-0.468827337026596	-0.678317785263062	0.0583307780325413
-0.479682505130768	-0.0821087136864662	7.46907472610474	-0.468278884887695	-0.676700592041016	0.0601361207664013
-0.518489897251129	-0.0524916462600231	7.44415998458862	-0.467619210481644	-0.675040543079376	0.0621340908110142
-0.545247793197632	-0.0202409401535988	7.41933250427246	-0.467407017946243	-0.672879338264465	0.0634823963046074
-0.601624429225922	0.0259289853274822	7.401047706604	-0.466601431369781	-0.671001136302948	0.0650703608989716
-0.633633136749268	0.0522823557257652	7.36163568496704	-0.466019630432129	-0.668875098228455	0.0663371980190277
-0.687442421913147	0.0872629433870316	7.32980298995972	-0.464998036623001	-0.666543662548065	0.067143127322197
-0.707463800907135	0.11279970407486	7.2926173210144	-0.464364945888519	-0.664237797260284	0.0677546039223671
-0.724066317081451	0.130851030349731	7.26090860366821	-0.463578581809998	-0.662254214286804	0.0685508027672768
-0.727155387401581	0.14458055794239	7.22806215286255	-0.462911695241928	-0.659807682037354	0.0692334324121475
-0.732705652713776	0.160308793187141	7.19092893600464	-0.462082237005234	-0.657399535179138	0.0700304359197617
-0.733176171779633	0.165392771363258	7.18020868301392	-0.461505711078644	-0.655017852783203	0.0708051472902298
-0.726510047912598	0.176764667034149	7.14132785797119	-0.460540533065796	-0.652736008167267	0.0710770413279533
-0.734517633914948	0.180793404579163	7.12077617645264	-0.459648460149765	-0.650621235370636	0.0711677297949791
-0.73742288351059	0.184491738677025	7.09804105758667	-0.458927273750305	-0.648397386074066	0.0706316009163857
-0.748139262199402	0.183799162507057	7.05753803253174	-0.458023071289063	-0.646397709846497	0.0700978338718414
-0.762720823287964	0.193476542830467	7.0454568862915	-0.457267194986343	-0.644159495830536	0.0700121074914932
-0.755959093570709	0.185709089040756	7.02081251144409	-0.456866532564163	-0.642445981502533	0.0692888051271439
-0.766268074512482	0.189445748925209	7.00526762008667	-0.456274151802063	-0.640752851963043	0.0684250518679619
-0.763002395629883	0.183787450194359	6.98892831802368	-0.455705314874649	-0.638944685459137	0.0677589476108551
-0.745517730712891	0.169719949364662	6.96304416656494	-0.455367982387543	-0.637259602546692	0.0670614093542099
-0.691910982131958	0.118157669901848	6.94835615158081	-0.455647259950638	-0.636751890182495	0.0670626163482666
-0.633596301078796	0.0212614312767982	7.02599668502808	-0.460143357515335	-0.63757187128067	0.0689948499202728
-0.611162662506104	0.0607120655477047	7.12568664550781	-0.466666758060455	-0.637882649898529	0.0745728239417076
-0.525204718112946	0.27439284324646	7.14458322525024	-0.470097094774246	-0.637373924255371	0.0877609774470329
-0.359798610210419	0.470638483762741	7.1362156867981	-0.471759259700775	-0.638253450393677	0.105309635400772
-0.282428473234177	0.556855857372284	7.16236209869385	-0.473877608776093	-0.639349758625031	0.114478193223476
-0.182131379842758	0.524603843688965	7.2097806930542	-0.479169338941574	-0.640782535076141	0.117797300219536
-0.084567703306675	0.480525851249695	7.36188507080078	-0.488191455602646	-0.642328441143036	0.120981983840466
-0.0928394868969917	0.584998428821564	7.51384544372559	-0.496628880500793	-0.641235172748566	0.121576592326164
-0.183070212602615	0.749967038631439	7.50035047531128	-0.500946640968323	-0.637834668159485	0.118069909512997
-0.295578986406326	0.738605797290802	7.4037618637085	-0.502342581748962	-0.63485312461853	0.110418513417244
-0.407261312007904	0.605901479721069	7.33696556091309	-0.501127660274506	-0.634901583194733	0.0951580405235291
-0.50549304485321	0.457672208547592	7.26958513259888	-0.496947377920151	-0.635904788970947	0.0789729431271553
-0.612231314182281	0.34751233458519	7.21391868591309	-0.491620719432831	-0.63587749004364	0.067406490445137
-0.715102136135101	0.325024485588074	7.2522497177124	-0.486382842063904	-0.635479509830475	0.058593112975359
-0.769846558570862	0.322674781084061	7.31390428543091	-0.482414335012436	-0.634273111820221	0.0530212968587875
-0.794297337532043	0.28495454788208	7.32632398605347	-0.479211509227753	-0.632722675800323	0.0494235679507256
-0.818182349205017	0.212885603308678	7.26999092102051	-0.476266533136368	-0.630817949771881	0.0455687940120697
-0.8684361577034	0.173283398151398	7.20133352279663	-0.473861485719681	-0.629952669143677	0.0408787168562412
-0.925006151199341	0.186211377382278	7.16008949279785	-0.472049206495285	-0.629823207855225	0.0370915047824383
-0.984080016613007	0.216985508799553	7.14708662033081	-0.470994979143143	-0.629387140274048	0.0346704535186291
-1.00905573368073	0.235160127282143	7.14853382110596	-0.471064269542694	-0.628735303878784	0.0330989435315132
-1.02077353000641	0.233628317713737	7.17160272598267	-0.47227954864502	-0.628255486488342	0.0325260274112225
-1.03771781921387	0.235237896442413	7.2188081741333	-0.474143415689468	-0.627945065498352	0.0326843000948429
-1.02427732944489	0.22929359972477	7.25278759002686	-0.476467698812485	-0.627788007259369	0.0331486910581589
-1.0004426240921	0.21991004049778	7.26178646087646	-0.478947341442108	-0.627852022647858	0.033646535128355
-0.991194307804108	0.217554375529289	7.26811504364014	-0.481097966432571	-0.627886176109314	0.0342251025140285
-0.980772614479065	0.211519181728363	7.26713705062866	-0.482871204614639	-0.627449929714203	0.0350951887667179
-0.972425639629364	0.213805809617043	7.27035474777222	-0.484410881996155	-0.627147793769836	0.0360030680894852
-0.965258657932281	0.219599470496178	7.28422832489014	-0.485451728105545	-0.627272129058838	0.0369778349995613
-0.961265563964844	0.228089973330498	7.31336259841919	-0.48622077703476	-0.627539575099945	0.0382192730903625
-0.934688031673431	0.229625284671783	7.32743167877197	-0.487236469984055	-0.627839148044586	0.0393772572278976
-0.928378641605377	0.232623159885406	7.33450174331665	-0.487603545188904	-0.628166973590851	0.0404868945479393
-0.922246694564819	0.247412785887718	7.34257888793945	-0.488034874200821	-0.628372073173523	0.0416464880108833
-0.911084890365601	0.266305267810822	7.34137201309204	-0.488643854856491	-0.628569364547729	0.0423919074237347
-0.911816716194153	0.28461754322052	7.34032583236694	-0.48906672000885	-0.629154920578003	0.0433079041540623
-0.895469129085541	0.284931242465973	7.35743284225464	-0.489497184753418	-0.629914164543152	0.0446664243936539
-0.871808171272278	0.290408730506897	7.36153793334961	-0.490004062652588	-0.630593240261078	0.0459816344082356
-0.85519140958786	0.301198929548264	7.37475728988647	-0.489926666021347	-0.631325602531433	0.0472934991121292
-0.824513673782349	0.30081570148468	7.38502025604248	-0.489890903234482	-0.631854891777039	0.0485793054103851
-0.801113903522491	0.304186046123505	7.38577890396118	-0.489880561828613	-0.632585883140564	0.0490919873118401
-0.772807359695435	0.302513360977173	7.3926739692688	-0.489561170339584	-0.633259057998657	0.0497350133955479
-0.753048479557037	0.297512918710709	7.39062118530273	-0.489302128553391	-0.633765876293182	0.0500308908522129
-0.746852040290833	0.303638696670532	7.40329170227051	-0.488823652267456	-0.634340167045593	0.0502953715622425
-0.726969480514526	0.297552287578583	7.40766429901123	-0.48866680264473	-0.63471645116806	0.0504953376948833
-0.713394463062286	0.293087929487228	7.39989709854126	-0.488454282283783	-0.635181784629822	0.0507455207407475
-0.696706831455231	0.289957374334335	7.41325569152832	-0.488164335489273	-0.6356001496315	0.0508782081305981
-0.676335632801056	0.282821983098984	7.40486526489258	-0.488136351108551	-0.636134564876556	0.0507202818989754
-0.664835512638092	0.279132664203644	7.42318344116211	-0.488016992807388	-0.637006521224976	0.0509399622678757
-0.642568349838257	0.269226670265198	7.43249416351318	-0.488457679748535	-0.637685835361481	0.0509312227368355
-0.623776137828827	0.264677613973618	7.44292783737183	-0.488881349563599	-0.638591289520264	0.0508749447762966
-0.6025750041008	0.262142866849899	7.46279096603394	-0.48979589343071	-0.639337122440338	0.051383700221777
-0.592117726802826	0.257874846458435	7.47221899032593	-0.49078232049942	-0.64018851518631	0.0512388050556183
-0.573269009590149	0.24843892455101	7.50163602828979	-0.492160439491272	-0.641203284263611	0.0514552295207977
-0.55963146686554	0.255127102136612	7.51701879501343	-0.493596702814102	-0.64226621389389	0.0517036020755768
-0.550487041473389	0.256266087293625	7.54306793212891	-0.495092302560806	-0.643022954463959	0.0522298850119114
-0.538455128669739	0.255336463451386	7.55140352249146	-0.496611148118973	-0.644175469875336	0.0524933859705925
-0.523727297782898	0.265907138586044	7.58623790740967	-0.497825384140015	-0.645308613777161	0.0536414571106434
-0.502019584178925	0.294069200754166	7.59757566452026	-0.498870879411697	-0.646890103816986	0.0546439662575722
-0.489737093448639	0.309342354536057	7.63226985931396	-0.499577969312668	-0.648537695407867	0.0554572530090809
-0.49511393904686	0.327792197465897	7.65784978866577	-0.50002908706665	-0.650734007358551	0.0567871406674385
-0.513957738876343	0.327587306499481	7.67263412475586	-0.500210583209991	-0.651868939399719	0.0578281320631504
-0.531221270561218	0.351779222488403	7.68638467788696	-0.500117778778076	-0.653795957565308	0.0568326488137245
-0.649479448795319	0.399583905935287	7.739990234375	-0.499668687582016	-0.655219376087189	0.0539057329297066
-0.65541285276413	0.375641644001007	7.7436351776123	-0.499121338129044	-0.65827339887619	0.0516017600893974
-0.72898256778717	0.374893337488174	7.78334140777588	-0.498947143554688	-0.661092877388	0.050043772906065
-0.738085150718689	0.350027918815613	7.76925039291382	-0.49838849902153	-0.663767337799072	0.0485119856894016
-0.77755481004715	0.362645834684372	7.7905158996582	-0.497579634189606	-0.665302753448486	0.0480746142566204
-0.825637876987457	0.353986591100693	7.81262159347534	-0.496844559907913	-0.666820585727692	0.0456423498690128
-0.860090672969818	0.337197124958038	7.8287034034729	-0.495750993490219	-0.667875111103058	0.0428865849971771
-0.932441294193268	0.334368854761124	7.85424375534058	-0.494289129972458	-0.669001400470734	0.0405467748641968
-0.907430589199066	0.313055664300919	7.83668947219849	-0.493265151977539	-0.669921517372131	0.038450576364994
-0.924592792987823	0.328349828720093	7.83621406555176	-0.491430729627609	-0.669613659381866	0.0372621566057205
-0.915576636791229	0.326412945985794	7.78605031967163	-0.489652782678604	-0.669189989566803	0.0375614687800407
-0.991354763507843	0.331592440605164	7.79861164093018	-0.487831473350525	-0.667758941650391	0.037619773298502
-1.03815770149231	0.323981463909149	7.76916837692261	-0.486120283603668	-0.665800631046295	0.035046424716711
-1.08170032501221	0.328679740428925	7.76322031021118	-0.484343558549881	-0.664110064506531	0.0335895456373692
-1.08877992630005	0.330143719911575	7.74993848800659	-0.483197838068008	-0.662637114524841	0.0334048420190811
-1.07718253135681	0.338947266340256	7.72085905075073	-0.481583744287491	-0.660454392433167	0.0341193825006485
-1.11021816730499	0.355601191520691	7.69474697113037	-0.480103135108948	-0.657190442085266	0.0348609313368797
-1.13537096977234	0.383171707391739	7.66479253768921	-0.478525102138519	-0.654653131961823	0.0355125889182091
-1.14072155952454	0.397998958826065	7.64231491088867	-0.477143168449402	-0.651676893234253	0.0359953083097935
-1.12791264057159	0.395295232534409	7.60516977310181	-0.475728243589401	-0.648526251316071	0.036164965480566
-1.11404633522034	0.394950598478317	7.56700801849365	-0.474096775054932	-0.645259261131287	0.036894403398037
-1.07558917999268	0.377790331840515	7.53738927841187	-0.472414016723633	-0.641350865364075	0.0377582684159279
-1.05177748203278	0.366557747125626	7.51093292236328	-0.470535695552826	-0.637676954269409	0.0385015457868576
-1.03913927078247	0.351320505142212	7.52794218063354	-0.468520879745483	-0.634137272834778	0.0388660803437233
-0.975735783576965	0.344445526599884	7.47999238967896	-0.466032087802887	-0.629419028759003	0.039106223732233
-0.957833468914032	0.338164538145065	7.37958240509033	-0.462835907936096	-0.623180687427521	0.0390783324837685
-0.968583405017853	0.326759308576584	7.27614736557007	-0.459140717983246	-0.61697793006897	0.038307961076498
-0.966699361801147	0.30578026175499	7.16706132888794	-0.455079406499863	-0.611024558544159	0.0377563424408436
-0.997556388378143	0.316214263439178	7.09398317337036	-0.450937688350677	-0.605064332485199	0.0373874194920063
-1.00632441043854	0.310304880142212	7.03248929977417	-0.446752309799194	-0.599181056022644	0.0369299985468388
-0.986394822597504	0.28214293718338	6.95426034927368	-0.441861927509308	-0.592561304569244	0.0369873121380806
-0.950607776641846	0.246761873364449	6.86160373687744	-0.437265783548355	-0.586364150047302	0.0382663942873478
-0.904246807098389	0.243563488125801	6.80495119094849	-0.433327436447144	-0.581021428108215	0.0401793532073498
-0.880613923072815	0.243685677647591	6.76196002960205	-0.429892182350159	-0.575402140617371	0.0431862995028496
-0.8503777384758	0.255246073007584	6.70300388336182	-0.427079349756241	-0.570251047611237	0.0471525900065899
-0.825633943080902	0.271484017372131	6.67453813552856	-0.42488044500351	-0.565643906593323	0.050361379981041
-0.811127901077271	0.276760965585709	6.64119911193848	-0.423368960618973	-0.561297833919525	0.0530737414956093
-0.794790923595428	0.280875414609909	6.60945892333984	-0.42217093706131	-0.557529628276825	0.0554015710949898
-0.808646440505981	0.293966174125671	6.58045625686646	-0.421356320381165	-0.553713500499725	0.0567061044275761
-0.819752931594849	0.30623385310173	6.55374813079834	-0.421081036329269	-0.550710558891296	0.0575618408620358
-0.819335579872131	0.312949359416962	6.55344676971436	-0.421114593744278	-0.548791944980621	0.0588240921497345
-0.829592049121857	0.302604347467422	6.55945730209351	-0.421650111675262	-0.546893298625946	0.0606657601892948
-0.830213129520416	0.283918768167496	6.56639289855957	-0.422448724508286	-0.545547366142273	0.0619398728013039
-0.804239094257355	0.287068784236908	6.57999897003174	-0.423583179712296	-0.544774949550629	0.0625102296471596
-0.797888696193695	0.283212035894394	6.57574272155762	-0.424938470125198	-0.543462753295898	0.0627879500389099
-0.827439665794373	0.267488539218903	6.55289840698242	-0.426323026418686	-0.54243391752243	0.0632262080907822
-0.881027102470398	0.281181871891022	6.56528759002686	-0.427647739648819	-0.54229873418808	0.0629066526889801
-0.935587346553802	0.301994383335114	6.60712862014771	-0.429187625646591	-0.542564630508423	0.0620200596749783
-0.98284775018692	0.28319588303566	6.65297222137451	-0.431055933237076	-0.5432208776474	0.0612879320979118
-0.984046459197998	0.261755675077438	6.68346166610718	-0.432823896408081	-0.544113159179688	0.0610013417899609
-0.999947786331177	0.255199462175369	6.71439790725708	-0.434708684682846	-0.544459879398346	0.0607883967459202
-1.00887012481689	0.275334566831589	6.74824714660645	-0.4371317923069	-0.545021176338196	0.061135683208704
-1.01626205444336	0.288322955369949	6.78529596328735	-0.439866065979004	-0.545995473861694	0.0619202367961407
-1.03187716007233	0.304976433515549	6.82038450241089	-0.442883104085922	-0.546795070171356	0.0631034001708031
-1.05054748058319	0.321347206830978	6.86113119125366	-0.446011811494827	-0.547350287437439	0.0638675838708878
-1.07409703731537	0.320167779922485	6.89550161361694	-0.449038535356522	-0.547985792160034	0.064109168946743
-1.09325087070465	0.325441032648087	6.93305921554565	-0.451805949211121	-0.549037098884583	0.0648792013525963
-1.12089681625366	0.334739297628403	6.96827268600464	-0.454717129468918	-0.549907803535461	0.0660081803798676
-1.19187688827515	0.387928903102875	6.98733139038086	-0.45661985874176	-0.549875974655151	0.0651865527033806
-1.28544342517853	0.436920613050461	7.00704669952393	-0.458562940359116	-0.549595892429352	0.0623031370341778
-1.33815157413483	0.479404360055923	7.018150806427	-0.46047368645668	-0.549862861633301	0.0630764365196228
-1.37647533416748	0.522378146648407	7.03438997268677	-0.462554484605789	-0.549400448799133	0.0644774883985519
-1.39798665046692	0.530349910259247	7.05079364776611	-0.464524835348129	-0.54863578081131	0.0664175972342491
-1.3969498872757	0.528019547462463	7.05198097229004	-0.466442167758942	-0.547695815563202	0.0699847340583801
-1.408616065979	0.554832994937897	7.06724691390991	-0.468134135007858	-0.546646237373352	0.0713691487908363
-1.37972855567932	0.58444482088089	7.08591890335083	-0.469822973012924	-0.545962035655975	0.07515749335289
-1.3550500869751	0.613683223724365	7.08379745483398	-0.47165659070015	-0.544807970523834	0.0792112648487091
-1.38989055156708	0.676950752735138	7.09946870803833	-0.4727423787117	-0.543294727802277	0.0806712508201599
-1.35118544101715	0.653601706027985	7.10400199890137	-0.474415749311447	-0.542361438274384	0.0825874954462051
-1.38106751441956	0.664414167404175	7.07435989379883	-0.475421130657196	-0.540224194526672	0.0823409110307693
-1.43019104003906	0.726588428020477	7.08657264709473	-0.47635555267334	-0.538082540035248	0.0824165791273117
-1.44873189926147	0.739273726940155	7.11802244186401	-0.478534877300262	-0.536662995815277	0.0817130506038666
-1.46183109283447	0.732996881008148	7.11531257629395	-0.479627996683121	-0.535191774368286	0.0814241021871567
-1.52343964576721	0.76637065410614	7.14680862426758	-0.481073200702667	-0.532565712928772	0.0798767060041428
-1.5612154006958	0.781454920768738	7.15201234817505	-0.482879400253296	-0.530277729034424	0.0783297494053841
-1.5688499212265	0.774645209312439	7.15738677978516	-0.484231233596802	-0.527847528457642	0.0791071355342865
-1.55883014202118	0.757547199726105	7.10534763336182	-0.485445976257324	-0.524713158607483	0.0791841074824333
-1.50886642932892	0.696849703788757	7.11118412017822	-0.487175196409225	-0.5226771235466	0.0788147747516632
-1.48719990253448	0.622662603855133	7.12283515930176	-0.48949134349823	-0.520579695701599	0.0782398208975792
-1.49504041671753	0.549314260482788	7.13970899581909	-0.4913729429245	-0.5184086561203	0.0775416269898415
-1.5003947019577	0.501914322376251	7.15059041976929	-0.493342727422714	-0.516108095645905	0.0756190940737724
-1.52076900005341	0.489953726530075	7.18796873092651	-0.495032906532288	-0.514053463935852	0.0730334967374802
-1.45584392547607	0.412128210067749	7.18893384933472	-0.497862279415131	-0.511922061443329	0.0723698660731316
-1.35243105888367	0.319892078638077	7.15890884399414	-0.500842690467834	-0.509642481803894	0.0731955990195274
-1.28494930267334	0.285944610834122	7.15797662734985	-0.504024505615234	-0.507445096969604	0.0749981328845024
-1.16836273670197	0.230288222432137	7.21977186203003	-0.50865912437439	-0.507878303527832	0.0771358385682106
-1.09338009357452	0.20847624540329	7.30383348464966	-0.512567758560181	-0.508421719074249	0.0806707963347435
-1.15391266345978	0.247982710599899	7.37628173828125	-0.51547235250473	-0.50877046585083	0.0816248655319214
-1.2156674861908	0.218392059206963	7.40617227554321	-0.519387423992157	-0.509156882762909	0.0838190093636513
-1.3176794052124	0.256247460842133	7.43178844451904	-0.521355986595154	-0.509031414985657	0.085908830165863
-1.2872838973999	0.234751284122467	7.39954948425293	-0.523983478546143	-0.511124014854431	0.0877423509955406
-1.35972583293915	0.24795600771904	7.38184881210327	-0.527611136436462	-0.511160790920258	0.086566649377346
-1.44708263874054	0.260450959205627	7.37895154953003	-0.530901730060577	-0.509254693984985	0.0846862494945526
-1.45113575458527	0.196441397070885	7.39063024520874	-0.53584623336792	-0.506658375263214	0.0855372548103333
-1.36247706413269	0.200875520706177	7.39575719833374	-0.541137397289276	-0.503745496273041	0.0898554846644402
-1.28476548194885	0.265284448862076	7.40578413009644	-0.545259118080139	-0.500912129878998	0.0943292006850243
-1.27567672729492	0.32048824429512	7.4105544090271	-0.548254549503326	-0.498391598463058	0.0986401587724686
-1.31796586513519	0.373226702213287	7.406822681427	-0.551091969013214	-0.496218621730804	0.101351290941238
-1.32492625713348	0.435510993003845	7.4230694770813	-0.553762853145599	-0.49466347694397	0.103837974369526
-1.27247583866119	0.438452631235123	7.40870714187622	-0.557166576385498	-0.492530107498169	0.106401272118092
-1.22787463665009	0.41515451669693	7.37768507003784	-0.560599327087402	-0.491470903158188	0.10917717218399
-1.23085975646973	0.412595242261887	7.39796018600464	-0.564103126525879	-0.491121590137482	0.111906103789806
-1.20523691177368	0.464764416217804	7.44779205322266	-0.566850066184998	-0.49287936091423	0.114010751247406
-1.16244864463806	0.505015909671783	7.48027181625366	-0.568041980266571	-0.497095763683319	0.116004928946495
-1.19059908390045	0.525663316249847	7.59103775024414	-0.569160580635071	-0.498952299356461	0.115098185837269
-1.14294052124023	0.448882550001144	7.56796407699585	-0.570359587669373	-0.502281308174133	0.112869657576084
-1.16726315021515	0.471861809492111	7.59255743026733	-0.570709109306335	-0.503715038299561	0.109302528202534
-1.1269279718399	0.460072904825211	7.50807857513428	-0.572777926921844	-0.50413978099823	0.107566267251968
-1.20092177391052	0.490061938762665	7.4910044670105	-0.573891043663025	-0.503733813762665	0.107063472270966
-1.34965813159943	0.544992625713348	7.536376953125	-0.574661314487457	-0.504904508590698	0.109260819852352
-1.21766149997711	0.478521198034287	7.48353052139282	-0.575461506843567	-0.507350087165833	0.121193669736385
-1.13273644447327	0.561864614486694	7.50273513793945	-0.575020313262939	-0.508677124977112	0.135875344276428
-1.02780365943909	0.624899625778198	7.5454044342041	-0.573344111442566	-0.510452389717102	0.144860804080963
-0.975870072841644	0.696651816368103	7.56153583526611	-0.571819245815277	-0.510487020015717	0.150124669075012
-0.927776038646698	0.797454297542572	7.50637578964233	-0.570407688617706	-0.508915662765503	0.153011098504066
-0.934430480003357	0.856875717639923	7.48859167098999	-0.569961369037628	-0.507966160774231	0.153576567769051
-0.932666778564453	0.811884999275208	7.49218463897705	-0.570063412189484	-0.508117616176605	0.154931515455246
-0.900337636470795	0.792278349399567	7.46449851989746	-0.569699645042419	-0.506027340888977	0.15642611682415
-0.862707495689392	0.817616403102875	7.38838005065918	-0.568777561187744	-0.504151582717896	0.15776215493679
-0.883009076118469	0.873998999595642	7.40141773223877	-0.567123353481293	-0.504414916038513	0.15864172577858
-0.898171126842499	0.863247632980347	7.42507171630859	-0.565832316875458	-0.504472434520721	0.158798471093178
-0.894426703453064	0.853177726268768	7.39213609695435	-0.564578652381897	-0.503023862838745	0.158846437931061
-0.859814882278442	0.841389656066895	7.36200189590454	-0.562917292118073	-0.501544713973999	0.159160882234573
-0.855512619018555	0.850399374961853	7.33666849136353	-0.560764908790588	-0.499408602714539	0.159404292702675
-0.846587836742401	0.886166751384735	7.29952955245972	-0.558752179145813	-0.497630178928375	0.159661859273911
-0.860202968120575	0.930793166160584	7.25467109680176	-0.556873202323914	-0.496599406003952	0.159458443522453
-0.878442585468292	0.94579941034317	7.25456094741821	-0.554897665977478	-0.49702513217926	0.159089416265488
-0.884613275527954	0.922744572162628	7.26037406921387	-0.552926599979401	-0.49801316857338	0.158341944217682
-0.860414922237396	0.892205893993378	7.25280427932739	-0.550897657871246	-0.49922177195549	0.157295450568199
-0.917168378829956	0.913097262382507	7.27180480957031	-0.549438059329987	-0.501972317695618	0.155939742922783
-0.948783755302429	0.891527116298676	7.25332069396973	-0.54746276140213	-0.505230605602264	0.155685245990753
-0.931216835975647	0.912493407726288	7.23867416381836	-0.545063853263855	-0.507473051548004	0.156701356172562
-0.961779773235321	0.945057332515717	7.26822328567505	-0.543222904205322	-0.509060025215149	0.15765106678009
-0.991906762123108	0.946258723735809	7.26858568191528	-0.541873335838318	-0.510362863540649	0.158398643136024
-0.984614729881287	0.966862320899963	7.22772073745728	-0.541365265846252	-0.51064258813858	0.158814936876297
-0.961729764938354	1.01225161552429	7.19893217086792	-0.541271567344666	-0.510568022727966	0.1588114798069
-0.976413667201996	1.03153300285339	7.20309829711914	-0.541337966918945	-0.510491371154785	0.159116446971893
-0.996129333972931	1.02104365825653	7.1869969367981	-0.541245877742767	-0.510012149810791	0.158701092004776
-0.990768074989319	1.04268670082092	7.19552564620972	-0.541061580181122	-0.509934365749359	0.158130675554276
-0.975581228733063	1.058758020401	7.20855522155762	-0.540991246700287	-0.510256409645081	0.15808978676796
-0.969326734542847	1.05904424190521	7.21982717514038	-0.540895283222198	-0.511122167110443	0.158472388982773
-0.972607314586639	1.06709945201874	7.21352481842041	-0.540471434593201	-0.512168526649475	0.158230558037758
-0.97729367017746	1.06679689884186	7.20229911804199	-0.540053844451904	-0.513556659221649	0.157902881503105
-1.0063294172287	1.07902812957764	7.19864702224731	-0.539658427238464	-0.515197277069092	0.157569944858551
-1.04233479499817	1.07571840286255	7.20198440551758	-0.539549767971039	-0.517288506031036	0.157094940543175
-1.06909513473511	1.07595980167389	7.20380449295044	-0.539635181427002	-0.519066691398621	0.156236320734024
-1.08631980419159	1.07476758956909	7.22374582290649	-0.539621829986572	-0.520586848258972	0.155440926551819
-1.09376454353333	1.07423830032349	7.24251270294189	-0.539570689201355	-0.521866679191589	0.154330715537071
-1.10689830780029	1.07517993450165	7.23057746887207	-0.539841651916504	-0.522759974002838	0.153497874736786
-1.10268545150757	1.07887828350067	7.20575666427612	-0.540590465068817	-0.523594677448273	0.152690559625626
-1.1078200340271	1.07204532623291	7.20488452911377	-0.541403770446777	-0.524286270141602	0.152236998081207
-1.12521636486053	1.07432842254639	7.19352674484253	-0.542072653770447	-0.525094091892242	0.151721552014351
-1.13317120075226	1.06482410430908	7.18751287460327	-0.542482435703278	-0.525773882865906	0.151128336787224
-1.13872027397156	1.07072639465332	7.19631242752075	-0.542570173740387	-0.526403546333313	0.150350973010063
-1.15424251556396	1.06348168849945	7.20068407058716	-0.542804956436157	-0.527325630187988	0.149612948298454
-1.16660237312317	1.04018783569336	7.20278406143188	-0.543118059635162	-0.528340220451355	0.148537009954453
-1.17398250102997	1.01428151130676	7.21122074127197	-0.543363034725189	-0.529554486274719	0.147150009870529
-1.18011999130249	0.999172806739807	7.2137508392334	-0.543567597866058	-0.530863881111145	0.14569690823555
-1.18247091770172	0.973140060901642	7.21598958969116	-0.543861746788025	-0.531998872756958	0.144325092434883
-1.19085836410522	0.936526358127594	7.20188665390015	-0.543896496295929	-0.532854795455933	0.142808616161346
-1.20650589466095	0.907696068286896	7.19301223754883	-0.543865084648132	-0.53374844789505	0.141106054186821
-1.21844959259033	0.889985799789429	7.19466543197632	-0.543785512447357	-0.53466659784317	0.139161020517349
-1.23595094680786	0.868112444877625	7.19108295440674	-0.543712615966797	-0.53525722026825	0.137304991483688
-1.24098086357117	0.839088499546051	7.186598777771	-0.543642520904541	-0.535987794399261	0.135635957121849
-1.24257636070251	0.806674599647522	7.18495416641235	-0.543525755405426	-0.536769151687622	0.133873537182808
-1.24870204925537	0.778096377849579	7.18685388565063	-0.54325407743454	-0.537264049053192	0.132107555866241
-1.25686967372894	0.750413298606873	7.17586278915405	-0.543046891689301	-0.537651836872101	0.130399152636528
-1.25681626796722	0.738780856132507	7.165367603302	-0.54271388053894	-0.538220465183258	0.128830507397652
-1.2717512845993	0.718411326408386	7.17970037460327	-0.54256683588028	-0.538771748542786	0.127534940838814
-1.2739669084549	0.701872944831848	7.16362190246582	-0.542069137096405	-0.539087057113647	0.126446723937988
-1.27148425579071	0.680787801742554	7.15435218811035	-0.541391789913177	-0.539591729640961	0.124608986079693
-1.27839362621307	0.6584432721138	7.15558910369873	-0.540934979915619	-0.539946734905243	0.123182334005833
-1.28453183174133	0.650109112262726	7.1558837890625	-0.540155649185181	-0.540542423725128	0.122317142784595
-1.29501473903656	0.632627069950104	7.16200590133667	-0.539463996887207	-0.540851950645447	0.120872788131237
-1.30051076412201	0.60440331697464	7.16414260864258	-0.538857042789459	-0.541421949863434	0.119208723306656
-1.31055474281311	0.592622399330139	7.17218780517578	-0.538025140762329	-0.541799128055573	0.117608807981014
-1.32153904438019	0.571768343448639	7.17119359970093	-0.537233889102936	-0.54196834564209	0.116115786135197
-1.32979393005371	0.560733914375305	7.17157602310181	-0.53619110584259	-0.542474210262299	0.114406369626522
-1.33703148365021	0.542698383331299	7.1706371307373	-0.535300314426422	-0.542473614215851	0.11273830384016
-1.33591735363007	0.534177422523499	7.15963459014893	-0.534389436244965	-0.542550921440125	0.111315824091434
-1.32961428165436	0.518777251243591	7.15652990341187	-0.533774673938751	-0.542452156543732	0.110125310719013
-1.3157514333725	0.505475401878357	7.14421033859253	-0.533173739910126	-0.54242604970932	0.109206207096577
-1.32655715942383	0.472704410552979	7.14176416397095	-0.532537281513214	-0.542322218418121	0.108291730284691
-1.3624894618988	0.492039412260056	7.15466499328613	-0.530859172344208	-0.542499184608459	0.10734286159277
-1.33800280094147	0.521701991558075	7.11161613464355	-0.529982924461365	-0.542089581489563	0.106320105493069
-1.32000660896301	0.500138580799103	7.0359354019165	-0.529082298278809	-0.541953980922699	0.107030645012856
-1.39386117458344	0.477517694234848	7.06419897079468	-0.528786242008209	-0.542323887348175	0.10685046762228
-1.39160478115082	0.447701305150986	7.12557077407837	-0.528217554092407	-0.543682336807251	0.10377860814333
-1.35367631912231	0.416367530822754	7.09632587432861	-0.527185380458832	-0.543435275554657	0.102775618433952
-1.39835691452026	0.42859935760498	7.11839771270752	-0.525711417198181	-0.543759346008301	0.102347038686275
-1.39439523220062	0.400180757045746	7.10892629623413	-0.525043249130249	-0.544392168521881	0.100958041846752
-1.38668668270111	0.380147069692612	7.06558895111084	-0.524475812911987	-0.543680250644684	0.0994174554944038
-1.38399708271027	0.380254238843918	7.07471084594727	-0.524040102958679	-0.543756127357483	0.0984994247555733
-1.39401805400848	0.358635693788528	7.08397006988525	-0.523861706256866	-0.54372763633728	0.0984224230051041
-1.40760469436646	0.383092015981674	7.07933807373047	-0.523557424545288	-0.543422400951386	0.0978170111775398
-1.36171698570251	0.363861590623856	7.07601928710938	-0.523937463760376	-0.543827295303345	0.0972498655319214
-1.3110146522522	0.35252434015274	7.03559112548828	-0.523353278636932	-0.543711185455322	0.0988961905241013
-1.34671926498413	0.357971668243408	7.04468679428101	-0.522956430912018	-0.544261336326599	0.100550994277
-1.33996117115021	0.327826797962189	7.08371210098267	-0.523339092731476	-0.546290636062622	0.0999651923775673
-1.29603219032288	0.286635339260101	7.11082077026367	-0.523080229759216	-0.547655522823334	0.100026987493038
-1.28038692474365	0.284231722354889	7.14385223388672	-0.522652447223663	-0.549521207809448	0.100284218788147
-1.25689160823822	0.258736968040466	7.1689453125	-0.52281779050827	-0.551358282566071	0.100560322403908
-1.24284696578979	0.254889786243439	7.15807723999023	-0.522767782211304	-0.551399886608124	0.101587027311325
-1.19346213340759	0.303685009479523	7.16478395462036	-0.523220300674438	-0.552709519863129	0.101393654942513
-1.12761104106903	0.29673108458519	7.08729457855225	-0.524002850055695	-0.552466988563538	0.103637099266052
-1.1616575717926	0.287113547325134	7.09334278106689	-0.524613618850708	-0.552180886268616	0.107491463422775
-1.17037117481232	0.295124799013138	7.1552357673645	-0.52493280172348	-0.554062962532043	0.106756716966629
-1.12887442111969	0.291402637958527	7.17861890792847	-0.525093913078308	-0.556003212928772	0.106531783938408
-1.08225107192993	0.293505072593689	7.19032955169678	-0.52503228187561	-0.557502210140228	0.106953665614128
-1.06261789798737	0.26497820019722	7.17934274673462	-0.524400889873505	-0.558261215686798	0.109297759830952
-1.09677743911743	0.278721868991852	7.16417598724365	-0.523501932621002	-0.558280944824219	0.110604733228683
-1.09312188625336	0.334928661584854	7.1753249168396	-0.523398697376251	-0.559626221656799	0.109503537416458
-1.05813932418823	0.352356135845184	7.16268014907837	-0.523723006248474	-0.56009966135025	0.110644683241844
-1.03456997871399	0.348579049110413	7.14548063278198	-0.523775517940521	-0.559754073619843	0.112408168613911
-1.05431938171387	0.334107846021652	7.14615154266357	-0.523533999919891	-0.559252738952637	0.113465756177902
-1.08319532871246	0.356916278600693	7.16603994369507	-0.523115396499634	-0.559826076030731	0.112466014921665
-1.06343817710876	0.378797590732574	7.15541982650757	-0.522790193557739	-0.561038911342621	0.110381379723549
-1.04232919216156	0.365713179111481	7.12597894668579	-0.522273242473602	-0.561069488525391	0.110344663262367
-1.07204556465149	0.363592505455017	7.11439657211304	-0.521532714366913	-0.561024188995361	0.109953284263611
-1.09242677688599	0.360538750886917	7.12199306488037	-0.520966231822968	-0.561213970184326	0.108483858406544
-1.09988117218018	0.396221667528152	7.1199107170105	-0.52047199010849	-0.561637818813324	0.107127204537392
-1.08087825775146	0.404298186302185	7.10354804992676	-0.520456492900848	-0.562036216259003	0.106415688991547
-1.10611057281494	0.390537679195404	7.09971809387207	-0.520373582839966	-0.561706960201263	0.106306813657284
-1.13153219223022	0.392042428255081	7.11720991134644	-0.519891381263733	-0.561930656433105	0.105007633566856
-1.13536715507507	0.399939477443695	7.12189865112305	-0.519591689109802	-0.562481164932251	0.103297658264637
-1.12658560276031	0.414875000715256	7.10207509994507	-0.519581615924835	-0.562829434871674	0.102353736758232
-1.14242076873779	0.398439347743988	7.10454845428467	-0.519700407981873	-0.562928855419159	0.10180976241827
-1.17831075191498	0.396021574735641	7.12619161605835	-0.519643545150757	-0.563280344009399	0.100814111530781
-1.1747921705246	0.420943409204483	7.12842798233032	-0.519731462001801	-0.564123153686523	0.0994643494486809
-1.15132224559784	0.413998693227768	7.12218523025513	-0.520533263683319	-0.564809441566467	0.0991459116339684
-1.16853785514832	0.392598927021027	7.15233325958252	-0.521058261394501	-0.565432786941528	0.0992234200239182
-1.18308675289154	0.391546964645386	7.16654396057129	-0.521362483501434	-0.566696643829346	0.0982441678643227
-1.1732724905014	0.39453712105751	7.1745343208313	-0.522320151329041	-0.568129658699036	0.0971504598855972
-1.16071665287018	0.386379957199097	7.19906854629517	-0.523377180099487	-0.569309949874878	0.0967366099357605
-1.16610050201416	0.36422997713089	7.21979522705078	-0.524296760559082	-0.570555746555328	0.0964071154594421
-1.17748928070068	0.358381390571594	7.23519659042358	-0.525371253490448	-0.571959435939789	0.0954964011907578
-1.16713380813599	0.348802924156189	7.25436019897461	-0.526980459690094	-0.573299944400787	0.0944930091500282
-1.16390323638916	0.335791438817978	7.29086923599243	-0.528433978557587	-0.574805676937103	0.0938476324081421
-1.17641186714172	0.312965840101242	7.32270431518555	-0.530094265937805	-0.576155602931976	0.0930939614772797
-1.18178653717041	0.294593036174774	7.34274053573608	-0.531688809394836	-0.577759027481079	0.0918579623103142
-1.17138183116913	0.26942166686058	7.37984561920166	-0.533775925636292	-0.579372465610504	0.0906681343913078
-1.15606999397278	0.242554992437363	7.41832542419434	-0.535762786865234	-0.580834627151489	0.0899666026234627
-1.14275002479553	0.222345277667046	7.44005393981934	-0.537703275680542	-0.582348108291626	0.0891570448875427
-1.1372994184494	0.191121324896812	7.45490169525146	-0.540132105350494	-0.58367919921875	0.088227316737175
-1.11269187927246	0.171958282589912	7.46750020980835	-0.542750954627991	-0.585025370121002	0.0872926339507103
-1.09874606132507	0.15197965502739	7.49579668045044	-0.545123755931854	-0.586593210697174	0.0868347063660622
-1.0965428352356	0.132738351821899	7.5422682762146	-0.547290861606598	-0.588332414627075	0.0864145308732986
-1.07834827899933	0.105361692607403	7.55683660507202	-0.549236118793488	-0.590504825115204	0.0857405886054039
-1.05792343616486	0.0865214243531227	7.58105564117432	-0.551111221313477	-0.592345654964447	0.0850605592131615
-1.04009091854095	0.0806951373815537	7.59381008148193	-0.552562594413757	-0.594117641448975	0.0845421105623245
-1.03924655914307	0.0715304017066956	7.6197681427002	-0.553994953632355	-0.595456957817078	0.0843743458390236
-1.03789949417114	0.0876272395253181	7.63536357879639	-0.554876625537872	-0.59682434797287	0.0843610167503357
-1.04087448120117	0.102103665471077	7.63920259475708	-0.555821895599365	-0.597754836082459	0.084523506462574
-1.03029668331146	0.120515428483486	7.63272428512573	-0.556605458259583	-0.598328411579132	0.0850795954465866
-1.03294861316681	0.132454589009285	7.62491607666016	-0.557270646095276	-0.598433792591095	0.0858882144093513
-1.02732706069946	0.157661303877831	7.62240266799927	-0.557506561279297	-0.59863156080246	0.0867253839969635
-1.02133905887604	0.1816296428442	7.6180419921875	-0.557476460933685	-0.59834897518158	0.0878957509994507
-1.01893198490143	0.216004028916359	7.60344696044922	-0.557046473026276	-0.598195195198059	0.0893242284655571
-1.02910256385803	0.249636337161064	7.60770130157471	-0.556178748607636	-0.597804427146912	0.0910553634166718
-1.03624927997589	0.292597353458405	7.58328437805176	-0.555000960826874	-0.597407460212708	0.0924812257289886
-1.04542124271393	0.342138856649399	7.56712770462036	-0.553632318973541	-0.596867322921753	0.0938465297222137
-1.05529546737671	0.384381741285324	7.53542947769165	-0.552261233329773	-0.596105873584747	0.095308430492878
-1.06530797481537	0.429860562086105	7.50170755386353	-0.550713777542114	-0.595339596271515	0.0963378921151161
-1.06924021244049	0.463863998651505	7.46647357940674	-0.54928857088089	-0.594359517097473	0.097319096326828
-1.07899880409241	0.505085468292236	7.4473443031311	-0.54770815372467	-0.593289732933044	0.0984773710370064
-1.09311532974243	0.536112308502197	7.42059707641602	-0.546119928359985	-0.59221225976944	0.0996858552098274
-1.11136841773987	0.579245984554291	7.40661811828613	-0.544274926185608	-0.591361463069916	0.10066545009613
-1.12643444538116	0.614976942539215	7.37900829315186	-0.542492806911469	-0.59055083990097	0.101583018898964
-1.13594090938568	0.658281147480011	7.34755992889404	-0.540774345397949	-0.589822947978973	0.102136611938477
-1.1423796415329	0.682820975780487	7.30779123306274	-0.539567112922668	-0.58899450302124	0.102969251573086
-1.14804971218109	0.71413117647171	7.28866720199585	-0.538371741771698	-0.588150143623352	0.103467524051666
-1.15352499485016	0.739853322505951	7.27242231369019	-0.537434220314026	-0.587341368198395	0.104133881628513
-1.17178308963776	0.777222454547882	7.26627111434937	-0.536427438259125	-0.586683511734009	0.10509530454874
-1.1878068447113	0.803264677524567	7.25278520584106	-0.535828173160553	-0.586360812187195	0.105642259120941
-1.19647002220154	0.821592092514038	7.23651123046875	-0.535275518894196	-0.586083292961121	0.105961441993713
-1.19777381420135	0.834033966064453	7.21543788909912	-0.535012125968933	-0.585940599441528	0.106026366353035
-1.19728291034698	0.847844541072845	7.21721267700195	-0.534903109073639	-0.58586460351944	0.106171578168869
-1.19251549243927	0.85429060459137	7.21651887893677	-0.535033822059631	-0.585698008537292	0.106500208377838
-1.19540214538574	0.861992478370667	7.22919368743896	-0.535046279430389	-0.585616111755371	0.106937728822231
-1.19209909439087	0.869605481624603	7.22763776779175	-0.535333871841431	-0.585840284824371	0.107382073998451
-1.18386507034302	0.875827372074127	7.2322564125061	-0.535790622234344	-0.586218237876892	0.107570767402649
-1.17146599292755	0.870772004127502	7.22749090194702	-0.536628782749176	-0.586492538452148	0.107738137245178
-1.15884029865265	0.869518339633942	7.23743438720703	-0.537476241588593	-0.586851358413696	0.107925400137901
-1.1529198884964	0.86302262544632	7.24414253234863	-0.538501381874084	-0.587190985679626	0.108158878982067
-1.13888108730316	0.857103049755096	7.26592588424683	-0.539420485496521	-0.587639093399048	0.108320377767086
-1.12827789783478	0.843224942684174	7.28541278839111	-0.540390968322754	-0.587867259979248	0.108644224703312
-1.11660349369049	0.843253016471863	7.31034564971924	-0.541290283203125	-0.588342189788818	0.109002396464348
-1.11575245857239	0.834050238132477	7.33374881744385	-0.54246062040329	-0.588634014129639	0.109551906585693
-1.10385882854462	0.82764858007431	7.3436017036438	-0.543499052524567	-0.589253187179565	0.109662547707558
-1.09303915500641	0.815468072891235	7.36466836929321	-0.544643223285675	-0.589796662330627	0.109668157994747
-1.07450211048126	0.799870133399963	7.36911582946777	-0.545836091041565	-0.590628564357758	0.109432525932789
-1.06453287601471	0.783662915229797	7.38590431213379	-0.54692679643631	-0.591184258460999	0.109238781034946
-1.03842210769653	0.759577929973602	7.38830232620239	-0.548114895820618	-0.591951787471771	0.109032712876797
-1.01556551456451	0.739245712757111	7.39656257629395	-0.549073278903961	-0.592587947845459	0.109053552150726
-1.00065672397614	0.721616268157959	7.41407680511475	-0.550094962120056	-0.593090772628784	0.109342984855175
-0.976074755191803	0.71303802728653	7.44169092178345	-0.550922870635986	-0.593985378742218	0.109577983617783
-0.964472472667694	0.690992176532745	7.45461511611938	-0.55174458026886	-0.594501495361328	0.109829060733318
-0.942569077014923	0.669872879981995	7.46096611022949	-0.552278101444244	-0.595259547233582	0.109978429973125
-0.930145382881165	0.652436494827271	7.47312355041504	-0.552600741386414	-0.595764994621277	0.110032416880131
-0.921916365623474	0.641048848628998	7.47211313247681	-0.552823901176453	-0.596149623394012	0.110257722437382
-0.908791780471802	0.644369721412659	7.47317171096802	-0.552865862846375	-0.596493244171143	0.110460795462132
-0.900734782218933	0.637662529945374	7.47703456878662	-0.552941560745239	-0.596553206443787	0.110591903328896
-0.886825680732727	0.631182670593262	7.46945333480835	-0.552946925163269	-0.596487164497375	0.111078858375549
-0.871298849582672	0.634771347045898	7.46676778793335	-0.552810311317444	-0.596302390098572	0.111614353954792
-0.863034188747406	0.633946061134338	7.45217704772949	-0.552580654621124	-0.595852851867676	0.11209412664175
-0.854786336421967	0.639124035835266	7.43240308761597	-0.552192270755768	-0.595530390739441	0.112574763596058
-0.852738380432129	0.646432042121887	7.42024374008179	-0.551723957061768	-0.594919204711914	0.113134026527405
-0.846312820911407	0.651732563972473	7.40410423278809	-0.551154375076294	-0.594618380069733	0.113549642264843
-0.835348665714264	0.659230589866638	7.39128541946411	-0.550511121749878	-0.594269931316376	0.114008359611034
-0.833056032657623	0.65900731086731	7.37369108200073	-0.549776971340179	-0.593761563301086	0.114763349294662
-0.822731673717499	0.674822926521301	7.36032390594482	-0.548835098743439	-0.593299567699432	0.115766979753971
-0.823710024356842	0.697598099708557	7.35488510131836	-0.54791247844696	-0.592571973800659	0.116872668266296
-0.824702382087708	0.713808298110962	7.33326768875122	-0.547160625457764	-0.592045664787292	0.118032805621624
-0.814633965492249	0.725791931152344	7.32239389419556	-0.546357035636902	-0.591309368610382	0.119128204882145
-0.814046621322632	0.737962663173676	7.2994589805603	-0.545580327510834	-0.590330541133881	0.12017247825861
-0.811406373977661	0.749454081058502	7.27478265762329	-0.54470956325531	-0.589441180229187	0.121288791298866
-0.823051631450653	0.766457915306091	7.26535224914551	-0.543837010860443	-0.588452041149139	0.122350208461285
-0.836897253990173	0.780696511268616	7.24921846389771	-0.542984783649445	-0.587850034236908	0.122482120990753
-0.841335713863373	0.803084194660187	7.24652194976807	-0.541849970817566	-0.587338507175446	0.122326202690601
-0.844322681427002	0.801697432994843	7.22756624221802	-0.540878713130951	-0.586649119853973	0.122395038604736
-0.846541702747345	0.818099319934845	7.19439315795898	-0.539796769618988	-0.585919082164764	0.122716076672077
-0.84363728761673	0.836468696594238	7.18417453765869	-0.538974463939667	-0.584919691085815	0.123465918004513
-0.832692921161652	0.85166323184967	7.15476894378662	-0.53825443983078	-0.583943605422974	0.124759025871754
-0.82950884103775	0.867444753646851	7.13896751403809	-0.537737548351288	-0.58278477191925	0.125909149646759
-0.820381283760071	0.869957327842712	7.12231588363647	-0.537243783473969	-0.581747710704803	0.126941710710526
-0.816506683826447	0.878606855869293	7.11585521697998	-0.536510705947876	-0.580927491188049	0.127629667520523
-0.819677233695984	0.887729644775391	7.10868740081787	-0.535847067832947	-0.580126464366913	0.127976194024086
-0.817513883113861	0.895420432090759	7.10215377807617	-0.5351282954216	-0.579565823078156	0.128254920244217
-0.822441220283508	0.905529260635376	7.09945487976074	-0.534352481365204	-0.578920781612396	0.128334403038025
-0.824476182460785	0.909337997436523	7.08733034133911	-0.533751666545868	-0.578108549118042	0.128714859485626
-0.824051439762115	0.929126441478729	7.07500314712524	-0.533103466033936	-0.577182292938232	0.129372715950012
-0.824960231781006	0.939415991306305	7.06622934341431	-0.532745063304901	-0.576187252998352	0.130460470914841
-0.817356169223785	0.951464831829071	7.05359411239624	-0.532346487045288	-0.575455129146576	0.13138310611248
-0.80896782875061	0.959733009338379	7.05570554733276	-0.53192150592804	-0.574625670909882	0.132253482937813
-0.801408171653748	0.955972850322723	7.03787136077881	-0.531666934490204	-0.573930978775024	0.13314887881279
-0.795500695705414	0.965393543243408	7.03506088256836	-0.531263768672943	-0.573302149772644	0.133506879210472
-0.78828352689743	0.961717545986176	7.03598976135254	-0.531090140342712	-0.57273668050766	0.133976235985756
-0.774004638195038	0.962573945522308	7.02240705490112	-0.531039476394653	-0.572303295135498	0.134542211890221
-0.768000483512878	0.965728104114532	7.01724290847778	-0.5309818983078	-0.571479141712189	0.135060146450996
-0.762852132320404	0.96915203332901	7.00807237625122	-0.530984282493591	-0.570768654346466	0.135768309235573
[truncated: 8,479 more rows]
