# Supplementary material for: Identification of Haptic Based Guiding Using Hard Reins
Source: PLoS One. 2015 Jul 22;10(7):e0132020. doi: 10.1371/journal.pone.0132020 (PMC4511788; doi:10.1371/journal.pone.0132020)
Supplement: S5 File — (ZIP) [file pone.0132020.s005.zip › Exp2_ForceData1/Subject4/path1/T8.csv]

Force X (N)	Force Y (N)	Force Z (N)	Torque X (N-m)	Torque Y (N-m)	Torque Z (N-m)	Frequency = 10000	Averaging Level = 16	F/T Serial Number = FT11772	Time Started = 05/12/2012 11:45:07
0.477658182382584	0.169616624712944	-0.469314843416214	-0.0534064248204231	0.0446172915399075	0.107442021369934
0.473930418491364	0.174275040626526	-0.462854415178299	-0.0533967688679695	0.0447842068970203	0.107312723994255
0.473837435245514	0.175407111644745	-0.471051394939423	-0.0535276234149933	0.0450432486832142	0.107145935297012
0.471372067928314	0.176616489887238	-0.467666894197464	-0.0535887368023396	0.0451789647340775	0.107043161988258
0.473116397857666	0.176007956266403	-0.477330327033997	-0.0537470653653145	0.0453067570924759	0.106898926198483
0.467594802379608	0.178821310400963	-0.474458813667297	-0.0537923909723759	0.0454445742070675	0.106726042926311
0.465873777866364	0.180152758955956	-0.476344496011734	-0.0539660789072514	0.045598279684782	0.106617547571659
0.460418194532394	0.180088579654694	-0.474550485610962	-0.054133977741003	0.0457863733172417	0.10647951066494
0.463517189025879	0.183540031313896	-0.479629784822464	-0.0541637614369392	0.0459163002669811	0.106395669281483
0.460803210735321	0.189212873578072	-0.482533663511276	-0.0543350800871849	0.0460625216364861	0.106210149824619
0.45902407169342	0.188697695732117	-0.482493907213211	-0.0545706562697887	0.0462907627224922	0.106189891695976
0.454836696386337	0.190072119235992	-0.487519800662994	-0.0546997711062431	0.0464376844465733	0.106140710413456
0.452160209417343	0.193004727363586	-0.489568203687668	-0.0549068599939346	0.0466017462313175	0.106058195233345
0.449831664562225	0.194574400782585	-0.489955395460129	-0.0550609044730663	0.0467862710356712	0.105954319238663
0.447739660739899	0.198251262307167	-0.488394200801849	-0.0553103610873222	0.0469666123390198	0.105837963521481
0.447925090789795	0.202171698212624	-0.488425880670547	-0.0554089695215225	0.0470563285052776	0.105788886547089
0.448369801044464	0.20626075565815	-0.491003334522247	-0.0555705092847347	0.0471442118287086	0.106230340898037
0.451124429702759	0.210997015237808	-0.492623567581177	-0.0556907281279564	0.0472128428518772	0.106991693377495
0.428896337747574	0.21522045135498	-0.499974340200424	-0.0555906146764755	0.0472613573074341	0.106976225972176
0.406639188528061	0.211070537567139	-0.511263787746429	-0.0558016002178192	0.0472420901060104	0.106399022042751
0.394986063241959	0.215629637241364	-0.511644244194031	-0.0560346283018589	0.0471801199018955	0.105710707604885
0.39365342259407	0.217730939388275	-0.510555565357208	-0.056232251226902	0.0473717302083969	0.105576880276203
0.405483454465866	0.213878437876701	-0.510008752346039	-0.0565152280032635	0.0473009645938873	0.105904929339886
0.415887266397476	0.217216655611992	-0.510799944400787	-0.056726410984993	0.0472762435674667	0.106488943099976
0.425490319728851	0.213324621319771	-0.508398175239563	-0.0569391846656799	0.0471764504909515	0.107130706310272
0.436478018760681	0.216477140784264	-0.506774246692657	-0.0570935867726803	0.0470673181116581	0.10764667391777
0.443634986877441	0.221005782485008	-0.506091356277466	-0.0573387444019318	0.0469980165362358	0.107836000621319
0.44380185008049	0.223985150456429	-0.503410756587982	-0.0574738532304764	0.0468868501484394	0.107893154025078
0.437299430370331	0.228195205330849	-0.508149266242981	-0.0575978644192219	0.0468719266355038	0.107773907482624
0.42871680855751	0.230888947844505	-0.510495007038116	-0.057754460722208	0.0469243824481964	0.107606261968613
0.420017391443253	0.230010375380516	-0.508795142173767	-0.0579757168889046	0.0468225330114365	0.107353515923023
0.416922688484192	0.236476004123688	-0.510768473148346	-0.0581093914806843	0.0468146502971649	0.106938757002354
0.413288205862045	0.230903744697571	-0.508280038833618	-0.0583746917545795	0.0468681417405605	0.106739886105061
0.414856046438217	0.229509651660919	-0.511084318161011	-0.058625090867281	0.0468606986105442	0.106547571718693
0.413085699081421	0.23257814347744	-0.504807114601135	-0.0587637275457382	0.0467827767133713	0.106374077498913
0.415557712316513	0.232623919844627	-0.506756007671356	-0.0590591318905354	0.0468461513519287	0.106173470616341
0.416509360074997	0.234271913766861	-0.50525826215744	-0.0593355037271976	0.0468783006072044	0.106011904776096
0.419523894786835	0.239902153611183	-0.503031194210052	-0.0595543533563614	0.0469047166407108	0.105870097875595
0.418551087379456	0.23782941699028	-0.496260195970535	-0.0598040856420994	0.0469320602715015	0.105766266584396
0.418410331010818	0.236255660653114	-0.500141799449921	-0.0600254125893116	0.0470654331147671	0.105545595288277
0.414521366357803	0.237707421183586	-0.497659027576447	-0.060276098549366	0.0471326187252998	0.105444610118866
0.4080790579319	0.243648633360863	-0.504830777645111	-0.0604360811412334	0.0471671782433987	0.105424612760544
0.392878979444504	0.245080202817917	-0.505663633346558	-0.0604366213083267	0.047442939132452	0.105255216360092
0.394404232501984	0.244627088308334	-0.507198035717011	-0.0607722923159599	0.047533068805933	0.105332687497139
0.390209078788757	0.249929621815681	-0.506097197532654	-0.0609439238905907	0.0474954694509506	0.105104021728039
0.386511445045471	0.247665151953697	-0.506120085716248	-0.0611822605133057	0.047670491039753	0.104994498193264
0.386581271886826	0.250686883926392	-0.50604635477066	-0.0613729059696198	0.0477541051805019	0.105124719440937
0.382041454315186	0.249484375119209	-0.505495190620422	-0.0616636164486408	0.0477112121880054	0.105133064091206
0.384587615728378	0.255797296762466	-0.51385635137558	-0.0618955120444298	0.0478078946471214	0.105233952403069
0.381134480237961	0.261550694704056	-0.508536636829376	-0.0621083863079548	0.047835361212492	0.105445481836796
0.375218719244003	0.264834403991699	-0.509675204753876	-0.0622522160410881	0.0479524582624435	0.105597265064716
0.375794917345047	0.265062034130096	-0.502905368804932	-0.0625332444906235	0.0478277094662189	0.105711422860622
0.373148590326309	0.271337598562241	-0.503066718578339	-0.0627050325274467	0.0479407124221325	0.105849988758564
0.364535570144653	0.274787873029709	-0.502437591552734	-0.062933973968029	0.0478855259716511	0.105985775589943
0.363809913396835	0.278072893619537	-0.501522541046143	-0.0631951317191124	0.0478147305548191	0.106072813272476
0.362842530012131	0.284588664770126	-0.502618432044983	-0.0633257478475571	0.0478005409240723	0.106214933097363
0.356720775365829	0.290313988924026	-0.505674123764038	-0.0635034069418907	0.0477536246180534	0.106406554579735
0.357298672199249	0.286261945962906	-0.499316424131393	-0.0637490823864937	0.0476562231779099	0.106665834784508
0.351898610591888	0.293205320835114	-0.497697740793228	-0.0638799443840981	0.0475227572023869	0.106899552047253
0.352510362863541	0.298132687807083	-0.493030935525894	-0.0640501454472542	0.0474266894161701	0.107013158500195
0.349512368440628	0.300392508506775	-0.488807946443558	-0.0643185377120972	0.0473329350352287	0.107136115431786
0.348740696907043	0.303860366344452	-0.48657152056694	-0.0644014403223991	0.0472019016742706	0.107217021286488
0.348496228456497	0.30724361538887	-0.477151066064835	-0.0646745264530182	0.0470824651420116	0.107268340885639
0.344716012477875	0.311604797840118	-0.474788814783096	-0.0648245587944984	0.0470021851360798	0.107373394072056
0.343697994947433	0.312697052955627	-0.464601933956146	-0.0650612413883209	0.0468393936753273	0.10734299570322
0.342842489480972	0.313210606575012	-0.47235244512558	-0.0653404518961906	0.0466721504926682	0.107305876910686
0.347012847661972	0.31769186258316	-0.462685137987137	-0.0654805302619934	0.0464444048702717	0.107383392751217
0.344209402799606	0.318407416343689	-0.452979773283005	-0.0656821355223656	0.0464180521667004	0.107461676001549
0.341237396001816	0.320212334394455	-0.455733299255371	-0.0658829063177109	0.0462921187281609	0.107528053224087
0.341390639543533	0.323582947254181	-0.45397424697876	-0.0661104843020439	0.0461070463061333	0.107486329972744
0.341084122657776	0.33013990521431	-0.445902407169342	-0.0662477388978004	0.0459745079278946	0.107452601194382
0.333513706922531	0.332402408123016	-0.443785607814789	-0.0663771852850914	0.0458548665046692	0.107482485473156
0.329413235187531	0.333418160676956	-0.436585366725922	-0.0665860995650291	0.0457731336355209	0.107430748641491
0.32717028260231	0.335735380649567	-0.435745298862457	-0.066680982708931	0.0455757044255733	0.107391096651554
0.323677361011505	0.338430941104889	-0.433501392602921	-0.0668162479996681	0.0454602688550949	0.107396952807903
0.325337469577789	0.33789473772049	-0.431738406419754	-0.0669595450162888	0.0453425906598568	0.107368111610413
0.322078049182892	0.339376479387283	-0.432941466569901	-0.0671494826674461	0.0452151410281658	0.107476860284805
0.325165510177612	0.342418104410172	-0.427118837833405	-0.0672418773174286	0.044982086867094	0.107560515403748
0.319743752479553	0.34350922703743	-0.424196183681488	-0.067362479865551	0.0448573864996433	0.107733577489853
0.320953875780106	0.341546684503555	-0.421584397554398	-0.0674974098801613	0.0447704419493675	0.107847146689892
0.321562856435776	0.346475660800934	-0.428055375814438	-0.067635603249073	0.0445318110287189	0.107991091907024
0.318874299526215	0.3473080098629	-0.419288992881775	-0.0676045715808868	0.0445455126464367	0.108159691095352
0.321628212928772	0.351123094558716	-0.416397333145142	-0.0677164196968079	0.044422809034586	0.108442924916744
0.32090237736702	0.352859407663345	-0.420242667198181	-0.0677686035633087	0.0443149656057358	0.108613975346088
0.323137074708939	0.35635706782341	-0.420539528131485	-0.0677756071090698	0.0441719219088554	0.108807630836964
0.322711616754532	0.357255190610886	-0.419130921363831	-0.0677690878510475	0.0442241691052914	0.109084136784077
0.323355346918106	0.356069535017014	-0.420267343521118	-0.0678616762161255	0.0440893582999706	0.109317630529404
0.324256896972656	0.357836574316025	-0.418712586164474	-0.0678478106856346	0.0441039353609085	0.109575733542442
0.327772349119186	0.361701548099518	-0.42286890745163	-0.0677622333168983	0.0440672375261784	0.109831742942333
0.330196022987366	0.362543970346451	-0.42873278260231	-0.0677691474556923	0.0441076084971428	0.110130079090595
0.333970695734024	0.365718185901642	-0.431347995996475	-0.0676477700471878	0.0441022627055645	0.11043481528759
0.333945602178574	0.364883989095688	-0.433593660593033	-0.0675650909543037	0.0441261716187	0.110731683671474
0.340088665485382	0.36620882153511	-0.436292797327042	-0.0674790516495705	0.0441545024514198	0.11110907793045
0.342284321784973	0.366619437932968	-0.438818573951721	-0.0673371851444244	0.0443765632808208	0.111408665776253
0.343416690826416	0.360869824886322	-0.441961675882339	-0.0672674030065537	0.044553030282259	0.111755393445492
0.350530594587326	0.361951559782028	-0.451051086187363	-0.0670040622353554	0.0446769930422306	0.11210098862648
0.353609651327133	0.358943164348602	-0.453258097171783	-0.066871851682663	0.0448963791131973	0.112439095973969
0.356231153011322	0.356027156114578	-0.459413796663284	-0.0666201338171959	0.045141376554966	0.112772092223167
0.362661361694336	0.353498369455338	-0.468960821628571	-0.0664169192314148	0.0454327985644341	0.113140881061554
0.366716146469116	0.352736800909042	-0.47629913687706	-0.0661152377724648	0.0457638241350651	0.113452330231667
0.37436181306839	0.349251866340637	-0.484156370162964	-0.0658789798617363	0.0461496971547604	0.113810479640961
0.375240862369537	0.343179941177368	-0.494922369718552	-0.0656236261129379	0.0465697944164276	0.114137038588524
0.380917251110077	0.338027328252792	-0.507640540599823	-0.0653273016214371	0.047086451202631	0.114347957074642
0.387779295444489	0.33359158039093	-0.516153275966644	-0.0649713650345802	0.0474421270191669	0.11459132283926
0.393684178590775	0.325615495443344	-0.529202818870544	-0.0646871998906136	0.0479495339095593	0.114837668836117
0.397379130125046	0.319747418165207	-0.537546515464783	-0.064281739294529	0.0484996140003204	0.114993236958981
0.404739737510681	0.314687550067902	-0.547048091888428	-0.0638486668467522	0.0489934794604778	0.115158699452877
0.410621821880341	0.307652831077576	-0.558663725852966	-0.0634906217455864	0.0495362691581249	0.115239754319191
0.419931143522263	0.299954950809479	-0.566862225532532	-0.0631714165210724	0.05008290335536	0.115320235490799
0.429852157831192	0.292192727327347	-0.582185387611389	-0.0627246052026749	0.0505235716700554	0.11528667062521
0.43819522857666	0.283730566501617	-0.592643737792969	-0.0623999238014221	0.05097820982337	0.115266032516956
0.444329410791397	0.277019679546356	-0.596272766590118	-0.0619067586958408	0.0514396838843822	0.115174196660519
0.451538980007172	0.267425358295441	-0.604539752006531	-0.0614879541099072	0.0519156828522682	0.115057460963726
0.45601013302803	0.257422029972076	-0.605898559093475	-0.0611718110740185	0.0524590723216534	0.114873871207237
0.462740272283554	0.243689194321632	-0.612794876098633	-0.0607018992304802	0.0527950003743172	0.114646382629871
0.47005432844162	0.23316478729248	-0.623746395111084	-0.0603529959917068	0.0532436594367027	0.114381186664104
0.476926982402802	0.22474779188633	-0.628538429737091	-0.0599212683737278	0.053597804158926	0.114172600209713
0.481846958398819	0.215843141078949	-0.634309947490692	-0.0595496669411659	0.0540081486105919	0.11395950615406
0.484652638435364	0.208250284194946	-0.63443511724472	-0.0591046996414661	0.0543558858335018	0.113869212567806
0.489782392978668	0.200826287269592	-0.636894345283508	-0.0588093474507332	0.0546637214720249	0.113722927868366
0.498006671667099	0.191121354699135	-0.644541203975677	-0.0585150644183159	0.0548804476857185	0.11355098336935
0.500994801521301	0.185622543096542	-0.651280283927917	-0.058280847966671	0.0551046133041382	0.113378033041954
0.50529557466507	0.181165561079979	-0.654166519641876	-0.0579950474202633	0.0552846156060696	0.11327987909317
0.511878371238709	0.174950033426285	-0.657409489154816	-0.0577499121427536	0.0554286353290081	0.113213829696178
0.510954916477203	0.169229701161385	-0.664781808853149	-0.0575739294290543	0.0554735064506531	0.113159857690334
0.506614565849304	0.164216697216034	-0.664021134376526	-0.0573935285210609	0.0556030012667179	0.113068759441376
0.510666370391846	0.156725227832794	-0.65539962053299	-0.0572535805404186	0.0555461049079895	0.112993381917477
0.510183691978455	0.155404835939407	-0.667046010494232	-0.0571876019239426	0.0555570535361767	0.112939670681953
0.509061932563782	0.151445776224136	-0.668846487998962	-0.0571169033646584	0.0554522015154362	0.112863607704639
0.50459361076355	0.149694487452507	-0.665059745311737	-0.0569408237934113	0.0553686805069447	0.112872205674648
0.502513647079468	0.144797012209892	-0.664562880992889	-0.0569045804440975	0.055236641317606	0.112877495586872
0.498424649238586	0.144826039671898	-0.662370443344116	-0.0568819455802441	0.0549749694764614	0.11292988806963
0.495658844709396	0.143459841609001	-0.665629386901855	-0.0569285601377487	0.0547568388283253	0.113011404871941
0.494818806648254	0.14576743543148	-0.663509607315063	-0.0569889470934868	0.0543895624577999	0.113030396401882
0.491450279951096	0.145647346973419	-0.666750192642212	-0.0570521093904972	0.0540923401713371	0.113137558102608
0.487569630146027	0.150061175227165	-0.663819670677185	-0.0571355074644089	0.0537347458302975	0.113271050155163
0.479885399341583	0.149574041366577	-0.659216701984406	-0.0572003237903118	0.0533014610409737	0.113456159830093
0.470851480960846	0.150462239980698	-0.658985435962677	-0.0573641583323479	0.052957434207201	0.113661900162697
0.467204809188843	0.153679400682449	-0.652283489704132	-0.05748550593853	0.0523799434304237	0.113893583416939
0.458262801170349	0.157417297363281	-0.650575399398804	-0.0577034950256348	0.0519655831158161	0.114096626639366
0.451617658138275	0.159596964716911	-0.641763865947723	-0.0579086691141129	0.05144964158535	0.114361189305782
0.445955038070679	0.164568066596985	-0.645241320133209	-0.0580957606434822	0.0509228743612766	0.11461466550827
0.434682726860046	0.163889274001122	-0.638419032096863	-0.058375746011734	0.0504382997751236	0.114852257072926
0.428233832120895	0.168624892830849	-0.641561329364777	-0.0584633685648441	0.0499217584729195	0.115085743367672
0.423234105110168	0.172248244285583	-0.632144153118134	-0.05863968282938	0.0493805930018425	0.115383267402649
0.415235102176666	0.177996218204498	-0.630111515522003	-0.0588363073766232	0.0488813146948814	0.115741759538651
0.410422086715698	0.181339859962463	-0.624293744564056	-0.0590757578611374	0.0483996085822582	0.116015136241913
0.402614623308182	0.182624399662018	-0.61572927236557	-0.0593274235725403	0.0478894673287869	0.11636608093977
0.400237023830414	0.188237771391869	-0.619101107120514	-0.059513334184885	0.047423105686903	0.116570048034191
0.399221509695053	0.193532049655914	-0.610908806324005	-0.0596249215304852	0.046932078897953	0.116848468780518
0.391526192426682	0.198160141706467	-0.610133707523346	-0.0597808957099915	0.0465491376817226	0.117054507136345
0.386934816837311	0.201344966888428	-0.604104995727539	-0.0598581992089748	0.0461997166275978	0.117247365415096
0.38060986995697	0.201302126049995	-0.603909432888031	-0.0599608682096004	0.0458286590874195	0.117488250136375
0.377288192510605	0.204526588320732	-0.596546649932861	-0.0601636208593845	0.0454590544104576	0.117652550339699
0.376103311777115	0.207794368267059	-0.594592392444611	-0.060248576104641	0.045188132673502	0.11785901337862
0.372791528701782	0.209798783063889	-0.584288060665131	-0.0603459887206554	0.04491813108325	0.118021637201309
0.370552450418472	0.211217418313026	-0.586229383945465	-0.0603660866618156	0.0448437929153442	0.118173263967037
0.370587706565857	0.210019379854202	-0.585649073123932	-0.060456819832325	0.0447355061769485	0.118231646716595
0.364664375782013	0.210397437214851	-0.582548022270203	-0.0604572668671608	0.0446481965482235	0.11826828867197
0.366782188415527	0.212038338184357	-0.58883011341095	-0.0603844597935677	0.0445952042937279	0.118310049176216
0.366950422525406	0.21039505302906	-0.584090292453766	-0.0604271292686462	0.0445755459368229	0.118288658559322
0.363629877567291	0.211507126688957	-0.580194473266602	-0.060401689261198	0.0446464158594608	0.11831084638834
0.37009871006012	0.208720728754997	-0.577743172645569	-0.0603780187666416	0.0447014346718788	0.118257507681847
0.375428587198257	0.209106907248497	-0.581222891807556	-0.0603709854185581	0.0447986833751202	0.118097819387913
0.377372592687607	0.20705047249794	-0.582499265670776	-0.0603179074823856	0.044915683567524	0.117945298552513
0.384235948324203	0.203227028250694	-0.587138056755066	-0.0602503940463066	0.0451016873121262	0.117698714137077
0.38869509100914	0.200548782944679	-0.589064538478851	-0.0601629987359047	0.0452028326690197	0.117413423955441
0.389473050832748	0.199290663003922	-0.587890684604645	-0.0601105317473412	0.0455278977751732	0.117134422063828
0.395710736513138	0.193617612123489	-0.583751261234283	-0.0601236075162888	0.0457056015729904	0.116807915270329
0.39951765537262	0.190931335091591	-0.583323299884796	-0.0600377283990383	0.0458698384463787	0.116333983838558
0.407174825668335	0.186604872345924	-0.586046814918518	-0.0599450878798962	0.0461901873350143	0.115909688174725
0.408976793289185	0.183500707149506	-0.584929585456848	-0.0598615854978561	0.0464805923402309	0.115426316857338
0.413065642118454	0.174348711967468	-0.590605497360229	-0.059818908572197	0.0468275211751461	0.114890657365322
0.41526386141777	0.170137330889702	-0.590763747692108	-0.059820681810379	0.0470439083874226	0.114355139434338
0.420106321573257	0.164465606212616	-0.589127242565155	-0.0596425607800484	0.0472720302641392	0.113846182823181
0.427236497402191	0.160023510456085	-0.591640055179596	-0.0596177689731121	0.0475926622748375	0.113363720476627
0.436311453580856	0.156160145998001	-0.587620675563812	-0.0595512613654137	0.0479022823274136	0.112862251698971
0.440519720315933	0.15225026011467	-0.589024782180786	-0.059548631310463	0.0480925478041172	0.112390607595444
0.446804106235504	0.15035155415535	-0.585881173610687	-0.0595166049897671	0.048458356410265	0.111837409436703
0.450116217136383	0.140790656208992	-0.591232717037201	-0.0594539642333984	0.0486810095608234	0.111235246062279
0.458797991275787	0.138367503881454	-0.593797385692596	-0.0594359412789345	0.0488577783107758	0.110774874687195
0.461264550685883	0.136707425117493	-0.589204847812653	-0.0594758130609989	0.0491074249148369	0.110282093286514
0.466024130582809	0.132422178983688	-0.587931156158447	-0.0595002360641956	0.0493900552392006	0.109868116676807
0.469078689813614	0.129921853542328	-0.585805773735046	-0.05953449010849	0.0495489984750748	0.109466344118118
0.474188983440399	0.12358995527029	-0.588557064533234	-0.0595543757081032	0.0497758723795414	0.109070025384426
0.477905362844467	0.122677400708199	-0.588317275047302	-0.0596225373446941	0.0499224178493023	0.108710497617722
0.4775151014328	0.124040596187115	-0.584859549999237	-0.0596087723970413	0.0500390864908695	0.108403377234936
0.478267997503281	0.120432116091251	-0.586524963378906	-0.0598335601389408	0.0501945465803146	0.108050733804703
0.479053467512131	0.118791311979294	-0.588751494884491	-0.0598517209291458	0.0503109358251095	0.107766442000866
0.482292652130127	0.120424255728722	-0.586275219917297	-0.0599380694329739	0.0503807924687862	0.107512138783932
0.484481990337372	0.121974691748619	-0.589950680732727	-0.0599562339484692	0.0504009425640106	0.107342705130577
0.483978569507599	0.126271188259125	-0.581449210643768	-0.0601407736539841	0.0503927655518055	0.107227198779583
0.487179636955261	0.12463117390871	-0.578951835632324	-0.060298852622509	0.0504174083471298	0.107070669531822
0.487753421068192	0.123567946255207	-0.577007055282593	-0.0604734569787979	0.0504218563437462	0.106957294046879
0.487553387880325	0.127956673502922	-0.574698686599731	-0.0606385506689548	0.0503566302359104	0.106877602636814
0.488363027572632	0.133567869663239	-0.576397955417633	-0.0607307888567448	0.0503144077956676	0.106747597455978
0.48727735877037	0.131779745221138	-0.569914519786835	-0.0609596110880375	0.0501883886754513	0.106622211635113
0.486571967601776	0.132798999547958	-0.571842610836029	-0.0611857734620571	0.0501126609742641	0.106483578681946
0.484749138355255	0.135000914335251	-0.574167132377625	-0.0614223629236221	0.0499468371272087	0.106378562748432
0.483362972736359	0.141219452023506	-0.568980872631073	-0.0615613795816898	0.0497912131249905	0.106249146163464
0.482854276895523	0.145027831196785	-0.562828540802002	-0.0617536120116711	0.0496547184884548	0.106142818927765
0.481059521436691	0.14436262845993	-0.568055629730225	-0.0619841180741787	0.0494804829359055	0.106078028678894
0.480069726705551	0.148767322301865	-0.562539458274841	-0.0622307881712914	0.0493217557668686	0.105946935713291
0.475092500448227	0.149772241711617	-0.559517443180084	-0.062380600720644	0.0491055138409138	0.105855271220207
0.472332358360291	0.155465692281723	-0.558054029941559	-0.0626042634248734	0.0489864833652973	0.105742678046227
0.473050981760025	0.153442308306694	-0.558352649211884	-0.0628281980752945	0.0488272570073605	0.105695746839046
0.472505003213882	0.157449901103973	-0.553335011005402	-0.0630828142166138	0.0485574938356876	0.105516813695431
0.47209233045578	0.159342527389526	-0.550111889839172	-0.0631887316703796	0.0484514571726322	0.105322055518627
0.47104886174202	0.161845847964287	-0.54698771238327	-0.0635185614228249	0.0482960529625416	0.10524408519268
0.467133700847626	0.165378615260124	-0.543340027332306	-0.0637319833040237	0.0481535568833351	0.105133429169655
0.464824587106705	0.16715107858181	-0.545227944850922	-0.0639547929167748	0.0479156039655209	0.105045504868031
0.463537275791168	0.173482209444046	-0.542823791503906	-0.0641059800982475	0.0478256940841675	0.104900009930134
0.460890561342239	0.172170847654343	-0.533770203590393	-0.0643200054764748	0.0477810762822628	0.104765251278877
0.457855254411697	0.175752386450768	-0.539403438568115	-0.0644794926047325	0.0477398000657558	0.104621671140194
0.455325454473495	0.179041385650635	-0.532924354076386	-0.0646003261208534	0.0475425273180008	0.104464396834373
0.455152183771133	0.181508660316467	-0.530395925045013	-0.0648007690906525	0.0474945083260536	0.104336179792881
0.453446567058563	0.183853924274445	-0.529206871986389	-0.0649228766560555	0.0475571565330029	0.104181230068207
0.452709496021271	0.184582889080048	-0.529279708862305	-0.0650655552744865	0.0475104786455631	0.104033909738064
0.450264543294907	0.188865706324577	-0.53210312128067	-0.0651334598660469	0.0476369857788086	0.104481607675552
0.452691197395325	0.194473251700401	-0.541866362094879	-0.0649443492293358	0.0476766414940357	0.105114005506039
0.422378063201904	0.196272611618042	-0.548328459262848	-0.0645743981003761	0.0476661063730717	0.104854702949524
0.395102381706238	0.181094780564308	-0.557294726371765	-0.0645967274904251	0.0475689470767975	0.10367176681757
0.387735545635223	0.183088943362236	-0.558703601360321	-0.0646382793784142	0.0475878678262234	0.102634184062481
0.397409230470657	0.188042029738426	-0.567151129245758	-0.0646586790680885	0.0477879755198956	0.10234346985817
0.414153039455414	0.182747304439545	-0.557606399059296	-0.0646506398916245	0.0478402711451054	0.102728106081486
0.436935752630234	0.179749876260757	-0.558902263641357	-0.0645786374807358	0.047923918813467	0.10347580909729
0.455371499061584	0.174381658434868	-0.553748905658722	-0.0643668323755264	0.0480955950915813	0.104081444442272
0.470736473798752	0.177629739046097	-0.553058207035065	-0.0642946437001228	0.0482611283659935	0.104360342025757
0.479578375816345	0.18127666413784	-0.552230358123779	-0.0641773492097855	0.0485451184213161	0.104356557130814
0.475323915481567	0.178691044449806	-0.549102187156677	-0.0641231238842011	0.0488938018679619	0.104194171726704
0.468303561210632	0.182400986552238	-0.561692774295807	-0.0639422908425331	0.049254335463047	0.10392464697361
0.452001065015793	0.189003139734268	-0.564736485481262	-0.0637132748961449	0.049800269305706	0.103534959256649
0.441226482391357	0.187181800603867	-0.564935445785522	-0.0636059641838074	0.0502704381942749	0.103067204356194
0.435555964708328	0.18779456615448	-0.571587264537811	-0.0634483844041824	0.0508631207048893	0.102676689624786
0.43631449341774	0.189448326826096	-0.570194125175476	-0.0632113218307495	0.0512953512370586	0.102212861180305
0.433541536331177	0.185411661863327	-0.572388291358948	-0.0629366189241409	0.0518317818641663	0.101850241422653
0.435244619846344	0.182629615068436	-0.579890131950378	-0.0628307610750198	0.0523453988134861	0.101476617157459
0.438208132982254	0.185487017035484	-0.579066216945648	-0.0626178085803986	0.0527463108301163	0.101099021732807
0.435047894716263	0.185975730419159	-0.587021589279175	-0.0624681636691093	0.0533458665013313	0.100713796913624
0.434022665023804	0.181111857295036	-0.586398899555206	-0.0623824074864388	0.0538824871182442	0.100259602069855
0.429047584533691	0.178176373243332	-0.593309342861176	-0.0622719936072826	0.0545269995927811	0.0999216884374619
0.430639356374741	0.181313022971153	-0.605579018592834	-0.0621618516743183	0.0551551915705204	0.0995672717690468
0.429948419332504	0.181736260652542	-0.611278831958771	-0.0621496364474297	0.055752694606781	0.0993787050247192
0.424024134874344	0.175280213356018	-0.619270503520966	-0.0620477460324764	0.0563470348715782	0.0991457030177116
0.417118966579437	0.174679890275002	-0.625212967395782	-0.0619586631655693	0.0567346215248108	0.0987628400325775
0.412896811962128	0.177990958094597	-0.632458865642548	-0.0618584677577019	0.0571654625236988	0.0984493270516396
0.412460446357727	0.180528461933136	-0.637102961540222	-0.0618184506893158	0.0575243569910526	0.0981646925210953
0.41129469871521	0.180371671915054	-0.641521692276001	-0.0618310905992985	0.0578017272055149	0.0979895815253258
0.411570996046066	0.181866124272346	-0.643379390239716	-0.0618750676512718	0.0580874681472778	0.0978239253163338
0.40862649679184	0.180997624993324	-0.640416204929352	-0.0618867054581642	0.0582731775939465	0.097718819975853
0.4094298183918	0.185414046049118	-0.639006018638611	-0.0619534850120544	0.0584798604249954	0.0976442247629166
0.404356390237808	0.183866336941719	-0.642733633518219	-0.0620959661900997	0.0586883239448071	0.0975360497832298
0.404384315013886	0.186763197183609	-0.645312964916229	-0.0621567443013191	0.0587263517081738	0.0975200161337852
0.40228471159935	0.191944763064384	-0.648554265499115	-0.0621711201965809	0.0587227642536163	0.0973662137985229
0.393155992031097	0.192065015435219	-0.640196204185486	-0.0623138248920441	0.058702290058136	0.0971828997135162
0.382111251354218	0.193037196993828	-0.641409993171692	-0.0625300258398056	0.0586636886000633	0.0969888120889664
0.377776384353638	0.194457948207855	-0.638328552246094	-0.0627400577068329	0.0584705956280231	0.0967415869235992
0.373382300138474	0.200492888689041	-0.637610018253326	-0.0628609210252762	0.0583838522434235	0.0965984314680099
0.366899639368057	0.199488028883934	-0.6368647813797	-0.06313806027174	0.0582581721246243	0.0964242219924927
0.361576586961746	0.202229857444763	-0.634648561477661	-0.0633702576160431	0.0581122748553753	0.0963267385959625
0.358948290348053	0.204378247261047	-0.628664016723633	-0.0636489391326904	0.057815320789814	0.0961745083332062
0.353921800851822	0.210052266716957	-0.62245899438858	-0.0639232248067856	0.057628259062767	0.096039317548275
0.346805036067963	0.214681267738342	-0.617199957370758	-0.0642380639910698	0.0573783069849014	0.0959450528025627
0.340408831834793	0.217462405562401	-0.616548836231232	-0.0645151436328888	0.0571427084505558	0.0957648754119873
0.332204967737198	0.223949983716011	-0.613733112812042	-0.0648408606648445	0.0568689219653606	0.0956097170710564
0.319193303585052	0.22832864522934	-0.604442596435547	-0.0651552155613899	0.0566369518637657	0.0954172387719154
0.311767041683197	0.228204727172852	-0.602698385715485	-0.0654683858156204	0.0562802851200104	0.0951974466443062
0.301981270313263	0.235819518566132	-0.600716948509216	-0.0658050253987312	0.055957056581974	0.0950573980808258
0.293314248323441	0.237764030694962	-0.596966862678528	-0.0661341845989227	0.0556976124644279	0.0948912724852562
0.285239577293396	0.245182529091835	-0.591409862041473	-0.066405363380909	0.0553455501794815	0.0947669222950935
0.280948549509048	0.250394970178604	-0.59564483165741	-0.0667080879211426	0.0549769587814808	0.0946754664182663
0.272979110479355	0.252011090517044	-0.586030423641205	-0.0670666769146919	0.054730486124754	0.0945583805441856
0.266742348670959	0.254837453365326	-0.580244839191437	-0.0674268379807472	0.054324384778738	0.0945193991065025
0.26142692565918	0.260145604610443	-0.578708291053772	-0.0676887631416321	0.0539345256984234	0.0944443345069885
0.256463021039963	0.263364881277084	-0.573104619979858	-0.0679965913295746	0.0537172295153141	0.0944572165608406
0.246702790260315	0.266016811132431	-0.564883589744568	-0.0683714896440506	0.0533404946327209	0.0944292321801186
0.240941151976585	0.270968079566956	-0.559676349163055	-0.0685436427593231	0.0529970601201057	0.0944240912795067
0.233457416296005	0.27525320649147	-0.556038320064545	-0.0687708482146263	0.0527403615415096	0.0944540202617645
0.228324100375175	0.277219027280808	-0.549931824207306	-0.069102369248867	0.0523827262222767	0.0945140868425369
0.222510233521461	0.282755672931671	-0.540371656417847	-0.0693749487400055	0.0520246885716915	0.0945087075233459
0.216315194964409	0.288893550634384	-0.534132122993469	-0.0695081651210785	0.0518374368548393	0.0944914072751999
0.207746013998985	0.290281444787979	-0.529732167720795	-0.0697808042168617	0.0515464805066586	0.0945397242903709
0.203907802700996	0.293568015098572	-0.524394929409027	-0.0700758919119835	0.0512318685650826	0.0945473238825798
0.194550052285194	0.300985127687454	-0.519594728946686	-0.0702459439635277	0.0509996674954891	0.0945410430431366
0.188424199819565	0.302321821451187	-0.514897584915161	-0.0704906135797501	0.0507901646196842	0.0945176929235458
0.182011067867279	0.304193675518036	-0.506080448627472	-0.0707011297345161	0.0505582019686699	0.0945694968104362
0.177198603749275	0.309860557317734	-0.506797909736633	-0.0707944482564926	0.0502953641116619	0.0945092290639877
0.168957009911537	0.310215413570404	-0.495997250080109	-0.0710225775837898	0.0501728542149067	0.0945363864302635
0.16724406182766	0.314273566007614	-0.494053542613983	-0.0711960941553116	0.0499103479087353	0.0945084095001221
0.160396918654442	0.316937804222107	-0.479633569717407	-0.0713301599025726	0.0497502461075783	0.0944703668355942
0.156326964497566	0.318875283002853	-0.476248741149902	-0.0714787319302559	0.0496030561625957	0.0948536917567253
0.152671843767166	0.32684913277626	-0.48278072476387	-0.0715401992201805	0.0493852756917477	0.0955061167478561
0.133355021476746	0.334532409906387	-0.488411575555801	-0.071260929107666	0.0491009503602982	0.0955794379115105
0.106366626918316	0.321586102247238	-0.484521210193634	-0.0713985413312912	0.0489141456782818	0.0948943421244621
0.101859353482723	0.323228031396866	-0.480168431997299	-0.0716769173741341	0.0485683493316174	0.0941015407443047
0.107866764068604	0.327110052108765	-0.473928570747375	-0.0717811435461044	0.0484247580170631	0.0938607230782509
0.117228575050831	0.321126937866211	-0.467999249696732	-0.0720797404646873	0.0481973700225353	0.0941708758473396
0.132888972759247	0.324350088834763	-0.461831331253052	-0.0722553208470345	0.0479122884571552	0.0947931185364723
0.141994282603264	0.321461975574493	-0.458951830863953	-0.072474367916584	0.0478197149932384	0.0954762697219849
0.154530569911003	0.329915940761566	-0.451413810253143	-0.0724746733903885	0.0475706607103348	0.0959809273481369
0.155627831816673	0.339592605829239	-0.441784739494324	-0.0726214051246643	0.0474611707031727	0.0962150320410728
0.150020092725754	0.340986609458923	-0.442046016454697	-0.0728001147508621	0.0474211499094963	0.0961898192763329
0.139826580882072	0.341113716363907	-0.440208941698074	-0.0729906558990479	0.0474020540714264	0.0960498452186584
0.127216830849648	0.34638386964798	-0.440311342477798	-0.0729735642671585	0.0474290177226067	0.0957418382167816
0.11730133742094	0.346987247467041	-0.436406940221787	-0.0731520280241966	0.0475432984530926	0.0953734442591667
0.110289745032787	0.340677559375763	-0.430161863565445	-0.0733080133795738	0.0475381352007389	0.0949633717536926
0.110208779573441	0.342855721712112	-0.430532813072205	-0.0732310339808464	0.047474704682827	0.0945888683199883
0.105445064604282	0.340017408132553	-0.435114502906799	-0.0732931420207024	0.0475509390234947	0.0942003726959229
0.106540761888027	0.338338047266006	-0.434355884790421	-0.0734263956546783	0.0474622324109077	0.0938627272844315
0.107307560741901	0.340516418218613	-0.434752255678177	-0.073484793305397	0.0475478805601597	0.0935333520174026
0.107789747416973	0.336523950099945	-0.430125147104263	-0.0736183524131775	0.047582820057869	0.0933215692639351
0.109180256724358	0.335955798625946	-0.432390064001083	-0.0737015828490257	0.0474947430193424	0.0931850969791412
0.107698336243629	0.334853440523148	-0.428413182497025	-0.0737453773617744	0.0476025119423866	0.0930366665124893
0.104895547032356	0.329787999391556	-0.427427023649216	-0.0738393664360046	0.0476160645484924	0.092972457408905
0.107965834438801	0.331874012947083	-0.424213379621506	-0.0738791301846504	0.0476146675646305	0.0928403660655022
0.105478100478649	0.3266381919384	-0.421554625034332	-0.0739285126328468	0.0476338714361191	0.0927763357758522
0.104295685887337	0.322767019271851	-0.428497076034546	-0.0740505382418633	0.0477001257240772	0.0927094146609306
0.107454121112823	0.32589203119278	-0.41976860165596	-0.0741138309240341	0.0476350374519825	0.0927201211452484
0.11063688993454	0.327186614274979	-0.421261638402939	-0.0740835294127464	0.0477077513933182	0.0932987034320831
0.107841446995735	0.329074740409851	-0.437265664339066	-0.0739332735538483	0.0475897900760174	0.0937900245189667
0.0905842036008835	0.327384561300278	-0.435728043317795	-0.0736136063933373	0.047394648194313	0.0936828702688217
0.0762187391519547	0.316469639539719	-0.43866366147995	-0.0737079754471779	0.0474463365972042	0.0930050387978554
0.0803003162145615	0.310538679361343	-0.43785884976387	-0.0738510936498642	0.0472873821854591	0.0925112515687943
0.095939114689827	0.311687171459198	-0.442376494407654	-0.0739401951432228	0.0472116395831108	0.09245914965868
0.112182252109051	0.302769839763641	-0.433353811502457	-0.0740331783890724	0.0471384637057781	0.0928299725055695
0.134252861142159	0.293782293796539	-0.434544265270233	-0.0742188692092896	0.0470419451594353	0.0934208035469055
0.151132702827454	0.295911222696304	-0.433633118867874	-0.0741769596934319	0.0468637868762016	0.0939065515995026
0.166483044624329	0.296093046665192	-0.434836804866791	-0.0742542892694473	0.0469125770032406	0.0942537114024162
0.176230475306511	0.296302676200867	-0.429719090461731	-0.0743420571088791	0.0469492934644222	0.0944561362266541
0.179782837629318	0.296112656593323	-0.433098822832108	-0.0743635296821594	0.047059029340744	0.0944958999752998
0.17676092684269	0.290923207998276	-0.430374681949615	-0.0743887051939964	0.0472066625952721	0.0944758206605911
0.174504816532135	0.291604101657867	-0.439487099647522	-0.074317067861557	0.0474240891635418	0.0942071005702019
0.169459968805313	0.287372082471848	-0.434292137622833	-0.0741896852850914	0.0476657561957836	0.0938504189252853
0.170796290040016	0.281160056591034	-0.441763937473297	-0.0742490664124489	0.0478822700679302	0.093548059463501
0.178713500499725	0.273073673248291	-0.451179534196854	-0.0741479098796844	0.048078965395689	0.0932190269231796
0.183062240481377	0.268621295690537	-0.452945709228516	-0.0739860981702805	0.0483206734061241	0.092895582318306
0.188897654414177	0.261730998754501	-0.450588077306747	-0.0739082396030426	0.0486466512084007	0.092701718211174
0.201670497655869	0.256851851940155	-0.465102046728134	-0.0738096684217453	0.0489016026258469	0.0924915000796318
0.210625782608986	0.252068012952805	-0.464255064725876	-0.0736960023641586	0.0491304770112038	0.0923891142010689
0.217267215251923	0.245951697230339	-0.470849931240082	-0.0734857022762299	0.049524087458849	0.092324361205101
0.231449797749519	0.235375806689262	-0.478190809488297	-0.0733904018998146	0.0497926697134972	0.0923047512769699
0.24308006465435	0.233949705958366	-0.485974788665771	-0.0731471106410027	0.0501597635447979	0.092289924621582
0.252054929733276	0.225979253649712	-0.495136559009552	-0.0730205252766609	0.0505683720111847	0.0923348516225815
0.258011400699615	0.218046963214874	-0.502813875675201	-0.0727951526641846	0.0510405749082565	0.0923948362469673
0.26686629652977	0.214032277464867	-0.505721986293793	-0.0724934563040733	0.0513523407280445	0.0924973338842392
0.277753949165344	0.21502973139286	-0.522521674633026	-0.0722754299640656	0.0518126077950001	0.0931366309523582
0.280769646167755	0.211992353200912	-0.523721575737	-0.0716922953724861	0.0521260909736156	0.0935479775071144
0.27386462688446	0.205070614814758	-0.540364921092987	-0.0711835026741028	0.0523462705314159	0.0933847576379776
0.268571615219116	0.193838641047478	-0.547125637531281	-0.0709830299019814	0.0527865216135979	0.0929700955748558
0.283988505601883	0.18970362842083	-0.558116734027863	-0.0707844346761703	0.0530898533761501	0.0927685648202896
0.30743995308876	0.18581485748291	-0.565086424350739	-0.0704695209860802	0.0534285195171833	0.0930405333638191
0.32520055770874	0.176375851035118	-0.563925325870514	-0.0701230242848396	0.0539072453975677	0.0936861932277679
0.345483839511871	0.169372648000717	-0.568343579769135	-0.0697954446077347	0.0542666278779507	0.0945554375648499
0.373264163732529	0.167778491973877	-0.574301779270172	-0.0694672092795372	0.0545764714479446	0.0952161327004433
0.391791850328445	0.165543243288994	-0.575757205486298	-0.0690756440162659	0.0550039708614349	0.0957997962832451
0.401997536420822	0.167712762951851	-0.581611633300781	-0.0687650591135025	0.0555532388389111	0.0961848795413971
0.41110423207283	0.16084136068821	-0.594473123550415	-0.0683756247162819	0.0559951029717922	0.0963718518614769
0.409928143024445	0.164196461439133	-0.606216430664063	-0.0679873153567314	0.0565740466117859	0.0966085568070412
0.410922706127167	0.165281265974045	-0.607162833213806	-0.0675554275512695	0.0571844726800919	0.0967691317200661
0.410427063703537	0.161854088306427	-0.613001644611359	-0.0670865252614021	0.0577878952026367	0.0968998596072197
0.416485011577606	0.160058125853539	-0.62879741191864	-0.0666666626930237	0.0583898723125458	0.0970005020499229
0.421271711587906	0.15607750415802	-0.631703972816467	-0.0661962628364563	0.0588830634951591	0.0971475094556808
0.424484312534332	0.153837621212006	-0.640252530574799	-0.0657894685864449	0.0595238991081715	0.0973450765013695
0.432575345039368	0.152139261364937	-0.643663585186005	-0.0653220191597939	0.0599962510168552	0.0976716205477715
0.440213412046433	0.151623159646988	-0.6543328166008	-0.0649243593215942	0.0604921132326126	0.0979717299342155
0.448944240808487	0.153615891933441	-0.653917908668518	-0.0644496232271194	0.0610344149172306	0.0983322784304619
0.451467096805573	0.150952816009521	-0.661881029605865	-0.0640539079904556	0.0615243911743164	0.098826490342617
0.456615537405014	0.15193697810173	-0.669078469276428	-0.0635937675833702	0.0620525702834129	0.0993666797876358
0.466403067111969	0.152562156319618	-0.677179872989655	-0.0632598400115967	0.0625389516353607	0.0998367071151733
0.467188745737076	0.154039442539215	-0.687878489494324	-0.0627603456377983	0.063021682202816	0.100478410720825
0.472390204668045	0.155485063791275	-0.698945820331573	-0.0623105093836784	0.0633947476744652	0.101197198033333
0.473717331886292	0.157766282558441	-0.706974804401398	-0.061891745775938	0.0638460069894791	0.101888127624989
0.478847622871399	0.165229842066765	-0.710976839065552	-0.0615550242364407	0.0643020495772362	0.102776072919369
0.482272148132324	0.168279334902763	-0.714004278182983	-0.0611283108592033	0.0646263435482979	0.10358764231205
0.487792640924454	0.177039012312889	-0.718867182731628	-0.0607490092515945	0.0648699924349785	0.104554392397404
0.49181854724884	0.184125289320946	-0.716887056827545	-0.0603797659277916	0.0652496591210365	0.105452813208103
0.496220678091049	0.190651521086693	-0.731559216976166	-0.0600047223269939	0.0654782727360725	0.10657113045454
0.496549308300018	0.203939750790596	-0.734317660331726	-0.0596259236335754	0.0657670646905899	0.108020432293415
0.486746460199356	0.215058967471123	-0.749170660972595	-0.0590465217828751	0.0658267363905907	0.10923919826746
0.469974607229233	0.214402213692665	-0.751075923442841	-0.0587703734636307	0.0659063085913658	0.109409190714359
0.467558115720749	0.211506843566895	-0.752896368503571	-0.0585966669023037	0.0660495981574059	0.10901090502739
0.470744252204895	0.217237055301666	-0.760670840740204	-0.0584296509623528	0.0662024989724159	0.109161473810673
0.479405045509338	0.220199510455132	-0.764593541622162	-0.0581588596105576	0.066306471824646	0.110095918178558
0.488858640193939	0.222306415438652	-0.765510857105255	-0.0579504370689392	0.0663458928465843	0.111511200666428
0.499638825654984	0.233263269066811	-0.761155605316162	-0.057732917368412	0.066318690776825	0.113022983074188
0.510732591152191	0.24483534693718	-0.757085382938385	-0.0576230324804783	0.0663252621889114	0.114410892128944
0.513985812664032	0.258175015449524	-0.763157308101654	-0.057522539049387	0.0662663355469704	0.115500293672085
0.509887218475342	0.26525342464447	-0.771293997764587	-0.0573751516640186	0.0663437023758888	0.116492256522179
0.502511560916901	0.275767534971237	-0.763200223445892	-0.0572720766067505	0.0662789344787598	0.117290467023849
0.494135528802872	0.286036968231201	-0.766014814376831	-0.0571690015494823	0.066354438662529	0.117888800799847
0.487727761268616	0.292053550481796	-0.775266051292419	-0.0570175126194954	0.0663689821958542	0.118304714560509
0.478565663099289	0.295049667358398	-0.77900755405426	-0.0568978786468506	0.0664268136024475	0.118576660752296
0.474940806627274	0.295497059822083	-0.770627021789551	-0.0568398907780647	0.0663329362869263	0.118796803057194
0.476381927728653	0.30293408036232	-0.767365217208862	-0.0567553825676441	0.0662745609879494	0.119024850428104
0.476881772279739	0.307200253009796	-0.771877467632294	-0.056681577116251	0.0662679299712181	0.119297288358212
0.477311909198761	0.311562538146973	-0.777158975601196	-0.0565726794302464	0.0662190318107605	0.119669377803802
0.469486474990845	0.315356969833374	-0.774130463600159	-0.0565607585012913	0.0661496669054031	0.120022743940353
0.471195697784424	0.316054910421371	-0.769870519638062	-0.0565885007381439	0.0660785362124443	0.120369285345078
0.471929967403412	0.318341910839081	-0.765791416168213	-0.0566038116812706	0.0660117641091347	0.120759837329388
0.469875454902649	0.322388529777527	-0.769734740257263	-0.0564773455262184	0.0659977346658707	0.121150456368923
0.471482306718826	0.327669411897659	-0.76978611946106	-0.056476004421711	0.0658671706914902	0.121563345193863
0.479057341814041	0.33415225148201	-0.768598914146423	-0.0565474480390549	0.0657720863819122	0.121968075633049
0.479453951120377	0.335128247737885	-0.774852395057678	-0.0564171746373177	0.0657354667782784	0.122382171452045
0.477716475725174	0.337171971797943	-0.769158542156219	-0.0564734116196632	0.0656902641057968	0.122636571526527
0.479571938514709	0.339690744876862	-0.760536313056946	-0.0565193481743336	0.0656119734048843	0.122893698513508
0.484525084495544	0.34015890955925	-0.757286906242371	-0.056424081325531	0.0656722635030746	0.123043231666088
0.482668787240982	0.344175696372986	-0.756425678730011	-0.0564578957855701	0.065661184489727	0.123232819139957
0.486460983753204	0.346124678850174	-0.761931955814362	-0.0563743934035301	0.0656370967626572	0.123406924307346
0.486862152814865	0.349367290735245	-0.757875800132751	-0.0564860552549362	0.0655100122094154	0.123564369976521
0.487519085407257	0.350614368915558	-0.756997048854828	-0.0564000010490417	0.0655543506145477	0.123658426105976
0.485279649496078	0.350767195224762	-0.761326789855957	-0.0563910380005836	0.0655377805233002	0.123774312436581
0.486295342445374	0.353289276361465	-0.758436262607574	-0.0565166138112545	0.0655390173196793	0.123991884291172
0.489093631505966	0.355103731155396	-0.74942409992218	-0.0565014518797398	0.065534308552742	0.124080404639244
0.495761722326279	0.361561089754105	-0.7519611120224	-0.056559182703495	0.0654696151614189	0.124240279197693
0.488785833120346	0.363216072320938	-0.748515367507935	-0.0565792247653008	0.0654131472110748	0.124369964003563
0.488172858953476	0.364071100950241	-0.745611011981964	-0.0567142032086849	0.0653751492500305	0.124385520815849
0.48868390917778	0.368585735559464	-0.743292450904846	-0.0567866675555706	0.0654153153300285	0.124541699886322
0.483882457017899	0.371362119913101	-0.742385387420654	-0.0568869784474373	0.0653696283698082	0.124676994979382
0.485838681459427	0.377674281597137	-0.741288363933563	-0.0569374300539494	0.0652820318937302	0.12478781491518
0.485446333885193	0.380648702383041	-0.740443348884583	-0.0571238063275814	0.065160371363163	0.124876633286476
0.484450131654739	0.385605812072754	-0.732428848743439	-0.0573048815131187	0.0650750920176506	0.125074148178101
0.479915380477905	0.389776766300201	-0.734771847724915	-0.0573680065572262	0.065141960978508	0.12520831823349
0.467888176441193	0.391440123319626	-0.733232319355011	-0.0576263032853603	0.0650350451469421	0.125311508774757
0.470349341630936	0.396555364131927	-0.728237926959991	-0.0577261559665203	0.0649246200919151	0.12541675567627
0.471436142921448	0.403062075376511	-0.724573373794556	-0.0579549819231033	0.0648558884859085	0.125564485788345
0.466506510972977	0.4087133705616	-0.720965802669525	-0.0580975562334061	0.0647713243961334	0.125651493668556
0.4623182117939	0.415344387292862	-0.722507059574127	-0.0581976920366287	0.0646303370594978	0.125786691904068
0.454245567321777	0.422894924879074	-0.709625542163849	-0.0585277415812016	0.0645034536719322	0.126143679022789
0.453492969274521	0.43209707736969	-0.714056372642517	-0.0586731545627117	0.0644008293747902	0.127253472805023
0.436857908964157	0.445232659578323	-0.726523399353027	-0.0584839060902596	0.0641727894544601	0.127882212400436
0.406133562326431	0.441131323575974	-0.721775770187378	-0.0585619807243347	0.0639448687434196	0.127669304609299
0.393195301294327	0.439566075801849	-0.713642537593842	-0.0590024255216122	0.0637356713414192	0.126723408699036
0.391378134489059	0.448338091373444	-0.714659094810486	-0.0591575317084789	0.0635351166129112	0.126109644770622
0.391890615224838	0.446909457445145	-0.712680101394653	-0.0594393312931061	0.0632316544651985	0.126329079270363
0.396245896816254	0.448316663503647	-0.700798988342285	-0.059762068092823	0.0630026012659073	0.127152144908905
0.40555077791214	0.455907166004181	-0.698097109794617	-0.0599234476685524	0.0627916380763054	0.128243893384933
0.410793036222458	0.461967289447784	-0.692842423915863	-0.0601929165422916	0.0624360367655754	0.129031121730804
0.408973693847656	0.470654726028442	-0.680909514427185	-0.0603839345276356	0.0622127428650856	0.129508927464485
0.400552064180374	0.479534059762955	-0.682915389537811	-0.0607400462031364	0.0620302185416222	0.129771158099175
0.390598028898239	0.493332803249359	-0.674099028110504	-0.0610365718603134	0.0618852823972702	0.12987869977951
0.374917566776276	0.497916668653488	-0.680971562862396	-0.0612824112176895	0.0616529136896133	0.129955276846886
0.360902667045593	0.503456830978394	-0.67450362443924	-0.0615039616823196	0.0615182667970657	0.129956617951393
0.341999679803848	0.50578910112381	-0.669184625148773	-0.0618004165589809	0.0614218004047871	0.129737257957458
0.326880216598511	0.509186148643494	-0.673064589500427	-0.0620151869952679	0.0612710267305374	0.129641622304916
0.325149774551392	0.511360347270966	-0.654471635818481	-0.0622350797057152	0.0610687956213951	0.129344254732132
0.315219402313232	0.513855338096619	-0.664104223251343	-0.062510184943676	0.0609518140554428	0.129094779491425
0.307949125766754	0.519159197807312	-0.654050529003143	-0.0627288818359375	0.0607852712273598	0.128791764378548
0.300457179546356	0.52238655090332	-0.65448796749115	-0.0630041062831879	0.0606666877865791	0.128574669361115
0.29383847117424	0.524565517902374	-0.647461175918579	-0.0632744878530502	0.0604323446750641	0.128523826599121
0.285671383142471	0.525930404663086	-0.635693907737732	-0.0635802522301674	0.060307789593935	0.128433108329773
0.277388155460358	0.526778042316437	-0.641538798809052	-0.0638070628046989	0.0602847337722778	0.128317296504974
0.264307111501694	0.530212819576263	-0.646863341331482	-0.0640113428235054	0.0601724721491337	0.128116995096207
0.251885831356049	0.530872106552124	-0.636348962783813	-0.0642185136675835	0.0600962676107883	0.128053486347198
0.242246121168137	0.535419464111328	-0.631515502929688	-0.0643546283245087	0.0600092336535454	0.127859264612198
0.232345014810562	0.538654446601868	-0.63741534948349	-0.0645623728632927	0.0599364079535007	0.127565279603004
0.22481270134449	0.542306900024414	-0.633786916732788	-0.064726248383522	0.0598274543881416	0.127260476350784
0.216494053602219	0.539782345294952	-0.633197605609894	-0.0648763328790665	0.0597346909344196	0.127172708511353
0.213565498590469	0.542770743370056	-0.634792864322662	-0.0650952681899071	0.0595552884042263	0.12714983522892
0.203364253044128	0.546028077602386	-0.633171558380127	-0.0652676895260811	0.0594571493566036	0.127077683806419
0.201472654938698	0.545420944690704	-0.62747997045517	-0.0654222518205643	0.0593809820711613	0.127057656645775
0.191775858402252	0.547247529029846	-0.628329813480377	-0.0654024928808212	0.059428047388792	0.126987531781197
0.184435024857521	0.548470139503479	-0.630280137062073	-0.0655472055077553	0.0593365952372551	0.126987263560295
0.178094044327736	0.548884451389313	-0.631302535533905	-0.0655486136674881	0.0593794584274292	0.126954600214958
0.170797660946846	0.54803454875946	-0.624271869659424	-0.065625436604023	0.0592857301235199	0.126969322562218
0.171102702617645	0.55066990852356	-0.628072202205658	-0.0657527968287468	0.0593124441802502	0.126788556575775
0.169236585497856	0.552290320396423	-0.628815770149231	-0.0657560676336288	0.0593428052961826	0.126703605055809
0.162309393286705	0.549300312995911	-0.631222724914551	-0.0657934322953224	0.0593205280601978	0.126691281795502
0.158971801400185	0.554394066333771	-0.625156402587891	-0.0657823234796524	0.0593793243169785	0.126784026622772
0.155000612139702	0.555382966995239	-0.621890604496002	-0.0657479241490364	0.0594382174313068	0.126815631985664
0.149048715829849	0.554685592651367	-0.621821224689484	-0.0657717883586884	0.059581533074379	0.12675815820694
0.138708099722862	0.552998721599579	-0.625923633575439	-0.0657607391476631	0.059797290712595	0.126565203070641
0.130979955196381	0.553691506385803	-0.628791451454163	-0.0655823051929474	0.0599742978811264	0.126347884535789
0.123501062393188	0.551321864128113	-0.623543202877045	-0.0655634477734566	0.0600720159709454	0.126148849725723
0.118219345808029	0.551744043827057	-0.62732857465744	-0.0654579401016235	0.0602131523191929	0.125860944390297
0.115428604185581	0.55316948890686	-0.637682974338531	-0.0654178783297539	0.0603618919849396	0.125616833567619
0.113485246896744	0.551971733570099	-0.634558141231537	-0.0652521476149559	0.0605131983757019	0.12543223798275
0.103806734085083	0.546488165855408	-0.635759234428406	-0.0651048794388771	0.0606317073106766	0.125397935509682
0.0962579101324081	0.547698795795441	-0.638386487960815	-0.0649815127253532	0.0609212927520275	0.125327676534653
0.095303051173687	0.544658124446869	-0.637624859809875	-0.0647727996110916	0.0610219053924084	0.125326722860336
0.0934649258852005	0.544464766979218	-0.643816471099854	-0.0646086558699608	0.0611515305936337	0.125407323241234
0.0896299257874489	0.543274223804474	-0.644859194755554	-0.0643704682588577	0.0613740682601929	0.125500202178955
0.0867218375205994	0.541961967945099	-0.647889792919159	-0.0641202256083488	0.0615968778729439	0.125730842351913
0.087449736893177	0.542467355728149	-0.655823469161987	-0.0638642758131027	0.0617022439837456	0.125893831253052
0.0845356807112694	0.544587314128876	-0.656065046787262	-0.0636684000492096	0.0619234815239906	0.126141563057899
0.0839976668357849	0.545214235782623	-0.660877108573914	-0.0633931681513786	0.0621343180537224	0.126389682292938
0.0845794603228569	0.546544373035431	-0.663097321987152	-0.0630709156394005	0.0622762590646744	0.126721784472466
0.0814797505736351	0.545864880084991	-0.664949357509613	-0.062819316983223	0.0624687187373638	0.127050131559372
0.0762840881943703	0.545343339443207	-0.668997287750244	-0.0624804198741913	0.0626536011695862	0.127376228570938
0.0731656551361084	0.54555743932724	-0.679766356945038	-0.062263511121273	0.0628951489925385	0.12774221599102
0.0722180902957916	0.549946248531342	-0.686512768268585	-0.0618354193866253	0.0631019473075867	0.128136545419693
0.0678003057837486	0.553392946720123	-0.68767249584198	-0.0614378117024899	0.0633328333497047	0.128645196557045
0.064906008541584	0.551852285861969	-0.69754284620285	-0.0610288679599762	0.0636293068528175	0.129146173596382
0.065345473587513	0.555577576160431	-0.704528272151947	-0.0605889856815338	0.0638740435242653	0.129700392484665
0.0645801201462746	0.561358034610748	-0.713044404983521	-0.0602281801402569	0.0639949440956116	0.130207613110542
0.0647328048944473	0.562162160873413	-0.713376700878143	-0.0598579980432987	0.0641817152500153	0.130863234400749
0.0627430081367493	0.564908087253571	-0.722869157791138	-0.0593435317277908	0.0645331144332886	0.131460472941399
0.05811657756567	0.563486158847809	-0.72811883687973	-0.0589716359972954	0.0647320151329041	0.132036194205284
0.0587799362838268	0.566243827342987	-0.734129905700684	-0.058484211564064	0.0649361237883568	0.132711619138718
0.0633416324853897	0.574510395526886	-0.735911667346954	-0.0579864196479321	0.065154142677784	0.133473262190819
0.0589411891996861	0.575908958911896	-0.749936044216156	-0.0575048364698887	0.0654780939221382	0.134146004915237
0.0595016665756702	0.581355571746826	-0.751263082027435	-0.0570147261023521	0.0656691864132881	0.134843587875366
0.058377243578434	0.587533175945282	-0.752509236335754	-0.0566363111138344	0.0659142211079597	0.135512679815292
0.0560045801103115	0.587368011474609	-0.763342082500458	-0.0561385415494442	0.0660800263285637	0.136204957962036
0.0515062846243382	0.588799655437469	-0.770011007785797	-0.0556325614452362	0.0663430243730545	0.136795401573181
0.0520518235862255	0.594024300575256	-0.772061347961426	-0.0552009902894497	0.0665142685174942	0.137558460235596
0.0517215058207512	0.601878464221954	-0.773257613182068	-0.0546978302299976	0.0667374953627586	0.138218089938164
0.0499540902674198	0.608726441860199	-0.791847229003906	-0.0541803911328316	0.0669848099350929	0.138974368572235
0.0449726097285748	0.607751429080963	-0.789744198322296	-0.0537622310221195	0.0671303570270538	0.13965468108654
0.0476545542478561	0.613990306854248	-0.794106543064117	-0.0533513315021992	0.0673124492168427	0.140301436185837
0.0402873978018761	0.616722404956818	-0.794770002365112	-0.0529120303690434	0.0675278455018997	0.141022861003876
0.0417845621705055	0.621541619300842	-0.807302355766296	-0.0524625703692436	0.0676962062716484	0.141633972525597
0.0398492440581322	0.628770112991333	-0.802650928497314	-0.0520526580512524	0.0677739903330803	0.142280712723732
0.040949422866106	0.631218194961548	-0.806657433509827	-0.0517375729978085	0.0678958147764206	0.142913848161697
0.0369798727333546	0.633444249629974	-0.821558058261871	-0.0512766279280186	0.0681418851017952	0.143412977457047
0.0354219675064087	0.631259381771088	-0.817281067371368	-0.0509648397564888	0.0681976675987244	0.143908858299255
0.0409495234489441	0.640163362026215	-0.827054381370544	-0.050605408847332	0.0683257132768631	0.144379287958145
0.033574715256691	0.638530433177948	-0.828590214252472	-0.050230722874403	0.0684491172432899	0.144823178648949
0.0303481835871935	0.641604065895081	-0.827455282211304	-0.0498834922909737	0.0684995800256729	0.145284622907639
0.0327475666999817	0.642637073993683	-0.830245733261108	-0.0497034266591072	0.0685615614056587	0.14560441672802
0.0237561278045177	0.643396258354187	-0.831512093544006	-0.0492825135588646	0.0687525793910027	0.145959749817848
0.0241993386298418	0.646565496921539	-0.837770879268646	-0.0490383356809616	0.0687331780791283	0.146135568618774
0.0221597217023373	0.65153032541275	-0.840801954269409	-0.0487438216805458	0.0687743276357651	0.146350160241127
0.0122751072049141	0.650057733058929	-0.843989253044128	-0.0485453307628632	0.0688532590866089	0.14653354883194
0.000394721108023077	0.650077283382416	-0.848156154155731	-0.0482525229454041	0.0689233541488647	0.146683678030968
0.00545383570715785	0.656008124351501	-0.842894732952118	-0.0480577498674393	0.0689247772097588	0.146715059876442
-0.00674405507743359	0.653023302555084	-0.84751307964325	-0.0478768721222878	0.0690195858478546	0.146720111370087
-0.00825459975749254	0.656794667243958	-0.850902020931244	-0.0477790385484695	0.0689576789736748	0.146688684821129
-0.0152132166549563	0.655361592769623	-0.846059322357178	-0.047628790140152	0.0689800828695297	0.146628111600876
-0.0260433293879032	0.65592360496521	-0.846232771873474	-0.0474175252020359	0.0690295323729515	0.146516412496567
-0.0302117466926575	0.658733487129211	-0.852039277553558	-0.0475589707493782	0.0689616724848747	0.146399900317192
-0.0341900996863842	0.661618232727051	-0.856070756912231	-0.04733507335186	0.0689622238278389	0.146234795451164
-0.0523426979780197	0.65395325422287	-0.85881769657135	-0.0473700128495693	0.0689085647463799	0.145939037203789
-0.0558160506188869	0.661727964878082	-0.85211318731308	-0.0473442487418652	0.068737268447876	0.14576780796051
-0.069428525865078	0.662079751491547	-0.856431663036346	-0.0472372956573963	0.0687540099024773	0.145490497350693
-0.0756160095334053	0.665796995162964	-0.85355544090271	-0.0473858527839184	0.0685578212141991	0.145135402679443
-0.0873599648475647	0.665969610214233	-0.854100227355957	-0.0473419241607189	0.0685222670435905	0.144780024886131
-0.100941702723503	0.664686977863312	-0.85286945104599	-0.0473317690193653	0.0683813989162445	0.14442640542984
-0.109210111200809	0.665853083133698	-0.854185938835144	-0.0475181229412556	0.0682360231876373	0.14404921233654
-0.116236642003059	0.669691979885101	-0.85084456205368	-0.0474769771099091	0.0680705904960632	0.143671095371246
-0.127704724669456	0.663807690143585	-0.844622552394867	-0.047627292573452	0.0678710862994194	0.143230840563774
-0.136970117688179	0.66556978225708	-0.847411930561066	-0.047777134925127	0.0677126869559288	0.142725437879562
-0.150063037872314	0.667030990123749	-0.845392823219299	-0.0478504002094269	0.0675876438617706	0.142303198575974
-0.161107987165451	0.666893780231476	-0.846369683742523	-0.0478575564920902	0.0674244686961174	0.141761586070061
-0.169285386800766	0.66745537519455	-0.833367049694061	-0.0481078401207924	0.0671500712633133	0.141337871551514
-0.179994240403175	0.664221882820129	-0.838667213916779	-0.0480994880199432	0.0670579895377159	0.14071948826313
-0.196534648537636	0.661294460296631	-0.844656825065613	-0.0481905713677406	0.0668532773852348	0.139950573444366
-0.211591601371765	0.658781468868256	-0.830588042736053	-0.0482864752411842	0.0667565315961838	0.139315187931061
-0.216150209307671	0.662327587604523	-0.831896841526031	-0.0483236163854599	0.0666222646832466	0.138606771826744
-0.23279170691967	0.661755204200745	-0.838811099529266	-0.0483206436038017	0.0665919333696365	0.137855425477028
-0.246095851063728	0.656848669052124	-0.825998306274414	-0.0484281480312347	0.0664529055356979	0.137054726481438
-0.252643883228302	0.657025635242462	-0.826501071453094	-0.0485873259603977	0.0664054229855537	0.136310666799545
-0.263699561357498	0.650750517845154	-0.828981518745422	-0.048529289662838	0.0664355158805847	0.13569350540638
-0.276829540729523	0.655217170715332	-0.841052770614624	-0.0485028177499771	0.0664233863353729	0.13504858314991
-0.283710926771164	0.656980812549591	-0.825870990753174	-0.0486244335770607	0.0663964450359344	0.134568274021149
-0.290936321020126	0.657718479633331	-0.830263376235962	-0.0486147366464138	0.0664605721831322	0.134064510464668
-0.304675221443176	0.655956625938416	-0.825384318828583	-0.0485212095081806	0.0665193721652031	0.133568614721298
-0.316047459840775	0.653457462787628	-0.829401850700378	-0.0484572760760784	0.0666606575250626	0.133129358291626
-0.322772949934006	0.663059651851654	-0.834015190601349	-0.0483561344444752	0.0667996928095818	0.132800728082657
-0.330484509468079	0.66337639093399	-0.824452221393585	-0.0481935180723667	0.0669978782534599	0.132409185171127
-0.337041318416595	0.66318142414093	-0.835084855556488	-0.0480191484093666	0.0672185644507408	0.131961971521378
-0.34484738111496	0.668891370296478	-0.82908022403717	-0.0478754118084908	0.0673377141356468	0.131536513566971
-0.350572675466537	0.668461263179779	-0.83177262544632	-0.0477163344621658	0.0676308795809746	0.131434008479118
-0.36456573009491	0.672921359539032	-0.848748385906219	-0.0473395138978958	0.0680329948663712	0.131141409277916
-0.37847113609314	0.669301152229309	-0.851250648498535	-0.047013983130455	0.0682305619120598	0.130502283573151
-0.389626979827881	0.671594321727753	-0.857367277145386	-0.0468213446438313	0.0685998871922493	0.129705101251602
-0.395762085914612	0.676815152168274	-0.865915238857269	-0.0465614907443523	0.0689694583415985	0.129161909222603
-0.404362410306931	0.677331745624542	-0.869372129440308	-0.0461980327963829	0.0693210735917091	0.129074826836586
-0.411702632904053	0.682335913181305	-0.869612693786621	-0.0459565259516239	0.0697376951575279	0.129147440195084
-0.415439516305923	0.691941678524017	-0.873415768146515	-0.0454683601856232	0.0703538134694099	0.129524543881416
-0.420424193143845	0.698184609413147	-0.878462374210358	-0.0450435057282448	0.0708887800574303	0.129840195178986
-0.426221132278442	0.704353988170624	-0.887752175331116	-0.0444333590567112	0.071363165974617	0.12997142970562
-0.436210989952087	0.713426828384399	-0.899005472660065	-0.0440995171666145	0.0718235075473785	0.129876300692558
-0.444606512784958	0.716229557991028	-0.899485111236572	-0.0435211509466171	0.0723713710904121	0.129757165908813
-0.456365644931793	0.718811392784119	-0.908913135528564	-0.0430452227592468	0.0731327459216118	0.129525765776634
-0.470495134592056	0.72335010766983	-0.918480217456818	-0.0425945743918419	0.0736263990402222	0.129379034042358
-0.473650217056274	0.729649841785431	-0.921263873577118	-0.0420447997748852	0.0742221772670746	0.129379659891129
-0.481025665998459	0.737836718559265	-0.928378701210022	-0.0414492003619671	0.0748007744550705	0.129352241754532
-0.494005888700485	0.740868389606476	-0.93882143497467	-0.0409421622753143	0.0753119960427284	0.129387781023979
-0.499401092529297	0.74928230047226	-0.940065026283264	-0.0404218882322311	0.0758453905582428	0.129415571689606
-0.513789296150208	0.755787968635559	-0.95318067073822	-0.0397954322397709	0.0764821097254753	0.129461854696274
-0.521856129169464	0.764446198940277	-0.956948757171631	-0.0393298380076885	0.0770538747310638	0.129626765847206
-0.524004995822906	0.7737135887146	-0.969675898551941	-0.0388472191989422	0.0774570629000664	0.129752978682518
-0.534457862377167	0.780958294868469	-0.971938669681549	-0.0384113416075706	0.0779615715146065	0.130036056041718
-0.547457754611969	0.784972667694092	-0.984255790710449	-0.0379032902419567	0.078449048101902	0.130300000309944
-0.549740314483643	0.796254217624664	-0.982720792293549	-0.0374231114983559	0.0788561329245567	0.130733668804169
-0.561816394329071	0.802757441997528	-0.99401718378067	-0.0369687750935555	0.0792907476425171	0.130973979830742
-0.570148229598999	0.810415267944336	-1.00074577331543	-0.0366010889410973	0.0795966386795044	0.131120383739471
-0.579443991184235	0.81601220369339	-1.00436985492706	-0.0362724103033543	0.0800010710954666	0.131272599101067
-0.594333291053772	0.823944449424744	-1.01195156574249	-0.0357268936932087	0.0804119408130646	0.131459310650826
-0.598803997039795	0.834208607673645	-1.02038013935089	-0.0354179665446281	0.0806596130132675	0.131832882761955
-0.605027318000793	0.844369053840637	-1.01745498180389	-0.0349336452782154	0.0810362473130226	0.13212987780571
-0.61949211359024	0.847650766372681	-1.03126788139343	-0.0346167087554932	0.081256777048111	0.132276087999344
-0.621233403682709	0.858004927635193	-1.03371584415436	-0.0343455672264099	0.0815381407737732	0.132641956210136
-0.631600558757782	0.865737557411194	-1.03670585155487	-0.0338932164013386	0.0818118676543236	0.132909774780273
-0.634902834892273	0.871960997581482	-1.03033053874969	-0.0337317772209644	0.0819237977266312	0.133192747831345
-0.647863209247589	0.874961018562317	-1.04839503765106	-0.0332079418003559	0.0823058262467384	0.133321136236191
-0.660302221775055	0.880505323410034	-1.04975521564484	-0.0329302214086056	0.0824036747217178	0.133545950055122
-0.657615482807159	0.891159534454346	-1.05725061893463	-0.032529428601265	0.0825838819146156	0.133629500865936
-0.671930134296417	0.89285808801651	-1.05929124355316	-0.0322972051799297	0.0826910436153412	0.133716255426407
-0.676591753959656	0.900092601776123	-1.06622385978699	-0.0320972315967083	0.0828263759613037	0.133815765380859
-0.685371935367584	0.902007043361664	-1.06208658218384	-0.0317264758050442	0.0830705240368843	0.134021952748299
-0.688518404960632	0.910910904407501	-1.0710197687149	-0.0314397141337395	0.0831240713596344	0.134344056248665
-0.694143176078796	0.916961550712585	-1.06927001476288	-0.0311986599117517	0.0832939743995667	0.134707510471344
-0.703640162944794	0.917830228805542	-1.08239161968231	-0.0308177005499601	0.0835693255066872	0.134950175881386
-0.702888131141663	0.924202859401703	-1.08037102222443	-0.0305899884551764	0.0836847573518753	0.135262906551361
-0.706257104873657	0.93426901102066	-1.0858598947525	-0.030230525881052	0.0838916823267937	0.135641798377037
-0.713685750961304	0.935792326927185	-1.09511959552765	-0.0299381949007511	0.0841154679656029	0.135873258113861
-0.717108249664307	0.945858001708984	-1.0933678150177	-0.0295298937708139	0.0843073204159737	0.136260196566582
-0.725931465625763	0.948446571826935	-1.09915637969971	-0.0291363056749105	0.0844397842884064	0.136440545320511
-0.731330990791321	0.9506476521492	-1.09505259990692	-0.0289799515157938	0.0846887826919556	0.136513248085976
-0.744744956493378	0.956491231918335	-1.10264146327972	-0.0286479108035564	0.0849897786974907	0.136552155017853
-0.74740743637085	0.965221703052521	-1.09966862201691	-0.0283466093242168	0.0852818563580513	0.136792242527008
-0.751727998256683	0.976167023181915	-1.1078554391861	-0.0279467608779669	0.0856066346168518	0.137079209089279
-0.760226547718048	0.976772427558899	-1.10942995548248	-0.0276850908994675	0.0859712138772011	0.13722924888134
-0.763293445110321	0.984140634536743	-1.11301958560944	-0.0272287130355835	0.0863039493560791	0.137600511312485
-0.773548007011414	0.990752875804901	-1.11938333511353	-0.0267241261899471	0.086803026497364	0.137727499008179
-0.780637145042419	0.996644914150238	-1.11538696289063	-0.0265825781971216	0.0870364159345627	0.137909978628159
-0.791059255599976	0.998396217823029	-1.13512206077576	-0.0260317772626877	0.0875298678874969	0.137914896011353
-0.803224265575409	0.997893452644348	-1.12927401065826	-0.025689922273159	0.0879363119602203	0.138004913926125
-0.803810656070709	1.0081399679184	-1.13299429416656	-0.0252808574587107	0.0883176326751709	0.13830041885376
-0.81875342130661	1.00491464138031	-1.14316248893738	-0.0249065831303597	0.0887131839990616	0.138369411230087
-0.816051721572876	1.0141282081604	-1.14927434921265	-0.0244635809212923	0.0889415219426155	0.138704538345337
-0.824868381023407	1.01779627799988	-1.15510976314545	-0.023928439244628	0.0893162786960602	0.138923764228821
-0.820747792720795	1.02369141578674	-1.14944040775299	-0.0237844791263342	0.0895802155137062	0.139366820454597
-0.825679183006287	1.02338910102844	-1.16623592376709	-0.0232198294252157	0.0899535939097404	0.139726042747498
-0.825311124324799	1.0303248167038	-1.16417717933655	-0.0228492114692926	0.0902468413114548	0.140144899487495
-0.826202929019928	1.03280162811279	-1.16754877567291	-0.0224745851010084	0.090538926422596	0.140596613287926
-0.82759553194046	1.03471398353577	-1.17672598361969	-0.0221223514527082	0.0908170565962791	0.140828460454941
-0.829887449741364	1.03651809692383	-1.17641365528107	-0.0217592809349298	0.0910322666168213	0.141295328736305
-0.827257990837097	1.04053473472595	-1.17653036117554	-0.021538844332099	0.0910986736416817	0.141600281000137
-0.827608108520508	1.04095113277435	-1.18802440166473	-0.0212104208767414	0.0913731157779694	0.141832754015923
-0.833046615123749	1.04420125484467	-1.18396139144897	-0.0210021957755089	0.0913674384355545	0.142131507396698
-0.825510442256927	1.05036628246307	-1.1890481710434	-0.0206995196640491	0.0914375931024551	0.142368033528328
-0.831230580806732	1.0498411655426	-1.19518864154816	-0.0204581934958696	0.0914891734719276	0.142504930496216
-0.828353524208069	1.05419063568115	-1.18721580505371	-0.020259452983737	0.0913906171917915	0.142793983221054
-0.826961636543274	1.05274534225464	-1.19768738746643	-0.0201194602996111	0.0912386998534203	0.142916396260262
-0.824476897716522	1.05623495578766	-1.18857491016388	-0.0198269691318274	0.091003306210041	0.143158093094826
-0.826415657997131	1.05465126037598	-1.18753862380981	-0.0197369456291199	0.0907455831766129	0.143357560038567
-0.815748453140259	1.05719459056854	-1.19066572189331	-0.019583797082305	0.0904092788696289	0.143558397889137
-0.822701275348663	1.05471193790436	-1.19260561466217	-0.0194647964090109	0.0900089517235756	0.143748253583908
-0.813957273960114	1.06076002120972	-1.18157601356506	-0.0193336103111506	0.0895908996462822	0.144003808498383
-0.808160185813904	1.06149256229401	-1.18094253540039	-0.0192257221788168	0.0890002176165581	0.144230201840401
-0.80382913351059	1.06189835071564	-1.16977572441101	-0.0191409941762686	0.088471956551075	0.144452050328255
-0.800366699695587	1.05873024463654	-1.16644310951233	-0.0192019362002611	0.0878462195396423	0.144764915108681
-0.790459275245667	1.06442010402679	-1.1665643453598	-0.019058907404542	0.0871959254145622	0.145049348473549
-0.787245213985443	1.06113135814667	-1.15746104717255	-0.0190563779324293	0.0864546522498131	0.145243734121323
-0.774558961391449	1.06780731678009	-1.14666616916656	-0.0190158225595951	0.0857435390353203	0.145514816045761
-0.775234758853912	1.06760215759277	-1.14430475234985	-0.018938597291708	0.0848488137125969	0.145694524049759
-0.76814067363739	1.06694614887238	-1.12249863147736	-0.0189925730228424	0.0840344354510307	0.146002665162086
-0.760937631130219	1.06664681434631	-1.13049638271332	-0.0188897550106049	0.0832719802856445	0.146194294095039
-0.748890221118927	1.06854951381683	-1.1128021478653	-0.0189377926290035	0.0823337957262993	0.146406412124634
-0.751219153404236	1.06199169158936	-1.10353684425354	-0.0189931821078062	0.0815730765461922	0.146584987640381
-0.733588814735413	1.06879127025604	-1.09548211097717	-0.0189668443053961	0.0808430537581444	0.146767273545265
-0.738000392913818	1.06340074539185	-1.09259939193726	-0.0189774259924889	0.0800317823886871	0.147006094455719
-0.723542511463165	1.0658438205719	-1.0760760307312	-0.0190766546875238	0.0793067142367363	0.147277638316154
-0.721130967140198	1.06409919261932	-1.0840528011322	-0.019111255183816	0.0786361992359161	0.147475004196167
-0.70539003610611	1.06752705574036	-1.06535112857819	-0.0192659869790077	0.0778396353125572	0.147777885198593
-0.702630698680878	1.0612119436264	-1.0675220489502	-0.0193625148385763	0.0772565379738808	0.148054510354996
-0.689214825630188	1.06511390209198	-1.05250406265259	-0.019463524222374	0.0766608342528343	0.148307055234909
-0.687327444553375	1.06299757957458	-1.06196570396423	-0.0195608418434858	0.0760874226689339	0.148618340492249
-0.671459674835205	1.066002368927	-1.04742169380188	-0.0198167879134417	0.0754668414592743	0.148917302489281
-0.66645085811615	1.06296706199646	-1.047407746315	-0.0198070015758276	0.0751218125224113	0.149169072508812
-0.654313147068024	1.0607842206955	-1.03429937362671	-0.0200415849685669	0.0745659321546555	0.149408712983131
-0.646600663661957	1.06157791614532	-1.03542864322662	-0.0200035609304905	0.0743220373988152	0.149689242243767
-0.643068671226501	1.05393922328949	-1.02898228168488	-0.0202384572476149	0.0739936083555222	0.149871855974197
-0.628450572490692	1.05999886989594	-1.03452038764954	-0.0202321633696556	0.0737034305930138	0.150185137987137
-0.617658495903015	1.05149078369141	-1.01786029338837	-0.020405562594533	0.073462650179863	0.150419861078262
-0.606525480747223	1.04455041885376	-1.01765120029449	-0.0204220470041037	0.0733499079942703	0.150617375969887
-0.602182149887085	1.04676330089569	-1.02487778663635	-0.0203795693814754	0.0732575133442879	0.150777250528336
-0.583380937576294	1.0435779094696	-1.01676273345947	-0.0205253623425961	0.0731431543827057	0.151015445590019
-0.582429945468903	1.03888690471649	-1.0226594209671	-0.0205089040100574	0.0732036381959915	0.151036575436592
-0.560293972492218	1.03669810295105	-1.01635336875916	-0.0204783882945776	0.0731980800628662	0.151181578636169
-0.55736243724823	1.02774667739868	-1.01927447319031	-0.0204677004367113	0.0733287259936333	0.151306509971619
-0.540017604827881	1.02298057079315	-1.01559317111969	-0.0205740984529257	0.0732888802886009	0.151399612426758
-0.532008111476898	1.01265633106232	-1.01991546154022	-0.0204078294336796	0.0735943466424942	0.1513781696558
-0.513838887214661	1.01115131378174	-1.01547539234161	-0.020451532676816	0.073623314499855	0.151481360197067
-0.501937389373779	0.99960857629776	-1.02387845516205	-0.0203305594623089	0.0739525705575943	0.151437267661095
-0.489255398511887	0.989498913288116	-1.02202880382538	-0.0202405899763107	0.0741163939237595	0.151412218809128
-0.46773099899292	0.985068917274475	-1.02378964424133	-0.020129781216383	0.0743172168731689	0.15142560005188
-0.457263052463531	0.97076290845871	-1.02207732200623	-0.020123952999711	0.0745706185698509	0.15130814909935
-0.448146402835846	0.965044736862183	-1.02282607555389	-0.0200068969279528	0.0749370455741882	0.151270523667336
-0.42959251999855	0.956968069076538	-1.02900552749634	-0.0198415219783783	0.0750325471162796	0.151138782501221
-0.410861104726791	0.945018410682678	-1.02963697910309	-0.0197724830359221	0.0753762200474739	0.151011884212494
-0.402678579092026	0.931258499622345	-1.02991223335266	-0.019720146432519	0.0756305828690529	0.150859817862511
-0.384600698947906	0.925219535827637	-1.02870559692383	-0.0195868946611881	0.0758734047412872	0.150798499584198
-0.374753355979919	0.911825120449066	-1.03003096580505	-0.0195305775851011	0.0760621950030327	0.150526329874992
-0.361652761697769	0.906483769416809	-1.02896535396576	-0.0193874519318342	0.076238177716732	0.150494784116745
-0.345677584409714	0.89346706867218	-1.0244517326355	-0.0194130651652813	0.0763273164629936	0.150303453207016
-0.332953840494156	0.885102331638336	-1.02877402305603	-0.019382007420063	0.0765352249145508	0.150111734867096
-0.327820658683777	0.872647106647491	-1.02345490455627	-0.0194025617092848	0.076639711856842	0.149939835071564
-0.308694660663605	0.869579136371613	-1.02467060089111	-0.0192987304180861	0.0766643583774567	0.149717509746552
-0.305550515651703	0.856041789054871	-1.03008604049683	-0.0194220133125782	0.076704628765583	0.14941968023777
-0.292441010475159	0.845938980579376	-1.01827752590179	-0.019468093290925	0.0766939446330071	0.149425029754639
-0.283487260341644	0.836585640907288	-1.02105033397675	-0.0195579193532467	0.0766245275735855	0.1491769105196
-0.272757321596146	0.834455072879791	-1.01818788051605	-0.0196414943784475	0.0765465274453163	0.149114534258842
-0.267270922660828	0.822183072566986	-1.01287281513214	-0.0198288019746542	0.0763245970010757	0.149049028754234
-0.248851642012596	0.81805145740509	-1.0129828453064	-0.0200083795934916	0.0761653110384941	0.14900566637516
-0.253031939268112	0.808778524398804	-1.01053428649902	-0.0202269405126572	0.0758601427078247	0.148800492286682
-0.236731797456741	0.806060910224915	-1.00113832950592	-0.0204700995236635	0.0755933299660683	0.148799747228622
-0.23371510207653	0.795837342739105	-1.00381445884705	-0.0206753350794315	0.0753054693341255	0.148673713207245
-0.22067828476429	0.789574444293976	-0.99628871679306	-0.0211087949573994	0.0747519955039024	0.148543387651443
-0.218829125165939	0.783135712146759	-0.991983950138092	-0.0212155431509018	0.0743597000837326	0.148479446768761
-0.205745309591293	0.776535451412201	-0.983779847621918	-0.0218854155391455	0.0738004818558693	0.148381307721138
-0.204553917050362	0.771887302398682	-0.981947600841522	-0.0222037695348263	0.073265828192234	0.148285701870918
-0.202726274728775	0.765366613864899	-0.974215030670166	-0.0226877257227898	0.0726423636078835	0.148167356848717
-0.193277090787888	0.766433715820313	-0.965686023235321	-0.0230420175939798	0.0720290988683701	0.148110017180443
-0.191147595643997	0.761944532394409	-0.961372911930084	-0.0236663706600666	0.0712333098053932	0.147956609725952
-0.190662711858749	0.755671203136444	-0.949319362640381	-0.0240712072700262	0.0705524161458015	0.14792475104332
-0.187054991722107	0.75177800655365	-0.946092426776886	-0.0247200988233089	0.0698506385087967	0.147922202944756
-0.178566128015518	0.752305388450623	-0.941295504570007	-0.0252428855746984	0.0690123587846756	0.147857740521431
-0.18531821668148	0.744443297386169	-0.933317065238953	-0.0257436614483595	0.0682364255189896	0.147832617163658
-0.170321375131607	0.748526632785797	-0.926033496856689	-0.0262790732085705	0.0672582387924194	0.147839576005936
-0.174475744366646	0.741564154624939	-0.923494160175323	-0.0267980601638556	0.0665282681584358	0.147766351699829
-0.171946719288826	0.743241727352142	-0.906530737876892	-0.0274114590138197	0.0655791535973549	0.147754997014999
-0.172453731298447	0.739466369152069	-0.900294780731201	-0.0277954712510109	0.0648413822054863	0.147734776139259
-0.171083152294159	0.740165054798126	-0.891972541809082	-0.0284525826573372	0.063861183822155	0.147775158286095
-0.169545158743858	0.742179334163666	-0.891564965248108	-0.0288565866649151	0.0630356669425964	0.147818475961685
-0.173932462930679	0.735794901847839	-0.884285271167755	-0.0294662024825811	0.0621959492564201	0.147731676697731
-0.167505443096161	0.738879263401031	-0.872673094272614	-0.0298903957009315	0.0613619685173035	0.147892698645592
-0.170970141887665	0.737430155277252	-0.872042238712311	-0.0303630419075489	0.0605826899409294	0.147957414388657
-0.166568905115128	0.740670084953308	-0.856925666332245	-0.0309346374124289	0.0596710816025734	0.148073107004166
-0.168666705489159	0.738727331161499	-0.8513143658638	-0.0313208177685738	0.059036735445261	0.14806079864502
-0.174052312970161	0.737921595573425	-0.843035399913788	-0.0316652469336987	0.0583608038723469	0.147629871964455
-0.169236361980438	0.735102295875549	-0.831988573074341	-0.0324029102921486	0.057725802063942	0.147337540984154
-0.15741665661335	0.747058629989624	-0.822852194309235	-0.0327228233218193	0.0572406649589539	0.147947818040848
-0.159201577305794	0.749272882938385	-0.819876253604889	-0.0331130139529705	0.0568243935704231	0.14876152575016
-0.151172176003456	0.757211565971375	-0.811262547969818	-0.0333080589771271	0.0563391447067261	0.149625927209854
-0.159098401665688	0.757983684539795	-0.814294934272766	-0.0334157049655914	0.0560760349035263	0.149825602769852
-0.163485646247864	0.762888431549072	-0.810688436031342	-0.0336864665150642	0.0556452982127666	0.149698972702026
-0.170554921030998	0.762771129608154	-0.809928357601166	-0.0336967669427395	0.0553336925804615	0.149239137768745
-0.183956354856491	0.756039202213287	-0.80679327249527	-0.0338124483823776	0.0550001002848148	0.148905977606773
-0.187449112534523	0.755036056041718	-0.805484354496002	-0.0340487286448479	0.0546560510993004	0.148420721292496
-0.189463168382645	0.756140351295471	-0.804366588592529	-0.0340071879327297	0.0543094128370285	0.148189768195152
-0.19627358019352	0.75067263841629	-0.806968510150909	-0.034032866358757	0.0540434308350086	0.148032665252686
-0.192306935787201	0.756100952625275	-0.800112068653107	-0.0340161249041557	0.0537774935364723	0.148381039500237
-0.190891906619072	0.758169293403625	-0.807444155216217	-0.0338850095868111	0.0534549318253994	0.148686572909355
-0.18345145881176	0.759604871273041	-0.795993804931641	-0.0339607149362564	0.0530513450503349	0.149055033922195
-0.185241982340813	0.760313987731934	-0.806617736816406	-0.0336075834929943	0.0528512261807919	0.149375632405281
-0.183028534054756	0.760699868202209	-0.798568844795227	-0.0335185788571835	0.0524620562791824	0.14979875087738
-0.173814728856087	0.766407370567322	-0.798116743564606	-0.0333496630191803	0.0522800609469414	0.150314137339592
-0.170655429363251	0.765926957130432	-0.796663522720337	-0.0331046245992184	0.0519278831779957	0.150697320699692
-0.170448213815689	0.766952753067017	-0.797382891178131	-0.032851941883564	0.051782913506031	0.151016443967819
-0.166931703686714	0.769848167896271	-0.78894966840744	-0.0324925929307938	0.0516454875469208	0.151434198021889
-0.164353623986244	0.77090859413147	-0.803787231445313	-0.0321956053376198	0.0515070669353008	0.151641398668289
-0.162418410181999	0.771914720535278	-0.787364423274994	-0.0320521034300327	0.0514769852161407	0.151908069849014
-0.159006059169769	0.769443392753601	-0.797155797481537	-0.0317006260156631	0.0515129007399082	0.152015924453735
-0.163132980465889	0.766481876373291	-0.804912030696869	-0.0314132981002331	0.0516187585890293	0.15206903219223
-0.158638387918472	0.769646465778351	-0.796799182891846	-0.0311580188572407	0.0517595000565052	0.152132228016853
-0.153546735644341	0.771906018257141	-0.804021835327148	-0.0308456066995859	0.0518453419208527	0.152291923761368
-0.160566031932831	0.76591819524765	-0.799871981143951	-0.0306256115436554	0.0521774590015411	0.152130842208862
-0.153635308146477	0.767798960208893	-0.804683268070221	-0.0303771533071995	0.0523651205003262	0.151952028274536
-0.157505258917809	0.76082444190979	-0.815409600734711	-0.0300363600254059	0.0527913570404053	0.151789858937263
-0.153047099709511	0.761751890182495	-0.81179678440094	-0.0297982282936573	0.0529932826757431	0.151624605059624
-0.155708074569702	0.758051097393036	-0.814515292644501	-0.0295569393783808	0.0534271486103535	0.151354089379311
-0.158697500824928	0.753915786743164	-0.828640699386597	-0.0292020328342915	0.053767491132021	0.150941371917725
-0.154158979654312	0.752529263496399	-0.823627114295959	-0.0289725326001644	0.0541197545826435	0.15064013004303
-0.152210593223572	0.753626704216003	-0.832675576210022	-0.0286250151693821	0.0545220375061035	0.150294348597527
-0.161226868629456	0.743007063865662	-0.827882766723633	-0.028345825150609	0.0548981502652168	0.149910464882851
-0.153868570923805	0.739922881126404	-0.833504736423492	-0.0281156860291958	0.0552985966205597	0.149488285183907
-0.15645606815815	0.73448771238327	-0.84089982509613	-0.0277971364557743	0.0558478645980358	0.149083659052849
-0.155996426939964	0.735884547233582	-0.848203718662262	-0.0274964570999146	0.0561421178281307	0.148565754294395
-0.154216945171356	0.730669021606445	-0.842574954032898	-0.0272879712283611	0.0565603859722614	0.148134410381317
-0.157650798559189	0.719551563262939	-0.852202653884888	-0.0270427223294973	0.0570806711912155	0.14769147336483
-0.150990188121796	0.718819141387939	-0.850719153881073	-0.0268880240619183	0.0574923194944859	0.147276699542999
-0.150215372443199	0.713656485080719	-0.8603355884552	-0.0265989359468222	0.0578802227973938	0.146852448582649
-0.152440905570984	0.709824323654175	-0.857455015182495	-0.0263898391276598	0.058267880231142	0.146428510546684
-0.147640183568001	0.706293880939484	-0.856500804424286	-0.0261946227401495	0.0585898384451866	0.145914763212204
-0.153835237026215	0.701156079769135	-0.864311873912811	-0.0259000081568956	0.0590780712664127	0.14547635614872
-0.146948382258415	0.697551071643829	-0.864806592464447	-0.0259162168949842	0.0592968724668026	0.144895479083061
-0.147411733865738	0.694420039653778	-0.869854748249054	-0.0256250239908695	0.0596502162516117	0.144380271434784
-0.153152421116829	0.686148405075073	-0.868149161338806	-0.0255392547696829	0.0599706247448921	0.143865272402763
-0.143586173653603	0.684913039207459	-0.86605429649353	-0.0254315249621868	0.0602454245090485	0.143269300460815
-0.147966668009758	0.679953515529633	-0.874070584774017	-0.0254074167460203	0.0605282373726368	0.142705842852592
-0.147164240479469	0.67497456073761	-0.871048867702484	-0.0253056678920984	0.0607136338949203	0.142196625471115
-0.148895561695099	0.67091828584671	-0.868144392967224	-0.0253387931734324	0.0609721504151821	0.141647145152092
-0.153682515025139	0.667991638183594	-0.869853138923645	-0.0251717809587717	0.0612071081995964	0.14112314581871
-0.154351219534874	0.663827240467072	-0.872067332267761	-0.0252838488668203	0.0612842403352261	0.140568345785141
-0.148835971951485	0.663220942020416	-0.872158825397491	-0.0252642184495926	0.061462078243494	0.14002414047718
-0.148582071065903	0.659232914447784	-0.867208957672119	-0.0253017451614141	0.0615445710718632	0.139613568782806
-0.156844958662987	0.654382288455963	-0.879404366016388	-0.0253380350768566	0.0616863816976547	0.139067575335503
-0.15032085776329	0.655675292015076	-0.865997076034546	-0.0254471711814404	0.0617526173591614	0.138675257563591
-0.153121560811996	0.650109112262726	-0.872774183750153	-0.0254859309643507	0.0618560686707497	0.138238474726677
-0.152220666408539	0.654654324054718	-0.866008758544922	-0.0255971290171146	0.0616873428225517	0.137855589389801
-0.151829302310944	0.648737251758575	-0.861954033374786	-0.0257000997662544	0.0618204362690449	0.137507379055023
-0.158302441239357	0.648827493190765	-0.861462652683258	-0.0256840791553259	0.0618631951510906	0.137150466442108
-0.15839509665966	0.649386584758759	-0.854859232902527	-0.0259200911968946	0.0617214292287827	0.136821448802948
-0.154229030013084	0.652958631515503	-0.856878280639648	-0.0259593054652214	0.0616757869720459	0.136482581496239
-0.15778286755085	0.649996638298035	-0.859083473682404	-0.0261854007840157	0.0615911297500134	0.136206895112991
-0.161356523633003	0.649191915988922	-0.850489139556885	-0.0264242962002754	0.0614534355700016	0.135870188474655
-0.158546656370163	0.651531636714935	-0.85326087474823	-0.0265839919447899	0.0613446272909641	0.135679066181183
-0.164219990372658	0.652268707752228	-0.846086204051971	-0.0267001334577799	0.0612581968307495	0.135478302836418
-0.16570945084095	0.654413521289825	-0.845643162727356	-0.026962049305439	0.0609870478510857	0.135193347930908
-0.163932949304581	0.658295333385468	-0.83674556016922	-0.0273019913583994	0.0608464814722538	0.134985402226448
-0.169389665126801	0.653606176376343	-0.843751311302185	-0.0274715051054955	0.0605807602405548	0.134654834866524
-0.174092516303062	0.657103896141052	-0.832645356655121	-0.0277675911784172	0.0604101456701756	0.134459361433983
-0.164796829223633	0.66099351644516	-0.824483335018158	-0.0280408952385187	0.0601829402148724	0.134145230054855
-0.172037616372108	0.662259161472321	-0.829013705253601	-0.0283044315874577	0.0599040761590004	0.133914083242416
-0.175898417830467	0.661680340766907	-0.810891151428223	-0.0285398010164499	0.0595643259584904	0.133700266480446
-0.178409472107887	0.663810789585114	-0.814776301383972	-0.0289563313126564	0.0592566356062889	0.133434757590294
-0.182168886065483	0.663058161735535	-0.808839857578278	-0.029260465875268	0.058990802615881	0.133169576525688
-0.181281313300133	0.669606983661652	-0.799761235713959	-0.0296727567911148	0.0586813017725945	0.132937699556351
-0.181560233235359	0.670610010623932	-0.791041612625122	-0.0300654657185078	0.0582903325557709	0.132693752646446
-0.183501482009888	0.676558911800385	-0.785659551620483	-0.0303664989769459	0.0579332746565342	0.132458880543709
-0.190266773104668	0.676033735275269	-0.78529816865921	-0.0307972561568022	0.0574962757527828	0.132262572646141
-0.197347313165665	0.675516247749329	-0.785892724990845	-0.0311985500156879	0.0571564175188541	0.131987035274506
-0.191920697689056	0.684617698192596	-0.764556765556335	-0.0316615849733353	0.056724775582552	0.131874144077301
-0.195875853300095	0.684183597564697	-0.762947738170624	-0.032115563750267	0.0564022250473499	0.13164895772934
-0.194254502654076	0.688332915306091	-0.755310714244843	-0.03252974152565	0.0558266788721085	0.131473049521446
-0.19830285012722	0.691935181617737	-0.748813092708588	-0.0330680459737778	0.0554318688809872	0.131229996681213
-0.197794765233994	0.694506227970123	-0.743707537651062	-0.0335038974881172	0.0550086945295334	0.131012290716171
-0.204468801617622	0.696014821529388	-0.74025958776474	-0.0339003391563892	0.0546632334589958	0.130757138133049
-0.206172749400139	0.698315739631653	-0.726630210876465	-0.0344734489917755	0.0541885681450367	0.13056680560112
-0.204859018325806	0.703990042209625	-0.723318457603455	-0.0349318124353886	0.0536796525120735	0.130333557724953
-0.202887296676636	0.70769464969635	-0.716163158416748	-0.0354474820196629	0.0533034615218639	0.130182564258575
-0.207963213324547	0.71010833978653	-0.708332598209381	-0.0358258299529552	0.0528498142957687	0.130070552229881
-0.209076553583145	0.709792792797089	-0.700110971927643	-0.0364108569920063	0.0523689687252045	0.129796624183655
-0.211128547787666	0.715687572956085	-0.694308578968048	-0.036906510591507	0.0519416630268097	0.129598453640938
-0.214547291398048	0.717826128005981	-0.686440885066986	-0.0374132432043552	0.0515800155699253	0.129427656531334
-0.215164601802826	0.719011187553406	-0.679307997226715	-0.0377666912972927	0.051115870475769	0.129321619868279
-0.215197965502739	0.72102415561676	-0.681081771850586	-0.0383485294878483	0.0507159419357777	0.129129394888878
-0.212832897901535	0.728087186813354	-0.669013619422913	-0.0388250090181828	0.050288088619709	0.128889679908752
-0.211630210280418	0.72991144657135	-0.662421226501465	-0.0392190665006638	0.0498200841248035	0.128695219755173
-0.211777970194817	0.729118227958679	-0.656750679016113	-0.0397500544786453	0.0494842119514942	0.128452226519585
-0.214646816253662	0.729168653488159	-0.649860441684723	-0.0402142815291882	0.0491409450769424	0.128187745809555
-0.213985279202461	0.728437542915344	-0.648007452487946	-0.0405259877443314	0.0488542132079601	0.127956077456474
-0.208937168121338	0.731386542320251	-0.640202403068542	-0.0409076027572155	0.0485150329768658	0.127750441431999
-0.210697963833809	0.734064757823944	-0.635305225849152	-0.041218563914299	0.0483509004116058	0.12756173312664
-0.209706917405128	0.735531032085419	-0.637539327144623	-0.0416018515825272	0.0481766797602177	0.127279505133629
-0.205756559967995	0.732189416885376	-0.638351619243622	-0.041890624910593	0.0479579269886017	0.126975864171982
-0.203546538949013	0.735592305660248	-0.629030168056488	-0.0422329343855381	0.0477557107806206	0.126768097281456
-0.201874077320099	0.731273472309113	-0.617743492126465	-0.0424649268388748	0.0475737862288952	0.126551985740662
-0.201819077134132	0.73355507850647	-0.614863932132721	-0.0427892878651619	0.0475078336894512	0.126279905438423
-0.201349169015884	0.734266936779022	-0.618986666202545	-0.0429916083812714	0.0474476218223572	0.125948488712311
-0.203305408358574	0.732788026332855	-0.619233429431915	-0.0431961081922054	0.0474055372178555	0.125574454665184
-0.203460052609444	0.732215940952301	-0.610567152500153	-0.043558843433857	0.0474600307643414	0.125223383307457
-0.199940979480743	0.730644226074219	-0.609052181243896	-0.0436202809214592	0.0474666357040405	0.124870494008064
-0.193282529711723	0.732871174812317	-0.602766692638397	-0.0438513085246086	0.0474566966295242	0.124541260302067
-0.1892911195755	0.732564926147461	-0.599425494670868	-0.0440249554812908	0.0474832057952881	0.124221071600914
-0.185489371418953	0.731422603130341	-0.609979152679443	-0.044096902012825	0.0475260503590107	0.123795412480831
-0.182407319545746	0.73066908121109	-0.608872473239899	-0.0442941412329674	0.0476341657340527	0.123526871204376
-0.180675536394119	0.730112373828888	-0.599467277526855	-0.0444290228188038	0.0477583669126034	0.123250059783459
-0.177744254469872	0.726929783821106	-0.597872853279114	-0.044610008597374	0.0478746145963669	0.122832350432873
-0.173716813325882	0.721846580505371	-0.595964908599854	-0.0446169413626194	0.0481241717934608	0.122408747673035
-0.170562937855721	0.719045579433441	-0.604086458683014	-0.0447197109460831	0.0482529737055302	0.121979638934135
-0.171175941824913	0.714679419994354	-0.603054702281952	-0.0448608063161373	0.0485191456973553	0.121575102210045
-0.167246580123901	0.716612637042999	-0.598734855651855	-0.0449014529585838	0.0485927797853947	0.12112919986248
-0.161418750882149	0.715611636638641	-0.597765266895294	-0.0449630506336689	0.0488107837736607	0.120683468878269
-0.15654157102108	0.712814331054688	-0.605788588523865	-0.0450067594647408	0.0490491800010204	0.120207272469997
-0.155468255281448	0.708687484264374	-0.607629477977753	-0.0451044961810112	0.0492869913578033	0.119785837829113
-0.156045854091644	0.702929735183716	-0.603739559650421	-0.0451279021799564	0.0494741760194302	0.119343690574169
-0.153225854039192	0.706352293491364	-0.602345764636993	-0.045196708291769	0.0496148057281971	0.118930727243423
-0.148703172802925	0.702494740486145	-0.603755474090576	-0.0452842116355896	0.0497484728693962	0.118575468659401
-0.144605398178101	0.700801074504852	-0.596662402153015	-0.0453905425965786	0.0498809181153774	0.118191406130791
-0.144324794411659	0.699147164821625	-0.609893560409546	-0.0454961806535721	0.0501775629818439	0.117740251123905
-0.146954774856567	0.696083843708038	-0.608050107955933	-0.045416172593832	0.0504415817558765	0.11727748811245
-0.143917500972748	0.691133081912994	-0.614765524864197	-0.0455667711794376	0.0505414418876171	0.116886518895626
-0.144578412175179	0.690472900867462	-0.610685229301453	-0.0456261895596981	0.0507326945662498	0.116473808884621
-0.138780862092972	0.689503967761993	-0.609693109989166	-0.0456808283925056	0.0508886128664017	0.116059832274914
-0.134801208972931	0.689854085445404	-0.60889083147049	-0.0457763858139515	0.0510594584047794	0.115634873509407
-0.133986338973045	0.689813852310181	-0.610206723213196	-0.0457779951393604	0.0512552931904793	0.115246377885342
-0.133125886321068	0.687378704547882	-0.614900350570679	-0.0458782091736794	0.051424615085125	0.114798374474049
-0.136577367782593	0.682845532894135	-0.617201924324036	-0.0458981804549694	0.0514480024576187	0.114380359649658
-0.13396443426609	0.684505045413971	-0.612658143043518	-0.0460349097847939	0.0516737475991249	0.114004455506802
-0.132771000266075	0.683109223842621	-0.615796208381653	-0.0461327135562897	0.0517646558582783	0.113462269306183
-0.129935085773468	0.679998397827148	-0.610909640789032	-0.0461267977952957	0.051836933940649	0.113074444234371
-0.130418971180916	0.677505910396576	-0.618521332740784	-0.046236414462328	0.0521104112267494	0.112650364637375
-0.131072700023651	0.671477138996124	-0.621508002281189	-0.0462799482047558	0.0523258857429028	0.112162761390209
-0.13448777794838	0.66973477602005	-0.626370012760162	-0.0463127195835114	0.0524492375552654	0.111765429377556
-0.13307099044323	0.672085583209991	-0.627106010913849	-0.04635925963521	0.0525850243866444	0.111345335841179
-0.135665684938431	0.66838663816452	-0.625695466995239	-0.0462791547179222	0.0527774579823017	0.110881432890892
-0.135386139154434	0.667421877384186	-0.634902119636536	-0.0463190376758575	0.0529651269316673	0.11047075688839
-0.130132794380188	0.665410459041595	-0.630154252052307	-0.0462883897125721	0.0531731247901917	0.110011547803879
-0.132149443030357	0.665078341960907	-0.628874123096466	-0.046311866492033	0.0533695220947266	0.109595090150833
-0.132832318544388	0.663251757621765	-0.633300304412842	-0.0463115274906158	0.0536098629236221	0.109069369733334
-0.13002610206604	0.658181548118591	-0.638707280158997	-0.0462442710995674	0.053837064653635	0.108654223382473
-0.132715776562691	0.657332241535187	-0.638587176799774	-0.0461794324219227	0.0540935508906841	0.108202628791332
-0.133624404668808	0.656204998493195	-0.64941269159317	-0.0460772998631001	0.0543864853680134	0.107761897146702
-0.130857154726982	0.653235495090485	-0.64790552854538	-0.0460594892501831	0.0546297654509544	0.107392571866512
-0.131944581866264	0.652127027511597	-0.650330066680908	-0.0459721460938454	0.0548982582986355	0.106987453997135
-0.132085725665092	0.651605308055878	-0.651096999645233	-0.0458615161478519	0.0552525669336319	0.106562450528145
-0.129431620240211	0.648837327957153	-0.652253925800323	-0.0457482375204563	0.0555200129747391	0.106180436909199
-0.129707291722298	0.644792079925537	-0.659106492996216	-0.0456325523555279	0.0559451431035995	0.105791591107845
-0.129159674048424	0.638682782649994	-0.664113819599152	-0.0454583391547203	0.056326612830162	0.105365194380283
-0.127208426594734	0.639681279659271	-0.669319629669189	-0.0453155338764191	0.0567223429679871	0.105043634772301
-0.124404512345791	0.632396399974823	-0.683009028434753	-0.0451034791767597	0.057260375469923	0.104701779782772
-0.12424049526453	0.629954934120178	-0.690992712974548	-0.0447959937155247	0.0577389895915985	0.104414455592632
-0.120501711964607	0.628804743289948	-0.693224310874939	-0.0445508062839508	0.0582714937627316	0.104115039110184
-0.112897612154484	0.623615145683289	-0.702480316162109	-0.0442008152604103	0.05882228910923	0.103900097310543
-0.111716896295547	0.622705698013306	-0.705716907978058	-0.043855682015419	0.0594483092427254	0.103682719171047
-0.10698626190424	0.616406559944153	-0.718774139881134	-0.0434931628406048	0.0601298324763775	0.10344985127449
-0.0987548977136612	0.612917482852936	-0.72592830657959	-0.0430531352758408	0.0608753636479378	0.10326861590147
-0.0951372534036636	0.60910975933075	-0.738548457622528	-0.0426095463335514	0.0616390705108643	0.103108190000057
-0.0845406278967857	0.607440888881683	-0.743440210819244	-0.0421856828033924	0.0624266006052494	0.102890811860561
-0.0753893628716469	0.604015290737152	-0.756007313728333	-0.0416447557508945	0.0631631687283516	0.102738469839096
-0.0683896765112877	0.600726187229156	-0.768419206142426	-0.0411249361932278	0.06414844840765	0.102640204131603
-0.0618079453706741	0.597913324832916	-0.782409012317657	-0.0405136905610561	0.0651112049818039	0.102543823421001
-0.055898305028677	0.592361569404602	-0.791787207126617	-0.0399640910327435	0.066219761967659	0.102433614432812
-0.0522882305085659	0.583598971366882	-0.806138694286346	-0.0392387881875038	0.067338652908802	0.102329313755035
-0.041144385933876	0.583525538444519	-0.822745442390442	-0.0386505462229252	0.0686049237847328	0.102224618196487
-0.0333839580416679	0.580116927623749	-0.839358806610107	-0.0378836169838905	0.0698756873607636	0.102150455117226
-0.02675436809659	0.576481878757477	-0.849940717220306	-0.0371941775083542	0.0713079869747162	0.10218770802021
-0.0171689335256815	0.569592475891113	-0.871916115283966	-0.0364632345736027	0.072781041264534	0.10219144821167
-0.0107871294021606	0.567327499389648	-0.897472679615021	-0.03566038236022	0.0742892697453499	0.102141119539738
-0.00378286885097623	0.564493477344513	-0.908239483833313	-0.0350478515028954	0.0759225860238075	0.102135509252548
0.00479321274906397	0.561709105968475	-0.931349873542786	-0.0342766158282757	0.0776538923382759	0.102293156087399
0.0110415210947394	0.556782007217407	-0.956849873065948	-0.0335012637078762	0.0793883055448532	0.102370388805866
0.0138524621725082	0.551140248775482	-0.977803289890289	-0.0326727591454983	0.0810683742165565	0.102486833930016
0.0307853538542986	0.55048531293869	-0.987945020198822	-0.0317346341907978	0.0826985463500023	0.102659501135349
0.0358001403510571	0.552986741065979	-1.01106822490692	-0.0308084655553102	0.0844684615731239	0.102773360908031
0.0327377431094646	0.548786640167236	-1.03049349784851	-0.0298729632049799	0.0861912220716476	0.102765060961246
0.0388081334531307	0.549104988574982	-1.04992640018463	-0.029069384559989	0.0879499614238739	0.102817818522453
0.0344716794788837	0.547179877758026	-1.07141888141632	-0.0281375218182802	0.0898985341191292	0.102850161492825
0.0427463948726654	0.548777163028717	-1.09913098812103	-0.0272747240960598	0.0917963087558746	0.103701777756214
0.0493243150413036	0.557924449443817	-1.12242662906647	-0.0261504016816616	0.0933109298348427	0.104132644832134
0.0233926549553871	0.555606484413147	-1.14819145202637	-0.0250292867422104	0.0947404801845551	0.103791005909443
0.0029995848890394	0.548287093639374	-1.16695320606232	-0.0241772662848234	0.0962164029479027	0.102858290076256
0.00753653701394796	0.552704393863678	-1.17500901222229	-0.0233593508601189	0.0976544618606567	0.102186679840088
0.00426364503800869	0.555088579654694	-1.19078290462494	-0.0225796587765217	0.0991976037621498	0.102028913795948
0.0147788980975747	0.559141576290131	-1.19836318492889	-0.0220822803676128	0.100472413003445	0.102284133434296
0.0194878578186035	0.558003067970276	-1.21581423282623	-0.0213551018387079	0.101982057094574	0.102672263979912
0.0213752314448357	0.564191281795502	-1.23094654083252	-0.0209592506289482	0.10332702845335	0.103244580328465
0.0284738335758448	0.579615950584412	-1.24754858016968	-0.0205826088786125	0.104575037956238	0.103684954345226
0.00992842763662338	0.587603390216827	-1.25820887088776	-0.0202518738806248	0.105945453047752	0.103990562260151
-9.08228030311875E-05	0.597187042236328	-1.26364147663116	-0.0201240368187428	0.107114695012569	0.104034535586834
-0.0265859942883253	0.603879570960999	-1.2845104932785	-0.020071929320693	0.108277730643749	0.103952527046204
-0.0459817312657833	0.615608096122742	-1.29204094409943	-0.0201809890568256	0.109141424298286	0.103667929768562
-0.0706539750099182	0.626158535480499	-1.29680180549622	-0.0201880764216185	0.109944306313992	0.103210397064686
-0.0964996069669724	0.633701980113983	-1.30549228191376	-0.0205051098018885	0.110565975308418	0.102788187563419
-0.108846180140972	0.645682632923126	-1.30902111530304	-0.0208669137209654	0.110909797251225	0.10226633399725
-0.134213626384735	0.654646456241608	-1.30937278270721	-0.0211990494281054	0.111179038882256	0.101735308766365
-0.156234294176102	0.661892592906952	-1.30815708637238	-0.0219017248600721	0.111275911331177	0.10104451328516
-0.178597420454025	0.670965015888214	-1.30072569847107	-0.0225014872848988	0.11128331720829	0.100466310977936
-0.193256735801697	0.682865142822266	-1.29492974281311	-0.0234239920973778	0.111036732792854	0.0997195318341255
-0.221576735377312	0.688189446926117	-1.28779375553131	-0.024100486189127	0.110631659626961	0.0989660397171974
-0.246202245354652	0.697778880596161	-1.27437734603882	-0.0251744072884321	0.110046915709972	0.0983006209135056
-0.264038294553757	0.710217952728271	-1.26157832145691	-0.0263418424874544	0.109290689229965	0.0975579097867012
-0.291713565587997	0.721960365772247	-1.25660288333893	-0.0274126529693604	0.108409956097603	0.0968539491295815
-0.326079189777374	0.728789150714874	-1.23969626426697	-0.0286543369293213	0.107361316680908	0.0958768129348755
-0.352778196334839	0.741219997406006	-1.21663296222687	-0.0298854056745768	0.106180667877197	0.0950497090816498
-0.381829649209976	0.754501104354858	-1.20721900463104	-0.0312184914946556	0.10497660189867	0.0940062701702118
-0.406758010387421	0.76416939496994	-1.17807197570801	-0.0327295325696468	0.103531770408154	0.0930801406502724
-0.437171578407288	0.775319874286652	-1.16430532932281	-0.0341299436986446	0.10210557281971	0.0920381098985672
-0.468609422445297	0.785430669784546	-1.14149498939514	-0.0356073044240475	0.100598849356174	0.0911436975002289
-0.488138616085052	0.795876801013947	-1.11928963661194	-0.0372003801167011	0.0989337638020515	0.090190052986145
-0.51592618227005	0.809870421886444	-1.09244775772095	-0.0387789569795132	0.0972700789570808	0.0893180668354034
-0.545117616653442	0.820239126682281	-1.07153475284576	-0.0403299704194069	0.095507837831974	0.0884613543748856
-0.577172517776489	0.826931059360504	-1.04057240486145	-0.0420224741101265	0.093802884221077	0.0875811204314232
-0.599198043346405	0.839114129543304	-1.01745975017548	-0.0436532981693745	0.0920978039503098	0.0866449698805809
-0.623860478401184	0.848337173461914	-0.998433530330658	-0.0452435426414013	0.090415470302105	0.0858155563473701
-0.647059619426727	0.855804979801178	-0.974338948726654	-0.0467607825994492	0.0886026099324226	0.0849945098161697
-0.669147729873657	0.865864992141724	-0.95188182592392	-0.0482955686748028	0.0869488045573235	0.0842434391379356
-0.689015746116638	0.876008450984955	-0.931161820888519	-0.0496974475681782	0.0853228494524956	0.0834167003631592
-0.711272656917572	0.882854402065277	-0.90832644701004	-0.0511837974190712	0.0837648138403893	0.0825999155640602
-0.727932095527649	0.88442987203598	-0.887514472007751	-0.0526335090398788	0.0821891948580742	0.0818911418318748
-0.740691065788269	0.894139647483826	-0.868546843528748	-0.0539226830005646	0.0807212293148041	0.0811571478843689
-0.757516145706177	0.904113829135895	-0.850287258625031	-0.0550117157399654	0.079454317688942	0.080438606441021
-0.772529780864716	0.907582819461823	-0.833570420742035	-0.0561889335513115	0.0781910642981529	0.0797196552157402
-0.787783443927765	0.911388695240021	-0.819128632545471	-0.0573611967265606	0.0769946128129959	0.0790621042251587
-0.804718315601349	0.92073780298233	-0.799068570137024	-0.0583387278020382	0.0759497582912445	0.0784481465816498
-0.81742388010025	0.925458133220673	-0.772561728954315	-0.0593031048774719	0.0751715302467346	0.0778070166707039
-0.831847906112671	0.927342593669891	-0.751978516578674	-0.0601747147738934	0.0743687823414803	0.0772286057472229
-0.8424471616745	0.92963320016861	-0.743399858474731	-0.0608581863343716	0.0737408474087715	0.0766121819615364
-0.852843821048737	0.929051637649536	-0.721722841262817	-0.0615593120455742	0.0732952356338501	0.0759566128253937
-0.859317421913147	0.92976438999176	-0.705600738525391	-0.0622372440993786	0.0729706883430481	0.0753685384988785
-0.870673954486847	0.932008028030396	-0.690948128700256	-0.0627097636461258	0.0726576894521713	0.0747369155287743
-0.879895269870758	0.930233657360077	-0.697232186794281	-0.0631805956363678	0.0727199390530586	0.0740440413355827
-0.884497404098511	0.925882041454315	-0.695495963096619	-0.0637042447924614	0.0728167071938515	0.0734081119298935
-0.88674795627594	0.926655888557434	-0.693178474903107	-0.0639424473047256	0.0730417296290398	0.0728284418582916
-0.890984535217285	0.920506477355957	-0.688040018081665	-0.0642988011240959	0.0734992846846581	0.0722176805138588
-0.893330991268158	0.919939517974854	-0.689769387245178	-0.0645403116941452	0.0739781931042671	0.07159174233675
-0.901195466518402	0.921357095241547	-0.696661710739136	-0.0646780580282211	0.0746115744113922	0.0709608346223831
-0.899715721607208	0.916349947452545	-0.702490985393524	-0.06487737596035	0.0754465758800507	0.0704357326030731
-0.897331953048706	0.911780416965485	-0.706404864788055	-0.0649377182126045	0.0763838067650795	0.0699992924928665
-0.898903906345367	0.911108255386353	-0.719732582569122	-0.064954973757267	0.0775330886244774	0.069572739303112
-0.896592617034912	0.905486047267914	-0.73090660572052	-0.064958468079567	0.0786870047450066	0.0691392496228218
-0.892830550670624	0.902740836143494	-0.743581533432007	-0.0649471506476402	0.0799204260110855	0.06875941157341
-0.886304259300232	0.894773721694946	-0.762670040130615	-0.0649273917078972	0.081308901309967	0.0683221966028214
-0.878393590450287	0.891577064990997	-0.774254381656647	-0.0648750364780426	0.0826420336961746	0.0680101066827774
-0.878721654415131	0.887344598770142	-0.783042311668396	-0.0647782310843468	0.0842142850160599	0.0676019340753555
-0.881471335887909	0.885756492614746	-0.803613901138306	-0.0647292882204056	0.0858479365706444	0.0673182308673859
-0.876542270183563	0.880580306053162	-0.812620162963867	-0.0646012499928474	0.0875656008720398	0.0669512897729874
-0.87726891040802	0.875934481620789	-0.832600772380829	-0.0645047202706337	0.0893939584493637	0.0666108876466751
-0.876446962356567	0.870315074920654	-0.843063652515411	-0.0644252821803093	0.0909932404756546	0.0662097632884979
-0.87384021282196	0.865963459014893	-0.85752671957016	-0.0643617808818817	0.0926073864102364	0.0657120943069458
-0.874824583530426	0.864791393280029	-0.871788561344147	-0.0641443505883217	0.0943469479680061	0.0654662474989891
-0.873497307300568	0.8577800989151	-0.883153915405273	-0.0641434118151665	0.0960627123713493	0.0651141628623009
-0.871535301208496	0.853171586990356	-0.900722742080688	-0.0639525502920151	0.0977633222937584	0.0647635161876678
-0.868359923362732	0.849854648113251	-0.924001097679138	-0.0638371258974075	0.0994546562433243	0.0644468516111374
-0.871682465076447	0.849849581718445	-0.931618750095367	-0.0638408064842224	0.101045779883862	0.0640727430582047
-0.873206853866577	0.846078932285309	-0.952883839607239	-0.063754104077816	0.102483332157135	0.0637859180569649
-0.878279983997345	0.854177236557007	-0.959157526493073	-0.0636105835437775	0.103948846459389	0.0635047927498817
-0.879043161869049	0.8507239818573	-0.968078553676605	-0.063484363257885	0.105168603360653	0.0632383897900581
-0.885272562503815	0.853407621383667	-0.980417907238007	-0.0634807497262955	0.106494747102261	0.0630704611539841
-0.882993757724762	0.854728639125824	-0.98547101020813	-0.06346046179533	0.107674732804298	0.0628502741456032
-0.893741071224213	0.85670793056488	-0.99049574136734	-0.0634776577353477	0.108684360980988	0.0626894161105156
-0.903864979743958	0.857358753681183	-1.00108003616333	-0.0635389089584351	0.109666712582111	0.0624914616346359
-0.909604012966156	0.861548840999603	-1.01241075992584	-0.0636499673128128	0.110635682940483	0.0622763410210609
-0.921989798545837	0.866352736949921	-1.01800310611725	-0.0637562945485115	0.111496143043041	0.0621567405760288
-0.932292580604553	0.869666457176209	-1.0233565568924	-0.0639014914631844	0.112269200384617	0.0620456859469414
-0.945373058319092	0.874660730361938	-1.03265070915222	-0.0641968622803688	0.112924940884113	0.061937503516674
-0.957719206809998	0.8836789727211	-1.03432202339172	-0.0644056051969528	0.113497227430344	0.0619050711393356
-0.97293347120285	0.892549514770508	-1.04330134391785	-0.0647230818867683	0.114054925739765	0.0619093291461468
-0.986569583415985	0.902726292610168	-1.04447066783905	-0.0649830400943756	0.114448390901089	0.0620988868176937
-1.000816822052	0.909341096878052	-1.04690992832184	-0.065459668636322	0.114744551479816	0.062279187142849
-1.01102161407471	0.91803240776062	-1.04066669940948	-0.0658804997801781	0.114983633160591	0.0625073909759521
-1.0225065946579	0.9264897108078	-1.04827535152435	-0.0663435459136963	0.115113645792007	0.0627496391534805
-1.03073668479919	0.938130021095276	-1.04915845394135	-0.0667499005794525	0.115107633173466	0.0630347803235054
-1.04598355293274	0.950283706188202	-1.04990017414093	-0.0671394094824791	0.114949576556683	0.0633953586220741
-1.06057250499725	0.957963049411774	-1.04570078849792	-0.0676481053233147	0.114813774824142	0.0638034120202065
-1.07280969619751	0.967549979686737	-1.04433643817902	-0.0681311711668968	0.114579491317272	0.0642523244023323
-1.08475565910339	0.975247919559479	-1.03826928138733	-0.0686357393860817	0.114173091948032	0.0646874755620956
-1.09559595584869	0.985581994056702	-1.03313326835632	-0.0691020116209984	0.113773673772812	0.0651343688368797
-1.11097383499146	0.996196687221527	-1.02658462524414	-0.0695466920733452	0.113331951200962	0.0654890090227127
-1.12128984928131	1.00691318511963	-1.0244380235672	-0.0700475722551346	0.112916558980942	0.0659300684928894
-1.13494253158569	1.01544880867004	-1.01495063304901	-0.0704744979739189	0.112280704081059	0.0664399042725563
-1.14822995662689	1.02517354488373	-1.01444911956787	-0.0708557739853859	0.111741840839386	0.0669885203242302
-1.15861117839813	1.03212642669678	-1.00928294658661	-0.0713331624865532	0.111151993274689	0.0674389898777008
-1.16910815238953	1.04497015476227	-0.99772185087204	-0.0717549100518227	0.110380955040455	0.068014532327652
-1.18153190612793	1.05463707447052	-0.993861556053162	-0.0721488818526268	0.109770551323891	0.0685231313109398
-1.18862617015839	1.06602787971497	-0.990789592266083	-0.0725323781371117	0.109082207083702	0.0690148994326591
-1.20712924003601	1.07979369163513	-0.976268470287323	-0.072739340364933	0.108490847051144	0.0696082189679146
-1.21720910072327	1.08569777011871	-0.974122941493988	-0.0730932205915451	0.10793112963438	0.0702780932188034
-1.22674143314362	1.09526777267456	-0.961668729782104	-0.0734453499317169	0.107248641550541	0.0708831176161766
-1.23639822006226	1.10202896595001	-0.950528383255005	-0.0737643018364906	0.106575548648834	0.0714453309774399
-1.24498784542084	1.11436915397644	-0.940772235393524	-0.0740238800644875	0.106073185801506	0.0720334872603416
-1.25090897083282	1.12156474590302	-0.933606624603271	-0.0742894858121872	0.105430543422699	0.0727479532361031
-1.2639969587326	1.1323698759079	-0.919375598430634	-0.0744519308209419	0.104929842054844	0.07331532984972
-1.27291989326477	1.13833737373352	-0.920227825641632	-0.0746120065450668	0.104355178773403	0.0737883523106575
-1.28646564483643	1.14571583271027	-0.920141220092773	-0.0747248008847237	0.103958539664745	0.0741350501775742
-1.29469871520996	1.15407240390778	-0.919137239456177	-0.0748919919133186	0.103546485304832	0.074565589427948
-1.30540370941162	1.1579784154892	-0.90624874830246	-0.0750549212098122	0.103118285536766	0.0750066190958023
-1.31518769264221	1.1623318195343	-0.899984657764435	-0.0751613974571228	0.102671392261982	0.0753404349088669
-1.31571435928345	1.16914784908295	-0.900360941886902	-0.0751765966415405	0.102279350161552	0.0756889283657074
-1.32434594631195	1.17347395420074	-0.899850070476532	-0.0752124786376953	0.101996228098869	0.0759075731039047
-1.33067119121552	1.17889606952667	-0.904184877872467	-0.0751762241125107	0.101691007614136	0.076108530163765
-1.33529841899872	1.17949414253235	-0.900939583778381	-0.0751412138342857	0.101572006940842	0.0763065963983536
-1.34561312198639	1.18043506145477	-0.900776565074921	-0.0750636532902718	0.10135044157505	0.0765937119722366
-1.34539377689362	1.1860693693161	-0.909409999847412	-0.074992410838604	0.101088359951973	0.0768724828958511
-1.35039079189301	1.18808829784393	-0.909532964229584	-0.074832521378994	0.100963972508907	0.0772169455885887
-1.35490691661835	1.18991112709045	-0.903864800930023	-0.0747206285595894	0.100926026701927	0.0775299221277237
-1.35699689388275	1.1882917881012	-0.900461673736572	-0.0746199190616608	0.100839093327522	0.0777186006307602
-1.35717737674713	1.18911445140839	-0.905646502971649	-0.0744443014264107	0.100889451801777	0.0778031125664711
-1.35659515857697	1.18757009506226	-0.913014233112335	-0.0742179155349731	0.100921377539635	0.0778628811240196
-1.35671234130859	1.18360066413879	-0.921464562416077	-0.0739442408084869	0.101035483181477	0.0778927803039551
-1.35914707183838	1.18100690841675	-0.919332683086395	-0.0737318471074104	0.101114213466644	0.0779559463262558
-1.35898470878601	1.176154255867	-0.928035974502563	-0.0734033063054085	0.10136403888464	0.0779639631509781
-1.35802137851715	1.17206823825836	-0.930761814117432	-0.0730552151799202	0.101558603346348	0.0780010595917702
-1.35350000858307	1.17208540439606	-0.936780393123627	-0.0727195963263512	0.101739138364792	0.0780611932277679
-1.34776496887207	1.17073917388916	-0.944931149482727	-0.0723023638129234	0.102054513990879	0.0779891610145569
-1.34570443630219	1.16137421131134	-0.955066680908203	-0.0718510448932648	0.102377153933048	0.0779086425900459
-1.34595441818237	1.15484881401062	-0.957531452178955	-0.0714665353298187	0.102760531008244	0.0777610689401627
-1.3358668088913	1.14744901657104	-0.978370308876038	-0.0710427239537239	0.103160500526428	0.0775911957025528
-1.32798933982849	1.13892829418182	-0.986696541309357	-0.0705288648605347	0.103542439639568	0.077528603374958
-1.32425701618195	1.13117754459381	-0.993442535400391	-0.0700332745909691	0.103934973478317	0.0774827003479004
-1.31332099437714	1.12512016296387	-0.999318480491638	-0.0694476440548897	0.104475051164627	0.077420562505722
-1.30700898170471	1.11410748958588	-1.00387620925903	-0.0688851401209831	0.105076342821121	0.0772410184144974
-1.29947626590729	1.10533142089844	-1.01991641521454	-0.068197950720787	0.105690859258175	0.077075220644474
-1.2866427898407	1.09704029560089	-1.02592349052429	-0.0675740763545036	0.106222607195377	0.0769249126315117
-1.28227424621582	1.08681559562683	-1.03953981399536	-0.0668662413954735	0.106884196400642	0.0767670273780823
-1.27801036834717	1.07903361320496	-1.05303406715393	-0.0660935267806053	0.107588373124599	0.0766082629561424
-1.27135324478149	1.07032322883606	-1.05851197242737	-0.0653756782412529	0.108308620750904	0.0765021741390228
-1.26086497306824	1.06225836277008	-1.06902718544006	-0.0646834000945091	0.108977384865284	0.0763451159000397
-1.25445687770844	1.05295014381409	-1.07964384555817	-0.0638862252235413	0.109723843634129	0.0762760490179062
-1.24267971515656	1.04273438453674	-1.0967161655426	-0.0630813390016556	0.110376283526421	0.0760696679353714
-1.23269176483154	1.03719115257263	-1.11030757427216	-0.0622496902942657	0.111057735979557	0.0759713873267174
-1.22401547431946	1.02751183509827	-1.12251543998718	-0.0615031495690346	0.111728094518185	0.075995996594429
-1.21470439434052	1.02262473106384	-1.1262731552124	-0.0606596991419792	0.112311512231827	0.0760845020413399
-1.20481884479523	1.0145320892334	-1.14001488685608	-0.0597952716052532	0.113049887120724	0.0761858746409416
-1.19948494434357	1.00235223770142	-1.16147708892822	-0.0590699315071106	0.113631933927536	0.0760913640260696
-1.19364058971405	0.991251349449158	-1.17375123500824	-0.058276005089283	0.1143679022789	0.076032467186451
-1.18249201774597	0.981237709522247	-1.1807633638382	-0.0574066042900085	0.114917948842049	0.0760581195354462
-1.16987037658691	0.977648258209229	-1.19363081455231	-0.0565970465540886	0.115446262061596	0.0760879442095757
-1.16225862503052	0.965964674949646	-1.2072674036026	-0.0557782389223576	0.115988694131374	0.0760243311524391
-1.15291249752045	0.955858886241913	-1.21817398071289	-0.0550119988620281	0.116424724459648	0.0759370550513268
-1.14409375190735	0.948195695877075	-1.22808265686035	-0.054262213408947	0.116773508489132	0.0758260935544968
-1.13602125644684	0.936947405338287	-1.23224937915802	-0.0535529255867004	0.117147102952003	0.0757657140493393
-1.12757706642151	0.925822198390961	-1.25333297252655	-0.0527360811829567	0.117436610162258	0.0756150037050247
-1.12481868267059	0.914164066314697	-1.25752127170563	-0.0519438944756985	0.117749527096748	0.0755410939455032
-1.11418974399567	0.904802620410919	-1.25889599323273	-0.0512457452714443	0.117896884679794	0.0753994807600975
-1.10188043117523	0.898809671401978	-1.27076125144958	-0.0504649952054024	0.117912508547306	0.0752230063080788
-1.09654140472412	0.889794588088989	-1.27388286590576	-0.0497061423957348	0.117855340242386	0.075070396065712
-1.09182834625244	0.879530429840088	-1.27403807640076	-0.0489904545247555	0.117742411792278	0.074850507080555
-1.08313286304474	0.867915749549866	-1.27825355529785	-0.048259686678648	0.117541693150997	0.0745118632912636
-1.07715880870819	0.857546389102936	-1.27407610416412	-0.0476065240800381	0.117336966097355	0.0741450116038322
-1.06892812252045	0.847758650779724	-1.27753758430481	-0.0468134358525276	0.117086730897427	0.0737956464290619
-1.061647772789	0.839680910110474	-1.28196120262146	-0.0461776182055473	0.116753995418549	0.0734469145536423
-1.05175685882568	0.830803155899048	-1.27931261062622	-0.0456606261432171	0.116413488984108	0.0730491653084755
-1.04374027252197	0.821713328361511	-1.28149282932281	-0.0450090244412422	0.11611046642065	0.0727843344211578
-1.03967618942261	0.813074231147766	-1.28592085838318	-0.0445001795887947	0.115850456058979	0.0724646300077438
-1.04018867015839	0.80529648065567	-1.28222477436066	-0.0439868345856667	0.115457519888878	0.0721223577857018
-1.03604578971863	0.793722629547119	-1.28779590129852	-0.0434953793883324	0.115047350525856	0.071884348988533
-1.02764213085175	0.790266513824463	-1.27958858013153	-0.0429222099483013	0.114594146609306	0.0715956538915634
-1.02345895767212	0.780519604682922	-1.27617502212524	-0.0424176529049873	0.114178538322449	0.0713927000761032
-1.01866924762726	0.77602207660675	-1.28013861179352	-0.0419037640094757	0.113736242055893	0.0710262358188629
-1.01371204853058	0.767725110054016	-1.27930951118469	-0.0414847619831562	0.113125197589397	0.0708055198192596
-1.00940728187561	0.760968625545502	-1.27435326576233	-0.0411373823881149	0.112641528248787	0.0705835223197937
-1.0097644329071	0.750032365322113	-1.27671253681183	-0.0407121777534485	0.112356193363667	0.0702419131994247
-1.00560283660889	0.741371631622314	-1.28647398948669	-0.0403210707008839	0.111898139119148	0.0698829963803291
-1.00310397148132	0.734028816223145	-1.2777988910675	-0.0400467738509178	0.111466258764267	0.0696408599615097
-0.996485412120819	0.728061139583588	-1.27404201030731	-0.0396936722099781	0.111001178622246	0.0693523660302162
-0.989647924900055	0.72508180141449	-1.27521228790283	-0.0393296629190445	0.110490687191486	0.0691173374652863
-0.98939311504364	0.71859085559845	-1.27356469631195	-0.0390436761081219	0.110103257000446	0.0688905343413353
-0.987155616283417	0.71378755569458	-1.27872860431671	-0.0386485978960991	0.109689421951771	0.0686423107981682
-0.985415518283844	0.707086622714996	-1.27296364307404	-0.0384036563336849	0.109265342354774	0.0684472024440765
-0.983022570610046	0.701408326625824	-1.27138674259186	-0.0381171070039272	0.108839280903339	0.0682026743888855
-0.981983363628387	0.696780443191528	-1.26931762695313	-0.0378859043121338	0.108509466052055	0.0679579600691795
-0.984718263149261	0.690918862819672	-1.27332711219788	-0.0375076606869698	0.108221374452114	0.0676792860031128
-0.982660531997681	0.684020340442657	-1.27797889709473	-0.0372100174427032	0.107866026461124	0.0673935562372208
-0.978561043739319	0.681719481945038	-1.27108442783356	-0.0368900932371616	0.10742175579071	0.0672152489423752
-0.975120007991791	0.680903911590576	-1.26909959316254	-0.0364459678530693	0.106949523091316	0.0669800862669945
-0.970213532447815	0.679674208164215	-1.26208543777466	-0.0360416322946548	0.106415957212448	0.0666530728340149
-0.975167870521545	0.673245251178741	-1.25799071788788	-0.0355913564562798	0.105864591896534	0.066238097846508
-0.979217290878296	0.667318344116211	-1.25166082382202	-0.0353328213095665	0.105643287301064	0.0659079104661942
-0.96823912858963	0.659961581230164	-1.25356984138489	-0.035185381770134	0.105414718389511	0.065732330083847
-0.95931339263916	0.663467049598694	-1.25617432594299	-0.0349599979817867	0.105365693569183	0.0656705424189568
-0.958436727523804	0.659537076950073	-1.25141632556915	-0.0346545614302158	0.1051260009408	0.0655694529414177
-0.963468253612518	0.652300655841827	-1.24933922290802	-0.034380953758955	0.105001404881477	0.0653971135616302
-0.968708693981171	0.657026529312134	-1.25182044506073	-0.0339596457779408	0.104788079857826	0.065112017095089
-0.970712780952454	0.655128955841064	-1.25105953216553	-0.033805426210165	0.10462262481451	0.0647764205932617
-0.978603482246399	0.658815741539001	-1.25333750247955	-0.0335684753954411	0.104402929544449	0.0644823983311653
-0.98449432849884	0.655439078807831	-1.25762212276459	-0.0334354527294636	0.104202918708324	0.0641446635127068
-0.989018797874451	0.655661284923553	-1.25711035728455	-0.0331117548048496	0.103964067995548	0.0639103874564171
-0.992110371589661	0.657358527183533	-1.25281691551208	-0.0329413786530495	0.103647202253342	0.0637339130043983
-0.997074067592621	0.656142473220825	-1.25645923614502	-0.032704446464777	0.103409983217716	0.0635130703449249
-0.99902617931366	0.656153202056885	-1.24646103382111	-0.0325987637042999	0.103133969008923	0.0633877664804459
-1.00132238864899	0.655773520469666	-1.24622678756714	-0.0323486104607582	0.102856233716011	0.063244953751564
-1.00506234169006	0.654823958873749	-1.24592578411102	-0.0321827530860901	0.102499894797802	0.0630832985043526
-1.00957381725311	0.656632244586945	-1.24607038497925	-0.0320899225771427	0.102251306176186	0.0630420669913292
-1.01150071620941	0.656935036182404	-1.24234509468079	-0.031993992626667	0.101977631449699	0.063030019402504
-1.01331973075867	0.660493135452271	-1.24057626724243	-0.0319383293390274	0.101709879934788	0.0630131512880325
-1.0185341835022	0.663053274154663	-1.23844087123871	-0.0319809764623642	0.101434528827667	0.0629995092749596
-1.02069234848022	0.664844691753387	-1.23927450180054	-0.0320567153394222	0.101186387240887	0.0630029290914536
-1.02117216587067	0.668561458587646	-1.23533844947815	-0.0320333391427994	0.100809648633003	0.0630188658833504
-1.02334320545197	0.674338102340698	-1.23388242721558	-0.0321051143109798	0.100502759218216	0.0630368068814278
-1.02687513828278	0.679357469081879	-1.22697496414185	-0.0321773402392864	0.100226975977421	0.0631085261702538
-1.03350257873535	0.680382668972015	-1.22835075855255	-0.0322602465748787	0.0998693630099297	0.0631412714719772
-1.03887498378754	0.685903251171112	-1.21685600280762	-0.0324491411447525	0.0997264534235001	0.0631764009594917
-1.04095697402954	0.685610234737396	-1.21750962734222	-0.0326118059456348	0.0993027538061142	0.0630897060036659
-1.044074177742	0.690878570079803	-1.21159017086029	-0.0328045897185802	0.0989928618073463	0.0631549656391144
-1.04906797409058	0.696995973587036	-1.21058416366577	-0.033013928681612	0.0987688452005386	0.0631949752569199
-1.05643713474274	0.700936138629913	-1.20587480068207	-0.0331868790090084	0.09860660135746	0.0630741938948631
-1.06191396713257	0.703077912330627	-1.20513784885406	-0.0335393734276295	0.0983223170042038	0.0630921050906181
-1.06383287906647	0.707676231861115	-1.20302641391754	-0.033682644367218	0.0980826392769814	0.0630500540137291
-1.06852734088898	0.7119140625	-1.20008480548859	-0.0338302180171013	0.0978595465421677	0.0629464089870453
-1.07195913791656	0.713904678821564	-1.19441699981689	-0.0341762490570545	0.0976973697543144	0.0629774928092957
-1.07640659809113	0.716956496238709	-1.19423997402191	-0.0344297513365746	0.0974061340093613	0.0629802420735359
-1.08107829093933	0.722778975963593	-1.1925585269928	-0.0347136855125427	0.0971192866563797	0.0630041360855103
-1.08179593086243	0.727589130401611	-1.18047225475311	-0.0349909886717796	0.096935361623764	0.0629848763346672
-1.0852335691452	0.7322638630867	-1.17533659934998	-0.0353009030222893	0.096742570400238	0.0629976689815521
-1.08806264400482	0.73381370306015	-1.17474246025085	-0.0355849079787731	0.0964509323239326	0.0629699304699898
-1.09029471874237	0.740272879600525	-1.1689600944519	-0.0359253101050854	0.0962786227464676	0.0630029514431953
-1.08666205406189	0.744242310523987	-1.16575586795807	-0.0362303256988525	0.0960297435522079	0.0629224181175232
-1.09089922904968	0.746636629104614	-1.15688681602478	-0.036556251347065	0.095954917371273	0.0629455894231796
-1.09351694583893	0.750789344310761	-1.14927101135254	-0.0368481054902077	0.095719501376152	0.062910683453083
-1.09219431877136	0.755901157855988	-1.14726889133453	-0.0371816530823708	0.0954123586416245	0.0628727674484253
-1.09110987186432	0.764113426208496	-1.14468610286713	-0.0374711602926254	0.0951737463474274	0.0628488883376122
-1.09352266788483	0.767817080020905	-1.14038872718811	-0.0378840677440166	0.094897024333477	0.0628176778554916
-1.09355092048645	0.772621870040894	-1.12999904155731	-0.0381886884570122	0.0946595668792725	0.0628060847520828
-1.09517025947571	0.77508533000946	-1.12010061740875	-0.0385358147323132	0.0944537669420242	0.0628317221999168
-1.09501767158508	0.78048175573349	-1.12270736694336	-0.0389590635895729	0.0942011326551437	0.0627941787242889
-1.0959552526474	0.782678067684174	-1.1080070734024	-0.0393017381429672	0.093899317085743	0.062744677066803
-1.09730267524719	0.78857946395874	-1.10341107845306	-0.0396304056048393	0.0936698764562607	0.0627015382051468
-1.10111045837402	0.786786437034607	-1.10366499423981	-0.0400910824537277	0.0934159681200981	0.0626659691333771
-1.10511803627014	0.792574644088745	-1.10198748111725	-0.0404856614768505	0.0931165367364883	0.0626182109117508
-1.1023815870285	0.794911026954651	-1.09668064117432	-0.0408870279788971	0.0928289592266083	0.0625861808657646
-1.10299873352051	0.799358487129211	-1.08115637302399	-0.0412841811776161	0.0924500450491905	0.062520943582058
-1.10121190547943	0.802116334438324	-1.08174395561218	-0.0417060106992722	0.0920794010162354	0.0625574067234993
-1.09926748275757	0.80538684129715	-1.07268929481506	-0.0422232523560524	0.0917196646332741	0.062548391520977
-1.09841191768646	0.808861315250397	-1.0647999048233	-0.0426011383533478	0.0913124531507492	0.0625569075345993
-1.09510111808777	0.81138414144516	-1.05855298042297	-0.0430682636797428	0.0909786745905876	0.0625616535544395
-1.09717524051666	0.81347918510437	-1.05018591880798	-0.0436323471367359	0.0906055346131325	0.0625938922166824
-1.0932252407074	0.818502008914948	-1.04858160018921	-0.043993104249239	0.0900990590453148	0.0626212358474731
-1.09512364864349	0.825083613395691	-1.03629124164581	-0.0444816052913666	0.0897978395223618	0.0626478120684624
-1.09348940849304	0.825558066368103	-1.02807128429413	-0.0449332296848297	0.089285597205162	0.0626810044050217
-1.09136044979095	0.829433083534241	-1.02424573898315	-0.0454703457653522	0.0888577252626419	0.0627730637788773
-1.09092032909393	0.836348712444305	-1.01805472373962	-0.0459231026470661	0.0883736088871956	0.0627952888607979
-1.09028005599976	0.838163495063782	-1.01065635681152	-0.0465079247951508	0.0880357474088669	0.0629162490367889
-1.08488535881042	0.83888441324234	-1.00101411342621	-0.0469594448804855	0.0874461233615875	0.0629433616995811
-1.08349418640137	0.844206988811493	-0.994772434234619	-0.0474772602319717	0.0870724245905876	0.0629331991076469
-1.08223581314087	0.844789206981659	-0.986395359039307	-0.0480532608926296	0.086602658033371	0.0629967302083969
-1.08268558979034	0.848828196525574	-0.982227146625519	-0.0485550463199615	0.086154468357563	0.0630232244729996
-1.07871460914612	0.852390766143799	-0.976924479007721	-0.0489881224930286	0.0856577828526497	0.063026525080204
-1.0759334564209	0.854886472225189	-0.966733038425446	-0.0495554879307747	0.0852826163172722	0.0630370080471039
-1.07331430912018	0.852074265480042	-0.962960183620453	-0.0500444583594799	0.0848381444811821	0.0630351901054382
-1.07356810569763	0.856291770935059	-0.955295562744141	-0.050554484128952	0.0844227820634842	0.0631120130419731
-1.06875860691071	0.8582843542099	-0.944226205348969	-0.0509941875934601	0.0839779525995255	0.0630820021033287
-1.06827306747437	0.860122740268707	-0.942917883396149	-0.0515216514468193	0.0835788771510124	0.0630010813474655
-1.06450200080872	0.865062296390533	-0.940919697284698	-0.051874328404665	0.0831334516406059	0.0629932135343552
-1.06235992908478	0.86216676235199	-0.930037677288055	-0.0524995289742947	0.0828397199511528	0.0629082173109055
-1.0576936006546	0.862132608890533	-0.927640974521637	-0.0529526099562645	0.082367405295372	0.0629220604896545
-1.05214178562164	0.862051427364349	-0.916593313217163	-0.0533739626407623	0.0819589719176292	0.062862440943718
-1.04961013793945	0.863401889801025	-0.907372355461121	-0.0537988804280758	0.0816731825470924	0.0628459900617599
-1.04926097393036	0.862785339355469	-0.904030978679657	-0.0543249808251858	0.081374391913414	0.0628015100955963
-1.04275989532471	0.859601259231567	-0.900712549686432	-0.0547149404883385	0.0809591263532639	0.0627070739865303
-1.03780603408813	0.860725164413452	-0.898771286010742	-0.0550853423774242	0.0807241424918175	0.0625707432627678
-1.0334666967392	0.855211138725281	-0.895884931087494	-0.0555303879082203	0.0804488360881805	0.0625319629907608
-1.02723693847656	0.856902241706848	-0.888833343982697	-0.0558734238147736	0.08016437292099	0.0624227523803711
-1.02454125881195	0.852078139781952	-0.883599102497101	-0.0562196895480156	0.0799573883414268	0.0624265968799591
-1.01880514621735	0.851300060749054	-0.878349006175995	-0.056575533002615	0.07966648042202	0.0623705871403217
-1.01531600952148	0.851543009281158	-0.872341811656952	-0.0568555444478989	0.0794499814510345	0.0622652769088745
-1.00659811496735	0.84256911277771	-0.876421570777893	-0.0572217851877213	0.0792631059885025	0.062170222401619
-1.00156712532043	0.842500686645508	-0.874918282032013	-0.0575438290834427	0.0790334045886993	0.0620408318936825
-0.995116174221039	0.838873445987701	-0.868678689002991	-0.0577373467385769	0.0789510831236839	0.0619688741862774
-0.986954033374786	0.836437284946442	-0.869259238243103	-0.05798464640975	0.0787222310900688	0.0619381852447987
-0.979780733585358	0.834706604480743	-0.866138994693756	-0.0581406205892563	0.0786048546433449	0.0618319660425186
-0.97475004196167	0.828371047973633	-0.859729647636414	-0.0584338344633579	0.0785540416836739	0.0617672204971313
-0.96666294336319	0.826942205429077	-0.864688098430634	-0.0585601776838303	0.0784028396010399	0.0617428794503212
-0.958394050598145	0.824890971183777	-0.860908269882202	-0.0587010160088539	0.0784147083759308	0.0616505146026611
-0.952712774276733	0.820501208305359	-0.863794565200806	-0.0588127560913563	0.0784024521708488	0.0616622939705849
-0.944841265678406	0.817267715930939	-0.867760837078094	-0.0589110180735588	0.0784048363566399	0.0615446455776691
-0.936357617378235	0.811346769332886	-0.870124101638794	-0.0589817427098751	0.0784837603569031	0.0614870898425579
-0.928338587284088	0.809303998947144	-0.865762531757355	-0.0590308494865894	0.0784948542714119	0.0614078268408775
-0.922813296318054	0.804961085319519	-0.864089906215668	-0.0589460767805576	0.0787196755409241	0.0614011622965336
-0.916186690330505	0.797438681125641	-0.864029169082642	-0.058977797627449	0.0786924138665199	0.0614000670611858
-0.908289432525635	0.795820951461792	-0.873163461685181	-0.0589033886790276	0.0788902416825294	0.0613686963915825
-0.904586136341095	0.788680732250214	-0.877659261226654	-0.0590165704488754	0.0792037174105644	0.0613545291125774
-0.893584966659546	0.781031727790833	-0.87956178188324	-0.0587986186146736	0.0792718976736069	0.06135468557477
-0.884842991828918	0.778105556964874	-0.884481728076935	-0.0586317367851734	0.0795333981513977	0.0613160841166973
-0.87805962562561	0.772898495197296	-0.885201990604401	-0.0584794171154499	0.0798190608620644	0.0613184161484241
-0.866965293884277	0.770351469516754	-0.898690402507782	-0.0582927539944649	0.0800710767507553	0.0613181404769421
-0.858412086963654	0.762540876865387	-0.905126571655273	-0.0581498146057129	0.0804409980773926	0.0613323077559471
-0.845733106136322	0.758088648319244	-0.904809296131134	-0.0579195357859135	0.0807638317346573	0.0614327155053616
-0.839018106460571	0.754411816596985	-0.91048526763916	-0.0576027035713196	0.0810702368617058	0.0615376457571983
-0.831116020679474	0.746743321418762	-0.912628412246704	-0.0573706887662411	0.0815345644950867	0.0616063922643662
-0.819854259490967	0.745021760463715	-0.920786261558533	-0.0569974482059479	0.0819666460156441	0.0617050938308239
-0.812483847141266	0.740423977375031	-0.930205225944519	-0.0565929189324379	0.0824349373579025	0.0617570877075195
-0.804080724716187	0.735031187534332	-0.940491914749146	-0.056364256888628	0.0829720497131348	0.0618400759994984
-0.792674958705902	0.729791522026062	-0.944872438907623	-0.0559153184294701	0.0833010822534561	0.0618996359407902
-0.788658320903778	0.726171135902405	-0.957249820232391	-0.0554414913058281	0.0840082168579102	0.0619695782661438
-0.789227545261383	0.719863653182983	-0.964957475662231	-0.0550550743937492	0.0845402851700783	0.0620577186346054
-0.775366604328156	0.718262910842896	-0.97563236951828	-0.0545794628560543	0.0850447788834572	0.0621185973286629
-0.774047672748566	0.712403774261475	-0.976844727993011	-0.054168026894331	0.0857543423771858	0.062284704297781
-0.768269777297974	0.708347260951996	-0.983938694000244	-0.0536189563572407	0.0862013101577759	0.0624073781073093
-0.763038754463196	0.705263435840607	-0.992412090301514	-0.0531100295484066	0.0867040753364563	0.0625935196876526
-0.755455434322357	0.698971152305603	-1.00343668460846	-0.0526422187685966	0.0873239114880562	0.0627285167574883
-0.749239981174469	0.693953633308411	-1.01248347759247	-0.052156463265419	0.0878428220748901	0.0629366561770439
-0.742902874946594	0.693976044654846	-1.0247768163681	-0.0515944175422192	0.0883026644587517	0.0630759000778198
-0.740806043148041	0.689069986343384	-1.03241884708405	-0.0511403903365135	0.0889244303107262	0.0632977932691574
-0.735724627971649	0.685953855514526	-1.03423166275024	-0.0506187528371811	0.0893620029091835	0.0635231211781502
-0.727390825748444	0.684417188167572	-1.04971194267273	-0.0501905493438244	0.0898347124457359	0.0637584179639816
-0.72819721698761	0.683053433895111	-1.05406498908997	-0.0495990999042988	0.0903517529368401	0.06400316208601
-0.721934616565704	0.675661206245422	-1.06402719020844	-0.0491770766675472	0.090780645608902	0.06426852196455
-0.717536449432373	0.678825199604034	-1.07623302936554	-0.0485864505171776	0.0911644473671913	0.0645312741398811
-0.713303685188293	0.67638373374939	-1.08320915699005	-0.0481606647372246	0.0915988832712173	0.0648390352725983
-0.708612382411957	0.672332942485809	-1.089928150177	-0.0477586127817631	0.0919704735279083	0.065157413482666
-0.704688966274261	0.673483967781067	-1.098304271698	-0.0472573414444923	0.0923113971948624	0.0654849484562874
-0.700382888317108	0.673919141292572	-1.10358250141144	-0.0468389391899109	0.0926039144396782	0.0658399760723114
-0.700323700904846	0.671463131904602	-1.10430562496185	-0.0464648641645908	0.0929682776331902	0.0662861242890358
-0.697291195392609	0.671574711799622	-1.11716723442078	-0.0460893288254738	0.0931973978877068	0.0666970536112785
-0.695358216762543	0.673754811286926	-1.1211816072464	-0.0456408970057964	0.0933569744229317	0.0670729205012321
-0.696132361888886	0.674110174179077	-1.12089765071869	-0.0452865697443485	0.093563087284565	0.0675087869167328
-0.69380784034729	0.673398375511169	-1.12405228614807	-0.0449418872594833	0.0936980098485947	0.0679550319910049
-0.693501889705658	0.677272319793701	-1.13374924659729	-0.0445713773369789	0.093833364546299	0.0683634206652641
-0.688698053359985	0.677546679973602	-1.13790285587311	-0.04419120028615	0.0938413515686989	0.0687781795859337
-0.689713537693024	0.679519653320313	-1.14512896537781	-0.0439667552709579	0.0939603745937347	0.0693104714155197
-0.689457952976227	0.67951512336731	-1.14327526092529	-0.0437721237540245	0.0939730331301689	0.0697302296757698
-0.689469575881958	0.68050092458725	-1.14846301078796	-0.0435063727200031	0.0938776805996895	0.0702399387955666
-0.688214421272278	0.686440348625183	-1.14935898780823	-0.0431909635663033	0.093877300620079	0.0706917941570282
-0.686978459358215	0.689406454563141	-1.15341567993164	-0.0429246686398983	0.0937787070870399	0.0711213946342468
-0.689880430698395	0.690099835395813	-1.16125524044037	-0.0427075959742069	0.0936739891767502	0.0716648399829865
-0.688971221446991	0.694208085536957	-1.1565238237381	-0.0425232015550137	0.0935143753886223	0.0720722675323486
-0.690658628940582	0.693910002708435	-1.16486072540283	-0.0423825532197952	0.0933629274368286	0.0725151225924492
-0.694983601570129	0.70021003484726	-1.16205263137817	-0.0420770049095154	0.0932468920946121	0.0729736536741257
-0.698805451393127	0.699941575527191	-1.16627097129822	-0.0419401787221432	0.0929690301418304	0.0734524354338646
-0.698121070861816	0.703145623207092	-1.16226971149445	-0.041802816092968	0.0927954465150833	0.0739143192768097
-0.700501263141632	0.705366373062134	-1.16852188110352	-0.0416662059724331	0.0926027446985245	0.0743455439805985
-0.703675091266632	0.710630893707275	-1.16525757312775	-0.0414692796766758	0.0922979637980461	0.0747764706611633
-0.708722770214081	0.712158679962158	-1.16509819030762	-0.0413602814078331	0.0921198427677155	0.0751419588923454
-0.71155321598053	0.712241053581238	-1.17056548595428	-0.0411708131432533	0.0918456092476845	0.0755292996764183
-0.715672373771667	0.713915526866913	-1.16619622707367	-0.0410720631480217	0.0915670990943909	0.0760279521346092
-0.718459665775299	0.719201922416687	-1.17156338691711	-0.0409362241625786	0.0912118554115295	0.0763719901442528
-0.723042666912079	0.722380995750427	-1.16138803958893	-0.0408298820257187	0.09091966599226	0.0767476111650467
-0.728387176990509	0.725662887096405	-1.16070759296417	-0.0406345091760159	0.0906730741262436	0.0771058425307274
-0.728439033031464	0.727441132068634	-1.16044187545776	-0.04069659486413	0.0903088003396988	0.0773542076349258
-0.730959415435791	0.730064332485199	-1.15802776813507	-0.0406297519803047	0.0898593217134476	0.0776930600404739
-0.728546261787415	0.733986437320709	-1.15414845943451	-0.0405294299125671	0.0895387753844261	0.0779125541448593
-0.733509957790375	0.735596120357513	-1.1593269109726	-0.0404230281710625	0.0892379358410835	0.0781338289380074
-0.735508739948273	0.733874440193176	-1.15813100337982	-0.0402385368943214	0.0889176428318024	0.0783599838614464
-0.736921608448029	0.735888004302979	-1.1563640832901	-0.040156252682209	0.0885854139924049	0.0785226300358772
-0.736658155918121	0.736988425254822	-1.15350186824799	-0.0400024801492691	0.0881890282034874	0.0787684619426727
-0.741459548473358	0.737387001514435	-1.14609515666962	-0.0398593917489052	0.0877638384699821	0.0789852440357208
-0.744065761566162	0.739846646785736	-1.14565014839172	-0.0396610908210278	0.0874413624405861	0.0791872590780258
-0.743582606315613	0.735356748104095	-1.13978981971741	-0.0395019464194775	0.0870557725429535	0.0793616250157356
-0.743644952774048	0.7379350066185	-1.14035558700562	-0.0393046699464321	0.0867207497358322	0.0794719830155373
-0.743703842163086	0.737634479999542	-1.13468337059021	-0.0390191935002804	0.0862454175949097	0.0794784277677536
-0.745803833007813	0.734195530414581	-1.12978386878967	-0.0387505553662777	0.0858373120427132	0.0794623345136642
-0.746746778488159	0.732440948486328	-1.12667679786682	-0.0385503396391869	0.0854771584272385	0.0793655440211296
-0.749236404895782	0.726877927780151	-1.12715458869934	-0.038337267935276	0.0851787775754929	0.0792388916015625
-0.749679505825043	0.723981261253357	-1.12275636196136	-0.0381320640444756	0.0847674682736397	0.0789777263998985
-0.750600457191467	0.717665076255798	-1.11862647533417	-0.03787761926651	0.0845488458871841	0.0781114622950554
-0.747878909111023	0.709975779056549	-1.11502587795258	-0.0378773808479309	0.0844537913799286	0.0776769816875458
-0.735456526279449	0.709441602230072	-1.11544668674469	-0.0377288870513439	0.0844471529126167	0.0779155343770981
-0.728496909141541	0.70895779132843	-1.11495423316956	-0.0374772548675537	0.0844270810484886	0.0785535275936127
-0.728374183177948	0.705005466938019	-1.1170608997345	-0.0372645892202854	0.0843595936894417	0.0788533762097359
-0.732025325298309	0.703738927841187	-1.1203076839447	-0.0369566828012466	0.0843044742941856	0.0786417350172997
-0.73728883266449	0.70061182975769	-1.1216139793396	-0.0367813557386398	0.084291011095047	0.0783021003007889
-0.740833222866058	0.698900461196899	-1.12587654590607	-0.036600686609745	0.0843946561217308	0.0778498724102974
-0.745560586452484	0.690407931804657	-1.13479030132294	-0.0364131107926369	0.0843819975852966	0.0773543119430542
-0.74799370765686	0.68360847234726	-1.13367235660553	-0.0361161679029465	0.0843635648488998	0.0769640430808067
-0.745145976543427	0.677202820777893	-1.13657104969025	-0.035834189504385	0.0843570530414581	0.0766661837697029
-0.741577923297882	0.668110311031342	-1.13806593418121	-0.0355821885168552	0.0843528583645821	0.0764112919569016
-0.736836194992065	0.663716435432434	-1.13708090782166	-0.0353050902485847	0.0843628197908401	0.0761804729700089
-0.724960744380951	0.649614751338959	-1.13513624668121	-0.0349884517490864	0.0842600092291832	0.0760209113359451
-0.717296123504639	0.644797384738922	-1.13348031044006	-0.0346531309187412	0.0842323750257492	0.0758853852748871
-0.707774102687836	0.636695981025696	-1.13821637630463	-0.0343068428337574	0.084308460354805	0.0757379904389381
-0.702026426792145	0.627436518669128	-1.14165759086609	-0.0340471491217613	0.084397204220295	0.0756519511342049
-0.697583198547363	0.620029211044312	-1.13712966442108	-0.0336700864136219	0.084446057677269	0.0755338594317436
-0.692025601863861	0.614156782627106	-1.14097166061401	-0.0333247929811478	0.0845053941011429	0.0754081234335899
-0.689850568771362	0.605517268180847	-1.14638423919678	-0.0329510383307934	0.0846951603889465	0.0753178149461746
-0.686860084533691	0.597249209880829	-1.15025591850281	-0.0325207076966763	0.0848079100251198	0.0751555040478706
-0.677311301231384	0.588684558868408	-1.15969204902649	-0.0321735218167305	0.0848509967327118	0.0750126466155052
-0.671195924282074	0.586345016956329	-1.166748046875	-0.0316911414265633	0.0849989578127861	0.0748487189412117
-0.669997870922089	0.573044657707214	-1.1646134853363	-0.0313740707933903	0.085259921848774	0.0746793150901794
-0.664056658744812	0.565892159938812	-1.16615414619446	-0.030924154445529	0.0854480415582657	0.0745502337813377
-0.653979182243347	0.556090354919434	-1.16846811771393	-0.0305604320019484	0.0856130495667458	0.074438638985157
-0.644904732704163	0.548608899116516	-1.17083990573883	-0.0301405694335699	0.0857515707612038	0.0743458643555641
-0.640474081039429	0.54147344827652	-1.17007625102997	-0.0297676082700491	0.0860299691557884	0.0740955099463463
-0.632863819599152	0.535166800022125	-1.18106889724731	-0.0292833540588617	0.0862570703029633	0.0739840269088745
-0.628465116024017	0.526153385639191	-1.17630791664124	-0.0288368687033653	0.0864680707454681	0.0738820657134056
-0.618477404117584	0.516066789627075	-1.18570685386658	-0.0284259412437677	0.0866640657186508	0.0737753957509995
-0.607622683048248	0.510933458805084	-1.18618667125702	-0.0280325450003147	0.086663082242012	0.0737084820866585
-0.602935016155243	0.501497983932495	-1.18553614616394	-0.0277156643569469	0.0868107602000237	0.0736597329378128
-0.596534371376038	0.494435578584671	-1.19178998470306	-0.0273185018450022	0.0869891420006752	0.0733272284269333
-0.590844750404358	0.485899806022644	-1.19387316703796	-0.0269510895013809	0.0872681140899658	0.073014460504055
-0.575755953788757	0.476231455802917	-1.19655513763428	-0.0267906151711941	0.0875892117619514	0.0730169340968132
-0.56342351436615	0.47009664773941	-1.19876933097839	-0.026474867016077	0.0879700854420662	0.0731693133711815
-0.55182021856308	0.461754471063614	-1.20375037193298	-0.0261602140963078	0.0882966965436935	0.0734704658389091
-0.548533022403717	0.456145167350769	-1.21023070812225	-0.0258453562855721	0.0884798839688301	0.0735676065087318
-0.542026519775391	0.453350037336349	-1.21847319602966	-0.0254453048110008	0.0886905416846275	0.0734123811125755
-0.544453978538513	0.450628876686096	-1.22108805179596	-0.0251292083412409	0.0888154059648514	0.0731664970517159
-0.541205048561096	0.449376583099365	-1.21973943710327	-0.0247919969260693	0.0888884142041206	0.0729445293545723
-0.540077984333038	0.443517655134201	-1.23026669025421	-0.0245424322783947	0.088872492313385	0.0726721435785294
-0.532822906970978	0.435084402561188	-1.22545599937439	-0.0242625996470451	0.0887899100780487	0.0725808814167976
-0.523132741451263	0.433201283216476	-1.22098445892334	-0.0239103771746159	0.0886236727237701	0.07256780564785
-0.51366913318634	0.426204741001129	-1.2178567647934	-0.0236048121005297	0.0885362699627876	0.0725604742765427
-0.504213809967041	0.425513297319412	-1.22896456718445	-0.0232999082654715	0.0883041545748711	0.0725706741213799
-0.495964586734772	0.417831122875214	-1.22159814834595	-0.0229780804365873	0.088038295507431	0.0725441053509712
-0.491168767213821	0.417706280946732	-1.2168003320694	-0.022637290880084	0.0877833664417267	0.0725970938801765
-0.482131719589233	0.412610650062561	-1.21614360809326	-0.0223935749381781	0.0876596197485924	0.0726533606648445
-0.474814593791962	0.413516581058502	-1.21310603618622	-0.0221464149653912	0.0874195694923401	0.0726428925991058
-0.477213740348816	0.410189151763916	-1.21549391746521	-0.0219702050089836	0.0873056724667549	0.0726802796125412
-0.473539650440216	0.410095721483231	-1.22218751907349	-0.0217785779386759	0.0870759785175323	0.072664275765419
-0.474058330059052	0.409430056810379	-1.21315288543701	-0.0216490067541599	0.0867947563529015	0.0726475417613983
-0.476656705141068	0.408174723386765	-1.20618152618408	-0.021557716652751	0.0866745561361313	0.0724392905831337
-0.481529235839844	0.407311260700226	-1.20869743824005	-0.0214000642299652	0.0865192413330078	0.0720331519842148
-0.479347407817841	0.405836522579193	-1.20993959903717	-0.0214557964354753	0.0864965841174126	0.0718648955225945
-0.470177084207535	0.409337997436523	-1.20366287231445	-0.0214945264160633	0.0864725559949875	0.0720496997237206
-0.465453177690506	0.412385612726212	-1.19734406471252	-0.0214434377849102	0.0864004641771317	0.0724504813551903
-0.46269291639328	0.412193596363068	-1.1929486989975	-0.0215013194829226	0.0863086953759193	0.072715200483799
-0.467716336250305	0.417977839708328	-1.20193159580231	-0.0213229525834322	0.0861788019537926	0.0727161839604378
-0.475124537944794	0.422606378793716	-1.19646024703979	-0.0214004367589951	0.0859900191426277	0.0725997239351273
-0.48002365231514	0.424128025770187	-1.20414519309998	-0.0214078165590763	0.0858140140771866	0.0724313855171204
-0.487464994192123	0.42646449804306	-1.19862711429596	-0.0214821025729179	0.0855784639716148	0.0723303705453873
-0.493551522493362	0.430067390203476	-1.19623458385468	-0.0215697139501572	0.0852174833416939	0.0723367109894753
-0.499278277158737	0.430525094270706	-1.19272410869598	-0.0216289646923542	0.0848728343844414	0.0723586529493332
-0.49954491853714	0.437707185745239	-1.19368302822113	-0.0217112135142088	0.0844373255968094	0.0723826959729195
-0.501109719276428	0.441860228776932	-1.188063621521	-0.0217503011226654	0.083931140601635	0.0725143477320671
-0.505812287330627	0.441212326288223	-1.18286335468292	-0.021866213530302	0.0834710747003555	0.0726651176810265
-0.503239333629608	0.443991035223007	-1.173823595047	-0.0220513474196196	0.0829620882868767	0.0728936120867729
-0.5006462931633	0.447456300258636	-1.16515719890594	-0.0222499202936888	0.0823569223284721	0.0731784328818321
-0.494503498077393	0.453667521476746	-1.1645210981369	-0.0224169474095106	0.0817869082093239	0.0734682157635689
-0.495145529508591	0.463348627090454	-1.16391038894653	-0.0225437767803669	0.0812233313918114	0.0737384632229805
-0.498874425888062	0.469152092933655	-1.15382385253906	-0.022698188200593	0.080576978623867	0.0741344019770622
-0.502622485160828	0.472301751375198	-1.1494607925415	-0.0228774230927229	0.0800717398524284	0.07449571788311
-0.502212107181549	0.481149107217789	-1.14418888092041	-0.0230536665767431	0.079416312277317	0.074877917766571
-0.502196311950684	0.49288934469223	-1.13349580764771	-0.0232871100306511	0.0787933841347694	0.0753116756677628
-0.501786410808563	0.495354294776917	-1.12844800949097	-0.0235598236322403	0.0782200694084167	0.0756915658712387
-0.503421604633331	0.500969529151917	-1.12378823757172	-0.0236828736960888	0.0775902420282364	0.076063759624958
-0.507750988006592	0.509694337844849	-1.12221848964691	-0.023801039904356	0.077054925262928	0.076363280415535
-0.510746121406555	0.515589654445648	-1.11558711528778	-0.02402089163661	0.0765491724014282	0.0766755044460297
-0.511518478393555	0.522285580635071	-1.10838627815247	-0.0242251567542553	0.0760302320122719	0.0769799277186394
-0.5151726603508	0.525849640369415	-1.09464454650879	-0.0244540814310312	0.0754706412553787	0.0772931650280952
-0.517613649368286	0.530017673969269	-1.08851993083954	-0.024576473981142	0.074994720518589	0.0772463232278824
-0.519037544727325	0.53268027305603	-1.08281588554382	-0.0248634200543165	0.0745615214109421	0.0767360776662827
-0.518420934677124	0.534274280071259	-1.07236313819885	-0.0252097975462675	0.0742585435509682	0.0767186731100082
-0.506238520145416	0.544561088085175	-1.07265174388885	-0.0254673324525356	0.0739854052662849	0.0773124173283577
-0.502154946327209	0.554578900337219	-1.07392811775208	-0.0256481058895588	0.0737183094024658	0.0781033113598824
-0.50149130821228	0.561713635921478	-1.07022750377655	-0.0256663896143436	0.0733915343880653	0.0788079649209976
-0.505441963672638	0.568935394287109	-1.06072950363159	-0.0257459729909897	0.0730681121349335	0.0790952444076538
-0.510664582252502	0.571206092834473	-1.05990839004517	-0.0258334521204233	0.0728138461709023	0.0790193453431129
-0.514369189739227	0.575286388397217	-1.05859994888306	-0.0260541122406721	0.0725347921252251	0.078603520989418
-0.525370121002197	0.570246577262878	-1.05454742908478	-0.0261856466531754	0.0724452212452888	0.0781541466712952
-0.527141511440277	0.571028649806976	-1.05223798751831	-0.026287754997611	0.0722708702087402	0.0778933390974998
-0.52731055021286	0.570548951625824	-1.0503933429718	-0.0263140965253115	0.0721251219511032	0.0778248608112335
-0.520874679088593	0.576260209083557	-1.05171632766724	-0.02643783390522	0.0720926225185394	0.0778632909059525
-0.515877902507782	0.574571192264557	-1.04379951953888	-0.0263832770287991	0.0718881040811539	0.0779635980725288
-0.510777592658997	0.574750483036041	-1.04687225818634	-0.0263989828526974	0.0719089806079865	0.0781160145998001
-0.505585134029388	0.576155483722687	-1.04839289188385	-0.0264153517782688	0.0719831138849258	0.0781536996364594
-0.501308917999268	0.575625419616699	-1.04392671585083	-0.0264147613197565	0.0720629245042801	0.0781612768769264
-0.49698531627655	0.579276263713837	-1.04006230831146	-0.0263060741126537	0.0721467360854149	0.0781621038913727
-0.49053093791008	0.577192664146423	-1.04610347747803	-0.026269206777215	0.0722535029053688	0.0781739130616188
-0.495120972394943	0.580208539962769	-1.04582846164703	-0.0261441320180893	0.0726021826267242	0.0780779421329498
-0.495154947042465	0.577698767185211	-1.05078935623169	-0.0260887816548347	0.072944700717926	0.077828660607338
-0.492398738861084	0.57441782951355	-1.0487163066864	-0.0258864499628544	0.0732102617621422	0.0775180906057358
-0.49261087179184	0.574875891208649	-1.04698836803436	-0.0257027149200439	0.0736215263605118	0.0772597119212151
-0.488246262073517	0.575965106487274	-1.04862260818481	-0.0255541671067476	0.0739646628499031	0.0769254937767982
-0.488424986600876	0.572229623794556	-1.05174219608307	-0.0253240782767534	0.0743807628750801	0.0765295103192329
-0.484603345394135	0.57011890411377	-1.05068349838257	-0.0252304337918758	0.074853204190731	0.076186940073967
-0.479779303073883	0.570641279220581	-1.0565972328186	-0.025055630132556	0.0753252431750298	0.0758471712470055
-0.477297723293304	0.568479061126709	-1.05472958087921	-0.0248774271458387	0.0758037716150284	0.0753386989235878
-0.47296079993248	0.565517723560333	-1.05573034286499	-0.024566113948822	0.0763150379061699	0.0750264078378677
-0.471551150083542	0.564711511135101	-1.05929756164551	-0.0244132839143276	0.0768456161022186	0.0746025070548058
-0.468222498893738	0.562742412090302	-1.06505417823792	-0.0242673177272081	0.077305756509304	0.0741492137312889
-0.469094574451447	0.562915205955505	-1.06892120838165	-0.0241070911288261	0.0777953490614891	0.0738265514373779
-0.468888193368912	0.562884986400604	-1.06191647052765	-0.0239071603864431	0.0782918408513069	0.0733367279171944
-0.466791301965714	0.558615922927856	-1.06568312644958	-0.0237903986126184	0.0787447541952133	0.0730397552251816
-0.463251441717148	0.55817699432373	-1.06590127944946	-0.0237542074173689	0.0791682228446007	0.0726917237043381
-0.461927801370621	0.558293640613556	-1.06406009197235	-0.0236687026917934	0.0796039402484894	0.0722948089241982
-0.460736334323883	0.556374967098236	-1.06385612487793	-0.0235961563885212	0.0799281448125839	0.0719326660037041
-0.461356550455093	0.560003995895386	-1.07086801528931	-0.0235427487641573	0.0803772062063217	0.071476012468338
-0.463732659816742	0.556088864803314	-1.06560909748077	-0.0235201921314001	0.0808253064751625	0.0711025223135948
-0.465710192918777	0.55439567565918	-1.06836044788361	-0.0235700476914644	0.0810984447598457	0.07066510617733
-0.465769678354263	0.557601809501648	-1.06908714771271	-0.023602208122611	0.081258237361908	0.0702563524246216
-0.465664327144623	0.558847010135651	-1.06450057029724	-0.0236810967326164	0.0813984870910645	0.0699327364563942
-0.469169408082962	0.558967351913452	-1.05810225009918	-0.0238537080585957	0.0816009938716888	0.0695618912577629
-0.469230562448502	0.563047468662262	-1.0576434135437	-0.0240388438105583	0.0816641300916672	0.0691654309630394
-0.470577985048294	0.561315357685089	-1.05163216590881	-0.0243038740009069	0.0817223712801933	0.0687821432948112
-0.473924994468689	0.562905132770538	-1.04897999763489	-0.0244515836238861	0.0816954076290131	0.068397231400013
-0.475748270750046	0.563180267810822	-1.0511531829834	-0.0247680693864822	0.0815610960125923	0.0679847076535225
-0.480186134576797	0.571417927742004	-1.04508113861084	-0.0250329785048962	0.0813476592302322	0.0676254108548164
-0.485535591840744	0.57222992181778	-1.03369557857513	-0.0255273692309856	0.0811904668807983	0.0672991871833801
-0.489978343248367	0.572793781757355	-1.0248521566391	-0.0259590074419975	0.0809015706181526	0.0668896958231926
-0.491308599710464	0.574416637420654	-1.01583421230316	-0.0264008212834597	0.0805346742272377	0.0665029659867287
-0.498162567615509	0.578539371490479	-1.0144556760788	-0.0268568564206362	0.0801900625228882	0.0661272779107094
-0.501620054244995	0.58025598526001	-1.00580823421478	-0.0273396074771881	0.079791247844696	0.0657410174608231
-0.506108283996582	0.578680276870728	-1.00273036956787	-0.0279342718422413	0.0794173777103424	0.0653823986649513
-0.506594598293304	0.582647442817688	-0.98869788646698	-0.0285602416843176	0.0788402780890465	0.0650166124105453
-0.513425827026367	0.585278809070587	-0.984139919281006	-0.0290537718683481	0.0782973021268845	0.0646019279956818
-0.520874738693237	0.591418564319611	-0.979693233966827	-0.0296529363840818	0.0778015628457069	0.064228393137455
-0.528094351291656	0.588842213153839	-0.967293560504913	-0.0303728729486465	0.077275462448597	0.0638584569096565
-0.529344201087952	0.592078328132629	-0.957154750823975	-0.0309836212545633	0.0766080766916275	0.0634659230709076
-0.535376489162445	0.596733868122101	-0.94746458530426	-0.0316457822918892	0.0760541781783104	0.0631407424807549
-0.541423082351685	0.597538471221924	-0.941178202629089	-0.0323354676365852	0.0755138844251633	0.0627563819289207
-0.5456423163414	0.600530624389648	-0.928364098072052	-0.0329493470489979	0.0748901888728142	0.062402818351984
-0.550247073173523	0.604790151119232	-0.927727699279785	-0.0336506031453609	0.0742658600211143	0.0620183311402798
-0.558599352836609	0.608330428600311	-0.915253937244415	-0.0342757441103458	0.0737724229693413	0.0616701729595661
-0.562910676002502	0.610418498516083	-0.905598759651184	-0.034843061119318	0.0732480511069298	0.0613615065813065
-0.564488649368286	0.613517940044403	-0.895807921886444	-0.0354270972311497	0.0726577267050743	0.061032060533762
-0.569969177246094	0.617870688438416	-0.892006933689117	-0.036007072776556	0.0722440108656883	0.0606554001569748
-0.57272332906723	0.616883516311646	-0.881716847419739	-0.0365162752568722	0.0717976242303848	0.0603441745042801
-0.572704493999481	0.620197057723999	-0.876160323619843	-0.037146482616663	0.0713370963931084	0.0600211694836617
-0.578147172927856	0.625476717948914	-0.870713412761688	-0.03756008669734	0.0710120871663094	0.0597068183124065
-0.579886734485626	0.622313797473907	-0.86566287279129	-0.0380922295153141	0.0707887560129166	0.0594137720763683
-0.582165777683258	0.624237656593323	-0.859585225582123	-0.0384279452264309	0.0704751461744308	0.059130385518074
-0.586045801639557	0.629956662654877	-0.857190489768982	-0.0387093275785446	0.0702761337161064	0.0588653609156609
-0.587931752204895	0.628825008869171	-0.854656934738159	-0.0390304513275623	0.070253886282444	0.0585854239761829
-0.586741149425507	0.63295966386795	-0.852052450180054	-0.0393665581941605	0.0701693966984749	0.0582964196801186
-0.589230537414551	0.6357142329216	-0.853247046470642	-0.0395622886717319	0.0701765492558479	0.0580730773508549
-0.587465763092041	0.635971248149872	-0.851876795291901	-0.0397624596953392	0.0703051686286926	0.0578395873308182
-0.588534653186798	0.637807726860046	-0.850968837738037	-0.0398815087974072	0.0703250244259834	0.0576396696269512
-0.590396106243134	0.637398540973663	-0.850449979305267	-0.0399604588747025	0.0706990957260132	0.0574058890342712
-0.587132215499878	0.63995623588562	-0.848446309566498	-0.0400569960474968	0.0708809718489647	0.0572782456874847
-0.587694406509399	0.641091704368591	-0.852271974086761	-0.0400023646652699	0.0712369978427887	0.0571216717362404
-0.588732600212097	0.639344930648804	-0.850023508071899	-0.0400309264659882	0.0716246739029884	0.0569263808429241
-0.590384900569916	0.644071340560913	-0.852507412433624	-0.0399064980447292	0.0719772130250931	0.0569052621722221
-0.591000020503998	0.650238633155823	-0.861873149871826	-0.0397646836936474	0.07252586632967	0.0572105012834072
-0.59372889995575	0.649304509162903	-0.869808197021484	-0.0393769666552544	0.0729186609387398	0.0573618933558464
-0.604536175727844	0.652877807617188	-0.877858638763428	-0.0391008593142033	0.0733459889888763	0.0571415685117245
-0.610055446624756	0.651930570602417	-0.878592133522034	-0.0389147028326988	0.0739491060376167	0.056864257901907
-0.602204620838165	0.655777513980865	-0.884651660919189	-0.0387301370501518	0.0744108632206917	0.0568373650312424
-0.59191358089447	0.658911347389221	-0.891026318073273	-0.0384961999952793	0.075043722987175	0.056927926838398
-0.579645991325378	0.657255947589874	-0.892581284046173	-0.0382060110569	0.0756143480539322	0.0571101345121861
-0.568381488323212	0.652526438236237	-0.895703196525574	-0.0378560312092304	0.076286181807518	0.0573805458843708
-0.558206379413605	0.655145943164825	-0.897870540618896	-0.0374742411077023	0.0769312456250191	0.0576747357845306
-0.543572008609772	0.65727436542511	-0.916151642799377	-0.0370390564203262	0.0776077881455421	0.0579908192157745
-0.53847461938858	0.660716652870178	-0.920347988605499	-0.0366126410663128	0.0783989951014519	0.0581677816808224
-0.531067669391632	0.659771084785461	-0.924132585525513	-0.0362128913402557	0.0791079923510551	0.0584612935781479
-0.527055621147156	0.660920739173889	-0.929484486579895	-0.0358098186552525	0.0798336490988731	0.0586871691048145
-0.522272050380707	0.66761726140976	-0.944054186344147	-0.0352891273796558	0.0806513056159019	0.0588862746953964
-0.520711064338684	0.667874395847321	-0.952731370925903	-0.0348708778619766	0.0813533887267113	0.0591673590242863
-0.521040081977844	0.668815493583679	-0.953904509544373	-0.0344820283353329	0.0820750668644905	0.0594260916113853
-0.518022656440735	0.672725379467011	-0.96111798286438	-0.03397087007761	0.08266481757164	0.0596575774252415
-0.516670882701874	0.676477909088135	-0.96917986869812	-0.0335782468318939	0.0832597315311432	0.059961661696434
-0.515146493911743	0.6793053150177	-0.974433898925781	-0.0331878811120987	0.0838763117790222	0.0602720640599728
-0.507534265518188	0.682493090629578	-0.982680201530457	-0.0329065509140491	0.0843117907643318	0.060607947409153
-0.500979006290436	0.687958717346191	-0.989719390869141	-0.0325017645955086	0.0846884399652481	0.0609959438443184
-0.498282134532928	0.690548956394196	-0.988581299781799	-0.0322485044598579	0.0851135849952698	0.0614007972180843
-0.496668517589569	0.69310200214386	-0.98604542016983	-0.0320362448692322	0.0854113548994064	0.0618725977838039
-0.494861453771591	0.700497508049011	-0.993704080581665	-0.031772792339325	0.085672602057457	0.0623433515429497
-0.495156824588776	0.704527795314789	-0.992702960968018	-0.0315750166773796	0.085828423500061	0.0627960562705994
-0.492223381996155	0.709584534168243	-0.994406223297119	-0.0314207747578621	0.0859199017286301	0.0633392781019211
-0.494351625442505	0.715260565280914	-0.998989999294281	-0.0313344486057758	0.0860700011253357	0.0638729929924011
-0.494510263204575	0.723499000072479	-0.995427131652832	-0.0312516689300537	0.0859259143471718	0.0643469169735909
-0.500201761722565	0.729223847389221	-1.00049126148224	-0.031273428350687	0.0857611075043678	0.0649429485201836
-0.502406418323517	0.737987697124481	-1.002081990242	-0.0312837921082973	0.0856152847409248	0.065492570400238
-0.509660184383392	0.744413912296295	-0.99834281206131	-0.0313397906720638	0.0853227451443672	0.0661004632711411
-0.51398491859436	0.754858136177063	-0.99894905090332	-0.0315142720937729	0.0848670825362206	0.0666884034872055
-0.516265630722046	0.763165593147278	-0.994504809379578	-0.0317086391150951	0.0843745544552803	0.0675304606556892
-0.525667428970337	0.774665296077728	-0.988021373748779	-0.0318978205323219	0.0838289633393288	0.0682727545499802
-0.527651369571686	0.779457151889801	-0.978670537471771	-0.0322826653718948	0.0832251086831093	0.068946473300457
-0.534861385822296	0.788012087345123	-0.973292052745819	-0.0325551554560661	0.0824971422553062	0.0696123093366623
-0.541128933429718	0.797861695289612	-0.970403134822845	-0.0329208076000214	0.0816991776227951	0.0703139826655388
-0.546532273292542	0.809916317462921	-0.96835321187973	-0.0332671962678432	0.080775685608387	0.0711031034588814
-0.556181252002716	0.821775257587433	-0.960219860076904	-0.0337110124528408	0.079895406961441	0.0718443468213081
-0.564995765686035	0.830664217472076	-0.954064667224884	-0.034264974296093	0.078917883336544	0.0726172775030136
-0.571395099163055	0.838967204093933	-0.945049643516541	-0.0347096137702465	0.0778279155492783	0.0733945593237877
-0.579195559024811	0.852946937084198	-0.935889303684235	-0.0351533740758896	0.0767742395401001	0.0741750821471214
-0.584948003292084	0.862784504890442	-0.92733895778656	-0.0356833934783936	0.0756483972072601	0.0750691294670105
-0.596030652523041	0.873072385787964	-0.917993307113647	-0.0361783020198345	0.0744952037930489	0.0758877098560333
-0.604901909828186	0.883448898792267	-0.914033889770508	-0.0366828441619873	0.0733383670449257	0.0766986012458801
-0.615263044834137	0.888536870479584	-0.898191094398499	-0.0371938198804855	0.0721077248454094	0.0775167644023895
-0.623692810535431	0.9026198387146	-0.892065763473511	-0.037608552724123	0.0709648281335831	0.0782949700951576
-0.633513510227203	0.906069576740265	-0.883118152618408	-0.0381298437714577	0.0698310807347298	0.0790347158908844
-0.639284431934357	0.915305852890015	-0.86509370803833	-0.0386065170168877	0.0686278119683266	0.0796738192439079
-0.641064584255219	0.922657251358032	-0.865148961544037	-0.0389911346137524	0.0673998892307281	0.0803121775388718
-0.650604128837585	0.926104843616486	-0.85244220495224	-0.039414182305336	0.0663855522871017	0.0808609947562218
-0.653562188148499	0.932409703731537	-0.841349959373474	-0.039860874414444	0.0653276592493057	0.081421010196209
-0.660211682319641	0.936782658100128	-0.839540302753448	-0.0401034168899059	0.064351812005043	0.0819753929972649
-0.663367927074432	0.939674139022827	-0.832524657249451	-0.0403200127184391	0.0634126514196396	0.0824449583888054
-0.667725503444672	0.944334745407104	-0.819161534309387	-0.0406155101954937	0.0625963807106018	0.0829702466726303
-0.667188942432404	0.948334395885468	-0.821456849575043	-0.0407824516296387	0.0617272853851318	0.0834314003586769
-0.668722927570343	0.948516190052032	-0.816806793212891	-0.040928203612566	0.0610497482120991	0.0838833749294281
-0.670209884643555	0.94769811630249	-0.814646542072296	-0.0410522222518921	0.0604504570364952	0.0843842625617981
-0.670052826404572	0.95027107000351	-0.80767434835434	-0.0410616211593151	0.0598370097577572	0.0847767665982246
-0.666238844394684	0.953213334083557	-0.801888287067413	-0.0410571284592152	0.0593908503651619	0.0851057097315788
-0.669457376003265	0.952158212661743	-0.807759642601013	-0.0409528985619545	0.0590644553303719	0.0854410007596016
-0.669561207294464	0.950332820415497	-0.806395351886749	-0.0408463850617409	0.0588568039238453	0.0857511833310127
-0.664274513721466	0.947679698467255	-0.798381507396698	-0.0406310856342316	0.0586181096732616	0.0860335305333138
-0.660815119743347	0.946739315986633	-0.800291359424591	-0.0403675325214863	0.0585638582706451	0.0862588211894035
-0.659949541091919	0.945853233337402	-0.801676273345947	-0.0399297103285789	0.0586292743682861	0.0864672139286995
-0.655458867549896	0.939938604831696	-0.804057419300079	-0.0396228730678558	0.0587922036647797	0.0865977853536606
-0.650319397449493	0.937889218330383	-0.808530509471893	-0.0391073077917099	0.0590140819549561	0.0866210758686066
-0.645581424236298	0.933952987194061	-0.811229169368744	-0.0385324098169804	0.0593608133494854	0.0866879969835281
-0.643238604068756	0.926606595516205	-0.817449986934662	-0.0380308665335178	0.0598022565245628	0.086706280708313
-0.63762229681015	0.920901715755463	-0.827336728572845	-0.0373821333050728	0.0602867752313614	0.0866847559809685
-0.629996299743652	0.916669964790344	-0.831968545913696	-0.0366544313728809	0.0609315969049931	0.0866630524396896
-0.623569369316101	0.910150408744812	-0.842745125293732	-0.03596331179142	0.0616012439131737	0.0866129323840141
-0.617817640304565	0.90318775177002	-0.852968752384186	-0.0352412946522236	0.0624197758734226	0.0866503491997719
-0.607960879802704	0.894908249378204	-0.860852301120758	-0.0344738662242889	0.063180111348629	0.086571492254734
-0.601275980472565	0.888522624969482	-0.868248581886292	-0.0336675271391869	0.0640299990773201	0.0865465328097343
-0.592337787151337	0.882031679153442	-0.886136710643768	-0.0328843519091606	0.0649287849664688	0.0865153148770332
-0.586201071739197	0.872139394283295	-0.891373515129089	-0.0319946222007275	0.0659530982375145	0.0864823237061501
-0.574681460857391	0.865446507930756	-0.904280304908752	-0.0311839990317822	0.0668660625815392	0.0863704383373261
-0.562198638916016	0.856132090091705	-0.917716383934021	-0.0303180050104856	0.0678621828556061	0.0863479003310204
-0.554395496845245	0.850658655166626	-0.925538778305054	-0.0294197164475918	0.0688939988613129	0.0863853171467781
-0.546439528465271	0.840116202831268	-0.936310350894928	-0.0286110360175371	0.0699636712670326	0.0863244831562042
-0.533534944057465	0.830998957157135	-0.947186946868896	-0.0277845915406942	0.0710255280137062	0.0862656459212303
-0.522523641586304	0.825924932956696	-0.959917843341827	-0.0269521158188581	0.0720064118504524	0.0863178819417953
-0.508938312530518	0.819631278514862	-0.975778043270111	-0.0261009559035301	0.0730348527431488	0.086277149617672
-0.495082974433899	0.811123967170715	-0.980742275714874	-0.0253465753048658	0.073995441198349	0.0863132923841476
-0.482198148965836	0.805143594741821	-0.99681681394577	-0.0245801992714405	0.0749191641807556	0.0863979905843735
-0.473733603954315	0.795643627643585	-1.00373220443726	-0.0237728282809258	0.0758520513772964	0.086550235748291
-0.465499430894852	0.79049277305603	-1.00875782966614	-0.023069828748703	0.0767677426338196	0.0866644084453583
-0.457611232995987	0.782600104808807	-1.01771545410156	-0.0224330499768257	0.0776543468236923	0.0867990851402283
-0.443387776613235	0.778531312942505	-1.03203940391541	-0.0218174774199724	0.0784368962049484	0.0868744179606438
-0.434297531843185	0.774862110614777	-1.03945064544678	-0.0211838539689779	0.0791955888271332	0.0871369242668152
-0.427973955869675	0.767360329627991	-1.04568672180176	-0.0206949971616268	0.0798868909478188	0.0873112604022026
-0.419952720403671	0.765890300273895	-1.05611455440521	-0.0201336406171322	0.0805455222725868	0.0875420644879341
-0.409068703651428	0.762880027294159	-1.06409871578217	-0.0196816492825747	0.0810846462845802	0.0877962559461594
-0.400853663682938	0.759857594966888	-1.06210970878601	-0.0194169636815786	0.0814934298396111	0.0880183503031731
-0.393544912338257	0.75784295797348	-1.06584131717682	-0.0189346931874752	0.081920899450779	0.0884332060813904
-0.394876003265381	0.754335045814514	-1.07749259471893	-0.0186412930488586	0.082381434738636	0.0885973498225212
-0.392135411500931	0.753097593784332	-1.08119368553162	-0.0184229742735624	0.0826628059148788	0.089008592069149
-0.381355345249176	0.752091825008392	-1.07908642292023	-0.018229654058814	0.0829276069998741	0.0896943658590317
-0.367814213037491	0.759478449821472	-1.08182609081268	-0.0179612897336483	0.0831323638558388	0.0903042033314705
-0.365238428115845	0.756854951381683	-1.08920478820801	-0.0177754480391741	0.0833454728126526	0.0909916087985039
-0.358537316322327	0.760161876678467	-1.09231150150299	-0.0176773108541965	0.083374410867691	0.0915997177362442
-0.356091201305389	0.758694648742676	-1.08902049064636	-0.0176038648933172	0.0833417996764183	0.092067115008831
-0.351410418748856	0.7613485455513	-1.09095740318298	-0.0175625067204237	0.0833797305822372	0.0923411920666695
-0.35321170091629	0.758840143680573	-1.09276902675629	-0.0174572858959436	0.0833432823419571	0.0926249250769615
-0.35479736328125	0.757072329521179	-1.08867800235748	-0.0174992140382528	0.0831428468227386	0.0929444506764412
-0.348096489906311	0.761119306087494	-1.09316456317902	-0.0175102315843105	0.0829733088612556	0.0932686850428581
-0.343625426292419	0.768467545509338	-1.09320449829102	-0.0175462663173676	0.0827032476663589	0.093744695186615
-0.347162395715714	0.768465757369995	-1.08901619911194	-0.0176362805068493	0.0823975801467896	0.0942985117435455
-0.345736473798752	0.772229135036469	-1.08496654033661	-0.0179162546992302	0.082001194357872	0.0950743108987808
-0.335485577583313	0.777018368244171	-1.08462846279144	-0.0180338658392429	0.0816942825913429	0.0958294570446014
-0.333876311779022	0.78281170129776	-1.07752394676208	-0.0181596875190735	0.0813191011548042	0.0966144651174545
-0.329820334911346	0.785277724266052	-1.07306289672852	-0.0183408409357071	0.0809251517057419	0.097454845905304
-0.33068984746933	0.792258441448212	-1.07774424552917	-0.018476590514183	0.0804637670516968	0.0982207134366035
-0.322750419378281	0.800159394741058	-1.06575763225555	-0.0187211781740189	0.0798440650105476	0.0988581031560898
-0.321133583784103	0.806749224662781	-1.05890452861786	-0.0189188905060291	0.0794158354401588	0.0995829328894615
-0.320215135812759	0.810563683509827	-1.05778157711029	-0.0191129390150309	0.0788392871618271	0.100152745842934
-0.32508111000061	0.811558127403259	-1.04988026618958	-0.0193664189428091	0.0783397555351257	0.100682660937309
-0.320804864168167	0.815422117710114	-1.043541431427	-0.0196160115301609	0.07772546261549	0.101321369409561
-0.3177390396595	0.822349548339844	-1.03090357780457	-0.0199414640665054	0.0772013664245605	0.101828597486019
-0.320536673069	0.825915336608887	-1.02997291088104	-0.0201209932565689	0.0767373368144035	0.102364659309387
-0.316279619932175	0.832004606723785	-1.02594757080078	-0.0204045195132494	0.0760683044791222	0.102880492806435
-0.311148345470428	0.833506464958191	-1.0137996673584	-0.0207966379821301	0.075502872467041	0.103415258228779
-0.312556177377701	0.835135757923126	-1.00710415840149	-0.0210525076836348	0.075098991394043	0.103869885206223
-0.313741773366928	0.839706838130951	-1.0023934841156	-0.0213135667145252	0.0746680721640587	0.104319535195827
-0.31051778793335	0.843703746795654	-0.988170921802521	-0.0216916427016258	0.0741301625967026	0.104822263121605
-0.301556766033173	0.849425077438354	-0.98479175567627	-0.0220635738223791	0.0736706182360649	0.10529237985611
-0.299340188503265	0.856002807617188	-0.977089107036591	-0.0224187113344669	0.0732053220272064	0.105744458734989
-0.299522221088409	0.859567999839783	-0.974142611026764	-0.0227929092943668	0.0728713646531105	0.106228336691856
-0.293194949626923	0.859391570091248	-0.966044366359711	-0.0231968201696873	0.0724214538931847	0.106571190059185
-0.289188623428345	0.867835164070129	-0.963591456413269	-0.0235654003918171	0.0720967948436737	0.106950365006924
-0.292719423770905	0.870336472988129	-0.952630400657654	-0.0239943638443947	0.0718041807413101	0.107245199382305
-0.293731421232224	0.873156249523163	-0.941090166568756	-0.0243127234280109	0.0715265870094299	0.107597813010216
-0.288357615470886	0.877880215644836	-0.935966312885284	-0.0247127283364534	0.0712353959679604	0.10782416164875
-0.282081574201584	0.881692230701447	-0.931399583816528	-0.0250818859785795	0.070922888815403	0.107969872653484
-0.279011070728302	0.885171711444855	-0.926801800727844	-0.0253968592733145	0.0706692487001419	0.108127132058144
-0.284933894872665	0.887808322906494	-0.918471097946167	-0.0257955882698298	0.0704553201794624	0.1081877425313
-0.289923936128616	0.887717127799988	-0.914212107658386	-0.0262199062854052	0.0703381597995758	0.108181640505791
-0.286042243242264	0.892206311225891	-0.911230266094208	-0.026570450514555	0.0701401308178902	0.108236469328403
-0.287883430719376	0.893762588500977	-0.891616523265839	-0.0269228331744671	0.0699985697865486	0.108303181827068
-0.286908268928528	0.897029757499695	-0.890971124172211	-0.02730992436409	0.0698448047041893	0.108289986848831
-0.286461651325226	0.898720502853394	-0.891997039318085	-0.0277881380170584	0.0696971639990807	0.108218565583229
-0.287970542907715	0.898958086967468	-0.877046823501587	-0.0282537210732698	0.0694186389446259	0.108245566487312
-0.286840379238129	0.902874112129211	-0.8683962225914	-0.0285440627485514	0.0693736150860786	0.108194209635258
-0.289270132780075	0.903113305568695	-0.873595833778381	-0.0289068017154932	0.069179430603981	0.108068913221359
-0.290650099515915	0.902834296226501	-0.869256377220154	-0.0293160416185856	0.0690784752368927	0.108004152774811
-0.290249198675156	0.904420912265778	-0.858350813388824	-0.029669938609004	0.0689576119184494	0.107972480356693
-0.283539712429047	0.908853828907013	-0.849934160709381	-0.0300594288855791	0.0687563568353653	0.107927173376083
-0.283194303512573	0.913223206996918	-0.847834050655365	-0.0304529219865799	0.0686336681246758	0.107880786061287
-0.284048974514008	0.909128725528717	-0.847065389156342	-0.0308830887079239	0.0685160309076309	0.107807382941246
-0.285558849573135	0.909636259078979	-0.833962082862854	-0.0312234964221716	0.0683815479278564	0.107795044779778
-0.283845067024231	0.911095440387726	-0.823868453502655	-0.0316730849444866	0.0682328119874001	0.107749156653881
-0.28070604801178	0.907879650592804	-0.822924137115479	-0.0321216508746147	0.0681261718273163	0.107689507305622
-0.280295521020889	0.911278009414673	-0.827135622501373	-0.032410878688097	0.0680174306035042	0.107612863183022
-0.28326541185379	0.914860546588898	-0.814714908599854	-0.0327155329287052	0.0679014027118683	0.107618778944016
-0.280663728713989	0.913807928562164	-0.806988179683685	-0.0332024060189724	0.0676982626318932	0.107689522206783
-0.274948060512543	0.915793597698212	-0.797369599342346	-0.0335222370922565	0.0675528272986412	0.10774527490139
-0.268816918134689	0.917774558067322	-0.794734239578247	-0.0339825712144375	0.0673980042338371	0.107771500945091
-0.269708305597305	0.918702840805054	-0.794340193271637	-0.0342980548739433	0.0672153532505035	0.107901275157928
-0.269894629716873	0.92150741815567	-0.789894580841064	-0.0347146578133106	0.0671310722827911	0.107967935502529
-0.269625931978226	0.917986989021301	-0.779653251171112	-0.0350712202489376	0.0669842213392258	0.108017317950726
-0.265460968017578	0.919618785381317	-0.778888285160065	-0.0354248434305191	0.0667925626039505	0.108138546347618
-0.262278109788895	0.920788407325745	-0.779639899730682	-0.0358244888484478	0.0667039602994919	0.108184449374676
-0.261708050966263	0.921766996383667	-0.765059053897858	-0.0360795892775059	0.0665959119796753	0.108411833643913
-0.256986856460571	0.923813581466675	-0.766935706138611	-0.0363342873752117	0.0665031671524048	0.108541689813137
-0.256538063287735	0.926923632621765	-0.756216406822205	-0.036736398935318	0.0663569122552872	0.108693115413189
-0.252729862928391	0.926706314086914	-0.755746960639954	-0.037060309201479	0.0662427544593811	0.108902402222157
-0.249130547046661	0.926441669464111	-0.754964649677277	-0.0373444855213165	0.0660424828529358	0.109055258333683
-0.248687028884888	0.931161403656006	-0.745125710964203	-0.0376397147774696	0.0658984258770943	0.109283775091171
-0.244485065340996	0.927983939647675	-0.740120410919189	-0.0380065850913525	0.0656520053744316	0.109479457139969
-0.244629621505737	0.926736354827881	-0.739236533641815	-0.0383077524602413	0.0655986666679382	0.109624095261097
-0.238238126039505	0.927099943161011	-0.738137364387512	-0.0385588221251965	0.0653221607208252	0.109761789441109
-0.238143309950829	0.927630960941315	-0.736181080341339	-0.038840226829052	0.0651828125119209	0.109964616596699
-0.235286220908165	0.922768473625183	-0.730621933937073	-0.03914999589324	0.0650453492999077	0.110073998570442
-0.22798889875412	0.922159671783447	-0.727107644081116	-0.0393707901239395	0.0648818090558052	0.110260836780071
-0.225291728973389	0.920489549636841	-0.726534426212311	-0.0397390238940716	0.0646857172250748	0.110331200063229
-0.217975735664368	0.919409394264221	-0.725661635398865	-0.0400357581675053	0.0644596889615059	0.110410556197166
-0.210735365748405	0.916243076324463	-0.714545130729675	-0.0402152389287949	0.0641684755682945	0.110528782010078
-0.20625676214695	0.913546502590179	-0.717718541622162	-0.0404285006225109	0.0640227422118187	0.110613077878952
-0.200826182961464	0.905813634395599	-0.711845934391022	-0.0406821891665459	0.0638608634471893	0.11066222935915
-0.199352353811264	0.897461831569672	-0.712007641792297	-0.0408863350749016	0.0637595057487488	0.110648445785046
-0.195630088448524	0.89044052362442	-0.708662748336792	-0.0410875529050827	0.063631996512413	0.110579013824463
-0.187702283263206	0.887421607971191	-0.711613893508911	-0.0412137284874916	0.0635498240590096	0.110583677887917
-0.18479610979557	0.88453072309494	-0.708286285400391	-0.041350744664669	0.0634281933307648	0.11076582968235
-0.181450232863426	0.88455605506897	-0.705162405967712	-0.0413329042494297	0.0633386969566345	0.111271314322948
-0.184548184275627	0.884013831615448	-0.713256120681763	-0.0413144752383232	0.0632966086268425	0.111447371542454
-0.18414668738842	0.872747421264648	-0.71281373500824	-0.0413809753954411	0.0632214620709419	0.111100576817989
-0.177930578589439	0.864593744277954	-0.712056636810303	-0.0415166988968849	0.0631273090839386	0.110555566847324
-0.16905876994133	0.857258081436157	-0.707317352294922	-0.0416647046804428	0.0630748569965363	0.110481351613998
-0.164558306336403	0.85499495267868	-0.713265240192413	-0.041551697999239	0.0631288811564446	0.110433228313923
-0.15595443546772	0.840470254421234	-0.709996402263641	-0.0415467694401741	0.0631034001708031	0.110378816723824
-0.153041437268257	0.831335246562958	-0.713122367858887	-0.0414960309863091	0.0631826892495155	0.110201083123684
-0.148186534643173	0.827529966831207	-0.714248299598694	-0.0413737446069717	0.063204787671566	0.11006536334753
-0.137964382767677	0.820034265518188	-0.713428556919098	-0.0413543507456779	0.0633018836379051	0.109872534871101
-0.132660955190659	0.812103271484375	-0.712470233440399	-0.0412976630032063	0.0633649677038193	0.109762161970139
-0.130175739526749	0.804531157016754	-0.711943805217743	-0.0412783958017826	0.0635083615779877	0.109582476317883
-0.1235760897398	0.796388506889343	-0.720321774482727	-0.0410471335053444	0.0635364279150963	0.109327130019665
-0.119417801499367	0.789755940437317	-0.7270547747612	-0.0409716367721558	0.0636208355426788	0.109068967401981
-0.119198136031628	0.782142877578735	-0.724277377128601	-0.0409144200384617	0.0636324435472488	0.108828216791153
-0.115617677569389	0.774230718612671	-0.723439335823059	-0.0408328846096992	0.0636717677116394	0.108622178435326
-0.112232811748981	0.765767455101013	-0.726323962211609	-0.0406545512378216	0.0638153925538063	0.108386933803558
-0.110132247209549	0.758868038654327	-0.727361500263214	-0.0405591502785683	0.0639354884624481	0.108045533299446
-0.105186901986599	0.746818542480469	-0.728650331497192	-0.0404441766440868	0.0639889165759087	0.107657253742218
-0.105232179164886	0.735208809375763	-0.732691943645477	-0.0403179489076138	0.0639801248908043	0.107258714735508
-0.104334332048893	0.729531645774841	-0.734436810016632	-0.0402353145182133	0.0640348643064499	0.1070406883955
-0.098029337823391	0.726119339466095	-0.731463253498077	-0.0401057340204716	0.0639873892068863	0.106799863278866
-0.0994581654667854	0.716912627220154	-0.735232710838318	-0.0399186424911022	0.0640365779399872	0.10666897892952
-0.100982315838337	0.712100803852081	-0.732919573783875	-0.0399512760341167	0.0640363991260529	0.106530129909515
-0.0994581133127213	0.708319902420044	-0.741275191307068	-0.0397984907031059	0.0639298558235168	0.10643357783556
-0.0989921316504478	0.705025255680084	-0.746659874916077	-0.0397880971431732	0.0637575015425682	0.106396742165089
-0.101838275790215	0.702350974082947	-0.743601679801941	-0.0396934449672699	0.0636450722813606	0.10645979642868
-0.1035475730896	0.698252499103546	-0.742366373538971	-0.0396672785282135	0.0634658634662628	0.106559239327908
-0.108039423823357	0.69550096988678	-0.740623652935028	-0.0396847613155842	0.0633545070886612	0.106671124696732
-0.109761126339436	0.693931043148041	-0.744739294052124	-0.0396072342991829	0.0631270110607147	0.106846816837788
-0.112550735473633	0.689769089221954	-0.744226157665253	-0.039619442075491	0.062871091067791	0.107024468481541
-0.119668513536453	0.689078152179718	-0.745245099067688	-0.0395993553102016	0.0627156719565392	0.10718310624361
-0.124022923409939	0.688390254974365	-0.751819849014282	-0.0395890101790428	0.062515951693058	0.107377283275127
-0.130851700901985	0.682920098304749	-0.750989556312561	-0.0395419076085091	0.0622425898909569	0.107618860900402
-0.135994866490364	0.684976279735565	-0.749513030052185	-0.0395568571984768	0.061879888176918	0.107958100736141
-0.138173401355743	0.682053506374359	-0.746610939502716	-0.0396128557622433	0.06158497184515	0.108334138989449
-0.143831521272659	0.680499732494354	-0.740494191646576	-0.0395661890506744	0.0613070763647556	0.108594678342342
-0.147595092654228	0.683535516262054	-0.744128167629242	-0.0395763926208019	0.060989573597908	0.10897833108902
-0.153440922498703	0.683308184146881	-0.752014458179474	-0.0395906679332256	0.0605755336582661	0.109325803816319
-0.156635925173759	0.683947622776031	-0.751285672187805	-0.0396194122731686	0.0601651333272457	0.109750375151634
-0.161293521523476	0.68716686964035	-0.749174356460571	-0.0397119708359241	0.0597137957811356	0.110237181186676
-0.165701746940613	0.688693523406982	-0.747099876403809	-0.0396979302167892	0.0592688918113709	0.110744185745716
-0.171639397740364	0.691246926784515	-0.743491113185883	-0.0397359803318977	0.0588668584823608	0.111235029995441
-0.177888691425323	0.690565466880798	-0.741714000701904	-0.0398369580507278	0.0584210380911827	0.111717492341995
-0.184118390083313	0.69215714931488	-0.738724768161774	-0.0398763939738274	0.057942621409893	0.112220987677574
-0.188570827245712	0.692409336566925	-0.744984805583954	-0.0399215593934059	0.0575248934328556	0.112672045826912
-0.193669244647026	0.697461545467377	-0.740102291107178	-0.0399948544800282	0.0570985972881317	0.113181099295616
-0.196165144443512	0.69767165184021	-0.742990732192993	-0.0399648509919643	0.056690689176321	0.113662771880627
-0.202478989958763	0.700113415718079	-0.733203709125519	-0.0400453247129917	0.0561483912169933	0.114117510616779
-0.20995819568634	0.702101469039917	-0.735883474349976	-0.0400193966925144	0.0558120049536228	0.114553384482861
-0.213914096355438	0.703895270824432	-0.737821400165558	-0.0400508865714073	0.0553788915276527	0.114906370639801
-0.219096407294273	0.705603957176209	-0.745199084281921	-0.0401062406599522	0.0549618005752563	0.115327030420303
-0.22414456307888	0.708065330982208	-0.73663330078125	-0.0401521623134613	0.0545419789850712	0.115682743489742
-0.227253377437592	0.710677325725555	-0.742422938346863	-0.0401365123689175	0.0541143603622913	0.116089358925819
-0.228833556175232	0.710566461086273	-0.735556066036224	-0.0401555746793747	0.0537437759339809	0.116467453539371
-0.236595034599304	0.709657371044159	-0.734865665435791	-0.0401957519352436	0.0534880086779594	0.116760522127151
-0.24408358335495	0.709331631660461	-0.733491957187653	-0.0400770232081413	0.0531758181750774	0.117041908204556
-0.251337796449661	0.710787951946259	-0.736825287342072	-0.0400134585797787	0.0529559031128883	0.117300651967525
-0.250891506671906	0.711936414241791	-0.73482757806778	-0.0400185734033585	0.0526643209159374	0.117587842047215
-0.252285242080688	0.71121621131897	-0.731259405612946	-0.0399114936590195	0.0524927414953709	0.117947548627853
-0.260501772165298	0.713655769824982	-0.730948209762573	-0.0397518239915371	0.0523261316120625	0.118101455271244
-0.266536623239517	0.713616967201233	-0.731267333030701	-0.0396821647882462	0.0522459670901299	0.118009373545647
-0.260273486375809	0.711231291294098	-0.732385456562042	-0.0396927036345005	0.0522350147366524	0.118342161178589
-0.244363591074944	0.71729439496994	-0.734201729297638	-0.0395220965147018	0.0521960966289043	0.118984937667847
-0.238506600260735	0.719024360179901	-0.721483528614044	-0.0394102595746517	0.052232775837183	0.119731687009335
-0.243710607290268	0.719673156738281	-0.732718050479889	-0.0390954837203026	0.0522683337330818	0.120319828391075
-0.249452456831932	0.717208921909332	-0.736712157726288	-0.0388143807649612	0.0522697158157825	0.120641335844994
-0.259103149175644	0.716573119163513	-0.738348066806793	-0.0385997705161572	0.0523277930915356	0.120725601911545
-0.274131625890732	0.717186868190765	-0.744561731815338	-0.0382684879004955	0.0525215119123459	0.120589561760426
-0.28036704659462	0.716853559017181	-0.753233134746552	-0.0379938185214996	0.0526582933962345	0.120593391358852
-0.28695273399353	0.712656617164612	-0.75335305929184	-0.0376869849860668	0.0527300797402859	0.12073627114296
-0.289511889219284	0.712300598621368	-0.759518325328827	-0.0373309291899204	0.0529289357364178	0.120950408279896
-0.285030007362366	0.710547566413879	-0.759742438793182	-0.0369049832224846	0.0529892332851887	0.121249943971634
-0.280293941497803	0.711669266223907	-0.763766586780548	-0.0365185141563416	0.0531233735382557	0.121595978736877
-0.275549799203873	0.71033102273941	-0.769666969776154	-0.0361481420695782	0.0532108247280121	0.121943168342113
-0.268111675977707	0.708508014678955	-0.772816300392151	-0.035815317183733	0.053284976631403	0.122264876961708
-0.267453908920288	0.70879328250885	-0.764101028442383	-0.0355013646185398	0.0534793324768543	0.122757978737354
-0.268076032400131	0.712250888347626	-0.78004252910614	-0.035121563822031	0.0537199042737484	0.123108774423599
-0.267452389001846	0.707518100738525	-0.778600871562958	-0.0347866490483284	0.0538058951497078	0.123392455279827
-0.272982209920883	0.709846615791321	-0.781344354152679	-0.0344194173812866	0.0539932660758495	0.123788133263588
-0.277619898319244	0.709320902824402	-0.787051618099213	-0.0340477526187897	0.0541603118181229	0.124016240239143
-0.271770566701889	0.710948705673218	-0.784298539161682	-0.0336048454046249	0.0543628111481667	0.124355964362621
-0.27408504486084	0.711041629314423	-0.787961900234222	-0.0332729369401932	0.0545296482741833	0.124683693051338
-0.277709662914276	0.710974395275116	-0.79094672203064	-0.0329945087432861	0.0547038652002811	0.124818056821823
-0.277426570653915	0.711271822452545	-0.799507319927216	-0.0326141975820065	0.0548463687300682	0.125061646103859
-0.273960798978806	0.714277684688568	-0.792904913425446	-0.0322847329080105	0.0548492819070816	0.12517337501049
-0.274410784244537	0.714518487453461	-0.792571365833282	-0.0321120619773865	0.0549724884331226	0.125369116663933
-0.27619069814682	0.715621292591095	-0.796636819839478	-0.0317998751997948	0.0550962872803211	0.125560089945793
-0.278766483068466	0.713533401489258	-0.805349469184875	-0.0314197912812233	0.055178951472044	0.125626847147942
-0.283528625965118	0.70868057012558	-0.805187582969666	-0.0313553549349308	0.0553207062184811	0.125829413533211
-0.278697162866592	0.712059080600739	-0.805024921894073	-0.0310549046844244	0.0553165972232819	0.125926151871681
-0.278741538524628	0.712626516819	-0.804472804069519	-0.0308937914669514	0.055417537689209	0.125956922769547
-0.286428898572922	0.71097332239151	-0.810820996761322	-0.0306149013340473	0.0554514825344086	0.126091226935387
-0.286917418241501	0.713096857070923	-0.811593890190125	-0.0304559767246246	0.0553883165121078	0.126129701733589
-0.28819340467453	0.712746977806091	-0.813834309577942	-0.0303718727082014	0.0553545616567135	0.126092046499252
-0.291098445653915	0.708231091499329	-0.808310329914093	-0.0302030574530363	0.0553330779075623	0.126086160540581
-0.294210463762283	0.70354038476944	-0.806569993495941	-0.0301145743578672	0.0552905201911926	0.125562027096748
-0.288908630609512	0.700866401195526	-0.806640982627869	-0.0302800890058279	0.0552867017686367	0.125243335962296
-0.277710139751434	0.706203520298004	-0.80084103345871	-0.0302127450704575	0.0552608855068684	0.12534062564373
-0.273498982191086	0.708113193511963	-0.800492286682129	-0.0301187783479691	0.055215485394001	0.125762850046158
-0.2826167345047	0.705779552459717	-0.802728116512299	-0.0300278346985579	0.0551538877189159	0.125965878367424
-0.287825584411621	0.704162776470184	-0.80216521024704	-0.0299862064421177	0.0551491975784302	0.12585075199604
-0.297413378953934	0.708194553852081	-0.805039763450623	-0.0298443157225847	0.0550515912473202	0.125668555498123
-0.309389382600784	0.708710432052612	-0.800764381885529	-0.0297923926264048	0.0549567118287086	0.125248283147812
-0.318098843097687	0.703603029251099	-0.80543839931488	-0.0298305694013834	0.0548181720077991	0.12475948035717
-0.32763198018074	0.702812135219574	-0.812251150608063	-0.029752466827631	0.0546874366700649	0.124401949346066
-0.327750861644745	0.699827134609222	-0.811192750930786	-0.0298113878816366	0.054476622492075	0.124168157577515
-0.322696596384048	0.697198092937469	-0.79841148853302	-0.0297603327780962	0.0542416013777256	0.124040387570858
-0.319518357515335	0.693077206611633	-0.80736917257309	-0.0297809038311243	0.0540768951177597	0.123881071805954
-0.318602204322815	0.685762047767639	-0.805367529392242	-0.0297594238072634	0.0538242943584919	0.123729445040226
-0.314231902360916	0.684519588947296	-0.802966892719269	-0.0297456942498684	0.0536045022308826	0.123667597770691
-0.307575851678848	0.685527920722961	-0.792330324649811	-0.0297275707125664	0.0534334853291512	0.123574905097485
-0.306375533342361	0.68712317943573	-0.795295000076294	-0.0297180823981762	0.0531991645693779	0.123503267765045
-0.308067888021469	0.685964226722717	-0.798703730106354	-0.0296375527977943	0.0530170314013958	0.123392440378666
-0.308088392019272	0.684449911117554	-0.794294536113739	-0.0296173840761185	0.052832804620266	0.123343966901302
-0.309222817420959	0.684058904647827	-0.787801265716553	-0.0296244323253632	0.0526355691254139	0.12323846668005
-0.308865815401077	0.680335640907288	-0.792354226112366	-0.0295542031526566	0.0525619424879551	0.123030729591846
-0.306306034326553	0.677842617034912	-0.791838109493256	-0.0293625146150589	0.0525465458631516	0.122886709868908
-0.307569414377213	0.675468623638153	-0.792105197906494	-0.0293053202331066	0.052438996732235	0.122680693864822
-0.308158099651337	0.675401270389557	-0.797852039337158	-0.0291535072028637	0.0523446723818779	0.122474975883961
-0.303304195404053	0.673879146575928	-0.788771271705627	-0.0291168726980686	0.052346620708704	0.12226527929306
-0.297556072473526	0.674314081668854	-0.786282062530518	-0.0290184635668993	0.0523569397628307	0.12199741601944
-0.294644325971603	0.674903333187103	-0.791254281997681	-0.0288164131343365	0.0523317754268646	0.121797196567059
-0.297486633062363	0.670032799243927	-0.794573783874512	-0.0286703314632177	0.052424643188715	0.121525749564171
-0.294918566942215	0.666416704654694	-0.795159220695496	-0.0285165440291166	0.0525096915662289	0.121300593018532
-0.292822450399399	0.666578650474548	-0.79291832447052	-0.0284157730638981	0.0525691173970699	0.120955176651478
-0.293459832668304	0.660697221755981	-0.790799796581268	-0.0282011236995459	0.05274897813797	0.12062893807888
-0.295070081949234	0.659047245979309	-0.797295153141022	-0.0279018804430962	0.0529894009232521	0.120354846119881
-0.289675086736679	0.658021867275238	-0.797825694084167	-0.0277513302862644	0.0531217344105244	0.120061747729778
-0.286822617053986	0.654618740081787	-0.803502798080444	-0.0275675654411316	0.0533137768507004	0.119709573686123
-0.278564423322678	0.652483999729156	-0.809735357761383	-0.0273800287395716	0.0535648949444294	0.119329527020454
-0.275619357824326	0.6521355509758	-0.808443307876587	-0.0270583182573318	0.0538684204220772	0.119028590619564
-0.275346547365189	0.646515250205994	-0.814002335071564	-0.0267297495156527	0.0541411861777306	0.118798658251762
-0.276882141828537	0.642705023288727	-0.81141722202301	-0.0265384186059237	0.0545236393809319	0.11847760528326
-0.273848623037338	0.638369619846344	-0.814257621765137	-0.0263149049133062	0.0548515617847443	0.118167199194431
-0.267196804285049	0.638737916946411	-0.81879061460495	-0.0259976480156183	0.0552385821938515	0.11786262691021
-0.268559008836746	0.632138967514038	-0.821382164955139	-0.0256810337305069	0.0556065998971462	0.1175587028265
-0.266544282436371	0.631850242614746	-0.823113203048706	-0.0253835581243038	0.0560849122703075	0.117354638874531
-0.259650558233261	0.630703270435333	-0.834616959095001	-0.0250895824283361	0.056477140635252	0.11708540469408
-0.258380025625229	0.630506038665771	-0.833879947662354	-0.0248370189219713	0.0568598955869675	0.11677910387516
-0.253000169992447	0.630388617515564	-0.839890778064728	-0.024588581174612	0.057306595146656	0.116583622992039
-0.250018984079361	0.627903759479523	-0.844309866428375	-0.024259839206934	0.0577311925590038	0.116462081670761
-0.24784292280674	0.625310301780701	-0.846734702587128	-0.0239742621779442	0.0581929534673691	0.116352386772633
-0.248346358537674	0.620941877365112	-0.854013860225677	-0.02367695979774	0.0586756430566311	0.116073682904243
-0.245430544018745	0.622560143470764	-0.855692446231842	-0.0234298203140497	0.0591093190014362	0.11591886729002
-0.241032540798187	0.623489677906036	-0.859914898872375	-0.0231748633086681	0.059566143900156	0.115792416036129
-0.240983337163925	0.625373184680939	-0.86299866437912	-0.0228121802210808	0.0599761009216309	0.115597382187843
-0.237753510475159	0.624176681041718	-0.870517909526825	-0.022587276995182	0.0604172870516777	0.115340389311314
-0.234555527567863	0.623625874519348	-0.865452527999878	-0.0224733930081129	0.0607339330017567	0.115173749625683
-0.229905590415001	0.623712778091431	-0.869328498840332	-0.0222385227680206	0.0611344799399376	0.114968046545982
-0.233734339475632	0.619914710521698	-0.881698191165924	-0.021969148889184	0.0615067780017853	0.114692680537701
-0.235312610864639	0.619080305099487	-0.882313787937164	-0.0217577461153269	0.0618538521230221	0.114437207579613
-0.236462771892548	0.619597971439362	-0.879796266555786	-0.0216484274715185	0.0621848963201046	0.114249400794506
-0.229791179299355	0.619720458984375	-0.878897488117218	-0.0214982945472002	0.062426932156086	0.114084243774414
-0.224290907382965	0.621508538722992	-0.883648037910461	-0.0213877838104963	0.0626722574234009	0.11383568495512
-0.23040571808815	0.619513332843781	-0.889792144298553	-0.0212706271559	0.0629136338829994	0.113662384450436
-0.22734460234642	0.619454741477966	-0.887079894542694	-0.0212491694837809	0.0629062876105309	0.113484740257263
-0.227083921432495	0.619289398193359	-0.887068390846252	-0.0212160442024469	0.0630855858325958	0.113321468234062
-0.228082314133644	0.615356683731079	-0.8958740234375	-0.0211606696248055	0.0632665231823921	0.113067790865898
-0.231888636946678	0.616550445556641	-0.889926970005035	-0.0210753306746483	0.0633801966905594	0.112879663705826
-0.228557586669922	0.617184221744537	-0.886987924575806	-0.0211388133466244	0.0633643120527267	0.112668111920357
-0.2243422716856	0.619281530380249	-0.890538156032562	-0.021142890676856	0.0633789524435997	0.112468749284744
-0.224731534719467	0.618323683738709	-0.888506710529327	-0.0211825240403414	0.0633919164538383	0.112333305180073
-0.227796137332916	0.619117081165314	-0.890832722187042	-0.0212079286575317	0.0633272379636765	0.112154647707939
-0.230192482471466	0.616843223571777	-0.884699404239655	-0.0213669054210186	0.0632923170924187	0.111936844885349
-0.229048833250999	0.620560050010681	-0.888981521129608	-0.021414628252387	0.0632364600896835	0.111802913248539
-0.230350017547607	0.620434522628784	-0.8839430809021	-0.0215033888816834	0.0631340816617012	0.111664324998856
-0.230251580476761	0.621345043182373	-0.883372366428375	-0.0215995144098997	0.0630978271365166	0.11156190186739
-0.232236072421074	0.621754169464111	-0.885832190513611	-0.021730424836278	0.0629393458366394	0.111392021179199
-0.229432627558708	0.627234101295471	-0.881769239902496	-0.02192079462111	0.0627100989222527	0.111232943832874
-0.229515448212624	0.627968072891235	-0.87715744972229	-0.0220102909952402	0.0624832138419151	0.111137367784977
-0.231460437178612	0.627610623836517	-0.870123028755188	-0.0222340654581785	0.0623246468603611	0.110959254205227
-0.237455382943153	0.628979384899139	-0.870865046977997	-0.0224007926881313	0.0621510595083237	0.11074310541153
-0.242647230625153	0.63175904750824	-0.865195512771606	-0.0225997753441334	0.0619579963386059	0.11053155362606
-0.239435061812401	0.635287284851074	-0.859886169433594	-0.0227129533886909	0.061770960688591	0.110363624989986
-0.238608971238136	0.633381903171539	-0.858347773551941	-0.0229942966252565	0.0615326724946499	0.110222190618515
-0.242912605404854	0.637746155261993	-0.853749752044678	-0.0231998339295387	0.0613057054579258	0.110039316117764
-0.243319436907768	0.638304233551025	-0.85183721780777	-0.0234099999070168	0.0610442236065865	0.109755098819733
-0.2453583329916	0.639178097248077	-0.848719954490662	-0.0236534345895052	0.060735147446394	0.109550498425961
-0.247149422764778	0.642741680145264	-0.836408972740173	-0.0239315927028656	0.0604741796851158	0.109349504113197
-0.249489799141884	0.645798206329346	-0.835513114929199	-0.0241879317909479	0.0602013394236565	0.109092891216278
-0.254151374101639	0.64684009552002	-0.837763011455536	-0.0244608130306005	0.0599835701286793	0.10881319642067
-0.26113224029541	0.64667534828186	-0.833361744880676	-0.0247483067214489	0.0597176775336266	0.108501866459846
-0.265125900506973	0.647341012954712	-0.830509603023529	-0.0250229798257351	0.0594017207622528	0.108210161328316
-0.26872843503952	0.645664691925049	-0.817239761352539	-0.0253447089344263	0.0591737106442451	0.107964351773262
-0.268593519926071	0.648257315158844	-0.812629997730255	-0.0256332736462355	0.0589323341846466	0.107591614127159
-0.271321713924408	0.649866938591003	-0.811365127563477	-0.0259491465985775	0.0585657432675362	0.107234708964825
-0.273849278688431	0.650212824344635	-0.809976279735565	-0.0262150261551142	0.0582703724503517	0.106815882027149
-0.27611967921257	0.6530402302742	-0.801115393638611	-0.0265840236097574	0.0579995699226856	0.106344774365425
-0.27902764081955	0.651414036750793	-0.797635734081268	-0.0269545037299395	0.0576625056564808	0.1059605255723
-0.27844163775444	0.650316774845123	-0.78394603729248	-0.0273601766675711	0.0572638772428036	0.1055578738451
-0.282751113176346	0.648839175701141	-0.778447270393372	-0.0276052448898554	0.0570264756679535	0.105133838951588
-0.285662293434143	0.64589387178421	-0.781665980815887	-0.0280295219272375	0.0567186176776886	0.104635827243328
-0.288712650537491	0.648282587528229	-0.781854093074799	-0.0283243022859097	0.0564557313919067	0.104152619838715
-0.295544296503067	0.645196855068207	-0.775680720806122	-0.0286263097077608	0.0562330223619938	0.103663206100464
-0.298474192619324	0.643467545509338	-0.768428146839142	-0.0289465393871069	0.0559825375676155	0.10323466360569
-0.297295421361923	0.640723168849945	-0.75720089673996	-0.0292627178132534	0.0557770580053329	0.10276235640049
-0.299644380807877	0.643708646297455	-0.75587260723114	-0.0295909903943539	0.055497195571661	0.102288238704205
-0.299793928861618	0.644631266593933	-0.748991131782532	-0.0299020558595657	0.0553219690918922	0.101798862218857
-0.303799033164978	0.641286492347717	-0.748526990413666	-0.0301156528294086	0.0551290921866894	0.101275786757469
-0.301809996366501	0.639637172222137	-0.744839608669281	-0.0304387137293816	0.0549574084579945	0.100778475403786
-0.301552385091782	0.637819409370422	-0.745178699493408	-0.0307687278836966	0.0548827275633812	0.100269444286823
-0.299827426671982	0.635326266288757	-0.73724752664566	-0.0309740547090769	0.0547028928995132	0.0998098850250244
-0.301686674356461	0.637204945087433	-0.736783146858215	-0.0312486123293638	0.0545579493045807	0.0993351116776466
-0.301955848932266	0.634124159812927	-0.728961229324341	-0.0314507745206356	0.0544979423284531	0.0989138782024384
-0.304135948419571	0.630237936973572	-0.72491455078125	-0.0317089781165123	0.0545179061591625	0.0984697788953781
-0.302317798137665	0.631855845451355	-0.728206753730774	-0.0319490022957325	0.0543639361858368	0.0981342643499374
-0.300228923559189	0.6293665766716	-0.720054447650909	-0.0320916920900345	0.0543703995645046	0.0976988896727562
-0.303236395120621	0.627489924430847	-0.713974237442017	-0.032307393848896	0.0544172152876854	0.0973875299096107
-0.300177484750748	0.625877737998962	-0.71350485086441	-0.0324850678443909	0.0544144660234451	0.0969680324196815
-0.299157083034515	0.618919909000397	-0.709649801254272	-0.0327756628394127	0.0544316284358501	0.0966832265257835
-0.297776788473129	0.618747472763062	-0.705852150917053	-0.0328046046197414	0.0544628016650677	0.096287302672863
-0.293780386447906	0.617956459522247	-0.703762650489807	-0.0330271832644939	0.0545476488769054	0.0959448218345642
-0.289702743291855	0.613388359546661	-0.705182731151581	-0.0331968404352665	0.0546597205102444	0.0956838056445122
-0.286351442337036	0.611302852630615	-0.705872356891632	-0.0333062447607517	0.0546715818345547	0.0954059585928917
-0.284639418125153	0.608184397220612	-0.704696655273438	-0.0334096513688564	0.0547745488584042	0.0950387716293335
-0.281631886959076	0.605770170688629	-0.704021334648132	-0.0335155799984932	0.054945383220911	0.0947956293821335
-0.278740972280502	0.601941704750061	-0.701199173927307	-0.0336749404668808	0.0550773702561855	0.0945085510611534
-0.270890802145004	0.600388646125793	-0.702136337757111	-0.0336792357265949	0.0550972409546375	0.0943312644958496
-0.271132677793503	0.596298336982727	-0.706612467765808	-0.0337043926119804	0.0552687905728817	0.0940728485584259
-0.264618843793869	0.592477202415466	-0.703887581825256	-0.0338036641478539	0.055447306483984	0.0939503833651543
-0.260671734809875	0.588232338428497	-0.703624904155731	-0.0339609794318676	0.0555226020514965	0.0938558280467987
-0.250964462757111	0.588249683380127	-0.706462562084198	-0.0339394025504589	0.0556264668703079	0.0937465950846672
-0.247306421399117	0.584453105926514	-0.705723524093628	-0.0340214632451534	0.0558314509689808	0.0937256067991257
-0.243686243891716	0.584296107292175	-0.704332709312439	-0.0340505130589008	0.0560255087912083	0.0936301574110985
-0.235867828130722	0.57904052734375	-0.706414341926575	-0.0340830087661743	0.0560791753232479	0.0936583802103996
-0.234946608543396	0.577418208122253	-0.706527590751648	-0.0341326259076595	0.0561884716153145	0.0936761945486069
-0.22662042081356	0.575146675109863	-0.706079125404358	-0.0341531448066235	0.0563800483942032	0.0937107652425766
-0.224647954106331	0.573684275150299	-0.706475138664246	-0.0342412255704403	0.0564774498343468	0.0938335880637169
-0.21821640431881	0.575107276439667	-0.711143732070923	-0.0341805443167686	0.0564977005124092	0.0939936712384224
-0.219032257795334	0.576410710811615	-0.710648357868195	-0.0341884680092335	0.0566957145929337	0.0941930711269379
-0.216818511486053	0.573585152626038	-0.703958630561829	-0.0342374071478844	0.0568231679499149	0.094511367380619
-0.217553421854973	0.575052738189697	-0.713069915771484	-0.0342457294464111	0.0568496808409691	0.0947565510869026
-0.215753465890884	0.574501991271973	-0.713055074214935	-0.0342480391263962	0.0569566488265991	0.0951047614216805
-0.211470022797585	0.5761479139328	-0.70753276348114	-0.034236017614603	0.0570164173841476	0.095483772456646
-0.207372814416885	0.575746059417725	-0.717409133911133	-0.0342351011931896	0.0570878647267818	0.0958274155855179
-0.202531754970551	0.576895773410797	-0.715739905834198	-0.0342005752027035	0.0570400804281235	0.0962349995970726
-0.199277386069298	0.577531754970551	-0.71599406003952	-0.0342838019132614	0.0570299066603184	0.0967038199305534
-0.194577366113663	0.577195823192596	-0.712262272834778	-0.0343178361654282	0.056953951716423	0.0971555337309837
-0.194443732500076	0.578435122966766	-0.710404396057129	-0.0344057530164719	0.0569313541054726	0.0975759029388428
-0.191588759422302	0.581930458545685	-0.714948415756226	-0.0344121493399143	0.0568508207798004	0.0979631394147873
-0.191108226776123	0.586307287216187	-0.717181265354156	-0.0344517827033997	0.0567882545292377	0.098450630903244
-0.188384205102921	0.587202489376068	-0.716472804546356	-0.0344785116612911	0.0567405559122562	0.0988745838403702
-0.187611117959023	0.589837610721588	-0.713500082492828	-0.0344338603317738	0.0566741451621056	0.0992842167615891
-0.187569603323936	0.588870823383331	-0.719967901706696	-0.0345240160822868	0.0565843097865582	0.0996962711215019
-0.187141939997673	0.594325542449951	-0.725863695144653	-0.0345030874013901	0.0564489252865314	0.100057847797871
-0.18260782957077	0.59462970495224	-0.722732365131378	-0.0344820506870747	0.0563414543867111	0.100420698523521
-0.182664066553116	0.593936800956726	-0.721764862537384	-0.0345989018678665	0.0562810637056828	0.100769251585007
-0.176708623766899	0.593984961509705	-0.718486666679382	-0.0345489308238029	0.0560984015464783	0.101122327148914
-0.177142277359962	0.596599996089935	-0.726520478725433	-0.0346281044185162	0.055967915803194	0.101537987589836
-0.174428671598434	0.598938822746277	-0.718980729579926	-0.0345925241708755	0.0558643750846386	0.101850844919682
-0.172529637813568	0.596223413944244	-0.715526223182678	-0.0346599817276001	0.0557282082736492	0.102174125611782
-0.173176258802414	0.596440494060516	-0.718191266059875	-0.0346167795360088	0.0557166896760464	0.102464206516743
-0.169370248913765	0.59615421295166	-0.714928686618805	-0.0345893278717995	0.055530272424221	0.102760791778564
-0.170845597982407	0.594639182090759	-0.716076612472534	-0.0346191376447678	0.0554529651999474	0.102994434535503
-0.167146489024162	0.591644465923309	-0.717478454113007	-0.0346286855638027	0.0553595423698425	0.103245913982391
-0.165895685553551	0.589064359664917	-0.719770014286041	-0.0345431640744209	0.0552607141435146	0.103517569601536
-0.160938143730164	0.588495850563049	-0.721972107887268	-0.0345714241266251	0.0552009306848049	0.103673256933689
-0.158708721399307	0.59206086397171	-0.720580995082855	-0.0345019474625587	0.0550964325666428	0.103897765278816
-0.161861807107925	0.591798722743988	-0.721249103546143	-0.0345359593629837	0.0550017021596432	0.104169502854347
-0.159529522061348	0.587103128433228	-0.723757326602936	-0.0345028787851334	0.0549472533166409	0.104377433657646
-0.15855897963047	0.589395582675934	-0.726869702339172	-0.0344661958515644	0.0548197329044342	0.10471299290657
-0.154829993844032	0.59097695350647	-0.722101449966431	-0.0344170108437538	0.0547450967133045	0.105039179325104
-0.153900489211082	0.591021716594696	-0.720026135444641	-0.0343314819037914	0.0546273179352283	0.105416916310787
-0.154330208897591	0.588182985782623	-0.727034687995911	-0.0342713892459869	0.0546833127737045	0.10578827559948
-0.14916142821312	0.591080844402313	-0.724381983280182	-0.0342327021062374	0.0545010343194008	0.106176227331161
-0.144597396254539	0.591809809207916	-0.720197796821594	-0.0342038422822952	0.054459173232317	0.106529958546162
-0.14178404211998	0.594981729984283	-0.724243104457855	-0.0340541079640388	0.0544474646449089	0.106895320117474
-0.138473138213158	0.597690165042877	-0.724448323249817	-0.034061461687088	0.054331861436367	0.107329539954662
-0.135462626814842	0.597502768039703	-0.723062872886658	-0.0339382328093052	0.0541857443749905	0.107719607651234
-0.130641132593155	0.599474489688873	-0.728054404258728	-0.0338591150939465	0.054114930331707	0.108148351311684
-0.132415726780891	0.599382758140564	-0.728422105312347	-0.0337326787412167	0.0539872273802757	0.108623452484608
-0.133721515536308	0.600007176399231	-0.721590876579285	-0.0336156152188778	0.0539045296609402	0.109039321541786
-0.133803337812424	0.596528232097626	-0.724838674068451	-0.0335653424263	0.0538495369255543	0.108830593526363
-0.136288106441498	0.589899480342865	-0.718515515327454	-0.033630333840847	0.053762249648571	0.107919812202454
-0.120611064136028	0.587261140346527	-0.707710802555084	-0.0338950119912624	0.0537935234606266	0.108123868703842
-0.094569057226181	0.601284921169281	-0.700984477996826	-0.0339060351252556	0.0538564436137676	0.109691269695759
-0.0877372771501541	0.611797988414764	-0.701253294944763	-0.0336550213396549	0.0539396554231644	0.111395329236984
-0.0895117223262787	0.611513674259186	-0.704071879386902	-0.0334223471581936	0.0539247915148735	0.112527772784233
-0.0939956083893776	0.613709688186646	-0.709626019001007	-0.0332870110869408	0.0539943352341652	0.112940058112144
-0.0970602706074715	0.618064761161804	-0.716980397701263	-0.0331154018640518	0.0539336130023003	0.112860605120659
-0.104795150458813	0.614016354084015	-0.714146435260773	-0.0330114103853703	0.0539319738745689	0.11249103397131
-0.112246364355087	0.607169628143311	-0.713752210140228	-0.0328830815851688	0.0539865717291832	0.112193636596203
-0.114951215684414	0.602912247180939	-0.717837274074554	-0.0327975116670132	0.0538617037236691	0.112163960933685
-0.113328322768211	0.598371863365173	-0.719036757946014	-0.032631441950798	0.0536731146275997	0.112328208982944
-0.108270764350891	0.602691173553467	-0.72220116853714	-0.0325881838798523	0.0535175651311874	0.112702429294586
-0.100189536809921	0.604741990566254	-0.72575455904007	-0.0324245914816856	0.0532370023429394	0.113382421433926
-0.0916180983185768	0.606157600879669	-0.726110637187958	-0.0323037840425968	0.0529862344264984	0.114186264574528
-0.0804260969161987	0.610755145549774	-0.727907299995422	-0.0322818942368031	0.0528173372149467	0.11519768089056
-0.0748869627714157	0.614187717437744	-0.724987745285034	-0.0322895646095276	0.0525107942521572	0.116309583187103
-0.077028751373291	0.618278443813324	-0.713582813739777	-0.0323045663535595	0.0523012615740299	0.11675788462162
-0.0724194496870041	0.61519193649292	-0.71577113866806	-0.0325015000998974	0.052215252071619	0.116946257650852
-0.0589000545442104	0.620921611785889	-0.715410590171814	-0.0326317138969898	0.0522046163678169	0.117887854576111
-0.0435041598975658	0.630559682846069	-0.711420357227325	-0.0327290445566177	0.0522742941975594	0.11942046135664
-0.0379268825054169	0.639100432395935	-0.711946845054626	-0.0326311849057674	0.052176333963871	0.120971173048019
-0.0337826572358608	0.644164085388184	-0.710931241512299	-0.0325156711041927	0.0520889051258564	0.121989116072655
-0.0297035537660122	0.649128139019012	-0.715282082557678	-0.032418891787529	0.0520709007978439	0.122627131640911
-0.0291920583695173	0.655879974365234	-0.711801290512085	-0.0322719626128674	0.0520588606595993	0.122705660760403
-0.0348057374358177	0.653204619884491	-0.714183211326599	-0.0322575755417347	0.0521007068455219	0.122587755322456
-0.0378927327692509	0.647458136081696	-0.720240890979767	-0.0321937240660191	0.0521022081375122	0.122461631894112
-0.037548866122961	0.639589548110962	-0.721218824386597	-0.0321148931980133	0.0521257966756821	0.122480385005474
-0.036292877048254	0.636592388153076	-0.717964649200439	-0.0320175625383854	0.0520076230168343	0.122571475803852
-0.03226463124156	0.63424688577652	-0.719875872135162	-0.0319294147193432	0.0519534796476364	0.122832648456097
-0.0254839267581701	0.630035281181335	-0.722350776195526	-0.0318804308772087	0.0519633665680885	0.123125426471233
-0.0178874414414167	0.62744414806366	-0.726326107978821	-0.0316737294197083	0.0519692674279213	0.123386099934578
-0.0137301795184612	0.623907148838043	-0.728509604930878	-0.0316166318953037	0.0519964657723904	0.123723246157169
-0.00622175727039576	0.622108936309814	-0.731261491775513	-0.031572449952364	0.0520537532866001	0.124166592955589
6.26226756139658E-06	0.622897684574127	-0.722071409225464	-0.0314983949065208	0.0521053895354271	0.124624691903591
0.00609000073745847	0.621121287345886	-0.723568201065063	-0.0313691608607769	0.0521729439496994	0.12491687387228
0.00720676314085722	0.615130305290222	-0.725159525871277	-0.0313051119446754	0.0522663109004498	0.124971009790897
0.0123287420719862	0.615448296070099	-0.73508083820343	-0.0311461221426725	0.0523802600800991	0.125230431556702
0.0152555573731661	0.613980889320374	-0.730774521827698	-0.0309645608067513	0.0524988807737827	0.125201210379601
0.0167054459452629	0.608363926410675	-0.725006222724915	-0.0308774523437023	0.0525343529880047	0.125186175107956
0.013175081461668	0.60318249464035	-0.736778616905212	-0.0307824369519949	0.0527827069163322	0.124929495155811
0.0151586411520839	0.593335032463074	-0.740532517433167	-0.0306213106960058	0.0528840348124504	0.124473750591278
0.0162106715142727	0.589837908744812	-0.74045604467392	-0.0305678434669971	0.0530364215373993	0.124168731272221
0.0182771328836679	0.580202221870422	-0.732814908027649	-0.0305085014551878	0.0531385689973831	0.123862974345684
0.0269974451512098	0.574995100498199	-0.733079850673676	-0.0304246377199888	0.0532077886164188	0.123552665114403
0.0298129431903362	0.571731090545654	-0.745331585407257	-0.0303203780204058	0.0533027686178684	0.123378746211529
0.0302017964422703	0.563965141773224	-0.743289649486542	-0.0302642825990915	0.0532809197902679	0.123067051172256
0.0305762551724911	0.55712878704071	-0.740005254745483	-0.0303303487598896	0.0533462874591351	0.122981779277325
0.0418274365365505	0.552941203117371	-0.738685011863709	-0.0303235463798046	0.0533536784350872	0.122737891972065
0.0397877581417561	0.551092803478241	-0.73650598526001	-0.0303156673908234	0.0533548705279827	0.12255571782589
0.0398687645792961	0.546319603919983	-0.735853433609009	-0.0304255597293377	0.0534223057329655	0.122412241995335
0.04111672565341	0.542919635772705	-0.738456666469574	-0.0303913000971079	0.0534383729100227	0.122200816869736
0.0374325625598431	0.537309229373932	-0.73489511013031	-0.0304549280554056	0.0533924736082554	0.121982678771019
0.0399198047816753	0.53569084405899	-0.728840887546539	-0.0305689293891191	0.053266566246748	0.121809124946594
0.0391041934490204	0.534698128700256	-0.734569072723389	-0.0306907016783953	0.053194172680378	0.121580854058266
0.0368046909570694	0.534005224704742	-0.72956395149231	-0.0307368524372578	0.053001131862402	0.121267676353455
0.0381166152656078	0.531148254871368	-0.733952522277832	-0.0308077223598957	0.052722554653883	0.120976090431213
0.0298080593347549	0.527294993400574	-0.727220833301544	-0.0311035066843033	0.0526286028325558	0.120720461010933
0.0270352903753519	0.522122621536255	-0.724329769611359	-0.0312882103025913	0.0522824972867966	0.120458133518696
0.0295479670166969	0.528270125389099	-0.721148431301117	-0.031444363296032	0.0520680956542492	0.120303697884083
0.0301440134644508	0.526335597038269	-0.719896852970123	-0.0317213796079159	0.0517617054283619	0.120283357799053
0.0226140804588795	0.526000797748566	-0.71661651134491	-0.0318940058350563	0.0514692738652229	0.120346307754517
0.0215368922799826	0.527003228664398	-0.70519894361496	-0.0321313068270683	0.0511990189552307	0.120628707110882
0.0173952206969261	0.533334791660309	-0.707152605056763	-0.0323137268424034	0.050821278244257	0.120750196278095
0.0142367426306009	0.534021139144897	-0.696613967418671	-0.0326515771448612	0.0503640025854111	0.120944611728191
0.0130356755107641	0.538156509399414	-0.700487911701202	-0.0330420732498169	0.0499684885144234	0.121102564036846
0.0104928752407432	0.541012406349182	-0.694398164749146	-0.0332588851451874	0.0495428331196308	0.121278569102287
0.0120251011103392	0.547004044055939	-0.694720506668091	-0.0335086658596992	0.0491172298789024	0.121523953974247
0.00305098830722272	0.552860915660858	-0.695248663425446	-0.0337628871202469	0.0486711747944355	0.121829152107239
-0.00496260495856404	0.558911323547363	-0.683097422122955	-0.0341362915933132	0.0482827015221119	0.122105330228806
-0.00644670613110065	0.558581173419952	-0.675984084606171	-0.0344883427023888	0.0478103309869766	0.122463725507259
-0.0106060057878494	0.564158260822296	-0.669047474861145	-0.0347648188471794	0.0473824366927147	0.122782655060291
-0.00983521994203329	0.572175264358521	-0.66389787197113	-0.0350663922727108	0.0469135753810406	0.123117953538895
-0.0169290527701378	0.575800716876984	-0.657991528511047	-0.0352914705872536	0.0465289354324341	0.123438447713852
-0.0166893806308508	0.579845666885376	-0.652123093605042	-0.035480622202158	0.0461548566818237	0.12383746355772
-0.0236865654587746	0.588707864284515	-0.649262547492981	-0.0356984734535217	0.0458035692572594	0.124190598726273
-0.022519102320075	0.588958501815796	-0.638196110725403	-0.0359182730317116	0.0454503297805786	0.124573215842247
-0.0250022541731596	0.595639169216156	-0.636409640312195	-0.0361551493406296	0.0449764765799046	0.124946877360344
-0.0273056626319885	0.603341221809387	-0.632153868675232	-0.0362670905888081	0.0446798056364059	0.125148937106133
-0.0329060778021812	0.602941632270813	-0.622812569141388	-0.0365183725953102	0.0443495735526085	0.12455703318119
-0.0300916992127895	0.602680325508118	-0.613003611564636	-0.0369829200208187	0.0441512949764729	0.124610260128975
-0.0124214170500636	0.617664277553558	-0.603365898132324	-0.0371832475066185	0.0441072657704353	0.125576004385948
-0.00173087231814861	0.625365316867828	-0.598807752132416	-0.0372689105570316	0.0438679829239845	0.127025112509727
-0.00580807775259018	0.636136651039124	-0.604671776294708	-0.0372807383537292	0.0437791272997856	0.127918556332588
-0.0186374951153994	0.641706526279449	-0.600595772266388	-0.0372696071863174	0.0437411367893219	0.12821926176548
-0.0356841795146465	0.651954233646393	-0.598548412322998	-0.0371056757867336	0.0437949635088444	0.128206208348274
-0.0483724176883698	0.659430980682373	-0.602398216724396	-0.037044208496809	0.0437301695346832	0.128052592277527
[truncated: 12,013 more rows]
