# Supplementary material for: Identification of Haptic Based Guiding Using Hard Reins
Source: PLoS One. 2015 Jul 22;10(7):e0132020. doi: 10.1371/journal.pone.0132020 (PMC4511788; doi:10.1371/journal.pone.0132020)
Supplement: S5 File — (ZIP) [file pone.0132020.s005.zip › Exp2_ForceData1/Subject4/path1/T9.csv]

Force X (N)	Force Y (N)	Force Z (N)	Torque X (N-m)	Torque Y (N-m)	Torque Z (N-m)	Frequency = 10000	Averaging Level = 16	F/T Serial Number = FT11772	Time Started = 05/12/2012 11:49:36
-0.761510252952576	2.12698006629944	0.256339550018311	0.0874905288219452	-0.0225368589162827	0.239208579063416
-0.765641093254089	2.1301805973053	0.25532940030098	0.0875261798501015	-0.0227359980344772	0.239138752222061
-0.769319295883179	2.13484835624695	0.258805632591248	0.0875951498746872	-0.0228141155093908	0.238923758268356
-0.768170237541199	2.13033175468445	0.243196025490761	0.087507389485836	-0.022943664342165	0.23849755525589
-0.768766641616821	2.13562989234924	0.237774968147278	0.0875255763530731	-0.0229646284133196	0.238181635737419
-0.767003297805786	2.12941455841064	0.234614163637161	0.0873094573616982	-0.022925540804863	0.237998187541962
-0.764805734157562	2.13268709182739	0.243065923452377	0.0872090309858322	-0.0229780320078135	0.237752258777618
-0.768037021160126	2.12584948539734	0.246453940868378	0.0871656984090805	-0.0228344369679689	0.23771245777607
-0.770762920379639	2.13075304031372	0.253545165061951	0.08718591183424	-0.0230794865638018	0.237654566764832
-0.775138735771179	2.1309118270874	0.26124507188797	0.0871619358658791	-0.0232166573405266	0.237610027194023
-0.776013910770416	2.13973498344421	0.251039803028107	0.0873193368315697	-0.0232708007097244	0.237380117177963
-0.767764270305634	2.13478684425354	0.235027641057968	0.0870251879096031	-0.0232292506843805	0.237221375107765
-0.767115652561188	2.13278818130493	0.250637114048004	0.0868488177657127	-0.0231871046125889	0.237237125635147
-0.769518911838531	2.13464593887329	0.257169097661972	0.0868123471736908	-0.0232755746692419	0.237314909696579
-0.778957486152649	2.13825845718384	0.268134921789169	0.0869404301047325	-0.0232759136706591	0.237392142415047
-0.782477200031281	2.13871836662292	0.262002855539322	0.0870154798030853	-0.0234274063259363	0.237320527434349
-0.783379375934601	2.14370179176331	0.253553509712219	0.0871514827013016	-0.0233261696994305	0.237204536795616
-0.777652144432068	2.14073586463928	0.239659339189529	0.0869831591844559	-0.0233538448810577	0.237123921513557
-0.77917218208313	2.14006280899048	0.243247538805008	0.0869091898202896	-0.0232157856225967	0.237158760428429
-0.779265940189362	2.1360936164856	0.252185314893723	0.0867960527539253	-0.0230990089476109	0.237310588359833
-0.782399535179138	2.14106464385986	0.262147158384323	0.0869400054216385	-0.0231041312217712	0.237712353467941
-0.789237082004547	2.14262938499451	0.260596185922623	0.0870101526379585	-0.023062901571393	0.237828284502029
-0.792953550815582	2.1522810459137	0.260841310024261	0.087196484208107	-0.0230983253568411	0.237910345196724
-0.800479650497437	2.15246915817261	0.249542832374573	0.0872488766908646	-0.0229765735566616	0.237880900502205
-0.801125526428223	2.15669679641724	0.242170557379723	0.087347187101841	-0.0229093302041292	0.237742215394974
-0.80344021320343	2.14908218383789	0.234021872282028	0.0871381387114525	-0.0226597581058741	0.237415090203285
-0.7997807264328	2.15299940109253	0.239708200097084	0.0870696231722832	-0.0225843507796526	0.237551018595695
-0.795960426330566	2.14701056480408	0.244184881448746	0.0870075151324272	-0.0224668346345425	0.238118559122086
-0.788528859615326	2.15555334091187	0.249727293848991	0.0872479751706123	-0.0224085636436939	0.238973766565323
-0.792993545532227	2.15136051177979	0.258961081504822	0.0873465463519096	-0.0221360642462969	0.240284636616707
-0.79266369342804	2.16207051277161	0.252519935369492	0.087673656642437	-0.0220722276717424	0.241318076848984
-0.8048335313797	2.1663646697998	0.243893623352051	0.0880165100097656	-0.0216649360954762	0.241707175970078
-0.809118509292603	2.16913342475891	0.237922593951225	0.0882111266255379	-0.0216635465621948	0.241334959864616
-0.816055655479431	2.18000745773315	0.222717851400375	0.0883592367172241	-0.0213400311768055	0.240772411227226
-0.818933069705963	2.17876577377319	0.214047223329544	0.0882536843419075	-0.0210990998893976	0.24018457531929
-0.824413537979126	2.18334650993347	0.216829165816307	0.0884099081158638	-0.0208661388605833	0.240090757608414
-0.828180551528931	2.1728687286377	0.217688784003258	0.0882849097251892	-0.020611273124814	0.24046565592289
-0.834726810455322	2.17815589904785	0.227651506662369	0.0885129347443581	-0.020547766238451	0.240709990262985
-0.854115128517151	2.17751145362854	0.231700301170349	0.0886510983109474	-0.0202707648277283	0.240358740091324
-0.870114505290985	2.17981123924255	0.227611601352692	0.0890044644474983	-0.0201411936432123	0.239735871553421
-0.856893002986908	2.18448638916016	0.215286314487457	0.0891882479190826	-0.0200316309928894	0.241148173809052
-0.844348669052124	2.19830822944641	0.212291374802589	0.0893123671412468	-0.0200994685292244	0.241917997598648
-0.832709908485413	2.20191073417664	0.208334982395172	0.0892223864793777	-0.0199057534337044	0.242947295308113
-0.817349791526794	2.20208883285522	0.210817247629166	0.0890274569392204	-0.0198779739439487	0.243937209248543
-0.815359711647034	2.20829200744629	0.212290331721306	0.0890478268265724	-0.0197106581181288	0.244529381394386
-0.82319039106369	2.20242142677307	0.211540624499321	0.0889697000384331	-0.0195734594017267	0.24454191327095
-0.830053091049194	2.2064847946167	0.216436117887497	0.0890348926186562	-0.0195137895643711	0.244196429848671
-0.836245119571686	2.20298624038696	0.217031791806221	0.0892228111624718	-0.0192925166338682	0.243969395756721
-0.840936243534088	2.20819187164307	0.212138593196869	0.0893878936767578	-0.0191973857581615	0.244111254811287
-0.846370935440063	2.21302032470703	0.218181163072586	0.0895314887166023	-0.0190488547086716	0.244578674435616
-0.853255093097687	2.21459913253784	0.212744504213333	0.0896847695112228	-0.0189244113862515	0.244882807135582
-0.851238250732422	2.22240805625916	0.21031978726387	0.0899043828248978	-0.018867751583457	0.24510096013546
-0.860842645168304	2.21975946426392	0.215872779488564	0.0898632183670998	-0.0186740718781948	0.245234981179237
-0.865074276924133	2.2202205657959	0.199413076043129	0.0900500193238258	-0.0187519136816263	0.245003625750542
-0.86716365814209	2.22239136695862	0.198009848594666	0.0901733785867691	-0.0186192095279694	0.244811415672302
-0.860380232334137	2.22314476966858	0.185109600424767	0.0901683196425438	-0.0185734424740076	0.244835257530212
-0.861941277980804	2.22423934936523	0.18802085518837	0.0900741964578629	-0.0185284651815891	0.244866892695427
-0.861939370632172	2.21815133094788	0.188158646225929	0.0899219289422035	-0.0184418708086014	0.24494394659996
-0.856222152709961	2.2244987487793	0.182718738913536	0.0899917930364609	-0.018480446189642	0.24507749080658
-0.856695890426636	2.22305965423584	0.185441628098488	0.0899420008063316	-0.018365066498518	0.245295882225037
-0.852368891239166	2.21691155433655	0.18343622982502	0.0898525640368462	-0.0183362197130919	0.245468974113464
-0.852894484996796	2.21848893165588	0.197083562612534	0.0898750349879265	-0.0184043254703283	0.245645314455032
-0.85519677400589	2.2115912437439	0.200817570090294	0.0898444727063179	-0.0183198340237141	0.245737552642822
-0.852597236633301	2.22061920166016	0.201253160834312	0.0899702534079552	-0.0184349399060011	0.245831161737442
-0.857914984226227	2.2207407951355	0.203789278864861	0.0899991616606712	-0.0183833073824644	0.246103137731552
-0.852467000484467	2.21978259086609	0.205064833164215	0.0900796428322792	-0.0185128375887871	0.246387884020805
-0.846684038639069	2.2290472984314	0.199896723031998	0.0901928916573524	-0.0184657108038664	0.246625557541847
-0.851233124732971	2.22686982154846	0.204731345176697	0.090101346373558	-0.0184406545013189	0.246752053499222
-0.845767617225647	2.2315092086792	0.193602725863457	0.0902082324028015	-0.018603628501296	0.246801719069481
-0.847530663013458	2.23019027709961	0.19844713807106	0.0902136936783791	-0.0185128729790449	0.246864035725594
-0.842630922794342	2.22922778129578	0.187210485339165	0.0902122780680656	-0.0185274202376604	0.246816277503967
-0.840977907180786	2.23062467575073	0.176735267043114	0.090125136077404	-0.0185776967555285	0.246808424592018
-0.836787939071655	2.22412991523743	0.181302383542061	0.0899959951639175	-0.0184792764484882	0.246890500187874
-0.830801606178284	2.23120546340942	0.174936562776566	0.0900856107473373	-0.0186157990247011	0.247008353471756
-0.833901524543762	2.22700023651123	0.181868001818657	0.0900087654590607	-0.0185048319399357	0.247084975242615
-0.829403877258301	2.22579407691956	0.181320488452911	0.0899421200156212	-0.0184497330337763	0.247138231992722
-0.825705230236053	2.22718358039856	0.177075669169426	0.0899225026369095	-0.0186128448694944	0.247237861156464
-0.826858460903168	2.22335243225098	0.177757561206818	0.0898349061608315	-0.0185370557010174	0.247301891446114
-0.826795041561127	2.22236180305481	0.176537990570068	0.0899578630924225	-0.0184761118143797	0.247415006160736
-0.821218013763428	2.22657203674316	0.180544927716255	0.0899487733840942	-0.0185515526682138	0.247494623064995
-0.822163164615631	2.22494196891785	0.181296408176422	0.0899022743105888	-0.0184538755565882	0.247843638062477
-0.81666362285614	2.22432851791382	0.173616603016853	0.0899402797222137	-0.0185052622109652	0.247946888208389
-0.81333339214325	2.23248243331909	0.178713425993919	0.0900667011737823	-0.0184872187674046	0.248152643442154
-0.814233958721161	2.22722887992859	0.179657146334648	0.0899262875318527	-0.018382927402854	0.248368144035339
-0.811763405799866	2.2303102016449	0.17594014108181	0.0900074690580368	-0.0185001268982887	0.248448058962822
-0.807083487510681	2.2320351600647	0.182952523231506	0.089977890253067	-0.0184738840907812	0.248461574316025
-0.807412028312683	2.22731852531433	0.182522162795067	0.0899225473403931	-0.0185115281492472	0.248528003692627
-0.80415278673172	2.22679829597473	0.172952726483345	0.0898370519280434	-0.0186157785356045	0.248559698462486
-0.800580739974976	2.23170828819275	0.176502704620361	0.0898633450269699	-0.0187155399471521	0.248631238937378
-0.803695201873779	2.22935128211975	0.173399418592453	0.0898426547646523	-0.0186919998377562	0.248630344867706
-0.797617197036743	2.228191614151	0.175244882702827	0.0897406041622162	-0.0188182182610035	0.248735904693604
-0.794399917125702	2.23019242286682	0.176412895321846	0.0897448733448982	-0.0189515706151724	0.248730480670929
-0.795155644416809	2.22672176361084	0.176431939005852	0.0896437764167786	-0.0188831202685833	0.248779892921448
-0.79103034734726	2.22732472419739	0.177413955330849	0.0895208865404129	-0.0190526973456144	0.24870428442955
-0.786084890365601	2.2237811088562	0.184911012649536	0.0894332453608513	-0.0191014725714922	0.248833790421486
-0.777925968170166	2.2164900302887	0.182084143161774	0.0893673449754715	-0.0191426128149033	0.249087005853653
-0.772267818450928	2.21789240837097	0.184406757354736	0.089352659881115	-0.0192553140223026	0.249662518501282
-0.770689308643341	2.218594789505	0.201308324933052	0.0893611535429955	-0.0191396661102772	0.250190913677216
-0.770570814609528	2.21234178543091	0.192722126841545	0.0893617868423462	-0.0192210115492344	0.250264644622803
-0.769745230674744	2.22006559371948	0.187260016798973	0.0893464908003807	-0.0193439945578575	0.24978768825531
-0.771478235721588	2.21659636497498	0.195830598473549	0.089188389480114	-0.0194380935281515	0.249293327331543
-0.767984926700592	2.21399879455566	0.199072331190109	0.0890225097537041	-0.0197025313973427	0.24890461564064
-0.769824624061584	2.2214457988739	0.200737655162811	0.0890072211623192	-0.0199485197663307	0.248807221651077
-0.769045054912567	2.21366238594055	0.209856420755386	0.0887435302138329	-0.020177936181426	0.248835325241089
-0.760415613651276	2.21348881721497	0.211661234498024	0.0886854752898216	-0.0204244181513786	0.24882772564888
-0.762552559375763	2.21482276916504	0.207013860344887	0.0886337235569954	-0.0205215085297823	0.248849123716354
-0.76265150308609	2.21202802658081	0.211233898997307	0.0885736495256424	-0.0206006057560444	0.248903512954712
-0.758462488651276	2.21886706352234	0.208647683262825	0.0884950831532478	-0.0208977460861206	0.248849704861641
-0.758302390575409	2.2202627658844	0.207330822944641	0.0884497165679932	-0.0209303162992001	0.248647078871727
-0.753732740879059	2.21536254882813	0.200492143630981	0.0884302258491516	-0.0210964605212212	0.248474881052971
-0.751319289207459	2.22101020812988	0.200065344572067	0.0882963463664055	-0.0213450081646442	0.248354613780975
-0.744857370853424	2.21590089797974	0.195819959044456	0.0881773084402084	-0.021409448236227	0.248309686779976
-0.735478699207306	2.21493792533875	0.191385954618454	0.0879922732710838	-0.0216933880001307	0.248190507292747
-0.732273578643799	2.21102786064148	0.185179874300957	0.0878941044211388	-0.0218547452241182	0.248125180602074
-0.724360346794128	2.20755004882813	0.191524714231491	0.0876001417636871	-0.0219162199646235	0.248083621263504
-0.719623804092407	2.21093559265137	0.193502321839333	0.0875750482082367	-0.0221133343875408	0.248065665364265
-0.714368939399719	2.20477700233459	0.196701258420944	0.0874884724617004	-0.0222150608897209	0.248154953122139
-0.707590579986572	2.20415019989014	0.194431304931641	0.0873635038733482	-0.0223688632249832	0.248054265975952
-0.705278277397156	2.2065052986145	0.201528072357178	0.0872180163860321	-0.022545175626874	0.24806834757328
-0.6984903216362	2.20098090171814	0.203839913010597	0.0870327427983284	-0.0227351263165474	0.247932747006416
-0.695528924465179	2.20109295845032	0.202900856733322	0.0870020240545273	-0.0229736771434546	0.247743993997574
-0.695182621479034	2.20115733146667	0.214433833956718	0.0868376567959785	-0.0231093000620604	0.247639358043671
-0.689639747142792	2.19870328903198	0.212797850370407	0.086759626865387	-0.023445125669241	0.247550338506699
-0.688827753067017	2.20115447044373	0.219576224684715	0.0867857038974762	-0.0236927960067987	0.247423842549324
-0.68660444021225	2.197998046875	0.216254696249962	0.0866612270474434	-0.0238983072340488	0.247258797287941
-0.684556066989899	2.20568227767944	0.21820504963398	0.0867337509989738	-0.0242707505822182	0.247001424431801
-0.680805921554565	2.20043468475342	0.210567399859428	0.0864896774291992	-0.0243404489010572	0.246863797307014
-0.670808076858521	2.20109272003174	0.203109070658684	0.0863916873931885	-0.0246074516326189	0.246637240052223
-0.665794849395752	2.19813251495361	0.210457846522331	0.0862783342599869	-0.0247216671705246	0.246478363871574
-0.657007694244385	2.19411516189575	0.209769383072853	0.0859413370490074	-0.0249025672674179	0.246277451515198
-0.648406744003296	2.1931746006012	0.210602894425392	0.0857829228043556	-0.0250884369015694	0.246089339256287
-0.646411240100861	2.1836531162262	0.211372688412666	0.0855379998683929	-0.0252378024160862	0.245932355523109
-0.637665867805481	2.18765616416931	0.22175520658493	0.0854214802384377	-0.0255198609083891	0.245624884963036
-0.63910847902298	2.18676805496216	0.224212199449539	0.0853164121508598	-0.0256423763930798	0.245454773306847
-0.636836111545563	2.17929172515869	0.219363689422607	0.0850851014256477	-0.0258604381233454	0.245134606957436
-0.634997665882111	2.18240070343018	0.234678864479065	0.0849875882267952	-0.0261275004595518	0.244757324457169
-0.638424038887024	2.17537474632263	0.235926955938339	0.0848764628171921	-0.0263138599693775	0.24437390267849
-0.638000071048737	2.18003010749817	0.240063577890396	0.0849114805459976	-0.0266859102994204	0.244065806269646
-0.637398302555084	2.17169976234436	0.247905015945435	0.0845635756850243	-0.0268570184707642	0.243853703141212
-0.632320702075958	2.17445135116577	0.24220322072506	0.0844740495085716	-0.0273485481739044	0.243506222963333
-0.624169886112213	2.17142939567566	0.238355845212936	0.0842955708503723	-0.0275751575827599	0.24329662322998
-0.611067652702332	2.16740202903748	0.232841432094574	0.0840121656656265	-0.0278411041945219	0.243097424507141
-0.601893305778503	2.16948843002319	0.238380432128906	0.083707295358181	-0.0280839838087559	0.242694094777107
-0.597196102142334	2.15570282936096	0.245848014950752	0.0833509415388107	-0.0282467845827341	0.242314770817757
-0.590874373912811	2.15384411811829	0.250918239355087	0.0831435546278954	-0.0286095626652241	0.242046698927879
-0.588750779628754	2.14217615127563	0.264806866645813	0.0827760100364685	-0.0287094973027706	0.241825625300407
-0.588120400905609	2.14483833312988	0.277291685342789	0.0827766284346581	-0.029249656945467	0.241497799754143
-0.593379378318787	2.14112997055054	0.285434871912003	0.0826389938592911	-0.029446667060256	0.241161778569221
-0.580440938472748	2.1430127620697	0.277645200490952	0.0824435353279114	-0.029903257265687	0.240851685404778
-0.571220636367798	2.13106107711792	0.280106127262115	0.081951417028904	-0.0299459733068943	0.240540608763695
-0.562860369682312	2.13129591941834	0.280813157558441	0.0816770642995834	-0.0302030518651009	0.240196570754051
-0.558463871479034	2.12086701393127	0.296554625034332	0.0814952328801155	-0.0302304625511169	0.240074574947357
-0.56063187122345	2.12427043914795	0.310439646244049	0.0815475583076477	-0.0306280292570591	0.240005448460579
-0.55654388666153	2.12105655670166	0.302432835102081	0.0812925025820732	-0.030930545181036	0.239973664283752
-0.550178110599518	2.12434220314026	0.301366299390793	0.0812951102852821	-0.0312163345515728	0.239623263478279
-0.541171967983246	2.11683177947998	0.29812428355217	0.0809779390692711	-0.0313318632543087	0.239390060305595
-0.533632040023804	2.11638379096985	0.299596905708313	0.0808741375803947	-0.0313135795295238	0.239372551441193
-0.527875661849976	2.10425424575806	0.305189460515976	0.0806447044014931	-0.0312345735728741	0.239634051918983
-0.525099575519562	2.10980916023254	0.316399574279785	0.0809386074542999	-0.03140739351511	0.239866226911545
-0.52673864364624	2.11050987243652	0.312548190355301	0.0810062438249588	-0.0314759165048599	0.240083605051041
-0.519868612289429	2.11792683601379	0.313313245773315	0.0811433270573616	-0.031580775976181	0.240300834178925
-0.509997010231018	2.11395001411438	0.311634957790375	0.081070102751255	-0.0315007604658604	0.240661054849625
-0.494946211576462	2.11576771736145	0.300303071737289	0.0810083150863647	-0.0314957462251186	0.24098627269268
-0.487855076789856	2.10630512237549	0.302997559309006	0.080969974398613	-0.0312406979501247	0.241481363773346
-0.476625978946686	2.10910606384277	0.30772602558136	0.0810915976762772	-0.0313411951065063	0.242100089788437
-0.476130396127701	2.10918474197388	0.310858130455017	0.0811579972505569	-0.0312071889638901	0.24258317053318
-0.474090278148651	2.11305093765259	0.311632245779037	0.0814405232667923	-0.0312872976064682	0.242971479892731
-0.473728537559509	2.11061191558838	0.317905932664871	0.0813643783330917	-0.0312148109078407	0.243274182081223
-0.463790565729141	2.11393904685974	0.305064886808395	0.0815216302871704	-0.0313850566744804	0.243560984730721
-0.456386566162109	2.11203837394714	0.304510474205017	0.0816131755709648	-0.031164089217782	0.244056403636932
-0.444436639547348	2.11032271385193	0.288007766008377	0.0816482901573181	-0.0310509819537401	0.244320645928383
-0.444071680307388	2.10238027572632	0.297566682100296	0.0816303044557571	-0.0307158064097166	0.244437664747238
-0.436150044202805	2.10553598403931	0.294550061225891	0.0816978886723518	-0.0308413226157427	0.244617655873299
-0.438066065311432	2.10890030860901	0.305764228105545	0.0818697065114975	-0.0307099595665932	0.24481275677681
-0.436143040657043	2.10636401176453	0.303992301225662	0.0818900913000107	-0.0309289377182722	0.244796559214592
-0.435598194599152	2.10645318031311	0.306088447570801	0.0819745734333992	-0.0309124365448952	0.244653791189194
-0.430696099996567	2.09721612930298	0.287124395370483	0.0819522812962532	-0.0308812726289034	0.244620159268379
-0.42938619852066	2.09442019462585	0.287112057209015	0.0819979459047318	-0.0307247582823038	0.244423344731331
-0.422527015209198	2.08107972145081	0.288638114929199	0.0817883014678955	-0.0307021588087082	0.24452905356884
-0.410774946212769	2.08105444908142	0.295322209596634	0.0816969648003578	-0.0307231675833464	0.244468376040459
-0.408636957406998	2.06763124465942	0.303010851144791	0.0816026404500008	-0.0305861346423626	0.244379699230194
-0.404642254114151	2.07015633583069	0.307423740625381	0.0817179977893829	-0.0306271612644196	0.244309142231941
-0.403325259685516	2.06180214881897	0.323060393333435	0.081710584461689	-0.0306356158107519	0.244216978549957
-0.401387333869934	2.06116938591003	0.316157221794128	0.0817760229110718	-0.0307497922331095	0.243563011288643
-0.392730206251144	2.05177235603333	0.30388355255127	0.0818451270461082	-0.0307379458099604	0.242998287081718
-0.376873672008514	2.05136346817017	0.294774055480957	0.0818870589137077	-0.0307801999151707	0.242421537637711
-0.366234451532364	2.03881502151489	0.305212020874023	0.0815456807613373	-0.0305260419845581	0.241884917020798
-0.35693696141243	2.0321843624115	0.316069543361664	0.0814507603645325	-0.0307285934686661	0.241302862763405
-0.354128271341324	2.0254237651825	0.320577263832092	0.0815177485346794	-0.0307413917034864	0.240616872906685
-0.34076800942421	2.02673745155334	0.319402486085892	0.081618145108223	-0.0310184620320797	0.240125045180321
-0.328146189451218	2.01327157020569	0.316030323505402	0.0812780410051346	-0.0310606546700001	0.239375993609428
-0.307009607553482	2.00232577323914	0.319141566753387	0.0809169784188271	-0.0312233865261078	0.238472148776054
-0.29932963848114	1.98874270915985	0.324922323226929	0.0804745405912399	-0.0312453377991915	0.237727239727974
-0.297207176685333	1.98960196971893	0.349181622266769	0.0804343447089195	-0.0314146243035793	0.236972346901894
-0.302311390638351	1.97900807857513	0.357881158590317	0.0804041400551796	-0.0315791964530945	0.236030787229538
-0.300073325634003	1.98038411140442	0.33780699968338	0.0806201100349426	-0.0316143929958344	0.234892502427101
-0.292226850986481	1.97281563282013	0.328842878341675	0.0805551558732986	-0.0315197184681892	0.233807176351547
-0.287699609994888	1.96586382389069	0.338750898838043	0.080280601978302	-0.0313584394752979	0.233601346611977
-0.28425395488739	1.97538161277771	0.347231775522232	0.0805596187710762	-0.0315430946648121	0.23341865837574
-0.284710615873337	1.97643136978149	0.335565567016602	0.0807944759726524	-0.0313908532261848	0.233135223388672
-0.277356028556824	1.97619080543518	0.331805139780045	0.0806090831756592	-0.0314529575407505	0.232484459877014
-0.265289157629013	1.96698760986328	0.336654514074326	0.0802780240774155	-0.0315021425485611	0.231870144605637
-0.268148213624954	1.96135950088501	0.349380642175674	0.0803774297237396	-0.0314065217971802	0.231213301420212
-0.259450882673264	1.95301556587219	0.343545317649841	0.0805779099464417	-0.0316088013350964	0.230970904231071
-0.249180749058723	1.94425392150879	0.345108985900879	0.0805029198527336	-0.0316293686628342	0.23079514503479
-0.225377604365349	1.94148850440979	0.336051791906357	0.080379530787468	-0.031760036945343	0.230214804410934
-0.207467243075371	1.91874992847443	0.349760472774506	0.0799719765782356	-0.0315192639827728	0.229960784316063
-0.193580806255341	1.91928267478943	0.366783678531647	0.0801545903086662	-0.0316774174571037	0.229855313897133
-0.182823807001114	1.91277086734772	0.361371040344238	0.0801441818475723	-0.031915295869112	0.229517757892609
-0.173905715346336	1.9103981256485	0.355590999126434	0.0799644589424133	-0.0320088379085064	0.228787258267403
-0.157196998596191	1.8982070684433	0.356561779975891	0.0795014873147011	-0.0321881584823132	0.227919146418571
-0.156150802969933	1.89091837406158	0.377909272909164	0.0792155042290688	-0.0321941561996937	0.227253779768944
-0.163194701075554	1.89312493801117	0.386277556419373	0.0794019848108292	-0.0324962735176086	0.226544499397278
-0.154057070612907	1.88115239143372	0.366520076990128	0.0793018937110901	-0.0326499603688717	0.225859820842743
-0.147138372063637	1.87427151203156	0.368576347827911	0.0789609625935555	-0.0325246304273605	0.225350797176361
-0.140169709920883	1.86901354789734	0.379453867673874	0.0788684785366058	-0.032668475061655	0.225284740328789
-0.144581258296967	1.86605441570282	0.38780677318573	0.0788985267281532	-0.0328198224306107	0.224902346730232
-0.13394495844841	1.86626029014587	0.381271958351135	0.0787034556269646	-0.0330315008759499	0.224314287304878
-0.122406356036663	1.8545173406601	0.384196102619171	0.0782951042056084	-0.0330553464591503	0.223772898316383
-0.129829332232475	1.84810543060303	0.406301826238632	0.0782202482223511	-0.0330782644450665	0.223266586661339
-0.125443071126938	1.85663485527039	0.384793639183044	0.0784057602286339	-0.0334034450352192	0.222496032714844
-0.112310320138931	1.84328305721283	0.379561692476273	0.0783344358205795	-0.0331221930682659	0.222114950418472
-0.105485334992409	1.83666300773621	0.402431309223175	0.0782433226704597	-0.0329843237996101	0.222336888313293
-0.0995988100767136	1.8474760055542	0.404018193483353	0.0785410702228546	-0.0332070104777813	0.222179546952248
-0.0875361561775208	1.83956015110016	0.387462198734283	0.0784408003091812	-0.0330766960978508	0.221878215670586
-0.0727363079786301	1.83445966243744	0.390897214412689	0.0783757343888283	-0.0328305475413799	0.221728444099426
-0.0716094374656677	1.83388566970825	0.403285145759583	0.0786370486021042	-0.0328253693878651	0.221723303198814
-0.0703685358166695	1.82910406589508	0.395849972963333	0.0788324922323227	-0.032701913267374	0.221316650509834
-0.0576452948153019	1.82720649242401	0.385639250278473	0.0788315311074257	-0.0326032675802708	0.220950439572334
-0.0488828644156456	1.81748986244202	0.399754047393799	0.0787734389305115	-0.0324503555893898	0.22101391851902
-0.0528386645019054	1.81996667385101	0.396446287631989	0.0790894255042076	-0.0323305316269398	0.220955163240433
-0.0390209630131722	1.82148087024689	0.378453135490417	0.0791342779994011	-0.0322227068245411	0.22061462700367
-0.0298628695309162	1.81864058971405	0.384076654911041	0.0791672095656395	-0.0320062413811684	0.220545306801796
-0.0335497744381428	1.81773746013641	0.392045557498932	0.0792827680706978	-0.0319544523954391	0.220606431365013
-0.0277930665761232	1.82250332832336	0.373745262622833	0.0794543921947479	-0.0320609994232655	0.220266133546829
-0.0118788471445441	1.81363260746002	0.375901877880096	0.0792961344122887	-0.0320185720920563	0.220045402646065
-0.0175070278346539	1.80703222751617	0.384943842887878	0.0793076902627945	-0.0318944081664085	0.220095932483673
-0.0167124941945076	1.81231129169464	0.382346451282501	0.0794731378555298	-0.0321324355900288	0.219791367650032
-0.00306341238319874	1.80016601085663	0.377100497484207	0.0791320279240608	-0.0321467146277428	0.219279587268829
-0.00464891968294978	1.79495441913605	0.393117010593414	0.0789713636040688	-0.032143484801054	0.219055131077766
-0.00434660026803613	1.79806184768677	0.394239157438278	0.079143300652504	-0.0324751958250999	0.218627959489822
0.00826067198067904	1.78998053073883	0.377557545900345	0.0788648873567581	-0.0326346047222614	0.21797850728035
0.00948766898363829	1.77720284461975	0.396330028772354	0.0785785168409348	-0.0325565375387669	0.217731967568398
0.00508644292131066	1.78588628768921	0.406104475259781	0.0787615701556206	-0.0329372584819794	0.217249855399132
0.0100628193467855	1.77695047855377	0.385021269321442	0.0784600526094437	-0.0331791006028652	0.216403678059578
0.0199422817677259	1.76390957832336	0.399543315172195	0.0780323371291161	-0.0331417061388493	0.215838551521301
0.0116753038018942	1.77105915546417	0.417437523603439	0.0781324729323387	-0.0334962010383606	0.215393200516701
0.0161835588514805	1.76490473747253	0.4025858938694	0.0779982954263687	-0.0339156687259674	0.214743435382843
0.024650726467371	1.7561354637146	0.405969649553299	0.0775597915053368	-0.0339108966290951	0.214381203055382
0.0236329641193151	1.76125204563141	0.424085289239883	0.0775530338287354	-0.034390065819025	0.214109510183334
0.0274577159434557	1.75798916816711	0.413198322057724	0.0773163735866547	-0.034817636013031	0.213512763381004
0.0366422794759274	1.74639809131622	0.421723634004593	0.0767978876829147	-0.0348635166883469	0.213077381253242
0.0305683854967356	1.74778580665588	0.441098034381866	0.0767513588070869	-0.0352833233773708	0.212811917066574
0.0342519097030163	1.74524700641632	0.428780168294907	0.0765824317932129	-0.0357179865241051	0.212154671549797
0.0384258888661861	1.73192000389099	0.428241848945618	0.0760699808597565	-0.0358352586627007	0.211762443184853
0.0346845909953117	1.73489046096802	0.445194929838181	0.0760398879647255	-0.0362147241830826	0.211496323347092
0.0412843264639378	1.73379409313202	0.441003024578094	0.0757429972290993	-0.0366600975394249	0.210802361369133
0.0499793216586113	1.72727298736572	0.452007055282593	0.0752606987953186	-0.0369534827768803	0.210420861840248
0.046214547008276	1.72439360618591	0.45982962846756	0.0750973373651505	-0.0374539941549301	0.209885478019714
0.049986619502306	1.71715533733368	0.452517956495285	0.0747026428580284	-0.0376630611717701	0.209213837981224
0.0493439137935638	1.71443581581116	0.47171339392662	0.0745262578129768	-0.0379833839833736	0.208875194191933
0.0502464435994625	1.71279561519623	0.46576514840126	0.0742937549948692	-0.0385533794760704	0.208136290311813
0.0606274120509624	1.70201730728149	0.472565412521362	0.0736910924315453	-0.0386756993830204	0.207667484879494
0.0460824854671955	1.7016179561615	0.490420460700989	0.0736042857170105	-0.0391130708158016	0.207241490483284
0.0542263090610504	1.69921338558197	0.480662822723389	0.0733418688178062	-0.0394878573715687	0.206557586789131
0.0549575574696064	1.6893675327301	0.492649704217911	0.0729970932006836	-0.0396795570850372	0.206223011016846
0.050237700343132	1.68792617321014	0.490694344043732	0.0728777945041656	-0.0401245877146721	0.205598011612892
0.0616802722215652	1.68071711063385	0.498362839221954	0.0722930356860161	-0.0401887334883213	0.205033332109451
0.0545234493911266	1.67838668823242	0.511318862438202	0.0721999853849411	-0.0407537370920181	0.204694285988808
0.0663907080888748	1.6737619638443	0.502028226852417	0.0719510614871979	-0.0410783626139164	0.204052940011024
0.0650299414992332	1.66454422473907	0.511072099208832	0.0716626644134521	-0.0410939864814281	0.203929424285889
0.064132884144783	1.6673184633255	0.511910557746887	0.0716205835342407	-0.041411217302084	0.203620597720146
0.0729465410113335	1.65961873531342	0.520660758018494	0.0711860805749893	-0.0415521524846554	0.203314274549484
0.0682102516293526	1.66454434394836	0.531556010246277	0.0711987093091011	-0.0419169142842293	0.203209534287453
0.0741026997566223	1.6543653011322	0.522082626819611	0.0708688423037529	-0.041926883161068	0.202689379453659
0.0727117732167244	1.64938104152679	0.537820816040039	0.070894181728363	-0.0420809797942638	0.202568203210831
0.0768652111291885	1.64623951911926	0.527203440666199	0.0706705674529076	-0.0421435534954071	0.201977491378784
0.0732647851109505	1.64512133598328	0.544296562671661	0.0704725831747055	-0.0421759039163589	0.20177336037159
0.0748564377427101	1.64045286178589	0.535612165927887	0.0704475566744804	-0.0423370227217674	0.201288834214211
0.0776820331811905	1.6352242231369	0.542221665382385	0.0703024715185165	-0.0421947799623013	0.20110921561718
0.078241266310215	1.63723826408386	0.537435829639435	0.0703722015023232	-0.0423397198319435	0.200637221336365
0.0832187086343765	1.62738585472107	0.548101007938385	0.0701544284820557	-0.042197972536087	0.200356647372246
0.0769326090812683	1.62673699855804	0.550262987613678	0.0701976865530014	-0.0422789640724659	0.199996575713158
0.0883648097515106	1.61823010444641	0.541779160499573	0.0699993148446083	-0.0420571118593216	0.199723690748215
0.086604006588459	1.62306642532349	0.556292951107025	0.0701779201626778	-0.0421212539076805	0.199535340070724
0.0994931161403656	1.61245894432068	0.548720240592957	0.069921150803566	-0.0419840849936008	0.199094578623772
0.0953767001628876	1.60999989509583	0.559102773666382	0.0701040327548981	-0.0420805290341377	0.198902353644371
0.106654785573483	1.60157084465027	0.544027984142303	0.0699234679341316	-0.0418288707733154	0.198499843478203
0.109679512679577	1.60194730758667	0.559466540813446	0.0699882730841637	-0.041789323091507	0.198603600263596
0.118633061647415	1.60083603858948	0.550396919250488	0.0698949918150902	-0.0416326075792313	0.198193252086639
0.122746646404266	1.59993362426758	0.565462231636047	0.0699238926172256	-0.041602835059166	0.198141098022461
0.127680659294128	1.59677267074585	0.552136182785034	0.0699462667107582	-0.0415449254214764	0.197597593069077
0.132367387413979	1.58841800689697	0.566386640071869	0.0698445364832878	-0.0414886809885502	0.197386056184769
0.137951508164406	1.58710324764252	0.559962809085846	0.0698256194591522	-0.041496928781271	0.196900904178619
0.145554959774017	1.58099091053009	0.570437967777252	0.0696979388594627	-0.0413191579282284	0.196778818964958
0.143779024481773	1.58064246177673	0.565278589725494	0.0697429329156876	-0.0414022020995617	0.196266368031502
0.152802810072899	1.56814730167389	0.57159948348999	0.0695991665124893	-0.0412431880831718	0.195819333195686
0.154014408588409	1.57319235801697	0.569833755493164	0.0696365907788277	-0.0413866080343723	0.195395976305008
0.167627856135368	1.5643402338028	0.574650526046753	0.0693187415599823	-0.0412718467414379	0.194934263825417
0.164680361747742	1.56518745422363	0.572989761829376	0.0694640278816223	-0.041597992181778	0.194418057799339
0.175757646560669	1.55380928516388	0.578030049800873	0.06917355209589	-0.0414205454289913	0.194079950451851
0.17279489338398	1.55595541000366	0.581211030483246	0.0692006200551987	-0.0416890494525433	0.193600684404373
0.183762520551682	1.54786920547485	0.58682644367218	0.0688005685806274	-0.041634239256382	0.19319711625576
0.181661695241928	1.54939925670624	0.581788241863251	0.068836584687233	-0.0419954694807529	0.192667499184608
0.187787741422653	1.53850591182709	0.592955708503723	0.0685179233551025	-0.0419805720448494	0.192223325371742
0.189971536397934	1.54300200939178	0.59138959646225	0.0685100108385086	-0.042247086763382	0.191778227686882
0.198549091815948	1.53761029243469	0.601410210132599	0.068165048956871	-0.0425344668328762	0.191403567790985
0.202538952231407	1.53483438491821	0.598704397678375	0.0680226013064384	-0.0429082550108433	0.190913915634155
0.206955909729004	1.52676045894623	0.612249910831451	0.0677208602428436	-0.0431699492037296	0.190733715891838
0.214038178324699	1.52905595302582	0.606035709381104	0.0674367621541023	-0.0435599163174629	0.190186992287636
0.216684013605118	1.52390873432159	0.620646834373474	0.0671476721763611	-0.0438088960945606	0.189860656857491
0.221098184585571	1.5210770368576	0.609269261360168	0.0668622553348541	-0.0442732572555542	0.18936975300312
0.220036521553993	1.51465773582458	0.628233790397644	0.0666448920965195	-0.0445769652724266	0.189101949334145
0.229749828577042	1.51569294929504	0.628142714500427	0.066272459924221	-0.0449576415121555	0.188439071178436
0.221860498189926	1.51263010501862	0.640980660915375	0.066036693751812	-0.0454714894294739	0.187881514430046
0.230029761791229	1.50504434108734	0.640136659145355	0.0656029880046844	-0.0458289980888367	0.187287122011185
0.227046772837639	1.51170122623444	0.645055770874023	0.0654501095414162	-0.0463227033615112	0.186972573399544
0.238160520792007	1.50352835655212	0.653451025485992	0.0649499893188477	-0.0466810613870621	0.186730846762657
0.237709000706673	1.50836265087128	0.650801956653595	0.0648192763328552	-0.0472992174327374	0.186216935515404
0.239257574081421	1.50556623935699	0.664163827896118	0.0644835755228996	-0.0476547405123711	0.185923352837563
0.245179727673531	1.5012640953064	0.658129751682281	0.0641328319907188	-0.0481058210134506	0.185206606984138
0.239961594343185	1.50060212612152	0.675168991088867	0.0638420134782791	-0.0485409572720528	0.184771686792374
0.244464427232742	1.49308955669403	0.664784908294678	0.0634984895586967	-0.0488998554646969	0.184100434184074
0.240889236330986	1.49610209465027	0.675628185272217	0.0634013563394547	-0.0493604354560375	0.183707699179649
0.247880324721336	1.49338936805725	0.678286731243134	0.0629109218716621	-0.0497052110731602	0.183363735675812
0.247214764356613	1.49557387828827	0.676942408084869	0.0627309009432793	-0.0500709898769856	0.182926446199417
0.246716201305389	1.49108099937439	0.686628460884094	0.0626254826784134	-0.0504437610507011	0.182715803384781
0.252489596605301	1.4903576374054	0.684821367263794	0.0622761361300945	-0.0506380870938301	0.182311236858368
0.244886055588722	1.49389314651489	0.685720264911652	0.0622290894389153	-0.0511004738509655	0.181835427880287
0.245358377695084	1.4901921749115	0.698190152645111	0.0620419085025787	-0.0513389930129051	0.181742742657661
0.258265018463135	1.49322843551636	0.679805457592011	0.0617184489965439	-0.0516114234924316	0.181586787104607
0.254542469978333	1.4944441318512	0.693148493766785	0.0617330297827721	-0.0519772097468376	0.181687965989113
0.261871963739395	1.48950958251953	0.693786442279816	0.0613770894706249	-0.0521066933870316	0.181643351912498
0.268773078918457	1.48650372028351	0.69662469625473	0.0612426735460758	-0.0523821376264095	0.181498974561691
0.266459941864014	1.48882043361664	0.707210302352905	0.0611970834434032	-0.0525579191744328	0.181581363081932
0.271820604801178	1.47946083545685	0.702317237854004	0.0609363466501236	-0.0526144504547119	0.181531965732574
0.26740974187851	1.48262286186218	0.700078010559082	0.0609532222151756	-0.0527380965650082	0.181477591395378
0.269086837768555	1.482377409935	0.703990399837494	0.0609184876084328	-0.0528243817389011	0.181530430912971
0.268046528100967	1.47951197624207	0.698386788368225	0.0608959533274174	-0.052739679813385	0.18141870200634
0.265357851982117	1.48553848266602	0.705675303936005	0.060981746762991	-0.0527705512940884	0.181377843022346
0.26401075720787	1.48421037197113	0.701847970485687	0.0608507134020329	-0.0527808368206024	0.181444257497787
0.266959130764008	1.4813871383667	0.696538150310516	0.0608823522925377	-0.0526901073753834	0.181477695703506
0.264301240444183	1.48663079738617	0.700129449367523	0.0610538311302662	-0.0526255629956722	0.181763797998428
0.265289813280106	1.48039674758911	0.709940075874329	0.0610510893166065	-0.0524723380804062	0.182149931788445
0.265995472669601	1.47983431816101	0.69994181394577	0.0611574612557888	-0.0523553006350994	0.182251274585724
0.261055469512939	1.47969603538513	0.702323138713837	0.0613099001348019	-0.0523461811244488	0.182491108775139
0.258488863706589	1.47409105300903	0.708534061908722	0.0611541830003262	-0.0521019510924816	0.182588368654251
0.260097295045853	1.47608661651611	0.69312572479248	0.0612920597195625	-0.0520555637776852	0.182547301054001
0.25133153796196	1.47661066055298	0.706352233886719	0.0615026839077473	-0.051860649138689	0.182713523507118
0.257982313632965	1.47071707248688	0.69679069519043	0.0612621568143368	-0.0516850389540195	0.182737976312637
0.252475440502167	1.47289860248566	0.697354197502136	0.0615634247660637	-0.051617719233036	0.182842090725899
0.247021242976189	1.46633291244507	0.69749128818512	0.0616354793310165	-0.0513169132173061	0.182975083589554
0.254596084356308	1.46986258029938	0.693151473999023	0.0617367252707481	-0.0511104688048363	0.182757794857025
0.247145339846611	1.46736025810242	0.695490777492523	0.0618880465626717	-0.0511263459920883	0.182735338807106
0.254229009151459	1.46945512294769	0.692782282829285	0.0618659518659115	-0.0508070886135101	0.182668685913086
0.264446318149567	1.46612751483917	0.687319695949554	0.0619303546845913	-0.0507812537252903	0.182513520121574
0.265025168657303	1.46495461463928	0.702172577381134	0.0619543567299843	-0.0507741197943687	0.182591810822487
0.274899870157242	1.45657396316528	0.695849597454071	0.0619045346975327	-0.0507011972367764	0.182273134589195
0.279879599809647	1.45550811290741	0.6934494972229	0.0618941560387611	-0.0507040061056614	0.18192757666111
0.281811594963074	1.44930350780487	0.70434445142746	0.0618790835142136	-0.0507390797138214	0.181671932339668
0.2953220307827	1.44319808483124	0.699597656726837	0.0617482773959637	-0.0505827143788338	0.181420668959618
0.299804866313934	1.44124698638916	0.695955693721771	0.0617673024535179	-0.0506088882684708	0.181114584207535
0.30085077881813	1.43986546993256	0.704256355762482	0.0617754347622395	-0.0505392029881477	0.18089696764946
0.306677788496017	1.43230760097504	0.706140220165253	0.0616764463484287	-0.0505492500960827	0.180414646863937
0.310934126377106	1.43678224086761	0.697754502296448	0.061661571264267	-0.0505708158016205	0.17980107665062
0.306978285312653	1.43339109420776	0.710475146770477	0.0616606287658215	-0.050579272210598	0.179447621107101
0.316953152418137	1.4277857542038	0.697784900665283	0.0615570321679115	-0.0505170710384846	0.178832322359085
0.318174779415131	1.42523014545441	0.703395545482636	0.0616074912250042	-0.050644688308239	0.178389430046082
0.322791278362274	1.4224888086319	0.711314558982849	0.0613779835402966	-0.0506726503372192	0.17808011174202
0.330311566591263	1.41661584377289	0.697156608104706	0.06132622808218	-0.0508477203547955	0.177699506282806
0.335664093494415	1.41402459144592	0.709771931171417	0.061308965086937	-0.0509334541857243	0.177546203136444
0.343357712030411	1.41134583950043	0.713694751262665	0.0611128248274326	-0.0509690754115582	0.17735193669796
0.350749284029007	1.40846633911133	0.709008097648621	0.0610314458608627	-0.0510809682309628	0.177027121186256
0.351214289665222	1.40453767776489	0.720746040344238	0.0610377192497253	-0.0512193739414215	0.176978498697281
0.359975248575211	1.39997100830078	0.716085374355316	0.0608053468167782	-0.0511637888848782	0.17671012878418
0.361809551715851	1.40033710002899	0.715307712554932	0.0608209334313869	-0.0513916201889515	0.176329970359802
0.362876027822495	1.39873826503754	0.723685622215271	0.060803908854723	-0.0513415448367596	0.176157087087631
0.369347870349884	1.39379620552063	0.719862043857574	0.060692947357893	-0.0514415204524994	0.175777822732925
0.37330836057663	1.39452648162842	0.71124279499054	0.0606260448694229	-0.0514927729964256	0.175403714179993
0.371498197317123	1.38829696178436	0.730719685554504	0.0606073513627052	-0.0515354834496975	0.175295129418373
0.377860397100449	1.38591992855072	0.725367426872253	0.0604792423546314	-0.0514160543680191	0.175053492188454
0.379620224237442	1.38368546962738	0.718303620815277	0.060577780008316	-0.0514768436551094	0.174773618578911
0.38227841258049	1.38824915885925	0.731131494045258	0.0606491304934025	-0.0514044389128685	0.174728140234947
0.389309257268906	1.38430213928223	0.722208201885223	0.0605435632169247	-0.0513440258800983	0.174548164010048
0.390445202589035	1.38002705574036	0.719990789890289	0.0605829618871212	-0.0513132661581039	0.174461051821709
0.390650779008865	1.38171625137329	0.725590586662292	0.060673788189888	-0.0511604808270931	0.174556270241737
0.396816700696945	1.38083004951477	0.724321901798248	0.0606235004961491	-0.0511417649686337	0.174587115645409
0.402657777070999	1.37772166728973	0.720723032951355	0.0606387034058571	-0.0510178171098232	0.174460098147392
0.403326451778412	1.37897992134094	0.721904754638672	0.0607550330460072	-0.0510034449398518	0.174480497837067
0.407194674015045	1.37757074832916	0.726104497909546	0.0607746280729771	-0.0508671179413795	0.174433946609497
0.411106675863266	1.36880433559418	0.719236373901367	0.0608078315854073	-0.0506143048405647	0.17432227730751
0.414245635271072	1.37171244621277	0.711092710494995	0.0609974153339863	-0.0505141578614712	0.174162402749062
0.414977788925171	1.37184345722198	0.724817156791687	0.0610599555075169	-0.0503989011049271	0.174052447080612
0.42194277048111	1.36687648296356	0.715672791004181	0.0611124970018864	-0.0501499027013779	0.173933744430542
0.426286548376083	1.36961650848389	0.7103590965271	0.061220683157444	-0.0499853603541851	0.173756450414658
0.426262050867081	1.36719727516174	0.717864632606506	0.0613739788532257	-0.0497921481728554	0.173813581466675
0.430411696434021	1.36352396011353	0.714902400970459	0.0613867752254009	-0.0495486035943031	0.173806771636009
0.439722239971161	1.3617856502533	0.709531843662262	0.0614898689091206	-0.0493291430175304	0.173735603690147
0.437728106975555	1.36168467998505	0.709331810474396	0.0616692081093788	-0.049266193062067	0.173666030168533
0.442743748426437	1.35888361930847	0.71531218290329	0.0618259198963642	-0.0490261167287827	0.173576816916466
0.448465615510941	1.352370262146	0.708230197429657	0.0617309138178825	-0.0488709807395935	0.173442557454109
0.455362796783447	1.35643315315247	0.704389452934265	0.0619953647255898	-0.0487002395093441	0.173399567604065
0.457961589097977	1.35371720790863	0.707003653049469	0.0621525011956692	-0.0485245734453201	0.173509076237679
0.461231529712677	1.35154294967651	0.70577085018158	0.0621676035225391	-0.048240814357996	0.173525005578995
0.467406719923019	1.3495579957962	0.701390326023102	0.0622549206018448	-0.0480379723012447	0.173343062400818
0.46932128071785	1.35208761692047	0.700629353523254	0.0624522604048252	-0.0479075685143471	0.173251435160637
0.472618222236633	1.35117530822754	0.701561629772186	0.0625772178173065	-0.0475930981338024	0.173205345869064
0.475674480199814	1.34406089782715	0.688467442989349	0.0626292750239372	-0.0473544485867023	0.173105418682098
0.480117470026016	1.34606921672821	0.695681810379028	0.0628380179405212	-0.0472049377858639	0.173084855079651
0.481944531202316	1.34577143192291	0.690589189529419	0.0629678964614868	-0.0470039211213589	0.173023656010628
0.488451719284058	1.34179222583771	0.684715986251831	0.0630134493112564	-0.0468097217381001	0.172795370221138
0.49028268456459	1.34259033203125	0.688889563083649	0.0631607994437218	-0.0466179586946964	0.172645270824432
0.49180856347084	1.33817172050476	0.691669285297394	0.0631372779607773	-0.0464696548879147	0.172560289502144
0.497747778892517	1.33485782146454	0.688335478305817	0.0632651895284653	-0.0462905764579773	0.172200739383698
0.498737096786499	1.33778512477875	0.682832479476929	0.0634316429495811	-0.0461981445550919	0.172060385346413
0.502259850502014	1.33309257030487	0.693902432918549	0.0634447187185287	-0.0459948778152466	0.171967506408691
0.503171443939209	1.33177208900452	0.68258535861969	0.0633910968899727	-0.0457378663122654	0.171732485294342
0.50857675075531	1.33397495746613	0.679991066455841	0.0636786371469498	-0.0457206033170223	0.17182569205761
0.508967816829681	1.32941508293152	0.690581500530243	0.0636104345321655	-0.0455735176801682	0.171952873468399
0.518420696258545	1.32827520370483	0.682237863540649	0.063688836991787	-0.0454209521412849	0.171732977032661
0.513554930686951	1.3314642906189	0.683448314666748	0.0637518912553787	-0.0453024804592133	0.171520009636879
0.519342720508575	1.32562279701233	0.689401626586914	0.063800685107708	-0.045222632586956	0.171323254704475
0.518718719482422	1.32310593128204	0.686173796653748	0.0637018010020256	-0.0450844392180443	0.171007618308067
0.521404504776001	1.32308638095856	0.684256732463837	0.0638445466756821	-0.044978529214859	0.170785665512085
0.517181992530823	1.31993508338928	0.689355373382568	0.0638248771429062	-0.0449305474758148	0.170645147562027
0.522003412246704	1.31546723842621	0.677841186523438	0.0637643858790398	-0.0447924397885799	0.17026349902153
0.523359358310699	1.31948506832123	0.686477184295654	0.063795730471611	-0.0448417961597443	0.169914871454239
0.519357740879059	1.3191397190094	0.683556437492371	0.0637818425893784	-0.0449075698852539	0.169583484530449
0.51979798078537	1.31558001041412	0.687122166156769	0.0636920779943466	-0.0448200739920139	0.169236585497856
0.52730393409729	1.31455767154694	0.686110377311707	0.0635500773787498	-0.0448596030473709	0.168917670845985
0.524253845214844	1.31460916996002	0.68799352645874	0.063560277223587	-0.0449696108698845	0.168704494833946
0.525174796581268	1.30937671661377	0.694665014743805	0.0634840652346611	-0.0450108796358109	0.168454706668854
0.529771566390991	1.30854904651642	0.695616960525513	0.0632680431008339	-0.0450691320002079	0.168090716004372
0.525925397872925	1.30823874473572	0.70007449388504	0.0631506592035294	-0.0451470278203487	0.167774498462677
0.524863600730896	1.30613160133362	0.701692521572113	0.0631792768836021	-0.0453599356114864	0.167538702487946
0.532156229019165	1.30972671508789	0.705101847648621	0.0629501491785049	-0.0453643053770065	0.167331963777542
0.530247092247009	1.30424726009369	0.701174080371857	0.0628263205289841	-0.0456472709774971	0.166957557201385
0.531098127365112	1.31183421611786	0.701605260372162	0.0628361031413078	-0.0457318760454655	0.166754081845284
0.528480052947998	1.31052148342133	0.713929235935211	0.0627048760652542	-0.0458928346633911	0.166572749614716
0.528328359127045	1.3063268661499	0.713293135166168	0.0625191554427147	-0.0460166074335575	0.166237071156502
0.528672873973846	1.3100962638855	0.713330686092377	0.0622825771570206	-0.0462447851896286	0.165853828191757
0.523163497447968	1.3113762140274	0.715634763240814	0.0621974691748619	-0.0464818812906742	0.165577575564384
0.521750926971436	1.31219828128815	0.725329697132111	0.062000397592783	-0.0465913526713848	0.165336564183235
0.526902139186859	1.31105780601501	0.722706973552704	0.0617902316153049	-0.0468011498451233	0.165049463510513
0.519523143768311	1.3150691986084	0.724241316318512	0.0617335066199303	-0.0471333041787148	0.164721429347992
0.522803008556366	1.3160240650177	0.72812831401825	0.0615672841668129	-0.0474046766757965	0.164554610848427
0.521429538726807	1.31593930721283	0.733447968959808	0.0612863339483738	-0.0476638041436672	0.164189279079437
0.521311342716217	1.31701064109802	0.735283553600311	0.0610354356467724	-0.0479063168168068	0.163824543356895
0.519467771053314	1.31981921195984	0.739408075809479	0.0608500093221664	-0.0481892712414265	0.16346350312233
0.514463782310486	1.3187038898468	0.747815728187561	0.0606850162148476	-0.0484934151172638	0.163204491138458
0.518279075622559	1.32171428203583	0.749182879924774	0.0604712106287479	-0.0487876571714878	0.162910118699074
0.520162403583527	1.32030093669891	0.75258481502533	0.0601613000035286	-0.0491739548742771	0.16256682574749
0.516460537910461	1.32329571247101	0.752142071723938	0.0600415281951427	-0.0494431518018246	0.162171319127083
0.510958790779114	1.32874655723572	0.757024884223938	0.0598490685224533	-0.0498075075447559	0.161908879876137
0.512665271759033	1.3270628452301	0.767353951931	0.0595918782055378	-0.0500436089932919	0.161637768149376
0.515790700912476	1.32470667362213	0.767797827720642	0.0593091435730457	-0.0503101237118244	0.16132678091526
0.516170084476471	1.32628428936005	0.769044816493988	0.0590926147997379	-0.0507800206542015	0.160902485251427
0.512062728404999	1.32966125011444	0.7752805352211	0.0588962249457836	-0.0511217899620533	0.160502463579178
0.512178659439087	1.32946991920471	0.776589810848236	0.0586802177131176	-0.0515471324324608	0.160265117883682
0.511425733566284	1.33346807956696	0.778900444507599	0.058403454720974	-0.0518119856715202	0.159957706928253
0.512406647205353	1.33062160015106	0.786764204502106	0.0581032633781433	-0.0521111935377121	0.159553274512291
0.510088980197906	1.33226811885834	0.788421809673309	0.057980477809906	-0.0525058731436729	0.159310758113861
0.509322583675385	1.33344304561615	0.792345583438873	0.057710338383913	-0.0528100654482841	0.159065112471581
0.516185998916626	1.33466982841492	0.796402752399445	0.0575446560978889	-0.053157314658165	0.158917918801308
0.515095233917236	1.3368376493454	0.79338800907135	0.0572584308683872	-0.0534688234329224	0.158599376678467
0.511857748031616	1.33807623386383	0.790792047977448	0.057196881622076	-0.0537009984254837	0.158379018306732
0.50977236032486	1.33902657032013	0.797604441642761	0.0569834969937801	-0.0538603588938713	0.15821872651577
0.507789790630341	1.33606123924255	0.804115772247314	0.0568893998861313	-0.0541042350232601	0.158030316233635
0.508368492126465	1.3365193605423	0.792794585227966	0.056788694113493	-0.0543336533010006	0.157851383090019
0.50984126329422	1.34150016307831	0.803088247776031	0.0566194318234921	-0.0544275380671024	0.157683193683624
0.502082347869873	1.33977913856506	0.799819350242615	0.0566436871886253	-0.0544799342751503	0.157550573348999
0.500618159770966	1.33962368965149	0.802246749401093	0.0565217174589634	-0.0545386262238026	0.157515928149223
0.494303047657013	1.34288942813873	0.800042033195496	0.056582797318697	-0.0546414703130722	0.157497584819794
0.498783707618713	1.34498107433319	0.801188886165619	0.0566437691450119	-0.0546111054718494	0.157504320144653
0.491722494363785	1.34713554382324	0.798236131668091	0.0566248707473278	-0.0545791015028954	0.157472848892212
0.486100018024445	1.3450014591217	0.798184335231781	0.0566512458026409	-0.054397601634264	0.15750227868557
0.484601438045502	1.34824562072754	0.791558265686035	0.0567307248711586	-0.0543231703341007	0.157578945159912
0.482063978910446	1.34859049320221	0.792174220085144	0.0568012408912182	-0.0542311742901802	0.157741442322731
0.473356783390045	1.35106110572815	0.790544331073761	0.05706537514925	-0.0540373921394348	0.157898768782616
0.465195327997208	1.35524189472198	0.785273909568787	0.0570876635611057	-0.0537042208015919	0.158066973090172
0.460600078105927	1.35267472267151	0.786415934562683	0.0572761557996273	-0.0533904582262039	0.158290922641754
0.455172508955002	1.35435926914215	0.773819923400879	0.0575379095971584	-0.0530996061861515	0.158585250377655
0.44251874089241	1.36036598682404	0.778611540794373	0.0577988773584366	-0.0527934543788433	0.158901751041412
0.441790282726288	1.36090016365051	0.775511026382446	0.0580517761409283	-0.0523996539413929	0.159275129437447
0.436666518449783	1.36635959148407	0.767409145832062	0.0582050010561943	-0.0520246252417564	0.159538730978966
0.425952315330505	1.36851227283478	0.762103915214539	0.058531828224659	-0.0516359955072403	0.159823939204216
0.419992178678513	1.37300026416779	0.762098968029022	0.0587347634136677	-0.0511233434081078	0.160222709178925
0.408593118190765	1.37127995491028	0.762806713581085	0.0590263456106186	-0.0507651604712009	0.16061395406723
0.397291243076324	1.3729807138443	0.752646684646606	0.0593574792146683	-0.0502896942198277	0.160587623715401
0.395909756422043	1.37622964382172	0.754283607006073	0.0594969727098942	-0.049872238188982	0.160934090614319
0.39064610004425	1.38060677051544	0.746137082576752	0.0599859990179539	-0.049594808369875	0.161560609936714
0.389202535152435	1.38547086715698	0.744824886322021	0.0601916536688805	-0.0491049848496914	0.162342488765717
0.388436615467072	1.38559174537659	0.745468020439148	0.0603212490677834	-0.0486982055008411	0.162878826260567
0.38338828086853	1.38355398178101	0.736914098262787	0.0604989379644394	-0.0484330132603645	0.163222819566727
0.377785742282867	1.38754296302795	0.735057950019836	0.0608481653034687	-0.0480352193117142	0.16345240175724
0.373957306146622	1.38719642162323	0.735127389431	0.0610474534332752	-0.0477037243545055	0.163549110293388
0.369820982217789	1.38346743583679	0.732420682907104	0.061205618083477	-0.0473893210291862	0.163403198122978
0.36999449133873	1.38705313205719	0.729521870613098	0.061383169144392	-0.0470368340611458	0.163261488080025
0.364442110061646	1.38354063034058	0.728749513626099	0.0615622401237488	-0.0468085035681725	0.16313648223877
0.365006595849991	1.38193917274475	0.726548433303833	0.0617177523672581	-0.0465316586196423	0.162967398762703
0.369859367609024	1.3795371055603	0.728282153606415	0.061731893569231	-0.0462925210595131	0.16263835132122
0.371016144752502	1.37244999408722	0.720324218273163	0.0618146322667599	-0.0462337583303452	0.1622244566679
0.367588073015213	1.37337875366211	0.722902834415436	0.0619604177772999	-0.0460846871137619	0.161775410175323
0.373558133840561	1.37144684791565	0.72636353969574	0.0619710981845856	-0.0460313335061073	0.161330491304398
0.373021692037582	1.36462533473969	0.726362764835358	0.061933808028698	-0.0460062474012375	0.160858049988747
0.375005573034287	1.35874104499817	0.722924768924713	0.0617560036480427	-0.0458904132246971	0.160305112600327
0.372867703437805	1.35705626010895	0.727100491523743	0.0618764273822308	-0.0460490696132183	0.159769147634506
0.3744777739048	1.35003578662872	0.731744527816772	0.0617430694401264	-0.0460378564894199	0.159374624490738
0.38119450211525	1.34952700138092	0.72970974445343	0.0615332648158073	-0.0461174659430981	0.158880785107613
0.381488472223282	1.3449581861496	0.728748500347137	0.0614789128303528	-0.04631257802248	0.158386737108231
0.383756101131439	1.34617352485657	0.727809071540833	0.061434842646122	-0.0465218834578991	0.158021420240402
0.381558448076248	1.34597897529602	0.738511979579926	0.0612434260547161	-0.0466624274849892	0.157546237111092
0.382455736398697	1.33826792240143	0.736473798751831	0.0611106492578983	-0.0467954464256763	0.157114803791046
0.38462108373642	1.3351548910141	0.741281390190125	0.0608039945363998	-0.0469543300569057	0.156647428870201
0.387833267450333	1.33209192752838	0.740697085857391	0.0606264695525169	-0.047332402318716	0.156106427311897
0.39056208729744	1.33332812786102	0.748626410961151	0.0605887733399868	-0.0476712547242641	0.155676186084747
0.386863976716995	1.3310843706131	0.749811947345734	0.0602599792182446	-0.0478355102241039	0.155324965715408
0.38776433467865	1.3228771686554	0.755803525447845	0.060089398175478	-0.0481162071228027	0.154972642660141
0.393860578536987	1.32797992229462	0.757437765598297	0.0598284900188446	-0.0485505871474743	0.154593467712402
0.390861868858337	1.32743942737579	0.761788308620453	0.0597126930952072	-0.0487127788364887	0.154212519526482
0.39390903711319	1.32363271713257	0.767406821250916	0.0594642758369446	-0.0489066056907177	0.153924584388733
0.391816049814224	1.31972050666809	0.757612228393555	0.0592772327363491	-0.0492754764854908	0.153639301657677
0.39305904507637	1.32532918453217	0.765184104442596	0.0591000467538834	-0.0495467856526375	0.153375089168549
0.392063856124878	1.32807338237762	0.776012122631073	0.0589752607047558	-0.0498068518936634	0.153118342161179
0.388948351144791	1.32390356063843	0.779143512248993	0.0588675439357758	-0.0498738698661327	0.152898520231247
0.390148848295212	1.32427299022675	0.777791857719421	0.0585917122662067	-0.0500698946416378	0.152701750397682
0.389457136392593	1.32472062110901	0.77868527173996	0.0585552528500557	-0.0503883175551891	0.152410909533501
0.388648629188538	1.32901477813721	0.780377268791199	0.0584132261574268	-0.0504357516765594	0.152184575796127
0.382601171731949	1.3271312713623	0.778910934925079	0.0582707859575748	-0.0504697598516941	0.152024522423744
0.385927855968475	1.32384932041168	0.778332352638245	0.0581937693059444	-0.0506549477577209	0.151868805289268
0.381933867931366	1.32990789413452	0.783826053142548	0.0582147277891636	-0.0509529076516628	0.15174300968647
0.381817072629929	1.33115422725677	0.789590120315552	0.0580225586891174	-0.0508337989449501	0.15177021920681
0.375302970409393	1.32583451271057	0.789310932159424	0.0578894093632698	-0.0508770495653152	0.151656910777092
0.380418360233307	1.32932114601135	0.78854101896286	0.0579452849924564	-0.0509287305176258	0.151536196470261
0.37790983915329	1.33242177963257	0.792061686515808	0.0578768588602543	-0.0509007312357426	0.151407495141029
0.37253749370575	1.32390975952148	0.7934210896492	0.0578050091862679	-0.0508496835827827	0.151403650641441
0.370465070009232	1.3243054151535	0.785429358482361	0.0578381195664406	-0.0508149936795235	0.151342734694481
0.372989058494568	1.33318090438843	0.786635994911194	0.0579240135848522	-0.0507151298224926	0.151307627558708
0.370993673801422	1.33241879940033	0.795319020748138	0.0579806454479694	-0.0505198538303375	0.151385098695755
0.368559867143631	1.32715702056885	0.789392292499542	0.0579763054847717	-0.0502783730626106	0.151466995477676
0.371537208557129	1.32951498031616	0.789968490600586	0.058161024004221	-0.0502363741397858	0.151430740952492
0.372352570295334	1.33153855800629	0.791872978210449	0.0582810565829277	-0.0498894453048706	0.151313289999962
0.370865106582642	1.33030188083649	0.785455346107483	0.0584704913198948	-0.049614492803812	0.151199489831924
0.365615040063858	1.32935523986816	0.788411676883698	0.058592114597559	-0.0491994358599186	0.151119619607925
0.365656346082687	1.32733201980591	0.782649517059326	0.0588382370769978	-0.0489651039242744	0.151067107915878
0.371977478265762	1.33037447929382	0.777278304100037	0.0591171719133854	-0.0486376099288464	0.150964245200157
0.371582716703415	1.33266544342041	0.784794211387634	0.0592649057507515	-0.0480565503239632	0.1508599370718
0.369087338447571	1.32734715938568	0.783649265766144	0.0595229379832745	-0.0475996360182762	0.150808602571487
0.373401880264282	1.32504463195801	0.775939583778381	0.0596671067178249	-0.0472940132021904	0.150701940059662
0.377219259738922	1.33339321613312	0.772196531295776	0.0600148998200893	-0.0468404404819012	0.150607064366341
0.374231159687042	1.33503544330597	0.772483825683594	0.0603288039565086	-0.0462484546005726	0.150614574551582
0.374934077262878	1.33018028736115	0.76363617181778	0.0605580061674118	-0.045829176902771	0.150590255856514
0.373089373111725	1.32919156551361	0.767284035682678	0.0608847290277481	-0.0453270897269249	0.150545045733452
0.379207104444504	1.33343827724457	0.760702908039093	0.0610529333353043	-0.0448184497654438	0.150411948561668
0.378564566373825	1.33226048946381	0.75627875328064	0.0613715313374996	-0.0443421006202698	0.150251030921936
0.373956382274628	1.33527100086212	0.756593763828278	0.0617943592369556	-0.0438159927725792	0.150195494294167
0.372204095125198	1.33541679382324	0.75270938873291	0.0620415210723877	-0.0433166995644569	0.150077179074287
0.370412647724152	1.33575844764709	0.751907289028168	0.0623168982565403	-0.042714037001133	0.150036334991455
0.372949540615082	1.33588898181915	0.741713464260101	0.06261395663023	-0.0422177501022816	0.149917408823967
0.372670114040375	1.3417249917984	0.737639129161835	0.0628739520907402	-0.0418421179056168	0.14976954460144
0.370502859354019	1.34226989746094	0.742908000946045	0.0632341802120209	-0.0414402037858963	0.149708524346352
0.365023255348206	1.34178674221039	0.742411613464355	0.0633882731199265	-0.0409376509487629	0.149619236588478
0.361764311790466	1.34137606620789	0.733208954334259	0.0636416971683502	-0.0403585098683834	0.149493515491486
0.360154509544373	1.33914506435394	0.731193602085114	0.0638319849967957	-0.0398190654814243	0.149254620075226
0.35445499420166	1.34350860118866	0.728835463523865	0.0641670227050781	-0.0396198146045208	0.149107724428177
0.346569061279297	1.35102915763855	0.728069543838501	0.0644794553518295	-0.0392167419195175	0.149012461304665
0.343018770217896	1.35139358043671	0.724904119968414	0.0646706819534302	-0.0387107953429222	0.148899868130684
0.337630450725555	1.34877645969391	0.728846788406372	0.0648563429713249	-0.0383253432810307	0.148777261376381
0.333780646324158	1.35358965396881	0.719500720500946	0.0650605708360672	-0.0379611551761627	0.148602426052094
0.326642274856567	1.35968863964081	0.714767694473267	0.0652680099010468	-0.037770826369524	0.148361712694168
0.320784360170364	1.36015999317169	0.722581505775452	0.0655170530080795	-0.0375191681087017	0.148185476660728
0.310517132282257	1.36455678939819	0.727539002895355	0.0655855536460876	-0.0372980050742626	0.148006916046143
0.305649489164352	1.3650598526001	0.716172695159912	0.0656052827835083	-0.0370310507714748	0.147742614150047
0.298647284507751	1.36615264415741	0.71486759185791	0.0656538084149361	-0.036801416426897	0.147493481636047
0.290018647909164	1.3686615228653	0.713212370872498	0.0657922774553299	-0.0368640497326851	0.147241622209549
0.284760922193527	1.38062298297882	0.717918634414673	0.065961629152298	-0.0367251485586166	0.147104859352112
0.275843739509583	1.38038599491119	0.722764134407043	0.0658884420990944	-0.036568459123373	0.146870285272598
0.27345398068428	1.38253426551819	0.723110258579254	0.0658666417002678	-0.036636371165514	0.146633729338646
0.266539841890335	1.38686001300812	0.720739245414734	0.0658795982599258	-0.0365861393511295	0.146434456110001
0.260383725166321	1.38958299160004	0.723340392112732	0.065900020301342	-0.0366773083806038	0.146289139986038
0.25243091583252	1.39371049404144	0.719699680805206	0.0659105554223061	-0.0367721207439899	0.146105945110321
0.249641254544258	1.40111124515533	0.725687503814697	0.0658016055822372	-0.0367785319685936	0.145932406187057
0.246554523706436	1.4031149148941	0.724118888378143	0.065800815820694	-0.0368479117751122	0.145709618926048
0.238315358757973	1.41015040874481	0.727138757705688	0.0657422989606857	-0.0369842126965523	0.145546033978462
0.231225967407227	1.41025590896606	0.731163740158081	0.0656790807843208	-0.0371148847043514	0.145412519574165
0.231596514582634	1.41696584224701	0.729528844356537	0.0656702443957329	-0.0373120047152042	0.145253986120224
0.22783374786377	1.41952228546143	0.735411882400513	0.0654533803462982	-0.0374173894524574	0.145028799772263
0.222788527607918	1.42797327041626	0.734969973564148	0.0655227452516556	-0.0375552177429199	0.144806995987892
0.216393992304802	1.43001663684845	0.735997021198273	0.0654099360108376	-0.037588756531477	0.144489288330078
0.204738661646843	1.4308066368103	0.737295925617218	0.06536003947258	-0.0376389101147652	0.144185617566109
0.206013396382332	1.43387579917908	0.733978986740112	0.0653621777892113	-0.0377973578870296	0.144181206822395
0.206632673740387	1.44253325462341	0.741256356239319	0.0653453767299652	-0.0378860048949718	0.144143477082253
0.20589841902256	1.44452166557312	0.740323603153229	0.0653154850006104	-0.0379865989089012	0.144266903400421
0.202442780137062	1.44803404808044	0.740298509597778	0.0651945546269417	-0.0379782728850842	0.144514918327332
0.202252179384232	1.45304429531097	0.737445831298828	0.0652760118246078	-0.0381772629916668	0.144611850380898
0.19932733476162	1.46189296245575	0.738746047019959	0.0654897913336754	-0.0380531139671803	0.144673883914948
0.194019079208374	1.46835517883301	0.742067813873291	0.0654756054282188	-0.0379628501832485	0.144773229956627
0.189521640539169	1.46869027614594	0.742244184017181	0.0655670464038849	-0.0377337746322155	0.144898608326912
0.186956152319908	1.47476267814636	0.726138591766357	0.0657084435224533	-0.0376522056758404	0.144993409514427
0.179583370685577	1.48727130889893	0.728673160076141	0.0659326985478401	-0.03749680519104	0.145192623138428
0.17351371049881	1.49406445026398	0.727220594882965	0.0663234815001488	-0.0372596308588982	0.145489275455475
0.161636084318161	1.50272476673126	0.729067921638489	0.0665038824081421	-0.0369010902941227	0.145831659436226
0.157546639442444	1.50801217556	0.722430050373077	0.0667287111282349	-0.036484781652689	0.146119862794876
0.154506728053093	1.51186800003052	0.718829989433289	0.0669059157371521	-0.0361169427633286	0.146409288048744
0.142604857683182	1.518310546875	0.715439438819885	0.0672518312931061	-0.0358354859054089	0.146760910749435
0.139877453446388	1.52721536159515	0.715520918369293	0.067670464515686	-0.0354633517563343	0.147154211997986
0.128708332777023	1.53183495998383	0.707526028156281	0.0679434090852737	-0.0349617302417755	0.147488176822662
0.118519432842731	1.53425550460815	0.703535974025726	0.0682544335722923	-0.0344827882945538	0.147612378001213
0.102851264178753	1.53697466850281	0.699228346347809	0.0686336606740952	-0.0338537581264973	0.147453233599663
0.0980732142925262	1.54026937484741	0.694068729877472	0.0690116062760353	-0.0333702713251114	0.14812758564949
0.0965995192527771	1.54650330543518	0.686800956726074	0.0694957226514816	-0.0327663235366344	0.148960322141647
0.0981797352433205	1.55300533771515	0.680761814117432	0.0699219182133675	-0.0320634320378304	0.149902641773224
0.0916460230946541	1.55969727039337	0.671583712100983	0.0706105679273605	-0.0313259027898312	0.150647357106209
0.080691322684288	1.56544291973114	0.669444382190704	0.0711577609181404	-0.0306095704436302	0.151219919323921
0.0818008035421371	1.56422460079193	0.664226353168488	0.0715962797403336	-0.0297139529138803	0.151830732822418
0.0769082903862	1.56642520427704	0.648280024528503	0.0723026618361473	-0.0287509299814701	0.152402251958847
0.0680239722132683	1.57248222827911	0.637139320373535	0.0731111466884613	-0.027664327993989	0.153113976120949
0.0644762888550758	1.57220494747162	0.634104013442993	0.073819138109684	-0.0266245827078819	0.153885677456856
0.063119500875473	1.57700657844543	0.603192090988159	0.0746271684765816	-0.0253610964864492	0.154395952820778
0.0629984959959984	1.57768368721008	0.598887503147125	0.075586810708046	-0.0243000630289316	0.154887393116951
0.0608480162918568	1.57721996307373	0.593291759490967	0.0764051899313927	-0.0230010934174061	0.155373588204384
0.0582191906869411	1.57210719585419	0.566693484783173	0.0772857740521431	-0.0217060819268227	0.155633732676506
0.0529264658689499	1.57538533210754	0.552263975143433	0.078285314142704	-0.0203089956194162	0.155855417251587
0.0483147762715817	1.5683650970459	0.544575214385986	0.0791218727827072	-0.0189077816903591	0.155233278870583
0.0504716597497463	1.56003499031067	0.519770801067352	0.0800278931856155	-0.0175302270799875	0.155060261487961
0.0503675453364849	1.56054615974426	0.515292584896088	0.0810485556721687	-0.0162556190043688	0.15593321621418
0.0605827569961548	1.56038129329681	0.500305831432343	0.0818483605980873	-0.0147763304412365	0.156710848212242
0.0517519302666187	1.56920218467712	0.483481466770172	0.0829668864607811	-0.0135955875739455	0.157392963767052
0.0533402301371098	1.56662142276764	0.471946328878403	0.083812527358532	-0.0121982181444764	0.158107280731201
0.0584707073867321	1.57056260108948	0.449120819568634	0.0846362560987473	-0.0109888147562742	0.157978549599648
0.0497576668858528	1.56949412822723	0.448099792003632	0.0854624658823013	-0.00971659366041422	0.158286705613136
0.0546722859144211	1.57136607170105	0.416632741689682	0.0863570123910904	-0.00844419468194246	0.158612847328186
0.0358741991221905	1.57344663143158	0.416408389806747	0.0873933956027031	-0.0073332074098289	0.158633053302765
0.0283910222351551	1.57135593891144	0.393170833587646	0.0880310386419296	-0.0060686320066452	0.157133400440216
0.0479846820235252	1.5702064037323	0.392595827579498	0.0887342467904091	-0.00527370441704988	0.158777371048927
0.0657830461859703	1.58287346363068	0.377959191799164	0.0893182307481766	-0.00443656696006656	0.160383746027946
0.0544430315494537	1.59366488456726	0.371064156293869	0.0902630835771561	-0.00354400533251464	0.161742851138115
0.0622517690062523	1.59899795055389	0.358364850282669	0.090643472969532	-0.00274402974173427	0.162329167127609
0.0515004955232143	1.61518859863281	0.357930541038513	0.0913568660616875	-0.00226533296518028	0.163023442029953
0.0562445931136608	1.6233252286911	0.331635892391205	0.0918696001172066	-0.00167150155175477	0.163300141692162
0.0507532320916653	1.63599514961243	0.333789378404617	0.0924875661730766	-0.00138688064180315	0.164152711629868
0.0546636469662189	1.6478658914566	0.320146799087524	0.0926305502653122	-0.00103131611831486	0.164619922637939
0.0450447611510754	1.66341722011566	0.328989028930664	0.0928019359707832	-0.00101740111131221	0.165074497461319
0.0525639280676842	1.66801333427429	0.313798576593399	0.0928242430090904	-0.00120881292968988	0.164924576878548
0.0515741854906082	1.67894685268402	0.324020117521286	0.0927437618374825	-0.00142080232035369	0.164663568139076
0.0444843731820583	1.68319618701935	0.314007133245468	0.0927325412631035	-0.00193510204553604	0.163892641663551
0.0333158932626247	1.68385589122772	0.313986361026764	0.0922474786639214	-0.00240439944900572	0.162473499774933
0.0365799479186535	1.68772673606873	0.317756533622742	0.0919547155499458	-0.00342368730343878	0.161594375967979
0.0655295103788376	1.6840705871582	0.321306437253952	0.0912798047065735	-0.00434985989704728	0.16129444539547
0.0837011933326721	1.69577133655548	0.330825746059418	0.0907092839479446	-0.00570251559838653	0.161037966609001
0.0968305394053459	1.69383764266968	0.342566698789597	0.0898979380726814	-0.00685351435095072	0.160405099391937
0.101700559258461	1.70334184169769	0.350427448749542	0.0893412232398987	-0.00850416533648968	0.159553825855255
0.116043940186501	1.69926130771637	0.358267158269882	0.0882290229201317	-0.00975878536701202	0.158501341938972
0.115878015756607	1.69786238670349	0.360263377428055	0.0875828936696053	-0.0114575559273362	0.157317131757736
0.10608197748661	1.69673323631287	0.377669513225555	0.0865108445286751	-0.0130475936457515	0.156921148300171
0.0951586291193962	1.69704580307007	0.376046240329742	0.0855565518140793	-0.0148278148844838	0.156651675701141
0.0796632692217827	1.70274364948273	0.395271807909012	0.0846374556422234	-0.0165864024311304	0.157014802098274
0.065238319337368	1.70368933677673	0.401966243982315	0.0832653865218163	-0.0182728283107281	0.156564980745316
0.0405500270426273	1.71207678318024	0.422781825065613	0.0822011530399323	-0.0203542280942202	0.156203955411911
0.0179320741444826	1.71511471271515	0.43721067905426	0.0809379890561104	-0.0222426224499941	0.156334742903709
-0.00976996216922998	1.71976399421692	0.450292974710464	0.0797285884618759	-0.024201225489378	0.155915349721909
-0.0411465726792812	1.72720873355865	0.471663355827332	0.0785838440060616	-0.0263199750334024	0.155178040266037
-0.0419415235519409	1.73628914356232	0.492274075746536	0.0772563740611076	-0.028430899605155	0.156627908349037
-0.0450256615877151	1.7593332529068	0.502915978431702	0.0758910998702049	-0.0306707657873631	0.158482298254967
-0.0558261312544346	1.77843284606934	0.525872051715851	0.0746790245175362	-0.0328466184437275	0.16004453599453
-0.0653303191065788	1.79249680042267	0.547780394554138	0.073430210351944	-0.0349499098956585	0.160850286483765
-0.0775425583124161	1.80624032020569	0.563763499259949	0.0720993131399155	-0.037066113203764	0.161277040839195
-0.0893727019429207	1.81548929214478	0.577528059482574	0.0709552466869354	-0.0388603396713734	0.161322459578514
-0.111647829413414	1.82962787151337	0.593025326728821	0.0699412524700165	-0.0408150888979435	0.16179233789444
-0.120451159775257	1.84296154975891	0.609463274478912	0.0688577592372894	-0.0425387062132359	0.162386074662209
-0.128666207194328	1.85149478912354	0.626110076904297	0.0678044110536575	-0.0441409088671207	0.162916570901871
-0.137982547283173	1.86438202857971	0.630438685417175	0.0667714178562164	-0.0457799173891544	0.163248389959335
-0.167045831680298	1.87352871894836	0.652223169803619	0.0659173652529716	-0.0472246445715427	0.162649407982826
-0.172345235943794	1.87478089332581	0.665341436862946	0.0650038719177246	-0.0485853254795074	0.162234380841255
-0.169256389141083	1.88250577449799	0.675973117351532	0.0640607476234436	-0.0498869344592094	0.163232117891312
-0.174522340297699	1.89057421684265	0.693522155284882	0.0633777156472206	-0.0510990470647812	0.164535775780678
-0.181260108947754	1.90249061584473	0.70211386680603	0.0627684742212296	-0.0521482527256012	0.165585964918137
-0.191887259483337	1.9113472700119	0.715173363685608	0.0621384829282761	-0.0531054213643074	0.166330501437187
-0.193644762039185	1.92267167568207	0.714951932430267	0.0617783516645432	-0.0538599044084549	0.167009934782982
-0.202790066599846	1.93717646598816	0.718196034431458	0.0613742172718048	-0.0545593462884426	0.167647242546082
-0.2116968780756	1.95042562484741	0.723980665206909	0.0611731894314289	-0.0551441386342049	0.168371304869652
-0.219705566763878	1.95493853092194	0.738091766834259	0.0608564727008343	-0.0553594939410686	0.169006898999214
-0.228667810559273	1.96208512783051	0.740380764007568	0.0606310442090034	-0.0556721538305283	0.169530093669891
-0.225767374038696	1.96835350990295	0.730806410312653	0.0606173202395439	-0.0557439215481281	0.170206487178802
-0.229931831359863	1.97764182090759	0.737112402915955	0.0605805367231369	-0.0558447800576687	0.170872718095779
-0.237086072564125	1.98407626152039	0.737721979618073	0.0607751309871674	-0.0559187233448029	0.171344265341759
-0.243724003434181	1.9835661649704	0.740180969238281	0.0607916787266731	-0.0555380545556545	0.171473979949951
-0.24588967859745	1.9832923412323	0.742801666259766	0.0609174966812134	-0.0552566163241863	0.171534508466721
-0.250608205795288	1.99212181568146	0.734828352928162	0.0612221099436283	-0.0549196749925613	0.172061696648598
-0.249464362859726	1.99365127086639	0.736348748207092	0.0615099333226681	-0.0544857271015644	0.172930896282196
-0.245706990361214	2.00156760215759	0.730505526065826	0.0618245266377926	-0.054026760160923	0.173691675066948
-0.246323823928833	2.00419330596924	0.724186062812805	0.0621620677411556	-0.0534403957426548	0.174287736415863
-0.248777315020561	2.01347947120667	0.716615200042725	0.062526173889637	-0.0527178645133972	0.17481105029583
-0.259268760681152	2.02112317085266	0.714003026485443	0.0631150305271149	-0.0521018914878368	0.17542265355587
-0.266121953725815	2.01706004142761	0.709449589252472	0.0634885802865028	-0.0511775612831116	0.175873845815659
-0.272366791963577	2.02110171318054	0.704027473926544	0.0639567747712135	-0.0503353662788868	0.17651429772377
-0.283009052276611	2.02159309387207	0.69822883605957	0.0644933059811592	-0.0495362356305122	0.177148818969727
-0.290046840906143	2.02645897865295	0.694273352622986	0.0650653466582298	-0.0486885011196136	0.17800772190094
-0.293406426906586	2.02569437026978	0.694837868213654	0.0654842555522919	-0.0477406978607178	0.178730562329292
-0.302503138780594	2.032799243927	0.683166742324829	0.0660863146185875	-0.0468250885605812	0.179426848888397
-0.311336129903793	2.03623533248901	0.685555219650269	0.0666985139250755	-0.0458551608026028	0.180196866393089
-0.322101563215256	2.04143166542053	0.676173806190491	0.0672026574611664	-0.0449570529162884	0.180903360247612
-0.323566347360611	2.03836512565613	0.668520510196686	0.0676644295454025	-0.043974481523037	0.181398391723633
-0.333973616361618	2.04042196273804	0.660434544086456	0.0683060884475708	-0.0430824086070061	0.181998461484909
-0.333813935518265	2.03741836547852	0.662362039089203	0.0687075853347778	-0.0421650819480419	0.182612523436546
-0.330306768417358	2.04227900505066	0.649685382843018	0.0692984014749527	-0.0412632338702679	0.182951107621193
-0.333698868751526	2.04354071617126	0.652641594409943	0.0697804838418961	-0.0405378639698029	0.183465704321861
-0.328460305929184	2.03944158554077	0.648825764656067	0.0700398087501526	-0.0395807959139347	0.183704435825348
-0.324288755655289	2.03552436828613	0.639826893806458	0.0706276148557663	-0.038959726691246	0.183656483888626
-0.320899665355682	2.03774046897888	0.643808782100677	0.0710753872990608	-0.0381507724523544	0.18384775519371
-0.307556092739105	2.02981805801392	0.631556570529938	0.07137481123209	-0.037398599088192	0.183932930231094
-0.307621479034424	2.03488063812256	0.624712347984314	0.0719059854745865	-0.0368619933724403	0.184121415019035
-0.296081811189651	2.0275354385376	0.626631081104279	0.0723174437880516	-0.0360792204737663	0.184478387236595
-0.279590517282486	2.02719473838806	0.614269614219666	0.0725698471069336	-0.0354834422469139	0.184609442949295
-0.279702425003052	2.02695083618164	0.609720885753632	0.073039785027504	-0.0349580608308315	0.184976905584335
-0.265609353780746	2.02051663398743	0.610410869121552	0.0733494535088539	-0.0342961512506008	0.18536664545536
-0.256920367479324	2.01979756355286	0.597553312778473	0.0737308189272881	-0.0338915511965752	0.185638055205345
-0.249969080090523	2.02145099639893	0.597112238407135	0.0741026401519775	-0.0333634577691555	0.186247110366821
-0.235504269599915	2.0172643661499	0.590219378471375	0.0743980258703232	-0.0328477136790752	0.186609655618668
-0.231979086995125	2.02100515365601	0.582947969436646	0.0748814418911934	-0.0324984416365623	0.187153860926628
-0.219987213611603	2.01675486564636	0.579901933670044	0.075086697936058	-0.0318615064024925	0.187746241688728
-0.210509598255157	2.01967597007751	0.568406879901886	0.0755745321512222	-0.0314918607473373	0.188219785690308
-0.20291756093502	2.02032470703125	0.568017721176147	0.0758967027068138	-0.0310483556240797	0.189011856913567
-0.188562795519829	2.01998090744019	0.552606105804443	0.0761963874101639	-0.0306306816637516	0.189474314451218
-0.183156684041023	2.02175450325012	0.552142381668091	0.0766056478023529	-0.0302707180380821	0.190270692110062
-0.169801488518715	2.0221734046936	0.541249096393585	0.0768672600388527	-0.0298673529177904	0.190730407834053
-0.166111186146736	2.02531719207764	0.53601598739624	0.077411025762558	-0.0296059623360634	0.191583260893822
-0.148841440677643	2.01958608627319	0.522262990474701	0.0774479731917381	-0.0291035380214453	0.192109033465385
-0.146219968795776	2.02692675590515	0.524002373218536	0.0780308991670609	-0.0289150439202785	0.192977517843246
-0.129450619220734	2.02518677711487	0.505451142787933	0.0782204195857048	-0.0284957364201546	0.193768456578255
-0.128676176071167	2.03232407569885	0.505912303924561	0.0788765475153923	-0.0281771663576365	0.194818630814552
-0.104612469673157	2.03269791603088	0.489165306091309	0.0789432674646378	-0.0277025494724512	0.195702403783798
-0.103255294263363	2.03910613059998	0.498321741819382	0.0795806273818016	-0.0274151265621185	0.19685024023056
-0.0857709348201752	2.04096579551697	0.475281596183777	0.0798931494355202	-0.0270065646618605	0.197619020938873
-0.079190619289875	2.04095458984375	0.479201883077621	0.0803466290235519	-0.0266212541610003	0.198853984475136
-0.0661242753267288	2.04826688766479	0.457325011491776	0.0807895287871361	-0.0263150837272406	0.199658513069153
-0.0543196499347687	2.04539251327515	0.456512659788132	0.080970324575901	-0.0257532428950071	0.200848966836929
-0.0490162707865238	2.05012989044189	0.441402733325958	0.0816665142774582	-0.0255146957933903	0.201823115348816
-0.0365197956562042	2.04931259155273	0.433653354644775	0.081874892115593	-0.0248943362385035	0.20281682908535
-0.0330663956701756	2.0556948184967	0.434615224599838	0.0826006457209587	-0.0246914848685265	0.204009667038918
-0.0189036149531603	2.05394840240479	0.407414466142654	0.0827627331018448	-0.0240766070783138	0.204822555184364
-0.0158225335180759	2.05101633071899	0.417285442352295	0.0832123756408691	-0.0235937312245369	0.205929934978485
-0.0135995568707585	2.05887389183044	0.401677995920181	0.0838543921709061	-0.023258663713932	0.206635296344757
0.00316122197546065	2.05562305450439	0.382285982370377	0.0841330736875534	-0.0227748602628708	0.207469344139099
0.00218048575334251	2.05630350112915	0.388277977705002	0.084619976580143	-0.0223264675587416	0.208590641617775
0.00853369385004044	2.06023359298706	0.372573405504227	0.085006445646286	-0.0218753535300493	0.209357917308807
0.0259467102587223	2.05927181243896	0.36556813120842	0.0852031484246254	-0.0213547274470329	0.210322543978691
0.0254829749464989	2.06213712692261	0.363639116287231	0.0857638567686081	-0.0210892111063004	0.21138408780098
0.0312157645821571	2.06759095191956	0.351802080869675	0.0861287638545036	-0.0206754524260759	0.212169989943504
0.0398149192333221	2.06347036361694	0.334219962358475	0.086460642516613	-0.0201012380421162	0.21300283074379
0.0417332015931606	2.06352567672729	0.343795657157898	0.0868814960122108	-0.0198072213679552	0.213911131024361
0.0384731292724609	2.07058334350586	0.332191050052643	0.0873586088418961	-0.0193596724420786	0.214537054300308
0.0542669855058193	2.06978273391724	0.316218137741089	0.0874897763133049	-0.0190257895737886	0.214799627661705
0.05547059699893	2.06397128105164	0.320739895105362	0.0876310765743256	-0.0185640100389719	0.215296372771263
0.0464435257017612	2.06586933135986	0.324049532413483	0.0880459100008011	-0.0183089263737202	0.215721175074577
0.050819031894207	2.07036924362183	0.305852919816971	0.0884314849972725	-0.0182678624987602	0.215741112828255
0.0563122630119324	2.05878233909607	0.298675209283829	0.088363341987133	-0.0177624188363552	0.215936616063118
0.0492813289165497	2.06024527549744	0.315289586782455	0.0885913446545601	-0.0176644437015057	0.216133907437325
0.0490463189780712	2.06664419174194	0.301756054162979	0.0888234153389931	-0.0177410561591387	0.215836763381958
0.0572504252195358	2.0486798286438	0.294950902462006	0.0885563343763351	-0.0175460986793041	0.215495303273201
0.0553957410156727	2.04967522621155	0.307710319757462	0.0885025262832642	-0.0175374671816826	0.215218529105186
0.046513494104147	2.04449987411499	0.313560724258423	0.088523305952549	-0.01779904961586	0.2148167937994
0.0489359870553017	2.0373706817627	0.299649745225906	0.0883691236376762	-0.0179345589131117	0.213972136378288
0.050389476120472	2.03039216995239	0.30540543794632	0.088079072535038	-0.0180799402296543	0.213182628154755
0.0460093729197979	2.01855611801147	0.319326043128967	0.0877916887402534	-0.0184345468878746	0.212493538856506
0.0380261056125164	2.01808452606201	0.321193695068359	0.0876308679580688	-0.018910326063633	0.211457967758179
0.0412060879170895	2.00460767745972	0.314590483903885	0.0871444419026375	-0.0193808525800705	0.210038259625435
0.0416202358901501	1.98927628993988	0.331394881010056	0.0864760205149651	-0.0197984743863344	0.208840534090996
0.0261930096894503	1.98212659358978	0.347163110971451	0.0861296877264977	-0.0205420944839716	0.20753501355648
0.0284481458365917	1.97407686710358	0.341125994920731	0.0855807512998581	-0.0211852584034204	0.205762982368469
0.0319737643003464	1.95666325092316	0.35644656419754	0.0848609805107117	-0.0218777842819691	0.20441509783268
0.0227765943855047	1.95018398761749	0.371528953313828	0.0844476148486137	-0.0226719826459885	0.202944472432137
0.0287935230880976	1.93168210983276	0.370552539825439	0.0834629982709885	-0.0234295483678579	0.201236546039581
0.030996261164546	1.9248663187027	0.390572965145111	0.0829285308718681	-0.0244170129299164	0.199845358729362
0.0299127940088511	1.91324996948242	0.393563956022263	0.0822767689824104	-0.0254565104842186	0.198177084326744
0.0352806523442268	1.89505314826965	0.403367429971695	0.0814130827784538	-0.026129923760891	0.19660310447216
0.0295637398958206	1.88975465297699	0.42130109667778	0.0808020234107971	-0.0271562337875366	0.195141538977623
0.0410079844295979	1.87566435337067	0.427278250455856	0.0799224004149437	-0.0282447822391987	0.193249151110649
0.033055268228054	1.86489534378052	0.456963628530502	0.0791846364736557	-0.0292876455932856	0.191759914159775
0.0402632057666779	1.8533673286438	0.444977700710297	0.0783817246556282	-0.0302689336240292	0.189900934696198
0.039968803524971	1.8384667634964	0.476093351840973	0.0774776712059975	-0.0312990136444569	0.188438519835472
0.0464797429740429	1.82503128051758	0.472140491008759	0.0766955763101578	-0.0322899557650089	0.186655610799789
0.0411131791770458	1.81895506381989	0.496777772903442	0.0759765133261681	-0.0333613082766533	0.185176029801369
0.0487848855555058	1.80264067649841	0.505966603755951	0.0749745741486549	-0.0342787653207779	0.183615908026695
0.0459247529506683	1.7968487739563	0.517168521881104	0.0744461864233017	-0.035444762557745	0.182177424430847
0.0461267121136189	1.78411841392517	0.535131573677063	0.0735808461904526	-0.0362862646579742	0.180839404463768
0.0527195483446121	1.77333176136017	0.535050332546234	0.072872169315815	-0.0371933057904243	0.179318472743034
0.0465070195496082	1.77130532264709	0.554646968841553	0.072270892560482	-0.0380495376884937	0.178181782364845
0.0541445389389992	1.7588210105896	0.563249468803406	0.0715318843722343	-0.0388801284134388	0.176887571811676
0.0498276837170124	1.7536187171936	0.569506824016571	0.0709610879421234	-0.0397417657077312	0.175690621137619
0.0498882904648781	1.74442875385284	0.584008395671844	0.0703700929880142	-0.040497787296772	0.174716576933861
0.0511599183082581	1.7383633852005	0.59707099199295	0.0697573870420456	-0.0411258675158024	0.173643544316292
0.047918789088726	1.72961294651031	0.588306069374084	0.0692203491926193	-0.0417145155370235	0.172525122761726
0.0429754965007305	1.72307336330414	0.609490156173706	0.0688595771789551	-0.0423443280160427	0.171713650226593
0.0411617271602154	1.71802985668182	0.617146492004395	0.0683821886777878	-0.0428331680595875	0.170817762613297
0.039966344833374	1.71169114112854	0.613135576248169	0.0679918304085732	-0.0433125607669353	0.169878423213959
0.0307213049381971	1.71400606632233	0.626830279827118	0.067769281566143	-0.0437283478677273	0.169206738471985
0.0311932023614645	1.70633971691132	0.636008441448212	0.0673902258276939	-0.0441299974918365	0.168543890118599
0.0281772520393133	1.70279455184937	0.631613612174988	0.0671230852603912	-0.0444145165383816	0.167885348200798
0.0256483219563961	1.70059311389923	0.639092206954956	0.0669063627719879	-0.0446837171912193	0.167367622256279
0.0172548554837704	1.70225191116333	0.649267613887787	0.0667049437761307	-0.044954314827919	0.166954129934311
0.0185711570084095	1.69564008712769	0.651152431964874	0.0664549246430397	-0.044972226023674	0.166504129767418
0.0131649356335402	1.69321441650391	0.652510821819305	0.0663488283753395	-0.0452292561531067	0.166093379259109
0.00565179064869881	1.69430017471313	0.652927339076996	0.0662741437554359	-0.0452570393681526	0.165799126029015
0.000933605129830539	1.68706166744232	0.662135303020477	0.0661924034357071	-0.0452357940375805	0.165592327713966
-0.000408004532800987	1.68416833877563	0.655186176300049	0.0659372732043266	-0.0453510656952858	0.165125802159309
-0.00510571198537946	1.68829894065857	0.660331070423126	0.0660113394260406	-0.045422125607729	0.164690002799034
-0.0152856921777129	1.68634021282196	0.663081049919128	0.0660433247685432	-0.0454762279987335	0.164383679628372
-0.0216902624815702	1.68547737598419	0.668436765670776	0.0659354999661446	-0.0454599149525166	0.164059087634087
-0.0231554210186005	1.68112683296204	0.663017511367798	0.0658391416072845	-0.0453668907284737	0.163675203919411
-0.0315389186143875	1.68110740184784	0.662973582744598	0.0658046379685402	-0.0454206913709641	0.163361325860023
-0.0373414792120457	1.68007636070251	0.667478144168854	0.0658064261078835	-0.0454578548669815	0.163128137588501
-0.0356598533689976	1.67390966415405	0.671987891197205	0.0656578838825226	-0.0454408191144466	0.16296923160553
-0.0423624739050865	1.67250096797943	0.662763118743896	0.0655418634414673	-0.0455095358192921	0.162614494562149
-0.047442726790905	1.6758120059967	0.665707945823669	0.0656062439084053	-0.0455799102783203	0.162278696894646
-0.0524160526692867	1.67231905460358	0.676075875759125	0.0655763521790504	-0.0456626489758492	0.162074059247971
-0.057958796620369	1.67567896842957	0.677519977092743	0.0654384195804596	-0.0455302335321903	0.161732450127602
-0.0613294951617718	1.67091059684753	0.671085000038147	0.0653323754668236	-0.0455283038318157	0.161371529102325
-0.0653810277581215	1.66906750202179	0.674796760082245	0.0653109401464462	-0.0457019843161106	0.161030203104019
-0.0708563700318336	1.66779804229736	0.675698637962341	0.0651804208755493	-0.0458096638321877	0.160742789506912
-0.0717941969633102	1.67268967628479	0.684167742729187	0.0652332827448845	-0.0458787083625793	0.160436391830444
-0.0753710120916367	1.66806876659393	0.681451559066772	0.0650129243731499	-0.0459736399352551	0.160075426101685
-0.0801922157406807	1.67130136489868	0.682754814624786	0.0650558918714523	-0.0460632555186749	0.159784972667694
-0.0836128070950508	1.67053866386414	0.680918097496033	0.0648842081427574	-0.046104434877634	0.159525007009506
-0.0900636613368988	1.66896057128906	0.687491118907928	0.0648228824138641	-0.046166617423296	0.159351736307144
-0.087607778608799	1.66888785362244	0.685951590538025	0.0647539496421814	-0.0464389361441135	0.15899421274662
-0.090376190841198	1.67421042919159	0.688272953033447	0.0645719915628433	-0.0464383326470852	0.158718198537827
-0.0978526473045349	1.67270684242249	0.687587261199951	0.0645194053649902	-0.0464609041810036	0.158376067876816
-0.0978171676397324	1.66912591457367	0.688991785049438	0.0643888860940933	-0.0466276966035366	0.158015221357346
-0.104454673826694	1.67207622528076	0.690649271011353	0.0643899366259575	-0.0468436889350414	0.157802566885948
-0.101648360490799	1.66991531848907	0.691919267177582	0.0642475858330727	-0.0469269081950188	0.157535552978516
-0.100901134312153	1.67282295227051	0.697306931018829	0.0641525387763977	-0.047100804746151	0.157235592603683
-0.105338402092457	1.67299091815948	0.693993210792542	0.0640698000788689	-0.0472012609243393	0.157062917947769
-0.102713838219643	1.67675018310547	0.699772596359253	0.0640130937099457	-0.0473400764167309	0.156958356499672
-0.108053274452686	1.67360734939575	0.700533151626587	0.0639071837067604	-0.0474333912134171	0.156890287995338
-0.103642299771309	1.67715513706207	0.696933805942535	0.0639156401157379	-0.0476233437657356	0.156710878014565
-0.102282851934433	1.68232023715973	0.700184047222137	0.0637631118297577	-0.0477318838238716	0.156572327017784
-0.103374645113945	1.67889046669006	0.696308314800262	0.0636859685182571	-0.0477103665471077	0.156436011195183
-0.100925758481026	1.67882025241852	0.701240479946136	0.0637246146798134	-0.0478679910302162	0.156349897384644
-0.10649099946022	1.68490970134735	0.693567037582397	0.0637702494859695	-0.0480030700564384	0.156277284026146
-0.106190644204617	1.68915140628815	0.69697642326355	0.063854955136776	-0.0480084307491779	0.156387433409691
-0.103010430932045	1.68923461437225	0.701334416866302	0.0638136938214302	-0.0478908456861973	0.156442552804947
-0.104871854186058	1.68768310546875	0.696889340877533	0.063831090927124	-0.0478116385638714	0.156608045101166
-0.10472908616066	1.69306182861328	0.687715649604797	0.0639131665229797	-0.0477816723287106	0.156759694218636
-0.10211993008852	1.69993913173676	0.685376763343811	0.0641150549054146	-0.0476647131145	0.157016724348068
-0.106118604540825	1.7022613286972	0.687646448612213	0.0642870664596558	-0.0476033501327038	0.157389670610428
-0.106897138059139	1.70510506629944	0.684176385402679	0.0644130706787109	-0.0473031438887119	0.157767072319984
-0.107915960252285	1.70868515968323	0.674054086208344	0.0646404698491097	-0.0469056405127048	0.158191904425621
-0.105068325996399	1.70998859405518	0.672875761985779	0.0648887231945992	-0.0467136949300766	0.158639177680016
-0.107812874019146	1.71707892417908	0.658125042915344	0.0653669461607933	-0.0463513359427452	0.159334033727646
-0.112038001418114	1.72728002071381	0.661750793457031	0.0657496899366379	-0.045901957899332	0.160130530595779
-0.112795524299145	1.7294112443924	0.657459795475006	0.0660917088389397	-0.0452448613941669	0.160964414477348
-0.117718443274498	1.73383951187134	0.649778544902802	0.0665162056684494	-0.0446340665221214	0.161873504519463
-0.118788756430149	1.74152517318726	0.633758306503296	0.0669321194291115	-0.0440493635833263	0.162702441215515
-0.125150665640831	1.75617647171021	0.632192313671112	0.0676569417119026	-0.0433736741542816	0.163693651556969
-0.131272837519646	1.75887846946716	0.624126434326172	0.0681982710957527	-0.0426456220448017	0.164834305644035
-0.131619215011597	1.768634557724	0.612070977687836	0.0687038823962212	-0.041724655777216	0.165973410010338
-0.141217574477196	1.77476179599762	0.594115376472473	0.0694871097803116	-0.0408840589225292	0.167064309120178
-0.151587381958961	1.7856822013855	0.593472540378571	0.0701965093612671	-0.0399843603372574	0.168310657143593
-0.154612421989441	1.79052150249481	0.582475423812866	0.0708002150058746	-0.0389388762414455	0.169392853975296
-0.166227474808693	1.79781019687653	0.567289412021637	0.0715042874217033	-0.0380373261868954	0.170403510332108
-0.175173699855804	1.80938005447388	0.558623552322388	0.0723532065749168	-0.0370252206921577	0.171669438481331
-0.174635425209999	1.81425952911377	0.554405748844147	0.0729218423366547	-0.0360122621059418	0.172717928886414
-0.181744232773781	1.82094204425812	0.532349646091461	0.0737449526786804	-0.0350797325372696	0.173658087849617
-0.191982448101044	1.8236095905304	0.527743220329285	0.0744495838880539	-0.0340596735477448	0.174680054187775
-0.191344365477562	1.82570242881775	0.518040359020233	0.0749481543898582	-0.0329735465347767	0.175351843237877
-0.201193109154701	1.83290028572083	0.504262506961823	0.075798325240612	-0.0322066619992256	0.175918906927109
-0.203193351626396	1.82712423801422	0.502070784568787	0.076373502612114	-0.0311216749250889	0.176521584391594
-0.202338203787804	1.83198511600494	0.482899516820908	0.0769962891936302	-0.0302896983921528	0.176802411675453
-0.206299170851707	1.8278580904007	0.48518830537796	0.0775667726993561	-0.0294342841953039	0.177257314324379
-0.208128690719604	1.82702887058258	0.463097959756851	0.0780575796961784	-0.0285219680517912	0.177386626601219
-0.211895063519478	1.83348262310028	0.464519292116165	0.0788358673453331	-0.0277965031564236	0.177802175283432
-0.204019457101822	1.82636058330536	0.451163828372955	0.079057089984417	-0.0270414799451828	0.177928730845451
-0.215408384799957	1.8299652338028	0.444074779748917	0.0796911269426346	-0.0264463759958744	0.178008019924164
-0.209493488073349	1.82632625102997	0.445372581481934	0.0799273625016212	-0.0257690511643887	0.178267166018486
-0.211542546749115	1.82827341556549	0.428768813610077	0.0803712755441666	-0.025269441306591	0.178229972720146
-0.213204845786095	1.82837295532227	0.437934458255768	0.0805872157216072	-0.0247186440974474	0.17859460413456
-0.213056728243828	1.83374631404877	0.420377194881439	0.0809993222355843	-0.0245138164609671	0.17857263982296
-0.212961882352829	1.83517825603485	0.42682084441185	0.0812858715653419	-0.0240013785660267	0.178906306624413
-0.210949435830116	1.83708548545837	0.412641942501068	0.081501841545105	-0.0238862596452236	0.17886945605278
-0.208023354411125	1.83394515514374	0.41746911406517	0.0815408527851105	-0.0236236993223429	0.179112955927849
-0.212041616439819	1.83943808078766	0.409158647060394	0.08167964220047	-0.0236437954008579	0.179100394248962
-0.20914351940155	1.8351970911026	0.41515839099884	0.0816852599382401	-0.0234918538480997	0.179232075810432
-0.203866064548492	1.8409720659256	0.403307616710663	0.0818032994866371	-0.0235400833189487	0.179222851991653
-0.203038096427917	1.83979654312134	0.419067800045013	0.0816668570041656	-0.0236065778881311	0.179414302110672
-0.198954418301582	1.84408020973206	0.403913140296936	0.0816491991281509	-0.0238040369004011	0.179224416613579
-0.196449756622314	1.84506225585938	0.420216292142868	0.0816159322857857	-0.0240549445152283	0.179314494132996
-0.186639666557312	1.84231090545654	0.406891256570816	0.0813432782888412	-0.0242880042642355	0.179011851549149
-0.188974425196648	1.844482421875	0.423286110162735	0.0812820792198181	-0.0246518924832344	0.178964331746101
-0.177692979574203	1.84201121330261	0.410032749176025	0.0809436291456223	-0.0249118749052286	0.178698897361755
-0.177700996398926	1.84309196472168	0.426790565252304	0.0809512510895729	-0.0253614448010921	0.17849887907505
-0.162365451455116	1.83887934684753	0.421341061592102	0.0804912969470024	-0.0257208645343781	0.178093999624252
-0.161425516009331	1.84194326400757	0.42573693394661	0.0803991705179214	-0.0262273885309696	0.177739799022675
-0.155233651399612	1.8373601436615	0.43174734711647	0.0800788924098015	-0.0265701878815889	0.177419751882553
-0.146691799163818	1.83657801151276	0.42515155673027	0.0798059180378914	-0.027081536129117	0.176906913518906
-0.146651819348335	1.83705604076385	0.438572287559509	0.0795565843582153	-0.0275490507483482	0.176595136523247
-0.133200660347939	1.83014607429504	0.433539807796478	0.0791775360703468	-0.0279436130076647	0.176184460520744
-0.131224974989891	1.83522367477417	0.434146404266357	0.0791075676679611	-0.0284296963363886	0.175760313868523
-0.122983388602734	1.82796537876129	0.446246087551117	0.0786122232675552	-0.0287220478057861	0.175375550985336
-0.116448789834976	1.82641792297363	0.437146097421646	0.078441210091114	-0.0293375812470913	0.174967169761658
-0.112777538597584	1.82655084133148	0.4482601583004	0.0782303139567375	-0.0296411626040936	0.174729213118553
-0.10164076089859	1.82218766212463	0.44208899140358	0.0778690651059151	-0.0300319585949183	0.174284815788269
-0.105904825031757	1.82217049598694	0.447127252817154	0.077842190861702	-0.0304948948323727	0.174038887023926
-0.0979156568646431	1.81227374076843	0.453368544578552	0.077493742108345	-0.0305906385183334	0.173792824149132
-0.0920555144548416	1.81606566905975	0.446925312280655	0.0774295702576637	-0.0309577062726021	0.173387661576271
-0.0970989316701889	1.81088316440582	0.457787781953812	0.0772368907928467	-0.0311993286013603	0.173294380307198
-0.0860010460019112	1.80437695980072	0.450857639312744	0.0770521089434624	-0.0313488095998764	0.172983184456825
-0.0892210081219673	1.80475986003876	0.450915992259979	0.0770261436700821	-0.0315964072942734	0.172847732901573
-0.0850475281476974	1.80299592018127	0.466452986001968	0.0767950490117073	-0.0316571705043316	0.172824829816818
-0.0790115669369698	1.80033719539642	0.451128482818604	0.0767864435911179	-0.0317699685692787	0.172586560249329
-0.0837945714592934	1.79653799533844	0.461525857448578	0.0767534375190735	-0.0319043397903442	0.172579392790794
-0.0798294469714165	1.79482579231262	0.462695389986038	0.0765343979001045	-0.0318875834345818	0.172526568174362
-0.0797085240483284	1.79059112071991	0.45272696018219	0.0766063258051872	-0.0320186242461205	0.172435477375984
-0.0800961852073669	1.78833746910095	0.465169817209244	0.0766096189618111	-0.0319363102316856	0.172586679458618
-0.0728211030364037	1.78139352798462	0.462122201919556	0.076470822095871	-0.0319222882390022	0.172601699829102
-0.0799932181835175	1.78387784957886	0.46555483341217	0.0765427425503731	-0.0319384597241879	0.172616869211197
-0.0767806321382523	1.77509534358978	0.468800216913223	0.0765336155891418	-0.0318051688373089	0.172873347997665
-0.0711414813995361	1.77538788318634	0.45789822936058	0.0764591321349144	-0.0317304730415344	0.172885060310364
-0.0772172808647156	1.77460551261902	0.469071626663208	0.0765283703804016	-0.0316794291138649	0.173055857419968
-0.0728945806622505	1.76668572425842	0.465311974287033	0.0764696970582008	-0.0315473638474941	0.173005342483521
-0.0802622586488724	1.7683357000351	0.461966127157211	0.0765886902809143	-0.031456358730793	0.173076614737511
-0.076473779976368	1.76453185081482	0.469532400369644	0.0764991417527199	-0.0313520282506943	0.173222526907921
-0.0773325711488724	1.76415240764618	0.458084136247635	0.0766154453158379	-0.0312338434159756	0.173182502388954
-0.0793951377272606	1.75990617275238	0.462431311607361	0.0766921192407608	-0.0312455426901579	0.17337954044342
-0.0726731196045876	1.75834131240845	0.462893337011337	0.076487310230732	-0.0310356263071299	0.173458769917488
-0.076876662671566	1.7542051076889	0.461758345365524	0.076652429997921	-0.0310360230505466	0.173415318131447
-0.0767208412289619	1.75424647331238	0.466923862695694	0.076635017991066	-0.0309883691370487	0.173594832420349
-0.0719107240438461	1.74760258197784	0.461287498474121	0.0765071213245392	-0.0308724828064442	0.173560991883278
-0.0761914625763893	1.74769854545593	0.464341104030609	0.0765740051865578	-0.0308820679783821	0.173609346151352
-0.0740919634699821	1.74168467521667	0.467378973960876	0.0766137093305588	-0.0307921506464481	0.173765584826469
-0.0673322007060051	1.73830807209015	0.466316044330597	0.0764877647161484	-0.0307487826794386	0.173705279827118
-0.0692917555570602	1.7384752035141	0.470664501190186	0.0765240788459778	-0.0308226868510246	0.173778221011162
-0.0645604431629181	1.73490941524506	0.47020149230957	0.0764355808496475	-0.0307837463915348	0.173856437206268
-0.062645211815834	1.73305225372314	0.466020703315735	0.0763906165957451	-0.0308286305516958	0.173735454678535
-0.0615381002426147	1.73285531997681	0.47500866651535	0.0763565078377724	-0.0308439210057259	0.173895269632339
-0.0550084412097931	1.72576630115509	0.467510998249054	0.076228991150856	-0.0308732502162457	0.173777520656586
-0.053971778601408	1.72870945930481	0.472098857164383	0.0762276500463486	-0.0310811698436737	0.17376483976841
-0.0489507429301739	1.72132587432861	0.479030400514603	0.0760945975780487	-0.031140249222517	0.173871621489525
-0.0454154200851917	1.71861231327057	0.47023817896843	0.0760288536548615	-0.0312423426657915	0.173655971884727
-0.0440151430666447	1.72317695617676	0.486385136842728	0.0759789198637009	-0.031419038772583	0.173806950449944
-0.0334699302911758	1.71479058265686	0.483615785837173	0.0757411494851112	-0.0314050503075123	0.17365100979805
-0.0332422032952309	1.71717011928558	0.474484115839005	0.0757525116205215	-0.0316208153963089	0.173609152436256
-0.028943782672286	1.71517896652222	0.482671499252319	0.0757742300629616	-0.0316988974809647	0.173701047897339
-0.0164824463427067	1.7135226726532	0.478144258260727	0.0754820257425308	-0.0317903533577919	0.173601090908051
-0.0178222097456455	1.71763741970062	0.48114350438118	0.0755103453993797	-0.0320025496184826	0.173697844147682
-0.0103828487917781	1.71499168872833	0.482351630926132	0.0754142329096794	-0.0320586562156677	0.173794090747833
-0.00312093296088278	1.71133387088776	0.477136790752411	0.0752818807959557	-0.0322342477738857	0.173694342374802
-0.004647146910429	1.7129625082016	0.486721038818359	0.0753447115421295	-0.032409455627203	0.173733845353127
0.00347088743001223	1.70921885967255	0.48385763168335	0.0751925334334373	-0.0323819480836391	0.173768475651741
0.0100571177899837	1.71701085567474	0.476772636175156	0.0752052515745163	-0.0324485413730145	0.173779010772705
0.00832263939082623	1.71466064453125	0.48278483748436	0.0752415731549263	-0.0326403565704823	0.173967242240906
0.016831498593092	1.71225154399872	0.483555495738983	0.0750161185860634	-0.0325165167450905	0.173957839608192
0.0172113720327616	1.71718072891235	0.480228424072266	0.0752040892839432	-0.0327399708330631	0.1740982234478
0.0221681576222181	1.71644639968872	0.485283583402634	0.075046606361866	-0.0327330529689789	0.174310803413391
0.0272975899279118	1.71088004112244	0.4770427942276	0.0750202760100365	-0.0327193699777126	0.174351826310158
0.0258317179977894	1.71665513515472	0.4848872423172	0.0752313360571861	-0.032852653414011	0.174524337053299
0.0323139689862728	1.71557927131653	0.486469447612762	0.0750278532505035	-0.0327985882759094	0.174671158194542
0.0332737304270267	1.71888327598572	0.478157013654709	0.0751078054308891	-0.0328345224261284	0.174812734127045
0.0324533320963383	1.71529304981232	0.477954715490341	0.0751540586352348	-0.0327477194368839	0.175123229622841
0.0398196056485176	1.71738374233246	0.479481786489487	0.0751107484102249	-0.0327330119907856	0.175226539373398
0.0342887528240681	1.72172975540161	0.481890648603439	0.0752966925501823	-0.0327308923006058	0.175398051738739
0.034152802079916	1.71526098251343	0.485431879758835	0.075195237994194	-0.0326262600719929	0.1756561845541
0.0378370396792889	1.72235810756683	0.472371339797974	0.0752659291028976	-0.0326010547578335	0.175662875175476
0.0327115505933762	1.71961987018585	0.481197327375412	0.0754106938838959	-0.0326644293963909	0.17588908970356
0.0378828682005405	1.71745443344116	0.471965909004211	0.0753100737929344	-0.0324429273605347	0.175960302352905
0.0384979248046875	1.72410428524017	0.477720677852631	0.0754852592945099	-0.0325254313647747	0.176175147294998
0.0413961261510849	1.72288990020752	0.47721004486084	0.0753984674811363	-0.0323970429599285	0.176387339830399
0.0374571122229099	1.72772681713104	0.470953553915024	0.0755548849701881	-0.0323278829455376	0.176467403769493
0.0351650193333626	1.72766053676605	0.48092645406723	0.0757301896810532	-0.0321521013975143	0.176812022924423
0.0412310026586056	1.72553741931915	0.473404616117477	0.0755876898765564	-0.0320669412612915	0.176882475614548
0.0327688232064247	1.72968339920044	0.468537926673889	0.0757917389273643	-0.032013937830925	0.177023321390152
0.0353947915136814	1.72414338588715	0.477893859148026	0.0758242383599281	-0.0318125560879707	0.17726232111454
0.0323518440127373	1.72605788707733	0.464632987976074	0.0758059248328209	-0.0316976718604565	0.177399709820747
0.0296781118959188	1.73287999629974	0.476326406002045	0.0760161653161049	-0.0315886735916138	0.177706196904182
0.0324222780764103	1.72987329959869	0.468405723571777	0.0761142820119858	-0.0313878767192364	0.177898421883583
0.0273515861481428	1.73555755615234	0.469187498092651	0.0763010755181313	-0.0312964394688606	0.178149193525314
0.0273775327950716	1.73101079463959	0.470331162214279	0.0762024149298668	-0.0310086403042078	0.178376898169518
0.0245712902396917	1.7352203130722	0.465032994747162	0.0765538588166237	-0.0309937242418528	0.17851297557354
0.0192132871598005	1.73460018634796	0.469263851642609	0.0765498206019402	-0.0306769721210003	0.17886970937252
0.0217607785016298	1.7388402223587	0.459697186946869	0.076696053147316	-0.030514769256115	0.178911745548248
0.0149270882830024	1.73912405967712	0.469340622425079	0.0768820866942406	-0.0303785242140293	0.179302856326103
0.0160138290375471	1.73985290527344	0.462445020675659	0.0768818780779839	-0.0301683116704226	0.179426088929176
0.00911532621830702	1.7434800863266	0.466414600610733	0.0771136432886124	-0.0300309155136347	0.179803773760796
0.0150751573964953	1.74132359027863	0.456370770931244	0.0770555809140205	-0.0297686271369457	0.179942235350609
0.0042840875685215	1.74619078636169	0.459665417671204	0.0773684084415436	-0.0296797547489405	0.180160284042358
0.0091743404045701	1.74369359016418	0.456904917955399	0.0773085504770279	-0.0293944869190454	0.180284291505814
0.00586522743105888	1.74762165546417	0.459263890981674	0.0775456503033638	-0.029333308339119	0.180460706353188
0.00586560508236289	1.74092531204224	0.460153341293335	0.0774315744638443	-0.0290272757411003	0.18061251938343
-0.000342739134794101	1.74815630912781	0.455317705869675	0.077666811645031	-0.0290390700101852	0.180705398321152
-0.00179679971188307	1.74540066719055	0.458381712436676	0.0777119323611259	-0.0287095028907061	0.180858716368675
-0.000181893963599578	1.74836397171021	0.450733184814453	0.077815406024456	-0.0286462139338255	0.180853366851807
-0.00189108133781701	1.74821829795837	0.465165555477142	0.0778338611125946	-0.0285085178911686	0.181072190403938
-0.00010302230657544	1.75302743911743	0.450704008340836	0.0778977051377296	-0.0284437276422977	0.18092280626297
-0.0074681262485683	1.75264251232147	0.460058361291885	0.078088253736496	-0.0283556059002876	0.181076973676682
-0.000557957915589213	1.74772894382477	0.452887952327728	0.0778821185231209	-0.0282425321638584	0.180839136242867
-0.00931598339229822	1.75545012950897	0.461919039487839	0.0779993012547493	-0.0282608568668365	0.180969685316086
-0.00283717806451023	1.7472892999649	0.452751517295837	0.0779192596673965	-0.0281960275024176	0.180716529488564
-0.00907387770712376	1.75312852859497	0.464514523744583	0.078069694340229	-0.028245160356164	0.180666625499725
8.52104058139957E-05	1.74713897705078	0.463014602661133	0.077735111117363	-0.0281903762370348	0.180444121360779
-0.0115190939977765	1.75000476837158	0.464713752269745	0.0778296142816544	-0.028390184044838	0.180269539356232
-0.0065269535407424	1.7432701587677	0.466651350259781	0.0776776522397995	-0.0282677412033081	0.1799476146698
-0.010935983620584	1.74800157546997	0.466684639453888	0.0777215659618378	-0.0285724177956581	0.179724738001823
-0.00855560228228569	1.74082267284393	0.471822381019592	0.0774231031537056	-0.0285628419369459	0.179446011781693
-0.00582095561549068	1.7398738861084	0.463287770748138	0.0773664265871048	-0.0287798251956701	0.178962722420692
-0.00983875244855881	1.73663210868835	0.480600088834763	0.0771550163626671	-0.0289647579193115	0.178740292787552
-0.003285754006356	1.73332667350769	0.470735490322113	0.0768299847841263	-0.0291366185992956	0.178209066390991
-0.00872340705245733	1.73061192035675	0.478260576725006	0.0768422782421112	-0.0294915363192558	0.177858740091324
-0.00352077814750373	1.7207453250885	0.481432765722275	0.0764544978737831	-0.0296705141663551	0.177338063716888
-0.00616085529327393	1.72145688533783	0.484519153833389	0.0763577297329903	-0.0299447625875473	0.17685304582119
-0.000825864262878895	1.71597504615784	0.49070143699646	0.0759988725185394	-0.0302918087691069	0.176450997591019
0.00116120825987309	1.71052646636963	0.491979658603668	0.075771152973175	-0.0306432098150253	0.175775215029716
-0.00102515378966928	1.70308303833008	0.50217068195343	0.0755059346556664	-0.0309642888605595	0.175449505448341
0.0112233478575945	1.69672834873199	0.505423247814178	0.0750606283545494	-0.0312648601830006	0.17475600540638
0.00587882520630956	1.69424247741699	0.512427389621735	0.0749954730272293	-0.0317903943359852	0.17430816590786
0.0109107838943601	1.68435335159302	0.521238446235657	0.0744884461164474	-0.0319676585495472	0.173763081431389
0.0145401498302817	1.67828571796417	0.515097320079803	0.0741969496011734	-0.0324441902339458	0.173126086592674
0.0117096612229943	1.67258989810944	0.523547053337097	0.0739324390888214	-0.0329015254974365	0.172642409801483
0.0179614592343569	1.66131544113159	0.521344125270844	0.0736247822642326	-0.03316904976964	0.171989738941193
0.0249424185603857	1.65716624259949	0.527008950710297	0.0733122974634171	-0.0336770638823509	0.17143677175045
0.022768646478653	1.65232121944427	0.540536284446716	0.0729878172278404	-0.0340325832366943	0.171041876077652
0.0264370050281286	1.6412513256073	0.543049454689026	0.0726741328835487	-0.0342880263924599	0.170536190271378
0.0302987731993198	1.63830816745758	0.54103285074234	0.0724209249019623	-0.0346797592937946	0.170006915926933
0.0325738824903965	1.63121795654297	0.551596760749817	0.072086475789547	-0.0351518429815769	0.169665053486824
0.0351484455168247	1.61897993087769	0.554834008216858	0.0717876553535461	-0.0354331992566586	0.169037967920303
0.0402479246258736	1.61466085910797	0.559989511966705	0.0715818554162979	-0.0358212552964687	0.168624207377434
0.0434610731899738	1.60702228546143	0.557302176952362	0.0712823793292046	-0.0360884852707386	0.168290078639984
0.0515144504606724	1.60009264945984	0.563596904277802	0.0709776729345322	-0.0363785102963448	0.167846769094467
0.0498926565051079	1.59806907176971	0.566337645053864	0.0707970708608627	-0.0367321074008942	0.167524799704552
0.0526347830891609	1.59161639213562	0.576389014720917	0.0705502554774284	-0.0369457639753819	0.167322546243668
0.0568096302449703	1.58567941188812	0.577377378940582	0.0703227818012238	-0.037164069712162	0.16692528128624
0.0587202608585358	1.58022713661194	0.569415748119354	0.0701029598712921	-0.0374575071036816	0.166554808616638
0.0590305514633656	1.571622133255	0.582694590091705	0.0699832811951637	-0.0377069562673569	0.166402772068977
0.0635652393102646	1.56665325164795	0.581974029541016	0.0696571096777916	-0.0378079637885094	0.16611148416996
0.0693670660257339	1.5609405040741	0.582589507102966	0.0695262923836708	-0.0381174273788929	0.16585898399353
0.0678658559918404	1.5567227602005	0.583358585834503	0.0694097727537155	-0.038337305188179	0.165666118264198
0.0721423923969269	1.55276882648468	0.593730866909027	0.0693044811487198	-0.0384273938834667	0.165680021047592
0.0775585845112801	1.54798793792725	0.591048419475555	0.069108285009861	-0.038618840277195	0.165473833680153
0.0791556313633919	1.54646682739258	0.590614199638367	0.0690386518836021	-0.0388453006744385	0.1652802079916
0.079929456114769	1.53886997699738	0.596102893352509	0.0689362287521362	-0.0389459617435932	0.165238618850708
0.0834041833877563	1.53231871128082	0.600109577178955	0.0687104538083076	-0.0390973761677742	0.165176421403885
0.0876992046833038	1.5302951335907	0.58493584394455	0.0686121061444283	-0.0392334423959255	0.164989873766899
0.0896504670381546	1.52490246295929	0.595074474811554	0.0685707479715347	-0.0394077859818935	0.164998352527618
0.0950883254408836	1.52189588546753	0.595418393611908	0.0683603882789612	-0.0395051389932632	0.164990127086639
0.0984308645129204	1.51484978199005	0.592436790466309	0.0682290941476822	-0.0396311804652214	0.164868235588074
0.101058073341846	1.51608204841614	0.590995788574219	0.0682487413287163	-0.0399080254137516	0.16484223306179
0.106573954224586	1.51286053657532	0.599338591098785	0.0681343227624893	-0.0400058925151825	0.164792791008949
0.109234809875488	1.50749814510345	0.598594963550568	0.0679576396942139	-0.0400876104831696	0.16472652554512
0.114866882562637	1.50486731529236	0.593079805374146	0.0679014250636101	-0.040237057954073	0.16460195183754
0.113800130784512	1.50262320041656	0.597757339477539	0.0677662044763565	-0.0404202342033386	0.164640098810196
0.117496252059937	1.49660050868988	0.601271331310272	0.0677257478237152	-0.0404547676444054	0.164646029472351
0.128568053245544	1.49154150485992	0.601318120956421	0.0674930140376091	-0.0406593233346939	0.164604678750038
0.129642874002457	1.49082565307617	0.597806870937347	0.0674844309687614	-0.0409337058663368	0.164569437503815
0.132096886634827	1.48962140083313	0.603430569171906	0.0674075186252594	-0.0410517826676369	0.164593502879143
0.138056293129921	1.48460233211517	0.612674117088318	0.0672412514686584	-0.0412693582475185	0.164541974663734
0.139679029583931	1.48313009738922	0.600217819213867	0.0670718997716904	-0.0414864756166935	0.164416804909706
0.148246288299561	1.48372769355774	0.607190489768982	0.0669708922505379	-0.0415701158344746	0.164391815662384
0.148863255977631	1.47850489616394	0.609236359596252	0.0669380873441696	-0.0418126210570335	0.164434283971786
0.156311601400375	1.4713944196701	0.609483659267426	0.0667172595858574	-0.0419484004378319	0.164483025670052
0.167965307831764	1.46816229820251	0.610380053520203	0.0665886849164963	-0.0422035343945026	0.164376586675644
0.170938223600388	1.46663880348206	0.608871042728424	0.0664926096796989	-0.042491614818573	0.164355486631393
0.178336977958679	1.46701896190643	0.609241902828217	0.066462904214859	-0.0427271462976933	0.164410248398781
0.180809497833252	1.46394181251526	0.615805327892303	0.0662051439285278	-0.042928971350193	0.164363399147987
0.188591524958611	1.45756185054779	0.608905553817749	0.0660603940486908	-0.0430747531354427	0.164237499237061
0.190932780504227	1.46036899089813	0.610127151012421	0.0659912452101707	-0.0433366186916828	0.164244145154953
0.197455152869225	1.4534637928009	0.617333054542542	0.0659192502498627	-0.0435855947434902	0.164322465658188
0.205158695578575	1.45153343677521	0.612996101379395	0.0657019540667534	-0.043680589646101	0.164370357990265
0.216113597154617	1.45119988918304	0.611390709877014	0.0655540376901627	-0.0440025888383389	0.164345145225525
0.223100885748863	1.44811367988586	0.608293056488037	0.0654884576797485	-0.0443207249045372	0.164470568299294
0.231559067964554	1.44933378696442	0.6182621717453	0.0654686093330383	-0.0444002076983452	0.164680376648903
0.242560535669327	1.44699108600616	0.614759743213654	0.0652914792299271	-0.0446116961538792	0.164785549044609
0.246424794197083	1.4444876909256	0.608692228794098	0.0653273165225983	-0.0447815209627151	0.16495169699192
0.255215883255005	1.44321942329407	0.615086436271667	0.065266378223896	-0.0448707342147827	0.165152832865715
0.257965058088303	1.44014394283295	0.618087410926819	0.065208874642849	-0.0450260862708092	0.165469259023666
0.269623219966888	1.44217336177826	0.61177134513855	0.0651822835206985	-0.044988963752985	0.165684059262276
0.277300506830215	1.44303417205811	0.602509260177612	0.0652632340788841	-0.0451739132404327	0.165985152125359
0.278773128986359	1.44242477416992	0.607867419719696	0.065359078347683	-0.0451224073767662	0.166400343179703
0.284217417240143	1.44146728515625	0.605433762073517	0.0653528347611427	-0.045040313154459	0.166707023978233
0.294558495283127	1.44477558135986	0.598995506763458	0.0653927996754646	-0.045028205960989	0.167048037052155
0.294632792472839	1.44680261611938	0.60213702917099	0.065616749227047	-0.0449622757732868	0.167509153485298
0.302620738744736	1.44452524185181	0.596259474754334	0.0656760111451149	-0.0447921939194202	0.168012529611588
0.311142563819885	1.45038509368896	0.590186595916748	0.0657492354512215	-0.0446773990988731	0.168498918414116
0.306181460618973	1.45372903347015	0.59198272228241	0.0659918487071991	-0.044531062245369	0.16904416680336
0.314424127340317	1.4516943693161	0.591164231300354	0.0661994963884354	-0.0442968532443047	0.169756531715393
0.319600373506546	1.45640420913696	0.582304835319519	0.0663126558065414	-0.0440724827349186	0.170196458697319
0.316751748323441	1.46028959751129	0.572852790355682	0.0666394159197807	-0.0438897460699081	0.170727744698524
0.317973017692566	1.45733988285065	0.577937126159668	0.0668662488460541	-0.0436001904308796	0.171455904841423
0.326698839664459	1.45981705188751	0.561503469944	0.0670391917228699	-0.0432908572256565	0.172034159302711
0.324976533651352	1.46961379051208	0.555495738983154	0.0673892721533775	-0.0431005321443081	0.172692894935608
0.326578855514526	1.46948134899139	0.556791663169861	0.067604199051857	-0.0427746139466763	0.173499763011932
0.333215057849884	1.47116446495056	0.548621952533722	0.0677705705165863	-0.0424124598503113	0.174139022827148
0.33079394698143	1.47851026058197	0.541149139404297	0.0681650415062904	-0.0421480238437653	0.174801647663116
0.333436518907547	1.47909390926361	0.543528914451599	0.0685224756598473	-0.041717916727066	0.175552845001221
0.33775070309639	1.48266971111298	0.530745506286621	0.0686572045087814	-0.0413953810930252	0.176080986857414
0.329638540744781	1.48825001716614	0.527704775333405	0.0691064894199371	-0.0410925894975662	0.17646811902523
0.32973039150238	1.48593854904175	0.519703090190887	0.0693567097187042	-0.0406904630362988	0.176992490887642
0.34216770529747	1.48958742618561	0.512066006660461	0.0695864260196686	-0.0403413586318493	0.177682146430016
0.340606182813644	1.4966105222702	0.515931725502014	0.0699789077043533	-0.0400752685964108	0.178859010338783
0.349641114473343	1.49958741664886	0.504101991653442	0.070121057331562	-0.0395979583263397	0.179660812020302
0.351283222436905	1.50667822360992	0.500259578227997	0.07050970941782	-0.0393787957727909	0.180361181497574
0.355178654193878	1.50599443912506	0.500944972038269	0.0707194954156876	-0.0390298664569855	0.181035369634628
0.355479687452316	1.51131248474121	0.49021703004837	0.0710557326674461	-0.0387102179229259	0.181272149085999
0.353083103895187	1.50897395610809	0.487771689891815	0.0713981986045837	-0.0384030118584633	0.181670263409615
0.362948596477509	1.50960111618042	0.477816611528397	0.0714690163731575	-0.0380435362458229	0.181865200400352
0.357802748680115	1.51501286029816	0.467113375663757	0.0719025731086731	-0.0378966853022575	0.18232649564743
0.371501296758652	1.5123907327652	0.472614914178848	0.0719589665532112	-0.0375204011797905	0.182887688279152
0.372677743434906	1.52031087875366	0.467127114534378	0.0722715184092522	-0.0373750030994415	0.183265209197998
0.379504501819611	1.52279233932495	0.464990645647049	0.0724247246980667	-0.0372312478721142	0.183803573250771
0.385988920927048	1.52441513538361	0.455622285604477	0.0725802779197693	-0.0370578579604626	0.184015393257141
0.386062026023865	1.52305924892426	0.460301727056503	0.0727600008249283	-0.0368703939020634	0.184411942958832
0.394023656845093	1.52010095119476	0.451889038085938	0.0728191509842873	-0.0367917977273464	0.184433817863464
0.388699948787689	1.5242862701416	0.450908273458481	0.0729860588908196	-0.036665640771389	0.184770956635475
0.399833381175995	1.52037262916565	0.440390974283218	0.0729412212967873	-0.0366305932402611	0.184775695204735
0.396090239286423	1.526531457901	0.451195895671844	0.0731647163629532	-0.0366848632693291	0.185067787766457
0.406693488359451	1.52079153060913	0.445953518152237	0.0729211270809174	-0.0365740284323692	0.185177102684975
0.406312525272369	1.52843070030212	0.440438240766525	0.0732120200991631	-0.0368025861680508	0.185209259390831
0.41053232550621	1.52607548236847	0.445432513952255	0.0730942636728287	-0.036772646009922	0.185367196798325
0.416766703128815	1.52752578258514	0.438834398984909	0.07309340685606	-0.0369609668850899	0.18516893684864
0.418358087539673	1.52454125881195	0.44547975063324	0.072995126247406	-0.0371654629707336	0.185118064284325
0.423011124134064	1.52042317390442	0.439509332180023	0.0728538334369659	-0.0373970232903957	0.18472284078598
0.421174079179764	1.5204906463623	0.445785641670227	0.072789803147316	-0.0376316606998444	0.184750735759735
0.434892922639847	1.52003061771393	0.441095143556595	0.0724848732352257	-0.0377629809081554	0.184547483921051
0.436005443334579	1.51806092262268	0.444888174533844	0.0725203007459641	-0.03827103972435	0.184584647417068
0.450709164142609	1.51428389549255	0.452203840017319	0.0722221955657005	-0.0384200699627399	0.184543401002884
0.452659845352173	1.52071940898895	0.447551757097244	0.0721939355134964	-0.0387543588876724	0.184387966990471
0.457451373338699	1.51611959934235	0.454859763383865	0.0719271302223206	-0.0390680693089962	0.184265717864037
0.462389916181564	1.51520931720734	0.446386069059372	0.0717694312334061	-0.0393314026296139	0.183793157339096
0.458608776330948	1.51558327674866	0.462433993816376	0.0716576874256134	-0.0396281443536282	0.183553382754326
0.470021486282349	1.5090548992157	0.453572034835815	0.0713598728179932	-0.0398454256355762	0.183173313736916
0.464844942092896	1.51164281368256	0.455056369304657	0.071310430765152	-0.0403002984821796	0.182833716273308
0.471716314554214	1.50517988204956	0.460967212915421	0.0710005983710289	-0.040543656796217	0.182578042149544
0.47484964132309	1.50830018520355	0.454740762710571	0.0708814412355423	-0.0408828668296337	0.182094544172287
0.47315901517868	1.5055136680603	0.47088748216629	0.0706539154052734	-0.0411995574831963	0.18183645606041
0.479417592287064	1.50121486186981	0.461816161870956	0.0703516453504562	-0.0414841547608376	0.181268453598022
0.475971192121506	1.50354397296906	0.476729720830917	0.0702742487192154	-0.0418453738093376	0.18087138235569
0.479478269815445	1.49713158607483	0.470153659582138	0.0699586123228073	-0.0420942790806293	0.180343881249428
0.474981904029846	1.4961154460907	0.475427538156509	0.0698505267500877	-0.0424188077449799	0.179852545261383
0.475067228078842	1.49144339561462	0.480178356170654	0.0695656388998032	-0.0427228063344955	0.179501712322235
0.483687818050385	1.49094259738922	0.478687882423401	0.0693009719252586	-0.0429801046848297	0.178938433527946
0.474305331707001	1.49125576019287	0.491292655467987	0.0692246407270432	-0.0434004366397858	0.178492322564125
0.474667131900787	1.48875641822815	0.491822510957718	0.0688978210091591	-0.0435729585587978	0.178002908825874
0.476135939359665	1.48673868179321	0.489911705255508	0.0687263309955597	-0.0439208634197712	0.177423313260078
0.469980984926224	1.49054431915283	0.501228153705597	0.0685324966907501	-0.0442312993109226	0.176961079239845
0.473139345645905	1.48064422607422	0.502620995044708	0.0682066380977631	-0.0444562695920467	0.176412925124168
0.471232265233994	1.48245441913605	0.503705263137817	0.0680081248283386	-0.0447284728288651	0.175820752978325
0.465908139944077	1.47953975200653	0.511479020118713	0.0678479671478271	-0.0450949966907501	0.175380200147629
0.46597221493721	1.47529661655426	0.514410853385925	0.0675387158989906	-0.0451949872076511	0.174902081489563
0.463653326034546	1.472576379776	0.507689654827118	0.0673005804419518	-0.045476108789444	0.174303621053696
0.455695658922195	1.47207117080688	0.523501932621002	0.0672205463051796	-0.0457120127975941	0.17383123934269
0.458513468503952	1.46917819976807	0.530022740364075	0.0669301971793175	-0.0458764508366585	0.173387676477432
0.45559623837471	1.46593248844147	0.526788115501404	0.0666774734854698	-0.0461673997342587	0.172816574573517
0.450390726327896	1.4671128988266	0.528805732727051	0.0666268095374107	-0.0463897697627544	0.172333866357803
0.446186423301697	1.46072280406952	0.535262644290924	0.0663852319121361	-0.0466002076864243	0.171923026442528
0.443824052810669	1.46165883541107	0.539624392986298	0.0661049783229828	-0.0466483347117901	0.171450108289719
0.436112523078918	1.45995247364044	0.538835108280182	0.0660695135593414	-0.0468442961573601	0.170886591076851
0.430343985557556	1.46121048927307	0.550612568855286	0.065900906920433	-0.0469759628176689	0.170581310987473
0.427370220422745	1.45691168308258	0.557145416736603	0.0657389611005783	-0.0470376387238503	0.170136123895645
0.422065436840057	1.45287156105042	0.54765659570694	0.0655250921845436	-0.0471470877528191	0.16965939104557
0.421558439731598	1.45295369625092	0.555189251899719	0.0653959065675735	-0.0472658984363079	0.169277265667915
0.414538472890854	1.4542042016983	0.559946656227112	0.0653802156448364	-0.0474087782204151	0.16892708837986
0.409519702196121	1.44974660873413	0.563537776470184	0.065273329615593	-0.0474314130842686	0.168531522154808
0.407090485095978	1.45163786411285	0.564235389232636	0.0651198625564575	-0.047359474003315	0.16811814904213
0.394344657659531	1.45053064823151	0.564707458019257	0.0651426613330841	-0.0474065281450748	0.167850315570831
0.387072533369064	1.44890785217285	0.573958277702332	0.0650639310479164	-0.0472867079079151	0.167545333504677
0.386072516441345	1.44625067710876	0.570902228355408	0.0648860037326813	-0.0471846684813499	0.167311534285545
0.379097104072571	1.44343936443329	0.567515254020691	0.0649632886052132	-0.0472296215593815	0.166942432522774
0.370415449142456	1.44825482368469	0.571192443370819	0.0650250092148781	-0.0470846109092236	0.166796147823334
0.367023378610611	1.44909155368805	0.577555894851685	0.0650377720594406	-0.0469846092164516	0.166550934314728
0.360606551170349	1.44601881504059	0.577583730220795	0.0650190934538841	-0.0468505211174488	0.166425988078117
0.352769166231155	1.44802451133728	0.580276906490326	0.0649454593658447	-0.0466644875705242	0.166220083832741
0.344346106052399	1.44766271114349	0.582119762897491	0.0650854632258415	-0.0464650616049767	0.166122958064079
0.334530889987946	1.447380900383	0.578934252262115	0.0652152448892593	-0.0463082008063793	0.166094958782196
0.332299143075943	1.44894409179688	0.579569518566132	0.06516944617033	-0.0459251552820206	0.16599977016449
0.322701036930084	1.44947099685669	0.576052486896515	0.0653185546398163	-0.0457936376333237	0.165910512208939
0.314148962497711	1.45561003684998	0.575326919555664	0.0655190572142601	-0.0455506145954132	0.165936514735222
0.308279514312744	1.45668745040894	0.586794137954712	0.0655809640884399	-0.0453161224722862	0.165998339653015
0.300410121679306	1.45525884628296	0.580628871917725	0.0657360702753067	-0.0450020842254162	0.16598217189312
0.291744709014893	1.45893359184265	0.579804956912994	0.0657932534813881	-0.0445750392973423	0.165940687060356
0.280952274799347	1.46054899692535	0.577674150466919	0.0659981146454811	-0.0444048345088959	0.16596707701683
0.272055238485336	1.45948565006256	0.58074277639389	0.0661381036043167	-0.0440505295991898	0.166127219796181
0.268728077411652	1.46403253078461	0.580031394958496	0.0662471801042557	-0.0436999574303627	0.166123673319817
0.258524119853973	1.46762883663177	0.573797583580017	0.0664344877004623	-0.0434509180486202	0.166130125522614
0.248194366693497	1.47340250015259	0.573791205883026	0.0666831508278847	-0.0432186909019947	0.166228502988815
0.242958083748817	1.47444355487823	0.580930292606354	0.0667591616511345	-0.0427824445068836	0.166407942771912
0.236768454313278	1.47468113899231	0.577500879764557	0.066932238638401	-0.0425180606544018	0.16641740500927
0.229213535785675	1.48280084133148	0.572600066661835	0.0670212581753731	-0.0422489680349827	0.166486009955406
0.220111802220345	1.48536729812622	0.575417697429657	0.0672525390982628	-0.0421105846762657	0.166588604450226
0.215860351920128	1.48747599124908	0.574016571044922	0.0673900544643402	-0.0418701134622097	0.166707962751389
0.211916610598564	1.48921585083008	0.575267374515533	0.0673172846436501	-0.041606530547142	0.166745007038116
0.206438139081001	1.49458742141724	0.565214991569519	0.0675645843148232	-0.0414469614624977	0.16673855483532
0.196932286024094	1.50152683258057	0.571292817592621	0.0677032694220543	-0.0411989465355873	0.166859284043312
0.195800960063934	1.4981461763382	0.574808180332184	0.0677724629640579	-0.0410044901072979	0.166891545057297
0.193355545401573	1.4981073141098	0.571208536624908	0.0677722990512848	-0.0408688224852085	0.166874423623085
0.190894678235054	1.50388026237488	0.569915473461151	0.0678620412945747	-0.0408142805099487	0.166803792119026
0.181378245353699	1.50827944278717	0.57410728931427	0.0679854825139046	-0.0407692231237888	0.166940271854401
0.182620137929916	1.50965440273285	0.566945195198059	0.0680432841181755	-0.0406474210321903	0.166913598775864
0.184681355953217	1.51156651973724	0.56838184595108	0.0679604709148407	-0.0405988916754723	0.166851088404655
0.180357918143272	1.51333785057068	0.568077802658081	0.0681406930088997	-0.0406737066805363	0.166891008615494
0.177207887172699	1.51907551288605	0.57163941860199	0.0680849403142929	-0.0405773371458054	0.166994601488113
0.1800347417593	1.51816415786743	0.568276643753052	0.0680991038680077	-0.0405381135642529	0.16689445078373
0.172949194908142	1.52314174175262	0.568647921085358	0.0681761205196381	-0.0406363978981972	0.166908383369446
0.173678204417229	1.52295517921448	0.575733661651611	0.0682660192251205	-0.0405584275722504	0.166984707117081
0.177559986710548	1.52687382698059	0.571459650993347	0.0681026726961136	-0.0405587032437325	0.166974514722824
0.174264758825302	1.52797341346741	0.563845455646515	0.0681647807359695	-0.0405667312443256	0.166896134614944
0.172855257987976	1.52971088886261	0.567678809165955	0.0682795569300652	-0.0406333357095718	0.166980534791946
0.171430036425591	1.53851819038391	0.569742858409882	0.0682734400033951	-0.0406063608825207	0.167019888758659
0.170855104923248	1.53766751289368	0.562122166156769	0.0683117881417274	-0.0406714603304863	0.166931077837944
0.167040720582008	1.54435551166534	0.568332850933075	0.0684439316391945	-0.0406272374093533	0.16690157353878
0.16702626645565	1.5480147600174	0.572522401809692	0.068406417965889	-0.040590975433588	0.167021006345749
0.167761474847794	1.55250382423401	0.565094709396362	0.0684118494391441	-0.0405607596039772	0.166969507932663
0.164216533303261	1.55864250659943	0.559153199195862	0.0685479640960693	-0.0405796468257904	0.166981175541878
0.158616855740547	1.56236183643341	0.564689576625824	0.0686393827199936	-0.040602084249258	0.167187094688416
0.158927664160728	1.56679832935333	0.560160040855408	0.0686163008213043	-0.0404097326099873	0.167180478572845
0.156538605690002	1.57016670703888	0.556267023086548	0.0687457844614983	-0.0403665453195572	0.167249396443367
0.150577962398529	1.57773888111115	0.56073397397995	0.0689243674278259	-0.0403030924499035	0.167383655905724
0.152243658900261	1.57726514339447	0.564118444919586	0.0689298212528229	-0.0401489101350307	0.167515799403191
0.152259543538094	1.58433568477631	0.553502082824707	0.0690477415919304	-0.0400735065340996	0.167578712105751
0.143728703260422	1.58895766735077	0.559139490127563	0.0692999511957169	-0.0399774312973022	0.167768821120262
0.146351158618927	1.59111201763153	0.557999730110168	0.0693565011024475	-0.0398391075432301	0.167961344122887
0.143711403012276	1.59616994857788	0.547937870025635	0.0693757981061935	-0.0395960845053196	0.168146938085556
0.138382494449615	1.60404086112976	0.547379732131958	0.069690465927124	-0.0395739413797855	0.16830812394619
0.132911294698715	1.60886299610138	0.553053438663483	0.0698506981134415	-0.0393199548125267	0.168646812438965
0.134553134441376	1.61380231380463	0.545583367347717	0.0699338763952255	-0.0390660539269447	0.168769583106041
0.125381752848625	1.61921215057373	0.54553747177124	0.0702061280608177	-0.0389077663421631	0.169041112065315
0.121895618736744	1.61958372592926	0.542041718959808	0.070468582212925	-0.0385175757110119	0.169414654374123
0.121588997542858	1.62291884422302	0.53768390417099	0.0705119073390961	-0.0382988043129444	0.169735074043274
0.117528215050697	1.62906193733215	0.528921544551849	0.0707721188664436	-0.0380000621080399	0.169918030500412
0.11014498770237	1.63632345199585	0.532123863697052	0.071188397705555	-0.0377798564732075	0.170357495546341
0.110541291534901	1.64008474349976	0.532211184501648	0.0711903646588326	-0.0374025255441666	0.170772165060043
0.105958178639412	1.64516341686249	0.516140282154083	0.0715319067239761	-0.0371239706873894	0.171136870980263
0.0961897149682045	1.65446829795837	0.521549165248871	0.0718801096081734	-0.0367770344018936	0.171567901968956
0.0966809764504433	1.65578556060791	0.514798879623413	0.0719787552952766	-0.0363846533000469	0.172020003199577
0.0906998217105865	1.66379976272583	0.510050237178802	0.0723080039024353	-0.0359539315104485	0.172366097569466
0.0813242346048355	1.67220604419708	0.51074755191803	0.0727647766470909	-0.035643894225359	0.172863438725471
0.072619654238224	1.67664861679077	0.514323353767395	0.0729997456073761	-0.035107608884573	0.173375859856606
0.0738693326711655	1.6780561208725	0.498130172491074	0.0732261538505554	-0.034720666706562	0.173732817173004
0.0610547810792923	1.68848621845245	0.499947875738144	0.0735938400030136	-0.0343074798583984	0.174185156822205
0.0543953441083431	1.69142174720764	0.501909375190735	0.0739177316427231	-0.0338551960885525	0.174679726362228
0.0553962402045727	1.69264853000641	0.491336643695831	0.0741340070962906	-0.0334367379546165	0.175064921379089
0.0456975325942039	1.7016875743866	0.48489186167717	0.0745048597455025	-0.033077422529459	0.175437301397324
0.037467896938324	1.70455586910248	0.496009081602097	0.0747411027550697	-0.0326497480273247	0.175991520285606
0.0339015014469624	1.70950794219971	0.476245164871216	0.0750277489423752	-0.0321978740394115	0.176258563995361
0.022867925465107	1.71440637111664	0.490394502878189	0.0754320248961449	-0.031816303730011	0.176791071891785
0.0217616111040115	1.71457839012146	0.486527144908905	0.0755725502967834	-0.0313413217663765	0.177136793732643
0.0128643335774541	1.72272157669067	0.472015917301178	0.0759409442543983	-0.0310317594558001	0.177390962839127
0.00671616988256574	1.72477531433105	0.478961765766144	0.0762356296181679	-0.0305988639593124	0.177911624312401
0.00863145478069782	1.7304859161377	0.470383495092392	0.0763043388724327	-0.0301978550851345	0.178155705332756
-0.00414386764168739	1.73417377471924	0.473925739526749	0.0767000317573547	-0.0299348086118698	0.178565979003906
-0.00347373192198575	1.73693907260895	0.466712594032288	0.0768389329314232	-0.0295277889817953	0.178867265582085
-0.0116596799343824	1.7443163394928	0.459479540586472	0.0770864635705948	-0.0292452294379473	0.179041549563408
-0.0163184590637684	1.74567306041718	0.469816565513611	0.077302910387516	-0.0289445780217648	0.17933863401413
-0.0169085059314966	1.74718153476715	0.4555644094944	0.0773834884166718	-0.028676537796855	0.179434701800346
-0.0267902091145515	1.75353336334229	0.461312592029572	0.0777572765946388	-0.0284176841378212	0.179611220955849
-0.023465970531106	1.75323879718781	0.459064334630966	0.0777030736207962	-0.0280832964926958	0.179641231894493
-0.0350589044392109	1.75915122032166	0.456849813461304	0.0780147314071655	-0.0280777551233768	0.179579615592957
-0.0365296080708504	1.75994193553925	0.461177468299866	0.0780078917741776	-0.0277477204799652	0.179559901356697
-0.0386570990085602	1.76276111602783	0.448191225528717	0.0781166478991508	-0.0276247691363096	0.17934313416481
-0.0458222255110741	1.76568126678467	0.467677712440491	0.0782692357897758	-0.0275071784853935	0.179406270384789
-0.0430334582924843	1.7659512758255	0.460156410932541	0.0781819224357605	-0.027416693046689	0.179169744253159
-0.0501061193645	1.77137041091919	0.459164828062058	0.0783845856785774	-0.0274147372692823	0.179029300808907
-0.0508051700890064	1.76921904087067	0.466837882995605	0.0781753957271576	-0.027284262701869	0.178805410861969
-0.0558473244309425	1.77345633506775	0.458503305912018	0.0783457979559898	-0.0274011269211769	0.178438246250153
-0.0556491129100323	1.77451515197754	0.470192462205887	0.0782436728477478	-0.0273897964507341	0.178320929408073
-0.0562931150197983	1.77646279335022	0.457960963249207	0.078069232404232	-0.0274478513747454	0.177860990166664
-0.0644642785191536	1.77927792072296	0.474364191293716	0.0781547576189041	-0.0275742150843143	0.177658811211586
-0.062279537320137	1.77893078327179	0.47055971622467	0.0779911503195763	-0.0276271738111973	0.177270278334618
-0.0657738149166107	1.7820246219635	0.470789760351181	0.0779520198702812	-0.0279399454593658	0.176965326070786
-0.0631647557020187	1.78063905239105	0.47920548915863	0.0776848122477531	-0.027914984151721	0.176674529910088
-0.0674154013395309	1.78259372711182	0.474175721406937	0.0776298940181732	-0.0282303709536791	0.176234483718872
-0.0711176618933678	1.78636491298676	0.485152512788773	0.0775848999619484	-0.0283389445394278	0.176113352179527
-0.0613556504249573	1.78384077548981	0.477991253137589	0.0772635117173195	-0.0284953750669956	0.175737544894218
-0.0654173418879509	1.78763687610626	0.485406816005707	0.0772930309176445	-0.0288992505520582	0.175425052642822
-0.0646593645215034	1.78518259525299	0.482585251331329	0.0769948959350586	-0.0290061719715595	0.175178408622742
-0.063787505030632	1.78569364547729	0.484808295965195	0.0769561603665352	-0.0291932094842196	0.174749717116356
-0.0712263807654381	1.79014432430267	0.490387052297592	0.0768075436353683	-0.0294846389442682	0.174513399600983
-0.0605338104069233	1.78586971759796	0.492478787899017	0.0766226351261139	-0.0295790079981089	0.174249991774559
-0.0635644420981407	1.7921656370163	0.486484706401825	0.0765279084444046	-0.0299167931079865	0.173945531249046
-0.0646262690424919	1.79021799564362	0.49798971414566	0.0764258354902267	-0.0300048813223839	0.173810884356499
-0.0601414889097214	1.79196894168854	0.485969185829163	0.0762892961502075	-0.0302048120647669	0.173447251319885
-0.0606775768101215	1.79626381397247	0.496012568473816	0.0763021036982536	-0.030474916100502	0.173368841409683
-0.0581697635352612	1.79575836658478	0.502647638320923	0.076108492910862	-0.0305002126842737	0.173263236880302
-0.0583296269178391	1.79665100574493	0.492507129907608	0.0760676190257072	-0.0306704211980104	0.173033177852631
-0.0595422759652138	1.80590975284576	0.50360107421875	0.076137937605381	-0.0308287609368563	0.173025190830231
-0.0558594055473804	1.80168437957764	0.500146448612213	0.0760083720088005	-0.0307933017611504	0.172887235879898
-0.0594176836311817	1.81004667282104	0.495193004608154	0.0760590732097626	-0.0308911763131619	0.172818094491959
-0.0592635758221149	1.81010782718658	0.503377914428711	0.0761270299553871	-0.0309099555015564	0.172913536429405
-0.0549149215221405	1.81361532211304	0.494688540697098	0.0760099217295647	-0.0309499576687813	0.172831386327744
-0.0637373551726341	1.82215297222137	0.492893576622009	0.0761865451931953	-0.0309941414743662	0.172914698719978
-0.0608198083937168	1.81896245479584	0.50326406955719	0.07622230052948	-0.0307649504393339	0.173144713044167
-0.0627226755023003	1.82659459114075	0.491088181734085	0.0763230845332146	-0.030774749815464	0.173145771026611
-0.0679027438163757	1.83171927928925	0.492605149745941	0.0764400586485863	-0.0307014677673578	0.17341636121273
-0.0624977499246597	1.83160662651062	0.489070236682892	0.0764668807387352	-0.0305046252906322	0.173545360565186
-0.0676406919956207	1.83948755264282	0.485531240701675	0.0767398253083229	-0.0304692648351192	0.173860609531403
-0.0668991208076477	1.84246563911438	0.489564955234528	0.0767712071537972	-0.0301987025886774	0.174207910895348
-0.0651299804449081	1.84243404865265	0.47783887386322	0.0770017951726913	-0.0299886409193277	0.174387633800507
-0.0716201812028885	1.85311388969421	0.482612460851669	0.0773421078920364	-0.0297581106424332	0.174890890717506
-0.067810483276844	1.85178196430206	0.474817276000977	0.0772789493203163	-0.0295002106577158	0.175269886851311
-0.0767348632216454	1.86163604259491	0.467907577753067	0.0776982456445694	-0.0293161738663912	0.175691619515419
-0.0729860812425613	1.86287868022919	0.471300333738327	0.0778071135282516	-0.0288544408977032	0.176245003938675
-0.0719486474990845	1.86582231521606	0.456306099891663	0.0780586078763008	-0.0286496207118034	0.176597639918327
-0.0823298245668411	1.87233567237854	0.464974850416183	0.0783995091915131	-0.0283660609275103	0.177197054028511
-0.0782167911529541	1.87418520450592	0.456390172243118	0.078621119260788	-0.0279171019792557	0.177674159407616
-0.086628869175911	1.88438153266907	0.454846054315567	0.0790388286113739	-0.0275714788585901	0.178264573216438
-0.0852480009198189	1.88528919219971	0.45072802901268	0.0792081579566002	-0.0271219275891781	0.178812384605408
-0.0935467332601547	1.89325082302094	0.438761413097382	0.0795586854219437	-0.0267719272524118	0.179375424981117
-0.0951959118247032	1.89784204959869	0.445370674133301	0.0798809751868248	-0.0262668058276176	0.180061936378479
-0.0985811948776245	1.90355384349823	0.431571841239929	0.0801886469125748	-0.0258917957544327	0.180518999695778
-0.107429511845112	1.91003370285034	0.436289638280869	0.0805063843727112	-0.0254185665398836	0.181181371212006
-0.103844091296196	1.91136968135834	0.425419867038727	0.0808225199580193	-0.0249561872333288	0.181593343615532
-0.116861909627914	1.91723549365997	0.430553615093231	0.0812314972281456	-0.0246247574687004	0.182275429368019
-0.11358617991209	1.92132222652435	0.424335032701492	0.0813546925783157	-0.024061331525445	0.182700842618942
-0.125205904245377	1.92976248264313	0.417607367038727	0.0818506628274918	-0.0238563027232885	0.183267399668694
-0.124861724674702	1.93050515651703	0.411531805992126	0.0819786339998245	-0.0233018938452005	0.183732315897942
-0.127960905432701	1.9395934343338	0.406093299388886	0.0824606865644455	-0.0230041369795799	0.184211567044258
-0.126188918948174	1.94183552265167	0.408406645059586	0.082548126578331	-0.0225187279284	0.184733331203461
-0.132529005408287	1.94662868976593	0.397777289152145	0.0829561725258827	-0.022334061563015	0.185037136077881
-0.135429158806801	1.94580149650574	0.402873039245605	0.0830422341823578	-0.0219147279858589	0.185643166303635
-0.140428423881531	1.95280814170837	0.391429632902145	0.0833362117409706	-0.021663311868906	0.185939356684685
-0.138325959444046	1.9536794424057	0.396149963140488	0.0834807008504868	-0.0213447157293558	0.186379253864288
-0.138498425483704	1.95878565311432	0.383220732212067	0.0836863592267036	-0.0211729053407907	0.186662033200264
-0.14369048178196	1.96085143089294	0.392059057950974	0.0839545503258705	-0.0209276657551527	0.187176287174225
-0.137645587325096	1.96468353271484	0.385916948318481	0.0839811414480209	-0.0206866804510355	0.187329843640327
-0.146061420440674	1.9683381319046	0.395857751369476	0.0842291191220284	-0.0205919239670038	0.187694504857063
-0.141078174114227	1.96786606311798	0.376331090927124	0.0841995403170586	-0.0203906502574682	0.18781790137291
-0.143871173262596	1.97420585155487	0.392165929079056	0.0844363421201706	-0.020435132086277	0.188218086957932
-0.135524839162827	1.97223019599915	0.374182045459747	0.084378145635128	-0.020282618701458	0.188210994005203
-0.140735745429993	1.97476673126221	0.384512037038803	0.0845642909407616	-0.0203062556684017	0.188538506627083
-0.137523218989372	1.97245454788208	0.362765371799469	0.0844912454485893	-0.0201291125267744	0.188526123762131
-0.143371656537056	1.97948706150055	0.377717584371567	0.0846775770187378	-0.0201422031968832	0.188841462135315
-0.135714143514633	1.97845149040222	0.366881251335144	0.0845630839467049	-0.0200214665383101	0.188704594969749
-0.145587936043739	1.978755235672	0.381945699453354	0.0846647694706917	-0.0200012531131506	0.188906878232956
-0.139916256070137	1.98084855079651	0.364295095205307	0.0846787169575691	-0.0199732966721058	0.188749149441719
-0.142992869019508	1.98478710651398	0.375793963670731	0.0848318040370941	-0.0200458522886038	0.189013123512268
-0.134546115994453	1.98312675952911	0.367368191480637	0.0846752375364304	-0.0200759209692478	0.188915327191353
-0.138462617993355	1.9862802028656	0.378042548894882	0.0848140865564346	-0.0200097747147083	0.18915368616581
-0.136069446802139	1.9848964214325	0.361904710531235	0.0848021730780602	-0.0200082361698151	0.189079135656357
-0.142181545495987	1.98668169975281	0.375362902879715	0.084861233830452	-0.0200056228786707	0.189231932163239
-0.13655312359333	1.99098598957062	0.370200395584106	0.0847250670194626	-0.0199410244822502	0.189058303833008
-0.141707107424736	1.98995244503021	0.378793120384216	0.0847564041614532	-0.0199675839394331	0.189210772514343
-0.140356823801994	1.9924168586731	0.36592698097229	0.084899976849556	-0.0200670696794987	0.189008444547653
-0.145526096224785	1.99188470840454	0.376058965921402	0.0848778709769249	-0.0199393387883902	0.189142107963562
-0.141196921467781	1.99474155902863	0.364544749259949	0.0848821178078651	-0.0200627092272043	0.188940078020096
-0.148765176534653	1.99020898342133	0.378862291574478	0.0847654864192009	-0.0199132226407528	0.189018368721008
-0.149561360478401	1.99077248573303	0.364762872457504	0.084859162569046	-0.0199426971375942	0.188762530684471
-0.154950588941574	1.99131000041962	0.375554710626602	0.0848192200064659	-0.0198754239827394	0.188919365406036
-0.151390805840492	1.99049532413483	0.36235636472702	0.0847617238759995	-0.0197739098221064	0.188605085015297
-0.159480258822441	1.99261605739594	0.378214478492737	0.0847983285784721	-0.0198143981397152	0.188597306609154
-0.158826947212219	1.99510300159454	0.367017149925232	0.0848564803600311	-0.0199372041970491	0.18829807639122
-0.165963068604469	1.99297976493835	0.375468969345093	0.0847994834184647	-0.0198797080665827	0.18839830160141
-0.167484879493713	1.9914528131485	0.367835909128189	0.0847163796424866	-0.019892456009984	0.188018977642059
-0.171592503786087	1.9912132024765	0.380381762981415	0.084801122546196	-0.0198170635849237	0.187956169247627
-0.173738092184067	1.98883676528931	0.371571213006973	0.0846167281270027	-0.019906971603632	0.187584742903709
-0.18120650947094	1.98431026935577	0.388989120721817	0.0845276191830635	-0.0198277495801449	0.187605902552605
-0.180580586194992	1.98905122280121	0.3808473944664	0.0845418944954872	-0.0198991782963276	0.187178745865822
-0.186875939369202	1.98693537712097	0.392674714326859	0.0844319611787796	-0.0199446678161621	0.187058717012405
-0.18686355650425	1.9849146604538	0.383649200201035	0.0843521356582642	-0.0200820490717888	0.186622858047485
-0.19554528594017	1.9829158782959	0.393681049346924	0.0843141451478004	-0.0201667658984661	0.186466097831726
-0.188831195235252	1.98105645179749	0.384961932897568	0.0840481445193291	-0.0203053839504719	0.185882806777954
-0.200550749897957	1.97606408596039	0.402942150831223	0.0839553251862526	-0.0204445067793131	0.185645788908005
-0.201604157686234	1.97069180011749	0.392621874809265	0.0837278515100479	-0.0205020997673273	0.185029521584511
-0.20717741549015	1.97171294689178	0.408476263284683	0.0836476609110832	-0.02074901945889	0.184809848666191
-0.203634798526764	1.96637284755707	0.403868436813354	0.0833083912730217	-0.0208731256425381	0.184127151966095
-0.214155927300453	1.96701276302338	0.417077928781509	0.0832619667053223	-0.021193154156208	0.183819875121117
-0.211133927106857	1.9594452381134	0.411164849996567	0.0829259231686592	-0.0213414281606674	0.183088228106499
-0.219453752040863	1.9574202299118	0.425925612449646	0.0828472748398781	-0.0216258782893419	0.182612046599388
-0.21258519589901	1.9513224363327	0.428796172142029	0.0823744535446167	-0.0218469779938459	0.181869819760323
-0.221872329711914	1.95282363891602	0.431814730167389	0.0823825672268867	-0.022280465811491	0.181192800402641
-0.219067201018333	1.94384229183197	0.440815448760986	0.0818779841065407	-0.0224229283630848	0.180613502860069
-0.221327647566795	1.94380617141724	0.436869770288467	0.0816994458436966	-0.0228301323950291	0.179766908288002
-0.23060867190361	1.93470191955566	0.450605869293213	0.081380657851696	-0.0230836141854525	0.179219081997871
-0.224712550640106	1.93044626712799	0.442481070756912	0.081039659678936	-0.0233077313750982	0.178344562649727
-0.23111928999424	1.92687022686005	0.454579710960388	0.0808238983154297	-0.0237586442381144	0.177722081542015
-0.2283124178648	1.91944050788879	0.465163439512253	0.0803873166441917	-0.0238959137350321	0.176937863230705
-0.233833432197571	1.91894376277924	0.456493079662323	0.0802754163742065	-0.024366058409214	0.176090225577354
-0.237579926848412	1.90966439247131	0.472996979951859	0.0800291076302528	-0.0246561914682388	0.175473526120186
-0.233762875199318	1.90632915496826	0.47478461265564	0.0795963108539581	-0.0248909145593643	0.174585238099098
-0.245651185512543	1.90216970443726	0.480616748332977	0.0794765204191208	-0.0252546612173319	0.173898339271545
-0.245301991701126	1.89360308647156	0.482733935117722	0.0790873691439629	-0.0254003964364529	0.173175826668739
-0.251368969678879	1.89193606376648	0.482129454612732	0.0788644701242447	-0.0257326979190111	0.172328308224678
-0.259003847837448	1.88864076137543	0.499170988798141	0.078691191971302	-0.0258925762027502	0.171702817082405
-0.260578155517578	1.88111817836761	0.497460663318634	0.0783665850758553	-0.0261226762086153	0.170879051089287
-0.265346139669418	1.88030135631561	0.493672221899033	0.0782396271824837	-0.0264107659459114	0.170137092471123
-0.27847021818161	1.86951303482056	0.514910936355591	0.0779577046632767	-0.0265313629060984	0.169540598988533
-0.276937246322632	1.86423826217651	0.505117177963257	0.07778000831604	-0.0265858937054873	0.168724685907364
-0.282581806182861	1.8604907989502	0.508906185626984	0.0776441991329193	-0.0268175192177296	0.168159350752831
-0.292165070772171	1.85687410831451	0.513272106647491	0.0774859040975571	-0.0269278381019831	0.167638003826141
-0.296127259731293	1.85031294822693	0.513800144195557	0.0772413685917854	-0.0269956402480602	0.167083382606506
-0.302495449781418	1.85109889507294	0.508823096752167	0.0772415399551392	-0.0269989408552647	0.166467875242233
-0.310736954212189	1.84548223018646	0.51861310005188	0.0771609246730804	-0.0271367132663727	0.166051357984543
-0.314280867576599	1.83451235294342	0.519330859184265	0.07704708725214	-0.026994114741683	0.165648505091667
-0.322609335184097	1.83390021324158	0.519201040267944	0.0769464671611786	-0.0269236601889133	0.165195316076279
-0.335034787654877	1.82848882675171	0.522061228752136	0.0769600123167038	-0.0269022099673748	0.164879634976387
-0.340111464262009	1.8236118555069	0.530973672866821	0.0769665986299515	-0.0267469622194767	0.164677694439888
-0.343076467514038	1.8192765712738	0.524163424968719	0.0769136473536491	-0.0265684146434069	0.164379984140396
-0.357302397489548	1.81765139102936	0.524464190006256	0.0770248547196388	-0.0264485012739897	0.164157152175903
-0.3682661652565	1.81455135345459	0.533903241157532	0.077119879424572	-0.0261889491230249	0.164040520787239
-0.369974970817566	1.80946779251099	0.528343021869659	0.0770834758877754	-0.0258713625371456	0.163881495594978
-0.381689012050629	1.81137084960938	0.529444873332977	0.0773537829518318	-0.0257291458547115	0.163798153400421
-0.391391545534134	1.80831038951874	0.524452030658722	0.0773543193936348	-0.0253191217780113	0.163872927427292
-0.390458971261978	1.80530750751495	0.529039859771729	0.077413834631443	-0.025050213560462	0.163747355341911
-0.407529830932617	1.80680871009827	0.525625646114349	0.0777205973863602	-0.0247582532465458	0.163754522800446
-0.408763140439987	1.8060028553009	0.534563422203064	0.0778537318110466	-0.0243693459779024	0.163725510239601
-0.409700363874435	1.80551898479462	0.524870336055756	0.0778963565826416	-0.0240489598363638	0.163469314575195
-0.414657324552536	1.81068503856659	0.523382246494293	0.0781462043523788	-0.0237775202840567	0.163284987211227
-0.41369816660881	1.80721497535706	0.532487750053406	0.0782785266637802	-0.0233692172914743	0.163202673196793
-0.412769734859467	1.80918920040131	0.535973072052002	0.0782929882407188	-0.0229781121015549	0.162901610136032
-0.411497235298157	1.81159842014313	0.524516701698303	0.078451082110405	-0.0227176584303379	0.162585347890854
-0.412776321172714	1.8128799200058	0.528636932373047	0.0786808580160141	-0.0224271584302187	0.162407830357552
-0.40547114610672	1.81389927864075	0.536506175994873	0.078623853623867	-0.0220606531947851	0.162201642990112
-0.400104373693466	1.81859576702118	0.527489721775055	0.0788722485303879	-0.0218252446502447	0.161926552653313
-0.393929183483124	1.82172417640686	0.532498955726624	0.0790581628680229	-0.0216142311692238	0.161865323781967
-0.380593180656433	1.82114040851593	0.527854323387146	0.0789084807038307	-0.021307734772563	0.161736562848091
-0.370741546154022	1.82462620735168	0.525547027587891	0.0791246443986893	-0.0211309716105461	0.161541610956192
-0.364845931529999	1.82895910739899	0.528372645378113	0.0792767107486725	-0.0209331233054399	0.16177836060524
-0.351735204458237	1.83324921131134	0.528248310089111	0.0792841166257858	-0.0206195916980505	0.162014082074165
-0.338447868824005	1.83789896965027	0.522940814495087	0.0794709846377373	-0.020441297441721	0.162190824747086
-0.329863339662552	1.8460305929184	0.520079731941223	0.0797567516565323	-0.0202003307640553	0.162667870521545
-0.310997068881989	1.85008406639099	0.521308898925781	0.0797463059425354	-0.0198330767452717	0.163170531392097
-0.293172240257263	1.86452865600586	0.508790135383606	0.0801114141941071	-0.0195758603513241	0.163695648312569
-0.283742606639862	1.87646150588989	0.509371161460876	0.0803959369659424	-0.019339382648468	0.164592415094376
-0.258027523756027	1.89027500152588	0.503358721733093	0.0804808214306831	-0.0188832376152277	0.16555555164814
-0.241466119885445	1.90532279014587	0.482293218374252	0.0810615420341492	-0.0185989253222942	0.166739866137505
-0.22187927365303	1.92651033401489	0.481166422367096	0.0814728811383247	-0.0180332753807306	0.168262630701065
-0.198272868990898	1.93983280658722	0.465678036212921	0.0818115472793579	-0.0174928065389395	0.169650003314018
-0.190165713429451	1.96587538719177	0.457841366529465	0.0825701728463173	-0.0169843155890703	0.171297311782837
-0.173254176974297	1.98281371593475	0.442318171262741	0.083097331225872	-0.016229547560215	0.17307411134243
-0.15672841668129	2.00907611846924	0.422248065471649	0.083855114877224	-0.0155020048841834	0.174754664301872
-0.150856554508209	2.03189873695374	0.416823834180832	0.084710955619812	-0.0148052722215652	0.176759332418442
-0.136457413434982	2.05077648162842	0.390826851129532	0.0854862779378891	-0.0138545110821724	0.178514540195465
-0.139708742499352	2.07382440567017	0.377955585718155	0.0864868611097336	-0.0129974754527211	0.18052975833416
-0.165965333580971	2.05458641052246	0.371587872505188	0.0870945528149605	-0.012161579914391	0.181329622864723
-0.145532369613647	2.08776140213013	0.339204996824265	0.0885806605219841	-0.011229689233005	0.183697566390038
-0.102701738476753	2.17553019523621	0.32468968629837	0.0887384638190269	-0.0103456722572446	0.186092436313629
-0.0654495507478714	2.15460276603699	0.265455663204193	0.0902687907218933	-0.00918338634073734	0.189502954483032
-0.118049807846546	2.16909432411194	0.258882462978363	0.0911060124635696	-0.00830679386854172	0.188935622572899
-0.109965942800045	2.16885733604431	0.228479012846947	0.0921601727604866	-0.00703073665499687	0.190906301140785
-0.146606683731079	2.20522785186768	0.22978837788105	0.0931294187903404	-0.00652279425412416	0.192477747797966
-0.136479794979095	2.20602869987488	0.19948123395443	0.0936924517154694	-0.00573927769437432	0.194978579878807
-0.150825932621956	2.19492983818054	0.178356438875198	0.0949381142854691	-0.00449630804359913	0.196406155824661
-0.162626370787621	2.22822070121765	0.16157566010952	0.0958159416913986	-0.00418290635570884	0.197397172451019
-0.153642326593399	2.23768305778503	0.134427011013031	0.0959313064813614	-0.00386537681333721	0.19870437681675
-0.179765164852142	2.24754643440247	0.143439188599586	0.0963826030492783	-0.00334090320393443	0.200855761766434
-0.19846998155117	2.25368452072144	0.103678777813911	0.0975509956479073	-0.00281427521258593	0.202852368354797
-0.220477119088173	2.2658371925354	0.0743726938962936	0.0977418646216393	-0.00265445536933839	0.20408621430397
-0.253331065177917	2.26204299926758	0.068854384124279	0.0982221737504005	-0.00216486002318561	0.20567062497139
-0.280999600887299	2.27532339096069	0.0566049851477146	0.098871074616909	-0.00221123895607889	0.207324311137199
-0.315118014812469	2.2883665561676	0.0312871970236301	0.099270224571228	-0.00226665800437331	0.208721205592155
-0.334976702928543	2.29043436050415	0.0145019209012389	0.0993346944451332	-0.00241810386069119	0.210055306553841
-0.35245805978775	2.2862377166748	0.0114065865054727	0.0992977172136307	-0.00268504885025322	0.211443096399307
-0.373910903930664	2.30090808868408	0.0185992438346148	0.0993473380804062	-0.00306263822130859	0.213655173778534
-0.383891582489014	2.32218313217163	0.00489378301426768	0.0995744839310646	-0.00389461079612374	0.215817376971245
-0.411792635917664	2.32626461982727	-0.0314484126865864	0.0997909680008888	-0.00412275595590472	0.217477858066559
-0.431238412857056	2.37943696975708	-0.0276759415864944	0.0993110314011574	-0.00486001651734114	0.219602733850479
-0.428857773542404	2.4333553314209	-0.0136605324223638	0.0986809879541397	-0.00556757533922791	0.223046347498894
-0.455821365118027	2.4641969203949	-0.000810709607321769	0.0983076617121696	-0.00631260359659791	0.22645728290081
-0.528571724891663	2.44514870643616	-0.0165947917848825	0.0980485752224922	-0.00662170862779021	0.226998060941696
-0.547332346439362	2.46280193328857	-0.0326009131968021	0.0978076905012131	-0.00761328637599945	0.230633780360222
-0.561243832111359	2.48570418357849	-0.0469584949314594	0.0972538515925407	-0.00874901749193668	0.233983382582664
-0.572531044483185	2.51750874519348	-0.0701357126235962	0.0967191681265831	-0.0098982211202383	0.236268416047096
-0.585981905460358	2.52705430984497	-0.0580057464540005	0.0956889241933823	-0.0110238809138536	0.23821809887886
-0.591509580612183	2.52784895896912	-0.0607708543539047	0.0950891226530075	-0.0123197864741087	0.240859717130661
-0.61470627784729	2.53098249435425	-0.0555962696671486	0.0947244763374329	-0.0134836845099926	0.243329107761383
-0.641061782836914	2.54187154769897	-0.0574868358671665	0.0943796709179878	-0.0150217264890671	0.245424792170525
-0.672175168991089	2.56397795677185	-0.0436789840459824	0.0939570367336273	-0.0163860563188791	0.24761089682579
-0.692129611968994	2.57912278175354	-0.0434012524783611	0.0934618636965752	-0.0180383920669556	0.249603092670441
-0.696590721607208	2.60402059555054	-0.0466437265276909	0.0929299220442772	-0.0197363793849945	0.251466333866119
-0.716002523899078	2.62837409973145	-0.0561170317232609	0.0923231393098831	-0.0212623588740826	0.253571420907974
-0.742624342441559	2.64692854881287	-0.0517667531967163	0.0917578637599945	-0.0227138306945562	0.255295813083649
-0.75139194726944	2.66005849838257	-0.0505774542689323	0.0910578519105911	-0.0240587443113327	0.257242292165756
-0.76459151506424	2.68022775650024	-0.0403471402823925	0.0903418064117432	-0.0255273375660181	0.259290218353271
-0.790781378746033	2.68787956237793	-0.0306827835738659	0.089832678437233	-0.0269172415137291	0.261551320552826
-0.820969581604004	2.70561599731445	-0.0327654145658016	0.0895379707217216	-0.0284937079995871	0.263416677713394
-0.850012898445129	2.71668314933777	-0.0268048327416182	0.0889721661806107	-0.0298898834735155	0.264236748218536
-0.862499237060547	2.73593926429749	-0.0264789778739214	0.0883619859814644	-0.0315764136612415	0.265311181545258
-0.890149593353271	2.74817395210266	-0.0172357577830553	0.0876641646027565	-0.0329609401524067	0.266982436180115
-0.906141877174377	2.7679078578949	-0.0217534229159355	0.0872279331088066	-0.0345308743417263	0.269382774829865
-0.922012329101563	2.78625559806824	-0.0175232961773872	0.0866584628820419	-0.03597167506814	0.270951926708221
-0.927459537982941	2.79073309898376	-0.0211846735328436	0.0858097746968269	-0.0374477505683899	0.271933048963547
-0.942886412143707	2.79609036445618	-0.000868607428856194	0.0851614102721214	-0.0389738790690899	0.272291272878647
-0.964658975601196	2.79207444190979	0.0182779282331467	0.0843407660722733	-0.0404325500130653	0.272410184144974
-0.975826978683472	2.81815576553345	0.0289292242377996	0.083925724029541	-0.0419532060623169	0.273235678672791
-0.987302958965302	2.81264042854309	0.036940336227417	0.0833522081375122	-0.0431554727256298	0.273742407560349
-1.00130522251129	2.82031154632568	0.0438292436301708	0.0828949883580208	-0.0447076447308064	0.274837344884872
-1.01324379444122	2.84392881393433	0.0440586544573307	0.0825720950961113	-0.0459315963089466	0.27620056271553
-1.01177680492401	2.85964703559875	0.0285644009709358	0.0824502557516098	-0.0470866002142429	0.277644425630569
-1.01362371444702	2.86419081687927	0.0346532091498375	0.082199864089489	-0.0479362569749355	0.278743118047714
-1.01492154598236	2.86306858062744	0.0478652380406857	0.0820150151848793	-0.0489496476948261	0.279544442892075
-1.02290558815002	2.86772990226746	0.0644360706210136	0.0820190981030464	-0.0497597008943558	0.28040212392807
-1.0242166519165	2.879723072052	0.069889135658741	0.0822441428899765	-0.050678726285696	0.281268864870071
-1.02780854701996	2.89066553115845	0.0746560096740723	0.0825799852609634	-0.0514146909117699	0.282280147075653
-1.03121757507324	2.8840663433075	0.0678898543119431	0.0828381925821304	-0.0520181730389595	0.282478392124176
-1.03224992752075	2.89475679397583	0.0647750943899155	0.0830667316913605	-0.0523581430315971	0.282386958599091
-1.0213006734848	2.90316486358643	0.0526705496013165	0.0830361321568489	-0.052623875439167	0.283228486776352
-1.01939058303833	2.90568113327026	0.0525108203291893	0.0831370502710342	-0.0527628064155579	0.283929169178009
-1.02428758144379	2.90124726295471	0.0531544648110867	0.0832602381706238	-0.0526862591505051	0.284741133451462
-1.01828038692474	2.91627645492554	0.0513475872576237	0.0836395621299744	-0.0527787655591965	0.285728365182877
-1.016566157341	2.92500758171082	0.0459567755460739	0.0838351622223854	-0.0524086095392704	0.286941021680832
-1.0126930475235	2.92779302597046	0.0429362654685974	0.084059439599514	-0.0521086528897285	0.28779536485672
-1.0140233039856	2.93765568733215	0.0400626957416534	0.0845138281583786	-0.051964808255434	0.288476914167404
-1.0112771987915	2.93292331695557	0.0319309644401073	0.0848549157381058	-0.0512988604605198	0.28908759355545
-1.00848412513733	2.94114112854004	0.0243626218289137	0.085242472589016	-0.0509415082633495	0.289384752511978
-1.00760960578918	2.94490313529968	0.0267411805689335	0.0857641771435738	-0.0501501336693764	0.290050327777863
-1.00104165077209	2.94321322441101	0.0138529241085052	0.0860173106193542	-0.0494520366191864	0.290812581777573
-0.992506563663483	2.96224188804626	0.00164464523550123	0.0865690559148788	-0.0488726831972599	0.291970252990723
-0.994070410728455	2.96470236778259	-0.00951965153217316	0.0870599001646042	-0.0478158555924892	0.292821437120438
-0.986158967018127	2.96150231361389	-0.0249413512647152	0.0874616131186485	-0.0469780266284943	0.292662262916565
-0.976252555847168	2.96936631202698	-0.0362738892436028	0.0879660025238991	-0.0458650141954422	0.292901664972305
-0.971243381500244	2.9720561504364	-0.0440247543156147	0.0881635025143623	-0.0447895303368568	0.293958455324173
-0.954583048820496	2.97926330566406	-0.0594540610909462	0.0885649919509888	-0.0437649339437485	0.295202016830444
-0.943788945674896	2.99164009094238	-0.0679661631584167	0.0890011340379715	-0.0425423383712769	0.296336382627487
-0.940985202789307	2.99142527580261	-0.0736528486013412	0.0892731621861458	-0.0414606519043446	0.296635448932648
-0.932657122612	2.99369335174561	-0.0848870575428009	0.0897261649370193	-0.0404508598148823	0.297176957130432
-0.927829623222351	2.99982666969299	-0.0955177620053291	0.0903318226337433	-0.0394585356116295	0.297981977462769
-0.922041177749634	2.9968421459198	-0.106594279408455	0.0909058526158333	-0.0383954867720604	0.29845267534256
-0.917672157287598	2.998379945755	-0.118883021175861	0.0913324877619743	-0.0373639799654484	0.298589736223221
-0.914146780967712	3.00243496894836	-0.130429998040199	0.0919234901666641	-0.0363916978240013	0.298784285783768
-0.902545988559723	3.00699496269226	-0.143128454685211	0.0924957543611526	-0.0354230850934982	0.299508213996887
-0.896941006183624	3.01176977157593	-0.152859225869179	0.0931182056665421	-0.0345595367252827	0.300198435783386
-0.89204341173172	3.00661134719849	-0.160162910819054	0.0937085375189781	-0.0336134769022465	0.300592750310898
-0.886883676052094	3.00871872901917	-0.162289321422577	0.0941478237509727	-0.0327391885221004	0.300693154335022
-0.881856501102448	3.01227450370789	-0.157919883728027	0.0946683511137962	-0.0320087522268295	0.301121711730957
-0.869571208953857	3.01647591590881	-0.152577564120293	0.095194511115551	-0.0310598909854889	0.301705330610275
-0.857887744903564	3.01231932640076	-0.154757633805275	0.0955125540494919	-0.030189037322998	0.3020059466362
-0.845348834991455	3.01166296005249	-0.158507332205772	0.0957416370511055	-0.0292503125965595	0.302235037088394
-0.838246822357178	3.01557445526123	-0.173603758215904	0.0962067767977715	-0.0283525511622429	0.302120059728622
-0.837126553058624	3.01843857765198	-0.181699171662331	0.0968074798583984	-0.0276490114629269	0.301997512578964
-0.839532315731049	3.01947283744812	-0.174694463610649	0.0973393097519875	-0.0269111935049295	0.302027970552444
-0.839873135089874	3.01850891113281	-0.163978144526482	0.0977843627333641	-0.0259819384664297	0.302025705575943
-0.832526862621307	3.01225709915161	-0.169721826910973	0.0981412827968597	-0.0250837448984385	0.301816821098328
-0.821502447128296	3.00634026527405	-0.172815024852753	0.0982735753059387	-0.0242402255535126	0.301233798265457
-0.82192450761795	3.00475144386292	-0.17932602763176	0.0987112149596214	-0.0236412063241005	0.300662904977798
-0.82924485206604	3.00507497787476	-0.168585598468781	0.099167637526989	-0.0230471584945917	0.299993515014648
-0.832407593727112	3.00121831893921	-0.155817747116089	0.0994195863604546	-0.0223990362137556	0.299416184425354
-0.827691435813904	2.98810172080994	-0.150672078132629	0.0993483290076256	-0.0218121390789747	0.298645853996277
-0.825157821178436	2.97997951507568	-0.157376259565353	0.0993024110794067	-0.0212594587355852	0.297366857528687
-0.831179559230804	2.97911334037781	-0.148760408163071	0.0993930026888847	-0.0210213903337717	0.295996487140656
-0.842510759830475	2.97587847709656	-0.138632491230965	0.0994643196463585	-0.0207669865339994	0.29470220208168
-0.849116444587708	2.96757912635803	-0.118146128952503	0.0993748232722282	-0.0205945000052452	0.293359160423279
-0.855572640895844	2.95496344566345	-0.100098975002766	0.0990288928151131	-0.0203977506607771	0.291881740093231
-0.857690751552582	2.94342637062073	-0.0890299901366234	0.0986277759075165	-0.0202508401125669	0.290159851312637
-0.85490083694458	2.93153786659241	-0.0747487917542458	0.0981826111674309	-0.0203359685838223	0.288152486085892
-0.856852889060974	2.91492867469788	-0.0635067299008369	0.097609244287014	-0.0204921867698431	0.285912543535233
-0.859593152999878	2.90395498275757	-0.0506167002022266	0.0969170778989792	-0.0206431727856398	0.283612430095673
-0.863209426403046	2.88578963279724	-0.0378365181386471	0.0962963402271271	-0.0210573300719261	0.281541675329208
-0.862065017223358	2.87537431716919	-0.0184652842581272	0.0956523194909096	-0.0217012744396925	0.279786318540573
-0.87007087469101	2.86494565010071	-0.0066184401512146	0.0949613824486732	-0.0221830178052187	0.277846664190292
-0.874236226081848	2.85118436813354	0.0133898416534066	0.094086579978466	-0.0228578355163336	0.275829195976257
-0.870814263820648	2.83962917327881	0.0357389226555824	0.093298502266407	-0.0236396677792072	0.273990720510483
-0.875395119190216	2.83246231079102	0.0544652417302132	0.0924719721078873	-0.024424122646451	0.272282660007477
-0.878418326377869	2.81993174552917	0.0829238519072533	0.0914298743009567	-0.0252448134124279	0.270628064870834
-0.877079844474792	2.80763101577759	0.104905188083649	0.0903498530387878	-0.0261375606060028	0.268790245056152
-0.879284501075745	2.79618859291077	0.118719801306725	0.0892864540219307	-0.0270443800836802	0.267081648111343
-0.88205760717392	2.78208708763123	0.150073304772377	0.0883327573537827	-0.0278454050421715	0.265385180711746
-0.884090602397919	2.7763078212738	0.168404579162598	0.0873911678791046	-0.0288282576948404	0.263530045747757
-0.889938175678253	2.77006268501282	0.195935696363449	0.0863324776291847	-0.0296129547059536	0.261858224868774
-0.896275460720062	2.762535572052	0.220155626535416	0.0855409279465675	-0.0306243766099215	0.260298222303391
-0.908901274204254	2.75709342956543	0.248009473085403	0.0846425369381905	-0.0314758159220219	0.258597493171692
-0.910850882530212	2.75256514549255	0.258245259523392	0.0839328244328499	-0.0325741097331047	0.256965279579163
-0.912906050682068	2.7527072429657	0.272397637367249	0.0830693691968918	-0.0333862490952015	0.255301535129547
-0.903657913208008	2.7463002204895	0.270975023508072	0.0821036174893379	-0.0342179797589779	0.253978908061981
-0.906175434589386	2.73602294921875	0.307499051094055	0.0811725780367851	-0.0347710996866226	0.252858370542526
-0.911288022994995	2.74313831329346	0.323897242546082	0.0806292071938515	-0.0357560478150845	0.251930564641953
-0.908547759056091	2.73973298072815	0.331451594829559	0.0799322500824928	-0.0366374105215073	0.25093287229538
-0.904262781143188	2.74528312683105	0.336652815341949	0.0791904926300049	-0.0373878329992294	0.249858036637306
-0.892963886260986	2.73478841781616	0.352580070495605	0.0782618001103401	-0.0379942022264004	0.249192908406258
-0.896801054477692	2.73761773109436	0.38281112909317	0.0777220204472542	-0.038569763302803	0.248783737421036
-0.893575072288513	2.74389481544495	0.388127982616425	0.0773613229393959	-0.0394470691680908	0.24825082719326
-0.882860958576202	2.74151062965393	0.384906947612762	0.0766325667500496	-0.039872482419014	0.247719213366508
-0.8813316822052	2.74075746536255	0.408387154340744	0.0760430693626404	-0.0402289032936096	0.24750043451786
-0.884119093418121	2.7491147518158	0.419569551944733	0.0758408978581429	-0.0409996248781681	0.247264429926872
-0.872082650661469	2.75007581710815	0.417416483163834	0.0753406584262848	-0.0413114801049232	0.246931672096252
-0.868779122829437	2.74678325653076	0.437748968601227	0.0747050344944	-0.041638121008873	0.247051775455475
-0.873055338859558	2.75848817825317	0.443040728569031	0.0746442526578903	-0.042150691151619	0.247155830264091
-0.866743147373199	2.75137066841125	0.436875075101852	0.0741897523403168	-0.0424794964492321	0.247063815593719
-0.871488273143768	2.74025177955627	0.463552176952362	0.0739817917346954	-0.0425349473953247	0.247521489858627
-0.864899873733521	2.7700891494751	0.461503893136978	0.0740393921732903	-0.0428572036325932	0.247829988598824
-0.832824349403381	2.78284502029419	0.45244836807251	0.0735180526971817	-0.0430825091898441	0.248495757579803
-0.830086588859558	2.78449463844299	0.458837956190109	0.0734896659851074	-0.0429174490272999	0.249676659703255
-0.84065967798233	2.80168390274048	0.460718810558319	0.0736752524971962	-0.0430160723626614	0.250249087810516
-0.827178299427032	2.80449914932251	0.449525386095047	0.0735537558794022	-0.0431896485388279	0.251007825136185
-0.830140769481659	2.80339074134827	0.458249598741531	0.0734736174345016	-0.043051365762949	0.252212375402451
-0.83512943983078	2.81341099739075	0.468786060810089	0.0737286359071732	-0.043083094060421	0.253542929887772
-0.816312313079834	2.81862878799438	0.447080045938492	0.0737369731068611	-0.0429152846336365	0.254239559173584
-0.810647070407867	2.8281946182251	0.453717976808548	0.0737254619598389	-0.0428111478686333	0.255271553993225
-0.814913332462311	2.84259581565857	0.456230163574219	0.0740005970001221	-0.0426895506680012	0.256236642599106
-0.809244215488434	2.85172820091248	0.441323101520538	0.0743088275194168	-0.0426006354391575	0.257022321224213
-0.793590009212494	2.85233378410339	0.42313477396965	0.0744296833872795	-0.0421037189662457	0.258406490087509
-0.778703331947327	2.85609841346741	0.431623756885529	0.0747748836874962	-0.0418480858206749	0.259962856769562
-0.754982531070709	2.86406087875366	0.41849559545517	0.07530327886343	-0.0416054241359234	0.262307733297348
-0.729251027107239	2.87577247619629	0.404846668243408	0.0759318321943283	-0.0411994867026806	0.265041559934616
-0.69584333896637	2.88850903511047	0.372676849365234	0.0763469189405441	-0.040846198797226	0.267808109521866
-0.68668657541275	2.90139031410217	0.379768520593643	0.0767114162445068	-0.0401967763900757	0.270318537950516
-0.685664176940918	2.92103457450867	0.370557576417923	0.0773846134543419	-0.0398251637816429	0.272882074117661
-0.705210208892822	2.92633295059204	0.354251086711884	0.0781421586871147	-0.0393342152237892	0.275198549032211
-0.725283265113831	2.9446587562561	0.333953410387039	0.0787825211882591	-0.0390404760837555	0.277359277009964
-0.754959464073181	2.95826244354248	0.31716051697731	0.0794119313359261	-0.0384932532906532	0.279539436101913
-0.779595613479614	2.97143316268921	0.288549840450287	0.0800897404551506	-0.0380391664803028	0.281775206327438
-0.803224921226501	2.9887273311615	0.271324545145035	0.0806435197591782	-0.0376255996525288	0.284036099910736
-0.826607048511505	2.99915504455566	0.256046950817108	0.0812957882881165	-0.0369552373886108	0.286423206329346
-0.843867421150208	3.00738263130188	0.233101010322571	0.0819728001952171	-0.0366036221385002	0.288425952196121
-0.859751999378204	3.01980948448181	0.21800471842289	0.0825726315379143	-0.0362057648599148	0.290218472480774
-0.870724499225616	3.02245807647705	0.198291391134262	0.0831565707921982	-0.0356965065002441	0.292143434286118
-0.874873220920563	3.02272295951843	0.184246882796288	0.0837122946977615	-0.0353999622166157	0.293864518404007
-0.880834996700287	3.0282895565033	0.176395684480667	0.0841715782880783	-0.0351300984621048	0.295398533344269
-0.882583796977997	3.02772617340088	0.161802932620049	0.0846408605575562	-0.0348989143967628	0.29681870341301
-0.883732557296753	3.02225518226624	0.144011080265045	0.084890253841877	-0.0347367972135544	0.298044204711914
-0.886493623256683	3.02064228057861	0.134096100926399	0.0851737037301064	-0.0347111374139786	0.299146384000778
-0.884704411029816	3.0177276134491	0.107048749923706	0.0854113772511482	-0.0346613004803658	0.300233215093613
-0.885025084018707	3.01905918121338	0.0915337353944778	0.0855856165289879	-0.0346179343760014	0.301468282938004
-0.891382992267609	3.01410126686096	0.070676214993	0.0858323648571968	-0.0346862748265266	0.302618354558945
-0.896627426147461	3.01596856117249	0.0547897480428219	0.0862788707017899	-0.034842025488615	0.303896933794022
-0.900668621063232	3.01733636856079	0.040686346590519	0.0867601037025452	-0.034963134676218	0.305426895618439
-0.905458807945251	3.02171683311462	0.0336057059466839	0.0871562361717224	-0.0350868217647076	0.307244539260864
-0.910977900028229	3.0209949016571	0.0276956390589476	0.0874979868531227	-0.0350838974118233	0.308836281299591
-0.917096972465515	3.01857280731201	0.0054491376504302	0.0875886380672455	-0.0351078696548939	0.310169070959091
-0.926961302757263	3.02118611335754	-0.0188681669533253	0.087780773639679	-0.0351713486015797	0.311320334672928
-0.944329679012299	3.0283260345459	-0.0393404513597488	0.0881309807300568	-0.0356098376214504	0.312780350446701
-0.964846611022949	3.04108023643494	-0.0558462962508202	0.0884921699762344	-0.0358393117785454	0.314525455236435
-0.982398092746735	3.04794931411743	-0.0541717670857906	0.0886752307415009	-0.0360488332808018	0.316601455211639
-0.983026146888733	3.05777740478516	-0.0743298977613449	0.088886521756649	-0.0361186154186726	0.318556845188141
-0.982280790805817	3.0657422542572	-0.0959761366248131	0.0890171378850937	-0.0364011824131012	0.320313930511475
-0.991412222385406	3.07911157608032	-0.109515689313412	0.0894355103373528	-0.0366548374295235	0.322212755680084
-0.993394374847412	3.08938932418823	-0.109105966985226	0.0897449478507042	-0.0369075201451778	0.324104011058807
-0.984424948692322	3.08886861801147	-0.112700343132019	0.0898205935955048	-0.0371548980474472	0.325683683156967
-0.971481204032898	3.09027934074402	-0.130400821566582	0.0898246318101883	-0.0372691340744495	0.326764166355133
-0.964937567710876	3.09467005729675	-0.143594145774841	0.0901762768626213	-0.0377344787120819	0.327776521444321
-0.964539766311646	3.09329223632813	-0.132993400096893	0.0904044285416603	-0.0378786996006966	0.328714847564697
-0.946030020713806	3.08535504341125	-0.14578303694725	0.0903355851769447	-0.0381676368415356	0.329011529684067
-0.935585618019104	3.08154153823853	-0.164122745394707	0.090753898024559	-0.0385221131145954	0.329288572072983
-0.934440553188324	3.07768607139587	-0.159789457917213	0.0911779701709747	-0.0390732996165752	0.329661220312119
-0.92465615272522	3.0644543170929	-0.15058907866478	0.0914714336395264	-0.0395041219890118	0.329847693443298
-0.905245244503021	3.04960322380066	-0.163455992937088	0.0916793569922447	-0.0400390215218067	0.329536885023117
-0.895934820175171	3.04279851913452	-0.16074825823307	0.0921643152832985	-0.0408609695732594	0.328914642333984
-0.890334010124207	3.03289437294006	-0.141690045595169	0.0926095545291901	-0.0414655618369579	0.328561216592789
-0.86414110660553	3.01165461540222	-0.137648671865463	0.0926935523748398	-0.0420526117086411	0.328164935112
-0.837465763092041	3.00626945495605	-0.151970580220222	0.0930843576788902	-0.0428326763212681	0.328092277050018
-0.82659912109375	3.01176476478577	-0.137534499168396	0.0938405469059944	-0.0435162335634232	0.328647315502167
-0.800472140312195	2.99502182006836	-0.128963574767113	0.0940118879079819	-0.044247705489397	0.329275578260422
-0.774395227432251	2.99368834495544	-0.142494529485703	0.0945695862174034	-0.0451734662055969	0.329679071903229
-0.766713857650757	2.99722504615784	-0.132275834679604	0.0952367708086967	-0.0460691452026367	0.330360859632492
-0.744863271713257	2.98753094673157	-0.120239950716496	0.0954816788434982	-0.0466486848890781	0.331103324890137
-0.713826715946198	2.98735380172729	-0.132391199469566	0.0957884266972542	-0.047241423279047	0.331604272127151
-0.703667163848877	2.98798203468323	-0.125901252031326	0.0963762626051903	-0.048082172870636	0.332138121128082
-0.683233499526978	2.98792481422424	-0.111397355794907	0.0969082713127136	-0.0487745366990566	0.332621425390244
-0.648451507091522	2.9775288105011	-0.121902823448181	0.0974042862653732	-0.0494104884564877	0.332592815160751
-0.63471782207489	2.97274708747864	-0.119050920009613	0.0981810241937637	-0.0504136495292187	0.332557529211044
-0.614255964756012	2.95805692672729	-0.10132671892643	0.0983824878931046	-0.051017377525568	0.332606554031372
-0.589061260223389	2.9539167881012	-0.0967685505747795	0.0983591750264168	-0.0514415539801121	0.332412630319595
-0.568612277507782	2.94992709159851	-0.106892593204975	0.0989584475755692	-0.0521824210882187	0.332363098859787
-0.558129608631134	2.94348120689392	-0.0877149328589439	0.0994878560304642	-0.0527320988476276	0.332599073648453
-0.533741176128387	2.92328310012817	-0.0855031684041023	0.0994780510663986	-0.0532112531363964	0.332363694906235
-0.519536435604095	2.92382073402405	-0.0962991863489151	0.100071839988232	-0.053939588367939	0.331938713788986
-0.512226164340973	2.91712045669556	-0.0727936327457428	0.100642450153828	-0.0546506829559803	0.332227349281311
-0.495642632246017	2.90702629089355	-0.0724915638566017	0.100787833333015	-0.0550739131867886	0.332329154014587
-0.477105051279068	2.9037778377533	-0.0791481882333755	0.101238995790482	-0.0558152236044407	0.332202821969986
-0.467910677194595	2.90652704238892	-0.0646079555153847	0.10193257778883	-0.0566922873258591	0.332598984241486
-0.453707218170166	2.89548778533936	-0.0635826736688614	0.102170817553997	-0.057326827198267	0.332820922136307
-0.430637151002884	2.89459466934204	-0.0664644539356232	0.102706626057625	-0.0583227947354317	0.332983285188675
-0.424804389476776	2.89044308662415	-0.0528859682381153	0.103245534002781	-0.0592236742377281	0.333398461341858
-0.410131305456162	2.88899660110474	-0.0349057242274284	0.103446759283543	-0.0600481443107128	0.333805799484253
-0.390718758106232	2.88997054100037	-0.0433866791427135	0.103818163275719	-0.060949444770813	0.334139674901962
-0.382285237312317	2.89437055587769	-0.0341532081365585	0.104481294751167	-0.0619981922209263	0.334757119417191
-0.37012767791748	2.89187479019165	-0.0125836562365294	0.10493278503418	-0.0629610419273376	0.335275530815125
-0.350979715585709	2.88382291793823	-0.0158749893307686	0.105159007012844	-0.0639767646789551	0.335269272327423
-0.347441136837006	2.88388967514038	-0.0132711259648204	0.105881750583649	-0.0653127804398537	0.335345506668091
-0.344989955425262	2.88341212272644	0.0119081698358059	0.106414027512074	-0.0664642676711082	0.33584588766098
-0.329455405473709	2.87944388389587	0.0221824776381254	0.106703661382198	-0.0676088780164719	0.336159765720367
-0.316283792257309	2.87972736358643	0.0210313946008682	0.106984205543995	-0.0687795802950859	0.336436122655869
-0.311846017837524	2.88917422294617	0.0402712784707546	0.107712991535664	-0.0701416432857513	0.337132930755615
-0.291828751564026	2.88520073890686	0.053757768124342	0.107949614524841	-0.0712119787931442	0.338134825229645
-0.273294538259506	2.87794208526611	0.0493634939193726	0.108202874660492	-0.0724446997046471	0.338498950004578
-0.271331459283829	2.88541841506958	0.0685096979141235	0.10884951800108	-0.0738053396344185	0.338838249444962
-0.259172111749649	2.88320541381836	0.0857227221131325	0.109371982514858	-0.0750442445278168	0.339386373758316
-0.241487190127373	2.87556791305542	0.0863814651966095	0.109724849462509	-0.0760147944092751	0.339701056480408
-0.236689046025276	2.87581586837769	0.0843870639801025	0.110422648489475	-0.0773822888731956	0.340038627386093
-0.230259090662003	2.87610220909119	0.11348307877779	0.111060075461864	-0.0786656960844994	0.340736627578735
-0.213132753968239	2.86856412887573	0.117700926959515	0.111359260976315	-0.0798620879650116	0.34132108092308
-0.206663727760315	2.87216329574585	0.11311312764883	0.111887738108635	-0.0810469314455986	0.341731905937195
-0.200473189353943	2.87926697731018	0.133888334035873	0.112607315182686	-0.0824315622448921	0.342613071203232
-0.190723747014999	2.87069964408875	0.153098046779633	0.112983383238316	-0.083392322063446	0.343472748994827
-0.168958976864815	2.87505793571472	0.148525893688202	0.113478533923626	-0.0845491290092468	0.344389945268631
-0.174940854310989	2.88272452354431	0.154636532068253	0.114259600639343	-0.0857883244752884	0.345072031021118
-0.170502796769142	2.8827588558197	0.183389246463776	0.114542305469513	-0.0868028029799461	0.345529854297638
-0.145763635635376	2.8697657585144	0.168921887874603	0.114911936223507	-0.0876982435584068	0.346411138772964
-0.155139267444611	2.87956762313843	0.169832155108452	0.115678891539574	-0.0887235179543495	0.347333580255508
-0.165380343794823	2.87134552001953	0.193097218871117	0.116117857396603	-0.0897368416190147	0.347679793834686
-0.156479805707932	2.86595940589905	0.195999562740326	0.116613455116749	-0.090782143175602	0.348119705915451
-0.148256063461304	2.87528514862061	0.195158183574677	0.117535673081875	-0.0920278877019882	0.348997354507446
-0.143576711416245	2.8734450340271	0.224244490265846	0.117904350161552	-0.0929699167609215	0.350256592035294
-0.128571659326553	2.87202429771423	0.218126729130745	0.118127889931202	-0.093878947198391	0.351099222898483
-0.129261046648026	2.87890362739563	0.218635588884354	0.118875160813332	-0.0950247868895531	0.351932287216187
-0.132856726646423	2.87659382820129	0.240710437297821	0.119486808776855	-0.0960053578019142	0.352793544530869
-0.119064755737782	2.87547588348389	0.233473658561707	0.119838804006577	-0.0969367101788521	0.353337377309799
-0.133411556482315	2.87879681587219	0.241995602846146	0.120785973966122	-0.0980343744158745	0.354177236557007
-0.124287448823452	2.87190842628479	0.260546565055847	0.121092602610588	-0.0989423394203186	0.35515484213829
-0.114952400326729	2.8779468536377	0.249020889401436	0.121762782335281	-0.100100740790367	0.355822712182999
-0.119453743100166	2.88357019424438	0.282740443944931	0.122194036841393	-0.101202331483364	0.357264131307602
-0.0884106904268265	2.8811411857605	0.28157576918602	0.122330017387867	-0.102034546434879	0.35890606045723
-0.0944871380925179	2.89036989212036	0.285994291305542	0.122837632894516	-0.103119097650051	0.360439717769623
-0.0983364954590797	2.88839554786682	0.30668568611145	0.123157098889351	-0.10397083312273	0.361686438322067
-0.10166872292757	2.89181661605835	0.295575201511383	0.123592637479305	-0.104889035224915	0.361629873514175
-0.113177284598351	2.89440631866455	0.318465828895569	0.124035820364952	-0.106101274490356	0.361677139997482
-0.10904723405838	2.87828540802002	0.329348117113113	0.124259479343891	-0.106870904564857	0.361225545406342
-0.12454179674387	2.8692831993103	0.331692337989807	0.124763049185276	-0.107975795865059	0.360403329133987
-0.138680517673492	2.86177635192871	0.344401121139526	0.125250115990639	-0.108706548810005	0.359626024961472
-0.134113162755966	2.8530330657959	0.331888526678085	0.125816211104393	-0.110017560422421	0.359027177095413
-0.154786139726639	2.84993505477905	0.365623295307159	0.126542463898659	-0.111155189573765	0.359022378921509
-0.141436815261841	2.84238624572754	0.362434834241867	0.126952454447746	-0.112137086689472	0.358821898698807
-0.138314425945282	2.84985542297363	0.370084345340729	0.127693817019463	-0.11359915882349	0.359128385782242
-0.140086606144905	2.84117674827576	0.399175494909287	0.128099396824837	-0.114915400743484	0.36013326048851
-0.133822053670883	2.84371447563171	0.397738456726074	0.128327608108521	-0.116192631423473	0.360629141330719
-0.13220351934433	2.85222578048706	0.409438937902451	0.128812611103058	-0.117573812603951	0.361417680978775
-0.131216809153557	2.85305142402649	0.429636806249619	0.128929913043976	-0.11878713965416	0.362449795007706
-0.130492508411407	2.85221099853516	0.428231418132782	0.129025816917419	-0.120091423392296	0.3632872402668
-0.137455806136131	2.85641360282898	0.449570715427399	0.129409775137901	-0.121490702033043	0.364203035831451
-0.13142029941082	2.85615181922913	0.462001174688339	0.129334792494774	-0.122677981853485	0.365087896585464
-0.133279800415039	2.86894845962524	0.463468581438065	0.12924836575985	-0.123996376991272	0.36654993891716
-0.130703806877136	2.8813784122467	0.502593159675598	0.129132330417633	-0.125066831707954	0.368684947490692
-0.12491500377655	2.88848972320557	0.498895525932312	0.128886163234711	-0.126104384660721	0.369976311922073
-0.133885875344276	2.90387058258057	0.517165660858154	0.128927186131477	-0.127342566847801	0.370711177587509
-0.138636559247971	2.89977216720581	0.519594013690948	0.128473326563835	-0.128133311867714	0.370635420084
-0.161241859197617	2.90043044090271	0.526893496513367	0.128590360283852	-0.129206195473671	0.369797348976135
-0.172510176897049	2.88753938674927	0.537663817405701	0.128379493951797	-0.129927635192871	0.368657439947128
-0.189204752445221	2.88486361503601	0.533165276050568	0.128762751817703	-0.130944341421127	0.36747682094574
-0.196272075176239	2.8766405582428	0.551586210727692	0.128698095679283	-0.131811007857323	0.367210894823074
-0.186496496200562	2.87511324882507	0.560451924800873	0.128444820642471	-0.132657572627068	0.366810292005539
-0.192404180765152	2.87886619567871	0.563264608383179	0.128566488623619	-0.133540987968445	0.366864860057831
-0.183875218033791	2.87554907798767	0.583370566368103	0.128330335021019	-0.13418772816658	0.36701026558876
-0.169156953692436	2.87665557861328	0.574591875076294	0.128324046730995	-0.134868904948235	0.366766095161438
-0.181343048810959	2.8707058429718	0.587364912033081	0.128588080406189	-0.135550856590271	0.367118388414383
-0.168927222490311	2.86129641532898	0.595863401889801	0.128383845090866	-0.135938212275505	0.367504358291626
-0.157137125730515	2.87115025520325	0.588420391082764	0.128207847476006	-0.136514604091644	0.367942988872528
-0.165009379386902	2.88401365280151	0.604567408561707	0.128221496939659	-0.136766821146011	0.369186401367188
-0.151436150074005	2.88572311401367	0.611490547657013	0.128004774451256	-0.136957138776779	0.370325416326523
-0.141900345683098	2.89598894119263	0.600268661975861	0.128043711185455	-0.137123763561249	0.371401280164719
-0.143680036067963	2.90226936340332	0.615312337875366	0.128186345100403	-0.137349754571915	0.372679024934769
-0.141226649284363	2.90584897994995	0.609994769096375	0.127873778343201	-0.137138307094574	0.373559802770615
-0.146164521574974	2.91916012763977	0.602105677127838	0.128007337450981	-0.137233659625053	0.373989105224609
-0.1470046043396	2.92889165878296	0.604802787303925	0.128006428480148	-0.136933282017708	0.374859571456909
-0.152561083436012	2.93487310409546	0.598202049732208	0.128159150481224	-0.136719420552254	0.375322073698044
-0.148501262068748	2.94095492362976	0.611107051372528	0.128151208162308	-0.136474475264549	0.376148343086243
-0.138931274414063	2.95013976097107	0.584264755249023	0.128119960427284	-0.136044085025787	0.376903265714645
-0.142540961503983	2.96725392341614	0.595224142074585	0.128323063254356	-0.1357461810112	0.377919644117355
-0.129305467009544	2.97620177268982	0.583526134490967	0.128278583288193	-0.135093063116074	0.378803700208664
-0.123990461230278	2.98995995521545	0.583373725414276	0.12861080467701	-0.134769231081009	0.38013881444931
-0.115268744528294	2.99279928207397	0.579578101634979	0.128462851047516	-0.133882626891136	0.381453841924667
-0.104197695851326	3.01131176948547	0.57394152879715	0.128826856613159	-0.133436739444733	0.38281586766243
-0.0878982618451118	3.02360701560974	0.571585059165955	0.128689870238304	-0.132571578025818	0.384481430053711
-0.0824664384126663	3.04438996315002	0.562981128692627	0.128871321678162	-0.131937876343727	0.385683357715607
-0.0712150409817696	3.05000519752502	0.562407374382019	0.128852665424347	-0.130999758839607	0.38698548078537
-0.0650056377053261	3.05817890167236	0.545243799686432	0.128964424133301	-0.130235329270363	0.387777477502823
-0.0549750365316868	3.06101655960083	0.557007014751434	0.128809437155724	-0.129284992814064	0.388705343008041
-0.0529121533036232	3.07618308067322	0.552189409732819	0.128855898976326	-0.1285160779953	0.389284878969193
-0.0423120632767677	3.07968688011169	0.548785328865051	0.128617003560066	-0.127593144774437	0.389850914478302
-0.0351952761411667	3.08901214599609	0.542476713657379	0.128686875104904	-0.126924782991409	0.39026951789856
-0.0282661318778992	3.08514523506165	0.540039122104645	0.128294706344604	-0.125905558466911	0.390660971403122
-0.0284939277917147	3.09581303596497	0.537116467952728	0.128374636173248	-0.12523165345192	0.390993654727936
-0.0142841618508101	3.09265041351318	0.529166758060455	0.127977162599564	-0.124544806778431	0.391047239303589
-0.0116802435368299	3.09470677375793	0.537923753261566	0.127652525901794	-0.123895421624184	0.391458988189697
-0.000745196884963661	3.09631824493408	0.530310988426209	0.127152040600777	-0.123225718736649	0.391574084758759
-0.00254759425297379	3.09925103187561	0.537135004997253	0.126692876219749	-0.122549824416637	0.391846209764481
0.00704076094552875	3.09822273254395	0.525054633617401	0.126282915472984	-0.122320301830769	0.391545087099075
0.0089136641472578	3.08943867683411	0.530726313591003	0.125595614314079	-0.121678851544857	0.391646921634674
0.0106948250904679	3.09009623527527	0.526377022266388	0.125238955020905	-0.121567778289318	0.391359269618988
0.0215987227857113	3.08877611160278	0.532143115997314	0.124465920031071	-0.121343374252319	0.391401320695877
0.0193035677075386	3.08728051185608	0.539478361606598	0.123778104782104	-0.1212372854352	0.39142906665802
0.0326796323060989	3.08188605308533	0.535916984081268	0.12304998934269	-0.121127597987652	0.391045242547989
0.0287030581384897	3.07873034477234	0.551025032997131	0.122474938631058	-0.121216811239719	0.391193002462387
0.0395981818437576	3.07431316375732	0.538159072399139	0.121869057416916	-0.121572636067867	0.390693515539169
0.0479853041470051	3.06471300125122	0.555077314376831	0.12109737098217	-0.121919572353363	0.390527188777924
0.0459183789789677	3.06332921981812	0.559020400047302	0.120461896061897	-0.122158601880074	0.390157043933868
0.0532230064272881	3.05886602401733	0.570059597492218	0.119675606489182	-0.122685164213181	0.390155881643295
0.0528559647500515	3.05792427062988	0.572389900684357	0.119124583899975	-0.123435392975807	0.390193283557892
0.0631820261478424	3.0529670715332	0.578923404216766	0.11814621090889	-0.123900830745697	0.390409052371979
0.0600839368999004	3.05904746055603	0.588795959949493	0.117606185376644	-0.124751515686512	0.391091793775558
0.0675312355160713	3.0610454082489	0.593997359275818	0.116777420043945	-0.125398337841034	0.391633629798889
0.0657257065176964	3.07076001167297	0.616438746452332	0.115973003208637	-0.126126900315285	0.392480701208115
0.0669195801019669	3.07210254669189	0.606586754322052	0.115105718374252	-0.126725301146507	0.392849862575531
0.0606073439121246	3.07195091247559	0.630069673061371	0.114629842340946	-0.127390399575233	0.393189698457718
0.0613922253251076	3.0743088722229	0.622021198272705	0.114043727517128	-0.128296315670013	0.393369168043137
0.0655291602015495	3.06904435157776	0.637634754180908	0.113268062472343	-0.128926351666451	0.393921136856079
0.0672250613570213	3.07430458068848	0.633697867393494	0.112675912678242	-0.129629969596863	0.394323319196701
0.0728709027171135	3.07270574569702	0.652625918388367	0.111858054995537	-0.130240425467491	0.394824653863907
0.0774436667561531	3.07893466949463	0.652436852455139	0.111358918249607	-0.131140679121017	0.395113080739975
0.0931385979056358	3.07254648208618	0.664435863494873	0.110726967453957	-0.131816387176514	0.395557761192322
0.0982576757669449	3.06629061698914	0.663159549236298	0.11030650138855	-0.132535755634308	0.395689845085144
0.109473899006844	3.05731654167175	0.668544411659241	0.109644822776318	-0.132979974150658	0.396010518074036
0.121856644749641	3.06176233291626	0.668307065963745	0.109238661825657	-0.13376459479332	0.39636817574501
0.127945840358734	3.06240320205688	0.684174597263336	0.108676910400391	-0.134128481149673	0.397163927555084
0.140891447663307	3.06529402732849	0.677913129329681	0.108483083546162	-0.134640574455261	0.397584795951843
0.145550474524498	3.05820178985596	0.685164391994476	0.108166918158531	-0.13490979373455	0.398535698652267
0.156739458441734	3.05535888671875	0.672916173934937	0.107997916638851	-0.135297209024429	0.398687452077866
0.169177353382111	3.05169939994812	0.689855873584747	0.107728078961372	-0.13554958999157	0.399339824914932
0.181171178817749	3.05722141265869	0.676352679729462	0.10757839679718	-0.135843768715858	0.399811655282974
0.194869488477707	3.05071449279785	0.687198758125305	0.107475876808167	-0.136090323328972	0.400978118181229
0.207177445292473	3.05333685874939	0.68134880065918	0.107492461800575	-0.136109933257103	0.402130484580994
0.231119111180305	3.05247569084167	0.680763602256775	0.107385046780109	-0.136186391115189	0.403388887643814
0.240987032651901	3.05556869506836	0.667453467845917	0.107686497271061	-0.136105582118034	0.404724508523941
0.251989603042603	3.05867838859558	0.661320924758911	0.107781894505024	-0.135917410254478	0.406008809804916
0.262534409761429	3.06186938285828	0.65023010969162	0.108301147818565	-0.135930418968201	0.40740978717804
0.279505163431168	3.06294727325439	0.64192670583725	0.108490213751793	-0.135723769664764	0.4092797935009
0.290012776851654	3.07594323158264	0.640428066253662	0.109010592103004	-0.135787054896355	0.411479234695435
0.305580705404282	3.08952736854553	0.62677127122879	0.109386026859283	-0.13566792011261	0.413475602865219
0.319097876548767	3.10261034965515	0.626918375492096	0.109664380550385	-0.135446697473526	0.415962398052216
0.329449683427811	3.12085700035095	0.623855412006378	0.110200047492981	-0.135424643754959	0.418519675731659
0.339235901832581	3.13266491889954	0.609286606311798	0.110601827502251	-0.135194197297096	0.421067088842392
0.350740343332291	3.15209579467773	0.605531513690948	0.111276127398014	-0.135290145874023	0.423726975917816
0.345824003219604	3.16201329231262	0.603371143341064	0.111677043139935	-0.135140910744667	0.426607638597488
0.353166222572327	3.19133758544922	0.601634502410889	0.112143449485302	-0.135171294212341	0.429111301898956
0.36068931221962	3.20324015617371	0.586366832256317	0.112521156668663	-0.135215044021606	0.43161329627037
0.357672542333603	3.21616053581238	0.585127353668213	0.112968996167183	-0.135376036167145	0.433834463357925
0.35535079240799	3.21942496299744	0.588761389255524	0.113354720175266	-0.135494694113731	0.435669451951981
0.359656780958176	3.23426413536072	0.580771028995514	0.113958701491356	-0.13590744137764	0.437535166740417
0.358843684196472	3.23567795753479	0.576302886009216	0.114067554473877	-0.13627727329731	0.439400762319565
0.368244647979736	3.24919581413269	0.580352962017059	0.114485897123814	-0.136978834867477	0.441095679998398
0.36431959271431	3.25999236106873	0.580603003501892	0.114654965698719	-0.137416213750839	0.443119138479233
0.36286872625351	3.2664098739624	0.583356440067291	0.114814974367619	-0.138151854276657	0.444922834634781
0.351060420274735	3.27544832229614	0.591394782066345	0.115246176719666	-0.138870239257813	0.446611225605011
0.34864404797554	3.28195667266846	0.588115692138672	0.115406565368176	-0.139783620834351	0.448570489883423
0.346305102109909	3.29602026939392	0.596401453018188	0.115656889975071	-0.140844777226448	0.450386852025986
0.345364093780518	3.30075025558472	0.60799115896225	0.115587033331394	-0.141956493258476	0.452122271060944
0.339781284332275	3.30609750747681	0.617665886878967	0.115644961595535	-0.143140569329262	0.454262375831604
0.334122836589813	3.31868362426758	0.614143669605255	0.115853235125542	-0.144484728574753	0.456342130899429
0.329582870006561	3.32592248916626	0.626484274864197	0.115809611976147	-0.145943209528923	0.45839849114418
0.3180772960186	3.34033727645874	0.644063889980316	0.115823052823544	-0.147589668631554	0.460628867149353
0.323070079088211	3.35621881484985	0.657054364681244	0.115838401019573	-0.149307161569595	0.462997138500214
0.316108852624893	3.38669586181641	0.675945639610291	0.11558785289526	-0.151309728622437	0.465907573699951
0.314685016870499	3.40727615356445	0.69129604101181	0.11538752913475	-0.153104558587074	0.469505250453949
0.301770448684692	3.44646692276001	0.71194976568222	0.115287721157074	-0.154970064759254	0.473449170589447
0.2870132625103	3.45353126525879	0.708828508853912	0.115346007049084	-0.156889215111732	0.475481778383255
0.281375467777252	3.52881193161011	0.735575437545776	0.114837139844894	-0.158768996596336	0.479134976863861
0.261079460382462	3.5513710975647	0.748163938522339	0.11435491591692	-0.160579413175583	0.481863349676132
0.221028611063957	3.54245853424072	0.770782709121704	0.114168308675289	-0.162481218576431	0.484639108181
0.189191699028015	3.54956436157227	0.778853118419647	0.114161059260368	-0.164146572351456	0.486454397439957
0.16731484234333	3.58083987236023	0.804130256175995	0.114216588437557	-0.166250348091125	0.486850947141647
0.155439794063568	3.61810445785522	0.806336283683777	0.114267654716969	-0.168337181210518	0.489172369241714
0.146413087844849	3.63985967636108	0.829379558563232	0.113972172141075	-0.170452013611794	0.49131041765213
0.121449373662472	3.62918639183044	0.843417406082153	0.113765597343445	-0.172573447227478	0.492861390113831
0.100512951612473	3.63526177406311	0.851440966129303	0.113941296935081	-0.174715772271156	0.493916720151901
0.0921359062194824	3.66128325462341	0.883315622806549	0.113833054900169	-0.177107632160187	0.494802981615067
0.070023387670517	3.67831039428711	0.885859310626984	0.113640047609806	-0.179200902581215	0.496487736701965
0.0568149723112583	3.69922709465027	0.910537660121918	0.113525353372097	-0.181507781147957	0.49848797917366
0.0405603498220444	3.71258282661438	0.928676009178162	0.113511882722378	-0.183759063482285	0.500653445720673
0.0174719113856554	3.72295951843262	0.943507790565491	0.113358847796917	-0.185788109898567	0.502838551998138
-0.00247573503293097	3.73841834068298	0.951836049556732	0.113512054085732	-0.187723159790039	0.504574537277222
-0.0298843160271645	3.76232171058655	0.967289865016937	0.113525696098804	-0.189760372042656	0.506658673286438
-0.0456368550658226	3.77919840812683	0.981935799121857	0.113767765462399	-0.191712379455566	0.508957087993622
-0.0711852759122849	3.78222465515137	0.982780635356903	0.113925956189632	-0.193553522229195	0.510791063308716
-0.0864865779876709	3.79475092887878	0.995713293552399	0.114158034324646	-0.195448473095894	0.512504100799561
-0.113305181264877	3.80317401885986	0.99992311000824	0.114470511674881	-0.197247073054314	0.514281868934631
-0.124229535460472	3.81206488609314	1.01552879810333	0.114868737757206	-0.199094384908676	0.516355097293854
-0.141729444265366	3.81897401809692	1.01465177536011	0.11533297598362	-0.200665161013603	0.518324732780457
-0.156521528959274	3.83113718032837	1.02533113956451	0.115724705159664	-0.202523395419121	0.520563960075378
-0.16286613047123	3.83964538574219	1.04184651374817	0.116185046732426	-0.204540431499481	0.522790729999542
-0.177242651581764	3.82823276519775	1.04374563694	0.116774544119835	-0.206313222646713	0.525161385536194
-0.172008544206619	3.84063601493835	1.05115020275116	0.117335788905621	-0.208100825548172	0.528018355369568
-0.170550957322121	3.8693585395813	1.0542711019516	0.117926150560379	-0.209996342658997	0.531096816062927
-0.170776456594467	3.89702272415161	1.06467688083649	0.118542850017548	-0.211921602487564	0.535195291042328
-0.170151337981224	3.9103000164032	1.06848287582397	0.119227781891823	-0.213746398687363	0.539502203464508
-0.169939562678337	3.93340086936951	1.08437931537628	0.119990393519402	-0.215727463364601	0.543590903282166
-0.170809894800186	3.95122456550598	1.08432972431183	0.120871677994728	-0.217596858739853	0.54739910364151
-0.180186465382576	3.96951675415039	1.09122109413147	0.121787659823895	-0.219424396753311	0.551384329795837
-0.191370725631714	3.99980664253235	1.09115445613861	0.122759401798248	-0.221216484904289	0.555631399154663
-0.194329395890236	4.02121496200562	1.09437692165375	0.123517252504826	-0.223110020160675	0.559778094291687
-0.200692519545555	4.04435205459595	1.09656167030334	0.124324277043343	-0.225057899951935	0.563637495040894
-0.199421748518944	4.05892324447632	1.09949123859406	0.125217974185944	-0.226899653673172	0.567583680152893
-0.195583775639534	4.07372426986694	1.10650086402893	0.126090884208679	-0.228829741477966	0.571062445640564
-0.190204545855522	4.08631038665771	1.11014711856842	0.127099826931953	-0.230760842561722	0.573986351490021
-0.181370735168457	4.11044549942017	1.10003089904785	0.128331705927849	-0.232507422566414	0.577521026134491
-0.173799201846123	4.14041137695313	1.11995553970337	0.129053100943565	-0.234560057520866	0.581229448318481
-0.179517477750778	4.14120483398438	1.13383734226227	0.129927635192871	-0.236377477645874	0.584922313690186
-0.18389230966568	4.15316486358643	1.14389705657959	0.131012603640556	-0.238043397665024	0.588420808315277
-0.182313531637192	4.17003297805786	1.13490283489227	0.132083594799042	-0.23981449007988	0.591538548469543
-0.177502542734146	4.19490814208984	1.1275018453598	0.133247956633568	-0.241549611091614	0.594598233699799
-0.175579443573952	4.21472930908203	1.12384808063507	0.134459525346756	-0.243318319320679	0.59767872095108
-0.167386442422867	4.22666931152344	1.132004737854	0.135534048080444	-0.24522964656353	0.600680112838745
-0.171760946512222	4.23034000396729	1.12915170192719	0.136588647961617	-0.246890112757683	0.603639483451843
-0.163300767540932	4.23880386352539	1.14298903942108	0.137578368186951	-0.248626112937927	0.606603980064392
-0.16521218419075	4.24563932418823	1.13902413845062	0.138535842299461	-0.250254929065704	0.609529614448547
-0.166369587182999	4.25781726837158	1.14568340778351	0.13931842148304	-0.25169426202774	0.612332463264465
-0.173938006162643	4.26580381393433	1.13937854766846	0.140458926558495	-0.253109306097031	0.614632189273834
-0.188388481736183	4.25487279891968	1.13436353206635	0.141196131706238	-0.254486292600632	0.616316139698029
-0.188668757677078	4.2420506477356	1.12958693504333	0.142312824726105	-0.25576639175415	0.617199838161469
-0.177628055214882	4.2416033744812	1.12836539745331	0.143001526594162	-0.256815552711487	0.617990374565125
-0.150523334741592	4.24553155899048	1.11984515190125	0.143506467342377	-0.25754514336586	0.618827939033508
-0.130573213100433	4.23427629470825	1.12345266342163	0.143587067723274	-0.258149534463882	0.619349539279938
-0.111984491348267	4.21734285354614	1.11721873283386	0.143990188837051	-0.258171051740646	0.619915664196014
-0.0710098594427109	4.20776319503784	1.11411499977112	0.14416092634201	-0.258204251527786	0.619585335254669
-0.0389721691608429	4.1832480430603	1.09696102142334	0.144576624035835	-0.258077323436737	0.618807137012482
-0.0150950914248824	4.1471996307373	1.07814300060272	0.145306602120399	-0.258027911186218	0.617698788642883
-0.0200553592294455	4.12992763519287	1.07599520683289	0.14581735432148	-0.258223325014114	0.617775142192841
-0.0169796273112297	4.13841962814331	1.06473934650421	0.146320849657059	-0.258562207221985	0.620265483856201
-0.0290044713765383	4.16953897476196	1.03760480880737	0.146763890981674	-0.260199725627899	0.625066995620728
-0.0332021117210388	4.22219133377075	1.04735195636749	0.147047683596611	-0.26179838180542	0.631573438644409
-0.014522947371006	4.27830457687378	1.06783103942871	0.147273302078247	-0.26456344127655	0.638709485530853
-0.0300147458910942	4.32978916168213	1.0778294801712	0.147221937775612	-0.267848134040833	0.645802617073059
-0.0194673351943493	4.38144826889038	1.09691393375397	0.14731377363205	-0.271452575922012	0.653749823570251
-0.0203432533890009	4.42909955978394	1.13081002235413	0.14718721807003	-0.275656551122665	0.660981774330139
-0.0277559757232666	4.4767050743103	1.15920174121857	0.147027522325516	-0.280279994010925	0.667372047901154
-0.0329599492251873	4.52590179443359	1.18870890140533	0.146707266569138	-0.284775644540787	0.673376619815826
-0.0561287142336369	4.55200624465942	1.21537578105927	0.146326825022697	-0.289518684148788	0.678121387958527
-0.0631172582507133	4.5831880569458	1.24344098567963	0.146140307188034	-0.294468343257904	0.682176232337952
-0.0841788649559021	4.6064624786377	1.27755534648895	0.145834177732468	-0.299229264259338	0.685902833938599
-0.101218566298485	4.63019609451294	1.29342758655548	0.145841270685196	-0.304006546735764	0.68934029340744
-0.124501690268517	4.648512840271	1.31902801990509	0.145529896020889	-0.308999329805374	0.692696273326874
-0.128605753183365	4.67340278625488	1.37188673019409	0.145163178443909	-0.314378678798676	0.696613907814026
-0.120168827474117	4.70217084884644	1.39843273162842	0.145067885518074	-0.319654226303101	0.700559079647064
-0.121609419584274	4.72268390655518	1.42411208152771	0.144981637597084	-0.325197398662567	0.704314470291138
-0.120243959128857	4.74655342102051	1.48218202590942	0.144457370042801	-0.33049201965332	0.707876205444336
-0.133504927158356	4.76256608963013	1.50524866580963	0.144152745604515	-0.335484325885773	0.711170732975006
-0.137638717889786	4.77875518798828	1.54961478710175	0.143803462386131	-0.340854287147522	0.713835716247559
-0.127891957759857	4.78445768356323	1.55458927154541	0.143921330571175	-0.345658361911774	0.717064678668976
-0.139541551470757	4.84615898132324	1.59871757030487	0.143545717000961	-0.35049170255661	0.720681548118591
-0.164616152644157	4.84361505508423	1.62155771255493	0.143178179860115	-0.355481624603271	0.725238502025604
-0.177725449204445	4.85815525054932	1.65068793296814	0.143226578831673	-0.360188663005829	0.729968130588531
-0.193504109978676	4.88857173919678	1.66002643108368	0.143086954951286	-0.364790588617325	0.733637094497681
-0.202350422739983	4.92369222640991	1.70185875892639	0.142752960324287	-0.369657874107361	0.737501323223114
-0.219769731163979	4.91954469680786	1.71247553825378	0.142684042453766	-0.374013364315033	0.74135833978653
-0.230839088559151	4.93519449234009	1.7433899641037	0.142603516578674	-0.378335118293762	0.745185434818268
-0.237308263778687	4.946852684021	1.75651431083679	0.142571181058884	-0.382444500923157	0.749496519565582
-0.252938210964203	4.96482992172241	1.79071712493896	0.142493382096291	-0.386259257793427	0.75346702337265
-0.265532255172729	4.97024297714233	1.80384314060211	0.142750963568687	-0.389953345060349	0.756568968296051
-0.262902408838272	4.97662353515625	1.81557381153107	0.143022909760475	-0.393544346094131	0.759925127029419
-0.277015894651413	4.97920560836792	1.83032846450806	0.143318355083466	-0.396516442298889	0.763504803180695
-0.27181401848793	4.99116945266724	1.84232330322266	0.143633514642715	-0.399401277303696	0.767450869083405
-0.273333579301834	4.99516773223877	1.84617638587952	0.144151702523232	-0.401984661817551	0.771636605262756
-0.27906122803688	4.99717617034912	1.8417090177536	0.144410386681557	-0.404396951198578	0.774539887905121
-0.260189771652222	5.02805280685425	1.84644937515259	0.144489854574203	-0.40640452504158	0.77896910905838
-0.243929877877235	5.01697158813477	1.84783148765564	0.144633337855339	-0.408436149358749	0.783219754695892
-0.241543009877205	4.97586536407471	1.85394930839539	0.145090639591217	-0.410452902317047	0.785935163497925
-0.245994567871094	4.98672342300415	1.84938740730286	0.145642831921577	-0.412025094032288	0.789152145385742
-0.238287627696991	5.00829124450684	1.85116577148438	0.145610153675079	-0.413614749908447	0.791848242282867
-0.218616396188736	5.00111627578735	1.8563414812088	0.1457479596138	-0.415194511413574	0.795564353466034
-0.195614576339722	4.99188947677612	1.86168813705444	0.14571812748909	-0.416728466749191	0.798960387706757
-0.19329622387886	4.97094440460205	1.8528938293457	0.145477488636971	-0.417526990175247	0.801186084747314
-0.169021531939507	4.98622035980225	1.85166156291962	0.14539410173893	-0.418633878231049	0.804031252861023
-0.16636960208416	4.99504041671753	1.8563312292099	0.144951075315475	-0.419750779867172	0.806573092937469
-0.167649045586586	4.96932029724121	1.85696923732758	0.144627913832664	-0.420490473508835	0.809322357177734
-0.168830037117004	4.9759783744812	1.83782505989075	0.144448608160019	-0.421064734458923	0.81184321641922
-0.170856013894081	4.97502756118774	1.83474683761597	0.144329369068146	-0.421844512224197	0.8138188123703
-0.182187408208847	4.97281455993652	1.83154034614563	0.144098356366158	-0.422522991895676	0.815994620323181
-0.2012929469347	4.98277616500854	1.83799505233765	0.143968224525452	-0.423387438058853	0.818037331104279
-0.213970020413399	4.97771501541138	1.83397316932678	0.143814280629158	-0.42414328455925	0.819742679595947
-0.226000472903252	4.96584033966064	1.82850277423859	0.143729880452156	-0.425069391727448	0.821297645568848
-0.24259626865387	4.96508836746216	1.84123694896698	0.143531173467636	-0.42601415514946	0.822387874126434
-0.262362092733383	4.96665096282959	1.83475780487061	0.143482908606529	-0.426748245954514	0.824438750743866
-0.279839873313904	4.96997213363647	1.83143436908722	0.143477454781532	-0.427462965250015	0.827541887760162
-0.305309265851974	4.98239469528198	1.83380913734436	0.143358707427979	-0.428299278020859	0.830223679542542
-0.332395970821381	4.99159526824951	1.83082294464111	0.143136501312256	-0.429132431745529	0.833612024784088
-0.353819072246552	5.01614284515381	1.83143222332001	0.143112331628799	-0.429977118968964	0.838067770004272
-0.35894387960434	5.04179191589355	1.82958745956421	0.142904683947563	-0.430944889783859	0.842530786991119
-0.360725969076157	5.06323480606079	1.81760001182556	0.142729446291924	-0.432045370340347	0.847112655639648
-0.35355418920517	5.07820320129395	1.8291140794754	0.142440482974052	-0.433511257171631	0.851651966571808
-0.352537930011749	5.10231018066406	1.83728277683258	0.142219722270966	-0.43500018119812	0.856193482875824
-0.341520190238953	5.12589740753174	1.84268498420715	0.141956195235252	-0.436606079339981	0.860326945781708
-0.338557600975037	5.13650560379028	1.84838366508484	0.1417455971241	-0.438395738601685	0.863973796367645
-0.333896785974503	5.14996337890625	1.86096107959747	0.141368612647057	-0.440341114997864	0.867276191711426
-0.339856266975403	5.1633734703064	1.87643432617188	0.141159906983376	-0.442370027303696	0.870335221290588
-0.342446088790894	5.18173027038574	1.88054490089417	0.140695631504059	-0.444384276866913	0.873307228088379
-0.339485615491867	5.19964599609375	1.90260767936707	0.139995828270912	-0.446545600891113	0.876347362995148
-0.335949897766113	5.21347188949585	1.91274666786194	0.139300107955933	-0.44881135225296	0.879572212696075
-0.352353900671005	5.22740745544434	1.92717707157135	0.138615280389786	-0.451010465621948	0.882585048675537
-0.368031769990921	5.2471604347229	1.95041191577911	0.137631803750992	-0.453259348869324	0.885003447532654
-0.387928307056427	5.26307964324951	1.96656382083893	0.13648784160614	-0.455525457859039	0.887197613716125
-0.41299894452095	5.27835559844971	1.98304975032806	0.135374501347542	-0.457890421152115	0.889457225799561
-0.446400344371796	5.30572938919067	1.99513673782349	0.13430567085743	-0.460214048624039	0.892063677310944
-0.474655032157898	5.32760524749756	2.01129746437073	0.133050248026848	-0.462495118379593	0.895376145839691
-0.510147154331207	5.36169052124023	2.01836371421814	0.131902188062668	-0.464610636234283	0.899424195289612
-0.53763610124588	5.384117603302	2.03617358207703	0.130328252911568	-0.466800600290298	0.903154373168945
-0.561484515666962	5.42701768875122	2.04177927970886	0.128900691866875	-0.469090551137924	0.907149851322174
-0.576655805110931	5.45313215255737	2.05995535850525	0.127530559897423	-0.471325904130936	0.91133326292038
-0.592069149017334	5.48502588272095	2.06452393531799	0.126121148467064	-0.473566800355911	0.915809273719788
-0.589800000190735	5.51271057128906	2.07882905006409	0.124656923115253	-0.475945889949799	0.919809520244598
-0.607650935649872	5.53080606460571	2.10642981529236	0.123241536319256	-0.478327035903931	0.922997772693634
-0.6102454662323	5.5372953414917	2.13025736808777	0.121798396110535	-0.48088064789772	0.92506730556488
-0.623217403888702	5.55824375152588	2.13315010070801	0.120341762900352	-0.48325702548027	0.926871538162231
-0.633572340011597	5.55036878585815	2.13889980316162	0.118970572948456	-0.485979378223419	0.928301990032196
-0.633188366889954	5.54251718521118	2.18459153175354	0.117505237460136	-0.48864671587944	0.928866147994995
-0.631009995937347	5.55503845214844	2.19397950172424	0.116133831441402	-0.490980267524719	0.92998218536377
-0.653971314430237	5.57348585128784	2.21438932418823	0.114327117800713	-0.493456125259399	0.930883765220642
-0.673624634742737	5.54593372344971	2.2435131072998	0.11297582834959	-0.496291726827621	0.931493520736694
-0.682707011699677	5.52959012985229	2.27252745628357	0.111496083438396	-0.498838156461716	0.93216210603714
-0.663957953453064	5.55160522460938	2.29543709754944	0.109911039471626	-0.501348197460175	0.934697210788727
-0.658532738685608	5.57602262496948	2.30528688430786	0.108337067067623	-0.503792703151703	0.938309073448181
-0.668950021266937	5.59577512741089	2.31615781784058	0.107118666172028	-0.506065547466278	0.941007435321808
-0.678263962268829	5.60998678207397	2.33452749252319	0.105894759297371	-0.508554577827454	0.943162441253662
-0.69122040271759	5.62294960021973	2.35140752792358	0.104773044586182	-0.510730147361755	0.945291817188263
-0.692562162876129	5.6329197883606	2.36682844161987	0.103693649172783	-0.513103425502777	0.946741998195648
-0.702074348926544	5.63286352157593	2.38780546188354	0.102559581398964	-0.515218913555145	0.948394000530243
-0.70676851272583	5.62397909164429	2.39819931983948	0.101333625614643	-0.517316699028015	0.949314475059509
-0.710496306419373	5.62491130828857	2.40339875221252	0.100253470242023	-0.519422709941864	0.949931085109711
-0.729279577732086	5.61585092544556	2.4208390712738	0.098944827914238	-0.521368980407715	0.95060408115387
-0.731412827968597	5.60734415054321	2.44077491760254	0.0976493880152702	-0.523562729358673	0.950948476791382
-0.733520328998566	5.60302114486694	2.4509539604187	0.096475675702095	-0.525731384754181	0.951495885848999
-0.735957026481628	5.58658599853516	2.46453857421875	0.0951860025525093	-0.527703881263733	0.952090919017792
-0.741164207458496	5.58433485031128	2.48580694198608	0.0937813967466354	-0.529725551605225	0.952424466609955
-0.754853188991547	5.5772876739502	2.50248599052429	0.0923661068081856	-0.531312882900238	0.953134655952454
-0.759060204029083	5.56775712966919	2.5163459777832	0.0907879397273064	-0.532983243465424	0.953955709934235
-0.758845567703247	5.56375694274902	2.5269980430603	0.0892497524619102	-0.534620583057404	0.954756557941437
-0.763982951641083	5.56016778945923	2.53501272201538	0.0878154560923576	-0.536242187023163	0.955346584320068
[truncated: 7,859 more rows]
