# Supplementary material for: Identification of Haptic Based Guiding Using Hard Reins
Source: PLoS One. 2015 Jul 22;10(7):e0132020. doi: 10.1371/journal.pone.0132020 (PMC4511788; doi:10.1371/journal.pone.0132020)
Supplement: S5 File — (ZIP) [file pone.0132020.s005.zip › Exp2_ForceData1/Subject4/path2/T1.csv]

Force X (N)	Force Y (N)	Force Z (N)	Torque X (N-m)	Torque Y (N-m)	Torque Z (N-m)	Frequency = 10000	Averaging Level = 16	F/T Serial Number = FT11772	Time Started = 05/12/2012 11:17:01
-0.605932891368866	-9.56295490264893	-4.16673183441162	0.0907562002539635	0.439384490251541	-0.0825527533888817
-0.605140388011932	-9.56388568878174	-4.17348432540894	0.0906456112861633	0.439435601234436	-0.0827339291572571
-0.609336912631989	-9.56563949584961	-4.17171049118042	0.0907145142555237	0.439414620399475	-0.0827067047357559
-0.604788362979889	-9.56743621826172	-4.1687593460083	0.0907193049788475	0.439458101987839	-0.0828912481665611
-0.602782607078552	-9.56973552703857	-4.17327451705933	0.090601310133934	0.439479112625122	-0.0830030888319016
-0.604021906852722	-9.56931686401367	-4.17148590087891	0.0907255262136459	0.439524054527283	-0.083039790391922
-0.601212739944458	-9.56870174407959	-4.17569065093994	0.0907331556081772	0.439541578292847	-0.0831101685762405
-0.601683676242828	-9.57127475738525	-4.17638969421387	0.0907487943768501	0.439604908227921	-0.0831954702734947
-0.59790825843811	-9.57317733764648	-4.18166446685791	0.0907664448022842	0.439633578062058	-0.0832838863134384
-0.599229633808136	-9.57588386535645	-4.17673540115356	0.0908391997218132	0.439803779125214	-0.0833028852939606
-0.597179114818573	-9.57667255401611	-4.18238830566406	0.0909223631024361	0.439812511205673	-0.0833106860518456
-0.596111536026001	-9.57959175109863	-4.18290996551514	0.0909042060375214	0.439926236867905	-0.083442322909832
-0.594125151634216	-9.58414363861084	-4.18044805526733	0.0910516008734703	0.439977794885635	-0.0834753587841988
-0.588905155658722	-9.58879280090332	-4.19464445114136	0.0910505577921867	0.440035551786423	-0.0835520774126053
-0.589359939098358	-9.5903844833374	-4.19198179244995	0.0911805331707001	0.44021800160408	-0.0836112126708031
-0.585060596466064	-9.5936861038208	-4.19162034988403	0.0912932381033897	0.440270990133286	-0.0837656930088997
-0.58177125453949	-9.60057735443115	-4.19385671615601	0.0913656055927277	0.440361201763153	-0.0838662534952164
-0.578054547309875	-9.60134696960449	-4.1957106590271	0.0914990529417992	0.440478980541229	-0.0838748440146446
-0.575158715248108	-9.60535335540771	-4.20469331741333	0.0916280671954155	0.440443426370621	-0.0839734226465225
-0.569949209690094	-9.612060546875	-4.19927024841309	0.0917512252926826	0.440672427415848	-0.08407261967659
-0.569519400596619	-9.62002849578857	-4.20235919952393	0.0919318795204163	0.44078528881073	-0.0841461196541786
-0.561274886131287	-9.62191200256348	-4.20547962188721	0.0919778198003769	0.440900057554245	-0.0841656029224396
-0.557832479476929	-9.62879371643066	-4.20700645446777	0.0921792238950729	0.440988391637802	-0.0841211527585983
-0.551663815975189	-9.63404083251953	-4.2084379196167	0.0923931375145912	0.441060990095139	-0.0842802673578262
-0.54820191860199	-9.64273643493652	-4.20926284790039	0.0925536155700684	0.441202104091644	-0.0842512100934982
-0.538900434970856	-9.64489364624023	-4.21719217300415	0.0927500799298286	0.441342204809189	-0.0842460617423058
-0.535511791706085	-9.65066337585449	-4.21265554428101	0.0928507298231125	0.441435188055038	-0.0841983035206795
-0.530222415924072	-9.65544128417969	-4.2149224281311	0.0930714011192322	0.441569715738297	-0.0841768234968185
-0.523162961006165	-9.66243743896484	-4.22004413604736	0.0932617112994194	0.441671878099442	-0.0840702503919601
-0.51463919878006	-9.67005062103271	-4.22228765487671	0.0934453904628754	0.441779166460037	-0.0838876813650131
-0.509540438652039	-9.6725549697876	-4.22492456436157	0.0935458019375801	0.441879272460938	-0.0836963355541229
-0.501824915409088	-9.67692470550537	-4.2166109085083	0.0936827510595322	0.441967844963074	-0.0836150422692299
-0.500007927417755	-9.68330764770508	-4.21659708023071	0.0938990116119385	0.441948801279068	-0.0833526477217674
-0.489992946386337	-9.6851282119751	-4.22387266159058	0.0940219983458519	0.442056179046631	-0.083200991153717
-0.483325690031052	-9.6953182220459	-4.22319936752319	0.0940049067139626	0.442045152187347	-0.0829139724373817
-0.478577047586441	-9.69451904296875	-4.22549962997437	0.0941764637827873	0.442029654979706	-0.0826872587203979
-0.468326956033707	-9.69967842102051	-4.22416162490845	0.0943201929330826	0.441971093416214	-0.0823248624801636
-0.465103834867477	-9.70246505737305	-4.22113275527954	0.0944520682096481	0.442060708999634	-0.0818843990564346
-0.461315721273422	-9.70616245269775	-4.22524738311768	0.0944757387042046	0.441970676183701	-0.0815631896257401
-0.451711297035217	-9.7065315246582	-4.22620105743408	0.0945056676864624	0.441937118768692	-0.0811742395162582
-0.448550254106522	-9.71019172668457	-4.2209005355835	0.094572477042675	0.441853016614914	-0.0808291584253311
-0.441604018211365	-9.71141147613525	-4.22011470794678	0.0946436747908592	0.441815108060837	-0.080601692199707
-0.440297693014145	-9.71887969970703	-4.21611833572388	0.094621054828167	0.441669434309006	-0.0802270248532295
-0.434654802083969	-9.71389389038086	-4.22003078460693	0.0946427956223488	0.441509813070297	-0.0799355283379555
-0.429441183805466	-9.71854209899902	-4.21700096130371	0.0946602374315262	0.44136443734169	-0.0797133073210716
-0.426354438066483	-9.72091579437256	-4.21684122085571	0.0946496576070786	0.441147089004517	-0.0793885439634323
-0.424445301294327	-9.72510623931885	-4.2146110534668	0.094476692378521	0.440960675477982	-0.0791050940752029
-0.417777240276337	-9.72259998321533	-4.21036243438721	0.0943415760993958	0.440780878067017	-0.0787433907389641
-0.418173253536224	-9.72415924072266	-4.20726823806763	0.0944284126162529	0.440563172101974	-0.0784321650862694
-0.410401165485382	-9.72389698028564	-4.20742130279541	0.0942373052239418	0.440330684185028	-0.0782197043299675
-0.406725615262985	-9.72647953033447	-4.20415496826172	0.0941282585263252	0.440064191818237	-0.0778636336326599
-0.405469447374344	-9.72643661499023	-4.19927644729614	0.0939237326383591	0.439825683832169	-0.0776487663388252
-0.401741832494736	-9.72657203674316	-4.19790697097778	0.0938272103667259	0.439574420452118	-0.0773980841040611
-0.400401175022125	-9.72639751434326	-4.19054937362671	0.0936628133058548	0.439318031072617	-0.0772205665707588
-0.395351469516754	-9.73092174530029	-4.18933963775635	0.0934079885482788	0.438929229974747	-0.0770644396543503
-0.390894174575806	-9.73047733306885	-4.18391084671021	0.0932741761207581	0.438717842102051	-0.0768342092633247
-0.393840253353119	-9.73015785217285	-4.18434381484985	0.0930825471878052	0.438449412584305	-0.0766199082136154
-0.388019472360611	-9.73167896270752	-4.17580556869507	0.0928269550204277	0.438167631626129	-0.0765557736158371
-0.386891931295395	-9.73407077789307	-4.17091035842896	0.0925876274704933	0.437782943248749	-0.0765335112810135
-0.383285641670227	-9.73592281341553	-4.16843461990356	0.0924569219350815	0.437436074018478	-0.076463058590889
-0.384054809808731	-9.73418426513672	-4.16949939727783	0.092120498418808	0.437250941991806	-0.0764746442437172
-0.382158637046814	-9.73830318450928	-4.16175174713135	0.0918188765645027	0.436937898397446	-0.0764649212360382
-0.380998581647873	-9.73789691925049	-4.15530967712402	0.0916152894496918	0.436601370573044	-0.0765176340937614
-0.376722663640976	-9.74214839935303	-4.14730167388916	0.0913482382893562	0.436375826597214	-0.0764357447624207
-0.382508993148804	-9.74138450622559	-4.1548113822937	0.0911380127072334	0.43607035279274	-0.0764361023902893
-0.376667559146881	-9.74591827392578	-4.14793825149536	0.0908729508519173	0.435898214578629	-0.0765723362565041
-0.378359198570251	-9.74415588378906	-4.1428074836731	0.0906844362616539	0.435514986515045	-0.0766421854496002
-0.374818563461304	-9.74539184570313	-4.14479684829712	0.0904420390725136	0.435273826122284	-0.0768032744526863
-0.378111779689789	-9.74704074859619	-4.14166402816772	0.0902216732501984	0.435122907161713	-0.0768821090459824
-0.376544445753098	-9.75158405303955	-4.13788032531738	0.0900256782770157	0.434895932674408	-0.0770836472511292
-0.376640379428864	-9.75578498840332	-4.14344644546509	0.0897893831133842	0.434728682041168	-0.0772839188575745
-0.376033782958984	-9.7556266784668	-4.12864351272583	0.0896722376346588	0.434523940086365	-0.077294260263443
-0.378150761127472	-9.75313854217529	-4.13588428497314	0.0895078331232071	0.434371262788773	-0.0773441642522812
-0.378402441740036	-9.75837135314941	-4.13477420806885	0.0893122777342796	0.43429571390152	-0.0773401036858559
-0.379414856433868	-9.75548934936523	-4.13471698760986	0.0892105996608734	0.434174239635468	-0.0773189291357994
-0.372573703527451	-9.75833415985107	-4.12764310836792	0.0890922397375107	0.434017390012741	-0.0773307979106903
-0.373734384775162	-9.76083183288574	-4.1327338218689	0.0890319123864174	0.43393737077713	-0.0772029682993889
-0.371747851371765	-9.76511478424072	-4.12965726852417	0.0888888090848923	0.433863878250122	-0.0772645175457001
-0.36851567029953	-9.76809692382813	-4.12485599517822	0.0888292267918587	0.433770656585693	-0.0772222578525543
-0.365212291479111	-9.77027702331543	-4.12890291213989	0.0887313708662987	0.433632105588913	-0.0772474184632301
-0.361781448125839	-9.77320289611816	-4.12888669967651	0.0886224284768105	0.433703660964966	-0.0771536901593208
-0.360286086797714	-9.77462863922119	-4.12476396560669	0.0886267423629761	0.433660805225372	-0.0771022886037827
-0.353957921266556	-9.7793493270874	-4.12978982925415	0.0885440334677696	0.433595985174179	-0.0770579650998116
-0.349734544754028	-9.782883644104	-4.12659025192261	0.0885595381259918	0.433702319860458	-0.0769041925668716
-0.349804371595383	-9.78182411193848	-4.12745237350464	0.0886036232113838	0.433539241552353	-0.0768398195505142
-0.346523314714432	-9.78370475769043	-4.13445043563843	0.0885759517550468	0.433662623167038	-0.076818011701107
-0.347728610038757	-9.78483295440674	-4.12858295440674	0.0887236222624779	0.433667778968811	-0.0766736343502998
-0.340386182069778	-9.78750991821289	-4.13104820251465	0.0887394323945045	0.433747321367264	-0.0765502527356148
-0.340752631425858	-9.79238319396973	-4.13438940048218	0.0887231826782227	0.433753937482834	-0.0763977766036987
-0.342559844255447	-9.78840827941895	-4.13674974441528	0.0888427868485451	0.433905750513077	-0.0763077661395073
-0.339083701372147	-9.78844261169434	-4.14380407333374	0.0889971479773521	0.433962762355804	-0.0761687681078911
-0.339560687541962	-9.7884693145752	-4.14060831069946	0.0890761613845825	0.434157729148865	-0.0759881436824799
-0.338368952274323	-9.78915500640869	-4.14374542236328	0.0892101153731346	0.434165716171265	-0.0758363232016563
-0.335045963525772	-9.7895975112915	-4.14528322219849	0.0892519578337669	0.434317350387573	-0.0756597965955734
-0.338965445756912	-9.78746128082275	-4.14616012573242	0.0894770920276642	0.434403270483017	-0.0753790214657784
-0.336471617221832	-9.78687286376953	-4.1489691734314	0.0895582437515259	0.434485375881195	-0.0753200128674507
-0.334209799766541	-9.78856468200684	-4.14922714233398	0.0896647572517395	0.434542566537857	-0.0751192793250084
-0.337753653526306	-9.78740310668945	-4.15015602111816	0.08987145870924	0.43466728925705	-0.0749062746763229
-0.334036260843277	-9.78515529632568	-4.15583419799805	0.0899894535541534	0.434777498245239	-0.0746895745396614
-0.33343905210495	-9.78461360931396	-4.15557670593262	0.0900870189070702	0.434958577156067	-0.0744312182068825
-0.334401488304138	-9.78327560424805	-4.15857839584351	0.0901723206043243	0.434992104768753	-0.0742039978504181
-0.331362634897232	-9.78213214874268	-4.16050052642822	0.0903458446264267	0.43515145778656	-0.073883593082428
-0.335659801959991	-9.77640628814697	-4.17043352127075	0.0904972702264786	0.435221433639526	-0.073488786816597
-0.330918520689011	-9.77553176879883	-4.16422510147095	0.0905214697122574	0.435376524925232	-0.0732570216059685
-0.334486901760101	-9.77207279205322	-4.16747426986694	0.090668298304081	0.435427218675613	-0.0730142965912819
-0.334864646196365	-9.76849746704102	-4.16661834716797	0.0908446088433266	0.435560882091522	-0.0726970210671425
-0.33820042014122	-9.76373672485352	-4.16841888427734	0.0908061638474464	0.435651987791061	-0.072436586022377
-0.339101701974869	-9.76074600219727	-4.16610193252563	0.0910210758447647	0.435766965150833	-0.0723039507865906
-0.337265491485596	-9.76110363006592	-4.17222929000854	0.0910710319876671	0.435759007930756	-0.0721903294324875
-0.340878754854202	-9.75586223602295	-4.16783857345581	0.0912238135933876	0.435866564512253	-0.071977972984314
-0.346486002206802	-9.75320911407471	-4.17120409011841	0.0913543775677681	0.43588525056839	-0.0718711465597153
-0.344260036945343	-9.75175476074219	-4.17393827438354	0.0912841111421585	0.436029613018036	-0.0718570724129677
-0.353742778301239	-9.74972152709961	-4.17457246780396	0.0914095044136047	0.436028957366943	-0.0718387737870216
-0.352232068777084	-9.74599075317383	-4.17306518554688	0.0915782824158669	0.436077177524567	-0.0718253031373024
-0.358057171106339	-9.73879909515381	-4.17749261856079	0.0916329696774483	0.436122328042984	-0.0717064663767815
-0.364423364400864	-9.73768138885498	-4.17573213577271	0.0916901528835297	0.436213135719299	-0.0716964155435562
-0.366829037666321	-9.73493099212646	-4.17600345611572	0.0916934907436371	0.4362613260746	-0.0717326626181602
-0.372502624988556	-9.72961616516113	-4.17411804199219	0.0918227583169937	0.436302185058594	-0.0716711133718491
-0.377563148736954	-9.72485637664795	-4.18024444580078	0.0919115990400314	0.436342656612396	-0.0717131718993187
-0.381083935499191	-9.72480487823486	-4.1767430305481	0.0919031798839569	0.436489880084991	-0.0717162191867828
-0.38847690820694	-9.71719837188721	-4.17646598815918	0.0919479206204414	0.436461001634598	-0.0717773139476776
-0.390618860721588	-9.7118444442749	-4.17933702468872	0.0920662134885788	0.43642196059227	-0.0718804225325584
-0.394195139408112	-9.71106719970703	-4.17991733551025	0.0920172333717346	0.436412274837494	-0.0718922466039658
-0.403215676546097	-9.70880794525146	-4.18443775177002	0.0920448675751686	0.436493545770645	-0.0719733908772469
-0.404765278100967	-9.7047004699707	-4.18355131149292	0.0919756591320038	0.436474084854126	-0.0721252411603928
-0.408976078033447	-9.70160675048828	-4.17401647567749	0.0921336933970451	0.436467170715332	-0.0722628533840179
-0.413639932870865	-9.69590854644775	-4.17895126342773	0.0921541377902031	0.436442971229553	-0.0723994448781013
-0.417419880628586	-9.70227432250977	-4.18089008331299	0.0921075716614723	0.43647289276123	-0.0725768357515335
-0.422905266284943	-9.69464111328125	-4.17870283126831	0.0921020582318306	0.436506807804108	-0.0726714208722115
-0.422851353883743	-9.69659042358398	-4.17850112915039	0.0920352414250374	0.436455249786377	-0.072916679084301
-0.428847104310989	-9.69189643859863	-4.17514514923096	0.0920929908752441	0.436436533927917	-0.0730978399515152
-0.431768000125885	-9.69591426849365	-4.17841482162476	0.0920590758323669	0.436451196670532	-0.0732608586549759
-0.433803230524063	-9.69278717041016	-4.17988681793213	0.0919872596859932	0.436477541923523	-0.0734437704086304
-0.437104195356369	-9.69226264953613	-4.1798038482666	0.0920360237360001	0.436426401138306	-0.0737065672874451
-0.43827348947525	-9.69164180755615	-4.17838907241821	0.092035599052906	0.436385601758957	-0.073940709233284
-0.441571027040482	-9.69470691680908	-4.18132305145264	0.0920066237449646	0.436404824256897	-0.0741647854447365
-0.443931430578232	-9.6942834854126	-4.17804050445557	0.0919781178236008	0.436444163322449	-0.0743224397301674
-0.445547699928284	-9.69289302825928	-4.17817163467407	0.092000275850296	0.436408638954163	-0.0745761767029762
-0.445476740598679	-9.69719886779785	-4.18322896957397	0.091950498521328	0.436475396156311	-0.0747891217470169
-0.453139215707779	-9.69657802581787	-4.18001365661621	0.0920299962162972	0.436395823955536	-0.0749643445014954
-0.447862833738327	-9.69471263885498	-4.17537593841553	0.0919750854372978	0.436440408229828	-0.07514987885952
-0.452120840549469	-9.69870471954346	-4.17713356018066	0.0919760465621948	0.4364013671875	-0.0752847343683243
-0.449722766876221	-9.70117664337158	-4.17936706542969	0.0920047983527184	0.436502605676651	-0.0755313634872437
-0.451727092266083	-9.70299911499023	-4.17829990386963	0.0920159369707108	0.436473578214645	-0.0757399052381516
-0.448896199464798	-9.70444202423096	-4.17789316177368	0.0920482948422432	0.436484962701797	-0.075898215174675
-0.449414640665054	-9.70967292785645	-4.18396282196045	0.0920164883136749	0.436421632766724	-0.0760511159896851
-0.447746217250824	-9.71066570281982	-4.18126153945923	0.0920413285493851	0.43654128909111	-0.0762813165783882
-0.449432551860809	-9.71590328216553	-4.18253612518311	0.0920548364520073	0.436511367559433	-0.0765243917703629
-0.442553043365479	-9.7173318862915	-4.18178462982178	0.0920975059270859	0.436523407697678	-0.0766958072781563
-0.446510136127472	-9.72086048126221	-4.18081092834473	0.0921370610594749	0.436519712209702	-0.0768363922834396
-0.442888110876083	-9.72630977630615	-4.18247985839844	0.0920939669013023	0.436661273241043	-0.077059805393219
-0.442727833986282	-9.72937774658203	-4.18760633468628	0.0922015830874443	0.436636209487915	-0.0771884694695473
-0.436655789613724	-9.73379993438721	-4.18467044830322	0.092225469648838	0.436591804027557	-0.0773796662688255
-0.433481842279434	-9.74313163757324	-4.18972110748291	0.0921872854232788	0.436682611703873	-0.0774474963545799
-0.430787861347198	-9.74218463897705	-4.18335485458374	0.0922598615288734	0.436748206615448	-0.077574610710144
-0.425160497426987	-9.74906158447266	-4.18805265426636	0.0923047959804535	0.436659604310989	-0.0777304917573929
-0.418403148651123	-9.75457191467285	-4.18552541732788	0.0923133939504623	0.436734318733215	-0.0777692720293999
-0.419501096010208	-9.75708961486816	-4.19310522079468	0.0923798084259033	0.43665087223053	-0.0778319761157036
-0.413064241409302	-9.76342582702637	-4.18603134155273	0.0923316329717636	0.436775326728821	-0.0778902992606163
-0.408348381519318	-9.77090454101563	-4.19436359405518	0.0924203097820282	0.436740934848785	-0.077868178486824
-0.400463879108429	-9.77464866638184	-4.19232511520386	0.0924842581152916	0.43677881360054	-0.077875517308712
-0.395794808864594	-9.78136253356934	-4.19007539749146	0.0925186052918434	0.436831593513489	-0.0778164640069008
-0.391630679368973	-9.78299617767334	-4.193199634552	0.0925909802317619	0.436844766139984	-0.0776777490973473
-0.385097146034241	-9.78927898406982	-4.19852590560913	0.0926700457930565	0.436840772628784	-0.0776199921965599
-0.377476394176483	-9.79059886932373	-4.18884563446045	0.0927902460098267	0.436989426612854	-0.0774521753191948
-0.372622162103653	-9.7943058013916	-4.19018459320068	0.0927908420562744	0.436888962984085	-0.0773091465234756
-0.364601463079453	-9.79782867431641	-4.19596242904663	0.0928228124976158	0.43707874417305	-0.0771059617400169
-0.363606452941895	-9.8000955581665	-4.19790697097778	0.0929395481944084	0.437077045440674	-0.0768925398588181
-0.350565701723099	-9.80574417114258	-4.19562673568726	0.0929427370429039	0.43716287612915	-0.0767248794436455
-0.347035109996796	-9.8078556060791	-4.19390773773193	0.0930502414703369	0.437156170606613	-0.0764641314744949
-0.341693520545959	-9.80973052978516	-4.19526195526123	0.0931268110871315	0.437218964099884	-0.0762735679745674
-0.338626712560654	-9.81089210510254	-4.19871997833252	0.0932295173406601	0.43732413649559	-0.0760597884654999
-0.334188461303711	-9.81428337097168	-4.19961404800415	0.0932095423340797	0.437360286712646	-0.0759352967143059
-0.328515201807022	-9.81924724578857	-4.19693279266357	0.093251496553421	0.437260508537292	-0.0758076682686806
-0.322987049818039	-9.81977653503418	-4.1970796585083	0.0933379754424095	0.437337011098862	-0.0756550431251526
-0.32384917140007	-9.8220272064209	-4.19975662231445	0.0933911502361298	0.437419325113297	-0.07541673630476
-0.318714201450348	-9.82370185852051	-4.20314741134644	0.0933371111750603	0.437426567077637	-0.0753945037722588
-0.314126253128052	-9.82729148864746	-4.20387554168701	0.0934023782610893	0.437352269887924	-0.0752381905913353
-0.312794834375381	-9.82716464996338	-4.19890117645264	0.0935458466410637	0.437456160783768	-0.0750960409641266
-0.309818118810654	-9.8253002166748	-4.20249366760254	0.093552254140377	0.437463462352753	-0.0749984383583069
-0.306532889604568	-9.83244609832764	-4.20028400421143	0.0935495123267174	0.437446922063828	-0.0748357176780701
-0.308054089546204	-9.8289270401001	-4.20254516601563	0.0935550257563591	0.437438577413559	-0.0747239142656326
-0.306300342082977	-9.82845020294189	-4.20475101470947	0.0936673879623413	0.437388360500336	-0.0746664479374886
-0.303815454244614	-9.82724571228027	-4.19752311706543	0.0936278998851776	0.437393218278885	-0.0745170414447784
-0.305931329727173	-9.82690334320068	-4.19934320449829	0.0936563387513161	0.43732276558876	-0.0744208544492722
-0.306071996688843	-9.82437896728516	-4.19897556304932	0.0936737135052681	0.437400817871094	-0.0742631182074547
-0.303468465805054	-9.82572841644287	-4.1975417137146	0.0936696007847786	0.437330782413483	-0.0741267949342728
-0.30434837937355	-9.82345676422119	-4.19708728790283	0.0937166810035706	0.437303006649017	-0.074046291410923
-0.306204468011856	-9.81923007965088	-4.1978816986084	0.0937323942780495	0.437271893024445	-0.0739426761865616
-0.309969753026962	-9.8175745010376	-4.19758987426758	0.0937018245458603	0.437266230583191	-0.0737505629658699
-0.311381697654724	-9.81497287750244	-4.19873476028442	0.0936597809195518	0.437230616807938	-0.0736418068408966
-0.30930307507515	-9.81112003326416	-4.19466018676758	0.0936750322580338	0.437143683433533	-0.0735337659716606
-0.312939196825027	-9.80304431915283	-4.19420862197876	0.0937427952885628	0.437174320220947	-0.0733992084860802
-0.318584352731705	-9.80480098724365	-4.1902117729187	0.0936090275645256	0.437100559473038	-0.0732810944318771
-0.316645473241806	-9.8002233505249	-4.19617891311646	0.0936188250780106	0.437089949846268	-0.0731667578220367
-0.32196718454361	-9.7954683303833	-4.19301843643188	0.093606136739254	0.437001705169678	-0.073022797703743
-0.322087675333023	-9.79255867004395	-4.19389533996582	0.0935060232877731	0.43698713183403	-0.0730669125914574
-0.325959205627441	-9.7885856628418	-4.19376659393311	0.0934847295284271	0.436954528093338	-0.072961300611496
-0.3272385597229	-9.7882194519043	-4.19687080383301	0.0933905839920044	0.436870872974396	-0.0729395151138306
-0.33067461848259	-9.78390121459961	-4.19126987457275	0.0933340340852737	0.436796963214874	-0.0729118287563324
-0.334205389022827	-9.77934837341309	-4.18932437896729	0.0932866409420967	0.436881244182587	-0.0729163959622383
-0.339315086603165	-9.77805995941162	-4.18458223342896	0.0932421609759331	0.436719924211502	-0.0729338899254799
-0.339048355817795	-9.77315330505371	-4.18993139266968	0.0931003391742706	0.436803847551346	-0.0729731991887093
-0.345735847949982	-9.77036190032959	-4.18706750869751	0.0930402055382729	0.436694324016571	-0.0729664638638496
-0.3472580909729	-9.76712703704834	-4.18714570999146	0.0929624512791634	0.436813145875931	-0.0730711594223976
-0.352136164903641	-9.76461982727051	-4.18114805221558	0.0928933545947075	0.436713308095932	-0.0731171742081642
-0.35702583193779	-9.75880718231201	-4.19032144546509	0.0928621515631676	0.436756074428558	-0.0732661932706833
-0.360530883073807	-9.75658702850342	-4.18803834915161	0.0927077457308769	0.43680277466774	-0.0732732266187668
-0.364395081996918	-9.75210571289063	-4.18381118774414	0.0926075950264931	0.43688690662384	-0.0733734369277954
-0.369381636381149	-9.74954605102539	-4.18822050094604	0.0925559625029564	0.436869323253632	-0.0735284686088562
-0.369448214769363	-9.74643707275391	-4.18275451660156	0.0924155786633492	0.436973571777344	-0.0736756175756454
-0.376630127429962	-9.74315738677979	-4.18864631652832	0.0924275815486908	0.436903476715088	-0.0737824887037277
-0.377882093191147	-9.74560832977295	-4.18664884567261	0.0922599881887436	0.43708997964859	-0.0739141777157784
-0.380146771669388	-9.74384689331055	-4.1890697479248	0.092162512242794	0.437167853116989	-0.0740475803613663
-0.383230805397034	-9.7400541305542	-4.18982648849487	0.0921492055058479	0.437194019556046	-0.07430449873209
-0.383326381444931	-9.74145603179932	-4.1924090385437	0.0919932723045349	0.437321275472641	-0.0744608864188194
-0.388573944568634	-9.73978805541992	-4.19099473953247	0.0918933004140854	0.437389254570007	-0.0746411308646202
-0.388656973838806	-9.73838233947754	-4.19495296478271	0.0918223261833191	0.437461644411087	-0.0749370753765106
-0.388837218284607	-9.73897266387939	-4.18910551071167	0.0916605591773987	0.437630981206894	-0.0751971825957298
-0.39260196685791	-9.73934555053711	-4.18937253952026	0.0916310995817184	0.437612056732178	-0.0754752531647682
-0.391706824302673	-9.74287223815918	-4.19069814682007	0.0914317220449448	0.437785416841507	-0.0757103115320206
-0.399682521820068	-9.74059295654297	-4.19498109817505	0.0914025753736496	0.437904238700867	-0.0759768560528755
-0.396206021308899	-9.74235439300537	-4.19536447525024	0.0912934690713882	0.438011050224304	-0.0763576179742813
-0.398336172103882	-9.74712944030762	-4.19655799865723	0.0910977944731712	0.438097208738327	-0.0766958296298981
-0.397399961948395	-9.74730682373047	-4.19170761108398	0.0911183431744576	0.43821257352829	-0.076915942132473
-0.399112552404404	-9.74862575531006	-4.20025444030762	0.0909105911850929	0.438331604003906	-0.0772755444049835
-0.398834079504013	-9.75211048126221	-4.19831705093384	0.0907843336462975	0.438501596450806	-0.0775945708155632
-0.400050699710846	-9.75259685516357	-4.1926736831665	0.090663805603981	0.438491106033325	-0.0779727324843407
-0.398639291524887	-9.75695419311523	-4.19722461700439	0.0906122252345085	0.438590228557587	-0.078285925090313
-0.401449710130692	-9.7585973739624	-4.19842338562012	0.0904856398701668	0.438758164644241	-0.0785515680909157
-0.400925546884537	-9.76087188720703	-4.19794368743896	0.0903329402208328	0.438884705305099	-0.0788323730230331
-0.398772805929184	-9.7650728225708	-4.19520425796509	0.090248741209507	0.438919514417648	-0.0791337043046951
-0.400988757610321	-9.76786231994629	-4.19423055648804	0.0901406854391098	0.439028233289719	-0.0793650969862938
-0.396353334188461	-9.76541709899902	-4.19958972930908	0.0900766775012016	0.439036816358566	-0.0796736553311348
-0.394609302282333	-9.77624034881592	-4.19874572753906	0.0898834839463234	0.439211577177048	-0.0798025205731392
-0.393559038639069	-9.77118015289307	-4.19543313980103	0.0898115858435631	0.439196854829788	-0.0800265222787857
-0.391684740781784	-9.77827167510986	-4.19998359680176	0.0897003933787346	0.439221799373627	-0.0802308022975922
-0.388871312141418	-9.78179740905762	-4.19831132888794	0.0896326079964638	0.439318358898163	-0.0803409814834595
-0.38989782333374	-9.78335571289063	-4.1998405456543	0.0895536988973618	0.43932256102562	-0.0804535523056984
-0.389081001281738	-9.78744983673096	-4.19937181472778	0.0894220620393753	0.439494520425797	-0.0805845260620117
-0.38962322473526	-9.78505229949951	-4.1984076499939	0.0893828868865967	0.439506083726883	-0.0806702896952629
-0.38127326965332	-9.79071426391602	-4.19874429702759	0.0893352702260017	0.439491897821426	-0.0807845741510391
-0.380710661411285	-9.78945159912109	-4.20195007324219	0.0891912281513214	0.439590364694595	-0.0808723568916321
-0.379469573497772	-9.79530143737793	-4.20228338241577	0.0891981422901154	0.439626276493073	-0.0808662474155426
-0.380102276802063	-9.79468631744385	-4.20015525817871	0.0891252532601357	0.43961164355278	-0.0809229165315628
-0.373716652393341	-9.79813003540039	-4.19486665725708	0.0890718549489975	0.439686119556427	-0.0809937864542007
-0.372643828392029	-9.79926490783691	-4.20090961456299	0.0891016274690628	0.439692795276642	-0.0810212269425392
-0.373324304819107	-9.80185508728027	-4.19992971420288	0.0890294834971428	0.439741849899292	-0.0810230001807213
-0.369356036186218	-9.80011749267578	-4.20104122161865	0.0890188068151474	0.439768701791763	-0.0809993222355843
-0.36861327290535	-9.80369758605957	-4.19888496398926	0.0889291688799858	0.439783424139023	-0.0809198841452599
-0.366515934467316	-9.80304336547852	-4.20515871047974	0.0889430567622185	0.439892619848251	-0.0809505805373192
-0.363845467567444	-9.80471897125244	-4.19367218017578	0.088970735669136	0.439809024333954	-0.0807965025305748
-0.364784151315689	-9.80109310150146	-4.20535373687744	0.0889335721731186	0.439836621284485	-0.0807154029607773
-0.361033469438553	-9.80241394042969	-4.2009162902832	0.0889095366001129	0.439909726381302	-0.0805954113602638
-0.362795144319534	-9.80091953277588	-4.19510936737061	0.0889342650771141	0.439872920513153	-0.0805456563830376
-0.363141447305679	-9.80148315429688	-4.19727516174316	0.0889443829655647	0.439894497394562	-0.0804039165377617
-0.362165361642838	-9.80066394805908	-4.20278024673462	0.0888675376772881	0.439878761768341	-0.0802155211567879
-0.361588478088379	-9.79716491699219	-4.20018577575684	0.0888684689998627	0.439887344837189	-0.08014015853405
-0.359734773635864	-9.79878044128418	-4.19605827331543	0.088856615126133	0.439806282520294	-0.0800869911909103
-0.361370295286179	-9.79587364196777	-4.18923759460449	0.0888405442237854	0.439820468425751	-0.0799277648329735
-0.358875602483749	-9.79290103912354	-4.19538545608521	0.0887921452522278	0.439831882715225	-0.0798490941524506
-0.358551830053329	-9.79746055603027	-4.19633913040161	0.0887196883559227	0.439792573451996	-0.0796889290213585
-0.360966563224792	-9.78955268859863	-4.19741201400757	0.0887191742658615	0.439747631549835	-0.0796020776033401
-0.361554592847824	-9.78907108306885	-4.19858598709106	0.0886773765087128	0.439675092697144	-0.0795326083898544
-0.356665879487991	-9.78857898712158	-4.19108057022095	0.0885350629687309	0.439706921577454	-0.0793876349925995
-0.360477596521378	-9.78670883178711	-4.19092845916748	0.0885006338357925	0.439491540193558	-0.0792768523097038
-0.358656018972397	-9.7874174118042	-4.1889500617981	0.0884310230612755	0.439592331647873	-0.0792849957942963
-0.36183962225914	-9.78471565246582	-4.18861818313599	0.0883966758847237	0.439500033855438	-0.0791990160942078
-0.360483080148697	-9.78358459472656	-4.19357347488403	0.0883230641484261	0.439458966255188	-0.0792400613427162
-0.361262112855911	-9.78694725036621	-4.18473243713379	0.0881935283541679	0.439354777336121	-0.0791451781988144
-0.362169235944748	-9.78049087524414	-4.18738651275635	0.0881351381540298	0.439283490180969	-0.0791611224412918
-0.362890720367432	-9.77924537658691	-4.18477153778076	0.0881362855434418	0.439167529344559	-0.0792667120695114
-0.363033473491669	-9.77884387969971	-4.18674516677856	0.0879922807216644	0.439186692237854	-0.0792328342795372
-0.365006506443024	-9.77695369720459	-4.18175411224365	0.0880009010434151	0.439044952392578	-0.0793163105845451
-0.36412701010704	-9.77585029602051	-4.18474960327148	0.0879208594560623	0.439059019088745	-0.0793484598398209
-0.37036994099617	-9.77511978149414	-4.18058633804321	0.0878826230764389	0.438972324132919	-0.0793418809771538
-0.367374688386917	-9.77399349212646	-4.17859220504761	0.0877893194556236	0.438920706510544	-0.0794651135802269
-0.371193408966064	-9.77573680877686	-4.17886734008789	0.087696336209774	0.438899546861649	-0.0794703289866447
-0.369987457990646	-9.77214908599854	-4.17790746688843	0.087651714682579	0.438808143138886	-0.0795118510723114
-0.371161848306656	-9.77200412750244	-4.1796350479126	0.0876223668456078	0.438801020383835	-0.079554371535778
-0.37493023276329	-9.76795387268066	-4.17699193954468	0.0875939950346947	0.438750445842743	-0.0796606093645096
-0.376166224479675	-9.77199268341064	-4.17448377609253	0.0875140726566315	0.438667744398117	-0.0798232108354568
-0.375282526016235	-9.76810741424561	-4.17550659179688	0.0875370353460312	0.438732713460922	-0.0798848271369934
-0.382379442453384	-9.76709175109863	-4.17783641815186	0.0875370055437088	0.43867027759552	-0.0799186229705811
-0.381156146526337	-9.76613807678223	-4.17675638198853	0.0874577015638351	0.438708990812302	-0.0801156312227249
-0.384029418230057	-9.76823139190674	-4.17312240600586	0.0873681232333183	0.438624650239944	-0.0802303180098534
-0.382187366485596	-9.76747226715088	-4.17841386795044	0.0873738378286362	0.438638746738434	-0.080320730805397
-0.386933535337448	-9.76589965820313	-4.17861890792847	0.0873442217707634	0.438695579767227	-0.0803722813725472
-0.388371139764786	-9.76710891723633	-4.17343807220459	0.0873494297266006	0.43867626786232	-0.0805333107709885
-0.385797321796417	-9.76570796966553	-4.17658853530884	0.0872974768280983	0.438652575016022	-0.0806412845849991
-0.388970702886581	-9.76953887939453	-4.16768836975098	0.0872768014669418	0.438778251409531	-0.0806597694754601
-0.391260206699371	-9.76384449005127	-4.17839860916138	0.0873523652553558	0.438657075166702	-0.0807168185710907
-0.389498680830002	-9.76858997344971	-4.17213869094849	0.0872383341193199	0.438807666301727	-0.0808203518390656
-0.39346382021904	-9.76708316802979	-4.17162084579468	0.0873119831085205	0.438801229000092	-0.0808904990553856
-0.386232972145081	-9.76739978790283	-4.17773151397705	0.0872208774089813	0.438827037811279	-0.080977737903595
-0.392211675643921	-9.76880741119385	-4.17491626739502	0.087313175201416	0.438865602016449	-0.0809778645634651
-0.389465868473053	-9.7687463760376	-4.17809820175171	0.0872680693864822	0.438928544521332	-0.0811371207237244
-0.390666961669922	-9.77140426635742	-4.1817479133606	0.0872564539313316	0.438967496156693	-0.0812099575996399
-0.388638913631439	-9.77293872833252	-4.17784976959229	0.0873040035367012	0.439006507396698	-0.0813154503703117
-0.388687491416931	-9.77604293823242	-4.1831579208374	0.0872891992330551	0.439109176397324	-0.0813519358634949
-0.38837331533432	-9.7744665145874	-4.18021392822266	0.0872927978634834	0.439171850681305	-0.0815459787845612
-0.389750391244888	-9.77638053894043	-4.18464803695679	0.0873248055577278	0.4391730427742	-0.0816881582140923
-0.384664237499237	-9.77890491485596	-4.17881155014038	0.0873319730162621	0.439211130142212	-0.081792414188385
-0.389678984880447	-9.77911376953125	-4.18377017974854	0.0874361023306847	0.439295917749405	-0.0818209648132324
-0.384222477674484	-9.78441047668457	-4.18863296508789	0.0873479619622231	0.439360648393631	-0.0820298120379448
-0.388249605894089	-9.78294658660889	-4.18313932418823	0.0874427035450935	0.439394742250443	-0.0820484831929207
-0.384136766195297	-9.78241062164307	-4.18362998962402	0.0874761268496513	0.439418315887451	-0.0821967646479607
-0.386386692523956	-9.78790760040283	-4.18364429473877	0.0874190181493759	0.439514130353928	-0.082192026078701
-0.387569308280945	-9.78465461730957	-4.18543672561646	0.0875161290168762	0.439467757940292	-0.082320511341095
-0.384528934955597	-9.79069900512695	-4.18547248840332	0.0875570252537727	0.439536452293396	-0.0823836624622345
-0.383878111839294	-9.78828525543213	-4.18335342407227	0.087541826069355	0.439618527889252	-0.0823818221688271
-0.383269071578979	-9.79193019866943	-4.19144821166992	0.0875188857316971	0.4395751953125	-0.082407146692276
-0.380346536636353	-9.78923320770264	-4.18875169754028	0.0874979048967361	0.439654469490051	-0.0824292376637459
-0.382206618785858	-9.79264736175537	-4.18687915802002	0.0876235961914063	0.439614206552505	-0.0824481174349785
-0.376373499631882	-9.79090595245361	-4.18910121917725	0.0875722467899323	0.439632505178452	-0.0824648812413216
-0.377570003271103	-9.79663276672363	-4.18763065338135	0.0875053778290749	0.439588695764542	-0.0824483409523964
-0.376540273427963	-9.7924633026123	-4.1901593208313	0.0875238627195358	0.439635634422302	-0.082511268556118
-0.373726904392242	-9.79240798950195	-4.18508577346802	0.087525986135006	0.439603388309479	-0.0825237855315208
-0.373244524002075	-9.79434585571289	-4.1853175163269	0.0875577107071877	0.439613312482834	-0.0825378969311714
-0.373389780521393	-9.80203914642334	-4.18739938735962	0.0873890146613121	0.439458221197128	-0.0825249403715134
-0.372233718633652	-9.79842376708984	-4.1864447593689	0.0874375253915787	0.439599901437759	-0.0825405791401863
-0.371447503566742	-9.79565334320068	-4.18811655044556	0.0874800980091095	0.439508497714996	-0.0825901255011559
-0.368200331926346	-9.80049991607666	-4.18738889694214	0.0874647423624992	0.439479976892471	-0.0825598314404488
-0.368214130401611	-9.79852294921875	-4.18731927871704	0.087433785200119	0.439419537782669	-0.0824883133172989
-0.365595191717148	-9.79712677001953	-4.19339418411255	0.0873332321643829	0.439393997192383	-0.0825719833374023
-0.364421129226685	-9.80193138122559	-4.18426418304443	0.0873589143157005	0.439361125230789	-0.082489863038063
-0.363980174064636	-9.79948329925537	-4.18610000610352	0.0874306932091713	0.439275234937668	-0.0824876874685287
-0.364123314619064	-9.80629634857178	-4.18392419815063	0.0873115435242653	0.439252912998199	-0.0824640318751335
-0.361989080905914	-9.79854488372803	-4.18335866928101	0.087332122027874	0.439247369766235	-0.0823774412274361
-0.356185764074326	-9.80297470092773	-4.18297004699707	0.0873419344425201	0.439216703176498	-0.0823966562747955
-0.358924716711044	-9.80034065246582	-4.18735456466675	0.0873127430677414	0.439177393913269	-0.0823173522949219
-0.360884726047516	-9.80658626556396	-4.18185186386108	0.0873564258217812	0.439126789569855	-0.0822655707597733
-0.35659322142601	-9.804762840271	-4.18562364578247	0.087282195687294	0.439184039831162	-0.0821897983551025
-0.353096008300781	-9.80740070343018	-4.18354415893555	0.0873798206448555	0.439100801944733	-0.0821561738848686
-0.349294483661652	-9.80826377868652	-4.18553018569946	0.0872456505894661	0.439107984304428	-0.0820983871817589
-0.35264989733696	-9.80559253692627	-4.1767406463623	0.0873410105705261	0.43916055560112	-0.0820249766111374
-0.347831785678864	-9.80798435211182	-4.18830251693726	0.0873202085494995	0.439112961292267	-0.0820197388529778
-0.344327658414841	-9.80913162231445	-4.17776775360107	0.0873914957046509	0.439193159341812	-0.0819195136427879
-0.345325171947479	-9.81098556518555	-4.18008232116699	0.0874401181936264	0.439178884029388	-0.0818904936313629
-0.340518116950989	-9.81035995483398	-4.18733739852905	0.0873621553182602	0.439199328422546	-0.0818680375814438
-0.346024483442307	-9.8130407333374	-4.19116449356079	0.0875149145722389	0.439206391572952	-0.0818449556827545
-0.3413365483284	-9.81200122833252	-4.18571805953979	0.0875119641423225	0.43921372294426	-0.0818743482232094
-0.341448158025742	-9.8165225982666	-4.18549823760986	0.0875539854168892	0.439240217208862	-0.0819086357951164
-0.338816255331039	-9.81363487243652	-4.1889591217041	0.0875137746334076	0.439240634441376	-0.0818958804011345
-0.337132096290588	-9.82005977630615	-4.18730783462524	0.0876323878765106	0.439329147338867	-0.0819479003548622
-0.337604582309723	-9.81526565551758	-4.19234371185303	0.0877500548958778	0.439268201589584	-0.0820603296160698
-0.334358245134354	-9.82391166687012	-4.189040184021	0.087703213095665	0.439369171857834	-0.082117035984993
-0.335119694471359	-9.82099437713623	-4.18456888198853	0.087902344763279	0.439354091882706	-0.0821347087621689
-0.335817247629166	-9.82250308990479	-4.19329214096069	0.0879730209708214	0.439368486404419	-0.082247219979763
-0.335592091083527	-9.82357120513916	-4.19185543060303	0.0880205631256104	0.439507603645325	-0.0822964832186699
-0.336105585098267	-9.82657814025879	-4.18508625030518	0.0881326198577881	0.439447551965714	-0.0823205634951591
-0.333092302083969	-9.8249397277832	-4.19056940078735	0.0881825461983681	0.439484685659409	-0.0823410227894783
-0.33582279086113	-9.82411003112793	-4.18842601776123	0.0883341804146767	0.439608812332153	-0.0822720900177956
-0.335351258516312	-9.82200717926025	-4.18772077560425	0.0884493216872215	0.439578831195831	-0.0822742134332657
-0.332655668258667	-9.82549667358398	-4.19398546218872	0.0884740650653839	0.439636528491974	-0.0823322236537933
-0.335211366415024	-9.82628726959229	-4.18624210357666	0.0886745601892471	0.439798712730408	-0.0822273269295692
-0.336917370557785	-9.82229518890381	-4.19449806213379	0.0887921303510666	0.439776837825775	-0.0822051912546158
-0.334286093711853	-9.82583522796631	-4.19616794586182	0.0888131409883499	0.439935088157654	-0.0822007656097412
-0.335724771022797	-9.82678318023682	-4.19566106796265	0.0889639407396317	0.439933449029922	-0.0822339653968811
-0.334129512310028	-9.82372570037842	-4.1907844543457	0.0891959220170975	0.439986228942871	-0.0822281092405319
-0.33564704656601	-9.82542324066162	-4.19650363922119	0.089256726205349	0.440124362707138	-0.0822010934352875
-0.338089048862457	-9.82885265350342	-4.19843339920044	0.089369997382164	0.440161228179932	-0.0822070315480232
-0.334514707326889	-9.82407093048096	-4.20621109008789	0.089546725153923	0.440195769071579	-0.0822155252099037
-0.337201327085495	-9.82676410675049	-4.20116567611694	0.0897942185401917	0.440360993146896	-0.0822084844112396
-0.338693886995316	-9.82207107543945	-4.2025294303894	0.0899902433156967	0.440443783998489	-0.0822704583406448
-0.341360986232758	-9.82619762420654	-4.21068000793457	0.0900625586509705	0.440662175416946	-0.0821870043873787
-0.343853026628494	-9.82094573974609	-4.20908164978027	0.0903109163045883	0.440742373466492	-0.0822419002652168
-0.344707012176514	-9.82030010223389	-4.20813894271851	0.0906276181340218	0.440847396850586	-0.0823136493563652
-0.345491856336594	-9.82102108001709	-4.20918607711792	0.0907534211874008	0.441122502088547	-0.0822674930095673
-0.349712431430817	-9.82011985778809	-4.21512842178345	0.091030515730381	0.441291064023972	-0.0822675749659538
-0.349227398633957	-9.81467819213867	-4.22538661956787	0.0911658927798271	0.441422909498215	-0.0822735577821732
-0.353284895420074	-9.81461334228516	-4.21715974807739	0.0914685279130936	0.441631644964218	-0.0822337493300438
-0.356118053197861	-9.81067562103271	-4.22294807434082	0.0917400345206261	0.441825747489929	-0.0822333171963692
-0.357166141271591	-9.81348514556885	-4.2309422492981	0.0918055847287178	0.44201472401619	-0.0823278650641441
-0.357942819595337	-9.81123447418213	-4.2287449836731	0.0921221897006035	0.442214220762253	-0.0822426751255989
-0.364026695489883	-9.80393409729004	-4.23395776748657	0.092347152531147	0.442402243614197	-0.0821408331394196
-0.36438450217247	-9.80171203613281	-4.23673868179321	0.0925314873456955	0.442602515220642	-0.0821875929832459
-0.364322572946548	-9.80240249633789	-4.23646783828735	0.0927125215530396	0.442730814218521	-0.0822161287069321
-0.367480784654617	-9.79941368103027	-4.23792219161987	0.0930366739630699	0.442997366189957	-0.0821611732244492
-0.371670097112656	-9.79416751861572	-4.24285840988159	0.0931816473603249	0.443135172128677	-0.0822377875447273
-0.372418969869614	-9.79815292358398	-4.24183988571167	0.0932295694947243	0.443307876586914	-0.0821644961833954
-0.375952750444412	-9.79016304016113	-4.24426889419556	0.0934408605098724	0.443498313426971	-0.0822047516703606
-0.379843205213547	-9.78989505767822	-4.25047492980957	0.0937054008245468	0.443600177764893	-0.0822504088282585
-0.375623971223831	-9.78649997711182	-4.24591112136841	0.0937140509486198	0.443790853023529	-0.0822915285825729
-0.382553547620773	-9.78361988067627	-4.2512412071228	0.093918152153492	0.443861156702042	-0.0823525488376617
-0.383661478757858	-9.78840637207031	-4.24998474121094	0.0940069407224655	0.443999409675598	-0.0824146121740341
-0.386339157819748	-9.78120422363281	-4.25898790359497	0.0941009968519211	0.444144248962402	-0.0824839323759079
-0.388637036085129	-9.77935600280762	-4.25206756591797	0.0941927433013916	0.444294601678848	-0.0825539752840996
-0.393675118684769	-9.77450561523438	-4.25316333770752	0.0942410230636597	0.444401681423187	-0.0827151462435722
-0.393793553113937	-9.77448558807373	-4.25823545455933	0.0943072065711021	0.444479376077652	-0.0828014388680458
-0.399173110723495	-9.77284812927246	-4.24980974197388	0.0943237915635109	0.444603830575943	-0.082780621945858
-0.402894675731659	-9.7668342590332	-4.25993633270264	0.0944182574748993	0.444656193256378	-0.0829070806503296
-0.405591189861298	-9.76816082000732	-4.26127433776855	0.0943399667739868	0.444801300764084	-0.0830738767981529
-0.40939000248909	-9.76381206512451	-4.25511360168457	0.0944104939699173	0.444761633872986	-0.0832053869962692
-0.4094298183918	-9.76103401184082	-4.25733661651611	0.0944363698363304	0.444800049066544	-0.0833917409181595
-0.412458151578903	-9.75925922393799	-4.25571441650391	0.094357505440712	0.444867581129074	-0.0835368931293488
-0.416910350322723	-9.76053333282471	-4.25616216659546	0.0942173600196838	0.444858878850937	-0.0837137475609779
-0.419347822666168	-9.75723075866699	-4.25451326370239	0.0941583141684532	0.44489648938179	-0.0839589312672615
-0.42237401008606	-9.7526273727417	-4.24852323532104	0.0941135063767433	0.444889605045319	-0.0841292962431908
-0.425575613975525	-9.75335311889648	-4.25392866134644	0.0939884185791016	0.444838881492615	-0.0842985808849335
-0.427756696939468	-9.75680541992188	-4.25372171401978	0.0938665345311165	0.444754362106323	-0.0844499170780182
-0.428663015365601	-9.74958038330078	-4.24554491043091	0.0936883538961411	0.444787681102753	-0.084617480635643
-0.436788231134415	-9.74986553192139	-4.24537515640259	0.0935989767313004	0.444652676582336	-0.0847880393266678
-0.43425065279007	-9.74904537200928	-4.24425315856934	0.0933938175439835	0.4445980489254	-0.0850100666284561
-0.436674773693085	-9.74864482879639	-4.24102258682251	0.0931990742683411	0.444463521242142	-0.0851286873221397
-0.435564756393433	-9.74499225616455	-4.23679494857788	0.0930166691541672	0.444443047046661	-0.0852265208959579
-0.441332578659058	-9.74209022521973	-4.24229717254639	0.0927575156092644	0.444357424974442	-0.0853666663169861
-0.442889034748077	-9.74260425567627	-4.23177194595337	0.0925323590636253	0.444277286529541	-0.0855010226368904
-0.444814890623093	-9.74038982391357	-4.23375654220581	0.0923600047826767	0.444076865911484	-0.0856293737888336
-0.44309464097023	-9.73944473266602	-4.2247896194458	0.0921450108289719	0.443934857845306	-0.0857366397976875
-0.446343243122101	-9.7398796081543	-4.22840404510498	0.091872826218605	0.44390270113945	-0.085773378610611
-0.448129683732986	-9.73739337921143	-4.22388076782227	0.0916190296411514	0.443771481513977	-0.0858882367610931
-0.449090182781219	-9.74024868011475	-4.21991014480591	0.091329351067543	0.44365668296814	-0.0860248878598213
-0.452401965856552	-9.73484039306641	-4.21236419677734	0.0911566987633705	0.44354248046875	-0.0860427245497704
-0.447075337171555	-9.73474884033203	-4.22180318832397	0.090936191380024	0.443356662988663	-0.0861266106367111
-0.449210345745087	-9.73763561248779	-4.2181601524353	0.0905586183071136	0.443363189697266	-0.0861039161682129
-0.452094584703445	-9.73196887969971	-4.20577478408813	0.0904114171862602	0.443227767944336	-0.0861549153923988
-0.452723354101181	-9.73372745513916	-4.21022796630859	0.0902440249919891	0.443088054656982	-0.0862497091293335
-0.451670438051224	-9.73506927490234	-4.20523643493652	0.0898976027965546	0.443081736564636	-0.0862688571214676
-0.456293165683746	-9.73243808746338	-4.20416402816772	0.0897107496857643	0.442859292030334	-0.086374394595623
-0.452962815761566	-9.73331642150879	-4.20616102218628	0.089393325150013	0.442809075117111	-0.0864459127187729
-0.456660509109497	-9.73441505432129	-4.19663572311401	0.0893011167645454	0.442704886198044	-0.0864629670977592
-0.45308068394661	-9.73093128204346	-4.19934368133545	0.0890711396932602	0.442609667778015	-0.0866297334432602
-0.453843802213669	-9.7371072769165	-4.19384622573853	0.088828481733799	0.442489951848984	-0.0865853577852249
-0.455576747655869	-9.73361206054688	-4.19533014297485	0.0886306315660477	0.44256454706192	-0.0866904854774475
-0.454878389835358	-9.73367595672607	-4.19339418411255	0.0885178819298744	0.442421764135361	-0.0867329314351082
-0.453594326972961	-9.73749256134033	-4.19157981872559	0.0883623883128166	0.442358046770096	-0.0867854654788971
-0.452300697565079	-9.73738956451416	-4.18727397918701	0.0882128179073334	0.44230991601944	-0.0868441015481949
-0.450163245201111	-9.73894596099854	-4.19033622741699	0.0880357921123505	0.442297071218491	-0.086845263838768
-0.456191837787628	-9.7383279800415	-4.19127559661865	0.088008388876915	0.442324101924896	-0.0868219658732414
-0.446287304162979	-9.73692989349365	-4.19012022018433	0.0878006517887115	0.442276239395142	-0.0869313180446625
-0.450190097093582	-9.74193668365479	-4.19291114807129	0.0877270773053169	0.442192584276199	-0.0869200229644775
-0.447547793388367	-9.74138355255127	-4.18687582015991	0.0876548364758492	0.442301064729691	-0.0869126990437508
-0.447291612625122	-9.74421882629395	-4.18630409240723	0.0875172838568687	0.442285358905792	-0.086927242577076
-0.443436950445175	-9.74435997009277	-4.1812686920166	0.087526448071003	0.44230392575264	-0.0869615152478218
-0.445277154445648	-9.7496862411499	-4.1854453086853	0.0874617099761963	0.442259430885315	-0.0870134830474854
-0.437874644994736	-9.75039100646973	-4.1811056137085	0.0873415097594261	0.442291855812073	-0.0869800224900246
-0.438944667577744	-9.752685546875	-4.19030380249023	0.0873567536473274	0.442305892705917	-0.0870145186781883
-0.433735907077789	-9.75534152984619	-4.18560647964478	0.0872774198651314	0.442429810762405	-0.0870759189128876
-0.433643907308578	-9.76027393341064	-4.18806886672974	0.0872838795185089	0.442465603351593	-0.0870602428913116
-0.431637674570084	-9.76176166534424	-4.19046115875244	0.0873234421014786	0.442491263151169	-0.0870670974254608
-0.430229336023331	-9.76153182983398	-4.19157886505127	0.0872843414545059	0.442595720291138	-0.0869576930999756
-0.427066415548325	-9.76943492889404	-4.19305372238159	0.0873150825500488	0.442678093910217	-0.0870059281587601
-0.42663636803627	-9.7667179107666	-4.19148015975952	0.087439127266407	0.442728400230408	-0.0869956538081169
-0.422896832227707	-9.77187919616699	-4.19063138961792	0.0874934941530228	0.442857891321182	-0.0870133489370346
-0.422516524791718	-9.77278232574463	-4.19264554977417	0.0875558704137802	0.442922353744507	-0.0868881121277809
-0.419007509946823	-9.7781982421875	-4.19381713867188	0.0875668972730637	0.44302761554718	-0.0868453159928322
-0.417092651128769	-9.7759838104248	-4.19559860229492	0.0876606851816177	0.443048447370529	-0.0867864191532135
-0.413957208395004	-9.78128242492676	-4.2005443572998	0.0878560766577721	0.443106293678284	-0.0867202132940292
-0.411732167005539	-9.78139495849609	-4.20042705535889	0.0878779217600822	0.443313896656036	-0.0866202637553215
-0.413416534662247	-9.78556060791016	-4.20191335678101	0.0879485085606575	0.443310081958771	-0.0864691585302353
-0.409339308738709	-9.7849178314209	-4.20276689529419	0.0880296304821968	0.443373471498489	-0.0863655209541321
-0.40621554851532	-9.78561878204346	-4.2010669708252	0.0882017612457275	0.443408697843552	-0.0862393155694008
-0.405963867902756	-9.78570556640625	-4.20180511474609	0.0883508026599884	0.443540394306183	-0.0860599279403687
-0.404195547103882	-9.78996467590332	-4.2061014175415	0.0884041264653206	0.443536579608917	-0.0859057083725929
-0.400181174278259	-9.78943729400635	-4.20406770706177	0.0884574428200722	0.443614035844803	-0.0857438370585442
-0.402681201696396	-9.79154682159424	-4.20351219177246	0.0886221155524254	0.443593531847	-0.0855824872851372
-0.396817713975906	-9.79219532012939	-4.20402050018311	0.0886562690138817	0.443650782108307	-0.0854049995541573
-0.39678093791008	-9.79682540893555	-4.19923639297485	0.0887462645769119	0.443531841039658	-0.0851577445864677
-0.394589781761169	-9.79386329650879	-4.20216083526611	0.0888262465596199	0.443584710359573	-0.0849894881248474
-0.392451494932175	-9.79295063018799	-4.20905160903931	0.0889027267694473	0.443496495485306	-0.0847527012228966
-0.392106473445892	-9.79148769378662	-4.20057916641235	0.0889515280723572	0.443448960781097	-0.0845850333571434
-0.391036570072174	-9.79190444946289	-4.20150089263916	0.0889902338385582	0.443352371454239	-0.0844201147556305
-0.389692574739456	-9.79454517364502	-4.19443893432617	0.0890809968113899	0.443255186080933	-0.0841941088438034
-0.391326159238815	-9.79215526580811	-4.20108366012573	0.0891706049442291	0.443148642778397	-0.0839396789669991
-0.387543648481369	-9.79222011566162	-4.192138671875	0.0890993177890778	0.44311860203743	-0.0838059335947037
-0.388007253408432	-9.79183864593506	-4.19119691848755	0.0891499444842339	0.442894279956818	-0.0836691632866859
-0.390423774719238	-9.79011631011963	-4.19248247146606	0.0891810208559036	0.442778736352921	-0.0834652334451675
-0.387584358453751	-9.78810977935791	-4.19113540649414	0.0891588553786278	0.442645013332367	-0.0833505392074585
-0.38857838511467	-9.78996753692627	-4.18580722808838	0.0891302153468132	0.442428857088089	-0.0832235962152481
-0.387887328863144	-9.79041957855225	-4.18555307388306	0.0891387239098549	0.442208379507065	-0.0831510871648788
-0.386587411165237	-9.79149913787842	-4.17703342437744	0.0891280472278595	0.442067682743073	-0.0829981118440628
-0.387767970561981	-9.78744602203369	-4.1827974319458	0.089178241789341	0.441783577203751	-0.0828681215643883
-0.3870590031147	-9.78905963897705	-4.17854499816895	0.088992677628994	0.44172865152359	-0.0828523561358452
-0.388776808977127	-9.78954982757568	-4.17532920837402	0.0889995768666267	0.4413942694664	-0.0828206315636635
-0.386406004428864	-9.78964900970459	-4.17182588577271	0.0890854820609093	0.441110551357269	-0.0828031003475189
-0.387242436408997	-9.7909631729126	-4.17188215255737	0.088905468583107	0.441024124622345	-0.0828164368867874
-0.386780500411987	-9.79390907287598	-4.1606273651123	0.0888129323720932	0.440644979476929	-0.0827565565705299
-0.385619729757309	-9.79209041595459	-4.16201829910278	0.088740810751915	0.440477311611176	-0.0828282311558723
-0.385268986225128	-9.7967004776001	-4.15782785415649	0.0887501090764999	0.440241634845734	-0.0829187631607056
-0.382606118917465	-9.79798126220703	-4.15533399581909	0.088691346347332	0.440012753009796	-0.0829737633466721
-0.383656710386276	-9.80648517608643	-4.15149593353271	0.0885032713413239	0.439790397882462	-0.083040177822113
-0.379114389419556	-9.80494403839111	-4.15125179290771	0.0884432047605515	0.439611434936523	-0.0831319466233253
-0.379091024398804	-9.80991554260254	-4.15042591094971	0.088390126824379	0.439330637454987	-0.0832192748785019
-0.372667372226715	-9.81414699554443	-4.14817762374878	0.0882393792271614	0.439146935939789	-0.0833693966269493
-0.372637540102005	-9.8193941116333	-4.1464376449585	0.0881849229335785	0.438884228467941	-0.0834180265665054
-0.367889761924744	-9.82140636444092	-4.14407157897949	0.0881165340542793	0.438772171735764	-0.083586648106575
-0.364460498094559	-9.82675361633301	-4.14093971252441	0.0880444869399071	0.438480615615845	-0.0836917608976364
-0.359680831432343	-9.82900619506836	-4.13541173934937	0.0880235135555267	0.438356518745422	-0.0838665962219238
-0.356286197900772	-9.84138202667236	-4.13362455368042	0.0878574326634407	0.438132435083389	-0.0840238034725189
-0.352975964546204	-9.84073448181152	-4.1310453414917	0.0878137275576591	0.438009738922119	-0.0841503739356995
-0.347549229860306	-9.8468656539917	-4.13134717941284	0.0878170281648636	0.437843501567841	-0.0843915417790413
-0.346906334161758	-9.85057544708252	-4.12377119064331	0.0877661854028702	0.437660545110703	-0.0845448821783066
-0.346257358789444	-9.85775661468506	-4.12574481964111	0.087745413184166	0.437498241662979	-0.0846671387553215
-0.345588892698288	-9.8572244644165	-4.12560415267944	0.0876380354166031	0.437429308891296	-0.0847750902175903
-0.341635525226593	-9.85818576812744	-4.1228404045105	0.0877147540450096	0.437171995639801	-0.0848390236496925
-0.338798671960831	-9.86156845092773	-4.12598943710327	0.0876592323184013	0.437073647975922	-0.0848311856389046
-0.341027736663818	-9.86672210693359	-4.12210607528687	0.0876764133572578	0.436965823173523	-0.0847042948007584
-0.333991706371307	-9.86662006378174	-4.12215709686279	0.0877445936203003	0.436809599399567	-0.0847679376602173
-0.330349057912827	-9.87345218658447	-4.11612415313721	0.0876500681042671	0.436806350946426	-0.0848533362150192
-0.330535411834717	-9.8805627822876	-4.11386013031006	0.0876605659723282	0.436619699001312	-0.0849927365779877
-0.322999000549316	-9.8834342956543	-4.11686754226685	0.087684378027916	0.436494052410126	-0.0850945860147476
-0.324462801218033	-9.88901805877686	-4.1163330078125	0.087791807949543	0.436408817768097	-0.08519047498703
-0.32000732421875	-9.89342498779297	-4.11501932144165	0.0878264605998993	0.436324208974838	-0.0853133201599121
-0.319181472063065	-9.89753818511963	-4.11808347702026	0.0879145860671997	0.436156541109085	-0.0853331610560417
-0.314673662185669	-9.9007396697998	-4.11639261245728	0.0879503339529037	0.436112433671951	-0.0853130295872688
-0.310344219207764	-9.90685939788818	-4.1161036491394	0.0880632847547531	0.435957551002502	-0.0851912572979927
-0.305984675884247	-9.90648078918457	-4.11183214187622	0.0881900265812874	0.43585678935051	-0.0850411728024483
-0.300765335559845	-9.91543769836426	-4.10804843902588	0.0881467908620834	0.435764521360397	-0.0848400816321373
-0.296707034111023	-9.910231590271	-4.10774946212769	0.0882826969027519	0.43567168712616	-0.0845474451780319
-0.288896501064301	-9.91296482086182	-4.1142315864563	0.0883666202425957	0.435647875070572	-0.0843181684613228
-0.285863250494003	-9.91269493103027	-4.10601043701172	0.0884518623352051	0.435562521219254	-0.0839665457606316
-0.282871067523956	-9.91825675964355	-4.11037397384644	0.0885786861181259	0.435462236404419	-0.0836357027292252
-0.279038578271866	-9.91249370574951	-4.10839033126831	0.0886440575122833	0.435506194829941	-0.0832579210400581
-0.274124771356583	-9.91385173797607	-4.11296415328979	0.0888019949197769	0.435367226600647	-0.0829877927899361
-0.272418856620789	-9.91177463531494	-4.1144962310791	0.0888886526226997	0.435220837593079	-0.0827148258686066
-0.270563393831253	-9.91523933410645	-4.11209201812744	0.0889955461025238	0.435223579406738	-0.0824590399861336
-0.270427703857422	-9.91300964355469	-4.11673545837402	0.0891410931944847	0.435106188058853	-0.0822583809494972
-0.267547428607941	-9.9110050201416	-4.11242818832397	0.0892734229564667	0.435144692659378	-0.0820921435952187
-0.26900640130043	-9.90910243988037	-4.10712766647339	0.0894049778580666	0.434996098279953	-0.0820090547204018
-0.267135769128799	-9.90922451019287	-4.11103296279907	0.089536227285862	0.434994757175446	-0.0817726626992226
-0.271542400121689	-9.90619468688965	-4.11412668228149	0.0896700620651245	0.434989780187607	-0.0814217105507851
-0.264081984758377	-9.90522384643555	-4.11423587799072	0.0896889641880989	0.434927403926849	-0.0812197476625443
-0.261833906173706	-9.90682506561279	-4.10816335678101	0.089724138379097	0.434855252504349	-0.0809466391801834
-0.259033739566803	-9.90638637542725	-4.10948896408081	0.089873306453228	0.434874832630157	-0.0806742608547211
-0.262826263904572	-9.90520763397217	-4.12279748916626	0.0899473428726196	0.43481981754303	-0.0805032476782799
-0.259133666753769	-9.90498161315918	-4.10501194000244	0.0900173634290695	0.434827625751495	-0.0803916230797768
-0.259885013103485	-9.90760803222656	-4.11401605606079	0.0900572389364243	0.434717088937759	-0.0802379921078682
-0.255463391542435	-9.90555953979492	-4.10928058624268	0.0901470631361008	0.43466791510582	-0.0800670459866524
-0.257775574922562	-9.90138530731201	-4.11277961730957	0.0902120918035507	0.434643089771271	-0.0798761993646622
-0.253174871206284	-9.90268516540527	-4.10762071609497	0.0901903063058853	0.434701025485992	-0.0798482596874237
-0.25633379817009	-9.90258598327637	-4.10989284515381	0.0903070271015167	0.434573978185654	-0.0797179937362671
-0.252420544624329	-9.89944267272949	-4.11029720306396	0.0903296768665314	0.434529036283493	-0.079589881002903
-0.255869507789612	-9.89846992492676	-4.11718368530273	0.0902914106845856	0.4345463514328	-0.0795042663812637
-0.256729930639267	-9.89623165130615	-4.10857677459717	0.0903985947370529	0.434493869543076	-0.0795335620641708
-0.255161166191101	-9.89715671539307	-4.11237382888794	0.0904378816485405	0.434504926204681	-0.0796303153038025
-0.256092816591263	-9.89652061462402	-4.1080961227417	0.0904479324817657	0.434492558240891	-0.0796240419149399
-0.258743494749069	-9.89084625244141	-4.11258697509766	0.0905597805976868	0.434428334236145	-0.0796574279665947
-0.261353731155396	-9.8914794921875	-4.11112356185913	0.0905468314886093	0.434548079967499	-0.0797479003667831
-0.264810621738434	-9.89187622070313	-4.10457277297974	0.0905923694372177	0.434431403875351	-0.0798082426190376
-0.264409333467484	-9.88679218292236	-4.10858058929443	0.0907257869839668	0.434436112642288	-0.0799378305673599
-0.269521445035934	-9.88355541229248	-4.11008787155151	0.090671680867672	0.434511244297028	-0.08000498265028
-0.273826450109482	-9.88572883605957	-4.10858011245728	0.0906832963228226	0.4344422519207	-0.0800579339265823
-0.274031162261963	-9.87962341308594	-4.11309051513672	0.0907732769846916	0.434446841478348	-0.0802677571773529
-0.276618093252182	-9.8790225982666	-4.1074595451355	0.0908439755439758	0.434468507766724	-0.0803587138652802
-0.280501425266266	-9.87773036956787	-4.11238479614258	0.0908492207527161	0.434392094612122	-0.0805441066622734
-0.282212674617767	-9.87929821014404	-4.1085958480835	0.0907539054751396	0.43451601266861	-0.0807164013385773
-0.28549861907959	-9.87361717224121	-4.10967254638672	0.0908676460385323	0.434471249580383	-0.0809343159198761
-0.285456240177155	-9.8714017868042	-4.11168003082275	0.0908454656600952	0.43438646197319	-0.0811416059732437
-0.291326820850372	-9.87339401245117	-4.10904359817505	0.090871661901474	0.434495687484741	-0.0813481360673904
-0.296297043561935	-9.87176704406738	-4.11007165908813	0.0908760353922844	0.434451937675476	-0.0815075933933258
-0.298896193504334	-9.86708641052246	-4.11473178863525	0.0908367484807968	0.434465080499649	-0.0818052217364311
-0.297507464885712	-9.86809825897217	-4.11237049102783	0.0908477827906609	0.434464454650879	-0.081959955394268
-0.304654866456985	-9.86592197418213	-4.11503314971924	0.0908548906445503	0.434476166963577	-0.0822521075606346
-0.308291137218475	-9.86923789978027	-4.10701322555542	0.0908177718520164	0.434580713510513	-0.0824680328369141
-0.313673287630081	-9.86465740203857	-4.11103868484497	0.0908834785223007	0.43455559015274	-0.0827233269810677
-0.309734493494034	-9.86300659179688	-4.11166667938232	0.090904138982296	0.434568345546722	-0.0829744040966034
-0.316616743803024	-9.86048984527588	-4.11174964904785	0.0909075364470482	0.434505999088287	-0.0832395255565643
-0.318316042423248	-9.86240863800049	-4.1125955581665	0.0908524394035339	0.434637814760208	-0.0835055932402611
-0.323619723320007	-9.8616943359375	-4.1109824180603	0.0909575894474983	0.434666663408279	-0.0837377607822418
-0.324156224727631	-9.8582820892334	-4.11491823196411	0.0909774601459503	0.434641152620316	-0.0840831473469734
-0.328010976314545	-9.86240196228027	-4.11485052108765	0.0910791754722595	0.434694647789001	-0.0844107121229172
-0.333660781383514	-9.85902690887451	-4.11357879638672	0.0911681801080704	0.434707552194595	-0.0847171470522881
-0.335778325796127	-9.86095809936523	-4.11883974075317	0.0912406370043755	0.434765845537186	-0.0851694568991661
-0.336175292730331	-9.86303043365479	-4.11763000488281	0.0912561640143394	0.434878349304199	-0.0856084823608398
-0.341350078582764	-9.86385440826416	-4.12064218521118	0.0913770273327827	0.434862583875656	-0.085945799946785
-0.338886022567749	-9.862548828125	-4.11498117446899	0.0914346128702164	0.43495899438858	-0.0863090083003044
-0.344105362892151	-9.86573791503906	-4.12300300598145	0.0916426330804825	0.434983849525452	-0.0866989344358444
-0.344904065132141	-9.86462783813477	-4.12117910385132	0.0917156040668488	0.435113966464996	-0.087083175778389
-0.34920659661293	-9.86992073059082	-4.11855792999268	0.0919054672122002	0.435204476118088	-0.0873869657516479
-0.348924338817596	-9.86734580993652	-4.12392902374268	0.0920278504490852	0.435410171747208	-0.0878237187862396
-0.351618885993958	-9.87180137634277	-4.12594795227051	0.0922272056341171	0.435500591993332	-0.088206946849823
-0.354071587324142	-9.86946773529053	-4.13114309310913	0.0925025418400764	0.435673415660858	-0.0885979384183884
-0.352840423583984	-9.87732410430908	-4.12899589538574	0.0926937833428383	0.435801357030869	-0.0889175236225128
-0.353739440441132	-9.87627506256104	-4.12847805023193	0.0928888022899628	0.435940384864807	-0.0892396196722984
-0.351714342832565	-9.87680625915527	-4.1379451751709	0.0931835398077965	0.436084061861038	-0.089597575366497
-0.353752672672272	-9.88134288787842	-4.13890743255615	0.0933810099959373	0.436299085617065	-0.0900049209594727
-0.355324596166611	-9.88478755950928	-4.14028167724609	0.0936647430062294	0.436444818973541	-0.0903116762638092
-0.351291656494141	-9.88788890838623	-4.14558839797974	0.0939231365919113	0.436611264944077	-0.0906352326273918
-0.354675024747849	-9.89015483856201	-4.14951229095459	0.0941674187779427	0.436867207288742	-0.0909756794571877
-0.355904102325439	-9.89054012298584	-4.14827632904053	0.094527967274189	0.437057137489319	-0.0913236737251282
-0.352835029363632	-9.89341163635254	-4.1514687538147	0.0948246344923973	0.437224447727203	-0.0916498973965645
-0.351020574569702	-9.89774799346924	-4.15283966064453	0.0951511561870575	0.437361091375351	-0.09189722687006
-0.3516466319561	-9.89670944213867	-4.15838670730591	0.0954981073737144	0.437592804431915	-0.0921851620078087
-0.352578967809677	-9.90151405334473	-4.16528463363647	0.0957682281732559	0.4377321600914	-0.0924801304936409
-0.348827511072159	-9.89993286132813	-4.16950464248657	0.0961155444383621	0.437965214252472	-0.0928482487797737
-0.353839188814163	-9.90182304382324	-4.16556787490845	0.0965773835778236	0.438118487596512	-0.0930796712636948
-0.350264996290207	-9.90380191802979	-4.16884183883667	0.0968474149703979	0.438324302434921	-0.0934751257300377
-0.350402414798737	-9.90742683410645	-4.17727136611938	0.0971574932336807	0.438446432352066	-0.0937434509396553
-0.352700114250183	-9.90835571289063	-4.17779922485352	0.0975099205970764	0.438675731420517	-0.0939949974417686
-0.351981461048126	-9.90831089019775	-4.18123483657837	0.097774401307106	0.438860446214676	-0.094354160130024
-0.34954959154129	-9.91159629821777	-4.18145751953125	0.098151870071888	0.438986152410507	-0.0946517437696457
-0.351894229650497	-9.91170120239258	-4.18778944015503	0.098505899310112	0.439200162887573	-0.0949102342128754
-0.353433877229691	-9.91477489471436	-4.18705654144287	0.0987285897135735	0.439312726259232	-0.0951023027300835
-0.348027855157852	-9.91398048400879	-4.1882643699646	0.0990302190184593	0.439422070980072	-0.0952930152416229
-0.351602375507355	-9.91461658477783	-4.1939115524292	0.0993193462491035	0.43957245349884	-0.0954021438956261
-0.354009002447128	-9.91855430603027	-4.19696760177612	0.0995560139417648	0.439721554517746	-0.0955622270703316
-0.35217273235321	-9.91685104370117	-4.19573879241943	0.0998163521289825	0.439731061458588	-0.0957252159714699
-0.353080302476883	-9.91694736480713	-4.19611597061157	0.100082337856293	0.439893692731857	-0.0958787873387337
-0.352201521396637	-9.91602039337158	-4.19906187057495	0.100323580205441	0.439953446388245	-0.096002995967865
-0.353668808937073	-9.91475200653076	-4.19617509841919	0.100519366562366	0.439954668283463	-0.0961253941059113
-0.356064766645432	-9.91471290588379	-4.20625829696655	0.100686982274055	0.440065085887909	-0.0962431281805038
-0.360174119472504	-9.91508102416992	-4.20530033111572	0.100844740867615	0.44011852145195	-0.0962818786501884
-0.359649002552032	-9.91447353363037	-4.20254564285278	0.101053670048714	0.440127283334732	-0.0964884608983994
-0.36495777964592	-9.91424751281738	-4.20965766906738	0.101167939603329	0.440257668495178	-0.0966966897249222
-0.365825295448303	-9.91445541381836	-4.20531463623047	0.101304203271866	0.440242558717728	-0.0967332050204277
-0.361429154872894	-9.91008377075195	-4.20062065124512	0.101451136171818	0.440243750810623	-0.0967033877968788
-0.366607636213303	-9.9091854095459	-4.2090311050415	0.101594977080822	0.440120130777359	-0.0965139716863632
-0.366468071937561	-9.91053676605225	-4.20867395401001	0.101643577218056	0.4400854408741	-0.0963790193200111
-0.368544548749924	-9.90331363677979	-4.2053427696228	0.101850084960461	0.440018445253372	-0.0962228924036026
-0.371196150779724	-9.9004487991333	-4.20814752578735	0.102012246847153	0.439873516559601	-0.0960975959897041
-0.371669471263886	-9.89487648010254	-4.20756673812866	0.101985551416874	0.439941078424454	-0.0959308743476868
-0.377212375402451	-9.89121913909912	-4.20621681213379	0.101964518427849	0.439839720726013	-0.0957171097397804
-0.379813730716705	-9.88586521148682	-4.20723056793213	0.102022379636765	0.439723342657089	-0.0953975170850754
-0.380873680114746	-9.88102436065674	-4.20858240127563	0.102093823254108	0.439683049917221	-0.0951710790395737
-0.381104469299316	-9.87834930419922	-4.20217657089233	0.102007277309895	0.439625829458237	-0.0948551818728447
-0.3848557472229	-9.87375259399414	-4.19660520553589	0.102028466761112	0.439371049404144	-0.094604603946209
-0.384290844202042	-9.87364864349365	-4.20485305786133	0.101918928325176	0.439316242933273	-0.0942452400922775
-0.384405851364136	-9.86833763122559	-4.19840574264526	0.101863771677017	0.43911874294281	-0.0938168242573738
-0.387395203113556	-9.86147689819336	-4.19572162628174	0.101711325347424	0.438966393470764	-0.0933999568223953
-0.387844830751419	-9.86047554016113	-4.1975998878479	0.101607218384743	0.438864439725876	-0.093068853020668
-0.385980278253555	-9.85741138458252	-4.18956279754639	0.101410329341888	0.438696682453156	-0.0926786363124847
-0.381713062524796	-9.85368919372559	-4.19509887695313	0.101299025118351	0.438477456569672	-0.0922617837786675
-0.384644597768784	-9.84709930419922	-4.18879556655884	0.101154036819935	0.438332885503769	-0.0918578132987022
-0.386674463748932	-9.84958457946777	-4.18653154373169	0.100861787796021	0.438140898942947	-0.0914782211184502
-0.384097993373871	-9.84192180633545	-4.18197774887085	0.100686810910702	0.437988728284836	-0.0910498797893524
-0.385681599378586	-9.84078216552734	-4.18276262283325	0.100520797073841	0.437757194042206	-0.0907331183552742
-0.384086132049561	-9.83636093139648	-4.18381357192993	0.100315555930138	0.437626868486404	-0.0904189348220825
-0.38317596912384	-9.83685970306396	-4.17766666412354	0.100038766860962	0.437381744384766	-0.0901030227541924
-0.382117569446564	-9.83352947235107	-4.18105888366699	0.0998953431844711	0.437229126691818	-0.089755691587925
-0.384726017713547	-9.83135890960693	-4.18201732635498	0.0996547937393188	0.437144011259079	-0.0894766375422478
-0.38387542963028	-9.83383655548096	-4.1708869934082	0.0993566140532494	0.436933070421219	-0.0893308594822884
-0.382611453533173	-9.8282356262207	-4.17546463012695	0.0991657897830009	0.436785072088242	-0.0892430320382118
-0.383948177099228	-9.8284912109375	-4.16613578796387	0.0989992395043373	0.436648011207581	-0.089083656668663
-0.382801413536072	-9.82868576049805	-4.16872692108154	0.0988310426473618	0.436561763286591	-0.0890230983495712
-0.381576985120773	-9.83331966400146	-4.16688871383667	0.0984985306859016	0.43639799952507	-0.0890071764588356
-0.380293011665344	-9.83193778991699	-4.16793870925903	0.0983166918158531	0.436307549476624	-0.0890708565711975
-0.378390997648239	-9.83684921264648	-4.16049242019653	0.0981160178780556	0.436156332492828	-0.0890973508358002
-0.37396764755249	-9.83837223052979	-4.16384220123291	0.0978332906961441	0.436197400093079	-0.089211069047451
-0.372941464185715	-9.84380531311035	-4.16152429580688	0.0976607576012611	0.436050862073898	-0.0892285630106926
-0.372572153806686	-9.84563159942627	-4.16028261184692	0.0974583327770233	0.436051696538925	-0.0892530828714371
-0.368400931358337	-9.85003852844238	-4.1624755859375	0.0972768515348434	0.435912996530533	-0.0894164517521858
-0.36216014623642	-9.85210800170898	-4.15747594833374	0.0970852077007294	0.435947448015213	-0.0894488245248795
-0.362475425004959	-9.85634517669678	-4.15948438644409	0.0969040542840958	0.435841292142868	-0.0895177945494652
-0.356131881475449	-9.86354351043701	-4.15677881240845	0.0966750532388687	0.435866326093674	-0.0895978733897209
-0.354888886213303	-9.86769580841064	-4.16297817230225	0.096505306661129	0.435905456542969	-0.089591771364212
-0.346631616353989	-9.87048721313477	-4.15823793411255	0.0964120477437973	0.435892373323441	-0.0897446423768997
-0.340524226427078	-9.88039493560791	-4.15743970870972	0.0961685106158257	0.435876786708832	-0.0898561924695969
-0.340555220842361	-9.88357830047607	-4.15486288070679	0.0961713865399361	0.43597486615181	-0.0899055749177933
-0.335619360208511	-9.88723850250244	-4.16515779495239	0.0960166528820992	0.436058104038239	-0.0900404155254364
-0.327268779277802	-9.8941478729248	-4.15864753723145	0.0958067923784256	0.436050206422806	-0.0901169627904892
-0.327621936798096	-9.89881420135498	-4.15335369110107	0.0957492738962173	0.43612003326416	-0.0902800559997559
-0.322055846452713	-9.90506553649902	-4.16215467453003	0.0956444218754768	0.436168611049652	-0.0904080346226692
-0.317421555519104	-9.90938472747803	-4.15905714035034	0.0956846326589584	0.436243563890457	-0.0904897823929787
-0.313118517398834	-9.91290092468262	-4.16633558273315	0.0955432802438736	0.436323404312134	-0.0906029120087624
-0.310484111309052	-9.91861057281494	-4.16647386550903	0.0954961553215981	0.436472475528717	-0.0908188670873642
-0.308846861124039	-9.92283916473389	-4.1646523475647	0.0955200046300888	0.436512351036072	-0.0909324139356613
-0.302884519100189	-9.921799659729	-4.16597127914429	0.0954850092530251	0.436556726694107	-0.0910810977220535
-0.301057428121567	-9.93333053588867	-4.16650438308716	0.0953921601176262	0.436655163764954	-0.0912133976817131
-0.299179345369339	-9.92874336242676	-4.16821622848511	0.095490887761116	0.436706781387329	-0.0914109721779823
-0.297073274850845	-9.93377876281738	-4.16826200485229	0.0954852476716042	0.436686664819717	-0.0916666463017464
-0.294921785593033	-9.93742084503174	-4.16960716247559	0.0954227969050407	0.43682473897934	-0.0918067768216133
-0.295763313770294	-9.94044971466064	-4.16654205322266	0.0953691676259041	0.436764627695084	-0.0920003801584244
-0.29313525557518	-9.94453716278076	-4.17394828796387	0.0953257903456688	0.436834782361984	-0.0921728983521461
-0.291583687067032	-9.94418048858643	-4.16879653930664	0.0953442454338074	0.436850965023041	-0.0922994688153267
-0.289729595184326	-9.94677352905273	-4.17230272293091	0.0953798741102219	0.436819911003113	-0.092522144317627
-0.288166284561157	-9.95012760162354	-4.17220878601074	0.0952897965908051	0.436780393123627	-0.0927030220627785
-0.289994955062866	-9.95050525665283	-4.16974973678589	0.0953249931335449	0.436725795269012	-0.0927843078970909
-0.290705502033234	-9.95096778869629	-4.16995620727539	0.0952853560447693	0.436664879322052	-0.0929820463061333
-0.283749520778656	-9.95213031768799	-4.16999816894531	0.0951897203922272	0.436578869819641	-0.0931769907474518
-0.29032364487648	-9.95241069793701	-4.16584539413452	0.0952398180961609	0.436480611562729	-0.0933074057102203
-0.288882344961166	-9.95497131347656	-4.16978693008423	0.0951456278562546	0.436399281024933	-0.0934527069330215
-0.289905458688736	-9.95561504364014	-4.16961479187012	0.0950511917471886	0.436297923326492	-0.0935557559132576
-0.288884580135345	-9.95520114898682	-4.16338777542114	0.0950600132346153	0.436070770025253	-0.0936520174145699
-0.289839059114456	-9.95602893829346	-4.16457843780518	0.0948967039585114	0.435968935489655	-0.0938678905367851
-0.29249981045723	-9.95850944519043	-4.1610803604126	0.0948949009180069	0.435798019170761	-0.0938500463962555
-0.289628773927689	-9.95389080047607	-4.15683174133301	0.0948338583111763	0.435624897480011	-0.0939631015062332
-0.292111575603485	-9.95147895812988	-4.16021203994751	0.0947588980197906	0.435363411903381	-0.0939371362328529
-0.296852439641953	-9.95209217071533	-4.15818977355957	0.0945984572172165	0.435372233390808	-0.094031035900116
-0.298923701047897	-9.95151996612549	-4.1534571647644	0.0944978296756744	0.435074865818024	-0.0940503627061844
-0.298096001148224	-9.94676208496094	-4.15040493011475	0.0944545567035675	0.434856653213501	-0.0940969586372375
-0.302785038948059	-9.94680309295654	-4.15156269073486	0.0942390114068985	0.434675097465515	-0.0940013751387596
-0.307533800601959	-9.94307994842529	-4.14833974838257	0.0941994413733482	0.434427261352539	-0.0939789563417435
-0.305830061435699	-9.9412841796875	-4.14730024337769	0.0939268246293068	0.43419736623764	-0.0939430445432663
-0.308267861604691	-9.9373140335083	-4.14124727249146	0.093842439353466	0.433898091316223	-0.093878448009491
-0.312910348176956	-9.93417644500732	-4.14224576950073	0.093750849366188	0.433658003807068	-0.0938579514622688
-0.312997907400131	-9.93963813781738	-4.13645839691162	0.093452624976635	0.433356195688248	-0.093746118247509
-0.314418762922287	-9.93083667755127	-4.12917566299438	0.0933111906051636	0.433120489120483	-0.0936944112181664
-0.318748086690903	-9.92897987365723	-4.13625764846802	0.0931405201554298	0.432773768901825	-0.0936299711465836
-0.317305654287338	-9.92679882049561	-4.12810516357422	0.0929671600461006	0.432548552751541	-0.0936506912112236
-0.32042995095253	-9.92897415161133	-4.12590551376343	0.0927890464663506	0.432206869125366	-0.0935701355338097
-0.323341906070709	-9.92530632019043	-4.12296962738037	0.0926211848855019	0.431886672973633	-0.0934948846697807
-0.326249182224274	-9.92388343811035	-4.12514591217041	0.0924616008996964	0.431665033102036	-0.0934431776404381
-0.327968865633011	-9.92104148864746	-4.11844205856323	0.0923033878207207	0.431352138519287	-0.0934280529618263
-0.328792095184326	-9.92219734191895	-4.11531114578247	0.0920977592468262	0.431114554405212	-0.0934527367353439
-0.330730825662613	-9.92029285430908	-4.10788154602051	0.091964565217495	0.430907428264618	-0.0933840721845627
-0.334594160318375	-9.91814804077148	-4.11574363708496	0.0918769612908363	0.430602073669434	-0.0933676585555077
-0.333347111940384	-9.91814136505127	-4.110755443573	0.0916999876499176	0.430497765541077	-0.0934084355831146
-0.341219782829285	-9.91593742370605	-4.10434818267822	0.0916316956281662	0.430230140686035	-0.0934807062149048
-0.338182240724564	-9.9150390625	-4.10869979858398	0.0915481895208359	0.430017977952957	-0.0935192853212357
-0.343707710504532	-9.9137134552002	-4.10903215408325	0.0915322676301003	0.429833561182022	-0.0934680998325348
-0.344772100448608	-9.91424179077148	-4.1057276725769	0.0914477109909058	0.429673850536346	-0.0936157330870628
-0.351655393838882	-9.91769313812256	-4.1000075340271	0.0913873910903931	0.429503619670868	-0.0936315059661865
-0.347290545701981	-9.91550445556641	-4.1068549156189	0.0914133936166763	0.429360896348953	-0.0936857983469963
-0.352939933538437	-9.91429996490479	-4.1044716835022	0.0913801267743111	0.429292619228363	-0.0937211886048317
-0.355794638395309	-9.91520214080811	-4.10255432128906	0.0913919061422348	0.429239988327026	-0.0937574729323387
-0.358667552471161	-9.91459655761719	-4.10503816604614	0.0914888232946396	0.429103791713715	-0.0937979519367218
-0.3563052713871	-9.91516780853271	-4.10859680175781	0.0915710031986237	0.428966194391251	-0.0938085913658142
-0.359458953142166	-9.91392803192139	-4.1079421043396	0.0916251465678215	0.428967744112015	-0.093780629336834
-0.361245959997177	-9.91395092010498	-4.10467481613159	0.0917099341750145	0.429043531417847	-0.0938794612884521
-0.364406615495682	-9.91401672363281	-4.10103607177734	0.0919098258018494	0.429045796394348	-0.0937766954302788
-0.36463251709938	-9.91128826141357	-4.10821056365967	0.0919946432113647	0.429102718830109	-0.0937802270054817
-0.365307092666626	-9.91458129882813	-4.11140966415405	0.092084713280201	0.429136753082275	-0.0936001837253571
-0.368775278329849	-9.91159629821777	-4.11490631103516	0.0922851115465164	0.429129391908646	-0.0936852693557739
-0.370773196220398	-9.91139698028564	-4.11173057556152	0.0925370901823044	0.429229944944382	-0.0935750752687454
-0.373441517353058	-9.91018390655518	-4.11603975296021	0.0927429348230362	0.429347723722458	-0.0934863537549973
-0.373883664608002	-9.91322803497314	-4.12250566482544	0.0928307846188545	0.429405987262726	-0.0933500081300735
-0.374230533838272	-9.90962696075439	-4.12197494506836	0.0931645035743713	0.429574489593506	-0.0931867659091949
-0.373718798160553	-9.90810871124268	-4.12251329421997	0.0934163630008698	0.429678022861481	-0.0930911749601364
-0.373071253299713	-9.90806102752686	-4.1261134147644	0.0936816781759262	0.42985001206398	-0.0928969085216522
-0.37487605214119	-9.91214179992676	-4.12514543533325	0.0938960984349251	0.429848402738571	-0.0927379205822945
-0.375050604343414	-9.90989971160889	-4.13294982910156	0.0940812602639198	0.43003898859024	-0.0926900580525398
-0.375705510377884	-9.91056060791016	-4.1303596496582	0.0943675190210342	0.430199861526489	-0.0925153493881226
-0.377671241760254	-9.9067964553833	-4.1378436088562	0.0947181656956673	0.4303118288517	-0.0924279019236565
-0.376186013221741	-9.91257286071777	-4.14049434661865	0.0948253199458122	0.430513888597488	-0.0923442766070366
-0.377702593803406	-9.90957069396973	-4.13773441314697	0.0952167063951492	0.430679053068161	-0.0922612398862839
-0.373840004205704	-9.91089916229248	-4.14606475830078	0.0954732447862625	0.430694609880447	-0.0922238752245903
-0.374207526445389	-9.91267585754395	-4.1442723274231	0.0957223325967789	0.430920839309692	-0.0920509621500969
-0.374837666749954	-9.91421604156494	-4.14680194854736	0.0959582179784775	0.431045919656754	-0.0919064804911613
-0.373672485351563	-9.91291046142578	-4.14973974227905	0.0962050557136536	0.43118879199028	-0.0918496623635292
-0.371779233217239	-9.91476631164551	-4.15024614334106	0.0964835286140442	0.431309759616852	-0.0917455181479454
-0.370617300271988	-9.91554260253906	-4.15211725234985	0.0966615080833435	0.431467950344086	-0.0916018113493919
-0.369881093502045	-9.912766456604	-4.15280675888062	0.0969145745038986	0.431564539670944	-0.0914322882890701
-0.372207850217819	-9.91064643859863	-4.16035223007202	0.0971315652132034	0.431659489870071	-0.0913389027118683
-0.36614516377449	-9.91179084777832	-4.15956687927246	0.0972685590386391	0.431764930486679	-0.0912654250860214
-0.372147262096405	-9.91027164459229	-4.15819978713989	0.0975416228175163	0.431820571422577	-0.0912369713187218
-0.37092462182045	-9.91301536560059	-4.16208791732788	0.0976682156324387	0.431993007659912	-0.0912300869822502
-0.37107902765274	-9.91501808166504	-4.16131782531738	0.097861260175705	0.432063847780228	-0.0912051722407341
-0.367914706468582	-9.91329574584961	-4.16537237167358	0.0980271175503731	0.432156473398209	-0.0912071391940117
-0.365936785936356	-9.91706657409668	-4.16391277313232	0.098154753446579	0.432206124067307	-0.0911889001727104
-0.36872860789299	-9.91739845275879	-4.16142892837524	0.0983489006757736	0.432279914617538	-0.0911687985062599
-0.367272555828094	-9.91587543487549	-4.17218828201294	0.0985264927148819	0.43235319852829	-0.0912398174405098
-0.36480513215065	-9.92101669311523	-4.16799640655518	0.0985843241214752	0.432448595762253	-0.0913282483816147
-0.369213998317719	-9.92281723022461	-4.1668848991394	0.0987499058246613	0.432420700788498	-0.0914239063858986
-0.367178082466125	-9.92658042907715	-4.17544794082642	0.0988708212971687	0.432450741529465	-0.0915493965148926
-0.36589902639389	-9.92469120025635	-4.17697811126709	0.0990021154284477	0.432580828666687	-0.0914628803730011
-0.361916810274124	-9.92621231079102	-4.17517948150635	0.099172905087471	0.43248638510704	-0.0914107114076614
-0.361468195915222	-9.92917060852051	-4.17900657653809	0.0992325693368912	0.432539880275726	-0.091395266354084
-0.364196747541428	-9.92889308929443	-4.17280006408691	0.0994124338030815	0.432576447725296	-0.0913020372390747
-0.361465156078339	-9.92930698394775	-4.1745023727417	0.0995070487260818	0.432587832212448	-0.0912066400051117
-0.363325715065002	-9.925950050354	-4.183349609375	0.0995887517929077	0.432579398155212	-0.091012641787529
-0.361560493707657	-9.92803764343262	-4.18234348297119	0.0996188670396805	0.4327232837677	-0.0909024700522423
-0.363672614097595	-9.9287576675415	-4.17729616165161	0.0997606217861176	0.432680398225784	-0.0907314941287041
-0.358183979988098	-9.92489814758301	-4.18205595016479	0.0998323261737823	0.432627111673355	-0.0906016752123833
-0.359668672084808	-9.92272758483887	-4.18212795257568	0.0998586416244507	0.432689011096954	-0.0902967527508736
-0.361103773117065	-9.92451953887939	-4.17838668823242	0.0999308899044991	0.432643949985504	-0.0900258421897888
-0.359305202960968	-9.92101097106934	-4.1811466217041	0.0999167710542679	0.432713210582733	-0.089791402220726
-0.359219431877136	-9.91866779327393	-4.17997598648071	0.100008204579353	0.432697325944901	-0.0894392505288124
-0.362030059099197	-9.91155624389648	-4.18525791168213	0.100067988038063	0.432677119970322	-0.0892716646194458
-0.362690627574921	-9.91585636138916	-4.18457698822021	0.100076243281364	0.432675778865814	-0.0891339257359505
-0.365625649690628	-9.90656852722168	-4.17815589904785	0.100171461701393	0.432734936475754	-0.0889766737818718
-0.367939472198486	-9.90381622314453	-4.18514013290405	0.100237064063549	0.432759314775467	-0.088862270116806
-0.367404788732529	-9.90401744842529	-4.18144273757935	0.100213676691055	0.432859748601913	-0.0888413861393929
-0.371908694505692	-9.90158939361572	-4.18151760101318	0.100317806005478	0.432815223932266	-0.0888372883200645
-0.375355243682861	-9.89655876159668	-4.18868350982666	0.100416347384453	0.432921797037125	-0.088838167488575
-0.377425104379654	-9.89186096191406	-4.18871879577637	0.100499145686626	0.433046400547028	-0.0889534950256348
-0.383960485458374	-9.89596080780029	-4.18726825714111	0.10051167756319	0.433113366365433	-0.0891229659318924
-0.384870976209641	-9.88774967193604	-4.18637657165527	0.100670680403709	0.433148622512817	-0.0893964022397995
-0.38959264755249	-9.88922119140625	-4.19252967834473	0.100826419889927	0.433312952518463	-0.0896856263279915
-0.391141951084137	-9.89149475097656	-4.19506072998047	0.100888073444366	0.43340665102005	-0.0900213643908501
-0.395109832286835	-9.89178085327148	-4.19404649734497	0.100991860032082	0.433495074510574	-0.0903941541910172
-0.399024218320847	-9.89275360107422	-4.19694900512695	0.101102821528912	0.43369659781456	-0.0908447653055191
-0.40407720208168	-9.89420413970947	-4.19727849960327	0.10131724178791	0.433715403079987	-0.0912096351385117
-0.404212862253189	-9.89337921142578	-4.20191860198975	0.101427637040615	0.433898091316223	-0.0916071608662605
-0.408272594213486	-9.89702033996582	-4.20229339599609	0.101571135222912	0.434037178754807	-0.091925323009491
-0.414807349443436	-9.89290332794189	-4.20328140258789	0.101730197668076	0.43419149518013	-0.0922995209693909
-0.417680829763412	-9.89043807983398	-4.20254039764404	0.10192134976387	0.434369802474976	-0.0926248654723167
-0.419784843921661	-9.89206027984619	-4.2027325630188	0.102062486112118	0.434557348489761	-0.0929255783557892
-0.423244059085846	-9.89166927337646	-4.20521593093872	0.102287068963051	0.434650361537933	-0.0930917710065842
-0.423910945653915	-9.88831424713135	-4.21049022674561	0.102477699518204	0.434784859418869	-0.093222439289093
-0.429885923862457	-9.88725566864014	-4.21276235580444	0.102704755961895	0.434910446405411	-0.0932415872812271
-0.427037537097931	-9.88627052307129	-4.21087884902954	0.10285908728838	0.434983491897583	-0.0934763997793198
-0.430117309093475	-9.88894271850586	-4.21829175949097	0.103023201227188	0.435122966766357	-0.0937364846467972
-0.432887196540833	-9.89199733734131	-4.21317195892334	0.103222623467445	0.435216158628464	-0.0938688367605209
-0.430413216352463	-9.89046955108643	-4.21389245986938	0.103402480483055	0.435302287340164	-0.0939442217350006
-0.430833667516708	-9.89051055908203	-4.21619129180908	0.103465721011162	0.435462415218353	-0.0938855931162834
-0.432470411062241	-9.89163875579834	-4.22424364089966	0.103593967854977	0.435633808374405	-0.093793623149395
-0.42940491437912	-9.89358520507813	-4.22011137008667	0.103753291070461	0.435684114694595	-0.0936312451958656
-0.425905972719193	-9.89260959625244	-4.22664737701416	0.103898249566555	0.435761660337448	-0.0934141427278519
-0.422303706407547	-9.891526222229	-4.22619915008545	0.104049153625965	0.43599995970726	-0.0931029468774796
-0.425537765026093	-9.89352321624756	-4.22554779052734	0.104071900248528	0.436040103435516	-0.0928090885281563
-0.419298976659775	-9.8920316696167	-4.2310037612915	0.104063421487808	0.436140954494476	-0.0924838930368423
-0.416123151779175	-9.89125633239746	-4.22894239425659	0.104323618113995	0.436246544122696	-0.0921673625707626
-0.416879206895828	-9.88933277130127	-4.22631072998047	0.104415379464626	0.436288416385651	-0.0918683037161827
-0.414429605007172	-9.89683818817139	-4.22896385192871	0.104466035962105	0.436325132846832	-0.0916435793042183
-0.410998374223709	-9.89511013031006	-4.22268629074097	0.104526869952679	0.436436057090759	-0.0913289189338684
-0.413531512022018	-9.89169311523438	-4.23338508605957	0.10456320643425	0.436479926109314	-0.0911207273602486
-0.408931225538254	-9.89277362823486	-4.22509860992432	0.104512266814709	0.43658509850502	-0.0910123512148857
-0.406556844711304	-9.89573001861572	-4.22569990158081	0.104557305574417	0.436608582735062	-0.0907962769269943
-0.407124102115631	-9.89504909515381	-4.22783517837524	0.104595988988876	0.436636954545975	-0.0905969068408012
-0.402983009815216	-9.89353179931641	-4.23210048675537	0.104624077677727	0.436678737401962	-0.0905054062604904
-0.400807648897171	-9.89830207824707	-4.22988605499268	0.104542709887028	0.43671190738678	-0.0903775468468666
-0.401480555534363	-9.89620780944824	-4.22471714019775	0.104535862803459	0.436768680810928	-0.0903406068682671
-0.402360856533051	-9.89944648742676	-4.22928953170776	0.104603737592697	0.436749815940857	-0.0904107019305229
-0.395704567432404	-9.90159130096436	-4.22716760635376	0.104509018361568	0.436793237924576	-0.0904537290334702
-0.401539117097855	-9.89813041687012	-4.2232518196106	0.104551881551743	0.436710983514786	-0.0905451402068138
-0.403601586818695	-9.90544986724854	-4.22789859771729	0.104517847299576	0.436777114868164	-0.0906561762094498
-0.402811765670776	-9.90233135223389	-4.22597312927246	0.104429662227631	0.436768531799316	-0.0908351764082909
-0.404991239309311	-9.90352916717529	-4.22006940841675	0.104377113282681	0.436791747808456	-0.0909835770726204
-0.40752249956131	-9.90242958068848	-4.21828985214233	0.104389145970345	0.436703771352768	-0.0912624225020409
-0.405788958072662	-9.90565490722656	-4.22326898574829	0.104235656559467	0.436680912971497	-0.0914367511868477
-0.408735275268555	-9.90385818481445	-4.2165789604187	0.104209572076797	0.436626374721527	-0.0915784388780594
-0.41444993019104	-9.90271759033203	-4.223801612854	0.104150846600533	0.436532258987427	-0.0917826443910599
-0.410957098007202	-9.90717029571533	-4.21864986419678	0.103979505598545	0.436533749103546	-0.0920810177922249
-0.414838641881943	-9.9031982421875	-4.21255493164063	0.103928983211517	0.436396420001984	-0.0923399329185486
-0.417074620723724	-9.90571880340576	-4.21625471115112	0.103914991021156	0.436324745416641	-0.0926200225949287
-0.416908353567123	-9.90303325653076	-4.21319246292114	0.103762969374657	0.436266273260117	-0.0929648727178574
-0.421832114458084	-9.90820980072021	-4.20666313171387	0.103672310709953	0.436116278171539	-0.0932152196764946
-0.424308955669403	-9.90655899047852	-4.2070484161377	0.103495396673679	0.436035305261612	-0.0934639647603035
-0.423869282007217	-9.90641498565674	-4.20336389541626	0.103440210223198	0.43586876988411	-0.0937748998403549
-0.425151318311691	-9.90799903869629	-4.20604276657104	0.103226505219936	0.435819774866104	-0.0940389260649681
-0.427437514066696	-9.90713119506836	-4.20064878463745	0.103083252906799	0.435570240020752	-0.0942499190568924
-0.426375359296799	-9.90897560119629	-4.19862651824951	0.102940388023853	0.435545086860657	-0.0944510623812675
-0.434564173221588	-9.90723991394043	-4.19955396652222	0.102904535830021	0.435469031333923	-0.0945874974131584
-0.432387918233871	-9.90805053710938	-4.19234704971313	0.102785468101501	0.435317248106003	-0.0948594436049461
-0.433764487504959	-9.90749168395996	-4.18901824951172	0.102597005665302	0.435151100158691	-0.0950454026460648
-0.44039261341095	-9.90617370605469	-4.18715858459473	0.102625258266926	0.435113877058029	-0.0951286032795906
-0.440294325351715	-9.90337371826172	-4.19238042831421	0.102548711001873	0.434962213039398	-0.0953591540455818
-0.442225307226181	-9.90609169006348	-4.18331384658813	0.102382004261017	0.434891879558563	-0.0954574421048164
-0.446591556072235	-9.90449810028076	-4.18061971664429	0.102286405861378	0.434710085391998	-0.095593087375164
-0.449702680110931	-9.90430450439453	-4.18787431716919	0.102303393185139	0.434677869081497	-0.0957631319761276
-0.447550445795059	-9.90415668487549	-4.18015146255493	0.102182418107986	0.434490770101547	-0.0957759767770767
-0.451338618993759	-9.90083980560303	-4.18297147750854	0.102117411792278	0.43438133597374	-0.0958320423960686
-0.453645557165146	-9.90157508850098	-4.18089294433594	0.10202568769455	0.434302359819412	-0.0959651991724968
-0.458060771226883	-9.90119647979736	-4.17362356185913	0.102005824446678	0.434187948703766	-0.0960116684436798
-0.452622205018997	-9.8981990814209	-4.17530155181885	0.101947784423828	0.433973342180252	-0.096061110496521
-0.456492364406586	-9.89755916595459	-4.17779684066772	0.101870901882648	0.433939814567566	-0.0960860624909401
-0.463979780673981	-9.89379024505615	-4.17304706573486	0.101871028542519	0.433875232934952	-0.0960706472396851
-0.462819218635559	-9.89357089996338	-4.17399024963379	0.101830616593361	0.433621764183044	-0.096117690205574
-0.460690438747406	-9.89177322387695	-4.1705379486084	0.101674422621727	0.433630496263504	-0.0961520299315453
-0.465332329273224	-9.89120292663574	-4.16877412796021	0.101696990430355	0.433394581079483	-0.0961039066314697
-0.468463838100433	-9.89436435699463	-4.16584300994873	0.101574189960957	0.433385133743286	-0.0961452722549438
-0.469735980033875	-9.89095115661621	-4.16770648956299	0.101573243737221	0.433316022157669	-0.0960532575845718
-0.467923581600189	-9.88905048370361	-4.16334581375122	0.101635545492172	0.433183968067169	-0.096051886677742
-0.471189737319946	-9.88717460632324	-4.16206693649292	0.101553328335285	0.433063149452209	-0.096102349460125
-0.472480028867722	-9.88888645172119	-4.15913105010986	0.101509295403957	0.432943880558014	-0.0960326418280602
-0.474694550037384	-9.88436031341553	-4.16148376464844	0.101468950510025	0.43284022808075	-0.0960035473108292
-0.470809519290924	-9.88589382171631	-4.15741443634033	0.10138925164938	0.432737737894058	-0.0960187017917633
-0.477281868457794	-9.88052749633789	-4.15861701965332	0.101477317512035	0.432602107524872	-0.0960399135947227
-0.476434171199799	-9.88479804992676	-4.15676116943359	0.101387314498425	0.432509034872055	-0.0960229113698006
-0.48021525144577	-9.88091945648193	-4.15609264373779	0.101364642381668	0.432505756616592	-0.0960045605897903
-0.481782197952271	-9.87881374359131	-4.15127468109131	0.101401649415493	0.432412266731262	-0.0960368141531944
-0.482652992010117	-9.87960338592529	-4.15725612640381	0.101281881332397	0.432349532842636	-0.0961231961846352
-0.486722111701965	-9.87942790985107	-4.15448236465454	0.101327978074551	0.432263612747192	-0.0961259827017784
-0.487757712602615	-9.87630367279053	-4.15752840042114	0.101400084793568	0.432206839323044	-0.096246600151062
-0.489822298288345	-9.87760734558105	-4.15360641479492	0.101287245750427	0.43214213848114	-0.0963005721569061
-0.493416965007782	-9.87300777435303	-4.1530966758728	0.101429998874664	0.432007431983948	-0.0964338779449463
-0.495926648378372	-9.87441158294678	-4.15099668502808	0.101361900568008	0.431976139545441	-0.0965542048215866
-0.49404376745224	-9.87366962432861	-4.15336561203003	0.101391911506653	0.431950300931931	-0.0966819003224373
-0.501814603805542	-9.87093544006348	-4.14696502685547	0.101425871253014	0.431883811950684	-0.0967103466391563
-0.505608737468719	-9.87122440338135	-4.14803838729858	0.101464562118053	0.431868255138397	-0.096902571618557
-0.505189418792725	-9.87014198303223	-4.14984607696533	0.101354643702507	0.43173822760582	-0.0970148369669914
-0.504710555076599	-9.86807823181152	-4.14249801635742	0.101435385644436	0.431620627641678	-0.0971901342272758
-0.508298456668854	-9.86649894714355	-4.14045572280884	0.101435765624046	0.431630879640579	-0.0972855538129807
-0.511343121528625	-9.87080669403076	-4.1457405090332	0.101337194442749	0.431584656238556	-0.0973901525139809
-0.514696836471558	-9.86532497406006	-4.14688348770142	0.10138363391161	0.431494534015656	-0.0975351631641388
-0.511855781078339	-9.86598110198975	-4.14319753646851	0.101339168846607	0.431367546319962	-0.0976561233401299
-0.51817798614502	-9.86653709411621	-4.14539527893066	0.101349949836731	0.431436151266098	-0.0977831110358238
-0.521415114402771	-9.86686229705811	-4.13871097564697	0.101340606808662	0.431272864341736	-0.0979353934526443
-0.519376754760742	-9.86464023590088	-4.14575147628784	0.101332433521748	0.431329518556595	-0.0980499237775803
-0.525592148303986	-9.86286640167236	-4.13868618011475	0.101377710700035	0.431268692016602	-0.0982199385762215
-0.528240978717804	-9.85935688018799	-4.13951444625854	0.101473487913609	0.431185603141785	-0.0984430313110352
-0.528463542461395	-9.86305046081543	-4.13981485366821	0.101363681256771	0.431184411048889	-0.0986403599381447
-0.534982740879059	-9.8634557723999	-4.13576745986938	0.101363718509674	0.431195646524429	-0.0987339317798615
-0.537895739078522	-9.85985374450684	-4.13827466964722	0.101383671164513	0.431117475032806	-0.0989841371774673
-0.541075587272644	-9.86182403564453	-4.13995885848999	0.101369179785252	0.431203335523605	-0.0992169380187988
-0.547264158725739	-9.86157035827637	-4.13635587692261	0.101445585489273	0.431149691343308	-0.0994187444448471
-0.542681396007538	-9.85857105255127	-4.13673973083496	0.101443625986576	0.431094080209732	-0.0996263027191162
-0.551651418209076	-9.85986709594727	-4.14067840576172	0.101412400603294	0.431175142526627	-0.0996769592165947
-0.553053379058838	-9.85996532440186	-4.13951921463013	0.101480796933174	0.431199789047241	-0.0999198034405708
-0.554223001003265	-9.86009883880615	-4.13691377639771	0.101522043347359	0.431241273880005	-0.100053168833256
-0.554207921028137	-9.85707092285156	-4.1341667175293	0.101579882204533	0.431303828954697	-0.100177228450775
-0.558198392391205	-9.85738754272461	-4.14030027389526	0.101603358983994	0.431327253580093	-0.100327007472515
-0.56092631816864	-9.857666015625	-4.13965892791748	0.101632006466389	0.43136665225029	-0.100517839193344
-0.563045382499695	-9.85822105407715	-4.13313817977905	0.101744368672371	0.431354552507401	-0.100730136036873
-0.561503827571869	-9.857177734375	-4.13757514953613	0.101744636893272	0.43135017156601	-0.10099471360445
-0.56884640455246	-9.85770320892334	-4.14049053192139	0.101784341037273	0.43141382932663	-0.101001150906086
-0.576795756816864	-9.85714149475098	-4.14002466201782	0.101911105215549	0.431405633687973	-0.101302303373814
-0.574861764907837	-9.85491371154785	-4.1446681022644	0.101942449808121	0.431392192840576	-0.101517893373966
-0.574773073196411	-9.85275936126709	-4.1408486366272	0.102125220000744	0.431320279836655	-0.101546697318554
-0.579554378986359	-9.85520935058594	-4.13780403137207	0.102110169827938	0.431365817785263	-0.101612232625484
-0.583603143692017	-9.85174179077148	-4.14273452758789	0.102261111140251	0.431434541940689	-0.101694956421852
-0.584595024585724	-9.84867000579834	-4.14579772949219	0.102294750511646	0.431306123733521	-0.101672537624836
-0.580458402633667	-9.84657287597656	-4.14293193817139	0.102306097745895	0.431425929069519	-0.101710684597492
-0.590868532657623	-9.84462451934814	-4.14243984222412	0.102444209158421	0.431392699480057	-0.101647794246674
-0.587863266468048	-9.84640026092529	-4.14194202423096	0.102396115660667	0.431463837623596	-0.101629301905632
-0.591570377349854	-9.84326553344727	-4.14056015014648	0.102545790374279	0.431504130363464	-0.101620174944401
-0.588225245475769	-9.83924388885498	-4.1417989730835	0.102548278868198	0.431429088115692	-0.101648300886154
-0.592689037322998	-9.83760547637939	-4.13971853256226	0.102580562233925	0.431392163038254	-0.101696468889713
-0.594582617282867	-9.8416166305542	-4.14335823059082	0.102718695998192	0.43134394288063	-0.101671747863293
-0.598541676998138	-9.83570957183838	-4.14722967147827	0.102682717144489	0.43134206533432	-0.101673506200314
-0.595323503017426	-9.83752059936523	-4.13958644866943	0.102704450488091	0.431358724832535	-0.101697415113449
-0.597989141941071	-9.83524608612061	-4.13867044448853	0.10279756039381	0.431290924549103	-0.101742833852768
-0.596487164497375	-9.83853149414063	-4.13679170608521	0.102824792265892	0.431233555078506	-0.101783588528633
-0.598304986953735	-9.83619022369385	-4.14509773254395	0.102857030928135	0.431265622377396	-0.10172200948
-0.598465919494629	-9.83621120452881	-4.14372396469116	0.102889984846115	0.431265950202942	-0.101801797747612
-0.596258163452148	-9.83458137512207	-4.14244651794434	0.102992512285709	0.43119940161705	-0.101850502192974
-0.599289238452911	-9.83760261535645	-4.13953304290771	0.103017076849937	0.431228697299957	-0.101808205246925
-0.598400413990021	-9.83731555938721	-4.14982318878174	0.103096850216389	0.43123733997345	-0.101927295327187
-0.597434937953949	-9.8346118927002	-4.14126539230347	0.103079751133919	0.431354165077209	-0.101908333599567
-0.600056946277618	-9.83502578735352	-4.1389045715332	0.103234305977821	0.431264489889145	-0.101988770067692
-0.599508583545685	-9.83753776550293	-4.14627075195313	0.103286609053612	0.431324928998947	-0.102064281702042
-0.599592626094818	-9.83470249176025	-4.14126110076904	0.103398837149143	0.431426882743835	-0.102063685655594
-0.600298702716827	-9.83721446990967	-4.14539051055908	0.103483095765114	0.431400328874588	-0.102095380425453
-0.599143207073212	-9.83717632293701	-4.14879608154297	0.103569760918617	0.431509971618652	-0.102194592356682
-0.600992143154144	-9.83727550506592	-4.14422369003296	0.103734523057938	0.431512206792831	-0.102211929857731
-0.600708425045013	-9.83803653717041	-4.15566921234131	0.103823818266392	0.431624352931976	-0.102259881794453
-0.599187731742859	-9.84213256835938	-4.149094581604	0.103885039687157	0.431703060865402	-0.102314956486225
-0.600971460342407	-9.83778762817383	-4.1482195854187	0.104033842682838	0.43178054690361	-0.102339558303356
-0.599746704101563	-9.841721534729	-4.15737581253052	0.104196988046169	0.431846380233765	-0.102413862943649
-0.598318636417389	-9.84348583221436	-4.15585041046143	0.104249022901058	0.432078719139099	-0.102399758994579
-0.600677967071533	-9.84355926513672	-4.15993356704712	0.104502446949482	0.432100653648376	-0.102440923452377
-0.597204625606537	-9.84783554077148	-4.16427564620972	0.104560554027557	0.432356297969818	-0.1025106087327
-0.599451065063477	-9.84667778015137	-4.16435384750366	0.104746945202351	0.432505935430527	-0.102475047111511
-0.597506880760193	-9.84554290771484	-4.16253519058228	0.105070769786835	0.432696372270584	-0.102500647306442
-0.599276661872864	-9.84609413146973	-4.16837072372437	0.105174213647842	0.432834088802338	-0.102522283792496
-0.596852362155914	-9.84871959686279	-4.1677360534668	0.10539286583662	0.433019667863846	-0.102416194975376
-0.598882555961609	-9.84877490997314	-4.17756938934326	0.105581261217594	0.433282017707825	-0.102341167628765
-0.595868289470673	-9.84975910186768	-4.17569303512573	0.105729661881924	0.433381885290146	-0.102273739874363
-0.594761371612549	-9.85151386260986	-4.17836093902588	0.106029115617275	0.433650761842728	-0.102201379835606
-0.597136735916138	-9.85411930084229	-4.18411636352539	0.106203980743885	0.43384850025177	-0.102154761552811
-0.593455076217651	-9.85288333892822	-4.1839542388916	0.106460027396679	0.434111088514328	-0.102170363068581
-0.595154523849487	-9.84828090667725	-4.19103908538818	0.106714211404324	0.434331566095352	-0.102004081010818
-0.596896409988403	-9.85373306274414	-4.19252729415894	0.106936402618885	0.434615880250931	-0.10197938978672
-0.592430174350739	-9.85202789306641	-4.20082092285156	0.107187084853649	0.434780597686768	-0.101890921592712
-0.593968033790588	-9.84941864013672	-4.19120454788208	0.107447281479836	0.43511363863945	-0.101748593151569
-0.595061302185059	-9.84776592254639	-4.20003604888916	0.107773751020432	0.435298919677734	-0.101590864360332
-0.596104681491852	-9.84939289093018	-4.20502853393555	0.107913821935654	0.43555936217308	-0.101453348994255
-0.595522403717041	-9.84494495391846	-4.21023178100586	0.108195789158344	0.435880810022354	-0.101290814578533
-0.601720094680786	-9.84006404876709	-4.20661306381226	0.108472168445587	0.436024993658066	-0.101135239005089
-0.59904146194458	-9.83922863006592	-4.21420288085938	0.108693346381187	0.436325490474701	-0.101068615913391
-0.602304399013519	-9.83698654174805	-4.21605443954468	0.10881645232439	0.436489313840866	-0.100952915847301
-0.603883266448975	-9.83284378051758	-4.2131290435791	0.109128676354885	0.436731457710266	-0.10079001635313
-0.607807338237762	-9.8267822265625	-4.22751617431641	0.109349116683006	0.43693745136261	-0.100668594241142
-0.608602583408356	-9.8264274597168	-4.22417640686035	0.109412558376789	0.437025994062424	-0.100537806749344
-0.614048957824707	-9.82070064544678	-4.22924757003784	0.10960678011179	0.437200784683228	-0.100529052317142
-0.61958247423172	-9.81696510314941	-4.22839212417603	0.109758034348488	0.437247633934021	-0.100441373884678
-0.617849290370941	-9.81114292144775	-4.22295093536377	0.109870560467243	0.437390834093094	-0.100380040705204
-0.622258245944977	-9.80803108215332	-4.22823095321655	0.109980866312981	0.43752333521843	-0.100274235010147
-0.628528118133545	-9.80459785461426	-4.22815608978271	0.110014647245407	0.437580436468124	-0.100220717489719
-0.631017804145813	-9.798996925354	-4.22934007644653	0.109976232051849	0.437665551900864	-0.100127778947353
-0.637145221233368	-9.79485130310059	-4.22914457321167	0.110084056854248	0.437700659036636	-0.100082889199257
-0.639745831489563	-9.78973579406738	-4.22552490234375	0.110030598938465	0.437715291976929	-0.100094556808472
-0.646851778030396	-9.78485679626465	-4.22810983657837	0.110027268528938	0.437667518854141	-0.100113570690155
-0.649220824241638	-9.78007888793945	-4.22571325302124	0.109944589436054	0.437687247991562	-0.100097388029099
-0.654910326004028	-9.77482604980469	-4.22878837585449	0.109811879694462	0.437640935182571	-0.100063413381577
-0.659318387508392	-9.7681827545166	-4.22844266891479	0.109700597822666	0.437582790851593	-0.100152589380741
-0.662405073642731	-9.7674036026001	-4.22566175460815	0.109528101980686	0.437619894742966	-0.100299298763275
-0.668199717998505	-9.76269435882568	-4.21867036819458	0.109449923038483	0.437502264976501	-0.10039035230875
-0.668046057224274	-9.75490379333496	-4.22034597396851	0.10925217717886	0.437294542789459	-0.100522734224796
-0.676058948040009	-9.75251483917236	-4.21827507019043	0.109006486833096	0.437230408191681	-0.10062263160944
-0.681186974048615	-9.75081253051758	-4.21312761306763	0.108807265758514	0.437152862548828	-0.100768841803074
-0.685716807842255	-9.74398899078369	-4.21587467193604	0.108569003641605	0.436967670917511	-0.101004503667355
-0.688471436500549	-9.74068832397461	-4.2116904258728	0.108228355646133	0.436741024255753	-0.101263880729675
-0.697610378265381	-9.73592853546143	-4.20495223999023	0.10799552500248	0.436600238084793	-0.101524986326694
-0.70284104347229	-9.73608875274658	-4.20157051086426	0.107558511197567	0.436356544494629	-0.101711414754391
-0.703356087207794	-9.73135757446289	-4.20572137832642	0.107327781617641	0.436183333396912	-0.102021269500256
-0.711991429328918	-9.72941780090332	-4.19859266281128	0.106945179402828	0.436040043830872	-0.102276921272278
-0.719450235366821	-9.72401428222656	-4.19581508636475	0.106654204428196	0.435816884040833	-0.102623224258423
-0.721973836421967	-9.72505855560303	-4.19633197784424	0.10621266067028	0.435608416795731	-0.103009402751923
-0.728178143501282	-9.72313022613525	-4.18305778503418	0.105899676680565	0.435395777225494	-0.103226900100708
-0.734479427337646	-9.71860980987549	-4.18966674804688	0.105564586818218	0.435085773468018	-0.103570401668549
-0.736426174640656	-9.72107410430908	-4.18475818634033	0.105116821825504	0.435042887926102	-0.103937201201916
-0.741897225379944	-9.71554946899414	-4.1801118850708	0.104735761880875	0.434690594673157	-0.104178696870804
-0.740839660167694	-9.71353912353516	-4.17421007156372	0.104443281888962	0.434485763311386	-0.104550808668137
-0.748656213283539	-9.71320056915283	-4.17902231216431	0.104027479887009	0.434335559606552	-0.104805558919907
-0.756017982959747	-9.71295166015625	-4.17283010482788	0.103644460439682	0.434108942747116	-0.105124577879906
-0.755219399929047	-9.71319770812988	-4.16288709640503	0.103270210325718	0.43388232588768	-0.105433076620102
-0.75733357667923	-9.71224021911621	-4.16204023361206	0.102915965020657	0.433750063180923	-0.105674296617508
-0.763195872306824	-9.70746803283691	-4.1636815071106	0.102615639567375	0.433477580547333	-0.105951339006424
-0.766442477703094	-9.712646484375	-4.16047525405884	0.102176517248154	0.433365911245346	-0.106176428496838
-0.766563653945923	-9.7102746963501	-4.1521520614624	0.101833321154118	0.433106184005737	-0.106359593570232
-0.766673684120178	-9.710768699646	-4.151686668396	0.101479426026344	0.432864606380463	-0.10671704262495
-0.768722176551819	-9.70991134643555	-4.15000200271606	0.101101137697697	0.432734936475754	-0.106819078326225
-0.774313986301422	-9.70978927612305	-4.14839458465576	0.100753292441368	0.432617902755737	-0.107011295855045
-0.771228909492493	-9.710693359375	-4.14843797683716	0.100393451750278	0.432386577129364	-0.107236132025719
-0.769518971443176	-9.71296119689941	-4.13937473297119	0.100057646632195	0.432152837514877	-0.107386380434036
-0.769574880599976	-9.71379280090332	-4.14250421524048	0.0997635945677757	0.432028204202652	-0.107517257332802
-0.767729640007019	-9.71689891815186	-4.13534545898438	0.0993256419897079	0.431874632835388	-0.107569754123688
-0.767758131027222	-9.71651458740234	-4.13992023468018	0.0991295278072357	0.431736260652542	-0.107744693756104
-0.758922755718231	-9.72024154663086	-4.1307954788208	0.0987703204154968	0.431568056344986	-0.107809245586395
-0.759816706180573	-9.72399044036865	-4.13037014007568	0.0984915643930435	0.431445062160492	-0.107877150177956
-0.759818017482758	-9.72837734222412	-4.13009023666382	0.0982303023338318	0.431367963552475	-0.107884429395199
-0.753783583641052	-9.73105430603027	-4.12664031982422	0.0979482904076576	0.431304514408112	-0.107847772538662
-0.74703449010849	-9.73296451568604	-4.12723922729492	0.0977591946721077	0.43111377954483	-0.107865035533905
-0.739119410514832	-9.73874855041504	-4.12296104431152	0.097504623234272	0.431081593036652	-0.10785973072052
-0.736933708190918	-9.74122142791748	-4.12228775024414	0.0973566100001335	0.431067228317261	-0.107774913311005
-0.733010292053223	-9.74423122406006	-4.12793445587158	0.0971955880522728	0.431012511253357	-0.107773303985596
-0.721773087978363	-9.75077629089355	-4.12017679214478	0.0969476997852325	0.431010752916336	-0.107696309685707
-0.720249831676483	-9.7531213760376	-4.11908578872681	0.0969499573111534	0.430948048830032	-0.107683785259724
-0.71157306432724	-9.7628231048584	-4.12170934677124	0.0967436730861664	0.431031852960587	-0.107582181692123
-0.709982752799988	-9.76381206512451	-4.12542867660522	0.0965832620859146	0.43102815747261	-0.107411704957485
-0.703813254833221	-9.76377964019775	-4.11974668502808	0.0966083481907845	0.430986970663071	-0.107396602630615
-0.695235252380371	-9.76949977874756	-4.11851215362549	0.0965458080172539	0.431053668260574	-0.107301734387875
-0.689696431159973	-9.77644634246826	-4.11963415145874	0.0964998602867126	0.431165516376495	-0.107087910175323
-0.684820652008057	-9.77544784545898	-4.12473344802856	0.0964542031288147	0.431233942508698	-0.10703232139349
-0.678828239440918	-9.78099727630615	-4.12664175033569	0.0963758006691933	0.431284993886948	-0.106919884681702
-0.671810388565063	-9.78492450714111	-4.12467956542969	0.0963700190186501	0.431245446205139	-0.106868110597134
-0.664361476898193	-9.78921794891357	-4.12405776977539	0.0964010581374168	0.431401163339615	-0.106692790985107
-0.662888944149017	-9.79158115386963	-4.12774467468262	0.0963887199759483	0.431484580039978	-0.106427781283855
-0.653477609157562	-9.79630565643311	-4.12480640411377	0.0963616818189621	0.431580990552902	-0.106297612190247
-0.647395372390747	-9.7990837097168	-4.13337326049805	0.096323698759079	0.431572705507278	-0.10613165050745
-0.641576945781708	-9.80402278900146	-4.12824678421021	0.0964409187436104	0.431689113378525	-0.10590947419405
-0.635382115840912	-9.80359363555908	-4.12869215011597	0.0964468270540237	0.431834608316422	-0.105694681406021
-0.63178825378418	-9.80782508850098	-4.12778186798096	0.0965393781661987	0.431867778301239	-0.105441696941853
-0.626014471054077	-9.80917167663574	-4.13120794296265	0.0965336561203003	0.431892246007919	-0.105236820876598
-0.62093597650528	-9.81279277801514	-4.1290545463562	0.0965627133846283	0.43190324306488	-0.104860968887806
-0.621776044368744	-9.80910205841064	-4.13451671600342	0.0966860428452492	0.431958556175232	-0.104491271078587
-0.61737185716629	-9.80949020385742	-4.13608360290527	0.0965937152504921	0.432143479585648	-0.104250714182854
-0.61395651102066	-9.80660629272461	-4.13231801986694	0.0967485308647156	0.432087749242783	-0.103786624968052
-0.607086360454559	-9.80622959136963	-4.13077306747437	0.0968226864933968	0.43210431933403	-0.103448137640953
-0.609769225120544	-9.80003929138184	-4.1369891166687	0.0967819318175316	0.43212702870369	-0.102919839322567
-0.607519328594208	-9.7982063293457	-4.13373041152954	0.0968321040272713	0.432168155908585	-0.102631412446499
-0.609259605407715	-9.79480934143066	-4.13000440597534	0.0969356968998909	0.432203829288483	-0.102294564247131
-0.608149766921997	-9.7910737991333	-4.13102197647095	0.0969910398125649	0.432227820158005	-0.10198225826025
-0.611076235771179	-9.78194236755371	-4.13342571258545	0.0970468074083328	0.432263910770416	-0.10172338783741
-0.614965438842773	-9.78137397766113	-4.13729476928711	0.0970670431852341	0.432369709014893	-0.101604074239731
-0.6207035779953	-9.77715969085693	-4.12980842590332	0.0972037836909294	0.432268559932709	-0.101499676704407
-0.618866384029388	-9.77224540710449	-4.1370587348938	0.0972565785050392	0.432334929704666	-0.101536653935909
-0.629437565803528	-9.76641845703125	-4.1377854347229	0.0973596796393394	0.432392597198486	-0.101576186716557
-0.6361123919487	-9.7633695602417	-4.1377911567688	0.097481481730938	0.432484745979309	-0.101711414754391
-0.639699697494507	-9.7606782913208	-4.14251804351807	0.0975404605269432	0.432386994361877	-0.10184583067894
-0.643838226795197	-9.7534704208374	-4.13789129257202	0.0977445840835571	0.432422935962677	-0.102062061429024
-0.653151214122772	-9.75123310089111	-4.14156913757324	0.0978361293673515	0.432406336069107	-0.102269411087036
-0.660025238990784	-9.74593830108643	-4.13854074478149	0.0979943946003914	0.432455539703369	-0.102484948933125
-0.668036580085754	-9.7415828704834	-4.14043951034546	0.0981602743268013	0.432496964931488	-0.102724187076092
-0.670145690441132	-9.73861980438232	-4.14127349853516	0.0982849150896072	0.432592451572418	-0.102959312498569
-0.684233367443085	-9.73247909545898	-4.14098310470581	0.0983995050191879	0.43257737159729	-0.103227265179157
-0.690926730632782	-9.73028945922852	-4.14258623123169	0.098552405834198	0.432712733745575	-0.103439010679722
-0.696119844913483	-9.72430610656738	-4.14629364013672	0.0986565873026848	0.432736307382584	-0.103572569787502
-0.703870236873627	-9.71989250183105	-4.14924955368042	0.098920039832592	0.432865291833878	-0.103742957115173
-0.712385833263397	-9.71700763702393	-4.14998483657837	0.0990382954478264	0.432940453290939	-0.103970967233181
-0.719466507434845	-9.70968151092529	-4.15047025680542	0.0992383658885956	0.433103740215302	-0.104049824178219
-0.726055800914764	-9.70551490783691	-4.16173648834229	0.0994328111410141	0.433248788118362	-0.104235246777534
-0.730714499950409	-9.7035551071167	-4.15055656433105	0.0996290296316147	0.433386623859406	-0.104442447423935
-0.742812991142273	-9.69861030578613	-4.15726232528687	0.0998640656471252	0.433515667915344	-0.104593992233276
-0.745210647583008	-9.69849586486816	-4.15971755981445	0.0999701246619225	0.433777779340744	-0.104666016995907
-0.757182538509369	-9.69270133972168	-4.1646990776062	0.100267507135868	0.433976799249649	-0.104759193956852
-0.757460117340088	-9.69018840789795	-4.16408777236938	0.100482828915119	0.434155434370041	-0.104971997439861
-0.765677273273468	-9.68995475769043	-4.1738715171814	0.100687384605408	0.434331655502319	-0.105068206787109
-0.773063182830811	-9.68856906890869	-4.17137622833252	0.100916028022766	0.434576809406281	-0.105067372322083
-0.773770332336426	-9.68209552764893	-4.1837739944458	0.101128481328487	0.434888601303101	-0.105216450989246
-0.780873000621796	-9.68237590789795	-4.1776294708252	0.101338297128677	0.43516144156456	-0.105240896344185
-0.786838114261627	-9.67952060699463	-4.17849016189575	0.101580679416656	0.435324281454086	-0.105299524962902
-0.788734257221222	-9.67932415008545	-4.19314050674438	0.101849220693111	0.435628652572632	-0.10525843501091
-0.793255269527435	-9.67896938323975	-4.19336366653442	0.102082870900631	0.435966074466705	-0.105200253427029
-0.796817064285278	-9.67521953582764	-4.2003960609436	0.10232849419117	0.43625882267952	-0.105209827423096
-0.797773122787476	-9.67608070373535	-4.20456695556641	0.102559357881546	0.436627179384232	-0.105212099850178
-0.799685835838318	-9.67487335205078	-4.20746040344238	0.102839350700378	0.436938107013702	-0.105158753693104
-0.799205482006073	-9.6718578338623	-4.21435642242432	0.10313680768013	0.437260240316391	-0.105165153741837
-0.801067233085632	-9.67720127105713	-4.21579790115356	0.103273667395115	0.437599182128906	-0.105170831084251
-0.804330885410309	-9.6744213104248	-4.21822690963745	0.103567518293858	0.437977999448776	-0.105252511799335
-0.806820809841156	-9.67711734771729	-4.22058582305908	0.103794611990452	0.438300579786301	-0.105385079979897
-0.803351521492004	-9.68063735961914	-4.22556686401367	0.104072228074074	0.438687533140183	-0.105480253696442
-0.811190843582153	-9.68095684051514	-4.22922086715698	0.104339882731438	0.438925236463547	-0.105605937540531
-0.808741569519043	-9.68158626556396	-4.23773717880249	0.104508094489574	0.43928599357605	-0.105833202600479
-0.810843944549561	-9.68366622924805	-4.23720932006836	0.10481171309948	0.439565777778625	-0.105979114770889
-0.811245501041412	-9.68500423431396	-4.23999786376953	0.105001613497734	0.43987837433815	-0.106266193091869
-0.814142286777496	-9.68746948242188	-4.24006748199463	0.10519877821207	0.440247923135757	-0.106477744877338
-0.817208111286163	-9.69240474700928	-4.24267721176147	0.105468198657036	0.440617084503174	-0.106652237474918
-0.817166268825531	-9.68756198883057	-4.25595045089722	0.105668306350708	0.440901577472687	-0.106837727129459
-0.817117214202881	-9.69153881072998	-4.25778341293335	0.105858974158764	0.441234737634659	-0.107078664004803
-0.817538440227509	-9.69097232818604	-4.25738906860352	0.106123901903629	0.44152045249939	-0.107301644980907
-0.823028326034546	-9.69405651092529	-4.26224994659424	0.10638664662838	0.441770374774933	-0.107555471360683
-0.821202337741852	-9.69412899017334	-4.26907682418823	0.106533922255039	0.442086100578308	-0.107807569205761
-0.827526926994324	-9.69525909423828	-4.26850080490112	0.106758967041969	0.442370444536209	-0.108003176748753
-0.828263640403748	-9.69305515289307	-4.27559804916382	0.106928817927837	0.442687839269638	-0.108281351625919
-0.831776082515717	-9.6951322555542	-4.27611541748047	0.107184395194054	0.442941755056381	-0.108453512191772
-0.832759618759155	-9.69284915924072	-4.27844095230103	0.107395403087139	0.443199902772903	-0.10864195227623
-0.835797488689423	-9.69407176971436	-4.28495359420776	0.10764379799366	0.44340318441391	-0.108797647058964
-0.839586794376373	-9.69740009307861	-4.28895616531372	0.107699871063232	0.443717122077942	-0.109016507863998
-0.841702163219452	-9.69078254699707	-4.28601360321045	0.107920117676258	0.443920701742172	-0.109206952154636
-0.844166040420532	-9.69031715393066	-4.29035949707031	0.108091995120049	0.44412961602211	-0.109365470707417
-0.846291184425354	-9.69077682495117	-4.29166126251221	0.108280189335346	0.444345414638519	-0.10948321223259
-0.849843621253967	-9.69015121459961	-4.29141330718994	0.108399622142315	0.444447845220566	-0.109589777886868
-0.84838479757309	-9.68640232086182	-4.29320096969604	0.108561106026173	0.444599568843842	-0.109664559364319
-0.853547990322113	-9.68593502044678	-4.29938364028931	0.108650095760822	0.444790691137314	-0.109664507210255
-0.857449889183044	-9.68134498596191	-4.30136489868164	0.108901247382164	0.444938391447067	-0.109705530107021
-0.859823107719421	-9.68421268463135	-4.30005645751953	0.108949854969978	0.445028305053711	-0.10973334312439
-0.859397530555725	-9.67951679229736	-4.29539775848389	0.109036237001419	0.445094764232636	-0.109649963676929
-0.86636745929718	-9.67675399780273	-4.30819988250732	0.109192289412022	0.445138096809387	-0.109559744596481
-0.864461839199066	-9.67446136474609	-4.30334568023682	0.109215475618839	0.445213586091995	-0.109557680785656
-0.869031727313995	-9.67107009887695	-4.30158615112305	0.109270244836807	0.44519630074501	-0.109479881823063
-0.873128056526184	-9.66954326629639	-4.30083990097046	0.109408922493458	0.445270836353302	-0.109336793422699
-0.873114705085754	-9.66516017913818	-4.3077654838562	0.109440252184868	0.445284247398376	-0.109147824347019
-0.871414601802826	-9.66630935668945	-4.30209875106812	0.109373584389687	0.445276021957397	-0.108936458826065
-0.878745853900909	-9.6580924987793	-4.30159950256348	0.109441354870796	0.445239275693893	-0.10879223048687
-0.875627279281616	-9.65894412994385	-4.30439949035645	0.109485730528831	0.445209980010986	-0.108581110835075
-0.876353323459625	-9.65627193450928	-4.30213356018066	0.109490379691124	0.445219308137894	-0.108277425169945
-0.878834843635559	-9.65108299255371	-4.30486679077148	0.109459117054939	0.445021778345108	-0.108016014099121
-0.880801618099213	-9.64719676971436	-4.30107498168945	0.109403520822525	0.445056885480881	-0.107731938362122
-0.879830479621887	-9.64182376861572	-4.30542325973511	0.109298065304756	0.444964319467545	-0.107416927814484
-0.881176054477692	-9.63877582550049	-4.30058765411377	0.109339863061905	0.444835901260376	-0.107069738209248
-0.881463050842285	-9.6318826675415	-4.29877614974976	0.109273500740528	0.44476330280304	-0.106759242713451
-0.880514979362488	-9.63312530517578	-4.29972648620605	0.109135016798973	0.444687217473984	-0.106415122747421
-0.882201254367828	-9.62731647491455	-4.29415464401245	0.109030783176422	0.444528520107269	-0.106051862239838
-0.887532651424408	-9.62097930908203	-4.29478740692139	0.109016016125679	0.444458603858948	-0.10567169636488
-0.886066973209381	-9.62223815917969	-4.29912042617798	0.108827441930771	0.444509565830231	-0.10534144192934
-0.884029805660248	-9.61575222015381	-4.292809009552	0.108741775155067	0.444163739681244	-0.104980476200581
-0.885001420974731	-9.61392498016357	-4.29192304611206	0.108660265803337	0.444112777709961	-0.104648664593697
-0.883897960186005	-9.60976886749268	-4.29086589813232	0.108464814722538	0.444095581769943	-0.104378834366798
-0.888982176780701	-9.61028957366943	-4.28939628601074	0.108291245996952	0.44389134645462	-0.104042395949364
-0.888072073459625	-9.60367488861084	-4.28575372695923	0.108088746666908	0.443808525800705	-0.103720530867577
-0.886805176734924	-9.60348892211914	-4.290855884552	0.108012206852436	0.443674355745316	-0.103539906442165
-0.885767638683319	-9.60065174102783	-4.27975940704346	0.107778951525688	0.443608462810516	-0.103319689631462
-0.889315843582153	-9.59872627258301	-4.2809796333313	0.10766564309597	0.443408459424973	-0.103159561753273
-0.887730181217194	-9.60013198852539	-4.28128719329834	0.107479274272919	0.443286716938019	-0.1030053794384
-0.888709723949432	-9.59657764434814	-4.27575874328613	0.107235364615917	0.44324466586113	-0.102813564240932
-0.888683497905731	-9.59469223022461	-4.27848243713379	0.107088752090931	0.443164229393005	-0.102660477161407
-0.886531472206116	-9.5968017578125	-4.27995729446411	0.106824226677418	0.443046003580093	-0.10264003276825
-0.886320114135742	-9.59834861755371	-4.27493810653687	0.106621995568275	0.442933291196823	-0.102533057332039
-0.88617330789566	-9.59913444519043	-4.27633619308472	0.10642346739769	0.442904710769653	-0.102423630654812
-0.886696338653564	-9.59533500671387	-4.27486038208008	0.106262534856796	0.442851185798645	-0.102326348423958
-0.887428760528564	-9.59866714477539	-4.27533578872681	0.105967715382576	0.442830681800842	-0.102276980876923
-0.885125637054443	-9.5987491607666	-4.27340888977051	0.105728998780251	0.44277560710907	-0.102236233651638
-0.883705794811249	-9.5984992980957	-4.26822423934937	0.105571463704109	0.442687302827835	-0.10227282345295
-0.881083190441132	-9.60344982147217	-4.26596784591675	0.105302520096302	0.442695140838623	-0.102235160768032
-0.880951106548309	-9.60515975952148	-4.26854991912842	0.105079971253872	0.442651331424713	-0.102245777845383
-0.879381418228149	-9.60579681396484	-4.26673603057861	0.10481271147728	0.44267201423645	-0.102340243756771
-0.87721848487854	-9.60904121398926	-4.26862287521362	0.104699082672596	0.442666471004486	-0.10240863263607
-0.874364018440247	-9.61085033416748	-4.26464891433716	0.104458414018154	0.442702025175095	-0.102474540472031
-0.87507826089859	-9.61581802368164	-4.26878499984741	0.104216925799847	0.442758560180664	-0.102612808346748
-0.871553361415863	-9.62269496917725	-4.26481103897095	0.104024313390255	0.442793309688568	-0.102709047496319
-0.870092451572418	-9.62391376495361	-4.27049255371094	0.103879265487194	0.44284576177597	-0.102741219103336
-0.867937922477722	-9.62660694122314	-4.26792812347412	0.103660896420479	0.44287770986557	-0.102911710739136
-0.862506747245789	-9.63139724731445	-4.27296352386475	0.103417232632637	0.44299703836441	-0.103025324642658
-0.862748026847839	-9.63656997680664	-4.26384353637695	0.103312015533447	0.443046599626541	-0.103073872625828
-0.858809471130371	-9.63850498199463	-4.27351903915405	0.103170044720173	0.443150997161865	-0.103207051753998
-0.855139553546906	-9.64446830749512	-4.27583694458008	0.102914877235889	0.443302661180496	-0.103248193860054
-0.85597825050354	-9.64315700531006	-4.27601528167725	0.102781005203724	0.443396896123886	-0.10331691801548
-0.850018203258514	-9.65007972717285	-4.27902269363403	0.102668628096581	0.443510890007019	-0.10345146805048
-0.843403160572052	-9.65645885467529	-4.27579736709595	0.102391332387924	0.443670302629471	-0.103497125208378
-0.841942667961121	-9.65780925750732	-4.27975845336914	0.102358125150204	0.44368177652359	-0.103612400591373
-0.840855538845062	-9.6654634475708	-4.27857875823975	0.102075412869453	0.443959474563599	-0.103684805333614
-0.838438868522644	-9.66771411895752	-4.27999877929688	0.101929754018784	0.444061428308487	-0.103742428123951
-0.830614507198334	-9.67075252532959	-4.27728891372681	0.101832270622253	0.44411301612854	-0.103830426931381
-0.826410949230194	-9.67680549621582	-4.28013324737549	0.101618506014347	0.444297969341278	-0.103921338915825
-0.827057540416718	-9.68119716644287	-4.28438711166382	0.101466447114944	0.4443579018116	-0.103913635015488
-0.821109473705292	-9.68264770507813	-4.29034280776978	0.101253047585487	0.444487988948822	-0.104005262255669
-0.815764009952545	-9.68681240081787	-4.28231477737427	0.101073928177357	0.444613724946976	-0.104056887328625
-0.813762009143829	-9.69164943695068	-4.28031349182129	0.100920535624027	0.444661617279053	-0.104154229164124
-0.811365127563477	-9.69811344146729	-4.28620052337646	0.10072772949934	0.444690644741058	-0.104272916913033
-0.807136476039886	-9.70101165771484	-4.28612375259399	0.100538283586502	0.444884806871414	-0.104191660881042
-0.805100798606873	-9.70237731933594	-4.28749513626099	0.100328505039215	0.444871038198471	-0.104229293763638
-0.800697803497314	-9.70482349395752	-4.28592109680176	0.100147508084774	0.444939702749252	-0.104289747774601
-0.802020847797394	-9.70959281921387	-4.28008079528809	0.0999355018138886	0.44499209523201	-0.104303069412708
-0.794301688671112	-9.70898628234863	-4.27862405776978	0.0997190251946449	0.445022732019424	-0.104223355650902
-0.792930483818054	-9.71216773986816	-4.28526067733765	0.0993785709142685	0.445004254579544	-0.104146540164948
-0.789796829223633	-9.71244335174561	-4.28584337234497	0.0992597788572311	0.444999843835831	-0.104149386286736
-0.789923846721649	-9.71613883972168	-4.28221797943115	0.0989719107747078	0.444988220930099	-0.104066953063011
-0.779696822166443	-9.71553421020508	-4.27179193496704	0.0986970141530037	0.444895923137665	-0.103994183242321
-0.782067596912384	-9.71496677398682	-4.27748584747314	0.0984231308102608	0.444781452417374	-0.103777132928371
-0.783749759197235	-9.71366882324219	-4.27587699890137	0.0981396809220314	0.444795608520508	-0.103544421494007
-0.787392199039459	-9.70648288726807	-4.27043294906616	0.0978632867336273	0.444584757089615	-0.102884039282799
-0.77235335111618	-9.70008659362793	-4.26216697692871	0.0976518839597702	0.444244354963303	-0.102102674543858
-0.766667366027832	-9.71265029907227	-4.26851892471313	0.0972801446914673	0.443987607955933	-0.102209657430649
-0.771514475345612	-9.72131252288818	-4.26073217391968	0.097043402493	0.443891614675522	-0.103147834539413
-0.763264417648315	-9.7333288192749	-4.25625801086426	0.0966745987534523	0.443766742944717	-0.103818312287331
-0.757770836353302	-9.7361421585083	-4.25293350219727	0.0962811633944511	0.443827152252197	-0.10381206125021
-0.75651341676712	-9.73621463775635	-4.24826955795288	0.0959957614541054	0.443655788898468	-0.103661723434925
-0.756014287471771	-9.73535537719727	-4.25265169143677	0.0956782028079033	0.443703591823578	-0.103438839316368
-0.755515038967133	-9.73177337646484	-4.25007200241089	0.0955257266759872	0.443701297044754	-0.103137575089931
-0.750574827194214	-9.72988224029541	-4.24809503555298	0.0952086746692657	0.443749815225601	-0.102898649871349
-0.750987708568573	-9.73033237457275	-4.24661302566528	0.0948206782341003	0.443746984004974	-0.102674335241318
-0.750397741794586	-9.72477912902832	-4.24539566040039	0.0945196971297264	0.443714737892151	-0.102504119277
-0.747412621974945	-9.725661277771	-4.24133491516113	0.0942984893918037	0.443563312292099	-0.102445602416992
-0.747358798980713	-9.72980976104736	-4.24341487884521	0.0940335318446159	0.443488895893097	-0.102285817265511
-0.744308710098267	-9.73268890380859	-4.2423243522644	0.0935642868280411	0.443249672651291	-0.102222688496113
-0.737900793552399	-9.7313871383667	-4.23725509643555	0.0933621898293495	0.443160384893417	-0.10214052349329
-0.740487575531006	-9.73144721984863	-4.23459339141846	0.0930906012654305	0.442946642637253	-0.102079309523106
-0.733443260192871	-9.73640155792236	-4.23332405090332	0.09271340072155	0.44292414188385	-0.101995050907135
-0.734424829483032	-9.73537063598633	-4.22845315933228	0.0924693122506142	0.442814588546753	-0.101671747863293
-0.730682671070099	-9.73564529418945	-4.23021602630615	0.0921239480376244	0.442746102809906	-0.10139038413763
-0.728489279747009	-9.73430252075195	-4.22699356079102	0.0918590724468231	0.442663729190826	-0.100992806255817
-0.723171830177307	-9.72679042816162	-4.2230372428894	0.0916655287146568	0.442558586597443	-0.100692801177502
-0.723023355007172	-9.73375701904297	-4.22586584091187	0.0912586525082588	0.442533791065216	-0.100247994065285
-0.719808161258698	-9.72586536407471	-4.22492504119873	0.0910100787878037	0.442532479763031	-0.0998639613389969
-0.716982960700989	-9.72500419616699	-4.2229323387146	0.0908154845237732	0.442387759685516	-0.0995373353362083
-0.71637624502182	-9.7234525680542	-4.22050476074219	0.0906122252345085	0.442373663187027	-0.0992474183440208
-0.714222073554993	-9.72459983825684	-4.2179594039917	0.0903606042265892	0.442184776067734	-0.0990603715181351
-0.710346400737762	-9.7239990234375	-4.22375059127808	0.0900249108672142	0.442165642976761	-0.0989058166742325
-0.710345566272736	-9.72684669494629	-4.2144513130188	0.089852437376976	0.442025274038315	-0.0987939015030861
-0.710263729095459	-9.72391033172607	-4.21735715866089	0.0897139385342598	0.441926628351212	-0.098763182759285
-0.705719888210297	-9.72959136962891	-4.21757364273071	0.0893860757350922	0.441873878240585	-0.0986688882112503
-0.706014156341553	-9.72786140441895	-4.21508073806763	0.0892294719815254	0.441843062639236	-0.0984680131077766
-0.702146589756012	-9.72685146331787	-4.21235179901123	0.0890536680817604	0.441842257976532	-0.0984024032950401
-0.702199280261993	-9.72544956207275	-4.2090802192688	0.08895543217659	0.441877573728561	-0.0982357636094093
-0.70342630147934	-9.72613716125488	-4.21615743637085	0.0887615531682968	0.44186332821846	-0.0980625152587891
-0.698020458221436	-9.72587871551514	-4.21270799636841	0.0885781347751617	0.441880881786346	-0.0979369804263115
-0.698036432266235	-9.72402858734131	-4.21215724945068	0.0884889289736748	0.441909998655319	-0.097706101834774
-0.697708785533905	-9.7261209487915	-4.21492624282837	0.0883557125926018	0.441930025815964	-0.097645714879036
-0.697994828224182	-9.72716236114502	-4.21058082580566	0.0882746204733849	0.441958576440811	-0.0975003018975258
-0.694693267345428	-9.72024154663086	-4.21683025360107	0.0882198736071587	0.44196030497551	-0.0974401980638504
-0.695638716220856	-9.72681331634521	-4.21567058563232	0.0881326049566269	0.4420225918293	-0.0973688215017319
-0.694922149181366	-9.72500419616699	-4.21360158920288	0.0880450084805489	0.441901415586472	-0.0974357649683952
-0.693201422691345	-9.72513294219971	-4.21166372299194	0.0880335941910744	0.442001521587372	-0.0974294319748878
-0.696017742156982	-9.72499942779541	-4.22407484054565	0.0880209729075432	0.442064017057419	-0.0973097309470177
-0.697355508804321	-9.72086238861084	-4.22224807739258	0.0879068598151207	0.442115813493729	-0.0972603932023048
-0.697190582752228	-9.72128295898438	-4.21957111358643	0.0878848508000374	0.442096799612045	-0.0970172509551048
-0.697544991970062	-9.71740913391113	-4.21211862564087	0.0879363194108009	0.442078173160553	-0.0966151133179665
-0.696259081363678	-9.71370697021484	-4.22064638137817	0.0879236161708832	0.442150741815567	-0.096373625099659
-0.696182250976563	-9.71582412719727	-4.21651029586792	0.0878417566418648	0.442132472991943	-0.0964011996984482
-0.694632291793823	-9.71696662902832	-4.2191309928894	0.0879013016819954	0.442074090242386	-0.0965623259544373
-0.696301758289337	-9.72084426879883	-4.20823240280151	0.0878552943468094	0.442102909088135	-0.0966809093952179
-0.699754536151886	-9.71805477142334	-4.21578788757324	0.0879114121198654	0.442012757062912	-0.0968535169959068
-0.700709342956543	-9.72171974182129	-4.21847152709961	0.0878134965896606	0.442094951868057	-0.0970870181918144
-0.70204484462738	-9.72016429901123	-4.21531438827515	0.0879600867629051	0.441973686218262	-0.0971744135022163
-0.697373330593109	-9.72220325469971	-4.21557426452637	0.0879334211349487	0.441954553127289	-0.0973731353878975
-0.705346941947937	-9.72159004211426	-4.21310091018677	0.0879676640033722	0.442008525133133	-0.0973413959145546
-0.701441049575806	-9.71870517730713	-4.21700286865234	0.0879166349768639	0.441997289657593	-0.0975039601325989
-0.706198692321777	-9.71991348266602	-4.21406126022339	0.0879964306950569	0.442087143659592	-0.0975740551948547
-0.705479145050049	-9.71942043304443	-4.21907615661621	0.0879737734794617	0.442110389471054	-0.0976529195904732
-0.707295596599579	-9.71987056732178	-4.21786880493164	0.0879465863108635	0.44216126203537	-0.0977650061249733
-0.710499346256256	-9.71708297729492	-4.2162766456604	0.0880082622170448	0.442075401544571	-0.0979742482304573
-0.713930666446686	-9.71785259246826	-4.21716976165771	0.0880745425820351	0.44206377863884	-0.0981766507029533
-0.716138482093811	-9.71657180786133	-4.21713542938232	0.0880848318338394	0.442044377326965	-0.0983139201998711
-0.714534163475037	-9.71673583984375	-4.21525764465332	0.0880052372813225	0.442045092582703	-0.098562479019165
-0.718586087226868	-9.7182788848877	-4.21026468276978	0.0880706831812859	0.441932588815689	-0.0988532304763794
-0.720773220062256	-9.71854019165039	-4.21486186981201	0.0881366282701492	0.441842317581177	-0.09907615929842
-0.725541055202484	-9.71723651885986	-4.2163405418396	0.0880556553602219	0.441872984170914	-0.0993234664201736
-0.725089490413666	-9.71944427490234	-4.21029138565063	0.0880602225661278	0.44178107380867	-0.0996299162507057
-0.727015316486359	-9.72121334075928	-4.21476793289185	0.0880195125937462	0.441644102334976	-0.100011669099331
-0.731292128562927	-9.72225093841553	-4.20727634429932	0.0881000831723213	0.441621422767639	-0.100182622671127
-0.73652184009552	-9.72015571594238	-4.21260356903076	0.0881234034895897	0.441466063261032	-0.100325539708138
-0.734828591346741	-9.72422504425049	-4.21122694015503	0.0880250111222267	0.4415662586689	-0.100543439388275
-0.736154496669769	-9.72370147705078	-4.20587921142578	0.0880810394883156	0.441359758377075	-0.100653521716595
-0.735240399837494	-9.72324562072754	-4.2117133140564	0.0880479514598846	0.441384851932526	-0.100880339741707
-0.740648150444031	-9.72321605682373	-4.21155405044556	0.0881031006574631	0.441258758306503	-0.100926846265793
-0.742066562175751	-9.72475051879883	-4.21164798736572	0.088066540658474	0.441180944442749	-0.101222671568394
-0.742027580738068	-9.72890090942383	-4.20509338378906	0.088123507797718	0.441059201955795	-0.101286798715591
-0.74293440580368	-9.72494411468506	-4.21194458007813	0.0881641134619713	0.440961569547653	-0.101373217999935
-0.742647111415863	-9.72804737091064	-4.20464992523193	0.0880978554487228	0.440935671329498	-0.101439319550991
-0.744440078735352	-9.72714805603027	-4.20536613464355	0.0881465151906013	0.440750360488892	-0.10161430388689
-0.74359530210495	-9.73127841949463	-4.20692491531372	0.0882489606738091	0.44068831205368	-0.101635344326496
-0.747088491916656	-9.73030185699463	-4.20883417129517	0.0883354842662811	0.440696567296982	-0.10158646851778
-0.741138517856598	-9.73251724243164	-4.20768547058105	0.0883192121982574	0.440796732902527	-0.1016860678792
-0.747812747955322	-9.73326587677002	-4.20236158370972	0.0884451270103455	0.440682888031006	-0.101517103612423
-0.741891264915466	-9.7335205078125	-4.20706224441528	0.0885422974824905	0.44072014093399	-0.101388111710548
-0.741929650306702	-9.73541450500488	-4.2074499130249	0.0886223167181015	0.440675169229507	-0.101151593029499
-0.741020739078522	-9.73472499847412	-4.21192979812622	0.0887605398893356	0.440699934959412	-0.10102966427803
-0.737934827804565	-9.7393856048584	-4.21291351318359	0.088808074593544	0.440747290849686	-0.100796937942505
-0.736514985561371	-9.7386474609375	-4.21405506134033	0.0890103951096535	0.440879285335541	-0.100539021193981
-0.730626881122589	-9.74444007873535	-4.21436023712158	0.0890509486198425	0.440900921821594	-0.100261628627777
-0.72971099615097	-9.74218654632568	-4.21356153488159	0.0893273651599884	0.440905034542084	-0.099906325340271
-0.722658693790436	-9.7476282119751	-4.21741676330566	0.0893935635685921	0.441032439470291	-0.0995396748185158
-0.726809442043304	-9.7461462020874	-4.22343921661377	0.0896497443318367	0.441151440143585	-0.0990907102823257
-0.719973921775818	-9.74901294708252	-4.21864318847656	0.0897539481520653	0.4412921667099	-0.0987629219889641
-0.714402079582214	-9.75216865539551	-4.2253851890564	0.0899129435420036	0.441377192735672	-0.098393090069294
-0.708771407604218	-9.75324821472168	-4.22407197952271	0.0901283174753189	0.441531538963318	-0.0980276241898537
-0.70382821559906	-9.75937652587891	-4.23032474517822	0.0903020426630974	0.441602319478989	-0.0976495444774628
-0.701171517372131	-9.75871849060059	-4.22830390930176	0.0905458107590675	0.441757351160049	-0.0973889455199242
-0.697243690490723	-9.76831817626953	-4.23199462890625	0.0906660333275795	0.441921800374985	-0.0971245467662811
-0.686650335788727	-9.76955032348633	-4.22903728485107	0.0908722057938576	0.442061692476273	-0.0967612937092781
-0.684548318386078	-9.77396488189697	-4.23955154418945	0.0911135673522949	0.442164331674576	-0.0965044423937798
-0.679485976696014	-9.77795505523682	-4.23644590377808	0.0913577079772949	0.442365497350693	-0.0962781384587288
-0.676903188228607	-9.78205013275146	-4.24193716049194	0.091593436896801	0.442516028881073	-0.0961111485958099
-0.670149564743042	-9.7884693145752	-4.2454981803894	0.0917646810412407	0.442768663167953	-0.0959858894348145
-0.666888475418091	-9.79368209838867	-4.24795198440552	0.0919661968946457	0.44295597076416	-0.0958207920193672
-0.662218749523163	-9.79533863067627	-4.24226427078247	0.0923018530011177	0.443041920661926	-0.095817968249321
-0.658690571784973	-9.80523681640625	-4.25388956069946	0.0924036800861359	0.443263173103333	-0.0957654342055321
-0.656640827655792	-9.80943202972412	-4.25149488449097	0.092631921172142	0.443495899438858	-0.0956453382968903
-0.652067244052887	-9.81264209747314	-4.2568302154541	0.0928738787770271	0.443588495254517	-0.0956490710377693
-0.649482369422913	-9.81867027282715	-4.25734043121338	0.0930720642209053	0.443892925977707	-0.0956797823309898
-0.648200333118439	-9.82495212554932	-4.25978326797485	0.0933107286691666	0.444021642208099	-0.095679298043251
-0.641016960144043	-9.82928562164307	-4.26177406311035	0.0934743210673332	0.44413235783577	-0.09578887373209
-0.642443656921387	-9.83269596099854	-4.2650146484375	0.0935797393321991	0.444319635629654	-0.0958311259746552
-0.640275478363037	-9.83737659454346	-4.26536893844604	0.093828447163105	0.444459140300751	-0.0960055068135262
-0.637036323547363	-9.84228515625	-4.26708364486694	0.0939235985279083	0.444537907838821	-0.0961575880646706
-0.638599932193756	-9.84421062469482	-4.26669311523438	0.0941292569041252	0.444575905799866	-0.0962679237127304
-0.641374409198761	-9.84291172027588	-4.26714134216309	0.0942497774958611	0.444564193487167	-0.0963824614882469
-0.639440059661865	-9.85042285919189	-4.26884889602661	0.0942646041512489	0.444656908512115	-0.0964681208133698
-0.635072290897369	-9.85225296020508	-4.2660231590271	0.0943778529763222	0.444595217704773	-0.0964936465024948
-0.634092748165131	-9.85779476165771	-4.26311922073364	0.0945168659090996	0.444540113210678	-0.0967012271285057
-0.630376636981964	-9.8622875213623	-4.26510095596313	0.0944686383008957	0.444544196128845	-0.0968002006411552
-0.632442951202393	-9.86695957183838	-4.26089477539063	0.0945321246981621	0.444498330354691	-0.0968967899680138
-0.631152808666229	-9.86816883087158	-4.26910877227783	0.0944971516728401	0.444481819868088	-0.096989244222641
-0.62969696521759	-9.86989688873291	-4.26384830474854	0.0946276858448982	0.444435179233551	-0.0969707369804382
-0.630281209945679	-9.86826133728027	-4.26332569122314	0.0946218818426132	0.444338500499725	-0.0970400124788284
-0.630261659622192	-9.87779998779297	-4.2615909576416	0.0945423170924187	0.444341391324997	-0.0970399379730225
-0.628318071365356	-9.8754243850708	-4.25685787200928	0.0945398807525635	0.444302082061768	-0.0969600006937981
-0.632179260253906	-9.87616729736328	-4.26176118850708	0.0945720076560974	0.444199919700623	-0.0969623923301697
-0.627614498138428	-9.8782262802124	-4.25464296340942	0.0944892317056656	0.444108128547668	-0.0969363376498222
-0.629785716533661	-9.8815860748291	-4.25472354888916	0.0944853350520134	0.443988978862762	-0.0968883037567139
-0.630786955356598	-9.87927722930908	-4.25561952590942	0.0944810286164284	0.443873256444931	-0.096885658800602
-0.632887721061707	-9.87943935394287	-4.26247835159302	0.0943265333771706	0.443801641464233	-0.0968448296189308
-0.632662236690521	-9.87826251983643	-4.24880075454712	0.0943316370248795	0.443562179803848	-0.0967988818883896
-0.630675792694092	-9.88036441802979	-4.25228214263916	0.0942015275359154	0.443452179431915	-0.0967565029859543
-0.633335769176483	-9.87884044647217	-4.24319839477539	0.0941799655556679	0.443324029445648	-0.0965117439627647
-0.635578274726868	-9.87599086761475	-4.24699687957764	0.0941324383020401	0.443136990070343	-0.0962890163064003
-0.633939027786255	-9.87709331512451	-4.246826171875	0.0939252525568008	0.443170517683029	-0.096127450466156
-0.635917723178864	-9.8743724822998	-4.24250411987305	0.0939381495118141	0.442963302135468	-0.0958650335669518
-0.632415473461151	-9.8724946975708	-4.23872423171997	0.0939095243811607	0.442799150943756	-0.0956830903887749
-0.633092045783997	-9.87125968933105	-4.23812341690063	0.0937718972563744	0.442775815725327	-0.0954554602503777
-0.636613607406616	-9.87348079681396	-4.23620700836182	0.0936847180128098	0.442631393671036	-0.0952295288443565
-0.63640683889389	-9.86829090118408	-4.23874664306641	0.093535028398037	0.442531496286392	-0.0950506776571274
-0.636982679367065	-9.86906623840332	-4.23359251022339	0.0935570523142815	0.442478060722351	-0.0948585942387581
-0.637782752513886	-9.86788082122803	-4.23587322235107	0.093499168753624	0.442362695932388	-0.0946450680494308
-0.637749791145325	-9.86984252929688	-4.23596525192261	0.0933378934860229	0.442240357398987	-0.0944978222250938
-0.638975083827972	-9.86622428894043	-4.22976589202881	0.0933232605457306	0.442185133695602	-0.0942961275577545
-0.638768255710602	-9.86358070373535	-4.23216962814331	0.0932722315192223	0.44209411740303	-0.0941476672887802
-0.639070928096771	-9.86472129821777	-4.23142099380493	0.0931972190737724	0.442099094390869	-0.0939624831080437
-0.637495100498199	-9.86321449279785	-4.22687244415283	0.0930609107017517	0.441912323236465	-0.0937754213809967
-0.640316188335419	-9.85782909393311	-4.228187084198	0.093001052737236	0.441926121711731	-0.0936280190944672
-0.641797542572021	-9.85672092437744	-4.22450160980225	0.0930096134543419	0.44187194108963	-0.0934056639671326
-0.64324551820755	-9.8544807434082	-4.22205924987793	0.0929931774735451	0.441791772842407	-0.0933193936944008
-0.644378781318665	-9.85796165466309	-4.22817325592041	0.0928936153650284	0.441745430231094	-0.0931995362043381
-0.641718149185181	-9.8546781539917	-4.22333717346191	0.0928414836525917	0.441694170236588	-0.0930487588047981
-0.642634272575378	-9.85497188568115	-4.22753381729126	0.0927800461649895	0.441624969244003	-0.0930291563272476
-0.644734084606171	-9.85282707214355	-4.22498512268066	0.0927431881427765	0.441679030656815	-0.0930717214941978
-0.647267818450928	-9.85595512390137	-4.2250657081604	0.0927284806966782	0.441562175750732	-0.0930294692516327
-0.645714640617371	-9.85662841796875	-4.22973299026489	0.0926660150289536	0.441584557294846	-0.0930372700095177
-0.64822256565094	-9.8564567565918	-4.22046899795532	0.0926742553710938	0.441584974527359	-0.0930049642920494
-0.647897481918335	-9.85416507720947	-4.22430038452148	0.0926435515284538	0.4415263235569	-0.0931359753012657
-0.648141503334045	-9.8585147857666	-4.22677755355835	0.0926167070865631	0.44154366850853	-0.0931496620178223
-0.648568689823151	-9.859206199646	-4.22444772720337	0.0925619378685951	0.441540390253067	-0.0930495262145996
-0.649291038513184	-9.85636806488037	-4.22561740875244	0.0925685837864876	0.4415143430233	-0.0930889621376991
-0.648271322250366	-9.85758113861084	-4.2236909866333	0.0925547629594803	0.441570967435837	-0.0931127667427063
-0.650588810443878	-9.85927486419678	-4.22555303573608	0.0925442799925804	0.441485404968262	-0.0931036695837975
-0.64379745721817	-9.85769557952881	-4.22353982925415	0.0925433188676834	0.441516011953354	-0.0931136384606361
-0.64910227060318	-9.85842895507813	-4.22200298309326	0.092530645430088	0.441486150026321	-0.0929855778813362
-0.648157179355621	-9.85713672637939	-4.222327709198	0.092524565756321	0.441493809223175	-0.0930511131882668
-0.648665070533752	-9.86141014099121	-4.22470092773438	0.092536173760891	0.441440582275391	-0.0929451137781143
-0.645555377006531	-9.85699462890625	-4.22198009490967	0.092477448284626	0.441464006900787	-0.0927696377038956
-0.648211181163788	-9.85437107086182	-4.22527408599854	0.0925098732113838	0.441385477781296	-0.0926247611641884
-0.64625871181488	-9.85584354400635	-4.22254276275635	0.0923736914992332	0.441447168588638	-0.0924260169267654
-0.647615611553192	-9.85600757598877	-4.21847248077393	0.0923873707652092	0.441363513469696	-0.0922467783093452
-0.640763163566589	-9.85261535644531	-4.21970415115356	0.0924043953418732	0.441306382417679	-0.0920604839920998
-0.641981720924377	-9.84868144989014	-4.22000885009766	0.0923553481698036	0.441277921199799	-0.0917815342545509
-0.642614603042603	-9.84871196746826	-4.22017431259155	0.0923190638422966	0.441396594047546	-0.0916213169693947
-0.640496611595154	-9.84857273101807	-4.21871328353882	0.0922930240631104	0.441319972276688	-0.0914602726697922
-0.636261165142059	-9.84690284729004	-4.21608591079712	0.0922646448016167	0.441266983747482	-0.0913547575473785
-0.63988983631134	-9.84183788299561	-4.22337484359741	0.0922514572739601	0.441271543502808	-0.0913447141647339
-0.641704559326172	-9.84625339508057	-4.21658802032471	0.0922499224543571	0.441242098808289	-0.0913003236055374
-0.645245552062988	-9.84427356719971	-4.22376775741577	0.0922461599111557	0.441287040710449	-0.0914159342646599
-0.641057908535004	-9.84226512908936	-4.21602582931519	0.0922877192497253	0.441225439310074	-0.091613307595253
-0.645285487174988	-9.84105014801025	-4.2171049118042	0.0923833698034287	0.44127431511879	-0.0917636677622795
-0.651550769805908	-9.84358310699463	-4.21730852127075	0.0924350842833519	0.441257804632187	-0.0919923111796379
-0.651979088783264	-9.84002780914307	-4.22360801696777	0.0923981815576553	0.441282212734222	-0.0922224447131157
-0.653181254863739	-9.8378849029541	-4.21738767623901	0.0925332456827164	0.441356331110001	-0.0924524664878845
-0.656129419803619	-9.83699035644531	-4.22110223770142	0.0926569923758507	0.441265463829041	-0.0927776470780373
-0.657240748405457	-9.83822917938232	-4.21769189834595	0.0926423445343971	0.441355049610138	-0.0930089801549912
-0.660424709320068	-9.83596801757813	-4.21732807159424	0.0926971137523651	0.441410422325134	-0.0932071954011917
-0.661796450614929	-9.83378601074219	-4.21966028213501	0.0927670747041702	0.441271752119064	-0.093445360660553
-0.664793431758881	-9.83120059967041	-4.22533559799194	0.0928508341312408	0.441344380378723	-0.0936573147773743
-0.670553088188171	-9.83056831359863	-4.22061014175415	0.093023456633091	0.441269367933273	-0.0939078629016876
-0.668736934661865	-9.8291072845459	-4.22105360031128	0.0930266603827477	0.441265285015106	-0.0940481126308441
-0.676000595092773	-9.82679271697998	-4.22238636016846	0.0931214541196823	0.44117283821106	-0.0942285060882568
-0.678577423095703	-9.82520294189453	-4.21682596206665	0.0931532829999924	0.441188007593155	-0.094556912779808
-0.681995213031769	-9.82409763336182	-4.21985578536987	0.0931997373700142	0.441139131784439	-0.0947379618883133
-0.687635481357574	-9.82047176361084	-4.21959972381592	0.0933361053466797	0.441185027360916	-0.0949710234999657
-0.687755048274994	-9.81821060180664	-4.22102308273315	0.0932199284434319	0.441123783588409	-0.0951223075389862
-0.692634582519531	-9.8154182434082	-4.21854686737061	0.093327984213829	0.441079914569855	-0.0952997356653214
-0.700785636901855	-9.81558513641357	-4.21835374832153	0.0933550894260406	0.441027015447617	-0.0953846126794815
-0.698125600814819	-9.8132848739624	-4.22267007827759	0.0933150723576546	0.440983772277832	-0.0953712910413742
-0.702958166599274	-9.80977821350098	-4.21857213973999	0.093318909406662	0.440904259681702	-0.0953338518738747
-0.70438677072525	-9.80624771118164	-4.21859788894653	0.0933146178722382	0.440892100334167	-0.095324344933033
-0.70829439163208	-9.80368709564209	-4.21900463104248	0.0933044627308846	0.440850168466568	-0.0951457694172859
-0.709518790245056	-9.79753494262695	-4.22129344940186	0.0933123677968979	0.440819829702377	-0.0950083658099175
-0.711015701293945	-9.79968643188477	-4.21903610229492	0.0931476578116417	0.440814524888992	-0.0947320088744164
-0.713821291923523	-9.79038333892822	-4.22169971466064	0.0931136608123779	0.440677225589752	-0.0945417135953903
-0.716322481632233	-9.79052257537842	-4.2219820022583	0.0930700749158859	0.440649658441544	-0.09431142359972
-0.718124866485596	-9.78373146057129	-4.21970987319946	0.0929489061236382	0.440558761358261	-0.094029538333416
-0.721487581729889	-9.7828950881958	-4.21844863891602	0.0928141623735428	0.440430581569672	-0.0938036069273949
-0.724177956581116	-9.77764225006104	-4.21626710891724	0.0927086845040321	0.440353125333786	-0.0936163067817688
-0.727726995944977	-9.77555561065674	-4.21317958831787	0.0927151963114738	0.440222769975662	-0.0933614373207092
-0.726857304573059	-9.7705249786377	-4.20937347412109	0.092584952712059	0.440164566040039	-0.0932262241840363
-0.730601608753204	-9.77115249633789	-4.20884037017822	0.0923730581998825	0.439966231584549	-0.0929664894938469
-0.732608914375305	-9.76431179046631	-4.20933151245117	0.09222062677145	0.439874470233917	-0.092863567173481
-0.735797345638275	-9.76115417480469	-4.2100248336792	0.0921370685100555	0.439775049686432	-0.0927678495645523
-0.73814731836319	-9.75772094726563	-4.20313405990601	0.0920314490795136	0.439571678638458	-0.0925829187035561
-0.740833222866058	-9.7570743560791	-4.20651578903198	0.0918179079890251	0.439465016126633	-0.0925293564796448
-0.745789587497711	-9.75203037261963	-4.19640350341797	0.0917393937706947	0.439280301332474	-0.0924950912594795
-0.744470596313477	-9.74865818023682	-4.19987010955811	0.0915750712156296	0.439123243093491	-0.092559389770031
-0.749458730220795	-9.74789905548096	-4.19918346405029	0.0914366170763969	0.439003795385361	-0.0924741476774216
-0.752983629703522	-9.74663352966309	-4.19548559188843	0.0912346541881561	0.438921451568604	-0.0925732180476189
-0.755830228328705	-9.74523067474365	-4.19499826431274	0.0910928621888161	0.438673198223114	-0.0925984308123589
-0.758103907108307	-9.74025249481201	-4.19813919067383	0.0910299643874168	0.438547551631927	-0.0926943868398666
-0.761248290538788	-9.74135684967041	-4.1999044418335	0.090744711458683	0.438477218151093	-0.0928036123514175
-0.764057278633118	-9.73850631713867	-4.1927809715271	0.0906702876091003	0.438311964273453	-0.0929404571652412
-0.765576958656311	-9.73943614959717	-4.1934380531311	0.090522401034832	0.438223093748093	-0.0930718407034874
-0.767484545707703	-9.73727416992188	-4.18964147567749	0.0904253572225571	0.438130736351013	-0.0931578874588013
-0.770700633525848	-9.73741436004639	-4.19294929504395	0.0902696549892426	0.438071429729462	-0.0933721885085106
-0.774099051952362	-9.73505020141602	-4.18981552124023	0.0902141779661179	0.437960416078568	-0.0934605151414871
-0.769886791706085	-9.73653316497803	-4.19109439849854	0.0901083052158356	0.437947601079941	-0.0936697423458099
-0.774070680141449	-9.73683452606201	-4.18912982940674	0.08999964594841	0.437774807214737	-0.0937394872307777
-0.773293972015381	-9.73949146270752	-4.18667936325073	0.0898460894823074	0.437765032052994	-0.0939657539129257
-0.774683773517609	-9.74458694458008	-4.18522071838379	0.0898212417960167	0.437741428613663	-0.094096451997757
-0.771278023719788	-9.73986625671387	-4.19357538223267	0.0897417590022087	0.437656581401825	-0.094213679432869
-0.774096608161926	-9.74228096008301	-4.18596649169922	0.089688315987587	0.437727838754654	-0.0944005474448204
-0.776990354061127	-9.74538135528564	-4.18933343887329	0.0896415933966637	0.437627017498016	-0.0946204215288162
-0.773569881916046	-9.74589157104492	-4.18219470977783	0.0895929783582687	0.437707126140594	-0.0947428643703461
-0.776423931121826	-9.74500465393066	-4.19066667556763	0.0896716490387917	0.437751978635788	-0.0948155745863914
-0.772654592990875	-9.75099086761475	-4.18921041488647	0.0895777940750122	0.437815070152283	-0.0949633717536926
-0.773862540721893	-9.75020313262939	-4.18746566772461	0.0896520465612412	0.437823623418808	-0.0950616672635078
-0.771248161792755	-9.75283432006836	-4.18887853622437	0.0896619185805321	0.437978237867355	-0.095188245177269
-0.772770881652832	-9.75266647338867	-4.18708467483521	0.0897233113646507	0.438056886196136	-0.0952772870659828
-0.770150780677795	-9.75308895111084	-4.19028472900391	0.08985835313797	0.438090324401855	-0.0955012291669846
-0.773511826992035	-9.76095676422119	-4.19332218170166	0.0898430794477463	0.438239276409149	-0.0955431833863258
-0.772217810153961	-9.76042175292969	-4.19558668136597	0.0898889750242233	0.438326060771942	-0.095772810280323
-0.771455764770508	-9.76432228088379	-4.19250917434692	0.0900000557303429	0.438431650400162	-0.0958636850118637
-0.77046924829483	-9.76951217651367	-4.19906663894653	0.0900470614433289	0.438385814428329	-0.0959969609975815
-0.764827847480774	-9.76942253112793	-4.19951200485229	0.0901196002960205	0.438515335321426	-0.0960884466767311
-0.767769873142242	-9.77446842193604	-4.20364427566528	0.0902661383152008	0.438608705997467	-0.0961593389511108
-0.762975096702576	-9.77853488922119	-4.20160150527954	0.0903044044971466	0.43871608376503	-0.0962288826704025
-0.765006184577942	-9.78201866149902	-4.19877290725708	0.0904298797249794	0.438726723194122	-0.0961783155798912
-0.759820759296417	-9.78307056427002	-4.2010931968689	0.0904014930129051	0.43886587023735	-0.0963172391057014
-0.757564187049866	-9.78794288635254	-4.19776153564453	0.0905843526124954	0.43884950876236	-0.0963084697723389
-0.755681216716766	-9.79125308990479	-4.20286750793457	0.0906441956758499	0.438952386379242	-0.0962848886847496
-0.754805266857147	-9.7926197052002	-4.1986927986145	0.0907537043094635	0.439108788967133	-0.0963253229856491
-0.750758111476898	-9.79787445068359	-4.20909881591797	0.0908603221178055	0.439087063074112	-0.096386194229126
-0.747472822666168	-9.80098056793213	-4.20612382888794	0.0909113883972168	0.439158707857132	-0.0963866785168648
-0.747179985046387	-9.80670833587646	-4.20853757858276	0.0910083279013634	0.439087241888046	-0.0964345633983612
-0.742819428443909	-9.80917644500732	-4.20735502243042	0.0910377874970436	0.439138621091843	-0.0964895337820053
-0.743222057819366	-9.8130464553833	-4.20600843429565	0.0912148281931877	0.439115852117538	-0.0965429246425629
-0.737319707870483	-9.81558513641357	-4.20605802536011	0.0912096723914146	0.439196348190308	-0.0965683087706566
-0.739085257053375	-9.82361125946045	-4.20425319671631	0.0912556275725365	0.439108639955521	-0.0965830609202385
-0.735343098640442	-9.82223987579346	-4.20919847488403	0.0913340374827385	0.439118951559067	-0.0966599956154823
-0.733458817005157	-9.82819747924805	-4.20090246200562	0.0914439931511879	0.439078003168106	-0.096680261194706
-0.733081221580505	-9.82826232910156	-4.20291233062744	0.0915289670228958	0.439063191413879	-0.0966832935810089
-0.730698525905609	-9.836106300354	-4.2099232673645	0.0914418324828148	0.439060240983963	-0.0967869609594345
-0.731746017932892	-9.83736515045166	-4.20075178146362	0.0915869623422623	0.439052879810333	-0.096909373998642
-0.726421892642975	-9.83736038208008	-4.19887924194336	0.0916605591773987	0.438989251852036	-0.0970029011368752
-0.728667676448822	-9.84200096130371	-4.20317983627319	0.091706857085228	0.43888658285141	-0.0970645695924759
-0.727434575557709	-9.84573078155518	-4.20625305175781	0.0916542485356331	0.438927084207535	-0.0972063615918159
-0.730417847633362	-9.84996128082275	-4.19805526733398	0.0917572230100632	0.438839435577393	-0.0973330810666084
-0.72812956571579	-9.84776401519775	-4.20235013961792	0.0917899757623672	0.438707828521729	-0.0974179059267044
-0.728858053684235	-9.85501289367676	-4.20035314559937	0.0917752906680107	0.438637763261795	-0.0974707826972008
-0.731358885765076	-9.84772205352783	-4.19739198684692	0.0918162316083908	0.438556104898453	-0.097553439438343
-0.730180203914642	-9.85297870635986	-4.20026111602783	0.0918365493416786	0.438383430242538	-0.0976450443267822
-0.730494737625122	-9.85167789459229	-4.19809103012085	0.0918325781822205	0.43828871846199	-0.0975957214832306
-0.7288419008255	-9.85473155975342	-4.19395732879639	0.0917158424854279	0.438085079193115	-0.0976146161556244
-0.729415655136108	-9.85296058654785	-4.19419527053833	0.0918449014425278	0.437995135784149	-0.0976858362555504
-0.729141592979431	-9.85489273071289	-4.18921661376953	0.0917961299419403	0.437794715166092	-0.0976691842079163
-0.729329288005829	-9.85469341278076	-4.19296884536743	0.0916946306824684	0.437694668769836	-0.0976433604955673
-0.730998337268829	-9.8566780090332	-4.18494558334351	0.0916314944624901	0.437462270259857	-0.0976139977574348
-0.728830635547638	-9.85525989532471	-4.18132734298706	0.0915943086147308	0.437240868806839	-0.0975799560546875
-0.728694617748261	-9.85326766967773	-4.17613506317139	0.0916437581181526	0.43707400560379	-0.0974452495574951
-0.731160044670105	-9.85104560852051	-4.17750835418701	0.0916287899017334	0.436885505914688	-0.0973249524831772
-0.733553647994995	-9.85328769683838	-4.17890930175781	0.0914880856871605	0.436781108379364	-0.0972155183553696
-0.735335886478424	-9.85035419464111	-4.16728258132935	0.0915137529373169	0.436510920524597	-0.097078301012516
-0.72934901714325	-9.85211372375488	-4.16694641113281	0.0914267152547836	0.43638813495636	-0.0969813466072083
-0.735403656959534	-9.84532833099365	-4.17703771591187	0.0914699882268906	0.436165601015091	-0.0967481285333633
-0.735810995101929	-9.84430694580078	-4.17220687866211	0.0913345217704773	0.435923457145691	-0.0966966822743416
-0.738174498081207	-9.84560203552246	-4.17065191268921	0.0912851840257645	0.435747742652893	-0.0965345948934555
-0.73806357383728	-9.84124946594238	-4.17157220840454	0.0912779048085213	0.435454457998276	-0.0964854583144188
-0.733801126480103	-9.84586620330811	-4.16757154464722	0.0911793559789658	0.43539747595787	-0.096271924674511
-0.737976789474487	-9.84143447875977	-4.16062068939209	0.0911223962903023	0.435156613588333	-0.0961771830916405
-0.738033771514893	-9.8412504196167	-4.16308736801147	0.0911164879798889	0.434965908527374	-0.0960697755217552
-0.73848283290863	-9.83980941772461	-4.16057729721069	0.0911019742488861	0.43484953045845	-0.0959234610199928
-0.738208115100861	-9.83876609802246	-4.16110992431641	0.09104273468256	0.434632062911987	-0.0958286970853806
-0.739582479000092	-9.83747291564941	-4.15864276885986	0.0910400450229645	0.434488832950592	-0.095714271068573
-0.738934993743896	-9.83836555480957	-4.15471982955933	0.0910669416189194	0.434350043535233	-0.0956234112381935
-0.739209711551666	-9.83591842651367	-4.15823888778687	0.0910234972834587	0.434314727783203	-0.0955244600772858
-0.742369651794434	-9.8399019241333	-4.15296363830566	0.0910264551639557	0.434098273515701	-0.0954702794551849
-0.738646507263184	-9.83586978912354	-4.15713691711426	0.0910380557179451	0.434065371751785	-0.095444343984127
-0.740279912948608	-9.83506107330322	-4.15417337417603	0.0911048650741577	0.433993279933929	-0.0954206138849258
-0.741416871547699	-9.83573055267334	-4.15703153610229	0.0911974087357521	0.433849543333054	-0.0954201966524124
-0.740342915058136	-9.84120845794678	-4.15575933456421	0.0910722315311432	0.43388631939888	-0.0954132378101349
-0.741718590259552	-9.83734321594238	-4.15384531021118	0.0912189111113548	0.433860391378403	-0.0954501703381538
-0.741704285144806	-9.83680725097656	-4.15728282928467	0.091267466545105	0.433768332004547	-0.0955779030919075
-0.739874660968781	-9.83830738067627	-4.151123046875	0.0913409441709518	0.433743625879288	-0.0955617129802704
-0.742890000343323	-9.83841037750244	-4.15684127807617	0.0914352163672447	0.433810859918594	-0.0956644117832184
-0.745482087135315	-9.83931636810303	-4.16160202026367	0.0914153680205345	0.433843702077866	-0.0957683920860291
-0.742415487766266	-9.83886528015137	-4.15815258026123	0.0916017591953278	0.433792620897293	-0.0959128886461258
-0.7418212890625	-9.84335899353027	-4.16440200805664	0.0916489437222481	0.433897972106934	-0.0959871932864189
-0.746684432029724	-9.83853721618652	-4.16251707077026	0.0917007550597191	0.433908194303513	-0.0961429178714752
-0.745182573795319	-9.84584903717041	-4.15995693206787	0.0917742848396301	0.433942019939423	-0.0963605642318726
-0.743638217449188	-9.84246730804443	-4.16636037826538	0.0918970853090286	0.43400901556015	-0.0965499430894852
-0.745231747627258	-9.84869384765625	-4.16182565689087	0.0919383987784386	0.434024840593338	-0.0967676416039467
-0.745055317878723	-9.84905338287354	-4.16750764846802	0.0920014530420303	0.434094965457916	-0.0970035195350647
-0.745061933994293	-9.85236835479736	-4.16816902160645	0.092197448015213	0.434166669845581	-0.0972819328308105
-0.746088147163391	-9.85290145874023	-4.17067766189575	0.0922782495617867	0.434221684932709	-0.0975470393896103
-0.746884763240814	-9.85829544067383	-4.16822052001953	0.0922322869300842	0.434249490499496	-0.0977567210793495
-0.746991753578186	-9.85622882843018	-4.17406320571899	0.0923994034528732	0.434391140937805	-0.0980276837944984
-0.744781732559204	-9.85880470275879	-4.17479991912842	0.0924522951245308	0.434468597173691	-0.0982626006007195
-0.745637476444244	-9.86155414581299	-4.1747260093689	0.0926249697804451	0.434510290622711	-0.0984804704785347
-0.748704969882965	-9.86476135253906	-4.17420434951782	0.0925939157605171	0.434681296348572	-0.0986998230218887
-0.749693334102631	-9.86295032501221	-4.17378187179565	0.0927334353327751	0.434722781181335	-0.0989404171705246
-0.749184966087341	-9.86371898651123	-4.17495203018188	0.0928399190306664	0.43480595946312	-0.0991358309984207
-0.749437093734741	-9.86432361602783	-4.1770658493042	0.0928803384304047	0.434955090284348	-0.0992928743362427
-0.751611173152924	-9.8652925491333	-4.18170213699341	0.0929596200585365	0.434967994689941	-0.0995616018772125
-0.752271294593811	-9.86544322967529	-4.17956781387329	0.0930124744772911	0.435023307800293	-0.0997180193662643
-0.751086711883545	-9.86657333374023	-4.18139266967773	0.093150220811367	0.43511763215065	-0.099900484085083
-0.752170860767365	-9.86610698699951	-4.1902871131897	0.0931270867586136	0.435254722833633	-0.100039348006248
-0.754553318023682	-9.86610126495361	-4.18841648101807	0.0932510048151016	0.435389071702957	-0.100214891135693
-0.755339980125427	-9.86670017242432	-4.19151020050049	0.093304306268692	0.435417830944061	-0.100450046360493
-0.753921627998352	-9.86721706390381	-4.19156169891357	0.0933534726500511	0.435547858476639	-0.100639529526234
-0.75859671831131	-9.8664026260376	-4.19363164901733	0.093408115208149	0.435550451278687	-0.100755922496319
-0.755972623825073	-9.86541175842285	-4.18877363204956	0.0933973044157028	0.435719937086105	-0.100966364145279
-0.759803950786591	-9.86659145355225	-4.18883562088013	0.0935284644365311	0.435736805200577	-0.101159065961838
-0.760163486003876	-9.8659782409668	-4.18827152252197	0.0936115607619286	0.435922980308533	-0.101356387138367
-0.763311862945557	-9.86672973632813	-4.19673919677734	0.0936417058110237	0.435933202505112	-0.101480461657047
-0.766874969005585	-9.86161518096924	-4.19862794876099	0.0936964824795723	0.4360091984272	-0.101734437048435
-0.764118075370789	-9.8643741607666	-4.19660997390747	0.0937361121177673	0.436038255691528	-0.101986669003963
-0.763888001441956	-9.86594486236572	-4.19217109680176	0.0937801972031593	0.436122268438339	-0.10220293700695
-0.767104208469391	-9.86861038208008	-4.19801712036133	0.0937173292040825	0.436118632555008	-0.102372221648693
-0.771624445915222	-9.86431980133057	-4.19135856628418	0.093874916434288	0.436189025640488	-0.102585472166538
-0.771264314651489	-9.86231803894043	-4.19964838027954	0.0939207077026367	0.436206609010696	-0.102821871638298
-0.770227789878845	-9.86391258239746	-4.19421005249023	0.0938673540949821	0.436254769563675	-0.102975912392139
-0.772190928459167	-9.86631774902344	-4.19628000259399	0.0939024537801743	0.436314612627029	-0.103130549192429
-0.776759505271912	-9.86527633666992	-4.19453525543213	0.0939211249351501	0.436337381601334	-0.103300914168358
-0.775800049304962	-9.86319160461426	-4.19825649261475	0.093989223241806	0.436315655708313	-0.103450253605843
-0.777847647666931	-9.86601066589355	-4.20248031616211	0.0939797535538673	0.436438232660294	-0.103493176400661
-0.778512477874756	-9.85944747924805	-4.19378566741943	0.0940639153122902	0.436438471078873	-0.103582322597504
-0.778873920440674	-9.86264705657959	-4.20508050918579	0.0941248834133148	0.436471462249756	-0.103729121387005
-0.776842594146729	-9.85994434356689	-4.20277166366577	0.0941415131092072	0.436520874500275	-0.103698782622814
-0.780829310417175	-9.8629903793335	-4.20360803604126	0.0941254571080208	0.43660843372345	-0.103795245289803
-0.781616151332855	-9.85786056518555	-4.20214414596558	0.0942263975739479	0.436623424291611	-0.103862054646015
-0.783199906349182	-9.8572244644165	-4.20267677307129	0.0943124666810036	0.43665224313736	-0.103899613022804
-0.78009831905365	-9.85604572296143	-4.20425415039063	0.0942648872733116	0.436706334352493	-0.103952713310719
-0.783335030078888	-9.85723781585693	-4.19952249526978	0.0943265780806541	0.436750918626785	-0.103948138654232
-0.782468557357788	-9.85427951812744	-4.20611667633057	0.0943717285990715	0.436848372220993	-0.104021556675434
-0.785061240196228	-9.85326480865479	-4.20303058624268	0.0944961979985237	0.436958342790604	-0.104065127670765
-0.785465717315674	-9.84912490844727	-4.20896768569946	0.0945892781019211	0.436942934989929	-0.104073666036129
-0.785280346870422	-9.85536575317383	-4.20944356918335	0.0945568978786469	0.437114536762238	-0.104074887931347
-0.786940634250641	-9.84888362884521	-4.20969820022583	0.0947120785713196	0.437083631753922	-0.104093946516514
-0.784387350082397	-9.84693431854248	-4.20688772201538	0.0948210954666138	0.437189161777496	-0.104124777019024
-0.785796701908112	-9.84555816650391	-4.21134853363037	0.0948969051241875	0.437196850776672	-0.104045256972313
-0.790260791778564	-9.84413909912109	-4.20970106124878	0.0949631258845329	0.437343329191208	-0.104102686047554
-0.791620492935181	-9.84256553649902	-4.21193552017212	0.0950203761458397	0.437415301799774	-0.104141034185886
-0.790730893611908	-9.8404369354248	-4.21212387084961	0.0952203646302223	0.437467992305756	-0.10412260890007
-0.791620850563049	-9.83891296386719	-4.21900844573975	0.0952072814106941	0.437516778707504	-0.104157738387585
-0.795501351356506	-9.83637523651123	-4.21388530731201	0.0952340811491013	0.437632024288177	-0.104172252118587
-0.795880258083344	-9.83596420288086	-4.22480154037476	0.0953642576932907	0.437626361846924	-0.104253694415092
-0.79719865322113	-9.83296585083008	-4.21829223632813	0.0954193100333214	0.437768906354904	-0.104308679699898
-0.800586700439453	-9.82927417755127	-4.2139835357666	0.0954985097050667	0.437748551368713	-0.104383677244186
-0.800830721855164	-9.82813739776611	-4.2225456237793	0.0955730453133583	0.437907934188843	-0.104517146945
-0.808905422687531	-9.82486915588379	-4.22105407714844	0.0957712382078171	0.437867909669876	-0.104594320058823
-0.80557107925415	-9.82115936279297	-4.22000360488892	0.0957725569605827	0.438040047883987	-0.104715175926685
-0.811372935771942	-9.8203649520874	-4.21753644943237	0.0958253890275955	0.437950432300568	-0.104797422885895
-0.81253582239151	-9.81412029266357	-4.22258758544922	0.0958949327468872	0.43804007768631	-0.104963026940823
-0.818076014518738	-9.81316661834717	-4.22021818161011	0.0960018411278725	0.438103139400482	-0.105104513466358
-0.822710514068604	-9.80944728851318	-4.21941328048706	0.0960994437336922	0.438112705945969	-0.105250149965286
-0.824797093868256	-9.81009387969971	-4.22290802001953	0.096006877720356	0.438185304403305	-0.105413407087326
-0.825521230697632	-9.80641460418701	-4.22170448303223	0.0961146652698517	0.438217908143997	-0.105534292757511
-0.827046275138855	-9.80500316619873	-4.22547292709351	0.0961334630846977	0.438235849142075	-0.105795979499817
-0.831905007362366	-9.80285549163818	-4.22221946716309	0.0962190851569176	0.43832916021347	-0.105908580124378
-0.833359599113464	-9.80071067810059	-4.22582960128784	0.0962304994463921	0.438349157571793	-0.106040492653847
-0.837165057659149	-9.7995138168335	-4.22899389266968	0.0962097123265266	0.438412100076675	-0.106222994625568
-0.836785554885864	-9.79668712615967	-4.22828722000122	0.0963241830468178	0.438444226980209	-0.106395326554775
-0.842111468315125	-9.79162693023682	-4.23036766052246	0.096325471997261	0.438520103693008	-0.106516733765602
-0.846822082996368	-9.79433345794678	-4.22406435012817	0.096296027302742	0.438670039176941	-0.106571204960346
-0.848298311233521	-9.7916431427002	-4.23255586624146	0.0964140892028809	0.438658833503723	-0.106754042208195
-0.842692673206329	-9.78959846496582	-4.22961091995239	0.0963903218507767	0.438760548830032	-0.106905877590179
-0.850172102451324	-9.78722953796387	-4.23013067245483	0.0964735820889473	0.438734292984009	-0.106966480612755
-0.849762618541718	-9.78654861450195	-4.23487949371338	0.0963654369115829	0.43889307975769	-0.107083939015865
-0.853670060634613	-9.7851095199585	-4.22990274429321	0.0964986756443977	0.439009785652161	-0.107157722115517
-0.852235674858093	-9.78375720977783	-4.23401117324829	0.0965562090277672	0.439034521579742	-0.107293963432312
-0.851250350475311	-9.78416156768799	-4.22933006286621	0.0965187028050423	0.439145267009735	-0.107350789010525
-0.855829358100891	-9.78495121002197	-4.2346396446228	0.0965487435460091	0.439304262399673	-0.107384137809277
-0.852460086345673	-9.78284645080566	-4.23759412765503	0.0965242311358452	0.439345240592957	-0.107475861907005
-0.851747214794159	-9.78234100341797	-4.23255157470703	0.0965739190578461	0.439495444297791	-0.107522912323475
-0.854428112506866	-9.78138828277588	-4.23673105239868	0.0966403260827065	0.439574182033539	-0.107596769928932
-0.855085611343384	-9.78198146820068	-4.23611497879028	0.0966512188315392	0.439717650413513	-0.107647754251957
-0.856266975402832	-9.78289794921875	-4.24123764038086	0.0966550335288048	0.439823150634766	-0.107675991952419
-0.851323246955872	-9.77938938140869	-4.23920822143555	0.0967560186982155	0.439898580312729	-0.107771478593349
-0.849500060081482	-9.78121852874756	-4.23950433731079	0.0967710092663765	0.440041065216064	-0.107854813337326
-0.852211117744446	-9.78158473968506	-4.2414402961731	0.096845917403698	0.44012251496315	-0.107856728136539
-0.85105288028717	-9.77884578704834	-4.24563407897949	0.0968525782227516	0.440285325050354	-0.107929043471813
-0.849535167217255	-9.78036785125732	-4.24155235290527	0.0967872217297554	0.44041982293129	-0.107983998954296
-0.849990665912628	-9.77850914001465	-4.24360704421997	0.0969825908541679	0.440448522567749	-0.108105652034283
-0.847645580768585	-9.78268337249756	-4.2469334602356	0.0969483852386475	0.440611451864243	-0.108110383152962
-0.848452091217041	-9.78276252746582	-4.25284719467163	0.0970564857125282	0.440779328346252	-0.108179181814194
-0.848884165287018	-9.78093814849854	-4.25098991394043	0.0970287397503853	0.440885812044144	-0.108246974647045
-0.844895303249359	-9.78373241424561	-4.25155115127563	0.0970989763736725	0.44097638130188	-0.108314201235771
-0.847364246845245	-9.78442573547363	-4.24833679199219	0.0971255674958229	0.441103935241699	-0.108347065746784
-0.84280663728714	-9.78234100341797	-4.25587272644043	0.0972131937742233	0.441172063350677	-0.108426459133625
-0.841309249401093	-9.78578853607178	-4.25843334197998	0.0972228497266769	0.441318958997726	-0.108467362821102
-0.844673812389374	-9.78361892700195	-4.25679302215576	0.0973024517297745	0.441412389278412	-0.108489811420441
-0.841205656528473	-9.7883939743042	-4.26035785675049	0.097359374165535	0.441434264183044	-0.108593560755253
-0.837942898273468	-9.78668594360352	-4.25450086593628	0.0974047183990479	0.441655308008194	-0.108643434941769
-0.838991463184357	-9.78659343719482	-4.25539922714233	0.0974574908614159	0.441658079624176	-0.10865057259798
-0.837978780269623	-9.79015350341797	-4.25992250442505	0.0975219160318375	0.441775172948837	-0.108686663210392
-0.837630748748779	-9.7864294052124	-4.26189565658569	0.0975286886096001	0.441940397024155	-0.108687654137611
-0.833319842815399	-9.78881931304932	-4.26031875610352	0.0976659432053566	0.441956996917725	-0.108690202236176
-0.83162248134613	-9.78697776794434	-4.26315832138062	0.0977405607700348	0.442068517208099	-0.108827672898769
-0.830093622207642	-9.79121208190918	-4.2648720741272	0.0977745577692986	0.442070454359055	-0.108847677707672
-0.829739511013031	-9.78761672973633	-4.25949573516846	0.0978021025657654	0.442258536815643	-0.108780860900879
-0.831916272640228	-9.78747749328613	-4.26914310455322	0.0978436544537544	0.442254513502121	-0.108789786696434
-0.82772433757782	-9.78854751586914	-4.27567577362061	0.0978953540325165	0.442426830530167	-0.108839444816113
-0.830958008766174	-9.78791046142578	-4.26927852630615	0.098016731441021	0.442380100488663	-0.108792521059513
-0.827210128307343	-9.78746795654297	-4.27074909210205	0.0981077998876572	0.442480683326721	-0.108845844864845
-0.829304814338684	-9.78645896911621	-4.27220773696899	0.0981627479195595	0.442568719387054	-0.10879972577095
-0.828199982643127	-9.78834533691406	-4.26806735992432	0.0981519222259521	0.442590802907944	-0.10876439511776
-0.823929011821747	-9.78548240661621	-4.27766561508179	0.0982165411114693	0.442702114582062	-0.108796894550323
-0.825088441371918	-9.7875280380249	-4.26909923553467	0.0983274653553963	0.442765027284622	-0.108764871954918
-0.823634266853333	-9.78591251373291	-4.27541780471802	0.0984331890940666	0.442792892456055	-0.108749963343143
-0.82430762052536	-9.78891658782959	-4.27495431900024	0.0984169468283653	0.442920804023743	-0.108627237379551
-0.824217915534973	-9.78193092346191	-4.27136421203613	0.0984645634889603	0.442940056324005	-0.108536459505558
-0.826491236686707	-9.78030014038086	-4.27203226089478	0.0986453369259834	0.443012654781342	-0.108446396887302
-0.824250042438507	-9.77600860595703	-4.27800178527832	0.09859748929739	0.443094849586487	-0.108388528227806
-0.824302315711975	-9.77857398986816	-4.27566814422607	0.0986674278974533	0.443035066127777	-0.108214668929577
-0.823095142841339	-9.77504634857178	-4.27699947357178	0.0987377688288689	0.443116426467896	-0.108153663575649
-0.826709806919098	-9.77250957489014	-4.28377437591553	0.0988269597291946	0.44316491484642	-0.108045659959316
-0.826964259147644	-9.76983833312988	-4.27654314041138	0.0988504812121391	0.443198949098587	-0.108035288751125
-0.825433969497681	-9.7686824798584	-4.28111791610718	0.0988841205835342	0.443132162094116	-0.108034379780293
-0.826705157756805	-9.76721858978271	-4.27735900878906	0.0989325195550919	0.443211615085602	-0.107907332479954
-0.829722881317139	-9.76245498657227	-4.27999639511108	0.0989517271518707	0.443229764699936	-0.107750311493874
-0.829455852508545	-9.76059436798096	-4.27892780303955	0.0989804267883301	0.443221479654312	-0.107700303196907
-0.831037640571594	-9.7572078704834	-4.27715826034546	0.0990059599280357	0.443266332149506	-0.107613250613213
-0.831527888774872	-9.75358486175537	-4.27638959884644	0.0990367531776428	0.443203717470169	-0.107436954975128
-0.830274760723114	-9.74846363067627	-4.27918720245361	0.099028505384922	0.443149775266647	-0.107362382113934
-0.834740221500397	-9.7504940032959	-4.27884817123413	0.0990320146083832	0.443261712789536	-0.107182815670967
-0.838348150253296	-9.74104404449463	-4.2797064781189	0.099049799144268	0.443214952945709	-0.107071690261364
-0.836126208305359	-9.73893165588379	-4.28141117095947	0.0990922525525093	0.443116128444672	-0.106968775391579
-0.836950898170471	-9.73803901672363	-4.27694463729858	0.0990368500351906	0.443158864974976	-0.106859356164932
-0.841647028923035	-9.73393440246582	-4.27440881729126	0.0990115404129028	0.443030834197998	-0.10670854896307
-0.841892123222351	-9.731764793396	-4.27644300460815	0.0989907905459404	0.443012118339539	-0.106608085334301
-0.843391299247742	-9.72709846496582	-4.27043914794922	0.0989508107304573	0.442914813756943	-0.106560029089451
-0.8439581990242	-9.72285461425781	-4.274094581604	0.0990118682384491	0.442862689495087	-0.106473721563816
-0.844476103782654	-9.72084903717041	-4.26828050613403	0.0989808738231659	0.442814826965332	-0.106437176465988
-0.849229693412781	-9.72240829467773	-4.27187871932983	0.0989180207252502	0.442725330591202	-0.106339000165462
-0.849250853061676	-9.71602249145508	-4.26886558532715	0.0989074558019638	0.442757248878479	-0.106247179210186
-0.848417639732361	-9.71043491363525	-4.26628112792969	0.0988563448190689	0.44267725944519	-0.106166899204254
-0.851403057575226	-9.70940113067627	-4.25932931900024	0.0988391935825348	0.442678034305573	-0.106113739311695
-0.853568434715271	-9.70915699005127	-4.26966571807861	0.098809115588665	0.442628741264343	-0.106030412018299
-0.850918889045715	-9.70523643493652	-4.26600885391235	0.0987901836633682	0.442624390125275	-0.105942957103252
-0.856236457824707	-9.70357418060303	-4.26412343978882	0.0987574756145477	0.442509531974792	-0.1058439463377
-0.85569429397583	-9.70100021362305	-4.26229333877563	0.0987218171358109	0.442537724971771	-0.105907782912254
-0.857220053672791	-9.69996738433838	-4.26192283630371	0.0987293794751167	0.442492961883545	-0.105774588882923
-0.856364667415619	-9.69684314727783	-4.25981187820435	0.0987062156200409	0.442522048950195	-0.105763979256153
-0.857897460460663	-9.69518566131592	-4.2628698348999	0.0986446365714073	0.442377895116806	-0.105658270418644
-0.858198821544647	-9.69315242767334	-4.26047611236572	0.0986432582139969	0.442467451095581	-0.105614021420479
-0.86259913444519	-9.69185829162598	-4.26192140579224	0.0985974594950676	0.442455381155014	-0.105632871389389
-0.85670679807663	-9.69122982025146	-4.26082229614258	0.0985957607626915	0.442452937364578	-0.105535395443439
-0.862738072872162	-9.68570518493652	-4.25905132293701	0.0986326187849045	0.442413568496704	-0.105446629226208
-0.860955953598022	-9.68800354003906	-4.2598237991333	0.0985485836863518	0.442476540803909	-0.105459630489349
-0.863335072994232	-9.68863582611084	-4.25528240203857	0.0985891968011856	0.442458122968674	-0.105426095426083
-0.860290944576263	-9.68612194061279	-4.25813150405884	0.098629541695118	0.442428559064865	-0.105378277599812
-0.859279036521912	-9.68571853637695	-4.26263570785522	0.0984851494431496	0.442473292350769	-0.105305515229702
-0.863612949848175	-9.68387031555176	-4.26241207122803	0.09853395819664	0.442472875118256	-0.10528638958931
-0.862115025520325	-9.6823263168335	-4.25668001174927	0.0984956249594688	0.442480444908142	-0.105310142040253
-0.860660433769226	-9.6824893951416	-4.26095008850098	0.0984939336776733	0.442521274089813	-0.105297461152077
-0.864956796169281	-9.68019962310791	-4.25723457336426	0.0984599962830544	0.442488104104996	-0.105268597602844
-0.86114239692688	-9.68432140350342	-4.25972604751587	0.0984620824456215	0.442659467458725	-0.105247378349304
-0.86558210849762	-9.68094253540039	-4.25721311569214	0.0984342470765114	0.44254931807518	-0.10529401153326
-0.861669659614563	-9.6787633895874	-4.25722312927246	0.0984649285674095	0.442568242549896	-0.105382598936558
-0.86201000213623	-9.6810188293457	-4.25663089752197	0.0983454287052155	0.442654937505722	-0.105380460619926
-0.864833772182465	-9.68255710601807	-4.25583648681641	0.0983845144510269	0.442676782608032	-0.105287499725819
-0.865330278873444	-9.67737102508545	-4.26544523239136	0.0984125137329102	0.442706227302551	-0.10536190122366
-0.863904774188995	-9.67911338806152	-4.25615167617798	0.0983221083879471	0.442800670862198	-0.105371557176113
-0.865604281425476	-9.6754035949707	-4.25500869750977	0.0983831137418747	0.442730307579041	-0.105397649109364
-0.86255156993866	-9.68070030212402	-4.25805759429932	0.0982638373970985	0.442804306745529	-0.105402618646622
-0.865968644618988	-9.67807960510254	-4.26267099380493	0.0983109101653099	0.442817896604538	-0.105298362672329
-0.8640496134758	-9.67360687255859	-4.25732326507568	0.0983276963233948	0.442819118499756	-0.105375424027443
-0.866210520267487	-9.67857265472412	-4.26445198059082	0.0982618480920792	0.442831039428711	-0.105399154126644
-0.865234851837158	-9.67652606964111	-4.2535982131958	0.0983306691050529	0.442818820476532	-0.105355888605118
-0.864715814590454	-9.67312049865723	-4.2575216293335	0.0982670113444328	0.442749440670013	-0.105393327772617
-0.863265573978424	-9.67743587493896	-4.2555046081543	0.0981995537877083	0.442794293165207	-0.105419054627419
-0.864044964313507	-9.6721773147583	-4.25183820724487	0.0982441827654839	0.442708402872086	-0.105458103120327
-0.860361695289612	-9.67757606506348	-4.25163412094116	0.0982010066509247	0.442762672901154	-0.105367824435234
-0.864224970340729	-9.67356777191162	-4.25850868225098	0.0982442498207092	0.442645639181137	-0.105331860482693
-0.861537516117096	-9.67376232147217	-4.2535343170166	0.0981712713837624	0.44271394610405	-0.105320513248444
-0.863887906074524	-9.67301750183105	-4.2517671585083	0.0982082411646843	0.442595452070236	-0.10524882376194
-0.862391293048859	-9.67374229431152	-4.25088596343994	0.0982252508401871	0.442588776350021	-0.105208747088909
-0.864799439907074	-9.66971015930176	-4.25236320495605	0.0981362611055374	0.442630380392075	-0.105059206485748
-0.864849984645844	-9.66994285583496	-4.25045824050903	0.0981944277882576	0.442467957735062	-0.1050159111619
-0.863894045352936	-9.66746520996094	-4.25255489349365	0.0981748327612877	0.442420989274979	-0.104943156242371
-0.863317608833313	-9.66767501831055	-4.24703454971313	0.0981864482164383	0.442426592111588	-0.104797393083572
-0.865084290504456	-9.66494560241699	-4.25766563415527	0.0982928350567818	0.442303389310837	-0.104634754359722
-0.862131476402283	-9.66732215881348	-4.24943685531616	0.0981079116463661	0.44236233830452	-0.104520291090012
-0.864114046096802	-9.66019535064697	-4.24626159667969	0.0982565209269524	0.442232221364975	-0.10434702038765
-0.862144470214844	-9.65917301177979	-4.24654817581177	0.0982661321759224	0.44213142991066	-0.104178696870804
-0.8619744181633	-9.65914630889893	-4.24542284011841	0.0982339829206467	0.442125856876373	-0.103981681168079
-0.862650334835052	-9.65775299072266	-4.24601221084595	0.098220020532608	0.442001968622208	-0.103748500347137
-0.862517058849335	-9.65658664703369	-4.25107383728027	0.0982763394713402	0.441960334777832	-0.103628776967525
-0.863195180892944	-9.65147113800049	-4.24130821228027	0.0983549058437347	0.441934764385223	-0.103395618498325
-0.862744450569153	-9.6479434967041	-4.24720239639282	0.098409466445446	0.441849082708359	-0.103215262293816
-0.864098191261292	-9.64943027496338	-4.24490308761597	0.0983615815639496	0.441757589578629	-0.102973282337189
-0.864406764507294	-9.64668655395508	-4.24301338195801	0.0983567833900452	0.441719174385071	-0.102794006466866
-0.864670097827911	-9.64263439178467	-4.2421612739563	0.0984634831547737	0.441565781831741	-0.10264677554369
-0.864307761192322	-9.64218044281006	-4.2443699836731	0.0984787866473198	0.441583126783371	-0.102513164281845
-0.864990174770355	-9.63979244232178	-4.24130916595459	0.0985918939113617	0.441444486379623	-0.102335758507252
-0.863545477390289	-9.63605785369873	-4.24376487731934	0.0985670387744904	0.441424012184143	-0.102192230522633
-0.865774869918823	-9.63758659362793	-4.24105882644653	0.0986618027091026	0.441347748041153	-0.102050982415676
-0.866456925868988	-9.63499546051025	-4.24125528335571	0.0987445712089539	0.441281914710999	-0.101942285895348
-0.866816937923431	-9.63853359222412	-4.24194002151489	0.0987106561660767	0.441273421049118	-0.101884603500366
-0.86393129825592	-9.63374328613281	-4.23702335357666	0.0987785011529922	0.441334158182144	-0.101749822497368
-0.872676849365234	-9.63040447235107	-4.24482870101929	0.098924458026886	0.441261768341064	-0.101598970592022
-0.869556903839111	-9.63110446929932	-4.24490690231323	0.098933182656765	0.441383689641953	-0.10164837539196
-0.870531976222992	-9.62960815429688	-4.24058771133423	0.0989886522293091	0.441303998231888	-0.101557999849319
-0.867081224918365	-9.62878704071045	-4.24184942245483	0.0991380736231804	0.441287487745285	-0.101554855704308
-0.873328626155853	-9.62873935699463	-4.24299669265747	0.099152497947216	0.441438227891922	-0.101527132093906
-0.87247633934021	-9.62863159179688	-4.248779296875	0.0992412120103836	0.441358298063278	-0.101619824767113
-0.870897471904755	-9.62841415405273	-4.24453401565552	0.0993441194295883	0.441407114267349	-0.101734012365341
-0.869948983192444	-9.62844753265381	-4.24200868606567	0.0993857085704803	0.441463142633438	-0.101735465228558
-0.875078797340393	-9.62674236297607	-4.25054979324341	0.0995708554983139	0.44147139787674	-0.10179989784956
-0.874315440654755	-9.62877655029297	-4.25265216827393	0.0996023193001747	0.441698044538498	-0.101973235607147
-0.876423358917236	-9.62887287139893	-4.24634790420532	0.0997128933668137	0.441612541675568	-0.101999379694462
-0.871281206607819	-9.62820529937744	-4.24542188644409	0.0998317673802376	0.441655814647675	-0.102144800126553
-0.876928687095642	-9.62809658050537	-4.2509937286377	0.0999583601951599	0.441874474287033	-0.102158784866333
-0.879071354866028	-9.62960147857666	-4.24451589584351	0.100022964179516	0.441920727491379	-0.102288126945496
-0.879101455211639	-9.63039493560791	-4.25289440155029	0.100112102925777	0.441949337720871	-0.102440640330315
-0.880127966403961	-9.62906169891357	-4.25162553787231	0.100262001156807	0.442024737596512	-0.102523818612099
-0.882186055183411	-9.62875556945801	-4.25203943252563	0.100379690527916	0.442045718431473	-0.102622956037521
-0.883539795875549	-9.63205337524414	-4.25457859039307	0.100470185279846	0.442159503698349	-0.102787539362907
-0.885249853134155	-9.63050270080566	-4.25678443908691	0.100581899285316	0.442195385694504	-0.102936111390591
-0.884922027587891	-9.63017272949219	-4.26282644271851	0.100670590996742	0.442256689071655	-0.103089332580566
-0.887504696846008	-9.62957954406738	-4.25422382354736	0.10080798715353	0.44233250617981	-0.103158988058567
-0.89171040058136	-9.63150691986084	-4.25630283355713	0.10090234130621	0.44232052564621	-0.103289626538754
-0.891254723072052	-9.63128089904785	-4.26338768005371	0.100987948477268	0.442331224679947	-0.103415377438068
-0.892364740371704	-9.63095951080322	-4.25465774536133	0.101196505129337	0.44238269329071	-0.103492319583893
-0.896546959877014	-9.62712383270264	-4.26047563552856	0.101276189088821	0.4424147605896	-0.103637650609016
-0.895469844341278	-9.6340217590332	-4.26126623153687	0.101304739713669	0.442452311515808	-0.10365554690361
-0.898332715034485	-9.62942600250244	-4.25887060165405	0.101443454623222	0.442501574754715	-0.103671334683895
-0.900380909442902	-9.62599277496338	-4.26188802719116	0.10158846527338	0.442423731088638	-0.103724658489227
-0.901508450508118	-9.62412643432617	-4.26229286193848	0.101668186485767	0.442487597465515	-0.103816851973534
-0.905476987361908	-9.62570476531982	-4.2597827911377	0.101841479539871	0.442469149827957	-0.103808157145977
-0.907530903816223	-9.62326717376709	-4.26529502868652	0.101987041532993	0.442444235086441	-0.10382192581892
-0.913578927516937	-9.61924839019775	-4.26373863220215	0.102069549262524	0.442532241344452	-0.103744760155678
-0.913594782352448	-9.61893653869629	-4.26129865646362	0.102187544107437	0.442466378211975	-0.1037482842803
-0.916325926780701	-9.61398696899414	-4.26379776000977	0.102277040481567	0.442434757947922	-0.103760093450546
-0.919325530529022	-9.61287879943848	-4.2595853805542	0.102488622069359	0.442497819662094	-0.103695422410965
-0.92376571893692	-9.61044502258301	-4.26234483718872	0.102620914578438	0.442452251911163	-0.103594623506069
-0.92584228515625	-9.60948276519775	-4.25908279418945	0.102608934044838	0.442454367876053	-0.103570610284805
-0.925751149654388	-9.60496997833252	-4.26069688796997	0.10272242128849	0.442439943552017	-0.103518977761269
-0.930582761764526	-9.60034275054932	-4.26149272918701	0.102929890155792	0.442457884550095	-0.103489488363266
-0.932182788848877	-9.59398174285889	-4.26754856109619	0.102990433573723	0.442439407110214	-0.103425592184067
-0.9332395195961	-9.59656524658203	-4.25946617126465	0.103060431778431	0.442374140024185	-0.103283829987049
-0.938831508159637	-9.58988666534424	-4.26079750061035	0.103221908211708	0.442404210567474	-0.103185273706913
-0.940537452697754	-9.58605289459229	-4.26349925994873	0.103403143584728	0.44233763217926	-0.103122614324093
-0.937695503234863	-9.58662891387939	-4.25958156585693	0.103442676365376	0.442259430885315	-0.103007070720196
-0.944919049739838	-9.58224105834961	-4.25604009628296	0.103583641350269	0.442149668931961	-0.102990530431271
-0.943405210971832	-9.58060073852539	-4.26500940322876	0.10359850525856	0.442163020372391	-0.102929756045341
-0.94977205991745	-9.57707691192627	-4.26507949829102	0.103719353675842	0.442171841859818	-0.102752596139908
-0.948509335517883	-9.57316875457764	-4.26128196716309	0.103819817304611	0.44205316901207	-0.1028111577034
-0.948997259140015	-9.57373142242432	-4.26311683654785	0.103783696889877	0.442052334547043	-0.102777533233166
-0.951646506786346	-9.5722599029541	-4.25793552398682	0.103919066488743	0.442008584737778	-0.102648138999939
-0.954582393169403	-9.56880950927734	-4.26502466201782	0.103908658027649	0.442025929689407	-0.102665983140469
-0.951991021633148	-9.56706237792969	-4.25996112823486	0.103920601308346	0.44195356965065	-0.102650158107281
-0.953220129013062	-9.5690746307373	-4.25747537612915	0.103987462818623	0.441775292158127	-0.102687120437622
-0.952715516090393	-9.57102870941162	-4.25664234161377	0.104003712534904	0.441783487796783	-0.102716520428658
-0.952788650989532	-9.56735801696777	-4.25900793075562	0.104018293321133	0.441760420799255	-0.1026626303792
-0.954993903636932	-9.56534862518311	-4.25008106231689	0.104030393064022	0.441699057817459	-0.102686367928982
-0.952289402484894	-9.56931209564209	-4.25590467453003	0.104011058807373	0.441594272851944	-0.102747574448586
-0.955146551132202	-9.5684175491333	-4.25346708297729	0.104123920202255	0.441559910774231	-0.10278806835413
-0.950047492980957	-9.56817626953125	-4.25621843338013	0.10415331274271	0.441518574953079	-0.102849788963795
-0.948485493659973	-9.5714282989502	-4.25441026687622	0.104076832532883	0.441519975662231	-0.102854318916798
-0.948851346969604	-9.57169246673584	-4.25712299346924	0.1041090041399	0.441593647003174	-0.102795176208019
-0.945784151554108	-9.57614326477051	-4.25950956344604	0.104095466434956	0.441550880670547	-0.102852411568165
-0.941752374172211	-9.57735443115234	-4.2595419883728	0.10407418012619	0.441611349582672	-0.102874547243118
-0.941534101963043	-9.57489204406738	-4.25955247879028	0.104231253266335	0.441534459590912	-0.102897636592388
-0.938987970352173	-9.58318901062012	-4.26306343078613	0.104187175631523	0.441605269908905	-0.102927148342133
-0.934347927570343	-9.58431339263916	-4.26097917556763	0.104233540594578	0.441647201776505	-0.102908961474895
-0.929491698741913	-9.58987426757813	-4.25620031356812	0.104344129562378	0.44160270690918	-0.10296493023634
-0.926156401634216	-9.59309864044189	-4.26249217987061	0.104364015161991	0.44163590669632	-0.103033274412155
-0.923362851142883	-9.60290622711182	-4.26396179199219	0.104460626840591	0.441744804382324	-0.103069104254246
-0.919620752334595	-9.6029634475708	-4.26312494277954	0.10447021573782	0.44183474779129	-0.103048920631409
-0.915002763271332	-9.60402011871338	-4.26324081420898	0.104581385850906	0.441831767559052	-0.103029318153858
-0.908720910549164	-9.61012363433838	-4.27237749099731	0.104623459279537	0.442017823457718	-0.102994956076145
-0.908579647541046	-9.61749839782715	-4.26783084869385	0.104783900082111	0.4421067237854	-0.102954469621181
-0.896972835063934	-9.61665153503418	-4.26974582672119	0.104892544448376	0.442191243171692	-0.1029167547822
-0.89921772480011	-9.61997318267822	-4.27760410308838	0.104960702359676	0.442379206418991	-0.10275187343359
-0.893548190593719	-9.62522602081299	-4.27636337280273	0.105120837688446	0.442504644393921	-0.102705679833889
-0.887737452983856	-9.62724781036377	-4.27880573272705	0.105252549052238	0.442663282155991	-0.102672658860683
-0.881816744804382	-9.63143253326416	-4.27610445022583	0.105452172458172	0.442767381668091	-0.102610483765602
-0.878177523612976	-9.63542938232422	-4.28381681442261	0.105675704777241	0.442883640527725	-0.102494969964027
-0.872863233089447	-9.64144420623779	-4.28715372085571	0.105752170085907	0.443090230226517	-0.102431140840054
-0.869557201862335	-9.64091396331787	-4.28764724731445	0.105895489454269	0.443320870399475	-0.102374769747257
-0.868292987346649	-9.64398193359375	-4.29154968261719	0.106173813343048	0.443438470363617	-0.102270871400833
-0.862353444099426	-9.64656925201416	-4.2906174659729	0.10633834451437	0.443643569946289	-0.102268449962139
-0.860398650169373	-9.65055370330811	-4.29342842102051	0.106516562402248	0.443746626377106	-0.102219127118587
-0.858101606369019	-9.65357303619385	-4.2931170463562	0.10677607357502	0.443982183933258	-0.102013997733593
-0.857351422309875	-9.6487979888916	-4.30090665817261	0.107034936547279	0.444202780723572	-0.102034367620945
-0.852349281311035	-9.6539134979248	-4.29530048370361	0.107201732695103	0.4444300532341	-0.101935513317585
-0.85126805305481	-9.65493679046631	-4.30545568466187	0.107512004673481	0.444512635469437	-0.101986490190029
-0.852454423904419	-9.65530490875244	-4.30539989471436	0.107783317565918	0.444738537073135	-0.101979367434978
-0.846719324588776	-9.6574535369873	-4.3082423210144	0.108044661581516	0.444943517446518	-0.102016068994999
-0.853453874588013	-9.6595287322998	-4.31403017044067	0.108309507369995	0.445174157619476	-0.101980857551098
-0.850652933120728	-9.66064071655273	-4.31400585174561	0.108601674437523	0.445365607738495	-0.102113544940948
-0.852460920810699	-9.66108131408691	-4.31662225723267	0.108857370913029	0.445547014474869	-0.102201633155346
-0.851250469684601	-9.65698051452637	-4.32131481170654	0.109210342168808	0.445688992738724	-0.10223912447691
-0.856898128986359	-9.6564245223999	-4.31838512420654	0.109524384140968	0.445941030979156	-0.102338247001171
-0.859253466129303	-9.65909767150879	-4.32750654220581	0.109738148748875	0.446110010147095	-0.102388195693493
-0.85918116569519	-9.65252590179443	-4.32796382904053	0.110073782503605	0.446324557065964	-0.102460063993931
-0.863865435123444	-9.65218353271484	-4.33250761032104	0.110390812158585	0.446427553892136	-0.102515757083893
-0.867608368396759	-9.65189552307129	-4.3339262008667	0.110695615410805	0.446748197078705	-0.102668069303036
-0.872686803340912	-9.65036964416504	-4.33827304840088	0.110948912799358	0.44684574007988	-0.102769084274769
-0.875860750675201	-9.64727687835693	-4.33947515487671	0.111285820603371	0.447009205818176	-0.102828174829483
-0.878233551979065	-9.64259052276611	-4.34704256057739	0.111469224095345	0.447187513113022	-0.102924391627312
-0.882096111774445	-9.64486408233643	-4.3493971824646	0.111761428415775	0.447402447462082	-0.103001743555069
-0.889122366905212	-9.63722705841064	-4.34762048721313	0.112060636281967	0.447576731443405	-0.103079929947853
-0.891026735305786	-9.63955307006836	-4.35203838348389	0.112361051142216	0.44770073890686	-0.103227905929089
-0.890864670276642	-9.63415718078613	-4.35568428039551	0.112568028271198	0.447874963283539	-0.103382498025894
-0.899977624416351	-9.62945175170898	-4.35257577896118	0.112867459654808	0.448023915290833	-0.103484034538269
-0.902787029743195	-9.63498020172119	-4.35642194747925	0.113074958324432	0.448101490736008	-0.103628292679787
-0.902500152587891	-9.63035774230957	-4.36151933670044	0.113299876451492	0.448211044073105	-0.103732526302338
-0.911233961582184	-9.62565326690674	-4.36685800552368	0.113476671278477	0.44843789935112	-0.103838831186295
-0.915586411952972	-9.62350940704346	-4.3617525100708	0.1137505620718	0.448518246412277	-0.10404410213232
-0.921193301677704	-9.62070560455322	-4.36734056472778	0.113888680934906	0.448642253875732	-0.104180872440338
-0.926211357116699	-9.6167106628418	-4.36594724655151	0.114164568483829	0.448744416236877	-0.104260198771954
-0.926940321922302	-9.61476612091064	-4.36576986312866	0.114320307970047	0.44887188076973	-0.104352377355099
-0.933962464332581	-9.60910415649414	-4.36540508270264	0.114500686526299	0.448812335729599	-0.104438289999962
-0.936587452888489	-9.61168670654297	-4.36660432815552	0.114574380218983	0.448939502239227	-0.104575969278812
-0.94198876619339	-9.60775089263916	-4.37362575531006	0.114706642925739	0.449088126420975	-0.104650467634201
-0.944429516792297	-9.60538482666016	-4.37061166763306	0.114744201302528	0.449088603258133	-0.104774191975594
-0.946060299873352	-9.60245418548584	-4.37234973907471	0.114867649972439	0.449029386043549	-0.104849256575108
-0.949413239955902	-9.60175323486328	-4.37393379211426	0.114881567656994	0.449034631252289	-0.10493691265583
-0.952861964702606	-9.59900379180908	-4.36457061767578	0.11489149928093	0.449056833982468	-0.104973338544369
-0.955441474914551	-9.5954122543335	-4.37871646881104	0.115037992596626	0.448954612016678	-0.105026394128799
-0.958206832408905	-9.59298801422119	-4.37020826339722	0.114948272705078	0.448925852775574	-0.10511938482523
-0.959534645080566	-9.59226417541504	-4.36847019195557	0.114979885518551	0.448862642049789	-0.105243846774101
-0.966086328029633	-9.59009170532227	-4.3683066368103	0.114869706332684	0.448746025562286	-0.105383470654488
-0.963090717792511	-9.58869743347168	-4.36446475982666	0.114927873015404	0.448654681444168	-0.105456434190273
-0.96780252456665	-9.58413696289063	-4.36143016815186	0.114890821278095	0.448539644479752	-0.105590932071209
-0.964451313018799	-9.58697319030762	-4.36423826217651	0.114745676517487	0.448452681303024	-0.105702795088291
-0.966569244861603	-9.58439350128174	-4.35497713088989	0.114673420786858	0.448312252759933	-0.10566958039999
-0.971392095088959	-9.58242988586426	-4.36076831817627	0.114623360335827	0.448147654533386	-0.105717480182648
-0.968828797340393	-9.58302688598633	-4.35639047622681	0.114433526992798	0.448041707277298	-0.105734087526798
-0.972267150878906	-9.58103847503662	-4.3516960144043	0.114318527281284	0.447882175445557	-0.105809211730957
-0.974160015583038	-9.57745265960693	-4.34851503372192	0.114233188331127	0.447722673416138	-0.105836875736713
-0.972087383270264	-9.57954883575439	-4.34044647216797	0.114118598401546	0.447423011064529	-0.10592819750309
-0.970299124717712	-9.57860374450684	-4.33924961090088	0.113986752927303	0.447200655937195	-0.106022909283638
-0.971527755260468	-9.58224964141846	-4.34446287155151	0.113834410905838	0.447026550769806	-0.106058441102505
-0.970613241195679	-9.58047199249268	-4.33926868438721	0.113732442259789	0.446841925382614	-0.106018841266632
-0.973439514636993	-9.5783805847168	-4.33845138549805	0.113528236746788	0.446530252695084	-0.105974338948727
-0.971042811870575	-9.58170795440674	-4.33124351501465	0.113362990319729	0.446457594633102	-0.10597962886095
-0.9680535197258	-9.57880210876465	-4.33115386962891	0.113228194415569	0.446122348308563	-0.105878859758377
-0.968880593776703	-9.57753276824951	-4.32462310791016	0.113149382174015	0.445874631404877	-0.105797477066517
-0.966906666755676	-9.57930946350098	-4.32000589370728	0.113018125295639	0.445710331201553	-0.105768337845802
-0.961929023265839	-9.58335494995117	-4.31959056854248	0.112862356007099	0.44542270898819	-0.105674557387829
-0.965410888195038	-9.5781307220459	-4.31673431396484	0.11280595511198	0.445238769054413	-0.10559093952179
-0.963126540184021	-9.57822608947754	-4.31659984588623	0.112657137215137	0.445006161928177	-0.10552990436554
-0.958598554134369	-9.57910060882568	-4.30513000488281	0.112557545304298	0.444825738668442	-0.105428941547871
-0.957738816738129	-9.57780361175537	-4.30666923522949	0.112515546381474	0.444565802812576	-0.105255626142025
-0.957614719867706	-9.5819034576416	-4.3059024810791	0.112412936985493	0.44442230463028	-0.105091668665409
-0.950752258300781	-9.57948780059814	-4.30367755889893	0.112370140850544	0.444289654493332	-0.104923166334629
-0.952904641628265	-9.58074474334717	-4.30824708938599	0.112324543297291	0.444115787744522	-0.104690618813038
-0.950746417045593	-9.58161926269531	-4.3023738861084	0.112339399755001	0.443906635046005	-0.104561157524586
-0.944850027561188	-9.58374786376953	-4.30200958251953	0.112232632935047	0.443722486495972	-0.104450598359108
-0.943296492099762	-9.58484935760498	-4.29585886001587	0.112280249595642	0.443539500236511	-0.104261912405491
-0.939889252185822	-9.58385753631592	-4.29683446884155	0.112326093018055	0.443387925624847	-0.104083985090256
-0.938458204269409	-9.58547782897949	-4.29538917541504	0.112319186329842	0.443173468112946	-0.103934235870838
-0.933687150478363	-9.58886814117432	-4.29759502410889	0.112355507910252	0.443039983510971	-0.103768855333328
-0.931066811084747	-9.58997631072998	-4.29324197769165	0.112383730709553	0.443009376525879	-0.103501796722412
-0.924992144107819	-9.58835697174072	-4.29393148422241	0.112569190561771	0.44284799695015	-0.103298656642437
-0.922065734863281	-9.58885288238525	-4.29363250732422	0.112600237131119	0.442750781774521	-0.103170193731785
-0.918736517429352	-9.593430519104	-4.29392910003662	0.112743400037289	0.442659497261047	-0.102980799973011
-0.914470970630646	-9.59432697296143	-4.29297304153442	0.112872250378132	0.442631602287292	-0.102775633335114
-0.914399266242981	-9.59531784057617	-4.29629325866699	0.113060250878334	0.442638397216797	-0.102576546370983
-0.909244298934937	-9.60084533691406	-4.29913806915283	0.113150991499424	0.442615926265717	-0.102412134408951
-0.904655456542969	-9.59926223754883	-4.29672145843506	0.113347612321377	0.442554831504822	-0.102316595613956
-0.907168984413147	-9.60195350646973	-4.2982439994812	0.113661304116249	0.442550867795944	-0.102185294032097
-0.900085151195526	-9.60484790802002	-4.3029408454895	0.113813370466232	0.442495614290237	-0.102198131382465
-0.899952232837677	-9.60875988006592	-4.30243253707886	0.114076130092144	0.44244110584259	-0.102170817553997
-0.900361239910126	-9.61225891113281	-4.30181407928467	0.114380933344364	0.442489564418793	-0.102040320634842
-0.895259320735931	-9.61241436004639	-4.30179166793823	0.114619396626949	0.44244658946991	-0.101971387863159
-0.897257685661316	-9.61242580413818	-4.30779600143433	0.114920176565647	0.442467153072357	-0.101801536977291
-0.894749581813812	-9.61526489257813	-4.30822467803955	0.115150764584541	0.442554950714111	-0.101666651666164
-0.892819404602051	-9.61199951171875	-4.30726051330566	0.115531697869301	0.442609429359436	-0.101431392133236
-0.891256034374237	-9.61342525482178	-4.30902290344238	0.115859732031822	0.442622750997543	-0.101252235472202
-0.888187050819397	-9.61044979095459	-4.31316423416138	0.116134740412235	0.442673027515411	-0.101054720580578
-0.889763355255127	-9.61261177062988	-4.31218433380127	0.116408951580524	0.442659586668015	-0.100814260542393
-0.889867603778839	-9.61485385894775	-4.31285381317139	0.116797983646393	0.442616969347	-0.100596912205219
-0.888846635818481	-9.60970020294189	-4.31913471221924	0.117107354104519	0.442677080631256	-0.100370697677135
-0.884835720062256	-9.61230087280273	-4.31755781173706	0.117333441972733	0.442705601453781	-0.10014846175909
-0.887855231761932	-9.6080493927002	-4.31879186630249	0.11771559715271	0.442738443613052	-0.0999944284558296
-0.887887477874756	-9.60857391357422	-4.3186559677124	0.118007846176624	0.442694365978241	-0.0996882990002632
-0.883873045444489	-9.60480117797852	-4.32109498977661	0.118266358971596	0.442633837461472	-0.0994730889797211
-0.886727273464203	-9.60327911376953	-4.32559061050415	0.118524946272373	0.442678868770599	-0.0991443246603012
-0.890520870685577	-9.60250949859619	-4.3214864730835	0.118765503168106	0.442595690488815	-0.0987961441278458
-0.886268436908722	-9.59737205505371	-4.32145833969116	0.119023025035858	0.442523598670959	-0.0984687730669975
-0.889312565326691	-9.59386348724365	-4.32535839080811	0.11921388655901	0.442445665597916	-0.0981786251068115
-0.890337526798248	-9.59276008605957	-4.32485389709473	0.119384460151196	0.442434012889862	-0.0978227630257607
-0.88893860578537	-9.58736991882324	-4.32177686691284	0.119596607983112	0.442257553339005	-0.0974952727556229
-0.89346981048584	-9.58598232269287	-4.32580232620239	0.119807302951813	0.442181080579758	-0.0971693322062492
-0.891504287719727	-9.57883644104004	-4.31714391708374	0.119979538023472	0.442058205604553	-0.0968303009867668
-0.895025491714478	-9.57687091827393	-4.32115411758423	0.120141260325909	0.441961705684662	-0.0965016856789589
-0.896990835666656	-9.57559108734131	-4.317702293396	0.120222665369511	0.441751003265381	-0.0962256118655205
-0.897581279277802	-9.57148742675781	-4.32112121582031	0.1202697083354	0.441603511571884	-0.0959477499127388
-0.898524522781372	-9.56802845001221	-4.31909418106079	0.120408199727535	0.441379994153976	-0.0957020297646523
-0.899924337863922	-9.56456470489502	-4.31461143493652	0.120536647737026	0.441204398870468	-0.095562107861042
-0.900458931922913	-9.56483745574951	-4.30892562866211	0.12055341899395	0.440946400165558	-0.0954254046082497
-0.902033865451813	-9.56230640411377	-4.30858469009399	0.120624348521233	0.440900981426239	-0.0952505692839623
-0.902304887771606	-9.55852603912354	-4.3043065071106	0.120620377361774	0.440610229969025	-0.0951614156365395
-0.908665835857391	-9.55889320373535	-4.30266523361206	0.120696388185024	0.440455138683319	-0.0950461402535439
-0.911506593227386	-9.55498790740967	-4.30248498916626	0.120726726949215	0.44028028845787	-0.0950035229325294
-0.909979283809662	-9.55352878570557	-4.30033349990845	0.120702236890793	0.440087020397186	-0.09494598954916
-0.912743449211121	-9.55347537994385	-4.29542016983032	0.120769932866096	0.439839005470276	-0.0948984548449516
-0.916795611381531	-9.5510082244873	-4.29569721221924	0.120792292058468	0.439697831869125	-0.0949221923947334
-0.915797710418701	-9.55417060852051	-4.29932928085327	0.120760932564735	0.439475059509277	-0.0949413254857063
-0.916123747825623	-9.55278778076172	-4.29306793212891	0.120858132839203	0.439301669597626	-0.0949590429663658
-0.918037533760071	-9.54965782165527	-4.29694700241089	0.120825543999672	0.439141631126404	-0.0949586257338524
-0.920474469661713	-9.54873466491699	-4.2948842048645	0.120851643383503	0.438900530338287	-0.0949796959757805
-0.919335186481476	-9.54790306091309	-4.29154920578003	0.120864883065224	0.438853055238724	-0.0950099974870682
-0.920392394065857	-9.54952526092529	-4.29191923141479	0.12080605328083	0.438674330711365	-0.095011830329895
-0.91819041967392	-9.54747200012207	-4.28626537322998	0.12089678645134	0.438524216413498	-0.0949730277061462
-0.921352744102478	-9.54764175415039	-4.29300117492676	0.120913177728653	0.438382357358933	-0.0950593054294586
-0.918700814247131	-9.55368614196777	-4.28804349899292	0.120836891233921	0.438235282897949	-0.0951192229986191
-0.916931748390198	-9.55464363098145	-4.28173542022705	0.120898358523846	0.438139289617538	-0.0951432064175606
-0.916911005973816	-9.55430030822754	-4.29066467285156	0.120843805372715	0.437990218400955	-0.0951093882322311
-0.916779339313507	-9.55457305908203	-4.28996849060059	0.120891861617565	0.43781641125679	-0.0951803550124168
-0.913889348506927	-9.55789566040039	-4.29457187652588	0.120898947119713	0.437855273485184	-0.0952836647629738
-0.912543952465057	-9.56065845489502	-4.28116989135742	0.120960392057896	0.437683075666428	-0.0953010991215706
-0.906168580055237	-9.56139183044434	-4.28293609619141	0.120948098599911	0.437601983547211	-0.0952820926904678
-0.905233800411224	-9.56186771392822	-4.28742933273315	0.120951525866985	0.437575936317444	-0.0952726826071739
-0.903266131877899	-9.57139778137207	-4.29062175750732	0.120920971035957	0.437501549720764	-0.0952106267213821
-0.900522828102112	-9.56783866882324	-4.28513622283936	0.121018797159195	0.437509059906006	-0.0951282307505608
-0.899153172969818	-9.57191181182861	-4.28794002532959	0.121134161949158	0.437413334846497	-0.0950943008065224
-0.892469525337219	-9.57532978057861	-4.28597927093506	0.121108688414097	0.437516659498215	-0.0950720682740211
-0.889220178127289	-9.5769100189209	-4.28767967224121	0.121145851910114	0.437374651432037	-0.0950030758976936
-0.886930286884308	-9.57666492462158	-4.29008293151855	0.121298968791962	0.4374078810215	-0.0949136987328529
-0.881903052330017	-9.58057117462158	-4.28942346572876	0.121364273130894	0.437393814325333	-0.0948522239923477
-0.875963985919952	-9.58401870727539	-4.29352426528931	0.121328040957451	0.437437534332275	-0.0947252511978149
-0.874704718589783	-9.58853530883789	-4.29769706726074	0.121436834335327	0.437550663948059	-0.0946331471204758
-0.869450807571411	-9.5889892578125	-4.29685688018799	0.121468923985958	0.437548607587814	-0.0945689901709557
-0.865176916122437	-9.59107112884521	-4.30029010772705	0.121599495410919	0.437562257051468	-0.0944734662771225
-0.85870087146759	-9.59477424621582	-4.30155372619629	0.121646195650101	0.437644779682159	-0.0944165363907814
-0.854774832725525	-9.59952735900879	-4.30211544036865	0.121741585433483	0.437590032815933	-0.0943038314580917
-0.851122736930847	-9.60190773010254	-4.29837799072266	0.121787868440151	0.43767723441124	-0.0941969230771065
-0.848011910915375	-9.60401725769043	-4.30398559570313	0.12190617620945	0.43771106004715	-0.0941529721021652
-0.841410398483276	-9.61018085479736	-4.30445098876953	0.121958747506142	0.437741965055466	-0.0939935296773911
-0.836862802505493	-9.61005306243896	-4.30630826950073	0.122048750519753	0.437883168458939	-0.0938463658094406
-0.833804845809937	-9.6122989654541	-4.30986070632935	0.122105464339256	0.437951117753983	-0.0937466099858284
-0.826560378074646	-9.6163330078125	-4.30960083007813	0.122172385454178	0.437937170267105	-0.0936398804187775
-0.821499347686768	-9.61876106262207	-4.31485366821289	0.122285269200802	0.43803671002388	-0.0934795811772347
-0.813936173915863	-9.62441062927246	-4.31155061721802	0.122373975813389	0.438013792037964	-0.0933359116315842
-0.811154127120972	-9.62356090545654	-4.30652666091919	0.122500017285347	0.438084840774536	-0.0931330472230911
-0.808825671672821	-9.62307929992676	-4.31599950790405	0.122529961168766	0.438131392002106	-0.0929654985666275
-0.799112021923065	-9.63015460968018	-4.31799507141113	0.122494623064995	0.438150346279144	-0.0927001312375069
-0.79761004447937	-9.62973785400391	-4.31198978424072	0.122554793953896	0.43825352191925	-0.0924672186374664
-0.79390150308609	-9.62924194335938	-4.31754398345947	0.12257931381464	0.438199549913406	-0.0922183990478516
-0.785132348537445	-9.63015270233154	-4.3118257522583	0.12262037396431	0.438218057155609	-0.0919841006398201
-0.785080432891846	-9.63200187683105	-4.31073045730591	0.122628375887871	0.438145011663437	-0.091631606221199
-0.781463027000427	-9.63305950164795	-4.31337690353394	0.122638434171677	0.438131123781204	-0.0913190618157387
-0.77244234085083	-9.63385581970215	-4.3132963180542	0.122602038085461	0.438057750463486	-0.0910096019506454
-0.773275554180145	-9.63414764404297	-4.32162237167358	0.122554130852222	0.438076287508011	-0.0907049402594566
-0.770162045955658	-9.63818454742432	-4.31197690963745	0.122450947761536	0.437952131032944	-0.0904236286878586
-0.764937937259674	-9.63511943817139	-4.31124067306519	0.122369952499866	0.437912195920944	-0.0901261270046234
-0.763715147972107	-9.63676643371582	-4.31133604049683	0.122348219156265	0.437744855880737	-0.0898606553673744
-0.756867647171021	-9.63792705535889	-4.30689811706543	0.122221663594246	0.437725424766541	-0.0895873680710793
-0.756901144981384	-9.63759899139404	-4.30355644226074	0.122211553156376	0.437541276216507	-0.0892878323793411
-0.753192245960236	-9.63928031921387	-4.29838705062866	0.122007921338081	0.437442481517792	-0.0890274792909622
-0.748227834701538	-9.63421154022217	-4.30724191665649	0.121801622211933	0.437297970056534	-0.0887469798326492
-0.749406516551971	-9.63599014282227	-4.29863834381104	0.121675677597523	0.437226712703705	-0.0884849801659584
-0.745204448699951	-9.63596725463867	-4.29821014404297	0.12158165872097	0.437074154615402	-0.0883073061704636
-0.742563307285309	-9.63496780395508	-4.29466962814331	0.121347509324551	0.436885416507721	-0.0881329029798508
-0.741801500320435	-9.63789081573486	-4.29340887069702	0.121199876070023	0.436696887016296	-0.0879178866744041
-0.737457454204559	-9.63751697540283	-4.2853569984436	0.120957598090172	0.436618447303772	-0.0877402797341347
-0.73671555519104	-9.63497447967529	-4.28749752044678	0.120803266763687	0.436366975307465	-0.0875946804881096
-0.734133005142212	-9.63797092437744	-4.27966356277466	0.120530903339386	0.436259388923645	-0.0875027477741241
-0.731914639472961	-9.63865089416504	-4.280517578125	0.120298944413662	0.436109215021133	-0.0874529480934143
-0.731191158294678	-9.63874053955078	-4.28270101547241	0.12014427781105	0.43594491481781	-0.0873932093381882
-0.73064798116684	-9.63934230804443	-4.28017711639404	0.119946889579296	0.43578365445137	-0.0873729065060616
-0.726340174674988	-9.64335250854492	-4.2739429473877	0.119585737586021	0.435581177473068	-0.0874058380723
-0.724331140518188	-9.6448917388916	-4.26916837692261	0.1194703951478	0.435469597578049	-0.0874136760830879
-0.728576302528381	-9.64264678955078	-4.26977300643921	0.11925096064806	0.435363322496414	-0.0873628184199333
-0.725917041301727	-9.65107440948486	-4.26780891418457	0.118889965116978	0.435217440128326	-0.0874768495559692
-0.722977161407471	-9.65029907226563	-4.26569795608521	0.118691720068455	0.435106635093689	-0.0875776037573814
-0.724847733974457	-9.65154552459717	-4.25724411010742	0.118527933955193	0.434953480958939	-0.0876176431775093
-0.718556880950928	-9.65508270263672	-4.26098823547363	0.118381164968014	0.434774398803711	-0.0877568125724792
-0.717790544033051	-9.65786075592041	-4.25750112533569	0.118097178637981	0.434645801782608	-0.0879118517041206
-0.715023517608643	-9.6630392074585	-4.2602334022522	0.117908783257008	0.434583783149719	-0.0880352705717087
-0.715500056743622	-9.66457271575928	-4.25625944137573	0.117686875164509	0.434549003839493	-0.0881108641624451
-0.714493691921234	-9.6657772064209	-4.25477266311646	0.117606841027737	0.434467613697052	-0.0881689786911011
-0.711480975151062	-9.66913414001465	-4.25711870193481	0.117364317178726	0.434361696243286	-0.0883281156420708
-0.707966923713684	-9.67395401000977	-4.25042390823364	0.117220230400562	0.434319108724594	-0.0883989706635475
-0.708749115467072	-9.67599105834961	-4.25075197219849	0.1170749142766	0.434322834014893	-0.0884565412998199
-0.702567398548126	-9.67992973327637	-4.25517797470093	0.117014184594154	0.434189289808273	-0.0885831788182259
-0.701174855232239	-9.68253993988037	-4.25298595428467	0.116864778101444	0.434159249067307	-0.088661715388298
-0.69741028547287	-9.68976402282715	-4.25439119338989	0.116713315248489	0.434153586626053	-0.0887501016259193
-0.694093406200409	-9.69159126281738	-4.24583673477173	0.116665154695511	0.434121131896973	-0.088770218193531
-0.693266093730927	-9.69322776794434	-4.25217056274414	0.116537503898144	0.434041202068329	-0.0887923985719681
-0.688541650772095	-9.70244884490967	-4.24749183654785	0.11642300337553	0.434141099452972	-0.0888141915202141
-0.68469512462616	-9.70437812805176	-4.24702548980713	0.116362169384956	0.434113681316376	-0.0888065993785858
-0.684878766536713	-9.70674610137939	-4.24663162231445	0.116428636014462	0.434095114469528	-0.0888229310512543
-0.675889194011688	-9.70971298217773	-4.25186443328857	0.116408489644527	0.434054136276245	-0.0888506844639778
-0.673780739307404	-9.71331596374512	-4.25258302688599	0.116351097822189	0.434110015630722	-0.0888148993253708
-0.671631932258606	-9.720871925354	-4.24994659423828	0.116349153220654	0.434139430522919	-0.0886778458952904
-0.667373776435852	-9.72274780273438	-4.25470113754272	0.116340510547161	0.434202909469604	-0.0885402411222458
-0.66573041677475	-9.72262573242188	-4.25748538970947	0.116417974233627	0.434107750654221	-0.0884552150964737
-0.657361924648285	-9.72940635681152	-4.256178855896	0.116348907351494	0.434301257133484	-0.0883450508117676
-0.660232961177826	-9.73329830169678	-4.25858116149902	0.116409130394459	0.434275776147842	-0.0882538184523582
-0.650548875331879	-9.73481273651123	-4.25969409942627	0.116546534001827	0.434304237365723	-0.0881140530109406
-0.650685548782349	-9.7376766204834	-4.26045370101929	0.116637416183949	0.434416949748993	-0.088031142950058
-0.644427120685577	-9.7440185546875	-4.25547742843628	0.116644479334354	0.434338569641113	-0.0878218114376068
-0.64561939239502	-9.74855422973633	-4.25977373123169	0.116754449903965	0.434469938278198	-0.087685614824295
-0.64039671421051	-9.74774169921875	-4.2666449546814	0.116888217628002	0.434524357318878	-0.0875516682863235
-0.635878562927246	-9.75000858306885	-4.2637038230896	0.117011874914169	0.434452593326569	-0.0874835774302483
-0.634321212768555	-9.75393772125244	-4.26655101776123	0.117105484008789	0.434585779905319	-0.087357372045517
-0.629722893238068	-9.75651168823242	-4.26569986343384	0.117304258048534	0.434521913528442	-0.087200827896595
-0.629752457141876	-9.75712585449219	-4.26458215713501	0.117490038275719	0.434637844562531	-0.0870598033070564
-0.62593400478363	-9.75762462615967	-4.26590299606323	0.117687597870827	0.434654802083969	-0.0869229510426521
-0.624968230724335	-9.76148509979248	-4.26706123352051	0.117809928953648	0.434705555438995	-0.0867894515395164
-0.624780893325806	-9.76486492156982	-4.27034330368042	0.117996573448181	0.434763520956039	-0.0866026058793068
-0.622571527957916	-9.7647123336792	-4.27030658721924	0.118188567459583	0.43490007519722	-0.0864345356822014
-0.623795449733734	-9.76144409179688	-4.278883934021	0.118443466722965	0.434871196746826	-0.0862392857670784
-0.621823310852051	-9.76647090911865	-4.28210401535034	0.118551909923553	0.435077041387558	-0.0860817730426788
-0.619891285896301	-9.76702499389648	-4.27582979202271	0.118790611624718	0.435040771961212	-0.0858436897397041
[truncated: 18,213 more rows]
