# Supplementary material for: Identification of Haptic Based Guiding Using Hard Reins
Source: PLoS One. 2015 Jul 22;10(7):e0132020. doi: 10.1371/journal.pone.0132020 (PMC4511788; doi:10.1371/journal.pone.0132020)
Supplement: S5 File — (ZIP) [file pone.0132020.s005.zip › Exp2_ForceData1/Subject4/path2/T10.csv]

Force X (N)	Force Y (N)	Force Z (N)	Torque X (N-m)	Torque Y (N-m)	Torque Z (N-m)	Frequency = 10000	Averaging Level = 16	F/T Serial Number = FT11772	Time Started = 05/12/2012 11:51:47
0.271000176668167	-0.493837624788284	-0.636916697025299	-0.0755571499466896	0.0718419179320335	-0.0267861168831587
0.272223621606827	-0.498670876026154	-0.632375419139862	-0.0755146667361259	0.07228122651577	-0.0268381107598543
0.280403971672058	-0.493424385786057	-0.639405965805054	-0.0755101144313812	0.072412982583046	-0.0270075425505638
0.278707951307297	-0.504803061485291	-0.640931367874146	-0.0755618140101433	0.0726685672998428	-0.0271105766296387
0.276841014623642	-0.503210783004761	-0.632471859455109	-0.0756407678127289	0.0729148983955383	-0.0272773057222366
0.287780612707138	-0.51126092672348	-0.650675356388092	-0.0756522044539452	0.0730527341365814	-0.0274820905178785
0.289082199335098	-0.51160341501236	-0.643759191036224	-0.0755971148610115	0.0733860358595848	-0.0275988727807999
0.298283129930496	-0.515490293502808	-0.656728625297546	-0.0755999684333801	0.0734409466385841	-0.0278372373431921
0.298206061124802	-0.52351588010788	-0.645743787288666	-0.0756221488118172	0.0736896023154259	-0.0279450863599777
0.30493438243866	-0.525032460689545	-0.653261780738831	-0.0756183192133904	0.0738230049610138	-0.028273856267333
0.30667519569397	-0.536884665489197	-0.658112049102783	-0.0756206586956978	0.0742239281535149	-0.0284247845411301
0.314255714416504	-0.532268226146698	-0.664871454238892	-0.0753705054521561	0.0743918940424919	-0.0287410654127598
0.317667752504349	-0.547823309898376	-0.668795645236969	-0.0754640176892281	0.0747655630111694	-0.0289281122386456
0.321514129638672	-0.542882204055786	-0.657091021537781	-0.0752554014325142	0.0747969672083855	-0.0292410720139742
0.326509773731232	-0.559647858142853	-0.669042766094208	-0.075329415500164	0.0751999765634537	-0.0295068826526403
0.328615665435791	-0.557182490825653	-0.670526266098022	-0.0751596763730049	0.0754576250910759	-0.0298710502684116
0.337834686040878	-0.56995564699173	-0.683320581912994	-0.0749973654747009	0.0758104100823402	-0.0301950704306364
0.345345973968506	-0.571929633617401	-0.679620146751404	-0.0748359635472298	0.0760686323046684	-0.0305277202278376
0.348262667655945	-0.58685839176178	-0.690583944320679	-0.0747521296143532	0.0763106942176819	-0.030896533280611
0.353597104549408	-0.59032928943634	-0.682842612266541	-0.0747475475072861	0.076721653342247	-0.0310834180563688
0.359806537628174	-0.599681735038757	-0.700011432170868	-0.0745951682329178	0.0769731476902962	-0.0314619317650795
0.365035444498062	-0.605440258979797	-0.698195338249207	-0.074325755238533	0.0774461105465889	-0.031626008450985
0.378764390945435	-0.608384013175964	-0.714267134666443	-0.0741780176758766	0.0776554867625237	-0.0319785997271538
0.380293369293213	-0.61622154712677	-0.704058825969696	-0.0739384442567825	0.0779355093836784	-0.032166913151741
0.390086948871613	-0.628776550292969	-0.718896806240082	-0.0739301890134811	0.0782141759991646	-0.0325004383921623
0.388712197542191	-0.632473647594452	-0.707256734371185	-0.0736551582813263	0.0785690322518349	-0.0327037423849106
0.399042338132858	-0.641149878501892	-0.726242423057556	-0.073490247130394	0.0787524655461311	-0.0329215675592422
0.406038105487823	-0.641155898571014	-0.718742907047272	-0.0733111873269081	0.0790610089898109	-0.033099640160799
0.41422113776207	-0.657144606113434	-0.731973350048065	-0.0731521174311638	0.0793067961931229	-0.0333044081926346
0.42037570476532	-0.657557725906372	-0.725730836391449	-0.0729808136820793	0.0795995965600014	-0.0334775559604168
0.427031278610229	-0.666760385036469	-0.737801551818848	-0.0726514756679535	0.0797528848052025	-0.0335710383951664
0.435322612524033	-0.663810968399048	-0.732188940048218	-0.0724731087684631	0.0798891261219978	-0.0336391553282738
0.439946562051773	-0.676824390888214	-0.747406244277954	-0.0723159238696098	0.08005191385746	-0.0337062068283558
0.446151226758957	-0.675155520439148	-0.733605325222015	-0.0722466483712196	0.0801799520850182	-0.0336711965501308
0.454753041267395	-0.686888754367828	-0.746290266513824	-0.0721753984689713	0.0802697017788887	-0.0337540060281754
0.458278149366379	-0.683526933193207	-0.739245057106018	-0.0718575343489647	0.0804323777556419	-0.0336582213640213
0.467909663915634	-0.688692569732666	-0.756308495998383	-0.0717005357146263	0.0804084613919258	-0.0336412079632282
0.46909311413765	-0.689737141132355	-0.739271581172943	-0.07149288803339	0.0803794860839844	-0.033558301627636
0.475545734167099	-0.697645723819733	-0.744130909442902	-0.0715030655264854	0.0804640203714371	-0.033568162471056
0.473983436822891	-0.693547189235687	-0.740811049938202	-0.0713418051600456	0.080398865044117	-0.0334911085665226
0.481312155723572	-0.700291395187378	-0.749781489372253	-0.0712841898202896	0.0804184675216675	-0.0334553048014641
0.486096382141113	-0.695424318313599	-0.742358028888702	-0.0711087957024574	0.0802254974842072	-0.0334082767367363
0.490603744983673	-0.702911972999573	-0.753571510314941	-0.071049340069294	0.0801075473427773	-0.0333052985370159
0.490865886211395	-0.701819062232971	-0.735306024551392	-0.0710088685154915	0.0800246074795723	-0.0331835485994816
0.493664115667343	-0.705955624580383	-0.744534909725189	-0.0709966421127319	0.079845666885376	-0.0330289117991924
0.494574010372162	-0.700285375118256	-0.732290685176849	-0.0709328874945641	0.0796333625912666	-0.0328259915113449
0.496068626642227	-0.704989075660706	-0.736326515674591	-0.0709417387843132	0.0794831439852715	-0.0326663367450237
0.498720586299896	-0.700800538063049	-0.72701758146286	-0.0709718689322472	0.0792179629206657	-0.0324722230434418
0.498473644256592	-0.705432236194611	-0.7340247631073	-0.0710432529449463	0.0790076404809952	-0.0323448404669762
0.495284080505371	-0.699488997459412	-0.722489297389984	-0.0709611922502518	0.0787700414657593	-0.0322209857404232
0.498020350933075	-0.701687455177307	-0.73596203327179	-0.0710930675268173	0.0784715786576271	-0.0320930518209934
0.496173620223999	-0.696437120437622	-0.718905389308929	-0.0710290968418121	0.0780055001378059	-0.0319742672145367
0.495381653308868	-0.705216646194458	-0.724478185176849	-0.0713939964771271	0.0777834132313728	-0.0318208262324333
0.491496384143829	-0.695996046066284	-0.712963819503784	-0.0715060904622078	0.0774659514427185	-0.0316249951720238
0.489873230457306	-0.69515472650528	-0.716866612434387	-0.0716282203793526	0.0772132202982903	-0.0313776284456253
0.494986742734909	-0.687943577766418	-0.707249581813812	-0.0717233940958977	0.0766621828079224	-0.031213691458106
0.490085780620575	-0.692895889282227	-0.71101588010788	-0.0719972625374794	0.0764153152704239	-0.0309098865836859
0.491262763738632	-0.686298906803131	-0.70160835981369	-0.0721103101968765	0.0759469196200371	-0.0308181568980217
0.483273893594742	-0.691919565200806	-0.698050081729889	-0.0724416449666023	0.0756938233971596	-0.0305566880851984
0.482455343008041	-0.679899513721466	-0.691734910011292	-0.0726644620299339	0.0752935484051704	-0.0304023139178753
0.478709399700165	-0.681931912899017	-0.693992257118225	-0.072926253080368	0.074994832277298	-0.0301912967115641
0.47687304019928	-0.673649728298187	-0.683423578739166	-0.0731535330414772	0.0744926929473877	-0.0301095731556416
0.474149256944656	-0.679418861865997	-0.678148090839386	-0.0735616981983185	0.0742879882454872	-0.0298459064215422
0.469346046447754	-0.669403493404388	-0.670264005661011	-0.0736507549881935	0.0738617852330208	-0.0297828186303377
0.467371433973312	-0.673921287059784	-0.67509251832962	-0.0741443112492561	0.0736716538667679	-0.0295936111360788
0.461253315210342	-0.664504885673523	-0.660739302635193	-0.0743335112929344	0.0731814727187157	-0.0295723117887974
0.460286110639572	-0.667136430740356	-0.662478148937225	-0.074725978076458	0.0728830918669701	-0.0295254327356815
0.455357998609543	-0.662460505962372	-0.653172433376312	-0.0750809535384178	0.072712630033493	-0.0294782165437937
0.455521047115326	-0.658747911453247	-0.656613349914551	-0.0752198547124863	0.0723798349499702	-0.0294860452413559
0.446721017360687	-0.662013530731201	-0.643039643764496	-0.0757356211543083	0.0722933858633041	-0.029382586479187
0.443334132432938	-0.65084445476532	-0.644218564033508	-0.0760081112384796	0.0717679709196091	-0.0294602587819099
0.440596103668213	-0.656024992465973	-0.646240293979645	-0.0763874351978302	0.0716695636510849	-0.029372576624155
0.435911327600479	-0.652275919914246	-0.635369658470154	-0.0767153725028038	0.0715661868453026	-0.029443571344018
0.427739024162292	-0.6500204205513	-0.632627606391907	-0.0770358517765999	0.0712284445762634	-0.0295352041721344
0.41834345459938	-0.651703357696533	-0.627273142337799	-0.0774554908275604	0.0713119208812714	-0.0294445883482695
0.424563348293304	-0.641205549240112	-0.627565681934357	-0.0777355059981346	0.0710310190916061	-0.0296127796173096
0.419256687164307	-0.647586762905121	-0.625367820262909	-0.0780999436974525	0.0709851458668709	-0.0296155717223883
0.411605179309845	-0.643506467342377	-0.615695834159851	-0.0785532146692276	0.0709012821316719	-0.029736015945673
0.407523810863495	-0.643883049488068	-0.626571536064148	-0.0789070948958397	0.0708528384566307	-0.0298235714435577
0.400828689336777	-0.638926148414612	-0.618236839771271	-0.0791649594902992	0.0709843933582306	-0.0298603773117065
0.405206978321075	-0.636073529720306	-0.620855093002319	-0.079466313123703	0.0708283558487892	-0.0301673263311386
0.396677702665329	-0.642646610736847	-0.612457811832428	-0.0797704234719276	0.0708961710333824	-0.0301886089146137
0.391967982053757	-0.638339519500732	-0.610441207885742	-0.0802332833409309	0.0707857087254524	-0.0304080042988062
0.390338450670242	-0.643265306949615	-0.613744974136353	-0.0806000605225563	0.0709922909736633	-0.0305113270878792
0.384575396776199	-0.635745167732239	-0.61331182718277	-0.0807167291641235	0.0710462331771851	-0.0307229906320572
0.38191169500351	-0.639125347137451	-0.618073999881744	-0.081104539334774	0.0710800513625145	-0.0309435706585646
0.370687872171402	-0.639063656330109	-0.606411576271057	-0.0814180374145508	0.0712165310978889	-0.0310444086790085
0.372033894062042	-0.632400512695313	-0.612522661685944	-0.081733725965023	0.0711605995893478	-0.0312394797801971
0.369231730699539	-0.643811166286469	-0.614285588264465	-0.0821401178836823	0.071489043533802	-0.0314576029777527
0.359386026859283	-0.636085987091064	-0.6056849360466	-0.0822135582566261	0.07146967202425	-0.0316420830786228
0.356637597084045	-0.641456305980682	-0.608757019042969	-0.0826432257890701	0.0716383680701256	-0.0317866280674934
0.351892292499542	-0.631948709487915	-0.604593932628632	-0.0828566774725914	0.0717713311314583	-0.0319644026458263
0.354149281978607	-0.638238310813904	-0.618660688400269	-0.0831775665283203	0.0718409791588783	-0.0322143994271755
0.351594835519791	-0.643891394138336	-0.611620604991913	-0.0834700241684914	0.0721288919448853	-0.0324112847447395
0.34229975938797	-0.638777732849121	-0.614035069942474	-0.0836172550916672	0.0721630528569222	-0.0327666215598583
0.33715546131134	-0.647556066513062	-0.606133580207825	-0.0840013101696968	0.0724217817187309	-0.032918069511652
0.344247609376907	-0.637058734893799	-0.608576118946075	-0.0841323360800743	0.0724537670612335	-0.0331987030804157
0.340433090925217	-0.648648679256439	-0.616355776786804	-0.0844039171934128	0.0727058425545692	-0.0333480425179005
0.336662024259567	-0.64527040719986	-0.607965409755707	-0.0846979841589928	0.0728093087673187	-0.0336913913488388
0.328995525836945	-0.65172952413559	-0.61733603477478	-0.0850148871541023	0.0728737488389015	-0.033889077603817
0.323002576828003	-0.648402392864227	-0.601557195186615	-0.0851625353097916	0.07317253947258	-0.0340948514640331
0.329180717468262	-0.644945919513702	-0.623749434947968	-0.0853891670703888	0.0731646865606308	-0.0344276838004589
0.322456926107407	-0.656857430934906	-0.614260196685791	-0.0856489464640617	0.0733165070414543	-0.0346381217241287
0.320722699165344	-0.656705975532532	-0.612858653068542	-0.0857806280255318	0.0732908099889755	-0.0349900797009468
0.30958017706871	-0.661992490291595	-0.611717522144318	-0.0860605016350746	0.0735270157456398	-0.035185918211937
0.31473183631897	-0.654491484165192	-0.60357278585434	-0.0861153975129128	0.0734442844986916	-0.0355488695204258
0.313396900892258	-0.66301429271698	-0.622466683387756	-0.0864107385277748	0.0736035481095314	-0.035792026668787
0.309175789356232	-0.662086606025696	-0.610602080821991	-0.0864200219511986	0.0734609588980675	-0.0360753796994686
0.308489859104156	-0.674528479576111	-0.607577919960022	-0.0868412479758263	0.0735864713788033	-0.0363700538873672
0.299014955759048	-0.669961452484131	-0.604049265384674	-0.0869540274143219	0.0736333280801773	-0.0365817993879318
0.305615901947021	-0.672528266906738	-0.610186398029327	-0.0870661586523056	0.0734524726867676	-0.0368825234472752
0.306134432554245	-0.676491141319275	-0.606024205684662	-0.087260514497757	0.0735634416341782	-0.0370041914284229
0.305362612009048	-0.678680002689362	-0.608609318733215	-0.0872474163770676	0.0732311457395554	-0.0373416543006897
0.301510781049728	-0.690532386302948	-0.600524187088013	-0.087590217590332	0.0733887106180191	-0.0375035591423512
0.301301509141922	-0.686357438564301	-0.602407455444336	-0.0876623094081879	0.0732083097100258	-0.0377783849835396
0.302381157875061	-0.691696584224701	-0.604833960533142	-0.0877539366483688	0.0731872841715813	-0.037958487868309
0.301101684570313	-0.689253985881805	-0.599989891052246	-0.0877588093280792	0.0730660930275917	-0.0381561554968357
0.302245438098907	-0.69704258441925	-0.602900922298431	-0.0878807231783867	0.0728006213903427	-0.0384005457162857
0.297462612390518	-0.699434518814087	-0.587510049343109	-0.088090606033802	0.0728088319301605	-0.0384742431342602
0.300166130065918	-0.702868163585663	-0.59744518995285	-0.0881773754954338	0.072540394961834	-0.0387583374977112
0.298328518867493	-0.709526062011719	-0.601360857486725	-0.088206447660923	0.0725025087594986	-0.0387669168412685
0.299946457147598	-0.705120205879211	-0.585819125175476	-0.0881883278489113	0.0721123069524765	-0.0390208885073662
0.300460070371628	-0.716322481632233	-0.588379681110382	-0.0883465632796288	0.0719690546393394	-0.0390834286808968
0.299446225166321	-0.714365243911743	-0.583509862422943	-0.0884198918938637	0.0716601982712746	-0.0392828956246376
0.305572837591171	-0.724501252174377	-0.591735780239105	-0.0885142758488655	0.0714638233184814	-0.0394719690084457
0.298552453517914	-0.722849905490875	-0.58011931180954	-0.0883974060416222	0.0712560266256332	-0.0395340621471405
0.305444300174713	-0.72863644361496	-0.586161196231842	-0.0884667932987213	0.0708284750580788	-0.0397363975644112
0.299404114484787	-0.733054757118225	-0.573374569416046	-0.0884712710976601	0.0706105381250381	-0.0397077463567257
0.305498778820038	-0.732395231723785	-0.575886309146881	-0.0884256288409233	0.0702104568481445	-0.0398381017148495
0.306440502405167	-0.740842938423157	-0.57144296169281	-0.088484026491642	0.0701465085148811	-0.0398458763957024
0.305887252092361	-0.736920833587646	-0.569432079792023	-0.0883003398776054	0.0696574151515961	-0.0398736409842968
0.305969655513763	-0.746898055076599	-0.570001661777496	-0.0883895829319954	0.0694646909832954	-0.0398163720965385
0.306257784366608	-0.736681044101715	-0.559513330459595	-0.0882650911808014	0.0690597370266914	-0.0395214967429638
0.31020775437355	-0.734422624111176	-0.567794144153595	-0.0880407765507698	0.0685817897319794	-0.0386613868176937
0.308180510997772	-0.740224123001099	-0.554273903369904	-0.0877752304077148	0.0679086893796921	-0.037941001355648
0.287869215011597	-0.734984636306763	-0.55105322599411	-0.0873809009790421	0.0672035217285156	-0.0378795564174652
0.294948995113373	-0.744983375072479	-0.563456296920776	-0.0870627015829086	0.0667030736804008	-0.0383282415568829
0.29939591884613	-0.750006377696991	-0.550208687782288	-0.0870320498943329	0.0663580670952797	-0.0388047471642494
0.31075382232666	-0.755694031715393	-0.544118642807007	-0.087065801024437	0.0657206401228905	-0.0391211286187172
0.322566896677017	-0.771219372749329	-0.54220187664032	-0.0872892513871193	0.0655453056097031	-0.0391736477613449
0.340128093957901	-0.770046472549438	-0.538544356822968	-0.0871010795235634	0.0650878995656967	-0.0390917286276817
0.349171787500381	-0.779720604419708	-0.542028844356537	-0.0869060084223747	0.0646714717149735	-0.0388125516474247
0.358228415250778	-0.784219801425934	-0.527408540248871	-0.0868634134531021	0.0643692389130592	-0.0384748876094818
0.370892405509949	-0.778154969215393	-0.528830707073212	-0.0866708531975746	0.0639933794736862	-0.0383438654243946
0.378058910369873	-0.790061950683594	-0.538177847862244	-0.0865985378623009	0.0637605041265488	-0.0381246916949749
0.368854939937592	-0.790852248668671	-0.524733483791351	-0.0864685699343681	0.0635959357023239	-0.037980705499649
0.361858576536179	-0.788600981235504	-0.523196637630463	-0.0863517224788666	0.0632036253809929	-0.0378591045737267
0.359057515859604	-0.787917733192444	-0.528766691684723	-0.0861052349209785	0.0632592514157295	-0.0377254486083984
0.35544565320015	-0.783235371112823	-0.528006792068481	-0.0857987776398659	0.062909834086895	-0.0378565564751625
0.350091278553009	-0.793091893196106	-0.533375442028046	-0.0857233330607414	0.0625898614525795	-0.0379702858626843
0.345639288425446	-0.790422797203064	-0.514179408550262	-0.0856151506304741	0.0625496283173561	-0.0379510410130024
0.355319082736969	-0.793477237224579	-0.527114033699036	-0.0853725373744965	0.0622490644454956	-0.0380943827331066
0.346318304538727	-0.799105882644653	-0.527071356773376	-0.0851026624441147	0.0622051246464252	-0.0380489751696587
0.347607731819153	-0.798478722572327	-0.510266304016113	-0.0849666744470596	0.0619564540684223	-0.0379736982285976
0.35303208231926	-0.800539433956146	-0.527844429016113	-0.0847740918397903	0.0617277771234512	-0.0379741191864014
0.350856393575668	-0.810324668884277	-0.518311440944672	-0.0845748409628868	0.0615718737244606	-0.0378823168575764
0.352168142795563	-0.811013281345367	-0.519598186016083	-0.0842704847455025	0.0613859035074711	-0.0379836522042751
0.349394977092743	-0.820451557636261	-0.519953370094299	-0.0841999650001526	0.0612605400383472	-0.0378526449203491
0.354369878768921	-0.812774062156677	-0.51444536447525	-0.0838267877697945	0.0611312538385391	-0.0378000773489475
0.363761842250824	-0.819998264312744	-0.525192022323608	-0.0835746452212334	0.0607509426772594	-0.0377795100212097
0.360394030809402	-0.824339091777802	-0.510322093963623	-0.0834423303604126	0.0606797151267529	-0.0375212356448174
0.368176192045212	-0.819589853286743	-0.509598195552826	-0.0832643359899521	0.0604324713349342	-0.0373154170811176
0.380895555019379	-0.831052780151367	-0.525257885456085	-0.083073154091835	0.0602511577308178	-0.0370406806468964
0.376377403736115	-0.82877117395401	-0.50838041305542	-0.0828487277030945	0.0601400472223759	-0.0367380417883396
0.383205443620682	-0.828605532646179	-0.515333890914917	-0.082703098654747	0.0598260536789894	-0.036428052932024
0.389552295207977	-0.830731928348541	-0.523993074893951	-0.0824439153075218	0.059810932725668	-0.0361189022660255
0.387083381414413	-0.830804228782654	-0.507644355297089	-0.0821623876690865	0.0595728270709515	-0.0358481742441654
0.389601737260818	-0.831301748752594	-0.505944192409515	-0.0821086019277573	0.0592800602316856	-0.0357567667961121
0.391021400690079	-0.836516737937927	-0.516083776950836	-0.0819141492247581	0.059327132999897	-0.035585630685091
0.39098909497261	-0.829711437225342	-0.508476078510284	-0.081526979804039	0.0591180138289928	-0.0354405790567398
0.389351308345795	-0.837689757347107	-0.51124495267868	-0.0814941301941872	0.0588947162032127	-0.0353346690535545
0.39333313703537	-0.834688723087311	-0.507308602333069	-0.0813164561986923	0.0587875805795193	-0.0352136455476284
0.393540471792221	-0.83016973733902	-0.510831296443939	-0.0810154974460602	0.0585815235972404	-0.0351612642407417
0.395158290863037	-0.842352509498596	-0.510766625404358	-0.0810075923800468	0.0584092512726784	-0.0350619666278362
0.387119799852371	-0.838104248046875	-0.499259501695633	-0.0808966606855392	0.0583285577595234	-0.0348684042692184
0.399346441030502	-0.835011124610901	-0.509704530239105	-0.0804987475275993	0.0580331645905972	-0.0348561815917492
0.395749449729919	-0.843906342983246	-0.510642170906067	-0.0805102661252022	0.0579041503369808	-0.0347340069711208
0.394425272941589	-0.835628390312195	-0.498899430036545	-0.0804383233189583	0.057773370295763	-0.0345831885933876
0.402023792266846	-0.837493181228638	-0.5078045129776	-0.0801138803362846	0.0574752874672413	-0.0345361158251762
0.401354759931564	-0.848909556865692	-0.501432120800018	-0.080180898308754	0.0574048720300198	-0.0344365984201431
0.393580585718155	-0.840473830699921	-0.495133548974991	-0.0800613984465599	0.0572137385606766	-0.0342190265655518
0.403114348649979	-0.835725903511047	-0.497709959745407	-0.0798300951719284	0.0569173507392406	-0.0341924615204334
0.403619766235352	-0.844357550144196	-0.503106653690338	-0.0797834917902946	0.0568124055862427	-0.0339576750993729
0.398727267980576	-0.837704479694366	-0.48854649066925	-0.0797322690486908	0.0564324446022511	-0.0338200926780701
0.405691027641296	-0.837233781814575	-0.49978706240654	-0.0798032954335213	0.0562164261937141	-0.0336751751601696
0.407073348760605	-0.841138780117035	-0.492851704359055	-0.0796989277005196	0.056263655424118	-0.0334083959460258
0.401012569665909	-0.832481384277344	-0.485082447528839	-0.0794960185885429	0.0559006445109844	-0.0332789421081543
0.401081264019012	-0.836580038070679	-0.495245069265366	-0.0796466544270515	0.0557960085570812	-0.0329966656863689
0.403769642114639	-0.826056003570557	-0.485279858112335	-0.0794871151447296	0.0556225776672363	-0.0327564887702465
0.402103543281555	-0.827123761177063	-0.483940571546555	-0.0793692246079445	0.0552190914750099	-0.0326062850654125
0.39822855591774	-0.833872199058533	-0.479341924190521	-0.0795610770583153	0.0552615113556385	-0.0322857983410358
0.3950135409832	-0.820645809173584	-0.476845473051071	-0.0794998705387115	0.0550367906689644	-0.0321166925132275
0.399754405021667	-0.820357322692871	-0.488355129957199	-0.0793137550354004	0.0547903627157211	-0.0318607501685619
0.390404403209686	-0.824345827102661	-0.475404351949692	-0.0795123353600502	0.054790873080492	-0.0315553322434425
0.395025312900543	-0.810805857181549	-0.474481612443924	-0.079492524266243	0.054552037268877	-0.0313826873898506
0.399436920881271	-0.815550208091736	-0.479679107666016	-0.0794655308127403	0.0544285215437412	-0.0310729946941137
0.394132047891617	-0.816593945026398	-0.472367376089096	-0.0796398371458054	0.054366584867239	-0.0307142063975334
0.387480080127716	-0.807222843170166	-0.471319407224655	-0.079698733985424	0.0541770979762077	-0.0305165536701679
0.393037289381027	-0.808461725711823	-0.479039430618286	-0.0796302333474159	0.0541982874274254	-0.030272301286459
0.391273468732834	-0.804281234741211	-0.474143505096436	-0.0796330720186234	0.0542239658534527	-0.0300858113914728
0.389684319496155	-0.800160348415375	-0.473202228546143	-0.0796949565410614	0.0538837127387524	-0.029971094802022
0.39369460940361	-0.804604113101959	-0.477344870567322	-0.0798726081848145	0.05403021723032	-0.0296822339296341
0.395998507738113	-0.803680777549744	-0.476679354906082	-0.0797667428851128	0.0539800338447094	-0.0295460801571608
0.391578048467636	-0.803012609481812	-0.478729486465454	-0.0798939242959023	0.0539239570498466	-0.0294223874807358
0.389708876609802	-0.802897870540619	-0.468431711196899	-0.0799898654222488	0.0541046299040318	-0.0291694682091475
0.402709573507309	-0.795863568782806	-0.476538151502609	-0.0798428952693939	0.0539287701249123	-0.0291228573769331
0.401155084371567	-0.80357700586319	-0.485286831855774	-0.080063484609127	0.0539324581623077	-0.0290403589606285
0.39998185634613	-0.804313182830811	-0.471089094877243	-0.0802835822105408	0.0540956743061543	-0.0288360696285963
0.405092388391495	-0.801861226558685	-0.48737645149231	-0.0802480280399323	0.0540546514093876	-0.0289074797183275
0.406038522720337	-0.806658565998077	-0.483687669038773	-0.0802573934197426	0.0542875863611698	-0.0287918895483017
0.403830856084824	-0.804515719413757	-0.475246250629425	-0.0803209841251373	0.0543075054883957	-0.0287561509758234
0.414835661649704	-0.805649876594543	-0.493266642093658	-0.080402135848999	0.0543256811797619	-0.0287472251802683
0.41428005695343	-0.809291958808899	-0.484293043613434	-0.0805302485823631	0.0546592883765697	-0.02860994823277
0.422315001487732	-0.812045335769653	-0.488525778055191	-0.0805613547563553	0.0546054355800152	-0.0287063550204039
0.41556516289711	-0.817292869091034	-0.491783618927002	-0.0806802436709404	0.0548945665359497	-0.0286753680557013
0.420705109834671	-0.812623262405396	-0.484961867332459	-0.0807234942913055	0.0552095510065556	-0.0286475419998169
0.435616493225098	-0.813427746295929	-0.502202868461609	-0.0806593149900436	0.055276483297348	-0.0287315100431442
0.431450337171555	-0.822521686553955	-0.491798281669617	-0.0808522179722786	0.0555895678699017	-0.0286340788006783
0.43469175696373	-0.822141289710999	-0.494384318590164	-0.0809748843312263	0.0556983649730682	-0.0287074986845255
0.442180991172791	-0.829354882240295	-0.506527781486511	-0.0810749754309654	0.0561010725796223	-0.0286422967910767
0.443081229925156	-0.825024425983429	-0.501570284366608	-0.0809542164206505	0.0564627423882484	-0.0286828298121691
0.450839400291443	-0.8287273645401	-0.503667652606964	-0.0811263918876648	0.0566649027168751	-0.0287613403052092
0.45416122674942	-0.832392930984497	-0.512074708938599	-0.0813267678022385	0.0570249557495117	-0.0286762155592442
0.464932799339294	-0.828813076019287	-0.510886669158936	-0.0812350735068321	0.0572594739496708	-0.0287248603999615
0.467404514551163	-0.844849407672882	-0.520661473274231	-0.081456296145916	0.0578446835279465	-0.0287653971463442
0.469988882541656	-0.838810801506042	-0.517082393169403	-0.0814420729875565	0.0580313168466091	-0.028886191546917
0.473124027252197	-0.845589518547058	-0.532058596611023	-0.0815417766571045	0.0584871061146259	-0.028912240639329
0.481321424245834	-0.844348788261414	-0.524596393108368	-0.0816520974040031	0.0588943958282471	-0.0289593022316694
0.491153866052628	-0.848266124725342	-0.540130853652954	-0.0816156342625618	0.0591027215123177	-0.0290141813457012
0.494949281215668	-0.856627881526947	-0.530858755111694	-0.0818023830652237	0.0597101114690304	-0.0290784724056721
0.498801499605179	-0.855689167976379	-0.542617678642273	-0.0818072408437729	0.0598951801657677	-0.02921555750072
0.50490528345108	-0.8641077876091	-0.53578120470047	-0.0819606110453606	0.0604859404265881	-0.0291266348212957
0.516122877597809	-0.857227146625519	-0.538369536399841	-0.0819399133324623	0.0606888309121132	-0.0292788613587618
0.523748993873596	-0.868651866912842	-0.558947205543518	-0.0820877030491829	0.0611477680504322	-0.0292120110243559
0.530678451061249	-0.868769824504852	-0.548924148082733	-0.0821552500128746	0.0614462681114674	-0.0292521789669991
0.534792602062225	-0.87967050075531	-0.557385623455048	-0.0822644755244255	0.0617611818015575	-0.0292338449507952
0.544404208660126	-0.878651201725006	-0.548702120780945	-0.082394078373909	0.062155906111002	-0.029159814119339
0.55866950750351	-0.880686223506927	-0.565459549427032	-0.0823497772216797	0.0623763091862202	-0.029258981347084
0.566008031368256	-0.889374673366547	-0.56495189666748	-0.0824545845389366	0.0627255588769913	-0.0291872434318066
0.573327004909515	-0.892862439155579	-0.562371432781219	-0.082644023001194	0.0629262998700142	-0.0293053593486547
0.575213193893433	-0.902652978897095	-0.573898136615753	-0.0827919170260429	0.0633138120174408	-0.0292177237570286
0.58995908498764	-0.895647525787354	-0.565140187740326	-0.0827928185462952	0.0634329840540886	-0.0293264389038086
0.600841164588928	-0.905631959438324	-0.585338950157166	-0.0828751400113106	0.0636667311191559	-0.0293365642428398
0.601046681404114	-0.904227674007416	-0.566971778869629	-0.0829771682620049	0.0638179108500481	-0.0290906205773354
0.616691946983337	-0.916534125804901	-0.578323066234589	-0.083198644220829	0.0639318227767944	-0.0290986280888319
0.615236163139343	-0.911686360836029	-0.568878471851349	-0.0833404883742332	0.0641772523522377	-0.0289833247661591
0.628778755664825	-0.916731894016266	-0.577321171760559	-0.0834207013249397	0.0642311573028564	-0.0290460921823978
0.640260577201843	-0.920423150062561	-0.579838454723358	-0.0835503190755844	0.0644462779164314	-0.0288814250379801
0.64849466085434	-0.921937584877014	-0.580764651298523	-0.0836558416485786	0.0642742216587067	-0.0289148222655058
0.654642879962921	-0.935342371463776	-0.577829420566559	-0.0840733647346497	0.0644471198320389	-0.0287125483155251
0.66167026758194	-0.926943600177765	-0.580664277076721	-0.0840974375605583	0.0643765404820442	-0.0287356339395046
0.666523933410645	-0.936051845550537	-0.572336196899414	-0.0843232423067093	0.0644403621554375	-0.0286469031125307
0.67937833070755	-0.929924130439758	-0.578640997409821	-0.0843885764479637	0.064199835062027	-0.0286793932318687
0.685087502002716	-0.943902969360352	-0.576565682888031	-0.0847108960151672	0.0642145052552223	-0.0285749919712543
0.693414509296417	-0.941800892353058	-0.569468080997467	-0.0849425420165062	0.0640008971095085	-0.0285512749105692
0.694728076457977	-0.948230504989624	-0.572671234607697	-0.0852212160825729	0.0639565214514732	-0.0284666251391172
0.703017711639404	-0.944926381111145	-0.563261151313782	-0.0853356942534447	0.0636925771832466	-0.0283707939088345
0.717380285263062	-0.9468914270401	-0.578972995281219	-0.085698738694191	0.063481293618679	-0.0283611342310905
0.72027063369751	-0.946879625320435	-0.565979480743408	-0.0857973843812943	0.0631403252482414	-0.0282225795090199
0.72647899389267	-0.95782482624054	-0.562928020954132	-0.0862516313791275	0.0629229322075844	-0.0282017700374126
0.727463662624359	-0.95218163728714	-0.549670934677124	-0.0864092260599136	0.0625194013118744	-0.0279968455433846
0.736213326454163	-0.959360539913177	-0.555095791816711	-0.086746022105217	0.0623068585991859	-0.0279203578829765
0.744266092777252	-0.952641844749451	-0.537698268890381	-0.0869986638426781	0.0618361867964268	-0.0277874674648046
0.755586445331573	-0.960345089435577	-0.547653913497925	-0.0873068794608116	0.0613898001611233	-0.027667598798871
0.755917906761169	-0.959147393703461	-0.53599214553833	-0.087621383368969	0.0611399598419666	-0.027568630874157
0.757566332817078	-0.961511671543121	-0.537209630012512	-0.0878807157278061	0.0606517381966114	-0.0274676661938429
0.75782322883606	-0.962456285953522	-0.519677877426147	-0.0882872641086578	0.0602802000939846	-0.0271999929100275
0.768171012401581	-0.957546293735504	-0.52202045917511	-0.0884579047560692	0.0595562309026718	-0.0271885190159082
0.772335827350616	-0.963639199733734	-0.520600438117981	-0.0889019370079041	0.0593075379729271	-0.0270469877868891
0.780034244060516	-0.961282134056091	-0.512084245681763	-0.0891455784440041	0.0588483363389969	-0.0270629059523344
0.776391327381134	-0.967425107955933	-0.512687623500824	-0.0894538536667824	0.0583948530256748	-0.0269640069454908
0.778366386890411	-0.9633429646492	-0.486699461936951	-0.089824803173542	0.0579147934913635	-0.026818610727787
0.789026021957397	-0.961735546588898	-0.505862593650818	-0.0901331752538681	0.0573838986456394	-0.0267376936972141
0.791508793830872	-0.964098811149597	-0.488691478967667	-0.090408019721508	0.0569679513573647	-0.0264860559254885
0.795849919319153	-0.965562343597412	-0.487760692834854	-0.0908071622252464	0.0564584918320179	-0.0264292899519205
0.792914688587189	-0.968922197818756	-0.478684306144714	-0.0912164449691772	0.0561351701617241	-0.0261562112718821
0.799647212028503	-0.957926094532013	-0.473069846630096	-0.0913266912102699	0.0557152815163136	-0.0260713361203671
0.808497309684753	-0.965753614902496	-0.481142699718475	-0.0916261225938797	0.0553182065486908	-0.0260150041431189
0.806985974311829	-0.964661717414856	-0.463158518075943	-0.0919451788067818	0.0549583695828915	-0.0258327759802341
0.809847176074982	-0.967119991779327	-0.465592384338379	-0.092302069067955	0.0545688346028328	-0.0259160604327917
0.808236420154572	-0.969142436981201	-0.459778726100922	-0.0926797538995743	0.0544237978756428	-0.0258293244987726
0.813908219337463	-0.961247801780701	-0.459039568901062	-0.0927412360906601	0.0541136190295219	-0.0259162709116936
0.811976969242096	-0.970620810985565	-0.459796547889709	-0.0930943638086319	0.053894154727459	-0.0258588064461946
0.811644077301025	-0.964647054672241	-0.444947510957718	-0.0932776480913162	0.0536916330456734	-0.0259774643927813
0.815469145774841	-0.967165350914001	-0.460491091012955	-0.093560092151165	0.0534602552652359	-0.0260711256414652
0.816540002822876	-0.977053225040436	-0.454592138528824	-0.0938147380948067	0.0536553524434567	-0.0261332634836435
0.813214063644409	-0.967581391334534	-0.451495587825775	-0.0938090607523918	0.0533770509064198	-0.0262526292353868
0.811796963214874	-0.976036906242371	-0.456615895032883	-0.0941638872027397	0.0535306818783283	-0.0263007003813982
0.815489768981934	-0.968130588531494	-0.448617309331894	-0.094232901930809	0.0534566938877106	-0.026460338383913
0.819750607013702	-0.97895222902298	-0.462348312139511	-0.0943712741136551	0.0535718277096748	-0.0265365801751614
0.817489683628082	-0.981079041957855	-0.448861330747604	-0.0945645347237587	0.0537266060709953	-0.0267406571656466
0.81309187412262	-0.976593732833862	-0.454752862453461	-0.0946702733635902	0.0537577755749226	-0.0268939677625895
0.81532084941864	-0.983625173568726	-0.455255657434464	-0.0947865098714828	0.0541529394686222	-0.0269953906536102
0.820859134197235	-0.97631448507309	-0.457656443119049	-0.0947722271084785	0.0541961491107941	-0.0272074583917856
0.817114949226379	-0.992534518241882	-0.464030057191849	-0.0949017331004143	0.0544552505016327	-0.0273951441049576
0.815870046615601	-0.988574504852295	-0.454297214746475	-0.0950410589575768	0.054668303579092	-0.0275674685835838
0.81347131729126	-0.990952551364899	-0.468373477458954	-0.0951177552342415	0.0549579262733459	-0.027857007458806
0.81147700548172	-0.996704995632172	-0.47196352481842	-0.0951130986213684	0.0554486401379108	-0.0279895234853029
0.818882763385773	-0.990995705127716	-0.477934002876282	-0.0951152518391609	0.0554828941822052	-0.0283306278288364
0.813173413276672	-1.00237941741943	-0.4746113717556	-0.0952540710568428	0.0557966306805611	-0.0284336023032665
0.814508616924286	-0.997417032718658	-0.47239351272583	-0.0952764451503754	0.0559893473982811	-0.0286722425371408
0.814582645893097	-1.00402724742889	-0.486161589622498	-0.0953829064965248	0.0563622713088989	-0.0287805739790201
0.810721635818481	-0.999968647956848	-0.479541718959808	-0.095267578959465	0.0566489286720753	-0.0289084613323212
0.81329071521759	-1.00407445430756	-0.49659937620163	-0.0953383147716522	0.0568251013755798	-0.0289662331342697
0.804159641265869	-1.00153934955597	-0.478625178337097	-0.0954229980707169	0.0570759363472462	-0.0289528090506792
0.806037306785584	-0.999180257320404	-0.490280777215958	-0.0954849645495415	0.0571391917765141	-0.029032064601779
0.801953077316284	-1.00260865688324	-0.49071803689003	-0.095486506819725	0.057548750191927	-0.0290244296193123
0.798302471637726	-0.996554374694824	-0.49372985959053	-0.0953975394368172	0.0575700178742409	-0.0291053727269173
0.789728105068207	-0.999864280223846	-0.494648873806	-0.0954605638980865	0.0576743222773075	-0.0290146358311176
0.786885380744934	-0.990676462650299	-0.491973072290421	-0.0955926403403282	0.0578107982873917	-0.0289396196603775
0.786721169948578	-0.986643970012665	-0.502070009708405	-0.0954833999276161	0.0577036291360855	-0.0288265384733677
0.775852262973785	-0.995843231678009	-0.494368553161621	-0.0956479758024216	0.0578600913286209	-0.0287008378654718
0.764506280422211	-0.980852544307709	-0.486766248941422	-0.0956931710243225	0.0577350221574306	-0.0285372585058212
0.766202688217163	-0.97875189781189	-0.494420677423477	-0.0956805571913719	0.0577334128320217	-0.0282720383256674
0.754681646823883	-0.974492430686951	-0.491423547267914	-0.0957260206341743	0.0576642602682114	-0.0280164200812578
0.749295055866241	-0.968519628047943	-0.489206939935684	-0.09573894739151	0.0572718009352684	-0.0278833638876677
0.740151107311249	-0.967889666557312	-0.475329637527466	-0.0960825830698013	0.057220134884119	-0.0275449007749558
0.733455717563629	-0.954777896404266	-0.484462946653366	-0.0960918292403221	0.0568340122699738	-0.0273304972797632
0.727575778961182	-0.95328414440155	-0.482121467590332	-0.0960552543401718	0.0565648078918457	-0.0269777402281761
0.714890718460083	-0.943926274776459	-0.463303446769714	-0.0962459594011307	0.0561711378395557	-0.0265561733394861
0.709614217281342	-0.934654653072357	-0.469511330127716	-0.0963696837425232	0.0555833131074905	-0.0263152942061424
0.697836935520172	-0.928242802619934	-0.461719512939453	-0.0966557934880257	0.0552904605865479	-0.0257545709609985
0.693381249904633	-0.923250317573547	-0.452848106622696	-0.0966470018029213	0.0546765029430389	-0.0253885611891747
0.677712678909302	-0.915821552276611	-0.451365619897842	-0.0969454795122147	0.0541146248579025	-0.0249103419482708
0.668228566646576	-0.906323194503784	-0.430994987487793	-0.0971356630325317	0.0536380782723427	-0.0243929456919432
0.665984332561493	-0.889591753482819	-0.438446015119553	-0.0971570238471031	0.0528619363903999	-0.0240550469607115
0.652053773403168	-0.894732236862183	-0.425182312726974	-0.0974267199635506	0.052236694842577	-0.0235218424350023
0.640586137771606	-0.881904542446136	-0.406495183706284	-0.097734123468399	0.0516301579773426	-0.0230219177901745
0.642365336418152	-0.87226802110672	-0.413315415382385	-0.0978198274970055	0.0508262850344181	-0.0226174369454384
0.624491035938263	-0.869653403759003	-0.406225144863129	-0.0980242937803268	0.0502203963696957	-0.0221213810145855
0.616454303264618	-0.858673930168152	-0.379640966653824	-0.0983247607946396	0.0495589524507523	-0.0216115042567253
0.620633959770203	-0.845476746559143	-0.394976228475571	-0.0983891561627388	0.0487458147108555	-0.0212508998811245
0.608026325702667	-0.8512002825737	-0.38271352648735	-0.098562628030777	0.0481600873172283	-0.0207668319344521
0.601458966732025	-0.841887533664703	-0.364259421825409	-0.0988524854183197	0.0474959872663021	-0.020426232367754
0.600761592388153	-0.839145958423615	-0.373833358287811	-0.0990469753742218	0.0469498336315155	-0.0200651753693819
0.591756641864777	-0.833028316497803	-0.358438611030579	-0.0990706756711006	0.0464723519980907	-0.0196917671710253
0.589012563228607	-0.825584292411804	-0.338179230690002	-0.0992596223950386	0.0457886047661304	-0.0193580519407988
0.589047431945801	-0.820944011211395	-0.356017500162125	-0.0993873029947281	0.0453736446797848	-0.0190429911017418
0.58460146188736	-0.82117360830307	-0.346518903970718	-0.0994885116815567	0.045026071369648	-0.018705390393734
0.577373504638672	-0.8158940076828	-0.336687654256821	-0.0995953306555748	0.044697929173708	-0.0184020791202784
0.578583240509033	-0.816754102706909	-0.340891808271408	-0.0997096002101898	0.0443790890276432	-0.0182030145078897
0.573782563209534	-0.81397533416748	-0.340482741594315	-0.0995622873306274	0.0443514473736286	-0.0179557427763939
0.568415582180023	-0.812162399291992	-0.327479749917984	-0.0996530205011368	0.0440630577504635	-0.0177069343626499
0.575393497943878	-0.803857803344727	-0.339884012937546	-0.0995455160737038	0.0440075844526291	-0.0175976287573576
0.571692764759064	-0.813277900218964	-0.338183164596558	-0.0994289070367813	0.0439976751804352	-0.0173585023730993
0.568014562129974	-0.808654069900513	-0.327457964420319	-0.0995879545807838	0.0440575815737247	-0.0172590501606464
0.57728099822998	-0.812546908855438	-0.345224559307098	-0.0993665084242821	0.0441124252974987	-0.0172455217689276
0.57134747505188	-0.812512636184692	-0.340613305568695	-0.0991306155920029	0.0444712974131107	-0.0171054136008024
0.571821451187134	-0.811554670333862	-0.333665430545807	-0.0990928336977959	0.0446447990834713	-0.0170051828026772
0.582611322402954	-0.808900415897369	-0.354816436767578	-0.0988230332732201	0.0449350290000439	-0.0170237626880407
0.581920504570007	-0.819252848625183	-0.357939809560776	-0.0986163318157196	0.0454036220908165	-0.0168651361018419
0.581254482269287	-0.817026078701019	-0.357722818851471	-0.098421186208725	0.045785915106535	-0.0169293731451035
0.583822309970856	-0.821717917919159	-0.369026392698288	-0.0982042253017426	0.0463008582592011	-0.0168647263199091
0.587883651256561	-0.820842683315277	-0.371497005224228	-0.0977147966623306	0.0469214431941509	-0.0168276745826006
0.594547927379608	-0.827720463275909	-0.384813338518143	-0.0974299088120461	0.0473681576550007	-0.0169317778199911
0.597510278224945	-0.83322685956955	-0.389582306146622	-0.0972490236163139	0.0480282716453075	-0.01682741753757
0.605184316635132	-0.834060490131378	-0.395283699035645	-0.0968719944357872	0.048687107861042	-0.0168738607317209
0.61681991815567	-0.845328688621521	-0.413181304931641	-0.0964587330818176	0.0492531061172485	-0.0169844105839729
0.615245759487152	-0.850224256515503	-0.41219288110733	-0.0960310474038124	0.050157118588686	-0.01697395183146
0.625324308872223	-0.848309516906738	-0.420513689517975	-0.0956973731517792	0.050735916942358	-0.0170133654028177
0.636580049991608	-0.858570039272308	-0.445485055446625	-0.0951794609427452	0.0515684336423874	-0.0170914754271507
0.64126992225647	-0.866915285587311	-0.443713635206223	-0.0947875827550888	0.0522817336022854	-0.0171171389520168
0.648097813129425	-0.86708652973175	-0.453167647123337	-0.094416469335556	0.052966795861721	-0.0172609612345696
0.661074757575989	-0.880214273929596	-0.473461002111435	-0.0940316617488861	0.0539076365530491	-0.0173220038414001
0.666356444358826	-0.881650447845459	-0.46947517991066	-0.0933237373828888	0.0547394007444382	-0.017494885250926
0.675090312957764	-0.896220922470093	-0.482836306095123	-0.093065544962883	0.0554491803050041	-0.0176060032099485
0.682267487049103	-0.895330011844635	-0.495268553495407	-0.0926074907183647	0.0563312396407127	-0.0176885630935431
0.692617297172546	-0.901277482509613	-0.509782016277313	-0.0919920206069946	0.0570331066846848	-0.0178219210356474
0.701850950717926	-0.919385612010956	-0.515820145606995	-0.0916883870959282	0.0579955838620663	-0.0179437194019556
0.708017826080322	-0.915654957294464	-0.524588227272034	-0.091030441224575	0.0586326420307159	-0.0181443057954311
0.717143595218658	-0.931253910064697	-0.539085865020752	-0.0907328203320503	0.0595131888985634	-0.0181464310735464
0.729028344154358	-0.931528508663177	-0.545617401599884	-0.0902493298053741	0.0603167414665222	-0.0182356331497431
0.741192102432251	-0.940074145793915	-0.564362704753876	-0.0896300673484802	0.060984194278717	-0.0183407533913851
0.744174242019653	-0.953873515129089	-0.559722900390625	-0.0893262252211571	0.0618927329778671	-0.0183091443032026
0.749016344547272	-0.950102806091309	-0.576285421848297	-0.0887817218899727	0.0624985210597515	-0.0183298550546169
0.757219254970551	-0.961130201816559	-0.579447269439697	-0.0883695781230927	0.0633713230490685	-0.0181999988853931
0.771242022514343	-0.959321677684784	-0.595030725002289	-0.0878678560256958	0.0639962553977966	-0.0182511787861586
0.773175120353699	-0.968917548656464	-0.608056724071503	-0.0873427018523216	0.0645716935396194	-0.0182381868362427
0.775520026683807	-0.97267359495163	-0.60306179523468	-0.087031289935112	0.0653955489397049	-0.0181129835546017
0.784799039363861	-0.976460993289948	-0.618941426277161	-0.0865572392940521	0.065908282995224	-0.0181932002305985
0.786500632762909	-0.985793173313141	-0.620269000530243	-0.0861501544713974	0.0666977241635323	-0.0180048700422049
0.801410555839539	-0.980046629905701	-0.626777112483978	-0.0856651142239571	0.0670481398701668	-0.01806197501719
0.801405966281891	-0.988797843456268	-0.628198802471161	-0.0854021608829498	0.0676720961928368	-0.0178650338202715
0.807479023933411	-0.992117166519165	-0.642017841339111	-0.0849990248680115	0.0680545344948769	-0.0178945232182741
0.80332887172699	-0.996936678886414	-0.639151513576508	-0.0847765281796455	0.068638987839222	-0.0177020579576492
0.812227666378021	-0.995143055915833	-0.655055284500122	-0.0842138081789017	0.0688728541135788	-0.0176244433969259
0.815749883651733	-0.998399198055267	-0.655988335609436	-0.0839860811829567	0.0694201737642288	-0.0174466669559479
0.822267711162567	-0.994886934757233	-0.664125502109528	-0.083561509847641	0.0695088878273964	-0.0173935275524855
0.817853391170502	-1.0074634552002	-0.660991668701172	-0.0834871605038643	0.0699991583824158	-0.0171891264617443
0.819511413574219	-1.00110220909119	-0.664279162883759	-0.0831380933523178	0.0699744522571564	-0.0170698203146458
0.815553784370422	-1.00329113006592	-0.661352694034576	-0.082923412322998	0.0703513249754906	-0.0167655404657125
0.819825649261475	-0.9988614320755	-0.676419794559479	-0.0826190412044525	0.0702482163906097	-0.0166763234883547
0.813371419906616	-0.995977818965912	-0.666126132011414	-0.0824996829032898	0.070550873875618	-0.0163076315075159
0.815372288227081	-0.997142016887665	-0.677835047245026	-0.0823492780327797	0.0704430714249611	-0.0161365550011396
0.807819843292236	-0.989380061626434	-0.663100719451904	-0.0821352526545525	0.0706092640757561	-0.0158411487936974
0.810947716236115	-0.989976644515991	-0.679199635982513	-0.0820112749934196	0.0704036355018616	-0.0155711229890585
0.799682855606079	-0.981346070766449	-0.666717410087585	-0.0818802937865257	0.0703399106860161	-0.0152464536949992
0.799420475959778	-0.987619400024414	-0.672574818134308	-0.081909142434597	0.0702214986085892	-0.0150633286684752
0.787842392921448	-0.97618967294693	-0.6641646027565	-0.0817774385213852	0.070127472281456	-0.0147029338404536
0.787934064865112	-0.976048529148102	-0.674651980400085	-0.0817829817533493	0.0699446797370911	-0.0145087949931622
0.781318962574005	-0.96488094329834	-0.66060197353363	-0.0817160159349442	0.0697595104575157	-0.0142379738390446
0.777525246143341	-0.963684976100922	-0.667615234851837	-0.0817096680402756	0.0694340094923973	-0.0140032097697258
0.765605807304382	-0.957365095615387	-0.652878224849701	-0.0817704871296883	0.0692542269825935	-0.0137404650449753
0.757819473743439	-0.953453779220581	-0.663027107715607	-0.0817144215106964	0.0690613389015198	-0.0134391542524099
0.747756540775299	-0.941556692123413	-0.65069305896759	-0.0817749798297882	0.0687960907816887	-0.0131046287715435
0.74285364151001	-0.94120991230011	-0.653049051761627	-0.0818705931305885	0.0685216188430786	-0.0128399943932891
0.734150469303131	-0.927593767642975	-0.640894055366516	-0.0819411054253578	0.0682158693671227	-0.012610400095582
0.727057993412018	-0.927715122699738	-0.657706201076508	-0.0820877924561501	0.0680670216679573	-0.0123561872169375
0.716067314147949	-0.91248607635498	-0.636636972427368	-0.0820115804672241	0.0678178295493126	-0.0120931854471564
0.711615741252899	-0.914483666419983	-0.651525497436523	-0.0821793526411057	0.0677113085985184	-0.0118576260283589
0.70023250579834	-0.899081289768219	-0.644639849662781	-0.0821471437811852	0.0673553422093391	-0.011662526987493
0.691502153873444	-0.903715968132019	-0.637896835803986	-0.0825057029724121	0.0673565194010735	-0.0114702805876732
0.680258810520172	-0.888099849224091	-0.633382439613342	-0.0825170278549194	0.0672051534056664	-0.0113435164093971
0.677393674850464	-0.88304615020752	-0.638426303863525	-0.0825025662779808	0.0672186464071274	-0.0112226083874702
0.667124688625336	-0.876860320568085	-0.633879125118256	-0.0826922580599785	0.0671985298395157	-0.0111617362126708
0.659418106079102	-0.871429324150085	-0.64177542924881	-0.0826878696680069	0.0670281052589417	-0.0111278183758259
0.644544124603271	-0.867154479026794	-0.629890024662018	-0.0829944461584091	0.0672619193792343	-0.0110404109582305
0.639399230480194	-0.859484970569611	-0.637251734733582	-0.0830230861902237	0.0672124475240707	-0.0110719185322523
0.633155107498169	-0.860946297645569	-0.636931896209717	-0.0830513760447502	0.0675480589270592	-0.0109730865806341
0.633932530879974	-0.847056031227112	-0.649371922016144	-0.0830195099115372	0.0675696954131126	-0.0111175989732146
0.62252950668335	-0.850499212741852	-0.652484536170959	-0.0831868946552277	0.0678460970520973	-0.0110287759453058
0.614640295505524	-0.836396038532257	-0.638088166713715	-0.0833029597997665	0.0680592432618141	-0.0109782908111811
0.605038344860077	-0.841086804866791	-0.653291821479797	-0.0834934860467911	0.0684473142027855	-0.0108360033482313
0.605859160423279	-0.827303826808929	-0.646595776081085	-0.0834024325013161	0.0687905624508858	-0.0107411025092006
0.604962229728699	-0.826798915863037	-0.664234519004822	-0.0835085809230804	0.0692866742610931	-0.0106234019622207
0.600900828838348	-0.819792330265045	-0.656764090061188	-0.0834278911352158	0.0695942565798759	-0.0105722872540355
0.596564471721649	-0.826251029968262	-0.669414162635803	-0.0835820287466049	0.0702734440565109	-0.0105971666052938
0.58811366558075	-0.811662435531616	-0.666615724563599	-0.0835169032216072	0.0707734227180481	-0.0105000426992774
0.584951043128967	-0.813061773777008	-0.677565276622772	-0.0836305692791939	0.071387954056263	-0.0104105118662119
0.582844614982605	-0.803684949874878	-0.678950667381287	-0.0835432708263397	0.0719883143901825	-0.0104102808982134
0.583173274993896	-0.805058479309082	-0.697271764278412	-0.0836045891046524	0.0727413967251778	-0.0103451320901513
0.574689328670502	-0.797382950782776	-0.695924699306488	-0.0835824608802795	0.0734367966651917	-0.0103670917451382
0.570355296134949	-0.798536121845245	-0.710833728313446	-0.0835031047463417	0.0742048025131226	-0.0102622024714947
0.565974831581116	-0.789190053939819	-0.707258582115173	-0.0835161581635475	0.0749490857124329	-0.0101763680577278
0.569247901439667	-0.790051519870758	-0.726593673229218	-0.0835151001811028	0.0756761133670807	-0.0101501755416393
0.566646873950958	-0.784001529216766	-0.726086318492889	-0.0835015997290611	0.0764204263687134	-0.0101301120594144
0.570223748683929	-0.789772748947144	-0.740847229957581	-0.0836026445031166	0.0773132666945457	-0.010199605487287
0.571152687072754	-0.779384970664978	-0.738499224185944	-0.0833997279405594	0.0780864059925079	-0.0101905502378941
0.577637612819672	-0.786950409412384	-0.759576201438904	-0.0834570005536079	0.0789468139410019	-0.0103076789528131
0.575157582759857	-0.777683734893799	-0.760617971420288	-0.0833706557750702	0.0795515403151512	-0.0103812590241432
0.577888965606689	-0.790534973144531	-0.769597470760345	-0.0836324989795685	0.0804657861590385	-0.0104981996119022
0.571516335010529	-0.778763771057129	-0.770817637443542	-0.0834615454077721	0.0811152085661888	-0.01067054271698
0.572701454162598	-0.786087870597839	-0.780866265296936	-0.0834968090057373	0.0821371674537659	-0.01058629155159
0.575349807739258	-0.776736080646515	-0.789929568767548	-0.0833054110407829	0.0826299041509628	-0.0107697946950793
0.57124936580658	-0.779675662517548	-0.791443109512329	-0.0834333896636963	0.083591140806675	-0.0107562243938446
0.573353707790375	-0.783387720584869	-0.807293951511383	-0.0835278481245041	0.0842639729380608	-0.010961439460516
0.573651015758514	-0.77509993314743	-0.805643141269684	-0.0835512056946754	0.0848249644041061	-0.0109873153269291
0.577207684516907	-0.782265901565552	-0.809485673904419	-0.0838258638978004	0.0855229571461678	-0.0109906094148755
0.58263224363327	-0.776190340518951	-0.819276511669159	-0.0837703421711922	0.0861106589436531	-0.0111949378624558
0.58474999666214	-0.785627126693726	-0.818594872951508	-0.0839782208204269	0.0869088917970657	-0.0111895967274904
0.592708110809326	-0.782311975955963	-0.832269012928009	-0.0839111357927322	0.0872169137001038	-0.0112105645239353
0.58948427438736	-0.778177499771118	-0.827335774898529	-0.0840125754475594	0.0877263471484184	-0.011150686070323
0.592796385288239	-0.786812782287598	-0.834966838359833	-0.0842684507369995	0.088196873664856	-0.0110808024182916
0.596046566963196	-0.78080826997757	-0.836534321308136	-0.0843890309333801	0.088471531867981	-0.0111383702605963
0.596214711666107	-0.791989624500275	-0.837791740894318	-0.08464465290308	0.0890086740255356	-0.0113555947318673
0.608245313167572	-0.788344919681549	-0.843198299407959	-0.0847623646259308	0.0891266837716103	-0.0118275014683604
0.605988562107086	-0.790039598941803	-0.839641094207764	-0.0849204063415527	0.0893514081835747	-0.0120825283229351
0.614870548248291	-0.806195497512817	-0.835453450679779	-0.0853954702615738	0.0897459015250206	-0.0123257776722312
0.619571030139923	-0.797739803791046	-0.835527837276459	-0.0855536386370659	0.0897175073623657	-0.0124892825260758
0.623933553695679	-0.802883207798004	-0.826305985450745	-0.085893526673317	0.0899923071265221	-0.012426845729351
0.631575465202332	-0.808437168598175	-0.843109428882599	-0.0861963629722595	0.0900102406740189	-0.0125531228259206
0.632209479808807	-0.802853286266327	-0.829277515411377	-0.0866336151957512	0.0901388674974442	-0.0125037459656596
0.632139623165131	-0.811483263969421	-0.835035622119904	-0.0868953764438629	0.0903409719467163	-0.0124800093472004
0.635147750377655	-0.803871810436249	-0.834749162197113	-0.0871964618563652	0.0901660174131393	-0.0126344868913293
0.640013217926025	-0.804320693016052	-0.821132481098175	-0.0875778496265411	0.0902448147535324	-0.0127489045262337
0.64441967010498	-0.816845536231995	-0.828642129898071	-0.088123694062233	0.0902296900749207	-0.0127539886161685
0.647333979606628	-0.810731709003448	-0.824974834918976	-0.0884298756718636	0.0900038778781891	-0.0129584735259414
0.650667428970337	-0.818043529987335	-0.809522211551666	-0.0888684540987015	0.0900647789239883	-0.0129537740722299
0.659353196620941	-0.82294362783432	-0.817973256111145	-0.0892735198140144	0.0898649841547012	-0.0130901522934437
0.664628326892853	-0.82268899679184	-0.810829639434814	-0.0897431075572968	0.0895727798342705	-0.0132423462346196
0.664862751960754	-0.827530086040497	-0.801385283470154	-0.0901258215308189	0.0895136520266533	-0.013196675106883
0.67167067527771	-0.834380388259888	-0.805213212966919	-0.0906594172120094	0.0892594531178474	-0.0133556732907891
0.679227471351624	-0.830309510231018	-0.791563272476196	-0.0909929424524307	0.0889588594436646	-0.0134340971708298
0.68421334028244	-0.842531502246857	-0.789958596229553	-0.0915711894631386	0.0888892039656639	-0.0135120982304215
0.690780818462372	-0.843823194503784	-0.792310297489166	-0.0920087695121765	0.0884130075573921	-0.0136856222525239
0.69638866186142	-0.843520104885101	-0.77286022901535	-0.0924979075789452	0.0883181765675545	-0.0137852774932981
0.704730868339539	-0.853258907794952	-0.778615534305573	-0.0929618924856186	0.0880014896392822	-0.0139144510030746
0.710890352725983	-0.857105791568756	-0.770018756389618	-0.0934505388140678	0.0875482484698296	-0.0141402902081609
0.71146684885025	-0.865238428115845	-0.758473813533783	-0.0939155891537666	0.0874052569270134	-0.0142107810825109
0.721616208553314	-0.86765193939209	-0.761385679244995	-0.094270646572113	0.0870481878519058	-0.0144280791282654
0.729808986186981	-0.868117570877075	-0.747235178947449	-0.0947604924440384	0.0866817161440849	-0.0146023649722338
0.735620021820068	-0.880928099155426	-0.75117963552475	-0.0952676236629486	0.0863573402166367	-0.014753170311451
0.739107012748718	-0.881967663764954	-0.740175902843475	-0.0957198068499565	0.0859951451420784	-0.0150827988982201
0.743252575397491	-0.893251657485962	-0.735251843929291	-0.0962496027350426	0.0858518481254578	-0.0151952486485243
0.75727641582489	-0.891685962677002	-0.739672243595123	-0.0966140702366829	0.0852947980165482	-0.0154685573652387
0.759796917438507	-0.897446513175964	-0.719775199890137	-0.0970899909734726	0.0848645344376564	-0.0156166600063443
0.76585328578949	-0.912902235984802	-0.716343998908997	-0.0976711362600327	0.0846981108188629	-0.0157939381897449
0.773346900939941	-0.908290207386017	-0.715452015399933	-0.097897008061409	0.0841563045978546	-0.01603296212852
0.777831017971039	-0.917114675045013	-0.70881587266922	-0.0984919518232346	0.0839016810059547	-0.0161355305463076
0.78781658411026	-0.925026893615723	-0.711333751678467	-0.0989213883876801	0.0834032371640205	-0.0163190346211195
0.794777631759644	-0.927028656005859	-0.699589252471924	-0.0993611365556717	0.0830122828483582	-0.0165312420576811
0.797524511814117	-0.934489011764526	-0.691766262054443	-0.09982880204916	0.0827488377690315	-0.0166234411299229
0.810510516166687	-0.940665066242218	-0.695598125457764	-0.100201979279518	0.0822476595640183	-0.0169050693511963
0.813448131084442	-0.942618727684021	-0.677736580371857	-0.100577421486378	0.0817822962999344	-0.0170054752379656
0.823931097984314	-0.957275032997131	-0.681232571601868	-0.1011698320508	0.0814260914921761	-0.0171676781028509
0.824182331562042	-0.9536372423172	-0.671003580093384	-0.101479932665825	0.0809555426239967	-0.0172912422567606
0.832248210906982	-0.96524977684021	-0.671571314334869	-0.101983532309532	0.0806368812918663	-0.0172619577497244
0.840441465377808	-0.959678649902344	-0.659302771091461	-0.102224715054035	0.0799649655818939	-0.0174447372555733
0.840561866760254	-0.968884646892548	-0.648703455924988	-0.10281865298748	0.0797421187162399	-0.017343470826745
0.848232448101044	-0.970188021659851	-0.650687992572784	-0.10316689312458	0.0791101157665253	-0.017469959333539
0.848912596702576	-0.976480960845947	-0.634766697883606	-0.103521697223186	0.0787826701998711	-0.0173345841467381
0.859423875808716	-0.977596342563629	-0.643221855163574	-0.103846043348312	0.0781966969370842	-0.0174594018608332
0.856693923473358	-0.977960348129272	-0.625859439373016	-0.104181759059429	0.0776968002319336	-0.0174550898373127
0.861163854598999	-0.989383816719055	-0.627277612686157	-0.104706406593323	0.0772665366530418	-0.0174586605280638
0.861112773418427	-0.980849087238312	-0.619142830371857	-0.104872643947601	0.0766907781362534	-0.0175375957041979
0.862506568431854	-0.993035554885864	-0.608273863792419	-0.105349093675613	0.0763866230845451	-0.0174984354525805
0.870388090610504	-0.987838983535767	-0.606358230113983	-0.105580560863018	0.0755292475223541	-0.0175503827631474
0.866896033287048	-0.997057139873505	-0.593602776527405	-0.106047511100769	0.0753055810928345	-0.0173879563808441
0.869363248348236	-0.992929399013519	-0.597186267375946	-0.106349863111973	0.0745973736047745	-0.0173633117228746
0.870679318904877	-0.996696293354034	-0.578028202056885	-0.106709808111191	0.0743508189916611	-0.0171783454716206
0.879887759685516	-0.996389329433441	-0.582454800605774	-0.106985442340374	0.0736791118979454	-0.0172818340361118
0.876318573951721	-1.00468742847443	-0.570966124534607	-0.107383221387863	0.0733709335327148	-0.0172055996954441
0.879914939403534	-1.00716722011566	-0.569737553596497	-0.10774552077055	0.0728560537099838	-0.0172483678907156
0.873420894145966	-1.00982272624969	-0.561951756477356	-0.108068518340588	0.0726022273302078	-0.0171321742236614
0.878968417644501	-1.00376653671265	-0.556549847126007	-0.108345068991184	0.0719849392771721	-0.0172155126929283
0.875932633876801	-1.00809121131897	-0.553453862667084	-0.108639545738697	0.0718242451548576	-0.0170664023607969
0.8774533867836	-1.00620150566101	-0.549769401550293	-0.10882730036974	0.0713233277201653	-0.0170397758483887
0.874981582164764	-1.01300394535065	-0.545683085918427	-0.109230004251003	0.07115338742733	-0.0168863274157047
0.873661577701569	-1.00523495674133	-0.543497025966644	-0.109314695000648	0.0706708207726479	-0.0169132575392723
0.87018209695816	-1.01081955432892	-0.534157931804657	-0.109752513468266	0.0704983845353127	-0.0166808050125837
0.869539082050323	-1.00421917438507	-0.527660429477692	-0.109876491129398	0.069885827600956	-0.0166993755847216
0.867019653320313	-1.00963091850281	-0.523831129074097	-0.110256195068359	0.0698348581790924	-0.0163919553160667
0.866248548030853	-1.00455141067505	-0.52283376455307	-0.110489688813686	0.0694103837013245	-0.0163134559988976
0.861123621463776	-1.0058217048645	-0.515582323074341	-0.11070241779089	0.0693470612168312	-0.0160319916903973
0.863373517990112	-0.99813437461853	-0.522249519824982	-0.110874690115452	0.0689627453684807	-0.0159882623702288
0.853079915046692	-1.00062155723572	-0.51109117269516	-0.111152656376362	0.0688354596495628	-0.015771271660924
0.852897465229034	-0.992521345615387	-0.504612445831299	-0.111370600759983	0.0684731230139732	-0.01570606790483
0.841454327106476	-0.995997726917267	-0.500958263874054	-0.11169870197773	0.0683816149830818	-0.0153979398310184
0.839256763458252	-0.985714852809906	-0.506483614444733	-0.111824184656143	0.0680472180247307	-0.0152852674946189
0.831233382225037	-0.981959581375122	-0.495117694139481	-0.112163878977299	0.0679951831698418	-0.0150138651952147
0.82544732093811	-0.97845596075058	-0.494683086872101	-0.112263083457947	0.0675970911979675	-0.0148618696257472
0.814797163009644	-0.981079936027527	-0.487088859081268	-0.112582065165043	0.0675897300243378	-0.0146383605897427
0.805107474327087	-0.968101143836975	-0.488220483064651	-0.11272157728672	0.0671204328536987	-0.0144682954996824
0.794814586639404	-0.966350317001343	-0.477244019508362	-0.112988568842411	0.0670607462525368	-0.0141675034537911
0.790138781070709	-0.957407116889954	-0.482549101114273	-0.113206185400486	0.0664888024330139	-0.0139541104435921
0.776006042957306	-0.954144477844238	-0.472226440906525	-0.113566011190414	0.0663959160447121	-0.0135722775012255
0.772071897983551	-0.945928573608398	-0.470940321683884	-0.1137370839715	0.0659240186214447	-0.0133764566853642
0.754333257675171	-0.940571784973145	-0.457095801830292	-0.113967657089233	0.0657786801457405	-0.013000812381506
0.752599954605103	-0.931712806224823	-0.460698664188385	-0.114193171262741	0.0652146935462952	-0.012770026922226
0.733570396900177	-0.926291644573212	-0.447265267372131	-0.11446089297533	0.0648707747459412	-0.0123910428956151
0.725848913192749	-0.92154723405838	-0.446722358465195	-0.114834666252136	0.0643653646111488	-0.0121601326391101
0.70737898349762	-0.915775895118713	-0.438357472419739	-0.115177527070045	0.0641091987490654	-0.0117806680500507
0.702730298042297	-0.904016077518463	-0.432925850152969	-0.115255542099476	0.0636008754372597	-0.0115798451006413
0.693333685398102	-0.902771949768066	-0.434870213270187	-0.115605302155018	0.0632878616452217	-0.011193236336112
0.681933343410492	-0.887116014957428	-0.426690965890884	-0.115794502198696	0.0626189634203911	-0.0109216365963221
0.670330345630646	-0.891597390174866	-0.414529174566269	-0.116218291223049	0.062406312674284	-0.0105467475950718
0.656201779842377	-0.876778244972229	-0.411956042051315	-0.116472259163857	0.0618494488298893	-0.0102409226819873
0.648598432540894	-0.872838795185089	-0.41379988193512	-0.116614364087582	0.0616483762860298	-0.00993105676025152
0.641456425189972	-0.864395976066589	-0.401315301656723	-0.11677709966898	0.0612328611314297	-0.00971225276589394
0.629160523414612	-0.863064467906952	-0.397606194019318	-0.117018364369869	0.0607334487140179	-0.00952321663498878
0.617285847663879	-0.857187688350677	-0.388231635093689	-0.117435291409492	0.0606267713010311	-0.00919001083821058
0.609520792961121	-0.850865662097931	-0.397701382637024	-0.117610454559326	0.0602758638560772	-0.00912916846573353
0.599874794483185	-0.846644878387451	-0.384258627891541	-0.117781721055508	0.0602052286267281	-0.00880162604153156
0.599407136440277	-0.835709273815155	-0.392965883016586	-0.117785960435867	0.0599007345736027	-0.00873041059821844
0.583826899528503	-0.841088235378265	-0.378235220909119	-0.118053518235683	0.0598624981939793	-0.00849948264658451
0.577068448066711	-0.83094185590744	-0.37504255771637	-0.118194617331028	0.0597653687000275	-0.00835506245493889
0.57513564825058	-0.832992434501648	-0.384258449077606	-0.118299409747124	0.0599442757666111	-0.00817528180778027
0.565383613109589	-0.824357390403748	-0.38461971282959	-0.118190072476864	0.0600852519273758	-0.00805416610091925
0.556900382041931	-0.821210563182831	-0.383101850748062	-0.118275485932827	0.0601218678057194	-0.00798087380826473
0.554227292537689	-0.819183707237244	-0.384262919425964	-0.118285842239857	0.0604838989675045	-0.00777430413290858
0.552841663360596	-0.810772836208344	-0.390091150999069	-0.118194490671158	0.0607059523463249	-0.00768028106540442
0.55121898651123	-0.820121467113495	-0.399559170007706	-0.118174247443676	0.0611683428287506	-0.00758626405149698
0.540910124778748	-0.815884053707123	-0.394230335950851	-0.117957457900047	0.0617309510707855	-0.00741914799436927
0.542853355407715	-0.814874470233917	-0.406290471553802	-0.117822475731373	0.0622560642659664	-0.0074289832264185
0.545930087566376	-0.816119968891144	-0.416255414485931	-0.117624841630459	0.0629889070987701	-0.00731152715161443
0.548600971698761	-0.815170466899872	-0.423456132411957	-0.117231979966164	0.0635490790009499	-0.00736373383551836
0.546890676021576	-0.826954662799835	-0.425688624382019	-0.117101199924946	0.0645051896572113	-0.00733055919408798
0.54672783613205	-0.820045351982117	-0.432625710964203	-0.116685479879379	0.0653661340475082	-0.00731896655634046
0.557227551937103	-0.823439300060272	-0.454721570014954	-0.116167306900024	0.0663003921508789	-0.00742049003019929
0.560677170753479	-0.831814467906952	-0.46186637878418	-0.115838624536991	0.0674769505858421	-0.00734307477250695
0.566145420074463	-0.832395851612091	-0.477832973003387	-0.115250453352928	0.0683214068412781	-0.00745774991810322
0.568082273006439	-0.842135846614838	-0.490751057863235	-0.114879287779331	0.0698127374053001	-0.00743075413629413
0.576943814754486	-0.838594496250153	-0.505247712135315	-0.114219821989536	0.0709211006760597	-0.00746330246329308
0.577218890190125	-0.849954605102539	-0.521993100643158	-0.113509975373745	0.072556160390377	-0.00741588603705168
0.589754283428192	-0.843454957008362	-0.537782490253448	-0.112730108201504	0.0737463086843491	-0.00747268181294203
0.592865824699402	-0.857573688030243	-0.557124018669128	-0.11215765029192	0.0753103643655777	-0.00737010221928358
0.602063357830048	-0.859548687934875	-0.573309063911438	-0.111360162496567	0.0767432823777199	-0.00740984315052629
0.603054046630859	-0.867853045463562	-0.588511407375336	-0.110628321766853	0.0785073861479759	-0.00728123588487506
0.612531125545502	-0.869703710079193	-0.61419278383255	-0.109707921743393	0.0799328312277794	-0.00729626044631004
0.617839217185974	-0.8721804022789	-0.621822535991669	-0.108876034617424	0.0816077664494514	-0.00722977519035339
0.625485956668854	-0.883175611495972	-0.651986718177795	-0.107990190386772	0.0831361189484596	-0.00725462241098285
0.626842737197876	-0.885484755039215	-0.661817848682404	-0.107042856514454	0.0848183557391167	-0.00720120593905449
0.63575679063797	-0.896455228328705	-0.683816730976105	-0.106115289032459	0.0864469110965729	-0.00716786365956068
0.643735706806183	-0.892223834991455	-0.707881212234497	-0.105008661746979	0.0878443270921707	-0.00722881406545639
0.645244419574738	-0.90386837720871	-0.720753967761993	-0.104200273752213	0.0895387604832649	-0.00709848012775183
0.653340399265289	-0.907998740673065	-0.744593024253845	-0.103239633142948	0.0908704176545143	-0.0071846591308713
0.649958610534668	-0.907955229282379	-0.749923050403595	-0.102226957678795	0.0923911854624748	-0.00707433465868235
0.654995441436768	-0.915602922439575	-0.773937046527863	-0.101330921053886	0.0936833620071411	-0.00691339559853077
0.654260814189911	-0.911292970180511	-0.779213190078735	-0.100244402885437	0.0948612540960312	-0.00674153165891767
0.655819594860077	-0.922059953212738	-0.792754173278809	-0.0994791761040688	0.0962031856179237	-0.00642461935058236
0.653730511665344	-0.917379081249237	-0.813714504241943	-0.0984998494386673	0.0970926284790039	-0.00617575645446777
0.648479282855988	-0.911324203014374	-0.814359545707703	-0.0974966511130333	0.0981074571609497	-0.00578176882117987
0.64209395647049	-0.918465435504913	-0.824255704879761	-0.0967427864670753	0.0989784374833107	-0.00526614673435688
0.644239664077759	-0.913450598716736	-0.838279068470001	-0.0959063097834587	0.0994449630379677	-0.00493016047403216
0.629523515701294	-0.901714861392975	-0.833915412425995	-0.0949831902980804	0.100035309791565	-0.0044830976985395
0.624072194099426	-0.907352209091187	-0.843756318092346	-0.0944100245833397	0.100441589951515	-0.00394793506711721
0.613081514835358	-0.894613027572632	-0.845152676105499	-0.0935705080628395	0.100434273481369	-0.00357246771454811
0.59861147403717	-0.884084343910217	-0.839880704879761	-0.0929427593946457	0.10054124891758	-0.00306182471103966
0.581764042377472	-0.882798969745636	-0.8392014503479	-0.0922983288764954	0.100518859922886	-0.00241281511262059
0.574038445949554	-0.866144239902496	-0.844278931617737	-0.0917275175452232	0.100063726305962	-0.00193016033153981
0.551726520061493	-0.853557169437408	-0.836627602577209	-0.0911805033683777	0.0996376201510429	-0.00126238004304469
0.533653616905212	-0.849174737930298	-0.829307734966278	-0.0908745005726814	0.0991204306483269	-0.000565897091291845
0.518988370895386	-0.836193919181824	-0.8228600025177	-0.0904014855623245	0.0982158482074738	0.000102678139228374
0.501472413539886	-0.815262079238892	-0.814697921276093	-0.0899956002831459	0.0972246900200844	0.000823492591734976
0.478499829769135	-0.806657612323761	-0.7977614402771	-0.089781254529953	0.0961806997656822	0.00169958954211324
0.460974007844925	-0.795570015907288	-0.799647331237793	-0.0895951688289642	0.0949275121092796	0.00234417803585529
0.438058227300644	-0.773135125637054	-0.774237036705017	-0.0893340036273003	0.0935047417879105	0.00309468829073012
0.415957301855087	-0.762534141540527	-0.766087710857391	-0.0892107412219048	0.0922046601772308	0.00397235481068492
0.39772817492485	-0.746143102645874	-0.748578906059265	-0.0892054587602615	0.0904233306646347	0.00457766698673368
0.371878057718277	-0.731721818447113	-0.728482723236084	-0.08926622569561	0.0889004543423653	0.00534603698179126
0.350998967885971	-0.717133045196533	-0.714882910251617	-0.0891283079981804	0.0871369987726212	0.00610895454883575
0.328992754220963	-0.689725160598755	-0.69189578294754	-0.0891143307089806	0.0851841494441032	0.00679191527888179
0.304253667593002	-0.681568741798401	-0.675416946411133	-0.0892482101917267	0.0835689529776573	0.00763194309547544
0.283682197332382	-0.661006093025208	-0.65358829498291	-0.0893781408667564	0.0814588665962219	0.00825868174433708
0.257605016231537	-0.648455262184143	-0.629520237445831	-0.0894348546862602	0.0797506123781204	0.00912350788712502
0.244612082839012	-0.630214989185333	-0.622482895851135	-0.0895531475543976	0.0776551961898804	0.00978343188762665
0.218422546982765	-0.615327775478363	-0.595909178256989	-0.0896822363138199	0.0758651345968246	0.0105938548222184
0.1987124979496	-0.601495265960693	-0.583121776580811	-0.0897718146443367	0.073903352022171	0.0110957073047757
0.174751579761505	-0.581254243850708	-0.563084483146667	-0.0899114087224007	0.0722409188747406	0.0117160389199853
0.157796382904053	-0.565479159355164	-0.5533447265625	-0.0898526161909103	0.0703873485326767	0.012149952352047
0.13503061234951	-0.547961592674255	-0.528305053710938	-0.0899749249219894	0.0688516497612	0.01280209235847
0.118208602070808	-0.533206522464752	-0.515937685966492	-0.0899669304490089	0.0670621544122696	0.0133988112211227
0.0957505255937576	-0.526020288467407	-0.500145494937897	-0.0901318117976189	0.0658036544919014	0.0141433794051409
0.0800834149122238	-0.501979887485504	-0.491730868816376	-0.0901217758655548	0.0643477961421013	0.0147532112896442
0.0658690184354782	-0.4932481944561	-0.478160977363586	-0.0900006592273712	0.0632744804024696	0.0153730688616633
0.0497242733836174	-0.472701072692871	-0.466939270496368	-0.0899079591035843	0.0620865114033222	0.0159674733877182
0.0287859514355659	-0.463534295558929	-0.457620739936829	-0.0898435786366463	0.0611003935337067	0.016486968845129
0.0101479329168797	-0.445942610502243	-0.43894374370575	-0.0897392854094505	0.0604236871004105	0.017091566696763
0.00419620331376791	-0.436532199382782	-0.445452928543091	-0.0894618332386017	0.0595549121499062	0.017572645097971
-0.0147166876122355	-0.421326369047165	-0.430750876665115	-0.0891866981983185	0.0591404922306538	0.0181205272674561
-0.0275062043219805	-0.404379576444626	-0.4335957467556	-0.0888881906867027	0.0585391595959663	0.0186296217143536
-0.0440634228289127	-0.398244559764862	-0.42902535200119	-0.0886612012982368	0.0583316497504711	0.0192924700677395
-0.0534830167889595	-0.375889539718628	-0.429537981748581	-0.0883073657751083	0.0580633692443371	0.0197161938995123
-0.0590288639068604	-0.377152234315872	-0.440569549798965	-0.0880395844578743	0.0580556057393551	0.0202385950833559
-0.0742572918534279	-0.360168278217316	-0.428335547447205	-0.0874257683753967	0.0582299418747425	0.0207361355423927
-0.0818230509757996	-0.358977138996124	-0.440368682146072	-0.0870876461267471	0.0584064200520515	0.0211750417947769
-0.0892388597130775	-0.343943804502487	-0.434824198484421	-0.0865892916917801	0.0586092546582222	0.0216014143079519
-0.0957848653197289	-0.337968736886978	-0.451316803693771	-0.0861108750104904	0.0589612796902657	0.0220457408577204
-0.101388491690159	-0.332917809486389	-0.450428873300552	-0.0856024771928787	0.0598123520612717	0.0224751736968756
-0.103245913982391	-0.322376430034637	-0.473375707864761	-0.0849625989794731	0.0602495633065701	0.0227645915001631
-0.112839207053185	-0.322429031133652	-0.472819834947586	-0.0844630673527718	0.0612024366855621	0.0231356639415026
-0.117405258119106	-0.310746371746063	-0.487076222896576	-0.0837257653474808	0.0617909356951714	0.0233902148902416
-0.124685980379581	-0.307577133178711	-0.496696293354034	-0.0832316800951958	0.0629471763968468	0.0238706693053246
-0.123914405703545	-0.300890415906906	-0.51336795091629	-0.0825056657195091	0.0638285651803017	0.0240143854171038
-0.130064353346825	-0.302350670099258	-0.523239731788635	-0.081786535680294	0.0651735588908196	0.0243701599538326
-0.124864511191845	-0.28971329331398	-0.546775877475739	-0.0810126811265945	0.0661572515964508	0.0244805887341499
-0.133679524064064	-0.298605769872665	-0.55185478925705	-0.0803456678986549	0.067481629550457	0.0247373525053263
-0.129683718085289	-0.29531142115593	-0.573762536048889	-0.0795725658535957	0.0686807036399841	0.0247732400894165
-0.140662312507629	-0.293461114168167	-0.583405315876007	-0.0787586346268654	0.0701517760753632	0.0250107198953629
-0.13597446680069	-0.290150493383408	-0.599660098552704	-0.0778265744447708	0.0712803229689598	0.025075476616621
-0.138420253992081	-0.286527544260025	-0.608069002628326	-0.0770380720496178	0.0727397352457047	0.0252067092806101
-0.135782122612	-0.293870478868485	-0.632089912891388	-0.0763107538223267	0.0740060061216354	0.0252293925732374
-0.131509020924568	-0.288219332695007	-0.644201278686523	-0.0755381286144257	0.0753039643168449	0.025252029299736
-0.137488275766373	-0.296495527029037	-0.656170904636383	-0.0748012587428093	0.0768256112933159	0.0253625400364399
-0.129229053854942	-0.287297278642654	-0.679885983467102	-0.0739586353302002	0.078016921877861	0.02533058822155
-0.133177608251572	-0.28731107711792	-0.684441030025482	-0.0732917040586472	0.0793352574110031	0.0255026258528233
-0.128653630614281	-0.294439435005188	-0.711202025413513	-0.0726091414690018	0.0805490911006927	0.0255585573613644
-0.130317151546478	-0.283902674913406	-0.713448524475098	-0.0717448443174362	0.0817411839962006	0.02568194642663
-0.126890689134598	-0.290690124034882	-0.724524796009064	-0.0711503922939301	0.082923948764801	0.0258972384035587
-0.123138196766376	-0.291102379560471	-0.750568985939026	-0.0704593360424042	0.0838887393474579	0.0259711667895317
-0.123886428773403	-0.289713889360428	-0.74860954284668	-0.069757804274559	0.0849329680204391	0.0259990114718676
-0.122731357812881	-0.294681549072266	-0.761290311813354	-0.0690456330776215	0.0861136317253113	0.0262109450995922
-0.112094514071941	-0.292477130889893	-0.780419170856476	-0.0684879124164581	0.0867596939206123	0.0262360386550426
-0.113772265613079	-0.289594322443008	-0.774643659591675	-0.0678573623299599	0.0875506997108459	0.0264039076864719
-0.114312745630741	-0.297602981328964	-0.796321332454681	-0.0674149170517921	0.0884275138378143	0.0265767369419336
-0.114619798958302	-0.289042383432388	-0.804277300834656	-0.0667345151305199	0.0890529900789261	0.0266974698752165
-0.114532776176929	-0.285827994346619	-0.802191913127899	-0.0662630721926689	0.0897087678313255	0.0269270408898592
-0.114084668457508	-0.293692380189896	-0.815152943134308	-0.0658033192157745	0.0903480276465416	0.0271170996129513
-0.110527694225311	-0.292762815952301	-0.815483391284943	-0.0652555227279663	0.0906441956758499	0.0272369552403688
-0.113681651651859	-0.289821356534958	-0.818332135677338	-0.0647432953119278	0.0911628603935242	0.0274663511663675
-0.1106873229146	-0.291201233863831	-0.82967621088028	-0.0643045231699944	0.091495618224144	0.0277267415076494
-0.107206985354424	-0.291875123977661	-0.83392870426178	-0.0638886019587517	0.0915858224034309	0.0278800185769796
-0.111750908195972	-0.286370724439621	-0.831061005592346	-0.0635184794664383	0.0919119939208031	0.0281809773296118
-0.116363123059273	-0.289848357439041	-0.833658576011658	-0.0631512254476547	0.0921662077307701	0.0284428503364325
-0.109527848660946	-0.28526583313942	-0.847587406635284	-0.0628127306699753	0.0920372605323792	0.0286454651504755
-0.114549368619919	-0.281505078077316	-0.839719116687775	-0.0624437145888805	0.0919991508126259	0.0288637299090624
-0.123953208327293	-0.280544728040695	-0.834283351898193	-0.0621642209589481	0.0920720249414444	0.0291941221803427
-0.125781118869781	-0.282168805599213	-0.848216831684113	-0.0618739053606987	0.0920440629124641	0.0295039881020784
-0.127635642886162	-0.272740870714188	-0.841273903846741	-0.0614394508302212	0.0916678458452225	0.0297046136111021
-0.13420432806015	-0.274744272232056	-0.830837368965149	-0.0612915270030499	0.091490849852562	0.0300338845700026
-0.137463867664337	-0.273575693368912	-0.83319479227066	-0.0610085166990757	0.0913258716464043	0.0304015818983316
-0.137817144393921	-0.271709769964218	-0.832731604576111	-0.0607397891581059	0.090885803103447	0.0306986011564732
-0.137684002518654	-0.27107298374176	-0.827986240386963	-0.060471136122942	0.0903419330716133	0.0310041140764952
-0.14069464802742	-0.271380126476288	-0.820950448513031	-0.0602845028042793	0.0900490805506706	0.0312868356704712
-0.146350458264351	-0.26998245716095	-0.812814116477966	-0.0600033104419708	0.0896228924393654	0.0316746570169926
-0.142705157399178	-0.268737107515335	-0.820523917675018	-0.0599028430879116	0.0889197960495949	0.0318975001573563
-0.148222178220749	-0.269174665212631	-0.807432889938354	-0.0596443451941013	0.0883858278393745	0.0321176089346409
-0.155876934528351	-0.270019054412842	-0.801740229129791	-0.059462632983923	0.0879159569740295	0.0324892625212669
-0.156214520335197	-0.271358013153076	-0.806661665439606	-0.0592528209090233	0.0872498080134392	0.032706867903471
-0.154128938913345	-0.264242678880692	-0.795116722583771	-0.0589302442967892	0.0865051075816154	0.0329817533493042
-0.159238055348396	-0.2683225274086	-0.780462861061096	-0.058785691857338	0.0859678909182549	0.0332999229431152
-0.166014954447746	-0.273371130228043	-0.783578097820282	-0.0586122497916222	0.0854727700352669	0.0335921309888363
-0.162491500377655	-0.271032780408859	-0.785696566104889	-0.0582439750432968	0.0848473161458969	0.0338520035147667
-0.163628026843071	-0.267893701791763	-0.775888442993164	-0.0579749085009098	0.0840965956449509	0.0341516174376011
-0.161682948470116	-0.27707302570343	-0.769344925880432	-0.0579085201025009	0.0837096720933914	0.0344154126942158
-0.155814558267593	-0.281399428844452	-0.770459890365601	-0.057566050440073	0.0831722319126129	0.0346966758370399
-0.152880400419235	-0.273842692375183	-0.766753911972046	-0.0572035349905491	0.0825926661491394	0.0348811708390713
-0.153498858213425	-0.28255221247673	-0.760762333869934	-0.0569989867508411	0.0822922214865685	0.0352778136730194
-0.149572014808655	-0.288029551506042	-0.765910446643829	-0.056706890463829	0.0819990187883377	0.0354763828217983
-0.148065969347954	-0.281215876340866	-0.764765620231628	-0.0562904626131058	0.0815151333808899	0.03566525131464
-0.144884333014488	-0.283265918493271	-0.756783485412598	-0.056086890399456	0.0813244357705116	0.0358918011188507
-0.142492696642876	-0.294308453798294	-0.757039666175842	-0.0558469481766224	0.0811677202582359	0.0360861867666245
-0.136986047029495	-0.291510671377182	-0.767742097377777	-0.0554351806640625	0.0809080302715302	0.0361611768603325
-0.138637900352478	-0.292995274066925	-0.761590361595154	-0.055002324283123	0.0809337273240089	0.036372859030962
-0.13423664867878	-0.29749783873558	-0.766545951366425	-0.054682768881321	0.080894373357296	0.0365550443530083
-0.131484508514404	-0.299314647912979	-0.771155595779419	-0.0542840398848057	0.0807609334588051	0.036589726805687
-0.133224219083786	-0.301599621772766	-0.765094637870789	-0.0539214573800564	0.0809063985943794	0.0366510525345802
-0.129231035709381	-0.313619136810303	-0.774271488189697	-0.0535596087574959	0.0811137482523918	0.0367623642086983
-0.123123429715633	-0.310912370681763	-0.781639814376831	-0.0530447475612164	0.0810514912009239	0.0366417951881886
-0.122349254786968	-0.316831529140472	-0.774911165237427	-0.0527006685733795	0.0812502577900887	0.0366813279688358
-0.124138325452805	-0.322905361652374	-0.778246462345123	-0.0523208975791931	0.0816051736474037	0.0366838797926903
-0.119460172951221	-0.329833030700684	-0.787852227687836	-0.0519697815179825	0.0819256007671356	0.0366786457598209
-0.114901632070541	-0.326247602701187	-0.794184327125549	-0.0514521598815918	0.0819388404488564	0.0366911739110947
-0.117349170148373	-0.33248844742775	-0.789155960083008	-0.0511380545794964	0.0823659151792526	0.0366432368755341
-0.115156799554825	-0.339779525995255	-0.795367240905762	-0.0506227761507034	0.0826832130551338	0.0366979539394379
-0.110380701720715	-0.337228685617447	-0.802504658699036	-0.050189271569252	0.0829241275787354	0.0366435348987579
-0.11262109130621	-0.340564876794815	-0.794217467308044	-0.04987633228302	0.0832474306225777	0.0366951152682304
-0.113575585186481	-0.350771844387054	-0.806744992733002	-0.0496109500527382	0.0836605057120323	0.036738820374012
-0.108579285442829	-0.353163123130798	-0.814300417900085	-0.0491980984807014	0.0839436873793602	0.0367775000631809
-0.107257314026356	-0.344509392976761	-0.813400983810425	-0.0487533062696457	0.0840616375207901	0.0367258638143539
-0.111308038234711	-0.356730997562408	-0.80745667219162	-0.0485830530524254	0.0845338776707649	0.0368613637983799
-0.108804568648338	-0.358662188053131	-0.822823226451874	-0.048357829451561	0.0846879333257675	0.0368527062237263
-0.106230430305004	-0.351828724145889	-0.817910373210907	-0.0479997396469116	0.0848381221294403	0.0368543267250061
-0.113191433250904	-0.355136066675186	-0.812142968177795	-0.0478022508323193	0.0850973576307297	0.0369909666478634
-0.110991157591343	-0.363087952136993	-0.815475106239319	-0.0477134548127651	0.0852528661489487	0.037014652043581
-0.113346092402935	-0.358417987823486	-0.818071603775024	-0.0475005246698856	0.0852107405662537	0.0370124094188213
-0.115444734692574	-0.353116124868393	-0.811179935932159	-0.0473006665706635	0.0853330790996552	0.0370491482317448
-0.120275266468525	-0.36109784245491	-0.806187748908997	-0.0473886132240295	0.0854264423251152	0.0370369404554367
-0.122837536036968	-0.366255283355713	-0.82050633430481	-0.0473760142922401	0.0854066461324692	0.0369614474475384
-0.126219511032104	-0.358272820711136	-0.815990328788757	-0.0472971275448799	0.0853527560830116	0.0369443781673908
-0.13051038980484	-0.353222191333771	-0.808712661266327	-0.047242559492588	0.0851797312498093	0.0368623584508896
-0.138619348406792	-0.358436673879623	-0.799909830093384	-0.0474223643541336	0.0851740688085556	0.0369424223899841
-0.140934735536575	-0.360061705112457	-0.802876055240631	-0.0475688055157661	0.0848939940333366	0.0368583276867867
-0.141462862491608	-0.353192389011383	-0.795405387878418	-0.0476238578557968	0.0845683887600899	0.0367736779153347
-0.151785060763359	-0.351751089096069	-0.787020683288574	-0.047679215669632	0.084357388317585	0.0368771068751812
-0.15583398938179	-0.356526732444763	-0.787085235118866	-0.0479785054922104	0.0840560272336006	0.0368932150304317
-0.165784657001495	-0.343621343374252	-0.786612212657928	-0.0480496548116207	0.0835879072546959	0.0368488319218159
-0.173758625984192	-0.339241474866867	-0.772254168987274	-0.0483178272843361	0.083181694149971	0.0368859842419624
-0.182612329721451	-0.343105107545853	-0.760362327098846	-0.048603642731905	0.0827951952815056	0.0368669293820858
-0.187010154128075	-0.339646488428116	-0.761619329452515	-0.0489308685064316	0.0823415070772171	0.0367282629013062
-0.197125837206841	-0.328594028949738	-0.748068273067474	-0.0489869564771652	0.0817657634615898	0.0367046371102333
-0.201890215277672	-0.328741371631622	-0.742122352123261	-0.0494297705590725	0.0812394022941589	0.0367285311222076
-0.206296741962433	-0.326709061861038	-0.739092826843262	-0.0497507601976395	0.0806909054517746	0.0367669053375721
-0.214351981878281	-0.319605737924576	-0.732237696647644	-0.0500970855355263	0.0799702256917953	0.0366524048149586
-0.222616136074066	-0.315789639949799	-0.722097754478455	-0.0503920465707779	0.079521656036377	0.036713745445013
-0.22569639980793	-0.316841661930084	-0.717044711112976	-0.0507826283574104	0.0788723006844521	0.0365991331636906
-0.23670382797718	-0.307342499494553	-0.710268616676331	-0.0510292053222656	0.078166164457798	0.0364892221987247
-0.245692312717438	-0.302638590335846	-0.697290003299713	-0.051450464874506	0.0777261033654213	0.0365124866366386
-0.253083825111389	-0.301002144813538	-0.69280070066452	-0.0518151707947254	0.0772594287991524	0.036610558629036
-0.25619825720787	-0.293610781431198	-0.692439138889313	-0.0521316528320313	0.0765624195337296	0.0365124456584454
-0.263969510793686	-0.288289904594421	-0.670126914978027	-0.052544366568327	0.0762491002678871	0.0366544425487518
-0.271584331989288	-0.287370949983597	-0.680422902107239	-0.0528369136154652	0.0758607238531113	0.0367582477629185
-0.276603102684021	-0.276626408100128	-0.672416388988495	-0.0530623830854893	0.0753395333886147	0.0366779118776321
-0.282588094472885	-0.27064847946167	-0.658182919025421	-0.0533818453550339	0.0751313120126724	0.0367677100002766
-0.289821535348892	-0.272336900234222	-0.663693964481354	-0.0537182204425335	0.0748306661844254	0.036689504981041
-0.300783604383469	-0.257945835590363	-0.659404814243317	-0.0538799241185188	0.0744734033942223	0.0365476422011852
-0.313915073871613	-0.259030669927597	-0.651942670345306	-0.0540941879153252	0.0745852217078209	0.0365470126271248
-0.31677258014679	-0.252513080835342	-0.659218728542328	-0.0541441775858402	0.0743043348193169	0.0364401265978813
-0.331100881099701	-0.244483232498169	-0.650903522968292	-0.0543190576136112	0.0742380991578102	0.0364330671727657
-0.338407456874847	-0.245014682412148	-0.651750683784485	-0.0544511415064335	0.0744099318981171	0.036405622959137
-0.345625102519989	-0.235225468873978	-0.653269708156586	-0.0545084103941917	0.0744246244430542	0.0362356752157211
-0.353227138519287	-0.229049727320671	-0.64461213350296	-0.0544937364757061	0.0744855478405952	0.0361480973660946
-0.36235699057579	-0.232225254178047	-0.649660050868988	-0.0546892359852791	0.0747590959072113	0.0360686741769314
-0.372432410717011	-0.222322463989258	-0.653625428676605	-0.054638460278511	0.0748302713036537	0.0358601473271847
-0.383885085582733	-0.221177026629448	-0.643381714820862	-0.0546797662973404	0.0752958431839943	0.0358033776283264
-0.386384695768356	-0.213629543781281	-0.660382032394409	-0.054615993052721	0.0754469409584999	0.0354827642440796
-0.396411865949631	-0.209041476249695	-0.649739384651184	-0.0546447522938252	0.0757564604282379	0.0353279933333397
-0.402694135904312	-0.212244987487793	-0.665334105491638	-0.0547494888305664	0.0762231275439262	0.0350936874747276
-0.413515657186508	-0.199250668287277	-0.666892647743225	-0.0544924773275852	0.0765532627701759	0.0347245894372463
-0.41952508687973	-0.20075660943985	-0.667252421379089	-0.0545456632971764	0.0770945250988007	0.0345769003033638
-0.425209820270538	-0.198909342288971	-0.674787819385529	-0.0545588284730911	0.0774445608258247	0.0342709645628929
-0.431484282016754	-0.195956006646156	-0.672425985336304	-0.0545025579631329	0.0778241381049156	0.0338909327983856
-0.440042436122894	-0.193151384592056	-0.669948041439056	-0.0543333739042282	0.0784673094749451	0.0337864682078362
-0.435800343751907	-0.192736357450485	-0.692247748374939	-0.0542953535914421	0.0788649097084999	0.033428817987442
-0.447823107242584	-0.182766765356064	-0.689272344112396	-0.0541910976171494	0.0793045610189438	0.0332567356526852
-0.451503992080688	-0.190575510263443	-0.693185031414032	-0.0543087236583233	0.0800015479326248	0.0330461226403713
-0.457263708114624	-0.176994457840919	-0.703651905059814	-0.0540998838841915	0.0804517492651939	0.032751526683569
-0.464589923620224	-0.173836603760719	-0.699407398700714	-0.054088119417429	0.0810842961072922	0.0326044820249081
-0.466584116220474	-0.175205320119858	-0.716534674167633	-0.0541457571089268	0.0816811472177505	0.0324274264276028
-0.471655249595642	-0.169568449258804	-0.713858127593994	-0.0541001483798027	0.0821987316012383	0.0321513749659061
-0.480582535266876	-0.168105661869049	-0.713357865810394	-0.054132092744112	0.0830448791384697	0.0319866463541985
-0.479073196649551	-0.168218329548836	-0.734116792678833	-0.0541359819471836	0.0836227536201477	0.0317385457456112
-0.486199468374252	-0.159193828701973	-0.732735872268677	-0.053959883749485	0.0840779691934586	0.0315797664225101
-0.492516100406647	-0.162715286016464	-0.735665082931519	-0.054117389023304	0.0849093645811081	0.0314533375203609
-0.493822157382965	-0.160199254751205	-0.747683048248291	-0.0539921447634697	0.0854471921920776	0.0312819853425026
-0.495384037494659	-0.149031341075897	-0.746682584285736	-0.0538533590734005	0.0859312638640404	0.0310486070811749
-0.501132130622864	-0.153785854578018	-0.757307589054108	-0.0538583546876907	0.086746983230114	0.0310259405523539
-0.502000033855438	-0.157002478837967	-0.770802795886993	-0.0538112968206406	0.0873115435242653	0.0307361930608749
-0.507092654705048	-0.146177485585213	-0.770351648330688	-0.053620770573616	0.0878311991691589	0.0305653940886259
-0.51433652639389	-0.145945191383362	-0.7719886302948	-0.0536010898649693	0.0885715484619141	0.0304535813629627
-0.515496790409088	-0.149386778473854	-0.785775721073151	-0.0535782277584076	0.0890531316399574	0.0302630290389061
-0.515801727771759	-0.143091127276421	-0.789138376712799	-0.0534014478325844	0.0894729048013687	0.0301160048693419
-0.520392000675201	-0.139063432812691	-0.787327945232391	-0.0531940795481205	0.0901925340294838	0.0300667509436607
-0.522389769554138	-0.141466066241264	-0.802577316761017	-0.0531944148242474	0.0906793549656868	0.0300628934055567
-0.526385247707367	-0.135007560253143	-0.815365076065063	-0.052967756986618	0.0910647213459015	0.0300795864313841
-0.532229125499725	-0.128154993057251	-0.809558033943176	-0.0527618527412415	0.0915660485625267	0.0303722657263279
-0.533709526062012	-0.128798454999924	-0.817784547805786	-0.0525934956967831	0.0920369327068329	0.0304889716207981
-0.537143111228943	-0.122130073606968	-0.828130185604095	-0.0522089898586273	0.0921223387122154	0.0303927026689053
-0.53923362493515	-0.122329145669937	-0.822615325450897	-0.0521277152001858	0.0925726220011711	0.0303189195692539
-0.5405193567276	-0.12751778960228	-0.835105538368225	-0.0518977679312229	0.0930086597800255	0.0300915520638227
-0.538643956184387	-0.125522837042809	-0.839662551879883	-0.0516614317893982	0.0931538939476013	0.0298888981342316
-0.535992860794067	-0.122322604060173	-0.84157395362854	-0.0514434091746807	0.0933693274855614	0.0297513417899609
-0.534049689769745	-0.129078254103661	-0.836515486240387	-0.0515765845775604	0.0939114093780518	0.029788926243782
-0.532231867313385	-0.124571591615677	-0.852172136306763	-0.0513260811567307	0.0941277220845222	0.0301511790603399
-0.526515126228333	-0.117222622036934	-0.852250337600708	-0.0512425266206265	0.0943472683429718	0.030452124774456
-0.528662621974945	-0.116984479129314	-0.849096477031708	-0.0511235147714615	0.0946568250656128	0.0309359915554523
-0.530123651027679	-0.116391651332378	-0.861868619918823	-0.0509489141404629	0.095093235373497	0.0313776321709156
-0.533169865608215	-0.108685828745365	-0.859150946140289	-0.0507771894335747	0.0953097492456436	0.0316571556031704
-0.53249055147171	-0.0984611064195633	-0.863380908966064	-0.0505932718515396	0.0953912362456322	0.0317917726933956
-0.539103269577026	-0.10091058164835	-0.864677011966705	-0.0505813583731651	0.0958352088928223	0.0319599620997906
-0.544581592082977	-0.104525059461594	-0.876360535621643	-0.0504813492298126	0.0960813835263252	0.0319459326565266
-0.546078741550446	-0.0956954956054688	-0.879806816577911	-0.0502427853643894	0.0963034555315971	0.0318266488611698
-0.554057359695435	-0.0905343517661095	-0.871274590492249	-0.0500327087938786	0.0964345335960388	0.031745083630085
-0.554076075553894	-0.0999953970313072	-0.87536895275116	-0.0500990264117718	0.0967129915952683	0.0316726788878441
-0.556075692176819	-0.0988124907016754	-0.884859144687653	-0.0497903935611248	0.0967875346541405	0.0316370390355587
-0.551388740539551	-0.0914988368749619	-0.885199069976807	-0.0497138649225235	0.0968362540006638	0.0315645113587379
-0.555737137794495	-0.099458709359169	-0.877587854862213	-0.0496162958443165	0.0971071124076843	0.0317012816667557
-0.554618537425995	-0.102163828909397	-0.887446701526642	-0.0494611971080303	0.0972264185547829	0.0317509695887566
-0.550484657287598	-0.0980457961559296	-0.886527180671692	-0.0492417439818382	0.0972499400377274	0.0318818725645542
-0.542718768119812	-0.0910407677292824	-0.892190635204315	-0.0490884110331535	0.097315713763237	0.0319091938436031
-0.543099462985992	-0.0979491248726845	-0.884636759757996	-0.0490770228207111	0.0975197404623032	0.0321808010339737
-0.541659891605377	-0.102151699364185	-0.895659685134888	-0.0489941090345383	0.0976447388529778	0.0322582386434078
-0.532640159130096	-0.0966016128659248	-0.898044586181641	-0.0488114282488823	0.0976097881793976	0.0323696359992027
-0.531914591789246	-0.0923963785171509	-0.897322475910187	-0.0486880950629711	0.0977678149938583	0.032564140856266
-0.528305768966675	-0.104866027832031	-0.886640906333923	-0.0487929731607437	0.0980265215039253	0.0326463989913464
-0.52655816078186	-0.102156773209572	-0.898362159729004	-0.048488937318325	0.0981104299426079	0.0327660925686359
-0.519602298736572	-0.0985585898160934	-0.904617846012115	-0.0483503714203835	0.0981128588318825	0.0327765047550201
-0.519214868545532	-0.0992965325713158	-0.899577677249908	-0.0483027957379818	0.0982031896710396	0.0328847467899323
-0.515886783599854	-0.102017879486084	-0.898844838142395	-0.0481682270765305	0.0985059961676598	0.0330036096274853
-0.508987665176392	-0.106554485857487	-0.908750414848328	-0.0481133721768856	0.0986052230000496	0.0331596396863461
-0.506687819957733	-0.103546656668186	-0.910514414310455	-0.0478467680513859	0.0984957441687584	0.0332129411399364
-0.499111235141754	-0.106547169387341	-0.905024349689484	-0.0478323809802532	0.0986603647470474	0.0335241109132767
-0.498551994562149	-0.111948139965534	-0.908001661300659	-0.0477611199021339	0.09888806194067	0.0338259600102901
-0.485029190778732	-0.116991974413395	-0.915436685085297	-0.0475966557860374	0.0988548696041107	0.0342350266873837
-0.476289331912994	-0.117022201418877	-0.912542164325714	-0.0473972260951996	0.0988224223256111	0.0345622301101685
-0.468598604202271	-0.116510406136513	-0.920149445533752	-0.0472242459654808	0.098848007619381	0.0350163169205189
-0.459255427122116	-0.119479723274708	-0.914201378822327	-0.0470078811049461	0.0989933460950851	0.0355118922889233
-0.447962880134583	-0.121438466012478	-0.920702457427979	-0.0468068979680538	0.0990017056465149	0.0360208936035633
-0.440020382404327	-0.127404123544693	-0.921461462974548	-0.046673908829689	0.0990953892469406	0.0363514795899391
-0.43712529540062	-0.124957218766212	-0.92820143699646	-0.0463142283260822	0.0990575179457664	0.0367544330656528
-0.429345726966858	-0.12173219025135	-0.924223601818085	-0.0459889471530914	0.0990175381302834	0.0372152924537659
-0.42146572470665	-0.129289895296097	-0.92630934715271	-0.0457626953721046	0.0990998446941376	0.0377226285636425
-0.416641980409622	-0.133961111307144	-0.929180860519409	-0.0454680882394314	0.0992127060890198	0.0381656214594841
-0.406635999679565	-0.133468613028526	-0.937405705451965	-0.0451064892113209	0.0991541892290115	0.0386340878903866
-0.39847931265831	-0.134219542145729	-0.932977437973022	-0.0448480993509293	0.0989646390080452	0.0390378274023533
-0.395622760057449	-0.134360149502754	-0.934831500053406	-0.0444652698934078	0.0989350005984306	0.0395616851747036
-0.389246642589569	-0.130788743495941	-0.935181260108948	-0.0439822375774384	0.0989851355552673	0.0400671772658825
-0.381802409887314	-0.128537878394127	-0.936816990375519	-0.0434341579675674	0.098893828690052	0.0408015139400959
-0.373278945684433	-0.132978364825249	-0.945000171661377	-0.043037585914135	0.0989212915301323	0.0413999259471893
-0.37231057882309	-0.137108951807022	-0.944058656692505	-0.0426716804504395	0.0987154990434647	0.0418732725083828
-0.357598692178726	-0.135824203491211	-0.947883069515228	-0.0423816815018654	0.0985307842493057	0.0421301014721394
-0.354245603084564	-0.136025115847588	-0.945580005645752	-0.0421088822185993	0.0983246490359306	0.0425122082233429
-0.350304514169693	-0.133444577455521	-0.941711187362671	-0.0420020259916782	0.0982148498296738	0.0428665727376938
-0.345973789691925	-0.12962344288826	-0.939801216125488	-0.0417839996516705	0.0980596393346787	0.0432988330721855
-0.343789905309677	-0.136272057890892	-0.940883219242096	-0.0417501218616962	0.0978041589260101	0.0436207018792629
-0.337357252836227	-0.13720378279686	-0.946288287639618	-0.0416682884097099	0.0974744707345963	0.0439095236361027
-0.329647481441498	-0.132072687149048	-0.948294401168823	-0.0414647459983826	0.0971702560782433	0.044355183839798
-0.322151660919189	-0.131731227040291	-0.944162130355835	-0.0414370074868202	0.0968405827879906	0.0447344221174717
-0.321871429681778	-0.136589199304581	-0.932413041591644	-0.0414984822273254	0.0965565741062164	0.0451674945652485
-0.325211018323898	-0.143078505992889	-0.931974947452545	-0.0416017733514309	0.0963229537010193	0.0450096726417542
-0.320325314998627	-0.13993327319622	-0.922032415866852	-0.0417458899319172	0.0958342850208282	0.0453318022191525
-0.317852586507797	-0.125394806265831	-0.923520028591156	-0.0416152514517307	0.0954878926277161	0.0463929809629917
-0.323472797870636	-0.119450725615025	-0.930227339267731	-0.0413289703428745	0.0951740294694901	0.0471094362437725
-0.329900413751602	-0.113213434815407	-0.927227735519409	-0.0412017852067947	0.0948237627744675	0.0474388785660267
-0.335390895605087	-0.112730175256729	-0.916713714599609	-0.0414608865976334	0.0944750159978867	0.0481353960931301
-0.324601322412491	-0.110548973083496	-0.91417920589447	-0.041743129491806	0.09408288449049	0.0491448976099491
-0.324019104242325	-0.103219456970692	-0.909758567810059	-0.0416656136512756	0.0933438166975975	0.0498697273433208
-0.328389495611191	-0.102098390460014	-0.911755204200745	-0.0416174530982971	0.0928119421005249	0.0502321794629097
-0.329073488712311	-0.106394208967686	-0.908124208450317	-0.0417200587689877	0.0923557281494141	0.0501555055379868
-0.335230052471161	-0.101927183568478	-0.899856269359589	-0.0417551286518574	0.092062272131443	0.0501084960997105
-0.325588166713715	-0.101889885962009	-0.894048273563385	-0.0419816747307777	0.0916376337409019	0.0501482076942921
-0.325451642274857	-0.109272107481956	-0.890923023223877	-0.0422204658389091	0.0913058295845985	0.0502036735415459
-0.315487951040268	-0.11542784422636	-0.890147864818573	-0.0425378940999508	0.0909920260310173	0.050503671169281
-0.308586895465851	-0.109584540128708	-0.883225321769714	-0.0426763780415058	0.0905633270740509	0.0510313510894775
-0.305611550807953	-0.105718217790127	-0.880937993526459	-0.0428763143718243	0.0901768654584885	0.0514966398477554
-0.306005120277405	-0.105513617396355	-0.872019171714783	-0.0433430522680283	0.0898612439632416	0.0518500916659832
-0.310676127672195	-0.104959778487682	-0.865670800209045	-0.0436511225998402	0.0896868780255318	0.0522469952702522
-0.315443485975266	-0.0982758700847626	-0.865572154521942	-0.0439407415688038	0.0894159972667694	0.0525483526289463
-0.323138177394867	-0.0994827151298523	-0.862088978290558	-0.0444444939494133	0.0892162397503853	0.0526901893317699
-0.333701491355896	-0.091029591858387	-0.854983150959015	-0.0447722338140011	0.0889086574316025	0.0527194440364838
-0.335756987333298	-0.085007056593895	-0.851303339004517	-0.0451886467635632	0.088629923760891	0.0525714941322804
-0.339143007993698	-0.0873139128088951	-0.844262838363647	-0.0455919057130814	0.0883315280079842	0.0524219609797001
-0.346341133117676	-0.0877092555165291	-0.838005065917969	-0.0460203662514687	0.0881534814834595	0.0522832274436951
-0.3458631336689	-0.088545486330986	-0.840447902679443	-0.046442124992609	0.0879137814044952	0.0521214455366135
-0.346735924482346	-0.08892722427845	-0.832327008247375	-0.0467088147997856	0.0873422026634216	0.0519988052546978
-0.351502418518066	-0.0890231877565384	-0.828885972499847	-0.0472772680222988	0.0871247425675392	0.0517732501029968
-0.35360249876976	-0.0892341062426567	-0.815297782421112	-0.0477094314992428	0.0867893919348717	0.0515857227146626
-0.350673288106918	-0.0954889729619026	-0.809404492378235	-0.0482345968484879	0.0865106359124184	0.051473893225193
-0.34848153591156	-0.0984531715512276	-0.811441838741302	-0.0487047545611858	0.0861500948667526	0.0512678138911724
-0.352615207433701	-0.0937337353825569	-0.813506543636322	-0.049028255045414	0.0857463926076889	0.0511869452893734
-0.351689964532852	-0.0903391912579536	-0.794242441654205	-0.0494840405881405	0.0854318216443062	0.0511539727449417
-0.353792250156403	-0.0908183008432388	-0.792148232460022	-0.0500376038253307	0.0851226523518562	0.0512655340135098
-0.351043194532394	-0.0993246734142303	-0.787579357624054	-0.0506051778793335	0.0848714932799339	0.0512259230017662
-0.349585384130478	-0.0934349372982979	-0.788038432598114	-0.0510055683553219	0.0843581184744835	0.0512701869010925
-0.348845064640045	-0.0864119306206703	-0.775859653949738	-0.051424540579319	0.0839046239852905	0.0513145588338375
-0.350865364074707	-0.0884974673390388	-0.768941640853882	-0.0519290864467621	0.0836801528930664	0.0515174940228462
-0.351248949766159	-0.0923628956079483	-0.767855405807495	-0.0524674579501152	0.0832899361848831	0.0516720600426197
-0.348740875720978	-0.0873494446277618	-0.762965261936188	-0.0528365522623062	0.0829185396432877	0.0518889538943768
-0.348825544118881	-0.0806837975978851	-0.758374154567719	-0.0532412119209766	0.0824763104319572	0.0520175993442535
-0.350052446126938	-0.0832910686731339	-0.74449098110199	-0.053784254938364	0.0821380987763405	0.0523070953786373
-0.349790304899216	-0.0849586352705956	-0.742782115936279	-0.0541987419128418	0.0819042772054672	0.052546039223671
-0.347724169492722	-0.0851380750536919	-0.746638536453247	-0.0545525178313255	0.0814265906810761	0.0527315698564053
-0.346039056777954	-0.0830261260271072	-0.736191689968109	-0.0549760013818741	0.0810222700238228	0.0530306361615658
-0.342020064592361	-0.0784712433815002	-0.734156250953674	-0.0554521456360817	0.0807153508067131	0.0532865263521671
-0.340583801269531	-0.0786253660917282	-0.724847555160522	-0.0557603165507317	0.0804994851350784	0.0537192858755589
-0.338221788406372	-0.083193801343441	-0.725619494915009	-0.056181613355875	0.0802076607942581	0.0540131703019142
-0.334564208984375	-0.0850774198770523	-0.724705278873444	-0.0565863698720932	0.0798799619078636	0.0541859529912472
-0.332031905651093	-0.0803196504712105	-0.717962563037872	-0.0566883347928524	0.079576276242733	0.0545138195157051
-0.327702254056931	-0.077873632311821	-0.714143574237823	-0.0571126267313957	0.0793799012899399	0.0548193342983723
-0.327581018209457	-0.0841540694236755	-0.714491009712219	-0.0573488920927048	0.0793609619140625	0.0551482811570168
-0.319325298070908	-0.0905375927686691	-0.718376100063324	-0.0575464218854904	0.0791880786418915	0.0553541332483292
-0.314143091440201	-0.0863890126347542	-0.722191154956818	-0.0576631315052509	0.0789923965930939	0.0556173585355282
-0.304659157991409	-0.0833141505718231	-0.713585197925568	-0.0577579736709595	0.0789038464426994	0.055922344326973
-0.304815292358398	-0.0946359932422638	-0.714539885520935	-0.0579289048910141	0.0790979042649269	0.0562197230756283
-0.303486168384552	-0.0978363752365112	-0.72341513633728	-0.057936392724514	0.0791239365935326	0.0564398393034935
-0.293009668588638	-0.0947456881403923	-0.722734928131104	-0.0578746274113655	0.0791915282607079	0.0566619224846363
-0.286971807479858	-0.0972501412034035	-0.720356702804565	-0.0578230246901512	0.0792708024382591	0.056906882673502
-0.28120020031929	-0.110248118638992	-0.729175806045532	-0.0579340308904648	0.0796058103442192	0.0571370348334312
-0.274507761001587	-0.111851774156094	-0.736017167568207	-0.0576724708080292	0.0799258723855019	0.0573256611824036
-0.265403360128403	-0.110267840325832	-0.74495792388916	-0.0575946196913719	0.0800841674208641	0.057515200227499
-0.261550009250641	-0.115354664623737	-0.742193758487701	-0.057522427290678	0.0805793628096581	0.057790644466877
-0.259178429841995	-0.121311508119106	-0.750843286514282	-0.0573384873569012	0.0810976773500443	0.0580513402819633
-0.251429259777069	-0.126385793089867	-0.757925927639008	-0.057115163654089	0.0815457552671433	0.0583063550293446
-0.242548778653145	-0.126660972833633	-0.765170633792877	-0.0568317919969559	0.0818871334195137	0.0585694350302219
-0.237371951341629	-0.133234560489655	-0.766744017601013	-0.0565891042351723	0.082387663424015	0.0587368607521057
-0.233406111598015	-0.138327851891518	-0.770769476890564	-0.0562401078641415	0.0830204859375954	0.0590608492493629
-0.22068127989769	-0.14284160733223	-0.784496247768402	-0.0559651292860508	0.0835262164473534	0.0592247135937214
-0.214881762862206	-0.146422311663628	-0.798064053058624	-0.0556261204183102	0.084019660949707	0.0594980679452419
-0.208616241812706	-0.145581692457199	-0.804172039031982	-0.0552668571472168	0.0846133604645729	0.0598160214722157
-0.201747700572014	-0.148788899183273	-0.806944727897644	-0.0549118258059025	0.0852561742067337	0.0601752549409866
-0.197990670800209	-0.162334591150284	-0.809680342674255	-0.0546230897307396	0.0857749804854393	0.0605265013873577
-0.188577368855476	-0.170074298977852	-0.826220273971558	-0.0542941875755787	0.0863848552107811	0.0607766956090927
-0.176025986671448	-0.172357395291328	-0.837488889694214	-0.0538987927138805	0.0868692025542259	0.0611389428377151
-0.16532227396965	-0.171515956521034	-0.84264212846756	-0.0534493662416935	0.0872555822134018	0.0613368526101112
-0.162589207291603	-0.176698237657547	-0.842650651931763	-0.0532549656927586	0.0877901017665863	0.0616830922663212
-0.160240039229393	-0.183982253074646	-0.84550142288208	-0.0528435632586479	0.0882933139801025	0.0619312077760696
-0.149908602237701	-0.188636526465416	-0.852022051811218	-0.0525174513459206	0.0886465311050415	0.0622393749654293
-0.145912379026413	-0.195379585027695	-0.863223850727081	-0.052181962877512	0.0890068113803864	0.062476884573698
-0.1422318816185	-0.196327745914459	-0.868055105209351	-0.0518478229641914	0.0893333107233047	0.062757782638073
-0.13445483148098	-0.20055827498436	-0.873443722724915	-0.0516387857496738	0.0894776806235313	0.063045546412468
-0.130154192447662	-0.200820624828339	-0.870063304901123	-0.0513054318726063	0.089496873319149	0.0632810145616531
-0.128249928355217	-0.208334639668465	-0.878519833087921	-0.0510973073542118	0.0897632539272308	0.0635513365268707
-0.123248845338821	-0.206850603222847	-0.878037810325623	-0.0508403703570366	0.0898614376783371	0.0638325735926628
-0.121245622634888	-0.212317749857903	-0.874650478363037	-0.0508044846355915	0.0897682383656502	0.0641275197267532
-0.11878227442503	-0.218360155820847	-0.872026801109314	-0.0506592728197575	0.0896743461489677	0.0643991976976395
-0.113370999693871	-0.216735377907753	-0.873854279518127	-0.0504600740969181	0.0894663855433464	0.0647260472178459
-0.107878535985947	-0.216009899973869	-0.874681234359741	-0.0503388643264771	0.0891468748450279	0.0649517327547073
-0.106534965336323	-0.219914704561234	-0.871107697486877	-0.0504451096057892	0.0887956395745277	0.0651786103844643
-0.109604001045227	-0.218454986810684	-0.861685991287231	-0.0503579862415791	0.088415265083313	0.065458819270134
-0.102781139314175	-0.217274889349937	-0.865503251552582	-0.0503376126289368	0.0879512652754784	0.0656583234667778
-0.103956580162048	-0.220055669546127	-0.856058657169342	-0.0504599623382092	0.0875115394592285	0.0659532770514488
-0.100503496825695	-0.222897365689278	-0.853255748748779	-0.0505997575819492	0.0869447588920593	0.0661258101463318
-0.103763483464718	-0.223634481430054	-0.845898926258087	-0.0506691671907902	0.0863007605075836	0.066361092031002
-0.0977272614836693	-0.22502638399601	-0.846275746822357	-0.0509477145969868	0.0856186300516129	0.0665287747979164
-0.096369594335556	-0.222919300198555	-0.83691281080246	-0.0510092452168465	0.0848924890160561	0.0667669326066971
-0.0947085842490196	-0.218222633004189	-0.826497256755829	-0.0512698441743851	0.0841675624251366	0.0670654326677322
-0.0984486043453217	-0.216293707489967	-0.811433374881744	-0.0514603741466999	0.0833151564002037	0.0672850534319878
-0.095972366631031	-0.221115991473198	-0.80725508928299	-0.0517643764615059	0.0826225131750107	0.0675689727067947
-0.0972540825605392	-0.216916650533676	-0.797540068626404	-0.051990021020174	0.0818811058998108	0.0678059235215187
-0.0941146463155746	-0.220497190952301	-0.796774923801422	-0.0523873120546341	0.0810705497860909	0.0680755451321602
-0.0969765856862068	-0.216826424002647	-0.784584105014801	-0.0527396276593208	0.0802561268210411	0.0683099254965782
-0.100093305110931	-0.214188620448112	-0.78121942281723	-0.0529080182313919	0.0794675350189209	0.0686071291565895
-0.0965514928102493	-0.20792081952095	-0.768334269523621	-0.0532028041779995	0.0785964280366898	0.0688689798116684
-0.0985982492566109	-0.208875149488449	-0.755680322647095	-0.0536056123673916	0.0779224634170532	0.0691915974020958
-0.102383941411972	-0.206528916954994	-0.750184953212738	-0.0539254993200302	0.0772620886564255	0.0695176422595978
-0.104557141661644	-0.205312043428421	-0.744660437107086	-0.0543410778045654	0.0766098648309708	0.0698019936680794
-0.103441596031189	-0.205560699105263	-0.741288781166077	-0.0546158701181412	0.075803816318512	0.0700401216745377
-0.103947810828686	-0.201662957668304	-0.729848206043243	-0.0549368597567081	0.0752401202917099	0.07020353525877
-0.1023118942976	-0.195323348045349	-0.728847622871399	-0.055235430598259	0.0746746882796288	0.07047388702631
-0.108084566891193	-0.193913087248802	-0.71571284532547	-0.0554818399250507	0.0741581097245216	0.0707429572939873
-0.107158288359642	-0.199696332216263	-0.707373738288879	-0.0560168363153934	0.0738236233592033	0.0708624571561813
-0.114120833575726	-0.198988273739815	-0.709989190101624	-0.0561974570155144	0.0734033733606339	0.0710366368293762
-0.111098647117615	-0.193807944655418	-0.708204925060272	-0.0564658977091312	0.0729695856571198	0.0710784941911697
-0.112012915313244	-0.191330939531326	-0.704531133174896	-0.0566832385957241	0.0726086720824242	0.0712062492966652
-0.116399466991425	-0.188980117440224	-0.699824810028076	-0.0569591633975506	0.0724801868200302	0.0713636949658394
-0.120016828179359	-0.187185883522034	-0.697638988494873	-0.0573641993105412	0.0723966509103775	0.0714604258537292
-0.122671328485012	-0.1917884349823	-0.696619868278503	-0.0575382970273495	0.0721987932920456	0.071575753390789
-0.121340595185757	-0.192550897598267	-0.701808631420136	-0.0577980205416679	0.0720342323184013	0.0715540200471878
-0.127958714962006	-0.185305029153824	-0.698629915714264	-0.0578805916011333	0.0720060840249062	0.0715066716074944
-0.127079054713249	-0.184106603264809	-0.689165532588959	-0.0581645034253597	0.0720627084374428	0.0715409144759178
-0.127959415316582	-0.188033863902092	-0.689037561416626	-0.0584455840289593	0.0721774771809578	0.0715398043394089
-0.132884785532951	-0.187734216451645	-0.689955592155457	-0.0586625896394253	0.0722794234752655	0.0714457929134369
-0.133232176303864	-0.187298610806465	-0.6956707239151	-0.0587590001523495	0.0723088532686234	0.0712570697069168
-0.134925290942192	-0.185057923197746	-0.693833529949188	-0.05887546017766	0.0723609998822212	0.0711115971207619
-0.138548940420151	-0.185560077428818	-0.694255650043488	-0.0590935237705708	0.0726306140422821	0.070880763232708
-0.145893916487694	-0.188267588615417	-0.69123101234436	-0.0592733360826969	0.0728953555226326	0.070621594786644
-0.141243875026703	-0.189997985959053	-0.694662570953369	-0.0595510266721249	0.0730890035629272	0.0702542141079903
-0.144759818911552	-0.192539319396019	-0.698201835155487	-0.0598385259509087	0.0732648372650146	0.069862961769104
-0.15244659781456	-0.18900004029274	-0.694524943828583	-0.0600004121661186	0.0736051425337791	0.0695300698280334
-0.154180288314819	-0.190005540847778	-0.695247948169708	-0.0603108778595924	0.0738209038972855	0.0691869184374809
-0.155449345707893	-0.193327635526657	-0.698504507541656	-0.0605583414435387	0.0741215422749519	0.068875178694725
-0.158906877040863	-0.198047235608101	-0.706236481666565	-0.0608525536954403	0.0744401887059212	0.0684994086623192
-0.160244718194008	-0.194381758570671	-0.703925490379334	-0.0611413717269897	0.0746784582734108	0.0680991038680077
-0.160954132676125	-0.189794227480888	-0.697516441345215	-0.0614303946495056	0.0748061984777451	0.0677596479654312
-0.170946523547173	-0.192759111523628	-0.693962395191193	-0.0618346966803074	0.0751926302909851	0.0673797950148582
-0.179447785019875	-0.19940972328186	-0.701204836368561	-0.0622131898999214	0.0755556151270866	0.0670760720968246
-0.177786588668823	-0.197301685810089	-0.709024667739868	-0.0625056028366089	0.0757519602775574	0.0666301026940346
-0.180491909384727	-0.197631567716599	-0.704875886440277	-0.0628383755683899	0.075793981552124	0.0662560686469078
-0.188683718442917	-0.194084346294403	-0.704511106014252	-0.0632686764001846	0.0761043801903725	0.0658251196146011
-0.193812638521194	-0.196787402033806	-0.69851279258728	-0.0636513531208038	0.0763316974043846	0.0654405653476715
-0.196281313896179	-0.201377749443054	-0.701956033706665	-0.0641580894589424	0.0764639750123024	0.0649664849042892
-0.201322317123413	-0.202284932136536	-0.705062866210938	-0.0646246373653412	0.0765091776847839	0.064484179019928
-0.207356408238411	-0.194719940423965	-0.692528784275055	-0.0649812072515488	0.0766287818551064	0.0640201643109322
-0.209468185901642	-0.19766554236412	-0.687338471412659	-0.0654632747173309	0.0767512246966362	0.0636512860655785
-0.21901573240757	-0.202642425894737	-0.693091571331024	-0.0660229474306107	0.0768644064664841	0.0632657930254936
-0.222351282835007	-0.199831128120422	-0.692280888557434	-0.0665125474333763	0.076833464205265	0.0627291277050972
-0.229008853435516	-0.192817866802216	-0.687522053718567	-0.0669679939746857	0.0768281295895576	0.062313586473465
-0.236811414361	-0.192306235432625	-0.678655385971069	-0.0674185082316399	0.0768667459487915	0.0619952380657196
-0.239549145102501	-0.201868385076523	-0.674991011619568	-0.0681468471884727	0.0769048035144806	0.0615193992853165
-0.249533832073212	-0.195965707302094	-0.676934242248535	-0.0684928745031357	0.0767572894692421	0.0610912963747978
-0.25108727812767	-0.188337579369545	-0.670090138912201	-0.0689773112535477	0.0766888037323952	0.0606862120330334
-0.260600954294205	-0.193514034152031	-0.66163694858551	-0.0696351602673531	0.0767099857330322	0.0603119134902954
-0.265119194984436	-0.198564976453781	-0.672128200531006	-0.0702667012810707	0.0767007097601891	0.05992466583848
-0.269785910844803	-0.192344009876251	-0.667825043201447	-0.0706498324871063	0.0765698924660683	0.0595655553042889
-0.272890269756317	-0.187818855047226	-0.660229206085205	-0.0711841285228729	0.0765060111880302	0.0591535046696663
-0.281321614980698	-0.194071263074875	-0.661320269107819	-0.0717017501592636	0.0766452923417091	0.0589209720492363
-0.284198343753815	-0.194491192698479	-0.663534581661224	-0.0722197592258453	0.0764993578195572	0.058490227907896
-0.286873340606689	-0.187386617064476	-0.655148386955261	-0.072632797062397	0.0764120668172836	0.0581517368555069
-0.296035498380661	-0.187856078147888	-0.651505827903748	-0.0730944201350212	0.076546773314476	0.0578838400542736
-0.297336250543594	-0.196784064173698	-0.655551612377167	-0.0736976489424706	0.0765065476298332	0.0573504380881786
-0.303908586502075	-0.184988960623741	-0.650903344154358	-0.073917455971241	0.0763515383005142	0.0570983774960041
-0.306204736232758	-0.181514829397202	-0.638656854629517	-0.0742525532841682	0.0763599723577499	0.0569315925240517
-0.312825888395309	-0.192214831709862	-0.652277767658234	-0.0746142268180847	0.0763231217861176	0.0561830848455429
-0.311123967170715	-0.191231355071068	-0.648528516292572	-0.0750201120972633	0.0762316212058067	0.055357351899147
-0.31879049539566	-0.189879506826401	-0.638877809047699	-0.0752096921205521	0.0764309465885162	0.0548085793852806
-0.318830639123917	-0.199762210249901	-0.646210789680481	-0.0756335780024529	0.0766831114888191	0.0544658042490482
-0.320989698171616	-0.196998134255409	-0.645585417747498	-0.0759545117616653	0.0767003521323204	0.0542459338903427
-0.322523504495621	-0.197741732001305	-0.640404641628265	-0.0764243304729462	0.0770617723464966	0.05422018840909
-0.326131045818329	-0.200787395238876	-0.643031537532806	-0.0766571834683418	0.0774097442626953	0.054392397403717
-0.320802062749863	-0.193699479103088	-0.654943704605103	-0.0768686011433601	0.0775657892227173	0.054438304156065
-0.325896888971329	-0.191323012113571	-0.640883326530457	-0.0771171599626541	0.0778074935078621	0.054502546787262
-0.330775141716003	-0.198883935809135	-0.649528920650482	-0.0774219632148743	0.078306071460247	0.0545033477246761
-0.329791754484177	-0.196570500731468	-0.658118844032288	-0.077556349337101	0.0785138234496117	0.0542291812598705
-0.332693815231323	-0.18574395775795	-0.657528519630432	-0.0776672512292862	0.0786724463105202	0.0538676828145981
-0.340524047613144	-0.192634299397469	-0.651996910572052	-0.0779794231057167	0.0792635679244995	0.0535297133028507
-0.343282699584961	-0.200537726283073	-0.663989663124084	-0.0781344771385193	0.0795803442597389	0.0528848953545094
-0.347798049449921	-0.197875037789345	-0.666862905025482	-0.078128919005394	0.0797039046883583	0.0522748008370399
-0.35090759396553	-0.196283608675003	-0.656965792179108	-0.078238382935524	0.0800393670797348	0.051670003682375
-0.351807951927185	-0.210868269205093	-0.661090433597565	-0.0785808265209198	0.0804953724145889	0.0511059574782848
-0.35326561331749	-0.208293750882149	-0.66897177696228	-0.0785683691501617	0.0806442499160767	0.0504574067890644
-0.355471074581146	-0.210034489631653	-0.663143157958984	-0.078667625784874	0.0809366405010223	0.0499984845519066
-0.356966495513916	-0.220295593142509	-0.667502701282501	-0.0788562372326851	0.0812836959958076	0.0495935566723347
-0.354484349489212	-0.221812874078751	-0.671380579471588	-0.078962504863739	0.0814496353268623	0.0489701367914677
-0.363581925630569	-0.218313902616501	-0.668846428394318	-0.0789138600230217	0.0817473828792572	0.0485414043068886
-0.364687591791153	-0.225626453757286	-0.676973462104797	-0.0791084244847298	0.0821142494678497	0.0480712577700615
-0.368302524089813	-0.227561637759209	-0.674934089183807	-0.0791704282164574	0.0822002068161964	0.0475282110273838
-0.369124412536621	-0.225119531154633	-0.669145405292511	-0.0793346911668777	0.0823460891842842	0.0470876730978489
-0.375114172697067	-0.227405458688736	-0.666741967201233	-0.0794836580753326	0.0826803371310234	0.0467080436646938
-0.373430758714676	-0.229530036449432	-0.676983058452606	-0.079559288918972	0.0826699659228325	0.0463281907141209
-0.379896819591522	-0.226381957530975	-0.670385658740997	-0.0795905664563179	0.0826380774378777	0.0459131933748722
-0.385553181171417	-0.231699258089066	-0.669817090034485	-0.0798380970954895	0.0828941762447357	0.0455110855400562
-0.384327054023743	-0.233853995800018	-0.675355195999146	-0.0798797979950905	0.082845650613308	0.045150738209486
-0.389062106609344	-0.228411182761192	-0.664432287216187	-0.079965777695179	0.0827680304646492	0.0447950586676598
-0.396954298019409	-0.234432324767113	-0.667100608348846	-0.0801311731338501	0.0828589871525764	0.0445875637233257
-0.395601481199265	-0.237993180751801	-0.674456596374512	-0.0803080424666405	0.0827190726995468	0.0442152768373489
-0.404098331928253	-0.229804113507271	-0.66409158706665	-0.0802716314792633	0.0825271531939507	0.0440253466367722
-0.406688034534454	-0.233112707734108	-0.661604404449463	-0.0805428102612495	0.0825443267822266	0.0438671074807644
-0.405350685119629	-0.236133307218552	-0.667469084262848	-0.0807356536388397	0.0822463110089302	0.0436815768480301
-0.409920364618301	-0.231534779071808	-0.661528348922729	-0.0808396190404892	0.0820294842123985	0.0434460639953613
-0.416542559862137	-0.232560202479362	-0.645817816257477	-0.0809548199176788	0.0819031223654747	0.0433697439730167
-0.415134638547897	-0.235889777541161	-0.657751381397247	-0.081086166203022	0.0816949009895325	0.0431476645171642
-0.41972804069519	-0.230718061327934	-0.648344993591309	-0.0812250971794128	0.0813039839267731	0.0429529622197151
-0.426537305116653	-0.233183190226555	-0.645147919654846	-0.0814236924052238	0.0811415389180183	0.0428916998207569
-0.425665199756622	-0.236212447285652	-0.647028207778931	-0.0815221518278122	0.0808660611510277	0.0426988415420055
-0.429391473531723	-0.228988274931908	-0.644640564918518	-0.0815501511096954	0.0805315300822258	0.0424731746315956
-0.435932904481888	-0.235068380832672	-0.640909731388092	-0.0817631557583809	0.0804653540253639	0.0424256958067417
-0.435704380273819	-0.238173454999924	-0.648859441280365	-0.0818796381354332	0.0800920948386192	0.0421610735356808
-0.442930936813354	-0.231210634112358	-0.632253408432007	-0.0819115340709686	0.0800079479813576	0.0421045497059822
-0.443589508533478	-0.235802203416824	-0.639061510562897	-0.082042396068573	0.0798479542136192	0.0419964231550694
-0.446212202310562	-0.234137535095215	-0.636779844760895	-0.0820653662085533	0.0796146467328072	0.0417811721563339
-0.451930224895477	-0.235863283276558	-0.625698804855347	-0.0822072252631187	0.0796600356698036	0.0417249128222466
-0.45404776930809	-0.238014236092567	-0.633804023265839	-0.0821540802717209	0.0795622318983078	0.0415723659098148
-0.454921215772629	-0.231523022055626	-0.632188975811005	-0.0821178406476974	0.0793976336717606	0.0414534658193588
-0.461910992860794	-0.239870026707649	-0.631925225257874	-0.0822045505046844	0.0795634761452675	0.0413868576288223
-0.460613161325455	-0.242400333285332	-0.642691552639008	-0.0822537168860435	0.0795094296336174	0.0411136001348495
-0.466794818639755	-0.238166972994804	-0.630816102027893	-0.0821050330996513	0.0796265080571175	0.0409358181059361
-0.463169038295746	-0.245006620883942	-0.642452895641327	-0.0821464210748672	0.0798124819993973	0.0407561212778091
-0.464365363121033	-0.247761785984039	-0.646143734455109	-0.0820355042815208	0.0798519626259804	0.0403923355042934
-0.46769180893898	-0.250510364770889	-0.640877783298492	-0.0820660069584847	0.0802816599607468	0.0401668474078178
-0.468583941459656	-0.256050825119019	-0.651604771614075	-0.0818705856800079	0.080458477139473	0.03982188180089
-0.470956116914749	-0.250971883535385	-0.649017930030823	-0.081736259162426	0.0806709453463554	0.0394308902323246
-0.472647368907928	-0.262238651514053	-0.65096116065979	-0.0817323997616768	0.0811815857887268	0.0391683652997017
-0.473240345716476	-0.267706274986267	-0.658656537532806	-0.0816118121147156	0.0814282596111298	0.0386254675686359
-0.477770209312439	-0.264649152755737	-0.649750232696533	-0.0813612043857574	0.0819258466362953	0.0383123941719532
-0.479330539703369	-0.272746711969376	-0.672398865222931	-0.0812941938638687	0.0824292451143265	0.0380073301494122
-0.479539960622787	-0.272414922714233	-0.669001400470734	-0.0811234563589096	0.0826809257268906	0.0375581905245781
-0.482991546392441	-0.279582947492599	-0.66615355014801	-0.0810072049498558	0.0833210647106171	0.0371166318655014
-0.486130207777023	-0.285653680562973	-0.688994109630585	-0.0807946771383286	0.0837082266807556	0.0366168208420277
-0.486573219299316	-0.283145934343338	-0.683885455131531	-0.0806493684649467	0.084059365093708	0.036162905395031
-0.489534854888916	-0.294164419174194	-0.688562572002411	-0.080608107149601	0.084616057574749	0.0357749164104462
-0.488872587680817	-0.298566818237305	-0.701280474662781	-0.0804626867175102	0.0850542262196541	0.0351700037717819
-0.493650436401367	-0.294705897569656	-0.696334004402161	-0.080220103263855	0.0855313986539841	0.0347757637500763
-0.492973029613495	-0.30503436923027	-0.698613405227661	-0.0802645236253738	0.0860265642404556	0.0344237051904202
-0.489348858594894	-0.306199342012405	-0.713755190372467	-0.0801074579358101	0.0863199010491371	0.0338693633675575
-0.494937807321548	-0.307979106903076	-0.708016455173492	-0.0800297856330872	0.0867729783058167	0.0333979167044163
-0.500054121017456	-0.317599982023239	-0.714241325855255	-0.0799578279256821	0.0873664766550064	0.0331542529165745
-0.495036989450455	-0.315864950418472	-0.720794081687927	-0.0798399150371552	0.087618924677372	0.0326591432094574
-0.499062299728394	-0.315316170454025	-0.719733059406281	-0.0797818228602409	0.0878965631127357	0.0322719849646091
-0.504748344421387	-0.324360400438309	-0.721411883831024	-0.0799166411161423	0.0883772149682045	0.031947273761034
-0.502027213573456	-0.325140684843063	-0.731419622898102	-0.0799059346318245	0.0886473879218102	0.0314587019383907
-0.50437468290329	-0.321966797113419	-0.726415872573853	-0.0798307284712791	0.0888330116868019	0.0310565643012524
-0.507033109664917	-0.331153720617294	-0.729468107223511	-0.0799267217516899	0.0891440808773041	0.0307414494454861
-0.50616717338562	-0.335356086492538	-0.737496376037598	-0.0800281465053558	0.0893060937523842	0.0301697757095099
-0.512448787689209	-0.329311221837997	-0.725931942462921	-0.0799611806869507	0.0895826444029808	0.0296875033527613
-0.512778580188751	-0.337386220693588	-0.731635630130768	-0.0801093578338623	0.0897611901164055	0.0293300002813339
-0.514567136764526	-0.339316785335541	-0.745020627975464	-0.0801735445857048	0.0896864533424377	0.0288135129958391
-0.522570610046387	-0.340230733156204	-0.726767003536224	-0.0803438946604729	0.0899001955986023	0.0284461788833141
-0.524972021579742	-0.350030153989792	-0.728638827800751	-0.0805747583508492	0.0901008620858192	0.0279671866446733
-0.525455832481384	-0.339784651994705	-0.735876560211182	-0.0805816575884819	0.0899502709507942	0.0274693053215742
-0.533860564231873	-0.346761018037796	-0.72591358423233	-0.0808419436216354	0.0901263132691383	0.0271719805896282
-0.532895743846893	-0.350653201341629	-0.737387001514435	-0.0811681598424912	0.0900352075695992	0.0266392324119806
-0.540197670459747	-0.34630298614502	-0.720941841602325	-0.081205889582634	0.0901296362280846	0.0262152776122093
-0.539061427116394	-0.354696452617645	-0.733467221260071	-0.0814645513892174	0.0900904983282089	0.0258473567664623
-0.542231142520905	-0.348083138465881	-0.725664794445038	-0.0815895274281502	0.0898178517818451	0.0254258830100298
-0.550429284572601	-0.359138339757919	-0.713641226291656	-0.0819361433386803	0.0899788588285446	0.0251242499798536
-0.549292862415314	-0.349840342998505	-0.732182025909424	-0.08187335729599	0.0895418226718903	0.025090279057622
-0.557770609855652	-0.349244564771652	-0.709944903850555	-0.0818941593170166	0.0891987308859825	0.0246887113898993
-0.565723538398743	-0.362093299627304	-0.715627670288086	-0.0820407047867775	0.0888992622494698	0.023756442591548
-0.561617910861969	-0.363260388374329	-0.715902388095856	-0.0823309719562531	0.0885857194662094	0.0227299854159355
-0.569359481334686	-0.368787169456482	-0.707553744316101	-0.0826150551438332	0.0885398387908936	0.0220415499061346
-0.567921459674835	-0.372597366571426	-0.711136341094971	-0.0827690958976746	0.0882352590560913	0.0214732885360718
-0.56818950176239	-0.37207555770874	-0.700851023197174	-0.0830242037773132	0.0881819650530815	0.0211516842246056
-0.563720107078552	-0.38169264793396	-0.709126472473145	-0.0833200216293335	0.0880609005689621	0.0209357384592295
-0.568312287330627	-0.375258475542068	-0.694450199604034	-0.0836092606186867	0.0880086123943329	0.0208871141076088
-0.564516425132751	-0.382279127836227	-0.702026903629303	-0.0838362500071526	0.0881793573498726	0.0209207721054554
-0.563578724861145	-0.372523844242096	-0.69635546207428	-0.0839960649609566	0.0880320891737938	0.0208955239504576
-0.568415939807892	-0.378864258527756	-0.694842278957367	-0.0843527168035507	0.0882652848958969	0.0209997091442347
-0.569467902183533	-0.378293186426163	-0.708191335201263	-0.0845760405063629	0.0882704257965088	0.0207741763442755
-0.57904988527298	-0.37163057923317	-0.693881928920746	-0.0847030952572823	0.0885208174586296	0.0206188876181841
-0.581929326057434	-0.3760966360569	-0.708786725997925	-0.0849311947822571	0.0887143462896347	0.0202257260680199
-0.583943784236908	-0.373015880584717	-0.705549955368042	-0.0850483849644661	0.0887249782681465	0.0196762569248676
-0.592655777931213	-0.38217231631279	-0.704176485538483	-0.0852752402424812	0.0891796499490738	0.0191291235387325
-0.593623459339142	-0.379678905010223	-0.718936383724213	-0.0852598622441292	0.0892648622393608	0.0184708964079618
-0.597048580646515	-0.379988223314285	-0.711068630218506	-0.0853451937437058	0.0895697623491287	0.0179462172091007
-0.595848023891449	-0.394278138875961	-0.721178591251373	-0.0855087712407112	0.0898633077740669	0.017390875145793
-0.598583161830902	-0.39286482334137	-0.716264963150024	-0.085539273917675	0.090118519961834	0.0168049521744251
-0.60067743062973	-0.398219972848892	-0.723253011703491	-0.0855769068002701	0.0906913504004478	0.0164830964058638
-0.598454236984253	-0.400179088115692	-0.726855456829071	-0.0856296718120575	0.0909448266029358	0.0160943306982517
-0.599571466445923	-0.396014988422394	-0.724423170089722	-0.0856049954891205	0.0913185328245163	0.0158244036138058
-0.601693749427795	-0.406512707471848	-0.735773682594299	-0.0857190564274788	0.0919722989201546	0.0156424455344677
-0.605072200298309	-0.399230301380157	-0.739491403102875	-0.085657887160778	0.0922772139310837	0.015299741178751
-0.610547184944153	-0.403169691562653	-0.737269103527069	-0.0855606943368912	0.0929687917232513	0.0152140567079186
-0.602995753288269	-0.401262909173965	-0.755660176277161	-0.0855784192681313	0.0932093411684036	0.0149428891018033
-0.595691382884979	-0.393282920122147	-0.746495306491852	-0.0856244266033173	0.0937458053231239	0.014999340288341
-0.604104518890381	-0.376304537057877	-0.738772451877594	-0.0859433338046074	0.0943581834435463	0.0146821020171046
-0.600732564926147	-0.324140727519989	-0.671977758407593	-0.0873146280646324	0.0938594415783882	0.0163258165121078
-0.61732006072998	-0.470553457736969	-0.727365851402283	-0.0865747258067131	0.0942713618278503	0.0162571426481009
-0.617539048194885	-0.491081297397614	-0.792053580284119	-0.084708534181118	0.0943470001220703	0.016491986811161
-0.60331130027771	-0.372548907995224	-0.775903522968292	-0.0836666002869606	0.0934707075357437	0.0149747971445322
-0.578710377216339	-0.370315313339233	-0.798451542854309	-0.0841749161481857	0.093911275267601	0.0149694290012121
-0.609592080116272	-0.39821994304657	-0.749555826187134	-0.0852292329072952	0.0925111398100853	0.0146621679887176
-0.58190530538559	-0.405290901660919	-0.707909941673279	-0.0854820907115936	0.0921503454446793	0.0157129876315594
-0.558956742286682	-0.38815838098526	-0.751157522201538	-0.0849384590983391	0.0930057987570763	0.0166031718254089
-0.540577292442322	-0.37892147898674	-0.750891149044037	-0.0848277136683464	0.0928384587168694	0.0175893139094114
-0.55654114484787	-0.39969789981842	-0.76177179813385	-0.0848806872963905	0.0931977555155754	0.018591184169054
-0.581506907939911	-0.400473475456238	-0.786600768566132	-0.084493413567543	0.0934192761778831	0.0190412402153015
-0.61032497882843	-0.386022806167603	-0.756006181240082	-0.0839667022228241	0.0928789079189301	0.019197603687644
-0.615932881832123	-0.37766632437706	-0.751455307006836	-0.0835155248641968	0.0930904969573021	0.019065011292696
-0.571861624717712	-0.385194540023804	-0.76228404045105	-0.0834900513291359	0.0929301083087921	0.018187003210187
-0.579401314258575	-0.400064647197723	-0.751272797584534	-0.0833226144313812	0.0927810743451118	0.0177699755877256
-0.575563311576843	-0.405962079763412	-0.756099402904511	-0.0832650810480118	0.0924896225333214	0.0178870595991611
-0.565973520278931	-0.369007974863052	-0.763551115989685	-0.0827469602227211	0.0923638790845871	0.0187432691454887
-0.566958546638489	-0.383457064628601	-0.771521806716919	-0.0825489461421967	0.0925020948052406	0.0196253322064877
-0.574873507022858	-0.390842854976654	-0.76795619726181	-0.0821119472384453	0.0918325483798981	0.0199442580342293
-0.570960462093353	-0.396477997303009	-0.764384090900421	-0.0817392691969872	0.0918570905923843	0.0199379939585924
-0.566594660282135	-0.394031792879105	-0.768336176872253	-0.081351600587368	0.0915214344859123	0.0197434350848198
-0.555075705051422	-0.390650987625122	-0.761654913425446	-0.0811032727360725	0.0909956395626068	0.0196915939450264
-0.54755562543869	-0.408125549554825	-0.76096111536026	-0.0808669477701187	0.0909637361764908	0.0200781039893627
-0.539338946342468	-0.40511417388916	-0.77177357673645	-0.0805835649371147	0.0905304700136185	0.0203769020736218
-0.53205394744873	-0.384370893239975	-0.754813432693481	-0.0803861245512962	0.0903082340955734	0.0209637004882097
-0.522044003009796	-0.39136815071106	-0.762867748737335	-0.0803555026650429	0.0903215706348419	0.0219075102359056
-0.5107501745224	-0.391893208026886	-0.757552862167358	-0.079982116818428	0.0898727774620056	0.022831192240119
-0.520861566066742	-0.399853497743607	-0.764157176017761	-0.0796535685658455	0.0900111496448517	0.0231769047677517
-0.513956010341644	-0.38855367898941	-0.76805979013443	-0.0792828053236008	0.0897299200296402	0.023495689034462
-0.511945307254791	-0.387979418039322	-0.76766973733902	-0.0790680572390556	0.0894573181867599	0.0235125068575144
-0.51925528049469	-0.412206053733826	-0.757857322692871	-0.0788369104266167	0.0891909375786781	0.0232651252299547
-0.521315276622772	-0.412516862154007	-0.755868196487427	-0.078407846391201	0.0886430740356445	0.0226383376866579
-0.515631437301636	-0.406462907791138	-0.754974126815796	-0.0780332088470459	0.0883493945002556	0.022263316437602
-0.507066428661346	-0.429094314575195	-0.767863750457764	-0.0775804221630096	0.0880359336733818	0.0220124609768391
-0.500377714633942	-0.432463854551315	-0.768901348114014	-0.0771286189556122	0.0873484760522842	0.0217920411378145
-0.497289419174194	-0.433235019445419	-0.769771873950958	-0.0766532570123672	0.0870805308222771	0.0218276046216488
-0.479908615350723	-0.424657583236694	-0.772393524646759	-0.0762970671057701	0.0866000354290009	0.0222395323216915
-0.477965205907822	-0.427553594112396	-0.759597361087799	-0.0759918391704559	0.0863977521657944	0.0227674543857574
-0.466670155525208	-0.432524651288986	-0.761133193969727	-0.0757417976856232	0.0858876779675484	0.0233797393739223
-0.452499330043793	-0.429454982280731	-0.752771556377411	-0.0753294453024864	0.085488848388195	0.0242744013667107
-0.446352541446686	-0.446122080087662	-0.766341626644135	-0.0747675076127052	0.0855264142155647	0.0247566103935242
-0.436924457550049	-0.4464972615242	-0.781223058700562	-0.0740385949611664	0.0852728262543678	0.0249570067971945
-0.430374652147293	-0.428270608186722	-0.780229508876801	-0.0733907073736191	0.0851224735379219	0.0251784101128578
-0.435602635145187	-0.437276870012283	-0.777843058109283	-0.0730026587843895	0.0853497460484505	0.0252524334937334
-0.430506497621536	-0.443525671958923	-0.789467394351959	-0.0726666077971458	0.0850695371627808	0.025436032563448
-0.425897657871246	-0.434846341609955	-0.779283761978149	-0.0719093903899193	0.0854484140872955	0.0256639830768108
-0.418507128953934	-0.445386379957199	-0.804733097553253	-0.0714088603854179	0.0859037712216377	0.0257122032344341
-0.415120244026184	-0.4405697286129	-0.809697449207306	-0.0707614496350288	0.0859750956296921	0.0258749816566706
-0.410359501838684	-0.450668156147003	-0.816252470016479	-0.0703541338443756	0.0867670774459839	0.026009950786829
-0.409780472517014	-0.442816197872162	-0.831560552120209	-0.0695763751864433	0.0872035548090935	0.026502987369895
-0.408888220787048	-0.429494380950928	-0.827679872512817	-0.0690435692667961	0.0877344608306885	0.0266705695539713
-0.402190536260605	-0.426851451396942	-0.813093841075897	-0.06900405138731	0.0882836356759071	0.0274409893900156
-0.392836630344391	-0.461447566747665	-0.835617423057556	-0.0684502571821213	0.0888478234410286	0.0279919058084488
-0.388320416212082	-0.459423750638962	-0.850543677806854	-0.067296527326107	0.0893963277339935	0.0283095631748438
-0.381468057632446	-0.441643476486206	-0.862826347351074	-0.0666000917553902	0.0899576842784882	0.028276888653636
-0.371722519397736	-0.437764137983322	-0.884037554264069	-0.0661395043134689	0.09059938788414	0.0282972529530525
-0.38056755065918	-0.44092583656311	-0.871001839637756	-0.0658792406320572	0.0908434838056564	0.0284561719745398
-0.376888751983643	-0.452663451433182	-0.877853214740753	-0.0652883797883987	0.0915805399417877	0.0289670713245869
-0.361241102218628	-0.435170531272888	-0.900964379310608	-0.064752571284771	0.0921439677476883	0.0289845950901508
-0.352362245321274	-0.425916582345963	-0.88952910900116	-0.0644790455698967	0.0925551354885101	0.0292460694909096
-0.35573810338974	-0.446345210075378	-0.899079442024231	-0.0643211454153061	0.0934094488620758	0.029650155454874
-0.357248604297638	-0.447291254997253	-0.91510808467865	-0.0637752935290337	0.0939155519008636	0.029935896396637
-0.361021459102631	-0.433356165885925	-0.916208267211914	-0.0631334036588669	0.0943250134587288	0.02993493527174
-0.36010953783989	-0.432557016611099	-0.916383683681488	-0.0628160759806633	0.0949756354093552	0.0301086790859699
-0.354602038860321	-0.444643348455429	-0.933875143527985	-0.0626606270670891	0.0953322276473045	0.0297549590468407
-0.355367511510849	-0.440221816301346	-0.928762495517731	-0.0622029080986977	0.0956563800573349	0.0297169759869576
-0.35653418302536	-0.445271611213684	-0.935272932052612	-0.0618833415210247	0.0959292128682137	0.0293965525925159
-0.349216669797897	-0.435599565505981	-0.944113731384277	-0.0618191212415695	0.0962489694356918	0.0292145982384682
-0.352746427059174	-0.430309742689133	-0.945912003517151	-0.0617506168782711	0.0964572057127953	0.0291976537555456
-0.357673734426498	-0.444865792989731	-0.942278683185577	-0.0616937391459942	0.0969168618321419	0.0292502772063017
-0.361902445554733	-0.433375686407089	-0.9475257396698	-0.0615765266120434	0.0967938527464867	0.0292020756751299
-0.357835084199905	-0.421734601259232	-0.951653063297272	-0.0615202896296978	0.0969673320651054	0.0290337838232517
-0.363582491874695	-0.425778537988663	-0.944337368011475	-0.0615682490170002	0.0971214324235916	0.0290615744888783
-0.366865009069443	-0.428861021995544	-0.942009508609772	-0.061778511852026	0.0970365479588509	0.0290005337446928
-0.364625662565231	-0.433393746614456	-0.948065340518951	-0.0617213696241379	0.0968049094080925	0.0288116596639156
-0.371298611164093	-0.423148512840271	-0.935602784156799	-0.0617012083530426	0.0967390462756157	0.0284364484250546
-0.365769803524017	-0.421749949455261	-0.937187194824219	-0.0618979819118977	0.0967141091823578	0.0283147040754557
-0.361659467220306	-0.415793180465698	-0.939836204051971	-0.0621492303907871	0.096299059689045	0.0280971340835094
-0.36751264333725	-0.417565673589706	-0.919034242630005	-0.0624275654554367	0.09583780169487	0.0280941426753998
-0.370354264974594	-0.426438212394714	-0.92121547460556	-0.0626628696918488	0.0957344844937325	0.0280987787991762
-0.364397376775742	-0.418866693973541	-0.923034846782684	-0.0627549663186073	0.0954325571656227	0.0278246663510799
-0.364791989326477	-0.40352675318718	-0.914384305477142	-0.0630001351237297	0.0948498770594597	0.0276852380484343
-0.373920351266861	-0.411331295967102	-0.912139475345612	-0.063357837498188	0.0945897623896599	0.0275231283158064
-0.37058362364769	-0.417227029800415	-0.909110605716705	-0.0637522041797638	0.0940947681665421	0.0273050963878632
-0.373573988676071	-0.402806162834167	-0.894462108612061	-0.0639012232422829	0.0935992449522018	0.0271834172308445
-0.368038058280945	-0.401396214962006	-0.890993416309357	-0.0643118917942047	0.0932336449623108	0.0270728692412376
-0.37221685051918	-0.408888280391693	-0.87762051820755	-0.0647274404764175	0.0928858816623688	0.0269429553300142
-0.369115471839905	-0.400562942028046	-0.88165694475174	-0.064936988055706	0.0923450440168381	0.026711467653513
-0.37656033039093	-0.391513586044312	-0.865628302097321	-0.0652551874518394	0.0920491144061089	0.0265670008957386
-0.37421253323555	-0.395427882671356	-0.866713106632233	-0.0656841695308685	0.0916794538497925	0.0264571327716112
-0.374174922704697	-0.390771061182022	-0.858595550060272	-0.0660706907510757	0.091168574988842	0.0263202097266912
-0.380260974168777	-0.388866305351257	-0.847115218639374	-0.0664411783218384	0.0909424275159836	0.0261728893965483
-0.3747778236866	-0.394752860069275	-0.850024342536926	-0.0668122619390488	0.0905438214540482	0.0260232072323561
-0.374823123216629	-0.383453190326691	-0.843540072441101	-0.0669678077101707	0.0899378508329391	0.0257037989795208
-0.375023186206818	-0.385288804769516	-0.829614400863647	-0.0673680752515793	0.0898183211684227	0.025603398680687
-0.376327633857727	-0.387981981039047	-0.838846564292908	-0.0677378326654434	0.0895847231149673	0.0254768468439579
-0.372773289680481	-0.379184246063232	-0.828403294086456	-0.0679942891001701	0.0891442075371742	0.0253241173923016
-0.372011214494705	-0.382073402404785	-0.816802322864532	-0.0683571845293045	0.0889635160565376	0.0252796728163958
-0.366882115602493	-0.384506285190582	-0.821827948093414	-0.0687075182795525	0.0887849852442741	0.0251753833144903
-0.366556197404861	-0.373242110013962	-0.806917548179626	-0.0689984932541847	0.0885152220726013	0.0251237321645021
-0.366968959569931	-0.379140973091125	-0.805839419364929	-0.0692955553531647	0.0885310396552086	0.0251784306019545
-0.363113015890121	-0.377889811992645	-0.814454019069672	-0.0695009231567383	0.0883171036839485	0.0249119363725185
-0.35924831032753	-0.37283381819725	-0.797212243080139	-0.0698167979717255	0.0882959887385368	0.0249127727001905
-0.359537482261658	-0.376882344484329	-0.801438808441162	-0.0701053440570831	0.0884240865707397	0.0248492807149887
-0.352609694004059	-0.372722178697586	-0.798600435256958	-0.0701888278126717	0.0881644636392593	0.0246684160083532
-0.350149005651474	-0.369287073612213	-0.78823459148407	-0.0704525262117386	0.0882087349891663	0.0246335193514824
-0.344579041004181	-0.380928963422775	-0.797778427600861	-0.070717878639698	0.0883162543177605	0.0245726052671671
-0.343197137117386	-0.371573954820633	-0.80242919921875	-0.0707961693406105	0.0882418975234032	0.0243797432631254
-0.341062128543854	-0.373189270496368	-0.788273990154266	-0.0709323436021805	0.0884512513875961	0.0244534276425838
-0.331142097711563	-0.374263882637024	-0.793966472148895	-0.0712139084935188	0.0884067714214325	0.0244293101131916
-0.324680119752884	-0.364589363336563	-0.792118191719055	-0.0713184773921967	0.088327631354332	0.0245155971497297
-0.32583013176918	-0.370940238237381	-0.782392978668213	-0.0715083032846451	0.0886099264025688	0.0248316209763289
-0.318401873111725	-0.36965274810791	-0.793574869632721	-0.0716289877891541	0.0886586308479309	0.0249670781195164
-0.311756879091263	-0.362275362014771	-0.789321959018707	-0.0716458931565285	0.0886690318584442	0.0251104515045881
-0.309476494789124	-0.367600083351135	-0.788821041584015	-0.0718714147806168	0.088852271437645	0.0252792648971081
-0.306297898292542	-0.363236010074615	-0.801635384559631	-0.0719034001231194	0.0888893976807594	0.0253659673035145
-0.301291167736053	-0.358409553766251	-0.788167059421539	-0.0719549879431725	0.0888476893305779	0.0254516694694757
-0.29987096786499	-0.361209005117416	-0.784365177154541	-0.0720618516206741	0.0889357253909111	0.0256437323987484
-0.288590431213379	-0.363985776901245	-0.79244726896286	-0.0721880570054054	0.0888770148158073	0.0256892889738083
-0.290193170309067	-0.356810599565506	-0.784319043159485	-0.0721506178379059	0.0888751298189163	0.0257981028407812
-0.282545417547226	-0.364194333553314	-0.791016459465027	-0.0722454935312271	0.0889568477869034	0.0259909313172102
-0.27705979347229	-0.358418703079224	-0.791099429130554	-0.072171688079834	0.0886698365211487	0.0259879324585199
-0.274780452251434	-0.356499493122101	-0.782179296016693	-0.0722639858722687	0.0886394381523132	0.0262712184339762
-0.272562980651855	-0.362823396921158	-0.786313056945801	-0.0722919255495071	0.0886306092143059	0.0264740623533726
-0.263304382562637	-0.355020582675934	-0.787339210510254	-0.072246827185154	0.0882751792669296	0.0266321785748005
-0.263517886400223	-0.356615573167801	-0.776672840118408	-0.0721919611096382	0.0882175117731094	0.0269696712493896
-0.255362510681152	-0.362222373485565	-0.785881757736206	-0.0722912549972534	0.0880676582455635	0.0270976815372705
-0.254939377307892	-0.352543383836746	-0.779639363288879	-0.0722416713833809	0.0877213403582573	0.027182511985302
-0.252423256635666	-0.359707027673721	-0.7676882147789	-0.0722710117697716	0.0876637250185013	0.0274171065539122
-0.244891151785851	-0.354725360870361	-0.778694331645966	-0.0721525624394417	0.0872918590903282	0.0274582095444202
-0.243542954325676	-0.354195415973663	-0.767244935035706	-0.0722606107592583	0.0871356353163719	0.0276890452951193
-0.239927619695663	-0.361320197582245	-0.779069542884827	-0.0722528174519539	0.0869093537330627	0.0277911219745874
-0.24057050049305	-0.352379202842712	-0.763007998466492	-0.0721338912844658	0.0865843519568443	0.0278800558298826
-0.236736938357353	-0.356566041707993	-0.770604193210602	-0.0721130073070526	0.0863341838121414	0.0279988311231136
-0.234259784221649	-0.356466203927994	-0.76972508430481	-0.0720926895737648	0.0859357491135597	0.0279463771730661
-0.236661836504936	-0.357269704341888	-0.756839275360107	-0.072143092751503	0.0858206525444984	0.0281009767204523
-0.23159784078598	-0.359768241643906	-0.761676132678986	-0.0720127820968628	0.0854847058653831	0.0281567182391882
-0.227711036801338	-0.347456127405167	-0.751770615577698	-0.0719099044799805	0.0849968641996384	0.0282243397086859
-0.229973360896111	-0.356675237417221	-0.750013291835785	-0.0719872787594795	0.0848473459482193	0.0284164324402809
-0.221382200717926	-0.359010070562363	-0.757155120372772	-0.0720033645629883	0.0844184011220932	0.0284637603908777
-0.226485192775726	-0.353223532438278	-0.743311047554016	-0.0718356892466545	0.0841512754559517	0.0285928435623646
-0.217328011989594	-0.359561949968338	-0.753722906112671	-0.0718690156936646	0.083921805024147	0.0286734998226166
-0.21691070497036	-0.353676438331604	-0.744792580604553	-0.0717542394995689	0.0834435969591141	0.0286943465471268
-0.21783946454525	-0.36306220293045	-0.738411247730255	-0.0718891993165016	0.0833451300859451	0.0287843830883503
-0.215051025152206	-0.359871566295624	-0.745558500289917	-0.0717260092496872	0.0828785672783852	0.0288009662181139
-0.211915701627731	-0.354860812425613	-0.729559719562531	-0.071667917072773	0.0827252343297005	0.0289291981607676
-0.208950817584991	-0.365523189306259	-0.736227035522461	-0.0716826021671295	0.0824966952204704	0.028978755697608
-0.205575540661812	-0.362756431102753	-0.727865993976593	-0.0716362074017525	0.0821593180298805	0.0289780013263226
-0.207452610135078	-0.37040302157402	-0.730710804462433	-0.0715814903378487	0.0820663049817085	0.0290220342576504
-0.204535335302353	-0.364796817302704	-0.729046821594238	-0.0713894590735435	0.0818152502179146	0.0289213005453348
-0.201215371489525	-0.365497022867203	-0.721873104572296	-0.0712747275829315	0.0816805437207222	0.0289661474525929
-0.197546094655991	-0.374419301748276	-0.738480150699615	-0.0712537989020348	0.0814390778541565	0.0288246348500252
-0.196156293153763	-0.369088053703308	-0.725853621959686	-0.0710971429944038	0.081417016685009	0.0288579259067774
-0.194773510098457	-0.377907991409302	-0.736070930957794	-0.0709773302078247	0.081348717212677	0.028883270919323
-0.188786074519157	-0.370024144649506	-0.730086505413055	-0.0707647651433945	0.0811318457126617	0.0288911033421755
-0.190306693315506	-0.377990305423737	-0.725064694881439	-0.0707165822386742	0.0813042223453522	0.0290204547345638
-0.182781234383583	-0.37904754281044	-0.736961603164673	-0.0706214085221291	0.081131786108017	0.0289054494351149
-0.187418356537819	-0.37703275680542	-0.725366413593292	-0.0702522397041321	0.0812661871314049	0.028979629278183
-0.180490672588348	-0.38380765914917	-0.740028321743011	-0.0701579004526138	0.0812199711799622	0.0289411582052708
-0.178565859794617	-0.375414848327637	-0.731614947319031	-0.0699084475636482	0.0811909809708595	0.0289701856672764
-0.177235797047615	-0.390800893306732	-0.734399616718292	-0.0699102059006691	0.081469900906086	0.0288944598287344
-0.173087865114212	-0.384911447763443	-0.738520622253418	-0.0695744156837463	0.0813820064067841	0.0288802366703749
-0.170876294374466	-0.381556034088135	-0.732846319675446	-0.069405622780323	0.0815646648406982	0.0289605110883713
-0.167199745774269	-0.39224299788475	-0.743713736534119	-0.0692739635705948	0.0816493779420853	0.0289621762931347
-0.162971392273903	-0.388574540615082	-0.736924111843109	-0.0690369233489037	0.0817343071103096	0.0289946179836988
-0.16815097630024	-0.388172477483749	-0.740553855895996	-0.0687559619545937	0.081990122795105	0.0291059836745262
-0.161955878138542	-0.389973104000092	-0.750109672546387	-0.0685480982065201	0.0819472298026085	0.0291836503893137
-0.158972263336182	-0.387079805135727	-0.746007680892944	-0.0683175250887871	0.0820489451289177	0.0292591545730829
-0.152782574295998	-0.392734169960022	-0.749247550964355	-0.0682383850216866	0.0822001621127129	0.0294278413057327
-0.151429072022438	-0.385500371456146	-0.747874915599823	-0.0679484307765961	0.0821061953902245	0.0294853877276182
-0.149593204259872	-0.391265422105789	-0.751489758491516	-0.0677613541483879	0.0823344066739082	0.029709305614233
-0.139084413647652	-0.384356647729874	-0.756491839885712	-0.0675613433122635	0.0821398869156837	0.0298529006540775
-0.141799330711365	-0.388709872961044	-0.746943950653076	-0.0673854351043701	0.082334004342556	0.0301297791302204
-0.134018272161484	-0.392003208398819	-0.76379656791687	-0.0673017576336861	0.0822935700416565	0.0302724242210388
-0.13603013753891	-0.383062779903412	-0.751051187515259	-0.0670430809259415	0.0822394713759422	0.0304876901209354
-0.132026925683022	-0.386151045560837	-0.756504118442535	-0.0669410452246666	0.0822976380586624	0.0308097265660763
-0.126604035496712	-0.38588485121727	-0.759065330028534	-0.0668110772967339	0.0820785760879517	0.0309988111257553
-0.125311002135277	-0.381646364927292	-0.748510479927063	-0.0668147504329681	0.0821439027786255	0.0312875285744667
-0.124852545559406	-0.383718997240067	-0.760560214519501	-0.0665238052606583	0.0819723382592201	0.0316037125885487
-0.12056040763855	-0.372058719396591	-0.753357112407684	-0.0664286836981773	0.0817795395851135	0.0318520218133926
-0.122557461261749	-0.380360394716263	-0.751003324985504	-0.0664364472031593	0.0817012116312981	0.032231155782938
-0.114800855517387	-0.377968162298203	-0.756426811218262	-0.066405214369297	0.0813697725534439	0.0323616787791252
-0.120775982737541	-0.37018883228302	-0.741720259189606	-0.0662440955638886	0.0811943858861923	0.0326660946011543
-0.118217281997204	-0.371600985527039	-0.749652445316315	-0.0662578046321869	0.0809620469808578	0.0330281183123589
-0.111648395657539	-0.365714251995087	-0.741615831851959	-0.0661931857466698	0.0804494768381119	0.0332271605730057
-0.110935531556606	-0.371908754110336	-0.733600437641144	-0.0663980692625046	0.0803642496466637	0.0336102545261383
-0.110936492681503	-0.364362776279449	-0.737148880958557	-0.0662937462329865	0.0798203200101852	0.0337667390704155
-0.11041022092104	-0.35777074098587	-0.727707028388977	-0.0662743300199509	0.0794489830732346	0.0341270342469215
-0.108151458203793	-0.364576041698456	-0.723555445671082	-0.0663837864995003	0.0790661424398422	0.0344482362270355
-0.10714116692543	-0.355309218168259	-0.722712159156799	-0.0664132460951805	0.0784665942192078	0.0346449017524719
-0.109357841312885	-0.353540390729904	-0.711782157421112	-0.0664956197142601	0.0781495422124863	0.0349922440946102
-0.103179730474949	-0.355439066886902	-0.716051042079926	-0.066606804728508	0.077598936855793	0.035215962678194
-0.0991849899291992	-0.347968548536301	-0.70121568441391	-0.0666654407978058	0.0769763961434364	0.0354725494980812
-0.097587026655674	-0.355223625898361	-0.700869262218475	-0.0668661072850227	0.0766460672020912	0.035746730864048
-0.0974552780389786	-0.347684860229492	-0.694880425930023	-0.066839911043644	0.075971931219101	0.0359694845974445
-0.098179891705513	-0.344311773777008	-0.684081852436066	-0.0669200792908669	0.0755723342299461	0.0362620428204536
-0.0914861485362053	-0.346379429101944	-0.690125823020935	-0.067103236913681	0.0750312358140945	0.0363875478506088
-0.0892011001706123	-0.341810256242752	-0.677970588207245	-0.0671685710549355	0.0743899941444397	0.0364954695105553
-0.0908033475279808	-0.348696649074554	-0.675357699394226	-0.0673019737005234	0.0740422159433365	0.0367177911102772
-0.0817523896694183	-0.343337386846542	-0.675833225250244	-0.0672782063484192	0.0734623298048973	0.0367836691439152
-0.0801194682717323	-0.344282954931259	-0.668081283569336	-0.0673690438270569	0.0731539055705071	0.036982998251915
-0.0721429288387299	-0.34653115272522	-0.66978919506073	-0.0674352943897247	0.0726276561617851	0.0370728373527527
-0.0757742822170258	-0.346677869558334	-0.660623073577881	-0.0675288289785385	0.0722658187150955	0.037162821739912
-0.0726015046238899	-0.352601379156113	-0.663249254226685	-0.0675388425588608	0.0720388144254684	0.0372653231024742
-0.0644649267196655	-0.346017390489578	-0.655914962291718	-0.067460834980011	0.0716041624546051	0.0372704155743122
-0.0650635212659836	-0.352191030979156	-0.654107630252838	-0.0675316974520683	0.0714249759912491	0.0374015904963017
-0.0554368644952774	-0.358580112457275	-0.655940175056458	-0.0675141885876656	0.0711457952857018	0.0373748391866684
-0.0566592961549759	-0.352631717920303	-0.646644592285156	-0.0673485696315765	0.0710233449935913	0.0374823473393917
-0.0477873310446739	-0.360578000545502	-0.651338040828705	-0.067370817065239	0.0710552111268044	0.0376293957233429
-0.0381795950233936	-0.353357821702957	-0.648314774036407	-0.0672379359602928	0.0707655027508736	0.0378228351473808
-0.0303405504673719	-0.360319525003433	-0.646426022052765	-0.0673114806413651	0.0709009245038033	0.038221787661314
-0.0283300969749689	-0.37068697810173	-0.658396482467651	-0.066998116672039	0.0707802474498749	0.0383396819233894
-0.0185879766941071	-0.36439973115921	-0.656520009040833	-0.0667409673333168	0.0708384588360786	0.0386654064059258
-0.00930192228406668	-0.366248518228531	-0.657899498939514	-0.0665847212076187	0.0709392428398132	0.0387584865093231
-0.00540515361353755	-0.375277668237686	-0.669043242931366	-0.0663318559527397	0.071002185344696	0.0386526398360729
-0.0037117344327271	-0.371743530035019	-0.659496366977692	-0.0661760345101357	0.0711891800165176	0.0389065556228161
0.00509119778871536	-0.381237864494324	-0.672883987426758	-0.0659392550587654	0.0714720189571381	0.0387235693633556
0.014686344191432	-0.373813092708588	-0.66980654001236	-0.0656185671687126	0.0715969204902649	0.0390295907855034
0.0132123455405235	-0.385375052690506	-0.669262647628784	-0.0654493048787117	0.0719840601086617	0.0390024743974209
0.0234665237367153	-0.392191410064697	-0.68789541721344	-0.0650899410247803	0.0722265392541885	0.0390452072024345
0.0186245106160641	-0.392935693264008	-0.68793112039566	-0.0647042840719223	0.0726947858929634	0.0391497500240803
0.033487431704998	-0.39850789308548	-0.701431572437286	-0.0643817558884621	0.0729049816727638	0.0388979502022266
0.0303312558680773	-0.394880145788193	-0.698698997497559	-0.0639226958155632	0.0731457620859146	0.038983765989542
0.0357233695685863	-0.402783095836639	-0.700104892253876	-0.0637889578938484	0.0736577659845352	0.0390217304229736
0.0418695770204067	-0.401963502168655	-0.70845502614975	-0.0633659809827805	0.0738541856408119	0.038846630603075
0.0455232635140419	-0.405905872583389	-0.708020508289337	-0.0631043538451195	0.0741969645023346	0.0389662086963654
0.0503267459571362	-0.413184195756912	-0.715515851974487	-0.0628218054771423	0.0745304375886917	0.0390563234686852
0.0540973693132401	-0.414391607046127	-0.725502133369446	-0.0624425113201141	0.0748636797070503	0.0390057526528835
0.0517897382378578	-0.411964178085327	-0.71930056810379	-0.0622014552354813	0.0752152875065804	0.0391263738274574
0.0563427582383156	-0.418429374694824	-0.735323011875153	-0.0619176775217056	0.0753596574068069	0.0389373265206814
0.0607055723667145	-0.4153211414814	-0.729096114635468	-0.0616521760821342	0.0755132213234901	0.0392074547708035
0.0606799088418484	-0.427675634622574	-0.732033848762512	-0.0614729374647141	0.0757790878415108	0.0389924608170986
0.0662813410162926	-0.420093536376953	-0.737241983413696	-0.0611202754080296	0.0758203566074371	0.0389966256916523
0.0629942044615746	-0.426753640174866	-0.739101469516754	-0.0608925446867943	0.0760724395513535	0.0388677902519703
0.0723190754652023	-0.421076893806458	-0.74519681930542	-0.0608577243983746	0.0759411677718163	0.0390108674764633
0.0683988034725189	-0.431386321783066	-0.744286954402924	-0.0606683604419231	0.0760298445820808	0.0386406108736992
0.0689708143472672	-0.430216491222382	-0.741148114204407	-0.0605629459023476	0.0761205032467842	0.0390085503458977
0.071430079638958	-0.423400461673737	-0.737047016620636	-0.0604628995060921	0.0757509097456932	0.0385988801717758
0.075942188501358	-0.429077565670013	-0.74393355846405	-0.0602826401591301	0.0759637504816055	0.0388011820614338
0.0692953914403915	-0.435932248830795	-0.743486881256104	-0.0603624694049358	0.0757688507437706	0.0386185124516487
0.073539137840271	-0.420227229595184	-0.736511290073395	-0.0602769032120705	0.0754746049642563	0.0385801792144775
0.07100860029459	-0.432845592498779	-0.73274564743042	-0.0602239780128002	0.0755722373723984	0.0384992137551308
0.0726082548499107	-0.425423949956894	-0.738589107990265	-0.0602455884218216	0.0751788914203644	0.0384390018880367
0.0723280012607574	-0.422206223011017	-0.724347591400146	-0.0604296661913395	0.0750851333141327	0.0382954031229019
0.0661717727780342	-0.429606407880783	-0.730440974235535	-0.0605442896485329	0.0749837458133698	0.0384894944727421
0.0648545473814011	-0.435719728469849	-0.73644083738327	-0.0604727454483509	0.0744726657867432	0.0379917360842228
0.0637147128582001	-0.423092603683472	-0.722078561782837	-0.0604970082640648	0.0743430629372597	0.0380104705691338
0.0665839910507202	-0.431682914495468	-0.738523781299591	-0.0605555102229118	0.0740279406309128	0.0374393500387669
0.061715379357338	-0.426037669181824	-0.71708071231842	-0.0607347413897514	0.0736638754606247	0.0372622348368168
0.0572460852563381	-0.433298856019974	-0.718386054039001	-0.0608322285115719	0.073582224547863	0.0368692949414253
0.0690687671303749	-0.424135833978653	-0.714126706123352	-0.0609849654138088	0.0731674209237099	0.0365555882453918
0.0614877492189407	-0.4197898209095	-0.697735905647278	-0.0613448023796082	0.072979249060154	0.0364169999957085
0.063803032040596	-0.43759685754776	-0.707499325275421	-0.06160793825984	0.0728927478194237	0.0362596623599529
0.0547934137284756	-0.428324371576309	-0.696772336959839	-0.0615525506436825	0.0726021230220795	0.0360525213181973
0.0585881993174553	-0.430552273988724	-0.704081952571869	-0.0616763830184937	0.0725543051958084	0.0359575375914574
0.0530230551958084	-0.428575873374939	-0.702559530735016	-0.0616813339293003	0.0721365138888359	0.0354885086417198
0.0525468625128269	-0.436966001987457	-0.694750905036926	-0.062002744525671	0.0720797926187515	0.0352368354797363
0.055800773203373	-0.428154796361923	-0.693704724311829	-0.062044519931078	0.0717524066567421	0.0348849594593048
0.0553908608853817	-0.429306596517563	-0.68775749206543	-0.062127023935318	0.0716731622815132	0.0347860231995583
0.0585339888930321	-0.433870404958725	-0.699042797088623	-0.0622628144919872	0.0714602172374725	0.0345662198960781
0.0608970299363136	-0.424891322851181	-0.688050925731659	-0.0623892918229103	0.0714721456170082	0.0345235913991928
0.0593598000705242	-0.436408340930939	-0.702190756797791	-0.0625039935112	0.071642704308033	0.0345669165253639
0.0619824714958668	-0.427702635526657	-0.69272392988205	-0.0624416880309582	0.0714492574334145	0.0344894081354141
0.0611840113997459	-0.429177671670914	-0.692384719848633	-0.0624757036566734	0.0717122629284859	0.034498292952776
0.0675089806318283	-0.42974266409874	-0.701129376888275	-0.0623975358903408	0.0717125907540321	0.0342947170138359
0.0621779523789883	-0.436217874288559	-0.696703553199768	-0.0624895840883255	0.072131909430027	0.0341374054551125
0.0697190016508102	-0.435912847518921	-0.707380652427673	-0.0622528642416	0.0722368881106377	0.0338775739073753
0.067502997815609	-0.431791990995407	-0.708948850631714	-0.0621091425418854	0.0725974664092064	0.033560011535883
0.0712501406669617	-0.442531108856201	-0.712603330612183	-0.0620726309716702	0.0729702115058899	0.03340695053339
0.0723109841346741	-0.438933193683624	-0.71380627155304	-0.0619475804269314	0.07332693785429	0.033226240426302
0.0688184276223183	-0.449740618467331	-0.72607833147049	-0.0618580505251884	0.0739930048584938	0.033109188079834
0.0722671300172806	-0.44353574514389	-0.730859994888306	-0.0615589395165443	0.0743455439805985	0.0328155718743801
0.0704833492636681	-0.446964025497437	-0.730559051036835	-0.061411090195179	0.0750163197517395	0.0328204445540905
0.0756611600518227	-0.455722212791443	-0.74459832906723	-0.0612043514847755	0.0755124166607857	0.0325486361980438
0.0739813968539238	-0.45297235250473	-0.742313325405121	-0.0609482116997242	0.0761281624436378	0.0322592742741108
0.0765709429979324	-0.458393663167953	-0.748496353626251	-0.0607079155743122	0.0768647268414497	0.0321148000657558
0.0816787779331207	-0.450230479240417	-0.767077744007111	-0.0604641251266003	0.0773319229483604	0.0317295119166374
0.0779459774494171	-0.461844265460968	-0.755868434906006	-0.0603193826973438	0.078104168176651	0.0315780267119408
0.0830846875905991	-0.466560751199722	-0.774662256240845	-0.0601795390248299	0.0786525830626488	0.0312705039978027
0.0795475244522095	-0.46203026175499	-0.771109879016876	-0.0598147250711918	0.0792564228177071	0.0310471504926682
0.083742581307888	-0.46674832701683	-0.788923919200897	-0.0596038363873959	0.0798540338873863	0.0308695882558823
0.0838961750268936	-0.466139227151871	-0.78292042016983	-0.0594204999506474	0.0802498608827591	0.0304479952901602
0.0800342038273811	-0.467323482036591	-0.785068690776825	-0.0594016127288342	0.0808924213051796	0.0301297847181559
0.0786715149879456	-0.47046160697937	-0.786441624164581	-0.0593743659555912	0.0812659189105034	0.0297923870384693
0.0746871531009674	-0.467390596866608	-0.783304333686829	-0.0592979304492474	0.0813572928309441	0.0294326078146696
0.0673550963401794	-0.482768595218658	-0.782569408416748	-0.0592117793858051	0.0817054063081741	0.0292181968688965
0.0703160390257835	-0.485497355461121	-0.796674787998199	-0.0590796358883381	0.0815273150801659	0.0288281179964542
0.0613736435770988	-0.479835689067841	-0.781654059886932	-0.0587618201971054	0.0813691169023514	0.0285742804408073
0.0672747492790222	-0.486470758914948	-0.794006705284119	-0.0586669035255909	0.0810033828020096	0.0285389553755522
0.0722938552498817	-0.475380718708038	-0.787222325801849	-0.0585265196859837	0.0802221372723579	0.0285698268562555
0.0760269090533257	-0.475525438785553	-0.77125346660614	-0.0587134175002575	0.0797882750630379	0.0288239847868681
0.0867799744009972	-0.469917923212051	-0.77987003326416	-0.058638222515583	0.0789318084716797	0.0293208528310061
0.0952759683132172	-0.454740226268768	-0.762857615947723	-0.0587480701506138	0.0783025100827217	0.0300741940736771
0.0989212989807129	-0.461800694465637	-0.763310611248016	-0.0589336343109608	0.0776183381676674	0.0308194328099489
0.104390524327755	-0.447820246219635	-0.748742043972015	-0.0590142495930195	0.0768181458115578	0.0314953997731209
0.0973605886101723	-0.451679408550262	-0.743386030197144	-0.0590668991208076	0.0762953013181686	0.0320923700928688
0.0985450074076653	-0.443463444709778	-0.738400161266327	-0.0590653121471405	0.0753530561923981	0.032411701977253
0.0928798764944077	-0.440173923969269	-0.727132558822632	-0.0590937323868275	0.0746964737772942	0.0325835011899471
0.09348464012146	-0.44541722536087	-0.73049396276474	-0.0590952970087528	0.0738513469696045	0.0325183235108852
0.0816149264574051	-0.435265481472015	-0.715250730514526	-0.0591401904821396	0.0730993822216988	0.0323089994490147
0.0835364013910294	-0.440092176198959	-0.706131041049957	-0.0591835081577301	0.072348840534687	0.0322785936295986
0.0829250141978264	-0.426559716463089	-0.700456619262695	-0.0591118074953556	0.0713986605405808	0.0322269536554813
0.0730675309896469	-0.430628806352615	-0.687079668045044	-0.0593434982001781	0.0708059296011925	0.032418355345726
0.0770832076668739	-0.429525345563889	-0.691020607948303	-0.0593961551785469	0.0698384866118431	0.0328521877527237
0.0675172060728073	-0.417198210954666	-0.669366538524628	-0.0594025440514088	0.069013386964798	0.0330714359879494
0.0660997405648232	-0.425312638282776	-0.674710810184479	-0.0594891086220741	0.0682357400655746	0.0335111431777477
0.064677007496357	-0.413015246391296	-0.657121419906616	-0.0593258067965508	0.067110538482666	0.0338108092546463
0.057482298463583	-0.424299269914627	-0.648950338363647	-0.0594990700483322	0.066377155482769	0.0335921458899975
0.0595059990882874	-0.419070988893509	-0.649284183979034	-0.0592365823686123	0.0652971267700195	0.0337593890726566
0.0554877184331417	-0.423626869916916	-0.628243088722229	-0.0591983459889889	0.0645740777254105	0.0334995687007904
0.0604249052703381	-0.426692873239517	-0.638548970222473	-0.0591296516358852	0.0635832846164703	0.0331625193357468
0.060797281563282	-0.427033483982086	-0.614121198654175	-0.0591434240341187	0.0629964768886566	0.0330956652760506
0.0634382888674736	-0.435323715209961	-0.623049318790436	-0.0590740963816643	0.062267828732729	0.0326962284743786
0.0621893927454948	-0.427879124879837	-0.60455197095871	-0.0589654669165611	0.0617513656616211	0.0326748192310333
0.0630007386207581	-0.439427018165588	-0.616877734661102	-0.0589599832892418	0.0613670088350773	0.0324763208627701
0.0605688206851482	-0.433034390211105	-0.606236815452576	-0.058802779763937	0.0609063468873501	0.0323286391794682
0.0612684413790703	-0.444193422794342	-0.609947383403778	-0.0588465183973312	0.0608223937451839	0.0321026220917702
0.0541359931230545	-0.437822163105011	-0.608963251113892	-0.0586170442402363	0.0605781115591526	0.0317260660231113
0.052730705589056	-0.441738337278366	-0.607154488563538	-0.0586177334189415	0.0605986230075359	0.031558558344841
0.0518200732767582	-0.435186564922333	-0.608280539512634	-0.0584156326949596	0.060411736369133	0.031079713255167
0.0437136851251125	-0.442353665828705	-0.608084738254547	-0.0584230162203312	0.0606756843626499	0.0310005713254213
0.0458494424819946	-0.442946046590805	-0.60971462726593	-0.0583380162715912	0.0606515407562256	0.0306328814476728
0.042734045535326	-0.44185483455658	-0.605850160121918	-0.0582018382847309	0.0609847493469715	0.0306689757853746
0.0494420565664768	-0.437860131263733	-0.625108659267426	-0.0579442605376244	0.0610986240208149	0.0304445270448923
0.0435003452003002	-0.444949120283127	-0.61079615354538	-0.057854637503624	0.0614006817340851	0.0304491054266691
0.0472250245511532	-0.44824680685997	-0.617312788963318	-0.057764358818531	0.0615941770374775	0.0302281696349382
0.0407849363982677	-0.443963766098022	-0.614677250385284	-0.0575859472155571	0.0619927160441875	0.0301671773195267
0.0437571331858635	-0.446904927492142	-0.628935515880585	-0.0574693344533443	0.0622315593063831	0.0299230441451073
0.048368226736784	-0.4459428191185	-0.628150105476379	-0.0573858506977558	0.0627357959747314	0.0297436080873013
0.0510446429252625	-0.447912931442261	-0.63462245464325	-0.0572090968489647	0.0629389360547066	0.0294537413865328
0.0495828092098236	-0.451256155967712	-0.63426399230957	-0.0571586526930332	0.0634787976741791	0.0292902402579784
0.0508780144155025	-0.452597767114639	-0.645998775959015	-0.0570118501782417	0.0637836009263992	0.0290276054292917
0.048626035451889	-0.451246112585068	-0.637292385101318	-0.056879498064518	0.0642757639288902	0.0289877559989691
0.0524628460407257	-0.458842843770981	-0.655685007572174	-0.0567581690847874	0.0645694136619568	0.0287984628230333
0.0520037412643433	-0.455618917942047	-0.642293989658356	-0.056744746863842	0.0650396645069122	0.0287104155868292
0.0541081167757511	-0.462588369846344	-0.656466841697693	-0.0567208528518677	0.0654835626482964	0.0285457093268633
0.0560397990047932	-0.453761398792267	-0.652755796909332	-0.0565064959228039	0.0657805800437927	0.028341855853796
0.057506762444973	-0.46262726187706	-0.664196372032166	-0.0564982630312443	0.0662297233939171	0.0282630808651447
0.0584997981786728	-0.460226863622665	-0.663553774356842	-0.0563724376261234	0.0663769990205765	0.0280313491821289
0.0597959235310555	-0.466200828552246	-0.664295792579651	-0.0564563274383545	0.0669313594698906	0.0279142968356609
0.0625287294387817	-0.462263613939285	-0.674643576145172	-0.0562890581786633	0.0670735314488411	0.0276913847774267
0.0600734502077103	-0.461452484130859	-0.668257534503937	-0.056268535554409	0.0674299970269203	0.0276115778833628
0.0644422918558121	-0.468145757913589	-0.676578760147095	-0.0563279911875725	0.0675655081868172	0.0273523535579443
0.0619925931096077	-0.464236080646515	-0.666778326034546	-0.0564058087766171	0.0678164586424828	0.0272566210478544
0.0595929026603699	-0.470040589570999	-0.677323579788208	-0.056403212249279	0.0681225508451462	0.0270582232624292
0.0647377595305443	-0.466371446847916	-0.679375529289246	-0.0564092919230461	0.0681382566690445	0.0267175566405058
0.0580024532973766	-0.463616818189621	-0.666609823703766	-0.0564546547830105	0.0683109015226364	0.0265684630721807
0.0618369020521641	-0.474217474460602	-0.677443325519562	-0.056651346385479	0.0683989301323891	0.026206174865365
0.0572628788650036	-0.468753576278687	-0.671452581882477	-0.0567372627556324	0.0684587210416794	0.0259933676570654
0.0591892190277576	-0.474308371543884	-0.673056423664093	-0.056877613067627	0.0685598626732826	0.0257422365248203
0.0638712868094444	-0.465130686759949	-0.666609525680542	-0.0569465793669224	0.0683834478259087	0.025410695001483
0.0618084520101547	-0.478057861328125	-0.666129887104034	-0.0572227165102959	0.0685042813420296	0.0252114944159985
0.0629145503044128	-0.478220075368881	-0.668024301528931	-0.0573896542191505	0.0682800635695457	0.0248235650360584
0.0616450905799866	-0.481631010770798	-0.661679685115814	-0.057543370872736	0.0682661309838295	0.0245982781052589
0.0656930208206177	-0.480700820684433	-0.669542908668518	-0.0577241443097591	0.0679822415113449	0.0241054501384497
0.066425234079361	-0.482528209686279	-0.654693782329559	-0.0580516941845417	0.0678267255425453	0.0239546205848455
0.0702947303652763	-0.494455367326736	-0.659444570541382	-0.0583268105983734	0.0675315707921982	0.023478414863348
0.0666070282459259	-0.490818947553635	-0.648277461528778	-0.0585166104137897	0.0674159750342369	0.023238267749548
0.0723953023552895	-0.499092370271683	-0.656236350536346	-0.0588693395256996	0.0671709924936295	0.0229437407106161
0.0772446990013123	-0.491854012012482	-0.644499480724335	-0.0590027309954166	0.0667605325579643	0.0225333329290152
0.0777405649423599	-0.503762900829315	-0.647865653038025	-0.0593976750969887	0.0666455924510956	0.0223328806459904
0.0791774764657021	-0.502950549125671	-0.644612669944763	-0.0596262998878956	0.0662373080849648	0.0217861123383045
0.0780748054385185	-0.510506570339203	-0.638910233974457	-0.0598692148923874	0.066197581589222	0.021616930142045
0.0893676728010178	-0.503009438514709	-0.635250449180603	-0.0600009225308895	0.0657375678420067	0.0211612656712532
0.0836845487356186	-0.51987087726593	-0.632769525051117	-0.0603967532515526	0.065676786005497	0.0208708103746176
0.0886794850230217	-0.517486214637756	-0.62506091594696	-0.0605945140123367	0.0653522834181786	0.0203635822981596
0.0869765281677246	-0.524413526058197	-0.624758780002594	-0.0608901605010033	0.0653135180473328	0.0199498124420643
0.0937431380152702	-0.52148425579071	-0.624414026737213	-0.0609850473701954	0.065016932785511	0.0194657631218433
0.0928901731967926	-0.528820276260376	-0.616946816444397	-0.0612526498734951	0.0650261268019676	0.0191513877362013
0.100156381726265	-0.532424330711365	-0.625121116638184	-0.0613620430231094	0.0646928250789642	0.0186070818454027
0.0982346683740616	-0.541682362556458	-0.614010810852051	-0.061672393232584	0.0649092122912407	0.0181992519646883
0.0979776009917259	-0.541373610496521	-0.622338473796844	-0.0617513246834278	0.0646642595529556	0.0176838524639606
0.0974127724766731	-0.546268582344055	-0.609344184398651	-0.0619211867451668	0.0648197904229164	0.0174252241849899
0.104234524071217	-0.546601355075836	-0.62157154083252	-0.0619975365698338	0.0645817741751671	0.0169394724071026
0.104206129908562	-0.551528513431549	-0.613523602485657	-0.0622692033648491	0.0647685974836349	0.0165908169001341
0.114241175353527	-0.55117529630661	-0.618224620819092	-0.0623286589980125	0.0646571293473244	0.0161759275943041
0.110692963004112	-0.557960867881775	-0.615364372730255	-0.062535934150219	0.0649718642234802	0.0159153323620558
0.122972846031189	-0.561452686786652	-0.623103022575378	-0.06259835511446	0.0648596659302711	0.0156058669090271
0.121970221400261	-0.566997706890106	-0.614938795566559	-0.0627773255109787	0.0650258585810661	0.0153964711353183
0.128124460577965	-0.573040723800659	-0.623517513275146	-0.0628220587968826	0.0650543197989464	0.0149870561435819
0.127892911434174	-0.574690103530884	-0.616016030311584	-0.0629438683390617	0.0653309896588326	0.0148498276248574
0.139403149485588	-0.572162508964539	-0.621932685375214	-0.0628588050603867	0.0653398483991623	0.0144446222111583
0.142520159482956	-0.581706404685974	-0.622706413269043	-0.0629801750183105	0.0656956657767296	0.0142749017104506
0.148150384426117	-0.579102993011475	-0.625390350818634	-0.0629822462797165	0.0656095445156097	0.0139510789886117
0.153576076030731	-0.591912508010864	-0.620368719100952	-0.0632447004318237	0.066032886505127	0.0138391302898526
0.154406264424324	-0.584936916828156	-0.623745560646057	-0.0632486045360565	0.0661105737090111	0.0136283962056041
0.165119752287865	-0.594484686851501	-0.630949199199677	-0.0632504299283028	0.0664748474955559	0.0136148100718856
0.172853142023087	-0.592436075210571	-0.62857323884964	-0.0631922036409378	0.0666114613413811	0.0135967181995511
0.177842155098915	-0.602440297603607	-0.63895571231842	-0.0632687211036682	0.0667432770133018	0.0135192703455687
0.187089115381241	-0.599848091602325	-0.630167841911316	-0.0633225217461586	0.0669927075505257	0.0134265832602978
0.188876613974571	-0.609274804592133	-0.641279995441437	-0.0633650496602058	0.0672032833099365	0.0132649661973119
0.196079656481743	-0.604275286197662	-0.631161987781525	-0.0633092075586319	0.0674273446202278	0.0133010167628527
0.20344851911068	-0.609644711017609	-0.652571856975555	-0.0632865503430367	0.0676478892564774	0.013106906786561
0.207380563020706	-0.608640313148499	-0.642170310020447	-0.0632628351449966	0.0677824839949608	0.0130949066951871
0.215731829404831	-0.619451999664307	-0.649462401866913	-0.0633101686835289	0.0680391490459442	0.0129513936117291
0.214586660265923	-0.616354703903198	-0.640709757804871	-0.0632571950554848	0.0681839510798454	0.0129831060767174
0.223386526107788	-0.621957778930664	-0.652258574962616	-0.0633446797728539	0.068296767771244	0.0129290204495192
0.229239195585251	-0.619022190570831	-0.640159726142883	-0.0633044391870499	0.0683722570538521	0.0129743004217744
0.237518191337585	-0.622134029865265	-0.654416739940643	-0.0631508603692055	0.0683689042925835	0.0130196781829
0.239845752716064	-0.629534780979156	-0.646067440509796	-0.0632456913590431	0.0685537979006767	0.0130229201167822
0.249484956264496	-0.630115509033203	-0.657675325870514	-0.0631118565797806	0.0684188827872276	0.0130189536139369
0.253907203674316	-0.629789531230927	-0.648365080356598	-0.0630631893873215	0.0685163885354996	0.0131787834689021
0.262993156909943	-0.627411186695099	-0.655358195304871	-0.0630919262766838	0.0682799518108368	0.0132112754508853
0.267592340707779	-0.631065845489502	-0.640843391418457	-0.0631431639194489	0.0683109536767006	0.0134858414530754
0.279188007116318	-0.632689654827118	-0.651951253414154	-0.0630516186356544	0.0680970177054405	0.0135284001007676
0.277228116989136	-0.636730849742889	-0.643465995788574	-0.0629432201385498	0.0681233331561089	0.0138033842667937
0.2865070104599	-0.630893528461456	-0.649312436580658	-0.0628591626882553	0.0677335038781166	0.0140467463061213
0.289398401975632	-0.637798368930817	-0.641445994377136	-0.0627954378724098	0.0676862001419067	0.0143325505778193
0.295179277658463	-0.630901694297791	-0.637999773025513	-0.0627628192305565	0.0672609433531761	0.0144251184538007
0.303638279438019	-0.636054813861847	-0.646788120269775	-0.0627002790570259	0.067089781165123	0.014672851189971
0.306516826152802	-0.632121562957764	-0.633841753005981	-0.0624510794878006	0.066795252263546	0.0148889012634754
0.314012497663498	-0.64181923866272	-0.639209628105164	-0.0625088512897491	0.0664346069097519	0.0151752773672342
0.317633807659149	-0.630836606025696	-0.623559713363647	-0.0623787418007851	0.0659478753805161	0.0153841814026237
0.32509982585907	-0.639899015426636	-0.634164690971375	-0.0623784251511097	0.065606378018856	0.0156340431421995
0.323454290628433	-0.63295304775238	-0.622085690498352	-0.0621981360018253	0.0652808248996735	0.0159610453993082
0.333455234766006	-0.634143888950348	-0.626653254032135	-0.0620867349207401	0.0647292360663414	0.0163225773721933
0.335184633731842	-0.634107828140259	-0.615582048892975	-0.0619538761675358	0.0643926337361336	0.0167807638645172
0.342328071594238	-0.629192352294922	-0.61679744720459	-0.0618091002106667	0.0636401996016502	0.0171913020312786
0.344581335783005	-0.633333086967468	-0.605407536029816	-0.0617201626300812	0.0633823797106743	0.0178086701780558
0.351397395133972	-0.628456771373749	-0.615259885787964	-0.0615247040987015	0.0627536028623581	0.0181713309139013
0.355909496545792	-0.626560270786285	-0.597551286220551	-0.0612464249134064	0.0623819269239903	0.0189659837633371
0.370530277490616	-0.613999903202057	-0.604548633098602	-0.0610227212309837	0.0617093183100224	0.0196047835052013
0.371104508638382	-0.621286511421204	-0.597954928874969	-0.0609506331384182	0.0613138116896153	0.0204372480511665
0.374707072973251	-0.613824725151062	-0.592575311660767	-0.0608143955469131	0.0607465729117393	0.0211232118308544
0.38285431265831	-0.615909039974213	-0.591883599758148	-0.0606144517660141	0.060426190495491	0.0219212174415588
0.385086059570313	-0.600934624671936	-0.587269604206085	-0.0602598935365677	0.0598576962947845	0.0225778501480818
0.388300895690918	-0.611669301986694	-0.59028035402298	-0.0600246042013168	0.0596247427165508	0.0231566093862057
0.387919664382935	-0.603986859321594	-0.584678947925568	-0.0595764629542828	0.0590526424348354	0.0235120244324207
0.390252649784088	-0.612123847007751	-0.583703815937042	-0.0594474673271179	0.0588210821151733	0.0238110087811947
0.390475660562515	-0.602881252765656	-0.579858660697937	-0.0591323189437389	0.058285653591156	0.0240614395588636
0.391674965620041	-0.613982141017914	-0.578461706638336	-0.0588759332895279	0.0581078417599201	0.0243816394358873
0.396604090929031	-0.606090247631073	-0.575115025043488	-0.0584645159542561	0.0575807020068169	0.0245040245354176
0.396909803152084	-0.611010074615479	-0.585050582885742	-0.0581585578620434	0.0573632642626762	0.024774357676506
0.401031941175461	-0.610180854797363	-0.58354777097702	-0.0578599870204926	0.0570558235049248	0.0249149072915316
0.396181404590607	-0.619861543178558	-0.577137112617493	-0.0575135238468647	0.0567733943462372	0.0251692365854979
0.398656278848648	-0.611871182918549	-0.571406364440918	-0.0571874566376209	0.0565211437642574	0.0253617465496063
0.401601612567902	-0.616569221019745	-0.582277655601501	-0.0568625926971436	0.0562184564769268	0.0256262607872486
0.403802245855331	-0.61134797334671	-0.573334157466888	-0.0564226098358631	0.0558922402560711	0.0258690714836121
0.405791401863098	-0.621292531490326	-0.586619257926941	-0.0561766177415848	0.0558047965168953	0.0260866582393646
0.406306594610214	-0.613427042961121	-0.576129674911499	-0.055630050599575	0.0554571449756622	0.0262934323400259
0.413185209035873	-0.624039351940155	-0.588838815689087	-0.0554103925824165	0.0553743243217468	0.0266552977263927
0.41395178437233	-0.613158166408539	-0.576319217681885	-0.0548624508082867	0.0549534223973751	0.0268296394497156
0.416532099246979	-0.622540354728699	-0.580382406711578	-0.054699745029211	0.0550439655780792	0.0271671693772078
0.414280980825424	-0.614822745323181	-0.571635603904724	-0.0542800426483154	0.0546325966715813	0.027407867833972
0.418634653091431	-0.625596940517426	-0.576218903064728	-0.0539887696504593	0.0547636076807976	0.0277547221630812
0.426161229610443	-0.620356023311615	-0.581923007965088	-0.0533902421593666	0.054352231323719	0.0277566090226173
0.426487296819687	-0.6305912733078	-0.583344876766205	-0.0530859604477882	0.0543993823230267	0.0278780627995729
0.430708646774292	-0.624203443527222	-0.580545544624329	-0.0527466908097267	0.0541216060519218	0.0277908481657505
0.425059497356415	-0.628881990909576	-0.578465938568115	-0.0525011755526066	0.0542330741882324	0.0279368385672569
0.430027306079865	-0.628738045692444	-0.57753187417984	-0.0521977357566357	0.0538580529391766	0.0279782116413116
0.421730279922485	-0.634096920490265	-0.571699678897858	-0.0518354475498199	0.053892258554697	0.0280988644808531
0.422788321971893	-0.633022546768188	-0.58354127407074	-0.0513916611671448	0.0535841211676598	0.0280738063156605
0.420832574367523	-0.635454297065735	-0.58389276266098	-0.0511237941682339	0.0536335669457912	0.0280848927795887
0.421512603759766	-0.629036426544189	-0.593597114086151	-0.050632543861866	0.0532873123884201	0.0279970150440931
0.420191675424576	-0.637748003005981	-0.580453157424927	-0.0505535565316677	0.0532787479460239	0.0281606558710337
0.423661410808563	-0.631914973258972	-0.582153856754303	-0.0501703731715679	0.0529157966375351	0.0280912853777409
0.422309100627899	-0.640745222568512	-0.576598167419434	-0.050198994576931	0.0529680512845516	0.0282611139118671
0.427173107862473	-0.634332418441772	-0.586111009120941	-0.0498923994600773	0.0526456236839294	0.0282424595206976
0.426514804363251	-0.641579568386078	-0.581071197986603	-0.0496476329863071	0.0527056008577347	0.028388561680913
0.429049730300903	-0.633843541145325	-0.5852952003479	-0.0493335127830505	0.0524230673909187	0.028313172981143
0.423138111829758	-0.641639351844788	-0.580742001533508	-0.0493615418672562	0.0524814911186695	0.0283280108124018
0.428232491016388	-0.639113366603851	-0.583403944969177	-0.0492227301001549	0.0523861683905125	0.0281136222183704
0.416768163442612	-0.641166508197784	-0.584074079990387	-0.0490987412631512	0.0525936633348465	0.0281599536538124
0.413862437009811	-0.633904814720154	-0.577098190784454	-0.0487994141876698	0.0524361170828342	0.0278790201991796
0.413217604160309	-0.632598400115967	-0.584338963031769	-0.0486945621669292	0.0525573156774044	0.0279707629233599
0.409865766763687	-0.619462192058563	-0.587193071842194	-0.0485503003001213	0.0524752251803875	0.0280018411576748
0.401572227478027	-0.633956372737885	-0.588420987129211	-0.0486493855714798	0.0527865923941135	0.0279780216515064
0.391263037919998	-0.626872718334198	-0.589597821235657	-0.0483756884932518	0.0526755787432194	0.0280830506235361
0.387567549943924	-0.628904044628143	-0.587791740894318	-0.0483665205538273	0.0528757944703102	0.0278952419757843
0.393124252557755	-0.615401208400726	-0.593412935733795	-0.0481935106217861	0.052589301019907	0.0277467649430037
0.38342559337616	-0.623971581459045	-0.589226245880127	-0.0484111718833447	0.0528155639767647	0.0277760177850723
0.386295974254608	-0.620828688144684	-0.586330652236938	-0.048515010625124	0.0525675751268864	0.0273964144289494
0.380950778722763	-0.621571779251099	-0.585301220417023	-0.0484168529510498	0.0527765266597271	0.0275014936923981
0.387397050857544	-0.612196147441864	-0.590271651744843	-0.0483932010829449	0.052543468773365	0.0272048711776733
0.379859179258347	-0.615864098072052	-0.586887180805206	-0.0486205443739891	0.0526010617613792	0.0272150002419949
0.380019634962082	-0.616158604621887	-0.585258722305298	-0.0488263741135597	0.0524127222597599	0.0270324777811766
0.369623124599457	-0.609427630901337	-0.582188189029694	-0.0489144176244736	0.0525717064738274	0.0269897747784853
0.373034209012985	-0.605441749095917	-0.583262979984283	-0.0490219555795193	0.0524104125797749	0.0268581919372082
0.371268481016159	-0.605338096618652	-0.581698834896088	-0.0492540597915649	0.0525146909058094	0.0267194695770741
0.372394651174545	-0.602973997592926	-0.583712756633759	-0.0494553856551647	0.0522859282791615	0.0264179389923811
0.3717922270298	-0.605391621589661	-0.573116600513458	-0.0497822277247906	0.0524679832160473	0.0262184087187052
0.366794317960739	-0.602297961711884	-0.584991633892059	-0.0499345287680626	0.052286583930254	0.0258698053658009
0.3639255464077	-0.600051701068878	-0.568079590797424	-0.0502951517701149	0.0524565801024437	0.0257779229432344
0.366053760051727	-0.600315511226654	-0.585946083068848	-0.0506286434829235	0.0523348674178123	0.0253291465342045
0.362293213605881	-0.603650510311127	-0.5692338347435	-0.0510264486074448	0.052543468773365	0.0251277573406696
0.365803420543671	-0.602430641651154	-0.582587361335754	-0.0513514317572117	0.0525591969490051	0.0245475750416517
0.360831558704376	-0.599976897239685	-0.569119215011597	-0.0515994168817997	0.0527662187814713	0.0241472199559212
0.363323926925659	-0.599625289440155	-0.582553803920746	-0.0519283339381218	0.0528029873967171	0.0236414335668087
0.355657756328583	-0.605136930942535	-0.569256007671356	-0.0523621812462807	0.0529991686344147	0.0231804773211479
0.360732793807983	-0.60525244474411	-0.576096057891846	-0.0528178662061691	0.0530711971223354	0.02257533185184
0.354352861642838	-0.607195675373077	-0.566356837749481	-0.0532073564827442	0.0534967929124832	0.0220670122653246
0.357538908720016	-0.611574649810791	-0.582746386528015	-0.0534731782972813	0.0536848418414593	0.0213878750801086
0.359849780797958	-0.612801074981689	-0.577621757984161	-0.0538957118988037	0.0540355704724789	0.0208754856139421
0.361322104930878	-0.613275349140167	-0.58634489774704	-0.0542252995073795	0.0542343854904175	0.0201565884053707
0.356943070888519	-0.621174156665802	-0.57447761297226	-0.0546860285103321	0.0548381768167019	0.0196728948503733
0.357162326574326	-0.620112478733063	-0.585629224777222	-0.0550256706774235	0.055081881582737	0.0188899636268616
0.352577656507492	-0.626201629638672	-0.577867031097412	-0.0554743744432926	0.0558100342750549	0.0183877665549517
0.362306326627731	-0.618511199951172	-0.591604888439178	-0.0557698495686054	0.0560689680278301	0.0176448915153742
0.360318094491959	-0.628794193267822	-0.597774386405945	-0.0562039390206337	0.0569081380963326	0.0170854926109314
0.362267285585403	-0.629445672035217	-0.607378005981445	-0.0565736293792725	0.0573476143181324	0.0162894669920206
0.357548087835312	-0.640789151191711	-0.608767092227936	-0.0569574311375618	0.0580876581370831	0.0156223503872752
0.360259205102921	-0.634873569011688	-0.604187428951263	-0.0572225414216518	0.058657880872488	0.0148563794791698
0.365500152111053	-0.641765117645264	-0.617089569568634	-0.057692427188158	0.0594246312975883	0.0143311489373446
0.368590652942657	-0.640392959117889	-0.619875371456146	-0.0577706284821033	0.0601028092205524	0.0138874584808946
0.371054977178574	-0.656333446502686	-0.631283044815063	-0.0582510270178318	0.0609776563942432	0.0131804924458265
0.370404839515686	-0.646636605262756	-0.629701197147369	-0.0584002546966076	0.0615926720201969	0.0123321320861578
0.369780689477921	-0.660054087638855	-0.646809995174408	-0.0588394813239574	0.0625889301300049	0.0115249007940292
0.366600900888443	-0.656916558742523	-0.643211841583252	-0.0589941740036011	0.0631794780492783	0.0104568097740412
0.360065251588821	-0.669846177101135	-0.654561936855316	-0.059372503310442	0.0642032027244568	0.00978698581457138
0.359465390443802	-0.664646863937378	-0.667443037033081	-0.0595393665134907	0.0649700835347176	0.00873813591897488
0.359978646039963	-0.671006560325623	-0.677088260650635	-0.059790950268507	0.0659612715244293	0.00798327010124922
0.359396427869797	-0.665848612785339	-0.675926446914673	-0.0600682906806469	0.0666898638010025	0.00731455627828836
0.355497598648071	-0.682424068450928	-0.683671832084656	-0.0605042204260826	0.0674869269132614	0.00641778530552983
0.355557262897491	-0.681307554244995	-0.680563390254974	-0.0607187077403069	0.0683725625276566	0.00590732181444764
0.361583203077316	-0.687242209911346	-0.705518364906311	-0.0609778426587582	0.0691572204232216	0.00514865573495626
0.35773566365242	-0.688273072242737	-0.700330793857574	-0.0610045753419399	0.0699721872806549	0.00448421947658062
0.364880532026291	-0.693397521972656	-0.716649293899536	-0.0612793825566769	0.0705869123339653	0.0038244107272476
0.360424309968948	-0.695171892642975	-0.707379043102264	-0.0614858828485012	0.0713273659348488	0.0032172177452594
0.362989693880081	-0.703894853591919	-0.71584540605545	-0.0617937035858631	0.0719529092311859	0.00255329441279173
0.359151095151901	-0.702319920063019	-0.714251399040222	-0.0619993135333061	0.0726290792226791	0.00202800915576518
0.363071769475937	-0.711185216903687	-0.732408761978149	-0.0621914453804493	0.0731615722179413	0.00141770578920841
0.365107774734497	-0.70456862449646	-0.727183938026428	-0.0623155198991299	0.0736256018280983	0.000942297221627086
0.365214854478836	-0.714071989059448	-0.742443561553955	-0.0625181794166565	0.074140690267086	0.000369541347026825
0.3653963804245	-0.712760090827942	-0.737680077552795	-0.0626635774970055	0.0745535269379616	-6.64339895593002E-05
0.363131701946259	-0.721190333366394	-0.741715252399445	-0.0628213435411453	0.07496427744627	-0.000524916278664023
0.362892419099808	-0.714810609817505	-0.740238189697266	-0.0628706142306328	0.0751641243696213	-0.00102829479146749
0.362643867731094	-0.724300563335419	-0.743924558162689	-0.0631329566240311	0.0754186660051346	-0.00124888448044658
0.358326435089111	-0.718908369541168	-0.74569183588028	-0.0632212236523628	0.0755431726574898	-0.00168510561343282
0.360067188739777	-0.72844135761261	-0.754010558128357	-0.0634479522705078	0.0757323801517487	-0.00196378910914063
0.358642011880875	-0.718886315822601	-0.737906336784363	-0.0634130984544754	0.0757602080702782	-0.00229134201072156
0.364265739917755	-0.726462006568909	-0.749589323997498	-0.0636270046234131	0.0758170709013939	-0.00259481091052294
0.361693799495697	-0.718859076499939	-0.741422712802887	-0.0637250393629074	0.0756177976727486	-0.00286512961611152
0.361658990383148	-0.732007622718811	-0.744400799274445	-0.0641074404120445	0.0757319778203964	-0.00314641441218555
0.35095351934433	-0.721557915210724	-0.741042792797089	-0.0641188248991966	0.0754546225070953	-0.00347686838358641
0.351913928985596	-0.728713929653168	-0.732080221176147	-0.064320407807827	0.0754295960068703	-0.00355068757198751
0.35630676150322	-0.717807054519653	-0.736350774765015	-0.0643599107861519	0.074974536895752	-0.0039860145188868
0.351665019989014	-0.723240435123444	-0.73200798034668	-0.0645586922764778	0.0748597681522369	-0.00418222835287452
0.350653618574142	-0.720500826835632	-0.723531603813171	-0.0646672993898392	0.0743659138679504	-0.00456377491354942
0.337250411510468	-0.724974155426025	-0.719121038913727	-0.0648045167326927	0.0742113962769508	-0.00474100280553102
0.338016718626022	-0.716488838195801	-0.70557576417923	-0.0649201050400734	0.0736263990402222	-0.00489516416564584
0.336639851331711	-0.71903532743454	-0.707287907600403	-0.0650682151317596	0.0732310265302658	-0.00499095767736435
0.332240015268326	-0.712965428829193	-0.69597601890564	-0.0651025325059891	0.0726292282342911	-0.00508292857557535
0.336659938097	-0.719358086585999	-0.70062655210495	-0.0653429627418518	0.0720587894320488	-0.00516115175560117
0.335209935903549	-0.707018554210663	-0.679847657680511	-0.0652432963252068	0.0714433938264847	-0.00516497530043125
0.336446821689606	-0.710971891880035	-0.678203582763672	-0.0654270276427269	0.0708127319812775	-0.00495546869933605
0.335734367370605	-0.701840400695801	-0.664035439491272	-0.0655262917280197	0.0701389610767365	-0.00476624956354499
0.34040978550911	-0.702309548854828	-0.670466125011444	-0.0656037777662277	0.0695061907172203	-0.00452144118025899
0.339001357555389	-0.699528396129608	-0.654312670230865	-0.0656685456633568	0.0690960362553597	-0.00422511296346784
0.342783331871033	-0.691551804542542	-0.658181488513947	-0.0654852166771889	0.0683083087205887	-0.00401644827798009
0.341210782527924	-0.695334255695343	-0.64989560842514	-0.0655877292156219	0.0678614899516106	-0.00362599734216928
0.343869835138321	-0.686164617538452	-0.6438307762146	-0.0655410438776016	0.0670848861336708	-0.00343525083735585
0.342366546392441	-0.68876713514328	-0.634301424026489	-0.0655217990279198	0.0667502731084824	-0.00299167446792126
0.344234973192215	-0.682772219181061	-0.637492060661316	-0.0653933361172676	0.0661820247769356	-0.00287272268906236
0.341365247964859	-0.685169041156769	-0.632673740386963	-0.0651875361800194	0.0658170655369759	-0.00265562231652439
0.337198078632355	-0.681943476200104	-0.615386068820953	-0.0651274174451828	0.0654496625065804	-0.00242345570586622
0.34407439827919	-0.671913325786591	-0.625412464141846	-0.0648529231548309	0.0649175569415092	-0.00208779238164425
0.347710490226746	-0.668309330940247	-0.625983834266663	-0.0645794048905373	0.0648041144013405	-0.00139720400329679
0.345007568597794	-0.672074973583221	-0.628055512905121	-0.0644548833370209	0.0644352957606316	-0.00128528312779963
0.329173505306244	-0.675252437591553	-0.619503259658813	-0.0641806498169899	0.0643108561635017	-0.00130345812067389
0.335653126239777	-0.657927334308624	-0.611456871032715	-0.0638991370797157	0.0639063864946365	-0.00114444631617516
0.333479166030884	-0.664892554283142	-0.620662391185761	-0.0636514201760292	0.0639591813087463	-0.00093876023311168
0.329801261425018	-0.664073824882507	-0.619350790977478	-0.0632030963897705	0.0635651722550392	-0.000920729129575193
0.328535467386246	-0.672979414463043	-0.619735181331635	-0.0630379542708397	0.0636057183146477	-0.000919134938158095
0.322200059890747	-0.658163905143738	-0.612698376178741	-0.0624928176403046	0.0634667426347733	-0.000917831843253225
0.318932086229324	-0.668279767036438	-0.623299300670624	-0.0623372159898281	0.0634006783366203	-0.000732619257178158
0.316624313592911	-0.657523036003113	-0.611092627048492	-0.0619582235813141	0.0631691887974739	-0.000643359322566539
0.322595059871674	-0.661756753921509	-0.619986891746521	-0.0617333799600601	0.0631580278277397	-0.000579701038077474
0.321655064821243	-0.662136614322662	-0.614450335502625	-0.0614478178322315	0.0632034838199615	-0.000427214399678633
0.318751037120819	-0.661047577857971	-0.627365827560425	-0.0610116682946682	0.0630400404334068	-0.000353732524672523
0.311254501342773	-0.661255538463593	-0.61377364397049	-0.0607498101890087	0.0631149932742119	-0.00018151149561163
0.316565036773682	-0.655095338821411	-0.622128427028656	-0.0604167468845844	0.0627890080213547	-0.000110543951450381
0.315446704626083	-0.659924328327179	-0.627771735191345	-0.0601535402238369	0.0629052966833115	-9.0213397925254E-05
0.311183661222458	-0.656730115413666	-0.616485774517059	-0.0598127245903015	0.062749020755291	-4.92460203531664E-05
0.306190967559814	-0.66043359041214	-0.62458211183548	-0.0595789477229118	0.0625026747584343	-0.000103603320894763
0.307339280843735	-0.661860764026642	-0.616101682186127	-0.0592587627470493	0.0625632852315903	-0.000133101537358016
0.316784650087357	-0.653283476829529	-0.624926209449768	-0.0588792338967323	0.0623290799558163	-0.000168055514222942
0.309019893407822	-0.668700098991394	-0.624408900737762	-0.0586792565882206	0.0622543692588806	-0.000252094730967656
0.307703047990799	-0.661952197551727	-0.618359386920929	-0.0584046877920628	0.0619473792612553	-0.000231612269999459
0.304108470678329	-0.663685202598572	-0.620157361030579	-0.0581436455249786	0.0619270801544189	-0.000182869014679454
0.303260326385498	-0.660986423492432	-0.621384680271149	-0.0577448979020119	0.0618668384850025	-0.000340334052452818
0.309107720851898	-0.663898289203644	-0.62506103515625	-0.0574219338595867	0.0615427233278751	-0.000249693839577958
0.301743656396866	-0.663699686527252	-0.612317979335785	-0.0573196485638618	0.0614240206778049	-0.000315945275360718
0.301060348749161	-0.660225331783295	-0.616784751415253	-0.0570366680622101	0.0611938685178757	-0.000368290086043999
0.300867110490799	-0.664789021015167	-0.617047250270844	-0.056898009032011	0.0611017644405365	-0.000193602303625084
0.300590485334396	-0.653177380561829	-0.615120768547058	-0.0563735030591488	0.0609019584953785	-0.000325934088323265
0.296720772981644	-0.662984192371368	-0.622677147388458	-0.0562578029930592	0.0607398152351379	-0.000116388371679932
0.294198483228683	-0.655760049819946	-0.608975112438202	-0.0560100413858891	0.0604349449276924	8.31580655358266E-06
0.303160756826401	-0.65169358253479	-0.615473806858063	-0.055732075124979	0.0602255761623383	0.000321217317832634
0.3107870221138	-0.646350681781769	-0.619719088077545	-0.0554434470832348	0.060134693980217	0.0012311051832512
0.319389849901199	-0.637563467025757	-0.624355494976044	-0.0549815744161606	0.0598743036389351	0.00186055747326463
0.328973948955536	-0.632927477359772	-0.620929062366486	-0.0548255145549774	0.0599216222763062	0.00298694334924221
0.332080215215683	-0.615032434463501	-0.622248947620392	-0.0545247532427311	0.0596772767603397	0.00365536450408399
0.326750218868256	-0.614817440509796	-0.615264117717743	-0.0545492731034756	0.0599563978612423	0.00433606933802366
0.325728714466095	-0.601447105407715	-0.611117839813232	-0.0543901324272156	0.059962559491396	0.00485685840249062
0.314105182886124	-0.607419908046722	-0.614459753036499	-0.0541644655168056	0.0603596158325672	0.00480704987421632
0.301420390605927	-0.603238582611084	-0.619734346866608	-0.0538491569459438	0.0605247989296913	0.00497485278174281
0.281698733568192	-0.608063817024231	-0.618276655673981	-0.0536558069288731	0.060674075037241	0.00425794627517462
0.265957653522491	-0.602377116680145	-0.622647285461426	-0.0532885566353798	0.0609774515032768	0.00361573114059865
0.256082504987717	-0.604306936264038	-0.639545917510986	-0.0530839972198009	0.0609614737331867	0.00311194290407002
0.235773876309395	-0.604870855808258	-0.622583866119385	-0.0528114102780819	0.0610801428556442	0.00207396666519344
0.228471323847771	-0.597926735877991	-0.623085975646973	-0.0528098158538342	0.0609191842377186	0.00188491132576019
0.231525033712387	-0.59901624917984	-0.628887534141541	-0.0527827404439449	0.0609304122626781	0.00155966740567237
0.230557277798653	-0.593318521976471	-0.626274347305298	-0.0527189187705517	0.0607878640294075	0.00121877307537943
0.221568048000336	-0.602238178253174	-0.627699673175812	-0.0528801716864109	0.06072011962533	0.00146231614053249
0.212106630206108	-0.597895085811615	-0.61604106426239	-0.0528734363615513	0.060596477240324	0.00135522673372179
0.210128024220467	-0.592252254486084	-0.620829343795776	-0.0529576912522316	0.0603434033691883	0.00149787298869342
0.206136792898178	-0.596708297729492	-0.622324407100677	-0.0530286617577076	0.0601916126906872	0.00136577023658901
0.204297199845314	-0.590962707996368	-0.615446388721466	-0.0529283359646797	0.0596388131380081	0.000919428130146116
0.204466581344604	-0.601622045040131	-0.607363402843475	-0.0532669462263584	0.0595401413738728	0.000856743776239455
0.199653550982475	-0.594902098178864	-0.605721354484558	-0.0532375872135162	0.0590508282184601	0.00025202872348018
0.201389715075493	-0.608560621738434	-0.604960262775421	-0.0533015951514244	0.0589185059070587	-2.19443118112395E-05
0.206404939293861	-0.595759332180023	-0.596483111381531	-0.0534059777855873	0.058488205075264	-0.000200641239644028
0.210459694266319	-0.600995659828186	-0.607222735881805	-0.0534294284880161	0.058073241263628	-0.000560930348001421
0.207375675439835	-0.609414041042328	-0.593671321868896	-0.0535978339612484	0.0580147914588451	-0.00041988369775936
0.205798149108887	-0.611972689628601	-0.596737861633301	-0.0536003261804581	0.0576111190021038	-0.000644386047497392
0.212604552507401	-0.60835188627243	-0.588062644004822	-0.0534957386553288	0.0576050132513046	-0.000693237758241594
0.223021447658539	-0.597511410713196	-0.597836494445801	-0.0534052513539791	0.0572175644338131	-0.000765994773246348
0.219453752040863	-0.61835902929306	-0.597549438476563	-0.0534343533217907	0.0571737438440323	-0.000711811706423759
0.224859997630119	-0.610875427722931	-0.582214057445526	-0.053291454911232	0.0570633113384247	-0.000657936790958047
0.237047433853149	-0.611719489097595	-0.602532565593719	-0.0531485453248024	0.0570679493248463	-0.000604154542088509
0.240789085626602	-0.611360967159271	-0.592863261699677	-0.0528250075876713	0.0572719015181065	-0.000333203206537291
0.252237439155579	-0.62184751033783	-0.609464228153229	-0.0526030398905277	0.0572236590087414	-0.000294715195195749
0.255618691444397	-0.621691882610321	-0.597631931304932	-0.0522699579596519	0.0575031042098999	-0.000186949881026521
0.265973150730133	-0.611497640609741	-0.604503333568573	-0.0519149675965309	0.0577192232012749	-7.79795300331898E-05
0.277267009019852	-0.621768116950989	-0.619782984256744	-0.0517253652215004	0.0583102963864803	0.000215814900002442
0.282895892858505	-0.619052588939667	-0.620450615882874	-0.0510354153811932	0.058741170912981	0.000364850944606587
0.288564592599869	-0.62744814157486	-0.634502947330475	-0.0507419183850288	0.0593720152974129	0.000643620733171701
0.296326041221619	-0.619702100753784	-0.629515528678894	-0.0501023679971695	0.059969674795866	0.000900989805813879
0.308104127645493	-0.623903572559357	-0.652660191059113	-0.0495788753032684	0.0606979057192802	0.00119522167369723
0.313799202442169	-0.628857731819153	-0.654284179210663	-0.0490643940865994	0.06158197671175	0.00148307019844651
0.323497414588928	-0.631161093711853	-0.67436945438385	-0.0483131073415279	0.0622010454535484	0.00166065583471209
0.327177137136459	-0.632048726081848	-0.67392885684967	-0.0476998127996922	0.0631800666451454	0.00197858107276261
0.338080883026123	-0.631731569766998	-0.687617778778076	-0.0470448546111584	0.0637941285967827	0.00212352629750967
0.34281450510025	-0.638760030269623	-0.693909466266632	-0.0464894622564316	0.0648438110947609	0.00257672881707549
0.351051479578018	-0.637632191181183	-0.708458065986633	-0.0457893125712872	0.0654809102416039	0.0027292079757899
0.354749023914337	-0.638389766216278	-0.718628346920013	-0.0449586026370525	0.0664953142404556	0.00309108151122928
0.365205973386765	-0.633756995201111	-0.733493030071259	-0.0441881157457829	0.0671170949935913	0.00328583619557321
0.366663366556168	-0.640063166618347	-0.730745792388916	-0.0435710847377777	0.0679074749350548	0.00366548425517976
0.376707822084427	-0.652475535869598	-0.744472742080688	-0.043134730309248	0.0683803483843803	0.00363311800174415
0.371480345726013	-0.644976854324341	-0.73779034614563	-0.0426409430801868	0.069024994969368	0.00379477185197175
0.382248550653458	-0.641919851303101	-0.755892157554626	-0.0419683344662189	0.0695648342370987	0.00423746136948466
0.384080320596695	-0.635783970355988	-0.75630110502243	-0.0411161482334137	0.0698429644107819	0.00490156561136246
0.3878073990345	-0.645288944244385	-0.770244777202606	-0.0403352156281471	0.0700869411230087	0.00545090576633811
0.392980217933655	-0.635993182659149	-0.770969927310944	-0.0395743288099766	0.0702145397663116	0.00590493623167276
0.400200426578522	-0.640720725059509	-0.775186002254486	-0.0389203503727913	0.070391409099102	0.00656151212751865
0.407932460308075	-0.635414958000183	-0.779643654823303	-0.0382531955838203	0.0702463909983635	0.00705660972744226
0.409620970487595	-0.644082367420197	-0.768384635448456	-0.0377426333725452	0.0701999068260193	0.00758791295811534
0.417826622724533	-0.644124567508698	-0.777260780334473	-0.037189893424511	0.0698179826140404	0.00785875413566828
0.412381023168564	-0.637335300445557	-0.764049887657166	-0.0365489646792412	0.0695555433630943	0.00815754756331444
0.412848651409149	-0.644651353359222	-0.772196114063263	-0.0361779108643532	0.0691577792167664	0.00853022001683712
0.413358479738235	-0.631055414676666	-0.765732645988464	-0.0355678014457226	0.0683725699782372	0.00895487703382969
0.411347299814224	-0.63546746969223	-0.758091986179352	-0.0352202653884888	0.0679213926196098	0.00963680632412434
0.406203418970108	-0.624554038047791	-0.753117561340332	-0.0345787294209003	0.0669927224516869	0.0100090503692627
0.404774576425552	-0.625442266464233	-0.735764980316162	-0.0341651551425457	0.0663610324263573	0.0107169570401311
0.406439542770386	-0.623154520988464	-0.739573299884796	-0.0337796807289124	0.0653636157512665	0.0112106185406446
0.402873396873474	-0.618677854537964	-0.723422527313232	-0.0334284752607346	0.0643026083707809	0.0117136025801301
0.397244274616241	-0.621353983879089	-0.724152803421021	-0.0332420356571674	0.0634357705712318	0.0121389180421829
0.391404032707214	-0.608180701732636	-0.710040032863617	-0.0328265279531479	0.0622198544442654	0.0125439008697867
0.386849015951157	-0.605650186538696	-0.705964028835297	-0.0326132066547871	0.0611157119274139	0.013014386408031
0.381155729293823	-0.594828069210052	-0.691565573215485	-0.0321874469518662	0.0597134046256542	0.0134806046262383
0.372073948383331	-0.597606062889099	-0.678162217140198	-0.0321590043604374	0.0586772486567497	0.0141351874917746
0.362086147069931	-0.5855353474617	-0.672795295715332	-0.0319013297557831	0.0571554414927959	0.0144361956045032
0.35246804356575	-0.582646250724792	-0.647384226322174	-0.0318572707474232	0.0559425726532936	0.0148803321644664
0.351445853710175	-0.569789707660675	-0.642705202102661	-0.0317354537546635	0.0542634576559067	0.015183474868536
0.339932501316071	-0.565601766109467	-0.621151983737946	-0.0317004062235355	0.0530263856053352	0.0157874617725611
0.335626661777496	-0.561796009540558	-0.623519897460938	-0.0317547358572483	0.0514408797025681	0.0161465331912041
0.326128035783768	-0.548770248889923	-0.59442800283432	-0.0316237360239029	0.0501330234110355	0.0166701804846525
0.323357343673706	-0.541173338890076	-0.592180669307709	-0.0316114500164986	0.0484667234122753	0.0170852318406105
0.309210747480392	-0.533815264701843	-0.55890303850174	-0.0316454283893108	0.0470489785075188	0.0176481828093529
0.301755666732788	-0.529248178005219	-0.553111374378204	-0.0317891240119934	0.0454495400190353	0.0179476160556078
0.287362188100815	-0.518172800540924	-0.528052806854248	-0.0318187512457371	0.044128805398941	0.0184776056557894
0.280509352684021	-0.504808306694031	-0.515763998031616	-0.0317352190613747	0.0425708331167698	0.0187784247100353
0.272787511348724	-0.501732289791107	-0.507124900817871	-0.0318970866501331	0.0412314496934414	0.0192261915653944
0.263189315795898	-0.488997131586075	-0.496889770030975	-0.0318963713943958	0.039460077881813	0.0195305235683918
0.251580595970154	-0.489136189222336	-0.475361287593842	-0.0321976542472839	0.0383163839578629	0.019979078322649
0.242577359080315	-0.47283399105072	-0.460182100534439	-0.0322499945759773	0.0368127040565014	0.020282318815589
0.233642250299454	-0.469399303197861	-0.454156100749969	-0.0323289074003696	0.0357127264142036	0.0207075327634811
0.230429634451866	-0.450221836566925	-0.441236138343811	-0.0323140248656273	0.0343351177871227	0.0210476368665695
0.21931017935276	-0.451318830251694	-0.431411594152451	-0.0324529334902763	0.0331896990537643	0.0214797016233206
0.211083754897118	-0.438356965780258	-0.412202835083008	-0.032672468572855	0.032066598534584	0.021887207403779
0.201359793543816	-0.430186837911606	-0.410593390464783	-0.0328018590807915	0.0309628508985043	0.0222272034734488
0.1943139731884	-0.421905368566513	-0.394719779491425	-0.0328694581985474	0.0301623903214931	0.0227098632603884
0.198263600468636	-0.410056471824646	-0.394035130739212	-0.0328517109155655	0.0290760286152363	0.0229539088904858
0.183460399508476	-0.407857447862625	-0.381489664316177	-0.0330038703978062	0.0283082127571106	0.0234494674950838
0.17993488907814	-0.398731797933578	-0.367041349411011	-0.0330820307135582	0.0274805147200823	0.0236972775310278
0.177197635173798	-0.397727519273758	-0.36975371837616	-0.0331912860274315	0.0270253531634808	0.0240683685988188
0.172379314899445	-0.383799165487289	-0.358546048402786	-0.0329704582691193	0.0265180729329586	0.024330984801054
0.172934278845787	-0.386819869279861	-0.372041195631027	-0.0330005027353764	0.026042191311717	0.0245016757398844
0.163200512528419	-0.380140095949173	-0.351349413394928	-0.0330136343836784	0.0257570147514343	0.0248125549405813
0.165369018912315	-0.374122709035873	-0.359145432710648	-0.0328743383288383	0.0254315454512835	0.0249895825982094
0.160622626543045	-0.375196069478989	-0.358272165060043	-0.0328339412808418	0.0255183633416891	0.025291558355093
0.157864689826965	-0.36502793431282	-0.356461256742477	-0.0324886366724968	0.0253571663051844	0.0254023391753435
0.153281196951866	-0.369078874588013	-0.363887876272202	-0.0324836075305939	0.0255269259214401	0.0256634149700403
0.153567105531693	-0.354381740093231	-0.358643501996994	-0.032327514141798	0.0257256478071213	0.0258686300367117
0.159744396805763	-0.353740781545639	-0.375119179487228	-0.0321005433797836	0.0258626192808151	0.026080833747983
0.156957298517227	-0.361163526773453	-0.376545429229736	-0.0319716334342957	0.0264533646404743	0.026346031576395
0.151880234479904	-0.354290246963501	-0.38358598947525	-0.0316059738397598	0.0267651826143265	0.0266072135418653
0.158220887184143	-0.363816171884537	-0.396952629089355	-0.0311995036900043	0.0275031197816134	0.0266332551836967
0.161383837461472	-0.36423921585083	-0.415545463562012	-0.0304674599319696	0.0282667111605406	0.0262167155742645
0.17006604373455	-0.34388193488121	-0.42786031961441	-0.0301992949098349	0.0290392674505711	0.0260630901902914
0.177949398756027	-0.339477896690369	-0.416006505489349	-0.0304450150579214	0.0303579680621624	0.0260913856327534
0.178926423192024	-0.357239216566086	-0.429706931114197	-0.0303797572851181	0.0315874218940735	0.0262235533446074
0.182070180773735	-0.37105518579483	-0.449089556932449	-0.029900960624218	0.033036507666111	0.026080222800374
0.194279074668884	-0.359469622373581	-0.463752806186676	-0.0291859526187181	0.0345192365348339	0.0257073380053043
0.193942576646805	-0.368402004241943	-0.493298530578613	-0.0286584962159395	0.0360827818512917	0.0255244094878435
0.193105801939964	-0.374698728322983	-0.500186264514923	-0.0282706245779991	0.0377410538494587	0.0252482481300831
0.205747112631798	-0.380509853363037	-0.521793603897095	-0.0278322640806437	0.0392958447337151	0.0246983729302883
0.214927181601524	-0.379463613033295	-0.527397155761719	-0.027325976639986	0.0410571880638599	0.0241904892027378
0.236642703413963	-0.387721925973892	-0.557722210884094	-0.0270763542503119	0.0426655858755112	0.0236139930784702
0.247814238071442	-0.397924214601517	-0.564986288547516	-0.0267983302474022	0.0446548014879227	0.0231609009206295
0.258614033460617	-0.406726270914078	-0.586552560329437	-0.0267041567713022	0.0464234203100204	0.0224856100976467
0.260207056999207	-0.407420933246613	-0.595475912094116	-0.0264480356127024	0.0484726019203663	0.0222505051642656
0.268996864557266	-0.41506165266037	-0.627223908901215	-0.0260851159691811	0.0503244064748287	0.0219812300056219
0.275347828865051	-0.413687258958817	-0.632290184497833	-0.0257561597973108	0.0522351264953613	0.0215615294873714
0.28477481007576	-0.428761690855026	-0.66267317533493	-0.0254877451807261	0.0539510846138	0.0208744257688522
0.290088325738907	-0.432842612266541	-0.670589447021484	-0.0251884777098894	0.0557855367660522	0.0203003026545048
0.296873420476913	-0.43722602725029	-0.68592894077301	-0.0250892955809832	0.0573926009237766	0.0195170845836401
0.308234304189682	-0.432539641857147	-0.692144453525543	-0.0249873083084822	0.0589359253644943	0.0188643485307693
0.311699002981186	-0.453126132488251	-0.709315836429596	-0.0251019075512886	0.0605485700070858	0.0182547345757484
0.317641198635101	-0.453846275806427	-0.715080559253693	-0.0251023601740599	0.0618493556976318	0.0174473151564598
0.320984423160553	-0.460676491260529	-0.73180091381073	-0.0251065008342266	0.0633430480957031	0.0169719643890858
0.326812297105789	-0.452878654003143	-0.744331419467926	-0.0250351205468178	0.06437848508358	0.0164359379559755
0.326548129320145	-0.459985792636871	-0.748576045036316	-0.0253715813159943	0.0655940696597099	0.0161218866705894
0.331307977437973	-0.466287106275558	-0.764373242855072	-0.0254993736743927	0.066328339278698	0.0155782205983996
0.328964799642563	-0.463107496500015	-0.755607724189758	-0.0258051548153162	0.0672129392623901	0.0150825763121247
0.335028737783432	-0.465759485960007	-0.765395820140839	-0.0260205436497927	0.0677475109696388	0.0147596038877964
0.335641384124756	-0.461374431848526	-0.753652989864349	-0.0263776946812868	0.0682409927248955	0.0144907627254725
0.338798999786377	-0.474972873926163	-0.764605164527893	-0.0269663091748953	0.0685060396790504	0.0142014790326357
0.340666145086288	-0.466595262289047	-0.753593921661377	-0.0273119620978832	0.0685800909996033	0.013830934651196
0.332535177469254	-0.466737449169159	-0.756526947021484	-0.0277077835053205	0.068759560585022	0.0136616285890341
0.335736602544785	-0.461906552314758	-0.754480004310608	-0.0281980391591787	0.06849055737257	0.0133937615901232
0.336069613695145	-0.461682915687561	-0.739127039909363	-0.028819028288126	0.0682321786880493	0.0131423911079764
0.337053656578064	-0.4620580971241	-0.740214645862579	-0.0294664371758699	0.0678326040506363	0.012919026426971
0.331703931093216	-0.454294413328171	-0.731162548065186	-0.030119527131319	0.0672770068049431	0.012824603356421
0.324670255184174	-0.458411306142807	-0.715924859046936	-0.0307973269373178	0.0668420270085335	0.0128375552594662
0.325382769107819	-0.443761199712753	-0.710510194301605	-0.0313602164387703	0.0659161061048508	0.0128539325669408
0.317486017942429	-0.446812450885773	-0.690536022186279	-0.0321834497153759	0.0653184056282043	0.0128177963197231
0.320514559745789	-0.446170806884766	-0.693558096885681	-0.0329496785998344	0.0643368512392044	0.0126286298036575
0.30821231007576	-0.434226155281067	-0.670003116130829	-0.0335408337414265	0.0634631365537643	0.0125690791755915
0.311472117900848	-0.442065209150314	-0.668357074260712	-0.0343277044594288	0.0624552480876446	0.0125626167282462
0.302962869405746	-0.426713407039642	-0.64279317855835	-0.0348827391862869	0.061244510114193	0.012732831761241
0.299873143434525	-0.433128416538239	-0.634998738765717	-0.0358641594648361	0.060288991779089	0.0126600312069058
0.290891081094742	-0.417964667081833	-0.612942159175873	-0.0365811437368393	0.0591556988656521	0.0129761416465044
0.289135247468948	-0.416765242815018	-0.605871140956879	-0.037284716963768	0.0580118894577026	0.0130066741257906
0.281518995761871	-0.40615501999855	-0.590133190155029	-0.0380297191441059	0.0569317862391472	0.0129842087626457
0.276544898748398	-0.404413253068924	-0.586815655231476	-0.03866071626544	0.0557542629539967	0.0131193231791258
0.266250014305115	-0.399413555860519	-0.558301031589508	-0.0395388640463352	0.054863166064024	0.0133358836174011
0.260400354862213	-0.393590331077576	-0.556614458560944	-0.0402104184031487	0.0536640398204327	0.0135586904361844
0.251312881708145	-0.383073598146439	-0.533105254173279	-0.040821049362421	0.0527948662638664	0.0138045465573668
0.25075227022171	-0.374196708202362	-0.529510021209717	-0.0413972996175289	0.0516757182776928	0.0134879928082228
0.240331023931503	-0.379201501607895	-0.515138447284698	-0.0421361401677132	0.0507843866944313	0.0134664513170719
0.233923330903053	-0.370440483093262	-0.497422397136688	-0.0427881665527821	0.0498657748103142	0.0131717985495925
0.23104664683342	-0.370176047086716	-0.494997501373291	-0.0434735119342804	0.0490821115672588	0.0133569315075874
0.222241893410683	-0.362385511398315	-0.483175933361053	-0.043852087110281	0.048470214009285	0.0134124020114541
0.215516060590744	-0.354358702898026	-0.47509428858757	-0.0444504246115685	0.047544602304697	0.013479383662343
0.205025598406792	-0.349579662084579	-0.472708433866501	-0.0450356267392635	0.0469170100986958	0.0136584267020226
0.202646434307098	-0.345521479845047	-0.459650039672852	-0.0454200208187103	0.0463719293475151	0.0136809339746833
0.198657169938087	-0.340664505958557	-0.461488008499146	-0.0458169095218182	0.0458206161856651	0.0137551920488477
0.182784289121628	-0.336511135101318	-0.447579354047775	-0.0463718734681606	0.045524388551712	0.0139846988022327
0.182849436998367	-0.32459619641304	-0.438455671072006	-0.0467045046389103	0.0449717938899994	0.0141154853627086
0.181591764092445	-0.320242553949356	-0.450386583805084	-0.04702228307724	0.0447440855205059	0.0141891427338123
0.168191313743591	-0.31414207816124	-0.432366818189621	-0.0473947487771511	0.044432021677494	0.0142961861565709
0.165758773684502	-0.305862307548523	-0.432217359542847	-0.0478343851864338	0.0441336184740067	0.0142454551532865
0.16011705994606	-0.3095683157444	-0.434408932924271	-0.0482206530869007	0.0441756248474121	0.0143313072621822
0.150744661688805	-0.297051072120667	-0.425513714551926	-0.0482643619179726	0.0440574735403061	0.0141491461545229
0.14596600830555	-0.299977213144302	-0.433104455471039	-0.0485979616641998	0.0439866371452808	0.0140955541282892
0.14300137758255	-0.291583865880966	-0.42475950717926	-0.048890583217144	0.0440356582403183	0.0139743397012353
0.141187325119972	-0.290040582418442	-0.427714645862579	-0.0489122495055199	0.0439748093485832	0.0138308294117451
0.139897629618645	-0.300348311662674	-0.428052425384521	-0.0492419935762882	0.0441802889108658	0.0136579582467675
0.128533124923706	-0.292712509632111	-0.419078975915909	-0.0494379848241806	0.0442738458514214	0.0134818200021982
0.133356675505638	-0.287191182374954	-0.431858599185944	-0.0495255216956139	0.0444313921034336	0.0132335182279348
0.133583188056946	-0.295347332954407	-0.430763602256775	-0.049728587269783	0.0447270385921001	0.0131298694759607
0.130821049213409	-0.288844019174576	-0.42500776052475	-0.0499163493514061	0.0448767393827438	0.0130238700658083
0.132530853152275	-0.291551619768143	-0.441839277744293	-0.0501089915633202	0.0452232025563717	0.0128787131980062
0.127917528152466	-0.294022113084793	-0.439704537391663	-0.0502925738692284	0.0457167699933052	0.0127625297755003
0.122885793447495	-0.286989808082581	-0.440690845251083	-0.0502609685063362	0.0459083318710327	0.0125252082943916
0.119394704699516	-0.291273951530457	-0.437861233949661	-0.0505375526845455	0.0464023798704147	0.0123744076117873
0.121230818331242	-0.284536331892014	-0.445326268672943	-0.0505124740302563	0.0468261428177357	0.0121215377002954
0.116508975625038	-0.28521603345871	-0.45201301574707	-0.0505819953978062	0.0470527559518814	0.0117653571069241
0.112507782876492	-0.292615711688995	-0.455483853816986	-0.0509485676884651	0.0475517474114895	0.0115952761843801
0.112001463770866	-0.285723119974136	-0.450690358877182	-0.0510468035936356	0.0480647906661034	0.0114444987848401
0.11702648550272	-0.285155743360519	-0.463679522275925	-0.0509947165846825	0.0483617559075356	0.011208183132112
0.104578167200089	-0.289465606212616	-0.457222312688828	-0.0513042733073235	0.0489257164299488	0.0110871074721217
0.108423925936222	-0.275407254695892	-0.457994520664215	-0.0513333529233933	0.0491499789059162	0.0108303455635905
0.108195193111897	-0.28099051117897	-0.473817080259323	-0.0514229163527489	0.0495854131877422	0.0106307836249471
0.10537251085043	-0.284076124429703	-0.462052166461945	-0.0517332628369331	0.0500703565776348	0.0104417307302356
0.100348979234695	-0.279556840658188	-0.469931215047836	-0.0519257374107838	0.0502304658293724	0.0101539418101311
0.103080719709396	-0.281047403812408	-0.477385997772217	-0.0520314462482929	0.0507864579558373	0.0100367637351155
0.10652170330286	-0.278290718793869	-0.476204752922058	-0.0522105358541012	0.0510922968387604	0.00986464042216539
0.107715375721455	-0.281885981559753	-0.477542698383331	-0.05243806168437	0.0512694641947746	0.00960286799818277
0.105509519577026	-0.28221333026886	-0.467639952898026	-0.0528664030134678	0.0517400540411472	0.00960152037441731
0.112013056874275	-0.279280364513397	-0.479349285364151	-0.0529567450284958	0.051890917122364	0.00933404266834259
0.110044620931149	-0.283459603786469	-0.486774265766144	-0.053143385797739	0.0522873923182487	0.00929039902985096
0.108317740261555	-0.277947574853897	-0.473840147256851	-0.0534652285277843	0.0524343140423298	0.00918404944241047
0.109654806554317	-0.276587724685669	-0.479496657848358	-0.0536805652081966	0.0526029542088509	0.00896961893886328
0.10528539121151	-0.278497070074081	-0.482048153877258	-0.053923711180687	0.0529179200530052	0.00886573642492294
0.108717724680901	-0.276398926973343	-0.483523935079575	-0.0541533306241035	0.0529212281107903	0.00862155109643936
0.101966366171837	-0.280899465084076	-0.480236858129501	-0.0544914901256561	0.053120382130146	0.00845720432698727
0.0990016832947731	-0.272891283035278	-0.473314732313156	-0.0547500886023045	0.0532878339290619	0.00839530304074287
0.112087845802307	-0.271697402000427	-0.488682746887207	-0.054946530610323	0.0533008053898811	0.00810668710619211
0.100210756063461	-0.277683585882187	-0.474115788936615	-0.0553676448762417	0.0533564835786819	0.00812081713229418
0.103304527699947	-0.271197289228439	-0.471674293279648	-0.0557271428406239	0.053325217217207	0.00807548128068447
0.105533421039581	-0.277491301298141	-0.482735693454742	-0.0560561157763004	0.0533997565507889	0.00799710676074028
0.102576971054077	-0.267429649829865	-0.474922657012939	-0.0561651960015297	0.0534260645508766	0.0079443184658885
0.102259293198586	-0.267856180667877	-0.469987869262695	-0.0565416030585766	0.0532503388822079	0.00788419973105192
0.103081464767456	-0.269045323133469	-0.468632817268372	-0.0568266101181507	0.0533453710377216	0.00789519865065813
0.108468249440193	-0.261876583099365	-0.474619835615158	-0.0569594576954842	0.0531297251582146	0.00782785937190056
0.109882742166519	-0.272298663854599	-0.472847044467926	-0.0573804266750813	0.0530364774167538	0.00764222396537662
0.102602779865265	-0.26984828710556	-0.46281510591507	-0.0577207244932652	0.0530822947621346	0.00767854833975434
0.106749527156353	-0.260203212499619	-0.463763415813446	-0.0577855072915554	0.0529550574719906	0.00758864777162671
0.112142883241177	-0.268835961818695	-0.476908922195435	-0.057981550693512	0.0529136322438717	0.00749296508729458
0.100548304617405	-0.264809370040894	-0.454959958791733	-0.0582287795841694	0.0529065281152725	0.0075258482247591
0.104961283504963	-0.261870235204697	-0.467613220214844	-0.0585069358348846	0.052769161760807	0.00742082158103585
0.108640372753143	-0.270915329456329	-0.465363055467606	-0.0586989670991898	0.0528780594468117	0.00744596775621176
0.0999197512865067	-0.264872550964355	-0.460184276103973	-0.0588233955204487	0.0528001971542835	0.00739545561373234
0.0992633923888206	-0.263080716133118	-0.464892148971558	-0.0589440241456032	0.0527108609676361	0.00734286103397608
0.10531023144722	-0.262252777814865	-0.467444837093353	-0.0591294541954994	0.0528212338685989	0.00728866411373019
0.0991983264684677	-0.257942885160446	-0.454991489648819	-0.0590410605072975	0.0526058487594128	0.00723927561193705
0.0987677425146103	-0.268534988164902	-0.455913484096527	-0.0592906586825848	0.0525666326284409	0.00720850145444274
0.0978316143155098	-0.262383103370667	-0.461620628833771	-0.0593452639877796	0.0526746176183224	0.00728688621893525
0.100608058273792	-0.258142203092575	-0.466432869434357	-0.0591360665857792	0.0525128245353699	0.0072889793664217
0.0968063399195671	-0.265441477298737	-0.461801320314407	-0.0592464096844196	0.0525788776576519	0.0075129009783268
0.0993865057826042	-0.255352169275284	-0.460466772317886	-0.0592305883765221	0.0525629408657551	0.00773569708690047
0.107150189578533	-0.252008676528931	-0.470387399196625	-0.0590204000473022	0.0523489974439144	0.00798100791871548
0.102319933474064	-0.261313199996948	-0.461965799331665	-0.0591715089976788	0.0524260103702545	0.00825534947216511
0.103961393237114	-0.251907706260681	-0.465967625379562	-0.0590576939284801	0.0525228157639503	0.00869133416563272
0.108028247952461	-0.245171055197716	-0.47384250164032	-0.0586967468261719	0.0524014532566071	0.0089576942846179
0.10487362742424	-0.249930933117867	-0.47287592291832	-0.058633416891098	0.0525377169251442	0.00948095787316561
0.104137167334557	-0.237744450569153	-0.473374783992767	-0.0585024431347847	0.0525936856865883	0.0100108543410897
0.110000245273113	-0.233384594321251	-0.485137820243835	-0.0581180714070797	0.0525193922221661	0.010414500720799
0.108061075210571	-0.241009891033173	-0.480500310659409	-0.0581560246646404	0.0526908598840237	0.0110318837687373
0.10407380759716	-0.226137787103653	-0.479226917028427	-0.0578741729259491	0.0527988523244858	0.0117066623643041
0.114083230495453	-0.220073893666267	-0.491014719009399	-0.0574055463075638	0.0528683960437775	0.012368518859148
0.111905694007874	-0.221362367272377	-0.498318165540695	-0.0571312010288239	0.0531808622181416	0.0131294289603829
0.112564459443092	-0.205364152789116	-0.496359646320343	-0.0567738935351372	0.0531160458922386	0.0138122560456395
0.116796471178532	-0.206254750490189	-0.511212527751923	-0.0565583072602749	0.0534368753433228	0.0145575013011694
0.116145841777325	-0.203871637582779	-0.509151637554169	-0.0561676360666752	0.0537467747926712	0.0152553571388125
0.11238244920969	-0.194443121552467	-0.521256446838379	-0.0556900650262833	0.053875844925642	0.0158990453928709
0.111126914620399	-0.195234179496765	-0.514607846736908	-0.0553447194397449	0.0542679093778133	0.0165771152824163
0.116984188556671	-0.185781836509705	-0.529012620449066	-0.054861094802618	0.0544636435806751	0.0170216225087643
0.120662711560726	-0.190321534872055	-0.541952252388	-0.0543637052178383	0.0546600185334682	0.0175710953772068
0.115778513252735	-0.191712498664856	-0.539324164390564	-0.0539789907634258	0.0551421828567982	0.0180807188153267
0.118666030466557	-0.184276700019836	-0.553306519985199	-0.0534687824547291	0.0553463026881218	0.0184772443026304
0.11670395731926	-0.188621997833252	-0.554849684238434	-0.052815455943346	0.0558345392346382	0.0189042743295431
0.123354189097881	-0.179714620113373	-0.561784982681274	-0.0522599294781685	0.0560264848172665	0.0192160438746214
0.121575675904751	-0.186419129371643	-0.57214081287384	-0.0519066751003265	0.0562921352684498	0.0197490621358156
0.115730263292789	-0.175046309828758	-0.564370274543762	-0.0515400879085064	0.0566443800926209	0.020611235871911
0.124273158609867	-0.174063414335251	-0.581981241703033	-0.0509944073855877	0.0568878166377544	0.0215157996863127
0.117188431322575	-0.166339084506035	-0.587362110614777	-0.0504061952233315	0.0574887096881866	0.0221771895885468
0.121056474745274	-0.16015799343586	-0.596054375171661	-0.0498566925525665	0.0576935522258282	0.0227178279310465
0.122625514864922	-0.1587053835392	-0.601737976074219	-0.0494532957673073	0.0580800957977772	0.0235613118857145
0.120248891413212	-0.150287687778473	-0.595318019390106	-0.0490082614123821	0.0581932961940765	0.023943617939949
0.122668318450451	-0.162157908082008	-0.612336993217468	-0.0486276932060719	0.0584596134722233	0.0239319186657667
0.112847574055195	-0.154386028647423	-0.612200617790222	-0.0479343980550766	0.0586619339883327	0.0241455715149641
[truncated: 12,819 more rows]
