# Supplementary material for: Identification of Haptic Based Guiding Using Hard Reins
Source: PLoS One. 2015 Jul 22;10(7):e0132020. doi: 10.1371/journal.pone.0132020 (PMC4511788; doi:10.1371/journal.pone.0132020)
Supplement: S5 File — (ZIP) [file pone.0132020.s005.zip › Exp2_ForceData1/Subject4/path2/T2.csv]

Force X (N)	Force Y (N)	Force Z (N)	Torque X (N-m)	Torque Y (N-m)	Torque Z (N-m)	Frequency = 10000	Averaging Level = 16	F/T Serial Number = FT11772	Time Started = 05/12/2012 11:22:51
-0.605381071567535	-7.81475257873535	-5.14619779586792	0.0482276976108551	0.572340548038483	0.026437770575285
-0.641498923301697	-7.7701358795166	-5.11742687225342	0.0482309982180595	0.571187257766724	0.0282834302634001
-0.664548337459564	-7.74762916564941	-5.08705711364746	0.0478363782167435	0.569679081439972	0.0293103810399771
-0.675921678543091	-7.73354339599609	-5.06357097625732	0.0473786778748035	0.567852199077606	0.0304873567074537
-0.702695786952972	-7.70189905166626	-5.04110097885132	0.0468617603182793	0.56616085767746	0.0317288339138031
-0.744055807590485	-7.66297578811646	-5.00557947158813	0.0459336824715137	0.564114212989807	0.0330209732055664
-0.771282315254211	-7.62525510787964	-4.97629976272583	0.0449619628489017	0.561924755573273	0.0345860309898853
-0.809041023254395	-7.58470344543457	-4.95642375946045	0.0439718924462795	0.559982538223267	0.0365420468151569
-0.849541902542114	-7.55565690994263	-4.93261528015137	0.0424723103642464	0.557496786117554	0.0379344597458839
-0.881508052349091	-7.53763914108276	-4.90027141571045	0.041052084416151	0.555036187171936	0.038954496383667
-0.903554081916809	-7.51354885101318	-4.88777732849121	0.0397516563534737	0.552623927593231	0.0399411544203758
-0.930062413215637	-7.49174070358276	-4.85325574874878	0.038466103374958	0.550002157688141	0.0408839844167233
-0.95973402261734	-7.46514368057251	-4.81296873092651	0.0369748473167419	0.547322511672974	0.0415436625480652
-0.985954403877258	-7.44407033920288	-4.78542518615723	0.0354115627706051	0.545093536376953	0.0421222373843193
-1.00572288036346	-7.42314481735229	-4.77774477005005	0.0341754779219627	0.543188631534576	0.0428063534200192
-1.05756080150604	-7.40859508514404	-4.74663543701172	0.0328219532966614	0.540833532810211	0.0439675897359848
-1.09498703479767	-7.37435388565063	-4.70985746383667	0.0317719839513302	0.538413941860199	0.0448470115661621
-1.13239240646362	-7.35039567947388	-4.68766307830811	0.0306877885013819	0.53665566444397	0.0456019230186939
-1.16912043094635	-7.33281183242798	-4.6606297492981	0.0295321233570576	0.53457635641098	0.0460411608219147
-1.21166658401489	-7.33215284347534	-4.63427543640137	0.028245160356164	0.532754123210907	0.0460147596895695
-1.28957939147949	-7.34270238876343	-4.56605434417725	0.0266940500587225	0.530564725399017	0.0452657677233219
-1.31968677043915	-7.35371494293213	-4.53169870376587	0.0256002154201269	0.528053164482117	0.0436378680169582
-1.26291239261627	-7.30937767028809	-4.59392213821411	0.0256340187042952	0.527070701122284	0.0438894256949425
-1.304727435112	-7.27512788772583	-4.64414072036743	0.0252946428954601	0.526592135429382	0.0441340021789074
-1.37926530838013	-7.28472518920898	-4.60360622406006	0.024305734783411	0.524728357791901	0.0442129448056221
-1.41694378852844	-7.25683641433716	-4.56336164474487	0.0236215982586145	0.52359676361084	0.0444122217595577
-1.43582355976105	-7.22176933288574	-4.5224666595459	0.0228091906756163	0.522885084152222	0.0446107052266598
-1.43756711483002	-7.21928310394287	-4.51643896102905	0.0222667828202248	0.522786200046539	0.0451511107385159
-1.46889460086823	-7.23552083969116	-4.50842046737671	0.0220185536891222	0.522242784500122	0.0454206615686417
-1.49381172657013	-7.22490453720093	-4.5005989074707	0.0222676210105419	0.521612644195557	0.0451421365141869
-1.52669560909271	-7.20381307601929	-4.50477695465088	0.0223997570574284	0.521495223045349	0.0452620759606361
-1.55832719802856	-7.18353509902954	-4.49625968933105	0.0224666055291891	0.521008670330048	0.0451118536293507
-1.5848503112793	-7.17793560028076	-4.48645448684692	0.0223178267478943	0.520615100860596	0.0443123057484627
-1.60311460494995	-7.15884637832642	-4.48044204711914	0.0222802180796862	0.52056872844696	0.0436949729919434
-1.63126075267792	-7.15864229202271	-4.48282146453857	0.0223791394382715	0.520666062831879	0.0432492792606354
-1.66174495220184	-7.16342210769653	-4.48419952392578	0.0227748658508062	0.520389914512634	0.0432515554130077
-1.68009209632874	-7.14011716842651	-4.48552703857422	0.023181239143014	0.520004451274872	0.0431639067828655
-1.69416928291321	-7.13079786300659	-4.47492694854736	0.0232982058078051	0.519636332988739	0.0430259592831135
-1.70030927658081	-7.14478158950806	-4.48071908950806	0.0235140919685364	0.519180238246918	0.042451050132513
-1.71261632442474	-7.15041208267212	-4.4853720664978	0.0237337052822113	0.519046366214752	0.0419374443590641
-1.70287501811981	-7.13176345825195	-4.47850513458252	0.0238082315772772	0.518642067909241	0.0417515859007835
-1.69464015960693	-7.13491630554199	-4.45984697341919	0.0234215054661036	0.518075227737427	0.0416529923677444
-1.69325518608093	-7.14792680740356	-4.46083688735962	0.0232228096574545	0.518035113811493	0.041757058352232
-1.70135879516602	-7.14255809783936	-4.45930480957031	0.0234192740172148	0.51784884929657	0.0422756634652615
-1.70180761814117	-7.12600469589233	-4.44678354263306	0.0235335454344749	0.517225325107574	0.0424208976328373
-1.68130350112915	-7.13155889511108	-4.44513702392578	0.0233363471925259	0.516693830490112	0.0424584075808525
-1.65873217582703	-7.1565899848938	-4.44787216186523	0.0231489092111588	0.516407907009125	0.0424763336777687
-1.62331831455231	-7.16222667694092	-4.45046138763428	0.0230132881551981	0.515852868556976	0.0427586585283279
-1.63251769542694	-7.17400503158569	-4.43999576568604	0.0228919237852097	0.515989601612091	0.0428846329450607
-1.60339820384979	-7.18686246871948	-4.42384958267212	0.0228352714329958	0.514848411083221	0.0434035584330559
-1.59596037864685	-7.1909294128418	-4.41341972351074	0.0230782777070999	0.514411509037018	0.0434474274516106
-1.59168207645416	-7.19365644454956	-4.41636323928833	0.0231290441006422	0.514238238334656	0.0428723618388176
-1.56758666038513	-7.21410846710205	-4.41506147384644	0.0229528974741697	0.51359635591507	0.0428386963903904
-1.55005741119385	-7.22808408737183	-4.41135883331299	0.0228612013161182	0.513086974620819	0.0425576791167259
-1.53912818431854	-7.23484086990356	-4.4030818939209	0.0227854195982218	0.512908637523651	0.0423350743949413
-1.53501403331757	-7.24817180633545	-4.39522314071655	0.022711455821991	0.512486577033997	0.0419879890978336
-1.52994060516357	-7.25847482681274	-4.39609861373901	0.0227923225611448	0.511918723583221	0.041678749024868
-1.51556396484375	-7.26105642318726	-4.39832448959351	0.0229096412658691	0.511568367481232	0.0418656133115292
-1.50823378562927	-7.27386903762817	-4.3948187828064	0.022990433499217	0.511111676692963	0.0416102223098278
-1.51429748535156	-7.29192924499512	-4.3812255859375	0.0229730717837811	0.510590612888336	0.0409317351877689
-1.51960170269012	-7.32235956192017	-4.36667776107788	0.0229141917079687	0.510061621665955	0.0396274104714394
-1.51836466789246	-7.32561206817627	-4.35036277770996	0.0228547416627407	0.509458839893341	0.0383221283555031
-1.50097727775574	-7.33448266983032	-4.35411071777344	0.022660531103611	0.508869111537933	0.0375719293951988
-1.48592972755432	-7.36562347412109	-4.36737108230591	0.0228483155369759	0.508436143398285	0.037324883043766
-1.49389040470123	-7.37786483764648	-4.36777305603027	0.0233782846480608	0.507815301418304	0.036858294159174
-1.48815870285034	-7.37145519256592	-4.35562610626221	0.0235538054257631	0.507089912891388	0.0365152955055237
-1.46813082695007	-7.37876462936401	-4.35168123245239	0.0234209354966879	0.506337225437164	0.0363866537809372
-1.45604312419891	-7.3982458114624	-4.34727001190186	0.0232312325388193	0.505794286727905	0.0364728420972824
-1.43192994594574	-7.40553903579712	-4.34383726119995	0.0231071338057518	0.5053990483284	0.0369577817618847
-1.41911697387695	-7.39414978027344	-4.35334634780884	0.0232352279126644	0.50492399930954	0.0380218103528023
-1.41724896430969	-7.40054988861084	-4.34892845153809	0.0230432171374559	0.504524528980255	0.038842286914587
-1.41659879684448	-7.41977262496948	-4.3390941619873	0.0227417983114719	0.504072189331055	0.039115235209465
-1.4089937210083	-7.40696668624878	-4.32316827774048	0.0229561422020197	0.503600597381592	0.0393276549875736
-1.39007019996643	-7.40591382980347	-4.32693004608154	0.0230087041854858	0.503024935722351	0.0392322279512882
-1.38872158527374	-7.43085193634033	-4.31295108795166	0.0227717328816652	0.50237762928009	0.0390557907521725
-1.37442767620087	-7.4449610710144	-4.3110294342041	0.0228474196046591	0.501660645008087	0.0388256050646305
-1.35700619220734	-7.44727563858032	-4.32458782196045	0.0229528937488794	0.501418709754944	0.038690596818924
-1.34505796432495	-7.45477771759033	-4.32577705383301	0.0229845568537712	0.500889420509338	0.0383767485618591
-1.34131407737732	-7.46275329589844	-4.31025075912476	0.0226867459714413	0.500202178955078	0.0386410765349865
-1.32435417175293	-7.47624778747559	-4.30377197265625	0.0225750040262938	0.499550491571426	0.0388764776289463
-1.29780066013336	-7.47524881362915	-4.30902862548828	0.0227109827101231	0.499048858880997	0.0395929329097271
-1.28722560405731	-7.47902584075928	-4.31714200973511	0.0228874832391739	0.498684018850327	0.0401856601238251
-1.27757585048676	-7.49633693695068	-4.31127691268921	0.0228859931230545	0.49809455871582	0.040885716676712
-1.27574968338013	-7.50033664703369	-4.30015516281128	0.0231038890779018	0.497522532939911	0.0415932051837444
-1.18529391288757	-7.48819494247437	-4.31940317153931	0.0238483026623726	0.495921701192856	0.0402718633413315
-1.10721671581268	-7.50298118591309	-4.17266750335693	0.0266369432210922	0.487096548080444	0.0411924012005329
-1.2637026309967	-7.5122971534729	-4.18814086914063	0.0298269372433424	0.487869769334793	0.0420347973704338
-1.24293029308319	-7.52905750274658	-4.28378200531006	0.0310580246150494	0.488283395767212	0.039908904582262
-1.25876879692078	-7.57615900039673	-4.28878450393677	0.031165013089776	0.48710760474205	0.0372030921280384
-1.26771008968353	-7.60836696624756	-4.24734783172607	0.0310878586024046	0.486231327056885	0.0349650979042053
-1.23665881156921	-7.60581684112549	-4.26707410812378	0.0313139408826828	0.485527455806732	0.0347122922539711
-1.24710309505463	-7.60087108612061	-4.24362707138062	0.0316894166171551	0.48497748374939	0.0362997464835644
-1.24807476997375	-7.58513593673706	-4.20173358917236	0.0321799255907536	0.483615458011627	0.0392309464514256
-1.21663749217987	-7.58714818954468	-4.2095251083374	0.0324006602168083	0.482996642589569	0.0415963418781757
-1.14897072315216	-7.58741044998169	-4.24393606185913	0.0330733507871628	0.48261222243309	0.0430568233132362
-1.17968392372131	-7.58215570449829	-4.24791622161865	0.0339404754340649	0.482513785362244	0.0439798533916473
-1.1821448802948	-7.56905794143677	-4.25747537612915	0.0342745408415794	0.482661515474319	0.0449097268283367
-1.20889818668365	-7.55260133743286	-4.25099849700928	0.034585028886795	0.482917636632919	0.0462630577385426
-1.23374092578888	-7.52963876724243	-4.23200511932373	0.0344628766179085	0.483067154884338	0.0478742346167564
-1.20464837551117	-7.51107931137085	-4.24871730804443	0.03421426191926	0.483752131462097	0.0493604503571987
-1.18103182315826	-7.50228452682495	-4.26480579376221	0.0342571325600147	0.484123647212982	0.0496887229382992
-1.19496738910675	-7.51117992401123	-4.25822639465332	0.0346637107431889	0.483798116445541	0.0498628132045269
-1.19679534435272	-7.5121431350708	-4.25292634963989	0.0350733511149883	0.483667463064194	0.0500899963080883
-1.17913210391998	-7.50818252563477	-4.26682949066162	0.0354192741215229	0.483936876058578	0.0503732748329639
-1.19776785373688	-7.50618839263916	-4.27072048187256	0.0358510427176952	0.484121769666672	0.0511130802333355
-1.23334670066833	-7.51197242736816	-4.26414489746094	0.0360807739198208	0.484261393547058	0.0514131337404251
-1.21534502506256	-7.50012254714966	-4.27860307693481	0.0360817983746529	0.484463036060333	0.0506293810904026
-1.21414232254028	-7.48794031143188	-4.27689743041992	0.0361222960054874	0.484653860330582	0.0497853234410286
-1.24148833751678	-7.47723627090454	-4.26845693588257	0.0361094400286675	0.484893947839737	0.0498360432684422
-1.2424601316452	-7.48140525817871	-4.26567506790161	0.0358331464231014	0.484834253787994	0.0500979274511337
-1.22786366939545	-7.47890186309814	-4.26704120635986	0.0356773994863033	0.484934359788895	0.0495960004627705
-1.21627688407898	-7.47022151947021	-4.26848888397217	0.0354629121720791	0.484912127256393	0.0490595065057278
-1.22038888931274	-7.47611999511719	-4.26474761962891	0.0352929793298244	0.484973847866058	0.0492319166660309
-1.23592948913574	-7.48783349990845	-4.25676155090332	0.0351982675492764	0.484846293926239	0.0489038415253162
-1.24007725715637	-7.47343587875366	-4.2639741897583	0.0352150537073612	0.484952747821808	0.0485938340425491
-1.24248385429382	-7.46333742141724	-4.27838277816772	0.0349364429712296	0.485168963670731	0.0484265461564064
-1.24710178375244	-7.46680402755737	-4.27438497543335	0.0346522107720375	0.485277444124222	0.0482340455055237
-1.25127589702606	-7.45849418640137	-4.2662558555603	0.0343603380024433	0.48537415266037	0.048259187489748
-1.25177371501923	-7.44802618026733	-4.28121566772461	0.0340192802250385	0.485804855823517	0.047948069870472
-1.25044727325439	-7.44356203079224	-4.28477811813354	0.0336072519421577	0.486163020133972	0.0479205101728439
-1.25523340702057	-7.43972396850586	-4.28751802444458	0.0333339311182499	0.486535549163818	0.0482253730297089
-1.26285946369171	-7.43611717224121	-4.29437589645386	0.0330346338450909	0.486899703741074	0.0482661761343479
-1.27473032474518	-7.42703771591187	-4.30070447921753	0.0328190103173256	0.487488299608231	0.0481009110808373
-1.28399777412415	-7.41879367828369	-4.30211448669434	0.0326801761984825	0.488090366125107	0.0480024181306362
-1.29046845436096	-7.41569757461548	-4.30690574645996	0.0325376950204372	0.488533794879913	0.0479162372648716
-1.29910242557526	-7.41902303695679	-4.32029294967651	0.0325640141963959	0.4890076816082	0.0476241558790207
-1.30109357833862	-7.40652894973755	-4.33494710922241	0.0326547510921955	0.489561349153519	0.0473342128098011
-1.30767297744751	-7.39957046508789	-4.33249664306641	0.0325214378535748	0.49020928144455	0.047078762203455
-1.32733547687531	-7.40493583679199	-4.34269571304321	0.0324961580336094	0.490903586149216	0.0470665991306305
-1.33713483810425	-7.39656352996826	-4.35833692550659	0.0325921587646008	0.491696894168854	0.0470080710947514
-1.33578133583069	-7.38584423065186	-4.38141775131226	0.0326255187392235	0.492509871721268	0.0469270199537277
-1.34414041042328	-7.38774347305298	-4.39554166793823	0.032626286149025	0.493297696113586	0.0470333583652973
-1.35830068588257	-7.38889265060425	-4.40300846099854	0.0329044088721275	0.494150817394257	0.0471136495471001
-1.36685562133789	-7.38283395767212	-4.41587972640991	0.0329934433102608	0.495032995939255	0.0471817366778851
-1.37254571914673	-7.38378620147705	-4.43396854400635	0.0331446304917336	0.49585485458374	0.0473370626568794
-1.3820424079895	-7.38459634780884	-4.44153261184692	0.0331524312496185	0.496792614459991	0.0477119982242584
-1.39360547065735	-7.38082933425903	-4.45199108123779	0.0331708863377571	0.497708588838577	0.0480483584105968
-1.40297293663025	-7.37432289123535	-4.4632682800293	0.033315684646368	0.498676806688309	0.0483859144151211
-1.40401709079742	-7.368896484375	-4.48293685913086	0.0333460159599781	0.499756306409836	0.0486666895449162
-1.4090348482132	-7.36703824996948	-4.49124336242676	0.0334140285849571	0.500855326652527	0.0490660667419434
-1.4150515794754	-7.36663198471069	-4.51155614852905	0.03329773619771	0.501975536346436	0.0494533181190491
-1.42292010784149	-7.36566305160522	-4.52183294296265	0.0333006829023361	0.503180205821991	0.0498862788081169
-1.41928958892822	-7.36102056503296	-4.53666162490845	0.0332453064620495	0.50431627035141	0.0502467975020409
-1.4233375787735	-7.35893058776855	-4.54826688766479	0.0331586077809334	0.505433142185211	0.0506495088338852
-1.42718780040741	-7.36607789993286	-4.56232976913452	0.0329881720244884	0.506439566612244	0.0509740300476551
-1.42767703533173	-7.36226749420166	-4.57291126251221	0.0329384319484234	0.507474780082703	0.0511006414890289
-1.42683947086334	-7.36263132095337	-4.58029890060425	0.0327478274703026	0.508565604686737	0.0510656610131264
-1.43075454235077	-7.37064170837402	-4.59664535522461	0.0326492488384247	0.509570240974426	0.0509674735367298
-1.43514382839203	-7.3780369758606	-4.60799217224121	0.0324734263122082	0.510618567466736	0.0507061779499054
-1.44104731082916	-7.38216352462769	-4.60889863967896	0.0323812663555145	0.511647403240204	0.0501597002148628
-1.45185673236847	-7.39000511169434	-4.62107992172241	0.0322186276316643	0.512695908546448	0.0495075285434723
-1.47072398662567	-7.39235162734985	-4.63157320022583	0.0321603417396545	0.513714075088501	0.0488971248269081
-1.4801629781723	-7.3965950012207	-4.63104104995728	0.0319858230650425	0.514657497406006	0.0485590286552906
-1.49055314064026	-7.39834690093994	-4.63079500198364	0.0317369289696217	0.515532374382019	0.0481489263474941
-1.49958968162537	-7.39713430404663	-4.63176441192627	0.0314698405563831	0.51638001203537	0.0476674027740955
-1.50163340568542	-7.39917325973511	-4.62960720062256	0.0311920177191496	0.517056703567505	0.0471726879477501
-1.50265955924988	-7.40539407730103	-4.63117551803589	0.0308714490383863	0.517491102218628	0.0462196990847588
-1.51722204685211	-7.40976428985596	-4.62622117996216	0.0305453669279814	0.518076241016388	0.045375894755125
-1.52541208267212	-7.41421985626221	-4.62627220153809	0.0301374159753323	0.518529117107391	0.0444919168949127
-1.53598308563232	-7.41943883895874	-4.62564420700073	0.0296480283141136	0.518830120563507	0.0435734689235687
-1.5380939245224	-7.4247727394104	-4.61790800094604	0.0289937164634466	0.518977642059326	0.0426901839673519
-1.54037535190582	-7.42877626419067	-4.61771154403687	0.0282868091017008	0.519109010696411	0.0419222675263882
-1.54458725452423	-7.43331241607666	-4.60987091064453	0.0274868663400412	0.519326269626617	0.0413409471511841
-1.54678416252136	-7.43678092956543	-4.60828828811646	0.0269067753106356	0.519363105297089	0.040762647986412
-1.5540463924408	-7.4416675567627	-4.60709285736084	0.0262818057090044	0.519457519054413	0.0402703136205673
-1.56044518947601	-7.43982124328613	-4.59429216384888	0.0255779400467873	0.5197474360466	0.0396729372441769
-1.56201887130737	-7.43524980545044	-4.59374189376831	0.0248545743525028	0.519791722297668	0.0389728471636772
-1.57376503944397	-7.43704700469971	-4.57933568954468	0.0241837985813618	0.519878447055817	0.0384027063846588
-1.57629203796387	-7.43172073364258	-4.57738018035889	0.0235035289078951	0.520284354686737	0.0379474945366383
-1.57242548465729	-7.42502498626709	-4.57836961746216	0.0228579752147198	0.520359516143799	0.0375244431197643
-1.57667982578278	-7.41888856887817	-4.56920576095581	0.0222360156476498	0.520587563514709	0.0370775237679482
-1.58564817905426	-7.41278743743896	-4.57564163208008	0.0215525683015585	0.520989775657654	0.0368631966412067
-1.58684062957764	-7.40620088577271	-4.56929111480713	0.0208815969526768	0.5214923620224	0.0365259237587452
-1.59375166893005	-7.39714288711548	-4.56185579299927	0.0203505400568247	0.521841585636139	0.0362903513014317
-1.60863125324249	-7.39041328430176	-4.56640100479126	0.0198658332228661	0.522226333618164	0.0361309312283993
-1.60981702804565	-7.38392782211304	-4.57251405715942	0.0193129740655422	0.523036479949951	0.035615362226963
-1.60435676574707	-7.37389183044434	-4.5713005065918	0.0189482942223549	0.523080289363861	0.0353336408734322
-1.62053287029266	-7.36771678924561	-4.5748233795166	0.0185369607061148	0.523772835731506	0.0354609303176403
-1.61554741859436	-7.35309648513794	-4.57742786407471	0.0180599763989449	0.524633586406708	0.0355827957391739
-1.61517512798309	-7.33928203582764	-4.58247089385986	0.0176176633685827	0.525282382965088	0.0359668061137199
-1.61669683456421	-7.32551145553589	-4.58702421188354	0.0172132775187492	0.525893330574036	0.0364118106663227
-1.61828827857971	-7.30777931213379	-4.59121656417847	0.0169181749224663	0.526657938957214	0.0369097478687763
-1.61935639381409	-7.29521942138672	-4.60264253616333	0.0165388584136963	0.527465164661407	0.0373133569955826
-1.62188136577606	-7.28171825408936	-4.61642360687256	0.0163273215293884	0.528190433979034	0.0376645661890507
-1.62335586547852	-7.27123022079468	-4.62371110916138	0.0160393510013819	0.52893054485321	0.0378225483000278
-1.62986493110657	-7.26824855804443	-4.64229583740234	0.0158094577491283	0.529951930046082	0.0376793593168259
-1.6430675983429	-7.2614426612854	-4.65092134475708	0.0157590042799711	0.530842900276184	0.037409495562315
-1.65358233451843	-7.24816799163818	-4.65628623962402	0.0157123785465956	0.531825840473175	0.0372946672141552
-1.66448724269867	-7.23816776275635	-4.66996097564697	0.0155991418287158	0.532790660858154	0.0371102131903172
-1.67282426357269	-7.2286114692688	-4.67773485183716	0.015425312332809	0.533686220645905	0.0370155535638332
-1.67640554904938	-7.219482421875	-4.68995094299316	0.0152030233293772	0.53478616476059	0.0369456931948662
-1.68355071544647	-7.21358442306519	-4.69994258880615	0.015001006424427	0.535912334918976	0.0368683189153671
-1.69692420959473	-7.20669031143188	-4.71482753753662	0.0147822462022305	0.537101924419403	0.0367390811443329
-1.70603263378143	-7.20315313339233	-4.72023630142212	0.0146550666540861	0.537971556186676	0.036597978323698
-1.71911931037903	-7.19547176361084	-4.72908496856689	0.0145779475569725	0.538959741592407	0.0363038703799248
-1.72798705101013	-7.19268941879272	-4.73353338241577	0.0144592896103859	0.53978031873703	0.035737182945013
-1.73958647251129	-7.1885290145874	-4.74617767333984	0.0143585158511996	0.540586233139038	0.0351226478815079
-1.75210654735565	-7.18557691574097	-4.74766111373901	0.0141923911869526	0.541254937648773	0.0346553549170494
-1.76066565513611	-7.17999792098999	-4.75033330917358	0.013958640396595	0.541885197162628	0.0344734899699688
-1.76649725437164	-7.17705202102661	-4.7484827041626	0.0136997262015939	0.54255747795105	0.0342878066003323
-1.76863551139832	-7.16719961166382	-4.74839353561401	0.0133319115266204	0.543073534965515	0.0341450832784176
-1.7733393907547	-7.16466283798218	-4.75129795074463	0.0129009559750557	0.543595016002655	0.0340011976659298
-1.77769947052002	-7.15913820266724	-4.75134325027466	0.0125665254890919	0.543849110603333	0.0337287858128548
-1.78155970573425	-7.15306758880615	-4.74196100234985	0.0120511101558805	0.544095933437347	0.0333549156785011
-1.78169751167297	-7.14905977249146	-4.73588180541992	0.0115045411512256	0.544268846511841	0.0329111069440842
-1.78807246685028	-7.14622783660889	-4.72790479660034	0.0109554398804903	0.544235944747925	0.0323860980570316
-1.79308652877808	-7.14858436584473	-4.71796655654907	0.0103250425308943	0.544190227985382	0.0317787602543831
-1.79846823215485	-7.1503529548645	-4.7116231918335	0.00965930428355932	0.544056117534637	0.0311993416398764
-1.80157160758972	-7.15177154541016	-4.69395303726196	0.00898634921759367	0.54378217458725	0.0306525584310293
-1.80666100978851	-7.15344762802124	-4.67905139923096	0.00827839039266109	0.543373644351959	0.0302579142153263
-1.80221343040466	-7.1585841178894	-4.65707111358643	0.00755038857460022	0.54296875	0.0299191456288099
-1.79639971256256	-7.15666389465332	-4.6488242149353	0.00678881723433733	0.542437493801117	0.0296594090759754
-1.7882719039917	-7.14788627624512	-4.63205909729004	0.00601221481338143	0.541941940784454	0.0299862381070852
-1.79064202308655	-7.14928913116455	-4.62883186340332	0.00507288333028555	0.541551232337952	0.0300496350973845
-1.7849406003952	-7.15182018280029	-4.62107563018799	0.00421732058748603	0.541238605976105	0.0300908870995045
-1.78844320774078	-7.13074254989624	-4.61440801620483	0.003439761698246	0.541080474853516	0.0307209137827158
-1.81027686595917	-7.14811897277832	-4.60297870635986	0.00249355752021074	0.54071968793869	0.0305612049996853
-1.81228160858154	-7.16089344024658	-4.59928894042969	0.00212093722075224	0.540257215499878	0.0302150212228298
-1.80866825580597	-7.14675569534302	-4.59884357452393	0.00173328642267734	0.539936304092407	0.0299076698720455
-1.80887031555176	-7.13946962356567	-4.59335613250732	0.00102127785794437	0.539689064025879	0.0298366528004408
-1.80178821086884	-7.14562892913818	-4.58853578567505	0.000276919163297862	0.539389431476593	0.0299631860107183
-1.80424809455872	-7.15509939193726	-4.58798408508301	-0.000413351255701855	0.539298951625824	0.029953096061945
-1.79570591449738	-7.15173721313477	-4.58339214324951	-0.00100452546030283	0.539270043373108	0.0301142036914825
-1.7905433177948	-7.15105104446411	-4.58081531524658	-0.00143057119566947	0.539330720901489	0.0305710881948471
-1.78898179531097	-7.14931011199951	-4.5843653678894	-0.00188560632523149	0.539399385452271	0.0310421213507652
-1.78534197807312	-7.15874671936035	-4.58171701431274	-0.00225617946125567	0.53938215970993	0.0314451120793819
-1.77568423748016	-7.16293382644653	-4.59348201751709	-0.00245422404259443	0.539607346057892	0.0316678397357464
-1.7623645067215	-7.15752840042114	-4.60472679138184	-0.00281018833629787	0.540082693099976	0.0319954082369804
-1.75404417514801	-7.15638828277588	-4.6071629524231	-0.00325236492790282	0.540476977825165	0.0325284525752068
-1.74574553966522	-7.16336679458618	-4.60005664825439	-0.0037234912160784	0.540816783905029	0.0330393351614475
-1.7352409362793	-7.16390228271484	-4.61062526702881	-0.0040579098276794	0.541407108306885	0.0336183048784733
-1.7220903635025	-7.15984201431274	-4.62671566009521	-0.0043194736354053	0.542126357555389	0.0343557223677635
-1.70477116107941	-7.16221237182617	-4.63333654403687	-0.00458943611010909	0.542673468589783	0.0351088792085648
-1.68757319450378	-7.16754293441772	-4.64440393447876	-0.00485228700563312	0.54310417175293	0.0355400741100311
-1.67225897312164	-7.17204236984253	-4.64911890029907	-0.00492198159918189	0.543684005737305	0.0355057790875435
-1.67416298389435	-7.1827278137207	-4.66460657119751	-0.00495208194479346	0.544379472732544	0.0353175066411495
-1.66532409191132	-7.19166946411133	-4.67528676986694	-0.00497813103720546	0.545032382011414	0.0350229553878307
-1.64876663684845	-7.18533611297607	-4.68881845474243	-0.0049768858589232	0.54574978351593	0.0351471491158009
-1.64035606384277	-7.19845867156982	-4.70574235916138	-0.0051236292347312	0.546647012233734	0.035490058362484
-1.6242241859436	-7.21082401275635	-4.71834373474121	-0.00527227343991399	0.547431647777557	0.0358065627515316
-1.60832405090332	-7.21013832092285	-4.72599077224731	-0.00528553500771523	0.548305451869965	0.0362397916615009
-1.5953357219696	-7.2200927734375	-4.74453639984131	-0.00545502500608563	0.549261033535004	0.0368965528905392
-1.57572448253632	-7.22794771194458	-4.75270891189575	-0.00553265633061528	0.550116539001465	0.0376430340111256
-1.55839192867279	-7.23274278640747	-4.76389503479004	-0.00562740443274379	0.550991594791412	0.0382086783647537
-1.54574179649353	-7.24308967590332	-4.76408243179321	-0.00569595908746123	0.551880776882172	0.0387332364916801
-1.53205478191376	-7.25050354003906	-4.77527093887329	-0.00572202587500215	0.552720904350281	0.0391001515090466
-1.50956499576569	-7.25541067123413	-4.78187036514282	-0.00585039239376783	0.553552091121674	0.0396066606044769
-1.49169301986694	-7.26409530639648	-4.78848886489868	-0.00597748858854175	0.55438894033432	0.040337722748518
-1.47836768627167	-7.27648878097534	-4.78440761566162	-0.00607102457433939	0.554935932159424	0.0412046797573566
-1.45415341854095	-7.28502559661865	-4.78954792022705	-0.00612592278048396	0.555580675601959	0.0418974980711937
-1.42923748493195	-7.29077529907227	-4.80043506622314	-0.00626083044335246	0.556074440479279	0.0428023003041744
-1.41279947757721	-7.30503034591675	-4.79401397705078	-0.00633702566847205	0.556445181369781	0.0437016002833843
-1.38892590999603	-7.31939888000488	-4.7972469329834	-0.00643504364416003	0.55667507648468	0.0444986261427403
-1.35695469379425	-7.33227205276489	-4.80285263061523	-0.00656053470447659	0.556996643543243	0.0451849438250065
-1.33175253868103	-7.34736680984497	-4.80988359451294	-0.00674610259011388	0.557299137115479	0.0459553115069866
-1.30919420719147	-7.36172246932983	-4.81106758117676	-0.00696037849411368	0.557294726371765	0.0467877611517906
-1.29629731178284	-7.37898588180542	-4.80354070663452	-0.00713912677019835	0.557355165481567	0.0474411956965923
-1.27723050117493	-7.39673185348511	-4.80346202850342	-0.00724972831085324	0.557219088077545	0.0479224137961864
-1.2591986656189	-7.41821432113647	-4.80358982086182	-0.0073296632617712	0.557068705558777	0.0481950007379055
-1.24053609371185	-7.42955112457275	-4.80520963668823	-0.00731721986085176	0.556872189044952	0.0485220737755299
-1.22743761539459	-7.43823623657227	-4.80420637130737	-0.00748912803828716	0.556606590747833	0.0487544350326061
-1.22403752803802	-7.45371532440186	-4.79549741744995	-0.00755224889144301	0.556230366230011	0.0490475967526436
-1.2094841003418	-7.46780776977539	-4.78705596923828	-0.00759056955575943	0.555821359157562	0.0494625717401505
-1.19919776916504	-7.47711420059204	-4.78163528442383	-0.00767494644969702	0.555421054363251	0.0501871779561043
-1.18975031375885	-7.48667907714844	-4.77428674697876	-0.00783467572182417	0.555099248886108	0.0508357137441635
-1.19082093238831	-7.49126577377319	-4.77119302749634	-0.00798393506556749	0.554666340351105	0.0513101816177368
-1.1892477273941	-7.50067472457886	-4.76105833053589	-0.00811234675347805	0.554095387458801	0.0515940450131893
-1.1886203289032	-7.5127124786377	-4.76092863082886	-0.00824473239481449	0.553448498249054	0.0518796034157276
-1.18620038032532	-7.51611423492432	-4.749098777771	-0.0084474291652441	0.552894771099091	0.0521917752921581
-1.19523525238037	-7.51304864883423	-4.74145555496216	-0.00857125781476498	0.552226185798645	0.0526133477687836
-1.2111451625824	-7.51975679397583	-4.72130680084229	-0.00875277351588011	0.551559329032898	0.0528569296002388
-1.22148084640503	-7.52554082870483	-4.7108941078186	-0.00884941406548023	0.55080646276474	0.0529880933463573
-1.23671197891235	-7.5210337638855	-4.7060866355896	-0.00881783291697502	0.550087571144104	0.053092997521162
-1.25702822208405	-7.51786375045776	-4.68706321716309	-0.00894320942461491	0.549332737922668	0.0532611533999443
-1.27757334709167	-7.51522016525269	-4.67383718490601	-0.00923523679375649	0.548525273799896	0.053471464663744
-1.30114793777466	-7.50414037704468	-4.66263675689697	-0.00945948157459497	0.547658026218414	0.0539110824465752
-1.33299267292023	-7.49044513702393	-4.65318441390991	-0.00963546615093946	0.546704888343811	0.0546542629599571
-1.36399614810944	-7.47461414337158	-4.63855695724487	-0.00977951567620039	0.545756816864014	0.055317010730505
-1.39583516120911	-7.45887994766235	-4.63431072235107	-0.0100712161511183	0.544945776462555	0.0559329017996788
-1.4305659532547	-7.43339872360229	-4.62640762329102	-0.010363994166255	0.544040560722351	0.0563423298299313
-1.46494674682617	-7.41511583328247	-4.61296129226685	-0.0108414385467768	0.543066203594208	0.0568608827888966
-1.51278245449066	-7.39983320236206	-4.59489154815674	-0.0113790724426508	0.542125999927521	0.0572459660470486
-1.54890489578247	-7.37565803527832	-4.57427310943604	-0.0118614807724953	0.541141331195831	0.0575752817094326
-1.57195591926575	-7.34540367126465	-4.56198072433472	-0.0124919628724456	0.539957642555237	0.0579048991203308
-1.59629988670349	-7.33006954193115	-4.53983068466187	-0.0132780335843563	0.538954317569733	0.0582302361726761
-1.63618409633636	-7.31796884536743	-4.52009534835815	-0.0140428952872753	0.537756621837616	0.0585033297538757
-1.66523718833923	-7.29866600036621	-4.48589515686035	-0.0149640953168273	0.536482274532318	0.0584969259798527
-1.69362962245941	-7.27750062942505	-4.48598527908325	-0.015868816524744	0.535578310489655	0.0584311410784721
-1.72973656654358	-7.26141166687012	-4.47664022445679	-0.0168023891746998	0.534769535064697	0.0587050020694733
-1.77415573596954	-7.24342584609985	-4.4622278213501	-0.017757922410965	0.533929646015167	0.0590206421911716
-1.80585992336273	-7.21546363830566	-4.4470067024231	-0.0188722051680088	0.532832086086273	0.0608741566538811
-1.83228468894958	-7.17547798156738	-4.43226146697998	-0.0198306888341904	0.532055675983429	0.0628048628568649
-1.8594651222229	-7.13641405105591	-4.42361640930176	-0.0209775157272816	0.53136682510376	0.0638017803430557
-1.88489937782288	-7.10888576507568	-4.40134000778198	-0.0220056530088186	0.530485033988953	0.0645469948649406
-1.90016305446625	-7.09537792205811	-4.39352655410767	-0.023067157715559	0.52957671880722	0.0650837644934654
-1.90716624259949	-7.09331893920898	-4.38512229919434	-0.0242368876934052	0.528791844844818	0.0654210820794106
-1.91615867614746	-7.07931661605835	-4.36878681182861	-0.0252236630767584	0.527825772762299	0.0657256692647934
-1.92085111141205	-7.06931257247925	-4.34606409072876	-0.0260334890335798	0.526835322380066	0.0659486949443817
-1.92414569854736	-7.06803894042969	-4.33912801742554	-0.0268986355513334	0.525906026363373	0.0660563334822655
-1.92609512805939	-7.0674614906311	-4.32471036911011	-0.0274467635899782	0.52470988035202	0.066076748073101
-1.94195139408112	-7.07238578796387	-4.31214046478271	-0.0279580689966679	0.523834466934204	0.0659099966287613
-1.9502979516983	-7.06680345535278	-4.307288646698	-0.0284582227468491	0.523018419742584	0.0657864287495613
-1.95158064365387	-7.06319522857666	-4.29461145401001	-0.0290636271238327	0.522348880767822	0.0658905804157257
-1.94659888744354	-7.07206726074219	-4.2898063659668	-0.0295999255031347	0.521696448326111	0.065968431532383
-1.94358420372009	-7.07822704315186	-4.28110027313232	-0.030115831643343	0.521122395992279	0.0659354031085968
-1.93994212150574	-7.07575464248657	-4.27585649490356	-0.0305614899843931	0.520647346973419	0.0658592060208321
-1.93244278430939	-7.07900094985962	-4.27427101135254	-0.0310871470719576	0.520377039909363	0.0658157095313072
-1.92920804023743	-7.08714628219604	-4.26539659500122	-0.0314899533987045	0.520153403282166	0.065574437379837
-1.92651259899139	-7.09457588195801	-4.26419734954834	-0.0317067317664623	0.520060062408447	0.0652972459793091
-1.91960883140564	-7.10669326782227	-4.27231884002686	-0.0320909544825554	0.519946098327637	0.0654773935675621
-1.90824151039124	-7.12171649932861	-4.27595520019531	-0.0321923568844795	0.519881367683411	0.066014401614666
-1.9037469625473	-7.12667369842529	-4.2773380279541	-0.0320912450551987	0.520006656646729	0.0664775967597961
-1.89567828178406	-7.13468980789185	-4.27714824676514	-0.0320552811026573	0.520084261894226	0.0662780180573463
-1.88014137744904	-7.14829730987549	-4.28307771682739	-0.0317909084260464	0.520200729370117	0.0661285147070885
-1.86800396442413	-7.14197158813477	-4.28411960601807	-0.0313663743436337	0.520532965660095	0.0659325495362282
-1.84624147415161	-7.15463542938232	-4.29884672164917	-0.0309604592621326	0.520911812782288	0.0659059211611748
-1.82552599906921	-7.17793464660645	-4.29898977279663	-0.0306307841092348	0.521065592765808	0.0660668238997459
-1.80746161937714	-7.18184566497803	-4.30176734924316	-0.0301543995738029	0.521274149417877	0.0658286064863205
-1.78918516635895	-7.19914817810059	-4.31139659881592	-0.0298360716551542	0.521696329116821	0.0654335021972656
-1.76076114177704	-7.20918130874634	-4.31714487075806	-0.0294362902641296	0.521804511547089	0.0670811608433723
-1.74049353599548	-7.21192121505737	-4.32243061065674	-0.0288542788475752	0.521782398223877	0.0678878724575043
-1.71713578701019	-7.22202348709106	-4.33344841003418	-0.0283040814101696	0.521968007087708	0.0680988803505898
-1.69190275669098	-7.23221492767334	-4.34001922607422	-0.0276967622339725	0.522008538246155	0.0686939731240273
-1.66849911212921	-7.24361038208008	-4.35235214233398	-0.0271538086235523	0.521999955177307	0.0695688426494598
-1.65053367614746	-7.24050903320313	-4.3617639541626	-0.0265537668019533	0.521786212921143	0.0711073204874992
-1.62337791919708	-7.23915767669678	-4.36718416213989	-0.0259818527847528	0.521632075309753	0.0719531551003456
-1.59397268295288	-7.24321603775024	-4.37445020675659	-0.0256299674510956	0.521153450012207	0.0723691955208778
-1.5998250246048	-7.24077844619751	-4.37601232528687	-0.0251005720347166	0.521022379398346	0.071473740041256
-1.58862435817719	-7.25818061828613	-4.3856520652771	-0.0246702115982771	0.520773649215698	0.0711633712053299
-1.56158626079559	-7.26738548278809	-4.39528322219849	-0.0244110319763422	0.520455896854401	0.0737725347280502
-1.52870857715607	-7.26029300689697	-4.40949058532715	-0.0240127593278885	0.520189702510834	0.0756734386086464
-1.51518106460571	-7.25848579406738	-4.41180610656738	-0.0235761981457472	0.520012438297272	0.0777378678321838
-1.49916577339172	-7.25680017471313	-4.41854190826416	-0.0233018826693296	0.519774734973907	0.0808087885379791
-1.48803555965424	-7.24920415878296	-4.42222499847412	-0.0229075625538826	0.519595921039581	0.0835154578089714
-1.48109197616577	-7.23377323150635	-4.42618036270142	-0.0224686767905951	0.519472002983093	0.0848991572856903
-1.46528959274292	-7.22992467880249	-4.4335994720459	-0.0222899373620749	0.519224226474762	0.0860236808657646
-1.45175731182098	-7.23560237884521	-4.43420219421387	-0.0220968276262283	0.518898963928223	0.0868170335888863
-1.43655204772949	-7.24360132217407	-4.43585586547852	-0.0218690671026707	0.518629372119904	0.0871136337518692
-1.42531991004944	-7.24417352676392	-4.43904876708984	-0.0215523168444633	0.518556535243988	0.0872997418045998
-1.43463432788849	-7.23676252365112	-4.43940925598145	-0.0212421659380198	0.518622994422913	0.0873887166380882
-1.43383002281189	-7.22368383407593	-4.42841911315918	-0.0213039331138134	0.518375337123871	0.0878064185380936
-1.43899595737457	-7.22860383987427	-4.4162163734436	-0.0216722581535578	0.518020331859589	0.0879984349012375
-1.44292378425598	-7.29139852523804	-4.4265570640564	-0.0211560688912869	0.517250657081604	0.0885067209601402
-1.43894493579865	-7.32678937911987	-4.45758438110352	-0.0196704864501953	0.516496479511261	0.0890052691102028
-1.41335237026215	-7.29939270019531	-4.49979162216187	-0.0180421192198992	0.515803933143616	0.0889663621783257
-1.39767026901245	-7.27277231216431	-4.51696109771729	-0.0171951539814472	0.515485286712646	0.089245080947876
-1.41172695159912	-7.29578828811646	-4.46753549575806	-0.0169550850987434	0.514173984527588	0.0896367505192757
-1.38077867031097	-7.29563665390015	-4.44297933578491	-0.0172949824482203	0.51373952627182	0.0901134759187698
-1.33177614212036	-7.29054689407349	-4.4433708190918	-0.0176297407597303	0.514044284820557	0.0911628678441048
-1.32464277744293	-7.29892063140869	-4.43983030319214	-0.0178777649998665	0.5136399269104	0.0919610112905502
-1.30235457420349	-7.32480239868164	-4.44481611251831	-0.0175915118306875	0.513281106948853	0.0927234664559364
-1.30531311035156	-7.33318519592285	-4.47259902954102	-0.0170710645616055	0.513215243816376	0.0931327268481255
-1.30656039714813	-7.34151220321655	-4.48056507110596	-0.0160904880613089	0.512625813484192	0.0930378139019012
-1.27727234363556	-7.34315967559814	-4.48846292495728	-0.0153151890262961	0.512084066867828	0.0936213806271553
-1.24010670185089	-7.35499143600464	-4.4777717590332	-0.0150936674326658	0.511256277561188	0.0943050086498261
-1.20804750919342	-7.36945819854736	-4.4473762512207	-0.0150150079280138	0.510661602020264	0.0944370552897453
-1.17891752719879	-7.39126920700073	-4.42387294769287	-0.0151834338903427	0.510111212730408	0.0949037820100784
-1.14713215827942	-7.43766498565674	-4.44825315475464	-0.0146768782287836	0.509715676307678	0.0948448479175568
-1.1250227689743	-7.4356517791748	-4.49484443664551	-0.0136921359226108	0.510162532329559	0.0950828641653061
-1.1318222284317	-7.40681505203247	-4.49144077301025	-0.0129060558974743	0.509876728057861	0.0952955633401871
-1.13078761100769	-7.40096712112427	-4.48375463485718	-0.0124993678182364	0.509762406349182	0.0956746861338615
-1.13069474697113	-7.42363405227661	-4.46396684646606	-0.0121637098491192	0.509431719779968	0.0965714976191521
-1.10888588428497	-7.415687084198	-4.47435474395752	-0.0116283241659403	0.509614109992981	0.0975081995129585
-1.09988915920258	-7.40382146835327	-4.48918485641479	-0.0109627721831203	0.509940505027771	0.0984704196453094
-1.10945320129395	-7.39210081100464	-4.50761938095093	-0.0101409843191504	0.510469615459442	0.0995011776685715
-1.11087203025818	-7.38472127914429	-4.51425886154175	-0.009554130025208	0.510900139808655	0.100437566637993
-1.11926472187042	-7.38541221618652	-4.5350513458252	-0.00878194998949766	0.511587858200073	0.101242616772652
-1.13216578960419	-7.36905384063721	-4.53662776947021	-0.0077896318398416	0.512079298496246	0.101876951754093
-1.14161908626556	-7.34227180480957	-4.54162120819092	-0.00734156602993608	0.512922942638397	0.102615989744663
-1.15764451026917	-7.34292411804199	-4.53752994537354	-0.00692441035062075	0.513355433940887	0.103355124592781
-1.1572812795639	-7.35390853881836	-4.55627822875977	-0.00623644236475229	0.513983964920044	0.104162335395813
-1.17706501483917	-7.33449077606201	-4.57593631744385	-0.00532813603058457	0.515250146389008	0.10467491298914
-1.20006489753723	-7.31117868423462	-4.57789993286133	-0.00463520921766758	0.516014456748962	0.105080969631672
-1.22200691699982	-7.31129789352417	-4.5790376663208	-0.00406985962763429	0.516478419303894	0.105275772511959
-1.23829221725464	-7.31460332870483	-4.59480047225952	-0.00349613046273589	0.517328917980194	0.105544850230217
-1.26307189464569	-7.30153608322144	-4.5946249961853	-0.00293601606972516	0.518193125724792	0.105851136147976
-1.2751761674881	-7.28645038604736	-4.58523893356323	-0.00234632636420429	0.518428444862366	0.105936415493488
-1.27783668041229	-7.2832932472229	-4.6000657081604	-0.00195597927086055	0.519016087055206	0.106082536280155
-1.29194366931915	-7.2887134552002	-4.61245965957642	-0.00168960669543594	0.519809484481812	0.106441505253315
-1.30218231678009	-7.27984189987183	-4.61807537078857	-0.00133276241831481	0.520272254943848	0.106761038303375
-1.30726850032806	-7.26238250732422	-4.60587167739868	-0.00117205223068595	0.520599901676178	0.107018306851387
-1.31669223308563	-7.2537317276001	-4.60742092132568	-0.00119574344716966	0.521087110042572	0.107249639928341
-1.31743669509888	-7.24700593948364	-4.60755109786987	-0.00113766000140458	0.521410644054413	0.10756578296423
-1.32106411457062	-7.24327230453491	-4.60071897506714	-0.0013094594469294	0.521778166294098	0.107734888792038
-1.33441412448883	-7.23832368850708	-4.59180974960327	-0.00133603741414845	0.522120356559753	0.107870146632195
-1.32844269275665	-7.22949409484863	-4.59647512435913	-0.00131713959854096	0.522345125675201	0.108244739472866
-1.32734310626984	-7.21450424194336	-4.60230398178101	-0.00152122892905027	0.522646486759186	0.108752213418484
-1.34264850616455	-7.19959688186646	-4.59139919281006	-0.0017039697850123	0.522756516933441	0.109842114150524
-1.33496952056885	-7.17921924591064	-4.58956623077393	-0.00182534393388778	0.522914052009583	0.110886357724667
-1.33097565174103	-7.15238046646118	-4.5888090133667	-0.00213045789860189	0.523241937160492	0.111485198140144
-1.34003913402557	-7.14939546585083	-4.5799994468689	-0.00260398630052805	0.523353815078735	0.111626662313938
-1.33798885345459	-7.1408052444458	-4.57855272293091	-0.00302369217388332	0.523592948913574	0.111578442156315
-1.34182977676392	-7.12327718734741	-4.57981300354004	-0.00338318641297519	0.523749053478241	0.111361809074879
-1.34440493583679	-7.11703729629517	-4.58250093460083	-0.00378002040088177	0.523764312267303	0.111048884689808
-1.35575711727142	-7.11182498931885	-4.57412719726563	-0.00406195782124996	0.524114072322845	0.110777080059052
-1.3672149181366	-7.10881805419922	-4.57274770736694	-0.00439919624477625	0.524048030376434	0.11037765443325
-1.36158454418182	-7.09881067276001	-4.57332897186279	-0.00462352950125933	0.524170398712158	0.10977391153574
-1.36879098415375	-7.09665775299072	-4.5741810798645	-0.00508203916251659	0.524584412574768	0.109180122613907
-1.38037252426147	-7.09766101837158	-4.57129907608032	-0.00519732991233468	0.524701416492462	0.108512327075005
-1.37899553775787	-7.08785200119019	-4.57412385940552	-0.00533259334042668	0.52480137348175	0.107840776443481
-1.3816899061203	-7.09023761749268	-4.5649847984314	-0.00583894597366452	0.525072157382965	0.107170484960079
-1.38234508037567	-7.09650278091431	-4.56881761550903	-0.00602115783840418	0.525463998317719	0.106397539377213
-1.38537561893463	-7.09499740600586	-4.56800699234009	-0.00633350806310773	0.525780200958252	0.105577319860458
-1.3909375667572	-7.09411811828613	-4.56849670410156	-0.00653479434549809	0.525930106639862	0.104634895920753
-1.39215767383575	-7.10096073150635	-4.57223415374756	-0.00674530724063516	0.526340961456299	0.103731974959373
-1.39406394958496	-7.10458469390869	-4.57528877258301	-0.0069690952077508	0.526871860027313	0.102868191897869
-1.40263438224792	-7.10659027099609	-4.57092475891113	-0.00720232585445046	0.527170658111572	0.101758629083633
-1.39973831176758	-7.11412668228149	-4.57475996017456	-0.00736333103850484	0.527621805667877	0.100495666265488
-1.40466725826263	-7.12026691436768	-4.58286380767822	-0.00775897689163685	0.528279662132263	0.099157027900219
-1.42138040065765	-7.12411546707153	-4.58309364318848	-0.00799174793064594	0.528937995433807	0.0976259335875511
-1.42722606658936	-7.13405847549438	-4.5803108215332	-0.00819857604801655	0.529484391212463	0.0960070639848709
-1.43586885929108	-7.1418776512146	-4.59485292434692	-0.00850673858076334	0.530179381370544	0.0942994877696037
-1.44406223297119	-7.1552472114563	-4.60623168945313	-0.00891084037721157	0.530896782875061	0.0924127697944641
-1.45460224151611	-7.17095756530762	-4.61172246932983	-0.00916693080216646	0.531791031360626	0.0904621407389641
-1.46363973617554	-7.17857599258423	-4.62095546722412	-0.00948313158005476	0.532554626464844	0.0883656591176987
-1.47776317596436	-7.19017887115479	-4.62904977798462	-0.00987958163022995	0.533346652984619	0.0863215625286102
-1.48543703556061	-7.20082712173462	-4.64050149917603	-0.0102929873391986	0.534216344356537	0.0842250138521194
-1.49383497238159	-7.21656370162964	-4.64856958389282	-0.0106925712898374	0.535298526287079	0.0821608453989029
-1.51217091083527	-7.22781562805176	-4.65659093856812	-0.011288552545011	0.536384582519531	0.0801270306110382
-1.52234661579132	-7.23983192443848	-4.66678333282471	-0.0117129804566503	0.537387192249298	0.077934592962265
-1.52394700050354	-7.25089454650879	-4.67474699020386	-0.0121847847476602	0.538344979286194	0.0757244229316711
-1.52600038051605	-7.26220655441284	-4.68914794921875	-0.0129414713010192	0.53943145275116	0.0736199840903282
-1.5335887670517	-7.27648496627808	-4.69229412078857	-0.0136957755312324	0.540404796600342	0.0715320706367493
-1.54031538963318	-7.29050922393799	-4.69113779067993	-0.0144253196194768	0.541480779647827	0.0694769620895386
-1.53634929656982	-7.30587673187256	-4.7013897895813	-0.0151276485994458	0.542512595653534	0.0673226118087769
-1.53451418876648	-7.32063150405884	-4.71207618713379	-0.0157922469079494	0.543567955493927	0.065169520676136
-1.53837764263153	-7.33311796188354	-4.71555280685425	-0.0165920369327068	0.544695615768433	0.0630007833242416
-1.5373170375824	-7.34583950042725	-4.72457933425903	-0.0174376200884581	0.54567277431488	0.0607159659266472
-1.53667783737183	-7.36712503433228	-4.72918176651001	-0.0182498898357153	0.546581387519836	0.0584508366882801
-1.53665196895599	-7.38817834854126	-4.73515367507935	-0.0188629869371653	0.547477900981903	0.0560854598879814
-1.52983856201172	-7.40240240097046	-4.73797512054443	-0.0196410678327084	0.548480987548828	0.0537120327353477
-1.52655827999115	-7.41710138320923	-4.74832057952881	-0.0203908942639828	0.549386084079742	0.0514692217111588
-1.52630937099457	-7.4337682723999	-4.75302028656006	-0.0211922936141491	0.550339698791504	0.049362875521183
-1.52933466434479	-7.44944715499878	-4.74910402297974	-0.0219563636928797	0.551318526268005	0.0473004318773746
-1.525554895401	-7.4614200592041	-4.75321006774902	-0.0226491093635559	0.552100718021393	0.0453578196465969
-1.52551865577698	-7.46730804443359	-4.75309324264526	-0.0233700424432755	0.552888810634613	0.0435629114508629
-1.52075338363647	-7.48634624481201	-4.7521710395813	-0.0240288525819778	0.553840577602386	0.0417866483330727
-1.51788282394409	-7.49698829650879	-4.75942230224609	-0.0246554557234049	0.554654359817505	0.0399452447891235
-1.5149964094162	-7.5046181678772	-4.7662992477417	-0.0252075288444757	0.555486261844635	0.0381517373025417
-1.51751613616943	-7.51177310943604	-4.76524782180786	-0.0259028431028128	0.556333303451538	0.0365548692643642
-1.52123785018921	-7.52332210540771	-4.76766443252563	-0.0266166348010302	0.557002663612366	0.0350321792066097
-1.5258641242981	-7.53122854232788	-4.76851320266724	-0.0272149778902531	0.557599782943726	0.0335243493318558
-1.52436411380768	-7.53724813461304	-4.76569318771362	-0.0278075020760298	0.558120489120483	0.0321519151329994
-1.52165460586548	-7.54853582382202	-4.7677206993103	-0.0283840931952	0.558850169181824	0.0309290532022715
-1.5230621099472	-7.5524754524231	-4.76796007156372	-0.0288715474307537	0.559419453144073	0.0297387763857841
-1.51971840858459	-7.55989503860474	-4.77018451690674	-0.0294306185096502	0.559889912605286	0.0286403261125088
-1.51703298091888	-7.56271886825562	-4.77316379547119	-0.0299062766134739	0.560368001461029	0.027562977746129
-1.52043116092682	-7.56380414962769	-4.7705454826355	-0.0304327495396137	0.560823380947113	0.0266112461686134
-1.5216269493103	-7.56960153579712	-4.76960277557373	-0.0309576578438282	0.561173617839813	0.0256642587482929
-1.52231156826019	-7.57042932510376	-4.77065658569336	-0.0313856862485409	0.561477541923523	0.0246392767876387
-1.53102958202362	-7.57414102554321	-4.77229738235474	-0.0317410491406918	0.561966419219971	0.0237179677933455
-1.54229819774628	-7.56577968597412	-4.7732253074646	-0.0323578752577305	0.562515497207642	0.022979199886322
-1.55636501312256	-7.56769847869873	-4.77304363250732	-0.0330362506210804	0.563261032104492	0.0223699454218149
-1.56516587734222	-7.56669044494629	-4.76827669143677	-0.0337978601455688	0.563991069793701	0.0218766089528799
-1.57228207588196	-7.55972146987915	-4.75983285903931	-0.034332700073719	0.564463138580322	0.021540118381381
-1.60508859157562	-7.55816078186035	-4.76915740966797	-0.035161666572094	0.566029191017151	0.0211578793823719
-1.61500334739685	-7.5524697303772	-4.79293155670166	-0.036098800599575	0.56761234998703	0.0205767564475536
-1.63092255592346	-7.54467248916626	-4.79679584503174	-0.0372945293784142	0.569341242313385	0.020451320335269
-1.64801418781281	-7.53646326065063	-4.80835247039795	-0.0386977046728134	0.57136482000351	0.0206546187400818
-1.65317630767822	-7.5227370262146	-4.82096767425537	-0.0402178876101971	0.573427855968475	0.0211605224758387
-1.67346668243408	-7.5035662651062	-4.82451200485229	-0.0416664890944958	0.575518131256104	0.0223706793040037
-1.68585908412933	-7.47576856613159	-4.82341194152832	-0.043073195964098	0.577208399772644	0.0238265432417393
-1.69590449333191	-7.45749855041504	-4.825355052948	-0.0442833788692951	0.57858943939209	0.0253182556480169
-1.70412504673004	-7.44224548339844	-4.82510185241699	-0.0450932197272778	0.579670190811157	0.026466578245163
-1.71688568592072	-7.42118501663208	-4.81889009475708	-0.045699205249548	0.58025985956192	0.0269786845892668
-1.73443067073822	-7.40637350082397	-4.80919981002808	-0.0460866056382656	0.580432415008545	0.0270940810441971
-1.75325882434845	-7.40188503265381	-4.80102205276489	-0.046168215572834	0.580254197120667	0.0266167279332876
-1.77847158908844	-7.40198564529419	-4.78409671783447	-0.0460343658924103	0.579815566539764	0.0258263200521469
-1.79506289958954	-7.40862321853638	-4.77375364303589	-0.0458710975944996	0.579161107540131	0.0246215704828501
-1.81683802604675	-7.41696357727051	-4.76234531402588	-0.04575315117836	0.578359544277191	0.022980434820056
-1.84455025196075	-7.42651557922363	-4.74571704864502	-0.0457900315523148	0.577412486076355	0.021412493661046
-1.86551439762115	-7.43204498291016	-4.73823547363281	-0.0457588396966457	0.576513409614563	0.0203954856842756
-1.89464843273163	-7.42621469497681	-4.73031854629517	-0.0456722937524319	0.575675547122955	0.0201667360961437
-1.92209267616272	-7.41020202636719	-4.72515916824341	-0.0458317659795284	0.57513415813446	0.0204210188239813
-1.91726839542389	-7.38959074020386	-4.71737194061279	-0.0463906861841679	0.574227452278137	0.0205816682428122
-1.92244374752045	-7.37437057495117	-4.69827747344971	-0.0469881109893322	0.573014616966248	0.0215678960084915
-1.93785214424133	-7.34793138504028	-4.67553949356079	-0.0474386587738991	0.571773052215576	0.023227171972394
-1.95886445045471	-7.32022953033447	-4.65031385421753	-0.0477233901619911	0.570656836032867	0.0247008837759495
-1.98484122753143	-7.29960298538208	-4.63004446029663	-0.0479369163513184	0.569171249866486	0.0254124272614717
-2.00686979293823	-7.28758430480957	-4.6123251914978	-0.0478731840848923	0.567500650882721	0.0254228338599205
-2.04158496856689	-7.2748384475708	-4.59909439086914	-0.0476430840790272	0.565847337245941	0.0255903862416744
-2.07608914375305	-7.2613639831543	-4.59366750717163	-0.0474436357617378	0.564346253871918	0.0253051482141018
-2.10665369033813	-7.25535869598389	-4.57717370986938	-0.0472735613584518	0.56255304813385	0.0244204886257648
-2.13452911376953	-7.25929927825928	-4.56435775756836	-0.0471680536866188	0.560563564300537	0.0228669364005327
-2.15694189071655	-7.26366949081421	-4.54227209091187	-0.0470059886574745	0.558526813983917	0.0218090694397688
-2.1745445728302	-7.26089096069336	-4.53446626663208	-0.046829454600811	0.556712090969086	0.02126869186759
-2.18584442138672	-7.25576019287109	-4.51288175582886	-0.0466575957834721	0.554786384105682	0.020742965862155
-2.20053434371948	-7.25471782684326	-4.4879937171936	-0.0465745441615582	0.552815139293671	0.0204811878502369
-2.21328854560852	-7.25163125991821	-4.46810674667358	-0.0465190596878529	0.550975799560547	0.0201701372861862
-2.22955179214478	-7.24554872512817	-4.46690940856934	-0.0463806577026844	0.549339711666107	0.0201687682420015
-2.23714780807495	-7.23715972900391	-4.45591688156128	-0.0463084802031517	0.547685503959656	0.0203886888921261
-2.25508499145508	-7.22627592086792	-4.43733596801758	-0.0460661388933659	0.54605358839035	0.0205508265644312
-2.25949168205261	-7.22183990478516	-4.42576503753662	-0.0459385812282562	0.544558584690094	0.0203714687377214
-2.24665212631226	-7.21545505523682	-4.42668485641479	-0.045591939240694	0.542979001998901	0.0205079950392246
-2.23569655418396	-7.20589208602905	-4.41763401031494	-0.0452748462557793	0.541249990463257	0.0211138557642698
-2.23974108695984	-7.20686483383179	-4.39620971679688	-0.0448363125324249	0.539637207984924	0.0216132458299398
-2.24842715263367	-7.20822954177856	-4.38589525222778	-0.044423058629036	0.538420677185059	0.0214812234044075
-2.25592374801636	-7.20796060562134	-4.3893895149231	-0.044020127505064	0.537186801433563	0.0207793228328228
-2.26258182525635	-7.2101001739502	-4.37875843048096	-0.0433344729244709	0.53600013256073	0.0202409159392118
-2.27107000350952	-7.2084321975708	-4.37772464752197	-0.0424751415848732	0.534889757633209	0.0196992736309767
-2.26886534690857	-7.22167110443115	-4.3785228729248	-0.0416981987655163	0.533978343009949	0.0190544370561838
-2.26966309547424	-7.22921705245972	-4.37697410583496	-0.0407812148332596	0.533070921897888	0.0185461603105068
-2.26838970184326	-7.23411798477173	-4.37504720687866	-0.0397290140390396	0.532278656959534	0.0181359071284533
-2.26560163497925	-7.24008512496948	-4.38007879257202	-0.0386044904589653	0.531655311584473	0.0178309008479118
-2.25781774520874	-7.24733829498291	-4.39034414291382	-0.0373644419014454	0.53131765127182	0.0173536818474531
-2.25662088394165	-7.25776863098145	-4.40078353881836	-0.0360319837927818	0.530874490737915	0.0172076374292374
-2.25590038299561	-7.26110935211182	-4.39927959442139	-0.0345817767083645	0.530441164970398	0.0170386862009764
-2.25754022598267	-7.26145696640015	-4.4134783744812	-0.033144187182188	0.530432105064392	0.0169154647737741
-2.25133419036865	-7.26427221298218	-4.41799116134644	-0.0317761637270451	0.530292987823486	0.0170341785997152
-2.24145030975342	-7.26814460754395	-4.43556690216064	-0.0300690140575171	0.530092239379883	0.0168977677822113
-2.2322633266449	-7.27098560333252	-4.45369625091553	-0.0284808371216059	0.530014336109161	0.0169103071093559
-2.22848296165466	-7.27651453018188	-4.45579719543457	-0.0271617509424686	0.530164539813995	0.0171062760055065
-2.21338605880737	-7.28570985794067	-4.47958517074585	-0.0255511961877346	0.530303299427032	0.0171703863888979
-2.1878879070282	-7.29141569137573	-4.492516040802	-0.023915957659483	0.530465245246887	0.0170315541327
-2.17543292045593	-7.30405330657959	-4.49484634399414	-0.022280091419816	0.530661702156067	0.0172482691705227
-2.15926957130432	-7.31554937362671	-4.49957704544067	-0.0207586474716663	0.53082013130188	0.0174125079065561
-2.13311815261841	-7.3274974822998	-4.51823616027832	-0.0191810335963964	0.531063735485077	0.0175209511071444
-2.10521960258484	-7.33395004272461	-4.52502155303955	-0.0175618510693312	0.53142124414444	0.0178198553621769
-2.08008480072021	-7.3423056602478	-4.53318786621094	-0.0158866699784994	0.531719624996185	0.0182037204504013
-2.05571985244751	-7.35488986968994	-4.55186462402344	-0.0143863502889872	0.531970977783203	0.0185562372207642
-2.03296399116516	-7.3658332824707	-4.55581855773926	-0.0130540113896132	0.532443642616272	0.0190745107829571
-2.00969767570496	-7.36882781982422	-4.56788396835327	-0.011726806871593	0.532975554466248	0.019711934030056
-1.99254059791565	-7.37296199798584	-4.57594919204712	-0.0103595266118646	0.533458888530731	0.0204210579395294
-1.96785664558411	-7.37622547149658	-4.59112071990967	-0.00917920004576445	0.53394091129303	0.0212325844913721
-1.93711757659912	-7.38240814208984	-4.61347770690918	-0.00804179348051548	0.534598290920258	0.0222543831914663
-1.91072845458984	-7.38440942764282	-4.61593627929688	-0.00691620726138353	0.535000383853912	0.0234880577772856
-1.88850629329681	-7.3801794052124	-4.62643051147461	-0.0056873862631619	0.535407364368439	0.0247382298111916
-1.86822783946991	-7.37837791442871	-4.64263343811035	-0.00454349303618073	0.53584349155426	0.0260942354798317
-1.84660828113556	-7.37486362457275	-4.64582490921021	-0.0035396374296397	0.53624016046524	0.0275398176163435
-1.824746966362	-7.37129735946655	-4.64548921585083	-0.00258445274084806	0.536675691604614	0.0290321223437786
-1.80456280708313	-7.36649560928345	-4.65545797348022	-0.00158696016296744	0.53699004650116	0.0305414423346519
-1.79071128368378	-7.36237239837646	-4.65660285949707	-0.000627220957539976	0.537281095981598	0.0319916345179081
-1.77089631557465	-7.35779094696045	-4.66680574417114	0.000289162708213553	0.537491261959076	0.0332671031355858
-1.75363087654114	-7.35244750976563	-4.67683029174805	0.00115381728392094	0.537672102451324	0.0346366316080093
-1.73789441585541	-7.35108184814453	-4.68010187149048	0.00205147080123425	0.537840664386749	0.035880334675312
-1.72713208198547	-7.34640550613403	-4.68256568908691	0.0028596764896065	0.537930965423584	0.037030503153801
-1.71626424789429	-7.33954429626465	-4.68809223175049	0.00383558729663491	0.538061499595642	0.0382674038410187
-1.70942807197571	-7.33361721038818	-4.69386720657349	0.00476808054372668	0.538170695304871	0.0393930524587631
-1.70589399337769	-7.32880687713623	-4.69846868515015	0.00557768577709794	0.538295209407806	0.0406325422227383
-1.69664704799652	-7.32279109954834	-4.69741773605347	0.00626806542277336	0.53824371099472	0.0419658981263638
-1.68813192844391	-7.31475114822388	-4.70066070556641	0.00707037607207894	0.538280308246613	0.0433734767138958
-1.68144679069519	-7.30898284912109	-4.70788669586182	0.00778112001717091	0.538373947143555	0.0447233989834785
-1.67576611042023	-7.30097961425781	-4.71722936630249	0.00854472070932388	0.538330137729645	0.0459975302219391
-1.66800570487976	-7.29688262939453	-4.7182993888855	0.00909583549946547	0.538354635238647	0.0471979938447475
-1.66896462440491	-7.28780937194824	-4.71693563461304	0.00965006463229656	0.5384801030159	0.0484248772263527
-1.66647136211395	-7.27757978439331	-4.71635484695435	0.0102738235145807	0.538505852222443	0.0496525019407272
-1.66377222537994	-7.26649522781372	-4.71523427963257	0.0106824319809675	0.538518071174622	0.0508406050503254
-1.67057800292969	-7.25468873977661	-4.71161937713623	0.0111726131290197	0.538576602935791	0.0520929992198944
-1.67542266845703	-7.24440002441406	-4.71002435684204	0.0114484503865242	0.538699984550476	0.0532880686223507
-1.6869113445282	-7.2399697303772	-4.70848941802979	0.0120174298062921	0.538825869560242	0.0543050281703472
-1.69341552257538	-7.22465229034424	-4.70666790008545	0.0125009845942259	0.538752138614655	0.0552191138267517
-1.70182371139526	-7.20816850662231	-4.70523595809937	0.0129072116687894	0.538922011852264	0.0560736991465092
-1.70675194263458	-7.19788122177124	-4.70405340194702	0.0131138237193227	0.539141237735748	0.0570460967719555
-1.71039235591888	-7.18544769287109	-4.70714902877808	0.0132991867139935	0.539252102375031	0.0580638833343983
-1.71992266178131	-7.17275381088257	-4.70164489746094	0.0133445682004094	0.53947901725769	0.0591121278703213
-1.72780573368073	-7.1605110168457	-4.6976523399353	0.0133968172594905	0.539600908756256	0.060183197259903
-1.73436057567596	-7.14335632324219	-4.6932487487793	0.0134202763438225	0.539772689342499	0.0612948946654797
-1.74298489093781	-7.13392686843872	-4.6995735168457	0.0134038589894772	0.540028750896454	0.0622112415730953
-1.74893057346344	-7.11783838272095	-4.70033931732178	0.0133852828294039	0.540310561656952	0.0630718022584915
-1.76485526561737	-7.09689283370972	-4.69795656204224	0.0133878318592906	0.540490448474884	0.0637007355690002
-1.77821111679077	-7.08559465408325	-4.70025444030762	0.0133988540619612	0.540818393230438	0.0642279759049416
-1.78705227375031	-7.08272123336792	-4.70316982269287	0.0133327022194862	0.541129529476166	0.0644849166274071
-1.80300688743591	-7.07062673568726	-4.71048069000244	0.0132604893296957	0.541487395763397	0.0645213723182678
-1.82498252391815	-7.065101146698	-4.70981359481812	0.0130035886541009	0.542033493518829	0.0644614174962044
-1.84229338169098	-7.06154823303223	-4.70722007751465	0.0128320753574371	0.542420566082001	0.0643366500735283
-1.85838854312897	-7.05971670150757	-4.71152687072754	0.0127511154860258	0.542928218841553	0.0638614445924759
-1.87634456157684	-7.05253028869629	-4.71674871444702	0.0126605881378055	0.543445467948914	0.0633877292275429
-1.89313578605652	-7.04596614837646	-4.72742033004761	0.0124865863472223	0.543897271156311	0.0627909153699875
-1.91514706611633	-7.03958368301392	-4.72503423690796	0.0122452061623335	0.544578909873962	0.0622250512242317
-1.93414306640625	-7.04260540008545	-4.72587251663208	0.0119462553411722	0.545002400875092	0.061551533639431
-1.94512057304382	-7.04149866104126	-4.7306547164917	0.0116981845349073	0.545556843280792	0.0607937872409821
-1.96290743350983	-7.03894329071045	-4.73220777511597	0.0112996501848102	0.546252846717834	0.0602121911942959
-1.98073065280914	-7.04012203216553	-4.73215818405151	0.0108162052929401	0.546983599662781	0.0596027784049511
-1.99480545520782	-7.0403995513916	-4.73214197158813	0.0104614775627851	0.547475695610046	0.0587996952235699
-2.00464868545532	-7.04374933242798	-4.73474025726318	0.00995106715708971	0.547967135906219	0.0580251328647137
-2.01012778282166	-7.04420232772827	-4.74187898635864	0.00937476474791765	0.548519194126129	0.0572504512965679
-2.02158856391907	-7.04848670959473	-4.74542427062988	0.00871199369430542	0.549176037311554	0.0564167685806751
-2.03873801231384	-7.04862928390503	-4.73793125152588	0.00819084048271179	0.549633383750916	0.0554649084806442
-2.04924941062927	-7.05748653411865	-4.7343316078186	0.00761259440332651	0.550041258335114	0.0543965883553028
-2.05563950538635	-7.06563758850098	-4.73849296569824	0.00704070739448071	0.550544619560242	0.0531581342220306
-2.06242489814758	-7.06784963607788	-4.74050760269165	0.00649283966049552	0.551053464412689	0.0520190894603729
-2.07423067092896	-7.07707166671753	-4.74557542800903	0.005860460922122	0.551476657390594	0.0508032664656639
-2.08523082733154	-7.08690166473389	-4.74316215515137	0.00533073069527745	0.551843643188477	0.0494938530027866
-2.09314703941345	-7.09552764892578	-4.7473611831665	0.00479487935081124	0.552166819572449	0.0482501424849033
-2.09705710411072	-7.10405302047729	-4.74330711364746	0.00421095779165626	0.552545189857483	0.0469429865479469
-2.10150718688965	-7.10679244995117	-4.75006198883057	0.00364181329496205	0.552929818630219	0.0457992665469646
-2.11090326309204	-7.10970497131348	-4.75083446502686	0.00305894622579217	0.553360223770142	0.0447455383837223
-2.11823177337646	-7.11241102218628	-4.74541091918945	0.00243790564127266	0.553752779960632	0.0438626743853092
-2.12399291992188	-7.11699104309082	-4.73760509490967	0.00187084381468594	0.554071366786957	0.0430385656654835
-2.12759709358215	-7.12330770492554	-4.73809623718262	0.0014368275878951	0.554354608058929	0.0421824902296066
-2.12531280517578	-7.12477588653564	-4.73648691177368	0.000929642643313855	0.554593324661255	0.0413797311484814
-2.12657117843628	-7.12494897842407	-4.73795461654663	0.000506639597006142	0.554903626441956	0.0405409038066864
-2.12789154052734	-7.12199831008911	-4.73399829864502	7.07722210790962E-05	0.555212736129761	0.0397951900959015
-2.12962770462036	-7.12023496627808	-4.7349328994751	-0.000483516923850402	0.555523872375488	0.0391431450843811
-2.13126349449158	-7.12454843521118	-4.73230743408203	-0.000978726428002119	0.555788218975067	0.0385633781552315
-2.13146138191223	-7.12519073486328	-4.72775173187256	-0.00141825899481773	0.556028187274933	0.0379261672496796
-2.13170266151428	-7.12577438354492	-4.72997713088989	-0.00188636558596045	0.556120634078979	0.0373371951282024
-2.12926340103149	-7.12358903884888	-4.73266410827637	-0.00233572465367615	0.556272029876709	0.0366313457489014
-2.12927579879761	-7.12135601043701	-4.72612619400024	-0.00264015793800354	0.55644690990448	0.0360105894505978
-2.12730598449707	-7.11912536621094	-4.7272253036499	-0.00305267609655857	0.556691646575928	0.0353803597390652
-2.13492441177368	-7.11620235443115	-4.72490453720093	-0.0034518635366112	0.556975483894348	0.0346566326916218
-2.1374237537384	-7.11786127090454	-4.72213268280029	-0.0039508668705821	0.557120084762573	0.033891785889864
-2.14446306228638	-7.12134408950806	-4.72137641906738	-0.00449836952611804	0.557383835315704	0.0331011265516281
-2.15472769737244	-7.11988925933838	-4.71531438827515	-0.00492444401606917	0.557525515556335	0.0324120037257671
-2.15990996360779	-7.12401103973389	-4.71442127227783	-0.00532758934423327	0.557684719562531	0.0318548046052456
-2.16107320785522	-7.12634563446045	-4.70623111724854	-0.00569783430546522	0.557707846164703	0.0312589034438133
-2.16146945953369	-7.1274619102478	-4.7066855430603	-0.00599744589999318	0.557854890823364	0.0308197345584631
-2.15884232521057	-7.12932348251343	-4.70630836486816	-0.00637831259518862	0.557904124259949	0.0303437877446413
-2.15876936912537	-7.12636518478394	-4.69924545288086	-0.00675591081380844	0.557986915111542	0.0299473125487566
-2.15523028373718	-7.12414073944092	-4.69355916976929	-0.00726061826571822	0.558046877384186	0.0295923482626677
-2.15340495109558	-7.11963081359863	-4.69101285934448	-0.00772060733288527	0.558075726032257	0.0293371453881264
-2.15241885185242	-7.11257648468018	-4.68291759490967	-0.00825445167720318	0.558167397975922	0.0292106308043003
-2.15082764625549	-7.10646677017212	-4.67606019973755	-0.00879083946347237	0.558302998542786	0.0291073899716139
-2.15257573127747	-7.10049486160278	-4.67311143875122	-0.00933888368308544	0.558404564857483	0.0289157200604677
-2.15313482284546	-7.09442234039307	-4.66699457168579	-0.00985306594520807	0.558461785316467	0.0287332125008106
-2.15630340576172	-7.08670997619629	-4.65890502929688	-0.0104353176429868	0.558379352092743	0.0285571403801441
-2.1581437587738	-7.08367824554443	-4.65215396881104	-0.0108951786532998	0.558395087718964	0.0283551383763552
-2.16088771820068	-7.08445501327515	-4.64969921112061	-0.0113858282566071	0.558358371257782	0.0278955586254597
-2.16209387779236	-7.08273410797119	-4.64830255508423	-0.0118537517264485	0.558304965496063	0.0275125242769718
-2.16523885726929	-7.0772762298584	-4.63872337341309	-0.0123721398413181	0.558232843875885	0.0273431669920683
-2.16477298736572	-7.07434225082397	-4.63357400894165	-0.0127846701070666	0.557988345623016	0.0273215230554342
-2.16800856590271	-7.07351970672607	-4.62194156646729	-0.01329031214118	0.557781279087067	0.027216698974371
-2.17258310317993	-7.06768274307251	-4.6093168258667	-0.0137258479371667	0.557536661624908	0.026985889300704
-2.17778968811035	-7.06766223907471	-4.60513782501221	-0.0142694739624858	0.557163894176483	0.0265306979417801
-2.17996692657471	-7.06693458557129	-4.59257411956787	-0.0147732673212886	0.55676394701004	0.0261814352124929
-2.17856359481812	-7.06522703170776	-4.58456659317017	-0.015336743555963	0.556266605854034	0.0258096009492874
-2.18045282363892	-7.06652545928955	-4.57732582092285	-0.0158862546086311	0.555739998817444	0.0256126001477242
-2.18077373504639	-7.06258773803711	-4.56753015518188	-0.0164196491241455	0.555226802825928	0.0255085341632366
-2.18567776679993	-7.06003284454346	-4.5501070022583	-0.0169775523245335	0.554675042629242	0.0252633355557919
-2.18065524101257	-7.06313467025757	-4.5450439453125	-0.0175727009773254	0.554035365581512	0.0250742472708225
-2.17499732971191	-7.0548620223999	-4.53222846984863	-0.0181445237249136	0.553325176239014	0.0254598576575518
-2.17192101478577	-7.04772758483887	-4.5215950012207	-0.0185848083347082	0.552480101585388	0.0260445941239595
-2.16911196708679	-7.04592657089233	-4.51248598098755	-0.0191741995513439	0.551624655723572	0.0264322645962238
-2.16803908348084	-7.04309463500977	-4.50161409378052	-0.0197532139718533	0.550780594348907	0.0265177395194769
-2.16502046585083	-7.04237413406372	-4.48419427871704	-0.0202459134161472	0.549773395061493	0.0266130864620209
-2.16360116004944	-7.0431866645813	-4.47008800506592	-0.020794665440917	0.548738658428192	0.0267228949815035
-2.16147947311401	-7.0412073135376	-4.45751667022705	-0.021215882152319	0.547680139541626	0.0267679430544376
-2.16021633148193	-7.04001045227051	-4.45053052902222	-0.021615281701088	0.546597421169281	0.0269669126719236
-2.15412354469299	-7.04307985305786	-4.44188642501831	-0.0220066625624895	0.545473515987396	0.0271232295781374
-2.14763808250427	-7.0412335395813	-4.43367576599121	-0.0223954375833273	0.544366359710693	0.0273505337536335
-2.1475396156311	-7.0400857925415	-4.41729116439819	-0.0226677060127258	0.543229758739471	0.0277899987995625
-2.158203125	-7.04071998596191	-4.40735912322998	-0.0228741876780987	0.542317509651184	0.0280647836625576
-2.15037608146667	-7.04743051528931	-4.4011402130127	-0.0231818351894617	0.541311502456665	0.0280025005340576
-2.14285063743591	-7.04546880722046	-4.39820289611816	-0.0234644636511803	0.540329039096832	0.02870081551373
-2.1315438747406	-7.03688812255859	-4.38443279266357	-0.0234332382678986	0.539219796657562	0.0300444681197405
-2.12826490402222	-7.03657293319702	-4.37761497497559	-0.023361187428236	0.538161635398865	0.0309483334422112
-2.1247889995575	-7.03512859344482	-4.3747730255127	-0.0232359245419502	0.537221848964691	0.0312768593430519
-2.12403607368469	-7.04132652282715	-4.3723464012146	-0.0232223626226187	0.536256730556488	0.0314080156385899
-2.12343978881836	-7.04582262039185	-4.36058330535889	-0.0229722559452057	0.535318672657013	0.0318252444267273
-2.12174510955811	-7.04834747314453	-4.35056972503662	-0.0227152816951275	0.534211039543152	0.0324529446661472
-2.12054395675659	-7.04458713531494	-4.35129594802856	-0.022341750562191	0.533264100551605	0.0331885665655136
-2.12069725990295	-7.03889846801758	-4.350905418396	-0.0219770427793264	0.532548129558563	0.0339315310120583
-2.11615800857544	-7.04121017456055	-4.3331937789917	-0.0216749757528305	0.531664431095123	0.034760270267725
-2.1113395690918	-7.04689598083496	-4.3420581817627	-0.0209345743060112	0.530804514884949	0.0354630090296268
-2.15326642990112	-7.02841711044312	-4.34086894989014	-0.0200625490397215	0.530282437801361	0.0387598015367985
-2.13890290260315	-7.01877593994141	-4.35604286193848	-0.0201009623706341	0.530734539031982	0.0411936827003956
-2.08931183815002	-7.02587842941284	-4.35663747787476	-0.0200503375381231	0.529312014579773	0.0395327433943748
-2.11340045928955	-7.03919363021851	-4.32932138442993	-0.0191559791564941	0.528445303440094	0.0397631488740444
-2.10276556015015	-7.02817869186401	-4.36840200424194	-0.0174250174313784	0.528263747692108	0.0406215116381645
-2.10136413574219	-7.03756809234619	-4.37720584869385	-0.016598692163825	0.527807652950287	0.0414554998278618
-2.07703471183777	-7.03699779510498	-4.36824989318848	-0.0161663852632046	0.52698016166687	0.0407608672976494
-2.0836546421051	-7.03058862686157	-4.35093355178833	-0.0154956746846437	0.526505887508392	0.0409538112580776
-2.08958196640015	-7.04105758666992	-4.38003826141357	-0.0147397564724088	0.526675939559937	0.0413991361856461
-2.07727074623108	-7.05564403533936	-4.39780139923096	-0.0139314364641905	0.526440501213074	0.0415718443691731
-2.09003496170044	-7.07559061050415	-4.38654756546021	-0.0132762603461742	0.52593606710434	0.0417776517570019
-2.08490943908691	-7.08824157714844	-4.38945579528809	-0.0124688297510147	0.525718569755554	0.0416284836828709
-2.09173703193665	-7.08860301971436	-4.40419960021973	-0.0117047419771552	0.525774836540222	0.0417367331683636
-2.09752082824707	-7.09620714187622	-4.41516542434692	-0.0109284361824393	0.52588826417923	0.0415254533290863
-2.09444975852966	-7.11325407028198	-4.4216628074646	-0.0103162452578545	0.525843441486359	0.0413426235318184
-2.10104894638062	-7.12511348724365	-4.42621946334839	-0.00950959045439959	0.526008427143097	0.0414111614227295
-2.09688949584961	-7.13310146331787	-4.45093059539795	-0.00852677039802074	0.52620655298233	0.0412219651043415
-2.09737277030945	-7.13702821731567	-4.46475267410278	-0.007674774620682	0.52639228105545	0.04110362008214
-2.09651875495911	-7.14571762084961	-4.46813297271729	-0.00697895465418696	0.526577353477478	0.040793389081955
-2.10328841209412	-7.15930318832397	-4.48587274551392	-0.00616053771227598	0.52692574262619	0.0405390039086342
-2.10820150375366	-7.16355466842651	-4.4894585609436	-0.00538459699600935	0.527354836463928	0.0402541495859623
-2.10392189025879	-7.16876268386841	-4.50929689407349	-0.00460906699299812	0.527767062187195	0.0398931615054607
-2.09607076644897	-7.18249559402466	-4.52466249465942	-0.00385952275246382	0.528247535228729	0.0397499017417431
-2.08842992782593	-7.19349670410156	-4.53840827941895	-0.00318036577664316	0.528660356998444	0.0395299792289734
-2.08114171028137	-7.19461393356323	-4.54212284088135	-0.00230728927999735	0.52916556596756	0.039376936852932
-2.07977509498596	-7.20533227920532	-4.55462646484375	-0.00172566354740411	0.529740154743195	0.039139848202467
-2.0661416053772	-7.21871566772461	-4.5636887550354	-0.00102509011048824	0.530225336551666	0.0391091592609882
-2.05585217475891	-7.23679113388062	-4.57684326171875	-0.00034208528813906	0.530706226825714	0.0391136296093464
-2.04705286026001	-7.24091625213623	-4.57875919342041	0.000327138957800344	0.531128704547882	0.0392173193395138
-2.02836012840271	-7.24505949020386	-4.58095216751099	0.00100756878964603	0.531524837017059	0.0393891073763371
-2.02125835418701	-7.25982761383057	-4.58527946472168	0.00156519853044301	0.531921863555908	0.0395461730659008
-2.00903797149658	-7.26483869552612	-4.59464550018311	0.0022339744027704	0.53228485584259	0.0395422019064426
-1.99200570583344	-7.26738882064819	-4.60709571838379	0.00282369903288782	0.532614529132843	0.0396772995591164
-1.98271405696869	-7.2766318321228	-4.61185693740845	0.00324485101737082	0.532993376255035	0.0396711267530918
-1.96532905101776	-7.28527784347534	-4.61514568328857	0.00367937330156565	0.533240079879761	0.0397675782442093
-1.95178818702698	-7.28781986236572	-4.615478515625	0.00414404878392816	0.533508360385895	0.0400647930800915
-1.94270718097687	-7.29662609100342	-4.62433815002441	0.00453389529138803	0.533800721168518	0.0403685830533504
-1.92942452430725	-7.30205011367798	-4.6282114982605	0.00490796286612749	0.533907413482666	0.0406619794666767
-1.90991997718811	-7.30465316772461	-4.62511253356934	0.00523163238540292	0.53400182723999	0.0411303080618382
-1.8959094285965	-7.31034803390503	-4.62914037704468	0.00554059538990259	0.534162878990173	0.0415937006473541
-1.87941563129425	-7.31391620635986	-4.63003969192505	0.00584338838234544	0.534111976623535	0.0420787408947945
-1.86151373386383	-7.3154034614563	-4.63309860229492	0.00619935989379883	0.534139633178711	0.0426150187849998
-1.84492743015289	-7.31779098510742	-4.63108205795288	0.00633678678423166	0.534117519855499	0.0434460565447807
-1.82696878910065	-7.31829690933228	-4.62917423248291	0.00651831738650799	0.533976912498474	0.0442795380949974
-1.8077837228775	-7.31531047821045	-4.62371492385864	0.00672255316749215	0.533833622932434	0.0452941916882992
-1.7888263463974	-7.31180715560913	-4.62314414978027	0.00684622302651405	0.533592343330383	0.0464686080813408
-1.77141916751862	-7.30678987503052	-4.61575794219971	0.00689953519031405	0.533290982246399	0.0475836917757988
-1.7514750957489	-7.30406188964844	-4.61372137069702	0.00694942288100719	0.533000588417053	0.0488621592521667
-1.73161554336548	-7.29393291473389	-4.60550308227539	0.00706464657559991	0.532604575157166	0.0501136779785156
-1.71437776088715	-7.28775024414063	-4.60743618011475	0.00704158330336213	0.532185256481171	0.0514529533684254
-1.69514131546021	-7.27814674377441	-4.59445905685425	0.00699430936947465	0.531647145748138	0.0528120510280132
-1.6786253452301	-7.27302837371826	-4.58601093292236	0.0069646299816668	0.531029522418976	0.0542401745915413
-1.66123199462891	-7.26233291625977	-4.57662343978882	0.0069378730840981	0.530495047569275	0.055817287415266
-1.64306330680847	-7.25365018844604	-4.57033205032349	0.00679095461964607	0.529844462871552	0.0573979802429676
-1.62772798538208	-7.24427175521851	-4.5565299987793	0.00669821538031101	0.529170691967011	0.0590162537992001
-1.61332762241364	-7.23136568069458	-4.55101442337036	0.00661230832338333	0.528529167175293	0.0605461560189724
-1.59989047050476	-7.22607421875	-4.54213237762451	0.00653763115406036	0.527835130691528	0.0621034204959869
-1.58435070514679	-7.21903228759766	-4.53874349594116	0.00648565823212266	0.527109503746033	0.0634406581521034
-1.5719039440155	-7.21440410614014	-4.52912664413452	0.00633784849196672	0.526483058929443	0.0646471902728081
-1.5638415813446	-7.20642757415771	-4.52279376983643	0.00622837757691741	0.525870144367218	0.0658160969614983
-1.56181836128235	-7.20387649536133	-4.51529884338379	0.00612693419679999	0.525276839733124	0.0667522549629211
-1.55654633045197	-7.19929647445679	-4.50743055343628	0.00603783084079623	0.524604976177216	0.0675570294260979
-1.5597984790802	-7.19739675521851	-4.50060224533081	0.00599985802546144	0.524137020111084	0.0682561174035072
-1.55999052524567	-7.19905233383179	-4.50506067276001	0.00607130909338593	0.523608386516571	0.0687251091003418
-1.5616340637207	-7.20042943954468	-4.50507354736328	0.00614962307736278	0.523201525211334	0.0691328719258308
-1.56347382068634	-7.20160579681396	-4.50871515274048	0.00619662832468748	0.522890686988831	0.0693385526537895
-1.56323349475861	-7.202796459198	-4.50969362258911	0.00623875064775348	0.522610306739807	0.0694664418697357
-1.57541918754578	-7.20130157470703	-4.50850868225098	0.00632741395384073	0.522442281246185	0.0695300325751305
-1.58465838432312	-7.19981336593628	-4.51565313339233	0.00643348088487983	0.522279143333435	0.0696508586406708
-1.59258639812469	-7.20684814453125	-4.51815938949585	0.00654839118942618	0.522210717201233	0.0696008577942848
-1.60030388832092	-7.20953941345215	-4.51958894729614	0.00671665370464325	0.522180557250977	0.0694829970598221
-1.6115837097168	-7.21272850036621	-4.5204553604126	0.00691100209951401	0.522242367267609	0.0694273114204407
-1.61345374584198	-7.21732425689697	-4.52536869049072	0.00711867585778236	0.522286772727966	0.0694861561059952
-1.61678862571716	-7.22059917449951	-4.53932332992554	0.00741214491426945	0.522525429725647	0.0695306286215782
-1.62035691738129	-7.22270011901855	-4.5472264289856	0.00756559800356627	0.522743999958038	0.0695454850792885
-1.62535095214844	-7.23071622848511	-4.56006813049316	0.0077807130292058	0.5230633020401	0.0694739446043968
-1.63107776641846	-7.23616123199463	-4.56520652770996	0.00800104439258575	0.523392140865326	0.0694339126348495
-1.64091372489929	-7.24181699752808	-4.56222629547119	0.00821294542402029	0.523658335208893	0.069341778755188
-1.64119577407837	-7.25114011764526	-4.58048391342163	0.00846954621374607	0.523983418941498	0.0691089555621147
-1.64142668247223	-7.25795221328735	-4.58693361282349	0.00874965637922287	0.524268627166748	0.0689656138420105
-1.64275884628296	-7.26671743392944	-4.59634447097778	0.00901756156235933	0.524785757064819	0.0687664970755577
-1.64104127883911	-7.27061462402344	-4.60375118255615	0.00923333875834942	0.525164425373077	0.0687172785401344
-1.64515519142151	-7.27448654174805	-4.61209869384766	0.00940023362636566	0.525537848472595	0.0686749368906021
-1.64654350280762	-7.27974700927734	-4.61068201065063	0.0094793438911438	0.525898575782776	0.0686939060688019
-1.65381586551666	-7.28934001922607	-4.61338376998901	0.00969855394214392	0.526275634765625	0.068638026714325
-1.65466666221619	-7.29580736160278	-4.61731100082397	0.0098361587151885	0.526384830474854	0.0685551986098289
-1.65255987644196	-7.30400419235229	-4.6253809928894	0.00995868165045977	0.526730895042419	0.0685442388057709
-1.64915561676025	-7.31021690368652	-4.62287712097168	0.0100556015968323	0.526905655860901	0.0684848874807358
-1.64565074443817	-7.31551790237427	-4.63055753707886	0.0101907718926668	0.527079939842224	0.0683630704879761
-1.64466512203217	-7.32476091384888	-4.62982511520386	0.0101150376722217	0.527053117752075	0.0682696178555489
-1.64040756225586	-7.33782911300659	-4.63474607467651	0.0101544903591275	0.526985168457031	0.068168930709362
-1.63225781917572	-7.34809350967407	-4.63359546661377	0.0102682858705521	0.526807248592377	0.0679425373673439
-1.62689924240112	-7.35515832901001	-4.62632417678833	0.0102445706725121	0.526723921298981	0.0677228942513466
-1.62222194671631	-7.36381006240845	-4.62045097351074	0.0102598322555423	0.526517987251282	0.0676006600260735
-1.62403774261475	-7.36861419677734	-4.62141609191895	0.0102017475292087	0.526253461837769	0.0674253851175308
-1.61974632740021	-7.37953042984009	-4.60989856719971	0.0102145336568356	0.525854289531708	0.0671867802739143
-1.61946225166321	-7.38500595092773	-4.60599088668823	0.0102262990549207	0.525444209575653	0.0670545473694801
-1.60951602458954	-7.39104747772217	-4.59126424789429	0.0102437660098076	0.524905860424042	0.0669717490673065
-1.60203289985657	-7.39597749710083	-4.58413743972778	0.0102165285497904	0.524420142173767	0.0669178739190102
-1.59275603294373	-7.39826011657715	-4.58091592788696	0.0101425526663661	0.523994445800781	0.0670090243220329
-1.58416724205017	-7.39931631088257	-4.57520771026611	0.0100129609927535	0.523459136486053	0.0671957805752754
-1.57740318775177	-7.40163278579712	-4.5639853477478	0.00985421426594257	0.522817850112915	0.0674703195691109
-1.56772696971893	-7.40346622467041	-4.55282258987427	0.0097059216350317	0.522175252437592	0.0677427425980568
-1.56372678279877	-7.4066276550293	-4.5385103225708	0.00952279008924961	0.521507143974304	0.0680380240082741
-1.54983866214752	-7.41087245941162	-4.5285325050354	0.00945902429521084	0.520605266094208	0.0683276876807213
-1.53789925575256	-7.41039419174194	-4.51894330978394	0.00936319585889578	0.519843339920044	0.0686508864164352
-1.52301907539368	-7.41201210021973	-4.50964832305908	0.00922876596450806	0.51895409822464	0.0690761581063271
-1.50348436832428	-7.4100341796875	-4.50079584121704	0.00904224440455437	0.51804256439209	0.0695602670311928
-1.49056279659271	-7.4079213142395	-4.49057340621948	0.00878939963877201	0.517223000526428	0.0701521784067154
-1.47874486446381	-7.40564346313477	-4.46968364715576	0.00859608128666878	0.516364336013794	0.070759192109108
-1.46428871154785	-7.40539026260376	-4.45705890655518	0.00837398879230022	0.515346586704254	0.0714301317930222
-1.45117437839508	-7.40542316436768	-4.43283605575562	0.00820911023765802	0.514319717884064	0.0721582919359207
-1.43450558185577	-7.40557765960693	-4.42970085144043	0.008029461838305	0.513321399688721	0.0728183090686798
-1.41698729991913	-7.40448236465454	-4.41887044906616	0.00788044929504395	0.512359499931335	0.0735117569565773
-1.40385901927948	-7.40958833694458	-4.40796232223511	0.00761507591232657	0.511314511299133	0.074236162006855
-1.39157545566559	-7.40558385848999	-4.39587593078613	0.00752271013334394	0.510500967502594	0.0749071091413498
-1.38201570510864	-7.40625429153442	-4.39258003234863	0.00737767061218619	0.509572148323059	0.0752777829766274
-1.36984395980835	-7.40910339355469	-4.37597179412842	0.0070541687309742	0.508537888526917	0.0759182050824165
-1.36891913414001	-7.40693378448486	-4.36993789672852	0.00686261663213372	0.507742941379547	0.0761501267552376
-1.36656904220581	-7.42074918746948	-4.35367774963379	0.00642820401117206	0.506891846656799	0.0746145248413086
-1.37728023529053	-7.43416976928711	-4.35141038894653	0.00580264162272215	0.506662547588348	0.074012503027916
-1.35727202892303	-7.4169020652771	-4.34760904312134	0.00554928230121732	0.505848586559296	0.0754052698612213
-1.34885394573212	-7.41492748260498	-4.33615064620972	0.00537654710933566	0.504924714565277	0.0771737620234489
-1.33231604099274	-7.42158269882202	-4.33545446395874	0.00517808366566896	0.504170060157776	0.0783022791147232
-1.32709443569183	-7.4051718711853	-4.3246636390686	0.00519467797130346	0.503684103488922	0.0790898576378822
-1.32708966732025	-7.40596866607666	-4.33006715774536	0.00516672944650054	0.503050744533539	0.0789366960525513
-1.31982219219208	-7.42132043838501	-4.32963180541992	0.00495407730340958	0.502533555030823	0.0787396654486656
-1.32402586936951	-7.42156410217285	-4.32752895355225	0.004766293335706	0.502153337001801	0.0784160196781158
-1.33340263366699	-7.4153995513916	-4.33138751983643	0.00471143005415797	0.501962542533875	0.0775289237499237
-1.33910882472992	-7.43214988708496	-4.32502174377441	0.00438788486644626	0.501594603061676	0.0766798630356789
-1.34205889701843	-7.43857288360596	-4.32471895217896	0.00424110144376755	0.501368045806885	0.0763874500989914
-1.35034620761871	-7.43343830108643	-4.32562828063965	0.00420679105445743	0.501286268234253	0.0759726241230965
-1.35566675662994	-7.44012212753296	-4.32471466064453	0.00413009617477655	0.501024484634399	0.0756815299391747
-1.34876322746277	-7.44964742660522	-4.31971454620361	0.00378438644111156	0.500707566738129	0.0756683945655823
-1.3505687713623	-7.43916320800781	-4.32225561141968	0.00380337564274669	0.500636458396912	0.075666680932045
-1.35669815540314	-7.43460369110107	-4.31670618057251	0.00377846881747246	0.500559508800507	0.0754774585366249
-1.35718131065369	-7.44056558609009	-4.32313680648804	0.00360763585194945	0.500557720661163	0.0752632319927216
-1.35734522342682	-7.44975328445435	-4.31269264221191	0.00330202863551676	0.500529706478119	0.0748939588665962
-1.36496889591217	-7.44735908508301	-4.31693887710571	0.00311992573551834	0.500570178031921	0.0743982493877411
-1.3726714849472	-7.45062494277954	-4.31975698471069	0.00293050077743828	0.500822246074677	0.0735579952597618
-1.37706923484802	-7.4610915184021	-4.3235821723938	0.00258924113586545	0.50104033946991	0.0729489624500275
-1.38184320926666	-7.46078395843506	-4.32981634140015	0.00236316840164363	0.501247525215149	0.0725188553333282
-1.39003765583038	-7.46060180664063	-4.33154153823853	0.00227267714217305	0.501526594161987	0.071804091334343
-1.39890539646149	-7.46802234649658	-4.3390531539917	0.00204447144642472	0.501887381076813	0.0708653554320335
-1.40875148773193	-7.46778011322021	-4.33770322799683	0.0018776694778353	0.502159178256989	0.0699767246842384
-1.4200519323349	-7.47413873672485	-4.34197854995728	0.00173567165620625	0.502563893795013	0.0690964758396149
-1.43225431442261	-7.47967386245728	-4.35192918777466	0.00161010713782161	0.503000020980835	0.068135216832161
-1.43714690208435	-7.48167181015015	-4.35793018341064	0.00141018955036998	0.503409504890442	0.0673347637057304
-1.44773924350739	-7.48521184921265	-4.36583280563354	0.00119123049080372	0.504023730754852	0.0665999799966812
-1.45688951015472	-7.4902229309082	-4.3619327545166	0.00099808897357434	0.504526734352112	0.0659190267324448
-1.46576941013336	-7.49213790893555	-4.37715339660645	0.000888331211172044	0.505028367042542	0.0651108846068382
-1.47405850887299	-7.49082374572754	-4.37389945983887	0.000762271229177713	0.505578398704529	0.064394049346447
-1.48002350330353	-7.49769878387451	-4.37918424606323	0.000605546520091593	0.50609165430069	0.063589945435524
-1.48477709293365	-7.50167036056519	-4.39093399047852	0.000498547393362969	0.506551086902618	0.0628408938646317
-1.49112629890442	-7.49895429611206	-4.40042734146118	0.000338876765454188	0.507285714149475	0.0621889308094978
-1.49565446376801	-7.50140285491943	-4.39927291870117	0.0002195484994445	0.507677376270294	0.0615227855741978
-1.50257802009583	-7.50372648239136	-4.40244722366333	9.01512830751017E-05	0.508116006851196	0.0609459392726421
-1.50756084918976	-7.50621223449707	-4.40696954727173	-7.59961039875634E-05	0.508456170558929	0.0604984387755394
-1.50970005989075	-7.506516456604	-4.41000366210938	-0.000201053742785007	0.508860349655151	0.0601247772574425
-1.50480198860168	-7.50925445556641	-4.40935277938843	-0.000355926487827674	0.509067952632904	0.0598407313227654
-1.50935351848602	-7.50839328765869	-4.41268157958984	-0.000444444507593289	0.509374380111694	0.059601865708828
-1.51187431812286	-7.50985717773438	-4.4102463722229	-0.000505398376844823	0.50948578119278	0.0593897327780724
-1.51228666305542	-7.51161861419678	-4.41408538818359	-0.000626543362159282	0.509645819664001	0.0592664331197739
-1.51055943965912	-7.50923156738281	-4.40960216522217	-0.000744025513995439	0.509663224220276	0.05905482172966
-1.50710475444794	-7.50846576690674	-4.41381216049194	-0.000803653616458178	0.509730219841003	0.0589369088411331
-1.50406062602997	-7.51121854782104	-4.40907716751099	-0.000936197058763355	0.509690403938293	0.0588695555925369
-1.5025053024292	-7.51140594482422	-4.40319395065308	-0.000915680197067559	0.509525299072266	0.0588370747864246
-1.50020051002502	-7.50544738769531	-4.40059089660645	-0.000806059106253088	0.509324610233307	0.0589093677699566
-1.49343323707581	-7.50844287872314	-4.40259218215942	-0.000795974221546203	0.509061276912689	0.0589266084134579
-1.4884375333786	-7.50653791427612	-4.40604496002197	-0.000715890084393322	0.508937358856201	0.0590560957789421
-1.47704648971558	-7.50917482376099	-4.39838075637817	-0.000572881486732513	0.508558213710785	0.0592678226530552
-1.47319710254669	-7.50717639923096	-4.39728164672852	-0.000444410194177181	0.508289635181427	0.0594886355102062
-1.46610057353973	-7.50589513778687	-4.39804220199585	-0.000270920980256051	0.50791984796524	0.0598363764584064
-1.46137392520905	-7.50332736968994	-4.39245557785034	-3.50845912180375E-05	0.507592618465424	0.0601518116891384
-1.45554900169373	-7.50081777572632	-4.39590883255005	0.000231652971706353	0.507133603096008	0.0604773685336113
-1.4523948431015	-7.50018787384033	-4.39018106460571	0.000325963395880535	0.506986320018768	0.0609109289944172
-1.44996416568756	-7.49651288986206	-4.38979482650757	0.000621465384028852	0.506702899932861	0.0613692663609982
-1.45516061782837	-7.49376535415649	-4.38802719116211	0.000868743401952088	0.50648957490921	0.0617667958140373
-1.45986127853394	-7.48992252349854	-4.38869380950928	0.00114248937461525	0.506336629390717	0.0621312074363232
-1.45845150947571	-7.48849773406982	-4.38544988632202	0.00135368446353823	0.506159842014313	0.0623630434274673
-1.46141505241394	-7.4853253364563	-4.39122581481934	0.00151184026617557	0.506003320217133	0.0625068992376328
-1.4596164226532	-7.48414134979248	-4.38421821594238	0.00175816030241549	0.505780875682831	0.0627025291323662
-1.4645254611969	-7.47954845428467	-4.38479566574097	0.00200663856230676	0.505644261837006	0.0627846717834473
-1.46694302558899	-7.48146486282349	-4.38385200500488	0.00217829877510667	0.505484402179718	0.0627725198864937
-1.47020161151886	-7.48319578170776	-4.38561153411865	0.00231067556887865	0.505343794822693	0.0626151114702225
-1.47267854213715	-7.48681259155273	-4.38799142837524	0.00250709382817149	0.505279719829559	0.0623167119920254
-1.4732254743576	-7.48848915100098	-4.39337396621704	0.00260682799853384	0.505167067050934	0.0620029233396053
-1.47351133823395	-7.49173212051392	-4.38381767272949	0.00267622992396355	0.505001604557037	0.0616279169917107
-1.47607207298279	-7.49740028381348	-4.38313484191895	0.00273719779215753	0.50479257106781	0.0612814351916313
-1.47699761390686	-7.50115966796875	-4.3793625831604	0.00277836038731039	0.504766345024109	0.0608479529619217
-1.47672724723816	-7.50545454025269	-4.38584566116333	0.00285621732473373	0.504596889019012	0.0603048019111156
-1.4757399559021	-7.50896263122559	-4.38609170913696	0.00288240797817707	0.504511535167694	0.0597614757716656
-1.47676336765289	-7.51349878311157	-4.38340902328491	0.00277871312573552	0.504431843757629	0.0592053942382336
-1.4818286895752	-7.52166366577148	-4.38072443008423	0.00274517899379134	0.504356861114502	0.0586032494902611
-1.48774468898773	-7.52574777603149	-4.37332153320313	0.0028033871203661	0.50435471534729	0.057941060513258
-1.49542093276978	-7.53193235397339	-4.37785291671753	0.00270678172819316	0.504387676715851	0.0571564361453056
-1.50076079368591	-7.53909254074097	-4.37097406387329	0.00262838089838624	0.5043004155159	0.056298591196537
-1.50856494903564	-7.54049825668335	-4.37103128433228	0.00264445878565311	0.504509389400482	0.0554449036717415
-1.51369392871857	-7.54458332061768	-4.36962127685547	0.00255086342804134	0.504549324512482	0.0545086115598679
-1.51954782009125	-7.55046415328979	-4.36983776092529	0.00259095267392695	0.504576921463013	0.0535305961966515
-1.5220605134964	-7.55387115478516	-4.37735033035278	0.00267186015844345	0.504739463329315	0.0524420477449894
-1.52426970005035	-7.56540298461914	-4.38011360168457	0.00268661486916244	0.504969775676727	0.0513933338224888
-1.53078484535217	-7.57425212860107	-4.38323497772217	0.00278878444805741	0.505074083805084	0.0502993315458298
-1.54120993614197	-7.58253812789917	-4.37974500656128	0.00289257569238544	0.505149185657501	0.0491579845547676
-1.55078089237213	-7.58700323104858	-4.39045381546021	0.00298542692326009	0.505355775356293	0.04798898473382
-1.55665349960327	-7.59328556060791	-4.38905334472656	0.00302945845760405	0.505671739578247	0.0468892902135849
-1.56093990802765	-7.6010684967041	-4.38685464859009	0.00310757057741284	0.506063461303711	0.0459239706397057
-1.56682860851288	-7.60499620437622	-4.39981412887573	0.00334307411685586	0.506318747997284	0.0449774526059628
-1.56361865997314	-7.61037492752075	-4.41345453262329	0.00349556794390082	0.50665408372879	0.0440084636211395
-1.56798148155212	-7.61620378494263	-4.40861988067627	0.00368037563748658	0.506988823413849	0.0432072021067142
-1.58145558834076	-7.61945247650146	-4.40868616104126	0.00383965810760856	0.507327437400818	0.0426776893436909
-1.58397614955902	-7.61950874328613	-4.41715240478516	0.00388170941732824	0.507757723331451	0.0420047827064991
-1.58222818374634	-7.61913967132568	-4.42884683609009	0.00404417142271996	0.508157432079315	0.0414580069482327
-1.58163261413574	-7.6161789894104	-4.42472553253174	0.00434112036600709	0.508497297763824	0.0410227812826633
-1.58376312255859	-7.61774110794067	-4.42742347717285	0.0045512649230659	0.508808791637421	0.0406331792473793
-1.58583414554596	-7.6206488609314	-4.43918037414551	0.00458301464095712	0.50914865732193	0.0402083434164524
-1.58510529994965	-7.61515092849731	-4.43906593322754	0.00476665422320366	0.509521901607513	0.0399444960057735
-1.58315932750702	-7.61457014083862	-4.44275236129761	0.00507274968549609	0.509770035743713	0.0395944863557816
-1.57971584796906	-7.62198686599731	-4.45438051223755	0.00524434633553028	0.510211944580078	0.0391821451485157
-1.57849478721619	-7.62485980987549	-4.44373273849487	0.00541511597111821	0.510333180427551	0.0390448831021786
-1.5795783996582	-7.61935424804688	-4.43930864334106	0.00560507085174322	0.510423183441162	0.038830354809761
-1.57983946800232	-7.61876726150513	-4.44964361190796	0.00587008893489838	0.510704517364502	0.0385819748044014
-1.57830417156219	-7.61741399765015	-4.45526361465454	0.0059563061222434	0.510950446128845	0.0384270139038563
-1.56990945339203	-7.6196813583374	-4.44598054885864	0.00619487324729562	0.511040568351746	0.0383612662553787
-1.56417727470398	-7.62042474746704	-4.45126533508301	0.00652837799862027	0.51106208562851	0.038178987801075
-1.559898853302	-7.62100553512573	-4.45642566680908	0.00679087033495307	0.511042416095734	0.038039542734623
-1.55857741832733	-7.62320327758789	-4.45287370681763	0.00684057688340545	0.511197328567505	0.0379681885242462
-1.56221187114716	-7.62242555618286	-4.45600414276123	0.00708964699879289	0.51132333278656	0.037981491535902
-1.5589884519577	-7.6203441619873	-4.45840644836426	0.00730043929070234	0.511365711688995	0.0379771254956722
-1.54784905910492	-7.61527013778687	-4.46732425689697	0.00749888271093369	0.511530816555023	0.0379954390227795
-1.54564261436462	-7.61280202865601	-4.46923303604126	0.0076881842687726	0.511693954467773	0.0381749458611012
-1.5469913482666	-7.60760164260864	-4.46648216247559	0.00806564651429653	0.511818528175354	0.038448590785265
-1.54896032810211	-7.60777807235718	-4.47120809555054	0.00813530199229717	0.512020409107208	0.0385990887880325
-1.55016338825226	-7.60141849517822	-4.47225713729858	0.00828698370605707	0.512248694896698	0.0389329977333546
-1.55126416683197	-7.59290504455566	-4.4692234992981	0.0084927212446928	0.51243531703949	0.0391843132674694
-1.55092287063599	-7.5854172706604	-4.4706244468689	0.00867465510964394	0.51257336139679	0.0394758433103561
-1.5486832857132	-7.58122730255127	-4.48027420043945	0.00884523801505566	0.512814998626709	0.0396225973963737
-1.54496669769287	-7.57700777053833	-4.48860645294189	0.00898953154683113	0.513236701488495	0.039770245552063
-1.54151296615601	-7.57114267349243	-4.48189210891724	0.00905326195061207	0.513429462909698	0.0399733893573284
-1.54430770874023	-7.56987380981445	-4.48073196411133	0.00920432433485985	0.513609111309052	0.040108535438776
-1.54809641838074	-7.56637954711914	-4.49092960357666	0.00925969146192074	0.513954520225525	0.0401605740189552
-1.54863429069519	-7.5633111000061	-4.49357843399048	0.00928893033415079	0.514305949211121	0.0401004664599895
-1.55214631557465	-7.56196260452271	-4.49962663650513	0.00936457980424166	0.514718174934387	0.040027417242527
-1.55668973922729	-7.56417894363403	-4.4957799911499	0.00938403513282537	0.515132546424866	0.039894700050354
-1.56039822101593	-7.56198024749756	-4.50925493240356	0.0095085259526968	0.515556275844574	0.0395707972347736
-1.55622684955597	-7.55638027191162	-4.52003002166748	0.00967258401215076	0.515884339809418	0.0391875132918358
-1.56281852722168	-7.54832696914673	-4.51708221435547	0.0097402660176158	0.516265749931335	0.0395221784710884
-1.57702255249023	-7.52968740463257	-4.5157995223999	0.00952381454408169	0.516768634319305	0.0407709926366806
-1.5756938457489	-7.49164915084839	-4.51654481887817	0.00919232610613108	0.517352879047394	0.0429714806377888
-1.56656444072723	-7.45282888412476	-4.52103042602539	0.00866110622882843	0.51783686876297	0.0460910946130753
-1.54448521137238	-7.41306304931641	-4.51396894454956	0.00813191011548042	0.51821380853653	0.0495489351451397
-1.51971781253815	-7.3851957321167	-4.51510238647461	0.00776263326406479	0.518533825874329	0.0520786345005035
-1.49859809875488	-7.36940097808838	-4.51363229751587	0.00763346673920751	0.51868736743927	0.0534281544387341
-1.48949503898621	-7.36882638931274	-4.51584768295288	0.00761794811114669	0.518983602523804	0.053421325981617
-1.489386677742	-7.3714451789856	-4.52072906494141	0.00772877782583237	0.519390344619751	0.0520708635449409
-1.49385619163513	-7.38261842727661	-4.52989721298218	0.00789833255112171	0.519652187824249	0.0495764650404453
-1.51168692111969	-7.40175104141235	-4.5273380279541	0.00820797029882669	0.519859790802002	0.046215008944273
-1.53351902961731	-7.42706108093262	-4.53806018829346	0.0086189778521657	0.520014107227325	0.0426171459257603
-1.55999755859375	-7.45298671722412	-4.54916906356812	0.00917735975235701	0.520187675952911	0.0389172323048115
-1.58106911182404	-7.47315549850464	-4.55839538574219	0.00986852310597897	0.520269334316254	0.035601019859314
-1.59975850582123	-7.49564456939697	-4.55497884750366	0.0102499285712838	0.520501613616943	0.0329118445515633
-1.62037992477417	-7.51811075210571	-4.55839586257935	0.0107186874374747	0.520854115486145	0.0309370141476393
-1.63050937652588	-7.53375196456909	-4.56634950637817	0.01090057939291	0.521273732185364	0.0296142790466547
-1.62666356563568	-7.54241800308228	-4.57328367233276	0.0108067616820335	0.52167546749115	0.0288293212652206
-1.62814700603485	-7.55204010009766	-4.57290267944336	0.0106978844851255	0.522303462028503	0.0283039677888155
-1.61389076709747	-7.56605815887451	-4.57917547225952	0.0105171566829085	0.5227330327034	0.0278523415327072
-1.5975329875946	-7.57351779937744	-4.60023021697998	0.0108775310218334	0.523106276988983	0.0282228086143732
-1.58835566043854	-7.59368562698364	-4.64069890975952	0.0117922471836209	0.523399770259857	0.0291124228388071
-1.57170915603638	-7.6262469291687	-4.6598424911499	0.0124831479042768	0.523437917232513	0.0297346618026495
-1.54869282245636	-7.67621755599976	-4.65743398666382	0.012124921195209	0.523071765899658	0.0286274533718824
-1.55086255073547	-7.72120714187622	-4.67075395584106	0.0115190763026476	0.52311646938324	0.0275057759135962
-1.52788686752319	-7.73983716964722	-4.6777925491333	0.0115793282166123	0.523044645786285	0.0258591268211603
-1.54572021961212	-7.77954769134521	-4.66710472106934	0.0113323144614697	0.523099660873413	0.0247482098639011
-1.53619360923767	-7.81720399856567	-4.64186000823975	0.00989547930657864	0.522421538829803	0.0234361439943314
-1.51484763622284	-7.8055100440979	-4.61470079421997	0.00893167685717344	0.522107660770416	0.0223571136593819
-1.51839029788971	-7.81889533996582	-4.60853624343872	0.00770069379359484	0.521867156028748	0.0219730865210295
-1.50336980819702	-7.83918523788452	-4.59305858612061	0.0059595750644803	0.521212756633759	0.0220069047063589
-1.48621690273285	-7.84790849685669	-4.56946277618408	0.00448793591931462	0.520602524280548	0.0225671697407961
-1.47848570346832	-7.86101484298706	-4.57322645187378	0.00351766590029001	0.520136713981628	0.0231368262320757
-1.46511578559875	-7.86079406738281	-4.56764841079712	0.00260785431601107	0.519399285316467	0.0238064583390951
-1.45941245555878	-7.86716890335083	-4.54415321350098	0.00174726743716747	0.518462777137756	0.0246603116393089
-1.46427345275879	-7.8731689453125	-4.5138463973999	0.000890172435902059	0.51731550693512	0.0252384096384048
-1.46692156791687	-7.87769460678101	-4.50007057189941	-1.56900114234304E-05	0.516375243663788	0.0254092793911695
-1.46726906299591	-7.88037204742432	-4.49464654922485	-0.000732109125237912	0.51548445224762	0.0252369064837694
-1.47628939151764	-7.8776216506958	-4.47691583633423	-0.00120913609862328	0.514310479164124	0.0249977316707373
-1.48368537425995	-7.88142013549805	-4.47067308425903	-0.0020219162106514	0.513148546218872	0.0246748793870211
-1.48728406429291	-7.87309122085571	-4.45876169204712	-0.00297370762564242	0.512033402919769	0.0245479959994555
-1.48590111732483	-7.84748029708862	-4.44738531112671	-0.00355290272273123	0.510922253131866	0.0248881243169308
-1.49435687065125	-7.84919881820679	-4.43957042694092	-0.00423964019864798	0.509771108627319	0.0252404771745205
-1.50652468204498	-7.84551095962524	-4.40616798400879	-0.00504580466076732	0.508301556110382	0.0260343365371227
-1.51614701747894	-7.83805799484253	-4.40227127075195	-0.0057369233109057	0.50699371099472	0.0266405344009399
-1.51579868793488	-7.83770847320557	-4.39726161956787	-0.00619680061936378	0.505816459655762	0.0274288840591908
-1.51635897159576	-7.84414148330688	-4.37480068206787	-0.00686419429257512	0.504141092300415	0.0281369183212519
-1.52712666988373	-7.84644079208374	-4.37221765518188	-0.00745663326233625	0.502744913101196	0.0284781511873007
-1.52810895442963	-7.858229637146	-4.36564826965332	-0.00829489156603813	0.501459658145905	0.0288903936743736
-1.53767681121826	-7.85770606994629	-4.36073303222656	-0.00882082898169756	0.500006675720215	0.0291486922651529
-1.5505119562149	-7.86079788208008	-4.33200454711914	-0.00961182825267315	0.498450547456741	0.0293768644332886
-1.57178449630737	-7.86928462982178	-4.31186676025391	-0.010607304982841	0.497298121452332	0.0297238435596228
-1.57148671150208	-7.87277984619141	-4.30346393585205	-0.0115745412185788	0.495916873216629	0.0296030379831791
-1.58102238178253	-7.88240051269531	-4.28378438949585	-0.0128604210913181	0.494698405265808	0.029680522158742
-1.58228039741516	-7.88051605224609	-4.2894868850708	-0.0139707680791616	0.493525177240372	0.0298428665846586
-1.58696162700653	-7.88198900222778	-4.27971267700195	-0.0150254797190428	0.492466658353806	0.0305138062685728
-1.59591376781464	-7.87560892105103	-4.27997875213623	-0.0160369072109461	0.491473495960236	0.0314499251544476
-1.59815990924835	-7.87270641326904	-4.27109241485596	-0.0169271603226662	0.490296512842178	0.0326549261808395
-1.60901653766632	-7.87139940261841	-4.25068712234497	-0.0179212559014559	0.489104717969894	0.033643938601017
-1.60857796669006	-7.86699056625366	-4.25507831573486	-0.0190555192530155	0.488193809986115	0.0345115847885609
-1.60762453079224	-7.86212968826294	-4.24028396606445	-0.0198393017053604	0.487183690071106	0.0354200601577759
-1.61426281929016	-7.86728954315186	-4.238121509552	-0.0209411475807428	0.486173450946808	0.0360496640205383
-1.62444913387299	-7.85750532150269	-4.21868562698364	-0.0216236021369696	0.485311925411224	0.0365602150559425
-1.63228225708008	-7.85676002502441	-4.22795581817627	-0.0223277918994427	0.484477639198303	0.036747120320797
-1.6446145772934	-7.85189580917358	-4.20849275588989	-0.0231918785721064	0.483630537986755	0.0372308753430843
-1.64590656757355	-7.85314989089966	-4.21248435974121	-0.024023350328207	0.483034998178482	0.0376255474984646
-1.66898190975189	-7.84402465820313	-4.18136596679688	-0.0245148465037346	0.482405513525009	0.0383558534085751
-1.69583868980408	-7.83215808868408	-4.19104146957397	-0.0246969889849424	0.481993764638901	0.0382928587496281
-1.70759952068329	-7.83202362060547	-4.19284534454346	-0.0249577015638351	0.48144069314003	0.0383348986506462
-1.6913161277771	-7.81848526000977	-4.21176242828369	-0.0255672466009855	0.480817198753357	0.0386467762291431
-1.67253768444061	-7.80744171142578	-4.21371555328369	-0.0257503464818001	0.480259895324707	0.040308378636837
-1.67762327194214	-7.80361127853394	-4.23432874679565	-0.0263009686022997	0.479857981204987	0.0419751517474651
-1.67103779315948	-7.78870153427124	-4.21444511413574	-0.0264952331781387	0.479347944259644	0.0435532368719578
-1.6880190372467	-7.770188331604	-4.20253562927246	-0.0264921896159649	0.478607803583145	0.0447013676166534
-1.68489408493042	-7.75326204299927	-4.17692804336548	-0.026985440403223	0.47804057598114	0.0456896238029003
-1.67375409603119	-7.7405424118042	-4.17666816711426	-0.0271883811801672	0.477524280548096	0.0466457791626453
-1.67397117614746	-7.73513031005859	-4.14972543716431	-0.0275312941521406	0.477257788181305	0.0477071106433868
-1.67185544967651	-7.73088550567627	-4.15362691879272	-0.0275653377175331	0.476903200149536	0.0484599992632866
-1.66839492321014	-7.72617244720459	-4.15405178070068	-0.0273042134940624	0.476645231246948	0.0489550195634365
-1.68624651432037	-7.72609710693359	-4.14927625656128	-0.0270350016653538	0.476689785718918	0.0496741533279419
-1.68003809452057	-7.71842002868652	-4.1723256111145	-0.0267944671213627	0.476792693138123	0.050217516720295
-1.69773638248444	-7.71701526641846	-4.16510915756226	-0.0264459270983934	0.477069318294525	0.0510477311909199
-1.70706248283386	-7.70954370498657	-4.17847585678101	-0.0261360630393028	0.477310568094254	0.0516574904322624
-1.7196456193924	-7.70292901992798	-4.18178606033325	-0.0253923255950212	0.477830588817596	0.0523051023483276
-1.73476791381836	-7.70326042175293	-4.20352029800415	-0.0247604101896286	0.478444427251816	0.0527195520699024
-1.74549925327301	-7.70025491714478	-4.21958303451538	-0.0241105854511261	0.479084074497223	0.0529827438294888
-1.7535252571106	-7.70198059082031	-4.24197864532471	-0.0232063364237547	0.479874402284622	0.053088653832674
-1.76282262802124	-7.71685600280762	-4.27577543258667	-0.0225602257996798	0.480737566947937	0.0530987121164799
-1.76156806945801	-7.71367692947388	-4.28542852401733	-0.0218514259904623	0.481412649154663	0.0533544309437275
-1.75981330871582	-7.71970415115356	-4.31729650497437	-0.0209575369954109	0.482431441545486	0.0535922981798649
-1.75775337219238	-7.73076391220093	-4.34422254562378	-0.020207142457366	0.483230978250504	0.0540527105331421
-1.75922703742981	-7.73542356491089	-4.36821460723877	-0.019539525732398	0.484257727861404	0.0542556494474411
-1.7490918636322	-7.74111366271973	-4.40612697601318	-0.018897233530879	0.485405832529068	0.0546959042549133
-1.73603439331055	-7.75387287139893	-4.42189073562622	-0.018349738791585	0.486112356185913	0.0551603697240353
-1.73259806632996	-7.76174211502075	-4.45203304290771	-0.0177699662744999	0.487124174833298	0.0551863797008991
-1.72395646572113	-7.77229022979736	-4.46129035949707	-0.0175644103437662	0.488304227590561	0.0553965643048286
-1.70259571075439	-7.77796649932861	-4.48960876464844	-0.0170050971210003	0.488937705755234	0.0559548735618591
-1.68415427207947	-7.78403568267822	-4.50421905517578	-0.0167164541780949	0.489601135253906	0.0568071715533733
-1.67694485187531	-7.79561758041382	-4.51846742630005	-0.0165766477584839	0.490488290786743	0.0576141439378262
-1.66912460327148	-7.80114698410034	-4.53889274597168	-0.0160656776279211	0.491278767585754	0.0582897216081619
-1.64773452281952	-7.81228542327881	-4.55465126037598	-0.0158077925443649	0.49155467748642	0.0589042007923126
-1.63838720321655	-7.82539796829224	-4.56226873397827	-0.0156147107481956	0.491995692253113	0.0594721846282482
-1.63676297664642	-7.83781003952026	-4.57574272155762	-0.0154185201972723	0.492352575063705	0.0597452335059643
-1.64261555671692	-7.84937906265259	-4.59176397323608	-0.0152971437200904	0.492781400680542	0.0595552213490009
-1.64718329906464	-7.86169099807739	-4.60519933700562	-0.0151495123282075	0.493278503417969	0.0590566918253899
-1.63897979259491	-7.87816476821899	-4.60808372497559	-0.0151093211025	0.493339538574219	0.0581682771444321
-1.63110983371735	-7.88736534118652	-4.61508989334106	-0.0149394171312451	0.493130803108215	0.0576342009007931
-1.62247347831726	-7.89463758468628	-4.61036157608032	-0.0148973390460014	0.492925256490707	0.0583840981125832
-1.60274648666382	-7.8937668800354	-4.60081624984741	-0.0150003861635923	0.492611080408096	0.0597182661294937
-1.58248627185822	-7.88636875152588	-4.59704780578613	-0.0148414243012667	0.492189437150955	0.0615160800516605
-1.5646185874939	-7.89313268661499	-4.6092414855957	-0.0147722670808434	0.491886794567108	0.0627353861927986
-1.55738174915314	-7.89731740951538	-4.60077142715454	-0.0146975284442306	0.491519957780838	0.0633025020360947
-1.55915653705597	-7.91513824462891	-4.59536361694336	-0.0149703240022063	0.490901708602905	0.0631539672613144
-1.564084649086	-7.92161226272583	-4.59730672836304	-0.0150663359090686	0.490468710660934	0.0628195628523827
-1.56628108024597	-7.93324136734009	-4.5912299156189	-0.0152585785835981	0.490011185407639	0.0629758313298225
-1.56655120849609	-7.93715047836304	-4.58952236175537	-0.0153040261939168	0.489334523677826	0.0631531327962875
-1.56539809703827	-7.94090270996094	-4.59112977981567	-0.0155667159706354	0.488518953323364	0.0634781420230865
-1.56739842891693	-7.93771648406982	-4.57833814620972	-0.0158091969788074	0.48786523938179	0.0639046430587769
-1.57230889797211	-7.93397760391235	-4.58046436309814	-0.0157797150313854	0.487271398305893	0.0647011771798134
-1.5717796087265	-7.9350438117981	-4.58055686950684	-0.0160306990146637	0.486558943986893	0.065573014318943
-1.56557214260101	-7.92633628845215	-4.58559131622314	-0.0160729140043259	0.485771745443344	0.0662718340754509
-1.5746865272522	-7.9295973777771	-4.57965040206909	-0.0163051579147577	0.484982430934906	0.0668962672352791
-1.58896732330322	-7.92040729522705	-4.57235431671143	-0.0163396392017603	0.484242081642151	0.0674810782074928
-1.58224260807037	-7.92468070983887	-4.56390953063965	-0.0170104391872883	0.483065396547318	0.0683106482028961
-1.56294274330139	-7.9136848449707	-4.55734825134277	-0.0174671728163958	0.48202982544899	0.0696528702974319
-1.56457316875458	-7.89558076858521	-4.57181549072266	-0.0176487378776073	0.481286942958832	0.070963479578495
-1.56346392631531	-7.90268468856812	-4.58158111572266	-0.0180531293153763	0.4803486764431	0.0718186646699905
-1.57899594306946	-7.89296960830688	-4.57860326766968	-0.0181764885783196	0.479416280984879	0.0725058987736702
-1.6038191318512	-7.88726663589478	-4.58979940414429	-0.018189137801528	0.478745490312576	0.0730235800147057
-1.62182557582855	-7.88409185409546	-4.58692598342896	-0.0182832777500153	0.478193759918213	0.0736426189541817
-1.65726387500763	-7.88214492797852	-4.57529354095459	-0.0185319930315018	0.477328836917877	0.0743198916316032
-1.67683780193329	-7.8867130279541	-4.57559585571289	-0.0192575771361589	0.476441293954849	0.074795126914978
-1.66852569580078	-7.88614845275879	-4.58483505249023	-0.020101947709918	0.475537031888962	0.0752704069018364
-1.67968261241913	-7.88372135162354	-4.58728075027466	-0.0204820167273283	0.474826276302338	0.0759726166725159
-1.67926919460297	-7.88930130004883	-4.59969091415405	-0.0207643937319517	0.473635703325272	0.0770745426416397
-1.69675076007843	-7.86799669265747	-4.59318447113037	-0.020945493131876	0.472744643688202	0.0782804489135742
-1.72053420543671	-7.86784076690674	-4.59263753890991	-0.0213854406028986	0.472170829772949	0.078919917345047
-1.7323831319809	-7.86809301376343	-4.60421323776245	-0.021726606413722	0.471575528383255	0.0794740542769432
-1.72211050987244	-7.87671518325806	-4.60891962051392	-0.0222903601825237	0.470608085393906	0.0802440047264099
-1.7123566865921	-7.87598896026611	-4.6223292350769	-0.022706625983119	0.469820320606232	0.0814425423741341
-1.7183233499527	-7.88892078399658	-4.61954975128174	-0.023192023858428	0.469113349914551	0.0824980214238167
-1.7291613817215	-7.88566827774048	-4.61452770233154	-0.0235145427286625	0.468393981456757	0.0834122821688652
-1.75426781177521	-7.8825626373291	-4.6247124671936	-0.0239693280309439	0.467960506677628	0.0840210691094399
-1.7712082862854	-7.87387990951538	-4.62633466720581	-0.024108475074172	0.46753779053688	0.0850168094038963
-1.77588212490082	-7.86524295806885	-4.62714910507202	-0.0242934897542	0.466704130172729	0.0859687924385071
-1.7851836681366	-7.86236619949341	-4.6388053894043	-0.0244718044996262	0.466133922338486	0.086638331413269
-1.7824729681015	-7.86540603637695	-4.64227533340454	-0.0247411858290434	0.465507030487061	0.0875191763043404
-1.78958380222321	-7.84784412384033	-4.63433408737183	-0.0247818045318127	0.464931160211563	0.0887876749038696
-1.80180692672729	-7.84817409515381	-4.62775135040283	-0.0250535029917955	0.464403450489044	0.0898633450269699
-1.8144850730896	-7.83203935623169	-4.62871646881104	-0.0249555744230747	0.464080065488815	0.09100192040205
-1.81748843193054	-7.83443689346313	-4.62897300720215	-0.0253447070717812	0.463712841272354	0.0920522809028625
-1.82020711898804	-7.82491111755371	-4.62341690063477	-0.0254465043544769	0.46339875459671	0.0931487306952477
-1.82442712783813	-7.8160834312439	-4.61648988723755	-0.0255579575896263	0.462807655334473	0.094324566423893
-1.83154714107513	-7.79895162582397	-4.61908340454102	-0.0253477822989225	0.462437212467194	0.0953474715352058
-1.83330905437469	-7.79230165481567	-4.6153507232666	-0.0256353225558996	0.461933702230453	0.0963974297046661
-1.83782660961151	-7.79522132873535	-4.61010646820068	-0.0260096359997988	0.461660176515579	0.0973708853125572
-1.84770607948303	-7.77742671966553	-4.60152626037598	-0.0258895419538021	0.461418956518173	0.0985022187232971
-1.86304807662964	-7.77802515029907	-4.60176277160645	-0.0260035302489996	0.461166501045227	0.0992875248193741
-1.87147605419159	-7.77033948898315	-4.59480333328247	-0.0261731017380953	0.460836827754974	0.10000604391098
-1.87846398353577	-7.76879978179932	-4.59121417999268	-0.0263772495090961	0.460609138011932	0.100318774580956
-1.88474559783936	-7.77406454086304	-4.59406185150146	-0.0265248063951731	0.460486739873886	0.100208073854446
-1.89041078090668	-7.76795959472656	-4.59139823913574	-0.0265118461102247	0.46017849445343	0.10053451359272
-1.90052032470703	-7.75546169281006	-4.58026885986328	-0.0264540016651154	0.459990054368973	0.1008385643363
-1.90478754043579	-7.75295829772949	-4.58561992645264	-0.026412520557642	0.459754258394241	0.10122824460268
-1.91896963119507	-7.74197006225586	-4.58240222930908	-0.0263339672237635	0.459727942943573	0.101633802056313
-1.90536236763	-7.74899053573608	-4.58490180969238	-0.0266352128237486	0.459262520074844	0.101940646767616
-1.90880370140076	-7.74085664749146	-4.57315635681152	-0.0265491120517254	0.458914130926132	0.102108560502529
-1.92816913127899	-7.73858404159546	-4.57567596435547	-0.0264937821775675	0.458701342344284	0.102376244962215
-1.93871653079987	-7.73420810699463	-4.57635545730591	-0.026701208204031	0.458599269390106	0.102504879236221
-1.94543075561523	-7.73588180541992	-4.5801420211792	-0.0269524045288563	0.458491861820221	0.102643087506294
-1.94732701778412	-7.73607730865479	-4.57812786102295	-0.0273387189954519	0.458454072475433	0.102772407233715
-1.95620894432068	-7.73709917068481	-4.57689666748047	-0.0275101438164711	0.45841321349144	0.102847032248974
-1.95755088329315	-7.73647403717041	-4.5821385383606	-0.0277356468141079	0.458465695381165	0.102765366435051
-1.95020568370819	-7.7373104095459	-4.59232330322266	-0.0279366225004196	0.458459377288818	0.102594867348671
-1.94849801063538	-7.74237823486328	-4.59408760070801	-0.0281268209218979	0.458437711000443	0.10254343599081
-1.94656491279602	-7.74159336090088	-4.58602237701416	-0.0282013136893511	0.458332866430283	0.102657549083233
-1.95224165916443	-7.74638652801514	-4.58092737197876	-0.0284094661474228	0.458413064479828	0.102513141930103
-1.95356810092926	-7.7484130859375	-4.57570457458496	-0.0286346655339003	0.458455294370651	0.102379031479359
-1.97129094600677	-7.75164794921875	-4.57101011276245	-0.0287982281297445	0.458712190389633	0.101976610720158
-1.98717176914215	-7.75827169418335	-4.57450008392334	-0.029159726575017	0.45938903093338	0.101309671998024
-1.96636116504669	-7.74839973449707	-4.57410430908203	-0.0293314903974533	0.459461331367493	0.101012825965881
-1.97540235519409	-7.74301719665527	-4.57130765914917	-0.0293045230209827	0.45951971411705	0.10101193934679
-1.97175085544586	-7.74560880661011	-4.57697582244873	-0.0293475650250912	0.45977583527565	0.100865676999092
-1.96882617473602	-7.7369065284729	-4.57349061965942	-0.0292287450283766	0.459918141365051	0.100959375500679
-1.97817623615265	-7.73648881912231	-4.58164262771606	-0.0291406754404306	0.460219174623489	0.100689813494682
-1.97353518009186	-7.73478221893311	-4.58649969100952	-0.0293066240847111	0.460471719503403	0.100153543055058
-1.97478175163269	-7.73458290100098	-4.58078765869141	-0.0295272059738636	0.460833698511124	0.099715918302536
-1.98722088336945	-7.73055553436279	-4.57620239257813	-0.029410507529974	0.461401849985123	0.0995363146066666
-1.98423492908478	-7.7368369102478	-4.578040599823	-0.0296639017760754	0.4617840051651	0.0993208438158035
-1.98043894767761	-7.74544477462769	-4.58891296386719	-0.0298963207751513	0.462178885936737	0.0987153127789497
-1.9667774438858	-7.74457836151123	-4.61044406890869	-0.0300299897789955	0.462756603956223	0.0982532501220703
-1.9593688249588	-7.7535252571106	-4.61889553070068	-0.0300725009292364	0.4633868932724	0.0976620987057686
-1.97626554965973	-7.75303983688354	-4.61895036697388	-0.0297646448016167	0.463993519544601	0.097216859459877
-1.97572326660156	-7.75818777084351	-4.62075757980347	-0.02958083152771	0.464223980903625	0.0968260765075684
-1.98089420795441	-7.76048851013184	-4.61976099014282	-0.0293328650295734	0.464542776346207	0.0961199551820755
-1.98591327667236	-7.75739574432373	-4.61430931091309	-0.0290180053561926	0.464950531721115	0.0956641957163811
-1.98895919322968	-7.7692437171936	-4.6249794960022	-0.028905326500535	0.465674430131912	0.0949454009532928
-1.99377298355103	-7.78216505050659	-4.64833307266235	-0.0286953616887331	0.466392666101456	0.0935286357998848
-1.99630618095398	-7.79816770553589	-4.65878391265869	-0.0284691359847784	0.467050641775131	0.0921678692102432
-1.99934089183807	-7.80619144439697	-4.65902376174927	-0.0283148195594549	0.467717170715332	0.0913269817829132
-1.9973406791687	-7.8186616897583	-4.66410303115845	-0.0281705912202597	0.46828481554985	0.0905506387352943
-2.00519275665283	-7.83021831512451	-4.67361736297607	-0.027821047231555	0.468863517045975	0.0898663848638535
-2.01006269454956	-7.83059501647949	-4.67832517623901	-0.0273895915597677	0.469531565904617	0.0889800637960434
-2.01461362838745	-7.83181524276733	-4.68480348587036	-0.027137191966176	0.470390975475311	0.0882304310798645
-2.01389384269714	-7.83939504623413	-4.69993209838867	-0.0266727022826672	0.471036523580551	0.0875523611903191
-2.01597356796265	-7.84286165237427	-4.71741533279419	-0.0262064468115568	0.471783876419067	0.0868868455290794
-2.01614093780518	-7.84468555450439	-4.72205066680908	-0.025782473385334	0.472663760185242	0.085714615881443
-2.02502226829529	-7.85395574569702	-4.72706985473633	-0.0254649482667446	0.473499149084091	0.0849909111857414
-2.02915143966675	-7.85940885543823	-4.73284435272217	-0.0251096095889807	0.474265664815903	0.0843203216791153
-2.03633117675781	-7.86630630493164	-4.74730920791626	-0.0247273482382298	0.475047945976257	0.0831641256809235
-2.03192114830017	-7.86574792861938	-4.75491333007813	-0.0242338553071022	0.475880712270737	0.0824925228953362
-2.03240275382996	-7.8672571182251	-4.75468015670776	-0.023714916780591	0.476621329784393	0.0818769484758377
-2.04261231422424	-7.87266445159912	-4.77178049087524	-0.0233376361429691	0.477400451898575	0.0808213129639626
-2.04003286361694	-7.88238954544067	-4.77640104293823	-0.0230600368231535	0.478215217590332	0.0798298493027687
-2.03000450134277	-7.88497638702393	-4.77790975570679	-0.0228439960628748	0.478697240352631	0.0794617906212807
-2.03033041954041	-7.88448095321655	-4.78074026107788	-0.0224528443068266	0.479209542274475	0.0792764574289322
-2.02763199806213	-7.8855128288269	-4.78690147399902	-0.0222753882408142	0.480004280805588	0.0789928287267685
-2.02499127388	-7.88949012756348	-4.79726791381836	-0.0221513733267784	0.480748742818832	0.0785228312015533
-2.01718997955322	-7.89307069778442	-4.79130268096924	-0.0220049824565649	0.481283217668533	0.0780492946505547
-2.01936793327332	-7.89150238037109	-4.79121255874634	-0.0217941608279943	0.481764227151871	0.0776821300387383
-2.01630067825317	-7.88665866851807	-4.8026294708252	-0.0214899592101574	0.482232630252838	0.0775217264890671
-2.01569485664368	-7.88284969329834	-4.78852558135986	-0.0213192980736494	0.482688218355179	0.0772758796811104
-2.01418399810791	-7.87635803222656	-4.77490186691284	-0.0212604030966759	0.483118712902069	0.0773090794682503
-2.01337265968323	-7.86671447753906	-4.77770900726318	-0.0210124086588621	0.483511388301849	0.0773745328187943
-2.01115942001343	-7.8577127456665	-4.77642631530762	-0.0208769738674164	0.483827978372574	0.0775716006755829
-2.00210666656494	-7.85699796676636	-4.77133226394653	-0.0206720326095819	0.484101295471191	0.0775787457823753
-1.99791359901428	-7.85449075698853	-4.76767826080322	-0.0203991755843163	0.484311580657959	0.0776599496603012
-1.99952852725983	-7.84484148025513	-4.76504611968994	-0.0201078504323959	0.484677046537399	0.0776356160640717
-2.00205540657043	-7.84142255783081	-4.76739263534546	-0.0198970772325993	0.484951198101044	0.0777639895677567
-1.99771201610565	-7.83723974227905	-4.76166343688965	-0.0197221878916025	0.485121816396713	0.0777586027979851
-1.99993717670441	-7.82379865646362	-4.75389671325684	-0.0194460079073906	0.485450178384781	0.0777759030461311
-1.99422085285187	-7.81154632568359	-4.75301885604858	-0.0191706921905279	0.485711961984634	0.0781782120466232
-1.99231564998627	-7.79940462112427	-4.75913715362549	-0.0188107900321484	0.486047863960266	0.0788048878312111
-1.98656368255615	-7.78635358810425	-4.76299285888672	-0.0183980856090784	0.486388087272644	0.0791145041584969
-1.98129951953888	-7.77079772949219	-4.75773763656616	-0.0180471707135439	0.486707746982574	0.0795087739825249
-1.98104119300842	-7.75617694854736	-4.74486207962036	-0.017697598785162	0.486872464418411	0.0799635872244835
-1.98775994777679	-7.73723602294922	-4.74772214889526	-0.0173645783215761	0.487190335988998	0.0804456770420074
-1.98580503463745	-7.72161340713501	-4.73576211929321	-0.0172281004488468	0.487605720758438	0.0805331245064735
-1.98652303218842	-7.70257043838501	-4.72612285614014	-0.0171213280409575	0.48813858628273	0.0806260779500008
-1.98432147502899	-7.69246101379395	-4.72093915939331	-0.0171953868120909	0.488625794649124	0.080710843205452
-1.9855877161026	-7.68548822402954	-4.71894264221191	-0.0169844590127468	0.489023238420486	0.0809377878904343
-1.9868311882019	-7.67542028427124	-4.71430635452271	-0.0168533436954021	0.48935067653656	0.0812222585082054
-1.98522615432739	-7.66398811340332	-4.72034168243408	-0.0166113246232271	0.489775985479355	0.0812989100813866
-1.96579277515411	-7.66077756881714	-4.72364902496338	-0.0165212117135525	0.489926308393478	0.0813504159450531
-1.95381879806519	-7.65617370605469	-4.71763134002686	-0.0161784812808037	0.490007102489471	0.0814505517482758
-1.95530652999878	-7.65257835388184	-4.70967578887939	-0.0158732775598764	0.490273058414459	0.0815137848258018
-1.94848871231079	-7.65068435668945	-4.72040510177612	-0.015782417729497	0.490560948848724	0.0811000391840935
-1.94457733631134	-7.63261318206787	-4.71693849563599	-0.0154565153643489	0.491034686565399	0.0812448710203171
-1.94123423099518	-7.61667251586914	-4.72403764724731	-0.0149090532213449	0.491295963525772	0.081300862133503
-1.94563233852386	-7.61439847946167	-4.72015857696533	-0.0146454116329551	0.491622269153595	0.0810986831784248
-1.94650971889496	-7.60892724990845	-4.71833801269531	-0.0143521064892411	0.491847515106201	0.080567292869091
-1.9463803768158	-7.59949684143066	-4.71801567077637	-0.0140759814530611	0.492322087287903	0.0800548270344734
-1.94835114479065	-7.59730339050293	-4.72593116760254	-0.013913587667048	0.492737829685211	0.0796046853065491
-1.94922745227814	-7.59037303924561	-4.72028207778931	-0.0138463536277413	0.493146806955338	0.0794051811099052
-1.94645965099335	-7.58451795578003	-4.72404050827026	-0.0137247396633029	0.493521213531494	0.0792803391814232
-1.94352698326111	-7.58245229721069	-4.7276406288147	-0.013591549359262	0.493967115879059	0.0790553838014603
-1.94130396842957	-7.58034372329712	-4.73342990875244	-0.0134151643142104	0.494277566671371	0.0786647126078606
-1.93710124492645	-7.58156156539917	-4.73865699768066	-0.0133107556030154	0.494601994752884	0.0781323686242104
-1.9347687959671	-7.57977724075317	-4.73792743682861	-0.0131204649806023	0.494907289743423	0.0778265669941902
-1.93653464317322	-7.58086729049683	-4.73995113372803	-0.013136918656528	0.495294690132141	0.0774758383631706
-1.93625044822693	-7.58089685440063	-4.73952150344849	-0.0130625367164612	0.495474308729172	0.07699304074049
-1.93840098381042	-7.5888032913208	-4.73920154571533	-0.0130727840587497	0.495708465576172	0.076558843255043
-1.9319680929184	-7.59641075134277	-4.74231195449829	-0.0131436511874199	0.495898723602295	0.0760137736797333
-1.92620134353638	-7.60668516159058	-4.7425708770752	-0.013267788104713	0.496122241020203	0.0756087079644203
-1.92400693893433	-7.61858510971069	-4.74624443054199	-0.0133625334128737	0.496326714754105	0.0751729980111122
-1.91574585437775	-7.61947393417358	-4.7534966468811	-0.0133739877492189	0.496470093727112	0.0748984441161156
-1.918217420578	-7.61573219299316	-4.74588108062744	-0.0132652642205358	0.496491104364395	0.0747559145092964
-1.92008256912231	-7.61877870559692	-4.75299596786499	-0.0131717696785927	0.496757835149765	0.0745038241147995
-1.91864109039307	-7.62084817886353	-4.7567925453186	-0.0131604131311178	0.497013241052628	0.0741627663373947
-1.91621589660645	-7.62122488021851	-4.75851964950562	-0.01310218218714	0.497091799974442	0.0738574042916298
-1.91127026081085	-7.6295747756958	-4.76425075531006	-0.0129786971956491	0.49703660607338	0.0734125599265099
-1.90871512889862	-7.64142560958862	-4.77212953567505	-0.0127881476655602	0.497127324342728	0.0730794295668602
-1.89360201358795	-7.65197658538818	-4.78684186935425	-0.0127479629591107	0.497189849615097	0.0728167071938515
-1.89085578918457	-7.64991521835327	-4.78634405136108	-0.0126341935247183	0.497192472219467	0.0728388205170631
-1.88974380493164	-7.65258264541626	-4.78445672988892	-0.0124156679958105	0.497177749872208	0.0731061920523643
-1.8922164440155	-7.65882253646851	-4.78879976272583	-0.0123109193518758	0.497195273637772	0.0731784403324127
-1.88965880870819	-7.66622877120972	-4.79303741455078	-0.012219974771142	0.4971863925457	0.0733710154891014
-1.89533913135529	-7.66535615921021	-4.79450035095215	-0.0120705775916576	0.497184574604034	0.0736228823661804
-1.89719033241272	-7.67615461349487	-4.80797243118286	-0.0122535862028599	0.497198760509491	0.0731577500700951
-1.88956487178802	-7.67976379394531	-4.80474328994751	-0.0121191749349236	0.497186034917831	0.0734709352254868
-1.88588213920593	-7.67403697967529	-4.80051612854004	-0.012049475684762	0.496946901082993	0.0746568441390991
-1.88798105716705	-7.6782603263855	-4.80580043792725	-0.0119457300752401	0.49685150384903	0.0755639225244522
-1.88532245159149	-7.68819236755371	-4.81642150878906	-0.0120653295889497	0.496831625699997	0.0759459435939789
-1.88928556442261	-7.69754600524902	-4.81835699081421	-0.0122218830510974	0.496726155281067	0.076183445751667
-1.88915240764618	-7.70326995849609	-4.82019948959351	-0.0123554598540068	0.49661859869957	0.0762660875916481
-1.88220238685608	-7.71505546569824	-4.81478929519653	-0.0126193398609757	0.496394664049149	0.0767612755298615
-1.87610173225403	-7.72525930404663	-4.81549167633057	-0.0128914332017303	0.496122032403946	0.0773433819413185
-1.87166833877563	-7.72672414779663	-4.81045055389404	-0.013020290993154	0.495587766170502	0.0781380087137222
-1.86703038215637	-7.73740196228027	-4.8119797706604	-0.0133749414235353	0.494986772537231	0.0790522620081902
-1.86486613750458	-7.7404956817627	-4.80422115325928	-0.0136626148596406	0.494467675685883	0.0796394124627113
-1.86242377758026	-7.74882411956787	-4.80384922027588	-0.013995511457324	0.493963927030563	0.0800327807664871
-1.8760244846344	-7.75990295410156	-4.78555727005005	-0.0143750617280602	0.493398547172546	0.0804875046014786
-1.88670122623444	-7.76468944549561	-4.7752103805542	-0.0146459275856614	0.492868214845657	0.0804258286952972
-1.87692356109619	-7.77579641342163	-4.76845979690552	-0.015069923363626	0.49209851026535	0.0806336775422096
-1.88402688503265	-7.76542329788208	-4.76228189468384	-0.0153600303456187	0.491396129131317	0.0817790403962135
-1.88598728179932	-7.75419569015503	-4.74565935134888	-0.0154475085437298	0.490690439939499	0.0832689702510834
-1.89322328567505	-7.74119138717651	-4.73045301437378	-0.0155628211796284	0.48990386724472	0.0846144929528236
-1.90199840068817	-7.71056652069092	-4.71451091766357	-0.015481217764318	0.488994896411896	0.085735872387886
-1.91802728176117	-7.67263317108154	-4.68980836868286	-0.0152581445872784	0.488032042980194	0.0864638984203339
-1.94096291065216	-7.63786745071411	-4.66741466522217	-0.0147156044840813	0.486768633127213	0.0870269984006882
-1.97484362125397	-7.6303448677063	-4.65825653076172	-0.0145613066852093	0.485837996006012	0.0878202244639397
-2.01445651054382	-7.62856006622314	-4.65146541595459	-0.0141849564388394	0.485323250293732	0.087355799973011
-2.04892635345459	-7.64198160171509	-4.64224481582642	-0.0143665261566639	0.484732359647751	0.0859130769968033
-2.08846545219421	-7.63237714767456	-4.62931442260742	-0.0136558301746845	0.484055697917938	0.0842228829860687
-2.1143217086792	-7.62653875350952	-4.63951921463013	-0.0128704607486725	0.483511716127396	0.083665169775486
-2.13607954978943	-7.60507488250732	-4.63372659683228	-0.0115426201373339	0.483201116323471	0.0836731493473053
-2.16746807098389	-7.59995603561401	-4.61957359313965	-0.0108263483271003	0.483011573553085	0.0839409902691841
-2.20227122306824	-7.57470369338989	-4.6154260635376	-0.0100824581459165	0.482906967401505	0.0845037028193474
-2.17512893676758	-7.61701583862305	-4.58613395690918	-0.0118330419063568	0.482054442167282	0.0826055780053139
-2.1990213394165	-7.59047651290894	-4.55909299850464	-0.0114812962710857	0.481925904750824	0.0794574469327927
-2.25084710121155	-7.61922693252563	-4.60731410980225	-0.0111238779500127	0.482781052589417	0.0783655345439911
-2.22972702980042	-7.61802387237549	-4.62593936920166	-0.0108121447265148	0.482581377029419	0.078675851225853
-2.23677110671997	-7.61936187744141	-4.59268283843994	-0.0104660438373685	0.482557594776154	0.0768492668867111
-2.24433207511902	-7.65449714660645	-4.5716381072998	-0.0112000601366162	0.482375353574753	0.0753456503152847
-2.24902248382568	-7.64735269546509	-4.57181644439697	-0.0106396172195673	0.482497096061707	0.0756191983819008
-2.26730036735535	-7.62137126922607	-4.58381938934326	-0.0100287925451994	0.483002603054047	0.0779881551861763
-2.21860027313232	-7.68747425079346	-4.57882452011108	-0.0109684793278575	0.482158929109573	0.0773024186491966
-2.20666766166687	-7.69704532623291	-4.55543279647827	-0.0107356589287519	0.481539338827133	0.077266551554203
-2.23769783973694	-7.68933534622192	-4.58241081237793	-0.0103612244129181	0.4820876121521	0.0770218148827553
-2.25231862068176	-7.68710231781006	-4.60987234115601	-0.0100906742736697	0.482323259115219	0.0769832283258438
-2.26950192451477	-7.69992399215698	-4.60337066650391	-0.0101669672876596	0.48227447271347	0.0779994353652
-2.25641894340515	-7.70521974563599	-4.5790491104126	-0.0103001035749912	0.481603473424912	0.0790452063083649
-2.23425626754761	-7.69958209991455	-4.57691144943237	-0.0101690208539367	0.481289178133011	0.0801845788955688
-2.22894740104675	-7.69438362121582	-4.59074783325195	-0.0100313453003764	0.481485992670059	0.0811200365424156
-2.23514008522034	-7.69992399215698	-4.58568572998047	-0.0100682945922017	0.481391131877899	0.0814160481095314
-2.23825025558472	-7.70914077758789	-4.58204746246338	-0.00998319126665592	0.481279134750366	0.080816775560379
-2.23422193527222	-7.70994567871094	-4.58833408355713	-0.00987391453236341	0.481679379940033	0.0802895277738571
-2.21833968162537	-7.7000560760498	-4.58429384231567	-0.00967329926788807	0.481827318668365	0.0806988775730133
-2.21464467048645	-7.68891096115112	-4.57775020599365	-0.00948832184076309	0.481871038675308	0.0818007364869118
-2.22530055046082	-7.68065500259399	-4.57272529602051	-0.00906185992062092	0.482033371925354	0.0826620683073998
-2.22000241279602	-7.67149591445923	-4.57766675949097	-0.00868814997375011	0.482343226671219	0.0825305953621864
-2.20267510414124	-7.66754770278931	-4.57028341293335	-0.00842057541012764	0.482573449611664	0.0811376869678497
-2.19813990592957	-7.66679239273071	-4.5727367401123	-0.0083977160975337	0.48317414522171	0.0803663358092308
-2.19289922714233	-7.66266393661499	-4.57715606689453	-0.00811139680445194	0.483857929706573	0.0808061808347702
-2.18906259536743	-7.65644598007202	-4.58943843841553	-0.00770754041150212	0.484545409679413	0.08104407787323
-2.19124150276184	-7.63148593902588	-4.59551620483398	-0.00723598664626479	0.48545828461647	0.0809798836708069
-2.20308423042297	-7.62390947341919	-4.60262298583984	-0.00679778680205345	0.486344993114471	0.0807503685355186
-2.2107515335083	-7.62937307357788	-4.60913848876953	-0.00626465445384383	0.487103462219238	0.0804244801402092
-2.2068977355957	-7.62799835205078	-4.62239408493042	-0.00577840860933065	0.487862288951874	0.0796909481287003
-2.19839477539063	-7.62423896789551	-4.62698078155518	-0.00553230289369822	0.488276958465576	0.0793601050972939
-2.20458602905273	-7.61798095703125	-4.63841390609741	-0.0049399770796299	0.488940060138702	0.0787608325481415
-2.21759581565857	-7.61672353744507	-4.65636539459229	-0.00403809966519475	0.489724576473236	0.0784734189510345
-2.20742440223694	-7.63216066360474	-4.66372537612915	-0.0033843379933387	0.48992794752121	0.0780362188816071
-2.20731019973755	-7.6300950050354	-4.67267990112305	-0.00239594513550401	0.490358144044876	0.0773438140749931
-2.20318746566772	-7.64680671691895	-4.6936502456665	-0.00198082253336906	0.490769654512405	0.0766895785927773
-2.19601106643677	-7.65069770812988	-4.70490884780884	-0.00146816682536155	0.491256237030029	0.0763789489865303
-2.19418478012085	-7.65082502365112	-4.70564889907837	-0.000886775727849454	0.491774410009384	0.0761300772428513
-2.18850350379944	-7.6513295173645	-4.70884084701538	-0.000286600115941837	0.492125540971756	0.0758781358599663
-2.18378686904907	-7.65229320526123	-4.71483087539673	0.000284142093732953	0.492570102214813	0.0757313221693039
-2.17694878578186	-7.64344120025635	-4.7302770614624	0.00097390211885795	0.493094921112061	0.0750991925597191
-2.17586016654968	-7.63846826553345	-4.74313116073608	0.00163015211001039	0.493762701749802	0.0746686831116676
-2.17901158332825	-7.63325357437134	-4.74794721603394	0.00220273481681943	0.49445703625679	0.0740570947527885
-2.18077707290649	-7.61014223098755	-4.75371170043945	0.00284203072078526	0.495185971260071	0.0735084339976311
-2.17839765548706	-7.59270858764648	-4.74705457687378	0.00339782377704978	0.495861023664474	0.0735724344849586
-2.16511344909668	-7.6005859375	-4.74790334701538	0.00334830698557198	0.496359884738922	0.0731658861041069
-2.16779470443726	-7.54994106292725	-4.74911785125732	0.004494140855968	0.497166275978088	0.0730377957224846
-2.15121698379517	-7.55533123016357	-4.77447986602783	0.00489539466798306	0.498029172420502	0.0733704045414925
-2.12945222854614	-7.55777883529663	-4.77668046951294	0.00532504357397556	0.498489409685135	0.0732436254620552
-2.1325249671936	-7.53629541397095	-4.77042675018311	0.00593648152425885	0.499277532100677	0.0721486732363701
-2.1299135684967	-7.52135992050171	-4.76933717727661	0.00626448541879654	0.500060379505157	0.0713199004530907
-2.12629866600037	-7.51968812942505	-4.77650833129883	0.00662902370095253	0.500976324081421	0.0705584511160851
-2.12525153160095	-7.52064800262451	-4.77684020996094	0.0069951843470335	0.501740872859955	0.0695789232850075
-2.12492799758911	-7.51547527313232	-4.77127885818481	0.00736735621467233	0.502400875091553	0.0684488788247108
-2.1184298992157	-7.51637077331543	-4.77843141555786	0.00766444578766823	0.503185570240021	0.067500039935112
-2.10542345046997	-7.51333475112915	-4.78137063980103	0.0078159449622035	0.503998339176178	0.0666919201612473
-2.10107779502869	-7.50519466400146	-4.77487087249756	0.00812555477023125	0.50473165512085	0.0660014152526855
-2.09058976173401	-7.50464153289795	-4.76838970184326	0.00812733173370361	0.505457103252411	0.0655566677451134
-2.08630132675171	-7.50121259689331	-4.76311779022217	0.00826825015246868	0.506183207035065	0.0648997947573662
-2.07849907875061	-7.50207424163818	-4.76328611373901	0.00840053148567677	0.506840348243713	0.0643235370516777
-2.06842875480652	-7.50722742080688	-4.76597118377686	0.0084505844861269	0.507438540458679	0.0637030676007271
-2.05936336517334	-7.5043773651123	-4.76342058181763	0.00856785848736763	0.508094847202301	0.0629620030522347
-2.04994630813599	-7.49971866607666	-4.75605869293213	0.00858176779001951	0.508664488792419	0.0621041283011436
-2.04854369163513	-7.49857616424561	-4.74810457229614	0.00853245984762907	0.509207010269165	0.0613699741661549
-2.04958987236023	-7.4853835105896	-4.73970556259155	0.00860564596951008	0.509720742702484	0.0607124529778957
-2.04567885398865	-7.48361968994141	-4.73245286941528	0.00871488638222218	0.510109961032867	0.0599273964762688
-2.03824353218079	-7.48080158233643	-4.73232793807983	0.008884247392416	0.510416090488434	0.0591935031116009
-2.03458905220032	-7.48196172714233	-4.73753356933594	0.00905314739793539	0.510755062103271	0.0582060180604458
-2.03259873390198	-7.48532772064209	-4.74198627471924	0.0091316532343626	0.511053204536438	0.0571983978152275
-2.03072452545166	-7.48834180831909	-4.72800588607788	0.00906563829630613	0.511274099349976	0.056135430932045
-2.02967119216919	-7.4917140007019	-4.71945714950562	0.00890079792588949	0.511620342731476	0.0552457086741924
-2.02418494224548	-7.49383878707886	-4.70995807647705	0.00872143637388945	0.511689364910126	0.0543573424220085
-2.0243194103241	-7.49928331375122	-4.70113611221313	0.00852973200380802	0.511768400669098	0.0534959249198437
-2.01634168624878	-7.50439691543579	-4.69216585159302	0.00830151326954365	0.51175320148468	0.0528314672410488
-2.00316619873047	-7.50492382049561	-4.69007158279419	0.00822484213858843	0.511677742004395	0.0522086210548878
-1.99484550952911	-7.51172018051147	-4.68550729751587	0.00804083328694105	0.51175856590271	0.0514426827430725
-1.99053084850311	-7.51211309432983	-4.67589807510376	0.00793830770999193	0.511752843856812	0.0508872643113136
-1.98745775222778	-7.5200629234314	-4.66335105895996	0.00761761050671339	0.511701166629791	0.0501942820847034
-1.98158776760101	-7.52207136154175	-4.65579748153687	0.00734808808192611	0.511754751205444	0.0494103208184242
-1.97717082500458	-7.51868724822998	-4.64399385452271	0.0070495717227459	0.511723577976227	0.048824205994606
-1.97453713417053	-7.51817655563354	-4.63376903533936	0.00684596737846732	0.511781692504883	0.048334427177906
-1.970867395401	-7.51525545120239	-4.62891817092896	0.006806924007833	0.511760592460632	0.0476541519165039
-1.97019219398499	-7.50792741775513	-4.62463140487671	0.00690940255299211	0.511729180812836	0.0469925291836262
-1.96680176258087	-7.51336050033569	-4.63224267959595	0.00692749489098787	0.511630237102509	0.0460297018289566
-1.96814715862274	-7.52244997024536	-4.62605905532837	0.00690235197544098	0.511585474014282	0.0450052320957184
-1.967205286026	-7.52916765213013	-4.62713146209717	0.00673174113035202	0.511530876159668	0.0441277734935284
-1.96952092647552	-7.53387355804443	-4.61343908309937	0.00653428630903363	0.511385381221771	0.043239064514637
-1.97565484046936	-7.54210090637207	-4.61086797714233	0.00628645112738013	0.511234641075134	0.0424004793167114
-1.97742128372192	-7.55183744430542	-4.60500431060791	0.00597869092598557	0.511217176914215	0.0415921360254288
-1.97405517101288	-7.55780172348022	-4.60191059112549	0.00561421271413565	0.511251330375671	0.041027057915926
-1.97059965133667	-7.56493711471558	-4.59628295898438	0.00535059254616499	0.511235654354095	0.040498111397028
-1.97339057922363	-7.57040786743164	-4.59908533096313	0.00519647728651762	0.511210858821869	0.0399283468723297
-1.97082996368408	-7.57241439819336	-4.60169124603271	0.00483352225273848	0.511105000972748	0.0393241830170155
-1.97210907936096	-7.57670450210571	-4.59655523300171	0.00474295439198613	0.511156320571899	0.0388414449989796
-1.98715209960938	-7.58083915710449	-4.58874177932739	0.00458200834691525	0.511184513568878	0.0385898016393185
-1.98835039138794	-7.58294105529785	-4.59281873703003	0.00441063614562154	0.5111483335495	0.038254726678133
-1.99333775043488	-7.58547258377075	-4.59686183929443	0.0041460026986897	0.511187016963959	0.0378259420394897
-1.99116587638855	-7.57971906661987	-4.60045671463013	0.00418210169300437	0.511098265647888	0.0376580022275448
-1.99851012229919	-7.58739566802979	-4.6041898727417	0.00431951507925987	0.511219561100006	0.0376399904489517
-1.99928116798401	-7.61732721328735	-4.61069679260254	0.00384694919921458	0.510909140110016	0.0370335280895233
-2.00286483764648	-7.62585210800171	-4.60012865066528	0.00357575318776071	0.510836720466614	0.0364247709512711
-2.01302146911621	-7.62766933441162	-4.59711313247681	0.00334584480151534	0.510721027851105	0.0359896719455719
-2.02297282218933	-7.63770627975464	-4.60514497756958	0.00318910973146558	0.510725259780884	0.0355383194983006
-2.0239269733429	-7.651939868927	-4.61191558837891	0.00295881694182754	0.51065731048584	0.0348988249897957
-2.0239372253418	-7.66624307632446	-4.5994873046875	0.00260175112634897	0.510472178459167	0.0344967320561409
-2.03387832641602	-7.67265462875366	-4.59373807907104	0.00240357895381749	0.510320246219635	0.0343313030898571
-2.04396176338196	-7.679762840271	-4.60474824905396	0.00213153590448201	0.510385513305664	0.0343579053878784
-2.04442405700684	-7.68240928649902	-4.5944037437439	0.00170342798810452	0.510226905345917	0.0347857289016247
-2.04913830757141	-7.67675352096558	-4.58341312408447	0.00159353041090071	0.510082185268402	0.0351630225777626
-2.05110359191895	-7.68706941604614	-4.58811616897583	0.00142495578620583	0.509872734546661	0.0357677489519119
-2.04264211654663	-7.71395540237427	-4.59527206420898	0.00103692640550435	0.509564757347107	0.0363799519836903
-2.03197622299194	-7.76502275466919	-4.58925199508667	0.000384306884370744	0.509104251861572	0.0367884896695614
-2.03553605079651	-7.83650541305542	-4.5917854309082	1.36657645271043E-05	0.508613526821136	0.0379771515727043
-2.05539464950562	-7.90880393981934	-4.6508526802063	0.0013438465539366	0.507991552352905	0.0401198640465736
-2.08822870254517	-8.01908588409424	-4.69043970108032	0.00168348208535463	0.50764274597168	0.0408753380179405
-2.06355929374695	-8.0267915725708	-4.62934446334839	0.00113811704795808	0.505863964557648	0.0384582579135895
-2.15253114700317	-8.0127534866333	-4.57426261901855	-0.0010468257823959	0.50708132982254	0.0321517251431942
-2.22992610931396	-7.91533803939819	-4.60227823257446	0.000209170932066627	0.507777333259583	0.0300236493349075
-2.2708523273468	-8.03140449523926	-4.65555095672607	-0.000614266260527074	0.508515298366547	0.0299985930323601
-2.19094729423523	-8.06652641296387	-4.67916870117188	-0.000118510215543211	0.506050586700439	0.0315321311354637
-2.16400671005249	-7.99842929840088	-4.65706586837769	0.00231974828056991	0.50517475605011	0.0360032543540001
-2.11733102798462	-7.94881105422974	-4.67634582519531	0.00400577904656529	0.504209876060486	0.0422473587095737
-2.07298064231873	-7.96186208724976	-4.63560676574707	0.00326812220737338	0.502293825149536	0.0466625168919563
-2.138267993927	-7.85384798049927	-4.63070726394653	0.00563648156821728	0.502088367938995	0.0489273630082607
-2.16133046150208	-7.91923141479492	-4.67295408248901	0.00576236797496676	0.501604437828064	0.0481723286211491
-2.12777590751648	-7.95452928543091	-4.64150047302246	0.00562798557803035	0.500212132930756	0.0467944219708443
-2.09559011459351	-7.97377395629883	-4.58293581008911	0.00402881111949682	0.500094711780548	0.0454145893454552
-2.15017867088318	-7.89701318740845	-4.54998207092285	0.0034565064124763	0.499599069356918	0.0452312119305134
-2.19436860084534	-7.88336753845215	-4.59238386154175	0.00363614386878908	0.500066697597504	0.0459844172000885
-2.1113224029541	-7.93013381958008	-4.56944131851196	0.00318679423071444	0.498494774103165	0.0479098260402679
-2.09453749656677	-7.88147020339966	-4.51521635055542	0.00384501065127552	0.496982961893082	0.0496953800320625
-2.0901038646698	-7.85828590393066	-4.53624200820923	0.00368660455569625	0.497078627347946	0.0521199814975262
-2.03844499588013	-7.88233041763306	-4.48842763900757	0.00170958181843162	0.49619248509407	0.0537692159414291
-2.12025213241577	-7.79278230667114	-4.47485876083374	0.00262863095849752	0.496435612440109	0.0539386719465256
-2.10907483100891	-7.87159395217896	-4.48926258087158	0.00115473812911659	0.496371358633041	0.0530925132334232
-2.0773401260376	-7.83157300949097	-4.47397947311401	0.00239199935458601	0.495284557342529	0.0537202544510365
-2.09789395332336	-7.8403205871582	-4.48575830459595	0.0026316549628973	0.495068252086639	0.0544091649353504
-2.07709383964539	-7.83121252059937	-4.48020267486572	0.00328059261664748	0.494407743215561	0.0544500388205051
-2.11294555664063	-7.81489133834839	-4.49672365188599	0.00411616778001189	0.494783401489258	0.0540804192423821
-2.10335993766785	-7.84910678863525	-4.48895406723022	0.0036233679857105	0.494440048933029	0.0533010140061378
-2.12056469917297	-7.83949041366577	-4.47682619094849	0.00374662387184799	0.49444991350174	0.0522530786693096
-2.13616013526917	-7.8407564163208	-4.50442457199097	0.0035413361620158	0.495259553194046	0.0519760772585869
-2.12202215194702	-7.84848403930664	-4.50825548171997	0.00349378492683172	0.495421886444092	0.0523233748972416
-2.1151556968689	-7.85567235946655	-4.52023363113403	0.00374944950453937	0.495656162500381	0.0524413995444775
-2.1199312210083	-7.83960056304932	-4.54394674301147	0.00467898603528738	0.496197909116745	0.0526881702244282
-2.09822344779968	-7.85383081436157	-4.5493860244751	0.0044543812982738	0.49633601307869	0.0519710443913937
-2.10535025596619	-7.84626007080078	-4.55087614059448	0.00464344164356589	0.496873915195465	0.0513735078275204
-2.12695956230164	-7.86149024963379	-4.55038547515869	0.0047345757484436	0.49746310710907	0.0506077706813812
-2.12218427658081	-7.87057733535767	-4.56795263290405	0.00492003792896867	0.498178422451019	0.0503668524324894
-2.11534380912781	-7.86730575561523	-4.57805490493774	0.00489041861146688	0.498799592256546	0.0503397472202778
-2.11034321784973	-7.88324213027954	-4.59020280838013	0.00503980321809649	0.499421954154968	0.0502205565571785
-2.10331535339355	-7.88247871398926	-4.61974048614502	0.00557376304641366	0.500306844711304	0.0510473512113094
-2.10361623764038	-7.87521696090698	-4.65887689590454	0.00632023671641946	0.501241326332092	0.0518775656819344
-2.10000848770142	-7.88370323181152	-4.66452598571777	0.00681139575317502	0.501690149307251	0.0518293306231499
-2.10188746452332	-7.89057683944702	-4.68574142456055	0.00725247710943222	0.50229287147522	0.0513853952288628
-2.1083722114563	-7.89151811599731	-4.68930149078369	0.0076195877045393	0.502896368503571	0.0511860176920891
-2.09822392463684	-7.89066362380981	-4.69624042510986	0.00786279328167439	0.50329715013504	0.0515143126249313
-2.10610556602478	-7.88711833953857	-4.69654750823975	0.00846745446324348	0.503535449504852	0.0521248392760754
-2.10701966285706	-7.87575817108154	-4.70825719833374	0.00914942380040884	0.503795146942139	0.0529216416180134
-2.09958291053772	-7.84468746185303	-4.72117185592651	0.00990079157054424	0.504388689994812	0.0539772920310497
-2.10623502731323	-7.836012840271	-4.7280650138855	0.010262836702168	0.504851758480072	0.055020697414875
-2.11048054695129	-7.84423398971558	-4.73490953445435	0.0104630142450333	0.505399346351624	0.0559409074485302
-2.11090612411499	-7.84164190292358	-4.75197219848633	0.0108484132215381	0.506084561347961	0.056521762162447
-2.11497950553894	-7.83190202713013	-4.76637697219849	0.0112881604582071	0.506729900836945	0.0572777800261974
-2.12408638000488	-7.82416248321533	-4.7817497253418	0.0117558715865016	0.507303357124329	0.0584022402763367
-2.12840390205383	-7.82468843460083	-4.79993581771851	0.0121352216228843	0.507930338382721	0.0593705587089062
-2.12678480148315	-7.8156533241272	-4.8172607421875	0.0126305306330323	0.508572041988373	0.0602760538458824
-2.12562561035156	-7.80653285980225	-4.82517147064209	0.0129683446139097	0.509196937084198	0.061246145516634
-2.12697958946228	-7.80061960220337	-4.83573150634766	0.0133120538666844	0.509751379489899	0.062260378152132
-2.12485003471375	-7.79894256591797	-4.8486180305481	0.0136133208870888	0.510220408439636	0.0632587671279907
-2.1237313747406	-7.79265546798706	-4.86023473739624	0.0139488587155938	0.510794639587402	0.0643092095851898
-2.11906909942627	-7.78289031982422	-4.86654806137085	0.014266749843955	0.511200547218323	0.0654227212071419
-2.11943817138672	-7.77687788009644	-4.87028169631958	0.0145403863862157	0.511478781700134	0.066597506403923
-2.11792182922363	-7.77297830581665	-4.88069820404053	0.0147435953840613	0.511703133583069	0.0676830559968948
-2.11472582817078	-7.76858901977539	-4.88217878341675	0.0150398034602404	0.511857569217682	0.0686556547880173
-2.10982871055603	-7.76425123214722	-4.87908458709717	0.0153628783300519	0.51188737154007	0.0695772543549538
-2.09611678123474	-7.75925731658936	-4.88488149642944	0.0157225485891104	0.511773705482483	0.0703900307416916
-2.09084224700928	-7.75708770751953	-4.88383197784424	0.016057325527072	0.511799037456512	0.0711984932422638
-2.07686614990234	-7.75226497650146	-4.88347768783569	0.0163636300712824	0.511661171913147	0.0719337910413742
-2.06865739822388	-7.74600505828857	-4.88463592529297	0.0166165921837091	0.511571288108826	0.0727409496903419
-2.05889987945557	-7.74251556396484	-4.88052892684937	0.016796063631773	0.511458873748779	0.0735805928707123
-2.05267286300659	-7.7372784614563	-4.87152671813965	0.0170171447098255	0.511206328868866	0.0742649137973785
-2.04444622993469	-7.73527765274048	-4.87079620361328	0.0172448027879	0.510911762714386	0.0749955847859383
-2.03671431541443	-7.73525381088257	-4.85824775695801	0.0175060257315636	0.51066642999649	0.0755781084299088
-2.02328276634216	-7.73305606842041	-4.85208082199097	0.0178011488169432	0.510384202003479	0.0761416628956795
-2.01290798187256	-7.7280068397522	-4.84973287582397	0.0180162377655506	0.510027766227722	0.0766942873597145
-1.99856853485107	-7.72630739212036	-4.84543800354004	0.0182518307119608	0.509929418563843	0.0772354081273079
-1.99386823177338	-7.72413969039917	-4.83635759353638	0.0183276813477278	0.509597897529602	0.0776647552847862
-1.98686063289642	-7.72400188446045	-4.82914733886719	0.0183970294892788	0.509347558021545	0.0781171321868896
-1.97721862792969	-7.7221531867981	-4.82333993911743	0.0186249613761902	0.509032607078552	0.0786486119031906
-1.96737575531006	-7.72242593765259	-4.82405948638916	0.0188219659030437	0.508735775947571	0.0790377780795097
-1.95616292953491	-7.72413396835327	-4.82099151611328	0.0190527345985174	0.508329451084137	0.0792436301708221
-1.94757997989655	-7.72042751312256	-4.81836557388306	0.0193046703934669	0.508144795894623	0.0796360969543457
-1.94414532184601	-7.71583318710327	-4.81556749343872	0.0195188689976931	0.507924020290375	0.0800999402999878
-1.93779003620148	-7.71002292633057	-4.81094026565552	0.0197293609380722	0.507660150527954	0.08054319024086
-1.93453705310822	-7.70959615707397	-4.80067348480225	0.0200153179466724	0.507414937019348	0.080985814332962
-1.93226504325867	-7.70696353912354	-4.79762840270996	0.0203988794237375	0.507051706314087	0.0812334716320038
-1.91938614845276	-7.70578527450562	-4.79026174545288	0.0207078121602535	0.50683206319809	0.0815390720963478
-1.91495740413666	-7.70259046554565	-4.7953462600708	0.0210988968610764	0.50658917427063	0.0818049013614655
-1.91604042053223	-7.70068693161011	-4.79068803787231	0.0211948957294226	0.50655597448349	0.0821945443749428
-1.91236484050751	-7.70234155654907	-4.78575468063354	0.0214582942426205	0.506383657455444	0.0824247896671295
-1.90330731868744	-7.70558595657349	-4.78144121170044	0.0217681098729372	0.506190061569214	0.0825775191187859
-1.90243208408356	-7.7104959487915	-4.78722333908081	0.0221499260514975	0.506171941757202	0.082606166601181
-1.89357757568359	-7.71016979217529	-4.783775806427	0.0223634541034698	0.506182074546814	0.082533523440361
-1.89159750938416	-7.71222496032715	-4.78402233123779	0.022608133032918	0.506297767162323	0.082308791577816
-1.89771938323975	-7.71675634384155	-4.78346920013428	0.0226698331534863	0.506380200386047	0.082137443125248
-1.8951233625412	-7.71739721298218	-4.78706502914429	0.023012587800622	0.506497263908386	0.0822381973266602
-1.89344763755798	-7.72315168380737	-4.78376913070679	0.0232725758105516	0.506702184677124	0.0823942422866821
-1.88646721839905	-7.71837091445923	-4.78805208206177	0.0236365981400013	0.506789445877075	0.0824296474456787
-1.89581024646759	-7.72518444061279	-4.79220056533813	0.0237487126141787	0.50726455450058	0.0818317905068398
-1.90281629562378	-7.73119640350342	-4.78653764724731	0.0240580048412085	0.507261514663696	0.0814496725797653
-1.89016103744507	-7.73648309707642	-4.78982400894165	0.0241289213299751	0.507346451282501	0.0818298608064651
-1.8820424079895	-7.74456214904785	-4.79916906356812	0.0243098717182875	0.507521629333496	0.0824720859527588
-1.88562178611755	-7.75502300262451	-4.80626106262207	0.0245629698038101	0.507577121257782	0.0825949311256409
-1.88691604137421	-7.74641036987305	-4.79047727584839	0.0247619673609734	0.507694482803345	0.0826137289404869
-1.87983334064484	-7.7398533821106	-4.79176378250122	0.0249491259455681	0.507761657238007	0.0825578421354294
-1.87149727344513	-7.7480902671814	-4.79866075515747	0.0252363625913858	0.507895171642303	0.0823303014039993
-1.87295365333557	-7.74782943725586	-4.790367603302	0.0255424305796623	0.507888674736023	0.0826604589819908
-1.86288475990295	-7.74677228927612	-4.78412961959839	0.0258050318807364	0.507727801799774	0.082843691110611
-1.86073541641235	-7.74760437011719	-4.78402423858643	0.0260705817490816	0.507847428321838	0.0829343646764755
-1.85390853881836	-7.74904441833496	-4.78051328659058	0.0262306891381741	0.507981538772583	0.0831516236066818
-1.85301005840302	-7.75589036941528	-4.77302932739258	0.0262810029089451	0.507961213588715	0.0831006765365601
-1.85078692436218	-7.76826858520508	-4.77645444869995	0.026447681710124	0.507878422737122	0.0830712839961052
-1.84487020969391	-7.76733541488647	-4.77249145507813	0.0266684796661139	0.507759690284729	0.0832373946905136
-1.83813560009003	-7.76649236679077	-4.77301454544067	0.0269905980676413	0.507753908634186	0.0833012163639069
-1.83991241455078	-7.77277278900146	-4.76226091384888	0.0271510146558285	0.507691383361816	0.083525225520134
-1.83668994903564	-7.7830171585083	-4.75470733642578	0.0273757129907608	0.50756710767746	0.0836432203650475
-1.82820641994476	-7.78424882888794	-4.74739027023315	0.0277079157531261	0.507657587528229	0.0839682593941689
-1.8253265619278	-7.78749465942383	-4.74640989303589	0.0278331581503153	0.507673323154449	0.0841342583298683
-1.82488799095154	-7.79173564910889	-4.73519849777222	0.0280091892927885	0.507617473602295	0.0842806100845337
-1.8175243139267	-7.8006329536438	-4.73860836029053	0.0282138530164957	0.507516324520111	0.0842321738600731
-1.81122100353241	-7.80215501785278	-4.7326545715332	0.0284416005015373	0.507504642009735	0.0844065919518471
-1.8143322467804	-7.80201625823975	-4.72585725784302	0.0286245848983526	0.507564604282379	0.0846223905682564
-1.81665396690369	-7.81390476226807	-4.72160720825195	0.0284441336989403	0.50751268863678	0.0844608768820763
-1.81515264511108	-7.80912160873413	-4.71167659759521	0.0288777519017458	0.507488250732422	0.0844063833355904
-1.81032526493073	-7.81197071075439	-4.70964622497559	0.0291919708251953	0.50750195980072	0.0843747034668922
-1.80765509605408	-7.8155722618103	-4.70021677017212	0.029288386926055	0.507580518722534	0.0842498391866684
-1.8091504573822	-7.82020139694214	-4.69698143005371	0.0291716977953911	0.507537186145782	0.0841147601604462
-1.80676794052124	-7.82188844680786	-4.69354248046875	0.0293738096952438	0.507504463195801	0.0839334949851036
-1.80082082748413	-7.82675313949585	-4.69679880142212	0.0294774193316698	0.507544934749603	0.0837863311171532
-1.80061638355255	-7.81939077377319	-4.69646596908569	0.0295511148869991	0.507690727710724	0.0835053771734238
-1.80904841423035	-7.81630659103394	-4.68667268753052	0.0295947641134262	0.507795631885529	0.0834305658936501
-1.81194460391998	-7.81639671325684	-4.68251466751099	0.0297574605792761	0.507611930370331	0.0832696184515953
-1.81249475479126	-7.81387710571289	-4.68066501617432	0.0298998672515154	0.507709205150604	0.0829810574650764
-1.81088042259216	-7.81018114089966	-4.67572402954102	0.0299287214875221	0.50783759355545	0.0827264860272408
-1.81917250156403	-7.81174612045288	-4.67316818237305	0.0297875795513391	0.507926404476166	0.0824931636452675
-1.81946551799774	-7.81657123565674	-4.67104864120483	0.0298237539827824	0.507800042629242	0.0821081474423409
-1.81391882896423	-7.81443023681641	-4.67730236053467	0.0297820810228586	0.507795691490173	0.0817907378077507
-1.81905019283295	-7.80307531356812	-4.6781530380249	0.0297557488083839	0.507865726947784	0.0815292373299599
-1.82969796657562	-7.80304956436157	-4.66466522216797	0.0296439900994301	0.507800817489624	0.0813519507646561
-1.83719682693481	-7.80243635177612	-4.66370534896851	0.0294994041323662	0.507830858230591	0.0810854509472847
-1.8404346704483	-7.79990243911743	-4.6591477394104	0.0294232480227947	0.507906317710876	0.0807324424386024
-1.84318399429321	-7.79765844345093	-4.6609148979187	0.0292116310447454	0.507930457592011	0.0803717076778412
-1.86734068393707	-7.78393602371216	-4.63757944107056	0.0289722848683596	0.507604241371155	0.080193966627121
-1.83185148239136	-7.81635618209839	-4.64058780670166	0.0285132117569447	0.507035970687866	0.0790329873561859
-1.86500787734985	-7.80101585388184	-4.62563419342041	0.0284590180963278	0.507025420665741	0.0784857869148254
-1.85619008541107	-7.79892206192017	-4.62099647521973	0.0283292699605227	0.506672084331512	0.0776671692728996
-1.86773145198822	-7.80263996124268	-4.6223578453064	0.0280969440937042	0.506689071655273	0.0770947113633156
-1.87396550178528	-7.80141258239746	-4.61277484893799	0.0278400778770447	0.506551384925842	0.0763389691710472
-1.88338756561279	-7.79789733886719	-4.60985469818115	0.0275705065578222	0.50644713640213	0.0757129043340683
-1.88430166244507	-7.80033016204834	-4.60430955886841	0.0272956769913435	0.506522715091705	0.0749449506402016
-1.89843058586121	-7.7967381477356	-4.59749841690063	0.0271721389144659	0.506458282470703	0.0743933990597725
-1.9060195684433	-7.79219150543213	-4.59084224700928	0.0268283411860466	0.506360352039337	0.0738301351666451
-1.90773844718933	-7.79212665557861	-4.58457374572754	0.0267186220735312	0.506261646747589	0.0731185674667358
-1.92628741264343	-7.78875350952148	-4.57959985733032	0.0264787767082453	0.506307899951935	0.0724910721182823
-1.92394042015076	-7.79448795318604	-4.57666158676147	0.0261597540229559	0.506364524364471	0.0716518089175224
-1.93409264087677	-7.79229879379272	-4.5799298286438	0.0258149486035109	0.506366074085236	0.0709446519613266
-1.94144582748413	-7.78667402267456	-4.57233762741089	0.0256734639406204	0.506368935108185	0.0702475756406784
-1.95425760746002	-7.78910970687866	-4.56785917282104	0.0253921560943127	0.506450712680817	0.0695122256875038
-1.95469748973846	-7.79043865203857	-4.56377363204956	0.0251111630350351	0.506407260894775	0.0686381980776787
-1.96374952793121	-7.78675889968872	-4.55626249313354	0.0249470435082912	0.506604254245758	0.0676116943359375
-1.97494351863861	-7.79685163497925	-4.55678415298462	0.0247431825846434	0.506583750247955	0.0664530918002129
-1.9794294834137	-7.7926139831543	-4.55589008331299	0.024648966267705	0.506664931774139	0.0655635148286819
-1.97566556930542	-7.79011869430542	-4.56179904937744	0.02460877597332	0.506973743438721	0.0649508684873581
-1.98276817798615	-7.79345893859863	-4.56257295608521	0.0244291964918375	0.507277131080627	0.064383290708065
-1.9803694486618	-7.79776906967163	-4.56429386138916	0.024157639592886	0.50727391242981	0.0634732469916344
-1.98619055747986	-7.79369783401489	-4.56011199951172	0.0240776389837265	0.507614314556122	0.0627728030085564
-1.9858546257019	-7.7921290397644	-4.56358861923218	0.0239564273506403	0.507904529571533	0.0619457326829433
-1.98851847648621	-7.79836416244507	-4.56810617446899	0.0238269083201885	0.508311212062836	0.0611504949629307
-1.98627066612244	-7.79651260375977	-4.56877660751343	0.0237955935299397	0.508581280708313	0.0604360029101372
-1.99364125728607	-7.79282760620117	-4.57073354721069	0.0238476637750864	0.509113192558289	0.0598260089755058
-1.99196422100067	-7.7874321937561	-4.56755590438843	0.0238735768944025	0.509455323219299	0.0593529157340527
-1.99252676963806	-7.79393434524536	-4.56609058380127	0.0237243920564651	0.509853184223175	0.0587268657982349
-1.99296152591705	-7.79024028778076	-4.57024955749512	0.0237193983048201	0.510267019271851	0.058124952018261
-1.98817086219788	-7.79410600662231	-4.57648372650146	0.0236919056624174	0.510690867900848	0.057508111000061
-1.99031758308411	-7.79311323165894	-4.5780930519104	0.0236680153757334	0.511253833770752	0.0567978918552399
-1.99395501613617	-7.79464292526245	-4.58054733276367	0.0237754452973604	0.511727035045624	0.0561473928391933
-1.9943014383316	-7.79212665557861	-4.58503818511963	0.0239120051264763	0.512290894985199	0.0555092766880989
-1.99448084831238	-7.79301404953003	-4.58605289459229	0.0238632131367922	0.512628555297852	0.0547740533947945
-1.98703408241272	-7.79980373382568	-4.58156681060791	0.0238302070647478	0.513092398643494	0.0541551299393177
-1.98579061031342	-7.80609369277954	-4.58937311172485	0.0238260012120008	0.513630867004395	0.0534026026725769
-1.98140859603882	-7.80816507339478	-4.58622264862061	0.0239326823502779	0.514067530632019	0.0527025610208511
-1.98111629486084	-7.81016159057617	-4.5993332862854	0.0240871869027615	0.514556229114532	0.0519808530807495
-1.97611880302429	-7.81962251663208	-4.60367059707642	0.0240800175815821	0.515012741088867	0.0512738637626171
-1.97405445575714	-7.81835126876831	-4.60564804077148	0.0242367200553417	0.515483677387238	0.0506306253373623
-1.96927297115326	-7.82695579528809	-4.60181093215942	0.0242768879979849	0.515865504741669	0.0498401261866093
-1.96436524391174	-7.83167219161987	-4.60961198806763	0.0243625864386559	0.516288280487061	0.0490640588104725
-1.95840513706207	-7.84176301956177	-4.61539936065674	0.0243108570575714	0.516742944717407	0.0481948107481003
-1.95534801483154	-7.84896039962769	-4.62256240844727	0.024365421384573	0.517123401165009	0.0473462827503681
-1.95605146884918	-7.84711742401123	-4.6303596496582	0.0244114939123392	0.517402768135071	0.0465956442058086
-1.95288848876953	-7.85647964477539	-4.62922954559326	0.0243201609700918	0.517747700214386	0.045751579105854
-1.94440472126007	-7.86584329605103	-4.63965606689453	0.0241419803351164	0.518133878707886	0.0450707301497459
-1.94412207603455	-7.86783599853516	-4.63989496231079	0.0241374578326941	0.518365681171417	0.0444758981466293
-1.94582033157349	-7.87362623214722	-4.64670753479004	0.0240823719650507	0.51859176158905	0.0438202805817127
-1.94514739513397	-7.88078022003174	-4.65163278579712	0.0239766407757998	0.518700242042542	0.0431243143975735
-1.94435715675354	-7.87834501266479	-4.65376138687134	0.0238871667534113	0.518859565258026	0.0425783470273018
-1.94435822963715	-7.87732028961182	-4.65368986129761	0.0238130018115044	0.519021093845367	0.0422328785061836
-1.94603323936462	-7.87324714660645	-4.65225124359131	0.0237774066627026	0.519160807132721	0.0418402925133705
-1.94878625869751	-7.86635875701904	-4.64938354492188	0.0237758383154869	0.519171118736267	0.0412887185811996
-1.94853866100311	-7.87567377090454	-4.65290307998657	0.0235481094568968	0.519336819648743	0.0405628457665443
-1.95066905021667	-7.87119722366333	-4.65103387832642	0.0235262252390385	0.519455373287201	0.0400153882801533
-1.95110988616943	-7.86343097686768	-4.64800834655762	0.0236752107739449	0.519488453865051	0.0395572297275066
-1.95141816139221	-7.86528730392456	-4.64606475830078	0.0235122963786125	0.519526183605194	0.0390835329890251
-1.95601987838745	-7.86462211608887	-4.65019369125366	0.023460628464818	0.519601166248322	0.0387751944363117
-1.95090579986572	-7.86715650558472	-4.65475463867188	0.0231458768248558	0.519605934619904	0.0383531413972378
-1.95868122577667	-7.86425352096558	-4.65755605697632	0.0231397207826376	0.519791543483734	0.0379198826849461
-1.96681153774261	-7.86224746704102	-4.65450525283813	0.0230443011969328	0.519987225532532	0.037636686116457
-1.97330355644226	-7.85711240768433	-4.66595029830933	0.0230436362326145	0.520179390907288	0.0371851101517677
-1.98081827163696	-7.86280012130737	-4.67135047912598	0.0229689888656139	0.520373106002808	0.0367306470870972
-1.92355120182037	-7.8349494934082	-4.66640377044678	0.0225030519068241	0.520777344703674	0.0372256599366665
-1.8918354511261	-7.75043106079102	-4.70819664001465	0.0229268670082092	0.52153480052948	0.0382044240832329
-1.91727328300476	-7.75702619552612	-4.73403644561768	0.0231458060443401	0.521899223327637	0.0379645712673664
-1.92302298545837	-7.76411771774292	-4.7621431350708	0.0237382426857948	0.521931231021881	0.0379708297550678
-1.92336797714233	-7.7644624710083	-4.77446126937866	0.0239761639386415	0.522369742393494	0.0377902872860432
-1.90055000782013	-7.73632144927979	-4.80381774902344	0.0241705030202866	0.522994697093964	0.0374211296439171
-1.90392708778381	-7.7070164680481	-4.82832956314087	0.0241143200546503	0.52395886182785	0.0373497754335403
-1.91001868247986	-7.68966913223267	-4.83627843856812	0.0241072028875351	0.524427175521851	0.0372565798461437
-1.93409311771393	-7.67468118667603	-4.84715890884399	0.0246178396046162	0.524892210960388	0.0368273891508579
-1.92799401283264	-7.69766712188721	-4.87701749801636	0.0244886390864849	0.52516633272171	0.0360055603086948
-1.90342116355896	-7.70043754577637	-4.88398790359497	0.0242540687322617	0.525561034679413	0.0354093424975872
-1.87393438816071	-7.73632478713989	-4.9321460723877	0.0232574418187141	0.52645468711853	0.0343997851014137
-1.91037058830261	-7.66870832443237	-4.94049978256226	0.0240098126232624	0.527781367301941	0.0345810018479824
-1.93090689182281	-7.66813993453979	-4.94444894790649	0.0244060214608908	0.528741538524628	0.0351012088358402
-1.93266892433167	-7.68735933303833	-4.96543312072754	0.0241388082504272	0.529120564460754	0.0352395847439766
-1.90677714347839	-7.70177173614502	-4.97041368484497	0.0238371957093477	0.529375910758972	0.0345194339752197
-1.90880835056305	-7.67223405838013	-4.97970151901245	0.0239772833883762	0.529676914215088	0.0347248651087284
-1.92940533161163	-7.60396814346313	-4.98382091522217	0.0252598710358143	0.530048131942749	0.0357270464301109
-1.96225666999817	-7.59255695343018	-4.95071840286255	0.0258937608450651	0.52964049577713	0.0364828780293465
-1.96562075614929	-7.60460615158081	-4.93230772018433	0.0258586015552282	0.529146730899811	0.0353091470897198
-1.96062159538269	-7.62147378921509	-4.94665813446045	0.0251889172941446	0.529035985469818	0.033477284014225
-1.98754608631134	-7.61472654342651	-4.9877495765686	0.0255050454288721	0.529532611370087	0.0318718925118446
-2.03561472892761	-7.62188911437988	-5.01134824752808	0.025909561663866	0.530236482620239	0.0308538358658552
-2.07245230674744	-7.61833667755127	-5.01815176010132	0.0262791756540537	0.530778527259827	0.0301934611052275
-2.07517981529236	-7.61697864532471	-5.02664518356323	0.0263326317071915	0.531283915042877	0.0296830758452415
-2.07094573974609	-7.61845254898071	-5.03425645828247	0.0262811798602343	0.531787097454071	0.0295041613280773
-2.07154679298401	-7.62153387069702	-5.02672290802002	0.0261690113693476	0.531962633132935	0.0295577850192785
-2.07865786552429	-7.631995677948	-5.00630903244019	0.0260420478880405	0.532082438468933	0.0292991809546947
-2.0838577747345	-7.64350605010986	-5.01147365570068	0.0260149799287319	0.532360553741455	0.0286553408950567
-2.07572174072266	-7.65509986877441	-5.01007604598999	0.0259309783577919	0.532614350318909	0.0282366257160902
-2.07199454307556	-7.65969133377075	-4.99842214584351	0.0259106159210205	0.532810986042023	0.0280813947319984
-2.0876259803772	-7.67085599899292	-4.98012399673462	0.0259615387767553	0.532853960990906	0.0278686918318272
-2.08678913116455	-7.69381904602051	-4.97604084014893	0.0259261820465326	0.533084154129028	0.027514548972249
-2.07881045341492	-7.69348621368408	-4.94223165512085	0.026134567335248	0.533297181129456	0.0273794680833817
-2.06555390357971	-7.6984338760376	-4.92086267471313	0.0260054469108582	0.533260047435761	0.0271813180297613
-2.05762004852295	-7.71616792678833	-4.90164518356323	0.0257598161697388	0.533286988735199	0.0269901566207409
-2.04672145843506	-7.74024343490601	-4.88752174377441	0.0258038993924856	0.533167123794556	0.0269906613975763
-2.01824188232422	-7.7601113319397	-4.91434192657471	0.0265697576105595	0.533597946166992	0.0274273380637169
-2.0053379535675	-7.76570081710815	-4.94665002822876	0.0274147987365723	0.534050762653351	0.0283440463244915
-2.01079678535461	-7.78411960601807	-4.93176460266113	0.0274061486124992	0.53391432762146	0.0288200620561838
-2.00889801979065	-7.78649759292603	-4.91124629974365	0.0273742899298668	0.533701717853546	0.0291396323591471
-2.00533103942871	-7.79460763931274	-4.91657161712646	0.0276054516434669	0.533886611461639	0.0297283940017223
-1.99612784385681	-7.81037521362305	-4.92197847366333	0.0279799234122038	0.533994257450104	0.0304856617003679
-1.99093735218048	-7.82275915145874	-4.9181022644043	0.0281225796788931	0.533901989459991	0.0311831850558519
-1.98458254337311	-7.8295841217041	-4.91155862808228	0.0283988807350397	0.533718585968018	0.0318126454949379
-1.97653317451477	-7.83462476730347	-4.91675090789795	0.0287070441991091	0.533811628818512	0.032497949898243
-1.96396815776825	-7.84115362167358	-4.92802953720093	0.0290853958576918	0.533918082714081	0.0333485417068005
-1.95568001270294	-7.84794235229492	-4.93744468688965	0.0293545722961426	0.534013569355011	0.0341973192989826
-1.91307663917542	-7.92296504974365	-4.86165428161621	0.0273511912673712	0.532694280147552	0.0341795198619366
-1.94859755039215	-7.94182062149048	-4.79953956604004	0.0248342268168926	0.531564831733704	0.0344011969864368
-2.02041554450989	-7.70259141921997	-4.90378284454346	0.0298825278878212	0.536473631858826	0.035756278783083
-2.00762820243835	-7.84615802764893	-4.99545955657959	0.0305768251419067	0.539373517036438	0.0394784286618233
-1.90342438220978	-7.97428941726685	-4.93488216400146	0.0280190035700798	0.535853505134583	0.0408523008227348
-1.84939062595367	-7.91841793060303	-4.82855129241943	0.0275927111506462	0.53399133682251	0.0401639491319656
-1.92309772968292	-7.84824323654175	-4.89769268035889	0.0292827934026718	0.536714315414429	0.0414111167192459
-1.94024670124054	-7.84457111358643	-5.01608753204346	0.0307802353054285	0.539591670036316	0.043353907763958
-1.96632790565491	-7.91533613204956	-4.9701623916626	0.0300809442996979	0.538734674453735	0.0454110614955425
-1.93383455276489	-7.92121028900146	-4.91597175598145	0.0297316517680883	0.536787331104279	0.0456101819872856
-1.89967131614685	-7.87075901031494	-4.97242450714111	0.0308574624359608	0.538401484489441	0.0464052334427834
-1.92343330383301	-7.84877300262451	-5.03556299209595	0.0317665338516235	0.540208697319031	0.04832673817873
-1.95638370513916	-7.86271381378174	-5.01257467269897	0.0317651182413101	0.540098786354065	0.0493931770324707
-1.96873259544373	-7.88466787338257	-4.95916128158569	0.0313992761075497	0.538957893848419	0.0498297363519669
-1.90936946868896	-7.89084625244141	-4.97339630126953	0.0313889048993587	0.539202570915222	0.0499245971441269
-1.88058066368103	-7.9125509262085	-4.97808408737183	0.0306434128433466	0.539688944816589	0.0512450411915779
-1.90551900863647	-7.88938903808594	-4.93498754501343	0.0302816834300756	0.53922963142395	0.0527247898280621
-1.92666590213776	-7.8714804649353	-4.92591571807861	0.0306093506515026	0.539611339569092	0.0541744157671928
-1.9007796049118	-7.90612125396729	-4.94171237945557	0.0305620785802603	0.539956867694855	0.0556266568601131
-1.85118818283081	-7.91193389892578	-4.93955135345459	0.0300603955984116	0.539912760257721	0.0571356676518917
-1.84286558628082	-7.8760027885437	-4.89494323730469	0.0299081224948168	0.539324581623077	0.0593380779027939
-1.84803342819214	-7.88133144378662	-4.89880323410034	0.0299098044633865	0.539383947849274	0.060894925147295
-1.8389493227005	-7.89983367919922	-4.92390584945679	0.030150817707181	0.539699256420136	0.062333807349205
-1.82717645168304	-7.89036464691162	-4.90879154205322	0.0300694070756435	0.539464950561523	0.0635400786995888
-1.82241690158844	-7.86516618728638	-4.87167930603027	0.0300189144909382	0.538769602775574	0.0642626583576202
-1.8127669095993	-7.8719334602356	-4.87591791152954	0.0302574038505554	0.538478314876556	0.0651944801211357
-1.81754875183105	-7.88290596008301	-4.9163384437561	0.0306078176945448	0.538896679878235	0.0663749426603317
-1.82414615154266	-7.87250757217407	-4.89804935455322	0.0307959988713264	0.538548409938812	0.0679031610488892
-1.81409025192261	-7.85259294509888	-4.8797664642334	0.0308423712849617	0.537746250629425	0.0693743601441383
-1.80098414421082	-7.84004974365234	-4.88306951522827	0.0310535449534655	0.537508726119995	0.0708244442939758
-1.80242514610291	-7.84909629821777	-4.90446996688843	0.0312097314745188	0.537593901157379	0.0723074674606323
-1.79451334476471	-7.83773565292358	-4.89857864379883	0.0314105711877346	0.537287175655365	0.0736816003918648
-1.79741942882538	-7.81869888305664	-4.87473201751709	0.0313283391296864	0.536847829818726	0.0748531818389893
-1.79557383060455	-7.83021354675293	-4.89452505111694	0.0314430296421051	0.536461591720581	0.0759568139910698
-1.78465986251831	-7.81933689117432	-4.90537929534912	0.0317893996834755	0.536462664604187	0.077195443212986
-1.7844831943512	-7.79013204574585	-4.8805251121521	0.032072089612484	0.535980820655823	0.0787545368075371
-1.77761459350586	-7.79067897796631	-4.86743116378784	0.0323783755302429	0.53540027141571	0.0801730155944824
-1.76700854301453	-7.80788326263428	-4.87890148162842	0.0324165150523186	0.535298526287079	0.0813530161976814
-1.74887764453888	-7.79324769973755	-4.89037704467773	0.0328480005264282	0.534959733486176	0.0823340490460396
-1.74205660820007	-7.7864818572998	-4.87797164916992	0.0328843481838703	0.534242153167725	0.0833137333393097
-1.75037717819214	-7.78624677658081	-4.85835742950439	0.0331754498183727	0.533916592597961	0.0842686370015144
-1.74091053009033	-7.77782344818115	-4.8775372505188	0.0336101576685905	0.533863604068756	0.0850303247570992
-1.73689901828766	-7.77156734466553	-4.88296842575073	0.0338194780051708	0.533346474170685	0.0858265534043312
-1.73377096652985	-7.77581596374512	-4.8664402961731	0.0340513214468956	0.532869279384613	0.0867551118135452
-1.72975492477417	-7.76780080795288	-4.86328363418579	0.0342718027532101	0.532420873641968	0.087428517639637
-1.71909511089325	-7.76977682113647	-4.88092947006226	0.0346989780664444	0.532157123088837	0.088108517229557
-1.72517156600952	-7.75457143783569	-4.86958599090576	0.0348700024187565	0.532048642635345	0.0889041945338249
-1.71882140636444	-7.74840927124023	-4.8639497756958	0.035297155380249	0.53135222196579	0.0895155817270279
-1.71772766113281	-7.75458717346191	-4.87122297286987	0.0353945009410381	0.531355261802673	0.0900206193327904
-1.707799077034	-7.74106740951538	-4.8756685256958	0.0360917039215565	0.531032621860504	0.0905391648411751
-1.70493304729462	-7.73829936981201	-4.86819219589233	0.0362656116485596	0.530662357807159	0.0912869200110435
-1.70241808891296	-7.73730230331421	-4.86398124694824	0.0365270636975765	0.530571579933167	0.0918076559901237
-1.693274974823	-7.72643375396729	-4.87584209442139	0.0369817540049553	0.530113160610199	0.0921941846609116
-1.69096958637238	-7.72564458847046	-4.86790132522583	0.0373678170144558	0.530062675476074	0.0928643345832825
-1.68427789211273	-7.71225833892822	-4.86631679534912	0.0375626310706139	0.529727935791016	0.0933792591094971
-1.66157805919647	-7.71597337722778	-4.87887525558472	0.0377422794699669	0.529548525810242	0.0936058759689331
-1.66774296760559	-7.70027875900269	-4.87504243850708	0.0380468107759953	0.529509782791138	0.0939591452479362
-1.65083789825439	-7.69241619110107	-4.87527561187744	0.0386170782148838	0.529092609882355	0.0941814184188843
-1.64893448352814	-7.70366477966309	-4.8758339881897	0.038683008402586	0.529057919979095	0.094159871339798
-1.64184331893921	-7.68494033813477	-4.88144445419312	0.0392184369266033	0.528643786907196	0.0942078307271004
-1.64587438106537	-7.69234466552734	-4.87818574905396	0.0393923558294773	0.528669238090515	0.0945566296577454
-1.63670253753662	-7.68553733825684	-4.89373302459717	0.0398940518498421	0.528642237186432	0.0948179513216019
-1.63162326812744	-7.69304895401001	-4.90309143066406	0.0400876551866531	0.528507649898529	0.0949647799134254
-1.63075959682465	-7.68476390838623	-4.90485000610352	0.0406054481863976	0.528548836708069	0.0950589776039124
-1.61571979522705	-7.68102550506592	-4.91578102111816	0.0408558584749699	0.52821010351181	0.0949724316596985
-1.61265218257904	-7.68413877487183	-4.91098070144653	0.0409012585878372	0.528298377990723	0.0950543507933617
-1.60855829715729	-7.67724418640137	-4.9062352180481	0.0410931557416916	0.528049886226654	0.0948858857154846
-1.59908246994019	-7.67190074920654	-4.92019176483154	0.0414900556206703	0.527849733829498	0.0946432799100876
-1.5989944934845	-7.68463134765625	-4.92138624191284	0.0415579974651337	0.5278639793396	0.09423828125
-1.59000623226166	-7.67272853851318	-4.92492389678955	0.0421435870230198	0.527527034282684	0.0943531170487404
-1.58513963222504	-7.68805456161499	-4.92896366119385	0.0421049483120441	0.527583122253418	0.0941754579544067
-1.56774842739105	-7.67269468307495	-4.94495153427124	0.0424315296113491	0.527252376079559	0.0938803777098656
-1.56563377380371	-7.67995357513428	-4.93473100662231	0.0424030236899853	0.527133584022522	0.0937599837779999
-1.56873035430908	-7.66990756988525	-4.92358207702637	0.042472917586565	0.527031242847443	0.0934341326355934
-1.55557858943939	-7.68043613433838	-4.93289852142334	0.0424483083188534	0.526641964912415	0.0928672179579735
-1.54891455173492	-7.67513179779053	-4.93221712112427	0.0424435846507549	0.526607990264893	0.0923667326569557
-1.54232203960419	-7.66601467132568	-4.91823577880859	0.0428085885941982	0.526166260242462	0.0920875519514084
-1.5394389629364	-7.67859792709351	-4.93517875671387	0.0424656309187412	0.526197850704193	0.0918416753411293
-1.53003132343292	-7.67015504837036	-4.9325704574585	0.0426565147936344	0.525717377662659	0.0912724286317825
-1.5260534286499	-7.67003154754639	-4.92676305770874	0.0425521582365036	0.525468766689301	0.0906282961368561
-1.52543377876282	-7.6770339012146	-4.92220973968506	0.0424502044916153	0.525476157665253	0.0898298844695091
-1.52100849151611	-7.6713399887085	-4.93134069442749	0.042449314147234	0.525037050247192	0.0893953517079353
-1.51189172267914	-7.68956089019775	-4.90797281265259	0.0419223122298718	0.524815320968628	0.0892884582281113
-1.52399241924286	-7.67743968963623	-4.89132404327393	0.0411975644528866	0.524559855461121	0.0884934142231941
-1.5455664396286	-7.66608572006226	-4.87338733673096	0.0409816801548004	0.524147748947144	0.0874443128705025
-1.5412791967392	-7.6601448059082	-4.8819317817688	0.0411410443484783	0.524217784404755	0.0871738940477371
-1.53443419933319	-7.67804384231567	-4.88295888900757	0.0410097613930702	0.523896336555481	0.0868205279111862
-1.52518486976624	-7.67569732666016	-4.88712120056152	0.0410163514316082	0.523777008056641	0.0863876417279243
-1.52910900115967	-7.67410278320313	-4.88784551620483	0.0407925769686699	0.523622035980225	0.0858286395668983
-1.52543115615845	-7.67067050933838	-4.8758111000061	0.0407661907374859	0.523227274417877	0.0853146910667419
-1.53706085681915	-7.67979431152344	-4.86800622940063	0.0402048341929913	0.523056209087372	0.0844409018754959
-1.54421591758728	-7.68826246261597	-4.84627389907837	0.0395834818482399	0.522664368152618	0.0832870975136757
-1.54154276847839	-7.67064809799194	-4.83933639526367	0.0394069366157055	0.522253155708313	0.0823822319507599
-1.54141914844513	-7.67475843429565	-4.82485294342041	0.0387909971177578	0.521891355514526	0.0817345380783081
-1.55636751651764	-7.66424179077148	-4.81342887878418	0.0386492908000946	0.521494626998901	0.0810632109642029
-1.55747020244598	-7.67588806152344	-4.79597902297974	0.038116205483675	0.521379590034485	0.0804615914821625
-1.55390357971191	-7.66660022735596	-4.78060626983643	0.0376918278634548	0.520785391330719	0.0797196626663208
-1.5622683763504	-7.66401243209839	-4.7744460105896	0.0371503792703152	0.520532190799713	0.0787805244326591
-1.56027734279633	-7.66629600524902	-4.7655930519104	0.0366621166467667	0.52028477191925	0.0781964883208275
-1.57005333900452	-7.65824317932129	-4.74547243118286	0.0362694300711155	0.520017802715302	0.0776393786072731
-1.56489312648773	-7.65797853469849	-4.73620367050171	0.0358004495501518	0.519604444503784	0.0769788771867752
-1.55423378944397	-7.65106773376465	-4.73013782501221	0.0353612899780273	0.519307315349579	0.0763130187988281
-1.5596479177475	-7.64370441436768	-4.7091121673584	0.0347158685326576	0.51909077167511	0.0758223235607147
-1.55199456214905	-7.65680694580078	-4.70077419281006	0.0340190678834915	0.518803000450134	0.0751122459769249
-1.54330229759216	-7.64733409881592	-4.70047664642334	0.0336995646357536	0.518833816051483	0.0745042264461517
-1.54577684402466	-7.6308422088623	-4.69610118865967	0.0332166589796543	0.518698215484619	0.0737907961010933
-1.5495662689209	-7.63019514083862	-4.68990755081177	0.0328187756240368	0.518606126308441	0.0731480419635773
-1.55211925506592	-7.63020324707031	-4.69033479690552	0.0323493778705597	0.518532812595367	0.0724684149026871
-1.55911600589752	-7.62569665908813	-4.68527698516846	0.0318280048668385	0.518670678138733	0.0716742351651192
-1.57212996482849	-7.61482191085815	-4.67679500579834	0.031253520399332	0.518695056438446	0.0708830878138542
-1.59266436100006	-7.62106084823608	-4.66437768936157	0.0305030439049006	0.51863032579422	0.0698981583118439
-1.614750623703	-7.61381387710571	-4.66131114959717	0.0300274007022381	0.518726050853729	0.0689614564180374
-1.62542927265167	-7.62650012969971	-4.65907716751099	0.0292275603860617	0.518778920173645	0.0680147558450699
-1.64709544181824	-7.62016820907593	-4.65115404129028	0.0286272037774324	0.51909202337265	0.0672426223754883
-1.67199170589447	-7.60581064224243	-4.64988088607788	0.0281096640974283	0.519406974315643	0.0665918588638306
-1.69697320461273	-7.62509536743164	-4.63707160949707	0.0272564087063074	0.519626915454865	0.0659159570932388
-1.72156071662903	-7.62042093276978	-4.63424301147461	0.0268709063529968	0.519966006278992	0.0656043067574501
-1.7328497171402	-7.63087034225464	-4.63077163696289	0.0263216085731983	0.520385384559631	0.0651049762964249
-1.74910938739777	-7.62496185302734	-4.62740278244019	0.0259345881640911	0.520901322364807	0.0647941753268242
-1.76981854438782	-7.62805032730103	-4.62799215316772	0.025475149974227	0.521566092967987	0.064494825899601
-1.78961622714996	-7.63334798812866	-4.62648105621338	0.0250340383499861	0.522158265113831	0.0641632154583931
-1.8088880777359	-7.63686847686768	-4.63067388534546	0.024793766438961	0.522890985012054	0.0638689920306206
-1.82046222686768	-7.64332056045532	-4.62625885009766	0.0245092008262873	0.523550629615784	0.0634673610329628
-1.83760917186737	-7.64373064041138	-4.62592029571533	0.0244372114539146	0.524326622486115	0.0632095709443092
-1.84447276592255	-7.65358018875122	-4.6395788192749	0.0242001302540302	0.525126755237579	0.0630861967802048
-1.847740650177	-7.6584153175354	-4.64663982391357	0.0242489781230688	0.526009500026703	0.0632266327738762
-1.82874155044556	-7.65564441680908	-4.67462539672852	0.0248072911053896	0.52707850933075	0.0639084428548813
-1.83749961853027	-7.65567874908447	-4.69769287109375	0.0251240096986294	0.528426051139832	0.0647162720561028
-1.84712505340576	-7.66402196884155	-4.69788980484009	0.0251083932816982	0.529249429702759	0.0648885443806648
-1.85797357559204	-7.66917991638184	-4.70525360107422	0.0251943208277225	0.530306994915009	0.0650382414460182
-1.89545023441315	-7.65926218032837	-4.71303749084473	0.0254779234528542	0.531403362751007	0.0655887946486473
-1.88081204891205	-7.65063953399658	-4.74552822113037	0.0263195391744375	0.533047795295715	0.0658897012472153
-1.89146816730499	-7.66198539733887	-4.7611985206604	0.0264607574790716	0.534166157245636	0.0661887750029564
-1.90592932701111	-7.6778883934021	-4.76793241500854	0.0264345202594996	0.535175263881683	0.0662410855293274
-1.91390979290009	-7.67053890228271	-4.77501344680786	0.0266541708260775	0.536190450191498	0.0667554512619972
-1.91810071468353	-7.66032218933105	-4.79765319824219	0.0271605122834444	0.537423491477966	0.0672225207090378
-1.92457211017609	-7.66025161743164	-4.81129121780396	0.0273860488086939	0.538638055324554	0.0680269598960876
-1.92849743366241	-7.66191482543945	-4.8271369934082	0.0277560818940401	0.539937436580658	0.0688657313585281
-1.93104887008667	-7.66304492950439	-4.8327956199646	0.0283925104886293	0.540967762470245	0.0697149485349655
-1.92653906345367	-7.66820764541626	-4.84545946121216	0.028631430119276	0.542012512683868	0.0705229714512825
-1.93038535118103	-7.67833280563354	-4.84811878204346	0.0290539134293795	0.54331237077713	0.0715611800551414
-1.91580390930176	-7.67253923416138	-4.85345268249512	0.0295952167361975	0.544446289539337	0.0725356861948967
-1.90897405147552	-7.68104028701782	-4.86199426651001	0.0304111409932375	0.54534375667572	0.0734432637691498
-1.89542162418365	-7.70091199874878	-4.87767744064331	0.0313600413501263	0.546572864055634	0.0742464289069176
-1.8819352388382	-7.70570516586304	-4.88030624389648	0.0323933586478233	0.547739267349243	0.0753268003463745
-1.86483490467072	-7.71811389923096	-4.88898086547852	0.0333982966840267	0.548598110675812	0.0759846940636635
-1.84484529495239	-7.72863578796387	-4.91325044631958	0.034387931227684	0.549746930599213	0.0764932110905647
-1.85272836685181	-7.72218942642212	-4.92448091506958	0.0357203669846058	0.550839006900787	0.0773407518863678
-1.83499789237976	-7.73478746414185	-4.94612646102905	0.0370876714587212	0.551603257656097	0.077984593808651
-1.82760262489319	-7.74379587173462	-4.95195293426514	0.0381131991744041	0.552525341510773	0.0788096860051155
-1.8023476600647	-7.73293209075928	-4.99385595321655	0.0396125651896	0.553297877311707	0.0791583061218262
-1.79507958889008	-7.73802328109741	-5.01095533370972	0.0409578382968903	0.554068207740784	0.0801604315638542
-1.77959752082825	-7.73191165924072	-5.02546739578247	0.0421809628605843	0.555014908313751	0.0809771865606308
-1.75897467136383	-7.74188184738159	-5.05594778060913	0.0433894842863083	0.55535501241684	0.0814216434955597
-1.75375807285309	-7.73598861694336	-5.06316518783569	0.0447241254150867	0.555856347084045	0.0819379910826683
-1.74178504943848	-7.74553060531616	-5.08829593658447	0.0456070005893707	0.556255877017975	0.082064263522625
-1.73402726650238	-7.72825384140015	-5.09668922424316	0.0469023697078228	0.556232810020447	0.0820499956607819
-1.73273968696594	-7.73622274398804	-5.11680936813354	0.0476714111864567	0.556686580181122	0.0818958282470703
-1.72831165790558	-7.72479057312012	-5.13489246368408	0.0487197488546371	0.556438446044922	0.0815761908888817
-1.72964549064636	-7.73336458206177	-5.13324546813965	0.0490623787045479	0.556603729724884	0.0810886397957802
-1.72411215305328	-7.71962881088257	-5.15190362930298	0.0498104430735111	0.556024014949799	0.0801976844668388
-1.73022377490997	-7.72005558013916	-5.14187479019165	0.050291396677494	0.556026697158813	0.0795771405100822
-1.71460628509521	-7.72287559509277	-5.16094493865967	0.0504631027579308	0.55526864528656	0.0785529464483261
-1.72409212589264	-7.71508932113647	-5.1542592048645	0.0507176369428635	0.554808914661407	0.0776464715600014
-1.70790898799896	-7.71722602844238	-5.14784002304077	0.0507983863353729	0.553963422775269	0.0766099169850349
-1.7151585817337	-7.71054363250732	-5.14612817764282	0.0507080405950546	0.553226470947266	0.0754729211330414
-1.7030508518219	-7.70480680465698	-5.13718700408936	0.0506055504083633	0.552094459533691	0.0742105096578598
-1.70767879486084	-7.70801019668579	-5.11591243743896	0.0501874424517155	0.551253080368042	0.0728312581777573
-1.69463443756104	-7.69818496704102	-5.12107515335083	0.0501356236636639	0.549949467182159	0.0715386122465134
-1.67506015300751	-7.68417358398438	-5.10887145996094	0.050049290060997	0.549188733100891	0.0709861814975739
-1.65589559078217	-7.67542552947998	-5.10143136978149	0.0496421828866005	0.547709107398987	0.0696850195527077
-1.65260636806488	-7.67342042922974	-5.08069944381714	0.0494393855333328	0.546368479728699	0.0684220269322395
-1.64669930934906	-7.6634693145752	-5.0583438873291	0.0488342195749283	0.545143723487854	0.066939540207386
-1.62677049636841	-7.66874647140503	-5.05567502975464	0.0483357422053814	0.543701171875	0.0653276666998863
-1.63146328926086	-7.66376256942749	-5.04156494140625	0.047588586807251	0.542569637298584	0.0637954622507095
-1.62546157836914	-7.65278387069702	-5.00517225265503	0.0472505465149879	0.541004657745361	0.0623211413621902
-1.61973595619202	-7.65109395980835	-4.9914813041687	0.0465369485318661	0.539779543876648	0.0609032176434994
-1.61747169494629	-7.65561103820801	-4.97750473022461	0.0459760800004005	0.538696825504303	0.0594971291720867
-1.61106157302856	-7.64739942550659	-4.98049736022949	0.045528594404459	0.537568688392639	0.0580087006092072
-1.60940217971802	-7.63928174972534	-4.95865058898926	0.0449882186949253	0.536450922489166	0.0565867945551872
-1.61451411247253	-7.63638734817505	-4.94392251968384	0.0444813705980778	0.535365283489227	0.0553306639194489
-1.60889542102814	-7.63559341430664	-4.92517566680908	0.0439826771616936	0.534429907798767	0.0542800240218639
-1.61788618564606	-7.62354850769043	-4.90551853179932	0.0434252321720123	0.533717453479767	0.0531993880867958
-1.62737572193146	-7.6220269203186	-4.89048671722412	0.0427047461271286	0.532887697219849	0.0521021671593189
-1.6396906375885	-7.61214733123779	-4.87478017807007	0.0421550832688808	0.532011806964874	0.0512444600462914
-1.65664923191071	-7.60584163665771	-4.86807537078857	0.041515190154314	0.53124737739563	0.0505341179668903
-1.68010628223419	-7.59850168228149	-4.856116771698	0.0408597178757191	0.530610620975494	0.0500040538609028
-1.71209299564362	-7.59056758880615	-4.84695339202881	0.0399419739842415	0.530034780502319	0.0493594408035278
-1.7424236536026	-7.56961870193481	-4.8334174156189	0.0393241420388222	0.529577791690826	0.0490065552294254
-1.77174639701843	-7.55346202850342	-4.81975317001343	0.0387875325977802	0.52906745672226	0.0487636737525463
-1.80385780334473	-7.53644704818726	-4.81439733505249	0.0381475426256657	0.528481423854828	0.0484717413783073
-1.82101428508759	-7.52050447463989	-4.80692529678345	0.0373906306922436	0.528073370456696	0.0478651411831379
-1.84000158309937	-7.48999977111816	-4.80089807510376	0.0370166674256325	0.527919948101044	0.0471942648291588
-1.85149121284485	-7.47344732284546	-4.78982973098755	0.0365974828600883	0.527976155281067	0.0464481525123119
-1.84381473064423	-7.45681095123291	-4.78055000305176	0.0360526517033577	0.527659475803375	0.0459892898797989
-1.84109306335449	-7.43209505081177	-4.76481246948242	0.0361840650439262	0.527743756771088	0.0453452095389366
-1.84288573265076	-7.43328905105591	-4.74941158294678	0.036222018301487	0.527409076690674	0.0446988306939602
-1.81963014602661	-7.44194364547729	-4.74727630615234	0.0357744544744492	0.527000188827515	0.0439037978649139
-1.81011939048767	-7.42641925811768	-4.7339334487915	0.0355944409966469	0.526858270168304	0.0431601293385029
-1.82463753223419	-7.4293532371521	-4.7324390411377	0.0353364013135433	0.526852130889893	0.0424374043941498
-1.83162832260132	-7.42360639572144	-4.73595380783081	0.0352871008217335	0.526786983013153	0.0416641496121883
-1.84181439876556	-7.42485380172729	-4.72964954376221	0.0350282117724419	0.526629149913788	0.0409473702311516
-1.85163104534149	-7.43019342422485	-4.72938680648804	0.0346577316522598	0.52655702829361	0.0402167104184628
-1.85989928245544	-7.4378342628479	-4.72356843948364	0.0342704094946384	0.526287436485291	0.0396539606153965
-1.86695349216461	-7.43381690979004	-4.71279716491699	0.0341134443879128	0.526070237159729	0.0391031987965107
-1.87246131896973	-7.44284915924072	-4.70450687408447	0.033765085041523	0.525876820087433	0.0384924151003361
-1.87180423736572	-7.44588088989258	-4.69174814224243	0.0334695763885975	0.525482177734375	0.0379075445234776
-1.87775480747223	-7.45552015304565	-4.69673490524292	0.0331246741116047	0.525246322154999	0.0372824147343636
-1.88160741329193	-7.46110343933105	-4.68741846084595	0.0328920818865299	0.525118768215179	0.0367711186408997
-1.88655495643616	-7.4674243927002	-4.67711782455444	0.0326386839151382	0.524791479110718	0.0361854173243046
-1.89259791374207	-7.47529220581055	-4.67135143280029	0.0323487482964993	0.52453750371933	0.0354960523545742
-1.90333926677704	-7.47389650344849	-4.65863418579102	0.032313384115696	0.524327874183655	0.0349645726382732
-1.90310645103455	-7.4860258102417	-4.65514993667603	0.0319434329867363	0.523963809013367	0.0343035012483597
-1.90532767772675	-7.48918294906616	-4.65108203887939	0.031712181866169	0.523701846599579	0.0337776653468609
-1.91413760185242	-7.49524402618408	-4.64205741882324	0.0315045863389969	0.523384988307953	0.0331868194043636
-1.91402769088745	-7.50206089019775	-4.63539123535156	0.0315085463225842	0.523089051246643	0.0326531603932381
-1.92039549350739	-7.51063919067383	-4.62626886367798	0.0313013456761837	0.522827088832855	0.0321282744407654
-1.92327833175659	-7.51381015777588	-4.61822605133057	0.0312080346047878	0.522504568099976	0.0316247567534447
-1.93321287631989	-7.51863813400269	-4.61444807052612	0.0312438141554594	0.522242724895477	0.0312794633209705
-1.9386020898819	-7.52999925613403	-4.61166620254517	0.0312293618917465	0.522004127502441	0.0309160072356462
-1.94523453712463	-7.53318786621094	-4.61208772659302	0.031364019960165	0.521766602993011	0.0305858682841063
-1.94576907157898	-7.54212379455566	-4.60627317428589	0.0313831865787506	0.521479249000549	0.0303706545382738
-1.93942558765411	-7.55079317092896	-4.60625410079956	0.0313299000263214	0.521285057067871	0.0301533788442612
-1.93233036994934	-7.5525369644165	-4.60959815979004	0.0313521586358547	0.521081864833832	0.0301454290747643
-1.92165505886078	-7.54324436187744	-4.60773515701294	0.0314544439315796	0.520964920520782	0.0302618071436882
-1.91263425350189	-7.53562021255493	-4.59976863861084	0.0316125713288784	0.520879566669464	0.0304556414484978
-1.90739774703979	-7.53046178817749	-4.59454917907715	0.0319051668047905	0.520726919174194	0.0305362176150084
-1.90457117557526	-7.53286743164063	-4.60251665115356	0.0320877730846405	0.520586013793945	0.0306391604244709
-1.90363800525665	-7.53623914718628	-4.60069894790649	0.0323142297565937	0.520449995994568	0.030692845582962
-1.90862607955933	-7.54020309448242	-4.60691404342651	0.0325788073241711	0.520474374294281	0.0307507272809744
-1.9101357460022	-7.54401731491089	-4.62059354782104	0.0329519994556904	0.520531237125397	0.03076889552176
-1.92003512382507	-7.54788398742676	-4.61863088607788	0.0332917235791683	0.520526885986328	0.030695341527462
-1.92931401729584	-7.55494165420532	-4.62092304229736	0.0336349755525589	0.520541310310364	0.0306059662252665
-1.94295275211334	-7.56120491027832	-4.63107252120972	0.0340842381119728	0.520613133907318	0.0304195713251829
-1.95083522796631	-7.56628751754761	-4.64056539535522	0.0345527343451977	0.520741879940033	0.0303290374577045
-1.95804786682129	-7.56873321533203	-4.65266227722168	0.0350454226136208	0.520788908004761	0.0302833393216133
-1.95941710472107	-7.57137632369995	-4.65478181838989	0.0354338437318802	0.520870745182037	0.0303301587700844
-1.96322083473206	-7.57305669784546	-4.66182231903076	0.0358284562826157	0.520983815193176	0.0303650423884392
-1.9708069562912	-7.57401275634766	-4.67268562316895	0.0361777581274509	0.521110057830811	0.0305273085832596
-1.97757017612457	-7.57266664505005	-4.66912412643433	0.0364261604845524	0.521267414093018	0.0307285357266665
-1.9867068529129	-7.57334899902344	-4.68320178985596	0.0368228703737259	0.521479666233063	0.0308926943689585
-1.99480938911438	-7.57484340667725	-4.68416309356689	0.0371173098683357	0.521621942520142	0.0310521516948938
-1.99883592128754	-7.58293676376343	-4.69298696517944	0.0372643992304802	0.521794259548187	0.0312694162130356
-2.0124876499176	-7.57993221282959	-4.70370435714722	0.037440188229084	0.522012889385223	0.0315751805901527
-2.02792358398438	-7.58137226104736	-4.70305299758911	0.0375870279967785	0.522208511829376	0.0319724790751934
-2.03828024864197	-7.57473230361938	-4.70756578445435	0.0377615243196487	0.52241450548172	0.0325393937528133
-2.05399608612061	-7.56842422485352	-4.71224021911621	0.0380275957286358	0.522584021091461	0.0329796001315117
-2.068852186203	-7.57424926757813	-4.7215518951416	0.038129735738039	0.522695899009705	0.0333817191421986
-2.07405424118042	-7.57814741134644	-4.71958684921265	0.038159653544426	0.522826910018921	0.0339844487607479
-2.07390093803406	-7.56822538375854	-4.72590303421021	0.038130134344101	0.522834658622742	0.0346960015594959
-2.07747578620911	-7.55865859985352	-4.71601581573486	0.0382138565182686	0.522857666015625	0.0355636104941368
-2.08116459846497	-7.55275249481201	-4.70913553237915	0.0384705737233162	0.52283763885498	0.0364964306354523
-2.0691545009613	-7.56655597686768	-4.72300958633423	0.0389686860144138	0.522970080375671	0.0374660864472389
-2.06581377983093	-7.57501792907715	-4.72910928726196	0.0392163097858429	0.522853195667267	0.0381642282009125
-2.05679798126221	-7.58754444122314	-4.71884346008301	0.0391171313822269	0.522532045841217	0.0384064950048923
-2.05575108528137	-7.58434772491455	-4.70094013214111	0.0390074104070663	0.522180676460266	0.0387255549430847
-2.05690908432007	-7.59496831893921	-4.68606376647949	0.0387801006436348	0.52191036939621	0.039050754159689
-2.04859137535095	-7.60605430603027	-4.68052530288696	0.0386718846857548	0.521461486816406	0.0392977967858315
-2.03702616691589	-7.60932588577271	-4.67606925964355	0.038655199110508	0.521209895610809	0.0395471639931202
-2.02274441719055	-7.61022567749023	-4.66074991226196	0.0385659709572792	0.52077728509903	0.0397983379662037
-2.01466774940491	-7.61457920074463	-4.6553521156311	0.0384354218840599	0.520450115203857	0.0399930626153946
-2.0045154094696	-7.61614847183228	-4.63829565048218	0.0383108258247375	0.519976735115051	0.0401902124285698
-1.99236810207367	-7.61826038360596	-4.6241250038147	0.0380154438316822	0.519404232501984	0.0403855033218861
-1.98223280906677	-7.61839962005615	-4.6064977645874	0.0376988463103771	0.518762469291687	0.0406080409884453
-1.97116672992706	-7.61699295043945	-4.59421586990356	0.0373200885951519	0.518267631530762	0.0409722551703453
-1.96367347240448	-7.61879110336304	-4.5916543006897	0.0369813293218613	0.517713189125061	0.0413860715925694
-1.95758974552155	-7.6141414642334	-4.58870124816895	0.036678172647953	0.517243921756744	0.0418579764664173
-1.95348954200745	-7.60537719726563	-4.58293342590332	0.0362949334084988	0.516743242740631	0.0423390902578831
-1.95121431350708	-7.60009622573853	-4.57782745361328	0.0358981974422932	0.516345322132111	0.042715635150671
-1.94953191280365	-7.59189653396606	-4.56719875335693	0.0355001427233219	0.515839695930481	0.0431064255535603
-1.94473505020142	-7.59153079986572	-4.55934524536133	0.0349790491163731	0.515305399894714	0.0435181744396687
-1.93887710571289	-7.58642864227295	-4.55910015106201	0.0346197970211506	0.514810502529144	0.0438468605279922
-1.93519008159637	-7.58581638336182	-4.55370140075684	0.0342301465570927	0.514326691627502	0.0440799556672573
-1.93138349056244	-7.57889795303345	-4.54338645935059	0.0339683257043362	0.513958930969238	0.0443000383675098
-1.92814874649048	-7.5734338760376	-4.55151796340942	0.0336562767624855	0.51353919506073	0.0444288365542889
-1.92295217514038	-7.57384634017944	-4.55205106735229	0.033322349190712	0.51323664188385	0.0445523746311665
-1.91907846927643	-7.57053661346436	-4.54970216751099	0.0330860801041126	0.512885749340057	0.0446988493204117
-1.91304504871368	-7.56900930404663	-4.54798698425293	0.0327922515571117	0.512632668018341	0.0447955764830112
-1.90831232070923	-7.56935358047485	-4.54633283615112	0.0325462110340595	0.512400329113007	0.0448333621025085
-1.90289795398712	-7.57262754440308	-4.54892063140869	0.0322741344571114	0.512228488922119	0.0448395907878876
-1.8958101272583	-7.5759449005127	-4.55401706695557	0.0320725627243519	0.511990129947662	0.044970914721489
-1.88608479499817	-7.57747220993042	-4.55136489868164	0.0319181270897388	0.511819362640381	0.0450428500771523
-1.87692224979401	-7.5738844871521	-4.5478253364563	0.0317712463438511	0.511634528636932	0.0452125705778599
-1.86425268650055	-7.57090139389038	-4.55888700485229	0.0316438972949982	0.511478364467621	0.0453809276223183
-1.85212004184723	-7.56610250473022	-4.55822849273682	0.0314802452921867	0.511347651481628	0.0455017313361168
-1.84200799465179	-7.55905103683472	-4.56264781951904	0.0314237400889397	0.511268794536591	0.0455738455057144
-1.83612644672394	-7.55383062362671	-4.57771825790405	0.031431756913662	0.511292636394501	0.0456383153796196
-1.82605874538422	-7.5519905090332	-4.57595252990723	0.0313849933445454	0.511303722858429	0.0456153191626072
-1.82386755943298	-7.54605388641357	-4.58573198318481	0.0315404012799263	0.511382102966309	0.0455249436199665
-1.82032561302185	-7.5439600944519	-4.58872365951538	0.0315726883709431	0.511550903320313	0.0454240292310715
-1.82187962532043	-7.54048776626587	-4.6033411026001	0.031694084405899	0.511725723743439	0.0452898368239403
-1.82356739044189	-7.54154253005981	-4.61585569381714	0.0317724235355854	0.511944353580475	0.045191191136837
-1.81986367702484	-7.5387716293335	-4.62623643875122	0.0319144949316978	0.512191116809845	0.0450744181871414
-1.8181517124176	-7.54125833511353	-4.63793849945068	0.0321176685392857	0.512457609176636	0.0450402684509754
-1.81740164756775	-7.54108238220215	-4.65074586868286	0.0323486849665642	0.5126633644104	0.0450344905257225
-1.8150622844696	-7.54078102111816	-4.66177701950073	0.032661534845829	0.513014554977417	0.0451308190822601
-1.80233943462372	-7.53496599197388	-4.68242788314819	0.032988578081131	0.513283014297485	0.0452788285911083
-1.7928763628006	-7.53128051757813	-4.69096994400024	0.0332626178860664	0.513684868812561	0.0455766655504704
-1.77982580661774	-7.52498149871826	-4.71147584915161	0.0335828252136707	0.514073610305786	0.0458288788795471
-1.76680076122284	-7.53100967407227	-4.73293924331665	0.0338996723294258	0.514409780502319	0.0459989756345749
-1.7572820186615	-7.53057479858398	-4.75145530700684	0.0343775562942028	0.514808297157288	0.0461193472146988
-1.75925850868225	-7.53084564208984	-4.76691913604736	0.0346664190292358	0.5152388215065	0.0465222857892513
-1.76580560207367	-7.5203685760498	-4.77895259857178	0.0352831408381462	0.515801906585693	0.0468962639570236
-1.74981367588043	-7.52338743209839	-4.79202127456665	0.0356682948768139	0.51630312204361	0.0470360592007637
-1.73585093021393	-7.52626752853394	-4.8142991065979	0.0360221676528454	0.516720831394196	0.0471394956111908
-1.73124432563782	-7.53874921798706	-4.8317174911499	0.0363544523715973	0.517139136791229	0.0471113733947277
-1.72948849201202	-7.54376792907715	-4.84167146682739	0.0367394909262657	0.517340362071991	0.0475476756691933
-1.7292377948761	-7.53269577026367	-4.85795831680298	0.0373520255088806	0.517779886722565	0.0480412393808365
-1.71575343608856	-7.5341100692749	-4.87797594070435	0.0378028601408005	0.518296301364899	0.0483075939118862
-1.70826101303101	-7.5253472328186	-4.89948415756226	0.0383028239011765	0.518777906894684	0.0485257469117641
-1.7046023607254	-7.53297424316406	-4.90934753417969	0.0386382080614567	0.519338250160217	0.0487587042152882
-1.70237529277802	-7.53319025039673	-4.91576433181763	0.0391217730939388	0.51965343952179	0.049238421022892
-1.70234441757202	-7.53117179870605	-4.93145370483398	0.0395790077745914	0.519927620887756	0.0496552661061287
-1.70246779918671	-7.52580976486206	-4.93150424957275	0.0401059351861477	0.520166218280792	0.0500139445066452
-1.69330656528473	-7.53059911727905	-4.93853282928467	0.0404687896370888	0.520437598228455	0.0502836890518665
-1.67784476280212	-7.53546810150146	-4.94930553436279	0.0407356843352318	0.520785212516785	0.0504587478935719
-1.67834115028381	-7.542236328125	-4.95967388153076	0.0408998727798462	0.521066069602966	0.0506924726068974
-1.67089450359344	-7.5448637008667	-4.95440483093262	0.0411771982908249	0.52104240655899	0.0510364733636379
-1.67685115337372	-7.53147792816162	-4.95362377166748	0.0418124347925186	0.521268844604492	0.051503911614418
-1.6911416053772	-7.53447723388672	-4.95580387115479	0.0418336316943169	0.521811306476593	0.0517194457352161
-1.68270742893219	-7.55574798583984	-4.96077108383179	0.041343230754137	0.522027850151062	0.0512782633304596
-1.67613852024078	-7.55778121948242	-4.96105098724365	0.0412593372166157	0.522068798542023	0.0513787157833576
-1.67224490642548	-7.55578708648682	-4.95756196975708	0.0414669327437878	0.522006809711456	0.0518214963376522
-1.67290854454041	-7.55060195922852	-4.96637010574341	0.0416566431522369	0.521905124187469	0.0525163672864437
-1.67311668395996	-7.55313730239868	-4.94208478927612	0.0416674502193928	0.521563947200775	0.053134199231863
-1.66396808624268	-7.55144548416138	-4.92501735687256	0.0415476001799107	0.521056592464447	0.0535514950752258
-1.65357685089111	-7.55772924423218	-4.90540885925293	0.0415407568216324	0.520552396774292	0.0537595711648464
-1.63939344882965	-7.56611919403076	-4.89337587356567	0.0415727719664574	0.520006000995636	0.0539431236684322
-1.62753033638	-7.57640695571899	-4.87443876266479	0.0413225963711739	0.519464254379272	0.053922276943922
-1.63463127613068	-7.57412576675415	-4.8614182472229	0.0410144180059433	0.518936812877655	0.053716704249382
-1.64108109474182	-7.5835862159729	-4.83944797515869	0.0406238548457623	0.518435955047607	0.0536062493920326
-1.64915287494659	-7.59134197235107	-4.82833671569824	0.0403062105178833	0.517809212207794	0.0536113977432251
-1.65690636634827	-7.59466218948364	-4.82073020935059	0.0400585830211639	0.517341077327728	0.0538121648132801
-1.66246712207794	-7.59356451034546	-4.80519771575928	0.0396766476333141	0.516856491565704	0.0541895143687725
-1.6718213558197	-7.59337472915649	-4.79279947280884	0.0393039584159851	0.516493558883667	0.0547318197786808
-1.68564260005951	-7.58932256698608	-4.7756552696228	0.0388243794441223	0.515962362289429	0.055259220302105
-1.69174242019653	-7.59357023239136	-4.77456855773926	0.0384759977459908	0.515352070331573	0.0556772798299789
-1.69423079490662	-7.59515237808228	-4.76166820526123	0.0381803773343563	0.514893293380737	0.0558851100504398
-1.70115673542023	-7.5922966003418	-4.75420522689819	0.0379113629460335	0.51437920331955	0.0560599975287914
-1.71012008190155	-7.58790349960327	-4.74088859558105	0.0375449098646641	0.513853073120117	0.0562303029000759
-1.63701319694519	-7.6861891746521	-4.71103715896606	0.0350682586431503	0.512853920459747	0.0582872480154037
-1.60265803337097	-7.59982490539551	-4.66801738739014	0.0349230356514454	0.51160991191864	0.0647535398602486
-1.62310385704041	-7.54903078079224	-4.72708511352539	0.0370993837714195	0.512628614902496	0.064695343375206
-1.64267838001251	-7.62244892120361	-4.79575729370117	0.036947101354599	0.51298326253891	0.0646611079573631
-1.70714950561523	-7.55321788787842	-4.77304840087891	0.0384787954390049	0.513450145721436	0.0637085437774658
-1.71570837497711	-7.6005973815918	-4.79467821121216	0.0377129726111889	0.51302295923233	0.0633222386240959
-1.66477477550507	-7.59227800369263	-4.81575202941895	0.0377003103494644	0.513053596019745	0.0640739798545837
-1.66695320606232	-7.58886671066284	-4.81166172027588	0.0375907458364964	0.513066291809082	0.065749317407608
-1.66493809223175	-7.6180739402771	-4.79576349258423	0.0367139503359795	0.512639462947845	0.0662384107708931
-1.65428364276886	-7.61441707611084	-4.75274229049683	0.0363316498696804	0.511736035346985	0.066119983792305
-1.65743970870972	-7.61109733581543	-4.75177478790283	0.0362727604806423	0.511462926864624	0.0663917735219002
-1.64097106456757	-7.62220096588135	-4.739586353302	0.0358600914478302	0.511257588863373	0.0666695460677147
-1.63887548446655	-7.61468362808228	-4.73032283782959	0.0356490239500999	0.511125206947327	0.0677488073706627
-1.62177622318268	-7.6386661529541	-4.7318696975708	0.0350243970751762	0.510894536972046	0.0687013864517212
-1.62337493896484	-7.62945747375488	-4.72356128692627	0.0349782332777977	0.510823369026184	0.0696187987923622
-1.61089408397675	-7.62884998321533	-4.72580671310425	0.0349259600043297	0.510565340518951	0.0705343410372734
-1.61751854419708	-7.63805961608887	-4.71605062484741	0.0345584452152252	0.510464727878571	0.0708791688084602
-1.60844254493713	-7.63980340957642	-4.70718193054199	0.0342305786907673	0.510037839412689	0.0708700120449066
-1.60363340377808	-7.64744138717651	-4.71218824386597	0.0342121347784996	0.509948551654816	0.0709176287055016
-1.59927999973297	-7.65999126434326	-4.70298099517822	0.0339271016418934	0.509806394577026	0.0706191435456276
-1.59274923801422	-7.65049743652344	-4.69529438018799	0.0340067148208618	0.509675621986389	0.0705470070242882
-1.59831750392914	-7.66162347793579	-4.69513368606567	0.0335903167724609	0.509736597537994	0.0708444938063622
-1.59143471717834	-7.67169189453125	-4.68999481201172	0.0333182290196419	0.509498417377472	0.0709708258509636
-1.58980429172516	-7.6718225479126	-4.69050645828247	0.0331671163439751	0.509540259838104	0.0709829181432724
-1.5875072479248	-7.66482305526733	-4.68603515625	0.0331889167428017	0.509365200996399	0.0707872584462166
-1.59275555610657	-7.67869997024536	-4.68492650985718	0.0327197425067425	0.509501874446869	0.0705647096037865
-1.59862101078033	-7.66904735565186	-4.69545412063599	0.032670896500349	0.509503185749054	0.069543220102787
-1.61564946174622	-7.67483329772949	-4.69216012954712	0.0325109735131264	0.509404480457306	0.0682231411337852
-1.61242139339447	-7.69672966003418	-4.69089841842651	0.0319399684667587	0.509343147277832	0.0678918063640594
-1.6157557964325	-7.68100690841675	-4.69068050384521	0.032061692327261	0.509546458721161	0.0677902102470398
-1.61245310306549	-7.68000984191895	-4.68367671966553	0.0317792892456055	0.509572088718414	0.0674291253089905
-1.60839641094208	-7.67756366729736	-4.67991924285889	0.0313864424824715	0.50943386554718	0.0670139342546463
-1.6207902431488	-7.67998170852661	-4.67674827575684	0.03128731995821	0.509459614753723	0.0665692016482353
-1.61432087421417	-7.69491100311279	-4.6713490486145	0.0309323240071535	0.509169042110443	0.0659297481179237
-1.61405861377716	-7.6883020401001	-4.67273092269897	0.0310126692056656	0.509204208850861	0.0653135627508163
-1.60934627056122	-7.69077587127686	-4.67086553573608	0.0306053180247545	0.509119987487793	0.0650159791111946
-1.60769641399384	-7.68065357208252	-4.66596126556396	0.030453335493803	0.50903594493866	0.065068855881691
-1.61981344223022	-7.66565847396851	-4.66854000091553	0.0307167321443558	0.509166836738586	0.0646184310317039
-1.61930227279663	-7.66860866546631	-4.66781377792358	0.0308921933174133	0.509004890918732	0.0639403462409973
-1.56620800495148	-7.72612762451172	-4.64896392822266	0.0297923758625984	0.508357703685761	0.0647826790809631
-1.52437376976013	-7.67483234405518	-4.6348032951355	0.0299282725900412	0.50783383846283	0.0670191645622253
-1.55504834651947	-7.63365125656128	-4.64256715774536	0.0306119620800018	0.508605182170868	0.0668835565447807
-1.56079721450806	-7.65799713134766	-4.67152500152588	0.0308248121291399	0.508641481399536	0.0657062157988548
-1.55827140808105	-7.67380523681641	-4.65487957000732	0.0313202366232872	0.508321940898895	0.0650132447481155
-1.55801069736481	-7.67570686340332	-4.66453409194946	0.0311960391700268	0.508119821548462	0.0650816187262535
-1.53407168388367	-7.67420959472656	-4.65916061401367	0.0305124446749687	0.508238673210144	0.0655833184719086
-1.53655076026917	-7.64632749557495	-4.66346979141235	0.0308424290269613	0.508493304252625	0.0662833675742149
-1.54656076431274	-7.66097784042358	-4.66695976257324	0.0312328152358532	0.508383631706238	0.0660264566540718
-1.53986585140228	-7.66517877578735	-4.67479038238525	0.0316955782473087	0.508023142814636	0.0652854293584824
-1.54075169563293	-7.66342973709106	-4.68942594528198	0.0319575816392899	0.508099317550659	0.0647160783410072
-1.53468239307404	-7.66129302978516	-4.68520498275757	0.0316629335284233	0.508161723613739	0.0645556896924973
-1.53790497779846	-7.64740514755249	-4.68336296081543	0.0315324328839779	0.508347272872925	0.0647043734788895
-1.53636276721954	-7.65929269790649	-4.67927122116089	0.0310157332569361	0.508337438106537	0.0647334083914757
-1.54336035251617	-7.65475225448608	-4.68202257156372	0.0313319861888886	0.508290112018585	0.0644546002149582
-1.54406416416168	-7.66556739807129	-4.68221473693848	0.0313681326806545	0.508295059204102	0.0645081400871277
-1.54012715816498	-7.65725708007813	-4.69647693634033	0.0316439419984818	0.508316278457642	0.0645705536007881
-1.53457164764404	-7.65466356277466	-4.70025634765625	0.0316134355962276	0.508360803127289	0.0646999925374985
-1.53707456588745	-7.65909910202026	-4.70499086380005	0.0316010303795338	0.50859135389328	0.0647145062685013
-1.54599606990814	-7.66490745544434	-4.69732713699341	0.0315093919634819	0.50867760181427	0.0639163255691528
-1.55277240276337	-7.67002868652344	-4.69797468185425	0.0314182341098785	0.50873726606369	0.0631832554936409
-1.55921411514282	-7.66933727264404	-4.70114898681641	0.0313820540904999	0.508863925933838	0.0632770285010338
-1.56441962718964	-7.66736173629761	-4.70092582702637	0.0314951688051224	0.508855879306793	0.0631640627980232
-1.56387495994568	-7.67992162704468	-4.70657682418823	0.0314898528158665	0.508963167667389	0.0627312213182449
-1.57456040382385	-7.67804479598999	-4.71172714233398	0.0313538648188114	0.509116232395172	0.0621695518493652
-1.58225297927856	-7.67450666427612	-4.70500707626343	0.0313143022358418	0.509369015693665	0.0617992728948593
-1.59648609161377	-7.68170547485352	-4.70747470855713	0.0311169512569904	0.509486198425293	0.0614680238068104
-1.61299812793732	-7.68846273422241	-4.70610618591309	0.0310333538800478	0.509572565555573	0.0611898191273212
-1.62172651290894	-7.69418573379517	-4.70397424697876	0.0308275334537029	0.509655892848969	0.0610231757164001
-1.63322591781616	-7.69608116149902	-4.70201539993286	0.0307997558265924	0.509703993797302	0.0608701705932617
-1.64598965644836	-7.70005416870117	-4.69756841659546	0.0307365879416466	0.509805858135223	0.0607486292719841
-1.64829671382904	-7.70458841323853	-4.68899011611938	0.0305867306888103	0.509921193122864	0.0607284568250179
-1.66503882408142	-7.69517707824707	-4.68505096435547	0.0306066274642944	0.510246515274048	0.0607123225927353
-1.67318761348724	-7.70101881027222	-4.68257713317871	0.030345693230629	0.510436117649078	0.0607686378061771
-1.68230140209198	-7.69902038574219	-4.67729663848877	0.0301542468369007	0.510535717010498	0.061008270829916
-1.70019662380219	-7.6965479850769	-4.67479085922241	0.0301337838172913	0.510705947875977	0.0612693428993225
-1.70651543140411	-7.69963073730469	-4.67127132415771	0.0300215873867273	0.510828912258148	0.0613107904791832
-1.71548402309418	-7.70157766342163	-4.66777896881104	0.0297948457300663	0.510864019393921	0.0612492933869362
-1.72146129608154	-7.69894456863403	-4.66673946380615	0.0295151844620705	0.511058330535889	0.0613168589770794
-1.7343156337738	-7.69280338287354	-4.65589904785156	0.0292061660438776	0.511288940906525	0.0614723302423954
-1.7445023059845	-7.68343687057495	-4.64981555938721	0.0289308559149504	0.51145726442337	0.0618620775640011
-1.75710546970367	-7.67843008041382	-4.64601755142212	0.0286364909261465	0.511667966842651	0.0623745955526829
-1.761922955513	-7.67688846588135	-4.63672828674316	0.0283816829323769	0.511742413043976	0.0629114881157875
-1.75077664852142	-7.67147636413574	-4.64312410354614	0.0285332929342985	0.511793613433838	0.0637363120913506
[truncated: 22,739 more rows]
