# Supplementary material for: Identification of Haptic Based Guiding Using Hard Reins
Source: PLoS One. 2015 Jul 22;10(7):e0132020. doi: 10.1371/journal.pone.0132020 (PMC4511788; doi:10.1371/journal.pone.0132020)
Supplement: S5 File — (ZIP) [file pone.0132020.s005.zip › Exp2_ForceData1/Subject4/path2/T3.csv]

Force X (N)	Force Y (N)	Force Z (N)	Torque X (N-m)	Torque Y (N-m)	Torque Z (N-m)	Frequency = 10000	Averaging Level = 16	F/T Serial Number = FT11772	Time Started = 05/12/2012 11:28:53
-3.42879295349121	-8.69593143463135	-4.76374816894531	0.0832784250378609	0.444180101156235	-0.116478696465492
-3.4288284778595	-8.69345474243164	-4.7694845199585	0.0834500044584274	0.444398045539856	-0.116327919065952
-3.43039488792419	-8.69183540344238	-4.76736307144165	0.0835239738225937	0.444518029689789	-0.116131991147995
-3.43409562110901	-8.69831943511963	-4.76870203018188	0.0835227966308594	0.444772392511368	-0.116006188094616
-3.43275666236877	-8.69342422485352	-4.78980016708374	0.0836541429162025	0.445046603679657	-0.115976206958294
-3.4448881149292	-8.70025730133057	-4.79962348937988	0.0839473083615303	0.445362448692322	-0.115865714848042
-3.45193409919739	-8.69926357269287	-4.80392646789551	0.084196113049984	0.445666372776031	-0.115652285516262
-3.45808386802673	-8.69509887695313	-4.81592416763306	0.0845284163951874	0.446000844240189	-0.115495726466179
-3.45894455909729	-8.6955738067627	-4.82729291915894	0.0848229005932808	0.44627258181572	-0.115542642772198
-3.46076488494873	-8.6935977935791	-4.83742094039917	0.0852137953042984	0.446553528308868	-0.115536704659462
-3.46381616592407	-8.69225978851318	-4.83770942687988	0.085518516600132	0.446767866611481	-0.115262046456337
-3.46182155609131	-8.68666076660156	-4.83555221557617	0.0857785642147064	0.447015821933746	-0.115176655352116
-3.46131205558777	-8.68869113922119	-4.85584354400635	0.0861215740442276	0.447399735450745	-0.115164056420326
-3.46379590034485	-8.68987464904785	-4.85984897613525	0.0864244997501373	0.447543293237686	-0.114973954856396
-3.46375298500061	-8.68618774414063	-4.86004114151001	0.0867300033569336	0.447908014059067	-0.114747911691666
-3.46377491950989	-8.68689346313477	-4.86856269836426	0.087004229426384	0.448245495557785	-0.114760287106037
-3.4606568813324	-8.68619632720947	-4.8797025680542	0.0874091237783432	0.448376208543777	-0.114638052880764
-3.46065378189087	-8.68647480010986	-4.87996625900269	0.0877356678247452	0.448665678501129	-0.114501424133778
-3.46074986457825	-8.68989849090576	-4.88327169418335	0.0879619792103767	0.4489366710186	-0.114510484039783
-3.45760869979858	-8.69266414642334	-4.90261602401733	0.0882111191749573	0.449230849742889	-0.114628449082375
-3.46417284011841	-8.69429302215576	-4.91299724578857	0.0886455848813057	0.449555933475494	-0.114563174545765
-3.46401810646057	-8.70008659362793	-4.90802955627441	0.0889627411961555	0.449759662151337	-0.114588811993599
-3.46823167800903	-8.70138740539551	-4.92437553405762	0.0892980843782425	0.450085550546646	-0.114878788590431
-3.47424077987671	-8.70437431335449	-4.93627786636353	0.0897632762789726	0.450419217348099	-0.114995837211609
-3.47782707214355	-8.70802211761475	-4.93643236160278	0.0902002155780792	0.450610548257828	-0.115110501646996
-3.48348736763	-8.71251392364502	-4.93930006027222	0.090577594935894	0.450912147760391	-0.115259610116482
-3.49132966995239	-8.71585464477539	-4.97216510772705	0.0910915359854698	0.451179653406143	-0.115356169641018
-3.49295997619629	-8.72078227996826	-4.9743504524231	0.0915041640400887	0.451436907052994	-0.115574300289154
-3.49384021759033	-8.72629165649414	-4.97562170028687	0.0919191613793373	0.451531976461411	-0.115551523864269
-3.49094891548157	-8.72605800628662	-4.98613548278809	0.0923581421375275	0.451759606599808	-0.115785792469978
-3.49217510223389	-8.73065853118896	-5.0001072883606	0.092727430164814	0.451920062303543	-0.116025596857071
-3.49835276603699	-8.7372350692749	-4.99685382843018	0.0931324362754822	0.452023655176163	-0.116058796644211
-3.48806953430176	-8.73651885986328	-4.99585485458374	0.0935383513569832	0.452100694179535	-0.116238556802273
-3.49411678314209	-8.73939609527588	-5.01526403427124	0.093946784734726	0.452212184667587	-0.116544336080551
-3.4949324131012	-8.74600982666016	-5.01101970672607	0.0943321138620377	0.452142983675003	-0.116570673882961
-3.48652052879334	-8.74698448181152	-5.0048360824585	0.0946420058608055	0.452201634645462	-0.116644412279129
-3.48553895950317	-8.75112915039063	-5.0231556892395	0.0949887484312058	0.452294111251831	-0.116916783154011
-3.48749494552612	-8.75649642944336	-5.02340269088745	0.0953332185745239	0.45214906334877	-0.116954408586025
-3.47976994514465	-8.75796604156494	-5.01542854309082	0.0956633165478706	0.452106207609177	-0.116951026022434
-3.48114347457886	-8.76288890838623	-5.02883863449097	0.0958947017788887	0.452154874801636	-0.117170475423336
-3.47994565963745	-8.76645183563232	-5.02142715454102	0.0963246524333954	0.451954394578934	-0.117115259170532
-3.46892046928406	-8.76495170593262	-5.01500368118286	0.0965298488736153	0.451794683933258	-0.117146670818329
-3.46732473373413	-8.76714897155762	-5.03307723999023	0.0967278182506561	0.451697200536728	-0.117261968553066
-3.47006344795227	-8.77212619781494	-5.02809715270996	0.0970972254872322	0.451479256153107	-0.117199398577213
-3.4595468044281	-8.77348709106445	-5.0152382850647	0.0972480028867722	0.451312929391861	-0.117129273712635
-3.45829200744629	-8.77367687225342	-5.02715921401978	0.097479060292244	0.451131492853165	-0.117225684225559
-3.45650839805603	-8.77689361572266	-5.02471828460693	0.0977444276213646	0.450792104005814	-0.117120213806629
-3.44802284240723	-8.77407550811768	-5.00434494018555	0.0979264751076698	0.450506061315537	-0.116952858865261
-3.44438219070435	-8.77264976501465	-5.01762008666992	0.0980099067091942	0.450356036424637	-0.116991966962814
-3.44070339202881	-8.77662944793701	-5.01476430892944	0.0983290374279022	0.449940741062164	-0.11683976650238
-3.43299603462219	-8.77351570129395	-4.999351978302	0.0984377935528755	0.449615806341171	-0.116582863032818
-3.42827105522156	-8.77322769165039	-5.00616312026978	0.0984521582722664	0.44937863945961	-0.116452731192112
-3.42748546600342	-8.7723388671875	-5.00603342056274	0.0987714231014252	0.449073702096939	-0.116236075758934
-3.41424560546875	-8.76885414123535	-4.98456907272339	0.0988136306405067	0.448664337396622	-0.115898594260216
-3.41395092010498	-8.76622581481934	-4.99431991577148	0.0988646224141121	0.448423147201538	-0.115714453160763
-3.40899586677551	-8.7646541595459	-4.99822235107422	0.099073238670826	0.448085516691208	-0.115486465394497
-3.40235066413879	-8.7609224319458	-4.97601127624512	0.0991784408688545	0.447776794433594	-0.114933297038078
-3.39636993408203	-8.75872993469238	-4.98208093643188	0.0991578474640846	0.447498559951782	-0.114704303443432
-3.39356088638306	-8.75859642028809	-4.98978137969971	0.0994387567043304	0.447224259376526	-0.114436395466328
-3.38729858398438	-8.75529193878174	-4.97094345092773	0.0995016172528267	0.446990102529526	-0.113893263041973
-3.3842077255249	-8.75058746337891	-4.97891235351563	0.0995604023337364	0.446743607521057	-0.113589130342007
-3.38110113143921	-8.75037860870361	-4.9823055267334	0.0997535064816475	0.446525722742081	-0.113194569945335
-3.37353730201721	-8.74657154083252	-4.96526861190796	0.099845752120018	0.446295112371445	-0.112681932747364
-3.3712170124054	-8.74558639526367	-4.96354818344116	0.0998477339744568	0.446153044700623	-0.112272761762142
-3.3663113117218	-8.74315738677979	-4.97863101959229	0.100033193826675	0.44598725438118	-0.111946754157543
-3.3608615398407	-8.73761463165283	-4.96037006378174	0.100154086947441	0.445878088474274	-0.11130803078413
-3.35732746124268	-8.73479461669922	-4.96434640884399	0.10018352419138	0.445745229721069	-0.110948793590069
-3.35180282592773	-8.72963237762451	-4.97162961959839	0.100336939096451	0.445618808269501	-0.110697381198406
-3.35087323188782	-8.73189735412598	-4.96113157272339	0.100403718650341	0.445632576942444	-0.110153131186962
-3.34550619125366	-8.7295503616333	-4.9583625793457	0.100402407348156	0.445534527301788	-0.109715655446053
-3.3396418094635	-8.72366142272949	-4.9660964012146	0.100545719265938	0.445600718259811	-0.109503649175167
-3.34187364578247	-8.72352123260498	-4.96761989593506	0.100718207657337	0.445579618215561	-0.109086379408836
-3.33944892883301	-8.72274971008301	-4.95856666564941	0.100816152989864	0.445557534694672	-0.108581148087978
-3.33613014221191	-8.71857452392578	-4.97235155105591	0.101002223789692	0.445686340332031	-0.108450435101986
-3.33511400222778	-8.71901702880859	-4.97514581680298	0.101167075335979	0.445683896541595	-0.108001813292503
-3.33466386795044	-8.71633148193359	-4.96696853637695	0.101165600121021	0.445719569921494	-0.107587143778801
-3.32550001144409	-8.71765804290771	-4.97315740585327	0.101214945316315	0.445852220058441	-0.107476763427258
-3.32653331756592	-8.71735191345215	-4.98125982284546	0.101405002176762	0.445895284414291	-0.107167482376099
-3.32748937606812	-8.71703910827637	-4.97329187393188	0.101445637643337	0.445972204208374	-0.106774106621742
-3.32335615158081	-8.71370506286621	-4.98361730575562	0.1015834659338	0.446156352758408	-0.106658965349197
-3.32478785514832	-8.71410465240479	-4.99069213867188	0.101659253239632	0.446195542812347	-0.106475569307804
-3.32376527786255	-8.71390724182129	-4.98432779312134	0.101726070046425	0.446205854415894	-0.106119744479656
-3.31833624839783	-8.71424293518066	-4.98754119873047	0.101671397686005	0.446405678987503	-0.106134511530399
-3.32135009765625	-8.71885204315186	-4.99980115890503	0.101801007986069	0.446414679288864	-0.106024608016014
-3.3221538066864	-8.71875762939453	-4.98240661621094	0.101821936666965	0.446352452039719	-0.105787925422192
-3.3174409866333	-8.7190580368042	-4.99272775650024	0.101712085306644	0.44659835100174	-0.105890311300755
-3.31858086585999	-8.72015762329102	-5.00127601623535	0.10180189460516	0.446560114622116	-0.105843551456928
-3.31964230537415	-8.72410488128662	-4.98964262008667	0.101802863180637	0.446587324142456	-0.105680197477341
-3.31564736366272	-8.7253360748291	-4.988356590271	0.101643204689026	0.446718126535416	-0.105780072510242
-3.31512212753296	-8.72909450531006	-4.99925470352173	0.101686522364616	0.44659835100174	-0.105939745903015
-3.31459975242615	-8.73224067687988	-4.98547267913818	0.101587891578674	0.446542173624039	-0.105795368552208
-3.30652093887329	-8.73387336730957	-4.98699378967285	0.101420544087887	0.446621268987656	-0.106044754385948
-3.30785965919495	-8.73586845397949	-4.99509334564209	0.101437538862228	0.446519792079926	-0.106207340955734
-3.30985498428345	-8.74038791656494	-4.98152351379395	0.101299621164799	0.446340620517731	-0.10611779242754
-3.30194020271301	-8.74077415466309	-4.98062562942505	0.101175650954247	0.446366131305695	-0.10643382370472
-3.30571341514587	-8.74445533752441	-4.98001384735107	0.101076275110245	0.446200609207153	-0.10642372071743
-3.30686664581299	-8.74308300018311	-4.98029661178589	0.100901313126087	0.446208447217941	-0.106421925127506
-3.30468153953552	-8.75036239624023	-4.99101972579956	0.100881077349186	0.446106553077698	-0.106691561639309
-3.30509185791016	-8.75186347961426	-4.97779417037964	0.100666113197803	0.446005672216415	-0.106711119413376
-3.30331563949585	-8.75535678863525	-4.97608947753906	0.100423216819763	0.44589227437973	-0.106895141303539
-3.30019497871399	-8.75883865356445	-4.97838497161865	0.100237548351288	0.445753157138824	-0.107140593230724
-3.29358553886414	-8.76407527923584	-4.96796894073486	0.10003998875618	0.445505946874619	-0.107124261558056
-3.2945704460144	-8.76926136016846	-4.96485328674316	0.0996697992086411	0.445405572652817	-0.107350192964077
-3.29233980178833	-8.7722749710083	-4.96696472167969	0.0995701998472214	0.445198655128479	-0.107555441558361
-3.28616285324097	-8.77550601959229	-4.95157814025879	0.0992826074361801	0.445006519556046	-0.107545532286167
-3.28310918807983	-8.77916812896729	-4.95519113540649	0.0989044606685638	0.444808781147003	-0.107775412499905
-3.28283500671387	-8.7822437286377	-4.96208047866821	0.0987266004085541	0.444591671228409	-0.107938811182976
-3.27978491783142	-8.78518676757813	-4.94389867782593	0.0983715727925301	0.444378107786179	-0.107991464436054
-3.27747535705566	-8.79007720947266	-4.94467115402222	0.0979813560843468	0.444139808416367	-0.108202308416367
-3.27358460426331	-8.7956485748291	-4.94534730911255	0.0977849513292313	0.443931490182877	-0.108369141817093
-3.27258133888245	-8.7966423034668	-4.92739009857178	0.0975057184696198	0.443737328052521	-0.108375042676926
-3.27371907234192	-8.7997465133667	-4.93603420257568	0.0972234159708023	0.443577587604523	-0.108670771121979
-3.26764893531799	-8.80618381500244	-4.93524503707886	0.0968576222658157	0.443278521299362	-0.108785085380077
-3.26267695426941	-8.8084020614624	-4.91323471069336	0.0965302139520645	0.443064123392105	-0.108803309500217
-3.26100897789001	-8.81084632873535	-4.91542100906372	0.0961151421070099	0.442757099866867	-0.108926638960838
-3.25295305252075	-8.81334018707275	-4.91527986526489	0.0957503542304039	0.442535549402237	-0.109149500727654
-3.25516223907471	-8.81474018096924	-4.90305852890015	0.09551040828228	0.442322760820389	-0.109135322272778
-3.25131177902222	-8.81930828094482	-4.89310169219971	0.0950738340616226	0.442044913768768	-0.109152175486088
-3.24435234069824	-8.82322120666504	-4.8933482170105	0.0947746708989143	0.441898047924042	-0.109339885413647
-3.24331998825073	-8.82616138458252	-4.89668893814087	0.0944425463676453	0.441709518432617	-0.109334118664265
-3.24311494827271	-8.82892608642578	-4.87880802154541	0.0940874293446541	0.441473543643951	-0.109311290085316
-3.23969030380249	-8.82857704162598	-4.88957738876343	0.0937553271651268	0.441314935684204	-0.109531559050083
-3.24033093452454	-8.83411598205566	-4.8899564743042	0.0935188010334969	0.441198825836182	-0.10955136269331
-3.23966526985168	-8.8357458114624	-4.87505340576172	0.0931730568408966	0.440962582826614	-0.109487280249596
-3.23888874053955	-8.84042072296143	-4.88033676147461	0.0928528532385826	0.440986901521683	-0.109715320169926
-3.23978495597839	-8.84057140350342	-4.88779020309448	0.0926738232374191	0.440767824649811	-0.10979025810957
-3.23999619483948	-8.84944725036621	-4.87967252731323	0.0923726558685303	0.440718650817871	-0.109784185886383
-3.24208903312683	-8.85184383392334	-4.87356185913086	0.0921360701322556	0.440829753875732	-0.109924972057343
-3.24743556976318	-8.85805130004883	-4.89038419723511	0.0919553637504578	0.440693378448486	-0.1101119145751
-3.2515823841095	-8.85960388183594	-4.89934873580933	0.0919266492128372	0.44075334072113	-0.110188774764538
-3.25836300849915	-8.8600959777832	-4.88899898529053	0.0917100086808205	0.440806031227112	-0.110194712877274
-3.25930976867676	-8.86474609375	-4.89769220352173	0.0915227755904198	0.440794914960861	-0.110332280397415
-3.25868082046509	-8.86564254760742	-4.90956258773804	0.0914577916264534	0.440935164690018	-0.110486514866352
-3.2652792930603	-8.86721515655518	-4.90516948699951	0.0913766995072365	0.440936684608459	-0.110377192497253
-3.26520752906799	-8.86822605133057	-4.90180826187134	0.0912570953369141	0.440959334373474	-0.110523700714111
-3.26424121856689	-8.86954498291016	-4.91330480575562	0.0912014096975327	0.441121071577072	-0.11071839183569
-3.26842784881592	-8.87047481536865	-4.91452360153198	0.0911708548665047	0.441098481416702	-0.110742524266243
-3.26764512062073	-8.8693733215332	-4.90556526184082	0.0910657048225403	0.441278666257858	-0.110669322311878
-3.26303958892822	-8.86919403076172	-4.91038513183594	0.0909711793065071	0.441433787345886	-0.110793001949787
-3.26318120956421	-8.87077903747559	-4.91496419906616	0.090894341468811	0.441465497016907	-0.110942922532558
-3.2621111869812	-8.87063694000244	-4.91190576553345	0.0908412709832191	0.441657215356827	-0.110944516956806
-3.26024556159973	-8.87339115142822	-4.90120315551758	0.0907216444611549	0.441698908805847	-0.110875874757767
-3.26259779930115	-8.87885856628418	-4.91197538375854	0.0905808359384537	0.441922843456268	-0.110996507108212
-3.26341819763184	-8.87787437438965	-4.9300856590271	0.0907119363546371	0.442136973142624	-0.111213766038418
-3.2719566822052	-8.87955474853516	-4.91936445236206	0.0907666981220245	0.442317545413971	-0.111129492521286
-3.27174186706543	-8.88844680786133	-4.92081165313721	0.0905967503786087	0.442581743001938	-0.111197911202908
-3.27277255058289	-8.88907241821289	-4.94655752182007	0.0906948298215866	0.442808598279953	-0.111411452293396
-3.2805290222168	-8.89466285705566	-4.94372892379761	0.0908247977495193	0.442969858646393	-0.111472107470036
-3.2843234539032	-8.90016841888428	-4.93814373016357	0.0907886698842049	0.4431973695755	-0.111461065709591
-3.28452587127686	-8.89885711669922	-4.96265602111816	0.0908667966723442	0.443367809057236	-0.111683756113052
-3.29036593437195	-8.90483856201172	-4.95994234085083	0.091013491153717	0.443667531013489	-0.11182913184166
-3.29538226127625	-8.90966701507568	-4.96725654602051	0.0911534801125526	0.443847090005875	-0.111744232475758
-3.29362773895264	-8.90754413604736	-4.97450160980225	0.0911651998758316	0.44403874874115	-0.11186145991087
-3.29700493812561	-8.91395568847656	-4.97855472564697	0.0912938341498375	0.444196730852127	-0.112085208296776
-3.30744338035584	-8.91549015045166	-4.9823956489563	0.091452844440937	0.444439440965652	-0.112138867378235
-3.30754518508911	-8.91669464111328	-4.98054122924805	0.0915370211005211	0.444510221481323	-0.11216713488102
-3.30754637718201	-8.92014598846436	-4.99161005020142	0.0914085581898689	0.444670736789703	-0.112452946603298
-3.30913805961609	-8.92300987243652	-4.99856519699097	0.0915354192256927	0.444691807031631	-0.112683512270451
-3.30832934379578	-8.92655563354492	-4.98412561416626	0.0915490314364433	0.444719821214676	-0.112637795507908
-3.30847930908203	-8.93123054504395	-4.98922395706177	0.091417171061039	0.44481959939003	-0.112949907779694
-3.3109438419342	-8.93204975128174	-5.00192642211914	0.0914861783385277	0.444769471883774	-0.113169088959694
-3.31507277488709	-8.93781185150146	-4.98675632476807	0.0913917645812035	0.444806039333344	-0.113211497664452
-3.30951905250549	-8.94397926330566	-4.99295902252197	0.0912320837378502	0.444755762815475	-0.113507367670536
-3.31180691719055	-8.94727802276611	-4.99899244308472	0.0912017822265625	0.444670855998993	-0.11379162967205
-3.31171274185181	-8.95357322692871	-4.98640727996826	0.0910092070698738	0.444534182548523	-0.113851621747017
-3.30815839767456	-8.95644378662109	-4.98882102966309	0.0907974988222122	0.44452178478241	-0.114215910434723
-3.31090974807739	-8.95969390869141	-4.99336004257202	0.0907683372497559	0.44435253739357	-0.114493004977703
-3.30848717689514	-8.96336364746094	-4.97378873825073	0.0905594155192375	0.444088280200958	-0.114541687071323
-3.30324053764343	-8.96689224243164	-4.97872495651245	0.0902562811970711	0.443906933069229	-0.114897519350052
-3.29539275169373	-8.969651222229	-4.974684715271	0.0900487378239632	0.443515777587891	-0.115296453237534
-3.29100322723389	-8.97556114196777	-4.95359945297241	0.0896682217717171	0.443145364522934	-0.115444175899029
-3.28461265563965	-8.97669410705566	-4.94414663314819	0.0893334299325943	0.442804604768753	-0.11570843309164
-3.27718544006348	-8.98728466033936	-4.93295669555664	0.0889147892594337	0.442480951547623	-0.116134949028492
-3.27428150177002	-8.99317455291748	-4.93645238876343	0.0886035263538361	0.442135840654373	-0.116576798260212
-3.27902364730835	-8.99942684173584	-4.93243837356567	0.0882339030504227	0.441829085350037	-0.116795711219311
-3.27343392372131	-9.00947189331055	-4.91530656814575	0.0877862945199013	0.441481709480286	-0.117118664085865
-3.27029943466187	-9.01347637176514	-4.91446399688721	0.0874214619398117	0.441125184297562	-0.117520526051521
-3.27555441856384	-9.02526473999023	-4.92812728881836	0.0871245786547661	0.440862506628037	-0.117884926497936
-3.27461886405945	-9.0271053314209	-4.91084957122803	0.0867520794272423	0.440480649471283	-0.118141874670982
-3.27247834205627	-9.03357982635498	-4.89636135101318	0.0864206552505493	0.440093576908112	-0.118430979549885
-3.26969790458679	-9.03861331939697	-4.90504789352417	0.0860139802098274	0.439761847257614	-0.118802011013031
-3.27286410331726	-9.03684711456299	-4.89688110351563	0.0857488065958023	0.439338445663452	-0.119074672460556
-3.27031946182251	-9.04786777496338	-4.87705373764038	0.085358738899231	0.439008444547653	-0.119304947555065
-3.25935459136963	-9.04734802246094	-4.87635946273804	0.0849829688668251	0.43848842382431	-0.119659721851349
-3.25831151008606	-9.04633045196533	-4.88039875030518	0.0846534892916679	0.43812096118927	-0.119954243302345
-3.25559115409851	-9.05340099334717	-4.85633945465088	0.0842402428388596	0.437653571367264	-0.120161764323711
-3.24192237854004	-9.05080509185791	-4.83536863327026	0.0838349759578705	0.437216550111771	-0.120356418192387
-3.24248051643372	-9.05672740936279	-4.83715581893921	0.0833241418004036	0.436830312013626	-0.120799846947193
-3.23348093032837	-9.06349182128906	-4.83263921737671	0.0829732567071915	0.436371177434921	-0.121121376752853
-3.22963809967041	-9.06494808197021	-4.81778049468994	0.0825074091553688	0.43601331114769	-0.121290877461433
-3.225346326828	-9.0739860534668	-4.8065447807312	0.0820450633764267	0.435673475265503	-0.121550135314465
-3.22120141983032	-9.07665634155273	-4.80862140655518	0.0816435739398003	0.435466140508652	-0.121906951069832
-3.22412300109863	-9.08561038970947	-4.81149101257324	0.0813348740339279	0.435138702392578	-0.122130200266838
-3.22359776496887	-9.09251022338867	-4.80140161514282	0.0810630992054939	0.434944421052933	-0.122180186212063
-3.2282087802887	-9.09296798706055	-4.80264282226563	0.0807963311672211	0.434916973114014	-0.122383534908295
-3.22772431373596	-9.10098743438721	-4.80679178237915	0.0806789472699165	0.434749335050583	-0.122614413499832
-3.22603750228882	-9.10236358642578	-4.81322622299194	0.0805661901831627	0.434651672840118	-0.122860565781593
-3.22538137435913	-9.10275268554688	-4.80268955230713	0.0804401263594627	0.434433072805405	-0.122871205210686
-3.22009253501892	-9.1031608581543	-4.79062843322754	0.0802487879991531	0.434336513280869	-0.123041585087776
-3.21379566192627	-9.10823631286621	-4.79491376876831	0.0800673067569733	0.434277415275574	-0.123334981501102
-3.20628070831299	-9.10993766784668	-4.79678058624268	0.0798747539520264	0.434112846851349	-0.123508669435978
-3.20405435562134	-9.11327266693115	-4.79229545593262	0.0797750800848007	0.434163153171539	-0.123612202703953
-3.19999074935913	-9.12033462524414	-4.7775092124939	0.079660639166832	0.434139877557755	-0.12372212857008
-3.20155024528503	-9.12394523620605	-4.78420925140381	0.0794796943664551	0.434361129999161	-0.124000065028667
-3.20361709594727	-9.13079738616943	-4.80809497833252	0.0795869305729866	0.434607356786728	-0.12419393658638
-3.20930147171021	-9.13633728027344	-4.80562305450439	0.0798075050115585	0.434767842292786	-0.124282889068127
-3.2160313129425	-9.14096927642822	-4.80829572677612	0.0799532309174538	0.435150176286697	-0.124290928244591
-3.21513867378235	-9.13988590240479	-4.81731557846069	0.0801390036940575	0.435448855161667	-0.124378651380539
-3.21906900405884	-9.14556789398193	-4.83401107788086	0.0803375840187073	0.435824573040009	-0.124597191810608
-3.2201943397522	-9.14242935180664	-4.83661508560181	0.0806528776884079	0.436007887125015	-0.124574169516563
-3.2182297706604	-9.14190101623535	-4.8288631439209	0.0808361396193504	0.436338514089584	-0.124430097639561
-3.21358418464661	-9.14008331298828	-4.83746004104614	0.080920398235321	0.436631947755814	-0.124538719654083
-3.20693516731262	-9.14300537109375	-4.84355926513672	0.0812006443738937	0.436924487352371	-0.124615982174873
-3.20683526992798	-9.14419651031494	-4.84493017196655	0.0813290551304817	0.437196522951126	-0.124651923775673
-3.21167302131653	-9.14566516876221	-4.84582471847534	0.0815286114811897	0.437593698501587	-0.124506324529648
-3.2108461856842	-9.15298557281494	-4.84765434265137	0.0816704407334328	0.438112020492554	-0.124502427875996
-3.21342182159424	-9.15401172637939	-4.87131500244141	0.08204485476017	0.438396364450455	-0.124599419534206
-3.22308444976807	-9.15622711181641	-4.88621854782104	0.0824792981147766	0.438968449831009	-0.124465487897396
-3.22586798667908	-9.15775203704834	-4.88640069961548	0.0828489363193512	0.439315110445023	-0.124290004372597
-3.23209071159363	-9.15741634368896	-4.89509534835815	0.0831290110945702	0.439733952283859	-0.124161057174206
-3.22983598709106	-9.16020488739014	-4.91421794891357	0.0835427790880203	0.440152257680893	-0.124186366796494
-3.23304152488709	-9.15871524810791	-4.91786956787109	0.0838622003793716	0.440453767776489	-0.124039769172668
-3.23335361480713	-9.1605339050293	-4.91565227508545	0.0841717198491097	0.440744698047638	-0.123836822807789
-3.22805404663086	-9.15839385986328	-4.9197096824646	0.0844447389245033	0.441016674041748	-0.123764142394066
-3.2332284450531	-9.15690231323242	-4.93730068206787	0.0847589373588562	0.441315472126007	-0.123666077852249
-3.23229265213013	-9.15576648712158	-4.92925119400024	0.0850241109728813	0.441518247127533	-0.12338175624609
-3.22408533096313	-9.15326499938965	-4.92566967010498	0.0851651206612587	0.441646039485931	-0.123221851885319
-3.22425484657288	-9.1504955291748	-4.94227170944214	0.0853997021913528	0.441775262355804	-0.123144268989563
-3.22442674636841	-9.15309810638428	-4.93561315536499	0.0855806022882462	0.441994428634644	-0.122898943722248
-3.21825289726257	-9.14885520935059	-4.93296527862549	0.0857371315360069	0.441981136798859	-0.122599378228188
-3.21605277061462	-9.15036487579346	-4.93168449401855	0.0858437940478325	0.442029356956482	-0.12253226339817
-3.21430134773254	-9.14584350585938	-4.94018220901489	0.0858803912997246	0.442108452320099	-0.122387029230595
-3.21243786811829	-9.14704418182373	-4.92833089828491	0.0860343351960182	0.442026227712631	-0.122028082609177
-3.21037077903748	-9.14789295196533	-4.92274761199951	0.0859962031245232	0.442030161619186	-0.121857479214668
-3.20696520805359	-9.144700050354	-4.94339847564697	0.0860618427395821	0.441989898681641	-0.121812134981155
-3.20793223381042	-9.14505100250244	-4.92521190643311	0.0861885324120522	0.441771566867828	-0.121538452804089
-3.20614814758301	-9.14778423309326	-4.91835927963257	0.0860527232289314	0.441716343164444	-0.121296249330044
-3.19895362854004	-9.14474487304688	-4.93031358718872	0.0860435739159584	0.44148126244545	-0.121293425559998
-3.20346784591675	-9.14485645294189	-4.92552852630615	0.0861030668020248	0.441279977560043	-0.121042557060719
-3.2067699432373	-9.14974498748779	-4.91417074203491	0.0860138088464737	0.441053628921509	-0.120820119976997
-3.20023727416992	-9.14515018463135	-4.92310571670532	0.0859346091747284	0.440885752439499	-0.120672695338726
-3.20446252822876	-9.1498851776123	-4.92199087142944	0.0859323590993881	0.440564006567001	-0.120534561574459
-3.20211720466614	-9.14606189727783	-4.9232873916626	0.0859887003898621	0.440296202898026	-0.120387598872185
-3.2038094997406	-9.14716053009033	-4.9120888710022	0.0858198553323746	0.439989417791367	-0.120093911886215
-3.19530439376831	-9.14382839202881	-4.90520906448364	0.08572056889534	0.439640164375305	-0.120114117860794
-3.19228959083557	-9.14091968536377	-4.90883588790894	0.0855977609753609	0.439300268888474	-0.120065107941628
-3.18220329284668	-9.13968467712402	-4.88605070114136	0.0853908658027649	0.438776344060898	-0.119917377829552
-3.17453932762146	-9.13491725921631	-4.87166547775269	0.0851853862404823	0.438339352607727	-0.119801700115204
-3.16859698295593	-9.13770008087158	-4.85372638702393	0.0848125740885735	0.438009023666382	-0.119839921593666
-3.16335797309875	-9.13755702972412	-4.86655569076538	0.0845396742224693	0.437568217515945	-0.119897171854973
-3.166170835495	-9.14106941223145	-4.86141061782837	0.0844487845897675	0.437210232019424	-0.119806580245495
-3.16018390655518	-9.1430082321167	-4.84494781494141	0.0841544792056084	0.436861723661423	-0.119759567081928
-3.15991902351379	-9.14508247375488	-4.84653043746948	0.0839613452553749	0.43667334318161	-0.119786731898785
-3.16342544555664	-9.1453218460083	-4.85894012451172	0.0839029029011726	0.436374634504318	-0.119826175272465
-3.16556668281555	-9.15000534057617	-4.8433051109314	0.0838005766272545	0.436180740594864	-0.119772791862488
-3.16769576072693	-9.14867115020752	-4.84043645858765	0.0836454406380653	0.435994863510132	-0.119789190590382
-3.16708874702454	-9.14828872680664	-4.85371780395508	0.0835051983594894	0.435797899961472	-0.119856342673302
-3.17179608345032	-9.15025043487549	-4.85252952575684	0.0835823118686676	0.435685515403748	-0.119942583143711
-3.17058253288269	-9.15261268615723	-4.84770107269287	0.0834913179278374	0.435479462146759	-0.119900085031986
-3.16483545303345	-9.14609718322754	-4.83300256729126	0.0834546163678169	0.435312330722809	-0.119964480400085
-3.15983819961548	-9.1505880355835	-4.83752870559692	0.0832358598709106	0.435156017541885	-0.120127476751804
-3.15753626823425	-9.14981746673584	-4.83763551712036	0.0832083150744438	0.434990346431732	-0.120342373847961
-3.15165996551514	-9.15255165100098	-4.82325410842896	0.0831542983651161	0.43495437502861	-0.12030978500843
-3.15186333656311	-9.15661239624023	-4.82121181488037	0.0829582512378693	0.434890866279602	-0.120399869978428
-3.15044832229614	-9.16303443908691	-4.82627725601196	0.0828559696674347	0.434997051954269	-0.120676130056381
-3.15305280685425	-9.16728687286377	-4.84329462051392	0.0828752815723419	0.43506446480751	-0.120853699743748
-3.16178226470947	-9.17606925964355	-4.84613656997681	0.0830981954932213	0.435161650180817	-0.12098228931427
-3.16806125640869	-9.17840480804443	-4.84822797775269	0.0831432640552521	0.435495942831039	-0.121065311133862
-3.16828393936157	-9.18147087097168	-4.85392332077026	0.0832853987812996	0.435664981603622	-0.121313348412514
-3.1746814250946	-9.18548965454102	-4.87762880325317	0.0835798159241676	0.435975164175034	-0.121591240167618
-3.17931962013245	-9.18535232543945	-4.8778920173645	0.0837312415242195	0.436089992523193	-0.121593222022057
-3.17771673202515	-9.18938827514648	-4.87236642837524	0.0839065685868263	0.436354845762253	-0.121751219034195
-3.17326235771179	-9.18961811065674	-4.88303470611572	0.0839817747473717	0.436652064323425	-0.122014947235584
-3.17421841621399	-9.18814754486084	-4.89414405822754	0.0841872990131378	0.436672329902649	-0.122193694114685
-3.17362666130066	-9.19441986083984	-4.88568592071533	0.0842769369482994	0.437035471200943	-0.122348055243492
-3.17200064659119	-9.19651126861572	-4.88277149200439	0.0843875259160995	0.437292009592056	-0.122386075556278
-3.16887784004211	-9.20353317260742	-4.89754009246826	0.0844080150127411	0.437594503164291	-0.122654043138027
-3.17235136032104	-9.20625495910645	-4.90960788726807	0.0847208499908447	0.437920570373535	-0.122803084552288
-3.17338109016418	-9.21060085296631	-4.90885257720947	0.0849300995469093	0.438182473182678	-0.122851274907589
-3.17630958557129	-9.21969795227051	-4.91435241699219	0.0848773941397667	0.438600331544876	-0.123057946562767
-3.17512202262878	-9.22025394439697	-4.93261432647705	0.0851326659321785	0.438861519098282	-0.123317390680313
-3.17936325073242	-9.22519302368164	-4.92858982086182	0.0853462591767311	0.439120829105377	-0.123357392847538
-3.18210506439209	-9.23459911346436	-4.92987203598022	0.0853178277611732	0.43944188952446	-0.123413659632206
-3.17791104316711	-9.23566150665283	-4.95642948150635	0.0855746045708656	0.439691245555878	-0.123777866363525
-3.18096351623535	-9.24094581604004	-4.95079040527344	0.0857343301177025	0.439816623926163	-0.12390298396349
-3.18017959594727	-9.25189304351807	-4.94450235366821	0.0856651440262794	0.440053701400757	-0.124064944684505
-3.17494988441467	-9.24982738494873	-4.97021675109863	0.0858480408787727	0.440181225538254	-0.124413870275021
-3.17905831336975	-9.25192546844482	-4.95675563812256	0.0860236138105392	0.440277993679047	-0.124398313462734
-3.17604494094849	-9.25362110137939	-4.95645952224731	0.0859525054693222	0.44037002325058	-0.124214425683022
-3.17033505439758	-9.25266742706299	-4.97301864624023	0.0861286297440529	0.440403968095779	-0.124259263277054
-3.16968178749084	-9.25670146942139	-4.96633672714233	0.0861289203166962	0.44036591053009	-0.124093599617481
-3.16917538642883	-9.26227951049805	-4.96212148666382	0.0858901813626289	0.440484166145325	-0.124057292938232
-3.16421294212341	-9.25847053527832	-4.97705841064453	0.0858351066708565	0.440509021282196	-0.124128930270672
-3.16611766815186	-9.26108551025391	-4.97111415863037	0.0857802852988243	0.440375775098801	-0.124071940779686
-3.16444563865662	-9.26498126983643	-4.95998477935791	0.0855469033122063	0.440221399068832	-0.123901285231113
-3.16009426116943	-9.26244640350342	-4.97136116027832	0.0854590386152267	0.439996838569641	-0.12404515594244
-3.16178321838379	-9.26333999633789	-4.9635853767395	0.0853253155946732	0.439753413200378	-0.124075539410114
-3.16091656684875	-9.26858901977539	-4.94293403625488	0.0849458426237106	0.439629375934601	-0.124120756983757
-3.15733456611633	-9.2656831741333	-4.957763671875	0.0847718417644501	0.439356446266174	-0.124344721436501
-3.15603876113892	-9.26787853240967	-4.94870376586914	0.0846550390124321	0.439012467861176	-0.124330386519432
-3.15479135513306	-9.26875114440918	-4.93043565750122	0.0842620357871056	0.438770771026611	-0.124156750738621
-3.14862322807312	-9.26708889007568	-4.94157838821411	0.0839753523468971	0.43836498260498	-0.124214574694633
-3.14671015739441	-9.2676305770874	-4.93968963623047	0.0837271735072136	0.438035547733307	-0.124184302985668
-3.1504590511322	-9.27361297607422	-4.92856311798096	0.0834498479962349	0.437740445137024	-0.123944163322449
-3.14313864707947	-9.27193832397461	-4.92529153823853	0.0832177922129631	0.437366157770157	-0.123894184827805
-3.14099383354187	-9.27098178863525	-4.9243369102478	0.0829381495714188	0.436981618404388	-0.123913437128067
-3.13325071334839	-9.27139663696289	-4.91751480102539	0.0827284455299377	0.436486393213272	-0.123926006257534
-3.12858605384827	-9.27010822296143	-4.90235614776611	0.0823380872607231	0.436049669981003	-0.123743914067745
-3.11763739585876	-9.26653861999512	-4.88413333892822	0.0819620415568352	0.43562239408493	-0.123738683760166
-3.10505080223084	-9.26898002624512	-4.87760210037231	0.0814303308725357	0.435149699449539	-0.12383883446455
-3.10103797912598	-9.2717113494873	-4.87963914871216	0.0811174064874649	0.434740453958511	-0.123907998204231
-3.09996938705444	-9.27193927764893	-4.86983108520508	0.0808360576629639	0.434356510639191	-0.123721323907375
-3.09222817420959	-9.27918815612793	-4.85084247589111	0.0803834274411201	0.434035897254944	-0.12370341271162
-3.09250426292419	-9.27916431427002	-4.86164951324463	0.0801494419574738	0.433933347463608	-0.123768799006939
-3.09841108322144	-9.28266334533691	-4.86941576004028	0.0799797177314758	0.433745265007019	-0.123680703341961
-3.10017371177673	-9.27929973602295	-4.86936664581299	0.0799117162823677	0.433617115020752	-0.123642295598984
-3.10375785827637	-9.28354549407959	-4.86399507522583	0.0797520875930786	0.433470278978348	-0.123469680547714
-3.09100890159607	-9.27539825439453	-4.84833002090454	0.0796034038066864	0.433238536119461	-0.123414725065231
-3.08725523948669	-9.27327919006348	-4.85426759719849	0.0793518647551537	0.433101505041122	-0.123455315828323
-3.08579778671265	-9.27376842498779	-4.84946966171265	0.079230509698391	0.432983309030533	-0.123438507318497
-3.08199381828308	-9.2680721282959	-4.83905124664307	0.0790507271885872	0.432900547981262	-0.123308949172497
-3.07772159576416	-9.27541255950928	-4.82953548431396	0.0787278935313225	0.432890146970749	-0.123333901166916
-3.07596230506897	-9.27173042297363	-4.83870077133179	0.0786628648638725	0.433052361011505	-0.123472899198532
-3.08173155784607	-9.27547454833984	-4.84422826766968	0.0786087140440941	0.43307700753212	-0.123430617153645
-3.08753824234009	-9.28122520446777	-4.84347438812256	0.0785792395472527	0.433240532875061	-0.123361945152283
-3.09202980995178	-9.27782917022705	-4.8475193977356	0.0785641074180603	0.433515280485153	-0.123396158218384
-3.09571242332459	-9.28322505950928	-4.85685014724731	0.0786177888512611	0.433630138635635	-0.12342756986618
-3.10277438163757	-9.27861404418945	-4.87827587127686	0.0788666978478432	0.433898836374283	-0.123504050076008
-3.09879350662231	-9.27686023712158	-4.87698698043823	0.0788601264357567	0.433972418308258	-0.123274609446526
-3.09944343566895	-9.27029609680176	-4.86068248748779	0.0789523720741272	0.434159427881241	-0.1232905164361
-3.0910267829895	-9.27060985565186	-4.86367654800415	0.0788998603820801	0.434344589710236	-0.123262353241444
-3.0884382724762	-9.26983737945557	-4.87092256546021	0.0788416340947151	0.434408366680145	-0.123250856995583
-3.08892226219177	-9.26726722717285	-4.87233304977417	0.0788388326764107	0.43470299243927	-0.123195461928844
-3.08993029594421	-9.27118301391602	-4.86125993728638	0.0788225010037422	0.434896737337112	-0.123173005878925
-3.099285364151	-9.27480697631836	-4.87404584884644	0.0788408741354942	0.435308665037155	-0.123162172734737
-3.1052234172821	-9.27321147918701	-4.89117383956909	0.0790516212582588	0.435648381710052	-0.123120196163654
-3.1094958782196	-9.27344417572021	-4.9036750793457	0.0792544335126877	0.435947686433792	-0.123148493468761
-3.11271810531616	-9.26887989044189	-4.90302991867065	0.0794538855552673	0.43616709113121	-0.123013310134411
-3.11121726036072	-9.26454639434814	-4.89329481124878	0.0795557945966721	0.436368048191071	-0.122807919979095
-3.1085889339447	-9.26195049285889	-4.90273523330688	0.0794939324259758	0.436580806970596	-0.122837953269482
-3.10816311836243	-9.26088237762451	-4.91481161117554	0.0796668082475662	0.436712622642517	-0.122793890535831
-3.10435819625854	-9.25847244262695	-4.89794397354126	0.0796362534165382	0.436877936124802	-0.122449465095997
-3.10213851928711	-9.25693511962891	-4.90410184860229	0.0795277059078217	0.437038123607636	-0.122294500470161
-3.09862661361694	-9.25576019287109	-4.90832614898682	0.0796809121966362	0.437190145254135	-0.122283168137074
-3.09840750694275	-9.25297260284424	-4.902024269104	0.0796267911791801	0.437269121408463	-0.122040912508965
-3.09795951843262	-9.25206756591797	-4.899085521698	0.0795320719480515	0.43732014298439	-0.121798373758793
-3.09244537353516	-9.25164699554443	-4.90293312072754	0.0795466303825378	0.437440723180771	-0.121736772358418
-3.0918447971344	-9.25300884246826	-4.9071569442749	0.079475961625576	0.437447071075439	-0.121583685278893
-3.09048986434937	-9.24946403503418	-4.89951944351196	0.0794482156634331	0.437421381473541	-0.121246352791786
-3.08745408058167	-9.24812316894531	-4.89264059066772	0.0793018415570259	0.437500447034836	-0.121108822524548
-3.08433222770691	-9.24721145629883	-4.90585899353027	0.0792764499783516	0.437398254871368	-0.121026121079922
-3.08584570884705	-9.24579238891602	-4.89788055419922	0.0792578086256981	0.437281727790833	-0.120628111064434
-3.08415102958679	-9.24505615234375	-4.88874816894531	0.0790643692016602	0.437226146459579	-0.120435908436775
-3.07991814613342	-9.24320220947266	-4.89862680435181	0.0789898559451103	0.437057912349701	-0.120249055325985
-3.08303451538086	-9.24491119384766	-4.89961385726929	0.079042561352253	0.436916470527649	-0.120013900101185
-3.08244204521179	-9.2447681427002	-4.88463354110718	0.0788758024573326	0.436795324087143	-0.119588315486908
-3.07930374145508	-9.24351024627686	-4.88630771636963	0.0787325948476791	0.436471581459045	-0.119384758174419
-3.07681059837341	-9.24219799041748	-4.89321660995483	0.0786989405751228	0.436242282390594	-0.119208589196205
-3.07542896270752	-9.23671436309814	-4.88543319702148	0.0786231458187103	0.43589061498642	-0.118881396949291
-3.07208395004272	-9.23888111114502	-4.87019729614258	0.0784462466835976	0.435572624206543	-0.118571661412716
-3.05808568000793	-9.23392391204834	-4.86706447601318	0.0782937631011009	0.435164600610733	-0.11845288425684
-3.05325794219971	-9.23027801513672	-4.8680248260498	0.0781389102339745	0.43472284078598	-0.118303440511227
-3.04939699172974	-9.23015594482422	-4.84925127029419	0.0779590606689453	0.434357851743698	-0.118031568825245
-3.03356838226318	-9.22739887237549	-4.82795476913452	0.0777037516236305	0.433786153793335	-0.117818020284176
-3.0302882194519	-9.23018836975098	-4.82940053939819	0.0774770155549049	0.433427035808563	-0.117712326347828
-3.02237486839294	-9.23118877410889	-4.82619142532349	0.0773397907614708	0.433046400547028	-0.117678038775921
-3.01576733589172	-9.22951507568359	-4.81218528747559	0.0771835520863533	0.432570308446884	-0.117368534207344
-3.01325654983521	-9.23438549041748	-4.8029088973999	0.0769942030310631	0.432238340377808	-0.117259629070759
-3.00672674179077	-9.23648548126221	-4.81039381027222	0.0768721774220467	0.431960701942444	-0.117258653044701
-3.00511932373047	-9.23633289337158	-4.80652284622192	0.0768003612756729	0.431568920612335	-0.117043577134609
-3.00594902038574	-9.24475288391113	-4.79052448272705	0.076683945953846	0.431334137916565	-0.116913847625256
-3.00121903419495	-9.24123382568359	-4.80508661270142	0.0767421722412109	0.431147754192352	-0.116926059126854
-3.00626635551453	-9.24450397491455	-4.80549192428589	0.0768193602561951	0.430982917547226	-0.116933837532997
-3.0094165802002	-9.24767971038818	-4.80065059661865	0.0769734457135201	0.430813014507294	-0.116774722933769
-3.00762057304382	-9.24961566925049	-4.80291938781738	0.0770061463117599	0.43071648478508	-0.116678699851036
-3.004718542099	-9.2502965927124	-4.80451345443726	0.077147513628006	0.430610686540604	-0.116790823638439
-3.00315928459167	-9.24497890472412	-4.81341075897217	0.0773810148239136	0.430511057376862	-0.116794623434544
-2.99713015556335	-9.24842739105225	-4.80552530288696	0.0774954706430435	0.430325001478195	-0.116696648299694
-2.99109292030334	-9.24559593200684	-4.79647397994995	0.0776481851935387	0.430267691612244	-0.116764470934868
-2.98714065551758	-9.25203800201416	-4.79132413864136	0.0776812881231308	0.430248528718948	-0.11677448451519
-2.98246479034424	-9.25386333465576	-4.80152463912964	0.0777127146720886	0.430340379476547	-0.117027327418327
-2.98897504806519	-9.26110363006592	-4.81882333755493	0.0781415328383446	0.430503219366074	-0.117076463997364
-2.99204325675964	-9.26804161071777	-4.81653070449829	0.0783928260207176	0.430719971656799	-0.117115437984467
-3.00133204460144	-9.2714729309082	-4.82333421707153	0.078692227602005	0.431058883666992	-0.117246590554714
-3.00112581253052	-9.27624320983887	-4.84558010101318	0.0790816470980644	0.431259274482727	-0.117410644888878
-3.00379991531372	-9.27991676330566	-4.85114097595215	0.0795259773731232	0.431578546762466	-0.1175726801157
-3.01245832443237	-9.28464031219482	-4.85334539413452	0.0799105986952782	0.431882321834564	-0.11756631731987
-3.00808596611023	-9.28446960449219	-4.86394262313843	0.080403633415699	0.432210296392441	-0.11765942722559
-3.01226091384888	-9.28671741485596	-4.88625574111938	0.0808460339903831	0.432678729295731	-0.117891825735569
-3.01801943778992	-9.29340553283691	-4.88981342315674	0.0813620314002037	0.432999521493912	-0.117850743234158
-3.01548647880554	-9.28938007354736	-4.88832187652588	0.0817697942256927	0.433401882648468	-0.117891229689121
-3.01810002326965	-9.2894983291626	-4.91258573532104	0.0821806192398071	0.433852106332779	-0.118116401135921
-3.02311944961548	-9.29437351226807	-4.92418718338013	0.0826996117830276	0.434192180633545	-0.118143983185291
-3.02274227142334	-9.29439735412598	-4.91691398620605	0.0831072404980659	0.434699922800064	-0.118105836212635
-3.02654242515564	-9.29601955413818	-4.9411358833313	0.0835348218679428	0.435156494379044	-0.1183215752244
-3.03454780578613	-9.30119895935059	-4.95158529281616	0.0840287804603577	0.435549259185791	-0.118343904614449
-3.03099274635315	-9.3002347946167	-4.95031023025513	0.084407202899456	0.436038494110107	-0.118280597031116
-3.03750944137573	-9.3026704788208	-4.97589111328125	0.0846937224268913	0.436553776264191	-0.11853288859129
-3.04149436950684	-9.3087911605835	-4.97849798202515	0.0851908624172211	0.436920315027237	-0.118405804038048
-3.03880476951599	-9.30558300018311	-4.97383880615234	0.0855124220252037	0.437291979789734	-0.118373930454254
-3.04425096511841	-9.3096923828125	-4.99351453781128	0.0857320874929428	0.437746047973633	-0.11857233941555
-3.04868531227112	-9.31350708007813	-5.00300884246826	0.086102232336998	0.437999308109283	-0.118521295487881
-3.04334092140198	-9.31277179718018	-4.99247026443481	0.0862940028309822	0.438254445791245	-0.118484981358051
-3.04808354377747	-9.31535720825195	-5.01989507675171	0.0865500494837761	0.438626199960709	-0.118653923273087
-3.05054211616516	-9.31922817230225	-5.01476955413818	0.0867100954055786	0.438751608133316	-0.118480153381824
-3.04470610618591	-9.31532669067383	-5.01042985916138	0.0868282243609428	0.438930094242096	-0.118427686393261
-3.04632925987244	-9.31261539459229	-5.02082824707031	0.0868884399533272	0.439047038555145	-0.118487231433392
-3.04441356658936	-9.31380176544189	-5.01915168762207	0.0869849920272827	0.439047962427139	-0.118445724248886
-3.03929448127747	-9.31330585479736	-5.00852870941162	0.0869705677032471	0.439096122980118	-0.118286430835724
-3.04082155227661	-9.31250667572021	-5.01779651641846	0.0869360938668251	0.439040571451187	-0.118363291025162
-3.03942775726318	-9.3142786026001	-5.01020288467407	0.0869057923555374	0.438907146453857	-0.118288405239582
-3.03635478019714	-9.31034278869629	-4.99775218963623	0.0867145657539368	0.438751399517059	-0.118103131651878
-3.03906774520874	-9.30947780609131	-5.00338745117188	0.0865445509552956	0.438646286725998	-0.118110716342926
-3.03736114501953	-9.31078720092773	-4.99954175949097	0.086399219930172	0.438353091478348	-0.118001073598862
-3.03017449378967	-9.30720138549805	-4.97664785385132	0.0861869379878044	0.438045352697372	-0.117800109088421
-3.02703762054443	-9.3049430847168	-4.96495771408081	0.0857955440878868	0.437693297863007	-0.117672130465508
-3.01955914497375	-9.30214786529541	-4.96876525878906	0.0854588150978088	0.437392979860306	-0.117701284587383
-3.01717591285706	-9.30151462554932	-4.95314121246338	0.0851452201604843	0.436992347240448	-0.117475867271423
-3.01296710968018	-9.29859447479248	-4.93984746932983	0.0846338495612144	0.436431169509888	-0.117293678224087
-3.00916528701782	-9.29507732391357	-4.93429279327393	0.0842264518141747	0.436155915260315	-0.11727911233902
-3.01041054725647	-9.29749202728271	-4.92901754379272	0.0838308483362198	0.435618817806244	-0.117234140634537
-3.01127243041992	-9.29555988311768	-4.9145884513855	0.0833953022956848	0.435130149126053	-0.117028832435608
-3.00697875022888	-9.29660224914551	-4.89735794067383	0.0829145237803459	0.434759348630905	-0.117008872330189
-3.0055193901062	-9.29208564758301	-4.90029716491699	0.0825826972723007	0.434213429689407	-0.117033593356609
-3.01013135910034	-9.2906322479248	-4.88503456115723	0.0822192877531052	0.433730095624924	-0.116845905780792
-3.00906705856323	-9.28717708587646	-4.86811590194702	0.0816396102309227	0.433393687009811	-0.116778865456581
-3.00589513778687	-9.28545093536377	-4.87276029586792	0.0813071876764297	0.432818531990051	-0.116812787950039
-3.01189613342285	-9.28485202789307	-4.8595175743103	0.081014521420002	0.432470619678497	-0.116697087883949
-3.01217532157898	-9.28111743927002	-4.84343576431274	0.0804866850376129	0.432061433792114	-0.116580650210381
-3.0109224319458	-9.27787971496582	-4.8358416557312	0.0801691114902496	0.431538820266724	-0.116578303277493
-3.01252365112305	-9.27476596832275	-4.83844947814941	0.0798901319503784	0.431277483701706	-0.11656741797924
-3.01488947868347	-9.27057266235352	-4.82523012161255	0.079549603164196	0.430806815624237	-0.116394639015198
-3.01267647743225	-9.26395034790039	-4.80206680297852	0.0792938396334648	0.430529475212097	-0.116365633904934
-3.00670146942139	-9.25915431976318	-4.80000877380371	0.0789056122303009	0.430140852928162	-0.116338193416595
-3.00638794898987	-9.25421047210693	-4.79352807998657	0.0786304771900177	0.429728746414185	-0.116341836750507
-3.00379371643066	-9.25059413909912	-4.78024196624756	0.0783428847789764	0.429536640644073	-0.116245158016682
-2.99696731567383	-9.24307918548584	-4.76657629013062	0.077953539788723	0.429232895374298	-0.116138935089111
-2.999027967453	-9.2466869354248	-4.76539850234985	0.0776577964425087	0.429159820079803	-0.116147689521313
-2.9977388381958	-9.24337673187256	-4.77297735214233	0.0774831622838974	0.429073840379715	-0.11626348644495
-3.00548219680786	-9.24124717712402	-4.76683664321899	0.0774625316262245	0.429011702537537	-0.11620782315731
-3.0107638835907	-9.24282646179199	-4.76472330093384	0.0773314759135246	0.429108440876007	-0.116071283817291
-3.01650166511536	-9.2371883392334	-4.77575540542603	0.0774770900607109	0.4292271733284	-0.116066977381706
-3.02055358886719	-9.2355785369873	-4.77902984619141	0.0775807574391365	0.429409205913544	-0.116097182035446
-3.02397108078003	-9.22837734222412	-4.7945704460144	0.0777929723262787	0.429457306861877	-0.116002812981606
-3.02188110351563	-9.22139167785645	-4.77616119384766	0.0779068768024445	0.429516851902008	-0.115804582834244
-3.0208637714386	-9.2166805267334	-4.77951574325562	0.0780742615461349	0.429721862077713	-0.115760087966919
-3.01458859443665	-9.21443939208984	-4.77977275848389	0.0782071202993393	0.429885536432266	-0.115795955061913
-3.01334190368652	-9.21511459350586	-4.78127670288086	0.0783175304532051	0.430088520050049	-0.115752287209034
-3.01913738250732	-9.21575927734375	-4.79513549804688	0.0786626115441322	0.43047758936882	-0.115606002509594
-3.02333903312683	-9.21617984771729	-4.79320001602173	0.0789470449090004	0.430808961391449	-0.115504242479801
-3.02766013145447	-9.21456909179688	-4.81322574615479	0.0794121995568275	0.431225389242172	-0.11554417014122
-3.03186392784119	-9.21318340301514	-4.83420753479004	0.0799280479550362	0.431727111339569	-0.115470536053181
-3.03789281845093	-9.21046161651611	-4.83589601516724	0.0805419236421585	0.43208646774292	-0.115284189581871
-3.03982138633728	-9.21073341369629	-4.84494972229004	0.0810303539037704	0.432531982660294	-0.115092404186726
-3.04196667671204	-9.21108531951904	-4.86567640304565	0.0816188752651215	0.433002054691315	-0.114935666322708
-3.04573082923889	-9.20424747467041	-4.88278245925903	0.0823756158351898	0.433456778526306	-0.114763721823692
-3.05273652076721	-9.20401668548584	-4.88429880142212	0.0830613821744919	0.433967888355255	-0.114456430077553
-3.04527544975281	-9.20171642303467	-4.89516353607178	0.0837285369634628	0.434270530939102	-0.114231124520302
-3.04822969436646	-9.19551944732666	-4.92073583602905	0.0845387652516365	0.434765338897705	-0.114124491810799
-3.05297207832336	-9.19413566589355	-4.91730546951294	0.0852459147572517	0.435220748186111	-0.113733395934105
-3.04635405540466	-9.18978118896484	-4.92182207107544	0.0859730541706085	0.435557782649994	-0.113509893417358
-3.05019354820251	-9.1878080368042	-4.94267702102661	0.0866876021027565	0.436060398817062	-0.113359540700912
-3.05487179756165	-9.1890869140625	-4.94807767868042	0.0874080881476402	0.436421990394592	-0.113029442727566
-3.04517126083374	-9.18338871002197	-4.9444408416748	0.0881385058164597	0.436751037836075	-0.112728759646416
-3.05084276199341	-9.17845821380615	-4.97140884399414	0.0888341888785362	0.437110900878906	-0.112648010253906
-3.05410027503967	-9.17977333068848	-4.96793556213379	0.0895384773612022	0.43739527463913	-0.112392112612724
-3.04828357696533	-9.17180347442627	-4.96450138092041	0.0902351588010788	0.437604814767838	-0.112102307379246
-3.05140972137451	-9.17228603363037	-4.98061609268188	0.0908767431974411	0.437850713729858	-0.111962683498859
-3.05218744277954	-9.16910839080811	-4.98875045776367	0.0915682911872864	0.438001781702042	-0.111820988357067
-3.0499963760376	-9.16540336608887	-4.98338842391968	0.0920990705490112	0.438068121671677	-0.11137779802084
-3.05038738250732	-9.16708374023438	-4.98963212966919	0.0925265997648239	0.438210755586624	-0.111165419220924
-3.0498411655426	-9.1589469909668	-4.99947357177734	0.093175895512104	0.438244074583054	-0.110945269465446
-3.05309128761292	-9.15191555023193	-4.98874855041504	0.0937190130352974	0.438207656145096	-0.110484220087528
-3.05289602279663	-9.15042877197266	-4.99796915054321	0.0940827578306198	0.438194930553436	-0.110224761068821
-3.04965090751648	-9.14577770233154	-4.99998188018799	0.0944738611578941	0.438144445419312	-0.110088534653187
-3.05128288269043	-9.14052104949951	-4.99365854263306	0.0947632491588593	0.437957853078842	-0.109712913632393
-3.05500102043152	-9.13886833190918	-4.98245096206665	0.0949869453907013	0.43779057264328	-0.109488673508167
-3.04962611198425	-9.13053321838379	-4.99371242523193	0.0953036397695541	0.437634915113449	-0.109349936246872
-3.05440759658813	-9.12433624267578	-4.99083709716797	0.0956733971834183	0.437395185232162	-0.108954012393951
-3.05266404151917	-9.12369155883789	-4.97371053695679	0.0958920940756798	0.436980485916138	-0.108535908162594
-3.04914927482605	-9.11209392547607	-4.98127460479736	0.0961515381932259	0.436804592609406	-0.108361802995205
-3.05237531661987	-9.10469341278076	-4.97761678695679	0.0963457971811295	0.436394542455673	-0.107913382351398
-3.04970121383667	-9.10504722595215	-4.96159887313843	0.0963759198784828	0.43595877289772	-0.107485331594944
-3.04743885993958	-9.09209728240967	-4.96639108657837	0.0965984240174294	0.435656785964966	-0.107320375740528
-3.05044960975647	-9.08485698699951	-4.95588684082031	0.0967890992760658	0.435181111097336	-0.10686282813549
-3.04831504821777	-9.08025169372559	-4.93830823898315	0.0967735797166824	0.434779107570648	-0.106359459459782
-3.04242348670959	-9.07164192199707	-4.94337797164917	0.0969135612249374	0.43441903591156	-0.106143549084663
-3.04525804519653	-9.06142330169678	-4.93622398376465	0.0970510393381119	0.433912217617035	-0.105616882443428
-3.04092597961426	-9.05970191955566	-4.92348289489746	0.0970347821712494	0.43346893787384	-0.10505673289299
-3.03559398651123	-9.05039596557617	-4.92472410202026	0.0971337631344795	0.433123975992203	-0.104713924229145
-3.0375599861145	-9.04354381561279	-4.92240333557129	0.0972798019647598	0.43266624212265	-0.104158066213131
-3.03316712379456	-9.0393762588501	-4.90480661392212	0.0973687022924423	0.432213932275772	-0.103540919721127
-3.02689576148987	-9.02819919586182	-4.90995025634766	0.0975231230258942	0.431909799575806	-0.103172689676285
-3.03084897994995	-9.01871585845947	-4.90490245819092	0.0977412536740303	0.431599140167236	-0.10261645168066
-3.03052735328674	-9.0181884765625	-4.89146947860718	0.0979065522551537	0.431212186813354	-0.101960331201553
-3.02623105049133	-9.00571346282959	-4.89416456222534	0.0981108769774437	0.431079566478729	-0.101507440209389
-3.03073668479919	-9.00137042999268	-4.90321397781372	0.0983864441514015	0.430801659822464	-0.100976884365082
-3.03231000900269	-8.99287033081055	-4.891357421875	0.09868423640728	0.430547893047333	-0.100220784544945
-3.02762198448181	-8.9798412322998	-4.89266490936279	0.0989925637841225	0.430480808019638	-0.0996141880750656
-3.03023743629456	-8.97341346740723	-4.89965438842773	0.0993360280990601	0.430286377668381	-0.0990622490644455
-3.03203177452087	-8.96425914764404	-4.89316654205322	0.0997098311781883	0.430182278156281	-0.0982823297381401
-3.02812266349792	-8.95218086242676	-4.88799524307251	0.100082919001579	0.430217623710632	-0.0976213216781616
-3.02553796768188	-8.94580841064453	-4.90009880065918	0.100494109094143	0.430092930793762	-0.0969592705368996
-3.02866172790527	-8.940260887146	-4.88971614837646	0.101004064083099	0.43006107211113	-0.0961300358176231
-3.02364921569824	-8.92323970794678	-4.88398361206055	0.10142157971859	0.430173516273499	-0.0954298079013824
-3.02326631546021	-8.91525554656982	-4.90469408035278	0.101871959865093	0.43018901348114	-0.0948011875152588
-3.02897000312805	-8.90629291534424	-4.90316104888916	0.102507658302784	0.43030709028244	-0.093949668109417
-3.0204644203186	-8.89467716217041	-4.89320087432861	0.102937437593937	0.430407285690308	-0.0931491553783417
-3.02207732200623	-8.88682174682617	-4.90817308425903	0.103530906140804	0.430498659610748	-0.0924878045916557
-3.02123808860779	-8.87911415100098	-4.90314245223999	0.104257926344872	0.430543810129166	-0.0916211605072021
-3.01401114463806	-8.86442756652832	-4.90747261047363	0.104751884937286	0.430857688188553	-0.0909109488129616
-3.01907777786255	-8.85592651367188	-4.92499160766602	0.105396024882793	0.430994063615799	-0.090235210955143
-3.01664280891418	-8.84653282165527	-4.9121789932251	0.106106884777546	0.431125611066818	-0.0892852619290352
-3.01016807556152	-8.83105850219727	-4.9265570640564	0.10675835609436	0.431369781494141	-0.0886207073926926
-3.01190614700317	-8.82418823242188	-4.93135499954224	0.107518076896667	0.431494981050491	-0.0877737253904343
-3.01011204719543	-8.81484127044678	-4.92220544815063	0.108203515410423	0.431720525026321	-0.086882583796978
-3.00765800476074	-8.80019378662109	-4.94384002685547	0.109056308865547	0.431965798139572	-0.0862912535667419
-3.01267766952515	-8.79038047790527	-4.94030427932739	0.109955407679081	0.432159632444382	-0.0853618532419205
-3.01315784454346	-8.78214645385742	-4.94972610473633	0.110613085329533	0.432439595460892	-0.084676131606102
-3.01905250549316	-8.77466297149658	-4.95899724960327	0.111541017889977	0.432714968919754	-0.0839254856109619
-3.01694989204407	-8.76662731170654	-4.96294546127319	0.11225925385952	0.432894438505173	-0.0830585286021233
-3.02163028717041	-8.76052761077881	-4.9849066734314	0.112973749637604	0.433156758546829	-0.0825127512216568
-3.02778339385986	-8.75672912597656	-4.98377752304077	0.113739840686321	0.433322727680206	-0.0816367194056511
-3.01967906951904	-8.75077152252197	-4.98395204544067	0.114393562078476	0.43349289894104	-0.0810102820396423
-3.02655148506165	-8.74612331390381	-5.00830602645874	0.115156695246696	0.433647662401199	-0.0804916992783546
-3.02182698249817	-8.74306774139404	-4.98802280426025	0.11559946835041	0.433636069297791	-0.0797820687294006
-3.01550579071045	-8.73845481872559	-4.9994158744812	0.116158992052078	0.433606326580048	-0.0793028697371483
-3.00764894485474	-8.72916221618652	-4.97416067123413	0.116654127836227	0.433430463075638	-0.0785411074757576
-2.9963436126709	-8.71825218200684	-4.98598003387451	0.117167577147484	0.433220148086548	-0.0780937820672989
-2.99838614463806	-8.70903396606445	-4.98096561431885	0.117761492729187	0.433101207017899	-0.0773166865110397
-2.9942512512207	-8.70486736297607	-4.98130893707275	0.11834729462862	0.432958275079727	-0.0768943130970001
-2.99825954437256	-8.70116710662842	-4.98470973968506	0.118899285793304	0.432775616645813	-0.0762918367981911
-2.99868822097778	-8.69793796539307	-4.97549676895142	0.119315750896931	0.432530879974365	-0.0757491886615753
-2.99597382545471	-8.69884777069092	-4.99568939208984	0.119756445288658	0.432215601205826	-0.075449176132679
-2.99519014358521	-8.69735431671143	-4.97500467300415	0.119981437921524	0.431873470544815	-0.074758492410183
-2.98979234695435	-8.69977569580078	-4.9845724105835	0.120112642645836	0.43159744143486	-0.0745548903942108
-2.98585104942322	-8.69891262054443	-4.97024917602539	0.120409697294235	0.431011438369751	-0.074048288166523
-2.96907472610474	-8.69633960723877	-4.95925712585449	0.120477356016636	0.430481791496277	-0.0736398920416832
-2.96333026885986	-8.69234943389893	-4.94987964630127	0.120602644979954	0.429946959018707	-0.0733851417899132
-2.9528923034668	-8.69226932525635	-4.92095422744751	0.120656840503216	0.429368376731873	-0.0729438588023186
-2.94365978240967	-8.68494033813477	-4.93129444122314	0.120783776044846	0.428759038448334	-0.0727872028946877
-2.94278454780579	-8.68097496032715	-4.90638589859009	0.120951980352402	0.428111016750336	-0.0724408179521561
-2.93568086624146	-8.67888927459717	-4.90254306793213	0.120897717773914	0.427593886852264	-0.0723032802343369
-2.93637251853943	-8.67543792724609	-4.9059271812439	0.121162623167038	0.4270980656147	-0.0721469894051552
-2.9334864616394	-8.67195510864258	-4.89039373397827	0.121174044907093	0.426511406898499	-0.07187120616436
-2.9394223690033	-8.67246437072754	-4.89883184432983	0.121285289525986	0.425942778587341	-0.0718581303954124
-2.94205904006958	-8.67238521575928	-4.87557315826416	0.121203221380711	0.425502628087997	-0.0715864300727844
-2.93485903739929	-8.67205238342285	-4.88148021697998	0.121101751923561	0.425004720687866	-0.0716030895709991
-2.93546342849731	-8.66875267028809	-4.87205505371094	0.121132582426071	0.424282938241959	-0.0714295133948326
-2.93523359298706	-8.67107391357422	-4.85154581069946	0.120977312326431	0.423788458108902	-0.0713468790054321
-2.93503260612488	-8.66684436798096	-4.855309009552	0.120957173407078	0.423314183950424	-0.0715015605092049
-2.9382472038269	-8.6649866104126	-4.84525442123413	0.120865002274513	0.422666370868683	-0.0713104009628296
-2.93404746055603	-8.66466808319092	-4.82885789871216	0.120642781257629	0.422206938266754	-0.0712354406714439
-2.93232369422913	-8.66179180145264	-4.83734273910522	0.120547264814377	0.421849220991135	-0.0713018923997879
-2.93612098693848	-8.66061687469482	-4.82169580459595	0.120361462235451	0.421218752861023	-0.0713386312127113
-2.93778848648071	-8.66527462005615	-4.80782079696655	0.120036013424397	0.420887798070908	-0.0719643607735634
-2.93629670143127	-8.66588020324707	-4.81237316131592	0.120012417435646	0.420513391494751	-0.0721377208828926
-2.93946671485901	-8.66537284851074	-4.79870700836182	0.11985606700182	0.420014709234238	-0.0720501467585564
-2.93595242500305	-8.66515254974365	-4.78363275527954	0.119695112109184	0.419591695070267	-0.0723199918866158
-2.93460941314697	-8.66627597808838	-4.7932505607605	0.119509525597095	0.419263154268265	-0.0725627690553665
-2.94614958763123	-8.66410732269287	-4.78092241287231	0.11945341527462	0.418866395950317	-0.0725345015525818
-2.94272637367249	-8.66548156738281	-4.76901817321777	0.119164548814297	0.418561577796936	-0.0727311447262764
-2.94196748733521	-8.664794921875	-4.78028392791748	0.119063705205917	0.41838812828064	-0.0730405226349831
-2.94498252868652	-8.66598224639893	-4.77251052856445	0.118984207510948	0.418119847774506	-0.0730491131544113
-2.94674015045166	-8.66849803924561	-4.75382137298584	0.118863813579082	0.41797348856926	-0.0732742697000504
-2.94832825660706	-8.6673698425293	-4.7623176574707	0.11874708533287	0.417892932891846	-0.0736368522047997
-2.9533851146698	-8.66846656799316	-4.76089143753052	0.118753172457218	0.417723327875137	-0.0737347230315208
-2.95318245887756	-8.66977787017822	-4.74834394454956	0.118611291050911	0.417611181735992	-0.0738942846655846
-2.95377421379089	-8.66637134552002	-4.7627010345459	0.11856023222208	0.417701035737991	-0.0742587074637413
-2.95615553855896	-8.66649150848389	-4.76437139511108	0.118600234389305	0.417605429887772	-0.0743841156363487
-2.95742774009705	-8.66863822937012	-4.7503662109375	0.118592955172062	0.417724311351776	-0.0745432674884796
-2.95498251914978	-8.66859436035156	-4.74878072738647	0.118583098053932	0.417862474918365	-0.0748129263520241
-2.95937037467957	-8.66881275177002	-4.76514530181885	0.11869765073061	0.417975127696991	-0.0750553980469704
-2.96301054954529	-8.67011260986328	-4.75622320175171	0.118838995695114	0.418257027864456	-0.0751115754246712
-2.95548486709595	-8.66766834259033	-4.75787687301636	0.118804782629013	0.418395161628723	-0.0751606151461601
-2.95954513549805	-8.67031383514404	-4.76621866226196	0.118971854448318	0.41869992017746	-0.0753418579697609
-2.95788645744324	-8.66686725616455	-4.77534484863281	0.1191036850214	0.419000834226608	-0.0753405541181564
-2.9627537727356	-8.66846752166748	-4.76847410202026	0.119356498122215	0.419422745704651	-0.0752849280834198
-2.9619734287262	-8.67079544067383	-4.77524328231812	0.119378887116909	0.419972360134125	-0.0753117725253105
-2.96368288993835	-8.66586208343506	-4.80087423324585	0.119851902127266	0.420428782701492	-0.0753096640110016
-2.97105121612549	-8.66895294189453	-4.80178642272949	0.120232261717319	0.420940697193146	-0.0751240774989128
-2.97321963310242	-8.67300891876221	-4.80391931533813	0.120505824685097	0.421655178070068	-0.074943020939827
-2.97184205055237	-8.66914463043213	-4.83102607727051	0.120998375117779	0.422227829694748	-0.0749107226729393
-2.97951078414917	-8.66869926452637	-4.83160066604614	0.121519789099693	0.422836422920227	-0.0746676176786423
-2.98159193992615	-8.67120265960693	-4.83766555786133	0.121882647275925	0.423523783683777	-0.0742936879396439
-2.97791171073914	-8.66868209838867	-4.87107801437378	0.122446402907372	0.424188256263733	-0.0741267427802086
-2.97921013832092	-8.66567707061768	-4.87775373458862	0.123052202165127	0.424846768379211	-0.07381422072649
-2.97870111465454	-8.66524887084961	-4.86985349655151	0.123429879546165	0.425597012042999	-0.0733253210783005
-2.97565484046936	-8.65920352935791	-4.89879989624023	0.124046944081783	0.426269948482513	-0.0731023177504539
-2.97831630706787	-8.65711212158203	-4.90240621566772	0.124674692749977	0.426873236894608	-0.0725627169013023
-2.97277855873108	-8.65842247009277	-4.90530347824097	0.125062018632889	0.427595883607864	-0.0721122249960899
-2.97510457038879	-8.65126991271973	-4.93489170074463	0.125748679041862	0.428266614675522	-0.0718846693634987
-2.97385692596436	-8.6496753692627	-4.92827892303467	0.126287221908569	0.42884424328804	-0.0712388828396797
-2.97342753410339	-8.64634323120117	-4.94939279556274	0.126763701438904	0.429457306861877	-0.0708964765071869
-2.97911214828491	-8.64586353302002	-4.95776271820068	0.127410352230072	0.430136680603027	-0.07045728713274
-2.97836422920227	-8.64579582214355	-4.9685583114624	0.127762958407402	0.430698126554489	-0.0700259357690811
-2.98124122619629	-8.64430046081543	-4.99045085906982	0.128274217247963	0.431128799915314	-0.0698030963540077
-2.98691630363464	-8.64732837677002	-4.98694944381714	0.128609418869019	0.43172162771225	-0.069361187517643
-2.9826033115387	-8.64947128295898	-5.00763130187988	0.128767654299736	0.43213215470314	-0.0692389160394669
-2.97672414779663	-8.65260887145996	-4.98891258239746	0.128821566700935	0.43240287899971	-0.0687947049736977
-2.96631813049316	-8.65036869049072	-4.99708271026611	0.128935769200325	0.432564616203308	-0.0686261728405952
-2.96412205696106	-8.65041637420654	-4.98904132843018	0.129091247916222	0.432715892791748	-0.0682461708784103
-2.94989633560181	-8.64370918273926	-4.98152637481689	0.128925487399101	0.43289515376091	-0.0681155547499657
-2.9528067111969	-8.64253234863281	-4.98228549957275	0.129126325249672	0.432939499616623	-0.0679240748286247
-2.95093941688538	-8.63907527923584	-4.97250890731812	0.129051730036736	0.432934135198593	-0.0676130428910255
-2.94962906837463	-8.63833713531494	-4.98613882064819	0.129090994596481	0.43299800157547	-0.0676909312605858
-2.95519304275513	-8.63846492767334	-4.97137784957886	0.12900573015213	0.43298476934433	-0.0674707144498825
-2.95728015899658	-8.63891220092773	-4.9874529838562	0.128704622387886	0.433048814535141	-0.0675701126456261
-2.96326160430908	-8.64523124694824	-4.98170948028564	0.128506615757942	0.43289178609848	-0.0675207898020744
-2.95795369148254	-8.64380836486816	-4.97865438461304	0.128037318587303	0.432734489440918	-0.0675239935517311
-2.95265674591064	-8.64427947998047	-4.97211027145386	0.127597585320473	0.432447373867035	-0.0676316991448402
-2.94866681098938	-8.6423225402832	-4.94625902175903	0.127056762576103	0.432134300470352	-0.0675732418894768
-2.94199514389038	-8.63793468475342	-4.94836235046387	0.126664534211159	0.431869089603424	-0.0676373988389969
-2.93692994117737	-8.63693523406982	-4.9183030128479	0.126246005296707	0.431571125984192	-0.0675574839115143
-2.93328404426575	-8.6307897567749	-4.92862224578857	0.125680521130562	0.431321382522583	-0.067821130156517
-2.93949222564697	-8.62551879882813	-4.91205835342407	0.125476524233818	0.431110352277756	-0.0676825642585754
-2.942631483078	-8.62701511383057	-4.90303611755371	0.124970257282257	0.430870354175568	-0.0678513050079346
-2.94678425788879	-8.62821388244629	-4.91492033004761	0.124656409025192	0.430662661790848	-0.0678514689207077
-2.94895219802856	-8.62876129150391	-4.89569330215454	0.124099098145962	0.430590033531189	-0.0679349154233933
-2.95241832733154	-8.628737449646	-4.90815782546997	0.123652711510658	0.43043264746666	-0.0681305527687073
-2.9577739238739	-8.6286449432373	-4.886559009552	0.123188376426697	0.430219858884811	-0.0679719597101212
-2.95133662223816	-8.63062381744385	-4.88454341888428	0.122573673725128	0.430001080036163	-0.0682478100061417
-2.95273160934448	-8.62662601470947	-4.88020324707031	0.122196823358536	0.429979175329208	-0.0682410374283791
-2.94910478591919	-8.62439727783203	-4.86931610107422	0.12165068089962	0.429807931184769	-0.0681964084506035
-2.94937515258789	-8.62488174438477	-4.86879825592041	0.121210984885693	0.429752677679062	-0.0684283524751663
-2.95041847229004	-8.62278079986572	-4.86332416534424	0.120937801897526	0.429642468690872	-0.0683113187551498
-2.94352531433105	-8.6187915802002	-4.85700988769531	0.120547391474247	0.429636836051941	-0.0683581978082657
-2.94600749015808	-8.61812305450439	-4.86191511154175	0.120264373719692	0.429630994796753	-0.0685566663742065
-2.94935297966003	-8.62023735046387	-4.84312391281128	0.119965150952339	0.429704010486603	-0.068357490003109
-2.94367599487305	-8.61373424530029	-4.85604619979858	0.119767524302006	0.429769456386566	-0.0685862973332405
-2.94681739807129	-8.61363410949707	-4.85032224655151	0.119695208966732	0.429928690195084	-0.0685636773705482
-2.94714570045471	-8.61482334136963	-4.83842182159424	0.11945965886116	0.430036723613739	-0.0684833601117134
-2.94027519226074	-8.60937881469727	-4.856764793396	0.119453445076942	0.430225312709808	-0.0686599612236023
-2.94917273521423	-8.60758209228516	-4.85221672058105	0.119591690599918	0.43048307299614	-0.0684613510966301
-2.95053172111511	-8.60818481445313	-4.8517370223999	0.119540736079216	0.430771291255951	-0.0685191825032234
-2.95262336730957	-8.60709667205811	-4.86924409866333	0.119752682745457	0.431080400943756	-0.0685689002275467
-2.95590615272522	-8.60621929168701	-4.8657922744751	0.119901470839977	0.431386142969131	-0.0683394223451614
-2.95968890190125	-8.60791969299316	-4.89373540878296	0.120107017457485	0.431828081607819	-0.0684333741664886
-2.97000551223755	-8.60716342926025	-4.89695405960083	0.120433963835239	0.43230876326561	-0.068218894302845
-2.96804046630859	-8.61394596099854	-4.90754413604736	0.120679706335068	0.432821691036224	-0.0681131482124329
-2.97645711898804	-8.61256504058838	-4.93323135375977	0.121072947978973	0.433311611413956	-0.067998468875885
-2.97672891616821	-8.61749839782715	-4.92815732955933	0.121232703328133	0.433851957321167	-0.0677464604377747
-2.97471499443054	-8.61779022216797	-4.94894218444824	0.121657580137253	0.434285074472427	-0.0676974803209305
-2.97000241279602	-8.61819744110107	-4.93975353240967	0.12188021838665	0.434742242097855	-0.0674040168523788
-2.96462869644165	-8.61407470703125	-4.95621538162231	0.122351013123989	0.435279875993729	-0.067374549806118
-2.96538686752319	-8.61032295227051	-4.96340703964233	0.122975587844849	0.435718446969986	-0.0668984800577164
-2.96564269065857	-8.61024570465088	-4.97100830078125	0.123462952673435	0.436411023139954	-0.0667568370699883
-2.9715747833252	-8.60644912719727	-4.99222326278687	0.124218687415123	0.437005966901779	-0.0665359497070313
-2.97701334953308	-8.60643100738525	-5.00537919998169	0.124798536300659	0.437619715929031	-0.0662004500627518
-2.97942352294922	-8.61069774627686	-5.02986669540405	0.125590413808823	0.438207000494003	-0.066078394651413
-2.98467969894409	-8.61302947998047	-5.03319358825684	0.126136481761932	0.438827097415924	-0.065635584294796
-2.98290967941284	-8.6170768737793	-5.05717611312866	0.126639544963837	0.439514577388763	-0.0656161829829216
-2.97547197341919	-8.62055397033691	-5.04130697250366	0.126977056264877	0.439831167459488	-0.0651983991265297
-2.96183466911316	-8.61722373962402	-5.06410598754883	0.127532675862312	0.440233439207077	-0.0651142820715904
-2.95615649223328	-8.61636352539063	-5.05345630645752	0.128116697072983	0.440607488155365	-0.0647334977984428
-2.96305298805237	-8.61746406555176	-5.08662891387939	0.128864750266075	0.441141247749329	-0.0645685195922852
-2.96424198150635	-8.62800407409668	-5.08573007583618	0.129356727004051	0.441649854183197	-0.0644326731562614
-2.9610276222229	-8.63429927825928	-5.10256338119507	0.129737555980682	0.441888868808746	-0.0643745437264442
-2.94341540336609	-8.6337890625	-5.08858633041382	0.12993061542511	0.441999763250351	-0.0641719847917557
-2.93315434455872	-8.63411235809326	-5.0966968536377	0.130421727895737	0.442039966583252	-0.0640560761094093
-2.92812609672546	-8.63455486297607	-5.09523105621338	0.13080807030201	0.442169040441513	-0.0637878999114037
-2.93329429626465	-8.63761901855469	-5.10266160964966	0.131323799490929	0.44234699010849	-0.063683919608593
-2.92898774147034	-8.64024353027344	-5.10552644729614	0.13154399394989	0.442364424467087	-0.0634204000234604
-2.92969536781311	-8.64710330963135	-5.122887134552	0.13174794614315	0.44238954782486	-0.0634147673845291
-2.91429305076599	-8.65134525299072	-5.09232044219971	0.131665870547295	0.442114621400833	-0.0631712898612022
-2.90572905540466	-8.6494722366333	-5.10297679901123	0.131830871105194	0.441832780838013	-0.0630346164107323
-2.89477276802063	-8.65054035186768	-5.08398866653442	0.13192081451416	0.44150173664093	-0.0628615394234657
-2.90036368370056	-8.65213203430176	-5.08655214309692	0.132172986865044	0.441330820322037	-0.0627434551715851
-2.90197420120239	-8.65890979766846	-5.09259080886841	0.132172003388405	0.441154330968857	-0.062700979411602
-2.89936757087708	-8.6646785736084	-5.07586336135864	0.132018655538559	0.440641522407532	-0.0625818744301796
-2.87969255447388	-8.66195964813232	-5.07317686080933	0.131787329912186	0.440062344074249	-0.0626463666558266
-2.87050008773804	-8.65905857086182	-5.03993606567383	0.131694465875626	0.439475536346436	-0.0624186359345913
-2.87014675140381	-8.65854263305664	-5.05183696746826	0.131609603762627	0.438914775848389	-0.0624900572001934
-2.87630796432495	-8.66226100921631	-5.03649854660034	0.131519734859467	0.43851763010025	-0.0623263828456402
-2.8707103729248	-8.66769790649414	-5.03963613510132	0.13114932179451	0.437960356473923	-0.0624578595161438
-2.86686539649963	-8.67111968994141	-5.01528978347778	0.130707919597626	0.437205821275711	-0.0623480714857578
-2.85160970687866	-8.67322444915771	-5.00199699401855	0.130306825041771	0.436399906873703	-0.0625158920884132
-2.84152555465698	-8.6693286895752	-4.97281837463379	0.129922360181808	0.435551941394806	-0.062256284058094
-2.8355884552002	-8.66742992401123	-4.97345066070557	0.129662215709686	0.434928923845291	-0.0624133162200451
-2.83947420120239	-8.66659164428711	-4.95034122467041	0.129434004426003	0.434262961149216	-0.0621601045131683
-2.84248876571655	-8.6690673828125	-4.95793342590332	0.128936946392059	0.433683902025223	-0.062395166605711
-2.83864974975586	-8.67661380767822	-4.92910814285278	0.128415748476982	0.432877987623215	-0.0622342117130756
-2.8290696144104	-8.67789840698242	-4.92323398590088	0.127737998962402	0.432096183300018	-0.0624207258224487
-2.81914210319519	-8.67420864105225	-4.89226102828979	0.127245277166367	0.431160271167755	-0.0623299665749073
-2.81175541877747	-8.66776466369629	-4.87298011779785	0.126601427793503	0.430406719446182	-0.0624680891633034
-2.80756998062134	-8.66629791259766	-4.86530542373657	0.126226156949997	0.429661005735397	-0.0624020956456661
-2.80089402198792	-8.66378021240234	-4.82988500595093	0.125687569379807	0.428910285234451	-0.0622879639267921
-2.80468010902405	-8.66123962402344	-4.84533548355103	0.125369593501091	0.428302586078644	-0.0622888952493668
-2.80837440490723	-8.65900039672852	-4.82112550735474	0.124921999871731	0.427705526351929	-0.0621493868529797
-2.80890464782715	-8.66291999816895	-4.8332724571228	0.124410040676594	0.42720153927803	-0.0622790828347206
-2.81259679794312	-8.66512966156006	-4.80382204055786	0.123937264084816	0.426470339298248	-0.0619463920593262
-2.80551433563232	-8.6631031036377	-4.79985189437866	0.123277299106121	0.425901412963867	-0.0621149875223637
-2.80403733253479	-8.66107940673828	-4.77972507476807	0.122777432203293	0.425300598144531	-0.0619717128574848
-2.79725432395935	-8.65530490875244	-4.76686096191406	0.122137263417244	0.424708902835846	-0.0618053376674652
-2.79387950897217	-8.65550708770752	-4.76494407653809	0.121788069605827	0.424185961484909	-0.061770174652338
-2.79152178764343	-8.65062236785889	-4.7314076423645	0.121340677142143	0.423637449741364	-0.0614315830171108
-2.78599190711975	-8.64401054382324	-4.74482440948486	0.120981596410275	0.423188537359238	-0.0614111982285976
-2.78750729560852	-8.64118766784668	-4.73078346252441	0.120682545006275	0.422777026891708	-0.0610833950340748
-2.78692102432251	-8.64002227783203	-4.7124285697937	0.120329909026623	0.42245164513588	-0.0607813894748688
-2.78263640403748	-8.63171005249023	-4.72497272491455	0.120120003819466	0.422213107347488	-0.0606617964804173
-2.78534746170044	-8.62844371795654	-4.70925140380859	0.119991794228554	0.421845257282257	-0.0602555312216282
-2.78454208374023	-8.6251106262207	-4.70756816864014	0.119826570153236	0.421698570251465	-0.0599759854376316
-2.78895354270935	-8.6198148727417	-4.72208023071289	0.119768559932709	0.421583712100983	-0.0597712136805058
-2.79049038887024	-8.61694812774658	-4.7121114730835	0.119791850447655	0.421483546495438	-0.0592757239937782
-2.78949594497681	-8.61306381225586	-4.72656106948853	0.119842052459717	0.421419709920883	-0.0590857900679111
-2.79735946655273	-8.60958290100098	-4.72903347015381	0.1200080960989	0.421444773674011	-0.0585974529385567
-2.79212856292725	-8.60638236999512	-4.72734642028809	0.120080046355724	0.421577334403992	-0.0581440962851048
-2.79721283912659	-8.60407733917236	-4.75046300888062	0.120376914739609	0.421734035015106	-0.0578237436711788
-2.80083727836609	-8.60522937774658	-4.74141788482666	0.120677538216114	0.421878188848495	-0.0571362562477589
-2.79387187957764	-8.60121250152588	-4.75290727615356	0.121073015034199	0.422060340642929	-0.0567070692777634
-2.79398941993713	-8.59363269805908	-4.76636219024658	0.121550738811493	0.422188639640808	-0.0561038888990879
-2.79164290428162	-8.5972204208374	-4.76533317565918	0.12199579179287	0.422523260116577	-0.055391363799572
-2.78522515296936	-8.59210300445557	-4.79063940048218	0.122665889561176	0.422811388969421	-0.0548775121569633
-2.78040838241577	-8.58501052856445	-4.78735494613647	0.123222231864929	0.423005878925323	-0.0539711154997349
-2.76964235305786	-8.58030605316162	-4.79358625411987	0.123973980545998	0.423282206058502	-0.0533332340419292
-2.76483297348022	-8.57535934448242	-4.80945301055908	0.124993145465851	0.423677563667297	-0.0524260513484478
-2.75331091880798	-8.56655693054199	-4.80531787872314	0.125840917229652	0.424133867025375	-0.0514322631061077
-2.7492733001709	-8.5589714050293	-4.83423042297363	0.126990020275116	0.424602955579758	-0.0505861937999725
-2.74908423423767	-8.54832553863525	-4.84111356735229	0.128254070878029	0.425116539001465	-0.0493302643299103
-2.75187373161316	-8.54588890075684	-4.88135480880737	0.129651501774788	0.425771534442902	-0.0484799891710281
-2.75965785980225	-8.54162406921387	-4.89224100112915	0.130905196070671	0.426395446062088	-0.0472038425505161
-2.75452423095703	-8.53847503662109	-4.92609977722168	0.132146537303925	0.42709693312645	-0.0463984422385693
-2.74965023994446	-8.53555107116699	-4.91454029083252	0.133322656154633	0.427618056535721	-0.0452248975634575
-2.73763990402222	-8.52317142486572	-4.94805240631104	0.134595587849617	0.428130000829697	-0.0442304909229279
-2.73474192619324	-8.51240062713623	-4.94062089920044	0.135947078466415	0.428590714931488	-0.0430599935352802
-2.73989605903625	-8.50025844573975	-4.97733926773071	0.137309923768044	0.429258912801743	-0.042216993868351
-2.7459979057312	-8.50263977050781	-4.9865870475769	0.138415038585663	0.429896891117096	-0.0411778576672077
-2.74675321578979	-8.4996337890625	-5.0169529914856	0.139481246471405	0.430516183376312	-0.0404906012117863
-2.73246622085571	-8.49434375762939	-5.00722074508667	0.140462949872017	0.430812001228333	-0.0393772050738335
-2.71851015090942	-8.47921085357666	-5.01248550415039	0.141851633787155	0.43076354265213	-0.0383248403668404
-2.71956777572632	-8.47549438476563	-5.03405857086182	0.143301010131836	0.431106567382813	-0.0373116619884968
-2.72490859031677	-8.47558879852295	-5.03203821182251	0.144427686929703	0.431326270103455	-0.0362134575843811
-2.71305775642395	-8.4707670211792	-5.04994010925293	0.14504785835743	0.431343406438828	-0.0355371199548244
-2.69928312301636	-8.45808887481689	-5.03083753585815	0.145786821842194	0.431236803531647	-0.0348064266145229
-2.70367670059204	-8.45684623718262	-5.04833078384399	0.146831795573235	0.431330353021622	-0.0339232832193375
-2.69654321670532	-8.4572582244873	-5.05266714096069	0.147416949272156	0.431059509515762	-0.0334561504423618
-2.67788624763489	-8.44748687744141	-5.0309739112854	0.147930115461349	0.430441409349442	-0.0324325710535049
-2.6763129234314	-8.42767143249512	-5.03148317337036	0.148956909775734	0.430050849914551	-0.0312696658074856
-2.68171763420105	-8.42290592193604	-5.03745174407959	0.149378344416618	0.429693102836609	-0.0303924605250359
-2.66257953643799	-8.4142370223999	-5.0070276260376	0.149356693029404	0.428989708423615	-0.0295953080058098
-2.65201687812805	-8.40050983428955	-4.99691200256348	0.149769872426987	0.42819932103157	-0.0288404561579227
-2.65555047988892	-8.40140438079834	-5.00287771224976	0.149993196129799	0.427621781826019	-0.0284645203500986
-2.64419269561768	-8.42005252838135	-4.97426414489746	0.14961850643158	0.426591157913208	-0.0280684269964695
-2.63685727119446	-8.41785430908203	-4.9560170173645	0.149527966976166	0.425604522228241	-0.0266318060457706
-2.63644480705261	-8.40271186828613	-4.93807172775269	0.14980836212635	0.424734592437744	-0.0257745496928692
-2.63118624687195	-8.39966869354248	-4.93620777130127	0.149916902184486	0.423594325780869	-0.0248030181974173
-2.60685992240906	-8.39333152770996	-4.91241502761841	0.150050044059753	0.422252714633942	-0.0239526145160198
-2.59595227241516	-8.38400173187256	-4.89487791061401	0.150273188948631	0.42095622420311	-0.0230208300054073
-2.6039924621582	-8.3818941116333	-4.88866710662842	0.150431156158447	0.420158267021179	-0.0221684016287327
-2.59162664413452	-8.37675380706787	-4.87932348251343	0.150218412280083	0.419142156839371	-0.0215019676834345
-2.57727551460266	-8.35706806182861	-4.84511137008667	0.150232464075089	0.418040305376053	-0.0205707717686892
-2.58321738243103	-8.34786605834961	-4.84179925918579	0.150625437498093	0.417148232460022	-0.0195146333426237
-2.5891318321228	-8.34591293334961	-4.85189199447632	0.150633811950684	0.41645872592926	-0.0187939330935478
-2.57816648483276	-8.33330154418945	-4.82134103775024	0.150565564632416	0.415409594774246	-0.0177426915615797
-2.5708339214325	-8.31286334991455	-4.81784296035767	0.150809496641159	0.414603918790817	-0.0170293636620045
-2.58796310424805	-8.30364322662354	-4.82520389556885	0.151228472590446	0.414190113544464	-0.0164684969931841
-2.60197806358337	-8.30695915222168	-4.81547784805298	0.151358127593994	0.413711965084076	-0.0159211754798889
-2.59025716781616	-8.28197193145752	-4.81448030471802	0.151474714279175	0.413331240415573	-0.0148501507937908
-2.58869338035584	-8.26080322265625	-4.81289434432983	0.151942044496536	0.413126826286316	-0.0134316077455878
-2.60219812393188	-8.2537317276001	-4.82020092010498	0.152635544538498	0.412882775068283	-0.0124850487336516
-2.59645056724548	-8.24263095855713	-4.82486915588379	0.153306931257248	0.412176102399826	-0.0118424706161022
-2.59220480918884	-8.22918510437012	-4.79578399658203	0.154312059283257	0.411411345005035	-0.0111570041626692
-2.61130213737488	-8.21940803527832	-4.81376171112061	0.155290216207504	0.411058574914932	-0.0105135003104806
-2.62193846702576	-8.21155452728271	-4.83167743682861	0.155877441167831	0.411123186349869	-0.0100826164707541
-2.61627888679504	-8.20773696899414	-4.80722618103027	0.156084328889847	0.410904794931412	-0.00940333306789398
-2.62002992630005	-8.19445133209229	-4.8292989730835	0.156996741890907	0.411090940237045	-0.00885762088000774
-2.63588333129883	-8.19655513763428	-4.84831428527832	0.157642588019371	0.411548584699631	-0.00832467712461948
-2.63212084770203	-8.1908540725708	-4.84300851821899	0.158151105046272	0.411738902330399	-0.00757450191304088
-2.60974669456482	-8.18185901641846	-4.85554218292236	0.15914711356163	0.41142013669014	-0.0070811384357512
-2.62669134140015	-8.17843532562256	-4.87483978271484	0.160265028476715	0.411466360092163	-0.00666661327704787
-2.62083888053894	-8.19836235046387	-4.86779308319092	0.161001786589622	0.411472678184509	-0.00655892677605152
-2.63134908676147	-8.1823558807373	-4.88540744781494	0.161722019314766	0.412183433771133	-0.00628703460097313
-2.65741038322449	-8.17554473876953	-4.93235063552856	0.161980524659157	0.414194077253342	-0.00615217071026564
-2.66830110549927	-8.15384197235107	-4.94730520248413	0.160983979701996	0.416743904352188	-0.005298453848809
-2.64949059486389	-8.13887023925781	-4.97061157226563	0.161221876740456	0.418220520019531	-0.00457940995693207
-2.66201853752136	-8.14711666107178	-4.96948146820068	0.16174940764904	0.418660968542099	-0.0041469931602478
-2.64200782775879	-8.1285514831543	-4.97593021392822	0.16315108537674	0.418804615736008	-0.00377159682102501
-2.64291930198669	-8.12751579284668	-5.01141262054443	0.164589777588844	0.418715685606003	-0.0035949070006609
-2.63883423805237	-8.13067436218262	-4.97958564758301	0.165738686919212	0.417457908391953	-0.00351972482167184
-2.64989876747131	-8.1317195892334	-4.98313903808594	0.166522189974785	0.417159140110016	-0.00334882689639926
-2.64112567901611	-8.14832592010498	-4.99519395828247	0.166285663843155	0.417357206344604	-0.00339364190585911
-2.60247445106506	-8.15367317199707	-4.99090337753296	0.166382610797882	0.416833162307739	-0.00340273813344538
-2.60150194168091	-8.16633129119873	-4.98464918136597	0.166952401399612	0.415573835372925	-0.00312798423692584
-2.58980870246887	-8.17753982543945	-4.96354293823242	0.167734175920486	0.414454013109207	-0.00285669346340001
-2.59140062332153	-8.15894985198975	-4.97041273117065	0.168554276227951	0.413814544677734	-0.00248822616413236
-2.59331035614014	-8.15296840667725	-4.97935485839844	0.16867733001709	0.413624227046967	-0.00210690475068986
-2.58291482925415	-8.13175106048584	-4.96230602264404	0.168328821659088	0.413882881402969	-0.00117182324174792
-2.59024882316589	-8.1162052154541	-4.96674394607544	0.167588546872139	0.414342671632767	-0.000541291607078165
-2.58629608154297	-8.11310768127441	-4.99508142471313	0.166810840368271	0.415157347917557	-0.000158196853590198
-2.56121826171875	-8.09198570251465	-4.97790193557739	0.167009294033051	0.414564430713654	0.000177118272404186
-2.58157539367676	-8.102463722229	-4.9701566696167	0.167576611042023	0.413750499486923	0.000518560060299933
-2.57044506072998	-8.10280513763428	-4.9586238861084	0.167799457907677	0.412933886051178	0.000720628362614661
-2.57621288299561	-8.09091091156006	-4.96725749969482	0.168502733111382	0.411850690841675	0.00106113450601697
-2.58186841011047	-8.08683204650879	-4.94978475570679	0.168160185217857	0.41144397854805	0.001335249398835
-2.58578062057495	-8.07058238983154	-4.96796655654907	0.167978778481483	0.41187047958374	0.0016803948674351
-2.5809588432312	-8.09220409393311	-4.96549415588379	0.167164891958237	0.412009477615356	0.00162825419101864
-2.51238036155701	-8.09507751464844	-4.96923017501831	0.167886257171631	0.41142863035202	0.0069405697286129
-2.48661923408508	-8.05789184570313	-4.96189022064209	0.168281942605972	0.410283744335175	0.00891951378434896
-2.52869582176209	-8.07218647003174	-4.93854999542236	0.168435513973236	0.409198611974716	0.00392737844958901
-2.59495973587036	-8.08522415161133	-4.96190595626831	0.168744876980782	0.410124897956848	0.00340283149853349
-2.59687209129334	-8.07397365570068	-4.97460317611694	0.167949512600899	0.410999953746796	0.001953438622877
-2.62415623664856	-8.09048938751221	-4.97930908203125	0.168299779295921	0.411441534757614	-0.000620194419752806
-2.63539600372314	-8.12247753143311	-4.98777389526367	0.16805674135685	0.411306172609329	-0.00177907920442522
-2.60228085517883	-8.12638664245605	-4.98174619674683	0.168676361441612	0.410465717315674	0.000131540422444232
-2.62123656272888	-8.12606811523438	-4.99229907989502	0.16905203461647	0.410215258598328	-0.00119821995031089
-2.62047958374023	-8.14005947113037	-4.97353458404541	0.168841123580933	0.409518450498581	-0.00284451385959983
-2.6502366065979	-8.13653469085693	-4.97855472564697	0.169195339083672	0.409452736377716	-0.00414695544168353
-2.6594500541687	-8.14495182037354	-4.97973251342773	0.168913334608078	0.409264206886292	-0.00564182549715042
-2.64652347564697	-8.14462184906006	-4.95987367630005	0.168641835451126	0.409000486135483	-0.00754996435716748
-2.65420174598694	-8.14831638336182	-4.9448938369751	0.168554648756981	0.40891233086586	-0.0072198361158371
-2.59528851509094	-8.16480731964111	-4.92530536651611	0.16765670478344	0.40821248292923	-0.000222895643673837
-2.55885601043701	-8.11224269866943	-4.91831922531128	0.16668738424778	0.407735407352448	-0.000932218681555241
-2.58016490936279	-8.13205337524414	-4.93716478347778	0.166163772344589	0.407888144254684	-0.00286478525958955
-2.59182238578796	-8.12983512878418	-4.92169380187988	0.166017204523087	0.407491743564606	-0.00226779840886593
-2.60825181007385	-8.10536193847656	-4.92472171783447	0.165752157568932	0.407412111759186	-0.00247235433198512
-2.59871435165405	-8.11069583892822	-4.92140340805054	0.165317669510841	0.406675815582275	-0.00442254217341542
-2.60250401496887	-8.09626388549805	-4.87366247177124	0.165147587656975	0.406283885240555	-0.00481018796563149
-2.61059951782227	-8.10915088653564	-4.86121416091919	0.164944410324097	0.406070232391357	-0.000378822762286291
-2.56040620803833	-8.08996868133545	-4.84284448623657	0.163550108671188	0.405536711215973	0.00363814970478415
-2.53144860267639	-8.04929542541504	-4.86682367324829	0.162993401288986	0.405698478221893	0.00103855680208653
-2.56935024261475	-8.05861663818359	-4.88767623901367	0.163266524672508	0.406118124723434	-0.000145459634950384
-2.55774545669556	-8.06738758087158	-4.8728141784668	0.162945583462715	0.405592113733292	0.00576526159420609
-2.55565285682678	-8.00224685668945	-4.87721252441406	0.162638783454895	0.405164927244186	0.00441496586427093
-2.55555701255798	-8.01581478118896	-4.89521598815918	0.162365391850471	0.405015707015991	0.00130451156292111
-2.62375068664551	-7.98883056640625	-4.85850095748901	0.163003891706467	0.40516009926796	-0.00128038041293621
-2.64545583724976	-8.07766819000244	-4.85663414001465	0.162751495838165	0.405048608779907	0.0026590945199132
-2.48463034629822	-8.02477169036865	-4.84100484848022	0.161628842353821	0.403856426477432	0.00936864037066698
-2.42066121101379	-7.94146680831909	-4.83386850357056	0.16102010011673	0.403611987829208	0.0163858626037836
-2.38626265525818	-7.92718505859375	-4.8523964881897	0.161419719457626	0.40398645401001	0.0198130551725626
-2.352459192276	-7.90547561645508	-4.84834861755371	0.161084443330765	0.404518991708755	0.0237539894878864
-2.38064646720886	-7.86927652359009	-4.82565021514893	0.162002474069595	0.404819071292877	0.0237006936222315
-2.39208817481995	-7.85467100143433	-4.8000283241272	0.162065654993057	0.405153870582581	0.0281693562865257
-2.33788824081421	-7.78816366195679	-4.79719924926758	0.162668690085411	0.405289173126221	0.0314984396100044
-2.35170817375183	-7.77246141433716	-4.8163366317749	0.163249239325523	0.405839383602142	0.0321498401463032
-2.36615347862244	-7.75073051452637	-4.81471014022827	0.163886278867722	0.405860632658005	0.0370990931987762
-2.29696226119995	-7.72077226638794	-4.84105062484741	0.16386304795742	0.406229674816132	0.0407549180090427
-2.28094077110291	-7.69461584091187	-4.86890935897827	0.164414957165718	0.406770050525665	0.041562594473362
-2.28323721885681	-7.68365144729614	-4.86775732040405	0.164377555251122	0.407075345516205	0.0413459911942482
-2.30356431007385	-7.67273712158203	-4.88009357452393	0.16475535929203	0.407737851142883	0.0408128276467323
-2.31441950798035	-7.67389535903931	-4.87145471572876	0.165043145418167	0.408244699239731	0.0394996181130409
-2.32992100715637	-7.67691516876221	-4.8753981590271	0.165661528706551	0.408372044563293	0.0404705703258514
-2.30256724357605	-7.66948080062866	-4.85024785995483	0.165882512927055	0.408174753189087	0.0459293313324451
-2.25883960723877	-7.6188063621521	-4.87785577774048	0.165957748889923	0.408589899539948	0.0479642748832703
-2.25040316581726	-7.61334323883057	-4.88701438903809	0.165269404649734	0.408888548612595	0.0508908145129681
-2.24836230278015	-7.5954418182373	-4.88334655761719	0.16469818353653	0.408966690301895	0.0536881648004055
-2.20799899101257	-7.53342866897583	-4.89687871932983	0.163711071014404	0.409141093492508	0.0549435466527939
-2.19237017631531	-7.52331781387329	-4.89387845993042	0.162125587463379	0.409222602844238	0.0538208894431591
-2.23447680473328	-7.54313707351685	-4.8847279548645	0.160713657736778	0.409609913825989	0.0533815063536167
-2.23486065864563	-7.51285552978516	-4.85345554351807	0.159368321299553	0.409562230110168	0.0554736107587814
-2.21688628196716	-7.48150157928467	-4.85295677185059	0.159095510840416	0.409371167421341	0.0566929168999195
-2.17920923233032	-7.47162532806396	-4.80749416351318	0.158708676695824	0.407833606004715	0.056096039712429
-2.17944741249084	-7.48534917831421	-4.78158378601074	0.158917605876923	0.406745612621307	0.0531487762928009
-2.23801803588867	-7.50908470153809	-4.76279306411743	0.159564346075058	0.406196266412735	0.056074533611536
-2.2058892250061	-7.4385347366333	-4.72903442382813	0.159331262111664	0.405630856752396	0.0706167295575142
-2.12646770477295	-7.34294080734253	-4.74926137924194	0.158335104584694	0.405461192131042	0.0741367042064667
-2.0968816280365	-7.30764961242676	-4.79372930526733	0.157510295510292	0.405618041753769	0.0759343281388283
-2.08360052108765	-7.30935382843018	-4.76218557357788	0.156256675720215	0.404600203037262	0.0771258845925331
-2.07878994941711	-7.30797100067139	-4.77264833450317	0.155469417572021	0.404022216796875	0.0782955214381218
-2.05197763442993	-7.28539276123047	-4.77488231658936	0.154405981302261	0.403772681951523	0.0779700577259064
-2.05339574813843	-7.28025484085083	-4.76337146759033	0.153395354747772	0.40226674079895	0.0754710286855698
-2.17009592056274	-7.33593893051147	-4.74098682403564	0.15325303375721	0.402122259140015	0.0768420025706291
-2.1489679813385	-7.34406042098999	-4.73043870925903	0.152298912405968	0.401058614253998	0.0792426913976669
-2.10006046295166	-7.30448532104492	-4.72813987731934	0.150896206498146	0.400463849306107	0.0770322754979134
-2.07205605506897	-7.28615808486938	-4.72417163848877	0.15058271586895	0.3990538418293	0.0766589343547821
-2.06150102615356	-7.3086085319519	-4.66236591339111	0.149650692939758	0.396847069263458	0.0771448314189911
-2.09062314033508	-7.28192663192749	-4.62719440460205	0.149225950241089	0.394927501678467	0.0803268328309059
-1.98832428455353	-7.20096588134766	-4.59047555923462	0.147639006376266	0.39220255613327	0.0888340845704079
-1.9600613117218	-7.17993021011353	-4.59059190750122	0.14649698138237	0.39042791724205	0.09189672768116
-1.93908131122589	-7.19495010375977	-4.57149934768677	0.144027382135391	0.388147622346878	0.0926438197493553
-1.90201187133789	-7.20559692382813	-4.50071239471436	0.140743568539619	0.385189563035965	0.0925930589437485
-1.90152537822723	-7.21146821975708	-4.45838737487793	0.137643724679947	0.383033126592636	0.0925541147589684
-1.89170694351196	-7.20814275741577	-4.38022184371948	0.131033554673195	0.380951374769211	0.0921218618750572
-1.90084362030029	-7.08896780014038	-4.37534093856812	0.129451781511307	0.379577040672302	0.0944864600896835
-1.91390585899353	-7.076500415802	-4.3427996635437	0.12788650393486	0.376780122518539	0.0979631915688515
-1.90680980682373	-6.99484777450562	-4.2961597442627	0.127100735902786	0.373636305332184	0.100130505859852
-1.87685692310333	-6.97250127792358	-4.27085733413696	0.126277282834053	0.37094458937645	0.10286770015955
-1.85306739807129	-7.01474237442017	-4.26106929779053	0.128444314002991	0.367572486400604	0.10225223004818
-1.91231870651245	-7.03081846237183	-4.20933485031128	0.128795713186264	0.366026133298874	0.102486610412598
-1.88753509521484	-6.97141981124878	-4.212073802948	0.12951634824276	0.365070700645447	0.107676289975643
-1.85284340381622	-7.01475286483765	-4.25746440887451	0.129095956683159	0.36498162150383	0.108341850340366
-1.86446249485016	-7.00001049041748	-4.26406192779541	0.12834070622921	0.364704042673111	0.107629589736462
-1.85006201267242	-6.98123121261597	-4.27966213226318	0.128560557961464	0.364825308322906	0.105300694704056
-1.81565117835999	-7.02548694610596	-4.26497364044189	0.128874108195305	0.364039361476898	0.104132853448391
-1.82612299919128	-7.03049278259277	-4.22403240203857	0.128029108047485	0.363799661397934	0.103635258972645
-1.81795537471771	-6.87783336639404	-4.19685459136963	0.127966970205307	0.364532321691513	0.112551935017109
-1.73263537883759	-6.88391590118408	-4.23770475387573	0.128170788288116	0.362836360931396	0.11312497407198
-1.74157381057739	-6.8989577293396	-4.2571063041687	0.128624483942986	0.362527340650558	0.114248834550381
-1.70456993579865	-6.95645189285278	-4.26551818847656	0.128821283578873	0.361638844013214	0.112352252006531
-1.68449556827545	-7.00779581069946	-4.26764822006226	0.129948392510414	0.360842406749725	0.110358707606792
-1.68834960460663	-6.96392679214478	-4.24177694320679	0.130043670535088	0.360556036233902	0.112904570996761
-1.62625777721405	-6.92283725738525	-4.21852874755859	0.129864022135735	0.358542293310165	0.117522612214088
-1.65789473056793	-6.87436723709106	-4.16544675827026	0.130105808377266	0.356823742389679	0.124260984361172
-1.6565465927124	-6.65505504608154	-4.15886688232422	0.132996052503586	0.355124920606613	0.139444395899773
-1.59874486923218	-6.53146266937256	-4.14747858047485	0.135094881057739	0.352395057678223	0.152738839387894
-1.53181064128876	-6.49318695068359	-4.16085958480835	0.134675621986389	0.351151764392853	0.16047078371048
-1.42991065979004	-6.51328372955322	-4.13013696670532	0.13152015209198	0.349631726741791	0.1632269769907
-1.4285329580307	-6.54670000076294	-4.08686876296997	0.126218393445015	0.350772857666016	0.165668025612831
-1.34551632404327	-6.45308256149292	-4.1364107131958	0.123778082430363	0.352639496326447	0.169784128665924
-1.29250967502594	-6.38421821594238	-4.10348987579346	0.123222269117832	0.352166175842285	0.174587085843086
-1.28602063655853	-6.37270784378052	-4.0900502204895	0.123759627342224	0.351516425609589	0.179176971316338
-1.23536312580109	-6.33741092681885	-4.11312913894653	0.125330209732056	0.350359827280045	0.183548122644424
-1.34039425849915	-6.22407674789429	-4.1168999671936	0.127655535936356	0.351433485746384	0.195551916956902
-1.20170927047729	-6.09288167953491	-4.13562059402466	0.128587484359741	0.350219279527664	0.209553629159927
-1.14611685276031	-6.0408239364624	-4.10943460464478	0.130082413554192	0.348838686943054	0.216972097754478
-1.15865504741669	-6.10195541381836	-4.1024374961853	0.129987239837646	0.349680542945862	0.220342755317688
-1.11530566215515	-6.12087440490723	-4.11911821365356	0.128046080470085	0.351186275482178	0.221911236643791
-1.15284645557404	-6.00790071487427	-4.17674541473389	0.128900170326233	0.355413973331451	0.223848640918732
-1.12465000152588	-6.01314878463745	-4.22616624832153	0.128300711512566	0.357554137706757	0.226606458425522
-1.09343206882477	-5.96763515472412	-4.2418532371521	0.130182147026062	0.358465582132339	0.229546591639519
-1.1493421792984	-6.0523943901062	-4.21642303466797	0.130150690674782	0.359186261892319	0.228099972009659
-1.33628571033478	-6.05299234390259	-4.25266265869141	0.13033926486969	0.362523019313812	0.211953923106194
-1.39510154724121	-6.21968746185303	-4.25700235366821	0.128232628107071	0.362240940332413	0.185496523976326
-1.40607857704163	-6.35791444778442	-4.16226387023926	0.124196000397205	0.362088859081268	0.187820360064507
-1.21746778488159	-6.16793203353882	-4.20243978500366	0.122660517692566	0.363178998231888	0.207610234618187
-1.1507157087326	-6.12250518798828	-4.19138336181641	0.121308170258999	0.363121926784515	0.213643297553062
-1.18948495388031	-6.11473083496094	-4.18298864364624	0.12116777151823	0.364326387643814	0.213263839483261
-1.17710638046265	-6.14713907241821	-4.14951419830322	0.119735434651375	0.363728255033493	0.212299838662148
-1.24011993408203	-6.11865282058716	-4.16589021682739	0.118644401431084	0.366278678178787	0.211303994059563
-1.12138617038727	-6.13659286499023	-4.17739486694336	0.116634599864483	0.365974426269531	0.208678185939789
-1.16266489028931	-6.17538166046143	-4.11809539794922	0.114022009074688	0.366367310285568	0.209442496299744
-1.08176457881927	-6.12432193756104	-4.14537239074707	0.112024180591106	0.367866426706314	0.213646948337555
-1.11601734161377	-6.04794454574585	-4.1601243019104	0.110500253736973	0.370750546455383	0.215614542365074
-1.09489214420319	-6.11537027359009	-4.07548856735229	0.108965538442135	0.367651581764221	0.214912787079811
-1.04648637771606	-6.10097312927246	-4.0960807800293	0.1085354834795	0.368215829133987	0.215742379426956
-1.00158858299255	-6.09783363342285	-4.10916042327881	0.107925675809383	0.367934256792068	0.220489397644997
-0.989191293716431	-6.04907560348511	-4.06997060775757	0.107636593282223	0.366906404495239	0.222999602556229
-1.03669881820679	-6.05582523345947	-4.07309722900391	0.106266506016254	0.36707130074501	0.221140697598457
-0.988505363464355	-6.05742168426514	-4.03968858718872	0.104462876915932	0.365079671144485	0.222949489951134
-0.922898590564728	-6.02220106124878	-4.02796936035156	0.104229487478733	0.362895250320435	0.227530047297478
-0.956883013248444	-5.99600124359131	-3.95937752723694	0.104518562555313	0.360242575407028	0.231449887156487
-0.907091677188873	-5.96113395690918	-3.92516469955444	0.104451194405556	0.356923550367355	0.233765214681625
-0.866616427898407	-5.95340156555176	-3.89470481872559	0.104282103478909	0.354743927717209	0.235439538955688
-0.858989298343658	-5.95215177536011	-3.87400269508362	0.102828934788704	0.353032499551773	0.236459076404572
-0.841042935848236	-5.94433259963989	-3.85795068740845	0.10020487010479	0.352395504713058	0.23813758790493
-0.788788378238678	-5.87293243408203	-3.84700155258179	0.0990030243992805	0.351242929697037	0.240968555212021
-0.760575830936432	-5.86760091781616	-3.78633284568787	0.0985680669546127	0.347990363836288	0.244357407093048
-0.725833058357239	-5.84911346435547	-3.75328493118286	0.0994928106665611	0.344337403774261	0.24965888261795
-0.701773226261139	-5.82478475570679	-3.72831583023071	0.100725956261158	0.341613739728928	0.252823382616043
-0.692862749099731	-5.83035182952881	-3.71536588668823	0.10040932148695	0.338909476995468	0.254134297370911
-0.697013854980469	-5.75958108901978	-3.69480466842651	0.10017666220665	0.337115436792374	0.256909191608429
-0.69814544916153	-5.70924139022827	-3.66291666030884	0.10027252137661	0.334949254989624	0.259186804294586
-0.657328188419342	-5.73001337051392	-3.6236686706543	0.100001581013203	0.331930547952652	0.262065172195435
-0.643612682819366	-5.70690536499023	-3.61060452461243	0.100377961993217	0.330056369304657	0.264618188142776
-0.626923143863678	-5.68251323699951	-3.59632587432861	0.100077524781227	0.328055858612061	0.267575174570084
-0.604814410209656	-5.6326150894165	-3.5588436126709	0.0996769964694977	0.326799422502518	0.270680248737335
-0.591414749622345	-5.61323547363281	-3.52743315696716	0.0989082530140877	0.325771778821945	0.272909820079803
-0.584279298782349	-5.57724618911743	-3.49883532524109	0.0982307568192482	0.324645817279816	0.274672895669937
-0.605115473270416	-5.55240297317505	-3.48402404785156	0.0974844992160797	0.323707699775696	0.275308817625046
-0.629323124885559	-5.528489112854	-3.46827149391174	0.0970088616013527	0.322827339172363	0.275970011949539
-0.603617012500763	-5.53104448318481	-3.44820261001587	0.096162810921669	0.321232259273529	0.277881920337677
-0.574331998825073	-5.51223850250244	-3.4239616394043	0.0955010950565338	0.320553570985794	0.282091826200485
-0.532652318477631	-5.46703100204468	-3.43553400039673	0.0952919870615005	0.320120245218277	0.285140842199326
-0.544171154499054	-5.44762325286865	-3.42071580886841	0.0940855070948601	0.319912075996399	0.286239892244339
-0.572637915611267	-5.44535446166992	-3.35567879676819	0.0929483845829964	0.318728029727936	0.288589268922806
-0.577010154724121	-5.38788032531738	-3.36119151115417	0.0933035612106323	0.318775177001953	0.289965897798538
-0.564782202243805	-5.38433837890625	-3.37832260131836	0.0929634645581245	0.318459004163742	0.290464341640472
-0.557712614536285	-5.37619829177856	-3.34376311302185	0.0923373401165009	0.317400187253952	0.292177647352219
-0.551678955554962	-5.34628820419312	-3.35221648216248	0.0919358357787132	0.317714750766754	0.294646054506302
-0.550183892250061	-5.33774900436401	-3.34308624267578	0.0912948846817017	0.317504346370697	0.295682996511459
-0.548833310604095	-5.32549571990967	-3.33239245414734	0.0904182344675064	0.317279279232025	0.297175705432892
-0.564270436763763	-5.29001235961914	-3.33218264579773	0.0903020277619362	0.317465305328369	0.300124317407608
-0.547949373722076	-5.27272033691406	-3.32430791854858	0.089944414794445	0.317248910665512	0.304567903280258
-0.534373104572296	-5.2388801574707	-3.32329821586609	0.0891816020011902	0.317488044500351	0.308169990777969
-0.554451048374176	-5.1838493347168	-3.31248259544373	0.0892753079533577	0.317783296108246	0.312250703573227
-0.563845098018646	-5.16268682479858	-3.32892036437988	0.0896194130182266	0.317720592021942	0.315107733011246
-0.559994578361511	-5.15354681015015	-3.32477474212646	0.0895510166883469	0.317529410123825	0.316177368164063
-0.564949035644531	-5.16108179092407	-3.31670236587524	0.0890911445021629	0.317399144172668	0.316015183925629
-0.560878813266754	-5.17539548873901	-3.31454205513	0.0884481593966484	0.317387521266937	0.315266102552414
-0.55876886844635	-5.18676662445068	-3.31313800811768	0.0880170911550522	0.317369759082794	0.314932256937027
-0.563297390937805	-5.19247627258301	-3.30467653274536	0.0873487591743469	0.317373305559158	0.313754141330719
-0.565648078918457	-5.20649290084839	-3.29437446594238	0.0866465643048286	0.317194908857346	0.312418848276138
-0.583065509796143	-5.22768211364746	-3.28778171539307	0.0860150456428528	0.317309141159058	0.311277866363525
-0.58829391002655	-5.23440647125244	-3.28167915344238	0.085366502404213	0.317011654376984	0.310300648212433
-0.597044110298157	-5.23852920532227	-3.26369428634644	0.0847254246473312	0.316760927438736	0.309071749448776
-0.610072255134583	-5.25323963165283	-3.26429986953735	0.0839639604091644	0.316544890403748	0.307746797800064
-0.617762804031372	-5.2580418586731	-3.25277733802795	0.0831262022256851	0.316222935914993	0.306361019611359
-0.638004064559937	-5.26455020904541	-3.2427020072937	0.0824469476938248	0.315710186958313	0.304816365242004
-0.641709864139557	-5.28271150588989	-3.23688364028931	0.0815084725618362	0.31501293182373	0.303670704364777
-0.646677196025848	-5.29028177261353	-3.21495890617371	0.0805228725075722	0.314390480518341	0.3028344810009
-0.650943517684937	-5.29582929611206	-3.2002694606781	0.0795676335692406	0.313740819692612	0.302602350711823
-0.65450918674469	-5.29497003555298	-3.17669224739075	0.0784702152013779	0.313137710094452	0.302456945180893
-0.651331841945648	-5.29465579986572	-3.14799046516418	0.0771946161985397	0.312361747026443	0.301931023597717
-0.652720034122467	-5.28252601623535	-3.12889790534973	0.0760542675852776	0.311734259128571	0.301778018474579
-0.649193942546844	-5.27641582489014	-3.1239538192749	0.0747044309973717	0.310958355665207	0.301791489124298
-0.650643646717072	-5.26276016235352	-3.10285091400146	0.0732805803418159	0.310184180736542	0.302064150571823
-0.664531528949738	-5.25297117233276	-3.08596158027649	0.0718482136726379	0.309356659650803	0.302372217178345
-0.679775357246399	-5.2498836517334	-3.07217717170715	0.0706204399466515	0.308400630950928	0.302471369504929
-0.687681794166565	-5.24450492858887	-3.04863667488098	0.0691399276256561	0.307541102170944	0.302769303321838
-0.699196636676788	-5.2319278717041	-3.01556324958801	0.0678501352667809	0.306486964225769	0.303382128477097
-0.710228025913239	-5.21835851669312	-3.00408363342285	0.0667045116424561	0.305465340614319	0.303778022527695
-0.720818221569061	-5.21063709259033	-3.00015354156494	0.0655865147709847	0.304255723953247	0.303755342960358
-0.730022490024567	-5.205894947052	-2.97852945327759	0.0644323006272316	0.302953749895096	0.303983777761459
-0.743127048015594	-5.20077180862427	-2.93420267105103	0.0632585808634758	0.301547527313232	0.303854435682297
-0.766651332378387	-5.19682598114014	-2.90465307235718	0.0622217655181885	0.30038794875145	0.304150998592377
-0.769526839256287	-5.17559957504272	-2.89460396766663	0.0610981211066246	0.299448698759079	0.304973721504211
-0.822947204113007	-5.15939474105835	-2.86558246612549	0.0598235167562962	0.298593938350677	0.305848121643066
-0.843358159065247	-5.14731788635254	-2.83785796165466	0.05897481366992	0.29660552740097	0.307306945323944
-0.879762649536133	-5.12967157363892	-2.83052039146423	0.0577775090932846	0.295561641454697	0.30807027220726
-0.904174149036407	-5.10223579406738	-2.80609941482544	0.0564194843173027	0.294101655483246	0.310052424669266
-0.933588683605194	-5.09046792984009	-2.76173043251038	0.0550524927675724	0.292420893907547	0.311995416879654
-0.979891777038574	-5.06920576095581	-2.73798537254334	0.0536112301051617	0.291291922330856	0.313174456357956
-1.04098737239838	-5.03293323516846	-2.72138953208923	0.0521098114550114	0.29038941860199	0.316474378108978
-1.08221077919006	-4.99268341064453	-2.67984437942505	0.051047433167696	0.288169980049133	0.320136189460754
-1.16301667690277	-4.97549867630005	-2.65692949295044	0.0500874891877174	0.286653429269791	0.322648674249649
-1.21837317943573	-4.94102382659912	-2.64269208908081	0.0489949397742748	0.284639000892639	0.325231045484543
-1.28785061836243	-4.90372467041016	-2.60707330703735	0.047808762639761	0.28270611166954	0.328462690114975
-1.35794913768768	-4.86703157424927	-2.57743048667908	0.0469461753964424	0.280515938997269	0.332803398370743
-1.41205477714539	-4.83199167251587	-2.54830312728882	0.0462648943066597	0.277783572673798	0.336920917034149
-1.44556069374084	-4.79256296157837	-2.51689743995667	0.04575140401721	0.27489110827446	0.340550482273102
-1.47954022884369	-4.75837850570679	-2.47653245925903	0.0449900440871716	0.272025614976883	0.344247281551361
-1.48207533359528	-4.7262921333313	-2.43877840042114	0.0444494299590588	0.268502354621887	0.347621947526932
-1.48310923576355	-4.69958734512329	-2.41404724121094	0.0439887866377831	0.265034258365631	0.350154548883438
-1.48343825340271	-4.67220687866211	-2.36324644088745	0.0437566265463829	0.261281609535217	0.352363437414169
-1.4806592464447	-4.66859006881714	-2.3160343170166	0.043699711561203	0.257341831922531	0.352752208709717
-1.43722760677338	-4.70753955841064	-2.26868844032288	0.0443454831838608	0.252642840147018	0.347206205129623
-1.48667407035828	-4.82340669631958	-2.23783993721008	0.0446223169565201	0.248327925801277	0.334107309579849
-1.48508381843567	-4.76619529724121	-2.19478297233582	0.0434005111455917	0.244853287935257	0.353579759597778
-1.38932514190674	-4.59126663208008	-2.1140501499176	0.0432413257658482	0.240501567721367	0.365871161222458
-1.43505227565765	-4.54207992553711	-2.09460544586182	0.0427100509405136	0.236576303839684	0.367781192064285
-1.48152041435242	-4.50618982315063	-2.06279492378235	0.0423953644931316	0.232929676771164	0.372640818357468
-1.51452207565308	-4.47031593322754	-2.01628541946411	0.0415593571960926	0.229637637734413	0.378894865512848
-1.51652681827545	-4.43215227127075	-1.97565031051636	0.0406958721578121	0.226358830928802	0.382695555686951
-1.5346348285675	-4.4163384437561	-1.95191895961761	0.0395658873021603	0.223871201276779	0.384680420160294
-1.53010010719299	-4.37631893157959	-1.92750668525696	0.0387986861169338	0.221854150295258	0.388149172067642
-1.58676385879517	-4.36672496795654	-1.86669909954071	0.0376199893653393	0.219731092453003	0.389414012432098
-1.61452889442444	-4.38165092468262	-1.85400116443634	0.0368015803396702	0.217704981565475	0.390398263931274
-1.62878739833832	-4.36671257019043	-1.87578010559082	0.0366498455405235	0.216815620660782	0.390852391719818
-1.65043079853058	-4.35016870498657	-1.84777808189392	0.0360193029046059	0.215652838349342	0.390221178531647
-1.67348599433899	-4.3667573928833	-1.84413301944733	0.0354115925729275	0.214711338281631	0.390483856201172
-1.69430041313171	-4.36813259124756	-1.8366311788559	0.0344788879156113	0.213990181684494	0.389881759881973
-1.71500360965729	-4.37209844589233	-1.8293764591217	0.0334545038640499	0.213811695575714	0.38651704788208
-1.71234929561615	-4.46475648880005	-1.79254019260406	0.0310632940381765	0.212918981909752	0.381545275449753
-1.72773063182831	-4.44288396835327	-1.77054667472839	0.0291553977876902	0.213200330734253	0.381834775209427
-1.73910248279572	-4.38621282577515	-1.78276371955872	0.0284225232899189	0.213844329118729	0.382745265960693
-1.73754239082336	-4.40805673599243	-1.79927945137024	0.0272000394761562	0.214298635721207	0.38339576125145
-1.74183487892151	-4.39112329483032	-1.80245006084442	0.0258351285010576	0.215120539069176	0.383584916591644
-1.71827280521393	-4.3830623626709	-1.81295871734619	0.0246169064193964	0.21637536585331	0.384798377752304
-1.713259100914	-4.38501834869385	-1.82231295108795	0.0233665555715561	0.217365548014641	0.385065734386444
-1.70758533477783	-4.38846015930176	-1.82234835624695	0.0218532141298056	0.218745440244675	0.384666979312897
-1.69388580322266	-4.38286399841309	-1.82548701763153	0.020413838326931	0.220525681972504	0.3843894302845
-1.69452130794525	-4.407066822052	-1.83598303794861	0.0189672820270061	0.222329437732697	0.383118540048599
-1.69919848442078	-4.41604852676392	-1.86404991149902	0.0175168085843325	0.224204629659653	0.381812512874603
-1.70176959037781	-4.41855192184448	-1.88200545310974	0.0158174373209476	0.226237952709198	0.380301713943481
-1.69992744922638	-4.43179321289063	-1.89400196075439	0.0139575973153114	0.228421598672867	0.378189265727997
-1.70439040660858	-4.45317220687866	-1.90115761756897	0.0122501542791724	0.230540931224823	0.376283138990402
-1.69846618175507	-4.45249128341675	-1.9151451587677	0.010968322865665	0.232693701982498	0.374248743057251
-1.69737768173218	-4.47598934173584	-1.94346702098846	0.00973903574049473	0.234857857227325	0.372536987066269
-1.69260883331299	-4.48958158493042	-1.96856808662415	0.00897163059562445	0.23680953681469	0.371192336082459
-1.67354261875153	-4.5039529800415	-1.98447239398956	0.00762771628797054	0.238722875714302	0.369601517915726
-1.65139961242676	-4.51484298706055	-1.99551606178284	0.00637057656422257	0.240586191415787	0.368284702301025
-1.63383269309998	-4.52012729644775	-2.00567960739136	0.00498466053977609	0.242311000823975	0.367287963628769
-1.62137651443481	-4.52350282669067	-2.01388168334961	0.00412643002346158	0.244005292654037	0.366655558347702
-1.59820914268494	-4.53829717636108	-2.02548289299011	0.00337043614126742	0.245443642139435	0.36644920706749
-1.57419240474701	-4.53990793228149	-2.03507113456726	0.00236765970475972	0.246735215187073	0.366360157728195
-1.53325402736664	-4.54672718048096	-2.0368492603302	0.00109308573883027	0.247794315218925	0.366828799247742
-1.50731325149536	-4.53241872787476	-2.04722833633423	0.000390229193726555	0.248978435993195	0.367598950862885
-1.47722697257996	-4.53288793563843	-2.06534814834595	-0.000128481275169179	0.250005394220352	0.368836969137192
-1.45062649250031	-4.55378293991089	-2.06015133857727	-0.00127046066336334	0.250428467988968	0.368383646011353
-1.4296783208847	-4.55734157562256	-2.05896878242493	-0.00288474466651678	0.251238465309143	0.367089003324509
-1.54030704498291	-4.55464172363281	-2.0628080368042	-0.00340814469382167	0.252517640590668	0.354277908802032
-1.52554476261139	-4.72722721099854	-2.06623482704163	-0.00572631321847439	0.251896888017654	0.344882667064667
-1.37166714668274	-4.71972894668579	-2.02920842170715	-0.00882169883698225	0.25150191783905	0.355382055044174
-1.26488971710205	-4.56879472732544	-2.05037426948547	-0.0092061460018158	0.252921015024185	0.365562319755554
-1.21129989624023	-4.55263996124268	-2.03536105155945	-0.00985188968479633	0.252506703138351	0.370805859565735
-1.2153035402298	-4.5114631652832	-2.03482985496521	-0.00956759322434664	0.253398090600967	0.374047845602036
-1.19582557678223	-4.466796875	-2.06812214851379	-0.00888494867831469	0.25468772649765	0.377626597881317
-1.21145606040955	-4.49234819412231	-2.07639980316162	-0.00851632934063673	0.255293101072311	0.378848165273666
-1.211310505867	-4.49399185180664	-2.08233952522278	-0.008986571803689	0.255743324756622	0.379674792289734
-1.1900532245636	-4.45960998535156	-2.07685923576355	-0.00953900068998337	0.256342142820358	0.381055027246475
-1.20898044109344	-4.48602056503296	-2.08878469467163	-0.010095682926476	0.256961584091187	0.378000229597092
-1.27775084972382	-4.58555746078491	-2.0664393901825	-0.0114640863612294	0.256749927997589	0.368694663047791
-1.21451592445374	-4.61509943008423	-2.02674508094788	-0.0139276226982474	0.255736202001572	0.371110409498215
-1.16106200218201	-4.52440738677979	-2.03393411636353	-0.0144396107643843	0.256234169006348	0.378421247005463
-1.11451280117035	-4.48224830627441	-2.05860161781311	-0.0141754169017076	0.255918115377426	0.3844835460186
-1.09233975410461	-4.46452379226685	-2.04009294509888	-0.0139943361282349	0.255210816860199	0.387850224971771
-1.05460965633392	-4.46685075759888	-2.04150104522705	-0.0145281385630369	0.255253553390503	0.391005486249924
-1.0357221364975	-4.48283004760742	-2.02605700492859	-0.0152179133147001	0.254722505807877	0.391478300094604
-1.01753187179565	-4.47489404678345	-2.03038501739502	-0.0162199009209871	0.253929853439331	0.392374992370605
-0.949724614620209	-4.43657350540161	-2.00901675224304	-0.0174582730978727	0.253416627645493	0.397132992744446
-0.913646757602692	-4.42873859405518	-1.98713850975037	-0.0181335173547268	0.252807050943375	0.401065349578857
-0.892801702022552	-4.45623731613159	-2.00205874443054	-0.01868911460042	0.251942306756973	0.40240490436554
-0.88034188747406	-4.4448390007019	-1.99990296363831	-0.0194887537509203	0.251302152872086	0.402260571718216
-0.833759367465973	-4.43990516662598	-1.98361313343048	-0.0207152795046568	0.250588268041611	0.404691755771637
-0.819059908390045	-4.41237020492554	-1.97782814502716	-0.0212717391550541	0.249829962849617	0.406340181827545
-0.776392102241516	-4.43656539916992	-1.96333563327789	-0.0226958878338337	0.248922675848007	0.40797159075737
-0.747901022434235	-4.41885900497437	-1.95148038864136	-0.0234136041253805	0.248062774538994	0.409432977437973
-0.728017032146454	-4.42567157745361	-1.95737838745117	-0.0244061499834061	0.247665822505951	0.410202741622925
-0.70266717672348	-4.43613386154175	-1.95568680763245	-0.0251389089971781	0.246723398566246	0.410636723041534
-0.682464003562927	-4.42897701263428	-1.94694030284882	-0.0263115279376507	0.246014773845673	0.41109237074852
-0.639976322650909	-4.44682550430298	-1.92913424968719	-0.0279466286301613	0.245052322745323	0.409685641527176
-0.616394340991974	-4.46470880508423	-1.91651010513306	-0.0292075034230947	0.24391482770443	0.407120019197464
-0.575611710548401	-4.50140762329102	-1.90705049037933	-0.030858688056469	0.242613926529884	0.399493336677551
-0.51561439037323	-4.54056072235107	-1.89009881019592	-0.0327019281685352	0.241265282034874	0.395165592432022
-0.47330179810524	-4.57516527175903	-1.87046384811401	-0.0341757610440254	0.240097463130951	0.389829695224762
-0.451854735612869	-4.60591220855713	-1.85393226146698	-0.0356857106089592	0.239044889807701	0.386921852827072
-0.428447514772415	-4.60819864273071	-1.82963967323303	-0.0372215658426285	0.238108679652214	0.384105026721954
-0.403679102659225	-4.62891864776611	-1.80537045001984	-0.0394202508032322	0.237301036715508	0.380894601345062
-0.414622128009796	-4.61724853515625	-1.78092217445374	-0.0412983000278473	0.236828863620758	0.381130397319794
-0.415747821331024	-4.60829257965088	-1.76522564888	-0.0432001017034054	0.236499190330505	0.38175705075264
-0.438724339008331	-4.56986331939697	-1.76039397716522	-0.0447360016405582	0.236094027757645	0.385414332151413
-0.487631559371948	-4.54722595214844	-1.76475787162781	-0.0460661314427853	0.235803335905075	0.382719725370407
-0.53003454208374	-4.55692625045776	-1.76287710666656	-0.0478691086173058	0.235310509800911	0.382450342178345
-0.550409615039825	-4.53086376190186	-1.76239895820618	-0.0493003390729427	0.234816521406174	0.384112387895584
-0.564744412899017	-4.52755928039551	-1.75416731834412	-0.0508057288825512	0.234017789363861	0.377875775098801
-0.574888110160828	-4.60221195220947	-1.72693169116974	-0.0531336739659309	0.232448592782021	0.367377102375031
-0.576763451099396	-4.64482736587524	-1.69354259967804	-0.0556636787950993	0.230382934212685	0.360726863145828
-0.619435369968414	-4.62901735305786	-1.64607524871826	-0.0582715943455696	0.228902488946915	0.360076308250427
-0.549113273620605	-4.57541513442993	-1.62743878364563	-0.0608939826488495	0.226611152291298	0.365620523691177
-0.570199072360992	-4.4454402923584	-1.64565539360046	-0.0607820935547352	0.225898265838623	0.369248509407043
-0.53153657913208	-4.46323204040527	-1.6396369934082	-0.0616559870541096	0.223416447639465	0.369720607995987
-0.535682320594788	-4.47332096099854	-1.61965703964233	-0.0629470646381378	0.221500501036644	0.371723115444183
-0.538244307041168	-4.41108131408691	-1.60763573646545	-0.0642252564430237	0.22003485262394	0.373304545879364
-0.539083361625671	-4.43851709365845	-1.58013331890106	-0.0667354315519333	0.217478409409523	0.368582218885422
-0.552258014678955	-4.39487648010254	-1.56841778755188	-0.0684086158871651	0.215488731861115	0.374636054039001
-0.575272142887115	-4.30047369003296	-1.54041492938995	-0.068531945347786	0.213065057992935	0.373398452997208
-0.573324918746948	-4.35049724578857	-1.54191076755524	-0.0695796608924866	0.210714936256409	0.368587374687195
-0.56046324968338	-4.3496470451355	-1.52784907817841	-0.0706630200147629	0.208520919084549	0.371683597564697
-0.514537334442139	-4.31876087188721	-1.51596295833588	-0.0720970779657364	0.206197500228882	0.372928410768509
-0.520885288715363	-4.31238412857056	-1.50059795379639	-0.07373046875	0.203673541545868	0.36738583445549
-0.552981555461884	-4.35610246658325	-1.45222330093384	-0.0759488940238953	0.200286224484444	0.359093576669693
-0.528027534484863	-4.362380027771	-1.40766608715057	-0.0784960016608238	0.1968604773283	0.357053816318512
-0.484006971120834	-4.29285049438477	-1.4065009355545	-0.0797189176082611	0.194524392485619	0.365432649850845
-0.463566482067108	-4.23126935958862	-1.41558218002319	-0.080458477139473	0.191598311066628	0.371827244758606
-0.485516339540482	-4.19862699508667	-1.40831053256989	-0.0809255465865135	0.188476428389549	0.373370736837387
-0.491130024194717	-4.19610214233398	-1.37870466709137	-0.0823152810335159	0.185005724430084	0.37176638841629
-0.519904732704163	-4.20159769058228	-1.34418487548828	-0.0843622237443924	0.181394472718239	0.369699209928513
-0.512898683547974	-4.20613145828247	-1.29542589187622	-0.0873504132032394	0.177267238497734	0.367564976215363
-0.503160655498505	-4.16962671279907	-1.25558519363403	-0.089678518474102	0.172806605696678	0.366593420505524
-0.515793740749359	-4.13663339614868	-1.23454928398132	-0.0909879952669144	0.168962135910988	0.365781664848328
-0.505262017250061	-4.13887500762939	-1.22551202774048	-0.0915964171290398	0.16496342420578	0.367266565561295
-0.487293034791946	-4.1309871673584	-1.20429265499115	-0.0920425057411194	0.161156296730042	0.369561612606049
-0.476195484399796	-4.11785888671875	-1.18833303451538	-0.0922248810529709	0.157845705747604	0.370157063007355
-0.470036059617996	-4.1252384185791	-1.15950679779053	-0.0931289494037628	0.154260337352753	0.370148301124573
-0.470187962055206	-4.12863826751709	-1.13471674919128	-0.0942737013101578	0.150926917791367	0.369947850704193
-0.485385596752167	-4.13297510147095	-1.10829997062683	-0.0960161089897156	0.147425249218941	0.366554975509644
-0.501425921916962	-4.15739393234253	-1.08900213241577	-0.0978180021047592	0.143619135022163	0.361120939254761
-0.523007392883301	-4.18062257766724	-1.06976711750031	-0.0996615365147591	0.140120327472687	0.354836910963058
-0.555211365222931	-4.18028497695923	-1.05280220508575	-0.101265996694565	0.138146728277206	0.348262906074524
-0.575475990772247	-4.23059511184692	-1.07013463973999	-0.102810211479664	0.136690214276314	0.341363608837128
-0.48107236623764	-4.32252407073975	-1.02101039886475	-0.105195641517639	0.130261525511742	0.341371655464172
-0.476510941982269	-4.28599166870117	-0.959770619869232	-0.105983316898346	0.126144096255302	0.341010808944702
-0.334147661924362	-4.27062129974365	-0.932793915271759	-0.106916956603527	0.120648078620434	0.338538140058517
-0.297409236431122	-4.28936672210693	-0.864388346672058	-0.107846260070801	0.114376872777939	0.338226586580276
-0.271191149950027	-4.29199171066284	-0.844526290893555	-0.108357504010201	0.108845420181751	0.336176127195358
-0.209331035614014	-4.30182981491089	-0.784883737564087	-0.10940021276474	0.102786213159561	0.335483253002167
-0.187342569231987	-4.30447912216187	-0.757217764854431	-0.109865792095661	0.0974676981568336	0.332955211400986
-0.195758238434792	-4.32154989242554	-0.723365902900696	-0.110802710056305	0.0926147326827049	0.330335259437561
-0.205222263932228	-4.3320574760437	-0.666396737098694	-0.111913047730923	0.0869816988706589	0.32882371544838
-0.196548938751221	-4.3450779914856	-0.629376530647278	-0.113089464604855	0.0818266198039055	0.325785428285599
-0.161490395665169	-4.36221122741699	-0.581836223602295	-0.11428764462471	0.076982356607914	0.324143886566162
-0.15826703608036	-4.36707019805908	-0.570124506950378	-0.115152649581432	0.072211392223835	0.321779072284698
-0.152244850993156	-4.39621639251709	-0.519070863723755	-0.11623527109623	0.0678166076540947	0.319733887910843
-0.151562660932541	-4.39854717254639	-0.497109413146973	-0.117372296750546	0.0638540238142014	0.316886395215988
-0.145351126790047	-4.40351724624634	-0.468755006790161	-0.118874877691269	0.0596194677054882	0.314513951539993
-0.16216342151165	-4.41386604309082	-0.437634259462357	-0.120218984782696	0.0559654906392097	0.311481893062592
-0.172138869762421	-4.44557476043701	-0.426731109619141	-0.121626108884811	0.0522650294005871	0.307251513004303
-0.167499914765358	-4.48638391494751	-0.386467337608337	-0.12322098761797	0.0486578345298767	0.30363392829895
-0.17059214413166	-4.50832462310791	-0.387164682149887	-0.124498769640923	0.0456920713186264	0.299731850624084
-0.173416569828987	-4.53905010223389	-0.370795667171478	-0.125719204545021	0.0425665676593781	0.296414136886597
-0.175387263298035	-4.55944204330444	-0.362467914819717	-0.126587599515915	0.039974570274353	0.292803168296814
-0.18426288664341	-4.59586668014526	-0.351705193519592	-0.127509117126465	0.0377096831798553	0.289212793111801
-0.179625257849693	-4.61448097229004	-0.341610699892044	-0.128862485289574	0.0346416644752026	0.284968316555023
-0.169124722480774	-4.655686378479	-0.309607297182083	-0.130418658256531	0.0316936038434505	0.280383855104446
-0.155734241008759	-4.68392467498779	-0.29439440369606	-0.132008388638496	0.0286992695182562	0.276256620883942
-0.139614120125771	-4.71718597412109	-0.271279841661453	-0.133372366428375	0.0254305135458708	0.272954761981964
-0.148439034819603	-4.73942232131958	-0.256928771734238	-0.134355321526527	0.0224577002227306	0.269245386123657
-0.133129775524139	-4.75972747802734	-0.235952407121658	-0.135534822940826	0.0192284490913153	0.266067445278168
-0.138809025287628	-4.78421545028687	-0.212619677186012	-0.136816680431366	0.0162611529231071	0.263517171144485
-0.157676070928574	-4.80099248886108	-0.197838321328163	-0.13768570125103	0.0136135155335069	0.260658890008926
-0.163490161299706	-4.81064224243164	-0.157357379794121	-0.139107629656792	0.0104057863354683	0.258109986782074
-0.198215529322624	-4.82160472869873	-0.147281751036644	-0.140321552753448	0.00820405129343271	0.256222903728485
-0.197076067328453	-4.81991863250732	-0.146247178316116	-0.141983792185783	0.00627235788851976	0.254520088434219
-0.216672345995903	-4.82294988632202	-0.137573331594467	-0.143648162484169	0.00424267072230577	0.252995222806931
-0.239515647292137	-4.82537937164307	-0.120820514857769	-0.145142033696175	0.00233408180065453	0.251331716775894
-0.261148124933243	-4.83352136611938	-0.0925942063331604	-0.146768108010292	0.000431848457083106	0.249275743961334
-0.297067642211914	-4.84425115585327	-0.0733688697218895	-0.147912383079529	-0.00156916282139719	0.246845558285713
-0.341486632823944	-4.86525392532349	-0.0429285578429699	-0.149712890386581	-0.00291324825957417	0.245580300688744
-0.34318995475769	-4.87057828903198	-0.0330321714282036	-0.151321053504944	-0.00437837513163686	0.244811862707138
-0.347728252410889	-4.91385078430176	-0.0447634495794773	-0.152867555618286	-0.00575494952499866	0.243492528796196
-0.344137042760849	-4.89033508300781	-0.0712017193436623	-0.153857588768005	-0.00683371396735311	0.239830896258354
-0.348179072141647	-4.90160608291626	-0.052839744836092	-0.155807718634605	-0.00829365476965904	0.237790644168854
-0.353421419858933	-4.92253017425537	-0.0484478026628494	-0.157147005200386	-0.00943230278789997	0.236263900995255
-0.365714102983475	-4.95870876312256	-0.0255689881742001	-0.15889535844326	-0.0106778834015131	0.234250262379646
-0.35158571600914	-4.96765995025635	0.00717671634629369	-0.159993216395378	-0.0123436124995351	0.232072874903679
-0.346846729516983	-4.9932222366333	0.00559610640630126	-0.161197274923325	-0.0135022001340985	0.229677811264992
-0.308336079120636	-5.00445461273193	0.0252421330660582	-0.162638485431671	-0.0153691414743662	0.227322265505791
-0.296312093734741	-5.01505184173584	0.00798399560153484	-0.164029330015182	-0.0165133140981197	0.225381672382355
-0.272736310958862	-5.03618907928467	0.0487669482827187	-0.165835231542587	-0.0182124655693769	0.224118545651436
-0.268053442239761	-5.04188776016235	0.0651080086827278	-0.167255118489265	-0.0195721965283155	0.223207965493202
-0.262945264577866	-5.06739616394043	0.0688335448503494	-0.169068187475204	-0.0207264553755522	0.221389710903168
-0.233956381678581	-5.07255554199219	0.0813492462038994	-0.170849919319153	-0.0223766136914492	0.21971683204174
-0.263473331928253	-5.07267427444458	0.0842497125267982	-0.172194853425026	-0.0233459658920765	0.218020424246788
-0.292144656181335	-5.06452465057373	0.142405763268471	-0.174720034003258	-0.0244087129831314	0.216040655970573
-0.297073036432266	-5.03048229217529	0.246547698974609	-0.177791699767113	-0.0265640672296286	0.217532813549042
-0.329175442457199	-5.05122232437134	0.364602237939835	-0.180714517831802	-0.0293231550604105	0.219172239303589
-0.288628458976746	-5.21344614028931	0.310171008110046	-0.181719452142715	-0.0316755995154381	0.215898871421814
-0.312707871198654	-5.24796295166016	0.154550760984421	-0.180022731423378	-0.0335883535444736	0.209018871188164
-0.370099604129791	-5.13473033905029	0.196594834327698	-0.180734217166901	-0.0378253236413002	0.202685579657555
-0.356343984603882	-5.10748195648193	0.230903059244156	-0.183733984827995	-0.0400501899421215	0.204620003700256
-0.38808536529541	-5.17046642303467	0.275941878557205	-0.185852348804474	-0.0422132797539234	0.208306312561035
-0.434226781129837	-5.20177221298218	0.337324500083923	-0.187759697437286	-0.0449021309614182	0.207959219813347
-0.453620821237564	-5.19469213485718	0.409568071365356	-0.189390331506729	-0.0469232089817524	0.207987457513809
-0.423723191022873	-5.21599292755127	0.453829944133759	-0.19101482629776	-0.0495196469128132	0.207432761788368
-0.420582383871078	-5.24324893951416	0.431266754865646	-0.192074730992317	-0.051240649074316	0.206188216805458
-0.45530977845192	-5.29043626785278	0.4055455327034	-0.192829132080078	-0.0531237423419952	0.205713614821434
-0.489821344614029	-5.30369567871094	0.406464993953705	-0.193057671189308	-0.0551018342375755	0.204645425081253
-0.490842282772064	-5.26520586013794	0.387304604053497	-0.193659543991089	-0.0563188455998898	0.204845324158669
-0.4966000020504	-5.2441234588623	0.44408917427063	-0.195214807987213	-0.0578388012945652	0.20754511654377
-0.491981893777847	-5.29938173294067	0.501766502857208	-0.196879282593727	-0.0598458424210548	0.210335701704025
-0.457951247692108	-5.32987260818481	0.489924818277359	-0.197305738925934	-0.0610843859612942	0.211135193705559
-0.448217839002609	-5.31953811645508	0.4759261906147	-0.197420418262482	-0.0621376968920231	0.210536539554596
-0.456424534320831	-5.32109117507935	0.493355304002762	-0.198453664779663	-0.0632278099656105	0.211488664150238
-0.479528069496155	-5.35188102722168	0.4835145175457	-0.198960945010185	-0.0643682852387428	0.21300907433033
-0.513562321662903	-5.38280010223389	0.45604744553566	-0.199206411838531	-0.0646941736340523	0.212865516543388
-0.511559247970581	-5.37806177139282	0.467838883399963	-0.200002536177635	-0.0653720647096634	0.213380187749863
-0.492028594017029	-5.36689901351929	0.497790545225143	-0.20094832777977	-0.0666644275188446	0.214656338095665
-0.495172768831253	-5.40142917633057	0.501537322998047	-0.201546043157578	-0.0674884095788002	0.216152027249336
-0.483658730983734	-5.42224454879761	0.502877295017242	-0.202101558446884	-0.068226084113121	0.216611087322235
-0.486648887395859	-5.39707946777344	0.504854202270508	-0.202431008219719	-0.0690495520830154	0.217720210552216
-0.506534099578857	-5.38762426376343	0.496521025896072	-0.203109800815582	-0.0695244744420052	0.219634354114532
-0.485534220933914	-5.38142681121826	0.515727579593658	-0.204437717795372	-0.0706834495067596	0.221391335129738
-0.506984293460846	-5.36446475982666	0.517868399620056	-0.20510695874691	-0.0710086151957512	0.223712682723999
-0.526672184467316	-5.36254072189331	0.517797470092773	-0.206371560692787	-0.0715082138776779	0.226255133748055
-0.541450440883636	-5.32530355453491	0.526424586772919	-0.207154810428619	-0.0724227800965309	0.227631315588951
-0.58338475227356	-5.31495237350464	0.527226984500885	-0.208319500088692	-0.072889432311058	0.229441240429878
-0.594141840934753	-5.29635620117188	0.545565009117126	-0.209433615207672	-0.0737541913986206	0.231115117669106
-0.664133667945862	-5.29723453521729	0.542656481266022	-0.210326433181763	-0.0738912224769592	0.232366338372231
-0.695753693580627	-5.28722286224365	0.551414787769318	-0.211292967200279	-0.0743945389986038	0.233775943517685
-0.729292750358582	-5.26642417907715	0.51917290687561	-0.212117806077003	-0.0742161497473717	0.23622964322567
-0.753323316574097	-5.21687459945679	0.527517735958099	-0.213247790932655	-0.073992021381855	0.239266574382782
-0.818143784999847	-5.19072866439819	0.514896035194397	-0.214299649000168	-0.073593370616436	0.242576718330383
-0.861658573150635	-5.17394876480103	0.508293032646179	-0.215131312608719	-0.073698066174984	0.244531288743019
-0.917729616165161	-5.17955636978149	0.49615141749382	-0.216038480401039	-0.0738231688737869	0.244807705283165
-0.940309464931488	-5.17107725143433	0.488197207450867	-0.216663911938667	-0.0744156911969185	0.243792653083801
-0.928877174854279	-5.16221189498901	0.507118046283722	-0.217482253909111	-0.0751752927899361	0.243667423725128
-0.940959870815277	-5.16742897033691	0.486208558082581	-0.217855557799339	-0.0755728110671043	0.243649795651436
-1.00966989994049	-5.21143817901611	0.503525257110596	-0.218428209424019	-0.0763488039374352	0.242152810096741
-1.07615447044373	-5.26560878753662	0.492226153612137	-0.218281671404839	-0.0776325613260269	0.237905248999596
-1.09330320358276	-5.28118753433228	0.495085656642914	-0.218445539474487	-0.0786448940634727	0.232474893331528
-1.09721505641937	-5.32080984115601	0.504844546318054	-0.219219401478767	-0.0794856324791908	0.229523509740829
-1.11560845375061	-5.37879800796509	0.536625623703003	-0.219693496823311	-0.0809968709945679	0.225421786308289
-1.12845635414124	-5.44440460205078	0.558616876602173	-0.21985924243927	-0.0825850740075111	0.219660922884941
-1.11782336235046	-5.47409629821777	0.568047404289246	-0.219649478793144	-0.0844926536083221	0.214164286851883
-1.09557640552521	-5.49926376342773	0.569591701030731	-0.219529345631599	-0.0862220674753189	0.208967044949532
-1.09766662120819	-5.53211545944214	0.59527200460434	-0.219960063695908	-0.0879146009683609	0.205879494547844
-1.11574971675873	-5.55782222747803	0.635512411594391	-0.219962239265442	-0.0897123962640762	0.201497003436089
-1.08702445030212	-5.56540727615356	0.64959442615509	-0.220576226711273	-0.0912675186991692	0.198239952325821
-1.03747606277466	-5.58368301391602	0.646730124950409	-0.220693290233612	-0.0932033732533455	0.19644770026207
-1.07198679447174	-5.60342073440552	0.671413064002991	-0.220067203044891	-0.0948808491230011	0.194818809628487
-1.11102533340454	-5.6076488494873	0.709906697273254	-0.220163911581039	-0.0966435745358467	0.192456871271133
-1.08101999759674	-5.57844114303589	0.738796412944794	-0.220847606658936	-0.0981278270483017	0.190904170274734
-1.04990303516388	-5.59421396255493	0.752485275268555	-0.221476942300797	-0.0993717312812805	0.191625013947487
-1.09235548973083	-5.63692712783813	0.746105909347534	-0.221101462841034	-0.100601390004158	0.191194266080856
-1.13854706287384	-5.62903070449829	0.754087150096893	-0.220814391970634	-0.101270511746407	0.189093545079231
-1.10198783874512	-5.58039045333862	0.759259939193726	-0.221387609839439	-0.102155119180679	0.187899425625801
-1.07361018657684	-5.59136152267456	0.790493488311768	-0.222261592745781	-0.103046260774136	0.188952296972275
-1.10893702507019	-5.64795970916748	0.793835520744324	-0.221653699874878	-0.104218654334545	0.187776878476143
-1.15063643455505	-5.6546483039856	0.792588770389557	-0.221057489514351	-0.104815244674683	0.183993518352509
-1.18308305740356	-5.64207792282104	0.841628074645996	-0.22107070684433	-0.105534456670284	0.182067170739174
-1.14278697967529	-5.68752002716064	0.849759578704834	-0.221842125058174	-0.106335610151291	0.183679893612862
-1.12038946151733	-5.70310163497925	0.875917196273804	-0.222147792577744	-0.106206193566322	0.184376835823059
-1.10032796859741	-5.67982149124146	0.855926215648651	-0.222505450248718	-0.105340085923672	0.183967858552933
-1.09996855258942	-5.66549777984619	0.881084084510803	-0.223552674055099	-0.104367643594742	0.18512037396431
-1.09563660621643	-5.68663597106934	0.852110505104065	-0.22438383102417	-0.103134222328663	0.185926660895348
-1.08093369007111	-5.70389461517334	0.844693601131439	-0.225124761462212	-0.101745776832104	0.185704782605171
-1.04376864433289	-5.69041585922241	0.836298882961273	-0.225463762879372	-0.100566118955612	0.18534842133522
-1.02477240562439	-5.66933155059814	0.839316606521606	-0.225896716117859	-0.0992875173687935	0.185048162937164
-1.05266666412354	-5.68922328948975	0.844205141067505	-0.226116940379143	-0.0979781895875931	0.18477563560009
-1.07767820358276	-5.74109601974487	0.84099942445755	-0.22620752453804	-0.0970910117030144	0.184093996882439
-1.08669364452362	-5.7422571182251	0.847776591777802	-0.226593717932701	-0.096033975481987	0.18350376188755
-1.04780519008636	-5.7106351852417	0.831391155719757	-0.227041527628899	-0.0950331389904022	0.182971805334091
-1.00556135177612	-5.70756959915161	0.841957271099091	-0.227861732244492	-0.0941735580563545	0.184395521879196
-0.977768242359161	-5.71461963653564	0.835122227668762	-0.228556603193283	-0.0934533700346947	0.184714049100876
-0.932378113269806	-5.71818113327026	0.852391719818115	-0.229320988059044	-0.0929500982165337	0.184690102934837
-0.902957379817963	-5.73487281799316	0.860079884529114	-0.230128541588783	-0.0928961336612701	0.184549272060394
-0.898128867149353	-5.73137807846069	0.911959826946259	-0.231027022004128	-0.0925234779715538	0.185940772294998
-0.87239009141922	-5.71368026733398	0.899137377738953	-0.232183575630188	-0.0918188318610191	0.185760766267776
-0.87660676240921	-5.71840715408325	0.920198857784271	-0.232796236872673	-0.0912490710616112	0.185049340128899
-0.898519158363342	-5.75822639465332	0.903072714805603	-0.233468428254128	-0.0905017703771591	0.184693664312363
-0.860475122928619	-5.758957862854	0.897098124027252	-0.234231173992157	-0.0896553620696068	0.183787360787392
-0.828969538211823	-5.75336170196533	0.89717972278595	-0.235322132706642	-0.0892253294587135	0.183809772133827
-0.805974423885345	-5.76264524459839	0.917550384998322	-0.236373469233513	-0.0890226438641548	0.184242695569992
-0.818852484226227	-5.77825450897217	0.933633267879486	-0.237027570605278	-0.088587149977684	0.182716086506844
-0.815963327884674	-5.78303050994873	0.94061279296875	-0.237522110342979	-0.0882053971290588	0.180344611406326
-0.818622827529907	-5.8019003868103	0.974139213562012	-0.237930238246918	-0.0882432237267494	0.179724916815758
-0.820200800895691	-5.82975721359253	0.972487330436707	-0.2384013235569	-0.0881088227033615	0.179020345211029
-0.797974586486816	-5.84718894958496	1.00484240055084	-0.238732904195786	-0.0884956419467926	0.179059043526649
-0.747772753238678	-5.82755517959595	1.0138258934021	-0.239662915468216	-0.0885403901338577	0.179256930947304
-0.738841891288757	-5.80894374847412	1.02962815761566	-0.240307375788689	-0.0880555063486099	0.179251685738564
-0.774973809719086	-5.84653806686401	1.02947986125946	-0.24062605202198	-0.0877653583884239	0.178798347711563
-0.827914893627167	-5.87948274612427	1.05187380313873	-0.240777254104614	-0.0878054946660995	0.17759582400322
-0.851555347442627	-5.87251377105713	1.07359349727631	-0.241159409284592	-0.0877977609634399	0.176575943827629
-0.841758668422699	-5.87638664245605	1.10799884796143	-0.24178871512413	-0.0878088921308517	0.178043738007545
-0.844262421131134	-5.87276935577393	1.10112631320953	-0.241994217038155	-0.0872732102870941	0.177144661545753
-0.832577526569366	-5.89241600036621	1.1296718120575	-0.242386177182198	-0.0868568867444992	0.176057323813438
-0.829243123531342	-5.90311241149902	1.11816871166229	-0.242754548788071	-0.0859557911753654	0.175600647926331
-0.800194799900055	-5.91060352325439	1.14087677001953	-0.243158832192421	-0.0851819291710854	0.176643520593643
-0.80544900894165	-5.91873073577881	1.15486061573029	-0.243114203214645	-0.0847413763403893	0.178717404603958
-0.794424772262573	-5.91662073135376	1.16098296642303	-0.243469655513763	-0.0835603699088097	0.178387999534607
-0.784583508968353	-5.90015268325806	1.14498054981232	-0.243273690342903	-0.0820208787918091	0.177478685975075
-0.787460565567017	-5.91488742828369	1.13055241107941	-0.243665620684624	-0.080616682767868	0.177374690771103
-0.827179133892059	-5.93745708465576	1.15770745277405	-0.244159683585167	-0.0795577019453049	0.176966309547424
-0.827580749988556	-5.94449806213379	1.1452819108963	-0.244763761758804	-0.0783562883734703	0.175748616456985
-0.807826697826386	-5.92262506484985	1.13496208190918	-0.244951203465462	-0.0767113640904427	0.173647582530975
-0.8426553606987	-5.91598081588745	1.10735940933228	-0.244989633560181	-0.0752284377813339	0.17396505177021
-0.881340742111206	-5.93556547164917	1.14027917385101	-0.245395123958588	-0.0742748454213142	0.175211250782013
-0.888207197189331	-5.9399561882019	1.12683057785034	-0.246263518929482	-0.0730178505182266	0.175684660673141
-0.892310440540314	-5.91809606552124	1.13809275627136	-0.247303798794746	-0.0715034753084183	0.175634324550629
-0.859290480613709	-5.9336633682251	1.17027711868286	-0.249033391475677	-0.071318656206131	0.176687970757484
-0.880158007144928	-5.91449689865112	1.18434166908264	-0.250852942466736	-0.0687654390931129	0.176769107580185
-0.896930932998657	-5.86515760421753	1.13620376586914	-0.250852346420288	-0.0665870755910873	0.175596326589584
-0.923641502857208	-5.89952516555786	1.1485368013382	-0.250998854637146	-0.0659682303667068	0.17695577442646
-0.960105776786804	-5.90387201309204	1.1516740322113	-0.250670462846756	-0.0656032264232636	0.176436439156532
-0.968328237533569	-5.89971303939819	1.17207956314087	-0.250858992338181	-0.0647759214043617	0.176730051636696
-0.993650674819946	-5.9078049659729	1.18268060684204	-0.251437246799469	-0.0641776248812675	0.176971256732941
-0.952109336853027	-5.91376733779907	1.22914433479309	-0.252683490514755	-0.0639758631587029	0.177003279328346
-0.881790101528168	-5.90106439590454	1.2340247631073	-0.253562569618225	-0.0630781576037407	0.175144597887993
-0.8063805103302	-5.92994594573975	1.23506200313568	-0.255043834447861	-0.0618619956076145	0.17486460506916
-0.824699103832245	-5.94483041763306	1.26994597911835	-0.255663990974426	-0.0609256960451603	0.175777181982994
-0.788528203964233	-5.93804836273193	1.30030179023743	-0.256418347358704	-0.0600282438099384	0.177309527993202
-0.714858114719391	-5.91793632507324	1.29421472549438	-0.256673693656921	-0.0593805871903896	0.178230568766594
-0.709975183010101	-5.9277229309082	1.32391571998596	-0.257336229085922	-0.0581866689026356	0.179194509983063
-0.652870416641235	-5.9299693107605	1.3283097743988	-0.258427172899246	-0.0574548877775669	0.175448313355446
-0.630427777767181	-5.93878936767578	1.35560929775238	-0.259209811687469	-0.0558439716696739	0.175755739212036
-0.570046484470367	-5.9650297164917	1.33478355407715	-0.259830385446548	-0.0549604631960392	0.176976934075356
-0.608074605464935	-5.94252777099609	1.35581839084625	-0.259507387876511	-0.053525984287262	0.175404831767082
-0.588157176971436	-5.96577930450439	1.33098387718201	-0.259531527757645	-0.0532112494111061	0.175563603639603
-0.638628840446472	-5.97330760955811	1.33169043064117	-0.259414613246918	-0.0524720214307308	0.176460385322571
-0.66095894575119	-5.9777307510376	1.33315587043762	-0.259742856025696	-0.0520188249647617	0.174639835953712
-0.628402173519135	-5.9816255569458	1.3472535610199	-0.260235607624054	-0.0522533357143402	0.172745808959007
-0.625475525856018	-5.98306894302368	1.33770155906677	-0.26076540350914	-0.0520670339465141	0.172598719596863
-0.629358410835266	-5.991539478302	1.36780560016632	-0.261248409748077	-0.0526223592460155	0.173500835895538
-0.650623738765717	-5.98356866836548	1.34304237365723	-0.261759847402573	-0.0524653308093548	0.173048406839371
-0.677706778049469	-5.96535396575928	1.36007857322693	-0.262199312448502	-0.0525615364313126	0.173507839441299
-0.668049097061157	-5.97366380691528	1.35969471931458	-0.263107299804688	-0.0535050220787525	0.172706812620163
-0.657795488834381	-5.97134256362915	1.38085401058197	-0.264011263847351	-0.0541917160153389	0.1719741076231
-0.63454669713974	-5.95573091506958	1.37626588344574	-0.264251470565796	-0.0549140423536301	0.171974018216133
-0.642545759677887	-5.95959281921387	1.39929151535034	-0.26443737745285	-0.0560268126428127	0.172483831644058
-0.642412126064301	-5.96075963973999	1.40574550628662	-0.26434051990509	-0.0572347678244114	0.171544685959816
-0.659948945045471	-5.96437931060791	1.41252446174622	-0.264054924249649	-0.0582186207175255	0.171584740281105
-0.676972627639771	-5.9717583656311	1.41249537467957	-0.264005452394485	-0.0592780411243439	0.170775979757309
-0.707662284374237	-5.97325849533081	1.43815445899963	-0.264045238494873	-0.060717236250639	0.169221386313438
-0.713849008083344	-5.97929763793945	1.443150639534	-0.264235377311707	-0.0624336898326874	0.167541041970253
-0.729012906551361	-5.98328685760498	1.45539367198944	-0.264194816350937	-0.0638458877801895	0.166053369641304
-0.746332883834839	-5.97078990936279	1.47091925144196	-0.263958036899567	-0.0654015019536018	0.164646595716476
-0.785539269447327	-5.97026300430298	1.47914016246796	-0.263434916734695	-0.0671733394265175	0.163885921239853
-0.813039600849152	-5.971839427948	1.51645171642303	-0.263173460960388	-0.0688940584659576	0.162691980600357
-0.843467116355896	-5.95983839035034	1.53060781955719	-0.263502329587936	-0.0705721229314804	0.160865470767021
-0.86567622423172	-5.99604463577271	1.54948377609253	-0.263227701187134	-0.0722802132368088	0.160586595535278
-0.901438891887665	-6.00440788269043	1.5380699634552	-0.263071149587631	-0.0736059918999672	0.158097639679909
-0.93112325668335	-5.98247909545898	1.55393981933594	-0.262655735015869	-0.0754186138510704	0.156779125332832
-0.969353795051575	-5.99490785598755	1.56841909885406	-0.262198567390442	-0.0768322572112083	0.156305342912674
-1.00677192211151	-5.99731159210205	1.57739400863647	-0.261500269174576	-0.0785795226693153	0.154193788766861
-1.04209864139557	-5.99493217468262	1.60391080379486	-0.260856568813324	-0.0804114267230034	0.154704824090004
-1.06859564781189	-5.9920768737793	1.63735795021057	-0.260779917240143	-0.0821220353245735	0.155152156949043
-1.07639610767365	-5.97929096221924	1.64065933227539	-0.260447680950165	-0.0838408172130585	0.155455783009529
-1.0849757194519	-5.97271585464478	1.65285646915436	-0.260413199663162	-0.0852333903312683	0.155852273106575
-1.08816385269165	-5.97477054595947	1.67786109447479	-0.260640233755112	-0.0869957506656647	0.156549885869026
-1.08387875556946	-5.97944021224976	1.69198322296143	-0.260977804660797	-0.0884067490696907	0.156506508588791
-1.06639695167542	-5.96779775619507	1.71695530414581	-0.261221140623093	-0.0897482112050056	0.155990540981293
-1.04737937450409	-5.97418212890625	1.74184513092041	-0.261429756879807	-0.0916232094168663	0.158003956079483
-1.04074394702911	-5.97633218765259	1.76813817024231	-0.261450856924057	-0.0931293219327927	0.159087151288986
-1.01113653182983	-5.97955560684204	1.81067621707916	-0.261886954307556	-0.0946974381804466	0.160292595624924
-0.971179842948914	-5.98425245285034	1.82192099094391	-0.262410700321198	-0.0961953550577164	0.162156775593758
-0.921132326126099	-5.98536348342896	1.85689663887024	-0.263042807579041	-0.0973975285887718	0.16422313451767
-0.866921007633209	-5.98451709747314	1.88229060173035	-0.263561308383942	-0.098660945892334	0.165462300181389
-0.828986704349518	-6.00327777862549	1.89518487453461	-0.263667494058609	-0.0999860987067223	0.166978001594543
-0.796126425266266	-6.01549816131592	1.93164646625519	-0.263992160558701	-0.101165644824505	0.166848823428154
-0.757895290851593	-6.04209041595459	1.93644344806671	-0.264180272817612	-0.102337293326855	0.166328072547913
-0.726598978042603	-6.07130002975464	1.9666234254837	-0.264252185821533	-0.10319172590971	0.167031317949295
-0.718524217605591	-6.08783149719238	1.9542191028595	-0.264728993177414	-0.103733859956264	0.166132345795631
-0.707420229911804	-6.11102390289307	1.98209726810455	-0.264922887086868	-0.10491306334734	0.165164902806282
-0.694089233875275	-6.13790845870972	1.9893513917923	-0.265556782484055	-0.105379931628704	0.16386890411377
-0.680338680744171	-6.14776849746704	1.99625325202942	-0.265802443027496	-0.10622151941061	0.161662980914116
-0.677010118961334	-6.17936658859253	2.03829503059387	-0.266258478164673	-0.107309676706791	0.160333231091499
-0.671544194221497	-6.2040901184082	2.02952980995178	-0.266551733016968	-0.108314290642738	0.157778903841972
-0.678230226039886	-6.22168636322021	2.05844402313232	-0.266941010951996	-0.109201245009899	0.156320869922638
-0.681176066398621	-6.23689603805542	2.06316947937012	-0.267656236886978	-0.10976704210043	0.153974547982216
-0.695004045963287	-6.26259279251099	2.04824709892273	-0.268240392208099	-0.110132545232773	0.150938332080841
-0.711953461170197	-6.29865837097168	2.07581853866577	-0.269039809703827	-0.110626041889191	0.148550912737846
-0.725213289260864	-6.32451009750366	2.06847238540649	-0.269794136285782	-0.110615901648998	0.145758807659149
-0.741172790527344	-6.34173250198364	2.0620231628418	-0.27046275138855	-0.110550716519356	0.143140807747841
-0.741103887557983	-6.36291313171387	2.08866930007935	-0.270938158035278	-0.110895119607449	0.141466379165649
-0.765483498573303	-6.38545036315918	2.07796263694763	-0.271308302879334	-0.110636740922928	0.139558434486389
-0.766534984111786	-6.39909553527832	2.06761479377747	-0.271333694458008	-0.110816575586796	0.137935400009155
-0.765420436859131	-6.4166955947876	2.08645868301392	-0.27145054936409	-0.110865838825703	0.136275976896286
-0.776423394680023	-6.42495250701904	2.07941913604736	-0.27133920788765	-0.111092120409012	0.135823100805283
-0.801972985267639	-6.44137525558472	2.08066511154175	-0.271368414163589	-0.111245453357697	0.135622963309288
-0.803753256797791	-6.4481406211853	2.08642840385437	-0.271682620048523	-0.111143305897713	0.134754925966263
-0.809945404529572	-6.45136594772339	2.07904100418091	-0.271986424922943	-0.11080663651228	0.134294062852859
-0.813419282436371	-6.45624256134033	2.07123732566834	-0.272086560726166	-0.11098525673151	0.134233936667442
-0.821780979633331	-6.45677900314331	2.07696342468262	-0.27214440703392	-0.111569859087467	0.134822353720665
-0.836349129676819	-6.45662212371826	2.09004664421082	-0.272005915641785	-0.112049639225006	0.13519623875618
-0.834516823291779	-6.45244455337524	2.08440566062927	-0.272352874279022	-0.112219125032425	0.134998798370361
-0.836516559123993	-6.45210742950439	2.07226324081421	-0.27315691113472	-0.112479083240032	0.134851559996605
-0.838838994503021	-6.44816589355469	2.07722043991089	-0.274089217185974	-0.11253097653389	0.134278669953346
-0.827214360237122	-6.42490005493164	2.10825896263123	-0.274516761302948	-0.11369064450264	0.135305106639862
-0.877619862556458	-6.36666774749756	2.12560796737671	-0.274428486824036	-0.114237748086452	0.142036080360413
-0.851383984088898	-6.3519606590271	2.11744570732117	-0.275008738040924	-0.115194253623486	0.140200570225716
-0.887375593185425	-6.36389493942261	2.11325860023499	-0.275768131017685	-0.115562736988068	0.139241322875023
-0.902042031288147	-6.3646354675293	2.1249520778656	-0.276714980602264	-0.116130240261555	0.139809176325798
-0.912034571170807	-6.34832715988159	2.14080548286438	-0.278066694736481	-0.116336911916733	0.140072122216225
-0.898945152759552	-6.32798051834106	2.13802647590637	-0.278456002473831	-0.117373637855053	0.140217587351799
-0.913475513458252	-6.32784986495972	2.15014672279358	-0.278715938329697	-0.118364125490189	0.140647366642952
-0.949220597743988	-6.32432985305786	2.17158651351929	-0.278794437646866	-0.11968719214201	0.142183125019073
-0.98279333114624	-6.31185436248779	2.15567684173584	-0.279656976461411	-0.120117247104645	0.14242148399353
-0.980321049690247	-6.29350614547729	2.14221715927124	-0.281060785055161	-0.119724974036217	0.141531631350517
-0.98134970664978	-6.26954746246338	2.1698534488678	-0.282133936882019	-0.120943494141102	0.14252233505249
-1.00791323184967	-6.27026033401489	2.19687533378601	-0.282833606004715	-0.122437410056591	0.143544033169746
-1.03569853305817	-6.27031707763672	2.19531154632568	-0.283102810382843	-0.123433142900467	0.14314329624176
-1.04841756820679	-6.26114559173584	2.21149706840515	-0.283700466156006	-0.124211430549622	0.142606347799301
-1.06584298610687	-6.2625470161438	2.20133900642395	-0.284789323806763	-0.124790236353874	0.141820892691612
-1.08005058765411	-6.24406433105469	2.22474813461304	-0.285636574029922	-0.125488236546516	0.141514554619789
-1.08114385604858	-6.24502754211426	2.25190210342407	-0.28645184636116	-0.126666590571404	0.141258507966995
-1.09367728233337	-6.25366878509521	2.25414443016052	-0.286626189947128	-0.1280737221241	0.140312224626541
-1.12610805034637	-6.27999925613403	2.26669096946716	-0.287168920040131	-0.12873113155365	0.139247015118599
-1.11779117584229	-6.26910924911499	2.25508642196655	-0.287635535001755	-0.128931418061256	0.137965798377991
-1.13044464588165	-6.27887153625488	2.2443528175354	-0.288727134466171	-0.129353150725365	0.13680262863636
-1.17309987545013	-6.27734375	2.2695095539093	-0.289244323968887	-0.12984336912632	0.136851757764816
-1.16972470283508	-6.28400421142578	2.31430244445801	-0.289587706327438	-0.131273820996284	0.136659234762192
-1.18458211421967	-6.31565380096436	2.33098888397217	-0.290277093648911	-0.132223755121231	0.134861633181572
-1.16114389896393	-6.32815933227539	2.3403377532959	-0.290860444307327	-0.133040234446526	0.132904842495918
-1.14963924884796	-6.33348417282104	2.37185716629028	-0.291628956794739	-0.134245321154594	0.132660552859306
-1.15060794353485	-6.33569431304932	2.36988353729248	-0.292433261871338	-0.134881526231766	0.131951108574867
-1.13061916828156	-6.32146310806274	2.37950897216797	-0.292702823877335	-0.136484757065773	0.130712017416954
-1.1306209564209	-6.35466241836548	2.42607402801514	-0.293288260698318	-0.138502821326256	0.130588233470917
-1.13754224777222	-6.38428783416748	2.40758085250854	-0.294314593076706	-0.138297408819199	0.129117429256439
-1.09022533893585	-6.39247846603394	2.40520358085632	-0.295691758394241	-0.139573246240616	0.126870363950729
-1.07621276378632	-6.40685606002808	2.42436170578003	-0.296569466590881	-0.141491755843163	0.126593396067619
-1.07021713256836	-6.41792297363281	2.45333409309387	-0.296705663204193	-0.143057703971863	0.125856518745422
-1.03756129741669	-6.4472975730896	2.46821808815002	-0.297420352697372	-0.144977390766144	0.123813278973103
-1.02747142314911	-6.4814510345459	2.47451663017273	-0.298346996307373	-0.146316587924957	0.120860829949379
-0.992152094841003	-6.49809455871582	2.51473188400269	-0.299286663532257	-0.14827424287796	0.1187749132514
-0.975639939308167	-6.52386569976807	2.58190393447876	-0.300284743309021	-0.150927662849426	0.117949143052101
-0.962441086769104	-6.56634759902954	2.5712525844574	-0.301247298717499	-0.151881113648415	0.115647859871387
-0.918326258659363	-6.59809112548828	2.5677809715271	-0.302434086799622	-0.153928399085999	0.112575322389603
-0.941075801849365	-6.6224479675293	2.58724522590637	-0.303346037864685	-0.155988723039627	0.110798455774784
-0.949395418167114	-6.66765832901001	2.58946180343628	-0.304146766662598	-0.157599478960037	0.108111292123795
-0.955648303031921	-6.67869472503662	2.60702276229858	-0.304848551750183	-0.159846663475037	0.106382250785828
-0.919759631156921	-6.67514038085938	2.63055300712585	-0.306056708097458	-0.16231369972229	0.104991249740124
-0.910744309425354	-6.67670345306396	2.66814613342285	-0.307475835084915	-0.164582878351212	0.103353038430214
-0.897010326385498	-6.68714666366577	2.68821358680725	-0.308623939752579	-0.167154684662819	0.102909788489342
-0.900403261184692	-6.69463109970093	2.69863629341125	-0.309749126434326	-0.169192522764206	0.102414183318615
-0.927110970020294	-6.67247009277344	2.70808053016663	-0.310635447502136	-0.171079277992249	0.101951763033867
-0.917146861553192	-6.69727945327759	2.73923587799072	-0.311640083789825	-0.17352557182312	0.0999494940042496
-0.943226158618927	-6.70051240921021	2.76016068458557	-0.312595635652542	-0.175573512911797	0.0970078110694885
-0.945623397827148	-6.73340654373169	2.78380036354065	-0.313835650682449	-0.177726715803146	0.0950420796871185
-0.954662978649139	-6.75415420532227	2.81194758415222	-0.315255582332611	-0.179896339774132	0.092723123729229
-0.981106877326965	-6.78095722198486	2.81418418884277	-0.316443026065826	-0.182094037532806	0.0882257968187332
-1.0022873878479	-6.81804847717285	2.82921457290649	-0.317410171031952	-0.184150815010071	0.0845894739031792
-1.02234053611755	-6.83485317230225	2.85216593742371	-0.318307340145111	-0.186329618096352	0.0816623941063881
-1.03211486339569	-6.84763479232788	2.87256383895874	-0.319094359874725	-0.188385367393494	0.0786333307623863
-1.04594504833221	-6.87611865997314	2.88923692703247	-0.320169150829315	-0.190351635217667	0.0757400989532471
-1.07834160327911	-6.8972601890564	2.90444302558899	-0.3208869099617	-0.191870555281639	0.0729500204324722
-1.10616385936737	-6.9099497795105	2.90974760055542	-0.321393191814423	-0.193353697657585	0.0705918222665787
-1.1220064163208	-6.92007446289063	2.91721606254578	-0.322129458189011	-0.194614619016647	0.0684017091989517
-1.12584722042084	-6.93905448913574	2.9397189617157	-0.322989344596863	-0.195937484502792	0.0667016133666039
-1.15148270130157	-6.95338344573975	2.92883729934692	-0.323254972696304	-0.196871012449265	0.0650011450052261
-1.17409121990204	-6.95750093460083	2.93055868148804	-0.323193937540054	-0.197551727294922	0.063305452466011
-1.19818091392517	-6.95605134963989	2.94477367401123	-0.323225289583206	-0.198395803570747	0.0617005415260792
-1.21462953090668	-6.96132278442383	2.96033835411072	-0.323575884103775	-0.1992417126894	0.0607741102576256
-1.25121450424194	-6.96850728988647	2.96688294410706	-0.323620587587357	-0.199648261070251	0.0597145147621632
-1.2604798078537	-6.96942520141602	2.95966625213623	-0.323532402515411	-0.200142502784729	0.0587546341121197
-1.26286351680756	-6.96069288253784	2.96325898170471	-0.323745995759964	-0.201012820005417	0.0577725060284138
-1.2976256608963	-6.95184755325317	2.95809435844421	-0.323682844638824	-0.201310753822327	0.0572332330048084
-1.33986687660217	-6.95029497146606	2.95547842979431	-0.323559731245041	-0.20163269340992	0.0573934763669968
-1.36238968372345	-6.93812656402588	2.95876240730286	-0.323110729455948	-0.202059060335159	0.0574041716754436
-1.36877512931824	-6.9129467010498	2.96164917945862	-0.32315069437027	-0.202505141496658	0.0572976507246494
-1.39667451381683	-6.90634822845459	2.95267939567566	-0.322881639003754	-0.202743247151375	0.057997077703476
-1.43641996383667	-6.89761877059937	2.9355628490448	-0.322387278079987	-0.202894642949104	0.0588937848806381
-1.45820236206055	-6.86548614501953	2.94552969932556	-0.32201212644577	-0.203306376934052	0.0590107403695583
-1.46374118328094	-6.85153436660767	2.95657920837402	-0.322051823139191	-0.204027220606804	0.0596740730106831
-1.50394606590271	-6.84915781021118	2.96315360069275	-0.321832984685898	-0.20419953763485	0.0605872496962547
-1.53281188011169	-6.83553695678711	2.94543266296387	-0.321463257074356	-0.204437881708145	0.0609483569860458
-1.55105423927307	-6.82108449935913	2.94372725486755	-0.321253329515457	-0.204653576016426	0.0607884973287582
-1.56614327430725	-6.79556798934937	2.9463164806366	-0.321280390024185	-0.204971164464951	0.0605151392519474
-1.58112847805023	-6.79059791564941	2.94954776763916	-0.321610033512115	-0.205116093158722	0.0602315701544285
-1.60678935050964	-6.79308605194092	2.94793367385864	-0.321751683950424	-0.205367282032967	0.0604428797960281
-1.63490259647369	-6.77747917175293	2.94443535804749	-0.321417093276978	-0.205485165119171	0.0605380609631538
-1.65684580802917	-6.76909351348877	2.94262456893921	-0.321171879768372	-0.205798789858818	0.0602069273591042
-1.65621435642242	-6.76097917556763	2.94812321662903	-0.321179866790771	-0.20646259188652	0.0590022504329681
-1.66437244415283	-6.77086591720581	2.97082805633545	-0.321430146694183	-0.20744264125824	0.0585949271917343
-1.68239688873291	-6.76772737503052	2.98620223999023	-0.321409046649933	-0.20838874578476	0.0587394461035728
-1.69363510608673	-6.7811918258667	2.99261283874512	-0.321342170238495	-0.20963329076767	0.0579635724425316
-1.67092859745026	-6.78852844238281	3.00600242614746	-0.321515381336212	-0.211010575294495	0.0572681203484535
-1.64548695087433	-6.80833625793457	3.03739881515503	-0.322456508874893	-0.21235479414463	0.0566075369715691
-1.64216446876526	-6.83533525466919	3.03690838813782	-0.323533117771149	-0.213293001055717	0.0554422661662102
-1.63251376152039	-6.86033916473389	3.0542950630188	-0.324337512254715	-0.214475736021996	0.0543522536754608
-1.6070259809494	-6.87201166152954	3.07180571556091	-0.325253516435623	-0.215964764356613	0.0533484928309917
-1.57688117027283	-6.88958787918091	3.10835123062134	-0.326681584119797	-0.217565074563026	0.0519747212529182
-1.56146144866943	-6.92935562133789	3.13650894165039	-0.327893912792206	-0.219248160719872	0.0505903735756874
-1.54358267784119	-6.9640941619873	3.14907217025757	-0.328979432582855	-0.220630630850792	0.0490265600383282
-1.52659940719604	-6.98841238021851	3.17302131652832	-0.329881221055985	-0.222371861338615	0.0473028495907784
-1.49542319774628	-7.00923919677734	3.20171117782593	-0.3311807513237	-0.22445972263813	0.0454187095165253
-1.49214577674866	-7.05485916137695	3.23624300956726	-0.33256995677948	-0.226451873779297	0.0435365848243237
-1.5039826631546	-7.09091424942017	3.24421072006226	-0.333534568548203	-0.22835835814476	0.042045783251524
-1.50859749317169	-7.12530088424683	3.26489996910095	-0.334727466106415	-0.230050265789032	0.0400345362722874
-1.50093841552734	-7.13383054733276	3.27828049659729	-0.336263120174408	-0.231874018907547	0.0379381142556667
-1.48331212997437	-7.16219902038574	3.30991864204407	-0.338200241327286	-0.233991324901581	0.0361820682883263
-1.49722743034363	-7.18787860870361	3.33204627037048	-0.339679628610611	-0.235970541834831	0.0343299545347691
-1.51008605957031	-7.21095943450928	3.34757137298584	-0.340787082910538	-0.238074645400047	0.0329949483275414
-1.5421462059021	-7.22764825820923	3.36144137382507	-0.341725438833237	-0.239815339446068	0.0316474102437496
-1.54362869262695	-7.24254417419434	3.38551020622253	-0.343180060386658	-0.241534993052483	0.0304172150790691
-1.55797564983368	-7.2558741569519	3.39601564407349	-0.345083385705948	-0.242882058024406	0.0291507598012686
-1.55300056934357	-7.26041984558105	3.4136815071106	-0.346765846014023	-0.244563803076744	0.0278189033269882
-1.58117210865021	-7.27534151077271	3.4219229221344	-0.347844421863556	-0.246247157454491	0.0267210826277733
-1.61146748065948	-7.29312038421631	3.42866921424866	-0.348363012075424	-0.247744277119637	0.0255778133869171
-1.6419882774353	-7.30268478393555	3.4298300743103	-0.348896116018295	-0.249117195606232	0.0243309792131186
-1.66852283477783	-7.3163537979126	3.44735169410706	-0.349326968193054	-0.250727027654648	0.0230841133743525
-1.69310021400452	-7.32131767272949	3.46159625053406	-0.350070148706436	-0.252266079187393	0.0220442265272141
-1.71884369850159	-7.3283314704895	3.46064734458923	-0.351076126098633	-0.253649026155472	0.0212707370519638
-1.7466893196106	-7.33169651031494	3.48292851448059	-0.35185506939888	-0.254992961883545	0.0204304028302431
-1.77178907394409	-7.34262704849243	3.49691224098206	-0.352427542209625	-0.256476193666458	0.0197136458009481
-1.80557680130005	-7.35689496994019	3.50528883934021	-0.353140234947205	-0.257325887680054	0.018629863858223
-1.82853972911835	-7.35923004150391	3.4813449382782	-0.353581517934799	-0.25798225402832	0.0178111400455236
-1.86420452594757	-7.35926294326782	3.48307347297668	-0.353846251964569	-0.25885134935379	0.0172043796628714
-1.90031087398529	-7.35801887512207	3.48400020599365	-0.353889226913452	-0.259827107191086	0.0166501682251692
-1.92288208007813	-7.35051965713501	3.50104928016663	-0.353957056999207	-0.260515689849854	0.0163372047245502
-1.93783521652222	-7.35667657852173	3.51194190979004	-0.354288399219513	-0.261093288660049	0.0157561674714088
-1.95135879516602	-7.37702131271362	3.50802087783813	-0.355105817317963	-0.261118471622467	0.0153906801715493
-1.9716762304306	-7.36482191085815	3.48251819610596	-0.355250030755997	-0.260768890380859	0.0151544027030468
-2.0246274471283	-7.36072397232056	3.4625997543335	-0.355359107255936	-0.260346055030823	0.0154977394267917
-2.07253837585449	-7.3557071685791	3.46891713142395	-0.355127424001694	-0.260017514228821	0.0157529301941395
-2.08526301383972	-7.37566518783569	3.46606993675232	-0.355710864067078	-0.25960436463356	0.0155004160478711
-2.05897283554077	-7.36710786819458	3.44432330131531	-0.355783432722092	-0.259266793727875	0.0148496823385358
-2.0313675403595	-7.37283229827881	3.43203592300415	-0.35579326748848	-0.25920832157135	0.0149846030399203
-2.02680587768555	-7.37991905212402	3.44543385505676	-0.355860501527786	-0.258762568235397	0.0147600881755352
-2.01852560043335	-7.37731075286865	3.4590916633606	-0.356009721755981	-0.258543193340302	0.0148965315893292
-2.01691722869873	-7.39007425308228	3.46957039833069	-0.356473207473755	-0.258080065250397	0.0150293922051787
-2.01138806343079	-7.39575958251953	3.45423030853271	-0.356827586889267	-0.257509887218475	0.0150763103738427
-2.02659463882446	-7.39756202697754	3.44454002380371	-0.356946408748627	-0.256963461637497	0.0151833482086658
-2.04433083534241	-7.40762615203857	3.42879867553711	-0.356760293245316	-0.256532073020935	0.0153259821236134
-2.07492971420288	-7.41133117675781	3.42405939102173	-0.356712371110916	-0.256083279848099	0.0152181126177311
-2.08795738220215	-7.39949226379395	3.42637085914612	-0.35665163397789	-0.255751609802246	0.0150307938456535
-2.09376335144043	-7.39977931976318	3.42734026908875	-0.357062488794327	-0.255645632743835	0.0150968320667744
-2.11335349082947	-7.40062665939331	3.43052411079407	-0.357414990663528	-0.255698949098587	0.0154680479317904
-2.13890743255615	-7.39716768264771	3.43738794326782	-0.357982516288757	-0.255450636148453	0.015675064176321
-2.1436140537262	-7.38914966583252	3.43944883346558	-0.358378648757935	-0.255413413047791	0.0157383363693953
-2.1776328086853	-7.39486646652222	3.45537781715393	-0.35871621966362	-0.255429208278656	0.015471450984478
-2.19936919212341	-7.40070676803589	3.44974780082703	-0.358597487211227	-0.255812555551529	0.0150623740628362
-2.21611380577087	-7.40435075759888	3.44353365898132	-0.358317017555237	-0.256181567907333	0.0150638399645686
-2.22253036499023	-7.40314912796021	3.44032883644104	-0.358093917369843	-0.256956964731216	0.0151082463562489
-2.22975420951843	-7.40755558013916	3.46358108520508	-0.358122080564499	-0.257604271173477	0.015158399939537
-2.23354554176331	-7.41289806365967	3.46481800079346	-0.35826963186264	-0.258152186870575	0.0148124992847443
-2.23617029190063	-7.4224910736084	3.47809553146362	-0.358282953500748	-0.258995920419693	0.0140905603766441
-2.25040745735168	-7.43724679946899	3.47835803031921	-0.358187526464462	-0.260021775960922	0.0136370919644833
-2.26818919181824	-7.45251512527466	3.4947464466095	-0.357808649539948	-0.261037081480026	0.013396012596786
-2.27571249008179	-7.45892381668091	3.50123429298401	-0.357731580734253	-0.261947870254517	0.0131212398409843
-2.28905940055847	-7.46036434173584	3.50368857383728	-0.357409507036209	-0.262897372245789	0.0130514204502106
-2.29715204238892	-7.47149276733398	3.50844860076904	-0.357173532247543	-0.264175713062286	0.0130260959267616
-2.30332255363464	-7.48005342483521	3.51092553138733	-0.357073158025742	-0.265425056219101	0.0126738622784615
-2.300457239151	-7.49824523925781	3.53708124160767	-0.35703456401825	-0.266608595848084	0.0121789388358593
-2.2899603843689	-7.51354455947876	3.55510330200195	-0.357095450162888	-0.267805635929108	0.0122535498812795
-2.28814506530762	-7.52373790740967	3.55257749557495	-0.357089996337891	-0.26896607875824	0.011994325555861
-2.28749752044678	-7.53625869750977	3.57176423072815	-0.357035219669342	-0.269952088594437	0.0116104613989592
-2.28357815742493	-7.54472589492798	3.58926486968994	-0.356863379478455	-0.270920246839523	0.0110769877210259
-2.28985404968262	-7.55957555770874	3.58431220054626	-0.356610476970673	-0.271756142377853	0.0103856520727277
-2.30131363868713	-7.56452608108521	3.58217787742615	-0.356126844882965	-0.272578299045563	0.00979201681911945
-2.32123565673828	-7.55992269515991	3.59647703170776	-0.355633407831192	-0.273353725671768	0.00920679979026318
-2.34632849693298	-7.56020450592041	3.60338354110718	-0.355414688587189	-0.273810803890228	0.00799430720508099
-2.36684942245483	-7.55429744720459	3.58847260475159	-0.355008393526077	-0.274407386779785	0.00707536609843373
-2.39330005645752	-7.54968643188477	3.58103919029236	-0.354529231786728	-0.274813562631607	0.00608453713357449
-2.42178654670715	-7.55877876281738	3.59051752090454	-0.354281038045883	-0.275177508592606	0.00540438806638122
-2.45402002334595	-7.55405950546265	3.58338642120361	-0.353804588317871	-0.275813072919846	0.00462448922917247
-2.47827124595642	-7.56373500823975	3.58139061927795	-0.353598147630692	-0.276356965303421	0.00370333762839437
-2.49698090553284	-7.56690502166748	3.58890557289124	-0.353425890207291	-0.27675798535347	0.00296780583448708
-2.51778197288513	-7.57819509506226	3.58550500869751	-0.353574454784393	-0.276919931173325	0.00200678268447518
-2.53542971611023	-7.58275461196899	3.58105301856995	-0.353564232587814	-0.277475774288177	0.000844466965645552
-2.55915856361389	-7.57640314102173	3.59708142280579	-0.35326361656189	-0.278253227472305	0.000293885765131563
-2.56028890609741	-7.5890040397644	3.6048891544342	-0.353100568056107	-0.27933344244957	-5.39405991730746E-05
-2.56051421165466	-7.61724281311035	3.60052800178528	-0.353500962257385	-0.279752105474472	-0.000903076375834644
-2.57805061340332	-7.61395692825317	3.56682372093201	-0.353423804044724	-0.27883917093277	-0.00190430239308625
-2.56508374214172	-7.61610078811646	3.56850814819336	-0.353145003318787	-0.278885960578918	-0.00229822634719312
-2.55441284179688	-7.64319133758545	3.57932305335999	-0.352855890989304	-0.279759496450424	-0.00282393232919276
-2.55989050865173	-7.66425895690918	3.57027435302734	-0.352026134729385	-0.280057311058044	-0.00364296743646264
-2.54489946365356	-7.68445873260498	3.57351636886597	-0.351418048143387	-0.280208885669708	-0.0043197269551456
-2.52167940139771	-7.70453357696533	3.57287120819092	-0.351032465696335	-0.280348002910614	-0.00542817218229175
-2.5219566822052	-7.73011159896851	3.54970049858093	-0.350942492485046	-0.28012490272522	-0.00786067824810743
-2.51423716545105	-7.7589111328125	3.55035042762756	-0.350894957780838	-0.279971897602081	-0.0093585541471839
-2.50822901725769	-7.76548099517822	3.56353211402893	-0.350539743900299	-0.280164450407028	-0.0103740859776735
-2.53199243545532	-7.75547122955322	3.56219863891602	-0.349996119737625	-0.280357778072357	-0.0111576365306973
-2.54926633834839	-7.76780652999878	3.55362868309021	-0.3500135242939	-0.28028079867363	-0.0112140197306871
-2.55379009246826	-7.77721166610718	3.54929995536804	-0.35005921125412	-0.280036926269531	-0.0113314688205719
-2.56333208084106	-7.78397655487061	3.5257043838501	-0.350463896989822	-0.279346823692322	-0.0124709857627749
-2.5253791809082	-7.77834510803223	3.50916910171509	-0.350100487470627	-0.279610097408295	-0.0124168852344155
-2.52660846710205	-7.79275512695313	3.52482652664185	-0.349272459745407	-0.279803931713104	-0.0125173283740878
-2.53066730499268	-7.81620788574219	3.53960704803467	-0.348229289054871	-0.280307084321976	-0.0132833225652575
-2.53973627090454	-7.82355737686157	3.52227163314819	-0.347075194120407	-0.280491858720779	-0.0138669591397047
-2.5632336139679	-7.82508230209351	3.52048373222351	-0.346262216567993	-0.280637294054031	-0.0141419572755694
-2.59873628616333	-7.81959819793701	3.535808801651	-0.346011936664581	-0.280651777982712	-0.0141758173704147
-2.66665148735046	-7.80541801452637	3.52781319618225	-0.3457912504673	-0.280249178409576	-0.0143562564626336
-2.69838809967041	-7.82829236984253	3.50759935379028	-0.346376478672028	-0.280060827732086	-0.0150270694866776
-2.74470782279968	-7.8146915435791	3.47108435630798	-0.346646726131439	-0.278847098350525	-0.0165072977542877
-2.73177766799927	-7.8003888130188	3.46479916572571	-0.346170872449875	-0.278913110494614	-0.0164022035896778
-2.7688889503479	-7.81438970565796	3.46254730224609	-0.345735907554626	-0.278346449136734	-0.0175659954547882
-2.76208806037903	-7.81253004074097	3.44238686561584	-0.34464293718338	-0.278476148843765	-0.0186129435896873
-2.77777624130249	-7.81198978424072	3.46169948577881	-0.343388617038727	-0.279020756483078	-0.0191580317914486
-2.81802940368652	-7.81393194198608	3.47457814216614	-0.342794865369797	-0.278653562068939	-0.0195838436484337
-2.84403920173645	-7.79380750656128	3.45986413955688	-0.342761904001236	-0.277713596820831	-0.0200056601315737
-2.87200975418091	-7.75577783584595	3.46443152427673	-0.342071712017059	-0.277938067913055	-0.0202383678406477
-2.94215250015259	-7.75544738769531	3.46130776405334	-0.341185659170151	-0.278927773237228	-0.0212126355618238
-2.99404072761536	-7.75730419158936	3.46339154243469	-0.340472280979156	-0.279641956090927	-0.0222859922796488
-3.01083707809448	-7.70940542221069	3.43988585472107	-0.339801371097565	-0.279269486665726	-0.022052550688386
-2.92372488975525	-7.68572282791138	3.41096997261047	-0.339943140745163	-0.278863817453384	-0.0205985885113478
-2.9369044303894	-7.68714141845703	3.36972975730896	-0.339934378862381	-0.276860326528549	-0.0196425765752792
-2.97465229034424	-7.75026226043701	3.3768789768219	-0.339220553636551	-0.276458770036697	-0.0199339911341667
-2.99044513702393	-7.78324556350708	3.42724370956421	-0.338818550109863	-0.275804758071899	-0.0220277812331915
-2.95459294319153	-7.73105764389038	3.42435383796692	-0.337305098772049	-0.274703204631805	-0.0206196010112762
-2.98071002960205	-7.76395130157471	3.3947868347168	-0.337516129016876	-0.272077083587646	-0.0197132341563702
-2.96610045433044	-7.79099893569946	3.35634303092957	-0.337815552949905	-0.270558178424835	-0.0206459425389767
-3.02922439575195	-7.7951397895813	3.33030915260315	-0.33749794960022	-0.26782214641571	-0.0208465103060007
-3.07134079933167	-7.80745697021484	3.29129076004028	-0.337536722421646	-0.264826714992523	-0.0221799202263355
-3.04262399673462	-7.79546403884888	3.28403902053833	-0.336809933185577	-0.263621807098389	-0.0225485861301422
-3.06415367126465	-7.80860042572021	3.2842001914978	-0.335242956876755	-0.263280510902405	-0.0230118948966265
-3.10407114028931	-7.83895206451416	3.29011058807373	-0.333615183830261	-0.262957274913788	-0.0244099069386721
-3.13286685943604	-7.82981872558594	3.27444529533386	-0.332402914762497	-0.262163728475571	-0.0254570357501507
-3.15284991264343	-7.83268213272095	3.25667309761047	-0.331985682249069	-0.261547178030014	-0.0262160338461399
-3.16120052337646	-7.83822917938232	3.25309014320374	-0.33172345161438	-0.261196196079254	-0.0268973857164383
-3.1969153881073	-7.84895658493042	3.23222541809082	-0.331207722425461	-0.260530054569244	-0.0276157055050135
-3.237309217453	-7.84280443191528	3.24066209793091	-0.330575376749039	-0.260469943284988	-0.0283296853303909
-3.2704119682312	-7.82347679138184	3.25072693824768	-0.330054849386215	-0.2609783411026	-0.0288387574255466
-3.30241394042969	-7.79872035980225	3.26370549201965	-0.329814910888672	-0.261427491903305	-0.0295252315700054
-3.33721232414246	-7.80236959457397	3.25296354293823	-0.329979062080383	-0.261512339115143	-0.0299257878214121
-3.36465191841125	-7.82294368743896	3.23800587654114	-0.330374658107758	-0.261130750179291	-0.0304873567074537
-3.36121726036072	-7.81020498275757	3.2224748134613	-0.330402880907059	-0.260828822851181	-0.0304350014775991
-3.34610629081726	-7.81140756607056	3.2124388217926	-0.330070406198502	-0.260852158069611	-0.0307211615145206
-3.35679030418396	-7.82082271575928	3.21372604370117	-0.329726248979568	-0.260580629110336	-0.0312850289046764
-3.35017704963684	-7.82812976837158	3.21580219268799	-0.329012811183929	-0.260553300380707	-0.0312204118818045
-3.34386038780212	-7.8415060043335	3.21050596237183	-0.328438460826874	-0.260569751262665	-0.03158313408494
-3.33417582511902	-7.85540342330933	3.21335482597351	-0.327682733535767	-0.260442912578583	-0.0318000465631485
-3.31754350662231	-7.87636661529541	3.19446420669556	-0.327199846506119	-0.260454833507538	-0.0321409739553928
-3.30725932121277	-7.86691045761108	3.2116105556488	-0.326815694570541	-0.260434210300446	-0.0317811220884323
-3.28780150413513	-7.86502075195313	3.21123790740967	-0.326738208532333	-0.260569334030151	-0.0319350212812424
-3.28742074966431	-7.87772226333618	3.21893334388733	-0.326719671487808	-0.260578393936157	-0.0324420146644115
-3.28774881362915	-7.87737989425659	3.19912815093994	-0.326397001743317	-0.260583102703094	-0.0319731868803501
-3.30918121337891	-7.87088012695313	3.19845271110535	-0.325772404670715	-0.260271459817886	-0.0321051143109798
-3.32025575637817	-7.89785671234131	3.17866349220276	-0.325362265110016	-0.260149449110031	-0.0337917357683182
-3.32315325737	-7.93950319290161	3.18563461303711	-0.325440734624863	-0.260161340236664	-0.0358983390033245
-3.32091498374939	-7.94912576675415	3.19065475463867	-0.325499445199966	-0.260296791791916	-0.0368022322654724
-3.31946897506714	-7.94182538986206	3.19470882415771	-0.325503349304199	-0.259908199310303	-0.0364111475646496
-3.32945251464844	-7.92648649215698	3.18166708946228	-0.325159043073654	-0.259447008371353	-0.0359585806727409
-3.32263922691345	-7.92510366439819	3.17781400680542	-0.325040012598038	-0.259204119443893	-0.034966092556715
-3.31794333457947	-7.91184854507446	3.19391322135925	-0.325023829936981	-0.259208202362061	-0.0343337804079056
-3.30939197540283	-7.90114212036133	3.19114470481873	-0.324778348207474	-0.259050577878952	-0.0334203615784645
-3.30618357658386	-7.90704250335693	3.18239831924438	-0.324441403150558	-0.258577972650528	-0.0317491441965103
-3.31505942344666	-7.91452598571777	3.16592597961426	-0.324524104595184	-0.258218109607697	-0.0332544445991516
-3.31402349472046	-7.90610456466675	3.17156529426575	-0.324287116527557	-0.257615208625793	-0.0312825888395309
-3.30108308792114	-7.91110420227051	3.18093585968018	-0.324709892272949	-0.257124871015549	-0.0319475643336773
-3.31949257850647	-7.94772243499756	3.17567348480225	-0.325561612844467	-0.256801545619965	-0.0359576754271984
-3.35942959785461	-7.97957611083984	3.17442417144775	-0.325982421636581	-0.256381034851074	-0.0387051776051521
-3.43103194236755	-7.99708127975464	3.16794443130493	-0.325652122497559	-0.255481153726578	-0.0405468828976154
-3.43827867507935	-8.0059700012207	3.16460132598877	-0.325843572616577	-0.254801750183105	-0.040236484259367
-3.38733696937561	-8.01338863372803	3.14617824554443	-0.326930820941925	-0.254579484462738	-0.0407462939620018
-3.38264989852905	-8.02710247039795	3.12621569633484	-0.327558934688568	-0.253730475902557	-0.0406405627727509
-3.37377285957336	-8.04197788238525	3.11427569389343	-0.327666223049164	-0.252935796976089	-0.0385192595422268
-3.36774206161499	-8.02888011932373	3.10294914245605	-0.327237188816071	-0.252001017332077	-0.0374170243740082
-3.35064768791199	-8.02241897583008	3.10376858711243	-0.327259808778763	-0.251592129468918	-0.0403124690055847
-3.34119415283203	-8.0603141784668	3.11107015609741	-0.327438205480576	-0.251405447721481	-0.0429171286523342
-3.35316681861877	-8.09789752960205	3.10059523582459	-0.327474594116211	-0.250664442777634	-0.0437032505869865
-3.36253213882446	-8.11743068695068	3.09290266036987	-0.327348798513412	-0.249855935573578	-0.0442755967378616
-3.3257942199707	-8.14588737487793	3.10422110557556	-0.328060358762741	-0.250069946050644	-0.0484976731240749
-3.33795118331909	-8.20356464385986	3.11508870124817	-0.329076617956162	-0.250152826309204	-0.0516974627971649
-3.357417345047	-8.22149848937988	3.11621522903442	-0.329440891742706	-0.249931961297989	-0.049329861998558
-3.38420605659485	-8.1978588104248	3.11975121498108	-0.329136818647385	-0.249344989657402	-0.046691183000803
-3.35988521575928	-8.18188953399658	3.12305068969727	-0.329369872808456	-0.24923337996006	-0.0444256104528904
-3.32383799552917	-8.17600727081299	3.14057755470276	-0.330235332250595	-0.249374583363533	-0.0412898324429989
-3.31704378128052	-8.18523693084717	3.14614057540894	-0.330852270126343	-0.249256417155266	-0.0378595031797886
-3.29489135742188	-8.18542385101318	3.16012740135193	-0.331360876560211	-0.249377951025963	-0.0348137058317661
-3.2608904838562	-8.21318435668945	3.1696195602417	-0.333008527755737	-0.250658988952637	-0.0423638559877872
-3.25708627700806	-8.28153228759766	3.16861248016357	-0.334712535142899	-0.252020210027695	-0.0438605397939682
-3.28616237640381	-8.32396411895752	3.16832852363586	-0.33534848690033	-0.252579569816589	-0.0513319633901119
-3.33568501472473	-8.37132358551025	3.17309522628784	-0.33582991361618	-0.25287127494812	-0.0601210817694664
-3.36103415489197	-8.43459033966064	3.19185018539429	-0.336671620607376	-0.253832757472992	-0.0641753897070885
-3.33523321151733	-8.48820209503174	3.22975063323975	-0.337874948978424	-0.255545318126678	-0.068607360124588
-3.32441997528076	-8.5463924407959	3.25305318832397	-0.338818103075027	-0.25702765583992	-0.0731651932001114
-3.32332229614258	-8.59070682525635	3.26690149307251	-0.33941525220871	-0.258354693651199	-0.0779624581336975
-3.34276866912842	-8.63683414459229	3.2687828540802	-0.339873433113098	-0.259839624166489	-0.0822010412812233
-3.34110856056213	-8.67264556884766	3.26940560340881	-0.340200752019882	-0.261270672082901	-0.0856202244758606
-3.3320415019989	-8.67316913604736	3.27330470085144	-0.3405921459198	-0.262493789196014	-0.0874539837241173
-3.30885934829712	-8.6663236618042	3.28917956352234	-0.341062247753143	-0.263678640127182	-0.0882428213953972
-3.28852820396423	-8.67241954803467	3.30683445930481	-0.341797351837158	-0.264982491731644	-0.0883285105228424
-3.25761818885803	-8.69266700744629	3.32775282859802	-0.342512756586075	-0.266686230897903	-0.0882128924131393
-3.22050499916077	-8.7155122756958	3.35362339019775	-0.343015521764755	-0.268083721399307	-0.0875954478979111
-3.17690253257751	-8.73023986816406	3.37080097198486	-0.343603253364563	-0.269708544015884	-0.0860735923051834
-3.13824844360352	-8.73002433776855	3.38160634040833	-0.344106823205948	-0.271151840686798	-0.0829639807343483
-3.09516572952271	-8.71766471862793	3.37626194953918	-0.34456279873848	-0.272582590579987	-0.0791730210185051
-3.05739545822144	-8.69386672973633	3.38882350921631	-0.344987213611603	-0.273831903934479	-0.0746533945202827
-3.02456641197205	-8.66763114929199	3.41245770454407	-0.345481961965561	-0.275094985961914	-0.0697322934865952
-2.98307871818542	-8.64121627807617	3.44631028175354	-0.346152007579803	-0.276293396949768	-0.0653948560357094
-2.949875831604	-8.6237907409668	3.4522750377655	-0.346763581037521	-0.277526557445526	-0.0616316795349121
-2.90894985198975	-8.61096382141113	3.47438669204712	-0.347373217344284	-0.278917044401169	-0.0584251508116722
-2.87461447715759	-8.61015224456787	3.50625014305115	-0.348239839076996	-0.280164539813995	-0.055387407541275
-2.84665822982788	-8.60927391052246	3.51444983482361	-0.349089294672012	-0.281272560358047	-0.053384643048048
-2.81654167175293	-8.60482025146484	3.52980327606201	-0.349774420261383	-0.28244024515152	-0.0519644320011139
-2.78465890884399	-8.61086463928223	3.56584358215332	-0.350426077842712	-0.283530652523041	-0.0503736734390259
-2.76722693443298	-8.62172794342041	3.56748938560486	-0.351277083158493	-0.284406363964081	-0.0499878376722336
-2.7414243221283	-8.63427257537842	3.57635951042175	-0.351751536130905	-0.285444676876068	-0.0503170639276505
-2.71684646606445	-8.65300369262695	3.60972738265991	-0.352306067943573	-0.286274075508118	-0.0500624962151051
-2.69109606742859	-8.67419910430908	3.61573266983032	-0.352916806936264	-0.28722295165062	-0.0508570335805416
-2.66155934333801	-8.70490550994873	3.63877320289612	-0.353535413742065	-0.288431197404861	-0.0514331087470055
-2.63342022895813	-8.71837520599365	3.67299747467041	-0.354163020849228	-0.289366096258163	-0.0521255768835545
-2.60953044891357	-8.73908138275146	3.65675902366638	-0.354872912168503	-0.290126860141754	-0.0535350888967514
-2.59301733970642	-8.76602935791016	3.68316793441772	-0.355559378862381	-0.291054159402847	-0.0546752996742725
-2.57070827484131	-8.7839879989624	3.70829796791077	-0.356381684541702	-0.291901499032974	-0.0560675486922264
-2.55193734169006	-8.79971408843994	3.71870183944702	-0.357104003429413	-0.292860269546509	-0.0575238205492496
-2.53334617614746	-8.81595325469971	3.74900126457214	-0.357811331748962	-0.293981313705444	-0.0582759268581867
-2.51392698287964	-8.82297039031982	3.75844430923462	-0.358485579490662	-0.294804722070694	-0.0589907169342041
-2.48779511451721	-8.84232139587402	3.7764937877655	-0.359208643436432	-0.296195179224014	-0.0593759939074516
-2.4574818611145	-8.85764408111572	3.82098865509033	-0.360333412885666	-0.297590523958206	-0.059829618781805
-2.43007564544678	-8.86385917663574	3.83211374282837	-0.361612319946289	-0.29902982711792	-0.060112114995718
-2.40008902549744	-8.86894607543945	3.88699841499329	-0.363074541091919	-0.300470769405365	-0.0597013458609581
-2.37560796737671	-8.86379051208496	3.89101719856262	-0.364636451005936	-0.301807790994644	-0.0592472851276398
-2.36286449432373	-8.85951232910156	3.92416644096375	-0.366130888462067	-0.303317457437515	-0.0584966503083706
-2.35436296463013	-8.85806846618652	3.93784165382385	-0.367841869592667	-0.30498343706131	-0.0577918440103531
-2.34990096092224	-8.85274982452393	3.96639013290405	-0.369746744632721	-0.306613475084305	-0.0566144250333309
-2.33339810371399	-8.84061813354492	3.98906111717224	-0.372120797634125	-0.308423191308975	-0.0557546690106392
-2.32493114471436	-8.8303747177124	4.03650522232056	-0.374470829963684	-0.310229748487473	-0.0543483980000019
-2.32724356651306	-8.81156635284424	4.04028844833374	-0.376594483852386	-0.31182187795639	-0.0531698912382126
-2.32708382606506	-8.79689502716064	4.0732626914978	-0.378803610801697	-0.313233882188797	-0.0513490848243237
-2.32418537139893	-8.77346706390381	4.08076953887939	-0.38110339641571	-0.314473688602448	-0.048956923186779
-2.30970120429993	-8.74515056610107	4.10275173187256	-0.38333123922348	-0.315816879272461	-0.0463613793253899
-2.32023215293884	-8.70909786224365	4.13264465332031	-0.385087251663208	-0.316869854927063	-0.0438264794647694
-2.33071637153625	-8.69213676452637	4.12889528274536	-0.386664003133774	-0.317483812570572	-0.041372399777174
-2.31657719612122	-8.6588716506958	4.1416654586792	-0.388399124145508	-0.318025201559067	-0.0385001599788666
-2.32183933258057	-8.62582302093506	4.15367984771729	-0.389657765626907	-0.318077385425568	-0.0356817208230495
-2.34079360961914	-8.6045970916748	4.15397310256958	-0.390676707029343	-0.317728400230408	-0.0330348424613476
-2.33467268943787	-8.57212066650391	4.16132259368896	-0.391998648643494	-0.317378610372543	-0.0306787807494402
-2.34796643257141	-8.542893409729	4.16278886795044	-0.392828166484833	-0.316517233848572	-0.0280628632754087
-2.38241076469421	-8.5264196395874	4.15696096420288	-0.393537700176239	-0.315313160419464	-0.0260124187916517
-2.39295387268066	-8.50421714782715	4.1447548866272	-0.394321739673615	-0.3140027821064	-0.024336701259017
-2.39885997772217	-8.47677707672119	4.15351629257202	-0.395056873559952	-0.312609106302261	-0.0223410092294216
-2.41756248474121	-8.45879554748535	4.11968469619751	-0.395199567079544	-0.310679823160172	-0.0206479765474796
-2.44750213623047	-8.44603157043457	4.08188581466675	-0.395390599966049	-0.308201342821121	-0.0193583276122808
-2.46441745758057	-8.42246437072754	4.08737802505493	-0.395896553993225	-0.306065946817398	-0.0177100915461779
-2.48575592041016	-8.39488315582275	4.05834674835205	-0.395798623561859	-0.303452759981155	-0.0164530128240585
-2.52626729011536	-8.38579273223877	4.02143907546997	-0.395566582679749	-0.300172388553619	-0.0153005225583911
-2.5432436466217	-8.37232208251953	3.98989677429199	-0.395388931035995	-0.296769380569458	-0.0140382032841444
-2.55359768867493	-8.36694145202637	3.94556093215942	-0.395049780607224	-0.293234407901764	-0.0133740715682507
-2.59011960029602	-8.3643159866333	3.9263060092926	-0.394511103630066	-0.289526551961899	-0.0127170719206333
-2.63047981262207	-8.35344886779785	3.8793158531189	-0.39383864402771	-0.285632610321045	-0.0130525520071387
-2.66508007049561	-8.34207248687744	3.8464777469635	-0.39282700419426	-0.281320154666901	-0.0127797136083245
-2.7040011882782	-8.35166358947754	3.79302334785461	-0.391989439725876	-0.277193486690521	-0.0133438371121883
-2.73317694664001	-8.35408210754395	3.77746558189392	-0.390804350376129	-0.27342489361763	-0.0138997659087181
-2.74294137954712	-8.35428905487061	3.73405265808105	-0.389866977930069	-0.269463717937469	-0.0144425462931395
-2.75784397125244	-8.3554515838623	3.68924117088318	-0.388655066490173	-0.265378057956696	-0.0153157617896795
-2.77485823631287	-8.35654735565186	3.67882585525513	-0.387838751077652	-0.261965483427048	-0.0155722349882126
-2.79113149642944	-8.37069129943848	3.63878870010376	-0.387224406003952	-0.258385300636292	-0.0160755142569542
-2.79857444763184	-8.39417266845703	3.59976100921631	-0.386217355728149	-0.254836827516556	-0.0175788886845112
-2.80643224716187	-8.42426300048828	3.56510329246521	-0.385090053081512	-0.251498222351074	-0.0196766145527363
-2.83239221572876	-8.44904708862305	3.5241162776947	-0.38366037607193	-0.248574018478394	-0.0227554347366095
-2.84719514846802	-8.48233318328857	3.50081539154053	-0.382353574037552	-0.246164709329605	-0.0260682627558708
-2.86153078079224	-8.52282047271729	3.48769116401672	-0.381011694669724	-0.243922680616379	-0.0293328240513802
-2.863356590271	-8.54970073699951	3.47743821144104	-0.379812151193619	-0.241846457123756	-0.0332914516329765
-2.85274767875671	-8.57372188568115	3.46664810180664	-0.379176706075668	-0.240374058485031	-0.0371181219816208
-2.84572219848633	-8.59329414367676	3.45518279075623	-0.378583550453186	-0.23869626224041	-0.0399849712848663
-2.84976530075073	-8.6146183013916	3.43698573112488	-0.378185361623764	-0.237564668059349	-0.0427899025380611
-2.84808111190796	-8.62812995910645	3.43831586837769	-0.377720564603806	-0.236746743321419	-0.0451147891581059
-2.84359931945801	-8.63420104980469	3.41423988342285	-0.377382725477219	-0.235518276691437	-0.0463806912302971
-2.84424948692322	-8.65769100189209	3.39588856697083	-0.376803249120712	-0.234996825456619	-0.0472116619348526
-2.8431248664856	-8.67455196380615	3.38081479072571	-0.37606942653656	-0.234720662236214	-0.0487580858170986
-2.83160924911499	-8.67459583282471	3.38086104393005	-0.375280559062958	-0.234897583723068	-0.0500750839710236
-2.82785129547119	-8.68210983276367	3.38386154174805	-0.374834984540939	-0.234944060444832	-0.0505052767693996
-2.83495163917542	-8.68929767608643	3.38539719581604	-0.374122381210327	-0.235302314162254	-0.0511380322277546
-2.84822535514832	-8.68860530853271	3.39047360420227	-0.373318940401077	-0.235424190759659	-0.0516055412590504
-2.85460782051086	-8.67055320739746	3.36746025085449	-0.37256333231926	-0.235576629638672	-0.0511494800448418
-2.86223816871643	-8.66340065002441	3.37397575378418	-0.372158288955688	-0.235969200730324	-0.0507206618785858
-2.8640570640564	-8.66092205047607	3.38958740234375	-0.371831923723221	-0.236699745059013	-0.0508929528295994
-2.8671703338623	-8.6551399230957	3.39514422416687	-0.371792078018188	-0.237241610884666	-0.0509158037602901
-2.89366960525513	-8.63784122467041	3.39165616035461	-0.371068328619003	-0.237404674291611	-0.0504960045218468
-2.91091227531433	-8.60195541381836	3.38707375526428	-0.370484113693237	-0.237738683819771	-0.0496332161128521
-2.92243576049805	-8.57785034179688	3.39703798294067	-0.369799017906189	-0.238056808710098	-0.0491497963666916
-2.92331981658936	-8.55935192108154	3.40743064880371	-0.369812577962875	-0.238412603735924	-0.0461994968354702
-2.94252324104309	-8.57940006256104	3.40161561965942	-0.36964163184166	-0.238412648439407	-0.0471180640161037
-2.96684765815735	-8.59528636932373	3.37155508995056	-0.368939220905304	-0.238099306821823	-0.0472616963088512
-2.99106907844543	-8.58485984802246	3.35687780380249	-0.368059694766998	-0.237892732024193	-0.0479337014257908
-3.03100109100342	-8.60192680358887	3.36838579177856	-0.367628186941147	-0.237618774175644	-0.0494191609323025
-3.05856466293335	-8.64017295837402	3.3722882270813	-0.367105066776276	-0.237512022256851	-0.0507307909429073
-3.07960414886475	-8.64233112335205	3.36981153488159	-0.366460263729095	-0.236949771642685	-0.0541438236832619
-3.10220885276794	-8.65200424194336	3.35606288909912	-0.365729749202728	-0.236216768622398	-0.0558863319456577
-3.14479303359985	-8.66391277313232	3.32350468635559	-0.364859402179718	-0.234910517930984	-0.0566602274775505
-3.16393899917603	-8.65835285186768	3.31723570823669	-0.364423453807831	-0.233815968036652	-0.0585819147527218
-3.1956844329834	-8.62665271759033	3.31558680534363	-0.364043295383453	-0.232683539390564	-0.0595354922115803
-3.19465947151184	-8.61910247802734	3.28240942955017	-0.363735020160675	-0.231192961335182	-0.0608017295598984
-3.22227072715759	-8.64256954193115	3.24415850639343	-0.363318532705307	-0.229070082306862	-0.0597157813608646
-3.26374554634094	-8.66463565826416	3.22837328910828	-0.362886339426041	-0.227644756436348	-0.0613815188407898
-3.29237747192383	-8.69842720031738	3.23328399658203	-0.362454950809479	-0.226522549986839	-0.0652903094887733
-3.30264568328857	-8.70692348480225	3.17953515052795	-0.361291289329529	-0.224339291453362	-0.0669590979814529
-3.32161831855774	-8.71246814727783	3.16878437995911	-0.360600233078003	-0.22269544005394	-0.0689301043748856
-3.33086323738098	-8.73062419891357	3.17535614967346	-0.360227465629578	-0.221250757575035	-0.0703151673078537
-3.33575057983398	-8.72766208648682	3.14324235916138	-0.359745532274246	-0.219013646245003	-0.0715348348021507
-3.34457778930664	-8.71128845214844	3.11168622970581	-0.359085470438004	-0.216784402728081	-0.0723822116851807
-3.34654927253723	-8.71554183959961	3.09896230697632	-0.35910752415657	-0.214951872825623	-0.0721425786614418
-3.35231781005859	-8.71049118041992	3.07939171791077	-0.358934849500656	-0.212753191590309	-0.0725891962647438
-3.36274099349976	-8.70785045623779	3.04540491104126	-0.358281046152115	-0.210386574268341	-0.072707325220108
-3.3458616733551	-8.69147872924805	3.0206663608551	-0.357871174812317	-0.208408743143082	-0.0720651522278786
-3.3564145565033	-8.69454002380371	3.01062107086182	-0.357630550861359	-0.206099808216095	-0.0718756541609764
-3.36614203453064	-8.68617057800293	2.96716356277466	-0.35676583647728	-0.203753218054771	-0.0711226388812065
-3.34927535057068	-8.6565523147583	2.96056628227234	-0.356405645608902	-0.201723143458366	-0.0703691020607948
-3.35025238990784	-8.64729595184326	2.94113349914551	-0.356214910745621	-0.19946876168251	-0.0688834190368652
-3.35237264633179	-8.6351957321167	2.92963933944702	-0.355863243341446	-0.1973876953125	-0.0668732970952988
-3.34047484397888	-8.61485195159912	2.92301416397095	-0.355748623609543	-0.195585548877716	-0.0657806992530823
-3.34788703918457	-8.5930118560791	2.89376735687256	-0.355349540710449	-0.193394556641579	-0.0640142112970352
-3.33542418479919	-8.57516098022461	2.89199662208557	-0.355457693338394	-0.191956296563148	-0.0617382265627384
-3.35276532173157	-8.56401634216309	2.8679416179657	-0.355289697647095	-0.190153628587723	-0.06045887991786
-3.3484480381012	-8.53965282440186	2.8639087677002	-0.355215817689896	-0.188843786716461	-0.0593301393091679
-3.34752535820007	-8.52339935302734	2.85154795646667	-0.35532221198082	-0.187368139624596	-0.057633463293314
-3.35049247741699	-8.50730228424072	2.8530170917511	-0.35530698299408	-0.186146914958954	-0.055924016982317
-3.35902500152588	-8.50147819519043	2.86629772186279	-0.355512201786041	-0.18542006611824	-0.0546344891190529
-3.3588330745697	-8.48605346679688	2.85309958457947	-0.3553247153759	-0.184641823172569	-0.0538354478776455
-3.34806060791016	-8.48223686218262	2.85135674476624	-0.355857610702515	-0.184240341186523	-0.0529159381985664
-3.3512122631073	-8.47902488708496	2.8430073261261	-0.355892479419708	-0.183906987309456	-0.0519594065845013
-3.34157371520996	-8.48207759857178	2.86919260025024	-0.356497138738632	-0.184099271893501	-0.0513618029654026
-3.3423285484314	-8.4808931350708	2.86537337303162	-0.35661518573761	-0.184104606509209	-0.0508969388902187
-3.32276439666748	-8.47929286956787	2.88939023017883	-0.35709536075592	-0.184600055217743	-0.0501896776258945
-3.3273868560791	-8.49019145965576	2.89812970161438	-0.357489049434662	-0.185171738266945	-0.0495823211967945
-3.30569696426392	-8.49268531799316	2.90844583511353	-0.357902199029922	-0.186177715659142	-0.0496487431228161
-3.30176711082459	-8.50770854949951	2.91648244857788	-0.358528673648834	-0.187048777937889	-0.0496821366250515
-3.28898692131042	-8.51207065582275	2.92830514907837	-0.358886986970901	-0.188200622797012	-0.049465611577034
-3.26222229003906	-8.52742481231689	2.96176099777222	-0.359811365604401	-0.189744830131531	-0.0495596751570702
-3.24425673484802	-8.53902244567871	2.96597933769226	-0.360331624746323	-0.191031828522682	-0.0492298826575279
-3.21316194534302	-8.5478515625	3.01302051544189	-0.361198455095291	-0.192793428897858	-0.0486880615353584
-3.19476222991943	-8.56851768493652	3.03642678260803	-0.361975461244583	-0.194523885846138	-0.0483060143887997
-3.16060423851013	-8.5679349899292	3.06213736534119	-0.362601786851883	-0.196383401751518	-0.0477082878351212
-3.1354193687439	-8.58518218994141	3.08729767799377	-0.363696604967117	-0.198367267847061	-0.0468382984399796
-3.11363172531128	-8.59094619750977	3.09777855873108	-0.364379942417145	-0.200168758630753	-0.0458634905517101
-3.0640926361084	-8.59214210510254	3.13653254508972	-0.365651309490204	-0.20238222181797	-0.0451763793826103
-3.04074597358704	-8.59779167175293	3.13333749771118	-0.36661696434021	-0.20376156270504	-0.043571949005127
-2.99593377113342	-8.57036399841309	3.10464429855347	-0.367012739181519	-0.204821974039078	-0.0407789535820484
-3.04985356330872	-8.56976509094238	3.16447234153748	-0.367837369441986	-0.206597253680229	-0.0388343334197998
-3.11265540122986	-8.57585620880127	3.26012349128723	-0.368494719266891	-0.209298938512802	-0.0376114323735237
-3.04439091682434	-8.55538272857666	3.25058126449585	-0.368468970060349	-0.210696220397949	-0.037304762750864
-2.99527955055237	-8.55451965332031	3.26764345169067	-0.369709491729736	-0.212378606200218	-0.0350096486508846
-2.98401141166687	-8.58342170715332	3.3015148639679	-0.370609283447266	-0.214543670415878	-0.032638143748045
-2.99858593940735	-8.56656455993652	3.30259227752686	-0.370903134346008	-0.215844824910164	-0.0317155756056309
-2.9786422252655	-8.54211521148682	3.32686614990234	-0.371847867965698	-0.217361658811569	-0.0299643091857433
-2.96762084960938	-8.54848861694336	3.39124226570129	-0.373489499092102	-0.21961934864521	-0.0283578559756279
-2.94872879981995	-8.56758880615234	3.40146422386169	-0.374587535858154	-0.221235170960426	-0.0274380203336477
-2.92806148529053	-8.60825157165527	3.40150451660156	-0.375194787979126	-0.222578674554825	-0.0267754215747118
-2.9209315776825	-8.62394046783447	3.419109582901	-0.375309199094772	-0.224597454071045	-0.0273353345692158
-2.9070987701416	-8.62658500671387	3.46876502037048	-0.376024335622787	-0.226720467209816	-0.0280695930123329
-2.86527681350708	-8.63079357147217	3.48569965362549	-0.376860320568085	-0.228387385606766	-0.027288718149066
-2.83348655700684	-8.65227031707764	3.49903869628906	-0.377947688102722	-0.23001030087471	-0.026495985686779
-2.82196640968323	-8.66268920898438	3.52994608879089	-0.378659039735794	-0.231838777661324	-0.0261450652033091
-2.80317187309265	-8.66824150085449	3.52543306350708	-0.37939915060997	-0.233019024133682	-0.0251717045903206
-2.77805233001709	-8.67175674438477	3.52739024162292	-0.379984736442566	-0.234375983476639	-0.0239277351647615
-2.76515603065491	-8.68502807617188	3.56042838096619	-0.380770623683929	-0.23605477809906	-0.0230007898062468
-2.73740839958191	-8.68306350708008	3.5883960723877	-0.381195425987244	-0.237649098038673	-0.0222627725452185
-2.71242785453796	-8.68845272064209	3.58652639389038	-0.381742686033249	-0.238725945353508	-0.0212120693176985
-2.70132184028625	-8.68570137023926	3.5929970741272	-0.382210701704025	-0.240003943443298	-0.0197782497853041
-2.70527744293213	-8.68571090698242	3.61965203285217	-0.38261467218399	-0.241287067532539	-0.0184481218457222
-2.6991400718689	-8.68395900726318	3.63410425186157	-0.382907301187515	-0.242209032177925	-0.016793217509985
-2.68998885154724	-8.67495632171631	3.64012455940247	-0.383399307727814	-0.242801353335381	-0.0147449728101492
-2.68728280067444	-8.67981338500977	3.64706254005432	-0.383813917636871	-0.243863150477409	-0.0131336087360978
-2.68368601799011	-8.68478775024414	3.65344381332397	-0.384214818477631	-0.244626343250275	-0.012162484228611
-2.69334816932678	-8.71739101409912	3.66969013214111	-0.38481542468071	-0.24540776014328	-0.0116711938753724
-2.71086525917053	-8.74532699584961	3.71357679367065	-0.385255664587021	-0.246667847037315	-0.0125256655737758
-2.68833518028259	-8.74070167541504	3.73078465461731	-0.385485857725143	-0.247974827885628	-0.0150067480280995
-2.65794491767883	-8.74975109100342	3.72511959075928	-0.385991752147675	-0.248683258891106	-0.0149533459916711
-2.65055394172668	-8.768310546875	3.74457883834839	-0.386308670043945	-0.249598637223244	-0.0143705531954765
-2.64155578613281	-8.76782131195068	3.75717616081238	-0.386632531881332	-0.250865072011948	-0.0151774156838655
-2.61729788780212	-8.75874614715576	3.74994945526123	-0.386797457933426	-0.251801759004593	-0.0147193092852831
-2.59415078163147	-8.75914669036865	3.77795648574829	-0.387315273284912	-0.252690821886063	-0.0131763331592083
-2.56611680984497	-8.76900672912598	3.78446674346924	-0.387914329767227	-0.253846436738968	-0.0119797745719552
-2.53859758377075	-8.77517795562744	3.7766432762146	-0.387989521026611	-0.254739493131638	-0.0109282834455371
-2.50704002380371	-8.77325439453125	3.77834939956665	-0.388069719076157	-0.255277901887894	-0.00967966206371784
-2.49328970909119	-8.77778434753418	3.77782988548279	-0.388309925794601	-0.255904406309128	-0.00837229657918215
-2.48237013816834	-8.78499412536621	3.7800829410553	-0.388376086950302	-0.256708055734634	-0.0075095403008163
-2.45306372642517	-8.78053665161133	3.78694248199463	-0.388494431972504	-0.257026731967926	-0.00663595926016569
-2.4272243976593	-8.78317642211914	3.77503395080566	-0.38876673579216	-0.257296830415726	-0.00545266922563314
-2.41227006912231	-8.79022598266602	3.77040719985962	-0.388824731111526	-0.257533520460129	-0.00396367348730564
-2.3998076915741	-8.78420734405518	3.79503178596497	-0.388920307159424	-0.257774531841278	-0.00290174037218094
-2.37372183799744	-8.777756690979	3.799480676651	-0.389370411634445	-0.258087396621704	-0.00196800078265369
-2.33758807182312	-8.77624320983887	3.78156447410584	-0.389615058898926	-0.25774422287941	-1.48649814946111E-05
-2.31204080581665	-8.77241134643555	3.77693152427673	-0.39000940322876	-0.257121711969376	0.00189570302609354
-2.30670285224915	-8.76271152496338	3.76941347122192	-0.390251904726028	-0.256939977407455	0.00341133214533329
-2.31914877891541	-8.75776863098145	3.77743649482727	-0.390551179647446	-0.256244480609894	0.00516948942095041
-2.28509926795959	-8.73702049255371	3.78926849365234	-0.391153007745743	-0.255911439657211	0.00679334159940481
-2.2628071308136	-8.72262954711914	3.76843643188477	-0.391689866781235	-0.254980027675629	0.00940572936087847
-2.25320172309875	-8.72818088531494	3.78194093704224	-0.392250567674637	-0.254155665636063	0.0115087851881981
-2.25552940368652	-8.71465873718262	3.7661726474762	-0.39258936047554	-0.253537952899933	0.0127668455243111
-2.24303579330444	-8.69429016113281	3.75752425193787	-0.392869412899017	-0.2523512840271	0.0148022575303912
-2.22980427742004	-8.66987609863281	3.75635933876038	-0.393787622451782	-0.251013875007629	0.0172909833490849
-2.23262500762939	-8.67227458953857	3.74019503593445	-0.394417583942413	-0.25010272860527	0.0192978400737047
-2.24238014221191	-8.65882968902588	3.75900673866272	-0.394923478364944	-0.24894480407238	0.020898999646306
-2.22344851493835	-8.6403980255127	3.72645044326782	-0.39530286192894	-0.247327759861946	0.0223796218633652
-2.2296679019928	-8.62465572357178	3.71478199958801	-0.395766109228134	-0.245823174715042	0.0244618263095617
-2.23361349105835	-8.62820911407471	3.71786975860596	-0.396384090185165	-0.244461685419083	0.0260390248149633
-2.24272680282593	-8.61800765991211	3.69822669029236	-0.396757662296295	-0.242936477065086	0.0271722692996264
-2.23224854469299	-8.60169124603271	3.68726277351379	-0.397139668464661	-0.241212576627731	0.0286684427410364
-2.23144292831421	-8.59533882141113	3.66902017593384	-0.397837579250336	-0.239484935998917	0.0300374012440443
-2.23376321792603	-8.59965801239014	3.65809845924377	-0.398306101560593	-0.237849920988083	0.0312620215117931
-2.23213291168213	-8.59367275238037	3.65425086021423	-0.398696541786194	-0.23621629178524	0.0323962792754173
-2.21697854995728	-8.58834362030029	3.62146663665771	-0.399190276861191	-0.234401643276215	0.0333617366850376
-2.21662735939026	-8.58849620819092	3.62404584884644	-0.39964959025383	-0.232697129249573	0.0346868671476841
-2.20864272117615	-8.58962726593018	3.61645293235779	-0.40021875500679	-0.231143549084663	0.035765141248703
-2.2076587677002	-8.59072208404541	3.5886697769165	-0.400721371173859	-0.229415878653526	0.0363848246634007
-2.2013144493103	-8.59206390380859	3.58793926239014	-0.401000469923019	-0.227862700819969	0.0371408797800541
-2.18622326850891	-8.58851528167725	3.57665657997131	-0.401442646980286	-0.226456373929977	0.0377469398081303
-2.18783378601074	-8.58617782592773	3.56248140335083	-0.401823848485947	-0.225102573633194	0.0381156206130981
-2.18661093711853	-8.59177207946777	3.56124830245972	-0.402199536561966	-0.223791047930717	0.0386663228273392
-2.16911864280701	-8.58644485473633	3.55301833152771	-0.402585595846176	-0.22240686416626	0.0390693284571171
-2.17052626609802	-8.57806015014648	3.52898621559143	-0.403029918670654	-0.221324846148491	0.0393376685678959
-2.17683720588684	-8.58694458007813	3.54005718231201	-0.40330970287323	-0.22022944688797	0.0397715754806995
-2.16858243942261	-8.59384536743164	3.52302241325378	-0.403636008501053	-0.219183623790741	0.0397958755493164
-2.16690111160278	-8.5873498916626	3.49559259414673	-0.40372696518898	-0.218191668391228	0.0398344956338406
-2.16387987136841	-8.58528900146484	3.50670886039734	-0.404007971286774	-0.21742844581604	0.0400971919298172
-2.16157913208008	-8.59484004974365	3.48897385597229	-0.404127389192581	-0.216772064566612	0.0399992316961288
-2.17028641700745	-8.59675216674805	3.47495007514954	-0.404059141874313	-0.216192528605461	0.0399164371192455
-2.16089773178101	-8.5953254699707	3.48411846160889	-0.404148429632187	-0.215634301304817	0.0403843969106674
-2.1508617401123	-8.58438110351563	3.47126603126526	-0.404298394918442	-0.215266153216362	0.0406514704227448
-2.15083193778992	-8.58394050598145	3.46347856521606	-0.404339551925659	-0.215037852525711	0.0412114635109901
-2.14362072944641	-8.59176826477051	3.46890377998352	-0.404429048299789	-0.214811399579048	0.0418293029069901
-2.13169026374817	-8.58524036407471	3.45687532424927	-0.404491364955902	-0.214783132076263	0.0421387143433094
-2.12040185928345	-8.57663059234619	3.47098612785339	-0.404645681381226	-0.214915901422501	0.0428030230104923
-2.10646772384644	-8.57662296295166	3.47127532958984	-0.404688268899918	-0.215045675635338	0.0431769900023937
-2.09761476516724	-8.57983016967773	3.46533536911011	-0.404829174280167	-0.215349540114403	0.043217409402132
-2.0853898525238	-8.57846832275391	3.48469161987305	-0.405068099498749	-0.21585638821125	0.043192021548748
-2.07289624214172	-8.57336139678955	3.48469710350037	-0.405378133058548	-0.216373383998871	0.0430980958044529
-2.07148551940918	-8.57628917694092	3.47911167144775	-0.405618101358414	-0.216884896159172	0.0433044172823429
-2.06685853004456	-8.57388305664063	3.5053231716156	-0.405914574861526	-0.217477157711983	0.0437017939984798
-2.06118130683899	-8.5607442855835	3.49974250793457	-0.406141072511673	-0.218145057559013	0.0438757091760635
-2.06456303596497	-8.55143547058105	3.50920867919922	-0.406415373086929	-0.218739241361618	0.0440815016627312
-2.06123661994934	-8.55356216430664	3.51509952545166	-0.406857669353485	-0.219188541173935	0.0446237064898014
-2.06420469284058	-8.52921485900879	3.50635623931885	-0.407119691371918	-0.219732686877251	0.0453667566180229
-2.06869864463806	-8.49376201629639	3.54645490646362	-0.408644139766693	-0.220695927739143	0.0461783148348331
-2.07322788238525	-8.46415233612061	3.63536953926086	-0.413900315761566	-0.222569018602371	0.0463837534189224
-2.08952045440674	-8.37226676940918	3.75011444091797	-0.422471970319748	-0.224143266677856	0.04719103500247
-2.08407330513	-8.21671962738037	3.84520983695984	-0.432206451892853	-0.225386425852776	0.048317227512598
-2.15326571464539	-8.05153942108154	3.90255737304688	-0.439841538667679	-0.226157531142235	0.0480019561946392
-2.25222826004028	-7.93413209915161	3.88960456848145	-0.444385975599289	-0.226541146636009	0.0459181405603886
-2.33353066444397	-7.85956954956055	3.88743019104004	-0.446406781673431	-0.227509826421738	0.0454798229038715
-2.38727116584778	-7.81103897094727	3.85229182243347	-0.447729229927063	-0.228424236178398	0.0449240952730179
-2.43794083595276	-7.73519897460938	3.82787466049194	-0.447210043668747	-0.227415099740028	0.04544847458601
-2.4335503578186	-7.74159049987793	3.7658519744873	-0.445210844278336	-0.226218074560165	0.0455979444086552
-2.51241374015808	-7.83258056640625	3.71959376335144	-0.441641479730606	-0.224859297275543	0.0444663353264332
-2.53007459640503	-7.93748617172241	3.70938014984131	-0.437617927789688	-0.223495379090309	0.0435256622731686
-2.44601774215698	-8.0348653793335	3.63505291938782	-0.434024930000305	-0.221221387386322	0.0437819808721542
-2.37687158584595	-8.08773708343506	3.60731720924377	-0.430897742509842	-0.218814924359322	0.0444635152816772
-2.32837772369385	-8.15634918212891	3.57559323310852	-0.429081797599792	-0.21737065911293	0.0445097163319588
-2.31901121139526	-8.16334629058838	3.58441305160522	-0.427972048521042	-0.21546833217144	0.0443548299372196
-2.27422571182251	-8.1612491607666	3.57053685188293	-0.428574919700623	-0.214102953672409	0.0446328185498714
-2.23790669441223	-8.11997127532959	3.58245205879211	-0.429766774177551	-0.212796166539192	0.0455774590373039
-2.20665502548218	-8.09554100036621	3.54484868049622	-0.431552588939667	-0.211170241236687	0.0465533211827278
-2.21759605407715	-8.05769729614258	3.55127000808716	-0.433182686567307	-0.209809139370918	0.0471857450902462
-2.24813532829285	-8.00385093688965	3.54740977287292	-0.434481978416443	-0.208430662751198	0.0468484610319138
-2.29136252403259	-7.94457483291626	3.56439447402954	-0.435475528240204	-0.206653460860252	0.0468426197767258
-2.33886742591858	-7.89056587219238	3.5310800075531	-0.435926675796509	-0.204273164272308	0.0463006123900414
-2.39505887031555	-7.87442874908447	3.53636264801025	-0.43621426820755	-0.202193364500999	0.0460359044373035
-2.46586394309998	-7.8482084274292	3.50426435470581	-0.436008900403976	-0.199838906526566	0.0452459864318371
-2.49401259422302	-7.84091567993164	3.49821257591248	-0.43579775094986	-0.197329491376877	0.0452805496752262
-2.51199078559875	-7.82192659378052	3.45366024971008	-0.435135066509247	-0.194734647870064	0.0447014719247818
-2.51844120025635	-7.8198823928833	3.43814063072205	-0.434839963912964	-0.19267925620079	0.0443011596798897
-2.50104188919067	-7.81372833251953	3.41006708145142	-0.434437304735184	-0.190571859478951	0.0441695675253868
-2.47307586669922	-7.8122935295105	3.37020325660706	-0.433697104454041	-0.188231661915779	0.044610358774662
-2.44513654708862	-7.80150699615479	3.35020065307617	-0.433009117841721	-0.185930639505386	0.0451230481266975
-2.44189167022705	-7.81453704833984	3.31974864006042	-0.432281970977783	-0.183850169181824	0.0475034676492214
-2.45716261863709	-7.77929210662842	3.3153920173645	-0.431066453456879	-0.181216180324554	0.0541910938918591
-2.51358675956726	-7.75938940048218	3.272953748703	-0.429724872112274	-0.178384006023407	0.0607784390449524
-2.53689646720886	-7.67561864852905	3.23730874061584	-0.428347557783127	-0.175735577940941	0.0614727213978767
-2.53977560997009	-7.63035106658936	3.18183779716492	-0.427711874246597	-0.173579692840576	0.0614699423313141
-2.56360292434692	-7.65322828292847	3.15813040733337	-0.427375853061676	-0.17181433737278	0.0622562319040298
-2.55108833312988	-7.65346193313599	3.14007425308228	-0.427687972784042	-0.17039729654789	0.0624148175120354
-2.53180074691772	-7.64215803146362	3.14041209220886	-0.428084343671799	-0.169418603181839	0.0624716430902481
-2.50512862205505	-7.64119863510132	3.15237164497375	-0.428707599639893	-0.168365120887756	0.0632053911685944
-2.47775673866272	-7.64271545410156	3.13240671157837	-0.429306030273438	-0.167254626750946	0.0642252713441849
-2.45736360549927	-7.64246082305908	3.15310645103455	-0.42983341217041	-0.166382893919945	0.0651180893182755
-2.45491981506348	-7.64575481414795	3.12710118293762	-0.430190235376358	-0.165442258119583	0.0653054565191269
-2.45681834220886	-7.64718151092529	3.13094091415405	-0.430385261774063	-0.16444618999958	0.0656590983271599
-2.45901012420654	-7.65902853012085	3.10859370231628	-0.430898576974869	-0.163597613573074	0.0654284507036209
-2.46794676780701	-7.67522430419922	3.11841130256653	-0.431372821331024	-0.163149058818817	0.0655465722084045
-2.46470189094543	-7.69325637817383	3.12396621704102	-0.432235807180405	-0.162682548165321	0.0655150711536407
-2.45947599411011	-7.69975090026855	3.12767887115479	-0.433054178953171	-0.162588432431221	0.0656493753194809
-2.44253396987915	-7.70726871490479	3.1363570690155	-0.434181183576584	-0.162555113434792	0.0659036636352539
-2.44531083106995	-7.70855903625488	3.15131402015686	-0.43482568860054	-0.162589520215988	0.0665961727499962
-2.45702600479126	-7.71329927444458	3.14555406570435	-0.435569941997528	-0.162539198994637	0.0669191256165504
-2.47423028945923	-7.72754096984863	3.16078853607178	-0.436489135026932	-0.162645190954208	0.0674846991896629
-2.47781276702881	-7.73702383041382	3.16660690307617	-0.43765914440155	-0.162940129637718	0.0679527446627617
-2.46739745140076	-7.74631977081299	3.19773435592651	-0.43897333741188	-0.16338686645031	0.068548247218132
-2.46228408813477	-7.7449049949646	3.20535635948181	-0.440184652805328	-0.163959041237831	0.0688373222947121
-2.47679162025452	-7.75349855422974	3.2270712852478	-0.441184103488922	-0.164124444127083	0.0693449303507805
-2.47278618812561	-7.77097272872925	3.22062849998474	-0.442529529333115	-0.164524167776108	0.0696247518062592
-2.46403813362122	-7.77943277359009	3.2466037273407	-0.444169402122498	-0.164911568164825	0.07048150151968
-2.44684410095215	-7.78166770935059	3.26796722412109	-0.445635497570038	-0.165438517928123	0.0712213441729546
-2.43909597396851	-7.78390073776245	3.27533531188965	-0.446919947862625	-0.165664866566658	0.0718682557344437
-2.4426052570343	-7.78812980651855	3.28179717063904	-0.447869181632996	-0.165648236870766	0.0726865828037262
-2.43837118148804	-7.79513502120972	3.27830743789673	-0.44893541932106	-0.165771260857582	0.0732348710298538
-2.41644477844238	-7.79531526565552	3.30062222480774	-0.450108379125595	-0.165988907217979	0.0739472657442093
-2.41173887252808	-7.79731512069702	3.30335688591003	-0.450528055429459	-0.166022315621376	0.0746740251779556
-2.41641640663147	-7.80557012557983	3.28762316703796	-0.451050102710724	-0.165743619203568	0.0748691335320473
-2.40218210220337	-7.81791639328003	3.30543684959412	-0.451752245426178	-0.165827453136444	0.0752825066447258
-2.38304924964905	-7.81512880325317	3.30343437194824	-0.452216893434525	-0.165846109390259	0.0754968225955963
-2.38413333892822	-7.82437086105347	3.28887176513672	-0.4523786008358	-0.165518626570702	0.0755258053541183
-2.37585854530334	-7.83740425109863	3.29479074478149	-0.45270049571991	-0.165298298001289	0.0758057832717896
-2.35350942611694	-7.83784770965576	3.30316424369812	-0.452978521585464	-0.165256425738335	0.0758734494447708
-2.34059238433838	-7.84237384796143	3.29140448570251	-0.452967762947083	-0.165012985467911	0.0759297609329224
-2.33826112747192	-7.85453701019287	3.29095697402954	-0.453050076961517	-0.164602935314178	0.0759952962398529
-2.31102514266968	-7.86391162872314	3.28951501846313	-0.453444004058838	-0.164548575878143	0.0759308040142059
-2.29152822494507	-7.86005926132202	3.2965190410614	-0.45356211066246	-0.164348438382149	0.075874425470829
-2.29256892204285	-7.86901617050171	3.29067969322205	-0.453491926193237	-0.164000004529953	0.07619608938694
[truncated: 9,967 more rows]
