# Supplementary material for: Identification of Haptic Based Guiding Using Hard Reins
Source: PLoS One. 2015 Jul 22;10(7):e0132020. doi: 10.1371/journal.pone.0132020 (PMC4511788; doi:10.1371/journal.pone.0132020)
Supplement: S5 File — (ZIP) [file pone.0132020.s005.zip › Exp2_ForceData1/Subject4/path2/T4.csv]

Force X (N)	Force Y (N)	Force Z (N)	Torque X (N-m)	Torque Y (N-m)	Torque Z (N-m)	Frequency = 10000	Averaging Level = 16	F/T Serial Number = FT11772	Time Started = 05/12/2012 11:31:42
0.00735153676941991	-8.44786739349365	-4.39212942123413	0.0421915724873543	0.43179726600647	0.0453230254352093
0.00514736864715815	-8.44966125488281	-4.38846492767334	0.0421796999871731	0.431765913963318	0.0452908240258694
0.00918604247272015	-8.45022487640381	-4.39010763168335	0.0422545149922371	0.431691825389862	0.0452753379940987
0.0106111671775579	-8.45016384124756	-4.38187599182129	0.0423034392297268	0.431587666273117	0.0452508740127087
0.00890900287777185	-8.4495210647583	-4.37951231002808	0.042322151362896	0.43168905377388	0.0452467799186707
0.0118305934593081	-8.44967651367188	-4.37959861755371	0.0422621034085751	0.431615233421326	0.0451771095395088
0.00649665528908372	-8.44989013671875	-4.37936925888062	0.0423088483512402	0.431635558605194	0.0451572947204113
0.00673569226637483	-8.45083427429199	-4.39237403869629	0.0424299836158752	0.431589961051941	0.0452736839652061
0.00988658238202333	-8.45471477508545	-4.39082050323486	0.04238011687994	0.43155363202095	0.0452703423798084
0.0118828546255827	-8.44851303100586	-4.38763427734375	0.0424833074212074	0.431520611047745	0.0452635586261749
0.00997980684041977	-8.45565891265869	-4.39197540283203	0.0425887629389763	0.431424289941788	0.0451805852353573
0.0154391033574939	-8.45567893981934	-4.3876485824585	0.0426280796527863	0.431464016437531	0.0451298169791698
0.0111801493912935	-8.45390510559082	-4.38037872314453	0.0426759943366051	0.431493997573853	0.0451320819556713
0.0126075400039554	-8.45311737060547	-4.38332271575928	0.0426732189953327	0.431587845087051	0.0451842583715916
0.0125922532752156	-8.45336818695068	-4.38952922821045	0.0427176952362061	0.431610018014908	0.0452061258256435
0.0145097738131881	-8.45464134216309	-4.38385343551636	0.0427686460316181	0.431597799062729	0.0453353449702263
0.0146121215075254	-8.45655250549316	-4.39664077758789	0.0428312048316002	0.431690663099289	0.0453809089958668
0.0208603460341692	-8.45534896850586	-4.39580106735229	0.042851846665144	0.431553542613983	0.0454863607883453
0.0187198016792536	-8.45631313323975	-4.39755868911743	0.043043989688158	0.431454122066498	0.0455592423677444
0.0220261979848146	-8.4592924118042	-4.400550365448	0.0431789048016071	0.431502550840378	0.0456417351961136
0.0287077911198139	-8.45814609527588	-4.39056348800659	0.0432088747620583	0.431597799062729	0.0456824339926243
0.0248030871152878	-8.45689105987549	-4.39268922805786	0.0433127507567406	0.431564748287201	0.0457447096705437
0.0258239060640335	-8.45782852172852	-4.39469766616821	0.043399341404438	0.431614935398102	0.0458993650972843
0.0305088106542826	-8.45911121368408	-4.39500093460083	0.0434028133749962	0.431670129299164	0.0460269749164581
0.0294692944735289	-8.4610595703125	-4.39865446090698	0.0434729941189289	0.431687504053116	0.0461917780339718
0.0293169617652893	-8.4550895690918	-4.40942716598511	0.0435502342879772	0.431680977344513	0.0464402846992016
0.0320802070200443	-8.4607105255127	-4.4077844619751	0.0437030605971813	0.431597650051117	0.0466235131025314
0.038426611572504	-8.45820236206055	-4.40607357025146	0.043818324804306	0.431637972593308	0.0468003675341606
0.0389538556337357	-8.45703125	-4.40755605697632	0.0439530797302723	0.431678861379623	0.046922892332077
0.0383684635162354	-8.45682048797607	-4.40298557281494	0.0439955294132233	0.431573033332825	0.0470242351293564
0.0384961664676666	-8.45755958557129	-4.39950895309448	0.0441442541778088	0.431629568338394	0.0471523851156235
0.0384899117052555	-8.45391750335693	-4.39589357376099	0.044054638594389	0.431703895330429	0.0472841188311577
0.0395648740231991	-8.45389556884766	-4.40229606628418	0.0441613271832466	0.431754142045975	0.0473740547895432
0.038744643330574	-8.45344066619873	-4.40565824508667	0.0442692972719669	0.431688815355301	0.0475048124790192
0.0356709137558937	-8.45426654815674	-4.40975999832153	0.0442965291440487	0.43180838227272	0.0476014502346516
0.0393768325448036	-8.45482921600342	-4.41776180267334	0.0443880632519722	0.431638032197952	0.047654677182436
0.0427812375128269	-8.45288848876953	-4.41769552230835	0.0445416048169136	0.431533932685852	0.047721154987812
0.0366426147520542	-8.45494365692139	-4.41161155700684	0.0446252077817917	0.431490749120712	0.0477623306214809
0.0458860583603382	-8.45230960845947	-4.40897750854492	0.0446609556674957	0.431371837854385	0.0478263571858406
0.0436355546116829	-8.44944763183594	-4.4031777381897	0.0447271578013897	0.431332230567932	0.0479099974036217
0.0382487252354622	-8.45024013519287	-4.40386819839478	0.0447629243135452	0.431283682584763	0.0480018109083176
0.0420300588011742	-8.44620418548584	-4.40338325500488	0.0447784289717674	0.431247234344482	0.0481630899012089
0.0435967743396759	-8.44500637054443	-4.40463733673096	0.0446980968117714	0.431116759777069	0.0483547635376453
0.0400557406246662	-8.44620800018311	-4.40722131729126	0.044792540371418	0.431047111749649	0.048533208668232
0.0437090508639812	-8.44584178924561	-4.40734481811523	0.0447952002286911	0.430865049362183	0.048679281026125
0.0436938963830471	-8.44297981262207	-4.39778470993042	0.0448824539780617	0.430702060461044	0.0487477667629719
0.0474714003503323	-8.44483280181885	-4.39836978912354	0.0449150092899799	0.430566370487213	0.0488506741821766
0.0447052493691444	-8.44398593902588	-4.38945865631104	0.0448711328208447	0.430353194475174	0.0489431470632553
0.0448505990207195	-8.43990898132324	-4.38816595077515	0.0449036285281181	0.430285662412643	0.0490433014929295
0.0455185882747173	-8.43964195251465	-4.38836574554443	0.044824305921793	0.430173456668854	0.049197182059288
0.0469203032553196	-8.43821334838867	-4.38976430892944	0.0448150038719177	0.430046200752258	0.0493240915238857
0.0457649156451225	-8.44033432006836	-4.38881874084473	0.0448558665812016	0.429857522249222	0.049578744918108
0.0481701195240021	-8.43386459350586	-4.38760662078857	0.0448736660182476	0.429688841104507	0.0496770143508911
0.0529907681047916	-8.43776226043701	-4.38718461990356	0.0448130071163177	0.429489314556122	0.0498275347054005
0.0547446422278881	-8.43481731414795	-4.38692140579224	0.044961329549551	0.429286986589432	0.0498897060751915
0.0562993474304676	-8.43708992004395	-4.37619066238403	0.0450189188122749	0.429233431816101	0.0499468892812729
0.0588245429098606	-8.43143367767334	-4.37664747238159	0.0449041277170181	0.429152518510818	0.0501358918845654
0.0561927519738674	-8.42959594726563	-4.37333345413208	0.0449660457670689	0.429022282361984	0.0502770356833935
0.0547644048929214	-8.42927074432373	-4.37561798095703	0.04496119171381	0.428976982831955	0.0504959970712662
0.0569014400243759	-8.43140029907227	-4.36990642547607	0.0449166521430016	0.42897155880928	0.0507474131882191
0.0560038201510906	-8.42688751220703	-4.36767959594727	0.0450162775814533	0.428953349590302	0.0509450547397137
0.0561661757528782	-8.42277145385742	-4.37949657440186	0.0450583957135677	0.42898353934288	0.0511570498347282
0.0528165325522423	-8.42648983001709	-4.37671184539795	0.0450201109051704	0.428942918777466	0.0513902865350246
0.0565216392278671	-8.42197418212891	-4.380699634552	0.0451607070863247	0.428815990686417	0.0515021830797195
0.0587826371192932	-8.42336940765381	-4.38486576080322	0.0452688299119473	0.428851753473282	0.0516669936478138
0.0585977733135223	-8.42471981048584	-4.38003540039063	0.0453329868614674	0.428781747817993	0.0517979972064495
0.0586668401956558	-8.42414093017578	-4.3740439414978	0.045464251190424	0.428838431835175	0.0518906340003014
0.0576726496219635	-8.41965675354004	-4.37351322174072	0.0455075912177563	0.428953677415848	0.0520374700427055
0.0543448701500893	-8.41931343078613	-4.37796211242676	0.0455172024667263	0.429093718528748	0.0521967522799969
0.0590982735157013	-8.41704273223877	-4.38143873214722	0.0456056445837021	0.429081350564957	0.0524727590382099
0.0561725683510304	-8.41680335998535	-4.3944845199585	0.0456995368003845	0.429304510354996	0.0526494346559048
0.0594349727034569	-8.41854000091553	-4.38999605178833	0.0458062142133713	0.429280072450638	0.0529049783945084
0.060671441257	-8.41483020782471	-4.39428520202637	0.0459510423243046	0.429399013519287	0.0530449524521828
0.0591759793460369	-8.41906356811523	-4.39295625686646	0.0460271276533604	0.429432690143585	0.0532242618501186
0.0630990862846375	-8.41682529449463	-4.39926815032959	0.0461768805980682	0.429623484611511	0.0532868839800358
0.0624193735420704	-8.41245174407959	-4.39211177825928	0.0462342873215675	0.429779797792435	0.0534330867230892
0.0587536096572876	-8.41494560241699	-4.3992018699646	0.0463529750704765	0.429975569248199	0.0535578429698944
0.0649453178048134	-8.41150569915771	-4.40476655960083	0.0464357770979404	0.430146247148514	0.0537061095237732
0.0588058121502399	-8.41233444213867	-4.40987968444824	0.0465134419500828	0.43027937412262	0.0538472831249237
0.0611666217446327	-8.4131555557251	-4.41827344894409	0.0467092581093311	0.430366992950439	0.0539428442716599
0.0644897297024727	-8.41535663604736	-4.41937494277954	0.0468196980655193	0.430535137653351	0.0539760626852512
0.0621141716837883	-8.4183177947998	-4.41832780838013	0.046941377222538	0.430585145950317	0.0539658106863499
0.0624597072601318	-8.41329479217529	-4.41922998428345	0.04707907512784	0.43083444237709	0.0538916140794754
0.0622276216745377	-8.413987159729	-4.42051076889038	0.0470651164650917	0.430955559015274	0.0538535416126251
0.0575207807123661	-8.41247844696045	-4.41898584365845	0.047251220792532	0.431184411048889	0.0539371483027935
0.0561088658869267	-8.4121208190918	-4.42900705337524	0.0473253130912781	0.43145939707756	0.0539657697081566
0.0550376512110233	-8.41023921966553	-4.42943239212036	0.0473784953355789	0.431534647941589	0.0540085025131702
0.0491884164512157	-8.4094762802124	-4.43647813796997	0.0475101657211781	0.431612640619278	0.0540438704192638
0.050698310136795	-8.41144943237305	-4.44105577468872	0.0476231686770916	0.431689620018005	0.0540334135293961
0.0480666644871235	-8.4139404296875	-4.43910026550293	0.0476688146591187	0.4316665828228	0.0540281794965267
0.0496793203055859	-8.41127300262451	-4.43840742111206	0.0478000044822693	0.431722581386566	0.0538628622889519
0.0466124229133129	-8.41100406646729	-4.43407440185547	0.0477383583784103	0.431749790906906	0.0538309775292873
0.0432788915932179	-8.41018104553223	-4.42593812942505	0.0478323064744473	0.431827634572983	0.0538642816245556
0.0423957109451294	-8.40956020355225	-4.43700075149536	0.0477598570287228	0.431854128837585	0.0538591630756855
0.040257889777422	-8.41230773925781	-4.43796253204346	0.0477587580680847	0.431790262460709	0.0538927242159843
0.0415148511528969	-8.41205596923828	-4.44331502914429	0.0478430539369583	0.431586772203445	0.0538230203092098
0.0419814176857471	-8.40887260437012	-4.43579435348511	0.0478604324162006	0.43147799372673	0.0537557676434517
0.0396443381905556	-8.40929985046387	-4.42916011810303	0.0479930192232132	0.43141633272171	0.0536544099450111
0.0421102829277515	-8.40746688842773	-4.42956447601318	0.0478597432374954	0.431261479854584	0.0536569133400917
0.0396684668958187	-8.40607738494873	-4.42425584793091	0.0478198453783989	0.431178063154221	0.0536023192107677
0.0377324894070625	-8.40775203704834	-4.4258975982666	0.0477864742279053	0.430899888277054	0.0536316409707069
0.0378639809787273	-8.40951538085938	-4.42617130279541	0.0478000678122044	0.430625140666962	0.0536088794469833
0.041071243584156	-8.40870189666748	-4.41419982910156	0.0477671027183533	0.430396348237991	0.0534893870353699
0.0398360677063465	-8.40504169464111	-4.41692352294922	0.0477404482662678	0.430131942033768	0.0534205064177513
0.0373475477099419	-8.40817356109619	-4.40211915969849	0.047609768807888	0.429865419864655	0.0533319115638733
0.039129089564085	-8.40894412994385	-4.39806175231934	0.0475419126451015	0.429680824279785	0.0533173345029354
0.0367925576865673	-8.40553379058838	-4.39403963088989	0.0474413260817528	0.429410874843597	0.0532761663198471
0.0354849696159363	-8.40552234649658	-4.39552688598633	0.0473675802350044	0.429157316684723	0.0532563179731369
0.0347644425928593	-8.40264511108398	-4.39236545562744	0.0473406687378883	0.428802520036697	0.0532838441431522
0.0347730256617069	-8.40429306030273	-4.39003801345825	0.0473179444670677	0.42857101559639	0.0532563552260399
0.0378587022423744	-8.40312385559082	-4.37846946716309	0.0472878888249397	0.428256541490555	0.053173340857029
0.0369844064116478	-8.39639663696289	-4.38096237182617	0.0472906045615673	0.427987515926361	0.0531900152564049
0.0310607720166445	-8.40000915527344	-4.36664056777954	0.0471222251653671	0.427773714065552	0.0531478598713875
0.0379827506840229	-8.39602661132813	-4.3645544052124	0.0470825433731079	0.427493542432785	0.0532521344721317
0.0316989421844482	-8.39553356170654	-4.36352777481079	0.0469886474311352	0.427367180585861	0.0532805174589157
0.0329117886722088	-8.39017963409424	-4.36624002456665	0.0469989962875843	0.427132189273834	0.0534631237387657
0.0283721704035997	-8.38863468170166	-4.3616828918457	0.0469302535057068	0.426879435777664	0.0536483377218246
0.0303014125674963	-8.38913154602051	-4.35890007019043	0.0469114780426025	0.426642626523972	0.053855437785387
0.0302530806511641	-8.38261222839355	-4.35636615753174	0.0469983220100403	0.42644527554512	0.0540077984333038
0.0302401557564735	-8.381178855896	-4.35255002975464	0.0468869358301163	0.426182389259338	0.0541324391961098
0.029667729511857	-8.38037204742432	-4.33999252319336	0.0469792298972607	0.426036655902863	0.054339487105608
0.0313425958156586	-8.376540184021	-4.33969020843506	0.0469309873878956	0.425917744636536	0.0544684529304504
0.0280859731137753	-8.37584114074707	-4.33392906188965	0.0468651503324509	0.425734549760818	0.0545812137424946
0.0253768377006054	-8.37014675140381	-4.33938503265381	0.0469204634428024	0.425691455602646	0.0547627173364162
0.0234365295618773	-8.36977291107178	-4.33910226821899	0.0467904359102249	0.425645470619202	0.0548876598477364
0.0243884548544884	-8.36891841888428	-4.34404039382935	0.046952523291111	0.425473242998123	0.0550325661897659
0.023132873699069	-8.36749458312988	-4.34330987930298	0.0470361225306988	0.425334751605988	0.0551873110234737
0.0261938478797674	-8.3660717010498	-4.34151124954224	0.04708306863904	0.425206512212753	0.0551913641393185
0.0267021022737026	-8.3681697845459	-4.33280897140503	0.0471820197999477	0.425210118293762	0.055348813533783
0.0271347109228373	-8.36528968811035	-4.33217239379883	0.0472810938954353	0.425149828195572	0.0554668083786964
0.0239311791956425	-8.36620235443115	-4.32689666748047	0.0472269840538502	0.425150007009506	0.0556635409593582
0.0262264329940081	-8.36459922790527	-4.33042526245117	0.0472759455442429	0.425098806619644	0.055839080363512
0.0234613008797169	-8.36344337463379	-4.34049367904663	0.0473357364535332	0.425226122140884	0.0560086071491241
0.0262089967727661	-8.3660249710083	-4.34142684936523	0.0474625304341316	0.425154536962509	0.0562079884111881
0.0281349588185549	-8.36502361297607	-4.34766244888306	0.0476450398564339	0.425148338079453	0.0563455745577812
0.0293447971343994	-8.36572265625	-4.3412971496582	0.0477669052779675	0.425160706043243	0.0565596520900726
0.0323969759047031	-8.36571788787842	-4.34377288818359	0.0478117726743221	0.425212204456329	0.0566891878843308
0.0334039516746998	-8.365234375	-4.34012079238892	0.0480002388358116	0.425296038389206	0.0568352043628693
0.0317448042333126	-8.36448001861572	-4.3414101600647	0.0480697676539421	0.425388902425766	0.0570294447243214
0.033007089048624	-8.36483001708984	-4.34721517562866	0.04814063757658	0.425543248653412	0.0572126768529415
0.033308032900095	-8.36101627349854	-4.35130214691162	0.0481802262365818	0.42566642165184	0.0574306286871433
0.0350412167608738	-8.36182975769043	-4.36266040802002	0.0484375581145287	0.425784915685654	0.0575827322900295
0.0369953736662865	-8.36624622344971	-4.35904026031494	0.0484983287751675	0.425854235887527	0.0577304027974606
0.0383943803608418	-8.36401844024658	-4.36257457733154	0.048671156167984	0.425956100225449	0.0577936284244061
0.0406910851597786	-8.36706352233887	-4.36176919937134	0.0488885492086411	0.425992399454117	0.0578784272074699
0.0415896102786064	-8.36695098876953	-4.3611044883728	0.0489855967462063	0.426153004169464	0.0579520203173161
0.0414180643856525	-8.36553764343262	-4.36101388931274	0.0491382777690887	0.426344841718674	0.0579490512609482
0.0398726873099804	-8.36714363098145	-4.36891412734985	0.0492028035223484	0.426580995321274	0.0581009760499001
0.0448042899370193	-8.36461067199707	-4.37758016586304	0.0493118576705456	0.426669836044312	0.0581669807434082
0.0436431020498276	-8.36696815490723	-4.38564825057983	0.049506887793541	0.426795363426209	0.0582878403365612
0.0479385554790497	-8.37190341949463	-4.39006662368774	0.0496298409998417	0.426967322826386	0.0583836920559406
0.0509194694459438	-8.37136650085449	-4.39169883728027	0.0497473515570164	0.426971882581711	0.0583968497812748
0.0539058446884155	-8.37293529510498	-4.39534473419189	0.0499681271612644	0.42708757519722	0.0583644472062588
0.0587882362306118	-8.37572956085205	-4.39044141769409	0.0500168092548847	0.427207827568054	0.0583805255591869
0.054998304694891	-8.37461090087891	-4.39012145996094	0.0501628927886486	0.427437275648117	0.0583344697952271
0.0558076202869415	-8.37414646148682	-4.39908313751221	0.0501667484641075	0.427647054195404	0.0583422780036926
0.0543655790388584	-8.37749099731445	-4.4051308631897	0.0502242147922516	0.427744567394257	0.0582587867975235
0.0588605925440788	-8.37771034240723	-4.41361045837402	0.0503738932311535	0.427736848592758	0.0583017133176327
0.0624682828783989	-8.38184070587158	-4.41000604629517	0.0504306741058826	0.42774772644043	0.0581234209239483
0.0620032735168934	-8.38376522064209	-4.40469551086426	0.0506108812987804	0.427835434675217	0.0580010339617729
0.0634269714355469	-8.3823070526123	-4.40519571304321	0.0505615398287773	0.428001344203949	0.0579229407012463
0.0622228495776653	-8.38617038726807	-4.41209697723389	0.0506064221262932	0.428147971630096	0.0578195713460445
0.0628159269690514	-8.38606262207031	-4.41991090774536	0.0506279617547989	0.42812767624855	0.0577575527131557
0.0652279928326607	-8.39130401611328	-4.41768980026245	0.0507014878094196	0.428092300891876	0.0576588921248913
0.0719602406024933	-8.39399147033691	-4.4169659614563	0.0508104637265205	0.428113907575607	0.0574910081923008
0.0717961862683296	-8.39297771453857	-4.41671228408813	0.0508361719548702	0.428173154592514	0.057374969124794
0.0685405656695366	-8.39937973022461	-4.41141653060913	0.0507559105753899	0.428249537944794	0.0573091097176075
0.0705557987093925	-8.39395999908447	-4.41321611404419	0.0507756173610687	0.428261280059814	0.0573502220213413
0.0690061897039413	-8.40036964416504	-4.42327308654785	0.0507261753082275	0.428297877311707	0.0573732629418373
0.0741148069500923	-8.39517116546631	-4.42581748962402	0.050813939422369	0.428243190050125	0.0574185028672218
0.0715624317526817	-8.3991756439209	-4.41316318511963	0.0508360601961613	0.428165376186371	0.0573859177529812
0.0776777341961861	-8.39876079559326	-4.41423511505127	0.0508535318076611	0.428132027387619	0.0573034733533859
0.0733159333467484	-8.39588451385498	-4.4090633392334	0.0508374013006687	0.428162813186646	0.0573091395199299
0.0753818899393082	-8.39562129974365	-4.41559219360352	0.0507820174098015	0.428213477134705	0.0572036281228065
0.0706880837678909	-8.39542961120605	-4.4202880859375	0.0507549121975899	0.428160429000854	0.0571523681282997
0.0727967470884323	-8.39820194244385	-4.41927576065063	0.0508031025528908	0.428102940320969	0.0571314506232738
0.0740674585103989	-8.39929103851318	-4.42331838607788	0.0508546121418476	0.428003877401352	0.0570258945226669
0.0746326595544815	-8.40140724182129	-4.41121244430542	0.0508277155458927	0.427868634462357	0.0569329038262367
0.0763570889830589	-8.39836502075195	-4.41083478927612	0.0508424341678619	0.427887499332428	0.0567919351160526
0.0743166953325272	-8.39658069610596	-4.40575313568115	0.0507528074085712	0.427759140729904	0.0567082799971104
0.0729019194841385	-8.39517402648926	-4.40636587142944	0.0507766492664814	0.427762299776077	0.0567514076828957
0.0706241503357887	-8.39782428741455	-4.41251564025879	0.0506664551794529	0.427748292684555	0.0568325966596603
0.0729870200157166	-8.39430713653564	-4.40826940536499	0.0506827309727669	0.427640020847321	0.056906696408987
0.0733202993869781	-8.3962926864624	-4.41746711730957	0.0507309436798096	0.427520960569382	0.0569355301558971
0.0743262097239494	-8.39171123504639	-4.41046714782715	0.0507174991071224	0.427323281764984	0.0569827221333981
0.0772003978490829	-8.39460372924805	-4.40035009384155	0.0507403500378132	0.427304804325104	0.0570391975343227
0.0820320844650269	-8.39396667480469	-4.39661359786987	0.0506393983960152	0.42718032002449	0.0571308992803097
0.078170046210289	-8.39372158050537	-4.397864818573	0.0505648851394653	0.42707434296608	0.0572537295520306
0.0825794711709023	-8.38947010040283	-4.39586400985718	0.0505329072475433	0.426979839801788	0.0574145466089249
0.0788526386022568	-8.39244842529297	-4.40194177627563	0.0504987128078938	0.426926732063293	0.0575856789946556
0.0823293104767799	-8.39238548278809	-4.39861011505127	0.0504967644810677	0.426747620105743	0.0577471219003201
0.087706446647644	-8.38694381713867	-4.39722919464111	0.0505721531808376	0.426531225442886	0.0578735992312431
0.088501401245594	-8.39104747772217	-4.39312362670898	0.0504871122539043	0.426389455795288	0.0579909533262253
0.0939292460680008	-8.38941097259521	-4.38893890380859	0.0505374632775784	0.426267564296722	0.0580501593649387
0.090761125087738	-8.38735485076904	-4.38843107223511	0.0504353381693363	0.426266819238663	0.058208841830492
0.0936213582754135	-8.38702011108398	-4.38599061965942	0.0503980964422226	0.426236569881439	0.058465514332056
0.0957789123058319	-8.38509368896484	-4.39130640029907	0.0503771975636482	0.426064223051071	0.0587224848568439
0.0939782932400703	-8.3842945098877	-4.39167547225952	0.0503504127264023	0.426031678915024	0.0589194446802139
0.0955142825841904	-8.38157844543457	-4.39172840118408	0.0504187792539597	0.425929754972458	0.0591634027659893
0.0990749448537827	-8.381667137146	-4.38949298858643	0.0504430308938026	0.425792843103409	0.0593136698007584
0.101962067186832	-8.38196849822998	-4.37868547439575	0.0504137985408306	0.425703644752502	0.0594223998486996
0.105336852371693	-8.37673091888428	-4.38651132583618	0.0504900775849819	0.425715386867523	0.0594850964844227
0.10225672274828	-8.3784646987915	-4.37734460830688	0.0504486002027988	0.425729334354401	0.0595397837460041
0.103879474103451	-8.37666797637939	-4.38600635528564	0.0504645258188248	0.425771176815033	0.0596767738461494
0.101168885827065	-8.37571620941162	-4.38267660140991	0.0504072122275829	0.425762712955475	0.059717882424593
0.105258882045746	-8.37838649749756	-4.38317203521729	0.0505290515720844	0.425665438175201	0.0597678199410439
0.105364695191383	-8.37895584106445	-4.38627529144287	0.0506387576460838	0.425653100013733	0.059754591435194
0.107055351138115	-8.3761100769043	-4.37807130813599	0.0505866482853889	0.4255391061306	0.0596836023032665
0.105623453855515	-8.38014507293701	-4.38082218170166	0.0506254695355892	0.42562198638916	0.0596476495265961
0.105498075485229	-8.38113689422607	-4.37958478927612	0.0505917333066463	0.42566904425621	0.0595643147826195
0.100021339952946	-8.38251399993896	-4.3826470375061	0.0506126694381237	0.42576202750206	0.0594322755932808
0.100462339818478	-8.3819694519043	-4.39020490646362	0.0506493747234344	0.425718694925308	0.0594223476946354
0.0981767922639847	-8.38171100616455	-4.38855648040771	0.0506942793726921	0.425712436437607	0.059381790459156
0.103662110865116	-8.38579940795898	-4.39026069641113	0.0507886670529842	0.425602167844772	0.0593005828559399
0.102628655731678	-8.38583850860596	-4.38445329666138	0.0508573763072491	0.425699532032013	0.0591743960976601
0.102411895990372	-8.3834400177002	-4.38532590866089	0.0508581809699535	0.425604671239853	0.0590361319482327
0.0983229428529739	-8.38558292388916	-4.38236904144287	0.0509385503828526	0.425711572170258	0.0589704439043999
0.0964316874742508	-8.38510417938232	-4.38561058044434	0.0507007911801338	0.425736963748932	0.0589345209300518
0.0973277613520622	-8.38282871246338	-4.39048862457275	0.05078299716115	0.425706833600998	0.0589009523391724
0.0922016724944115	-8.38877487182617	-4.38570213317871	0.0508291609585285	0.425662398338318	0.0588641874492168
0.096792496740818	-8.38874244689941	-4.3868989944458	0.0508510991930962	0.425562679767609	0.0586713626980782
0.0962405204772949	-8.38559341430664	-4.37974405288696	0.0509588122367859	0.425563812255859	0.0585159137845039
0.0947488993406296	-8.38455772399902	-4.38114070892334	0.0508576147258282	0.425535917282104	0.0583597533404827
0.094362847507	-8.38644695281982	-4.38462114334106	0.0507519282400608	0.425547063350677	0.0582083910703659
0.089184895157814	-8.38886737823486	-4.38261222839355	0.050806749612093	0.425589621067047	0.0580446235835552
0.0888623669743538	-8.39259433746338	-4.38738250732422	0.0507343970239162	0.42551600933075	0.0579002276062965
0.0942105501890183	-8.38865947723389	-4.38647651672363	0.050858847796917	0.425448298454285	0.0576357021927834
0.0901863947510719	-8.39315032958984	-4.38597106933594	0.0508915707468987	0.425237715244293	0.0574744753539562
0.0908200666308403	-8.39819049835205	-4.38606739044189	0.0509320758283138	0.425229609012604	0.0571922026574612
0.0905745103955269	-8.39375877380371	-4.37590074539185	0.0509124435484409	0.425193250179291	0.0569923780858517
0.086023174226284	-8.39246940612793	-4.37337160110474	0.0509628877043724	0.425190269947052	0.0567920207977295
0.084074929356575	-8.39416980743408	-4.37707948684692	0.0509103126823902	0.425269901752472	0.0566431730985641
0.0810476243495941	-8.39692687988281	-4.3785457611084	0.0509248115122318	0.425159305334091	0.0566209405660629
0.0809602364897728	-8.39815998077393	-4.38286685943604	0.0509691014885902	0.425253838300705	0.0565856136381626
0.0804309025406837	-8.39549446105957	-4.3828330039978	0.0509787015616894	0.425064116716385	0.0565098486840725
0.0825881287455559	-8.39657783508301	-4.38050651550293	0.051075916737318	0.424911677837372	0.0564140453934669
0.0826755464076996	-8.39867877960205	-4.3722562789917	0.0510914213955402	0.424872308969498	0.0563272275030613
0.081366203725338	-8.39288139343262	-4.3688178062439	0.0510893985629082	0.424876809120178	0.0562342666089535
0.0805591940879822	-8.39121150970459	-4.36903381347656	0.0511727593839169	0.424852788448334	0.0563071295619011
0.0740364566445351	-8.39363098144531	-4.36975240707397	0.051080510020256	0.424775004386902	0.0562583245337009
0.0780947133898735	-8.39227771759033	-4.37365198135376	0.0511427000164986	0.424626648426056	0.0563482530415058
0.0782342478632927	-8.39517593383789	-4.37736797332764	0.0511751063168049	0.424630522727966	0.0562676154077053
0.0789362341165543	-8.39391136169434	-4.37230777740479	0.0512196943163872	0.424448132514954	0.0562892928719521
0.0830239430069923	-8.39611530303955	-4.3696608543396	0.0513890571892262	0.424285650253296	0.0561671331524849
0.0774897709488869	-8.39627075195313	-4.35938215255737	0.0513264462351799	0.424217879772186	0.0560773499310017
0.077677458524704	-8.39181613922119	-4.36171627044678	0.0513450764119625	0.424104392528534	0.0560157112777233
0.0763950943946838	-8.39148807525635	-4.36439037322998	0.051238089799881	0.424066096544266	0.0560238771140575
0.0712935999035835	-8.39442920684814	-4.35898637771606	0.0513532310724258	0.423984676599503	0.0560616292059422
0.0739072412252426	-8.39551830291748	-4.36210870742798	0.0513201020658016	0.423730939626694	0.0559889599680901
0.0718825086951256	-8.39175319671631	-4.36514759063721	0.0514124035835266	0.423570275306702	0.0559005439281464
0.0734176337718964	-8.39162540435791	-4.35653400421143	0.0514529421925545	0.423379987478256	0.0558486916124821
0.0735453218221664	-8.3930721282959	-4.35180377960205	0.0514889173209667	0.423108220100403	0.0557405352592468
0.0728665515780449	-8.39038276672363	-4.34424591064453	0.0515684150159359	0.423010498285294	0.055724423378706
0.076078288257122	-8.38681411743164	-4.34585380554199	0.0514288693666458	0.422952264547348	0.0558069758117199
0.0742118060588837	-8.38145637512207	-4.34470510482788	0.0514245852828026	0.42278128862381	0.0559451431035995
0.0712860524654388	-8.38181495666504	-4.35105848312378	0.0514574013650417	0.422616988420486	0.0561775229871273
0.0753873214125633	-8.38363456726074	-4.34606409072876	0.0514330230653286	0.422332763671875	0.0562786310911179
0.0765948593616486	-8.38204574584961	-4.34207916259766	0.0514801815152168	0.422040104866028	0.0563276782631874
0.0783686563372612	-8.37823390960693	-4.33321523666382	0.0515771061182022	0.421970784664154	0.0563806481659412
0.078806146979332	-8.37816047668457	-4.32884502410889	0.0515130050480366	0.421661466360092	0.056460827589035
0.0740883499383926	-8.37333869934082	-4.32746696472168	0.0514844469726086	0.421612590551376	0.0565377399325371
0.0729753971099854	-8.37262153625488	-4.32666158676147	0.0515902601182461	0.421545565128326	0.0565783157944679
0.0724260434508324	-8.3734245300293	-4.32156848907471	0.0514627024531364	0.421373546123505	0.0566356964409351
0.0716625824570656	-8.3674898147583	-4.32068204879761	0.0514848530292511	0.421272039413452	0.0567649230360985
0.0675265043973923	-8.36830711364746	-4.32390594482422	0.051480233669281	0.421243786811829	0.0568685866892338
0.0706995353102684	-8.36171531677246	-4.33051633834839	0.0514563173055649	0.421055644750595	0.0570235103368759
0.0671437084674835	-8.36452960968018	-4.3218846321106	0.0516393557190895	0.42093351483345	0.0571465343236923
0.0681523829698563	-8.36372852325439	-4.31872606277466	0.051733173429966	0.420785456895828	0.057214081287384
0.0704457461833954	-8.35914611816406	-4.31637620925903	0.0517063625156879	0.420710295438766	0.057295773178339
0.066374234855175	-8.35699462890625	-4.3124418258667	0.0517086572945118	0.420640677213669	0.0573590025305748
0.0648419782519341	-8.35498905181885	-4.31418991088867	0.0517555102705956	0.420594245195389	0.0575499087572098
0.0640755295753479	-8.35133743286133	-4.30974340438843	0.0517648383975029	0.420584261417389	0.0577349290251732
0.0615957751870155	-8.35221099853516	-4.31802988052368	0.0517991334199905	0.420604646205902	0.0579301081597805
0.0647737607359886	-8.35064029693604	-4.31979560852051	0.0518170818686485	0.420563489198685	0.0581333413720131
0.066389299929142	-8.35189247131348	-4.31422138214111	0.0519664846360683	0.420466899871826	0.0582598149776459
0.0686479508876801	-8.34894466400146	-4.31740713119507	0.0520717389881611	0.420386582612991	0.0584284886717796
0.0652141273021698	-8.34343338012695	-4.31584215164185	0.0521427132189274	0.420533835887909	0.0585506744682789
0.0637588798999786	-8.34231948852539	-4.31201362609863	0.0522450990974903	0.420572638511658	0.0587671846151352
0.0627684444189072	-8.3401517868042	-4.31961488723755	0.0522912666201591	0.420789211988449	0.0590371079742908
0.060525044798851	-8.34024810791016	-4.32425165176392	0.0523996651172638	0.420878708362579	0.0592996701598167
0.0629691705107689	-8.33682060241699	-4.33242130279541	0.0525801666080952	0.421006858348846	0.0596175752580166
0.0610050745308399	-8.33998489379883	-4.33420324325562	0.0528113022446632	0.421114325523376	0.0598093681037426
0.0669731125235558	-8.33703517913818	-4.33425617218018	0.0530049800872803	0.421219319105148	0.0599923878908157
0.0653265789151192	-8.33570194244385	-4.33174705505371	0.0532134138047695	0.421522825956345	0.0602159015834332
0.0621821098029613	-8.33357810974121	-4.3472785949707	0.0533978715538979	0.421768546104431	0.0605419315397739
0.0598111674189568	-8.32958221435547	-4.3506875038147	0.0535334311425686	0.422035813331604	0.060807790607214
0.0588242448866367	-8.32949829101563	-4.3635573387146	0.05390764772892	0.422219276428223	0.061170618981123
0.0627449974417686	-8.32912063598633	-4.36373996734619	0.0542070902884007	0.42239511013031	0.0614238493144512
0.0617966279387474	-8.33261871337891	-4.36603879928589	0.054402157664299	0.42259806394577	0.0616854391992092
0.0649770572781563	-8.32583427429199	-4.37250328063965	0.0547697059810162	0.422925680875778	0.0619816519320011
0.0609466135501862	-8.32136535644531	-4.36961221694946	0.0549635402858257	0.423258006572723	0.0623419210314751
0.0609665475785732	-8.32047080993652	-4.38417291641235	0.0552823431789875	0.423616111278534	0.0626844838261604
0.0591059066355228	-8.32207298278809	-4.3951587677002	0.0554305091500282	0.423980712890625	0.0631423443555832
0.0613279640674591	-8.32198429107666	-4.40401077270508	0.0557728223502636	0.424132257699966	0.0634866654872894
0.0627902969717979	-8.32037925720215	-4.41215848922729	0.0562073364853859	0.424458593130112	0.0637610331177711
0.063295491039753	-8.31696319580078	-4.4074387550354	0.0565067380666733	0.424605280160904	0.0640094503760338
0.0604319833219051	-8.31857013702393	-4.41442060470581	0.0568399801850319	0.425040006637573	0.0643540769815445
0.0589560344815254	-8.31590843200684	-4.42014837265015	0.057010754942894	0.425319224596024	0.0646603107452393
0.0570994764566422	-8.31337833404541	-4.43701362609863	0.0574035570025444	0.425599962472916	0.0649319067597389
0.0574976019561291	-8.31475162506104	-4.44053173065186	0.0576797723770142	0.425784260034561	0.0651762932538986
0.0616167783737183	-8.31493949890137	-4.44218826293945	0.0581128410995007	0.42595961689949	0.0653622671961784
0.0553968623280525	-8.31440544128418	-4.43848419189453	0.0583368316292763	0.426224201917648	0.0654698014259338
0.0567390993237495	-8.31131744384766	-4.44917345046997	0.058652501553297	0.426397651433945	0.0657275691628456
0.052389420568943	-8.31227684020996	-4.45646953582764	0.0588472299277782	0.426621049642563	0.0659186020493507
0.0574997998774052	-8.31424713134766	-4.45852947235107	0.059179961681366	0.426590830087662	0.0660739988088608
0.0562432482838631	-8.31112003326416	-4.45865249633789	0.0594682097434998	0.426785528659821	0.0661745890974998
0.0558194220066071	-8.31539630889893	-4.45511293411255	0.0595916099846363	0.426845163106918	0.0662782937288284
0.0509099736809731	-8.31264114379883	-4.46554231643677	0.0598444454371929	0.426941812038422	0.0664653927087784
0.0523890145123005	-8.31538772583008	-4.46428966522217	0.0600250400602818	0.426867216825485	0.0665521025657654
0.051644578576088	-8.31529998779297	-4.45931529998779	0.0603263303637505	0.426718831062317	0.0666485875844955
0.0560093931853771	-8.31270980834961	-4.45833492279053	0.0605157986283302	0.426636546850204	0.0666328370571136
0.0502361617982388	-8.31239700317383	-4.45119619369507	0.0605569183826447	0.426627069711685	0.0666632652282715
0.0482582300901413	-8.31009578704834	-4.46598720550537	0.0606849379837513	0.426517307758331	0.0667556598782539
0.0455758012831211	-8.31292724609375	-4.46199417114258	0.0607792399823666	0.426249295473099	0.0667318627238274
0.0482058934867382	-8.31522083282471	-4.45462942123413	0.0610005669295788	0.426106244325638	0.0666323080658913
0.0470021739602089	-8.31044960021973	-4.44803142547607	0.0609403513371944	0.425887107849121	0.0666493847966194
0.0459708459675312	-8.31032752990723	-4.45086908340454	0.0609826073050499	0.425702422857285	0.0666494891047478
0.0414200611412525	-8.30970573425293	-4.45013427734375	0.0610335953533649	0.42542627453804	0.0667594522237778
0.0430080369114876	-8.31068134307861	-4.45023679733276	0.0611805990338326	0.425012737512589	0.0668401047587395
0.0433489046990871	-8.30844974517822	-4.44096899032593	0.0612497888505459	0.424699306488037	0.0668531730771065
0.0408118925988674	-8.30922698974609	-4.42678451538086	0.0612217970192432	0.42436495423317	0.0668952018022537
0.0395019687712193	-8.30562400817871	-4.41976356506348	0.0612139292061329	0.424070566892624	0.0669369697570801
0.0398373007774353	-8.30632591247559	-4.41758441925049	0.0612072683870792	0.423680245876312	0.0670144110918045
0.0385953038930893	-8.30387306213379	-4.41273593902588	0.0611305981874466	0.423275977373123	0.0671554133296013
0.0370014347136021	-8.3052806854248	-4.41200685501099	0.0611883886158466	0.422888934612274	0.0672835111618042
0.0454688109457493	-8.30313777923584	-4.40835380554199	0.0612682551145554	0.422307699918747	0.0673880353569984
0.0445581115782261	-8.29976940155029	-4.39498710632324	0.0612044893205166	0.422006607055664	0.0675056427717209
0.0447656139731407	-8.29728984832764	-4.39332103729248	0.0611391961574554	0.42167791724205	0.0676804184913635
0.0453471913933754	-8.29717350006104	-4.38875293731689	0.061066921800375	0.421396642923355	0.0679104328155518
0.0430206544697285	-8.29472064971924	-4.38856744766235	0.0610149018466473	0.421064704656601	0.0680811032652855
0.0456986352801323	-8.29067993164063	-4.38619041442871	0.0611534118652344	0.420641511678696	0.0683436617255211
0.0467511340975761	-8.29289531707764	-4.37004709243774	0.0612360313534737	0.420259565114975	0.068513348698616
0.0489779561758041	-8.28831577301025	-4.36691188812256	0.0611537285149097	0.41995307803154	0.0687010958790779
0.0428531914949417	-8.28557300567627	-4.3628363609314	0.0612231940031052	0.41976061463356	0.0689266473054886
0.042107280343771	-8.28457260131836	-4.36289358139038	0.0611529611051083	0.419580161571503	0.0692061930894852
0.0414472632110119	-8.28346061706543	-4.3620719909668	0.0612026080489159	0.419299453496933	0.0694338604807854
0.0427131094038486	-8.28276824951172	-4.36067295074463	0.0613398849964142	0.41910994052887	0.0696706771850586
0.0381962023675442	-8.27666568756104	-4.34987211227417	0.061302550137043	0.418882638216019	0.0699683800339699
0.0300454273819923	-8.27265167236328	-4.35378217697144	0.0613480843603611	0.418940424919128	0.070252001285553
0.023472361266613	-8.2697582244873	-4.34508275985718	0.0612179972231388	0.418989151716232	0.070405550301075
0.0286297388374805	-8.26934432983398	-4.35818481445313	0.0611694119870663	0.419106543064117	0.070546567440033
0.0382555350661278	-8.27137088775635	-4.35040235519409	0.0611164569854736	0.418913722038269	0.0706822276115417
0.0447775386273861	-8.27226829528809	-4.34947967529297	0.0612159930169582	0.41883048415184	0.0707040503621101
0.0421417541801929	-8.27054214477539	-4.33960962295532	0.061165239661932	0.418756574392319	0.0710380971431732
0.0406981408596039	-8.26579856872559	-4.34213018417358	0.0612979978322983	0.418740034103394	0.0713911652565002
0.0283685531467199	-8.26170063018799	-4.34860944747925	0.0614026822149754	0.418711930513382	0.0718506276607513
0.0301030930131674	-8.25498199462891	-4.35090112686157	0.0616249367594719	0.418563306331635	0.0721886903047562
0.0208652000874281	-8.24989891052246	-4.34550762176514	0.0618382357060909	0.418642193078995	0.0724998340010643
0.0174588914960623	-8.25175476074219	-4.34235191345215	0.0618927218019962	0.418609023094177	0.072777085006237
0.0112318703904748	-8.24759006500244	-4.34184694290161	0.0619595870375633	0.418628603219986	0.0730412229895592
0.0123612573370337	-8.24952697753906	-4.34943389892578	0.0620329044759274	0.418502748012543	0.0731856375932693
0.012138994410634	-8.24740409851074	-4.34366130828857	0.0620979852974415	0.418362885713577	0.0732776299118996
0.0151355424895883	-8.24588489532471	-4.34191226959229	0.0622173212468624	0.41839987039566	0.0732672363519669
0.0145271643996239	-8.24324703216553	-4.33014106750488	0.0621442683041096	0.418412804603577	0.0734191089868546
0.0144886914640665	-8.23983192443848	-4.34260082244873	0.0621757283806801	0.418527454137802	0.0736022591590881
0.0108026601374149	-8.23996543884277	-4.34158897399902	0.0621608458459377	0.418428003787994	0.0738569051027298
0.0118361553177238	-8.24024486541748	-4.33807802200317	0.0623758248984814	0.418405026197433	0.0739154517650604
0.00494710449129343	-8.23450469970703	-4.33154344558716	0.0622971206903458	0.418473392724991	0.073948822915554
-0.00362473237328231	-8.23264122009277	-4.3397855758667	0.0623247772455215	0.418497830629349	0.0741466134786606
-0.00730213848873973	-8.23245429992676	-4.33973264694214	0.0624271780252457	0.418309152126312	0.0742489248514175
-0.00716837402433157	-8.22920989990234	-4.33752679824829	0.0625052824616432	0.418351322412491	0.0742251053452492
-0.0116716520860791	-8.2266092300415	-4.32978296279907	0.0624461248517036	0.418227165937424	0.074223980307579
-0.0172738283872604	-8.22319221496582	-4.33151626586914	0.0625216513872147	0.418316870927811	0.0742303654551506
-0.0211716368794441	-8.22480583190918	-4.32952833175659	0.0623965635895729	0.418268769979477	0.0743076056241989
-0.021788664162159	-8.21836090087891	-4.33967542648315	0.0624757781624794	0.418216675519943	0.0743795558810234
-0.0271756965667009	-8.22092819213867	-4.32688331604004	0.0625101998448372	0.418082624673843	0.0742914527654648
-0.0307042114436626	-8.21671676635742	-4.31684494018555	0.0624219961464405	0.418019086122513	0.074247382581234
-0.0388844646513462	-8.21523189544678	-4.32125473022461	0.0624093487858772	0.418035000562668	0.0742329284548759
-0.0421070158481598	-8.21072006225586	-4.32052803039551	0.0623331367969513	0.417910635471344	0.0742938295006752
-0.0446800850331783	-8.21597290039063	-4.32340288162231	0.0623651407659054	0.417749285697937	0.0743348449468613
-0.0423919893801212	-8.21451759338379	-4.31545782089233	0.0623700581490994	0.41752415895462	0.0742685943841934
-0.0484060384333134	-8.20958614349365	-4.31108665466309	0.0623568184673786	0.417463541030884	0.074172206223011
-0.0520188882946968	-8.20931148529053	-4.31019258499146	0.062317717820406	0.41738748550415	0.074151948094368
-0.0532633475959301	-8.21004390716553	-4.31073141098022	0.0622949115931988	0.417192816734314	0.0742235332727432
-0.0496535077691078	-8.21242904663086	-4.3121190071106	0.0622249245643616	0.416923075914383	0.0743094757199287
-0.0481615215539932	-8.2188081741333	-4.30163431167603	0.0622083805501461	0.416752904653549	0.0742493942379951
-0.0380212515592575	-8.22739791870117	-4.2975435256958	0.0621853023767471	0.416481822729111	0.0741147771477699
-0.0292511265724897	-8.2226095199585	-4.29590892791748	0.0621388182044029	0.416121393442154	0.0744069963693619
-0.0157205238938332	-8.21860313415527	-4.30953979492188	0.0622671321034431	0.416213482618332	0.0749100595712662
-0.0232928767800331	-8.22318744659424	-4.32133436203003	0.0624594949185848	0.416292190551758	0.0750287622213364
-0.0485172122716904	-8.21638298034668	-4.29835557937622	0.0627542957663536	0.415937423706055	0.0749974101781845
-0.0603936165571213	-8.20841598510742	-4.27821207046509	0.0628473609685898	0.415650427341461	0.0749409049749374
-0.0544923357665539	-8.20285320281982	-4.29012393951416	0.0630211681127548	0.415588885545731	0.0752667710185051
-0.0481469929218292	-8.20838260650635	-4.28755235671997	0.0631597563624382	0.415453374385834	0.0757185816764832
-0.0503846034407616	-8.20919704437256	-4.29966402053833	0.0635311752557755	0.415595948696136	0.0758122429251671
-0.0556962229311466	-8.20470333099365	-4.3071722984314	0.0637587159872055	0.415676087141037	0.0757748782634735
-0.0553015992045403	-8.19318771362305	-4.30219745635986	0.0639485791325569	0.415542244911194	0.0759638175368309
-0.0610428713262081	-8.1965970993042	-4.30712556838989	0.0641898587346077	0.415507018566132	0.076528437435627
-0.056414108723402	-8.19364929199219	-4.30794858932495	0.0646116062998772	0.415340721607208	0.0771316587924957
-0.0562160648405552	-8.19091510772705	-4.30720090866089	0.0649623647332191	0.415206521749496	0.0775156244635582
-0.0589711554348469	-8.18288993835449	-4.29910182952881	0.0652133077383041	0.41531828045845	0.0779001042246819
-0.0620725080370903	-8.17550945281982	-4.31398439407349	0.0655598565936089	0.415443360805511	0.0784353241324425
-0.0612642988562584	-8.1740255355835	-4.31586647033691	0.0657327100634575	0.41544497013092	0.078958548605442
-0.0532758645713329	-8.17656898498535	-4.31719589233398	0.066138818860054	0.415472805500031	0.079418770968914
-0.0547143258154392	-8.17045593261719	-4.3127908706665	0.0663585886359215	0.415522128343582	0.0799048319458961
-0.0579884797334671	-8.16500473022461	-4.3190221786499	0.0666038691997528	0.415663182735443	0.0805836468935013
-0.0506661012768745	-8.15785980224609	-4.32420682907104	0.0670861229300499	0.415649831295013	0.0812278464436531
-0.0510319545865059	-8.1469554901123	-4.33207321166992	0.067536935210228	0.41573765873909	0.0818841159343719
-0.0492526926100254	-8.1451473236084	-4.32124042510986	0.0677930787205696	0.415735900402069	0.0823838114738464
-0.0497225932776928	-8.14388847351074	-4.33140850067139	0.0680525973439217	0.415826559066772	0.0828131958842278
-0.0435110069811344	-8.13693618774414	-4.33347320556641	0.0684197694063187	0.415876895189285	0.0832829251885414
-0.0411270223557949	-8.13797092437744	-4.33563280105591	0.0685736984014511	0.415981292724609	0.0837093889713287
-0.0295763127505779	-8.13131523132324	-4.33788204193115	0.0688572376966476	0.416080057621002	0.0841940864920616
-0.0337226763367653	-8.13071060180664	-4.34280443191528	0.0692057386040688	0.416087865829468	0.0849056020379066
-0.0273207798600197	-8.12504863739014	-4.34537649154663	0.0696418955922127	0.416039854288101	0.085699625313282
-0.0274136923253536	-8.12163734436035	-4.34646654129028	0.0700764581561089	0.416070163249969	0.0863659158349037
-0.0306381974369287	-8.11201095581055	-4.33726263046265	0.0704295188188553	0.416204124689102	0.0870302766561508
-0.0293784495443106	-8.10323619842529	-4.35284376144409	0.0708412081003189	0.416325807571411	0.0878038257360458
-0.028721684589982	-8.10153579711914	-4.35488367080688	0.0712789744138718	0.416207820177078	0.0884019210934639
-0.0230757668614388	-8.09130382537842	-4.35003519058228	0.071633405983448	0.416360378265381	0.088943175971508
-0.0264103896915913	-8.08666515350342	-4.3465371131897	0.071749210357666	0.416467905044556	0.0896061956882477
-0.0186973828822374	-8.08494567871094	-4.34978818893433	0.0717449113726616	0.416466504335403	0.0903619229793549
-0.000974525988567621	-8.07889080047607	-4.34824419021606	0.0719929710030556	0.416547328233719	0.0910092666745186
-0.00418491009622812	-8.07490062713623	-4.34448480606079	0.0721554979681969	0.416525572538376	0.0917541533708572
-0.00416489271447062	-8.07310676574707	-4.35672044754028	0.0724321231245995	0.416693180799484	0.0925948992371559
0.0133842723444104	-8.07148838043213	-4.35393953323364	0.0728967115283012	0.41660949587822	0.0934825390577316
0.0166357457637787	-8.06081104278564	-4.35139799118042	0.0732450634241104	0.416743785142899	0.0943803712725639
0.0207505524158478	-8.05533695220947	-4.35117101669312	0.0736324042081833	0.416795402765274	0.0952829718589783
0.0257204696536064	-8.05377769470215	-4.35976600646973	0.0742236077785492	0.416775822639465	0.0960793569684029
0.0309717636555433	-8.04658031463623	-4.3572244644165	0.0746430233120918	0.416848927736282	0.0968365371227264
0.0357794612646103	-8.04324054718018	-4.36153984069824	0.0749980285763741	0.416952103376389	0.0974753648042679
0.0416118986904621	-8.04299736022949	-4.36504030227661	0.0754313319921494	0.41699954867363	0.0977737158536911
0.0403994731605053	-8.04123783111572	-4.35241079330444	0.0758511275053024	0.416955649852753	0.0979121178388596
0.0341117456555367	-8.0349178314209	-4.36229991912842	0.0759839415550232	0.417199105024338	0.098290279507637
0.0505495816469193	-8.03059959411621	-4.36786460876465	0.0762342363595963	0.41727277636528	0.099204808473587
0.0689244344830513	-8.02871704101563	-4.36081838607788	0.0763638764619827	0.417254447937012	0.100537247955799
0.0778007879853249	-8.02343463897705	-4.36487579345703	0.0766474902629852	0.417186409235001	0.101774327456951
0.0866931080818176	-8.01846027374268	-4.36023330688477	0.0770862028002739	0.417074114084244	0.10272054374218
0.0926743000745773	-8.01225471496582	-4.36002397537231	0.0773341134190559	0.417108148336411	0.10371820628643
0.102400898933411	-8.00327491760254	-4.36568689346313	0.0778707265853882	0.41672021150589	0.104807302355766
0.103217929601669	-7.99454164505005	-4.35531234741211	0.0782591477036476	0.416315168142319	0.105689443647861
0.104988552629948	-7.98732805252075	-4.36035776138306	0.0786085948348045	0.415874123573303	0.106526173651218
0.110857769846916	-7.99100208282471	-4.35166263580322	0.0789536014199257	0.415471404790878	0.107286691665649
0.109679244458675	-7.98047637939453	-4.34049797058105	0.0789487659931183	0.415116876363754	0.108012177050114
0.107663601636887	-7.9764084815979	-4.34409952163696	0.0788663476705551	0.414814651012421	0.108744889497757
0.104438617825508	-7.96892356872559	-4.33583831787109	0.0788280889391899	0.414755284786224	0.109414033591747
0.105924122035503	-7.96017503738403	-4.34099006652832	0.0786961764097214	0.414642959833145	0.110320627689362
0.111932754516602	-7.95464372634888	-4.3421483039856	0.0788235366344452	0.414176285266876	0.1110600233078
0.112682960927486	-7.94811248779297	-4.32940483093262	0.0787869021296501	0.413823574781418	0.111793845891953
0.111682869493961	-7.94263601303101	-4.32685375213623	0.0789362117648125	0.413264214992523	0.112544000148773
0.108237557113171	-7.94038867950439	-4.31609439849854	0.0788971707224846	0.413062810897827	0.113101527094841
0.102247893810272	-7.93392276763916	-4.32007884979248	0.0783516317605972	0.413081139326096	0.113836906850338
0.117370992898941	-7.92046785354614	-4.31793832778931	0.078058198094368	0.41275480389595	0.114380091428757
0.120288535952568	-7.91149616241455	-4.31001091003418	0.0778835713863373	0.412061870098114	0.115042150020599
0.116778492927551	-7.91560792922974	-4.29728317260742	0.0779684260487556	0.411028444766998	0.115578316152096
0.0861240476369858	-7.9165210723877	-4.28311204910278	0.0775081142783165	0.410814464092255	0.115835174918175
0.06971076130867	-7.90422821044922	-4.29379940032959	0.0762362331151962	0.411449462175369	0.116235844790936
0.105866231024265	-7.87075424194336	-4.28346681594849	0.0752168148756027	0.411281734704971	0.116653308272362
0.116512022912502	-7.86238193511963	-4.27421236038208	0.0747794657945633	0.410138845443726	0.117309048771858
0.0959425866603851	-7.87769746780396	-4.25036811828613	0.0749832764267921	0.408473074436188	0.117837585508823
0.06556785851717	-7.88845777511597	-4.23276948928833	0.0744776204228401	0.407703757286072	0.117842741310596
0.063206747174263	-7.86278057098389	-4.24711179733276	0.0738864839076996	0.407651215791702	0.11811450868845
0.0714812651276588	-7.84462833404541	-4.24283838272095	0.073110818862915	0.40704083442688	0.118525989353657
0.0707486197352409	-7.83408117294312	-4.22591733932495	0.07245884090662	0.406435966491699	0.11934606730938
0.0677284449338913	-7.84036302566528	-4.22448301315308	0.0722794681787491	0.40523225069046	0.120251350104809
0.064418837428093	-7.83648347854614	-4.20201253890991	0.0727149322628975	0.403733491897583	0.120619356632233
0.0635698810219765	-7.81826877593994	-4.19152116775513	0.0726991072297096	0.402438580989838	0.121048673987389
0.0596787445247173	-7.79938745498657	-4.17733287811279	0.0724585205316544	0.401163011789322	0.121346168220043
0.0633864551782608	-7.79396629333496	-4.15518617630005	0.0721208602190018	0.400106102228165	0.121644772589207
0.0588394701480865	-7.79506874084473	-4.15401887893677	0.0713538080453873	0.399261087179184	0.121937394142151
0.0527576804161072	-7.78927087783813	-4.13941860198975	0.0703329294919968	0.398221015930176	0.122124947607517
0.0525723323225975	-7.76820421218872	-4.12000322341919	0.0694755166769028	0.397213876247406	0.122448340058327
0.0630295053124428	-7.75781202316284	-4.10556554794312	0.0691966339945793	0.395590603351593	0.123178124427795
0.0673624351620674	-7.76276397705078	-4.09243488311768	0.0691331997513771	0.393551588058472	0.123984433710575
0.0765042304992676	-7.76091861724854	-4.06819343566895	0.0692496225237846	0.391811072826386	0.124497301876545
0.0694637000560761	-7.75183868408203	-4.06440687179565	0.0691971555352211	0.39057520031929	0.125150501728058
0.0709843784570694	-7.73539638519287	-4.05815458297729	0.0690367296338081	0.389466255903244	0.125829845666885
0.0752421170473099	-7.72373819351196	-4.05043601989746	0.0689743533730507	0.38866850733757	0.126469507813454
0.0725763142108917	-7.71888971328735	-4.0460467338562	0.0687990263104439	0.387978255748749	0.127258405089378
0.0689730867743492	-7.71403121948242	-4.04379940032959	0.06879523396492	0.387204468250275	0.127995535731316
0.0813616067171097	-7.6990065574646	-4.02896022796631	0.0686793774366379	0.386624455451965	0.128749966621399
0.090484693646431	-7.68253993988037	-4.02922296524048	0.0683040320873261	0.386317312717438	0.129683867096901
0.0884761735796928	-7.67383432388306	-4.02619552612305	0.0679816231131554	0.386190325021744	0.13063071668148
0.0936682149767876	-7.65740489959717	-4.02377939224243	0.0674777552485466	0.386444449424744	0.131440028548241
0.10094989836216	-7.6410026550293	-4.04045486450195	0.0670290514826775	0.386862218379974	0.132587403059006
0.11978255957365	-7.6308274269104	-4.04066705703735	0.0670891925692558	0.386634260416031	0.13386607170105
0.125094264745712	-7.61835670471191	-4.03091430664063	0.0673796385526657	0.386321932077408	0.134787946939468
0.124515362083912	-7.61948490142822	-4.03840351104736	0.0677914023399353	0.386104375123978	0.135419845581055
0.135253995656967	-7.61112928390503	-4.03991079330444	0.0683636069297791	0.385761588811874	0.136091634631157
0.140549376606941	-7.6021580696106	-4.03696870803833	0.0686676651239395	0.385772079229355	0.136781945824623
0.135515570640564	-7.59667205810547	-4.05532693862915	0.0690925791859627	0.385945409536362	0.137271091341972
0.148236125707626	-7.59189796447754	-4.05734062194824	0.0695043131709099	0.386129826307297	0.137664794921875
0.156783282756805	-7.58758926391602	-4.06255149841309	0.0697440207004547	0.386408776044846	0.138053178787231
0.160732090473175	-7.59416151046753	-4.07767343521118	0.0700577795505524	0.386746913194656	0.138055011630058
0.167603775858879	-7.59799861907959	-4.09287071228027	0.0699718296527863	0.387428611516953	0.137740701436996
0.181533753871918	-7.59968137741089	-4.0964298248291	0.0700108706951141	0.38798862695694	0.137878999114037
0.199643030762672	-7.60343408584595	-4.09794759750366	0.069990299642086	0.388678282499313	0.13806588947773
0.213382840156555	-7.60656595230103	-4.1061863899231	0.0699967816472054	0.389319807291031	0.138682276010513
0.236610397696495	-7.60511302947998	-4.10350465774536	0.0703985393047333	0.390018194913864	0.138882383704185
0.253090053796768	-7.59096527099609	-4.10935735702515	0.0702225863933563	0.390469014644623	0.14277072250843
0.304919272661209	-7.53328657150269	-4.09999561309814	0.0703351050615311	0.390567541122437	0.151341080665588
0.332998961210251	-7.49623346328735	-4.11001205444336	0.0703588798642159	0.390972405672073	0.154378801584244
0.342182457447052	-7.49207258224487	-4.10685634613037	0.0698765367269516	0.391285508871078	0.155997768044472
0.351816058158875	-7.4817419052124	-4.13083505630493	0.0695589706301689	0.392224937677383	0.156905189156532
0.359360039234161	-7.45055532455444	-4.11680173873901	0.0697931200265884	0.392902255058289	0.15912364423275
0.35991695523262	-7.43853855133057	-4.14168882369995	0.0703687518835068	0.393461644649506	0.160752981901169
0.359920561313629	-7.39932918548584	-4.12259960174561	0.0704180747270584	0.393870532512665	0.164899960160255
0.381621479988098	-7.37367677688599	-4.13120985031128	0.0704903826117516	0.394063264131546	0.167869031429291
0.389347910881042	-7.37228012084961	-4.12963485717773	0.0701704397797585	0.394469767808914	0.169122844934464
0.403533190488815	-7.37464570999146	-4.12186717987061	0.0699736922979355	0.394933789968491	0.169607564806938
0.396452307701111	-7.36317873001099	-4.12930631637573	0.0699210539460182	0.395688116550446	0.169583961367607
0.414303153753281	-7.32459592819214	-4.12338256835938	0.0698230341076851	0.395801424980164	0.176328644156456
0.416409343481064	-7.28753519058228	-4.13142728805542	0.0699106231331825	0.395872235298157	0.177162244915962
0.40260174870491	-7.27073383331299	-4.12579536437988	0.0696356520056725	0.395854949951172	0.177455008029938
0.401467978954315	-7.25495386123657	-4.11376714706421	0.0693711787462235	0.395489543676376	0.179281488060951
0.395389705896378	-7.23433876037598	-4.11635780334473	0.0693061649799347	0.395492166280746	0.181486517190933
0.400314331054688	-7.21979999542236	-4.10682344436646	0.068877138197422	0.395601958036423	0.182557418942451
0.39821782708168	-7.19875526428223	-4.10833549499512	0.0682504549622536	0.395520925521851	0.183593034744263
0.380374580621719	-7.17543363571167	-4.09802389144897	0.0672933086752892	0.395419478416443	0.186530008912086
0.333371371030808	-7.11486434936523	-4.08110380172729	0.0666532590985298	0.395346194505692	0.189009413123131
0.286662697792053	-7.07528352737427	-4.09226226806641	0.0663543343544006	0.3953458070755	0.187623128294945
0.258525013923645	-7.05999660491943	-4.09264612197876	0.0657850429415703	0.394711524248123	0.18675297498703
0.26911798119545	-7.06479644775391	-4.07667064666748	0.0649073868989944	0.393257915973663	0.188061088323593
0.285980701446533	-7.0512809753418	-4.06201362609863	0.0639180392026901	0.391564399003983	0.189799040555954
0.298843622207642	-7.04864120483398	-4.03474950790405	0.0625246539711952	0.390271902084351	0.190820217132568
0.304070234298706	-7.03319454193115	-4.01159477233887	0.0608648508787155	0.389013439416885	0.191202983260155
0.297298610210419	-7.02976703643799	-3.99666213989258	0.0588452778756619	0.388241320848465	0.19106388092041
0.283192098140717	-7.01234865188599	-3.97996091842651	0.0569845475256443	0.387789636850357	0.190804928541183
0.271354675292969	-7.0096607208252	-3.98027086257935	0.0553595907986164	0.387147068977356	0.190298661589622
0.245346814393997	-6.99237298965454	-3.97624969482422	0.053682953119278	0.386846125125885	0.189625471830368
0.231498628854752	-6.97841548919678	-3.9677460193634	0.0523611828684807	0.38600280880928	0.189353406429291
0.216373562812805	-6.96765804290771	-3.96139407157898	0.0510272271931171	0.385318398475647	0.189494505524635
0.203624308109283	-6.96592903137207	-3.94370222091675	0.0495843775570393	0.384579211473465	0.189978733658791
0.165273934602737	-6.95062685012817	-3.92892694473267	0.0485437922179699	0.383916437625885	0.190870761871338
0.0908382013440132	-6.95099258422852	-3.91048121452332	0.0473574101924896	0.383732885122299	0.192193686962128
-0.012955610640347	-6.93606185913086	-3.91065049171448	0.0460149608552456	0.384328156709671	0.1938706189394
-0.0983664393424988	-6.89952230453491	-3.9169864654541	0.0450462326407433	0.384732991456985	0.196537464857101
-0.224548146128654	-6.77629566192627	-3.91529560089111	0.0454702563583851	0.384886503219604	0.206854686141014
-0.265144050121307	-6.6560378074646	-3.9177942276001	0.0460811704397202	0.383094012737274	0.220263555645943
-0.328505039215088	-6.58054637908936	-3.91250348091125	0.0465009249746799	0.382476896047592	0.224541231989861
-0.346974819898605	-6.54902029037476	-3.92498445510864	0.0462930873036385	0.381558179855347	0.226931542158127
-0.320994704961777	-6.54387235641479	-3.89916253089905	0.0449708066880703	0.380145698785782	0.229098185896873
-0.32561531662941	-6.53500986099243	-3.88968086242676	0.043268084526062	0.380422681570053	0.231259420514107
-0.242808997631073	-6.50722217559814	-3.89925599098206	0.0424724780023098	0.379844039678574	0.234194070100784
-0.242172390222549	-6.49744129180908	-3.85859537124634	0.0418184958398342	0.37840348482132	0.236836835741997
-0.217421904206276	-6.49277973175049	-3.82671666145325	0.0417032837867737	0.376516222953796	0.238736674189568
-0.340366035699844	-6.5094141960144	-3.84680151939392	0.039973895996809	0.378683030605316	0.237884014844894
-0.254305303096771	-6.41839027404785	-3.86692667007446	0.0402879789471626	0.377803713083267	0.242833733558655
-0.328012406826019	-6.39029693603516	-3.80544519424438	0.0401744022965431	0.375221252441406	0.248407363891602
-0.431097239255905	-6.39527463912964	-3.81567239761353	0.040572926402092	0.375594466924667	0.252399951219559
-0.45691442489624	-6.3587703704834	-3.81933093070984	0.0396668463945389	0.375028729438782	0.254290074110031
-0.46676442027092	-6.33516454696655	-3.80627679824829	0.0393622033298016	0.373995929956436	0.256506621837616
-0.451070785522461	-6.32345056533813	-3.79329347610474	0.0385934747755528	0.373306512832642	0.260458290576935
-0.477432638406754	-6.29904651641846	-3.79706525802612	0.0372231304645538	0.373961299657822	0.264316558837891
-0.425143182277679	-6.2132511138916	-3.78682160377502	0.0363066419959068	0.372481822967529	0.276246309280396
-0.427728652954102	-6.14274215698242	-3.73441863059998	0.0369567573070526	0.369572132825851	0.282501816749573
-0.445882529020309	-6.13985919952393	-3.73799467086792	0.0371115989983082	0.36774742603302	0.285834491252899
-0.444392442703247	-6.11338424682617	-3.71252274513245	0.0367553122341633	0.366156846284866	0.287756353616714
-0.405772507190704	-6.12347030639648	-3.67694067955017	0.03586445748806	0.364288240671158	0.28929141163826
-0.364895135164261	-6.12414312362671	-3.6517322063446	0.0352552160620689	0.363062143325806	0.289634376764297
-0.329770028591156	-6.13402366638184	-3.62086462974548	0.0343798212707043	0.361923158168793	0.289325684309006
-0.32642126083374	-6.14969682693481	-3.60591387748718	0.0340418219566345	0.360976904630661	0.289538651704788
-0.325716584920883	-6.16470623016357	-3.58878827095032	0.0340137369930744	0.360183656215668	0.289950877428055
-0.312721490859985	-6.16140794754028	-3.58457374572754	0.0340121984481812	0.359674513339996	0.289651602506638
-0.316487014293671	-6.16793060302734	-3.55899047851563	0.0339218862354755	0.359052449464798	0.288792222738266
-0.314048588275909	-6.19359970092773	-3.54354095458984	0.0335697792470455	0.358783185482025	0.287096828222275
-0.313282281160355	-6.20202589035034	-3.52978944778442	0.0333924032747746	0.358640849590302	0.284715265035629
-0.307524025440216	-6.24704504013062	-3.51122093200684	0.0325404927134514	0.358620971441269	0.281138569116592
-0.328907430171967	-6.29336881637573	-3.48011684417725	0.0317977964878082	0.358814537525177	0.27739018201828
-0.330765545368195	-6.32367277145386	-3.4638397693634	0.0314692817628384	0.358850330114365	0.27484992146492
-0.343839406967163	-6.34903049468994	-3.4686803817749	0.0315580442547798	0.359232217073441	0.27185794711113
-0.365917265415192	-6.38712024688721	-3.45948839187622	0.0314957536756992	0.359851896762848	0.268210262060165
-0.386441171169281	-6.42231130599976	-3.46244764328003	0.03150899335742	0.36036428809166	0.263868302106857
-0.371450245380402	-6.45022058486938	-3.47117686271667	0.031378086656332	0.361079037189484	0.25887468457222
-0.344077378511429	-6.48169183731079	-3.45179414749146	0.0308559127151966	0.361215084791183	0.254192531108856
-0.321565538644791	-6.53611946105957	-3.44891738891602	0.030318096280098	0.361613601446152	0.250764906406403
-0.309586137533188	-6.58423900604248	-3.44895100593567	0.0303689278662205	0.362311512231827	0.247738525271416
-0.299452543258667	-6.60393524169922	-3.4471161365509	0.0303503926843405	0.363150149583817	0.244464874267578
-0.280420213937759	-6.62654733657837	-3.44024562835693	0.0304724387824535	0.364062398672104	0.241596445441246
-0.269101917743683	-6.65266752243042	-3.45241975784302	0.0307014230638742	0.364952921867371	0.239182561635971
-0.253319174051285	-6.67760181427002	-3.45403170585632	0.0310073532164097	0.366033762693405	0.236918166279793
-0.225130394101143	-6.69507789611816	-3.45579481124878	0.031179865822196	0.366992264986038	0.234873607754707
-0.19729833304882	-6.71527147293091	-3.46217775344849	0.031511977314949	0.368153363466263	0.233107224106789
-0.178753361105919	-6.73459100723267	-3.46727824211121	0.0318905711174011	0.369298785924912	0.231454014778137
-0.158067092299461	-6.75451755523682	-3.46384930610657	0.0323629565536976	0.370633721351624	0.22965981066227
-0.131966307759285	-6.7773609161377	-3.47427153587341	0.032654233276844	0.371719598770142	0.227840036153793
-0.105466596782207	-6.79282188415527	-3.47945833206177	0.033117663115263	0.372923970222473	0.226310193538666
-0.0956685990095139	-6.81352424621582	-3.48232078552246	0.0333503372967243	0.374124795198441	0.224854066967964
-0.0810650065541267	-6.83818292617798	-3.47512173652649	0.0336404331028461	0.375102162361145	0.223468855023384
-0.0680786445736885	-6.84322214126587	-3.48538255691528	0.033905103802681	0.375987529754639	0.223431095480919
-0.0482854023575783	-6.84932136535645	-3.45936322212219	0.0340199619531631	0.376592636108398	0.224000945687294
-0.0290937535464764	-6.85433673858643	-3.45070624351501	0.0340445749461651	0.376904994249344	0.224361419677734
-0.00454059615731239	-6.86025333404541	-3.43803739547729	0.034007154405117	0.37728413939476	0.224846750497818
0.0264532659202814	-6.85638618469238	-3.4239776134491	0.0338042005896568	0.377242773771286	0.225403666496277
0.0606639944016933	-6.86228656768799	-3.413498878479	0.0336724892258644	0.37721985578537	0.226120173931122
0.0875651016831398	-6.86485719680786	-3.39721417427063	0.0332924053072929	0.377003848552704	0.226852968335152
0.115858621895313	-6.86353874206543	-3.37352275848389	0.0329691208899021	0.376713693141937	0.227471441030502
0.137891083955765	-6.86376714706421	-3.36492586135864	0.032568272203207	0.376138478517532	0.22789391875267
0.153458014130592	-6.86460065841675	-3.33998513221741	0.0322251468896866	0.375755220651627	0.228142067790031
0.164894640445709	-6.86198902130127	-3.31641340255737	0.0316502116620541	0.375001281499863	0.228049650788307
0.183944702148438	-6.86199998855591	-3.30121994018555	0.0309996474534273	0.374089747667313	0.22778008878231
0.193621352314949	-6.86353635787964	-3.27960968017578	0.0302144885063171	0.373065710067749	0.227476999163628
0.212469413876534	-6.86858463287354	-3.24284434318542	0.0292700622230768	0.371781140565872	0.227125510573387
0.23199251294136	-6.87126350402832	-3.21408319473267	0.0283465199172497	0.37024599313736	0.226796269416809
0.258179903030396	-6.87178659439087	-3.1850483417511	0.0274739824235439	0.368945449590683	0.227131903171539
0.279048085212708	-6.86017084121704	-3.15111446380615	0.0263838842511177	0.367234706878662	0.227982401847839
0.304969072341919	-6.84760856628418	-3.11762475967407	0.0254763532429934	0.365465134382248	0.229197859764099
0.324594795703888	-6.83310413360596	-3.08052539825439	0.0244153719395399	0.363733291625977	0.230575010180473
0.351597040891647	-6.82768535614014	-3.04212546348572	0.023470189422369	0.361909508705139	0.232013732194901
0.373723536729813	-6.80435562133789	-3.00483679771423	0.0224014390259981	0.359907805919647	0.233559519052505
0.397488474845886	-6.79871273040771	-2.96789455413818	0.0212279502302408	0.358011513948441	0.23502254486084
0.420524060726166	-6.7848687171936	-2.92645335197449	0.0202130395919085	0.355934917926788	0.236391365528107
0.443766951560974	-6.77094554901123	-2.903395652771	0.0192206483334303	0.353959679603577	0.237948656082153
0.462865382432938	-6.75254249572754	-2.86340379714966	0.0180320553481579	0.352140307426453	0.239731535315514
0.47793897986412	-6.74487733840942	-2.82825326919556	0.0170899722725153	0.350290149450302	0.241215288639069
0.493801832199097	-6.73182487487793	-2.80587148666382	0.0160704031586647	0.348376125097275	0.242622137069702
0.507802248001099	-6.71750640869141	-2.77950572967529	0.0153275830671191	0.346833825111389	0.244097962975502
0.517790973186493	-6.70330619812012	-2.7611346244812	0.014626600779593	0.345264822244644	0.24566824734211
0.524515569210052	-6.6867618560791	-2.74509310722351	0.0139813898131251	0.343887805938721	0.247265815734863
0.521758496761322	-6.66711568832397	-2.7328097820282	0.01337871234864	0.342615216970444	0.249401330947876
0.5181645154953	-6.65564393997192	-2.71706938743591	0.0128844352439046	0.341429740190506	0.251672089099884
0.514732897281647	-6.64312601089478	-2.70425653457642	0.0124424183741212	0.340276271104813	0.253191292285919
0.51880145072937	-6.63300657272339	-2.69390916824341	0.0118831489235163	0.339086145162582	0.255107641220093
0.50707995891571	-6.61939716339111	-2.6787645816803	0.0111472373828292	0.337998449802399	0.257345944643021
0.511129975318909	-6.60561466217041	-2.66501450538635	0.010755074210465	0.336965799331665	0.259560853242874
0.510429501533508	-6.59001207351685	-2.65623736381531	0.0105997305363417	0.336129575967789	0.261839181184769
0.51130199432373	-6.57300567626953	-2.655198097229	0.0102164344862103	0.335341513156891	0.264134019613266
0.503952503204346	-6.56065082550049	-2.63745641708374	0.00994931068271399	0.334488779306412	0.266030609607697
0.491076111793518	-6.55136203765869	-2.62410092353821	0.00950777623802423	0.333915084600449	0.267066776752472
0.481065958738327	-6.55311584472656	-2.60941123962402	0.00910944864153862	0.333116769790649	0.266205072402954
0.469213366508484	-6.55470418930054	-2.60215020179749	0.00872903317213058	0.332531362771988	0.265694826841354
0.484612077474594	-6.56325006484985	-2.60666918754578	0.00851007085293531	0.331880807876587	0.266692370176315
0.495859444141388	-6.55334663391113	-2.6034939289093	0.00830055680125952	0.331267088651657	0.268410414457321
0.507927477359772	-6.55107545852661	-2.59709644317627	0.00820134114474058	0.330786675214767	0.270267695188522
0.513392508029938	-6.54351139068604	-2.60364627838135	0.00830633752048016	0.330422550439835	0.271990090608597
0.531014561653137	-6.52790975570679	-2.60925769805908	0.00848766881972551	0.330122143030167	0.273557960987091
0.538211524486542	-6.52951669692993	-2.60381889343262	0.00818212330341339	0.329684048891068	0.275246411561966
0.55426424741745	-6.51686382293701	-2.60335731506348	0.00814996473491192	0.329382687807083	0.276843756437302
0.56577479839325	-6.51601839065552	-2.61778545379639	0.00835277512669563	0.329084903001785	0.278627246618271
0.577221155166626	-6.51158046722412	-2.61933636665344	0.00855128094553947	0.328899085521698	0.280642777681351
0.586084425449371	-6.50497722625732	-2.63411450386047	0.00890229921787977	0.32889723777771	0.282256335020065
0.594136476516724	-6.50548219680786	-2.64055490493774	0.00910718459635973	0.328734993934631	0.284020692110062
0.60541296005249	-6.48647165298462	-2.65623116493225	0.0095890611410141	0.328820705413818	0.28621980547905
0.616030037403107	-6.47835540771484	-2.67158222198486	0.0101691363379359	0.328821122646332	0.28859806060791
0.625826954841614	-6.46930503845215	-2.68761563301086	0.0103782676160336	0.328849762678146	0.29034835100174
0.639978289604187	-6.47053146362305	-2.68544602394104	0.0104588931426406	0.328466504812241	0.291646152734756
0.653022289276123	-6.4689359664917	-2.69144082069397	0.0104587851092219	0.328083902597427	0.29305973649025
0.661993801593781	-6.46369314193726	-2.69836497306824	0.010598311200738	0.327683091163635	0.295200526714325
0.675719022750854	-6.46765232086182	-2.7124297618866	0.0107548357918859	0.327146828174591	0.297062814235687
0.691555976867676	-6.47102165222168	-2.70902705192566	0.0106155890971422	0.326427519321442	0.298889696598053
0.690445423126221	-6.46304845809937	-2.70501971244812	0.0105339977890253	0.32586196064949	0.299992948770523
0.702287256717682	-6.45655345916748	-2.6995849609375	0.0105130048468709	0.325111925601959	0.30157396197319
0.69642573595047	-6.43634796142578	-2.70004153251648	0.0104297278448939	0.3243687748909	0.302844107151031
0.713047325611115	-6.44568014144897	-2.68426418304443	0.00955903343856335	0.323044329881668	0.303985029459
0.730415344238281	-6.42923593521118	-2.68272113800049	0.00933449249714613	0.322003901004791	0.307172298431396
0.747312963008881	-6.40766429901123	-2.70157623291016	0.00979264918714762	0.321556329727173	0.311261385679245
0.768009960651398	-6.39481782913208	-2.70544743537903	0.010078327730298	0.320966184139252	0.315519362688065
0.77238130569458	-6.38022089004517	-2.70400285720825	0.0101770833134651	0.320181876420975	0.319153785705566
0.785715401172638	-6.35949516296387	-2.70575356483459	0.0101338280364871	0.319636434316635	0.322512239217758
0.800994575023651	-6.33643579483032	-2.69887709617615	0.0103412000462413	0.318819284439087	0.326191633939743
0.803500771522522	-6.32333850860596	-2.6880898475647	0.0101965144276619	0.317961990833282	0.329571545124054
0.807439684867859	-6.30961847305298	-2.68802499771118	0.0101797385141253	0.317135125398636	0.332527339458466
0.801679790019989	-6.29792308807373	-2.67783617973328	0.0102704400196671	0.316453993320465	0.334945052862167
0.810536503791809	-6.28113412857056	-2.67770552635193	0.010638540610671	0.315601974725723	0.337636202573776
0.808627545833588	-6.25014877319336	-2.67461442947388	0.0109135555103421	0.314720392227173	0.340491831302643
0.824120044708252	-6.24260330200195	-2.68476533889771	0.0110664190724492	0.314051449298859	0.34379631280899
0.843885898590088	-6.21684598922729	-2.68417549133301	0.0116516929119825	0.313412815332413	0.34755939245224
0.864756345748901	-6.20093250274658	-2.6894793510437	0.0123025914654136	0.312898069620132	0.351129919290543
0.8833327293396	-6.1851921081543	-2.69690823554993	0.0126763097941875	0.31211444735527	0.354874104261398
0.888983905315399	-6.17081022262573	-2.69256448745728	0.0130321299657226	0.311361283063889	0.357592970132828
0.888822495937347	-6.16248893737793	-2.67261266708374	0.0129768382757902	0.31013149023056	0.359427601099014
0.890494465827942	-6.15222072601318	-2.65834403038025	0.0127194840461016	0.308442533016205	0.359607458114624
0.870422065258026	-6.15870904922485	-2.62134003639221	0.0118567422032356	0.306565374135971	0.358798891305923
0.871978223323822	-6.14346122741699	-2.59044337272644	0.0111174834892154	0.304228037595749	0.358762979507446
0.872267484664917	-6.11994695663452	-2.58739495277405	0.011208662763238	0.302466332912445	0.359458595514297
0.888990700244904	-6.12611818313599	-2.58202862739563	0.0110990507528186	0.300685942173004	0.360948443412781
0.875504016876221	-6.12632036209106	-2.56457948684692	0.0110667524859309	0.298937767744064	0.361636132001877
0.865823268890381	-6.11492919921875	-2.54632902145386	0.011051463894546	0.296955347061157	0.362702041864395
0.848262786865234	-6.1126651763916	-2.52613091468811	0.0104124071076512	0.294718623161316	0.362838268280029
0.833565235137939	-6.11508178710938	-2.45247316360474	0.00912421476095915	0.291857659816742	0.362391650676727
0.825813949108124	-6.10803461074829	-2.41274261474609	0.00781252421438694	0.288508951663971	0.361942946910858
0.794019043445587	-6.06499052047729	-2.39986777305603	0.0079099964350462	0.286036819219589	0.361972242593765
0.762092351913452	-6.06732130050659	-2.38621664047241	0.00774538004770875	0.283766090869904	0.361429214477539
0.754466533660889	-6.08074283599854	-2.3415961265564	0.0063564395532012	0.280721485614777	0.360571444034576
0.720665156841278	-6.05208730697632	-2.29228091239929	0.00590478908270597	0.27778422832489	0.358074367046356
0.716163814067841	-6.06188201904297	-2.24984359741211	0.0046206982806325	0.274486601352692	0.357547342777252
0.680216670036316	-6.03727102279663	-2.22003602981567	0.00429334305226803	0.271867334842682	0.357024252414703
0.660033762454987	-6.0290265083313	-2.18194103240967	0.00387910380959511	0.269126534461975	0.357383668422699
0.635581910610199	-6.01776599884033	-2.18054175376892	0.00441618636250496	0.266882359981537	0.357718050479889
0.61610996723175	-6.02747106552124	-2.14650440216064	0.00403266167268157	0.264092445373535	0.357696205377579
0.595402359962463	-6.02204275131226	-2.09203505516052	0.00403430638834834	0.261177211999893	0.356703758239746
0.599757432937622	-5.99362182617188	-2.0545551776886	0.00472012301906943	0.258357882499695	0.356697797775269
0.609827160835266	-5.97704792022705	-2.0429470539093	0.00632462650537491	0.256386190652847	0.357278615236282
0.618856072425842	-5.97643613815308	-2.00887608528137	0.00714184809476137	0.25385245680809	0.357846230268478
0.62860780954361	-6.00767993927002	-1.97596788406372	0.00760301249101758	0.251176208257675	0.354776829481125
0.660624146461487	-6.03270673751831	-1.91780436038971	0.00811488647013903	0.247968092560768	0.348403871059418
0.677629470825195	-6.05823421478271	-1.86099600791931	0.00898650195449591	0.244520828127861	0.341572970151901
0.718289196491241	-6.09356212615967	-1.80546247959137	0.0103039843961596	0.24079567193985	0.336411654949188
0.763338327407837	-6.11793041229248	-1.7524915933609	0.0123072927817702	0.236994832754135	0.332963913679123
0.845297455787659	-6.13812828063965	-1.69428515434265	0.0147278867661953	0.233030214905739	0.330710977315903
0.908601045608521	-6.1248574256897	-1.63936650753021	0.0173099376261234	0.229246541857719	0.33147606253624
0.926565647125244	-6.12986946105957	-1.59033679962158	0.0198165457695723	0.225990533828735	0.329217791557312
0.923017680644989	-6.13247776031494	-1.54301488399506	0.0221734773367643	0.222604840993881	0.329234063625336
0.953689277172089	-6.13030052185059	-1.46968376636505	0.023686271160841	0.218665435910225	0.329976230859756
1.00452435016632	-6.11790609359741	-1.40592002868652	0.0252934526652098	0.214279145002365	0.332799285650253
1.09405672550201	-6.0492000579834	-1.37102937698364	0.0275322813540697	0.210239440202713	0.340131789445877
1.11468815803528	-5.97374105453491	-1.36830830574036	0.0300386473536491	0.20846976339817	0.345909088850021
1.11149835586548	-5.97064781188965	-1.34598302841187	0.0310980640351772	0.206208750605583	0.35044464468956
1.09296500682831	-5.99015331268311	-1.30183160305023	0.031053313985467	0.203772217035294	0.352570116519928
1.06834185123444	-5.975341796875	-1.27323031425476	0.0306142643094063	0.201584175229073	0.354175716638565
1.02728772163391	-5.9166841506958	-1.25414264202118	0.0305164065212011	0.199508622288704	0.355843424797058
1.04693746566772	-5.90236568450928	-1.23060429096222	0.0294062718749046	0.19680367410183	0.361187100410461
1.03094732761383	-5.82745027542114	-1.22992479801178	0.0300814490765333	0.195049181580544	0.366907298564911
1.0277533531189	-5.78404378890991	-1.26367390155792	0.0311797820031643	0.193642258644104	0.369338184595108
1.05975222587585	-5.84663391113281	-1.24421060085297	0.0296350494027138	0.191342428326607	0.364669740200043
1.09656608104706	-5.87289524078369	-1.18027198314667	0.0273015070706606	0.188618391752243	0.356481641530991
1.09644734859467	-5.8804783821106	-1.15232706069946	0.0258347522467375	0.186312943696976	0.349665015935898
1.14233660697937	-5.93356704711914	-1.11038970947266	0.023689353838563	0.183471143245697	0.347688555717468
1.16097807884216	-5.90129041671753	-1.09801137447357	0.0232168845832348	0.181990548968315	0.349750876426697
1.17160761356354	-5.87336111068726	-1.10717499256134	0.0233971774578094	0.180963397026062	0.352098822593689
1.18307650089264	-5.88635540008545	-1.10836708545685	0.0230403244495392	0.180034607648849	0.351494520902634
1.13862204551697	-5.91597700119019	-1.05917727947235	0.0213631391525269	0.178746238350868	0.342102110385895
1.15312159061432	-5.95465135574341	-0.998409926891327	0.0184994339942932	0.176625058054924	0.34092116355896
1.16625440120697	-5.87325191497803	-0.934403538703918	0.01727494597435	0.174947887659073	0.354100316762924
1.12252867221832	-5.70427942276001	-0.983019411563873	0.0204787086695433	0.175705179572105	0.362817376852036
1.06767058372498	-5.70670223236084	-1.04391503334045	0.0218075066804886	0.176904231309891	0.361612915992737
1.08671939373016	-5.79863262176514	-1.02500259876251	0.0202463548630476	0.176353543996811	0.35670730471611
1.03052365779877	-5.76253795623779	-0.998237550258636	0.0196251645684242	0.176282241940498	0.351759701967239
1.03319334983826	-5.78654384613037	-0.989002346992493	0.0187600068747997	0.175614312291145	0.352689802646637
0.963412344455719	-5.68256759643555	-0.973551690578461	0.0192990750074387	0.175485745072365	0.364898324012756
0.902818620204926	-5.59251594543457	-0.968350529670715	0.0201196502894163	0.174967631697655	0.371475577354431
0.881316721439362	-5.60646533966064	-0.978221714496613	0.0198077801615	0.174624398350716	0.368977189064026
0.878827691078186	-5.65501260757446	-0.991233348846436	0.018728731200099	0.173657894134521	0.356778532266617
0.916857838630676	-5.67704677581787	-0.989354848861694	0.017314625903964	0.171972081065178	0.352373868227005
0.933221817016602	-5.66611337661743	-0.966457486152649	0.0155905149877071	0.169830113649368	0.357984393835068
0.883085906505585	-5.57477903366089	-0.90507572889328	0.0149309290573001	0.167542323470116	0.36540424823761
0.885663151741028	-5.56990337371826	-0.847567737102509	0.01245326269418	0.164563119411469	0.365906476974487
0.927457988262177	-5.56002950668335	-0.858910799026489	0.0108804060146213	0.162330746650696	0.362850278615952
0.90458208322525	-5.54918909072876	-0.871757447719574	0.0103339934721589	0.160566121339798	0.353068679571152
0.973086059093475	-5.63175678253174	-0.869471669197083	0.0077577899210155	0.157930821180344	0.353445947170258
0.919294476509094	-5.5423583984375	-0.829741775989532	0.00667650625109673	0.155970498919487	0.360085755586624
0.905490338802338	-5.5249171257019	-0.788138747215271	0.00442626653239131	0.153111651539803	0.363224059343338
0.854887843132019	-5.46671390533447	-0.751034796237946	0.00237693195231259	0.150646731257439	0.365581065416336
0.74522989988327	-5.36271095275879	-0.745781719684601	0.00168694893363863	0.148783311247826	0.364359766244888
0.774730026721954	-5.45164632797241	-0.733662068843842	-0.00239209714345634	0.145716607570648	0.366826713085175
0.680000841617584	-5.34038925170898	-0.719433844089508	-0.00310532655566931	0.144055053591728	0.367524236440659
0.628754198551178	-5.30755996704102	-0.74212783575058	-0.00417902646586299	0.14219905436039	0.366430431604385
0.612964332103729	-5.29373693466187	-0.744060039520264	-0.00613811099901795	0.140715599060059	0.369925498962402
0.530187785625458	-5.22402667999268	-0.727587103843689	-0.00795975234359503	0.139084428548813	0.370514720678329
0.479538321495056	-5.17240381240845	-0.717121422290802	-0.00981993973255157	0.137296617031097	0.375282138586044
0.405729800462723	-5.13649320602417	-0.688872158527374	-0.0125426575541496	0.135725125670433	0.376582711935043
0.394059479236603	-5.11560249328613	-0.689646303653717	-0.0149493021890521	0.133644431829453	0.376319229602814
0.338136613368988	-5.04425621032715	-0.682030439376831	-0.0168481525033712	0.131487891077995	0.378036648035049
0.265219151973724	-4.97958993911743	-0.679601013660431	-0.0178582388907671	0.129576355218887	0.37539803981781
0.337298601865768	-5.03909111022949	-0.685012102127075	-0.0212230868637562	0.126781329512596	0.379038602113724
0.26418325304985	-4.88552618026733	-0.671470761299133	-0.0210897196084261	0.125775337219238	0.382384866476059
0.308228731155396	-4.86239528656006	-0.683538377285004	-0.0228649750351906	0.123471200466156	0.388900011777878
0.325970470905304	-4.80003690719604	-0.686772227287292	-0.0240723416209221	0.122362397611141	0.39679479598999
0.280281364917755	-4.69996166229248	-0.67803692817688	-0.0250240936875343	0.120978198945522	0.400629907846451
0.210108667612076	-4.66540431976318	-0.677873969078064	-0.0260022357106209	0.119672909379005	0.398113220930099
0.202484652400017	-4.71136140823364	-0.680289328098297	-0.0289434641599655	0.117335475981236	0.392073661088943
0.174039259552956	-4.70039224624634	-0.68508768081665	-0.0311222709715366	0.115495093166828	0.388396859169006
0.0420202240347862	-4.61271095275879	-0.65285849571228	-0.0329451933503151	0.113936513662338	0.387257874011993
0.00681277643889189	-4.53455591201782	-0.675013244152069	-0.034041054546833	0.112362504005432	0.39195904135704
0.0551273785531521	-4.48809146881104	-0.689008355140686	-0.0355263948440552	0.111202508211136	0.402464240789413
0.0941952392458916	-4.42895936965942	-0.702822327613831	-0.0373046472668648	0.109388090670109	0.410353690385818
0.05383225902915	-4.40496635437012	-0.692511856555939	-0.0389254316687584	0.108388274908066	0.411701291799545
0.0644597858190537	-4.39775562286377	-0.719006240367889	-0.0400965660810471	0.108010850846767	0.415125161409378
0.0815416797995567	-4.32790946960449	-0.7699134349823	-0.0402915850281715	0.108508661389351	0.42446106672287
0.100586228072643	-4.24324798583984	-0.848044633865356	-0.0400276929140091	0.10958756506443	0.436774581670761
0.122176595032215	-4.17416143417358	-0.93558543920517	-0.0395657792687416	0.111288391053677	0.447580724954605
0.141606256365776	-4.14019393920898	-1.01218056678772	-0.0392317846417427	0.112748451530933	0.453407943248749
0.108423195779324	-4.10752487182617	-1.10858118534088	-0.038495134562254	0.114591710269451	0.457051455974579
0.102139092981815	-4.11752128601074	-1.16853272914886	-0.0390840955078602	0.115508504211903	0.461899518966675
0.0743620917201042	-4.09182214736938	-1.2173262834549	-0.0395365804433823	0.115946404635906	0.466517955064774
0.0360557325184345	-4.07976722717285	-1.25644397735596	-0.0408043339848518	0.115773513913155	0.468860864639282
0.0438614562153816	-4.08933639526367	-1.2907292842865	-0.0427198447287083	0.114615097641945	0.469331860542297
0.0744576752185822	-4.09368801116943	-1.31198787689209	-0.0443676188588142	0.112668588757515	0.466652631759644
0.0964069440960884	-4.08356094360352	-1.29626822471619	-0.0452234707772732	0.10893802344799	0.465027451515198
0.10932745039463	-4.10723781585693	-1.28409469127655	-0.0466770678758621	0.105723150074482	0.467192530632019
0.155937045812607	-4.11035537719727	-1.26079046726227	-0.04723309725523	0.102166920900345	0.4693224132061
0.182262867689133	-4.09888792037964	-1.25271248817444	-0.0470200590789318	0.0985172763466835	0.467679888010025
0.227399095892906	-4.14766073226929	-1.23072791099548	-0.0469018183648586	0.0943811237812042	0.464892417192459
0.264365315437317	-4.2114372253418	-1.20841884613037	-0.0467400699853897	0.090233601629734	0.461581766605377
0.307308375835419	-4.26991033554077	-1.18952608108521	-0.0460377968847752	0.0859857723116875	0.458461344242096
0.356501489877701	-4.32281112670898	-1.17777919769287	-0.0447859913110733	0.08177200704813	0.455450534820557
0.388579577207565	-4.37440776824951	-1.14916050434113	-0.0437003970146179	0.0774827972054482	0.452653616666794
0.40588054060936	-4.4180064201355	-1.12044250965118	-0.0428957901895046	0.0730969309806824	0.449877262115479
0.415216892957687	-4.45871686935425	-1.0807683467865	-0.0427504330873489	0.068754218518734	0.446460247039795
0.433664411306381	-4.48526382446289	-1.04330813884735	-0.0432091057300568	0.0644353404641151	0.443037360906601
0.468816220760345	-4.50372648239136	-1.00852870941162	-0.0442725792527199	0.060058917850256	0.440780103206635
0.518678247928619	-4.51508092880249	-0.993964076042175	-0.0454912297427654	0.0557433553040028	0.43927064538002
0.556171715259552	-4.52771711349487	-0.991944134235382	-0.0465790256857872	0.0518726259469986	0.437011063098907
0.604411840438843	-4.51800394058228	-0.964195966720581	-0.0471582300961018	0.0481274724006653	0.436069965362549
0.623338162899017	-4.52287673950195	-0.912773787975311	-0.0480558909475803	0.0445158779621124	0.434985846281052
0.660367488861084	-4.57210063934326	-0.877462446689606	-0.0490678064525127	0.0411619879305363	0.43262767791748
0.695741891860962	-4.61299991607666	-0.854937791824341	-0.0497110411524773	0.0377375893294811	0.429136037826538
0.705951035022736	-4.62510538101196	-0.832400798797607	-0.0496500208973885	0.0338692292571068	0.424963474273682
0.688477575778961	-4.63071537017822	-0.834355235099792	-0.0501633584499359	0.0297202449291945	0.423043638467789
0.681175589561462	-4.63348007202148	-0.800510823726654	-0.0508813932538033	0.0249363873153925	0.422477900981903
0.655908465385437	-4.62380409240723	-0.765365362167358	-0.0520046055316925	0.0200593564659357	0.420955866575241
0.656928360462189	-4.63005638122559	-0.708674311637878	-0.0535343810915947	0.0145496409386396	0.418409794569016
0.643994927406311	-4.63779020309448	-0.652302443981171	-0.0550823621451855	0.00876082666218281	0.415803581476212
0.612882733345032	-4.64862442016602	-0.610163390636444	-0.0565171800553799	0.00288498774170876	0.413465827703476
0.556926012039185	-4.65830707550049	-0.572472810745239	-0.0576890483498573	-0.00319923390634358	0.411969274282455
0.493251740932465	-4.65994930267334	-0.529763281345367	-0.0589761771261692	-0.0105764800682664	0.412053108215332
0.420372396707535	-4.61839962005615	-0.464650213718414	-0.0607107505202293	-0.0182160008698702	0.414884477853775
0.379257261753082	-4.55718469619751	-0.417758405208588	-0.0628339797258377	-0.026241771876812	0.417763501405716
0.349953770637512	-4.52821207046509	-0.332466155290604	-0.0658922716975212	-0.0347246117889881	0.42016875743866
0.3084816634655	-4.48861598968506	-0.259173363447189	-0.068099319934845	-0.0433243289589882	0.421639502048492
0.257385104894638	-4.47592639923096	-0.198600426316261	-0.0706929266452789	-0.0510372817516327	0.424030929803848
0.219749733805656	-4.4697003364563	-0.119697488844395	-0.0733250379562378	-0.0594346933066845	0.424791544675827
0.150564938783646	-4.45450639724731	-0.0331879742443562	-0.0763098448514938	-0.0675981268286705	0.42514842748642
0.0882347077131271	-4.43641662597656	0.0211881995201111	-0.0791113376617432	-0.0749772116541862	0.424918234348297
0.0512928031384945	-4.40839529037476	0.0537497401237488	-0.0815736949443817	-0.0827074944972992	0.424374312162399
-0.0108165498822927	-4.39106798171997	0.0970553979277611	-0.0844870954751968	-0.0891781151294708	0.423628956079483
-0.0752764195203781	-4.38377380371094	0.126779124140739	-0.0874387323856354	-0.0956802293658257	0.421930611133575
-0.161487624049187	-4.36324214935303	0.174957528710365	-0.0901532024145126	-0.101440660655499	0.421470910310745
-0.218209862709045	-4.35700368881226	0.194728896021843	-0.0933011472225189	-0.106357283890247	0.422290235757828
-0.233677089214325	-4.33662557601929	0.229673281311989	-0.0961559191346169	-0.111539743840694	0.421088486909866
-0.253094464540482	-4.33639478683472	0.275147169828415	-0.0987671688199043	-0.116648137569427	0.417876660823822
-0.269214302301407	-4.33794546127319	0.274404615163803	-0.100972831249237	-0.120913915336132	0.418069928884506
-0.305804491043091	-4.31987857818604	0.29668927192688	-0.103787399828434	-0.124074034392834	0.420060992240906
-0.298382729291916	-4.31788778305054	0.323089569807053	-0.106973089277744	-0.12792843580246	0.419809401035309
-0.293341428041458	-4.30067873001099	0.330000191926956	-0.109690599143505	-0.131465762853622	0.418469429016113
-0.2972292304039	-4.29400110244751	0.347749263048172	-0.112471729516983	-0.134362205862999	0.417710870504379
-0.275602102279663	-4.29287385940552	0.362916082143784	-0.11550085991621	-0.137408390641212	0.416995346546173
-0.266281872987747	-4.29788875579834	0.386868506669998	-0.118624046444893	-0.140475735068321	0.415495693683624
-0.283535301685333	-4.30625247955322	0.397229135036469	-0.121726766228676	-0.14228543639183	0.414761334657669
-0.267368674278259	-4.30171060562134	0.396173477172852	-0.124798282980919	-0.144689351320267	0.413429826498032
-0.290805876255035	-4.3095326423645	0.41722583770752	-0.127935171127319	-0.146194517612457	0.41119772195816
-0.285376906394959	-4.32723712921143	0.426739513874054	-0.13143989443779	-0.148282751441002	0.40984258055687
-0.263756930828094	-4.32222175598145	0.430012315511703	-0.134374916553497	-0.150135040283203	0.408118695020676
-0.26934415102005	-4.33793544769287	0.434702098369598	-0.137500375509262	-0.151355788111687	0.405516386032104
-0.26618766784668	-4.34651327133179	0.443452149629593	-0.140241622924805	-0.153146281838417	0.402087777853012
-0.261182397603989	-4.37138700485229	0.445725440979004	-0.142889320850372	-0.154221579432487	0.400412082672119
-0.2457515001297	-4.37271738052368	0.448605477809906	-0.145250633358955	-0.155617922544479	0.39854434132576
-0.24960795044899	-4.39543151855469	0.470981568098068	-0.147887781262398	-0.156836107373238	0.395968973636627
-0.23596253991127	-4.41018724441528	0.468257248401642	-0.150041490793228	-0.158465594053268	0.392841309309006
-0.233675345778465	-4.43515300750732	0.489510953426361	-0.152122482657433	-0.159693703055382	0.389960259199142
-0.229336425662041	-4.45568418502808	0.495253950357437	-0.154178470373154	-0.161078721284866	0.387119293212891
-0.198468551039696	-4.47966480255127	0.509272158145905	-0.15607425570488	-0.162738874554634	0.38478884100914
-0.179554551839828	-4.50485229492188	0.531177282333374	-0.15810039639473	-0.164253428578377	0.382005155086517
-0.159857586026192	-4.50979232788086	0.555545568466187	-0.15993270277977	-0.16602024435997	0.37960097193718
-0.136344507336617	-4.53525352478027	0.566908061504364	-0.162001073360443	-0.167610421776772	0.377310365438461
-0.1139160618186	-4.55186796188354	0.588103413581848	-0.16391858458519	-0.169137850403786	0.374878287315369
-0.0952566489577293	-4.5632963180542	0.606877624988556	-0.165938526391983	-0.170795455574989	0.372543275356293
-0.0824291333556175	-4.57451343536377	0.6292684674263	-0.168066099286079	-0.172471091151237	0.370400428771973
-0.0705612450838089	-4.59393167495728	0.643163561820984	-0.170002028346062	-0.173906087875366	0.367765516042709
-0.06399005651474	-4.60702610015869	0.657324314117432	-0.171804219484329	-0.175389751791954	0.364960283041
-0.0465433895587921	-4.62264490127563	0.683283269405365	-0.173514038324356	-0.176928833127022	0.362335056066513
-0.0343798510730267	-4.62819719314575	0.698648869991302	-0.175117433071136	-0.178641736507416	0.359975159168243
-0.0206647571176291	-4.64443874359131	0.719044983386993	-0.176687732338905	-0.180107206106186	0.357555985450745
-0.0138126909732819	-4.66111660003662	0.739078998565674	-0.178093031048775	-0.181632995605469	0.354546159505844
-0.00941425003111362	-4.68367290496826	0.767053782939911	-0.179510161280632	-0.183348223567009	0.351465880870819
-0.00727906730026007	-4.70625638961792	0.773407936096191	-0.180706202983856	-0.184776872396469	0.348290473222733
-0.00721248937770724	-4.72462034225464	0.784524023532867	-0.181734338402748	-0.18617556989193	0.344794601202011
-0.0100980149582028	-4.73868942260742	0.788009166717529	-0.182803094387054	-0.1874830275774	0.341171443462372
-0.00946721062064171	-4.74434089660645	0.802900433540344	-0.1840710490942	-0.188765734434128	0.338129252195358
0.00316529208794236	-4.75926399230957	0.826549410820007	-0.185523346066475	-0.189977303147316	0.335624814033508
0.00622373539954424	-4.77879476547241	0.845728874206543	-0.186976134777069	-0.190814092755318	0.332912921905518
0.0142251485958695	-4.7964243888855	0.852245330810547	-0.188220471143723	-0.191361278295517	0.33035209774971
0.0322853811085224	-4.8021559715271	0.880615234375	-0.189731016755104	-0.192110285162926	0.327599078416824
0.0254926308989525	-4.79733800888062	0.957091212272644	-0.191972881555557	-0.192764118313789	0.326226860284805
0.0108359316363931	-4.83359575271606	1.00769054889679	-0.19364795088768	-0.193864732980728	0.32618722319603
0.0457734800875187	-4.94212818145752	0.883685827255249	-0.192580655217171	-0.193890675902367	0.321074306964874
-0.015712158754468	-4.94579839706421	0.824316263198853	-0.19138278067112	-0.193959474563599	0.313582897186279
-0.0389357060194016	-4.89779806137085	0.89580363035202	-0.191875606775284	-0.195943281054497	0.31107297539711
-0.0429943166673183	-4.88187789916992	0.973024308681488	-0.193718239665031	-0.196879327297211	0.310966551303864
0.0164419822394848	-4.91314649581909	1.00088477134705	-0.195286363363266	-0.198031350970268	0.309630811214447
0.0492068715393543	-4.96570920944214	0.971547663211823	-0.196237802505493	-0.19858218729496	0.30712553858757
0.0369030088186264	-4.99296045303345	0.964128613471985	-0.19707715511322	-0.199477717280388	0.303656250238419
0.0109466752037406	-5.00311231613159	0.978382885456085	-0.197742357850075	-0.200374811887741	0.300448685884476
-0.0113086747005582	-5.00917291641235	1.00191497802734	-0.198509767651558	-0.201252996921539	0.298523128032684
-0.0183617379516363	-5.02548694610596	1.03162586688995	-0.199157238006592	-0.202658727765083	0.296930193901062
-0.00829114485532045	-5.05512857437134	1.02473819255829	-0.199205189943314	-0.203918516635895	0.294524103403091
-0.0123655805364251	-5.04251956939697	1.05218613147736	-0.199341118335724	-0.205522373318672	0.292457640171051
-0.0136419646441936	-5.04115533828735	1.0876157283783	-0.199801549315453	-0.207061216235161	0.291449457406998
-0.00718782749027014	-5.0599946975708	1.09204053878784	-0.199972927570343	-0.20843380689621	0.290600776672363
-0.0159713197499514	-5.07171154022217	1.09180963039398	-0.20013415813446	-0.209143489599228	0.288782000541687
-0.0252958554774523	-5.06043863296509	1.11231780052185	-0.200763776898384	-0.21028496325016	0.287524580955505
-0.0498970076441765	-5.06881046295166	1.15602874755859	-0.20146156847477	-0.211259439587593	0.28719162940979
-0.0550816915929317	-5.08680105209351	1.14757406711578	-0.201548025012016	-0.211934581398964	0.285978972911835
-0.0539282374083996	-5.09501934051514	1.15078449249268	-0.201685428619385	-0.213065728545189	0.283730119466782
-0.0675031691789627	-5.1009955406189	1.18775606155396	-0.202111408114433	-0.214416816830635	0.281831353902817
-0.082829013466835	-5.10666131973267	1.20988428592682	-0.202345043420792	-0.215291649103165	0.280086636543274
-0.0716579779982567	-5.12751150131226	1.21003520488739	-0.202220737934113	-0.216354787349701	0.277887463569641
-0.082384817302227	-5.14560794830322	1.2308976650238	-0.202591821551323	-0.217253774404526	0.275601476430893
-0.0914405360817909	-5.15734958648682	1.27038097381592	-0.202936962246895	-0.218097358942032	0.273610144853592
-0.0680087879300117	-5.1825008392334	1.28360903263092	-0.203276291489601	-0.21864914894104	0.271796852350235
-0.0725123658776283	-5.20934009552002	1.28978502750397	-0.203484326601028	-0.218863427639008	0.269358277320862
-0.0885604321956635	-5.2223162651062	1.32404947280884	-0.20402193069458	-0.218946024775505	0.267303794622421
-0.0885298848152161	-5.2291841506958	1.35335326194763	-0.20452992618084	-0.218992620706558	0.265835911035538
-0.0667655616998672	-5.25017118453979	1.35099291801453	-0.205118045210838	-0.218725651502609	0.264309912919998
-0.0678777694702148	-5.26249408721924	1.35807406902313	-0.205562874674797	-0.21839813888073	0.262423574924469
-0.088053785264492	-5.27240467071533	1.37411677837372	-0.205692186951637	-0.218167617917061	0.260570883750916
-0.107365623116493	-5.29902458190918	1.38863432407379	-0.205991387367249	-0.217846602201462	0.258512884378433
-0.0891111865639687	-5.31487083435059	1.39661395549774	-0.206268340349197	-0.217655792832375	0.256617039442062
-0.0715691074728966	-5.32502555847168	1.41350245475769	-0.206444531679153	-0.21760094165802	0.255846261978149
-0.031743410974741	-5.32363748550415	1.436199426651	-0.206738591194153	-0.217800304293633	0.255294620990753
-0.0366214886307716	-5.3373007774353	1.44902110099792	-0.20702663064003	-0.217156261205673	0.255257278680801
0.0140767730772495	-5.35131120681763	1.46534717082977	-0.207294076681137	-0.217129617929459	0.254462569952011
0.0272209029644728	-5.36009645462036	1.49314188957214	-0.207266643643379	-0.217205122113228	0.252962321043015
-0.0012211543507874	-5.37284851074219	1.50887095928192	-0.207146242260933	-0.216775089502335	0.252576887607574
-0.0212207473814487	-5.38847541809082	1.51335823535919	-0.207356110215187	-0.215940564870834	0.252208054065704
0.000728524464648217	-5.39477300643921	1.52589333057404	-0.207551196217537	-0.215608030557632	0.251085549592972
0.00517811393365264	-5.38320636749268	1.53981113433838	-0.207978278398514	-0.214725330471992	0.250714153051376
0.0243078581988811	-5.38801908493042	1.56493198871613	-0.208126977086067	-0.214692577719688	0.251162946224213
0.0363205075263977	-5.39719438552856	1.58746242523193	-0.208584025502205	-0.21431440114975	0.251362532377243
0.0615707822144032	-5.39365148544312	1.61594760417938	-0.208555951714516	-0.21380090713501	0.250976949930191
0.0825354978442192	-5.39954090118408	1.61416387557983	-0.208608537912369	-0.212986186146736	0.250743329524994
0.0999885499477386	-5.41759061813354	1.64101707935333	-0.208578020334244	-0.212596103549004	0.249879762530327
0.114286884665489	-5.43858242034912	1.64902245998383	-0.20829302072525	-0.212320536375046	0.248945161700249
0.122274711728096	-5.45520257949829	1.69802868366241	-0.208092406392097	-0.212386801838875	0.248444378376007
0.134154945611954	-5.47327756881714	1.70868039131165	-0.207871198654175	-0.211952775716782	0.247007712721825
0.183046936988831	-5.47484350204468	1.73633670806885	-0.207191526889801	-0.212111786007881	0.243794426321983
0.189590260386467	-5.51383066177368	1.75160658359528	-0.206551343202591	-0.212388277053833	0.242496654391289
0.195692643523216	-5.54778718948364	1.81552195549011	-0.206027582287788	-0.212955102324486	0.241801008582115
0.209635138511658	-5.57194089889526	1.83046698570251	-0.205610156059265	-0.212754145264626	0.239458084106445
0.242316707968712	-5.60379028320313	1.87185406684875	-0.205136343836784	-0.21300245821476	0.236736699938774
0.27050992846489	-5.65911054611206	1.91211521625519	-0.205829694867134	-0.212927743792534	0.235985547304153
0.296701103448868	-5.66375732421875	1.92124927043915	-0.205716520547867	-0.211738243699074	0.234354764223099
0.318543195724487	-5.67034387588501	1.94515776634216	-0.205926641821861	-0.210685282945633	0.234333261847496
0.312160700559616	-5.6974983215332	1.95656847953796	-0.206522271037102	-0.208939209580421	0.23464098572731
0.326639711856842	-5.69234848022461	1.95016729831696	-0.207013696432114	-0.206957966089249	0.233578756451607
0.335076808929443	-5.69291496276855	1.94439947605133	-0.207129821181297	-0.20571556687355	0.230509489774704
0.296917885541916	-5.707359790802	1.97128093242645	-0.206794008612633	-0.205306157469749	0.227947592735291
0.221354007720947	-5.77417945861816	1.98022091388702	-0.207264825701714	-0.204342871904373	0.226185783743858
0.219448924064636	-5.81170225143433	1.984050989151	-0.208385929465294	-0.202695071697235	0.22358775138855
0.23601433634758	-5.79026365280151	1.9396151304245	-0.209515005350113	-0.19959744811058	0.22051003575325
0.277023941278458	-5.77237272262573	1.94945847988129	-0.210191413760185	-0.199390232563019	0.220039770007133
0.224127948284149	-5.81080150604248	2.01364707946777	-0.210717543959618	-0.199602827429771	0.219612747430801
0.180597469210625	-5.87008857727051	2.03433108329773	-0.21175242960453	-0.198768690228462	0.217923641204834
0.18101017177105	-5.87528562545776	1.99207139015198	-0.212037965655327	-0.196610957384109	0.214185014367104
0.22410261631012	-5.86132335662842	2.01816868782043	-0.212716773152351	-0.196584403514862	0.213360339403152
0.214766651391983	-5.88370752334595	2.07682943344116	-0.214240059256554	-0.196527004241943	0.213626012206078
0.1525549441576	-5.91494703292847	2.06640720367432	-0.2167799025774	-0.193294942378998	0.211532175540924
0.23847396671772	-5.86001682281494	2.03705048561096	-0.216642335057259	-0.192277789115906	0.210262358188629
0.242245495319366	-5.87707090377808	2.05220508575439	-0.217455714941025	-0.191619232296944	0.210747212171555
0.191956132650375	-5.87695693969727	2.0596809387207	-0.216197162866592	-0.191501170396805	0.208127960562706
0.159362763166428	-5.92509031295776	2.0575852394104	-0.215280070900917	-0.19195681810379	0.204408541321754
0.169369921088219	-5.96952152252197	2.10649037361145	-0.214932784438133	-0.192767322063446	0.201790377497673
0.117287591099739	-5.97923517227173	2.09956169128418	-0.21605721116066	-0.190011620521545	0.201547294855118
0.196724861860275	-5.90713453292847	2.09251046180725	-0.214871406555176	-0.190565422177315	0.200414553284645
0.168368473649025	-5.93252563476563	2.10655951499939	-0.214218363165855	-0.191599741578102	0.199432596564293
0.100923880934715	-5.96157789230347	2.1101438999176	-0.212203621864319	-0.193072348833084	0.197102770209312
0.0654906332492828	-5.99334764480591	2.12114858627319	-0.210558161139488	-0.194149404764175	0.193699091672897
0.0644561499357224	-6.00216388702393	2.13428092002869	-0.209673479199409	-0.19564326107502	0.191040605306625
0.0567683912813663	-6.00107097625732	2.16407918930054	-0.209933668375015	-0.19646829366684	0.190448716282845
0.0670143961906433	-5.99848079681396	2.20181632041931	-0.210412845015526	-0.197951748967171	0.189696982502937
0.0380912721157074	-6.01436233520508	2.22719573974609	-0.210825890302658	-0.199049472808838	0.187430635094643
0.00943852588534355	-6.04775190353394	2.24211668968201	-0.210681304335594	-0.200358241796494	0.185014382004738
-0.0257868319749832	-6.06544208526611	2.26423525810242	-0.210396125912666	-0.201720580458641	0.182104557752609
-0.0565326772630215	-6.07509899139404	2.2833776473999	-0.210103034973145	-0.20320899784565	0.179908990859985
-0.0845615118741989	-6.09188795089722	2.30210828781128	-0.210290104150772	-0.204493999481201	0.177809193730354
-0.104849107563496	-6.1078724861145	2.32689309120178	-0.210323736071587	-0.205926120281219	0.175130873918533
-0.13540355861187	-6.1497974395752	2.35410737991333	-0.211126267910004	-0.20665879547596	0.174476146697998
-0.140177428722382	-6.1664662361145	2.36418747901917	-0.21200855076313	-0.207010716199875	0.175361320376396
-0.0902379751205444	-6.14376592636108	2.38391089439392	-0.212592914700508	-0.207851096987724	0.175986245274544
-0.0717689767479897	-6.15534639358521	2.39444851875305	-0.214020922780037	-0.207804992794991	0.177984803915024
-0.0536863654851913	-6.15764331817627	2.40513110160828	-0.21573394536972	-0.207578182220459	0.179663330316544
-0.00996554456651211	-6.13132476806641	2.4139301776886	-0.216635450720787	-0.208076193928719	0.179992377758026
-0.0102583840489388	-6.13691329956055	2.42102384567261	-0.217541813850403	-0.208208188414574	0.180187627673149
-0.0173312239348888	-6.18255043029785	2.40012383460999	-0.219487801194191	-0.207013532519341	0.18074394762516
0.0909528359770775	-6.14010715484619	2.41227746009827	-0.220355927944183	-0.208337113261223	0.180564761161804
0.0284233782440424	-6.12308502197266	2.4478588104248	-0.220677495002747	-0.208436638116837	0.1794493496418
-0.0357138551771641	-6.19126653671265	2.44961261749268	-0.221367791295052	-0.208357855677605	0.177671894431114
-0.0715739652514458	-6.26637983322144	2.4533417224884	-0.22396881878376	-0.206898599863052	0.177027687430382
0.0338884852826595	-6.20506954193115	2.44149088859558	-0.225767388939857	-0.206239297986031	0.180218398571014
0.148140788078308	-6.14496898651123	2.43315196037292	-0.227503105998039	-0.206100329756737	0.186067193746567
0.144400894641876	-6.14417791366577	2.4365074634552	-0.227878049015999	-0.207065418362617	0.18774376809597
0.0578330643475056	-6.18306303024292	2.46555995941162	-0.227904677391052	-0.20766606926918	0.184738039970398
-0.0479028634727001	-6.21430158615112	2.47812938690186	-0.228327110409737	-0.207175493240356	0.181361854076385
-0.0659029558300972	-6.19901847839355	2.47966742515564	-0.22909340262413	-0.207188010215759	0.179350450634956
-0.0390490889549255	-6.19661521911621	2.4994912147522	-0.230786219239235	-0.207706809043884	0.179562091827393
-0.0307246167212725	-6.20014667510986	2.49786353111267	-0.232851192355156	-0.207561835646629	0.179427936673164
-0.00654264213517308	-6.20084142684937	2.54083657264709	-0.234377413988113	-0.209427431225777	0.178545072674751
-0.0490078218281269	-6.22754240036011	2.55657124519348	-0.235004410147667	-0.210647106170654	0.177541151642799
-0.122771829366684	-6.29581546783447	2.5387864112854	-0.236236870288849	-0.210459336638451	0.174872294068336
-0.143062070012093	-6.27478075027466	2.53406286239624	-0.2365932315588	-0.211322963237762	0.172253176569939
-0.171913996338844	-6.28183650970459	2.55750823020935	-0.237742081284523	-0.212098732590675	0.172112539410591
-0.200585141777992	-6.29224967956543	2.59537100791931	-0.239751115441322	-0.212122321128845	0.172830477356911
-0.186041787266731	-6.2918119430542	2.59472107887268	-0.242044776678085	-0.21210041642189	0.171586140990257
-0.151149034500122	-6.26557588577271	2.61669659614563	-0.243348479270935	-0.213302239775658	0.171572461724281
-0.199365884065628	-6.2811017036438	2.6146092414856	-0.244757041335106	-0.213361710309982	0.172635555267334
-0.212064892053604	-6.30044221878052	2.6231095790863	-0.246286392211914	-0.214299812912941	0.17211976647377
-0.238401547074318	-6.30399131774902	2.63257527351379	-0.247492149472237	-0.214862301945686	0.171928972005844
-0.247769638895988	-6.31518220901489	2.63151979446411	-0.249202579259872	-0.214783102273941	0.171859562397003
-0.252320826053619	-6.29580068588257	2.65124535560608	-0.250953882932663	-0.21526226401329	0.172862038016319
-0.253096878528595	-6.31391048431396	2.66679120063782	-0.253282964229584	-0.215493977069855	0.174218684434891
-0.242376327514648	-6.33318758010864	2.66365933418274	-0.255674004554749	-0.215322554111481	0.172123283147812
-0.174093157052994	-6.3401780128479	2.68572735786438	-0.256854087114334	-0.217266052961349	0.173129945993423
-0.190626904368401	-6.3731632232666	2.6805248260498	-0.258406430482864	-0.217316940426826	0.173250287771225
-0.162428006529808	-6.36978149414063	2.70926094055176	-0.259021997451782	-0.21917662024498	0.173682600259781
-0.200617179274559	-6.3884072303772	2.69408559799194	-0.260451763868332	-0.218698635697365	0.172643020749092
-0.132281690835953	-6.37482357025146	2.71354699134827	-0.261165648698807	-0.220659419894218	0.171842589974403
-0.159262761473656	-6.38524580001831	2.74488425254822	-0.261990278959274	-0.221458852291107	0.172906935214996
-0.115628905594349	-6.41646528244019	2.75139260292053	-0.262984484434128	-0.22288852930069	0.171523228287697
-0.0901893228292465	-6.43435382843018	2.7673487663269	-0.263341307640076	-0.22463047504425	0.169101431965828
-0.118329048156738	-6.45990705490112	2.80206775665283	-0.263664603233337	-0.226243898272514	0.168492242693901
-0.143604829907417	-6.50932931900024	2.8105103969574	-0.264783710241318	-0.227162197232246	0.167303651571274
-0.151354134082794	-6.5321626663208	2.79725098609924	-0.266526788473129	-0.227149099111557	0.163657650351524
-0.0817848220467567	-6.50858354568481	2.80555057525635	-0.267253041267395	-0.228904038667679	0.159531205892563
-0.0835625305771828	-6.5076208114624	2.84407162666321	-0.266996145248413	-0.231317892670631	0.158865749835968
-0.13637201488018	-6.56988430023193	2.86443138122559	-0.26670253276825	-0.232810527086258	0.15802426636219
-0.152231201529503	-6.61319398880005	2.88619518280029	-0.266934245824814	-0.234085604548454	0.15534383058548
-0.159353733062744	-6.62753105163574	2.88284182548523	-0.267908781766891	-0.234100833535194	0.151210501790047
-0.0966547355055809	-6.64845991134644	2.89628267288208	-0.26885911822319	-0.236355662345886	0.146134540438652
-0.146752834320068	-6.69803476333618	2.94146466255188	-0.269305676221848	-0.238347575068474	0.142510876059532
-0.175508260726929	-6.75334930419922	2.95205926895142	-0.269993007183075	-0.239613428711891	0.13985201716423
-0.144361704587936	-6.76852703094482	2.97603058815002	-0.270608931779861	-0.241297408938408	0.13571760058403
-0.163607567548752	-6.76471662521362	2.99200248718262	-0.270800054073334	-0.242803946137428	0.133880987763405
-0.187258511781693	-6.81390333175659	2.9970064163208	-0.271570384502411	-0.24345575273037	0.13307249546051
-0.175243020057678	-6.82362794876099	2.98949790000916	-0.27275761961937	-0.244005441665649	0.130100503563881
-0.143261939287186	-6.81282138824463	3.00265216827393	-0.273236513137817	-0.245304957032204	0.126625031232834
-0.141424596309662	-6.83582019805908	3.02498936653137	-0.272973537445068	-0.246808081865311	0.125764757394791
-0.188321143388748	-6.89651489257813	3.03968048095703	-0.273234158754349	-0.247577413916588	0.126318618655205
-0.195875287055969	-6.92645263671875	3.02889823913574	-0.274911522865295	-0.246838077902794	0.123636163771152
-0.105676591396332	-6.90497922897339	3.03077697753906	-0.275806397199631	-0.248150214552879	0.120719157159328
-0.139491885900497	-6.90266752243042	3.04313468933105	-0.276221305131912	-0.248484149575233	0.119760230183601
-0.147723183035851	-6.95309162139893	3.05373096466064	-0.276535242795944	-0.249699503183365	0.119354270398617
-0.19927217066288	-6.9968957901001	3.06888318061829	-0.27765092253685	-0.249920547008514	0.118086904287338
-0.171217054128647	-7.00290107727051	3.06443548202515	-0.278911411762238	-0.250077456235886	0.11546141654253
-0.154414013028145	-6.9897723197937	3.09036636352539	-0.280297368764877	-0.250484943389893	0.113949902355671
-0.1737030595541	-7.01341342926025	3.09233665466309	-0.281735301017761	-0.25092601776123	0.113371722400188
-0.169318050146103	-7.04384088516235	3.10842776298523	-0.28329598903656	-0.251508116722107	0.111531421542168
-0.160578548908234	-7.03404235839844	3.11877202987671	-0.283791095018387	-0.252170950174332	0.109193406999111
-0.153676137328148	-7.06112575531006	3.10475540161133	-0.28431847691536	-0.252754092216492	0.10647738724947
-0.147661715745926	-7.08446455001831	3.11561179161072	-0.284200221300125	-0.254069775342941	0.103883408010006
-0.178048238158226	-7.10497379302979	3.13275837898254	-0.284022033214569	-0.255076199769974	0.101676888763905
-0.200808107852936	-7.14572334289551	3.1396107673645	-0.28417706489563	-0.255999565124512	0.100031636655331
-0.216563001275063	-7.17357778549194	3.15980076789856	-0.284999877214432	-0.256213873624802	0.0983135178685188
-0.205389454960823	-7.18363475799561	3.15462684631348	-0.28578719496727	-0.256490379571915	0.096398338675499
-0.223213702440262	-7.18221664428711	3.16152596473694	-0.286500930786133	-0.25661313533783	0.0947684645652771
-0.232173636555672	-7.19573068618774	3.15880632400513	-0.286911845207214	-0.257126688957214	0.0932988524436951
-0.262382984161377	-7.210364818573	3.16301608085632	-0.287105739116669	-0.257622629404068	0.092303141951561
-0.297658860683441	-7.22487545013428	3.15284633636475	-0.287600845098495	-0.256968528032303	0.0908411741256714
-0.271329402923584	-7.22085762023926	3.1497483253479	-0.288339048624039	-0.256825655698776	0.0890442654490471
-0.284462869167328	-7.21023941040039	3.14964699745178	-0.288570076227188	-0.256468296051025	0.0877337530255318
-0.299990952014923	-7.23323249816895	3.13758254051209	-0.288617938756943	-0.256135016679764	0.0867495387792587
-0.322042614221573	-7.26234292984009	3.12796878814697	-0.288458496332169	-0.255562335252762	0.0851096883416176
-0.340440213680267	-7.27502632141113	3.10961008071899	-0.28802427649498	-0.254328191280365	0.0824904516339302
-0.35784238576889	-7.29185390472412	3.10962080955505	-0.287331789731979	-0.25359982252121	0.0803924575448036
-0.413920521736145	-7.31916618347168	3.09197306632996	-0.286531418561935	-0.252220839262009	0.0786297172307968
-0.441073000431061	-7.33551788330078	3.08350467681885	-0.285924106836319	-0.251221090555191	0.0775893479585648
-0.494878709316254	-7.34214973449707	3.07298898696899	-0.286030739545822	-0.248984962701797	0.0763075649738312
-0.487309783697128	-7.3285608291626	3.05929827690125	-0.286199182271957	-0.247740432620049	0.0747496634721756
-0.590530633926392	-7.28955364227295	3.05814790725708	-0.285524636507034	-0.246570855379105	0.0731922909617424
-0.623282015323639	-7.30324554443359	3.05844807624817	-0.284692585468292	-0.246647953987122	0.07328911870718
-0.712439894676209	-7.32302045822144	3.0534610748291	-0.28460893034935	-0.245619341731071	0.0727347433567047
-0.708631873130798	-7.31402587890625	3.03832244873047	-0.284950286149979	-0.244626984000206	0.0722250193357468
-0.724205315113068	-7.31556081771851	3.04076194763184	-0.286428719758987	-0.243295803666115	0.0725975409150124
-0.761619389057159	-7.30096054077148	3.0482177734375	-0.287781417369843	-0.241195023059845	0.0738609433174133
-0.613598167896271	-7.34573316574097	3.02596139907837	-0.29003444314003	-0.240501716732979	0.0749229490756989
-0.558148443698883	-7.30745315551758	2.99674367904663	-0.290446162223816	-0.238310560584068	0.0758870989084244
-0.49807932972908	-7.31508445739746	2.98405814170837	-0.290306150913239	-0.237078443169594	0.0793815404176712
-0.497828722000122	-7.32772588729858	2.97749996185303	-0.29029256105423	-0.235439702868462	0.0812551528215408
-0.467440903186798	-7.32327127456665	2.98168349266052	-0.29003381729126	-0.234074413776398	0.0812139436602592
-0.475214898586273	-7.33246755599976	2.97415208816528	-0.290536046028137	-0.232306137681007	0.0820692181587219
-0.520049452781677	-7.33417224884033	2.95918703079224	-0.291316479444504	-0.230238795280457	0.0803823247551918
-0.453564167022705	-7.35031366348267	2.98599672317505	-0.29170286655426	-0.230932876467705	0.0789017900824547
-0.479733169078827	-7.39796209335327	2.9790415763855	-0.292829513549805	-0.230262577533722	0.0781802758574486
-0.443859755992889	-7.45088720321655	2.98581504821777	-0.29512944817543	-0.229394093155861	0.077776663005352
-0.408045619726181	-7.43909358978271	2.95539379119873	-0.29761615395546	-0.227449715137482	0.0747823938727379
-0.296450167894363	-7.39750719070435	2.98309707641602	-0.29818531870842	-0.228970170021057	0.0744646862149239
-0.320484906435013	-7.43144512176514	3.00314998626709	-0.298244923353195	-0.229282528162003	0.0762403607368469
-0.311169981956482	-7.48106813430786	3.00310683250427	-0.29866635799408	-0.22924679517746	0.0758297741413116
-0.296376883983612	-7.4760856628418	3.01085710525513	-0.29939478635788	-0.229155868291855	0.0738816931843758
-0.254785448312759	-7.45377969741821	3.0156455039978	-0.299653917551041	-0.229967653751373	0.0736368522047997
-0.277594834566116	-7.47224855422974	3.02513217926025	-0.300494819879532	-0.230459898710251	0.0743848457932472
-0.310078591108322	-7.50600290298462	3.0456383228302	-0.30190697312355	-0.231174066662788	0.0747086182236671
-0.342456549406052	-7.53206396102905	3.06161952018738	-0.30365514755249	-0.231251239776611	0.0725750997662544
-0.312304556369781	-7.51376152038574	3.07422089576721	-0.304422289133072	-0.233074307441711	0.070668913424015
-0.345653712749481	-7.50963163375854	3.08537554740906	-0.304800897836685	-0.234830528497696	0.0693542063236237
-0.475783228874207	-7.49508762359619	3.13641309738159	-0.304757475852966	-0.237533092498779	0.0684686303138733
-0.509541213512421	-7.53500270843506	3.16003966331482	-0.305710047483444	-0.240225270390511	0.0681995004415512
-0.447121620178223	-7.56554841995239	3.15612244606018	-0.308511525392532	-0.242253452539444	0.067463606595993
-0.418791890144348	-7.5195631980896	3.13320469856262	-0.310774683952332	-0.242559939622879	0.0674083083868027
-0.384116917848587	-7.50640916824341	3.16727423667908	-0.312504142522812	-0.244455680251122	0.0688137337565422
-0.437725245952606	-7.5237078666687	3.2073757648468	-0.313828468322754	-0.246253922581673	0.0703077018260956
-0.513301074504852	-7.53022861480713	3.24391078948975	-0.314228594303131	-0.247611686587334	0.0697760507464409
-0.520916819572449	-7.52780199050903	3.24101376533508	-0.314613252878189	-0.249263852834702	0.0680739879608154
-0.451499074697495	-7.53849840164185	3.25113964080811	-0.315264880657196	-0.251797676086426	0.0679862350225449
-0.447007447481155	-7.56692743301392	3.24824857711792	-0.316762566566467	-0.25236576795578	0.0679694786667824
-0.430557817220688	-7.5841269493103	3.27988004684448	-0.318246513605118	-0.253621250391006	0.0687550380825996
-0.526923716068268	-7.57139444351196	3.3161940574646	-0.319711983203888	-0.25390362739563	0.0694198980927467
-0.495050519704819	-7.59396409988403	3.32522225379944	-0.321591049432755	-0.25533264875412	0.0687501132488251
-0.4656842648983	-7.59583425521851	3.33169031143188	-0.323432385921478	-0.256324619054794	0.0676275119185448
-0.473119467496872	-7.57781457901001	3.30976462364197	-0.323799252510071	-0.256239414215088	0.0677945613861084
-0.438424974679947	-7.59578037261963	3.30848431587219	-0.324340045452118	-0.257032841444016	0.0692083984613419
-0.47261980175972	-7.61520195007324	3.32968735694885	-0.325293898582459	-0.257285505533218	0.0693228989839554
-0.502006351947784	-7.61940717697144	3.36158657073975	-0.326383978128433	-0.257134407758713	0.0693802982568741
-0.495520949363709	-7.62319612503052	3.35623598098755	-0.327849119901657	-0.256740927696228	0.0690167546272278
-0.480132848024368	-7.62945699691772	3.36793231964111	-0.329167395830154	-0.257083773612976	0.0705785751342773
-0.569138407707214	-7.62399768829346	3.36219167709351	-0.331127971410751	-0.255218505859375	0.0725210160017014
-0.570859372615814	-7.64011287689209	3.31934714317322	-0.334044992923737	-0.252688109874725	0.0702049136161804
-0.432404905557632	-7.59945106506348	3.30525064468384	-0.334965914487839	-0.253826826810837	0.068105012178421
-0.524935841560364	-7.55192613601685	3.33593440055847	-0.333743721246719	-0.254505932331085	0.0704664289951324
-0.529864430427551	-7.6334080696106	3.37082433700562	-0.333146005868912	-0.257205963134766	0.0721300318837166
-0.597493410110474	-7.65130519866943	3.40828490257263	-0.333098292350769	-0.258721053600311	0.0693516582250595
-0.593518376350403	-7.67646312713623	3.42338991165161	-0.334503650665283	-0.260168701410294	0.0685617327690125
-0.655124366283417	-7.66899251937866	3.44167065620422	-0.337199777364731	-0.259876698255539	0.069414421916008
-0.65172016620636	-7.66809320449829	3.46308827400208	-0.341063916683197	-0.259947717189789	0.0705967918038368
-0.672933459281921	-7.64009857177734	3.43226861953735	-0.343902796506882	-0.259236514568329	0.06886887550354
-0.619054615497589	-7.6059889793396	3.43992185592651	-0.344000816345215	-0.26216596364975	0.0706046670675278
-0.676964044570923	-7.62824630737305	3.46838307380676	-0.343859910964966	-0.264013767242432	0.0732647553086281
-0.665981531143188	-7.65759325027466	3.50392699241638	-0.344738483428955	-0.265972435474396	0.0716550201177597
-0.599485456943512	-7.66852617263794	3.52489447593689	-0.345819652080536	-0.267214864492416	0.0694577470421791
-0.530511498451233	-7.68911695480347	3.55449557304382	-0.346987664699554	-0.268583714962006	0.070412740111351
-0.504125475883484	-7.71279525756836	3.59404015541077	-0.34806501865387	-0.269963800907135	0.0721935704350472
-0.529726982116699	-7.75353765487671	3.61912560462952	-0.349401623010635	-0.270055323839188	0.0720130205154419
-0.535432755947113	-7.78657054901123	3.60196304321289	-0.35116258263588	-0.268945664167404	0.069909006357193
-0.47909078001976	-7.77945137023926	3.56206345558167	-0.352260172367096	-0.268139570951462	0.0674594193696976
-0.403770595788956	-7.75719261169434	3.57711315155029	-0.351538449525833	-0.270175516605377	0.0680881515145302
-0.417250066995621	-7.79497146606445	3.61781477928162	-0.350585222244263	-0.271710604429245	0.0688377246260643
-0.406277537345886	-7.85895538330078	3.64719462394714	-0.350958675146103	-0.272984802722931	0.0673612281680107
-0.398638367652893	-7.88715934753418	3.66940927505493	-0.352145433425903	-0.273025780916214	0.0648479908704758
-0.370473504066467	-7.89854192733765	3.66882991790771	-0.354473233222961	-0.272062093019485	0.0633118599653244
-0.275350302457809	-7.87489891052246	3.67238140106201	-0.355347126722336	-0.272960841655731	0.0634754300117493
-0.283062547445297	-7.89335584640503	3.67720413208008	-0.355710089206696	-0.273842871189117	0.0637861043214798
-0.285541027784348	-7.94329881668091	3.68457436561584	-0.355220288038254	-0.275506734848022	0.062686026096344
-0.287400424480438	-7.97150850296021	3.7127320766449	-0.35493004322052	-0.27714666724205	0.06110555306077
-0.271441102027893	-7.98457908630371	3.73632431030273	-0.35531297326088	-0.278399407863617	0.0598683096468449
-0.223312228918076	-7.98924732208252	3.77057337760925	-0.356328368186951	-0.279877454042435	0.0595253966748714
-0.199558824300766	-8.00466728210449	3.80127096176147	-0.357350528240204	-0.281337291002274	0.0593361966311932
-0.200747326016426	-8.0282564163208	3.80359125137329	-0.358258605003357	-0.28243499994278	0.0586729757487774
-0.167350232601166	-8.03579425811768	3.83497619628906	-0.358718127012253	-0.284648686647415	0.0580373592674732
-0.182064041495323	-8.0490779876709	3.84504151344299	-0.359403371810913	-0.285730987787247	0.0572133623063564
-0.15497924387455	-8.06615829467773	3.8536171913147	-0.360276967287064	-0.287222594022751	0.056562602519989
-0.119665764272213	-8.07818126678467	3.88929677009583	-0.3608737885952	-0.289600700139999	0.0563383921980858
-0.104800492525101	-8.10286521911621	3.9295608997345	-0.361510723829269	-0.291701465845108	0.0557169690728188
-0.0781329795718193	-8.13037109375	3.95648455619812	-0.362284868955612	-0.293983697891235	0.0552293546497822
-0.0629829838871956	-8.1458215713501	3.99329137802124	-0.362873405218124	-0.296238034963608	0.0545978844165802
-0.0474845245480537	-8.16595649719238	4.02200603485107	-0.363640666007996	-0.298395782709122	0.0539685264229774
-0.0421967767179012	-8.19484806060791	4.03594303131104	-0.364514410495758	-0.299996763467789	0.0531085543334484
-0.0372587665915489	-8.21041774749756	4.04197978973389	-0.36548712849617	-0.300856173038483	0.05243881046772
0.00378737202845514	-8.20678043365479	4.06317281723022	-0.366145014762878	-0.302412331104279	0.052558109164238
0.014587932266295	-8.21345901489258	4.07146167755127	-0.365999281406403	-0.303495019674301	0.0524548292160034
0.0243346188217402	-8.24141788482666	4.0724139213562	-0.365669786930084	-0.304544627666473	0.0524553842842579
0.0230761021375656	-8.25333881378174	4.08264780044556	-0.365279108285904	-0.305202901363373	0.0527797229588032
0.0612851195037365	-8.25271511077881	4.09129667282104	-0.36421725153923	-0.306201994419098	0.0534742288291454
0.0982102900743485	-8.25582695007324	4.07766008377075	-0.362311184406281	-0.307252198457718	0.0546601116657257
0.0818256512284279	-8.27508735656738	4.09236621856689	-0.360452473163605	-0.308218896389008	0.0552363209426403
0.0787908881902695	-8.29364967346191	4.08452892303467	-0.358536124229431	-0.309224337339401	0.0551010146737099
0.0528240501880646	-8.30677032470703	4.07256984710693	-0.356614410877228	-0.309641420841217	0.0544899702072144
0.0494047738611698	-8.32730388641357	4.04966068267822	-0.354713559150696	-0.309641540050507	0.0542589724063873
0.049905426800251	-8.32836532592773	4.03292369842529	-0.352714478969574	-0.309581726789474	0.0545481778681278
0.0318791046738625	-8.32295322418213	4.02453279495239	-0.35011550784111	-0.309461265802383	0.0546169206500053
0.0165592096745968	-8.32308101654053	4.01145219802856	-0.347136735916138	-0.309473723173141	0.0549300611019135
-0.0139696029946208	-8.33787155151367	3.99275946617126	-0.344299226999283	-0.309468656778336	0.0550717562437058
-0.0251382905989885	-8.33752822875977	3.98152136802673	-0.341499775648117	-0.309449225664139	0.0554161258041859
-0.0198325831443071	-8.3464469909668	3.96545720100403	-0.338738143444061	-0.309269517660141	0.056690089404583
0.0396406762301922	-8.38809299468994	3.95249247550964	-0.336242973804474	-0.308907270431519	0.0601940490305424
0.180431351065636	-8.4390115737915	3.91032814979553	-0.334323823451996	-0.307458966970444	0.0716803595423698
0.197610914707184	-8.26079082489014	3.87778306007385	-0.328028798103333	-0.30585840344429	0.0784394815564156
0.240223184227943	-8.38141918182373	3.84676432609558	-0.325993895530701	-0.30537623167038	0.0792247727513313
0.182492315769196	-8.36197185516357	3.87535834312439	-0.322022318840027	-0.305708676576614	0.0766238123178482
0.152798354625702	-8.43125629425049	3.87516164779663	-0.320886373519897	-0.305266618728638	0.077585481107235
0.0901844203472137	-8.31420993804932	3.86316871643066	-0.316900581121445	-0.304682374000549	0.0769126936793327
0.0255846753716469	-8.33424663543701	3.82306265830994	-0.316299378871918	-0.303526550531387	0.0772784501314163
-0.0512555353343487	-8.28718852996826	3.80304312705994	-0.314045906066895	-0.302799016237259	0.0767262578010559
-0.125069871544838	-8.2851448059082	3.77844953536987	-0.311932116746902	-0.302154392004013	0.0752565637230873
-0.197318226099014	-8.27173900604248	3.76269602775574	-0.308630853891373	-0.30173060297966	0.0741822347044945
-0.246072143316269	-8.29073524475098	3.73017907142639	-0.306006222963333	-0.300636738538742	0.0736537873744965
-0.285336494445801	-8.27343082427979	3.71060824394226	-0.303161263465881	-0.299881756305695	0.0726637989282608
-0.323801130056381	-8.261887550354	3.67394852638245	-0.29973977804184	-0.298685133457184	0.0728068873286247
-0.378977388143539	-8.25954532623291	3.63692092895508	-0.296212047338486	-0.297599226236343	0.0722620338201523
-0.42919796705246	-8.27777576446533	3.60008668899536	-0.293032765388489	-0.296512335538864	0.0700325816869736
-0.486671447753906	-8.28044891357422	3.58520126342773	-0.289669364690781	-0.295750260353088	0.0677038952708244
-0.527255475521088	-8.29545402526855	3.56895756721497	-0.286887645721436	-0.295019567012787	0.0666387900710106
-0.588176131248474	-8.28518676757813	3.55515837669373	-0.284195631742477	-0.294053226709366	0.064147025346756
-0.644700586795807	-8.29839324951172	3.54357933998108	-0.281846165657043	-0.29339137673378	0.060565397143364
-0.696491062641144	-8.31082153320313	3.52794241905212	-0.279434770345688	-0.293172031641006	0.0590365901589394
-0.76693207025528	-8.31663227081299	3.51681566238403	-0.277921885251999	-0.292102605104446	0.057862401008606
-0.814356565475464	-8.30783462524414	3.49051737785339	-0.276925593614578	-0.290611058473587	0.055725172162056
-0.850837051868439	-8.28034973144531	3.44971632957459	-0.275591254234314	-0.289094001054764	0.0540640838444233
-0.889902770519257	-8.25375175476074	3.42344689369202	-0.273238927125931	-0.288600355386734	0.0540491305291653
-0.951789140701294	-8.26147556304932	3.41835284233093	-0.270908266305923	-0.28824520111084	0.0543233826756477
-1.01731371879578	-8.27450466156006	3.41605639457703	-0.269201755523682	-0.28741580247879	0.0543409697711468
-1.06751203536987	-8.28007125854492	3.39550280570984	-0.268877029418945	-0.285396993160248	0.0532839335501194
-1.06307172775269	-8.24759006500244	3.36704468727112	-0.268331825733185	-0.283645004034042	0.0530534274876118
-1.09151256084442	-8.19245719909668	3.34918665885925	-0.266256958246231	-0.283062219619751	0.0547730848193169
-1.16734993457794	-8.19953060150146	3.33305835723877	-0.263979285955429	-0.282398849725723	0.0550646856427193
-1.20817375183105	-8.23377132415771	3.31060481071472	-0.262369573116302	-0.282067388296127	0.0526371635496616
-1.24239325523376	-8.20770645141602	3.30148458480835	-0.259962201118469	-0.282016485929489	0.0502379462122917
-1.26711595058441	-8.20117950439453	3.28813862800598	-0.257879048585892	-0.282218813896179	0.0507667772471905
-1.31695985794067	-8.18876552581787	3.28162550926209	-0.255480617284775	-0.282346725463867	0.0509541966021061
-1.35663175582886	-8.20621871948242	3.27971863746643	-0.253781348466873	-0.282620668411255	0.0499556288123131
-1.39643561840057	-8.21378898620605	3.27950477600098	-0.252444624900818	-0.283137559890747	0.0488644652068615
-1.41870129108429	-8.21024227142334	3.26690864562988	-0.251062512397766	-0.28376904129982	0.0483650714159012
-1.44712889194489	-8.20249176025391	3.27621722221375	-0.250254333019257	-0.284512221813202	0.048397034406662
-1.48487150669098	-8.17629241943359	3.27586150169373	-0.24922026693821	-0.285196900367737	0.0478492639958858
-1.49447917938232	-8.17553043365479	3.27209091186523	-0.248690143227577	-0.286373555660248	0.0483540557324886
-1.50243735313416	-8.17070579528809	3.28236103057861	-0.248627617955208	-0.287511885166168	0.0492248050868511
-1.50863397121429	-8.14455795288086	3.29298305511475	-0.248482510447502	-0.288601100444794	0.0502343848347664
-1.51458990573883	-8.12058639526367	3.30399751663208	-0.248370110988617	-0.289915651082993	0.0515386611223221
-1.53521645069122	-8.12344455718994	3.31817364692688	-0.249412462115288	-0.290958672761917	0.052287369966507
-1.55812740325928	-8.09666061401367	3.32396388053894	-0.25034236907959	-0.291941165924072	0.053291741758585
-1.53858590126038	-8.07467746734619	3.30191516876221	-0.251662403345108	-0.29268005490303	0.0545462667942047
-1.59177505970001	-8.01459503173828	3.37971448898315	-0.254007637500763	-0.294052004814148	0.0574278011918068
-1.57458662986755	-8.01281261444092	3.39921379089355	-0.256142824888229	-0.295707255601883	0.0579789914190769
-1.56384587287903	-8.01063251495361	3.36258125305176	-0.256951749324799	-0.296850770711899	0.0563381724059582
-1.57419455051422	-7.98302555084229	3.40803408622742	-0.258163452148438	-0.299749493598938	0.0598617903888226
-1.59613215923309	-7.96020221710205	3.41927337646484	-0.259305030107498	-0.30193305015564	0.061272569000721
-1.62501692771912	-7.91406011581421	3.41157913208008	-0.260239660739899	-0.303637772798538	0.0600225850939751
-1.60568702220917	-7.92944955825806	3.44034934043884	-0.262805134057999	-0.30646163225174	0.0619950518012047
-1.65007102489471	-7.91066455841064	3.4931583404541	-0.265911400318146	-0.308649599552155	0.0614632219076157
-1.63335061073303	-7.9217095375061	3.53101444244385	-0.269839376211166	-0.310879081487656	0.061844490468502
-1.66852617263794	-7.91934442520142	3.55718517303467	-0.275306761264801	-0.310939848423004	0.0615593791007996
-1.66265511512756	-7.89224290847778	3.51225900650024	-0.280554115772247	-0.308967709541321	0.0606813430786133
-1.49696600437164	-7.8290901184082	3.54126691818237	-0.283856570720673	-0.312314569950104	0.064792312681675
-1.49022245407104	-7.8050274848938	3.56884336471558	-0.284927368164063	-0.314983159303665	0.0713261216878891
-1.45044004917145	-7.8506875038147	3.58960676193237	-0.286456167697906	-0.317181915044785	0.07364521920681
-1.40944004058838	-7.86834383010864	3.61444282531738	-0.288558661937714	-0.318845570087433	0.0747123509645462
-1.33369863033295	-7.86451244354248	3.66142201423645	-0.291197597980499	-0.320702433586121	0.0774046182632446
-1.3493241071701	-7.88496065139771	3.70057511329651	-0.295902907848358	-0.320542752742767	0.0786446928977966
-1.29307389259338	-7.89724969863892	3.66943883895874	-0.300208151340485	-0.319963753223419	0.0790379419922829
-1.22087204456329	-7.88191652297974	3.70735788345337	-0.302800118923187	-0.322406798601151	0.0820810422301292
-1.25793766975403	-7.89807224273682	3.7260103225708	-0.305230379104614	-0.323884189128876	0.0824131444096565
-1.19867563247681	-7.91548347473145	3.74593901634216	-0.306779444217682	-0.327526837587357	0.0816338583827019
-1.16105616092682	-7.95157146453857	3.7805643081665	-0.30827334523201	-0.330699771642685	0.0847059860825539
-1.14705312252045	-7.96573162078857	3.81854057312012	-0.310685783624649	-0.332659780979156	0.0845733731985092
-1.09861922264099	-7.98158025741577	3.83201551437378	-0.313061982393265	-0.335234582424164	0.0846512094140053
-1.09408950805664	-8.02431392669678	3.87909150123596	-0.315386176109314	-0.337719917297363	0.0856041684746742
-1.07035839557648	-8.0868501663208	3.90219807624817	-0.317613452672958	-0.339678943157196	0.0857927873730659
-1.01781475543976	-8.14148330688477	3.91600394248962	-0.320004314184189	-0.34181410074234	0.0841971561312675
-1.05060136318207	-8.18847942352295	3.91145610809326	-0.32289332151413	-0.341171622276306	0.0829325839877129
-0.930320501327515	-8.2024097442627	3.92381143569946	-0.324522644281387	-0.343236356973648	0.0842297822237015
-0.853695273399353	-8.25756549835205	3.97316145896912	-0.326739996671677	-0.345317602157593	0.0871197059750557
-0.795173645019531	-8.27821063995361	3.97168135643005	-0.328324496746063	-0.346309155225754	0.0879143178462982
-0.755413115024567	-8.31927013397217	4.02278470993042	-0.330745100975037	-0.347975045442581	0.0892344787716866
-0.671760678291321	-8.34595203399658	4.04117393493652	-0.332429945468903	-0.350045561790466	0.0901148691773415
-0.609973788261414	-8.42833232879639	4.08483648300171	-0.335782319307327	-0.351975679397583	0.0905360579490662
-0.578771829605103	-8.45032978057861	4.09455013275146	-0.338489651679993	-0.352700889110565	0.0907659977674484
-0.458398550748825	-8.54931449890137	4.12045621871948	-0.34220552444458	-0.354649752378464	0.0922080650925636
-0.474590659141541	-8.57117462158203	4.14288949966431	-0.34482753276825	-0.354864656925201	0.0928313136100769
-0.324667781591415	-8.63493633270264	4.17429065704346	-0.346617817878723	-0.357192277908325	0.0952222272753716
-0.25747138261795	-8.71691417694092	4.1970100402832	-0.34931269288063	-0.358373254537582	0.0967518016695976
-0.206575646996498	-8.76106262207031	4.21945762634277	-0.351306974887848	-0.358337342739105	0.0985498800873756
-0.102764204144478	-8.78986167907715	4.22769689559937	-0.352939248085022	-0.358906388282776	0.101583786308765
-0.0290178302675486	-8.83643531799316	4.24908828735352	-0.354776412248611	-0.35886487364769	0.10491156578064
0.0367378368973732	-8.87185287475586	4.24833106994629	-0.356474190950394	-0.358140230178833	0.107362076640129
0.1041544303298	-8.92013835906982	4.25051355361938	-0.358582079410553	-0.357226401567459	0.1094671189785
0.154019102454185	-8.95032024383545	4.25731992721558	-0.360231637954712	-0.355956941843033	0.111659169197083
0.166271060705185	-8.96936511993408	4.2530460357666	-0.361481696367264	-0.354338526725769	0.114361360669136
0.200717493891716	-9.00394248962402	4.25911617279053	-0.363306403160095	-0.352436065673828	0.117739982903004
0.186932235956192	-9.0393238067627	4.22359371185303	-0.365964114665985	-0.347854226827621	0.118518874049187
0.294083625078201	-9.02245044708252	4.18338775634766	-0.366911202669144	-0.345575302839279	0.119824171066284
0.308922678232193	-9.03801822662354	4.15879774093628	-0.36724579334259	-0.343313634395599	0.122465349733829
0.291088134050369	-9.05856704711914	4.14118814468384	-0.36650550365448	-0.340918958187103	0.124132610857487
0.283054620027542	-9.08642673492432	4.10611724853516	-0.365534842014313	-0.338788747787476	0.12504655122757
0.271456032991409	-9.10527038574219	4.08493566513062	-0.364964991807938	-0.336272895336151	0.12501759827137
0.284943819046021	-9.12073707580566	4.06602907180786	-0.364449113607407	-0.334142118692398	0.125953629612923
0.246776804327965	-9.11752510070801	4.03382921218872	-0.363618016242981	-0.331065833568573	0.127491295337677
0.242603942751884	-9.14186668395996	4.00735902786255	-0.362494230270386	-0.328557044267654	0.129090532660484
0.200572267174721	-9.14474010467529	3.96769189834595	-0.360519856214523	-0.325881808996201	0.129823222756386
0.186607897281647	-9.12460041046143	3.92021441459656	-0.35730904340744	-0.32382208108902	0.129651516675949
0.158547475934029	-9.1267557144165	3.88810873031616	-0.354016900062561	-0.322121262550354	0.129773393273354
0.105310030281544	-9.14049053192139	3.85187482833862	-0.350944250822067	-0.320255696773529	0.129571795463562
0.0681689232587814	-9.1298246383667	3.82533645629883	-0.347786694765091	-0.318446785211563	0.129158511757851
0.0169157292693853	-9.10528945922852	3.79804348945618	-0.344979643821716	-0.316805213689804	0.12950287759304
-0.0281504113227129	-9.08316135406494	3.76990032196045	-0.34222948551178	-0.31515371799469	0.129675000905991
-0.0911240875720978	-9.05792045593262	3.74005627632141	-0.339309215545654	-0.31373542547226	0.130705371499062
-0.153440102934837	-9.04409313201904	3.70603156089783	-0.336480468511581	-0.312468409538269	0.130426004528999
-0.233962699770927	-9.0215311050415	3.69240307807922	-0.333796441555023	-0.311439543962479	0.129547342658043
-0.311913102865219	-8.99090480804443	3.66728854179382	-0.331153392791748	-0.31016805768013	0.129143103957176
-0.383091509342194	-8.94088554382324	3.63163924217224	-0.328365474939346	-0.308848768472672	0.129138052463531
-0.441211134195328	-8.90221977233887	3.612300157547	-0.326067179441452	-0.307812690734863	0.129202723503113
-0.487577199935913	-8.88380718231201	3.58987617492676	-0.324135720729828	-0.307040989398956	0.13019385933876
-0.562371432781219	-8.84048271179199	3.56768679618835	-0.321860462427139	-0.305490553379059	0.130165755748749
-0.600296080112457	-8.82248306274414	3.53824329376221	-0.320092678070068	-0.304510772228241	0.130622237920761
-0.662369251251221	-8.79194450378418	3.53023838996887	-0.318246752023697	-0.303449928760529	0.131918251514435
-0.752201974391937	-8.74697875976563	3.52928137779236	-0.31714653968811	-0.302005469799042	0.132022336125374
-0.797372400760651	-8.69608402252197	3.53060746192932	-0.316545605659485	-0.302291810512543	0.13084964454174
-0.801624119281769	-8.69318199157715	3.56798124313354	-0.316756159067154	-0.303295969963074	0.130791828036308
-0.835247457027435	-8.71273708343506	3.56187510490417	-0.317458659410477	-0.303388476371765	0.129073083400726
-0.847031772136688	-8.6876974105835	3.53757810592651	-0.316481530666351	-0.303009837865829	0.128448203206062
-0.808265745639801	-8.70332431793213	3.53133344650269	-0.315729022026062	-0.303851783275604	0.130970016121864
-0.790343225002289	-8.69990730285645	3.53760766983032	-0.314476132392883	-0.304203420877457	0.132181167602539
-0.757072865962982	-8.71971893310547	3.52320313453674	-0.314165711402893	-0.304092973470688	0.132411912083626
-0.758058071136475	-8.76276683807373	3.52618646621704	-0.314377725124359	-0.303855776786804	0.129218012094498
-0.781003057956696	-8.76288032531738	3.53254222869873	-0.313655734062195	-0.304349273443222	0.125725150108337
-0.777687907218933	-8.82069396972656	3.57840013504028	-0.314066529273987	-0.306145697832108	0.123962365090847
-0.817935109138489	-8.80983638763428	3.6059033870697	-0.313953787088394	-0.306855857372284	0.120703436434269
-0.81295645236969	-8.84549999237061	3.60860252380371	-0.315109521150589	-0.307865351438522	0.116645887494087
-0.834881186485291	-8.88905334472656	3.60723304748535	-0.31558558344841	-0.307815045118332	0.111464112997055
-0.844406425952911	-8.91697883605957	3.58180856704712	-0.3150534927845	-0.307452261447906	0.109088286757469
-0.835525274276733	-8.92720699310303	3.5894820690155	-0.313930928707123	-0.308284103870392	0.112640909850597
-0.820102870464325	-8.93269062042236	3.63352203369141	-0.313835054636002	-0.308622866868973	0.119476675987244
-0.801064670085907	-8.92041110992432	3.64712738990784	-0.316505819559097	-0.306715458631516	0.124847657978535
-0.847041964530945	-8.7842264175415	3.59272003173828	-0.317817807197571	-0.302284270524979	0.126023471355438
-0.762727916240692	-8.76973342895508	3.61468720436096	-0.320432007312775	-0.303183436393738	0.124417074024677
-0.838420450687408	-8.84872150421143	3.68154811859131	-0.322897762060165	-0.303287863731384	0.121394671499729
-0.919700086116791	-8.86191272735596	3.63379430770874	-0.323355317115784	-0.301020979881287	0.117074273526669
-0.873874425888062	-8.85952377319336	3.57130789756775	-0.322965890169144	-0.299103379249573	0.117420241236687
-0.848605036735535	-8.85235118865967	3.58913683891296	-0.323437690734863	-0.29941999912262	0.117237359285355
-0.837011337280273	-8.90547180175781	3.58110427856445	-0.323373854160309	-0.298771649599075	0.117841683328152
-0.855483889579773	-8.96631145477295	3.59867238998413	-0.323932737112045	-0.298695892095566	0.11470078676939
-0.891547739505768	-8.97247982025146	3.58118486404419	-0.322214215993881	-0.29839876294136	0.112324297428131
-0.871400952339172	-8.98975372314453	3.61743783950806	-0.321455180644989	-0.299921631813049	0.112951412796974
-0.908324360847473	-8.99704360961914	3.60365843772888	-0.320997565984726	-0.298712342977524	0.112680450081825
-0.87808358669281	-8.95475006103516	3.56336379051209	-0.318637073040009	-0.298466086387634	0.115134075284004
-0.868889927864075	-8.97641181945801	3.5993058681488	-0.318390667438507	-0.299327105283737	0.118807919323444
-0.887296557426453	-8.93212509155273	3.58060026168823	-0.31671205163002	-0.298624932765961	0.117472738027573
-0.875094175338745	-8.9861478805542	3.59704780578613	-0.318243622779846	-0.2988361120224	0.116490788757801
-0.918527245521545	-8.93000030517578	3.60043907165527	-0.317753583192825	-0.297319740056992	0.117571234703064
-0.894118428230286	-8.92373561859131	3.58480000495911	-0.318778514862061	-0.296128243207932	0.119937002658844
-0.936638653278351	-8.89178657531738	3.56413578987122	-0.318891227245331	-0.293505191802979	0.122087590396404
-0.951432466506958	-8.85808563232422	3.51233410835266	-0.318016916513443	-0.290867924690247	0.122251309454441
-0.960776269435883	-8.91369533538818	3.5224666595459	-0.319674223661423	-0.290043503046036	0.121195495128632
-1.06630873680115	-8.83623886108398	3.53364491462708	-0.318545937538147	-0.28745898604393	0.118828684091568
-1.0845330953598	-8.86462306976318	3.54997754096985	-0.320398837327957	-0.286632895469666	0.117237322032452
-1.23252272605896	-8.78335666656494	3.58662104606628	-0.321504473686218	-0.284814685583115	0.115939132869244
-1.34626996517181	-8.71561717987061	3.57416200637817	-0.323593944311142	-0.282498300075531	0.11041285097599
-1.46429347991943	-8.67450141906738	3.59671401977539	-0.326039493083954	-0.281848520040512	0.107302561402321
-1.61075496673584	-8.65384387969971	3.58749723434448	-0.328084588050842	-0.279436886310577	0.107280924916267
-1.73025870323181	-8.5756664276123	3.47858881950378	-0.32856547832489	-0.27319410443306	0.104961633682251
-1.68669962882996	-8.53987789154053	3.34505438804626	-0.326811641454697	-0.268413960933685	0.105747267603874
-1.77781617641449	-8.49472904205322	3.26976418495178	-0.322753697633743	-0.264635175466537	0.107111714780331
-1.83015549182892	-8.56990051269531	3.2630569934845	-0.31883642077446	-0.262196391820908	0.104506142437458
-1.82791471481323	-8.6620922088623	3.26555347442627	-0.316323429346085	-0.259563237428665	0.0990574136376381
-1.76062679290771	-8.71533870697021	3.2296359539032	-0.313889235258102	-0.256084650754929	0.0973341688513756
-1.61118733882904	-8.77883529663086	3.21828150749207	-0.313008099794388	-0.253193885087967	0.101163595914841
-1.49858200550079	-8.83078002929688	3.1786515712738	-0.3120456635952	-0.248661607503891	0.10419724881649
-1.33743178844452	-8.91028785705566	3.1222026348114	-0.31047585606575	-0.244555741548538	0.104853257536888
-1.24266064167023	-8.9721097946167	3.08496499061584	-0.308330893516541	-0.240225940942764	0.104837998747826
-1.14122951030731	-9.01713085174561	3.07165122032166	-0.307042986154556	-0.236013889312744	0.106068469583988
-1.02466869354248	-9.02276420593262	3.10258316993713	-0.308075457811356	-0.231165423989296	0.108520165085793
-1.11288976669312	-9.05238914489746	2.98930621147156	-0.313794642686844	-0.217798843979836	0.102718986570835
-0.834322214126587	-8.8713493347168	2.89267683029175	-0.313845604658127	-0.212423294782639	0.10058855265379
-0.871286511421204	-8.90788555145264	2.82948589324951	-0.315625369548798	-0.205796882510185	0.105612233281136
-0.846527636051178	-8.87934875488281	2.76761317253113	-0.313138067722321	-0.201584905385971	0.103079982101917
-0.87648332118988	-8.87958717346191	2.76176047325134	-0.311385571956635	-0.197879672050476	0.102495290338993
-0.982133328914642	-8.91159439086914	2.76770210266113	-0.311814546585083	-0.192453399300575	0.102484539151192
-1.09287798404694	-8.91077327728271	2.6883111000061	-0.316446095705032	-0.181662455201149	0.0965133532881737
-0.923528969287872	-8.80612373352051	2.57876825332642	-0.319388389587402	-0.175320088863373	0.0940123721957207
-0.908827066421509	-8.68180274963379	2.50707244873047	-0.317430436611176	-0.171693220734596	0.102350659668446
-0.903172791004181	-8.62201023101807	2.51424622535706	-0.312151938676834	-0.174110516905785	0.107827581465244
-1.01481521129608	-8.6672945022583	2.54698586463928	-0.308335781097412	-0.176179885864258	0.10632012784481
-1.16577863693237	-8.66032600402832	2.55096244812012	-0.30606597661972	-0.176286995410919	0.101645573973656
-1.17597830295563	-8.56861972808838	2.60546326637268	-0.306346744298935	-0.177056387066841	0.10013709962368
-1.2165607213974	-8.53871917724609	2.58602643013	-0.309375554323196	-0.175328060984612	0.10292562097311
-1.19443559646606	-8.45167922973633	2.57317757606506	-0.309900909662247	-0.176099494099617	0.105330757796764
-1.23886930942535	-8.50511646270752	2.58412933349609	-0.311308354139328	-0.177501067519188	0.107114158570766
-1.22671616077423	-8.52905750274658	2.60005807876587	-0.312074691057205	-0.180021494626999	0.106318444013596
-1.26186287403107	-8.41877269744873	2.6212911605835	-0.31104975938797	-0.182112574577332	0.106481708586216
-1.25963592529297	-8.36707592010498	2.69002628326416	-0.311709821224213	-0.186282068490982	0.108969315886497
-1.33976495265961	-8.40611171722412	2.69491744041443	-0.316606998443604	-0.186455100774765	0.10861624032259
-1.30083739757538	-8.24334335327148	2.71077489852905	-0.317527115345001	-0.188628122210503	0.107969172298908
-1.36630177497864	-8.28662586212158	2.66348433494568	-0.32182240486145	-0.188922882080078	0.109701506793499
-1.23262059688568	-8.20056533813477	2.75948619842529	-0.321682929992676	-0.195744588971138	0.110525995492935
-1.47430121898651	-8.33189105987549	2.72296047210693	-0.326748847961426	-0.193410843610764	0.107534416019917
-1.36533200740814	-8.24975299835205	2.7644419670105	-0.327763646841049	-0.197587132453918	0.103301905095577
-1.37428760528564	-8.26772689819336	2.74283909797668	-0.331525236368179	-0.199996516108513	0.10516307502985
-1.23301041126251	-8.10832691192627	2.84495949745178	-0.327764183282852	-0.2100969851017	0.108970865607262
-1.40409469604492	-8.18087768554688	2.93477201461792	-0.327944695949554	-0.216792359948158	0.109264671802521
-1.51384902000427	-8.2999849319458	3.01769495010376	-0.331475079059601	-0.222138360142708	0.0997160375118256
-1.59888565540314	-8.28537559509277	2.99527955055237	-0.336128294467926	-0.223985388875008	0.0897864326834679
-1.53099822998047	-8.24245357513428	3.03581881523132	-0.341378808021545	-0.228049382567406	0.0892374590039253
-1.54049003124237	-8.24424934387207	3.04369020462036	-0.346593290567398	-0.230218559503555	0.0893958285450935
-1.51885271072388	-8.23872852325439	3.05916738510132	-0.349231839179993	-0.233838230371475	0.0854168832302094
-1.52364993095398	-8.30519390106201	3.10373282432556	-0.35073646903038	-0.239090040326118	0.0818236768245697
-1.53756654262543	-8.36301136016846	3.16774415969849	-0.35254293680191	-0.245130658149719	0.0760936588048935
-1.55128443241119	-8.40013980865479	3.24002981185913	-0.355742484331131	-0.249836504459381	0.0714991688728333
-1.48243343830109	-8.42197704315186	3.31004190444946	-0.360519051551819	-0.254721701145172	0.0680653229355812
-1.64283180236816	-8.4780855178833	3.32892155647278	-0.367688596248627	-0.253667175769806	0.0637181997299194
-1.5454044342041	-8.45345783233643	3.31734704971313	-0.372664153575897	-0.256607294082642	0.0585578829050064
-1.5078786611557	-8.50356483459473	3.3390645980835	-0.377391993999481	-0.25995272397995	0.0566229186952114
-1.60172843933105	-8.50237941741943	3.33700037002563	-0.378449529409409	-0.262367427349091	0.0542674027383327
-1.4765123128891	-8.55741405487061	3.40464234352112	-0.380461812019348	-0.269600570201874	0.0511630512773991
-1.58900153636932	-8.62118625640869	3.49906897544861	-0.383529871702194	-0.2726049721241	0.0484405383467674
-1.53274345397949	-8.69550800323486	3.52235889434814	-0.390439540147781	-0.273389577865601	0.0442237034440041
-1.52129828929901	-8.60761070251465	3.58179640769959	-0.396208554506302	-0.272260665893555	0.0417740866541862
-1.45512795448303	-8.68253040313721	3.53274893760681	-0.404636114835739	-0.269654750823975	0.0396878682076931
-1.40303158760071	-8.67960643768311	3.52454304695129	-0.409342169761658	-0.268178254365921	0.03782794252038
-1.38337409496307	-8.77722263336182	3.47976422309875	-0.41553995013237	-0.266412645578384	0.0351857915520668
-1.1936582326889	-8.73487949371338	3.52865195274353	-0.417438834905624	-0.270228058099747	0.03482661023736
-1.21117746829987	-8.74206924438477	3.56335735321045	-0.41854140162468	-0.274553149938583	0.0330770313739777
-1.17151236534119	-8.76592445373535	3.66193914413452	-0.418064385652542	-0.283132135868073	0.0319866798818111
-1.25292372703552	-8.81803894042969	3.71374750137329	-0.418501377105713	-0.289574056863785	0.0301652140915394
-1.23458766937256	-8.83366012573242	3.77323269844055	-0.419310718774796	-0.296816825866699	0.028264919295907
-1.27493619918823	-8.87214088439941	3.81580591201782	-0.422262609004974	-0.301670610904694	0.0259586311876774
-1.28469371795654	-8.89352607727051	3.86261177062988	-0.425527930259705	-0.306100726127625	0.024258304387331
-1.28291654586792	-8.93538284301758	3.89194941520691	-0.429094195365906	-0.310314834117889	0.023073785007
-1.26797413825989	-8.96059417724609	3.94635224342346	-0.432395994663239	-0.314459204673767	0.0211005415767431
-1.24278545379639	-8.97086143493652	3.99165439605713	-0.435329914093018	-0.318724572658539	0.0196289233863354
-1.21623229980469	-8.96148777008057	4.04912090301514	-0.437117069959641	-0.323360204696655	0.0173878967761993
-1.20113551616669	-8.97177696228027	4.0707221031189	-0.437826871871948	-0.326897650957108	0.0157257150858641
-1.16563928127289	-9.03013038635254	4.0726466178894	-0.439988136291504	-0.330215185880661	0.0142979230731726
-1.14470851421356	-9.06331062316895	4.12145042419434	-0.442158132791519	-0.334102481603622	0.0123062580823898
-1.15176451206207	-9.1183032989502	4.15254306793213	-0.444476962089539	-0.337313026189804	0.00919251516461372
-1.12924957275391	-9.16504383087158	4.18026208877563	-0.44596329331398	-0.341652631759644	0.0069571603089571
-1.17025458812714	-9.20571041107178	4.22097682952881	-0.446536898612976	-0.345888674259186	0.00432894891127944
-1.17680239677429	-9.24284172058105	4.25944900512695	-0.446411639451981	-0.351123303174973	0.00199425662867725
-1.19356787204742	-9.28839492797852	4.28547716140747	-0.446291774511337	-0.355637520551682	0.000313961762003601
-1.18916857242584	-9.31099510192871	4.32454919815063	-0.446355283260345	-0.359583884477615	-0.000685088918544352
-1.18370914459229	-9.33067607879639	4.35668563842773	-0.447660624980927	-0.362601518630981	-0.00217594555579126
-1.16594803333282	-9.3650541305542	4.38077640533447	-0.449738591909409	-0.364638388156891	-0.00314591522328556
-1.13392150402069	-9.38953495025635	4.39441537857056	-0.452465415000916	-0.365869402885437	-0.00384655920788646
-1.11563646793365	-9.40705966949463	4.3980860710144	-0.45422500371933	-0.366868168115616	-0.00492466939613223
-1.09756302833557	-9.42407608032227	4.38497686386108	-0.455159604549408	-0.367533385753632	-0.00538425659760833
-1.09331583976746	-9.44256687164307	4.38212919235229	-0.455169498920441	-0.368546158075333	-0.00585109321400523
-1.09322571754456	-9.4646577835083	4.40492248535156	-0.454509496688843	-0.369892001152039	-0.00593329640105367
-1.08415138721466	-9.48793506622314	4.40614461898804	-0.453312963247299	-0.371014952659607	-0.00607815617695451
-1.07899308204651	-9.51630210876465	4.42016696929932	-0.452267616987228	-0.371490627527237	-0.00639438442885876
-1.06469130516052	-9.54948139190674	4.41637849807739	-0.451425731182098	-0.371516704559326	-0.00658331857994199
-1.05734467506409	-9.56392192840576	4.39806413650513	-0.450281292200089	-0.370465368032455	-0.00669062230736017
-1.03739988803864	-9.58900547027588	4.38002347946167	-0.44924384355545	-0.368903666734695	-0.0067335981875658
-1.01426494121552	-9.60131168365479	4.3591194152832	-0.448435246944427	-0.367057174444199	-0.00665668537840247
-0.978597819805145	-9.61444759368896	4.34271335601807	-0.447373598814011	-0.36497563123703	-0.00613997178152204
-0.920946002006531	-9.62901401519775	4.330078125	-0.446501791477203	-0.362982094287872	-0.00540832197293639
-0.88625431060791	-9.63544464111328	4.31109952926636	-0.445446908473969	-0.360574156045914	-0.00469309464097023
-0.817309081554413	-9.66734600067139	4.30311250686646	-0.444835752248764	-0.358683317899704	-0.00395245896652341
-0.774891078472137	-9.68038558959961	4.27281045913696	-0.443803459405899	-0.356473594903946	-0.00321800448000431
-0.73617684841156	-9.70596790313721	4.26081514358521	-0.442561328411102	-0.354174882173538	-0.00247362349182367
-0.71503347158432	-9.71441268920898	4.22859239578247	-0.441132068634033	-0.351773679256439	-0.00166195956990123
-0.684478402137756	-9.73250007629395	4.21552801132202	-0.439359664916992	-0.349398136138916	-0.000719265837687999
-0.647482812404633	-9.7643461227417	4.17174530029297	-0.437751203775406	-0.346849948167801	0.000717450922820717
-0.607315897941589	-9.77672386169434	4.14975786209106	-0.435605019330978	-0.34422692656517	0.00228410284034908
-0.586328625679016	-9.77980136871338	4.1327018737793	-0.433997273445129	-0.341419994831085	0.00355635723099113
-0.549052476882935	-9.78685855865479	4.11831903457642	-0.432374507188797	-0.338412821292877	0.0048469970934093
-0.519820809364319	-9.79394912719727	4.07481622695923	-0.430556118488312	-0.334549188613892	0.00655100261792541
-0.474880456924438	-9.79285907745361	4.0294361114502	-0.428877502679825	-0.330693006515503	0.00865801982581615
-0.442277848720551	-9.78904819488525	3.98697400093079	-0.42721688747406	-0.326830595731735	0.0109321922063828
-0.422417521476746	-9.7724494934082	3.95032525062561	-0.425492733716965	-0.322949916124344	0.0128055159002542
-0.402597844600677	-9.7608585357666	3.91158366203308	-0.423464268445969	-0.319109588861465	0.0145168239250779
-0.393318206071854	-9.75516891479492	3.87272548675537	-0.421071439981461	-0.315054893493652	0.0166664440184832
-0.376647680997849	-9.74348735809326	3.823561668396	-0.418691992759705	-0.311155825853348	0.0186275392770767
-0.361350983381271	-9.73598003387451	3.77940058708191	-0.416297614574432	-0.307627022266388	0.0197889991104603
-0.355783015489578	-9.7336597442627	3.75772595405579	-0.413810819387436	-0.304145812988281	0.0210284814238548
-0.353035807609558	-9.72377777099609	3.71623063087463	-0.41110748052597	-0.300271928310394	0.0226666014641523
-0.352752149105072	-9.70902347564697	3.68008041381836	-0.408766984939575	-0.296502828598022	0.0246215723454952
-0.349545747041702	-9.6854772567749	3.63996267318726	-0.406540632247925	-0.292738735675812	0.026221077889204
-0.353997528553009	-9.66951274871826	3.60323095321655	-0.40449133515358	-0.288751691579819	0.0277869068086147
-0.359430551528931	-9.63748931884766	3.55237889289856	-0.402201801538467	-0.284665703773499	0.0293772872537375
-0.364733308553696	-9.60863971710205	3.51578068733215	-0.400359302759171	-0.280566185712814	0.031063100323081
-0.365087181329727	-9.57895851135254	3.47801756858826	-0.398443013429642	-0.27682638168335	0.0330127067863941
-0.374027580022812	-9.55502510070801	3.43584513664246	-0.396315842866898	-0.272780627012253	0.0344411842525005
-0.371065407991409	-9.53593063354492	3.40073299407959	-0.394604295492172	-0.269115269184113	0.0355328284204006
-0.380251437425613	-9.51873970031738	3.3671510219574	-0.392829358577728	-0.265657961368561	0.0365652032196522
-0.380609333515167	-9.50193119049072	3.33626818656921	-0.390940278768539	-0.262555152177811	0.0374106205999851
-0.383152723312378	-9.49995994567871	3.31250405311584	-0.389305204153061	-0.259903490543365	0.0372799336910248
-0.400132685899735	-9.48921203613281	3.28866410255432	-0.387462347745895	-0.257440000772476	0.0370521061122417
-0.410826206207275	-9.487135887146	3.26868319511414	-0.385823577642441	-0.255141854286194	0.0373437143862247
-0.417000949382782	-9.48054790496826	3.24707460403442	-0.384096056222916	-0.253180325031281	0.0375843420624733
-0.420428425073624	-9.47274398803711	3.22099709510803	-0.382588416337967	-0.251278460025787	0.0382617600262165
-0.420657753944397	-9.46903419494629	3.20784306526184	-0.381540089845657	-0.249543279409409	0.0388659201562405
-0.417256414890289	-9.4676513671875	3.18868589401245	-0.380324929952621	-0.247722506523132	0.0397396497428417
-0.413841784000397	-9.45985889434814	3.17268228530884	-0.379691123962402	-0.245875403285027	0.0419639609754086
-0.435404986143112	-9.42380046844482	3.16575217247009	-0.379224121570587	-0.243867725133896	0.0411703959107399
-0.425680100917816	-9.41578006744385	3.14654636383057	-0.378860086202621	-0.242263644933701	0.0404218398034573
-0.428977936506271	-9.41098403930664	3.13886022567749	-0.378451645374298	-0.241492614150047	0.041657954454422
-0.439875870943069	-9.39797782897949	3.1327052116394	-0.377730160951614	-0.24071703851223	0.0414595752954483
-0.455527931451797	-9.3863468170166	3.12813568115234	-0.37713348865509	-0.240477874875069	0.0405681990087032
-0.488512247800827	-9.36384582519531	3.147465467453	-0.37669974565506	-0.240576326847076	0.0400373488664627
-0.515635788440704	-9.34314155578613	3.15873956680298	-0.376496106386185	-0.240759149193764	0.0401443354785442
-0.521647214889526	-9.33359050750732	3.15387535095215	-0.376260310411453	-0.240913420915604	0.040099672973156
-0.518801748752594	-9.34024906158447	3.15223550796509	-0.376115173101425	-0.241397991776466	0.0404360704123974
-0.521407127380371	-9.33912944793701	3.17767262458801	-0.376180201768875	-0.24232779443264	0.0404946990311146
-0.528656542301178	-9.33472537994385	3.2002067565918	-0.376078993082047	-0.243625357747078	0.0401078164577484
-0.537320137023926	-9.33013820648193	3.22594714164734	-0.37597131729126	-0.244876533746719	0.0400445014238358
-0.545937716960907	-9.32412910461426	3.24979972839355	-0.376006633043289	-0.246274128556252	0.0409776084125042
-0.535220742225647	-9.30663394927979	3.26782321929932	-0.376408040523529	-0.2477937489748	0.0423542782664299
-0.543767273426056	-9.27794551849365	3.28788018226624	-0.376988768577576	-0.249293804168701	0.0443164967000484
-0.542414605617523	-9.25987529754639	3.32459092140198	-0.377681374549866	-0.250882595777512	0.0461488217115402
-0.544368088245392	-9.24227523803711	3.33646368980408	-0.377994507551193	-0.25267618894577	0.0480412095785141
-0.56144118309021	-9.22212219238281	3.36215043067932	-0.378288805484772	-0.254491001367569	0.0500854104757309
-0.582604706287384	-9.19597148895264	3.3889594078064	-0.378742873668671	-0.256597131490707	0.0514617823064327
-0.604009449481964	-9.16305255889893	3.42574429512024	-0.37867882847786	-0.258786380290985	0.0535746291279793
-0.60525107383728	-9.15292358398438	3.42502284049988	-0.378625988960266	-0.260816812515259	0.0558484233915806
-0.628828227519989	-9.14446258544922	3.44136929512024	-0.378765225410461	-0.262906283140183	0.0570086389780045
-0.657097101211548	-9.13132286071777	3.47403812408447	-0.379139423370361	-0.26532456278801	0.0577771440148354
-0.690536916255951	-9.10794544219971	3.50516843795776	-0.379418224096298	-0.267754644155502	0.0581552870571613
-0.741413235664368	-9.0817346572876	3.52380633354187	-0.378910601139069	-0.269971042871475	0.0588226392865181
-0.76411372423172	-9.07808208465576	3.54022169113159	-0.378496885299683	-0.272556483745575	0.0599189512431622
-0.780343532562256	-9.07419586181641	3.56131601333618	-0.378135234117508	-0.275224834680557	0.0607037656009197
-0.803991675376892	-9.07327365875244	3.58089160919189	-0.377891570329666	-0.277651488780975	0.0610598847270012
-0.831862986087799	-9.05731964111328	3.5951783657074	-0.37721261382103	-0.279789805412292	0.0613750368356705
-0.872334539890289	-9.04564666748047	3.61409974098206	-0.376411586999893	-0.281631976366043	0.0614707544445992
-0.892411470413208	-9.04152297973633	3.62171411514282	-0.375297665596008	-0.283520579338074	0.0615950413048267
-0.909519553184509	-9.05461597442627	3.63318848609924	-0.374279499053955	-0.285084843635559	0.0615720339119434
-0.919530630111694	-9.06708431243896	3.64895248413086	-0.373431235551834	-0.286406278610229	0.0614942871034145
-0.94145679473877	-9.06106281280518	3.64656114578247	-0.372091203927994	-0.287070274353027	0.0618095584213734
-0.970120251178741	-9.04372596740723	3.65593194961548	-0.371148139238358	-0.287703812122345	0.0624409839510918
-1.01962959766388	-9.00873279571533	3.65906548500061	-0.36965873837471	-0.287734746932983	0.0616457797586918
-1.02408576011658	-9.03503894805908	3.63427734375	-0.368180155754089	-0.287572413682938	0.061898797750473
-1.00927531719208	-9.05778884887695	3.61387157440186	-0.366852283477783	-0.287143021821976	0.0625267550349236
-1.0305073261261	-9.03905868530273	3.61973834037781	-0.365438997745514	-0.286170423030853	0.0626018419861794
-1.07148849964142	-8.99767684936523	3.60794973373413	-0.363534092903137	-0.284283041954041	0.06306292116642
-1.03617191314697	-9.00486946105957	3.56541180610657	-0.361338466405869	-0.28255370259285	0.0654883235692978
-0.99201637506485	-9.04035472869873	3.50502824783325	-0.359024345874786	-0.280540645122528	0.0680962800979614
-0.993229925632477	-9.06564712524414	3.4665093421936	-0.357150137424469	-0.278031468391418	0.0679589956998825
-0.972276449203491	-9.09663486480713	3.44590020179749	-0.35522723197937	-0.275820136070251	0.0673298835754395
-0.967139840126038	-9.10713958740234	3.40544295310974	-0.352763026952744	-0.272725850343704	0.0669251680374146
-0.967616379261017	-9.11299800872803	3.37198424339294	-0.350611478090286	-0.269600957632065	0.0662559345364571
-0.970806419849396	-9.11420345306396	3.34275674819946	-0.348651111125946	-0.266524642705917	0.0658026710152626
-0.949584901332855	-9.12674999237061	3.31218814849854	-0.346859991550446	-0.263713628053665	0.0648224428296089
-0.927927792072296	-9.17532539367676	3.26280522346497	-0.345270872116089	-0.260615020990372	0.0619772598147392
-0.933349311351776	-9.18704509735107	3.22621130943298	-0.343303710222244	-0.256800651550293	0.0608323588967323
-0.908002316951752	-9.18188190460205	3.20297598838806	-0.34157332777977	-0.253452330827713	0.0622942447662354
-0.894889235496521	-9.1458158493042	3.17444682121277	-0.339309692382813	-0.249927133321762	0.0642666965723038
-0.912992358207703	-9.11213779449463	3.13849902153015	-0.337104201316834	-0.24607989192009	0.0636114254593849
-0.878973126411438	-9.16208934783936	3.10121083259583	-0.335906237363815	-0.242890521883965	0.0627409368753433
-0.841293215751648	-9.17964935302734	3.04491806030273	-0.333940118551254	-0.239195331931114	0.0648955479264259
-0.802032351493835	-9.18208312988281	3.0073835849762	-0.331976622343063	-0.235741272568703	0.06606275588274
-0.75784957408905	-9.18782138824463	2.98122429847717	-0.329993784427643	-0.232811525464058	0.0666752830147743
-0.747658431529999	-9.19947719573975	2.95792436599731	-0.328086763620377	-0.229541480541229	0.067472331225872
-0.727069914340973	-9.20827007293701	2.93628787994385	-0.32621955871582	-0.226482018828392	0.0682176500558853
-0.703927934169769	-9.20612716674805	2.91368699073792	-0.324246317148209	-0.223683267831802	0.069852389395237
-0.681254863739014	-9.187668800354	2.88188862800598	-0.322282612323761	-0.221040591597557	0.0715582594275475
-0.650042712688446	-9.19426441192627	2.86054444313049	-0.320713132619858	-0.218800365924835	0.0727709010243416
-0.627899706363678	-9.20472431182861	2.83107781410217	-0.319339424371719	-0.216704592108727	0.0744061470031738
-0.602618217468262	-9.19026660919189	2.81939244270325	-0.318105757236481	-0.21488519012928	0.0762169063091278
-0.581852436065674	-9.17101287841797	2.79929685592651	-0.316891551017761	-0.213610604405403	0.0775466188788414
-0.576028883457184	-9.16670703887939	2.78956389427185	-0.315948367118835	-0.212192520499229	0.0788817554712296
-0.588139355182648	-9.16221618652344	2.77056956291199	-0.315077394247055	-0.210723280906677	0.0799140408635139
-0.620828688144684	-9.13957977294922	2.75142550468445	-0.314374953508377	-0.209010317921638	0.0789982154965401
-0.596554160118103	-9.1586217880249	2.7464485168457	-0.314110606908798	-0.208387210965157	0.0798974186182022
-0.580130815505981	-9.16079902648926	2.73162889480591	-0.313971906900406	-0.207521691918373	0.081677109003067
-0.555518984794617	-9.15592098236084	2.73403859138489	-0.313848853111267	-0.207335650920868	0.0829734727740288
-0.541563391685486	-9.1690502166748	2.72777009010315	-0.313936203718185	-0.207334697246552	0.0838554352521896
-0.536623477935791	-9.1884708404541	2.73193621635437	-0.313692629337311	-0.207331076264381	0.0840552225708961
-0.524429142475128	-9.19595909118652	2.73483562469482	-0.313660085201263	-0.207554310560226	0.0842336863279343
-0.501517474651337	-9.19629383087158	2.75345659255981	-0.313542097806931	-0.208374232053757	0.0841760113835335
-0.492147237062454	-9.21511268615723	2.75841212272644	-0.313698977231979	-0.209438294172287	0.083749458193779
-0.48649188876152	-9.22937202453613	2.7773220539093	-0.313886314630508	-0.210651725530624	0.0828714743256569
-0.485018640756607	-9.24224376678467	2.79449105262756	-0.314176589250565	-0.212399289011955	0.081438921391964
-0.480022639036179	-9.25047302246094	2.81750226020813	-0.314470797777176	-0.214382871985435	0.0801952704787254
-0.463406920433044	-9.28663539886475	2.85034155845642	-0.314994275569916	-0.216566249728203	0.0799125805497169
-0.438608974218369	-9.30097103118896	2.87682104110718	-0.315626442432404	-0.218998849391937	0.0800362899899483
-0.402988076210022	-9.31042289733887	2.92332410812378	-0.31613951921463	-0.221754968166351	0.0807483121752739
-0.38079234957695	-9.3187141418457	2.95661902427673	-0.31666961312294	-0.224570944905281	0.0810288190841675
-0.368220716714859	-9.33940696716309	2.98787879943848	-0.317295908927917	-0.227345064282417	0.0805293694138527
-0.371178835630417	-9.35016441345215	3.0332305431366	-0.3181132376194	-0.230235606431961	0.0800298675894737
-0.371514409780502	-9.35585117340088	3.06158041954041	-0.318792015314102	-0.233000457286835	0.0799702927470207
-0.374476909637451	-9.35943508148193	3.07881355285645	-0.319604784250259	-0.235906764864922	0.0796754062175751
-0.386257708072662	-9.37186431884766	3.10529255867004	-0.320719569921494	-0.238624751567841	0.079815462231636
-0.385343611240387	-9.37399864196777	3.14080858230591	-0.321736186742783	-0.241574496030807	0.0800398215651512
-0.392754286527634	-9.38129234313965	3.16650366783142	-0.322753012180328	-0.244448512792587	0.0802751928567886
-0.396839082241058	-9.3867826461792	3.19284248352051	-0.323816299438477	-0.247222170233727	0.080188661813736
-0.408413499593735	-9.39182376861572	3.21208214759827	-0.324895977973938	-0.249914437532425	0.0804821848869324
-0.409591495990753	-9.39153385162354	3.23995041847229	-0.325852036476135	-0.252573430538177	0.0811018645763397
-0.414619237184525	-9.39089202880859	3.27168083190918	-0.326904147863388	-0.255195170640945	0.0814510360360146
-0.414581477642059	-9.39930725097656	3.2985692024231	-0.328123837709427	-0.25777867436409	0.0818416699767113
-0.419860154390335	-9.40422630310059	3.31759405136108	-0.329449862241745	-0.260039359331131	0.0821437239646912
-0.428034394979477	-9.40651988983154	3.33602905273438	-0.330738395452499	-0.262201935052872	0.0821629539132118
-0.429709792137146	-9.42378425598145	3.3621883392334	-0.332319438457489	-0.26422905921936	0.0818404480814934
-0.430863469839096	-9.43164825439453	3.38226199150085	-0.333687543869019	-0.265974521636963	0.0818576812744141
-0.429910868406296	-9.43495559692383	3.40499305725098	-0.335086196660995	-0.267762690782547	0.0823597311973572
-0.432278394699097	-9.43780517578125	3.42234563827515	-0.336323261260986	-0.26937535405159	0.0828916281461716
-0.432985544204712	-9.44124317169189	3.43497276306152	-0.337592005729675	-0.270825684070587	0.083544947206974
-0.429170966148376	-9.44622421264648	3.44512033462524	-0.338980287313461	-0.272219181060791	0.0843773409724236
-0.433513581752777	-9.44741249084473	3.46515679359436	-0.340223491191864	-0.273526042699814	0.0851265415549278
-0.427454888820648	-9.45153427124023	3.47855067253113	-0.341624289751053	-0.27468353509903	0.0856412053108215
-0.423697412014008	-9.45173168182373	3.49302840232849	-0.343023985624313	-0.275797456502914	0.0861911550164223
-0.415952086448669	-9.45590591430664	3.49803066253662	-0.344280987977982	-0.276695907115936	0.086746521294117
-0.401442497968674	-9.45570755004883	3.51977038383484	-0.345733076334	-0.277411818504334	0.0876584202051163
-0.387564152479172	-9.45408153533936	3.5209653377533	-0.346834033727646	-0.278065621852875	0.0888106822967529
-0.374762892723084	-9.45489406585693	3.52864050865173	-0.348134636878967	-0.27860552072525	0.0899819731712341
-0.349856823682785	-9.44690322875977	3.53727912902832	-0.349120229482651	-0.279250919818878	0.0912172049283981
-0.325098425149918	-9.43947505950928	3.54440069198608	-0.350156158208847	-0.279619693756104	0.0925235599279404
-0.305780857801437	-9.43427753448486	3.55858302116394	-0.351135760545731	-0.280004888772964	0.0941192060709
-0.287648499011993	-9.42058849334717	3.55571508407593	-0.351859003305435	-0.280151456594467	0.0953343212604523
-0.273824542760849	-9.41669273376465	3.55906867980957	-0.35279455780983	-0.280302047729492	0.0962316393852234
-0.262405276298523	-9.40749835968018	3.56702947616577	-0.353481560945511	-0.280490279197693	0.0969317927956581
-0.23936539888382	-9.39643478393555	3.57242202758789	-0.354019075632095	-0.28041735291481	0.097680076956749
-0.230245381593704	-9.38659381866455	3.5653772354126	-0.354573100805283	-0.280307412147522	0.0987312123179436
-0.206733301281929	-9.36713981628418	3.56015729904175	-0.354832470417023	-0.280360221862793	0.0998796299099922
-0.203582629561424	-9.35201930999756	3.56183075904846	-0.354887872934341	-0.280494719743729	0.100760720670223
-0.194548964500427	-9.33442687988281	3.56383228302002	-0.354637235403061	-0.280290812253952	0.101480610668659
-0.194161370396614	-9.31473636627197	3.54799795150757	-0.354086399078369	-0.279862016439438	0.102586880326271
-0.189832851290703	-9.29200649261475	3.53170824050903	-0.353337407112122	-0.279456704854965	0.103726662695408
-0.189618900418282	-9.28374862670898	3.51889991760254	-0.352467268705368	-0.279202729463577	0.104255989193916
-0.196496978402138	-9.27477264404297	3.52031564712524	-0.35184645652771	-0.278746843338013	0.104089885950089
-0.203730493783951	-9.2647123336792	3.50934648513794	-0.351223528385162	-0.278123050928116	0.10392876714468
-0.223884895443916	-9.25775146484375	3.49732398986816	-0.351033061742783	-0.277648329734802	0.10349203646183
-0.240176126360893	-9.24660110473633	3.49425554275513	-0.350752413272858	-0.277365982532501	0.102708540856838
-0.263574928045273	-9.23038768768311	3.50735092163086	-0.350711196660995	-0.27717250585556	0.10203094035387
-0.287440866231918	-9.21752071380615	3.49447631835938	-0.350535035133362	-0.276592433452606	0.101783476769924
-0.298683077096939	-9.20265960693359	3.47610878944397	-0.350379586219788	-0.276395946741104	0.101802445948124
-0.307729572057724	-9.19024181365967	3.47005414962769	-0.350047677755356	-0.276276350021362	0.102035418152809
-0.305388867855072	-9.18137073516846	3.47314834594727	-0.349684566259384	-0.276150017976761	0.101983092725277
-0.323548376560211	-9.18218803405762	3.47096467018127	-0.349502384662628	-0.275816440582275	0.101642832159996
-0.330809563398361	-9.18041706085205	3.46340322494507	-0.349225729703903	-0.275594741106033	0.101174712181091
-0.336542040109634	-9.17267036437988	3.45696377754211	-0.34878072142601	-0.275298684835434	0.101123042404652
-0.339647322893143	-9.16005611419678	3.46359395980835	-0.348222970962524	-0.27512514591217	0.101281441748142
-0.351274430751801	-9.15748882293701	3.45530390739441	-0.347710400819778	-0.27490621805191	0.101380378007889
-0.369131207466125	-9.15204429626465	3.44386291503906	-0.347256481647491	-0.274713814258575	0.101291581988335
-0.371151655912399	-9.14740943908691	3.43332386016846	-0.346548229455948	-0.274592071771622	0.10124634206295
-0.378978103399277	-9.13784790039063	3.43271541595459	-0.346057713031769	-0.27438297867775	0.101285040378571
-0.396773904561996	-9.12643146514893	3.42354846000671	-0.345349550247192	-0.273935288190842	0.101355172693729
-0.408476054668427	-9.12465667724609	3.4128475189209	-0.344692230224609	-0.27363395690918	0.101483635604382
-0.413012206554413	-9.12241744995117	3.39081382751465	-0.34380230307579	-0.273219257593155	0.101506032049656
-0.415461659431458	-9.11779403686523	3.39572429656982	-0.342964082956314	-0.273025363683701	0.101399376988411
-0.428527355194092	-9.11801719665527	3.39220714569092	-0.342125803232193	-0.272681355476379	0.101019069552422
-0.444880068302155	-9.12438106536865	3.38610625267029	-0.341598898172379	-0.272242605686188	0.100445039570332
-0.45853129029274	-9.11923217773438	3.37695145606995	-0.340726256370544	-0.271973609924316	0.0997679531574249
-0.481534063816071	-9.11711120605469	3.35729384422302	-0.339794188737869	-0.271674782037735	0.0993069335818291
-0.497511446475983	-9.12590885162354	3.35222601890564	-0.33900710940361	-0.271325379610062	0.0985252559185028
-0.514006793498993	-9.12263679504395	3.34945917129517	-0.338200867176056	-0.270863950252533	0.0976919904351234
-0.533436477184296	-9.12618064880371	3.33952045440674	-0.337546616792679	-0.270332992076874	0.0968683063983917
-0.550880193710327	-9.12466335296631	3.32702898979187	-0.336960911750793	-0.269897550344467	0.0962868705391884
-0.571487605571747	-9.13137531280518	3.31778597831726	-0.336371243000031	-0.26939469575882	0.0955802723765373
-0.587189674377441	-9.13449573516846	3.30350255966187	-0.335823386907578	-0.268892168998718	0.0946808978915215
-0.608322441577911	-9.13798427581787	3.2984094619751	-0.335268557071686	-0.268236488103867	0.0940348878502846
-0.62377256155014	-9.13929653167725	3.28656840324402	-0.334724396467209	-0.267511367797852	0.0932014659047127
-0.640676915645599	-9.14390563964844	3.27705955505371	-0.334421843290329	-0.266743123531342	0.0926284343004227
-0.663681745529175	-9.14260005950928	3.26873660087585	-0.334099650382996	-0.265856623649597	0.0921595022082329
-0.673096477985382	-9.14791870117188	3.25608897209167	-0.333976656198502	-0.264993846416473	0.0919196009635925
-0.686343491077423	-9.15322208404541	3.23827791213989	-0.333910226821899	-0.26414567232132	0.091578908264637
-0.705166101455688	-9.15005874633789	3.22345900535584	-0.333732426166534	-0.263159394264221	0.0911780744791031
-0.718140482902527	-9.14986228942871	3.21957278251648	-0.333755493164063	-0.262259721755981	0.0908633694052696
-0.731350541114807	-9.14712333679199	3.2140998840332	-0.333622217178345	-0.261054754257202	0.0907431989908218
-0.741405010223389	-9.13765621185303	3.20031023025513	-0.333627015352249	-0.259846806526184	0.0906791239976883
-0.752334833145142	-9.13023567199707	3.19033718109131	-0.333793520927429	-0.258824318647385	0.0906363874673843
-0.761290729045868	-9.12723827362061	3.17751693725586	-0.333899855613709	-0.257549732923508	0.0908471792936325
-0.76800012588501	-9.12255764007568	3.16265273094177	-0.334131151437759	-0.256232410669327	0.0912603214383125
-0.773422122001648	-9.11380577087402	3.1435558795929	-0.334228247404099	-0.254853695631027	0.0916943401098251
-0.772822499275208	-9.10406303405762	3.12158370018005	-0.334405183792114	-0.253488957881927	0.0920819491147995
-0.768151342868805	-9.09317493438721	3.10768842697144	-0.334339559078217	-0.252043336629868	0.0926410555839539
-0.751312077045441	-9.09652519226074	3.09508728981018	-0.334395617246628	-0.250728815793991	0.0932509005069733
-0.728175699710846	-9.10349178314209	3.07621479034424	-0.334427833557129	-0.249501675367355	0.0938538387417793
-0.699594557285309	-9.1048002243042	3.07292246818542	-0.334696352481842	-0.248292401432991	0.0945787355303764
-0.67236065864563	-9.1005744934082	3.0662477016449	-0.3348768055439	-0.247141122817993	0.0951252058148384
-0.656098961830139	-9.08582210540771	3.05402851104736	-0.334775120019913	-0.245842710137367	0.0953742191195488
-0.651660263538361	-9.07902145385742	3.04780864715576	-0.334515959024429	-0.244599029421806	0.095161072909832
-0.610875427722931	-9.08862686157227	3.03760099411011	-0.334477007389069	-0.243836373090744	0.0956121310591698
-0.583261072635651	-9.08751773834229	3.01816272735596	-0.334225952625275	-0.242908164858818	0.0954831466078758
-0.566674709320068	-9.08424472808838	3.02027773857117	-0.333961397409439	-0.242178738117218	0.0942316800355911
-0.563721716403961	-9.07809543609619	3.01366877555847	-0.333433985710144	-0.241291344165802	0.0922139659523964
-0.578461706638336	-9.0678768157959	2.99127554893494	-0.331863790750504	-0.240065410733223	0.0887134298682213
-0.586597681045532	-9.09207057952881	2.96888542175293	-0.330618500709534	-0.238193050026894	0.0855106189846992
-0.582019865512848	-9.07105541229248	2.97169065475464	-0.329385966062546	-0.236548319458961	0.0861395671963692
-0.534864783287048	-9.07405567169189	3.0094690322876	-0.330094635486603	-0.235575914382935	0.0855775400996208
-0.506760358810425	-8.98944759368896	3.06986927986145	-0.330496400594711	-0.236121028661728	0.0901771560311317
-0.531371295452118	-8.9028377532959	3.08718848228455	-0.330755114555359	-0.23673540353775	0.0888063460588455
-0.591604948043823	-8.8491096496582	3.09747958183289	-0.330154955387115	-0.238008543848991	0.0849039405584335
-0.665976881980896	-8.7982063293457	3.08623957633972	-0.329018414020538	-0.239340990781784	0.0839739888906479
-0.692066490650177	-8.74078941345215	3.0675413608551	-0.327783346176147	-0.24080716073513	0.0837798267602921
-0.727194666862488	-8.67942714691162	3.0803062915802	-0.328035622835159	-0.242651671171188	0.0822449252009392
-0.879323303699493	-8.52769660949707	3.1465470790863	-0.329042702913284	-0.2442567050457	0.0765439793467522
-0.932960450649261	-8.49369335174561	3.18833923339844	-0.331028640270233	-0.247415065765381	0.0725125297904015
-1.06374418735504	-8.41245269775391	3.19977712631226	-0.331819415092468	-0.249255836009979	0.0679203271865845
-1.31670117378235	-8.24929523468018	3.22126078605652	-0.332364201545715	-0.250908672809601	0.0583161860704422
-1.88427305221558	-7.91028690338135	3.27204489707947	-0.33197945356369	-0.250507891178131	0.0357514582574368
-2.4063823223114	-7.69587182998657	3.23769640922546	-0.330500781536102	-0.249692365527153	0.0114498902112246
-2.42806911468506	-7.7874436378479	3.00451636314392	-0.326645493507385	-0.250632762908936	0.00743369804695249
-2.27054643630981	-8.00779914855957	2.88615655899048	-0.327232301235199	-0.253361999988556	0.010811117477715
-2.10674023628235	-8.08196449279785	3.02232074737549	-0.330007880926132	-0.258012145757675	0.0129849715158343
-1.97318518161774	-8.11113834381104	3.19869041442871	-0.331815242767334	-0.261698126792908	0.014259641058743
-1.91441667079926	-8.1605281829834	3.24088001251221	-0.330982446670532	-0.262594968080521	0.0149497603997588
-1.96315455436707	-8.18050384521484	3.28068995475769	-0.330117464065552	-0.262946307659149	0.013763440772891
-1.96237397193909	-8.1894588470459	3.33292627334595	-0.331147015094757	-0.264233708381653	0.0117880841717124
-1.83038640022278	-8.25174999237061	3.30966067314148	-0.33341583609581	-0.265095710754395	0.0109833534806967
-1.67906534671783	-8.30300426483154	3.26303195953369	-0.336891680955887	-0.265151083469391	0.0116166956722736
-1.57408881187439	-8.33165168762207	3.29367423057556	-0.341175466775894	-0.26569077372551	0.0126228602603078
-1.49556386470795	-8.3755464553833	3.35144710540771	-0.345447778701782	-0.266406118869781	0.0139773366972804
-1.37352728843689	-8.45092678070068	3.38903498649597	-0.348414123058319	-0.266891211271286	0.0156615413725376
-1.25400185585022	-8.51456737518311	3.39695310592651	-0.350480973720551	-0.266927123069763	0.0175775028765202
-1.15469181537628	-8.56636810302734	3.40559411048889	-0.351781249046326	-0.266551166772842	0.0191127024590969
-1.11419653892517	-8.63320064544678	3.41762590408325	-0.354033678770065	-0.264369010925293	0.0207240730524063
-0.938670933246613	-8.64232730865479	3.40718674659729	-0.354456752538681	-0.263441532850266	0.0236807204782963
-0.802758157253265	-8.68921089172363	3.41792941093445	-0.355114132165909	-0.263176709413528	0.0290161203593016
-0.658446192741394	-8.76669025421143	3.46825456619263	-0.35621240735054	-0.2638800740242	0.0340281203389168
-0.532308876514435	-8.80512714385986	3.52670431137085	-0.357567131519318	-0.264967262744904	0.0387487821280956
-0.44135582447052	-8.80632781982422	3.55945324897766	-0.358049333095551	-0.266021013259888	0.0434965901076794
-0.3800128698349	-8.81765747070313	3.54951357841492	-0.358987718820572	-0.266106307506561	0.0473988614976406
-0.313196033239365	-8.77169513702393	3.54029178619385	-0.359243601560593	-0.266798764467239	0.0515919104218483
-0.273624002933502	-8.76433849334717	3.56106066703796	-0.359789848327637	-0.267984986305237	0.0565503314137459
-0.268417060375214	-8.77644538879395	3.58181715011597	-0.360292851924896	-0.269236922264099	0.0595201663672924
-0.276250004768372	-8.76545238494873	3.60254812240601	-0.36035293340683	-0.270329535007477	0.0603704825043678
-0.317408502101898	-8.75062847137451	3.65593361854553	-0.360860049724579	-0.271387070417404	0.0615568310022354
-0.358331620693207	-8.75193119049072	3.6998233795166	-0.361641436815262	-0.272516518831253	0.0626164525747299
-0.384994179010391	-8.76043224334717	3.71041011810303	-0.362168908119202	-0.273461729288101	0.0625731870532036
-0.417573541402817	-8.76966381072998	3.7099130153656	-0.363012194633484	-0.274126499891281	0.0613754019141197
-0.468986570835114	-8.7742862701416	3.72622919082642	-0.364418774843216	-0.274544507265091	0.0592016689479351
-0.520602166652679	-8.79098415374756	3.72984266281128	-0.365651279687881	-0.274555265903473	0.0568523891270161
-0.546781063079834	-8.82168197631836	3.71393060684204	-0.366793394088745	-0.27419051527977	0.0542073100805283
-0.561808943748474	-8.84652805328369	3.70971369743347	-0.367871671915054	-0.273635149002075	0.0518969409167767
-0.576760053634644	-8.87595081329346	3.71874785423279	-0.368977934122086	-0.273046016693115	0.0496607907116413
-0.570583939552307	-8.91412353515625	3.71411323547363	-0.370034575462341	-0.272445559501648	0.0479244440793991
-0.564940452575684	-8.95826053619385	3.69430923461914	-0.370683550834656	-0.271302938461304	0.0459769181907177
-0.552426636219025	-8.98971271514893	3.68334341049194	-0.371263682842255	-0.270364284515381	0.0442423820495605
-0.534054398536682	-9.02084445953369	3.67144870758057	-0.37184476852417	-0.269379049539566	0.043022882193327
-0.508738577365875	-9.05543613433838	3.64989328384399	-0.372213780879974	-0.268267452716827	0.0422734394669533
-0.472866952419281	-9.0870189666748	3.63638210296631	-0.372363746166229	-0.267092436552048	0.0420964509248734
-0.4395392537117	-9.1065788269043	3.61972737312317	-0.37209615111351	-0.265818476676941	0.0420435518026352
-0.402177721261978	-9.12409973144531	3.61899161338806	-0.371983647346497	-0.264677345752716	0.0423868931829929
-0.361418336629868	-9.15067481994629	3.60587096214294	-0.371665775775909	-0.263210564851761	0.0430944673717022
-0.330723583698273	-9.16929149627686	3.59065699577332	-0.371174961328506	-0.261726766824722	0.043785348534584
-0.31346333026886	-9.18227481842041	3.57890295982361	-0.370832741260529	-0.260149985551834	0.0446632504463196
-0.294377505779266	-9.19499397277832	3.56377458572388	-0.370459705591202	-0.258727520704269	0.0453033037483692
-0.270629793405533	-9.21289348602295	3.55068039894104	-0.370098173618317	-0.257078588008881	0.0463114529848099
-0.263402342796326	-9.22798442840576	3.52604413032532	-0.369774013757706	-0.255237400531769	0.0471314564347267
-0.258321136236191	-9.23536396026611	3.51529598236084	-0.369445472955704	-0.253751307725906	0.0477357432246208
-0.253965109586716	-9.24973583221436	3.49889302253723	-0.369066506624222	-0.251987457275391	0.0481546632945538
-0.245614171028137	-9.26686573028564	3.47388625144959	-0.368667483329773	-0.250133216381073	0.0487113781273365
-0.238744765520096	-9.27189350128174	3.4522819519043	-0.368161290884018	-0.248204693198204	0.0494680106639862
-0.235705494880676	-9.27253341674805	3.43596649169922	-0.36763134598732	-0.246430248022079	0.0502367205917835
-0.228348731994629	-9.28689956665039	3.43003916740417	-0.367222011089325	-0.24452893435955	0.0510237738490105
-0.213863924145699	-9.29308414459229	3.40007066726685	-0.366546988487244	-0.242711216211319	0.0514536462724209
-0.203297674655914	-9.29472827911377	3.39071345329285	-0.365931510925293	-0.240913972258568	0.0522641204297543
-0.198808342218399	-9.30514335632324	3.3738386631012	-0.36534920334816	-0.239473104476929	0.0530601255595684
-0.177731335163116	-9.31241416931152	3.37126660346985	-0.364824712276459	-0.238180935382843	0.0537006519734859
-0.160571083426476	-9.3165340423584	3.3579249382019	-0.364306151866913	-0.237066820263863	0.0544753074645996
-0.14422981441021	-9.31695747375488	3.35878324508667	-0.364056497812271	-0.236169293522835	0.0555466450750828
-0.129167720675468	-9.31985950469971	3.34558749198914	-0.363808631896973	-0.235598400235176	0.0564964786171913
-0.112239591777325	-9.32809925079346	3.35696458816528	-0.363680899143219	-0.23514798283577	0.0571313425898552
-0.0920237451791763	-9.33222007751465	3.35052347183228	-0.363601207733154	-0.234871163964272	0.0581449791789055
-0.0756214410066605	-9.3348331451416	3.35799360275269	-0.363673895597458	-0.234807670116425	0.0597520917654037
-0.0558132864534855	-9.32977390289307	3.36624479293823	-0.363727629184723	-0.234939530491829	0.0611452534794807
-0.0401689969003201	-9.33149719238281	3.37272262573242	-0.363740473985672	-0.235164657235146	0.0623885095119476
-0.0362122543156147	-9.33785247802734	3.38711333274841	-0.363818377256393	-0.235439985990524	0.0632287785410881
-0.0350690931081772	-9.33309555053711	3.39255261421204	-0.363813847303391	-0.236053094267845	0.0639827772974968
-0.0294598639011383	-9.34003162384033	3.39881992340088	-0.363995254039764	-0.236566126346588	0.0651423186063766
-0.0229109339416027	-9.33193969726563	3.41156911849976	-0.364077717065811	-0.237337902188301	0.0663388445973396
-0.0190844871103764	-9.32885456085205	3.436678647995	-0.364412069320679	-0.238236576318741	0.0674109905958176
-0.0115893464535475	-9.32472229003906	3.45476865768433	-0.364929676055908	-0.239263355731964	0.0681233927607536
-0.0121759101748466	-9.32128620147705	3.47370409965515	-0.36523050069809	-0.240254238247871	0.0693840682506561
-0.0149401426315308	-9.31178569793701	3.4887707233429	-0.365676462650299	-0.241090312600136	0.0695457980036736
-0.0312746092677116	-9.30434322357178	3.49667716026306	-0.366365075111389	-0.241765007376671	0.0694296360015869
-0.027484092861414	-9.30515193939209	3.52137517929077	-0.36717090010643	-0.242576658725739	0.0702952966094017
-0.0199667848646641	-9.28819751739502	3.52963161468506	-0.367930173873901	-0.243266299366951	0.0721739232540131
-0.0128664020448923	-9.27199077606201	3.54077005386353	-0.3687883913517	-0.243994042277336	0.0743972435593605
-0.0129624465480447	-9.26242446899414	3.56336259841919	-0.37003755569458	-0.244780257344246	0.0759384408593178
-0.00600545946508646	-9.25736427307129	3.5785059928894	-0.371073454618454	-0.245744556188583	0.0782093107700348
-0.0179899949580431	-9.22990322113037	3.59567070007324	-0.371638476848602	-0.246963143348694	0.0808510780334473
-0.032576248049736	-9.20676803588867	3.61010432243347	-0.371847778558731	-0.247806340456009	0.0834630057215691
-0.051472645252943	-9.19177532196045	3.61570858955383	-0.372622787952423	-0.248564913868904	0.0849528983235359
-0.0748461484909058	-9.18776893615723	3.62276840209961	-0.373886108398438	-0.248871028423309	0.085976704955101
-0.0913673713803291	-9.1762523651123	3.63439917564392	-0.37519782781601	-0.249278798699379	0.087225928902626
-0.115093320608139	-9.15663433074951	3.64096188545227	-0.376151621341705	-0.249836921691895	0.0886593535542488
-0.123902730643749	-9.15275096893311	3.65407705307007	-0.376943290233612	-0.250933825969696	0.0906746461987495
-0.166469901800156	-9.12666416168213	3.66276788711548	-0.377203762531281	-0.25146958231926	0.0921118929982185
-0.210907742381096	-9.10464859008789	3.65764403343201	-0.377422094345093	-0.251568704843521	0.0916330218315125
-0.238359123468399	-9.12199020385742	3.67381477355957	-0.378719061613083	-0.251898229122162	0.0901740491390228
-0.275477081537247	-9.11969375610352	3.67819380760193	-0.379936277866364	-0.252056986093521	0.089575931429863
-0.327869683504105	-9.10385608673096	3.68499803543091	-0.380764484405518	-0.252087861299515	0.0891343355178833
-0.384673833847046	-9.09018993377686	3.6793258190155	-0.381457269191742	-0.252349019050598	0.0886874198913574
-0.51928836107254	-9.05834197998047	3.69346022605896	-0.38189372420311	-0.25235715508461	0.0861665010452271
-0.644169628620148	-9.0420560836792	3.69564652442932	-0.382340341806412	-0.25245064496994	0.0830551758408546
-0.750379920005798	-9.01485061645508	3.69126629829407	-0.38295242190361	-0.252397328615189	0.0832930132746696
-0.930417358875275	-8.88537120819092	3.69897317886353	-0.383204877376556	-0.252299278974533	0.0861835852265358
-1.31657755374908	-8.62807273864746	3.70671963691711	-0.382054090499878	-0.249537318944931	0.0852757692337036
-1.49142062664032	-8.52462768554688	3.63170957565308	-0.381768852472305	-0.24851681292057	0.0888391584157944
-1.46431457996368	-8.48034381866455	3.55777144432068	-0.383448928594589	-0.249004110693932	0.0943835973739624
-1.36080622673035	-8.41619777679443	3.54079961776733	-0.384885787963867	-0.250445574522018	0.0998625680804253
-1.18384432792664	-8.43138599395752	3.58292484283447	-0.386974841356277	-0.252589672803879	0.105754159390926
-1.00184082984924	-8.48067665100098	3.61707735061646	-0.388447225093842	-0.254498869180679	0.110541999340057
-0.869283437728882	-8.50861930847168	3.66618156433105	-0.389432013034821	-0.255651235580444	0.113582380115986
-0.787617921829224	-8.52876567840576	3.7080602645874	-0.389137148857117	-0.2556471824646	0.113334193825722
-0.754052460193634	-8.57748031616211	3.65809893608093	-0.387901037931442	-0.253192692995071	0.110350511968136
-0.719160318374634	-8.65083408355713	3.56693959236145	-0.386971801519394	-0.250356614589691	0.106161490082741
-0.694880545139313	-8.72190856933594	3.51635789871216	-0.3861283659935	-0.247647568583488	0.101106569170952
-0.688836455345154	-8.77698135375977	3.49413180351257	-0.385922402143478	-0.244906917214394	0.0964071154594421
-0.670270621776581	-8.80366897583008	3.47470498085022	-0.385525465011597	-0.242481529712677	0.0926062390208244
-0.66282457113266	-8.82375049591064	3.4671368598938	-0.384953767061234	-0.240283608436584	0.089854322373867
-0.659761190414429	-8.8322114944458	3.45349788665771	-0.383860439062119	-0.238277941942215	0.0880535989999771
-0.661036193370819	-8.82889366149902	3.43075370788574	-0.382369011640549	-0.2359549254179	0.0864976868033409
-0.669158518314362	-8.82906341552734	3.40614986419678	-0.380551844835281	-0.233252927660942	0.0853808969259262
-0.694036483764648	-8.83322620391846	3.37521648406982	-0.378864794969559	-0.230215564370155	0.0841272249817848
-0.708378553390503	-8.83854484558105	3.34542489051819	-0.377763837575912	-0.226960599422455	0.0837927013635635
-0.731116890907288	-8.8231782913208	3.31891298294067	-0.376477003097534	-0.223816618323326	0.0845380425453186
-0.751379370689392	-8.82471752166748	3.28987622261047	-0.375128269195557	-0.221204966306686	0.0855679959058762
-0.774827241897583	-8.82360649108887	3.26458811759949	-0.373452603816986	-0.218709081411362	0.0855639949440956
-0.800161182880402	-8.82763767242432	3.2430956363678	-0.371731638908386	-0.216717347502708	0.0853579416871071
-0.817724108695984	-8.82425022125244	3.23112106323242	-0.369998186826706	-0.215109601616859	0.0856587439775467
-0.83147531747818	-8.82164764404297	3.203528881073	-0.368185609579086	-0.213865026831627	0.0859287530183792
-0.835125029087067	-8.81686687469482	3.18132543563843	-0.366570830345154	-0.212787568569183	0.0859196856617928
-0.844846665859222	-8.80946636199951	3.17254948616028	-0.365332454442978	-0.211847320199013	0.0857731476426125
-0.849442064762115	-8.81504917144775	3.16490292549133	-0.364296525716782	-0.211125537753105	0.0861215144395828
-0.84457790851593	-8.8180456161499	3.16307616233826	-0.363157540559769	-0.210885092616081	0.0857639983296394
-0.848955690860748	-8.8243989944458	3.15094327926636	-0.362139403820038	-0.210685446858406	0.085321269929409
-0.844994425773621	-8.83073139190674	3.14132213592529	-0.361129701137543	-0.2105812728405	0.0854464471340179
-0.838349342346191	-8.8303337097168	3.1378173828125	-0.360309809446335	-0.210543990135193	0.0860165059566498
-0.836319863796234	-8.84828472137451	3.12630653381348	-0.35990771651268	-0.210206389427185	0.0860469117760658
-0.800300061702728	-8.84835433959961	3.13485598564148	-0.35964760184288	-0.210733205080032	0.0863508209586143
-0.805203139781952	-8.83969783782959	3.15507555007935	-0.359044104814529	-0.211338058114052	0.0864948555827141
-0.792002320289612	-8.84515857696533	3.15454959869385	-0.357796996831894	-0.211978897452354	0.0879461318254471
-0.79440176486969	-8.86714363098145	3.1654098033905	-0.357106685638428	-0.21282547712326	0.0876543894410133
-0.823594450950623	-8.89009094238281	3.16875052452087	-0.357190787792206	-0.212604805827141	0.085658460855484
-0.799931049346924	-8.90303802490234	3.17471122741699	-0.35748028755188	-0.212939724326134	0.085223875939846
-0.800329387187958	-8.88891315460205	3.18380665779114	-0.357485085725784	-0.213129818439484	0.0855297818779945
-0.807048678398132	-8.89118003845215	3.16983819007874	-0.356751263141632	-0.213430628180504	0.0859208703041077
-0.83997243642807	-8.90159034729004	3.17457151412964	-0.356362819671631	-0.213305950164795	0.085168369114399
-0.854926407337189	-8.91511344909668	3.16440534591675	-0.356258600950241	-0.213218554854393	0.0839303955435753
-0.848850131034851	-8.9126672744751	3.18144941329956	-0.356358051300049	-0.213521182537079	0.0836092308163643
-0.86828601360321	-8.88706016540527	3.16624212265015	-0.355500519275665	-0.213299229741096	0.0831023827195168
-0.869291841983795	-8.9069766998291	3.15270400047302	-0.355375707149506	-0.21331062912941	0.0823391675949097
-0.901599764823914	-8.90208530426025	3.16420602798462	-0.355037748813629	-0.213468655943871	0.080900065600872
-0.925075173377991	-8.90921688079834	3.15171051025391	-0.354673445224762	-0.212703794240952	0.0797559469938278
-0.930250883102417	-8.90717315673828	3.13836026191711	-0.354874789714813	-0.212417095899582	0.0784572288393974
-0.940464556217194	-8.89043807983398	3.16311836242676	-0.354726880788803	-0.212606966495514	0.0769542455673218
-0.971895635128021	-8.89517116546631	3.15659880638123	-0.354764372110367	-0.212202057242393	0.0762047842144966
-0.959268569946289	-8.88030433654785	3.14388704299927	-0.354050874710083	-0.212308973073959	0.0752812474966049
-0.95086944103241	-8.8737325668335	3.14277291297913	-0.35368686914444	-0.212760135531425	0.0747226029634476
-0.928040087223053	-8.87127590179443	3.16367697715759	-0.352913469076157	-0.214389398694038	0.074190154671669
-0.930765450000763	-8.88354778289795	3.17851328849792	-0.352700263261795	-0.215797111392021	0.0728619247674942
-0.932787716388702	-8.89067649841309	3.16893744468689	-0.351883053779602	-0.216641336679459	0.0720984265208244
-0.916966199874878	-8.90339946746826	3.19969749450684	-0.352053612470627	-0.218092933297157	0.0711249336600304
-0.929181218147278	-8.90897750854492	3.20488405227661	-0.352053582668304	-0.218822717666626	0.070377953350544
-0.887445151805878	-8.91790866851807	3.21071720123291	-0.352137982845306	-0.220297157764435	0.0704028457403183
-0.902633965015411	-8.92234897613525	3.22914123535156	-0.352108746767044	-0.221061810851097	0.0701530501246452
-0.896520793437958	-8.93975734710693	3.22906732559204	-0.352340400218964	-0.221597954630852	0.0691536515951157
-0.892293334007263	-8.93969917297363	3.24848365783691	-0.352656871080399	-0.222301453351974	0.0678494647145271
-0.889495968818665	-8.97049045562744	3.26748061180115	-0.354461371898651	-0.222183063626289	0.0670103207230568
-0.902901470661163	-8.93135261535645	3.24111008644104	-0.354750514030457	-0.220729142427444	0.0667877048254013
-0.795655488967896	-8.96012592315674	3.23866701126099	-0.356278538703918	-0.221681892871857	0.0682951360940933
-0.840552091598511	-8.91747856140137	3.26823258399963	-0.356285214424133	-0.221519812941551	0.0684020668268204
-0.783030688762665	-8.96077060699463	3.24730157852173	-0.356342315673828	-0.222181275486946	0.0691979750990868
-0.81086802482605	-8.96354961395264	3.2870831489563	-0.35713204741478	-0.222841784358025	0.0675417855381966
-0.808016717433929	-8.9567756652832	3.25982165336609	-0.356763482093811	-0.222156822681427	0.0674094632267952
-0.7813441157341	-8.9718189239502	3.29691648483276	-0.358555495738983	-0.222879156470299	0.068650871515274
-0.800012588500977	-8.89511871337891	3.26968550682068	-0.356819719076157	-0.221769705414772	0.0703352391719818
-0.726668775081635	-8.96774196624756	3.2768132686615	-0.35867166519165	-0.223323315382004	0.0703280717134476
-0.82260000705719	-8.97019958496094	3.29627990722656	-0.359750479459763	-0.221994370222092	0.0677861049771309
-0.728765428066254	-8.9649829864502	3.28403973579407	-0.360531330108643	-0.22207210958004	0.0685086101293564
-0.819022953510284	-8.95618915557861	3.28689169883728	-0.362705737352371	-0.219474270939827	0.0688926503062248
-0.688961029052734	-8.93887996673584	3.25373673439026	-0.364165544509888	-0.21964105963707	0.0690893009305
-0.726825892925262	-8.92598915100098	3.28345799446106	-0.365802466869354	-0.218309551477432	0.0699116587638855
-0.709672749042511	-8.98118686676025	3.28148984909058	-0.368399113416672	-0.217625290155411	0.0687771216034889
-0.697491943836212	-8.93996715545654	3.26108026504517	-0.369666576385498	-0.215434804558754	0.0677224770188332
-0.694847643375397	-8.95113086700439	3.26687431335449	-0.373596161603928	-0.212737381458282	0.068788155913353
-0.665412783622742	-8.93496799468994	3.24020576477051	-0.376604586839676	-0.210073336958885	0.0698506310582161
-0.544182598590851	-8.846755027771	3.23415422439575	-0.376305609941483	-0.211033284664154	0.0722129046916962
-0.631152927875519	-8.93274307250977	3.2301230430603	-0.378607213497162	-0.209284633398056	0.0731866881251335
-0.593002796173096	-8.91940498352051	3.22319746017456	-0.379298120737076	-0.209114730358124	0.07033322006464
-0.620193839073181	-8.90853691101074	3.22945070266724	-0.382286429405212	-0.207243412733078	0.0708044990897179
-0.541343569755554	-8.82409763336182	3.21943020820618	-0.382584065198898	-0.207125201821327	0.0742031931877136
-0.553292095661163	-8.81005954742432	3.2256555557251	-0.38424476981163	-0.206371605396271	0.0752566903829575
-0.514518558979034	-8.80097675323486	3.22615194320679	-0.384429126977921	-0.207805410027504	0.0750962644815445
-0.543606042861938	-8.81862354278564	3.24709010124207	-0.384435802698135	-0.20898649096489	0.073818564414978
-0.540597558021545	-8.79221343994141	3.2874550819397	-0.383342832326889	-0.211262106895447	0.0730288103222847
-0.555993616580963	-8.77161312103271	3.30065298080444	-0.382770627737045	-0.213152498006821	0.0734207555651665
-0.569360494613647	-8.75109386444092	3.33716654777527	-0.382524579763412	-0.2151198387146	0.0731053352355957
-0.595570862293243	-8.74640369415283	3.34921741485596	-0.382287263870239	-0.21678726375103	0.0714659541845322
-0.629983901977539	-8.74491596221924	3.38140320777893	-0.381993919610977	-0.218610644340515	0.0701137036085129
-0.668969213962555	-8.73505973815918	3.38344645500183	-0.381055235862732	-0.220242753624916	0.0684077888727188
-0.692176401615143	-8.75403308868408	3.37979960441589	-0.380442887544632	-0.221580848097801	0.0661013051867485
-0.717437088489532	-8.78276348114014	3.39491820335388	-0.380554974079132	-0.223090291023254	0.0634567067027092
-0.737084984779358	-8.79711723327637	3.41147708892822	-0.380657136440277	-0.223849654197693	0.0609277710318565
-0.730476081371307	-8.81305599212646	3.41033244132996	-0.381245195865631	-0.224436655640602	0.0592055916786194
-0.727665722370148	-8.83185386657715	3.41943883895874	-0.381845653057098	-0.224901705980301	0.0578700825572014
-0.719048500061035	-8.84762287139893	3.41807007789612	-0.382318884134293	-0.225386440753937	0.0565684698522091
-0.708070397377014	-8.87729835510254	3.41807413101196	-0.382324516773224	-0.226132571697235	0.0556974560022354
-0.704919338226318	-8.89943027496338	3.42066764831543	-0.382089793682098	-0.226687714457512	0.0546617545187473
-0.716803669929504	-8.8991756439209	3.42386436462402	-0.38172373175621	-0.227200865745544	0.0539965331554413
-0.715954184532166	-8.90987205505371	3.42530536651611	-0.381538033485413	-0.227451398968697	0.0538030602037907
-0.709158718585968	-8.93113994598389	3.41970062255859	-0.381424933671951	-0.227601706981659	0.0541578680276871
-0.702423989772797	-8.94393730163574	3.41990995407104	-0.381380200386047	-0.227613613009453	0.0544210225343704
-0.668771028518677	-8.95346450805664	3.42179012298584	-0.381348103284836	-0.227958276867867	0.0557178482413292
-0.660991132259369	-8.95899868011475	3.42405319213867	-0.38095811009407	-0.227930754423141	0.0571119077503681
-0.650525748729706	-8.968017578125	3.41192293167114	-0.380485475063324	-0.227968573570251	0.0578231178224087
-0.629554092884064	-8.97797679901123	3.4226758480072	-0.380285024642944	-0.22822792828083	0.0588181689381599
-0.611018478870392	-8.97430038452148	3.4239616394043	-0.380115032196045	-0.228291273117065	0.0605664178729057
-0.593998432159424	-8.96872329711914	3.42178153991699	-0.380090743303299	-0.22829358279705	0.0621826983988285
-0.583350360393524	-8.97002506256104	3.42197895050049	-0.380289405584335	-0.228351324796677	0.0624828711152077
-0.562667846679688	-8.98246574401855	3.42366433143616	-0.38041228055954	-0.228479832410812	0.0633006542921066
-0.559888601303101	-8.9782772064209	3.42717003822327	-0.380378007888794	-0.228585943579674	0.0641784518957138
-0.537538826465607	-8.98341941833496	3.41959643363953	-0.380197554826736	-0.228888720273972	0.0646233856678009
-0.545315325260162	-8.97161197662354	3.41251230239868	-0.37978458404541	-0.228872954845428	0.0651365220546722
-0.56519889831543	-8.97378635406494	3.41434454917908	-0.379456222057343	-0.228658184409142	0.0638116374611855
-0.552994966506958	-9.00484752655029	3.40941333770752	-0.379590779542923	-0.228674948215485	0.0625577047467232
-0.5543372631073	-9.02034378051758	3.40261626243591	-0.379649877548218	-0.228675201535225	0.062154334038496
-0.535031616687775	-9.02488231658936	3.40412139892578	-0.379618287086487	-0.228961378335953	0.0620317943394184
-0.53157764673233	-9.0420389175415	3.42350459098816	-0.379606336355209	-0.229716926813126	0.0608526356518269
-0.535619914531708	-9.07754802703857	3.41768980026245	-0.379522949457169	-0.230434969067574	0.0606122985482216
-0.52339094877243	-9.05844211578369	3.41130208969116	-0.378459066152573	-0.232175260782242	0.0638993754982948
-0.495787471532822	-8.98996639251709	3.44574666023254	-0.375391840934753	-0.236292213201523	0.0714519172906876
-0.454451858997345	-8.93437957763672	3.49060797691345	-0.370775699615479	-0.243156254291534	0.0819195210933685
-0.518917798995972	-8.90905475616455	3.56190943717957	-0.366678327322006	-0.2503941655159	0.0883724018931389
-0.647076487541199	-8.93818092346191	3.6207799911499	-0.365133225917816	-0.255404382944107	0.0871682316064835
-0.727720379829407	-8.95242786407471	3.64665818214417	-0.365297168493271	-0.258696764707565	0.0828534737229347
-0.776083111763	-8.93914222717285	3.63267397880554	-0.365604072809219	-0.260215848684311	0.0793839916586876
-0.758933782577515	-8.96083450317383	3.61998629570007	-0.36621230840683	-0.261620461940765	0.0772986486554146
-0.771175503730774	-8.99988269805908	3.62281060218811	-0.366196602582932	-0.262738019227982	0.0747740119695663
-0.770073592662811	-9.0515251159668	3.61290264129639	-0.365247845649719	-0.263880789279938	0.0724339187145233
-0.780995488166809	-9.06438255310059	3.6270489692688	-0.363689333200455	-0.264851719141006	0.0711456537246704
-0.774623095989227	-9.06989669799805	3.62677216529846	-0.362181395292282	-0.26542866230011	0.0706706643104553
-0.787014424800873	-9.07814788818359	3.60988569259644	-0.361119896173477	-0.264963120222092	0.0702371448278427
-0.79641991853714	-9.0869083404541	3.58796215057373	-0.360102087259293	-0.264261513948441	0.069160982966423
-0.819137632846832	-9.12616157531738	3.56942582130432	-0.359153181314468	-0.263398379087448	0.0668962523341179
-0.890692889690399	-9.14566040039063	3.54104232788086	-0.357566684484482	-0.261592268943787	0.0639835670590401
-0.946197152137756	-9.1592321395874	3.51023602485657	-0.355629324913025	-0.260248064994812	0.061414796859026
-0.977780997753143	-9.18941879272461	3.48532104492188	-0.353351950645447	-0.259489297866821	0.0613324269652367
-1.01850533485413	-9.20170879364014	3.47011184692383	-0.351084977388382	-0.258288264274597	0.0613916330039501
-1.02999770641327	-9.1969575881958	3.43810987472534	-0.349185883998871	-0.257110983133316	0.0628756582736969
-1.03320503234863	-9.15211772918701	3.42693877220154	-0.347192496061325	-0.255879014730453	0.0664985999464989
-1.03252494335175	-9.11552619934082	3.40090394020081	-0.345342397689819	-0.254408895969391	0.0691518038511276
-1.04550635814667	-9.11001777648926	3.36877393722534	-0.344010442495346	-0.252746284008026	0.0695565938949585
-1.05120646953583	-9.10657119750977	3.34212613105774	-0.342512935400009	-0.251005679368973	0.0691985264420509
-1.04445469379425	-9.1143798828125	3.32150816917419	-0.341184228658676	-0.249335825443268	0.0690852776169777
-1.05179631710052	-9.13061332702637	3.28823447227478	-0.339874178171158	-0.24701301753521	0.0682223439216614
-1.03714275360107	-9.14661026000977	3.25862693786621	-0.338673084974289	-0.244299575686455	0.0669878944754601
-1.01116299629211	-9.1613883972168	3.22849273681641	-0.337486892938614	-0.241418734192848	0.065779946744442
-0.985072791576386	-9.18811798095703	3.19286298751831	-0.336646854877472	-0.237953469157219	0.0637955144047737
-0.936900675296783	-9.21256160736084	3.16258120536804	-0.336093246936798	-0.234198927879333	0.0632127001881599
-0.899904847145081	-9.22679901123047	3.13282537460327	-0.335776627063751	-0.230292469263077	0.063396729528904
-0.838072419166565	-9.22965145111084	3.10924196243286	-0.33557665348053	-0.226688206195831	0.063784584403038
-0.800930023193359	-9.24367046356201	3.08410716056824	-0.335835993289948	-0.223379462957382	0.0641090422868729
-0.765235245227814	-9.25044441223145	3.05749893188477	-0.336152911186218	-0.2199786901474	0.0658527091145515
-0.727860689163208	-9.23651504516602	3.04187226295471	-0.33628049492836	-0.217268049716949	0.0669947788119316
-0.714421451091766	-9.22621536254883	3.01242446899414	-0.336256265640259	-0.214417979121208	0.069000318646431
-0.660122334957123	-9.20656681060791	2.99279832839966	-0.335699945688248	-0.212735384702682	0.0697153732180595
-0.645144283771515	-9.23553657531738	2.99595379829407	-0.335907459259033	-0.210913673043251	0.0668049454689026
-0.676751911640167	-9.29427623748779	2.96287798881531	-0.33732208609581	-0.206925794482231	0.0650024637579918
-0.620846271514893	-9.26283836364746	2.94240999221802	-0.337377458810806	-0.204350084066391	0.0646805539727211
-0.57010692358017	-9.25373363494873	2.91357636451721	-0.337235659360886	-0.201727211475372	0.0675136893987656
-0.514665126800537	-9.25652122497559	2.91556668281555	-0.336776584386826	-0.200397491455078	0.069454051554203
-0.506540656089783	-9.26884651184082	2.9130551815033	-0.336305975914001	-0.198871687054634	0.0691754743456841
-0.473922699689865	-9.28157138824463	2.90350341796875	-0.336288690567017	-0.197452947497368	0.0681981444358826
-0.460795789957047	-9.28031063079834	2.89769387245178	-0.336824893951416	-0.195521011948586	0.0680274218320847
-0.431068480014801	-9.26651573181152	2.87460589408875	-0.337827235460281	-0.193610936403275	0.0687933042645454
-0.401319205760956	-9.25983333587646	2.88068819046021	-0.339034378528595	-0.192246496677399	0.0692864283919334
-0.382903426885605	-9.26375007629395	2.88202047348022	-0.340010553598404	-0.191343709826469	0.0696964636445045
-0.371618032455444	-9.2601318359375	2.87826251983643	-0.340853691101074	-0.190736964344978	0.0697923228144646
-0.36635959148407	-9.25034523010254	2.88425159454346	-0.341765612363815	-0.190492510795593	0.0701782777905464
-0.355070054531097	-9.23300552368164	2.89830565452576	-0.342879980802536	-0.190375611186028	0.0709061175584793
-0.341724187135696	-9.22307872772217	2.90896821022034	-0.344267725944519	-0.190414249897003	0.0700495094060898
-0.332906574010849	-9.22202777862549	2.92769908905029	-0.345748543739319	-0.190760761499405	0.0696309432387352
-0.316617548465729	-9.21762943267822	2.93652558326721	-0.347154229879379	-0.191396743059158	0.0692152827978134
-0.305328398942947	-9.21057891845703	2.95241689682007	-0.348495274782181	-0.192184671759605	0.068511575460434
-0.294388294219971	-9.21021175384521	2.97096061706543	-0.349616140127182	-0.19332729279995	0.0674680843949318
-0.2805135846138	-9.2158145904541	3.00484347343445	-0.350814938545227	-0.194751054048538	0.0659663677215576
-0.273113757371902	-9.22792053222656	3.03853726387024	-0.351706236600876	-0.196424037218094	0.0643991902470589
-0.262609362602234	-9.22898387908936	3.05625176429749	-0.352742671966553	-0.198128968477249	0.0628078430891037
-0.258514761924744	-9.23599624633789	3.09181523323059	-0.354027032852173	-0.199577033519745	0.0612708441913128
-0.261509746313095	-9.23944473266602	3.10097908973694	-0.355398386716843	-0.200728416442871	0.0595334395766258
-0.260972708463669	-9.24177074432373	3.13564014434814	-0.356940567493439	-0.201652884483337	0.0579031556844711
-0.251936197280884	-9.24714756011963	3.14534687995911	-0.358390361070633	-0.202759951353073	0.0564744472503662
-0.253760606050491	-9.25164604187012	3.16943597793579	-0.359884351491928	-0.203675806522369	0.0554310120642185
-0.248267263174057	-9.25115776062012	3.16876149177551	-0.361068367958069	-0.204876333475113	0.0548350363969803
-0.247252553701401	-9.25082206726074	3.19327044487	-0.362191796302795	-0.206344753503799	0.0542175956070423
-0.247813254594803	-9.24562072753906	3.21896886825562	-0.363027960062027	-0.20817631483078	0.0533168874680996
-0.254460841417313	-9.24794483184814	3.24786305427551	-0.36395138502121	-0.21018397808075	0.052195243537426
-0.275980323553085	-9.25561141967773	3.27360033988953	-0.364876359701157	-0.212261199951172	0.0508856810629368
-0.294597268104553	-9.24640083312988	3.29913377761841	-0.36581963300705	-0.214265435934067	0.0493195205926895
-0.321162015199661	-9.2502908706665	3.32239866256714	-0.36691889166832	-0.216132655739784	0.0479322746396065
-0.346607834100723	-9.24568653106689	3.33333921432495	-0.367963552474976	-0.217875227332115	0.0465937778353691
-0.366755574941635	-9.24351596832275	3.36951017379761	-0.36887064576149	-0.219685792922974	0.045372512191534
-0.385831922292709	-9.23760986328125	3.3815712928772	-0.369871973991394	-0.221474200487137	0.0443709753453732
-0.403109282255173	-9.22724437713623	3.39871263504028	-0.37079644203186	-0.22310945391655	0.0437791496515274
-0.424019396305084	-9.21773052215576	3.4094409942627	-0.371909528970718	-0.224510103464127	0.0434885546565056
-0.445790588855743	-9.19570922851563	3.42201685905457	-0.372925370931625	-0.225692257285118	0.0431667268276215
-0.469336062669754	-9.18033599853516	3.43938708305359	-0.373875290155411	-0.226696014404297	0.0431610494852066
-0.48902353644371	-9.1657543182373	3.44667816162109	-0.374491214752197	-0.227824449539185	0.0432458631694317
-0.505900382995605	-9.149489402771	3.45685219764709	-0.374965399503708	-0.228864043951035	0.043379221111536
-0.533887982368469	-9.13900852203369	3.46879649162292	-0.375310719013214	-0.230071872472763	0.0432983376085758
-0.553068220615387	-9.12858009338379	3.46236109733582	-0.375545650720596	-0.231099382042885	0.0432079546153545
-0.575684666633606	-9.12670135498047	3.47877359390259	-0.375738918781281	-0.232104048132896	0.0429495088756084
-0.592342257499695	-9.11869335174561	3.47700929641724	-0.375822871923447	-0.233076810836792	0.0425790250301361
-0.613121807575226	-9.1187572479248	3.50151634216309	-0.375786185264587	-0.233838930726051	0.0422372110188007
-0.633663952350616	-9.11893463134766	3.49821019172668	-0.375579178333282	-0.23453089594841	0.0414896421134472
-0.65772670507431	-9.12389755249023	3.49202871322632	-0.375304132699966	-0.234866231679916	0.0403863191604614
-0.689438462257385	-9.13917350769043	3.49267292022705	-0.375204861164093	-0.234743505716324	0.0391895584762096
-0.716596603393555	-9.14453220367432	3.47809052467346	-0.375074058771133	-0.234188362956047	0.0381142869591713
-0.745737493038177	-9.14640045166016	3.45480442047119	-0.374809861183167	-0.233284533023834	0.03750279545784
-0.772093892097473	-9.1502628326416	3.44844579696655	-0.374364763498306	-0.232277125120163	0.0371927581727505
-0.796220064163208	-9.1550817489624	3.41863059997559	-0.373627066612244	-0.231138184666634	0.0369675122201443
-0.817865669727325	-9.15338706970215	3.40401291847229	-0.372716784477234	-0.229963600635529	0.036979366093874
-0.831737041473389	-9.15974712371826	3.3724365234375	-0.371386259794235	-0.228945463895798	0.0374009311199188
-0.8423952460289	-9.15887451171875	3.35393214225769	-0.370050221681595	-0.227830931544304	0.0381360612809658
-0.850182294845581	-9.15709495544434	3.33087801933289	-0.368673622608185	-0.226677611470222	0.0394050516188145
-0.850367784500122	-9.15452575683594	3.29749512672424	-0.367277264595032	-0.225535482168198	0.0407364889979362
-0.838330328464508	-9.15400695800781	3.28269624710083	-0.365871280431747	-0.224522426724434	0.0418355390429497
-0.837319493293762	-9.15481662750244	3.26667022705078	-0.364487320184708	-0.223537430167198	0.0426563993096352
-0.819375872612	-9.15733814239502	3.261554479599	-0.363413542509079	-0.222949713468552	0.0434843711555004
-0.815942764282227	-9.1570873260498	3.24855256080627	-0.361944079399109	-0.222058564424515	0.044443104416132
-0.799882471561432	-9.16376781463623	3.231285572052	-0.360957056283951	-0.221412524580956	0.0451592691242695
-0.786063373088837	-9.16786670684814	3.22123908996582	-0.360099345445633	-0.220574170351028	0.0464096777141094
-0.771852791309357	-9.17083072662354	3.19720888137817	-0.35932269692421	-0.219528704881668	0.0480458401143551
-0.737686097621918	-9.17432880401611	3.19147849082947	-0.358769744634628	-0.218634754419327	0.0498545877635479
-0.718061447143555	-9.1770544052124	3.18450093269348	-0.358132570981979	-0.217523217201233	0.0519092530012131
-0.683285176753998	-9.17798233032227	3.16550946235657	-0.357655823230743	-0.216602921485901	0.0543907396495342
-0.664128482341766	-9.17170429229736	3.16188502311707	-0.357021689414978	-0.215477764606476	0.0568482577800751
-0.642909049987793	-9.1611967086792	3.13999509811401	-0.356514364480972	-0.214328706264496	0.0588933899998665
-0.62452757358551	-9.15602397918701	3.12764596939087	-0.356029033660889	-0.213181391358376	0.0609177350997925
-0.614218831062317	-9.14334392547607	3.11914253234863	-0.355362147092819	-0.212077915668488	0.0624035224318504
-0.590959191322327	-9.1452054977417	3.11155796051025	-0.354841947555542	-0.211151167750359	0.0636325553059578
-0.571247160434723	-9.14888954162598	3.10522723197937	-0.354162305593491	-0.210309967398643	0.0652357339859009
-0.55150979757309	-9.15020561218262	3.07707023620605	-0.35350576043129	-0.209608748555183	0.0667037069797516
-0.531401455402374	-9.15176200866699	3.08170318603516	-0.352987915277481	-0.208754882216454	0.0684408470988274
-0.513778030872345	-9.15222454071045	3.07050752639771	-0.352367401123047	-0.207927659153938	0.0702425241470337
-0.495317161083221	-9.14995193481445	3.05882954597473	-0.351727306842804	-0.207018479704857	0.0715389028191566
-0.485386788845062	-9.14241027832031	3.06180858612061	-0.350930064916611	-0.206201300024986	0.0726805776357651
-0.477303892374039	-9.14053249359131	3.04394030570984	-0.35003325343132	-0.205375179648399	0.0735445693135262
-0.464648097753525	-9.14377117156982	3.03837752342224	-0.349162369966507	-0.204531863331795	0.0746251791715622
-0.453322201967239	-9.15010452270508	3.02034640312195	-0.348659932613373	-0.203499406576157	0.075661413371563
-0.428058385848999	-9.16638946533203	2.99970769882202	-0.348440587520599	-0.202566653490067	0.0761593580245972
-0.406962633132935	-9.17767810821533	2.99914836883545	-0.348213225603104	-0.201429530978203	0.0769713222980499
-0.387375771999359	-9.19573593139648	2.9884204864502	-0.348142325878143	-0.20022489130497	0.0776353925466537
-0.370160579681396	-9.21116256713867	2.97558546066284	-0.34844908118248	-0.199037835001945	0.0773985832929611
-0.340470761060715	-9.23584461212158	2.97810053825378	-0.348760396242142	-0.198039680719376	0.0769792050123215
-0.314813911914825	-9.26748275756836	2.97174549102783	-0.349172472953796	-0.197130292654037	0.0767936408519745
-0.288621008396149	-9.29203319549561	2.96911287307739	-0.349726140499115	-0.196334227919579	0.0760197639465332
-0.260421335697174	-9.33076572418213	2.97117257118225	-0.350465059280396	-0.195864975452423	0.0753185003995895
-0.23646080493927	-9.36100769042969	2.9602963924408	-0.351366311311722	-0.195248872041702	0.0751606747508049
-0.219872400164604	-9.38415050506592	2.96413326263428	-0.352295011281967	-0.194534555077553	0.0747791081666946
-0.19698192179203	-9.40860366821289	2.96837401390076	-0.353282392024994	-0.193982854485512	0.0742411613464355
-0.170917794108391	-9.44055080413818	2.96459627151489	-0.354339927434921	-0.193577155470848	0.0743785724043846
-0.142064765095711	-9.46136856079102	2.9786229133606	-0.355380833148956	-0.193144977092743	0.0745759382843971
-0.111586347222328	-9.47897911071777	2.98321008682251	-0.356472313404083	-0.193009883165359	0.0748253613710403
-0.0803602114319801	-9.49796867370605	2.98521018028259	-0.357436448335648	-0.192909091711044	0.0756521970033646
-0.0511333271861076	-9.51593971252441	2.99629187583923	-0.358650088310242	-0.192740872502327	0.0770493224263191
-0.0199012327939272	-9.52454376220703	3.0018527507782	-0.359880924224854	-0.192703604698181	0.0777874812483788
0.0232647564262152	-9.54335784912109	3.00147390365601	-0.361358255147934	-0.192761048674583	0.0780578628182411
0.0570505522191525	-9.56049633026123	3.00911283493042	-0.36253422498703	-0.193042501807213	0.0787390619516373
0.100310251116753	-9.58707809448242	3.02904534339905	-0.363646656274796	-0.19370225071907	0.0795698389410973
0.137277096509933	-9.60356616973877	3.04288411140442	-0.364753842353821	-0.194516733288765	0.0800752490758896
[truncated: 9,223 more rows]
